# Supplementary material for: New plastids, old proteins: repeated endosymbiotic acquisitions in kareniacean dinoflagellates
Source: EMBO Rep. 2024 Mar 18;25(4):16. doi: 10.1038/s44319-024-00103-y (PMC11014865; doi:10.1038/s44319-024-00103-y)
Supplement: Supplementary file 2 — Dataset EV1 [file 44319_2024_103_MOESM2_ESM.xlsx]

## Sheet: Legend
Dataset EV1
Sheet 1: Total abundances based on tabulated 18S v9 rDNA barcode data of dinoflagellates across all stations, depths and size fractions sampled in the initial Tara Oceans expedition, and annotated functional properties. Bibliographical information for each species is provided in Columns M-O.
Sheet 2: Bibliography

## Sheet: Sheet 1
# of barcodes	Lineage	Photosynthetic	Plastid	Mixotrophic	Freshwater	Benthic	Endosymbiont/Parasite	Epiphytic	Toxic	Bioluminescent	Mineralising	General reference: https://doi.org/10.1080/14772000.2012.721021	Specific reference	Specific Reference DOI
104671	Eukaryota|Alveolata|Myzozoa|Holodinophyta|Dinophyceae	n/a	N/a	N/a	N/a	N/a	N/a	N/a	N/a	N/a	N/a	A quantitative review of the lifestyle, habitat and trophic diversity of dinoflagellates	N/A	N/A
15	Eukaryota|Alveolata|Myzozoa|Holodinophyta|Dinophyceae|Blastodiniales|01|Oodiniaceae|Piscinoodinium|Piscinoodinium+sp.	No	No	No	Yes	No	Yes	No	N/a	No	No	A quantitative review of the lifestyle, habitat and trophic diversity of dinoflagellates	Piscinoodinium, a fish-ectoparasitic dinoflagellate, is a member of the class Dinophyceae, subclass Gymnodiniphycidae: convergent evolution with Amyloodinium	10.1645/GE-3585.1
2	Eukaryota|Alveolata|Myzozoa|Holodinophyta|Dinophyceae|Blastodiniales|02|Oodiniaceae|Amyloodinium|Amyloodinium+ocellatum	No	No	No	No	No	Yes	No	No	No	No	A quantitative review of the lifestyle, habitat and trophic diversity of dinoflagellates	Histone-like proteins from fish are lethal to the parasitic dinoflagellate Amyloodinium ocellatum	doi: 10.1017/s0031182001007971
6	Eukaryota|Alveolata|Myzozoa|Holodinophyta|Dinophyceae|Dinophyceae_X	N/a	N/a	N/a	N/a	N/a	N/a	N/a	N/a	N/a	N/a	A quantitative review of the lifestyle, habitat and trophic diversity of dinoflagellates	N/A	N/A
70	Eukaryota|Alveolata|Myzozoa|Holodinophyta|Dinophyceae|Dinophyceae_X|Gyrodinium|Gyrodinium+fusiforme	No	No	No	No	No	No	No	No	No	No	A quantitative review of the lifestyle, habitat and trophic diversity of dinoflagellates	Surface ultrastructure and molecular phylogenetics of four unarmored heterotrophic dinoflagellates, including the type species of the genus Gyrodinium (Dinophyceae …	https://doi.org/10.1111/j.1440-183.2004.00332.x
11	Eukaryota|Alveolata|Myzozoa|Holodinophyta|Dinophyceae|Dinophyceae_X|Gyrodinium|Gyrodinium+sp.	N/a	N/a	N/a	N/a	No	No	No	N/a	No	No	A quantitative review of the lifestyle, habitat and trophic diversity of dinoflagellates	N/A	N/A
27394	Eukaryota|Alveolata|Myzozoa|Holodinophyta|Dinophyceae|Dinophyceae_X|Gyrodinium|Gyrodinium+spirale	No	No	No	No	No	No	No	No	No	No	A quantitative review of the lifestyle, habitat and trophic diversity of dinoflagellates	Ultrastructure of Gyrodinium spirale, the Type Species ofGyrodinium (Dinophyceae), Including a Phylogeny of G. dominans, G. rubrum and G. spirale Deduced from Partial LSU rDNA Sequences	doi: 10.1078/1434461041844231
11	Eukaryota|Alveolata|Myzozoa|Holodinophyta|Dinophyceae|Dinophyceae_X|Heterocapsa|Heterocapsa nei/rotundata_strain2	Yes	Peridinin	Yes?	No	No	Yes?	No	No	No	No	A quantitative review of the lifestyle, habitat and trophic diversity of dinoflagellates	Progressive and Biased Divergent Evolution Underpins the Origin and Diversification of Peridinin Dinoflagellate Plastids	https://doi.org/10.1093/molbev/msw235
155	Eukaryota|Alveolata|Myzozoa|Holodinophyta|Dinophyceae|Dinophyceae_X|Heterocapsa|Heterocapsa sp.	Yes	Peridinin	N/a	No	N/a	Yes?	No	N/a	No	No	A quantitative review of the lifestyle, habitat and trophic diversity of dinoflagellates	Scanning electron microscopy of Heterocapsa pygmaea sp. nov., and evidence for polyploidy as a speciation mechanism in dinoflagellates	https://doi.org/10.1093/plankt/3.1.67
73	Eukaryota|Alveolata|Myzozoa|Holodinophyta|Dinophyceae|Dinophyceae_X|Pentapharsodinium|Pentapharsodinium sp.	Yes	Peridinin?	N/a	No	No	No	No	No	No	No	A quantitative review of the lifestyle, habitat and trophic diversity of dinoflagellates	Dinoflagellate Nuclear SSU rRNA Phylogeny Suggests Multiple Plastid Losses and Replacements	DOI: 10.1007/s002390010210
11	Eukaryota|Alveolata|Myzozoa|Holodinophyta|Dinophyceae|Dinophyceae_X|Pentapharsodinium|Pentapharsodinium tyrrhenicum	Yes	Peridinin?	No	No	No	No	No	No	No	No	A quantitative review of the lifestyle, habitat and trophic diversity of dinoflagellates	Dinoflagellate Nuclear SSU rRNA Phylogeny Suggests Multiple Plastid Losses and Replacements	DOI: 10.1007/s002390010210
294	Eukaryota|Alveolata|Myzozoa|Holodinophyta|Dinophyceae|Dinophysiales	N/a	N/a	N/a	N/a	N/a	N/a	N/a	N/a	No	No	A quantitative review of the lifestyle, habitat and trophic diversity of dinoflagellates	N/A	N/A
11039	Eukaryota|Alveolata|Myzozoa|Holodinophyta|Dinophyceae|Dinophysiales|03|Dinophysiaceae	n/a	N/a	N/a	N/a	N/a	N/a	N/a	N/a	No	No	A quantitative review of the lifestyle, habitat and trophic diversity of dinoflagellates	N/A	N/A
275	Eukaryota|Alveolata|Myzozoa|Holodinophyta|Dinophyceae|Dinophysiales|03|Dinophysiaceae|Dinophysis_03|Dinophysis acuminata	No	Cryptomonad type Dinophysis	Yes	No	No	No	No	Yes	No	No	A quantitative review of the lifestyle, habitat and trophic diversity of dinoflagellates	Dinoflagellates of the genus Dinophysis Ehrenberg from New Zealand coastal waters	https://doi.org/10.1080/00288330.1982.9515972
779	Eukaryota|Alveolata|Myzozoa|Holodinophyta|Dinophyceae|Dinophysiales|03|Dinophysiaceae|Dinophysis_03|Dinophysis acuminata DAEP01	No	Cryptomonad type Dinophysis	Yes	No	No	No	No	Yes	No	No	A quantitative review of the lifestyle, habitat and trophic diversity of dinoflagellates	Dinoflagellates of the genus Dinophysis Ehrenberg from New Zealand coastal waters	https://doi.org/10.1080/00288330.1982.9515972
1241	Eukaryota|Alveolata|Myzozoa|Holodinophyta|Dinophyceae|Dinophysiales|03|Dinophysiaceae|Dinophysis_04	No	No	N/a	No	No	No	No	N/a	No	No	A quantitative review of the lifestyle, habitat and trophic diversity of dinoflagellates	Dinoflagellates of the genus Dinophysis Ehrenberg from New Zealand coastal waters	https://doi.org/10.1080/00288330.1982.9515972
274	Eukaryota|Alveolata|Myzozoa|Holodinophyta|Dinophyceae|Dinophysiales|03|Dinophysiaceae|Dinophysis_04|Dinophysis acuta	No	Cryptomonad type Dinophysis	Yes	No	No	No	No	Yes	No	No	A quantitative review of the lifestyle, habitat and trophic diversity of dinoflagellates	Dinoflagellates of the genus Dinophysis Ehrenberg from New Zealand coastal waters	https://doi.org/10.1080/00288330.1982.9515972
148	Eukaryota|Alveolata|Myzozoa|Holodinophyta|Dinophyceae|Dinophysiales|03|Dinophysiaceae|Dinophysis_04|Dinophysis fortii	No	Cryptomonad type Dinophysis	Yes	No	No	No	No	Yes	No	No	A quantitative review of the lifestyle, habitat and trophic diversity of dinoflagellates	PREDATION BY THE TOXIC DINOFLAGELLATE DINOPHYSIS FORTII ON THE CILIATE MYRIONECTA RUBRA AND OBSERVATION OF SEQUESTRATION OF CILIATE CHLOROPLASTS	doi: 10.1111/j.1529-8817.2008.00544.x
3	Eukaryota|Alveolata|Myzozoa|Holodinophyta|Dinophyceae|Dinophysiales|03|Dinophysiaceae|Dinophysis_04|Dinophysis+phalacromoides	No	No	No	No	No	No	No	No	No	No	A quantitative review of the lifestyle, habitat and trophic diversity of dinoflagellates	MOLECULAR PHYLOGENY OF DINOPHYSOID DINOFLAGELLATES:	doi: 10.1111/j.1529-8817.2011.00964.x
1	Eukaryota|Alveolata|Myzozoa|Holodinophyta|Dinophyceae|Dinophysiales|03|Dinophysiaceae|Dinophysis_05|Dinophysis+hastata	No	No	No	No	No	No	No	No	No	No	A quantitative review of the lifestyle, habitat and trophic diversity of dinoflagellates	MOLECULAR PHYLOGENY OF DINOPHYSOID DINOFLAGELLATES:	doi: 10.1111/j.1529-8817.2011.00964.x
281	Eukaryota|Alveolata|Myzozoa|Holodinophyta|Dinophyceae|Dinophysiales|03|Dinophysiaceae|Histioneis_05|Histioneis+sp.	No	No	No	No	No	No	No	No	No	No	A quantitative review of the lifestyle, habitat and trophic diversity of dinoflagellates	Morphology and taxonomy of Sinophysis (Dinophyceae, Dinophysiales) including two new marine sand-dwelling species from the North German Wadden Sea	https://doi.org/10.1080/09670260010001735741
3352	Eukaryota|Alveolata|Myzozoa|Holodinophyta|Dinophyceae|Dinophysiales|03|Dinophysiaceae|Ornithocercus_01	No	Cyanobacteria	Yes	No	No	No	No	No	No	No	A quantitative review of the lifestyle, habitat and trophic diversity of dinoflagellates	Morphology and taxonomy of Sinophysis (Dinophyceae, Dinophysiales) including two new marine sand-dwelling species from the North German Wadden Sea	https://doi.org/10.1080/09670260010001735741
370	Eukaryota|Alveolata|Myzozoa|Holodinophyta|Dinophyceae|Dinophysiales|03|Dinophysiaceae|Phalacroma_02|Phalacroma+sp.	No	No	N/a	No	No	No	No	N/a	No	No	A quantitative review of the lifestyle, habitat and trophic diversity of dinoflagellates	N/A	N/A
5	Eukaryota|Alveolata|Myzozoa|Holodinophyta|Dinophyceae|Dinophysiales|03|Dinophysiaceae|Phalacroma_03|Phalacroma mitra	No	Haptophyte type II	Yes	No	No	No	No	Yes	No	No	A quantitative review of the lifestyle, habitat and trophic diversity of dinoflagellates	Morphology and taxonomy of Sinophysis (Dinophyceae, Dinophysiales) including two new marine sand-dwelling species from the North German Wadden Sea	https://doi.org/10.1080/09670260010001735741
9	Eukaryota|Alveolata|Myzozoa|Holodinophyta|Dinophyceae|Dinophysiales|05|Amphisoleniaceae|Triposolenia|Triposolenia bicornis	No	Cyanobacteria	Yes	No	No	No	No	No	No	No	A quantitative review of the lifestyle, habitat and trophic diversity of dinoflagellates	Morphology and taxonomy of Sinophysis (Dinophyceae, Dinophysiales) including two new marine sand-dwelling species from the North German Wadden Sea	https://doi.org/10.1080/09670260010001735741
1	Eukaryota|Alveolata|Myzozoa|Holodinophyta|Dinophyceae|Dinophysiales|06|Amphisoleniaceae|Amphisolenia_02	No	Cyanobacteria	Yes	No	No	No	No	No	No	No	A quantitative review of the lifestyle, habitat and trophic diversity of dinoflagellates	Morphology and taxonomy of Sinophysis (Dinophyceae, Dinophysiales) including two new marine sand-dwelling species from the North German Wadden Sea	https://doi.org/10.1080/09670260010001735741
33	Eukaryota|Alveolata|Myzozoa|Holodinophyta|Dinophyceae|Dinophysiales|06|Amphisoleniaceae|Amphisolenia_02|Amphisoleni aglobifera	No	Cyanobacteria	Yes	No	No	No	No	No	No	No	A quantitative review of the lifestyle, habitat and trophic diversity of dinoflagellates	Morphology and taxonomy of Sinophysis (Dinophyceae, Dinophysiales) including two new marine sand-dwelling species from the North German Wadden Sea	https://doi.org/10.1080/09670260010001735741
3	Eukaryota|Alveolata|Myzozoa|Holodinophyta|Dinophyceae|Dinophysiales|06|Amphisoleniaceae|Amphisolenia_02|Amphisoleni schauinslandii	No	Cyanobacteria	Yes	No	No	No	No	No	No	No	A quantitative review of the lifestyle, habitat and trophic diversity of dinoflagellates	Morphology and taxonomy of Sinophysis (Dinophyceae, Dinophysiales) including two new marine sand-dwelling species from the North German Wadden Sea	https://doi.org/10.1080/09670260010001735741
2	Eukaryota|Alveolata|Myzozoa|Holodinophyta|Dinophyceae|Dinophysiales|07|Pseudophalacroma|Pseudophalacroma+nasutum	No	No	No	No	No	No	No	No	No	No	A quantitative review of the lifestyle, habitat and trophic diversity of dinoflagellates	Sinophysis and Pseudophalacroma are Distantly Related to Typical Dinophysoid Dinoflagellates (Dinophysales, Dinophyceae)	DOI: 10.1111/j.1550-7408.2011.00598.x
11	Eukaryota|Alveolata|Myzozoa|Holodinophyta|Dinophyceae|Dinophysiales|Dinophysiaceae|Sinophysis|Sinophysis+grandis	No	No	No	No	Yes	No	No	No	No	No	A quantitative review of the lifestyle, habitat and trophic diversity of dinoflagellates	Morphology and taxonomy of Sinophysis (Dinophyceae, Dinophysiales) including two new marine sand-dwelling species from the North German Wadden Sea	https://doi.org/10.1080/09670260010001735741
9	Eukaryota|Alveolata|Myzozoa|Holodinophyta|Dinophyceae|Dinophysiales|Dinophysiaceae|Sinophysis|Sinophysis+stenosoma	No	No	No	No	Yes	No	No	No	No	No	A quantitative review of the lifestyle, habitat and trophic diversity of dinoflagellates	Morphology and taxonomy of Sinophysis (Dinophyceae, Dinophysiales) including two new marine sand-dwelling species from the North German Wadden Sea	https://doi.org/10.1080/09670260010001735741
47	Eukaryota|Alveolata|Myzozoa|Holodinophyta|Dinophyceae|Dinophysiales|Dinophysiaceae|Sinophysis|Sinophysis+verruculosa	No	No	No	No	Yes	No	No	No	No	No	A quantitative review of the lifestyle, habitat and trophic diversity of dinoflagellates	Morphology and taxonomy of Sinophysis (Dinophyceae, Dinophysiales) including two new marine sand-dwelling species from the North German Wadden Sea	https://doi.org/10.1080/09670260010001735741
903	Eukaryota|Alveolata|Myzozoa|Holodinophyta|Dinophyceae|Dinophysiales|Oxyphysaceae|Oxyphysis|Oxyphysis+oxytoxoides	No	No	No	No	No	No	No	No	No	No	A quantitative review of the lifestyle, habitat and trophic diversity of dinoflagellates	Feeding behavior, spatial distribution and phylogenetic affinities of the heterotrophic dinoflagellate Oxyphysis oxytoxoides	DOI:10.3354/ame01474
659	Eukaryota|Alveolata|Myzozoa|Holodinophyta|Dinophyceae|Gonyaulacales	N/a	N/a	N/a	N/a	N/a	N/a	N/a	N/a	N/a	No	A quantitative review of the lifestyle, habitat and trophic diversity of dinoflagellates	N/A	N/A
1392	Eukaryota|Alveolata|Myzozoa|Holodinophyta|Dinophyceae|Gonyaulacales|Amphidomataceae|Azadinium	Yes	Peridinin	N/a	No	No	Yes?	No	Yes	No	No	A quantitative review of the lifestyle, habitat and trophic diversity of dinoflagellates	Azadinium (Amphidomataceae, Dinophyceae) in the Southwest Atlantic: In situ and satellite observations	DOI:10.4067/S0718-19572014000300008
473	Eukaryota|Alveolata|Myzozoa|Holodinophyta|Dinophyceae|Gonyaulacales|Amphidomataceae|Azadinium|Azadinium concinnum	Yes	Peridinin	No	No	No	Yes?	No	Yes	No	No	A quantitative review of the lifestyle, habitat and trophic diversity of dinoflagellates	Azadinium (Amphidomataceae, Dinophyceae) in the Southwest Atlantic: In situ and satellite observations	DOI:10.4067/S0718-19572014000300008
16	Eukaryota|Alveolata|Myzozoa|Holodinophyta|Dinophyceae|Gonyaulacales|Amphidomataceae|Azadinium|Azadinium trinitatum	Yes	Peridinin	No	No	No	Yes?	No	Yes	No	No	A quantitative review of the lifestyle, habitat and trophic diversity of dinoflagellates	Azadinium (Amphidomataceae, Dinophyceae) in the Southwest Atlantic: In situ and satellite observations	DOI:10.4067/S0718-19572014000300008
45	Eukaryota|Alveolata|Myzozoa|Holodinophyta|Dinophyceae|Gonyaulacales|Calciodinellaceae|Posoniella|Posoniella tricarinelloides	Yes	Peridinin?	No	No	Yes	No	No	No	No	No	A quantitative review of the lifestyle, habitat and trophic diversity of dinoflagellates	WAKING THE DEAD: MORPHOLOGICAL AND MOLECULAR CHARACTERIZATION OF EXTANT POSONIELLA TRICARINELLOIDES (THORACOSPHAERACEAE, DINOPHYCEAE)	https://doi.org/10.1016/j.protis.2013.06.001
3	Eukaryota|Alveolata|Myzozoa|Holodinophyta|Dinophyceae|Gonyaulacales|Ceratiaceae	N/a	N/a	N/a	N/a	N/a	N/a	N/a	N/a	N/a	No	A quantitative review of the lifestyle, habitat and trophic diversity of dinoflagellates	N/A	N/A
2	Eukaryota|Alveolata|Myzozoa|Holodinophyta|Dinophyceae|Gonyaulacales|Ceratiaceae|Neoceratium_02|Neoceratium hirundinella	Yes	Peridinin?	No	No	No	No	No	No	No	No	A quantitative review of the lifestyle, habitat and trophic diversity of dinoflagellates	Neoceratium gen. nov., a new genus for all marine species currently assigned to Ceratium (Dinophyceae). Protist 161: 35-54	DOI: 10.1016/j.protis.2009.06.004
3	Eukaryota|Alveolata|Myzozoa|Holodinophyta|Dinophyceae|Gonyaulacales|Ceratiaceae|Neoceratium_03|Neoceratium concilians	Yes	Peridinin?	No	No	No	No	No	No	No	No	A quantitative review of the lifestyle, habitat and trophic diversity of dinoflagellates	Neoceratium gen. nov., a new genus for all marine species currently assigned to Ceratium (Dinophyceae). Protist 161: 35-54	DOI: 10.1016/j.protis.2009.06.004
1	Eukaryota|Alveolata|Myzozoa|Holodinophyta|Dinophyceae|Gonyaulacales|Ceratiaceae|Neoceratium_03|Neoceratium furca	Yes	Peridinin	Yes	No	No	No	No	Yes	Yes	No	A quantitative review of the lifestyle, habitat and trophic diversity of dinoflagellates	HPLC Pigment Profiles of 31 Harmful Algal Bloom Species Isolated from the Coastal Sea Areas of China	https://doi.org/10.1007/s11802-014-2448-1
12	Eukaryota|Alveolata|Myzozoa|Holodinophyta|Dinophyceae|Gonyaulacales|Ceratiaceae|Neoceratium_03|Neoceratium fusus	Yes	Peridinin	Yes?	No	No	No	No	No	Yes	No	A quantitative review of the lifestyle, habitat and trophic diversity of dinoflagellates	Progressive and Biased Divergent Evolution Underpins the Origin and Diversification of Peridinin Dinoflagellate Plastids	https://doi.org/10.1093/molbev/msw235
26280	Eukaryota|Alveolata|Myzozoa|Holodinophyta|Dinophyceae|Gonyaulacales|Ceratiaceae|Neoceratium_03|Neoceratium tenue	Yes	Peridinin	No	No	No	No	No	No	No	No	A quantitative review of the lifestyle, habitat and trophic diversity of dinoflagellates	Neoceratium gen. nov., a new genus for all marine species currently assigned to Ceratium (Dinophyceae). Protist 161: 35-54	DOI: 10.1016/j.protis.2009.06.004
557	Eukaryota|Alveolata|Myzozoa|Holodinophyta|Dinophyceae|Gonyaulacales|Ceratiaceae|Protoceratium_01|Protoceratium reticulatum	Yes	Peridinin	No	No	No	No	No	No	Yes	No	A quantitative review of the lifestyle, habitat and trophic diversity of dinoflagellates	Progressive and Biased Divergent Evolution Underpins the Origin and Diversification of Peridinin Dinoflagellate Plastids	https://doi.org/10.1093/molbev/msw235
16	Eukaryota|Alveolata|Myzozoa|Holodinophyta|Dinophyceae|Gonyaulacales|Ceratiaceae|Protoceratium_02|Protoceratium reticulatum	Yes	Peridinin	No	No	No	No	No	No	Yes	No	A quantitative review of the lifestyle, habitat and trophic diversity of dinoflagellates	Progressive and Biased Divergent Evolution Underpins the Origin and Diversification of Peridinin Dinoflagellate Plastids	https://doi.org/10.1093/molbev/msw235
1067	Eukaryota|Alveolata|Myzozoa|Holodinophyta|Dinophyceae|Gonyaulacales|Ceratocoryaceae|Ceratocorys|Ceratocorys horrida	Yes	Peridinin?	No	No	No	No	No	No	Yes?	No	A quantitative review of the lifestyle, habitat and trophic diversity of dinoflagellates	THE REVERSIBLE EFFECT OF FLOW ON THE MORPHOLOGY OF CERATOCORYS HORRIDA (PERIDINIALES, DINOPHYTA)	https://doi.org/10.1046/j.1529-8817.2000.98088.x
1	Eukaryota|Alveolata|Myzozoa|Holodinophyta|Dinophyceae|Gonyaulacales|Crypthecodiniaceae|Crypthecodinium|Crypthecodinium+cohnii	No	No	No	No	No	No	No	No	No	No	A quantitative review of the lifestyle, habitat and trophic diversity of dinoflagellates	Production potential of docosahexaenoic acid by the heterotrophic marine dinoflagellate Crypthecodinium cohnii	https://doi.org/10.1016/S0032-9592(98)00134-4
271	Eukaryota|Alveolata|Myzozoa|Holodinophyta|Dinophyceae|Gonyaulacales|Crypthecodiniaceae|Crypthecodinium|Crypthecodinium+sp.	No	No	No	No	No	No	No	No	No	No	A quantitative review of the lifestyle, habitat and trophic diversity of dinoflagellates	Production potential of docosahexaenoic acid by the heterotrophic marine dinoflagellate Crypthecodinium cohnii	https://doi.org/10.1016/S0032-9592(98)00134-4
32	Eukaryota|Alveolata|Myzozoa|Holodinophyta|Dinophyceae|Gonyaulacales|Goniodomataceae|Gambierdiscus	Yes	Peridinin	N/a	No	Yes	No	No	N/a	No	No	A quantitative review of the lifestyle, habitat and trophic diversity of dinoflagellates	Identification of the Photosynthetic Pigments of the Tropical Benthic Dinoflagellate Gambierdiscus toxicus	N/A, Corpus ID: 53367637
29	Eukaryota|Alveolata|Myzozoa|Holodinophyta|Dinophyceae|Gonyaulacales|Goniodomataceae|Gambierdiscus|Gambierdiscus australes CAWD 149	Yes	Peridinin	Yes?	No	Yes	No	No	Yes	No	No	A quantitative review of the lifestyle, habitat and trophic diversity of dinoflagellates	Progressive and Biased Divergent Evolution Underpins the Origin and Diversification of Peridinin Dinoflagellate Plastids	https://doi.org/10.1093/molbev/msw235
1	Eukaryota|Alveolata|Myzozoa|Holodinophyta|Dinophyceae|Gonyaulacales|Goniodomataceae|Gambierdiscus|Gambierdiscus belizeanus	Yes	Peridinin	Yes?	No	Yes	No	No	Yes	No	No	A quantitative review of the lifestyle, habitat and trophic diversity of dinoflagellates	Identification of the Photosynthetic Pigments of the Tropical Benthic Dinoflagellate Gambierdiscus toxicus	N/A, Corpus ID: 53367637
11	Eukaryota|Alveolata|Myzozoa|Holodinophyta|Dinophyceae|Gonyaulacales|Goniodomataceae|Gambierdiscus|Gambierdiscus polynesiensis	Yes	Peridinin	Yes?	No	Yes	No	No	Yes	No	No	A quantitative review of the lifestyle, habitat and trophic diversity of dinoflagellates	Identification of the Photosynthetic Pigments of the Tropical Benthic Dinoflagellate Gambierdiscus toxicus	N/A, Corpus ID: 53367637
35	Eukaryota|Alveolata|Myzozoa|Holodinophyta|Dinophyceae|Gonyaulacales|Goniodomataceae|Gambierdiscus|Gambierdiscus sp.	Yes	Peridinin	N/a	No	Yes	No	No	N/a	No	No	A quantitative review of the lifestyle, habitat and trophic diversity of dinoflagellates	Identification of the Photosynthetic Pigments of the Tropical Benthic Dinoflagellate Gambierdiscus toxicus	N/A, Corpus ID: 53367637
3	Eukaryota|Alveolata|Myzozoa|Holodinophyta|Dinophyceae|Gonyaulacales|Goniodomataceae|Gambierdiscus|Gambierdiscus toxicus	Yes	Peridinin	Yes?	No	Yes	No	No	Yes	No	No	A quantitative review of the lifestyle, habitat and trophic diversity of dinoflagellates	Identification of the Photosynthetic Pigments of the Tropical Benthic Dinoflagellate Gambierdiscus toxicus	N/A, Corpus ID: 53367637
42	Eukaryota|Alveolata|Myzozoa|Holodinophyta|Dinophyceae|Gonyaulacales|Goniodomataceae|Pyrodinium|Pyrodinium bahamense	Yes	Peridinin	No	No	No	No	No	Yes	Yes	No	A quantitative review of the lifestyle, habitat and trophic diversity of dinoflagellates	Progressive and Biased Divergent Evolution Underpins the Origin and Diversification of Peridinin Dinoflagellate Plastids	https://doi.org/10.1093/molbev/msw235
1103	Eukaryota|Alveolata|Myzozoa|Holodinophyta|Dinophyceae|Gonyaulacales|Gonyaulacaceae	N/a	N/a	N/a	N/a	N/a	N/a	N/a	N/a	N/a	No	A quantitative review of the lifestyle, habitat and trophic diversity of dinoflagellates	N/A	N/A
10215	Eukaryota|Alveolata|Myzozoa|Holodinophyta|Dinophyceae|Gonyaulacales|Gonyaulacaceae|Alexandrium_01	Yes	Peridinin	N/a	No	No	No	No	N/a	N/a	No	A quantitative review of the lifestyle, habitat and trophic diversity of dinoflagellates	Toxic effects of Alexandrium spp. on heterotrophic dinoflagellates: an allelochemical defence mechanism independent of PSP-toxin content	DOI:10.3354/meps230047
433	Eukaryota|Alveolata|Myzozoa|Holodinophyta|Dinophyceae|Gonyaulacales|Gonyaulacaceae|Alexandrium_01|Alexandrium leei	Yes	Peridinin	No	No	No	No	No	Yes	N/a	No	A quantitative review of the lifestyle, habitat and trophic diversity of dinoflagellates	Toxic effects of Alexandrium spp. on heterotrophic dinoflagellates: an allelochemical defence mechanism independent of PSP-toxin content	DOI:10.3354/meps230047
691	Eukaryota|Alveolata|Myzozoa|Holodinophyta|Dinophyceae|Gonyaulacales|Gonyaulacaceae|Alexandrium_01|Alexandrium margalefii	Yes	Peridinin	No	No	No	No	No	No	N/a	No	A quantitative review of the lifestyle, habitat and trophic diversity of dinoflagellates	Progressive and Biased Divergent Evolution Underpins the Origin and Diversification of Peridinin Dinoflagellate Plastids	https://doi.org/10.1093/molbev/msw235
47	Eukaryota|Alveolata|Myzozoa|Holodinophyta|Dinophyceae|Gonyaulacales|Gonyaulacaceae|Alexandrium_01|Alexandrium monilatum	Yes	Peridinin	No	No	No	No	No	Yes	Yes	No	A quantitative review of the lifestyle, habitat and trophic diversity of dinoflagellates	Progressive and Biased Divergent Evolution Underpins the Origin and Diversification of Peridinin Dinoflagellate Plastids	https://doi.org/10.1093/molbev/msw235
1434	Eukaryota|Alveolata|Myzozoa|Holodinophyta|Dinophyceae|Gonyaulacales|Gonyaulacaceae|Alexandrium_01|Alexandrium ostenfeldii	Yes	Peridinin	Yes	No	No	No	No	Yes	No	No	A quantitative review of the lifestyle, habitat and trophic diversity of dinoflagellates	Toxic effects of Alexandrium spp. on heterotrophic dinoflagellates: an allelochemical defence mechanism independent of PSP-toxin content	DOI:10.3354/meps230047
96	Eukaryota|Alveolata|Myzozoa|Holodinophyta|Dinophyceae|Gonyaulacales|Gonyaulacaceae|Alexandrium_01|Alexandrium satoanum	Yes	Peridinin	No	No	No	No	No	No	N/a	No	A quantitative review of the lifestyle, habitat and trophic diversity of dinoflagellates	Toxic effects of Alexandrium spp. on heterotrophic dinoflagellates: an allelochemical defence mechanism independent of PSP-toxin content	DOI:10.3354/meps230047
1098	Eukaryota|Alveolata|Myzozoa|Holodinophyta|Dinophyceae|Gonyaulacales|Gonyaulacaceae|Alexandrium_01|Alexandrium sp.	Yes	Peridinin	N/a	No	No	No	No	N/a	N/a	No	A quantitative review of the lifestyle, habitat and trophic diversity of dinoflagellates	Toxic effects of Alexandrium spp. on heterotrophic dinoflagellates: an allelochemical defence mechanism independent of PSP-toxin content	DOI:10.3354/meps230047
59	Eukaryota|Alveolata|Myzozoa|Holodinophyta|Dinophyceae|Gonyaulacales|Gonyaulacaceae|Alexandrium_01|Alexandrium taylori	Yes	Peridinin	No	No	No	No	No	Yes	N/a	No	A quantitative review of the lifestyle, habitat and trophic diversity of dinoflagellates	Toxic effects of Alexandrium spp. on heterotrophic dinoflagellates: an allelochemical defence mechanism independent of PSP-toxin content	DOI:10.3354/meps230047
4048	Eukaryota|Alveolata|Myzozoa|Holodinophyta|Dinophyceae|Gonyaulacales|Gonyaulacaceae|Alexandrium_02	Yes	Peridinin	N/a	No	No	No	No	N/a	N/a	No	A quantitative review of the lifestyle, habitat and trophic diversity of dinoflagellates	Toxic effects of Alexandrium spp. on heterotrophic dinoflagellates: an allelochemical defence mechanism independent of PSP-toxin content	DOI:10.3354/meps230047
2108	Eukaryota|Alveolata|Myzozoa|Holodinophyta|Dinophyceae|Gonyaulacales|Gonyaulacaceae|Alexandrium_02|Alexandrium affine	Yes	Peridinin	Yes	No	No	No	No	Yes	Yes	No	A quantitative review of the lifestyle, habitat and trophic diversity of dinoflagellates	Toxic effects of Alexandrium spp. on heterotrophic dinoflagellates: an allelochemical defence mechanism independent of PSP-toxin content	DOI:10.3354/meps230047
26	Eukaryota|Alveolata|Myzozoa|Holodinophyta|Dinophyceae|Gonyaulacales|Gonyaulacaceae|Alexandrium_02|Alexandrium fraterculus	Yes	Peridinin	No	No	No	No	No	Yes	N/a	No	A quantitative review of the lifestyle, habitat and trophic diversity of dinoflagellates	Toxic effects of Alexandrium spp. on heterotrophic dinoflagellates: an allelochemical defence mechanism independent of PSP-toxin content	DOI:10.3354/meps230047
1544	Eukaryota|Alveolata|Myzozoa|Holodinophyta|Dinophyceae|Gonyaulacales|Gonyaulacaceae|Alexandrium_02|Alexandrium fundyense	Yes	Peridinin	Yes	No	No	No	No	Yes	Yes	No	A quantitative review of the lifestyle, habitat and trophic diversity of dinoflagellates	Toxic effects of Alexandrium spp. on heterotrophic dinoflagellates: an allelochemical defence mechanism independent of PSP-toxin content	DOI:10.3354/meps230047
3	Eukaryota|Alveolata|Myzozoa|Holodinophyta|Dinophyceae|Gonyaulacales|Gonyaulacaceae|Alexandrium_02|Alexandrium sp.	Yes	Peridinin	N/a	No	No	No	No	N/a	N/a	No	A quantitative review of the lifestyle, habitat and trophic diversity of dinoflagellates	Toxic effects of Alexandrium spp. on heterotrophic dinoflagellates: an allelochemical defence mechanism independent of PSP-toxin content	DOI:10.3354/meps230047
1402	Eukaryota|Alveolata|Myzozoa|Holodinophyta|Dinophyceae|Gonyaulacales|Gonyaulacaceae|Alexandrium_02|Alexandrium tamarense	Yes	Peridinin	Yes	No	No	No	No	Yes?	Yes?	No	A quantitative review of the lifestyle, habitat and trophic diversity of dinoflagellates	Progressive and Biased Divergent Evolution Underpins the Origin and Diversification of Peridinin Dinoflagellate Plastids	https://doi.org/10.1093/molbev/msw235
23	Eukaryota|Alveolata|Myzozoa|Holodinophyta|Dinophyceae|Gonyaulacales|Gonyaulacaceae|Alexandrium_02|Alexandrium tamiyavanichii	Yes	Peridinin	No	No	No	No	No	Yes	N/a	No	A quantitative review of the lifestyle, habitat and trophic diversity of dinoflagellates	Toxic effects of Alexandrium spp. on heterotrophic dinoflagellates: an allelochemical defence mechanism independent of PSP-toxin content	DOI:10.3354/meps230047
26	Eukaryota|Alveolata|Myzozoa|Holodinophyta|Dinophyceae|Gonyaulacales|Gonyaulacaceae|Alexandrium|Alexandrium fundyense	Yes	Peridinin	Yes	No	No	No	No	Yes	Yes	No	A quantitative review of the lifestyle, habitat and trophic diversity of dinoflagellates	Toxic effects of Alexandrium spp. on heterotrophic dinoflagellates: an allelochemical defence mechanism independent of PSP-toxin content	DOI:10.3354/meps230047
11	Eukaryota|Alveolata|Myzozoa|Holodinophyta|Dinophyceae|Gonyaulacales|Gonyaulacaceae|Alexandrium|Alexandrium ostenfeldii	Yes	Peridinin	Yes	No	No	No	No	Yes	No	No	A quantitative review of the lifestyle, habitat and trophic diversity of dinoflagellates	Toxic effects of Alexandrium spp. on heterotrophic dinoflagellates: an allelochemical defence mechanism independent of PSP-toxin content	DOI:10.3354/meps230047
61	Eukaryota|Alveolata|Myzozoa|Holodinophyta|Dinophyceae|Gonyaulacales|Gonyaulacaceae|Alexandrium|Alexandrium peruvianum	Yes	Peridinin	No	No	No	No	No	Yes	N/a	No	A quantitative review of the lifestyle, habitat and trophic diversity of dinoflagellates	Toxic effects of Alexandrium spp. on heterotrophic dinoflagellates: an allelochemical defence mechanism independent of PSP-toxin content	DOI:10.3354/meps230047
6	Eukaryota|Alveolata|Myzozoa|Holodinophyta|Dinophyceae|Gonyaulacales|Gonyaulacaceae|Alexandrium|Alexandrium tamarense	Yes	Peridinin	Yes	No	No	No	No	Yes?	Yes?	No	A quantitative review of the lifestyle, habitat and trophic diversity of dinoflagellates	Progressive and Biased Divergent Evolution Underpins the Origin and Diversification of Peridinin Dinoflagellate Plastids	https://doi.org/10.1093/molbev/msw235
106	Eukaryota|Alveolata|Myzozoa|Holodinophyta|Dinophyceae|Gonyaulacales|Gonyaulacaceae|Amylax	No	Cryptomonad type Dinophysis	Yes	No	No	N/a	N/a	No	No	No	A quantitative review of the lifestyle, habitat and trophic diversity of dinoflagellates	Anucleated cryptophyte vestiges in the gonyaulacalean dinoflagellates Amylax buxus and Amylax triacantha (Dinophyceae)	https://doi.org/10.1111/j.1440-1835.2008.00512.x
21	Eukaryota|Alveolata|Myzozoa|Holodinophyta|Dinophyceae|Gonyaulacales|Gonyaulacaceae|Gonyaulax_01|Gonyaulax verior	Yes	Peridinin	No	No	No	No	No	No	No	No	A quantitative review of the lifestyle, habitat and trophic diversity of dinoflagellates	Structure and organization of the peridinin-chlorophyll a-binding protein gene in Gonyaulax polyedra	https://doi.org/10.1111/j.1440-1835.2008.00512.x
4090	Eukaryota|Alveolata|Myzozoa|Holodinophyta|Dinophyceae|Gonyaulacales|Gonyaulacaceae|Gonyaulax_02|Gonyaulax spinifera	Yes	Peridinin	Yes	No	No	No	No	Yes	Yes	No	A quantitative review of the lifestyle, habitat and trophic diversity of dinoflagellates	HPLC Pigment Profiles of 31 Harmful Algal Bloom Species Isolated from the Coastal Sea Areas of China	https://doi.org/10.1007/s11802-014-2448-1
4	Eukaryota|Alveolata|Myzozoa|Holodinophyta|Dinophyceae|Gonyaulacales|Gonyaulacaceae|Gonyaulax_03	Yes	Peridinin	N/a	N/a	No	No	No	N/a	N/a	No	A quantitative review of the lifestyle, habitat and trophic diversity of dinoflagellates	Structure and organization of the peridinin-chlorophyll a-binding protein gene in Gonyaulax polyedra	doi: 10.1007/s004380050533
4	Eukaryota|Alveolata|Myzozoa|Holodinophyta|Dinophyceae|Gonyaulacales|Gonyaulacaceae|Gonyaulax_03|Gonyaulax fragilis	Yes	Peridinin	N/a	No	No	No	No	No	No	No	A quantitative review of the lifestyle, habitat and trophic diversity of dinoflagellates	Structure and organization of the peridinin-chlorophyll a-binding protein gene in Gonyaulax polyedra	doi: 10.1007/s004380050533
11667	Eukaryota|Alveolata|Myzozoa|Holodinophyta|Dinophyceae|Gonyaulacales|Gonyaulacaceae|Gonyaulax_03|Gonyaulax polygramma	Yes	Peridinin	Yes	No	No	No	No	Yes	Yes	No	A quantitative review of the lifestyle, habitat and trophic diversity of dinoflagellates	Feeding by the mixotrophic red-tide dinoflagellate Gonyaulax polygramma: mechanisms, prey species, effects of prey concentration, and grazing impact	doi:10.3354/ame038249
1802	Eukaryota|Alveolata|Myzozoa|Holodinophyta|Dinophyceae|Gonyaulacales|Gonyaulacaceae|Gonyaulax_04|Gonyaulax sp.	Yes	Peridinin	N/a	N/a	No	No	No	N/a	N/a	No	A quantitative review of the lifestyle, habitat and trophic diversity of dinoflagellates	Structure and organization of the peridinin-chlorophyll a-binding protein gene in Gonyaulax polyedra	doi: 10.1007/s004380050533
100	Eukaryota|Alveolata|Myzozoa|Holodinophyta|Dinophyceae|Gonyaulacales|Gonyaulacaceae|Gonyaulax_05|Gonyaulax spinifera	Yes	Peridinin	Yes	No	No	No	No	Yes	Yes	No	A quantitative review of the lifestyle, habitat and trophic diversity of dinoflagellates	HPLC Pigment Profiles of 31 Harmful Algal Bloom Species Isolated from the Coastal Sea Areas of China	https://doi.org/10.1007/s11802-014-2448-1
344	Eukaryota|Alveolata|Myzozoa|Holodinophyta|Dinophyceae|Gonyaulacales|Gonyaulacaceae|Gonyaulax_06|Gonyaulax cochlea	Yes	Peridinin	No	No	No	No	No	No	No	No	A quantitative review of the lifestyle, habitat and trophic diversity of dinoflagellates	Structure and organization of the peridinin-chlorophyll a-binding protein gene in Gonyaulax polyedra	doi: 10.1007/s004380050533
414	Eukaryota|Alveolata|Myzozoa|Holodinophyta|Dinophyceae|Gonyaulacales|Gonyaulacaceae|Lingulodinium|Lingulodinium polyedrum	Yes	Peridinin	Yes	No	No	No	No	Yes	Yes	No	A quantitative review of the lifestyle, habitat and trophic diversity of dinoflagellates	Progressive and Biased Divergent Evolution Underpins the Origin and Diversification of Peridinin Dinoflagellate Plastids	https://doi.org/10.1093/molbev/msw235
36	Eukaryota|Alveolata|Myzozoa|Holodinophyta|Dinophyceae|Gonyaulacales|Gonyaulax|Gonyaulax polygramma	Yes	Peridinin	Yes	No	No	No	No	Yes	No	No	A quantitative review of the lifestyle, habitat and trophic diversity of dinoflagellates	HPLC Pigment Profiles of 31 Harmful Algal Bloom Species Isolated from the Coastal Sea Areas of China	https://doi.org/10.1007/s11802-014-2448-1
3	Eukaryota|Alveolata|Myzozoa|Holodinophyta|Dinophyceae|Gonyaulacales|Heterodinium|Heterodinium+milneri	No	No	No	No	No	No	No	No	No	No	A quantitative review of the lifestyle, habitat and trophic diversity of dinoflagellates	Dinoflagellates from the North Atlantic classified as phototrophic or heterotrophic by epifluorescence microscopy	https://doi.org/10.1093/plankt/8.6.1209
4	Eukaryota|Alveolata|Myzozoa|Holodinophyta|Dinophyceae|Gonyaulacales|Heterodinium|Heterodinium+scrippsii	No	No	No	No	No	No	No	No	No	No	A quantitative review of the lifestyle, habitat and trophic diversity of dinoflagellates	Dinoflagellates from the North Atlantic classified as phototrophic or heterotrophic by epifluorescence microscopy	https://doi.org/10.1093/plankt/8.6.1209
1	Eukaryota|Alveolata|Myzozoa|Holodinophyta|Dinophyceae|Gonyaulacales|Ostreopsidaceae	N/a	N/a	N/a	N/a	N/a	N/a	N/a	N/a	No	No	A quantitative review of the lifestyle, habitat and trophic diversity of dinoflagellates	N/A	N/A
28	Eukaryota|Alveolata|Myzozoa|Holodinophyta|Dinophyceae|Gonyaulacales|Ostreopsidaceae|Coolia	Yes	Peridinin?	N/a	No	Yes	No	No	N/a	No	No	A quantitative review of the lifestyle, habitat and trophic diversity of dinoflagellates	Mono- and digalactosyldiacylglycerol composition of dinoflagellates. I. Peridinin-containing taxa	https://doi.org/10.1080/09670260802419481
484	Eukaryota|Alveolata|Myzozoa|Holodinophyta|Dinophyceae|Gonyaulacales|Ostreopsidaceae|Coolia|Coolia canariensis	Yes	Peridinin	No	No	Yes	No	No	No	No	No	A quantitative review of the lifestyle, habitat and trophic diversity of dinoflagellates	COOLIA CANARIENSIS SP. NOV. (DINOPHYCEAE), A NEW NONTOXIC EPIPHYTIC BENTHIC DINOFLAGELLATE FROM THE CANARY ISLANDS	https://doi.org/10.1111/j.1529-8817.2008.00555.x
11	Eukaryota|Alveolata|Myzozoa|Holodinophyta|Dinophyceae|Gonyaulacales|Ostreopsidaceae|Coolia|Coolia malayensis	Yes	Peridinin	No	No	Yes	No	No	Yes	No	No	A quantitative review of the lifestyle, habitat and trophic diversity of dinoflagellates	Morphology, phylogeny and novel chemical compounds from Coolia malayensis (Dinophyceae) from Okinawa, Japan	https://doi.org/10.1016/j.hal.2015.02.009
145	Eukaryota|Alveolata|Myzozoa|Holodinophyta|Dinophyceae|Gonyaulacales|Ostreopsidaceae|Coolia|Coolia monotis	Yes	Peridinin	No	No	Yes	No	No	No	No	No	A quantitative review of the lifestyle, habitat and trophic diversity of dinoflagellates	Mono- and digalactosyldiacylglycerol composition of dinoflagellates. I. Peridinin-containing taxa	https://doi.org/10.1080/09670260802419481
1	Eukaryota|Alveolata|Myzozoa|Holodinophyta|Dinophyceae|Gonyaulacales|Ostreopsidaceae|Coolia|Coolia sp.	Yes	Peridinin?	N/a	No	Yes	No	No	N/a	No	No	A quantitative review of the lifestyle, habitat and trophic diversity of dinoflagellates	Mono- and digalactosyldiacylglycerol composition of dinoflagellates. I. Peridinin-containing taxa	https://doi.org/10.1080/09670260802419481
141	Eukaryota|Alveolata|Myzozoa|Holodinophyta|Dinophyceae|Gonyaulacales|Ostreopsidaceae|Ostreopsis|Ostreopsis sp.	Yes	Peridinin?	N/a	No	Yes	No	No	Yes	No	No	A quantitative review of the lifestyle, habitat and trophic diversity of dinoflagellates	Palytoxin analogs from the dinoflagellate Ostreopsis siamensis	DOI:10.1021/JA00124A034
1	Eukaryota|Alveolata|Myzozoa|Holodinophyta|Dinophyceae|Gonyaulacales|Pyrophacaceae	N/a	N/a	N/a	N/a	N/a	N/a	N/a	N/a	N/a	No	A quantitative review of the lifestyle, habitat and trophic diversity of dinoflagellates	N/A	N/A
2	Eukaryota|Alveolata|Myzozoa|Holodinophyta|Dinophyceae|Gonyaulacales|Pyrophacaceae|Fragilidium	Yes	Peridinin?	N/a	N/a	No	No	No	No	N/a	No	A quantitative review of the lifestyle, habitat and trophic diversity of dinoflagellates	Mono- and digalactosyldiacylglycerol composition of dinoflagellates. I. Peridinin-containing taxa	https://doi.org/10.1080/09670260802419481
4620	Eukaryota|Alveolata|Myzozoa|Holodinophyta|Dinophyceae|Gonyaulacales|Pyrophacaceae|Fragilidium|Fragilidium mexicanum	Yes	Peridinin	Yes	No	No	No	No	No	No	No	A quantitative review of the lifestyle, habitat and trophic diversity of dinoflagellates	Fragilidium cf. mexicanum, a thecate mixotrophic dinoflagellate which is prey for and a predator on co-occurring thecate heterotrophic dinoflagellate Protoperidinium cf. divergens	DOI:10.3354/meps151299
336	Eukaryota|Alveolata|Myzozoa|Holodinophyta|Dinophyceae|Gonyaulacales|Pyrophacaceae|Fragilidium|Fragilidium subglobosum	Yes	Peridinin?	Yes	No	No	No	No	No	Yes	No	A quantitative review of the lifestyle, habitat and trophic diversity of dinoflagellates	Mixotrophic feeding of Fragilidium subglobosum (Dinophyceae) on three species of Ceratium: effects of prey concentration, prey species and light intensity	doi:10.3354/meps147187
2040	Eukaryota|Alveolata|Myzozoa|Holodinophyta|Dinophyceae|Gonyaulacales|Pyrophacaceae|Pyrophacus|Pyrophacus steinii	Yes	Peridinin	Yes	No	No	No	No	No	Yes	No	A quantitative review of the lifestyle, habitat and trophic diversity of dinoflagellates	Molecular data and the evolutionary history of dinoflagellates	https://doi.org/10.1016/j.ejop.2003.11.003
23892	Eukaryota|Alveolata|Myzozoa|Holodinophyta|Dinophyceae|Gymnodiniales	N/a	N/a	N/a	N/a	N/a	N/a	N/a	N/a	N/a	No	A quantitative review of the lifestyle, habitat and trophic diversity of dinoflagellates	N/A	N/A
4	Eukaryota|Alveolata|Myzozoa|Holodinophyta|Dinophyceae|Gymnodiniales|01|Tovelliaceae|Jadwigia|Jadwigia applanata	Yes	Peridinin?	No	Yes	No	No	No	No	No	No	A quantitative review of the lifestyle, habitat and trophic diversity of dinoflagellates	Studies on woloszynskioid dinoflagellates I: Woloszynskia coronata re-examined using light and electron microscopy and partial LSU rDNA sequences, with description of Tovellia gen. nov. and Jadwigia gen. nov. (Tovelliaceae fam. nov.)	DOI: 10.2216/0031-8884(2005)44[416:SOWDIW]2.0.CO;2
37	Eukaryota|Alveolata|Myzozoa|Holodinophyta|Dinophyceae|Gymnodiniales|02|Gymnodiniaceae|Gymnodinium_01|Gymnodinium catenatum	Yes	Peridinin	Yes	No	No	No	No	Yes	No	No	A quantitative review of the lifestyle, habitat and trophic diversity of dinoflagellates	HPLC Pigment Profiles of 31 Harmful Algal Bloom Species Isolated from the Coastal Sea Areas of China	https://doi.org/10.1007/s11802-014-2448-1
4	Eukaryota|Alveolata|Myzozoa|Holodinophyta|Dinophyceae|Gymnodiniales|02|Gymnodiniaceae|Gymnodinium_01|Gymnodinium impatiens	Yes	Peridinin?	No	Yes	No	No	No	No	No	No	A quantitative review of the lifestyle, habitat and trophic diversity of dinoflagellates	Gymnodinium smaydae n. sp., a New Planktonic Phototrophic Dinoflagellate from the Coastal Waters of Western Korea: Morphology and Molecular Characterization	https://doi.org/10.1111/jeu.12098
15	Eukaryota|Alveolata|Myzozoa|Holodinophyta|Dinophyceae|Gymnodiniales|03|Hemidiniaceae|Hemidinium|Hemidinium nasutum	Yes	Peridinin?	No	Yes	No	No	No	No	No	No	A quantitative review of the lifestyle, habitat and trophic diversity of dinoflagellates	Molecular data and the evolutionary history of dinoflagellates	https://doi.org/10.1016/j.ejop.2003.11.003
167	Eukaryota|Alveolata|Myzozoa|Holodinophyta|Dinophyceae|Gymnodiniales|04|Tovelliaceae|Esoptrodinium|Esoptrodinium sp.	N/a	Peridinin	Yes	Yes	No	No	No	No	No	No	A quantitative review of the lifestyle, habitat and trophic diversity of dinoflagellates	Mixotrophy and loss of phototrophy among geographic isolates of freshwater Esoptrodinium/Bernardinium sp.(Dinophyceae)	DOI: 10.1111/jpy.12144
341	Eukaryota|Alveolata|Myzozoa|Holodinophyta|Dinophyceae|Gymnodiniales|05|Gymnodiniaceae|Amphidinium_01	N/a	N/a	N/a	N/a	N/a	N/a	N/a	N/a	No	No	A quantitative review of the lifestyle, habitat and trophic diversity of dinoflagellates	N/A	N/A
13	Eukaryota|Alveolata|Myzozoa|Holodinophyta|Dinophyceae|Gymnodiniales|05|Gymnodiniaceae|Amphidinium_01|Amphidinium carterae	Yes	Peridinin	Yes	No	No	No	No	Yes	No	No	A quantitative review of the lifestyle, habitat and trophic diversity of dinoflagellates	Progressive and Biased Divergent Evolution Underpins the Origin and Diversification of Peridinin Dinoflagellate Plastids	https://doi.org/10.1093/molbev/msw235
110	Eukaryota|Alveolata|Myzozoa|Holodinophyta|Dinophyceae|Gymnodiniales|05|Gymnodiniaceae|Amphidinium_01|Amphidinium massartii	Yes	Peridinin	No	No	No	No	Yes	No	No	No	A quantitative review of the lifestyle, habitat and trophic diversity of dinoflagellates	Progressive and Biased Divergent Evolution Underpins the Origin and Diversification of Peridinin Dinoflagellate Plastids	https://doi.org/10.1093/molbev/msw235
26	Eukaryota|Alveolata|Myzozoa|Holodinophyta|Dinophyceae|Gymnodiniales|05|Gymnodiniaceae|Amphidinium_01|Amphidinium+sp.	N/a	N/a	N/a	N/a	N/a	N/a	N/a	N/a	No	No	A quantitative review of the lifestyle, habitat and trophic diversity of dinoflagellates	N/A	N/A
1042	Eukaryota|Alveolata|Myzozoa|Holodinophyta|Dinophyceae|Gymnodiniales|06|Warnowiaceae|Warnowia_01|Warnowia+sp.	No	No	No	No	No	No	No	No	No	No	A quantitative review of the lifestyle, habitat and trophic diversity of dinoflagellates	Eye-like ocelloids are built from different endosymbiotically acquired components	https://doi.org/10.1038/nature14593
203	Eukaryota|Alveolata|Myzozoa|Holodinophyta|Dinophyceae|Gymnodiniales|09|Gymnodiniaceae|Apicoporus_01|Apicoporus parvidiaboli	Yes	Peridinin	Yes?	No	Yes	No	No	No	No	No	A quantitative review of the lifestyle, habitat and trophic diversity of dinoflagellates	Cascades of convergent evolution: The corresponding evolutionary histories of euglenozoans and dinoflagellates	https://doi.org/10.1073/pnas.0901004106
21	Eukaryota|Alveolata|Myzozoa|Holodinophyta|Dinophyceae|Gymnodiniales|10|Gymnodiniaceae|Togula|Togula jolla	Yes	Peridinin	No	No	Yes	No	No	No	No	No	A quantitative review of the lifestyle, habitat and trophic diversity of dinoflagellates	Progressive and Biased Divergent Evolution Underpins the Origin and Diversification of Peridinin Dinoflagellate Plastids	https://doi.org/10.1093/molbev/msw235
1	Eukaryota|Alveolata|Myzozoa|Holodinophyta|Dinophyceae|Gymnodiniales|11|Gymnodiniales-X|Chytriodinium|Chytriodinium+affine	No	No	No	No	No	Yes	No	No	No	No	A quantitative review of the lifestyle, habitat and trophic diversity of dinoflagellates	Molecular phylogeny of the parasitic dinoflagellate Chytriodinium within the Gymnodinium clade (Gymnodiniales, Dinophyceae)	DOI: 10.1111/jeu.12180
1658	Eukaryota|Alveolata|Myzozoa|Holodinophyta|Dinophyceae|Gymnodiniales|11|Gymnodiniales-X|Chytriodinium|Chytriodinium+sp. Atlantic	No	No	No	No	No	Yes	No	No	No	No	A quantitative review of the lifestyle, habitat and trophic diversity of dinoflagellates	Molecular phylogeny of the parasitic dinoflagellate Chytriodinium within the Gymnodinium clade (Gymnodiniales, Dinophyceae)	DOI: 10.1111/jeu.12180
1339	Eukaryota|Alveolata|Myzozoa|Holodinophyta|Dinophyceae|Gymnodiniales|12|Kareniaceae_01|Takayama_01|Takayama sp.	Yes	Haptophyte type fucoxanthin	Yes	No	No	No	No	N/a	No	No	A quantitative review of the lifestyle, habitat and trophic diversity of dinoflagellates	Mixotrophy in the phototrophic dinoflagellate Takayama helix (family Kareniaceae): Predator of diverse toxic and harmful dinoflagellates	https://doi.org/10.1016/j.hal.2016.10.008
3788	Eukaryota|Alveolata|Myzozoa|Holodinophyta|Dinophyceae|Gymnodiniales|13|Gymnodiniaceae|Cochlodinium_01|Cochlodinium fulvescens	Yes	Peridinin	No	No	No	No	No	Yes	No	No	A quantitative review of the lifestyle, habitat and trophic diversity of dinoflagellates	Ultrastructure of the harmful unarmored dinoflagellate Cochlodinium polykrikoides (Dinophyceae) with reference to the apical groove and flagellar apparatus	doi: 10.1111/j.1550-7408.2010.00491.x
17	Eukaryota|Alveolata|Myzozoa|Holodinophyta|Dinophyceae|Gymnodiniales|15|Gymnodiniaceae|Amphidinium_02|Amphidinium+mootonorum	Yes	Peridinin?	N/a	No	No	No	No	No	No	No	A quantitative review of the lifestyle, habitat and trophic diversity of dinoflagellates	Dinoflagellate Phylogeny as Inferred from Heat Shock Protein 90 and Ribosomal Gene Sequences	https://doi.org/10.1371/journal.pone.0013220
16	Eukaryota|Alveolata|Myzozoa|Holodinophyta|Dinophyceae|Gymnodiniales|16|Gymnodiniaceae|Amphidinium_03|Amphidinium+herdmanii	Yes	Peridinin?	N/a	No	Yes	No	No	No	No	No	A quantitative review of the lifestyle, habitat and trophic diversity of dinoflagellates	The benthic dinoflagellate genus Amphidinium in south-eastern Australian waters, including three new species	DOI:10.1017/S0967026202003591
1322	Eukaryota|Alveolata|Myzozoa|Holodinophyta|Dinophyceae|Gymnodiniales|17|Warnowiaceae|Proterythropsis|Proterythropsis+sp.	No	No	No	No	No	No	No	No	No	No	A quantitative review of the lifestyle, habitat and trophic diversity of dinoflagellates	Eye-like ocelloids are built from different endosymbiotically acquired components	https://doi.org/10.1038/nature14593
264	Eukaryota|Alveolata|Myzozoa|Holodinophyta|Dinophyceae|Gymnodiniales|20|Warnowiaceae|Nematodinium|Nematodinium+sp.	No	No	No	No	No	No	No	No	No	No	A quantitative review of the lifestyle, habitat and trophic diversity of dinoflagellates	Eye-like ocelloids are built from different endosymbiotically acquired components	https://doi.org/10.1038/nature14593
330	Eukaryota|Alveolata|Myzozoa|Holodinophyta|Dinophyceae|Gymnodiniales|21|Warnowiaceae|Warnowia_03|Warnowia+sp.	No	No	No	No	No	No	No	No	No	No	A quantitative review of the lifestyle, habitat and trophic diversity of dinoflagellates	Eye-like ocelloids are built from different endosymbiotically acquired components	https://doi.org/10.1038/nature14593
158	Eukaryota|Alveolata|Myzozoa|Holodinophyta|Dinophyceae|Gymnodiniales|23|Gymnodiniaceae|Gymnodinium_04|Gymnodinium+sp.	N/a	N/a	N/a	N/a	N/a	N/a	N/a	N/a	N/a	No	A quantitative review of the lifestyle, habitat and trophic diversity of dinoflagellates	N/A	N/A
365	Eukaryota|Alveolata|Myzozoa|Holodinophyta|Dinophyceae|Gymnodiniales|25|Gymnodiniaceae|Gymnodinium_05|Gymnodinium dorsalisulcum	Yes	Peridinin?	No	No	Yes	No	No	No	No	No	A quantitative review of the lifestyle, habitat and trophic diversity of dinoflagellates	Gymnodinium smaydae n. sp., a New Planktonic Phototrophic Dinoflagellate from the Coastal Waters of Western Korea: Morphology and Molecular Characterization	https://doi.org/10.1111/jeu.12098
3604	Eukaryota|Alveolata|Myzozoa|Holodinophyta|Dinophyceae|Gymnodiniales|26|Gymnodiniaceae|Lepidodinium|Lepidodinium viride	Yes	Green algal	No	No	No	No	No	No	No	No	A quantitative review of the lifestyle, habitat and trophic diversity of dinoflagellates	The role of photosynthesis and food uptake for the growth of marine mixotrophic dinoflagellates	doi: 10.1111/j.1550-7408.2011.00537.x
1	Eukaryota|Alveolata|Myzozoa|Holodinophyta|Dinophyceae|Gymnodiniales|27|Gymnodiniaceae|Spiniferodinium	Yes	Peridinin	N/a	No	Yes	No	No	No	No	No	A quantitative review of the lifestyle, habitat and trophic diversity of dinoflagellates	Ultrastructural and phylogenetic studies of unarmoured kleptochloroplastidic dinoflagellates	doi/10.14943/doctoral.k11803
193	Eukaryota|Alveolata|Myzozoa|Holodinophyta|Dinophyceae|Gymnodiniales|27|Gymnodiniaceae|Spiniferodinium|Spiniferodinium galeiforme	Yes	Peridinin	No	No	Yes	No	No	No	No	No	A quantitative review of the lifestyle, habitat and trophic diversity of dinoflagellates	Ultrastructural and phylogenetic studies of unarmoured kleptochloroplastidic dinoflagellates	doi/10.14943/doctoral.k11803
1718	Eukaryota|Alveolata|Myzozoa|Holodinophyta|Dinophyceae|Gymnodiniales|28|Gymnodiniaceae|Gymnodinium_06	N/a	N/a	N/a	N/a	N/a	N/a	N/a	N/a	N/a	No	A quantitative review of the lifestyle, habitat and trophic diversity of dinoflagellates	N/A	N/A
10	Eukaryota|Alveolata|Myzozoa|Holodinophyta|Dinophyceae|Gymnodiniales|28|Gymnodiniaceae|Gymnodinium_06|Gymnodinium microreticulatum	Yes	Peridinin?	No	No	No	No	No	No	No	No	A quantitative review of the lifestyle, habitat and trophic diversity of dinoflagellates	Gymnodinium smaydae n. sp., a New Planktonic Phototrophic Dinoflagellate from the Coastal Waters of Western Korea: Morphology and Molecular Characterization	https://doi.org/10.1111/jeu.12098
4	Eukaryota|Alveolata|Myzozoa|Holodinophyta|Dinophyceae|Gymnodiniales|28|Gymnodiniaceae|Gymnodinium_06|Gymnodinium+sp.	N/a	N/a	N/a	N/a	N/a	N/a	N/a	N/a	N/a	No	A quantitative review of the lifestyle, habitat and trophic diversity of dinoflagellates	N/A	N/A
3	Eukaryota|Alveolata|Myzozoa|Holodinophyta|Dinophyceae|Gymnodiniales|29|Gymnodiniaceae|Gymnodinium_07|Gymnodinium fuscum	Yes	Peridinin	No	Yes	No	No	No	No	No	No	A quantitative review of the lifestyle, habitat and trophic diversity of dinoflagellates	Dinoflagellate Nuclear SSU rRNA Phylogeny Suggests Multiple Plastid Losses and Replacements	DOI: 10.1007/s002390010210
6	Eukaryota|Alveolata|Myzozoa|Holodinophyta|Dinophyceae|Gymnodiniales|29|Polykrikaceae|Pheopolykrikos_01|Pheopolykrikos+hartmannii	No	No	No	No	No	No	No	No	No	No	A quantitative review of the lifestyle, habitat and trophic diversity of dinoflagellates	On dinoflagellate phylogeny and classification	DOI:10.1201/9780849379901.ch12
158	Eukaryota|Alveolata|Myzozoa|Holodinophyta|Dinophyceae|Gymnodiniales|29|Polykrikaceae|Polykrikos_01|Polykrikos+sp.	No	No	No	No	N/a	No	No	No	N/a	No	A quantitative review of the lifestyle, habitat and trophic diversity of dinoflagellates	On dinoflagellate phylogeny and classification	DOI:10.1201/9780849379901.ch12
290	Eukaryota|Alveolata|Myzozoa|Holodinophyta|Dinophyceae|Gymnodiniales|30|Gymnodiniaceae|Apicoporus_02|Apicoporus glaber	Yes	Peridinin	Yes?	No	Yes	No	No	No	No	No	A quantitative review of the lifestyle, habitat and trophic diversity of dinoflagellates	Cascades of convergent evolution: The corresponding evolutionary histories of euglenozoans and dinoflagellates	https://doi.org/10.1073/pnas.0901004106
3	Eukaryota|Alveolata|Myzozoa|Holodinophyta|Dinophyceae|Gymnodiniales|31|Gymnodiniaceae|Gyrodinium_02|Gyrodinium+rubrum	No	No	No	No	No	No	No	No	No	No	A quantitative review of the lifestyle, habitat and trophic diversity of dinoflagellates	Surface ultrastructure and molecular phylogenetics of four unarmored heterotrophic dinoflagellates, including the type species of the genus Gyrodinium (Dinophyceae …	https://doi.org/10.1111/j.1440-183.2004.00332.x
982	Eukaryota|Alveolata|Myzozoa|Holodinophyta|Dinophyceae|Gymnodiniales|32|Polykrikaceae|Polykrikos_03|Polykrikos+kofoidii	No	No	No	No	No	No	No	No	Yes	No	A quantitative review of the lifestyle, habitat and trophic diversity of dinoflagellates	On dinoflagellate phylogeny and classification	DOI:10.1201/9780849379901.ch12
20	Eukaryota|Alveolata|Myzozoa|Holodinophyta|Dinophyceae|Gymnodiniales|33|Polykrikaceae|Pheopolykrikos_02|Pheopolykrikos+beauchampii	No	No	No	No	No	No	No	No	No	No	A quantitative review of the lifestyle, habitat and trophic diversity of dinoflagellates	On dinoflagellate phylogeny and classification	DOI:10.1201/9780849379901.ch12
53	Eukaryota|Alveolata|Myzozoa|Holodinophyta|Dinophyceae|Gymnodiniales|35|Kareniaceae_06|Karenia_02|Karenia sp.	Yes	Haptophyte type fucoxanthin	N/a	No	No	No	No	N/a	No	No	A quantitative review of the lifestyle, habitat and trophic diversity of dinoflagellates	N/A	N/A
8235	Eukaryota|Alveolata|Myzozoa|Holodinophyta|Dinophyceae|Gymnodiniales|37|Kareniaceae_15	Yes	Haptophyte type fucoxanthin	N/a	No	No	No	No	N/a	No	No	A quantitative review of the lifestyle, habitat and trophic diversity of dinoflagellates	N/A	N/A
619	Eukaryota|Alveolata|Myzozoa|Holodinophyta|Dinophyceae|Gymnodiniales|37|Kareniaceae_15|Karlodinium_06|Karlodinium micrum	Yes	Haptophyte type fucoxanthin	Yes	No	No	No	No	Yes	No	No	A quantitative review of the lifestyle, habitat and trophic diversity of dinoflagellates	The role of photosynthesis and food uptake for the growth of marine mixotrophic dinoflagellates	doi: 10.1111/j.1550-7408.2011.00537.x
10	Eukaryota|Alveolata|Myzozoa|Holodinophyta|Dinophyceae|Gymnodiniales|38|Kareniaceae_22|Karenia_14|Karenia brevis	Yes	Haptophyte type fucoxanthin	Yes	No	No	No	No	Yes	No	No	A quantitative review of the lifestyle, habitat and trophic diversity of dinoflagellates	Growth, Feeding and Ecological Roles of the Mixotrophic and Heterotrophic Dinoflagellates in Marine Planktonic Food Webs	https://doi.org/10.1007/s12601-010-0007-2
1	Eukaryota|Alveolata|Myzozoa|Holodinophyta|Dinophyceae|Gymnodiniales|38|Kareniaceae_22|Karenia_14|Karenia brevis SP3	Yes	Haptophyte type fucoxanthin	Yes	No	No	No	No	Yes	No	No	A quantitative review of the lifestyle, habitat and trophic diversity of dinoflagellates	Growth, Feeding and Ecological Roles of the Mixotrophic and Heterotrophic Dinoflagellates in Marine Planktonic Food Webs	https://doi.org/10.1007/s12601-010-0007-2
15	Eukaryota|Alveolata|Myzozoa|Holodinophyta|Dinophyceae|Gymnodiniales|39|Gymnodiniaceae|Amphidinium_04|Amphidinium+longum	No	No	No	No	No	No	No	No	No	No	A quantitative review of the lifestyle, habitat and trophic diversity of dinoflagellates	Dinoflagellate Nuclear SSU rRNA Phylogeny Suggests Multiple Plastid Losses and Replacements	DOI: 10.1007/s002390010210
1	Eukaryota|Alveolata|Myzozoa|Holodinophyta|Dinophyceae|Gymnodiniales|43|Kareniaceae_32|Karlodinium_13|Karlodinium sp.	Yes	Haptophyte type fucoxanthin	N/a	No	No	No	No	N/a	No	No	A quantitative review of the lifestyle, habitat and trophic diversity of dinoflagellates	N/A	N/A
1564	Eukaryota|Alveolata|Myzozoa|Holodinophyta|Dinophyceae|Gymnodiniales|45|Kareniaceae_34|Karlodinium_14|Karlodinium micrum	Yes	Haptophyte type fucoxanthin	Yes	No	No	No	No	Yes	No	No	A quantitative review of the lifestyle, habitat and trophic diversity of dinoflagellates	The role of photosynthesis and food uptake for the growth of marine mixotrophic dinoflagellates	doi: 10.1111/j.1550-7408.2011.00537.x
966	Eukaryota|Alveolata|Myzozoa|Holodinophyta|Dinophyceae|Gymnodiniales|46|Kareniaceae_37|Takayama_02|Takayama sp.	Yes	Haptophyte type fucoxanthin	Yes	No	No	No	No	N/a	No	No	A quantitative review of the lifestyle, habitat and trophic diversity of dinoflagellates	N/A	N/A
2572	Eukaryota|Alveolata|Myzozoa|Holodinophyta|Dinophyceae|Gymnodiniales|49|Ptychodiscaceae|Herdmania|Herdmania+litoralis	No	No	No	No	Yes	No	No	No	No	No	A quantitative review of the lifestyle, habitat and trophic diversity of dinoflagellates	Molecular phylogeny of the marine sand-dwelling dinoflagellate Herdmania litoralis and an emended description of the closely related planktonic genus Archaeperidinium Jörgensen	https://doi.org/10.1080/09670262.2011.564517
75	Eukaryota|Alveolata|Myzozoa|Holodinophyta|Dinophyceae|Gymnodiniales|50|Gymnodiniaceae|Gyrodinium_04	N/a	N/a	N/a	N/a	No	No	No	N/a	No	No	A quantitative review of the lifestyle, habitat and trophic diversity of dinoflagellates	N/A	N/A
16	Eukaryota|Alveolata|Myzozoa|Holodinophyta|Dinophyceae|Gymnodiniales|50|Gymnodiniaceae|Gyrodinium_04|Gyrodinium uncatenatum	Yes	Peridinin?	Yes	No	No	No	No	No	No	No	A quantitative review of the lifestyle, habitat and trophic diversity of dinoflagellates	Molecular Ecology of Aquatic Microbes	https://doi.org/10.1007/978-3-642-79923-5
266	Eukaryota|Alveolata|Myzozoa|Holodinophyta|Dinophyceae|Gymnodiniales|51|Gymnodiniaceae|Akashiwo_01|Akashiwo sanguinea	Yes	Peridinin	Yes	No	No	No	No	No	No	No	A quantitative review of the lifestyle, habitat and trophic diversity of dinoflagellates	Dinoflagellates in the Sevastopol Coastal Zone (Black Sea, Crimea)	DOI:10.15407/alg26.01.074
10	Eukaryota|Alveolata|Myzozoa|Holodinophyta|Dinophyceae|Gymnodiniales|52|Gymnodiniaceae|Akashiwo_02|Akashiwo sanguinea	Yes	Peridinin	Yes	No	No	No	No	No	No	No	A quantitative review of the lifestyle, habitat and trophic diversity of dinoflagellates	HPLC Pigment Profiles of 31 Harmful Algal Bloom Species Isolated from the Coastal Sea Areas of China	https://doi.org/10.1007/s11802-014-2448-1
5709	Eukaryota|Alveolata|Myzozoa|Holodinophyta|Dinophyceae|Gymnodiniales|53|Gymnodiniaceae|Gyrodinium_05	N/a	N/a	N/a	N/a	No	No	No	N/a	No	No	A quantitative review of the lifestyle, habitat and trophic diversity of dinoflagellates	N/A	N/A
10	Eukaryota|Alveolata|Myzozoa|Holodinophyta|Dinophyceae|Gymnodiniales|53|Gymnodiniaceae|Gyrodinium_05|Gyrodinium+sp.	N/a	N/a	N/a	N/a	No	No	No	N/a	No	No	A quantitative review of the lifestyle, habitat and trophic diversity of dinoflagellates	N/A	N/A
36	Eukaryota|Alveolata|Myzozoa|Holodinophyta|Dinophyceae|Gymnodiniales|54|Gymnodiniaceae|Gymnodinium_08|Gyrodinium impudicum	Yes	Haptophyte type fucoxanthin?	Yes	No	No	No	No	No	No	No	A quantitative review of the lifestyle, habitat and trophic diversity of dinoflagellates	Axenic Culture of Gyrodinium impudicum Strain KG03, a Marine Red-tide Microalga that Produces Exopolysaccharide	N/A, PMID: 15650687
164	Eukaryota|Alveolata|Myzozoa|Holodinophyta|Dinophyceae|Gymnodiniales|55|Gymnodiniaceae|Amphidinium_05|Amphidinium+semilunatum	No	No	No	No	Yes	No	No	No	No	No	A quantitative review of the lifestyle, habitat and trophic diversity of dinoflagellates	Dinoflagellate Nuclear SSU rRNA Phylogeny Suggests Multiple Plastid Losses and Replacements	DOI: 10.1007/s002390010210
136	Eukaryota|Alveolata|Myzozoa|Holodinophyta|Dinophyceae|Gymnodiniales|58|Kareniaceae_40|Brachidinium|Brachidinium capitatum	Yes	Haptophyte type fucoxanthin	No	No	No	No	No	No	No	No	A quantitative review of the lifestyle, habitat and trophic diversity of dinoflagellates	The Dinoflagellate Genera Brachidinium, Asterodinium, Microceratium and Karenia in the Open SE Pacific Ocean	DOI:10.4490/ALGAE.2006.21.4.445
898	Eukaryota|Alveolata|Myzozoa|Holodinophyta|Dinophyceae|Gymnodiniales|59|Gymnodiniaceae|Cochlodinium_02|Cochlodinium polykrikoides	Yes	Peridinin	Yes	No	No	No	No	Yes	No	No	A quantitative review of the lifestyle, habitat and trophic diversity of dinoflagellates	Mixotrophy in the Phototrophic Harmful Alga Cochlodinium polykrikoides (Dinophycean): Prey Species, the Effects of Prey Concentration, and Grazing Impact	doi: 10.1111/j.1550-7408.2004.tb00292.x
2	Eukaryota|Alveolata|Myzozoa|Holodinophyta|Dinophyceae|Gymnodiniales|60|Gymnodiniaceae|AY840208_gen|AY840208_gen+sp.	N/a	N/a	N/a	N/a	N/a	N/a	N/a	N/a	N/a	N/a	A quantitative review of the lifestyle, habitat and trophic diversity of dinoflagellates	N/A	N/A
31	Eukaryota|Alveolata|Myzozoa|Holodinophyta|Dinophyceae|Gymnodiniales|60|Gymnodiniaceae|Gymnodinium_09|Gymnodinium+sp.	N/a	N/a	N/a	N/a	N/a	N/a	N/a	N/a	N/a	No	A quantitative review of the lifestyle, habitat and trophic diversity of dinoflagellates	N/A	N/A
621	Eukaryota|Alveolata|Myzozoa|Holodinophyta|Dinophyceae|Gymnodiniales|62|Gymnodiniaceae|AY664939_gen|AY664939_gen+sp.	N/a	N/a	N/a	N/a	N/a	N/a	N/a	N/a	N/a	N/a	A quantitative review of the lifestyle, habitat and trophic diversity of dinoflagellates	N/A	N/A
1	Eukaryota|Alveolata|Myzozoa|Holodinophyta|Dinophyceae|Gymnodiniales|Gymnodiniaceae|Gymnodinium	N/a	N/a	N/a	N/a	N/a	N/a	N/a	N/a	N/a	No	A quantitative review of the lifestyle, habitat and trophic diversity of dinoflagellates	N/A	N/A
1	Eukaryota|Alveolata|Myzozoa|Holodinophyta|Dinophyceae|Gymnodiniales|Gymnodiniaceae|Gymnodinium|Gymnodinium acidotum	No	Cryptomonad type II	Yes	Yes	No	No	No	No	No	No	A quantitative review of the lifestyle, habitat and trophic diversity of dinoflagellates	On dinoflagellate phylogeny and classification	DOI:10.1201/9780849379901.ch12
15	Eukaryota|Alveolata|Myzozoa|Holodinophyta|Dinophyceae|Gymnodiniales|Gymnodiniaceae|Gymnodinium|Gymnodinium aeruginosum	No	Cryptomonad type II	Yes	Yes	No	No	No	No	No	No	A quantitative review of the lifestyle, habitat and trophic diversity of dinoflagellates	On dinoflagellate phylogeny and classification	DOI:10.1201/9780849379901.ch12
2640	Eukaryota|Alveolata|Myzozoa|Holodinophyta|Dinophyceae|Gymnodiniales|Gymnodiniaceae|Gymnodinium|Gymnodinium sp. ex Spongotrochus glacialis	Yes	Haptophyte type fucoxanthin?	No	No	No	Yes	No	No	No	No	A quantitative review of the lifestyle, habitat and trophic diversity of dinoflagellates	Uncovering sibling species in Radiolaria: Evidence for ecological partitioning in a marine planktonic protist	doi: 10.1016/j.ympev.2014.05.021
1114	Eukaryota|Alveolata|Myzozoa|Holodinophyta|Dinophyceae|Gymnodiniales|Gymnodiniaceae|Gymnodinium|Gymnodinium+sp. GSSW10	N/a	N/a	N/a	N/a	N/a	N/a	N/a	N/a	N/a	No	A quantitative review of the lifestyle, habitat and trophic diversity of dinoflagellates	N/A	N/A
1609	Eukaryota|Alveolata|Myzozoa|Holodinophyta|Dinophyceae|Gymnodiniales|Gymnodiniaceae|Gymnodinium|Gymnodinium+sp._strain14	N/a	N/a	N/a	N/a	N/a	N/a	N/a	N/a	N/a	No	A quantitative review of the lifestyle, habitat and trophic diversity of dinoflagellates	N/A	N/A
8265	Eukaryota|Alveolata|Myzozoa|Holodinophyta|Dinophyceae|Gymnodiniales|Gymnodiniaceae|Gymnodinium|Gymnodinium+sp._strain7	n/a	N/a	N/a	N/a	N/a	N/a	N/a	N/a	N/a	No	A quantitative review of the lifestyle, habitat and trophic diversity of dinoflagellates	N/A	N/A
260	Eukaryota|Alveolata|Myzozoa|Holodinophyta|Dinophyceae|Gymnodiniales|Polykrikaceae|Polykrikos|Polykrikos+geminatum	No	No	No	No	No	No	No	No	No	No	A quantitative review of the lifestyle, habitat and trophic diversity of dinoflagellates	On dinoflagellate phylogeny and classification	DOI:10.1201/9780849379901.ch12
46	Eukaryota|Alveolata|Myzozoa|Holodinophyta|Dinophyceae|Lophodiniales|01|Lophodiniaceae|Woloszynskia_01|Woloszynskia leopoliensis	Yes	Peridinin?	No	Yes	No	No	No	No	No	No	A quantitative review of the lifestyle, habitat and trophic diversity of dinoflagellates	The fine structure of chloroplasts and pyrenoids in some marine dinoflagellates	doi: 10.1242/jcs.3.1.41
34	Eukaryota|Alveolata|Myzozoa|Holodinophyta|Dinophyceae|Lophodiniales|02|Lophodiniaceae|Woloszynskia_02|Woloszynskia pascheri	Yes	Peridinin?	Yes	Yes	No	No	No	No	No	No	A quantitative review of the lifestyle, habitat and trophic diversity of dinoflagellates	The fine structure of chloroplasts and pyrenoids in some marine dinoflagellates	doi: 10.1242/jcs.3.1.41
1050	Eukaryota|Alveolata|Myzozoa|Holodinophyta|Dinophyceae|Noctilucales|01|Noctilucaceae|Abedinium|Abedinium+dasypus	No	No	No	No	No	No	No	No	No	No	A quantitative review of the lifestyle, habitat and trophic diversity of dinoflagellates	First records of noctilucoid dinoflagellates Abedinium dasypus and Scaphodinium mirabile (Dinophyceae) from the Indian Ocean	DOI:10.1017/S1755267213000225
394	Eukaryota|Alveolata|Myzozoa|Holodinophyta|Dinophyceae|Noctilucales|01|Noctilucaceae|Abedinium|Abedinium+sp.	No	No	No	No	No	No	No	No	No	No	A quantitative review of the lifestyle, habitat and trophic diversity of dinoflagellates	First records of noctilucoid dinoflagellates Abedinium dasypus and Scaphodinium mirabile (Dinophyceae) from the Indian Ocean	DOI:10.1017/S1755267213000225
6	Eukaryota|Alveolata|Myzozoa|Holodinophyta|Dinophyceae|Noctilucales|04	N/a	N/a	N/a	N/a	N/a	N/a	N/a	N/a	N/a	No	A quantitative review of the lifestyle, habitat and trophic diversity of dinoflagellates	N/A	N/A
1	Eukaryota|Alveolata|Myzozoa|Holodinophyta|Dinophyceae|Noctilucales|04|Kofoidiniaceae|Spatulodinium_01|Spatulodinium sp.	Yes	Peridinin?	N/a	No	No	No	No	No	No	No	A quantitative review of the lifestyle, habitat and trophic diversity of dinoflagellates	Kofoidinium, Spatulodinium and other kofoidiniaceans (Noctilucales, Dinophyceae) in the Pacific Ocean	https://doi.org/10.1016/j.ejop.2006.12.002
4	Eukaryota|Alveolata|Myzozoa|Holodinophyta|Dinophyceae|Noctilucales|04|Kofoidiniaceae|Spatulodinium_02|Spatulodinium pseudonoctiluca	Yes	Peridinin?	No	No	No	No	No	No	No	No	A quantitative review of the lifestyle, habitat and trophic diversity of dinoflagellates	Kofoidinium, Spatulodinium and other kofoidiniaceans (Noctilucales, Dinophyceae) in the Pacific Ocean	https://doi.org/10.1016/j.ejop.2006.12.002
5963	Eukaryota|Alveolata|Myzozoa|Holodinophyta|Dinophyceae|Noctilucales|04|Noctilucaceae|Noctiluca|Noctiluca+scintillans	No	Green algal type II	Yes	No	No	No	No	No	Yes	No	A quantitative review of the lifestyle, habitat and trophic diversity of dinoflagellates	Feeding, prey selection and prey encounter mechanisms in the heterotrophic dinoflagellate Noctiluca scintillans	https://doi.org/10.1093/plankt/20.8.1615
6574	Eukaryota|Alveolata|Myzozoa|Holodinophyta|Dinophyceae|Peridiniales	n/a	N/a	N/a	N/a	N/a	N/a	N/a	N/a	N/a	N/a	A quantitative review of the lifestyle, habitat and trophic diversity of dinoflagellates	N/A	N/A
903	Eukaryota|Alveolata|Myzozoa|Holodinophyta|Dinophyceae|Peridiniales|00|Peridiniphycidae|Azadinium_04|Azadinium caudatum	Yes	Peridinin	No	No	No	Yes?	No	Yes	No	No	A quantitative review of the lifestyle, habitat and trophic diversity of dinoflagellates	Azadinium (Amphidomataceae, Dinophyceae) in the Southwest Atlantic: In situ and satellite observations	DOI:10.4067/S0718-19572014000300008
96	Eukaryota|Alveolata|Myzozoa|Holodinophyta|Dinophyceae|Peridiniales|01|Protoperidiniaceae|Protoperidinium_01|Protoperidinium+abei	No	No	No	No	No	No	No	No	No	No	A quantitative review of the lifestyle, habitat and trophic diversity of dinoflagellates	Growth and grazing rates of the heterotrophic dinoflagellates Protoperidinium spp. on red tide dinoflagellates	DOI: 10.1111/j.1550-7408.2001.tb00318.x
1	Eukaryota|Alveolata|Myzozoa|Holodinophyta|Dinophyceae|Peridiniales|01|Protoperidiniaceae|Protoperidinium_01|Protoperidinium+thorianum	No	No	No	No	No	No	No	No	No	No	A quantitative review of the lifestyle, habitat and trophic diversity of dinoflagellates	Growth and grazing rates of the heterotrophic dinoflagellates Protoperidinium spp. on red tide dinoflagellates	DOI: 10.1111/j.1550-7408.2001.tb00318.x
11348	Eukaryota|Alveolata|Myzozoa|Holodinophyta|Dinophyceae|Peridiniales|02|Protoperidiniaceae|Protoperidinium_02	No	No	No	No	No	No	No	N/a	N/a	No	A quantitative review of the lifestyle, habitat and trophic diversity of dinoflagellates	Growth and grazing rates of the heterotrophic dinoflagellates Protoperidinium spp. on red tide dinoflagellates	DOI: 10.1111/j.1550-7408.2001.tb00318.x
2434	Eukaryota|Alveolata|Myzozoa|Holodinophyta|Dinophyceae|Peridiniales|02|Protoperidiniaceae|Protoperidinium_02|Protoperidinium+conicum	No	No	No	No	No	No	No	No	Yes	No	A quantitative review of the lifestyle, habitat and trophic diversity of dinoflagellates	Growth and grazing rates of the heterotrophic dinoflagellates Protoperidinium spp. on red tide dinoflagellates	DOI: 10.1111/j.1550-7408.2001.tb00318.x
3878	Eukaryota|Alveolata|Myzozoa|Holodinophyta|Dinophyceae|Peridiniales|02|Protoperidiniaceae|Protoperidinium_02|Protoperidinium+crassipes	No	No	No	No	No	No	No	No	Yes	No	A quantitative review of the lifestyle, habitat and trophic diversity of dinoflagellates	Growth and grazing rates of the heterotrophic dinoflagellates Protoperidinium spp. on red tide dinoflagellates	DOI: 10.1111/j.1550-7408.2001.tb00318.x
6064	Eukaryota|Alveolata|Myzozoa|Holodinophyta|Dinophyceae|Peridiniales|02|Protoperidiniaceae|Protoperidinium_02|Protoperidinium+divergens	No	No	No	No	No	No	No	No	Yes	No	A quantitative review of the lifestyle, habitat and trophic diversity of dinoflagellates	Predation by the heterotrophic dinoflagellate Protoperidinium cf. divergens on copepod eggs and early naupliar stages	DOI:10.3354/meps114203
1669	Eukaryota|Alveolata|Myzozoa|Holodinophyta|Dinophyceae|Peridiniales|02|Protoperidiniaceae|Protoperidinium_02|Protoperidinium+elegans	No	No	No	No	No	No	No	No	No	No	A quantitative review of the lifestyle, habitat and trophic diversity of dinoflagellates	Growth and grazing rates of the heterotrophic dinoflagellates Protoperidinium spp. on red tide dinoflagellates	DOI: 10.1111/j.1550-7408.2001.tb00318.x
142	Eukaryota|Alveolata|Myzozoa|Holodinophyta|Dinophyceae|Peridiniales|02|Protoperidiniaceae|Protoperidinium_02|Protoperidinium+excentricum	No	No	No	No	No	No	No	No	Yes	No	A quantitative review of the lifestyle, habitat and trophic diversity of dinoflagellates	Growth and grazing rates of the heterotrophic dinoflagellates Protoperidinium spp. on red tide dinoflagellates	DOI: 10.1111/j.1550-7408.2001.tb00318.x
507	Eukaryota|Alveolata|Myzozoa|Holodinophyta|Dinophyceae|Peridiniales|02|Protoperidiniaceae|Protoperidinium_02|Protoperidinium+leonis	No	No	No	No	No	No	No	No	Yes	No	A quantitative review of the lifestyle, habitat and trophic diversity of dinoflagellates	Growth and grazing rates of the heterotrophic dinoflagellates Protoperidinium spp. on red tide dinoflagellates	DOI: 10.1111/j.1550-7408.2001.tb00318.x
53	Eukaryota|Alveolata|Myzozoa|Holodinophyta|Dinophyceae|Peridiniales|02|Protoperidiniaceae|Protoperidinium_02|Protoperidinium+pallidum	No	No	No	No	No	No	No	Yes?	Yes	No	A quantitative review of the lifestyle, habitat and trophic diversity of dinoflagellates	Growth and grazing rates of the heterotrophic dinoflagellates Protoperidinium spp. on red tide dinoflagellates	DOI: 10.1111/j.1550-7408.2001.tb00318.x
3927	Eukaryota|Alveolata|Myzozoa|Holodinophyta|Dinophyceae|Peridiniales|02|Protoperidiniaceae|Protoperidinium_02|Protoperidinium+pellucidum	No	No	No	No	No	No	No	No	Yes	No	A quantitative review of the lifestyle, habitat and trophic diversity of dinoflagellates	Growth and grazing rates of the heterotrophic dinoflagellates Protoperidinium spp. on red tide dinoflagellates	DOI: 10.1111/j.1550-7408.2001.tb00318.x
370	Eukaryota|Alveolata|Myzozoa|Holodinophyta|Dinophyceae|Peridiniales|02|Protoperidiniaceae|Protoperidinium_02|Protoperidinium+pentagonum	No	No	No	No	No	No	No	No	Yes	No	A quantitative review of the lifestyle, habitat and trophic diversity of dinoflagellates	Growth and grazing rates of the heterotrophic dinoflagellates Protoperidinium spp. on red tide dinoflagellates	DOI: 10.1111/j.1550-7408.2001.tb00318.x
1739	Eukaryota|Alveolata|Myzozoa|Holodinophyta|Dinophyceae|Peridiniales|02|Protoperidiniaceae|Protoperidinium_02|Protoperidinium+punctulatum	No	No	No	No	No	No	No	No	Yes	No	A quantitative review of the lifestyle, habitat and trophic diversity of dinoflagellates	Growth and grazing rates of the heterotrophic dinoflagellates Protoperidinium spp. on red tide dinoflagellates	DOI: 10.1111/j.1550-7408.2001.tb00318.x
22982	Eukaryota|Alveolata|Myzozoa|Holodinophyta|Dinophyceae|Peridiniales|02|Protoperidiniaceae|Protoperidinium_02|Protoperidinium+sp.	No	No	No	No	No	No	No	N/a	N/a	No	A quantitative review of the lifestyle, habitat and trophic diversity of dinoflagellates	Growth and grazing rates of the heterotrophic dinoflagellates Protoperidinium spp. on red tide dinoflagellates	DOI: 10.1111/j.1550-7408.2001.tb00318.x
434	Eukaryota|Alveolata|Myzozoa|Holodinophyta|Dinophyceae|Peridiniales|02|Protoperidiniaceae|Protoperidinium_02|Protoperidinium+thulesense	No	No	No	No	No	No	No	No	No	No	A quantitative review of the lifestyle, habitat and trophic diversity of dinoflagellates	Growth and grazing rates of the heterotrophic dinoflagellates Protoperidinium spp. on red tide dinoflagellates	DOI: 10.1111/j.1550-7408.2001.tb00318.x
691	Eukaryota|Alveolata|Myzozoa|Holodinophyta|Dinophyceae|Peridiniales|04|Glenodiniopsidaceae|Glenodiniopsis|Glenodiniopsis steinii	Yes	Peridinin	No	Yes	No	No	No	No	No	No	A quantitative review of the lifestyle, habitat and trophic diversity of dinoflagellates	The ultrastructure of Glenodiniopsis steinii (Dinophyceae)	DOI: 10.1002/j.1537-2197.1992.tb13713.x
3834	Eukaryota|Alveolata|Myzozoa|Holodinophyta|Dinophyceae|Peridiniales|05|Blastodiniaceae|Blastodinium_01|Blastodinium+contortum	No	No	No	No	No	Yes	No	No	No	No	A quantitative review of the lifestyle, habitat and trophic diversity of dinoflagellates	The parasitic dinoflagellates Blastodinium spp. inhabiting the gut of marine, planktonic copepods: morphology	doi: 10.3389/fmicb.2012.00305
1066	Eukaryota|Alveolata|Myzozoa|Holodinophyta|Dinophyceae|Peridiniales|08|Peridiniaceae|Pentapharsodinium_02|Pentapharsodinium tyrrhenicum	Yes	Peridinin?	No	No	No	No	No	No	No	No	A quantitative review of the lifestyle, habitat and trophic diversity of dinoflagellates	Dinoflagellate Nuclear SSU rRNA Phylogeny Suggests Multiple Plastid Losses and Replacements	DOI: 10.1007/s002390010210
214	Eukaryota|Alveolata|Myzozoa|Holodinophyta|Dinophyceae|Peridiniales|09|Protoperidiniaceae|Protoperidinium_03|Protoperidinium+claudicans	No	No	No	No	No	No	No	No	Yes	No	A quantitative review of the lifestyle, habitat and trophic diversity of dinoflagellates	Growth and grazing rates of the heterotrophic dinoflagellates Protoperidinium spp. on red tide dinoflagellates	DOI: 10.1111/j.1550-7408.2001.tb00318.x
2315	Eukaryota|Alveolata|Myzozoa|Holodinophyta|Dinophyceae|Peridiniales|09|Protoperidiniaceae|Protoperidinium_03|Protoperidinium+depressum	No	No	No	No	No	No	No	No	Yes	No	A quantitative review of the lifestyle, habitat and trophic diversity of dinoflagellates	Growth and grazing rates of the heterotrophic dinoflagellates Protoperidinium spp. on red tide dinoflagellates	DOI: 10.1111/j.1550-7408.2001.tb00318.x
45	Eukaryota|Alveolata|Myzozoa|Holodinophyta|Dinophyceae|Peridiniales|10|Protoperidiniaceae	N/a	N/a	N/a	N/a	N/a	N/a	N/a	N/a	N/a	No	A quantitative review of the lifestyle, habitat and trophic diversity of dinoflagellates	N/A	N/A
12	Eukaryota|Alveolata|Myzozoa|Holodinophyta|Dinophyceae|Peridiniales|10|Protoperidiniaceae|Diplopsalis|Diplopsalis+lebourae	No	No	No	No	No	No	No	Yes?	No	No	A quantitative review of the lifestyle, habitat and trophic diversity of dinoflagellates	Molecular phylogeny of the heterotrophic dinoflagellates, Protoperidinium, Diplopsalis and Preperidinium (Dinophyceae), inferred from large subunit rDNA1	https://doi.org/10.1111/j.1529-8817.2006.00267.x
319	Eukaryota|Alveolata|Myzozoa|Holodinophyta|Dinophyceae|Peridiniales|10|Protoperidiniaceae|Diplopsalopsis|Diplopsalis+bomba	No	No	No	No	No	No	No	Yes?	No	No	A quantitative review of the lifestyle, habitat and trophic diversity of dinoflagellates	Molecular phylogeny of the heterotrophic dinoflagellates, Protoperidinium, Diplopsalis and Preperidinium (Dinophyceae), inferred from large subunit rDNA1	https://doi.org/10.1111/j.1529-8817.2006.00267.x
37	Eukaryota|Alveolata|Myzozoa|Holodinophyta|Dinophyceae|Peridiniales|10|Protoperidiniaceae|Gotoius|Gotoius+excentricus	No	No	No	No	No	No	No	No	No	No	A quantitative review of the lifestyle, habitat and trophic diversity of dinoflagellates	Morphological examination and phylogenetic position of the newly recorded heterotrophic brackish dinoflagellate Diplopsalis caspica (Dinophyceae) in freshwater habitat from China	https://doi.org/10.1111/jse.12151
28	Eukaryota|Alveolata|Myzozoa|Holodinophyta|Dinophyceae|Peridiniales|10|Protoperidiniaceae|Oblea	No	No	No	No	No	No	No	No	No	No	A quantitative review of the lifestyle, habitat and trophic diversity of dinoflagellates	Feeding, growth, and behavior of the thecate heterotrophic dinoflagellate Oblea rotunda	https://doi.org/10.4319/lo.1993.38.5.0965
31	Eukaryota|Alveolata|Myzozoa|Holodinophyta|Dinophyceae|Peridiniales|11|Podolampadaceae|Podolampas|Podolampas bipes	No	Dictyochophyte	Yes	No	No	No	No	Yes?	No	No	A quantitative review of the lifestyle, habitat and trophic diversity of dinoflagellates	First ultrastructural investigations of the consortium between a phototrophic eukaryotic endocytobiont and Podolampas bipes (Dinophyceae)	https://doi.org/10.4319/lo.1993.38.5.0965
127	Eukaryota|Alveolata|Myzozoa|Holodinophyta|Dinophyceae|Peridiniales|11|Podolampadaceae|Roscoffia|Roscoffia+capitata	No	No	No	No	Yes	No	No	No	No	No	A quantitative review of the lifestyle, habitat and trophic diversity of dinoflagellates	Illumination or confusion? Dinoflagellate molecular phylogenetic data viewed from a primarily morphological standpoint	https://doi.org/10.1111/j.1440-183.2004.00360.x
1884	Eukaryota|Alveolata|Myzozoa|Holodinophyta|Dinophyceae|Peridiniales|12|Blastodiniaceae|Blastodinium_02	No	No	No	No	No	Yes	No	No	No	No	A quantitative review of the lifestyle, habitat and trophic diversity of dinoflagellates	The parasitic dinoflagellates Blastodinium spp. inhabiting the gut of marine, planktonic copepods: morphology	doi: 10.3389/fmicb.2012.00305
1087	Eukaryota|Alveolata|Myzozoa|Holodinophyta|Dinophyceae|Peridiniales|12|Blastodiniaceae|Blastodinium_02|Blastodinium+crassum	No	No	No	No	No	Yes	No	No	No	No	A quantitative review of the lifestyle, habitat and trophic diversity of dinoflagellates	The parasitic dinoflagellates Blastodinium spp. inhabiting the gut of marine, planktonic copepods: morphology	doi: 10.3389/fmicb.2012.00305
7026	Eukaryota|Alveolata|Myzozoa|Holodinophyta|Dinophyceae|Peridiniales|12|Blastodiniaceae|Blastodinium_02|Blastodinium+inornatum	No	No	No	No	No	Yes	No	No	No	No	A quantitative review of the lifestyle, habitat and trophic diversity of dinoflagellates	The parasitic dinoflagellates Blastodinium spp. inhabiting the gut of marine, planktonic copepods: morphology	doi: 10.3389/fmicb.2012.00305
1116	Eukaryota|Alveolata|Myzozoa|Holodinophyta|Dinophyceae|Peridiniales|12|Blastodiniaceae|Blastodinium_02|Blastodinium+spinulosum	No	No	No	No	No	Yes	No	No	No	No	A quantitative review of the lifestyle, habitat and trophic diversity of dinoflagellates	The parasitic dinoflagellates Blastodinium spp. inhabiting the gut of marine, planktonic copepods: morphology	doi: 10.3389/fmicb.2012.00305
5	Eukaryota|Alveolata|Myzozoa|Holodinophyta|Dinophyceae|Peridiniales|13|Peridiniales-X|Adenoides|Adenoides eludens	Yes	Peridinin	No	No	No	No	No	No	No	No	A quantitative review of the lifestyle, habitat and trophic diversity of dinoflagellates	Progressive and Biased Divergent Evolution Underpins the Origin and Diversification of Peridinin Dinoflagellate Plastids	https://doi.org/10.1093/molbev/msw235
8806	Eukaryota|Alveolata|Myzozoa|Holodinophyta|Dinophyceae|Peridiniales|16|Peridiniaceae	n/a	N/a	N/a	N/a	N/a	N/a	N/a	N/a	N/a	N/a	A quantitative review of the lifestyle, habitat and trophic diversity of dinoflagellates	N/A	N/A
2	Eukaryota|Alveolata|Myzozoa|Holodinophyta|Dinophyceae|Peridiniales|16|Peridiniaceae|Peridinium_02|Peridinium polonicum	Yes	Peridinin?	No	Yes	No	No	No	Yes	No	No	A quantitative review of the lifestyle, habitat and trophic diversity of dinoflagellates	Fine-structural characterization and phylogeny of Peridinium polonicum, type species of the recently described genus Naiadinium (Dinophyceae)	https://doi.org/10.1016/j.ejop.2015.05.001
179	Eukaryota|Alveolata|Myzozoa|Holodinophyta|Dinophyceae|Peridiniales|16|Peridiniaceae|Scrippsiella_01|Scrippsiella trochoidea	Yes	Peridinin	Yes	No	No	No	No	Yes	Yes	Yes	A quantitative review of the lifestyle, habitat and trophic diversity of dinoflagellates	Progressive and Biased Divergent Evolution Underpins the Origin and Diversification of Peridinin Dinoflagellate Plastids	https://doi.org/10.1093/molbev/msw235
1105	Eukaryota|Alveolata|Myzozoa|Holodinophyta|Dinophyceae|Peridiniales|16|Peridiniaceae|Scrippsiella_02|Scrippsiella sp.	Yes	Peridinin	N/a	No	No	No	No	N/a	N/a	N/a	A quantitative review of the lifestyle, habitat and trophic diversity of dinoflagellates	EoL	N/A
389	Eukaryota|Alveolata|Myzozoa|Holodinophyta|Dinophyceae|Peridiniales|17|Peridiniaceae|Scrippsiella_06|Scrippsiella sp.	Yes	Peridinin	N/a	No	No	No	No	N/a	N/a	N/a	A quantitative review of the lifestyle, habitat and trophic diversity of dinoflagellates	EoL	N/A
40	Eukaryota|Alveolata|Myzozoa|Holodinophyta|Dinophyceae|Peridiniales|18|Peridiniaceae|Glenodinium|Glenodinium sp.	Yes	Pennate diatom	N/a	N/a	No	No	No	No	No	No	A quantitative review of the lifestyle, habitat and trophic diversity of dinoflagellates	N/A	N/A
630	Eukaryota|Alveolata|Myzozoa|Holodinophyta|Dinophyceae|Peridiniales|19|Blastodiniaceae|Blastodinium_03|Blastodinium+sp.	No	No	No	No	No	Yes	No	No	No	No	A quantitative review of the lifestyle, habitat and trophic diversity of dinoflagellates	The parasitic dinoflagellates Blastodinium spp. inhabiting the gut of marine, planktonic copepods: morphology	doi: 10.3389/fmicb.2012.00305
5012	Eukaryota|Alveolata|Myzozoa|Holodinophyta|Dinophyceae|Peridiniales|21|Peridiniaceae|Peridinium_03	N/a	N/a	N/a	N/a	No	No	No	N/a	N/a	N/a	A quantitative review of the lifestyle, habitat and trophic diversity of dinoflagellates	N/A	N/A
1147	Eukaryota|Alveolata|Myzozoa|Holodinophyta|Dinophyceae|Peridiniales|22|Heterocapsaceae|Heterocapsa_01|Heterocapsa rotundata	Yes	Peridinin	Yes	No	No	Yes?	No	No	No	No	A quantitative review of the lifestyle, habitat and trophic diversity of dinoflagellates	Progressive and Biased Divergent Evolution Underpins the Origin and Diversification of Peridinin Dinoflagellate Plastids	https://doi.org/10.1093/molbev/msw235
1833	Eukaryota|Alveolata|Myzozoa|Holodinophyta|Dinophyceae|Peridiniales|23|Blastodiniaceae|Blastodinium_04|Blastodinium+galatheanum	No	No	No	No	No	Yes	No	No	No	No	A quantitative review of the lifestyle, habitat and trophic diversity of dinoflagellates	The parasitic dinoflagellates Blastodinium spp. inhabiting the gut of marine, planktonic copepods: morphology	doi: 10.3389/fmicb.2012.00305
5	Eukaryota|Alveolata|Myzozoa|Holodinophyta|Dinophyceae|Peridiniales|24|Peridiniaceae|Peridinium_04	N/a	N/a	N/a	N/a	No	No	No	N/a	N/a	N/a	A quantitative review of the lifestyle, habitat and trophic diversity of dinoflagellates	N/A	N/A
1	Eukaryota|Alveolata|Myzozoa|Holodinophyta|Dinophyceae|Peridiniales|24|Peridiniaceae|Peridinium_04|Peridinium bipes	Yes	Peridinin?	No	Yes	No	No	No	Yes	No	No	A quantitative review of the lifestyle, habitat and trophic diversity of dinoflagellates	Isolation, identification and characterization of algicidal bacteria against Stephanodiscus hantzschii and Peridinium bipes for the control of freshwater winter algal blooms	https://doi.org/10.1007/s10811-007-9267-3
4	Eukaryota|Alveolata|Myzozoa|Holodinophyta|Dinophyceae|Peridiniales|24|Peridiniaceae|Peridinium_04|Peridinium willei	Yes	Peridinin	Yes?	Yes	No	No	No	No	No	No	A quantitative review of the lifestyle, habitat and trophic diversity of dinoflagellates	Dinoflagellate Nuclear SSU rRNA Phylogeny Suggests Multiple Plastid Losses and Replacements	DOI: 10.1007/s002390010210
18	Eukaryota|Alveolata|Myzozoa|Holodinophyta|Dinophyceae|Peridiniales|24|Peridiniaceae|Peridinium_04|Peridinium+sp.	N/a	N/a	N/a	N/a	No	No	No	N/a	N/a	No	A quantitative review of the lifestyle, habitat and trophic diversity of dinoflagellates	N/A	N/A
1	Eukaryota|Alveolata|Myzozoa|Holodinophyta|Dinophyceae|Peridiniales|25|Peridiniaceae|Peridiniopsis_02|Peridiniopsis penardii	Yes	Centric diatom	No	Yes	No	No	No	No	No	No	A quantitative review of the lifestyle, habitat and trophic diversity of dinoflagellates	Serial Replacement of Diatom Endosymbionts in Two Freshwater Dinoflagellates, Peridiniopsis spp. (Peridiniales, Dinophyceae)	DOI: 10.2216/07-36.1
1581	Eukaryota|Alveolata|Myzozoa|Holodinophyta|Dinophyceae|Peridiniales|26|Blastodiniaceae|Blastodinium_05|Blastodinium+oviforme	No	No	No	No	No	Yes	No	No	No	No	A quantitative review of the lifestyle, habitat and trophic diversity of dinoflagellates	The parasitic dinoflagellates Blastodinium spp. inhabiting the gut of marine, planktonic copepods: morphology	doi: 10.3389/fmicb.2012.00305
3280	Eukaryota|Alveolata|Myzozoa|Holodinophyta|Dinophyceae|Peridiniales|27|Lessardiaceae|Lessardia|Lessardia+elongata	No	No	No	No	No	No	No	No	No	No	A quantitative review of the lifestyle, habitat and trophic diversity of dinoflagellates	LESSARDIA ELONGATA GEN. ET SP. NOV. (DINOFLAGELLATA, PERIDINIALES, PODOLAMPACEAE) AND THE TAXONOMIC POSITION OF THE GENUS ROSCOFFIA	https://doi.org/10.1046/j.1529-8817.2003.02113.x
2	Eukaryota|Alveolata|Myzozoa|Holodinophyta|Dinophyceae|Peridiniales|28|Heterocapsaceae|Heterocapsa_02|Heterocapsa pygmaea	Yes	Peridinin	No	No	No	Yes?	No	No	No	No	A quantitative review of the lifestyle, habitat and trophic diversity of dinoflagellates	Scanning electron microscopy of Heterocapsa pygmaea sp. nov., and evidence for polyploidy as a speciation mechanism in dinoflagellates	https://doi.org/10.1093/plankt/3.1.67
985	Eukaryota|Alveolata|Myzozoa|Holodinophyta|Dinophyceae|Peridiniales|30|Peridiniaceae|Peridinium_05|Peridinium sociale	Yes	Peridinin	No	Yes	No	No	No	No	No	No	A quantitative review of the lifestyle, habitat and trophic diversity of dinoflagellates	A redescription of the tidal pool dinoflagellate Peridinium gregarium based on re-examination of the type material	https://doi.org/10.1080/00071618800650041
1593	Eukaryota|Alveolata|Myzozoa|Holodinophyta|Dinophyceae|Peridiniales|31|Peridiniaceae	n/a	N/a	N/a	N/a	N/a	N/a	N/a	N/a	N/a	N/a	A quantitative review of the lifestyle, habitat and trophic diversity of dinoflagellates	N/A	N/A
797	Eukaryota|Alveolata|Myzozoa|Holodinophyta|Dinophyceae|Peridiniales|31|Peridiniaceae|Scrippsiella_07|Scrippsiella nutricula	Yes	Peridinin	No	No	No	Yes	No	No	No	No	A quantitative review of the lifestyle, habitat and trophic diversity of dinoflagellates	Progressive and Biased Divergent Evolution Underpins the Origin and Diversification of Peridinin Dinoflagellate Plastids	https://doi.org/10.1093/molbev/msw235
25	Eukaryota|Alveolata|Myzozoa|Holodinophyta|Dinophyceae|Peridiniales|32|Oxytoxaceae|Thecadinium_01|Thecadinium+dragescoi	No	No	No	No	Yes	No	No	No	No	No	A quantitative review of the lifestyle, habitat and trophic diversity of dinoflagellates	Morphology and taxonomy of the marine sand-dwelling genus Thecadinium (Dinophyceae), with the description of two new species from the North German Wadden Sea	https://doi.org/10.2216/i0031-8884-39-2-96.1
7	Eukaryota|Alveolata|Myzozoa|Holodinophyta|Dinophyceae|Peridiniales|33|Oxytoxaceae|Sabulodinium|Sabulodinium+undulatum	No	No	No	No	Yes	No	No	No	No	No	A quantitative review of the lifestyle, habitat and trophic diversity of dinoflagellates	Morphology and taxonomy of the marine sand-dwelling genus Thecadinium (Dinophyceae), with the description of two new species from the North German Wadden Sea	https://doi.org/10.2216/i0031-8884-39-2-96.1
1	Eukaryota|Alveolata|Myzozoa|Holodinophyta|Dinophyceae|Peridiniales|34|Oxytoxaceae|Thecadinium_02	N/a	N/a	N/a	No	Yes	No	No	No	No	No	A quantitative review of the lifestyle, habitat and trophic diversity of dinoflagellates	N/A	N/A
17	Eukaryota|Alveolata|Myzozoa|Holodinophyta|Dinophyceae|Peridiniales|34|Oxytoxaceae|Thecadinium_02|Thecadinium inclinatum	Yes	Peridinin	No	No	Yes	No	No	No	No	No	A quantitative review of the lifestyle, habitat and trophic diversity of dinoflagellates	Mono- and digalactosyldiacylglycerol composition of dinoflagellates. I. Peridinin-containing taxa	https://doi.org/10.1080/09670260802419481
2	Eukaryota|Alveolata|Myzozoa|Holodinophyta|Dinophyceae|Peridiniales|34|Oxytoxaceae|Thecadinium_02|Thecadinium mucosum	Yes	Peridinin?	No	No	Yes	No	No	No	No	No	A quantitative review of the lifestyle, habitat and trophic diversity of dinoflagellates	Description of Thecadinium mucosum sp. Nov. (Dinophyceae), a new sand-dwelling marine dinoflagellate, and an emended description of Thecadinium inclinatum Balech	DOI:10.1111/j.1529-8817.2004.03045.x
20	Eukaryota|Alveolata|Myzozoa|Holodinophyta|Dinophyceae|Peridiniales|36|Pfiesteriaceae|Luciella_01|Luciella+sp.	No	No	No	No	No	No	No	N/a	No	No	A quantitative review of the lifestyle, habitat and trophic diversity of dinoflagellates	DESCRIPTION OF A NEW GENUS OF PFIESTERIA-LIKE DINOFLAGELLATE, LUCIELLA GEN. NOV. (DINOPHYCEAE), INCLUDING TWO NEW SPECIES: LUCIELLA MASANENSIS SP. NOV. AND LUCIELLA ATLANTIS SP. NOV	https://doi.org/10.1111/j.1529-8817.2007.00370.x
646	Eukaryota|Alveolata|Myzozoa|Holodinophyta|Dinophyceae|Peridiniales|37|Peridiniaceae	N/a	N/a	N/a	N/a	N/a	N/a	N/a	N/a	N/a	N/a	A quantitative review of the lifestyle, habitat and trophic diversity of dinoflagellates	N/A	https://doi.org/10.1111/j.1529-8817.2007.00370.x
408	Eukaryota|Alveolata|Myzozoa|Holodinophyta|Dinophyceae|Peridiniales|38|Peridiniaceae|Durinskia|Durinskia baltica	Yes	Pennate diatom	No	No	No	No	No	No	No	No	A quantitative review of the lifestyle, habitat and trophic diversity of dinoflagellates	N/A	N/A
1	Eukaryota|Alveolata|Myzozoa|Holodinophyta|Dinophyceae|Peridiniales|39|Heterocapsaceae|Heterocapsa_04|Heterocapsa sp.	Yes	Peridinin	N/a	No	N/a	Yes?	No	N/a	No	No	A quantitative review of the lifestyle, habitat and trophic diversity of dinoflagellates	Scanning electron microscopy of Heterocapsa pygmaea sp. nov., and evidence for polyploidy as a speciation mechanism in dinoflagellates	https://doi.org/10.1093/plankt/3.1.67
860	Eukaryota|Alveolata|Myzozoa|Holodinophyta|Dinophyceae|Peridiniales|41|Peridiniaceae|Pentapharsodinium_05|Pentapharsodinium tyrrhenicum	Yes	Peridinin?	No	No	No	No	No	No	No	No	A quantitative review of the lifestyle, habitat and trophic diversity of dinoflagellates	Dinoflagellate Nuclear SSU rRNA Phylogeny Suggests Multiple Plastid Losses and Replacements	DOI: 10.1007/s002390010210
39	Eukaryota|Alveolata|Myzozoa|Holodinophyta|Dinophyceae|Peridiniales|42|Peridiniaceae|Peridinium_07|Peridinium quinquecorne	Yes	Centric diatom	No	No	No	No	No	No	No	No	A quantitative review of the lifestyle, habitat and trophic diversity of dinoflagellates	N/A	N/A
1	Eukaryota|Alveolata|Myzozoa|Holodinophyta|Dinophyceae|Peridiniales|43|Peridiniaceae	N/a	N/a	N/a	N/a	N/a	N/a	N/a	N/a	N/a	N/a	A quantitative review of the lifestyle, habitat and trophic diversity of dinoflagellates	N/A	N/A
2	Eukaryota|Alveolata|Myzozoa|Holodinophyta|Dinophyceae|Peridiniales|43|Peridiniaceae|Glenodinium|Glenodinium foliaceum	Yes	Pennate diatom	No	No	No	No	No	No	No	No	A quantitative review of the lifestyle, habitat and trophic diversity of dinoflagellates	N/A	N/A
13	Eukaryota|Alveolata|Myzozoa|Holodinophyta|Dinophyceae|Peridiniales|43|Peridiniaceae|Kryptoperidinium|Kryptoperidinium foliaceum	Yes	Pennate diatom	No	No	No	No	No	No	No	No	A quantitative review of the lifestyle, habitat and trophic diversity of dinoflagellates	N/A	N/A
152	Eukaryota|Alveolata|Myzozoa|Holodinophyta|Dinophyceae|Peridiniales|44|Pfiesteriaceae|Stoeckeria_01	No	No	No	No	No	No	No	No	No	No	A quantitative review of the lifestyle, habitat and trophic diversity of dinoflagellates	Feeding and grazing impact of the newly described heterotrophic dinoflagellate Stoeckeria algicida on the harmful alga Heterosigma akashiwo	DOI:10.3354/meps295069
2	Eukaryota|Alveolata|Myzozoa|Holodinophyta|Dinophyceae|Peridiniales|45|Oxytoxaceae|Thecadinium_03|Thecadinium kofoidii	Yes	Peridinin?	No	No	Yes	No	No	No	No	No	A quantitative review of the lifestyle, habitat and trophic diversity of dinoflagellates	Morphology and taxonomy of the marine sand-dwelling genus Thecadinium (Dinophyceae), with the description of two new species from the North German Wadden Sea	https://doi.org/10.2216/i0031-8884-39-2-96.1
123	Eukaryota|Alveolata|Myzozoa|Holodinophyta|Dinophyceae|Peridiniales|46|Blastodiniaceae|Blastodinium_06	No	No	No	No	No	Yes	No	No	No	No	A quantitative review of the lifestyle, habitat and trophic diversity of dinoflagellates	The parasitic dinoflagellates Blastodinium spp. inhabiting the gut of marine, planktonic copepods: morphology	doi: 10.3389/fmicb.2012.00305
5430	Eukaryota|Alveolata|Myzozoa|Holodinophyta|Dinophyceae|Peridiniales|46|Blastodiniaceae|Blastodinium_06|Blastodinium+mangini	No	No	No	No	No	Yes	No	No	No	No	A quantitative review of the lifestyle, habitat and trophic diversity of dinoflagellates	The parasitic dinoflagellates Blastodinium spp. inhabiting the gut of marine, planktonic copepods: morphology	doi: 10.3389/fmicb.2012.00305
896	Eukaryota|Alveolata|Myzozoa|Holodinophyta|Dinophyceae|Peridiniales|46|Blastodiniaceae|Blastodinium_06|Blastodinium+navicula	No	No	No	No	No	Yes	No	No	No	No	A quantitative review of the lifestyle, habitat and trophic diversity of dinoflagellates	The parasitic dinoflagellates Blastodinium spp. inhabiting the gut of marine, planktonic copepods: morphology	doi: 10.3389/fmicb.2012.00305
791	Eukaryota|Alveolata|Myzozoa|Holodinophyta|Dinophyceae|Peridiniales|46|Blastodiniaceae|Blastodinium_06|Blastodinium+sp.	No	No	No	No	No	Yes	No	No	No	No	A quantitative review of the lifestyle, habitat and trophic diversity of dinoflagellates	The parasitic dinoflagellates Blastodinium spp. inhabiting the gut of marine, planktonic copepods: morphology	doi: 10.3389/fmicb.2012.00305
77	Eukaryota|Alveolata|Myzozoa|Holodinophyta|Dinophyceae|Peridiniales|48	N/a	N/a	N/a	N/a	N/a	N/a	N/a	N/a	N/a	N/a	A quantitative review of the lifestyle, habitat and trophic diversity of dinoflagellates	N/A	N/A
1261	Eukaryota|Alveolata|Myzozoa|Holodinophyta|Dinophyceae|Peridiniales|48|Peridiniales-X|Paulsenella|Paulsenella+vonstoschii	No	No	No	No	No	Yes	No	No	No	No	A quantitative review of the lifestyle, habitat and trophic diversity of dinoflagellates	The systematic position of the parasitoid marine dinoflagellate Paulsenella vonstoschii (Dinophyceae) inferred from nuclear-encoded small subunit ribosomal DNA	doi: 10.1016/j.protis.2005.09.002
74	Eukaryota|Alveolata|Myzozoa|Holodinophyta|Dinophyceae|Peridiniales|48|Pfiesteriaceae	N/a	N/a	N/a	N/a	N/a	N/a	N/a	N/a	No	No	A quantitative review of the lifestyle, habitat and trophic diversity of dinoflagellates	N/A	N/A
9	Eukaryota|Alveolata|Myzozoa|Holodinophyta|Dinophyceae|Peridiniales|48|Pfiesteriaceae|Cryptoperidiniopsis_05|Cryptoperidiniopsis+brodyi	No	Cryptomonad type II	Yes	No	No	No	No	Yes?	No	No	A quantitative review of the lifestyle, habitat and trophic diversity of dinoflagellates	Larval Crassostrea bivalve and Artemia brine shrimp bioassays to assess toxicity and micropredation by the heterotrophic dinoflagellates Cryptoperidiniopsis brodyi and Pfiesteria piscicida from Australian waters	https://doi.org/10.1093/plankt/fbm060
312	Eukaryota|Alveolata|Myzozoa|Holodinophyta|Dinophyceae|Peridiniales|48|Pfiesteriaceae|Luciella_02|Luciella+sp.	No	No	No	No	No	No	No	N/a	No	No	A quantitative review of the lifestyle, habitat and trophic diversity of dinoflagellates	DESCRIPTION OF A NEW GENUS OF PFIESTERIA-LIKE DINOFLAGELLATE, LUCIELLA GEN. NOV. (DINOPHYCEAE), INCLUDING TWO NEW SPECIES: LUCIELLA MASANENSIS SP. NOV. AND LUCIELLA ATLANTIS SP. NOV	https://doi.org/10.1111/j.1529-8817.2007.00370.x
49	Eukaryota|Alveolata|Myzozoa|Holodinophyta|Dinophyceae|Peridiniales|48|Pfiesteriaceae|Pfiesteria|Pfiesteria+piscicida	No	Cryptomonad type II	Yes	No	No	No	No	No	No	No	A quantitative review of the lifestyle, habitat and trophic diversity of dinoflagellates	Larval Crassostrea bivalve and Artemia brine shrimp bioassays to assess toxicity and micropredation by the heterotrophic dinoflagellates Cryptoperidiniopsis brodyi and Pfiesteria piscicida from Australian waters	https://doi.org/10.1093/plankt/fbm060
33	Eukaryota|Alveolata|Myzozoa|Holodinophyta|Dinophyceae|Peridiniales|48|Pfiesteriaceae|Pfiesteria|Pfiesteria+shumwayae	No	No	No	No	No	No	No	No	No	No	A quantitative review of the lifestyle, habitat and trophic diversity of dinoflagellates	Pfiesteria shumwayae kills fish by micropredation not exotoxin secretion	https://doi.org/10.1038/nature01008
1	Eukaryota|Alveolata|Myzozoa|Holodinophyta|Dinophyceae|Peridiniales|49|Pfiesteriaceae	N/a	N/a	N/a	N/a	N/a	N/a	N/a	N/a	No	No	A quantitative review of the lifestyle, habitat and trophic diversity of dinoflagellates	N/A	N/A
155	Eukaryota|Alveolata|Myzozoa|Holodinophyta|Dinophyceae|Peridiniales|49|Pfiesteriaceae|cryptoperidiniopsoid|cryptoperidiniopsoid+sp.	No	No	No	No	No	No	No	N/a	No	No	A quantitative review of the lifestyle, habitat and trophic diversity of dinoflagellates	Larval Crassostrea bivalve and Artemia brine shrimp bioassays to assess toxicity and micropredation by the heterotrophic dinoflagellates Cryptoperidiniopsis brodyi and Pfiesteria piscicida from Australian waters	https://doi.org/10.1093/plankt/fbm060
194	Eukaryota|Alveolata|Myzozoa|Holodinophyta|Dinophyceae|Peridiniales|49|Pfiesteriaceae|Uncultured	N/a	N/a	N/a	N/a	N/a	N/a	N/a	N/a	No	No	A quantitative review of the lifestyle, habitat and trophic diversity of dinoflagellates	N/A	N/A
264	Eukaryota|Alveolata|Myzozoa|Holodinophyta|Dinophyceae|Peridiniales|49|Pfiesteriaceae|Uncultured Pfiesteriaceae	N/a	N/a	N/a	N/a	N/a	N/a	N/a	N/a	No	No	A quantitative review of the lifestyle, habitat and trophic diversity of dinoflagellates	N/A	N/A
1	Eukaryota|Alveolata|Myzozoa|Holodinophyta|Dinophyceae|Peridiniales|50|Blastodiniaceae|Blastodinium_07|Blastodinium+sp.	No	No	No	No	No	Yes	No	No	No	No	A quantitative review of the lifestyle, habitat and trophic diversity of dinoflagellates	The parasitic dinoflagellates Blastodinium spp. inhabiting the gut of marine, planktonic copepods: morphology	doi: 10.3389/fmicb.2012.00305
91	Eukaryota|Alveolata|Myzozoa|Holodinophyta|Dinophyceae|Peridiniales|51|Blastodiniaceae|Blastodinium_08|Blastodinium+sp.	No	No	No	No	No	Yes	No	No	No	No	A quantitative review of the lifestyle, habitat and trophic diversity of dinoflagellates	The parasitic dinoflagellates Blastodinium spp. inhabiting the gut of marine, planktonic copepods: morphology	doi: 10.3389/fmicb.2012.00305
17	Eukaryota|Alveolata|Myzozoa|Holodinophyta|Dinophyceae|Peridiniales|53|Peridiniaceae|Tintinnophagus|Tintinnophagus+acutus	No	No	No	No	No	Yes	No	No	No	No	A quantitative review of the lifestyle, habitat and trophic diversity of dinoflagellates	Tintinnophagus acutus n. g., n. sp. (Phylum Dinoflagellata), an Ectoparasite of the Ciliate Tintinnopsis cylindrica Daday 1887, and Its Relationship to Duboscquodinium collini Grasse´ 1952	doi: 10.1111/j.1550-7408.2010.00504.x
326	Eukaryota|Alveolata|Myzozoa|Holodinophyta|Dinophyceae|Peridiniales|54|Amphidiniopsidaceae|Amphidiniopsis|Amphidiniopsis+sp.	No	No	No	No	Yes	No	No	No	No	No	A quantitative review of the lifestyle, habitat and trophic diversity of dinoflagellates	Morphology and taxonomy of six marine sand-dwelling Amphidiniopsis species (Dinophyceae, Peridiniales), four of them new, from the German Bight, North Sea	https://doi.org/10.2216/i0031-8884-39-6-482.1
2	Eukaryota|Alveolata|Myzozoa|Holodinophyta|Dinophyceae|Peridiniales|54|Amphidiniopsidaceae|Amphidiniopsis|Amphidiniopsis+swedmarkii	No	No	No	No	Yes	No	No	No	No	No	A quantitative review of the lifestyle, habitat and trophic diversity of dinoflagellates	Morphology and taxonomy of six marine sand-dwelling Amphidiniopsis species (Dinophyceae, Peridiniales), four of them new, from the German Bight, North Sea	https://doi.org/10.2216/i0031-8884-39-6-482.1
1	Eukaryota|Alveolata|Myzozoa|Holodinophyta|Dinophyceae|Peridiniales|55|Haplozoonaceae|Haplozoon|Haplozoon+axiothellae	No	No	No	No	Yes	Yes	No	No	No	No	A quantitative review of the lifestyle, habitat and trophic diversity of dinoflagellates	Dinoflagellate Nuclear SSU rRNA Phylogeny Suggests Multiple Plastid Losses and Replacements	DOI: 10.1007/s002390010210
1	Eukaryota|Alveolata|Myzozoa|Holodinophyta|Dinophyceae|Peridiniales|56|Peridiniales-X|Bysmatrum	Yes	Peridinin	N/a	No	Yes	No	No	No	No	No	A quantitative review of the lifestyle, habitat and trophic diversity of dinoflagellates	Bysmatrum granulosum sp. nov., a new benthic dinoflagellate from the southwestern Indian Ocean	https://doi.org/10.1080/09670260110001735278
25	Eukaryota|Alveolata|Myzozoa|Holodinophyta|Dinophyceae|Peridiniales|56|Peridiniales-X|Bysmatrum|Bysmatrum caponii	Yes	Peridinin	No	No	Yes	No	No	No	No	No	A quantitative review of the lifestyle, habitat and trophic diversity of dinoflagellates	Bysmatrum granulosum sp. nov., a new benthic dinoflagellate from the southwestern Indian Ocean	https://doi.org/10.1080/09670260110001735278
3	Eukaryota|Alveolata|Myzozoa|Holodinophyta|Dinophyceae|Peridiniales|56|Peridiniales-X|Bysmatrum|Bysmatrum subsalsum	Yes	Peridinin	No	No	Yes	No	No	No	No	No	A quantitative review of the lifestyle, habitat and trophic diversity of dinoflagellates	Bysmatrum granulosum sp. nov., a new benthic dinoflagellate from the southwestern Indian Ocean	https://doi.org/10.1080/09670260110001735278
799	Eukaryota|Alveolata|Myzozoa|Holodinophyta|Dinophyceae|Peridiniales|57|Peridiniales-X|Archaeperidinium|Archaeperidinium+minutum	No	No	No	No	No	No	No	No	No	No	A quantitative review of the lifestyle, habitat and trophic diversity of dinoflagellates	Molecular phylogeny of the marine sand-dwelling dinoflagellate Herdmania litoralis and an emended description of the closely related planktonic genus Archaeperidinium Jörgensen	https://doi.org/10.1080/09670262.2011.564517
1	Eukaryota|Alveolata|Myzozoa|Holodinophyta|Dinophyceae|Peridiniales|a57|Peridiniales-X|Islandinium|Islandinium+minutum	No	No	No	No	Yes	No	No	No	No	No	A quantitative review of the lifestyle, habitat and trophic diversity of dinoflagellates	CYST–THECA RELATIONSHIP OF THE ARCTIC DINOFLAGELLATE CYST ISLANDINIUM MINUTUM (DINOPHYCEAE) AND PHYLOGENETIC POSITION BASED ON SSU rDNA AND LSU rDNA	DOI: 10.1111/jpy.12089
187	Eukaryota|Alveolata|Myzozoa|Holodinophyta|Dinophyceae|Peridiniales|Ostreopsidaceae|Ostreopsis|unclassified Ostreopsis|Ostreopsis cf. ovata HJ-2013	Yes	Peridinin?	Yes	No	Yes	No	No	Yes	No	No	A quantitative review of the lifestyle, habitat and trophic diversity of dinoflagellates	Palytoxin analogs from the dinoflagellate Ostreopsis siamensis	DOI:10.1021/JA00124A034
306	Eukaryota|Alveolata|Myzozoa|Holodinophyta|Dinophyceae|Peridiniales|Peridiniaceae|Calciodinellum|Calciodinellum operosum	Yes	Peridinin?	No	No	No	No	No	No	No	Yes	A quantitative review of the lifestyle, habitat and trophic diversity of dinoflagellates	Ultrastructure of Calcareous Dinophytes (Thoracosphaeraceae, Peridiniales) with a Focus on Vacuolar Crystal-Like Particles	https://doi.org/10.1371/journal.pone.0054038
529	Eukaryota|Alveolata|Myzozoa|Holodinophyta|Dinophyceae|Peridiniales|Peridiniaceae|Leonella|Leonella granifera	Yes	Peridinin?	No	No	No	No	No	No	No	Yes	A quantitative review of the lifestyle, habitat and trophic diversity of dinoflagellates	Evolution of different life-cycle strategies in oceanic calcareous dinoflagellates	https://doi.org/10.1080/09670260600937833
25	Eukaryota|Alveolata|Myzozoa|Holodinophyta|Dinophyceae|Peridiniales|Peridiniaceae|Scrippsiella|Scrippsiella hangoei-like SHHI-4	Yes	Peridinin	Yes?	No	No	No	No	No	No	No	A quantitative review of the lifestyle, habitat and trophic diversity of dinoflagellates	Progressive and Biased Divergent Evolution Underpins the Origin and Diversification of Peridinin Dinoflagellate Plastids	https://doi.org/10.1093/molbev/msw235
317	Eukaryota|Alveolata|Myzozoa|Holodinophyta|Dinophyceae|Peridiniales|Pfiesteriaceae|Pfiesteriaceae_X|Pfiesteriaceae_X+sp.	N/a	N/a	N/a	N/a	N/a	N/a	N/a	N/a	No	No	A quantitative review of the lifestyle, habitat and trophic diversity of dinoflagellates	N/A	N/A
2	Eukaryota|Alveolata|Myzozoa|Holodinophyta|Dinophyceae|Peridiniales|Protoperidiniaceae|Protoperidinium	No	No	No	No	No	No	No	No	N/a	No	A quantitative review of the lifestyle, habitat and trophic diversity of dinoflagellates	Growth and grazing rates of the heterotrophic dinoflagellates Protoperidinium spp. on red tide dinoflagellates	DOI: 10.1111/j.1550-7408.2001.tb00318.x
102	Eukaryota|Alveolata|Myzozoa|Holodinophyta|Dinophyceae|Peridiniales|Protoperidiniaceae|Protoperidinium|Protoperidinium+americanum	No	No	No	No	No	No	No	No	No	No	A quantitative review of the lifestyle, habitat and trophic diversity of dinoflagellates	Growth and grazing rates of the heterotrophic dinoflagellates Protoperidinium spp. on red tide dinoflagellates	DOI: 10.1111/j.1550-7408.2001.tb00318.x
8	Eukaryota|Alveolata|Myzozoa|Holodinophyta|Dinophyceae|Peridiniales|Protoperidiniaceae|Protoperidinium|Protoperidinium+sp._strain1	No	No	No	No	No	No	No	No	N/a	No	A quantitative review of the lifestyle, habitat and trophic diversity of dinoflagellates	Growth and grazing rates of the heterotrophic dinoflagellates Protoperidinium spp. on red tide dinoflagellates	DOI: 10.1111/j.1550-7408.2001.tb00318.x
264	Eukaryota|Alveolata|Myzozoa|Holodinophyta|Dinophyceae|Peridiniales|Protoperidiniaceae|Protoperidinium|Protoperidinium+tricingulatum	No	No	No	No	No	No	No	No	No	No	A quantitative review of the lifestyle, habitat and trophic diversity of dinoflagellates	Growth and grazing rates of the heterotrophic dinoflagellates Protoperidinium spp. on red tide dinoflagellates	DOI: 10.1111/j.1550-7408.2001.tb00318.x
94	Eukaryota|Alveolata|Myzozoa|Holodinophyta|Dinophyceae|Phytodiniales|01|Gloeodiniaceae|Gloeodinium_01|Gloeodinium viscum	Yes	Peridinin?	No	No	No	Yes	No	No	No	No	A quantitative review of the lifestyle, habitat and trophic diversity of dinoflagellates	The synthesis of mycosporine-like amino acids (MAAs) by cultured, symbiotic dinoflagellates	https://doi.org/10.1016/S0022-0981(00)00192-1
5	Eukaryota|Alveolata|Myzozoa|Holodinophyta|Dinophyceae|Phytodiniales|02|Phytodiniaceae	N/a	N/a	N/a	N/a	N/a	N/a	N/a	N/a	No	No	A quantitative review of the lifestyle, habitat and trophic diversity of dinoflagellates	N/A	N/A
2946	Eukaryota|Alveolata|Myzozoa|Holodinophyta|Dinophyceae|Prorocentrales	Yes	Peridinin	N/a	N/a	N/a	No	No	N/a	No	No	A quantitative review of the lifestyle, habitat and trophic diversity of dinoflagellates	N/A	N/A
1	Eukaryota|Alveolata|Myzozoa|Holodinophyta|Dinophyceae|Prorocentrales|02|Prorocentraceae|Prorocentrum_02|Prorocentrum panamensis	Yes	Peridinin	No	No	Yes	No	No	No	No	No	A quantitative review of the lifestyle, habitat and trophic diversity of dinoflagellates	Dritter Beitrag zur Erkenntniss grosser Organisation in der Richtung des kleinsten Raumes	N/A, CRID: 1571417125435891200
1	Eukaryota|Alveolata|Myzozoa|Holodinophyta|Dinophyceae|Prorocentrales|02|Prorocentraceae|Prorocentrum_02|Prorocentrum pseudopanamense	Yes	Peridinin	No	No	Yes	No	No	No	No	No	A quantitative review of the lifestyle, habitat and trophic diversity of dinoflagellates	Dritter Beitrag zur Erkenntniss grosser Organisation in der Richtung des kleinsten Raumes	N/A, CRID: 1571417125435891200
29	Eukaryota|Alveolata|Myzozoa|Holodinophyta|Dinophyceae|Prorocentrales|03|Prorocentraceae|Prorocentrum_03	Yes	Peridinin	N/a	N/a	N/a	No	No	N/a	No	No	A quantitative review of the lifestyle, habitat and trophic diversity of dinoflagellates	Dritter Beitrag zur Erkenntniss grosser Organisation in der Richtung des kleinsten Raumes	N/A, CRID: 1571417125435891200
22	Eukaryota|Alveolata|Myzozoa|Holodinophyta|Dinophyceae|Prorocentrales|03|Prorocentraceae|Prorocentrum_03|Prorocentrum belizeanum	Yes	Peridinin	Yes	No	Yes	No	No	Yes?	No	No	A quantitative review of the lifestyle, habitat and trophic diversity of dinoflagellates	Dritter Beitrag zur Erkenntniss grosser Organisation in der Richtung des kleinsten Raumes	N/A, CRID: 1571417125435891200
34	Eukaryota|Alveolata|Myzozoa|Holodinophyta|Dinophyceae|Prorocentrales|03|Prorocentraceae|Prorocentrum_03|Prorocentrum bimaculatum	Yes	Peridinin	No	No	Yes	No	No	No	No	No	A quantitative review of the lifestyle, habitat and trophic diversity of dinoflagellates	Dritter Beitrag zur Erkenntniss grosser Organisation in der Richtung des kleinsten Raumes	N/A, CRID: 1571417125435891200
11	Eukaryota|Alveolata|Myzozoa|Holodinophyta|Dinophyceae|Prorocentrales|03|Prorocentraceae|Prorocentrum_03|Prorocentrum concavum	Yes	Peridinin	No	No	Yes	No	No	Yes	No	No	A quantitative review of the lifestyle, habitat and trophic diversity of dinoflagellates	Dritter Beitrag zur Erkenntniss grosser Organisation in der Richtung des kleinsten Raumes	N/A, CRID: 1571417125435891200
12	Eukaryota|Alveolata|Myzozoa|Holodinophyta|Dinophyceae|Prorocentrales|03|Prorocentraceae|Prorocentrum_03|Prorocentrum consutum	Yes	Peridinin	No	No	Yes	No	No	No	No	No	A quantitative review of the lifestyle, habitat and trophic diversity of dinoflagellates	Dritter Beitrag zur Erkenntniss grosser Organisation in der Richtung des kleinsten Raumes	N/A, CRID: 1571417125435891200
4	Eukaryota|Alveolata|Myzozoa|Holodinophyta|Dinophyceae|Prorocentrales|03|Prorocentraceae|Prorocentrum_03|Prorocentrum levis	Yes	Peridinin	No	No	Yes	No	No	Yes	No	No	A quantitative review of the lifestyle, habitat and trophic diversity of dinoflagellates	Dritter Beitrag zur Erkenntniss grosser Organisation in der Richtung des kleinsten Raumes	N/A, CRID: 1571417125435891200
79	Eukaryota|Alveolata|Myzozoa|Holodinophyta|Dinophyceae|Prorocentrales|03|Prorocentraceae|Prorocentrum_03|Prorocentrum lima	Yes	Peridinin	Yes	No	Yes	No	No	Yes	No	No	A quantitative review of the lifestyle, habitat and trophic diversity of dinoflagellates	Dritter Beitrag zur Erkenntniss grosser Organisation in der Richtung des kleinsten Raumes	N/A, CRID: 1571417125435891200
3	Eukaryota|Alveolata|Myzozoa|Holodinophyta|Dinophyceae|Prorocentrales|03|Prorocentraceae|Prorocentrum_03|Prorocentrum sp. RAV2	Yes	Peridinin	N/a	N/a	N/a	No	No	N/a	No	No	A quantitative review of the lifestyle, habitat and trophic diversity of dinoflagellates	Dritter Beitrag zur Erkenntniss grosser Organisation in der Richtung des kleinsten Raumes	N/A, CRID: 1571417125435891200
5	Eukaryota|Alveolata|Myzozoa|Holodinophyta|Dinophyceae|Prorocentrales|05|Prorocentraceae|Prorocentrum_05|Prorocentrum dentatum	Yes	Peridinin	No	No	No	No	No	No	No	No	A quantitative review of the lifestyle, habitat and trophic diversity of dinoflagellates	Dritter Beitrag zur Erkenntniss grosser Organisation in der Richtung des kleinsten Raumes	N/A, CRID: 1571417125435891200
871	Eukaryota|Alveolata|Myzozoa|Holodinophyta|Dinophyceae|Prorocentrales|06|Prorocentraceae|Prorocentrum_06|Prorocentrum tsawwassenense	Yes	Peridinin	No	No	Yes	No	No	No	No	No	A quantitative review of the lifestyle, habitat and trophic diversity of dinoflagellates	Dritter Beitrag zur Erkenntniss grosser Organisation in der Richtung des kleinsten Raumes	N/A, CRID: 1571417125435891200
18	Eukaryota|Alveolata|Myzozoa|Holodinophyta|Dinophyceae|Prorocentrales|09|Prorocentraceae|Prorocentrum_09|Prorocentrum minimum	Yes	Peridinin	Yes	No	No	No	No	Yes	No	No	A quantitative review of the lifestyle, habitat and trophic diversity of dinoflagellates	Progressive and Biased Divergent Evolution Underpins the Origin and Diversification of Peridinin Dinoflagellate Plastids	https://doi.org/10.1093/molbev/msw235
13	Eukaryota|Alveolata|Myzozoa|Holodinophyta|Dinophyceae|Prorocentrales|10|Prorocentraceae|Prorocentrum_10|Prorocentrum minimum	Yes	Peridinin	Yes	No	No	No	No	Yes	No	No	A quantitative review of the lifestyle, habitat and trophic diversity of dinoflagellates	Progressive and Biased Divergent Evolution Underpins the Origin and Diversification of Peridinin Dinoflagellate Plastids	https://doi.org/10.1093/molbev/msw235
1	Eukaryota|Alveolata|Myzozoa|Holodinophyta|Dinophyceae|Prorocentrales|11|Prorocentraceae|Prorocentrum_11|Prorocentrum minimum	Yes	Peridinin	Yes	No	No	No	No	Yes	No	No	A quantitative review of the lifestyle, habitat and trophic diversity of dinoflagellates	Progressive and Biased Divergent Evolution Underpins the Origin and Diversification of Peridinin Dinoflagellate Plastids	https://doi.org/10.1093/molbev/msw235
1786	Eukaryota|Alveolata|Myzozoa|Holodinophyta|Dinophyceae|Prorocentrales|12|Prorocentraceae|Prorocentrum_12	Yes	Peridinin	N/a	N/a	N/a	No	No	N/a	No	No	A quantitative review of the lifestyle, habitat and trophic diversity of dinoflagellates	Dritter Beitrag zur Erkenntniss grosser Organisation in der Richtung des kleinsten Raumes	N/A, CRID: 1571417125435891200
1	Eukaryota|Alveolata|Myzozoa|Holodinophyta|Dinophyceae|Prorocentrales|12|Prorocentraceae|Prorocentrum_12|Prorocentrum glenanicum	Yes	Peridinin	No	No	Yes	No	No	No	No	No	A quantitative review of the lifestyle, habitat and trophic diversity of dinoflagellates	Dritter Beitrag zur Erkenntniss grosser Organisation in der Richtung des kleinsten Raumes	N/A, CRID: 1571417125435891200
27	Eukaryota|Alveolata|Myzozoa|Holodinophyta|Dinophyceae|Prorocentrales|13|Prorocentraceae|Prorocentrum_13|Prorocentrum minimum	Yes	Peridinin	Yes	No	No	No	No	Yes	No	No	A quantitative review of the lifestyle, habitat and trophic diversity of dinoflagellates	Progressive and Biased Divergent Evolution Underpins the Origin and Diversification of Peridinin Dinoflagellate Plastids	https://doi.org/10.1093/molbev/msw235
755	Eukaryota|Alveolata|Myzozoa|Holodinophyta|Dinophyceae|Prorocentrales|14|Prorocentraceae|Prorocentrum_14|Prorocentrum emarginatum	Yes	Peridinin	No	No	No	No	No	No	No	No	A quantitative review of the lifestyle, habitat and trophic diversity of dinoflagellates	Dritter Beitrag zur Erkenntniss grosser Organisation in der Richtung des kleinsten Raumes	N/A, CRID: 1571417125435891200
28	Eukaryota|Alveolata|Myzozoa|Holodinophyta|Dinophyceae|Prorocentrales|14|Prorocentraceae|Prorocentrum_14|Prorocentrum fukuyoi	Yes	Peridinin	No	No	No	No	No	No	No	No	A quantitative review of the lifestyle, habitat and trophic diversity of dinoflagellates	Dritter Beitrag zur Erkenntniss grosser Organisation in der Richtung des kleinsten Raumes	N/A, CRID: 1571417125435891200
25	Eukaryota|Alveolata|Myzozoa|Holodinophyta|Dinophyceae|Prorocentrales|15|Prorocentraceae|Prorocentrum_15|Prorocentrum micans	Yes	Peridinin	Yes	No	No	No	No	No	No	No	A quantitative review of the lifestyle, habitat and trophic diversity of dinoflagellates	Dritter Beitrag zur Erkenntniss grosser Organisation in der Richtung des kleinsten Raumes	N/A, CRID: 1571417125435891200
79	Eukaryota|Alveolata|Myzozoa|Holodinophyta|Dinophyceae|Prorocentrales|16|Uncultured-X|JF791093_gen|JF791093_gen+sp.	N/a	N/a	N/a	N/a	N/a	No	No	N/a	No	No	A quantitative review of the lifestyle, habitat and trophic diversity of dinoflagellates	N/A	N/A
10	Eukaryota|Alveolata|Myzozoa|Holodinophyta|Dinophyceae|Prorocentrales|Prorocentraceae|Prorocentrum	Yes	Peridinin	N/a	N/a	N/a	No	No	N/a	No	No	A quantitative review of the lifestyle, habitat and trophic diversity of dinoflagellates	Dritter Beitrag zur Erkenntniss grosser Organisation in der Richtung des kleinsten Raumes	N/A, CRID: 1571417125435891200
113	Eukaryota|Alveolata|Myzozoa|Holodinophyta|Dinophyceae|Prorocentrales|Prorocentraceae|Prorocentrum|Prorocentrum rhathymum	Yes	Peridinin	No	No	No	No	No	No	No	No	A quantitative review of the lifestyle, habitat and trophic diversity of dinoflagellates	Dritter Beitrag zur Erkenntniss grosser Organisation in der Richtung des kleinsten Raumes	N/A, CRID: 1571417125435891200
11386	Eukaryota|Alveolata|Myzozoa|Holodinophyta|Dinophyceae|Prorocentrales|Prorocentraceae|Prorocentrum|Prorocentrum sp.	Yes	Peridinin	N/a	N/a	N/a	No	No	N/a	No	No	A quantitative review of the lifestyle, habitat and trophic diversity of dinoflagellates	Dritter Beitrag zur Erkenntniss grosser Organisation in der Richtung des kleinsten Raumes	N/A, CRID: 1571417125435891200
32	Eukaryota|Alveolata|Myzozoa|Holodinophyta|Dinophyceae|Pyrocystales|01|Pyrocystaceae|Pyrocystis	N/a	N/a	N/a	No	No	No	Yes?	No	Yes	No	A quantitative review of the lifestyle, habitat and trophic diversity of dinoflagellates	N/A	N/A
1490	Eukaryota|Alveolata|Myzozoa|Holodinophyta|Dinophyceae|Pyrocystales|01|Pyrocystaceae|Pyrocystis|Pyrocystis lunula	Yes	Peridinin	No	No	No	No	Yes?	No	Yes	No	A quantitative review of the lifestyle, habitat and trophic diversity of dinoflagellates	Plastid Transcript Editing across Dinoflagellate Lineages Shows Lineage-Specific Application but Conserved Trends	https://doi.org/10.1093/gbe/evy057
2613	Eukaryota|Alveolata|Myzozoa|Holodinophyta|Dinophyceae|Pyrocystales|01|Pyrocystaceae|Pyrocystis|Pyrocystis noctiluca	Yes	Peridinin	No	No	No	No	Yes?	No	Yes	No	A quantitative review of the lifestyle, habitat and trophic diversity of dinoflagellates	Characterization of alkaline phosphatase and organic phosphorous utilization in the oceanic dinoflagellate Pyrocystis noctiluca	DOI:10.1007/BF00410336
1550	Eukaryota|Alveolata|Myzozoa|Holodinophyta|Dinophyceae|Suessiales	n/a	N/a	N/a	N/a	N/a	N/a	N/a	N/a	No	No	A quantitative review of the lifestyle, habitat and trophic diversity of dinoflagellates	N/A	N/A
3134	Eukaryota|Alveolata|Myzozoa|Holodinophyta|Dinophyceae|Suessiales|01|Suessiaceae|Biecheleria	Yes	Peridinin	Yes	Yes	No	No	No	No	No	No	A quantitative review of the lifestyle, habitat and trophic diversity of dinoflagellates	Growth and ingestion rates of heterotrophic dinoflagellates and a ciliate on the mixotrophic dinoflagellate Biecheleria cincta	https://doi.org/10.4490/algae.2013.28.4.343
3	Eukaryota|Alveolata|Myzozoa|Holodinophyta|Dinophyceae|Suessiales|03|Suessiaceae	N/a	N/a	N/a	N/a	N/a	N/a	N/a	N/a	No	No	A quantitative review of the lifestyle, habitat and trophic diversity of dinoflagellates	N/A	N/A
3015	Eukaryota|Alveolata|Myzozoa|Holodinophyta|Dinophyceae|Suessiales|03|Suessiaceae|Pelagodinium|Pelagodinium beii	Yes	Peridinin	No	No	No	Yes	No	No	No	No	A quantitative review of the lifestyle, habitat and trophic diversity of dinoflagellates	Progressive and Biased Divergent Evolution Underpins the Origin and Diversification of Peridinin Dinoflagellate Plastids	https://doi.org/10.1093/molbev/msw235
1743	Eukaryota|Alveolata|Myzozoa|Holodinophyta|Dinophyceae|Suessiales|03|Suessiaceae|Protodinium|Protodinium simplex	Yes	Peridinin?	No	No	No	No	No	No	No	No	A quantitative review of the lifestyle, habitat and trophic diversity of dinoflagellates	On dinoflagellate phylogeny and classification	DOI:10.1201/9780849379901.ch12
120	Eukaryota|Alveolata|Myzozoa|Holodinophyta|Dinophyceae|Suessiales|04|Symbiodiniaceae	N/a	N/a	N/a	No	Yes	Yes	No	No	No	No	A quantitative review of the lifestyle, habitat and trophic diversity of dinoflagellates	N/A	N/A
504	Eukaryota|Alveolata|Myzozoa|Holodinophyta|Dinophyceae|Suessiales|04|Symbiodiniaceae|SymbiodiniumCladeA	Yes	Peridinin	No	No	Yes	Yes	No	No	No	No	A quantitative review of the lifestyle, habitat and trophic diversity of dinoflagellates	Progressive and Biased Divergent Evolution Underpins the Origin and Diversification of Peridinin Dinoflagellate Plastids	https://doi.org/10.1093/molbev/msw235
33	Eukaryota|Alveolata|Myzozoa|Holodinophyta|Dinophyceae|Suessiales|04|Symbiodiniaceae|SymbiodiniumCladeA|Symbiodinium meandrinae	Yes	Peridinin	No	No	Yes	Yes	No	No	No	No	A quantitative review of the lifestyle, habitat and trophic diversity of dinoflagellates	Progressive and Biased Divergent Evolution Underpins the Origin and Diversification of Peridinin Dinoflagellate Plastids	https://doi.org/10.1093/molbev/msw235
5	Eukaryota|Alveolata|Myzozoa|Holodinophyta|Dinophyceae|Suessiales|04|Symbiodiniaceae|SymbiodiniumCladeA|Symbiodinium sp 361Symb5	Yes	Peridinin	No	No	Yes	Yes	No	No	No	No	A quantitative review of the lifestyle, habitat and trophic diversity of dinoflagellates	Progressive and Biased Divergent Evolution Underpins the Origin and Diversification of Peridinin Dinoflagellate Plastids	https://doi.org/10.1093/molbev/msw235
81	Eukaryota|Alveolata|Myzozoa|Holodinophyta|Dinophyceae|Suessiales|04|Symbiodiniaceae|SymbiodiniumCladeA|Symbiodinium sp 380Symb4	Yes	Peridinin	No	No	Yes	Yes	No	No	No	No	A quantitative review of the lifestyle, habitat and trophic diversity of dinoflagellates	Progressive and Biased Divergent Evolution Underpins the Origin and Diversification of Peridinin Dinoflagellate Plastids	https://doi.org/10.1093/molbev/msw235
1	Eukaryota|Alveolata|Myzozoa|Holodinophyta|Dinophyceae|Suessiales|04|Symbiodiniaceae|SymbiodiniumCladeA|Symbiodinium sp cilie3Symb3	Yes	Peridinin	No	No	Yes	Yes	No	No	No	No	A quantitative review of the lifestyle, habitat and trophic diversity of dinoflagellates	Progressive and Biased Divergent Evolution Underpins the Origin and Diversification of Peridinin Dinoflagellate Plastids	https://doi.org/10.1093/molbev/msw235
77	Eukaryota|Alveolata|Myzozoa|Holodinophyta|Dinophyceae|Suessiales|04|Symbiodiniaceae|SymbiodiniumCladeA|Symbiodinium sp cilieSymb2	Yes	Peridinin	No	No	Yes	Yes	No	No	No	No	A quantitative review of the lifestyle, habitat and trophic diversity of dinoflagellates	Progressive and Biased Divergent Evolution Underpins the Origin and Diversification of Peridinin Dinoflagellate Plastids	https://doi.org/10.1093/molbev/msw235
1	Eukaryota|Alveolata|Myzozoa|Holodinophyta|Dinophyceae|Suessiales|04|Symbiodiniaceae|SymbiodiniumCladeA|Symbiodinium sp.	Yes	Peridinin	N/a	No	Yes	Yes	No	No	No	No	A quantitative review of the lifestyle, habitat and trophic diversity of dinoflagellates	Progressive and Biased Divergent Evolution Underpins the Origin and Diversification of Peridinin Dinoflagellate Plastids	https://doi.org/10.1093/molbev/msw235
8	Eukaryota|Alveolata|Myzozoa|Holodinophyta|Dinophyceae|Suessiales|04|Symbiodiniaceae|SymbiodiniumCladeB	Yes	Peridinin	No	No	Yes	Yes	No	No	No	No	A quantitative review of the lifestyle, habitat and trophic diversity of dinoflagellates	Progressive and Biased Divergent Evolution Underpins the Origin and Diversification of Peridinin Dinoflagellate Plastids	https://doi.org/10.1093/molbev/msw235
10	Eukaryota|Alveolata|Myzozoa|Holodinophyta|Dinophyceae|Suessiales|04|Symbiodiniaceae|SymbiodiniumCladeB|Symbiodinium sp.	Yes	Peridinin	No	No	Yes	Yes	No	No	No	No	A quantitative review of the lifestyle, habitat and trophic diversity of dinoflagellates	Progressive and Biased Divergent Evolution Underpins the Origin and Diversification of Peridinin Dinoflagellate Plastids	https://doi.org/10.1093/molbev/msw235
277	Eukaryota|Alveolata|Myzozoa|Holodinophyta|Dinophyceae|Suessiales|04|Symbiodiniaceae|SymbiodiniumCladeC	Yes	Peridinin	No	No	Yes	Yes	No	No	No	No	A quantitative review of the lifestyle, habitat and trophic diversity of dinoflagellates	Progressive and Biased Divergent Evolution Underpins the Origin and Diversification of Peridinin Dinoflagellate Plastids	https://doi.org/10.1093/molbev/msw235
2	Eukaryota|Alveolata|Myzozoa|Holodinophyta|Dinophyceae|Suessiales|04|Symbiodiniaceae|SymbiodiniumCladeC|Symbiodinium goreaui	Yes	Peridinin	No	No	Yes	Yes	No	No	No	No	A quantitative review of the lifestyle, habitat and trophic diversity of dinoflagellates	Progressive and Biased Divergent Evolution Underpins the Origin and Diversification of Peridinin Dinoflagellate Plastids	https://doi.org/10.1093/molbev/msw235
16	Eukaryota|Alveolata|Myzozoa|Holodinophyta|Dinophyceae|Suessiales|04|Symbiodiniaceae|SymbiodiniumCladeC|Symbiodinium sp.	Yes	Peridinin	No	No	Yes	Yes	No	No	No	No	A quantitative review of the lifestyle, habitat and trophic diversity of dinoflagellates	Progressive and Biased Divergent Evolution Underpins the Origin and Diversification of Peridinin Dinoflagellate Plastids	https://doi.org/10.1093/molbev/msw235
24	Eukaryota|Alveolata|Myzozoa|Holodinophyta|Dinophyceae|Suessiales|04|Symbiodiniaceae|SymbiodiniumCladeCD|Symbiodinium sp.	Yes	Peridinin	No	No	Yes	Yes	No	No	No	No	A quantitative review of the lifestyle, habitat and trophic diversity of dinoflagellates	Progressive and Biased Divergent Evolution Underpins the Origin and Diversification of Peridinin Dinoflagellate Plastids	https://doi.org/10.1093/molbev/msw235
4	Eukaryota|Alveolata|Myzozoa|Holodinophyta|Dinophyceae|Suessiales|04|Symbiodiniaceae|SymbiodiniumCladeD1	Yes	Peridinin	No	No	Yes	Yes	No	No	No	No	A quantitative review of the lifestyle, habitat and trophic diversity of dinoflagellates	Progressive and Biased Divergent Evolution Underpins the Origin and Diversification of Peridinin Dinoflagellate Plastids	https://doi.org/10.1093/molbev/msw235
8	Eukaryota|Alveolata|Myzozoa|Holodinophyta|Dinophyceae|Suessiales|04|Symbiodiniaceae|SymbiodiniumCladeD2	Yes	Peridinin	No	No	Yes	Yes	No	No	No	No	A quantitative review of the lifestyle, habitat and trophic diversity of dinoflagellates	Progressive and Biased Divergent Evolution Underpins the Origin and Diversification of Peridinin Dinoflagellate Plastids	https://doi.org/10.1093/molbev/msw235
12	Eukaryota|Alveolata|Myzozoa|Holodinophyta|Dinophyceae|Suessiales|04|Symbiodiniaceae|SymbiodiniumCladeE|Symbiodinium sp. CCMP421	Yes	Peridinin	Yes	No	Yes	Yes	No	No	No	No	A quantitative review of the lifestyle, habitat and trophic diversity of dinoflagellates	Progressive and Biased Divergent Evolution Underpins the Origin and Diversification of Peridinin Dinoflagellate Plastids	https://doi.org/10.1093/molbev/msw235
3	Eukaryota|Alveolata|Myzozoa|Holodinophyta|Dinophyceae|Suessiales|04|Symbiodiniaceae|SymbiodiniumCladeF2|Symbiodinium sp 206J	Yes	Peridinin	No	No	Yes	Yes	No	No	No	No	A quantitative review of the lifestyle, habitat and trophic diversity of dinoflagellates	Progressive and Biased Divergent Evolution Underpins the Origin and Diversification of Peridinin Dinoflagellate Plastids	https://doi.org/10.1093/molbev/msw235
6	Eukaryota|Alveolata|Myzozoa|Holodinophyta|Dinophyceae|Suessiales|04|Symbiodiniaceae|SymbiodiniumCladeF3|Symbiodinium sp 5243X	Yes	Peridinin	No	No	Yes	Yes	No	No	No	No	A quantitative review of the lifestyle, habitat and trophic diversity of dinoflagellates	Progressive and Biased Divergent Evolution Underpins the Origin and Diversification of Peridinin Dinoflagellate Plastids	https://doi.org/10.1093/molbev/msw235
6	Eukaryota|Alveolata|Myzozoa|Holodinophyta|Dinophyceae|Suessiales|04|Symbiodiniaceae|SymbiodiniumCladeF4|Symbiodinium sp 1350X	Yes	Peridinin	No	No	Yes	Yes	No	No	No	No	A quantitative review of the lifestyle, habitat and trophic diversity of dinoflagellates	Progressive and Biased Divergent Evolution Underpins the Origin and Diversification of Peridinin Dinoflagellate Plastids	https://doi.org/10.1093/molbev/msw235
2	Eukaryota|Alveolata|Myzozoa|Holodinophyta|Dinophyceae|Suessiales|04|Symbiodiniaceae|SymbiodiniumCladeF5	Yes	Peridinin	No	No	Yes	Yes	No	No	No	No	A quantitative review of the lifestyle, habitat and trophic diversity of dinoflagellates	Progressive and Biased Divergent Evolution Underpins the Origin and Diversification of Peridinin Dinoflagellate Plastids	https://doi.org/10.1093/molbev/msw235
3	Eukaryota|Alveolata|Myzozoa|Holodinophyta|Dinophyceae|Suessiales|04|Symbiodiniaceae|SymbiodiniumCladeG1|Symbiodinium sp 1582J	Yes	Peridinin	No	No	Yes	Yes	No	No	No	No	A quantitative review of the lifestyle, habitat and trophic diversity of dinoflagellates	Progressive and Biased Divergent Evolution Underpins the Origin and Diversification of Peridinin Dinoflagellate Plastids	https://doi.org/10.1093/molbev/msw235
2	Eukaryota|Alveolata|Myzozoa|Holodinophyta|Dinophyceae|Suessiales|04|Symbiodiniaceae|SymbiodiniumCladeG2|Symbiodinium sp 7221	Yes	Peridinin	No	No	Yes	Yes	No	No	No	No	A quantitative review of the lifestyle, habitat and trophic diversity of dinoflagellates	Progressive and Biased Divergent Evolution Underpins the Origin and Diversification of Peridinin Dinoflagellate Plastids	https://doi.org/10.1093/molbev/msw235
5	Eukaryota|Alveolata|Myzozoa|Holodinophyta|Dinophyceae|Suessiales|04|Symbiodiniaceae|SymbiodiniumCladeH|Symbiodinium sp1286X	Yes	Peridinin	No	No	Yes	Yes	No	No	No	No	A quantitative review of the lifestyle, habitat and trophic diversity of dinoflagellates	Progressive and Biased Divergent Evolution Underpins the Origin and Diversification of Peridinin Dinoflagellate Plastids	https://doi.org/10.1093/molbev/msw235
18	Eukaryota|Alveolata|Myzozoa|Holodinophyta|Dinophyceae|Suessiales|05|Suessiaceae	N/a	N/a	N/a	N/a	N/a	N/a	N/a	N/a	No	No	A quantitative review of the lifestyle, habitat and trophic diversity of dinoflagellates	N/A	N/A
4	Eukaryota|Alveolata|Myzozoa|Holodinophyta|Dinophyceae|Suessiales|05|Suessiaceae|AB695506_gen|AB695506_gen+sp.	N/a	N/a	N/a	N/a	N/a	N/a	N/a	N/a	No	No	A quantitative review of the lifestyle, habitat and trophic diversity of dinoflagellates	N/A	N/A
287	Eukaryota|Alveolata|Myzozoa|Holodinophyta|Dinophyceae|Suessiales|05|Suessiaceae|GQ483664_gen|GQ483664_gen+sp.	N/a	N/a	N/a	N/a	N/a	N/a	N/a	N/a	No	No	A quantitative review of the lifestyle, habitat and trophic diversity of dinoflagellates	N/A	N/A
23	Eukaryota|Alveolata|Myzozoa|Holodinophyta|Dinophyceae|Suessiales|05|Suessiaceae|GQ483731_gen|GQ483731_gen+sp.	N/a	N/a	N/a	N/a	N/a	N/a	N/a	N/a	No	No	A quantitative review of the lifestyle, habitat and trophic diversity of dinoflagellates	N/A	N/A
34	Eukaryota|Alveolata|Myzozoa|Holodinophyta|Dinophyceae|Suessiales|05|Suessiaceae|GU067954_gen|GU067954_gen+sp.	N/a	N/a	N/a	N/a	N/a	N/a	N/a	N/a	No	No	A quantitative review of the lifestyle, habitat and trophic diversity of dinoflagellates	N/A	N/A
9	Eukaryota|Alveolata|Myzozoa|Holodinophyta|Dinophyceae|Suessiales|05|Suessiaceae|GU290072_gen|GU290072_gen+sp.	N/a	N/a	N/a	N/a	N/a	N/a	N/a	N/a	No	No	A quantitative review of the lifestyle, habitat and trophic diversity of dinoflagellates	N/A	N/A
2	Eukaryota|Alveolata|Myzozoa|Holodinophyta|Dinophyceae|Suessiales|05|Suessiaceae|HM103494_gen|HM103494_gen+sp.	N/a	N/a	N/a	N/a	N/a	N/a	N/a	N/a	No	No	A quantitative review of the lifestyle, habitat and trophic diversity of dinoflagellates	N/A	N/A
37	Eukaryota|Alveolata|Myzozoa|Holodinophyta|Dinophyceae|Suessiales|Suessiales_X|Suessiales_X+sp.	N/a	N/a	N/a	N/a	N/a	N/a	N/a	N/a	No	No	A quantitative review of the lifestyle, habitat and trophic diversity of dinoflagellates	N/A	N/A
561	Eukaryota|Alveolata|Myzozoa|Holodinophyta|Dinophyceae|Thoracosphaerales|Thoracosphaeraceae|Thoracosphaera|Thoracosphaera heimii	Yes	Peridinin	No	No	No	No	No	No	No	Yes	A quantitative review of the lifestyle, habitat and trophic diversity of dinoflagellates	Phylogeny of Ultra-Rapidly Evolving Dinoflagellate Chloroplast Genes: A Possible Common Origin for Sporozoan and Dinoflagellate Plastids	doi: 10.1007/s002390010064
10	Eukaryota|Alveolata|Myzozoa|Holodinophyta|Dinophyceae|unclassified Dinophyceae|Bispinodinium|Bispinodinium angelaceum	Yes	Peridinin?	No	No	Yes	No	No	No	No	N/a	A quantitative review of the lifestyle, habitat and trophic diversity of dinoflagellates	cPPB-aE is discovered from photosynthetic benthic dinoflagellates	DOI: 10.1111/jpy.12135
319	Eukaryota|Alveolata|Myzozoa|Holodinophyta|Dinophyceae|unclassified Dinophyceae|Dinophyceae+sp. 1 HJH-2013	N/a	N/a	N/a	N/a	N/a	N/a	N/a	N/a	N/a	N/a	A quantitative review of the lifestyle, habitat and trophic diversity of dinoflagellates	N/A	N/A
709	Eukaryota|Alveolata|Myzozoa|Holodinophyta|Dinophyceae|unclassified Dinophyceae|Theleodinium|Theleodinium calcisporum	Yes	Peridinin?	No	Yes	No	No	No	No	No	Yes	A quantitative review of the lifestyle, habitat and trophic diversity of dinoflagellates	Ultrastructure and phylogeny of Theleodinium calcisporum gen. et sp. nov., a freshwater dinoflagellate that produces calcareous cysts	https://doi.org/10.2216/13-152.1
4485	Eukaryota|Alveolata|Myzozoa|Holodinophyta|Dinophyceae|Uncultured	N/a	N/a	N/a	N/a	N/a	N/a	N/a	N/a	N/a	N/a	A quantitative review of the lifestyle, habitat and trophic diversity of dinoflagellates	N/A	N/A
10	Eukaryota|Alveolata|Myzozoa|Holodinophyta|Dinophyceae|Uncultured|01|Uncultured-X	N/a	N/a	N/a	N/a	N/a	N/a	N/a	N/a	N/a	N/a	A quantitative review of the lifestyle, habitat and trophic diversity of dinoflagellates	N/A	N/A
1579	Eukaryota|Alveolata|Myzozoa|Holodinophyta|Dinophyceae|Uncultured|01|Uncultured-X|AY665079_gen|AY665079_gen+sp.	N/a	N/a	N/a	N/a	N/a	N/a	N/a	N/a	N/a	N/a	A quantitative review of the lifestyle, habitat and trophic diversity of dinoflagellates	N/A	N/A
5	Eukaryota|Alveolata|Myzozoa|Holodinophyta|Dinophyceae|Uncultured|01|Uncultured-X|AY665080_gen|AY665080_gen+sp.	N/a	N/a	N/a	N/a	N/a	N/a	N/a	N/a	N/a	N/a	A quantitative review of the lifestyle, habitat and trophic diversity of dinoflagellates	N/A	N/A
10517	Eukaryota|Alveolata|Myzozoa|Holodinophyta|Dinophyceae|Uncultured|02|Uncultured-X|AY665007_gen|AY665007_gen+sp.	N/a	N/a	N/a	N/a	N/a	N/a	N/a	N/a	N/a	N/a	A quantitative review of the lifestyle, habitat and trophic diversity of dinoflagellates	N/A	N/A
7196	Eukaryota|Alveolata|Myzozoa|Holodinophyta|Dinophyceae|Uncultured|03|Uncultured-X|AY665002_gen|AY665002_gen+sp.	N/a	N/a	N/a	N/a	N/a	N/a	N/a	N/a	N/a	N/a	A quantitative review of the lifestyle, habitat and trophic diversity of dinoflagellates	N/A	N/A
17	Eukaryota|Alveolata|Myzozoa|Holodinophyta|Dinophyceae|Uncultured|04|Uncultured-X	N/a	N/a	N/a	N/a	N/a	N/a	N/a	N/a	N/a	N/a	A quantitative review of the lifestyle, habitat and trophic diversity of dinoflagellates	N/A	N/A
332	Eukaryota|Alveolata|Myzozoa|Holodinophyta|Dinophyceae|Uncultured|04|Uncultured-X|AY665065_gen|AY665065_gen+sp.	N/a	N/a	N/a	N/a	N/a	N/a	N/a	N/a	N/a	N/a	A quantitative review of the lifestyle, habitat and trophic diversity of dinoflagellates	N/A	N/A
12	Eukaryota|Alveolata|Myzozoa|Holodinophyta|Dinophyceae|Uncultured|04|Uncultured-X|HQ438167_gen|HQ438167_gen+sp.	N/a	N/a	N/a	N/a	N/a	N/a	N/a	N/a	N/a	N/a	A quantitative review of the lifestyle, habitat and trophic diversity of dinoflagellates	N/A	N/A
9	Eukaryota|Alveolata|Myzozoa|Holodinophyta|Dinophyceae|Uncultured|04|Uncultured-X|JF791017_gen|JF791017_gen+sp.	N/a	N/a	N/a	N/a	N/a	N/a	N/a	N/a	N/a	N/a	A quantitative review of the lifestyle, habitat and trophic diversity of dinoflagellates	N/A	N/A
5	Eukaryota|Alveolata|Myzozoa|Holodinophyta|Dinophyceae|Uncultured|04|Uncultured-X|JF791055_gen|JF791055_gen+sp.	N/a	N/a	N/a	N/a	N/a	N/a	N/a	N/a	N/a	N/a	A quantitative review of the lifestyle, habitat and trophic diversity of dinoflagellates	N/A	N/A
1	Eukaryota|Alveolata|Myzozoa|Holodinophyta|Dinophyceae|Uncultured|05|Uncultured-X	N/a	N/a	N/a	N/a	N/a	N/a	N/a	N/a	N/a	N/a	A quantitative review of the lifestyle, habitat and trophic diversity of dinoflagellates	N/A	N/A
385	Eukaryota|Alveolata|Myzozoa|Holodinophyta|Dinophyceae|Uncultured|05|Uncultured-X|AY665051_gen|AY665051_gen+sp.	N/a	N/a	N/a	N/a	N/a	N/a	N/a	N/a	N/a	N/a	A quantitative review of the lifestyle, habitat and trophic diversity of dinoflagellates	N/A	N/A
51	Eukaryota|Alveolata|Myzozoa|Holodinophyta|Dinophyceae|Uncultured|05|Uncultured-X|AY665053_gen|AY665053_gen+sp.	N/a	N/a	N/a	N/a	N/a	N/a	N/a	N/a	N/a	N/a	A quantitative review of the lifestyle, habitat and trophic diversity of dinoflagellates	N/A	N/A
774	Eukaryota|Alveolata|Myzozoa|Holodinophyta|Dinophyceae|Uncultured|05|Uncultured-X|EU371152_gen|EU371152_gen+sp.	N/a	N/a	N/a	N/a	N/a	N/a	N/a	N/a	N/a	N/a	A quantitative review of the lifestyle, habitat and trophic diversity of dinoflagellates	N/A	N/A
46	Eukaryota|Alveolata|Myzozoa|Holodinophyta|Dinophyceae|Uncultured|102|Uncultured-X|EF526873_gen|EF526873_gen+sp.	N/a	N/a	N/a	N/a	N/a	N/a	N/a	N/a	N/a	N/a	A quantitative review of the lifestyle, habitat and trophic diversity of dinoflagellates	N/A	N/A
2	Eukaryota|Alveolata|Myzozoa|Holodinophyta|Dinophyceae|Uncultured|103|Uncultured-X|GU825164_gen|GU825164_gen+sp.	N/a	N/a	N/a	N/a	N/a	N/a	N/a	N/a	N/a	N/a	A quantitative review of the lifestyle, habitat and trophic diversity of dinoflagellates	N/A	N/A
691	Eukaryota|Alveolata|Myzozoa|Holodinophyta|Dinophyceae|Uncultured|104|Uncultured-X|GU823882_gen|GU823882_gen+sp.	N/a	N/a	N/a	N/a	N/a	N/a	N/a	N/a	N/a	N/a	A quantitative review of the lifestyle, habitat and trophic diversity of dinoflagellates	N/A	N/A
151	Eukaryota|Alveolata|Myzozoa|Holodinophyta|Dinophyceae|Uncultured|105|Uncultured-X|GU824219_gen|GU824219_gen+sp.	N/a	N/a	N/a	N/a	N/a	N/a	N/a	N/a	N/a	N/a	A quantitative review of the lifestyle, habitat and trophic diversity of dinoflagellates	N/A	N/A
150	Eukaryota|Alveolata|Myzozoa|Holodinophyta|Dinophyceae|Uncultured|106|Uncultured-X|GU825716_gen|GU825716_gen+sp.	N/a	N/a	N/a	N/a	N/a	N/a	N/a	N/a	N/a	N/a	A quantitative review of the lifestyle, habitat and trophic diversity of dinoflagellates	N/A	N/A
12	Eukaryota|Alveolata|Myzozoa|Holodinophyta|Dinophyceae|Uncultured|107|Uncultured-X|GU825090_gen|GU825090_gen+sp.	N/a	N/a	N/a	N/a	N/a	N/a	N/a	N/a	N/a	N/a	A quantitative review of the lifestyle, habitat and trophic diversity of dinoflagellates	N/A	N/A
492	Eukaryota|Alveolata|Myzozoa|Holodinophyta|Dinophyceae|Uncultured|108|Uncultured-X|FR720082_gen|FR720082_gen+sp.	N/a	N/a	N/a	N/a	N/a	N/a	N/a	N/a	N/a	N/a	A quantitative review of the lifestyle, habitat and trophic diversity of dinoflagellates	N/A	N/A
1380	Eukaryota|Alveolata|Myzozoa|Holodinophyta|Dinophyceae|Uncultured|109|Uncultured-X|DQ103863_gen|DQ103863_gen+sp.	N/a	N/a	N/a	N/a	N/a	N/a	N/a	N/a	N/a	N/a	A quantitative review of the lifestyle, habitat and trophic diversity of dinoflagellates	N/A	N/A
626	Eukaryota|Alveolata|Myzozoa|Holodinophyta|Dinophyceae|Uncultured|110|Uncultured-X|EF526887_gen|EF526887_gen+sp.	N/a	N/a	N/a	N/a	N/a	N/a	N/a	N/a	N/a	N/a	A quantitative review of the lifestyle, habitat and trophic diversity of dinoflagellates	N/A	N/A
4	Eukaryota|Alveolata|Myzozoa|Holodinophyta|Dinophyceae|Uncultured|111|Uncultured-X	N/a	N/a	N/a	N/a	N/a	N/a	N/a	N/a	N/a	N/a	A quantitative review of the lifestyle, habitat and trophic diversity of dinoflagellates	N/A	N/A
1	Eukaryota|Alveolata|Myzozoa|Holodinophyta|Dinophyceae|Uncultured|111|Uncultured-X|GU823813_gen|GU823813_gen+sp.	N/a	N/a	N/a	N/a	N/a	N/a	N/a	N/a	N/a	N/a	A quantitative review of the lifestyle, habitat and trophic diversity of dinoflagellates	N/A	N/A
15	Eukaryota|Alveolata|Myzozoa|Holodinophyta|Dinophyceae|Uncultured|112|Uncultured-X|GU825700_gen|GU825700_gen+sp.	N/a	N/a	N/a	N/a	N/a	N/a	N/a	N/a	N/a	N/a	A quantitative review of the lifestyle, habitat and trophic diversity of dinoflagellates	N/A	N/A
7	Eukaryota|Alveolata|Myzozoa|Holodinophyta|Dinophyceae|Uncultured|115|Uncultured-X|GU824850_gen|GU824850_gen+sp.	N/a	N/a	N/a	N/a	N/a	N/a	N/a	N/a	N/a	N/a	A quantitative review of the lifestyle, habitat and trophic diversity of dinoflagellates	N/A	N/A
89	Eukaryota|Alveolata|Myzozoa|Holodinophyta|Dinophyceae|Uncultured|116-152|152|Uncultured-X|GU823835_gen|GU823835_gen+sp.	N/a	N/a	N/a	N/a	N/a	N/a	N/a	N/a	N/a	N/a	A quantitative review of the lifestyle, habitat and trophic diversity of dinoflagellates	N/A	N/A
3	Eukaryota|Alveolata|Myzozoa|Holodinophyta|Dinophyceae|Uncultured|118|Uncultured-X|GU820015_gen|GU820015_gen+sp.	N/a	N/a	N/a	N/a	N/a	N/a	N/a	N/a	N/a	N/a	A quantitative review of the lifestyle, habitat and trophic diversity of dinoflagellates	N/A	N/A
1	Eukaryota|Alveolata|Myzozoa|Holodinophyta|Dinophyceae|Uncultured|123|Uncultured-X|GU825000_gen|GU825000_gen+sp.	N/a	N/a	N/a	N/a	N/a	N/a	N/a	N/a	N/a	N/a	A quantitative review of the lifestyle, habitat and trophic diversity of dinoflagellates	N/A	N/A
8	Eukaryota|Alveolata|Myzozoa|Holodinophyta|Dinophyceae|Uncultured|125|Uncultured-X|AY664927_gen|AY664927_gen+sp.	N/a	N/a	N/a	N/a	N/a	N/a	N/a	N/a	N/a	N/a	A quantitative review of the lifestyle, habitat and trophic diversity of dinoflagellates	N/A	N/A
7	Eukaryota|Alveolata|Myzozoa|Holodinophyta|Dinophyceae|Uncultured|126|Uncultured-X|GU824796_gen|GU824796_gen+sp.	N/a	N/a	N/a	N/a	N/a	N/a	N/a	N/a	N/a	N/a	A quantitative review of the lifestyle, habitat and trophic diversity of dinoflagellates	N/A	N/A
196	Eukaryota|Alveolata|Myzozoa|Holodinophyta|Dinophyceae|Uncultured|130|Uncultured-X|AY664878_gen|AY664878_gen+sp.	N/a	N/a	N/a	N/a	N/a	N/a	N/a	N/a	N/a	N/a	A quantitative review of the lifestyle, habitat and trophic diversity of dinoflagellates	N/A	N/A
1231	Eukaryota|Alveolata|Myzozoa|Holodinophyta|Dinophyceae|Uncultured|133|Uncultured-X|FJ832104_gen|FJ832104_gen+sp.	N/a	N/a	N/a	N/a	N/a	N/a	N/a	N/a	N/a	N/a	A quantitative review of the lifestyle, habitat and trophic diversity of dinoflagellates	N/A	N/A
66	Eukaryota|Alveolata|Myzozoa|Holodinophyta|Dinophyceae|Uncultured|139|Uncultured-X|HM799907_gen|HM799907_gen+sp.	N/a	N/a	N/a	N/a	N/a	N/a	N/a	N/a	N/a	N/a	A quantitative review of the lifestyle, habitat and trophic diversity of dinoflagellates	N/A	N/A
106	Eukaryota|Alveolata|Myzozoa|Holodinophyta|Dinophyceae|Uncultured|140|Uncultured-X|AY664932_gen|AY664932_gen+sp.	N/a	N/a	N/a	N/a	N/a	N/a	N/a	N/a	N/a	N/a	A quantitative review of the lifestyle, habitat and trophic diversity of dinoflagellates	N/A	N/A
16	Eukaryota|Alveolata|Myzozoa|Holodinophyta|Dinophyceae|Uncultured|142|Uncultured-X|FJ832114_gen|FJ832114_gen+sp.	N/a	N/a	N/a	N/a	N/a	N/a	N/a	N/a	N/a	N/a	A quantitative review of the lifestyle, habitat and trophic diversity of dinoflagellates	N/A	N/A
13	Eukaryota|Alveolata|Myzozoa|Holodinophyta|Dinophyceae|Uncultured|143|Uncultured-X|AY664950_gen|AY664950_gen+sp.	N/a	N/a	N/a	N/a	N/a	N/a	N/a	N/a	N/a	N/a	A quantitative review of the lifestyle, habitat and trophic diversity of dinoflagellates	N/A	N/A
209	Eukaryota|Alveolata|Myzozoa|Holodinophyta|Dinophyceae|Uncultured|145|Uncultured-X|AY664937_gen|AY664937_gen+sp.	N/a	N/a	N/a	N/a	N/a	N/a	N/a	N/a	N/a	N/a	A quantitative review of the lifestyle, habitat and trophic diversity of dinoflagellates	N/A	N/A
812	Eukaryota|Alveolata|Myzozoa|Holodinophyta|Dinophyceae|Uncultured|146|Uncultured-X|AY664953_gen|AY664953_gen+sp.	N/a	N/a	N/a	N/a	N/a	N/a	N/a	N/a	N/a	N/a	A quantitative review of the lifestyle, habitat and trophic diversity of dinoflagellates	N/A	N/A
905	Eukaryota|Alveolata|Myzozoa|Holodinophyta|Dinophyceae|Uncultured|147|Uncultured-X|AY664890_gen|AY664890_gen+sp.	N/a	N/a	N/a	N/a	N/a	N/a	N/a	N/a	N/a	N/a	A quantitative review of the lifestyle, habitat and trophic diversity of dinoflagellates	N/A	N/A
47	Eukaryota|Alveolata|Myzozoa|Holodinophyta|Dinophyceae|Uncultured|15|Uncultured-X	N/a	N/a	N/a	N/a	N/a	N/a	N/a	N/a	N/a	N/a	A quantitative review of the lifestyle, habitat and trophic diversity of dinoflagellates	N/A	N/A
1672	Eukaryota|Alveolata|Myzozoa|Holodinophyta|Dinophyceae|Uncultured|15|Uncultured-X|AY664972_gen|AY664972_gen+sp.	N/a	N/a	N/a	N/a	N/a	N/a	N/a	N/a	N/a	N/a	A quantitative review of the lifestyle, habitat and trophic diversity of dinoflagellates	N/A	N/A
10132	Eukaryota|Alveolata|Myzozoa|Holodinophyta|Dinophyceae|Uncultured|15|Uncultured-X|HM799847_gen|HM799847_gen+sp.	N/a	N/a	N/a	N/a	N/a	N/a	N/a	N/a	N/a	N/a	A quantitative review of the lifestyle, habitat and trophic diversity of dinoflagellates	N/A	N/A
1	Eukaryota|Alveolata|Myzozoa|Holodinophyta|Dinophyceae|Uncultured|150|Uncultured-X|GU824588_gen|GU824588_gen+sp.	N/a	N/a	N/a	N/a	N/a	N/a	N/a	N/a	N/a	N/a	A quantitative review of the lifestyle, habitat and trophic diversity of dinoflagellates	N/A	N/A
54	Eukaryota|Alveolata|Myzozoa|Holodinophyta|Dinophyceae|Uncultured|151|Uncultured-X|GU824369_gen|GU824369_gen+sp.	N/a	N/a	N/a	N/a	N/a	N/a	N/a	N/a	N/a	N/a	A quantitative review of the lifestyle, habitat and trophic diversity of dinoflagellates	N/A	N/A
691	Eukaryota|Alveolata|Myzozoa|Holodinophyta|Dinophyceae|Uncultured|154|Uncultured-X|AY664975_gen|AY664975_gen+sp.	N/a	N/a	N/a	N/a	N/a	N/a	N/a	N/a	N/a	N/a	A quantitative review of the lifestyle, habitat and trophic diversity of dinoflagellates	N/A	N/A
3	Eukaryota|Alveolata|Myzozoa|Holodinophyta|Dinophyceae|Uncultured|155|Uncultured-X|AY664931_gen|AY664931_gen+sp.	N/a	N/a	N/a	N/a	N/a	N/a	N/a	N/a	N/a	N/a	A quantitative review of the lifestyle, habitat and trophic diversity of dinoflagellates	N/A	N/A
2	Eukaryota|Alveolata|Myzozoa|Holodinophyta|Dinophyceae|Uncultured|156|Uncultured-X|GU824930_gen|GU824930_gen+sp.	N/a	N/a	N/a	N/a	N/a	N/a	N/a	N/a	N/a	N/a	A quantitative review of the lifestyle, habitat and trophic diversity of dinoflagellates	N/A	N/A
11	Eukaryota|Alveolata|Myzozoa|Holodinophyta|Dinophyceae|Uncultured|157|Uncultured-X|GU825167_gen|GU825167_gen+sp.	N/a	N/a	N/a	N/a	N/a	N/a	N/a	N/a	N/a	N/a	A quantitative review of the lifestyle, habitat and trophic diversity of dinoflagellates	N/A	N/A
25	Eukaryota|Alveolata|Myzozoa|Holodinophyta|Dinophyceae|Uncultured|158|Uncultured-X|GU820024_gen|GU820024_gen+sp.	N/a	N/a	N/a	N/a	N/a	N/a	N/a	N/a	N/a	N/a	A quantitative review of the lifestyle, habitat and trophic diversity of dinoflagellates	N/A	N/A
5	Eukaryota|Alveolata|Myzozoa|Holodinophyta|Dinophyceae|Uncultured|159|Uncultured-X|GU824992_gen|GU824992_gen+sp.	N/a	N/a	N/a	N/a	N/a	N/a	N/a	N/a	N/a	N/a	A quantitative review of the lifestyle, habitat and trophic diversity of dinoflagellates	N/A	N/A
193	Eukaryota|Alveolata|Myzozoa|Holodinophyta|Dinophyceae|Uncultured|160|Uncultured-X|GU823903_gen|GU823903_gen+sp.	N/a	N/a	N/a	N/a	N/a	N/a	N/a	N/a	N/a	N/a	A quantitative review of the lifestyle, habitat and trophic diversity of dinoflagellates	N/A	N/A
361	Eukaryota|Alveolata|Myzozoa|Holodinophyta|Dinophyceae|Uncultured|162|Uncultured-X|DQ244019_gen|DQ244019_gen+sp.	N/a	N/a	N/a	N/a	N/a	N/a	N/a	N/a	N/a	N/a	A quantitative review of the lifestyle, habitat and trophic diversity of dinoflagellates	N/A	N/A
25	Eukaryota|Alveolata|Myzozoa|Holodinophyta|Dinophyceae|Uncultured|164|Uncultured-X|GU825544_gen|GU825544_gen+sp.	N/a	N/a	N/a	N/a	N/a	N/a	N/a	N/a	N/a	N/a	A quantitative review of the lifestyle, habitat and trophic diversity of dinoflagellates	N/A	N/A
466	Eukaryota|Alveolata|Myzozoa|Holodinophyta|Dinophyceae|Uncultured|166|Uncultured-X|AY664880_gen|AY664880_gen+sp.	N/a	N/a	N/a	N/a	N/a	N/a	N/a	N/a	N/a	N/a	A quantitative review of the lifestyle, habitat and trophic diversity of dinoflagellates	N/A	N/A
54	Eukaryota|Alveolata|Myzozoa|Holodinophyta|Dinophyceae|Uncultured|167|Uncultured-X|AY664994_gen|AY664994_gen+sp.	N/a	N/a	N/a	N/a	N/a	N/a	N/a	N/a	N/a	N/a	A quantitative review of the lifestyle, habitat and trophic diversity of dinoflagellates	N/A	N/A
8	Eukaryota|Alveolata|Myzozoa|Holodinophyta|Dinophyceae|Uncultured|168|Uncultured-X|GU824270_gen|GU824270_gen+sp.	N/a	N/a	N/a	N/a	N/a	N/a	N/a	N/a	N/a	N/a	A quantitative review of the lifestyle, habitat and trophic diversity of dinoflagellates	N/A	N/A
245	Eukaryota|Alveolata|Myzozoa|Holodinophyta|Dinophyceae|Uncultured|170|Uncultured-X|JF791102_gen|JF791102_gen+sp.	N/a	N/a	N/a	N/a	N/a	N/a	N/a	N/a	N/a	N/a	A quantitative review of the lifestyle, habitat and trophic diversity of dinoflagellates	N/A	N/A
17	Eukaryota|Alveolata|Myzozoa|Holodinophyta|Dinophyceae|Uncultured|171|Uncultured-X|GU824365_gen|GU824365_gen+sp.	N/a	N/a	N/a	N/a	N/a	N/a	N/a	N/a	N/a	N/a	A quantitative review of the lifestyle, habitat and trophic diversity of dinoflagellates	N/A	N/A
11	Eukaryota|Alveolata|Myzozoa|Holodinophyta|Dinophyceae|Uncultured|173|Uncultured-X|GU825515_gen|GU825515_gen+sp.	N/a	N/a	N/a	N/a	N/a	N/a	N/a	N/a	N/a	N/a	A quantitative review of the lifestyle, habitat and trophic diversity of dinoflagellates	N/A	N/A
8	Eukaryota|Alveolata|Myzozoa|Holodinophyta|Dinophyceae|Uncultured|174|Uncultured-X|GU822465_gen|GU822465_gen+sp.	N/a	N/a	N/a	N/a	N/a	N/a	N/a	N/a	N/a	N/a	A quantitative review of the lifestyle, habitat and trophic diversity of dinoflagellates	N/A	N/A
408	Eukaryota|Alveolata|Myzozoa|Holodinophyta|Dinophyceae|Uncultured|175|Uncultured-X|GU824977_gen|GU824977_gen+sp.	N/a	N/a	N/a	N/a	N/a	N/a	N/a	N/a	N/a	N/a	A quantitative review of the lifestyle, habitat and trophic diversity of dinoflagellates	N/A	N/A
3	Eukaryota|Alveolata|Myzozoa|Holodinophyta|Dinophyceae|Uncultured|179|Uncultured-X|EU162619_gen|EU162619_gen+sp.	N/a	N/a	N/a	N/a	N/a	N/a	N/a	N/a	N/a	N/a	A quantitative review of the lifestyle, habitat and trophic diversity of dinoflagellates	N/A	N/A
306	Eukaryota|Alveolata|Myzozoa|Holodinophyta|Dinophyceae|Uncultured|18|Uncultured-X	N/a	N/a	N/a	N/a	N/a	N/a	N/a	N/a	N/a	N/a	A quantitative review of the lifestyle, habitat and trophic diversity of dinoflagellates	N/A	N/A
4	Eukaryota|Alveolata|Myzozoa|Holodinophyta|Dinophyceae|Uncultured|18|Uncultured-X|AY429067_gen|AY429067_gen+sp.	N/a	N/a	N/a	N/a	N/a	N/a	N/a	N/a	N/a	N/a	A quantitative review of the lifestyle, habitat and trophic diversity of dinoflagellates	N/A	N/A
7088	Eukaryota|Alveolata|Myzozoa|Holodinophyta|Dinophyceae|Uncultured|18|Uncultured-X|AY434687_gen|AY434687_gen+sp.	N/a	N/a	N/a	N/a	N/a	N/a	N/a	N/a	N/a	N/a	A quantitative review of the lifestyle, habitat and trophic diversity of dinoflagellates	N/A	N/A
143	Eukaryota|Alveolata|Myzozoa|Holodinophyta|Dinophyceae|Uncultured|18|Uncultured-X|FJ626714_gen|FJ626714_gen+sp.	N/a	N/a	N/a	N/a	N/a	N/a	N/a	N/a	N/a	N/a	A quantitative review of the lifestyle, habitat and trophic diversity of dinoflagellates	N/A	N/A
211	Eukaryota|Alveolata|Myzozoa|Holodinophyta|Dinophyceae|Uncultured|18|Uncultured-X|FJ626716_gen|FJ626716_gen+sp.	N/a	N/a	N/a	N/a	N/a	N/a	N/a	N/a	N/a	N/a	A quantitative review of the lifestyle, habitat and trophic diversity of dinoflagellates	N/A	N/A
365	Eukaryota|Alveolata|Myzozoa|Holodinophyta|Dinophyceae|Uncultured|18|Uncultured-X|GU825114_gen|GU825114_gen+sp.	N/a	N/a	N/a	N/a	N/a	N/a	N/a	N/a	N/a	N/a	A quantitative review of the lifestyle, habitat and trophic diversity of dinoflagellates	N/A	N/A
2017	Eukaryota|Alveolata|Myzozoa|Holodinophyta|Dinophyceae|Uncultured|180|Uncultured-X|GU820545_gen|GU820545_gen+sp.	N/a	N/a	N/a	N/a	N/a	N/a	N/a	N/a	N/a	N/a	A quantitative review of the lifestyle, habitat and trophic diversity of dinoflagellates	N/A	N/A
844	Eukaryota|Alveolata|Myzozoa|Holodinophyta|Dinophyceae|Uncultured|181|Uncultured-X|AY664891_gen|AY664891_gen+sp.	N/a	N/a	N/a	N/a	N/a	N/a	N/a	N/a	N/a	N/a	A quantitative review of the lifestyle, habitat and trophic diversity of dinoflagellates	N/A	N/A
4	Eukaryota|Alveolata|Myzozoa|Holodinophyta|Dinophyceae|Uncultured|182|Uncultured-X|GU823802_gen|GU823802_gen+sp.	N/a	N/a	N/a	N/a	N/a	N/a	N/a	N/a	N/a	N/a	A quantitative review of the lifestyle, habitat and trophic diversity of dinoflagellates	N/A	N/A
5	Eukaryota|Alveolata|Myzozoa|Holodinophyta|Dinophyceae|Uncultured|183|Uncultured-X|AY882473_gen|AY882473_gen+sp.	N/a	N/a	N/a	N/a	N/a	N/a	N/a	N/a	N/a	N/a	A quantitative review of the lifestyle, habitat and trophic diversity of dinoflagellates	N/A	N/A
1	Eukaryota|Alveolata|Myzozoa|Holodinophyta|Dinophyceae|Uncultured|185|Uncultured-X|GU824910_gen|GU824910_gen+sp.	N/a	N/a	N/a	N/a	N/a	N/a	N/a	N/a	N/a	N/a	A quantitative review of the lifestyle, habitat and trophic diversity of dinoflagellates	N/A	N/A
1	Eukaryota|Alveolata|Myzozoa|Holodinophyta|Dinophyceae|Uncultured|186|Uncultured-X|GU820431_gen|GU820431_gen+sp.	N/a	N/a	N/a	N/a	N/a	N/a	N/a	N/a	N/a	N/a	A quantitative review of the lifestyle, habitat and trophic diversity of dinoflagellates	N/A	N/A
1	Eukaryota|Alveolata|Myzozoa|Holodinophyta|Dinophyceae|Uncultured|187|Uncultured-X|GU824632_gen|GU824632_gen+sp.	N/a	N/a	N/a	N/a	N/a	N/a	N/a	N/a	N/a	N/a	A quantitative review of the lifestyle, habitat and trophic diversity of dinoflagellates	N/A	N/A
554	Eukaryota|Alveolata|Myzozoa|Holodinophyta|Dinophyceae|Uncultured|188|Uncultured-X|AY664967_gen|AY664967_gen+sp.	N/a	N/a	N/a	N/a	N/a	N/a	N/a	N/a	N/a	N/a	A quantitative review of the lifestyle, habitat and trophic diversity of dinoflagellates	N/A	N/A
2	Eukaryota|Alveolata|Myzozoa|Holodinophyta|Dinophyceae|Uncultured|189|Uncultured-X|GU824989_gen|GU824989_gen+sp.	N/a	N/a	N/a	N/a	N/a	N/a	N/a	N/a	N/a	N/a	A quantitative review of the lifestyle, habitat and trophic diversity of dinoflagellates	N/A	N/A
10	Eukaryota|Alveolata|Myzozoa|Holodinophyta|Dinophyceae|Uncultured|191|Uncultured-X|GU825321_gen|GU825321_gen+sp.	N/a	N/a	N/a	N/a	N/a	N/a	N/a	N/a	N/a	N/a	A quantitative review of the lifestyle, habitat and trophic diversity of dinoflagellates	N/A	N/A
534	Eukaryota|Alveolata|Myzozoa|Holodinophyta|Dinophyceae|Uncultured|193|Uncultured-X|AY664879_gen|AY664879_gen+sp.	N/a	N/a	N/a	N/a	N/a	N/a	N/a	N/a	N/a	N/a	A quantitative review of the lifestyle, habitat and trophic diversity of dinoflagellates	N/A	N/A
14	Eukaryota|Alveolata|Myzozoa|Holodinophyta|Dinophyceae|Uncultured|194|Uncultured-X|DQ103879_gen|DQ103879_gen+sp.	N/a	N/a	N/a	N/a	N/a	N/a	N/a	N/a	N/a	N/a	A quantitative review of the lifestyle, habitat and trophic diversity of dinoflagellates	N/A	N/A
10	Eukaryota|Alveolata|Myzozoa|Holodinophyta|Dinophyceae|Uncultured|199|Uncultured-X|GU067963_gen|GU067963_gen+sp.	N/a	N/a	N/a	N/a	N/a	N/a	N/a	N/a	N/a	N/a	A quantitative review of the lifestyle, habitat and trophic diversity of dinoflagellates	N/A	N/A
11	Eukaryota|Alveolata|Myzozoa|Holodinophyta|Dinophyceae|Uncultured|20|Uncultured-X|AY251288_gen|AY251288_gen+sp.	N/a	N/a	N/a	N/a	N/a	N/a	N/a	N/a	N/a	N/a	A quantitative review of the lifestyle, habitat and trophic diversity of dinoflagellates	N/A	N/A
3	Eukaryota|Alveolata|Myzozoa|Holodinophyta|Dinophyceae|Uncultured|200|Uncultured-X|AY180043_gen|AY180043_gen+sp.	N/a	N/a	N/a	N/a	N/a	N/a	N/a	N/a	N/a	N/a	A quantitative review of the lifestyle, habitat and trophic diversity of dinoflagellates	N/A	N/A
176	Eukaryota|Alveolata|Myzozoa|Holodinophyta|Dinophyceae|Uncultured|202|Uncultured-X|AB191415_gen|AB191415_gen+sp.	N/a	N/a	N/a	N/a	N/a	N/a	N/a	N/a	N/a	N/a	A quantitative review of the lifestyle, habitat and trophic diversity of dinoflagellates	N/A	N/A
171	Eukaryota|Alveolata|Myzozoa|Holodinophyta|Dinophyceae|Uncultured|203|Uncultured-X|AY665039_gen|AY665039_gen+sp.	N/a	N/a	N/a	N/a	N/a	N/a	N/a	N/a	N/a	N/a	A quantitative review of the lifestyle, habitat and trophic diversity of dinoflagellates	N/A	N/A
131	Eukaryota|Alveolata|Myzozoa|Holodinophyta|Dinophyceae|Uncultured|204|Uncultured-X|AY664885_gen|AY664885_gen+sp.	N/a	N/a	N/a	N/a	N/a	N/a	N/a	N/a	N/a	N/a	A quantitative review of the lifestyle, habitat and trophic diversity of dinoflagellates	N/A	N/A
364	Eukaryota|Alveolata|Myzozoa|Holodinophyta|Dinophyceae|Uncultured|206|Uncultured-X|EU050981_gen|EU050981_gen+sp.	N/a	N/a	N/a	N/a	N/a	N/a	N/a	N/a	N/a	N/a	A quantitative review of the lifestyle, habitat and trophic diversity of dinoflagellates	N/A	N/A
59	Eukaryota|Alveolata|Myzozoa|Holodinophyta|Dinophyceae|Uncultured|214|Uncultured-X|GU825160_gen|GU825160_gen+sp.	N/a	N/a	N/a	N/a	N/a	N/a	N/a	N/a	N/a	N/a	A quantitative review of the lifestyle, habitat and trophic diversity of dinoflagellates	N/A	N/A
424	Eukaryota|Alveolata|Myzozoa|Holodinophyta|Dinophyceae|Uncultured|22|Uncultured-X	N/a	N/a	N/a	N/a	N/a	N/a	N/a	N/a	N/a	N/a	A quantitative review of the lifestyle, habitat and trophic diversity of dinoflagellates	N/A	N/A
11	Eukaryota|Alveolata|Myzozoa|Holodinophyta|Dinophyceae|Uncultured|22|Uncultured-X|EF526870_gen|EF526870_gen+sp.	N/a	N/a	N/a	N/a	N/a	N/a	N/a	N/a	N/a	N/a	A quantitative review of the lifestyle, habitat and trophic diversity of dinoflagellates	N/A	N/A
1039	Eukaryota|Alveolata|Myzozoa|Holodinophyta|Dinophyceae|Uncultured|22|Uncultured-X|EU371146_gen|EU371146_gen+sp.	N/a	N/a	N/a	N/a	N/a	N/a	N/a	N/a	N/a	N/a	A quantitative review of the lifestyle, habitat and trophic diversity of dinoflagellates	N/A	N/A
6	Eukaryota|Alveolata|Myzozoa|Holodinophyta|Dinophyceae|Uncultured|22|Uncultured-X|EU371187_gen|EU371187_gen+sp.	N/a	N/a	N/a	N/a	N/a	N/a	N/a	N/a	N/a	N/a	A quantitative review of the lifestyle, habitat and trophic diversity of dinoflagellates	N/A	N/A
7	Eukaryota|Alveolata|Myzozoa|Holodinophyta|Dinophyceae|Uncultured|228|Uncultured-X|FJ000195_gen|FJ000195_gen+sp.	N/a	N/a	N/a	N/a	N/a	N/a	N/a	N/a	N/a	N/a	A quantitative review of the lifestyle, habitat and trophic diversity of dinoflagellates	N/A	N/A
22	Eukaryota|Alveolata|Myzozoa|Holodinophyta|Dinophyceae|Uncultured|23|Uncultured-X	N/a	N/a	N/a	N/a	N/a	N/a	N/a	N/a	N/a	N/a	A quantitative review of the lifestyle, habitat and trophic diversity of dinoflagellates	N/A	N/A
66	Eukaryota|Alveolata|Myzozoa|Holodinophyta|Dinophyceae|Uncultured|23|Uncultured-X|AY664929_gen|AY664929_gen+sp.	N/a	N/a	N/a	N/a	N/a	N/a	N/a	N/a	N/a	N/a	A quantitative review of the lifestyle, habitat and trophic diversity of dinoflagellates	N/A	N/A
2841	Eukaryota|Alveolata|Myzozoa|Holodinophyta|Dinophyceae|Uncultured|23|Uncultured-X|AY664956_gen|AY664956_gen+sp.	N/a	N/a	N/a	N/a	N/a	N/a	N/a	N/a	N/a	N/a	A quantitative review of the lifestyle, habitat and trophic diversity of dinoflagellates	N/A	N/A
16	Eukaryota|Alveolata|Myzozoa|Holodinophyta|Dinophyceae|Uncultured|23|Uncultured-X|GU824075_gen|GU824075_gen+sp.	N/a	N/a	N/a	N/a	N/a	N/a	N/a	N/a	N/a	N/a	A quantitative review of the lifestyle, habitat and trophic diversity of dinoflagellates	N/A	N/A
42	Eukaryota|Alveolata|Myzozoa|Holodinophyta|Dinophyceae|Uncultured|23|Uncultured-X|GU824728_gen|GU824728_gen+sp.	N/a	N/a	N/a	N/a	N/a	N/a	N/a	N/a	N/a	N/a	A quantitative review of the lifestyle, habitat and trophic diversity of dinoflagellates	N/A	N/A
1070	Eukaryota|Alveolata|Myzozoa|Holodinophyta|Dinophyceae|Uncultured|23|Uncultured-X|GU825697_gen|GU825697_gen+sp.	N/a	N/a	N/a	N/a	N/a	N/a	N/a	N/a	N/a	N/a	A quantitative review of the lifestyle, habitat and trophic diversity of dinoflagellates	N/A	N/A
152	Eukaryota|Alveolata|Myzozoa|Holodinophyta|Dinophyceae|Uncultured|230|Uncultured-X|FJ000271_gen|FJ000271_gen+sp.	N/a	N/a	N/a	N/a	N/a	N/a	N/a	N/a	N/a	N/a	A quantitative review of the lifestyle, habitat and trophic diversity of dinoflagellates	N/A	N/A
48	Eukaryota|Alveolata|Myzozoa|Holodinophyta|Dinophyceae|Uncultured|232-235|232|Uncultured-X|GU819675_gen|GU819675_gen+sp.	N/a	N/a	N/a	N/a	N/a	N/a	N/a	N/a	N/a	N/a	A quantitative review of the lifestyle, habitat and trophic diversity of dinoflagellates	N/A	N/A
410	Eukaryota|Alveolata|Myzozoa|Holodinophyta|Dinophyceae|Uncultured|233|Uncultured-X|AY046618_gen|AY046618_gen+sp.	N/a	N/a	N/a	N/a	N/a	N/a	N/a	N/a	N/a	N/a	A quantitative review of the lifestyle, habitat and trophic diversity of dinoflagellates	N/A	N/A
24	Eukaryota|Alveolata|Myzozoa|Holodinophyta|Dinophyceae|Uncultured|234|Uncultured-X|AY429060_gen|AY429060_gen+sp.	N/a	N/a	N/a	N/a	N/a	N/a	N/a	N/a	N/a	N/a	A quantitative review of the lifestyle, habitat and trophic diversity of dinoflagellates	N/A	N/A
3	Eukaryota|Alveolata|Myzozoa|Holodinophyta|Dinophyceae|Uncultured|236|Uncultured-X|FJ153735_gen|FJ153735_gen+sp.	N/a	N/a	N/a	N/a	N/a	N/a	N/a	N/a	N/a	N/a	A quantitative review of the lifestyle, habitat and trophic diversity of dinoflagellates	N/A	N/A
5	Eukaryota|Alveolata|Myzozoa|Holodinophyta|Dinophyceae|Uncultured|241|Uncultured-X|FJ000273_gen|FJ000273_gen+sp.	N/a	N/a	N/a	N/a	N/a	N/a	N/a	N/a	N/a	N/a	A quantitative review of the lifestyle, habitat and trophic diversity of dinoflagellates	N/A	N/A
18	Eukaryota|Alveolata|Myzozoa|Holodinophyta|Dinophyceae|Uncultured|248|Uncultured-X|GQ483756_gen|GQ483756_gen+sp.	N/a	N/a	N/a	N/a	N/a	N/a	N/a	N/a	N/a	N/a	A quantitative review of the lifestyle, habitat and trophic diversity of dinoflagellates	N/A	N/A
6882	Eukaryota|Alveolata|Myzozoa|Holodinophyta|Dinophyceae|Uncultured|25|Uncultured-X|AY664957_gen|AY664957_gen+sp.	N/a	N/a	N/a	N/a	N/a	N/a	N/a	N/a	N/a	N/a	A quantitative review of the lifestyle, habitat and trophic diversity of dinoflagellates	N/A	N/A
441	Eukaryota|Alveolata|Myzozoa|Holodinophyta|Dinophyceae|Uncultured|25|Uncultured-X|AY664958_gen|AY664958_gen+sp.	N/a	N/a	N/a	N/a	N/a	N/a	N/a	N/a	N/a	N/a	A quantitative review of the lifestyle, habitat and trophic diversity of dinoflagellates	N/A	N/A
176	Eukaryota|Alveolata|Myzozoa|Holodinophyta|Dinophyceae|Uncultured|257|Uncultured-X|AB191414_gen|AB191414_gen+sp.	N/a	N/a	N/a	N/a	N/a	N/a	N/a	N/a	N/a	N/a	A quantitative review of the lifestyle, habitat and trophic diversity of dinoflagellates	N/A	N/A
315	Eukaryota|Alveolata|Myzozoa|Holodinophyta|Dinophyceae|Uncultured|26|Uncultured-X	N/a	N/a	N/a	N/a	N/a	N/a	N/a	N/a	N/a	N/a	A quantitative review of the lifestyle, habitat and trophic diversity of dinoflagellates	N/A	N/A
10053	Eukaryota|Alveolata|Myzozoa|Holodinophyta|Dinophyceae|Uncultured|26|Uncultured-X|FJ832102_gen|FJ832102_gen+sp.	N/a	N/a	N/a	N/a	N/a	N/a	N/a	N/a	N/a	N/a	A quantitative review of the lifestyle, habitat and trophic diversity of dinoflagellates	N/A	N/A
1646	Eukaryota|Alveolata|Myzozoa|Holodinophyta|Dinophyceae|Uncultured|26|Uncultured-X|HM581762_gen|HM581762_gen+sp.	N/a	N/a	N/a	N/a	N/a	N/a	N/a	N/a	N/a	N/a	A quantitative review of the lifestyle, habitat and trophic diversity of dinoflagellates	N/A	N/A
1	Eukaryota|Alveolata|Myzozoa|Holodinophyta|Dinophyceae|Uncultured|261|Uncultured-X|AJ402336_gen|AJ402336_gen+sp.	N/a	N/a	N/a	N/a	N/a	N/a	N/a	N/a	N/a	N/a	A quantitative review of the lifestyle, habitat and trophic diversity of dinoflagellates	N/A	N/A
10	Eukaryota|Alveolata|Myzozoa|Holodinophyta|Dinophyceae|Uncultured|263|Uncultured-X|GU820353_gen|GU820353_gen+sp.	N/a	N/a	N/a	N/a	N/a	N/a	N/a	N/a	N/a	N/a	A quantitative review of the lifestyle, habitat and trophic diversity of dinoflagellates	N/A	N/A
23	Eukaryota|Alveolata|Myzozoa|Holodinophyta|Dinophyceae|Uncultured|27|Uncultured-X|EF526981_gen|EF526981_gen+sp.	N/a	N/a	N/a	N/a	N/a	N/a	N/a	N/a	N/a	N/a	A quantitative review of the lifestyle, habitat and trophic diversity of dinoflagellates	N/A	N/A
7	Eukaryota|Alveolata|Myzozoa|Holodinophyta|Dinophyceae|Uncultured|271|Uncultured-X|DQ504325_gen|DQ504325_gen+sp.	N/a	N/a	N/a	N/a	N/a	N/a	N/a	N/a	N/a	N/a	A quantitative review of the lifestyle, habitat and trophic diversity of dinoflagellates	N/A	N/A
120	Eukaryota|Alveolata|Myzozoa|Holodinophyta|Dinophyceae|Uncultured|275|Uncultured-X|FJ914488_gen|FJ914488_gen+sp.	N/a	N/a	N/a	N/a	N/a	N/a	N/a	N/a	N/a	N/a	A quantitative review of the lifestyle, habitat and trophic diversity of dinoflagellates	N/A	N/A
31	Eukaryota|Alveolata|Myzozoa|Holodinophyta|Dinophyceae|Uncultured|28|Uncultured-X|GU825078_gen|GU825078_gen+sp.	N/a	N/a	N/a	N/a	N/a	N/a	N/a	N/a	N/a	N/a	A quantitative review of the lifestyle, habitat and trophic diversity of dinoflagellates	N/A	N/A
85	Eukaryota|Alveolata|Myzozoa|Holodinophyta|Dinophyceae|Uncultured|28|Uncultured-X|GU825727_gen|GU825727_gen+sp.	N/a	N/a	N/a	N/a	N/a	N/a	N/a	N/a	N/a	N/a	A quantitative review of the lifestyle, habitat and trophic diversity of dinoflagellates	N/A	N/A
5	Eukaryota|Alveolata|Myzozoa|Holodinophyta|Dinophyceae|Uncultured|289|Uncultured-X|FN690154_gen|FN690154_gen+sp.	N/a	N/a	N/a	N/a	N/a	N/a	N/a	N/a	N/a	N/a	A quantitative review of the lifestyle, habitat and trophic diversity of dinoflagellates	N/A	N/A
1	Eukaryota|Alveolata|Myzozoa|Holodinophyta|Dinophyceae|Uncultured|29|Uncultured-X	N/a	N/a	N/a	N/a	N/a	N/a	N/a	N/a	N/a	N/a	A quantitative review of the lifestyle, habitat and trophic diversity of dinoflagellates	N/A	N/A
1	Eukaryota|Alveolata|Myzozoa|Holodinophyta|Dinophyceae|Uncultured|29|Uncultured-X|GU824172_gen|GU824172_gen+sp.	N/a	N/a	N/a	N/a	N/a	N/a	N/a	N/a	N/a	N/a	A quantitative review of the lifestyle, habitat and trophic diversity of dinoflagellates	N/A	N/A
15	Eukaryota|Alveolata|Myzozoa|Holodinophyta|Dinophyceae|Uncultured|29|Uncultured-X|GU824187_gen|GU824187_gen+sp.	N/a	N/a	N/a	N/a	N/a	N/a	N/a	N/a	N/a	N/a	A quantitative review of the lifestyle, habitat and trophic diversity of dinoflagellates	N/A	N/A
6	Eukaryota|Alveolata|Myzozoa|Holodinophyta|Dinophyceae|Uncultured|29|Uncultured-X|GU824463_gen|GU824463_gen+sp.	N/a	N/a	N/a	N/a	N/a	N/a	N/a	N/a	N/a	N/a	A quantitative review of the lifestyle, habitat and trophic diversity of dinoflagellates	N/A	N/A
1	Eukaryota|Alveolata|Myzozoa|Holodinophyta|Dinophyceae|Uncultured|292|Uncultured-X|FN690160_gen|FN690160_gen+sp.	N/a	N/a	N/a	N/a	N/a	N/a	N/a	N/a	N/a	N/a	A quantitative review of the lifestyle, habitat and trophic diversity of dinoflagellates	N/A	N/A
349	Eukaryota|Alveolata|Myzozoa|Holodinophyta|Dinophyceae|Uncultured|308|Uncultured-X|AY664966_gen|AY664966_gen+sp.	N/a	N/a	N/a	N/a	N/a	N/a	N/a	N/a	N/a	N/a	A quantitative review of the lifestyle, habitat and trophic diversity of dinoflagellates	N/A	N/A
19	Eukaryota|Alveolata|Myzozoa|Holodinophyta|Dinophyceae|Uncultured|31|Uncultured-X|GU825315_gen|GU825315_gen+sp.	N/a	N/a	N/a	N/a	N/a	N/a	N/a	N/a	N/a	N/a	A quantitative review of the lifestyle, habitat and trophic diversity of dinoflagellates	N/A	N/A
1	Eukaryota|Alveolata|Myzozoa|Holodinophyta|Dinophyceae|Uncultured|31|Uncultured-X|GU825519_gen|GU825519_gen+sp.	N/a	N/a	N/a	N/a	N/a	N/a	N/a	N/a	N/a	N/a	A quantitative review of the lifestyle, habitat and trophic diversity of dinoflagellates	N/A	N/A
2	Eukaryota|Alveolata|Myzozoa|Holodinophyta|Dinophyceae|Uncultured|31|Uncultured-X|GU825620_gen|GU825620_gen+sp.	N/a	N/a	N/a	N/a	N/a	N/a	N/a	N/a	N/a	N/a	A quantitative review of the lifestyle, habitat and trophic diversity of dinoflagellates	N/A	N/A
17	Eukaryota|Alveolata|Myzozoa|Holodinophyta|Dinophyceae|Uncultured|32|Uncultured-X|GU824691_gen|GU824691_gen+sp.	N/a	N/a	N/a	N/a	N/a	N/a	N/a	N/a	N/a	N/a	A quantitative review of the lifestyle, habitat and trophic diversity of dinoflagellates	N/A	N/A
5	Eukaryota|Alveolata|Myzozoa|Holodinophyta|Dinophyceae|Uncultured|322|Uncultured-X|HQ438154_gen|HQ438154_gen+sp.	N/a	N/a	N/a	N/a	N/a	N/a	N/a	N/a	N/a	N/a	A quantitative review of the lifestyle, habitat and trophic diversity of dinoflagellates	N/A	N/A
3	Eukaryota|Alveolata|Myzozoa|Holodinophyta|Dinophyceae|Uncultured|323|Uncultured-X|HQ438139_gen|HQ438139_gen+sp.	N/a	N/a	N/a	N/a	N/a	N/a	N/a	N/a	N/a	N/a	A quantitative review of the lifestyle, habitat and trophic diversity of dinoflagellates	N/A	N/A
43	Eukaryota|Alveolata|Myzozoa|Holodinophyta|Dinophyceae|Uncultured|33|Uncultured-X|GU825123_gen|GU825123_gen+sp.	N/a	N/a	N/a	N/a	N/a	N/a	N/a	N/a	N/a	N/a	A quantitative review of the lifestyle, habitat and trophic diversity of dinoflagellates	N/A	N/A
2	Eukaryota|Alveolata|Myzozoa|Holodinophyta|Dinophyceae|Uncultured|33|Uncultured-X|GU825681_gen|GU825681_gen+sp.	N/a	N/a	N/a	N/a	N/a	N/a	N/a	N/a	N/a	N/a	A quantitative review of the lifestyle, habitat and trophic diversity of dinoflagellates	N/A	N/A
12	Eukaryota|Alveolata|Myzozoa|Holodinophyta|Dinophyceae|Uncultured|330|Uncultured-X|FJ914427_gen|FJ914427_gen+sp.	N/a	N/a	N/a	N/a	N/a	N/a	N/a	N/a	N/a	N/a	A quantitative review of the lifestyle, habitat and trophic diversity of dinoflagellates	N/A	N/A
1	Eukaryota|Alveolata|Myzozoa|Holodinophyta|Dinophyceae|Uncultured|338|Uncultured-X|JF826380_gen|JF826380_gen+sp.	N/a	N/a	N/a	N/a	N/a	N/a	N/a	N/a	N/a	N/a	A quantitative review of the lifestyle, habitat and trophic diversity of dinoflagellates	N/A	N/A
1	Eukaryota|Alveolata|Myzozoa|Holodinophyta|Dinophyceae|Uncultured|35|Uncultured-X	N/a	N/a	N/a	N/a	N/a	N/a	N/a	N/a	N/a	N/a	A quantitative review of the lifestyle, habitat and trophic diversity of dinoflagellates	N/A	N/A
2	Eukaryota|Alveolata|Myzozoa|Holodinophyta|Dinophyceae|Uncultured|35|Uncultured-X|GU825358_gen|GU825358_gen+sp.	N/a	N/a	N/a	N/a	N/a	N/a	N/a	N/a	N/a	N/a	A quantitative review of the lifestyle, habitat and trophic diversity of dinoflagellates	N/A	N/A
2	Eukaryota|Alveolata|Myzozoa|Holodinophyta|Dinophyceae|Uncultured|35|Uncultured-X|GU825589_gen|GU825589_gen+sp.	N/a	N/a	N/a	N/a	N/a	N/a	N/a	N/a	N/a	N/a	A quantitative review of the lifestyle, habitat and trophic diversity of dinoflagellates	N/A	N/A
18	Eukaryota|Alveolata|Myzozoa|Holodinophyta|Dinophyceae|Uncultured|36|Uncultured-X	N/a	N/a	N/a	N/a	N/a	N/a	N/a	N/a	N/a	N/a	A quantitative review of the lifestyle, habitat and trophic diversity of dinoflagellates	N/A	N/A
5	Eukaryota|Alveolata|Myzozoa|Holodinophyta|Dinophyceae|Uncultured|36|Uncultured-X|GU823839_gen|GU823839_gen+sp.	N/a	N/a	N/a	N/a	N/a	N/a	N/a	N/a	N/a	N/a	A quantitative review of the lifestyle, habitat and trophic diversity of dinoflagellates	N/A	N/A
4	Eukaryota|Alveolata|Myzozoa|Holodinophyta|Dinophyceae|Uncultured|36|Uncultured-X|GU824756_gen|GU824756_gen+sp.	N/a	N/a	N/a	N/a	N/a	N/a	N/a	N/a	N/a	N/a	A quantitative review of the lifestyle, habitat and trophic diversity of dinoflagellates	N/A	N/A
117	Eukaryota|Alveolata|Myzozoa|Holodinophyta|Dinophyceae|Uncultured|36|Uncultured-X|GU825405_gen|GU825405_gen+sp.	N/a	N/a	N/a	N/a	N/a	N/a	N/a	N/a	N/a	N/a	A quantitative review of the lifestyle, habitat and trophic diversity of dinoflagellates	N/A	N/A
25	Eukaryota|Alveolata|Myzozoa|Holodinophyta|Dinophyceae|Uncultured|36|Uncultured-X|GU825593_gen|GU825593_gen+sp.	N/a	N/a	N/a	N/a	N/a	N/a	N/a	N/a	N/a	N/a	A quantitative review of the lifestyle, habitat and trophic diversity of dinoflagellates	N/A	N/A
12	Eukaryota|Alveolata|Myzozoa|Holodinophyta|Dinophyceae|Uncultured|36|Uncultured-X|GU825712_gen|GU825712_gen+sp.	N/a	N/a	N/a	N/a	N/a	N/a	N/a	N/a	N/a	N/a	A quantitative review of the lifestyle, habitat and trophic diversity of dinoflagellates	N/A	N/A
33	Eukaryota|Alveolata|Myzozoa|Holodinophyta|Dinophyceae|Uncultured|37|Uncultured-X	N/a	N/a	N/a	N/a	N/a	N/a	N/a	N/a	N/a	N/a	A quantitative review of the lifestyle, habitat and trophic diversity of dinoflagellates	N/A	N/A
1	Eukaryota|Alveolata|Myzozoa|Holodinophyta|Dinophyceae|Uncultured|37|Uncultured-X|GU819919_gen|GU819919_gen+sp.	N/a	N/a	N/a	N/a	N/a	N/a	N/a	N/a	N/a	N/a	A quantitative review of the lifestyle, habitat and trophic diversity of dinoflagellates	N/A	N/A
4	Eukaryota|Alveolata|Myzozoa|Holodinophyta|Dinophyceae|Uncultured|37|Uncultured-X|GU825150_gen|GU825150_gen+sp.	N/a	N/a	N/a	N/a	N/a	N/a	N/a	N/a	N/a	N/a	A quantitative review of the lifestyle, habitat and trophic diversity of dinoflagellates	N/A	N/A
6	Eukaryota|Alveolata|Myzozoa|Holodinophyta|Dinophyceae|Uncultured|38|Uncultured-X|EF527032_gen|EF527032_gen+sp.	N/a	N/a	N/a	N/a	N/a	N/a	N/a	N/a	N/a	N/a	A quantitative review of the lifestyle, habitat and trophic diversity of dinoflagellates	N/A	N/A
1	Eukaryota|Alveolata|Myzozoa|Holodinophyta|Dinophyceae|Uncultured|38|Uncultured-X|GU825703_gen|GU825703_gen+sp.	N/a	N/a	N/a	N/a	N/a	N/a	N/a	N/a	N/a	N/a	A quantitative review of the lifestyle, habitat and trophic diversity of dinoflagellates	N/A	N/A
14	Eukaryota|Alveolata|Myzozoa|Holodinophyta|Dinophyceae|Uncultured|39|Uncultured-X|GU825004_gen|GU825004_gen+sp.	N/a	N/a	N/a	N/a	N/a	N/a	N/a	N/a	N/a	N/a	A quantitative review of the lifestyle, habitat and trophic diversity of dinoflagellates	N/A	N/A
1	Eukaryota|Alveolata|Myzozoa|Holodinophyta|Dinophyceae|Uncultured|39|Uncultured-X|GU825043_gen|GU825043_gen+sp.	N/a	N/a	N/a	N/a	N/a	N/a	N/a	N/a	N/a	N/a	A quantitative review of the lifestyle, habitat and trophic diversity of dinoflagellates	N/A	N/A
10	Eukaryota|Alveolata|Myzozoa|Holodinophyta|Dinophyceae|Uncultured|40|Uncultured-X|GU825541_gen|GU825541_gen+sp.	N/a	N/a	N/a	N/a	N/a	N/a	N/a	N/a	N/a	N/a	A quantitative review of the lifestyle, habitat and trophic diversity of dinoflagellates	N/A	N/A
2	Eukaryota|Alveolata|Myzozoa|Holodinophyta|Dinophyceae|Uncultured|40|Uncultured-X|GU825563_gen|GU825563_gen+sp.	N/a	N/a	N/a	N/a	N/a	N/a	N/a	N/a	N/a	N/a	A quantitative review of the lifestyle, habitat and trophic diversity of dinoflagellates	N/A	N/A
30	Eukaryota|Alveolata|Myzozoa|Holodinophyta|Dinophyceae|Uncultured|41|Uncultured-X	N/a	N/a	N/a	N/a	N/a	N/a	N/a	N/a	N/a	N/a	A quantitative review of the lifestyle, habitat and trophic diversity of dinoflagellates	N/A	N/A
8507	Eukaryota|Alveolata|Myzozoa|Holodinophyta|Dinophyceae|Uncultured|41|Uncultured-X|AY664900_gen|AY664900_gen+sp.	N/a	N/a	N/a	N/a	N/a	N/a	N/a	N/a	N/a	N/a	A quantitative review of the lifestyle, habitat and trophic diversity of dinoflagellates	N/A	N/A
1443	Eukaryota|Alveolata|Myzozoa|Holodinophyta|Dinophyceae|Uncultured|41|Uncultured-X|AY665026_gen|AY665026_gen+sp.	N/a	N/a	N/a	N/a	N/a	N/a	N/a	N/a	N/a	N/a	A quantitative review of the lifestyle, habitat and trophic diversity of dinoflagellates	N/A	N/A
106	Eukaryota|Alveolata|Myzozoa|Holodinophyta|Dinophyceae|Uncultured|42|Uncultured-X	N/a	N/a	N/a	N/a	N/a	N/a	N/a	N/a	N/a	N/a	A quantitative review of the lifestyle, habitat and trophic diversity of dinoflagellates	N/A	N/A
8516	Eukaryota|Alveolata|Myzozoa|Holodinophyta|Dinophyceae|Uncultured|42|Uncultured-X|AY664889_gen|AY664889_gen+sp.	N/a	N/a	N/a	N/a	N/a	N/a	N/a	N/a	N/a	N/a	A quantitative review of the lifestyle, habitat and trophic diversity of dinoflagellates	N/A	N/A
140	Eukaryota|Alveolata|Myzozoa|Holodinophyta|Dinophyceae|Uncultured|42|Uncultured-X|FJ832125_gen|FJ832125_gen+sp.	N/a	N/a	N/a	N/a	N/a	N/a	N/a	N/a	N/a	N/a	A quantitative review of the lifestyle, habitat and trophic diversity of dinoflagellates	N/A	N/A
2	Eukaryota|Alveolata|Myzozoa|Holodinophyta|Dinophyceae|Uncultured|43|Uncultured-X|GU824622_gen|GU824622_gen+sp.	N/a	N/a	N/a	N/a	N/a	N/a	N/a	N/a	N/a	N/a	A quantitative review of the lifestyle, habitat and trophic diversity of dinoflagellates	N/A	N/A
3	Eukaryota|Alveolata|Myzozoa|Holodinophyta|Dinophyceae|Uncultured|43|Uncultured-X|GU825062_gen|GU825062_gen+sp.	N/a	N/a	N/a	N/a	N/a	N/a	N/a	N/a	N/a	N/a	A quantitative review of the lifestyle, habitat and trophic diversity of dinoflagellates	N/A	N/A
7	Eukaryota|Alveolata|Myzozoa|Holodinophyta|Dinophyceae|Uncultured|43|Uncultured-X|GU825128_gen|GU825128_gen+sp.	N/a	N/a	N/a	N/a	N/a	N/a	N/a	N/a	N/a	N/a	A quantitative review of the lifestyle, habitat and trophic diversity of dinoflagellates	N/A	N/A
1973	Eukaryota|Alveolata|Myzozoa|Holodinophyta|Dinophyceae|Uncultured|44|Uncultured-X|AY665016_gen|AY665016_gen+sp.	N/a	N/a	N/a	N/a	N/a	N/a	N/a	N/a	N/a	N/a	A quantitative review of the lifestyle, habitat and trophic diversity of dinoflagellates	N/A	N/A
5	Eukaryota|Alveolata|Myzozoa|Holodinophyta|Dinophyceae|Uncultured|46|Uncultured-X	N/a	N/a	N/a	N/a	N/a	N/a	N/a	N/a	N/a	N/a	A quantitative review of the lifestyle, habitat and trophic diversity of dinoflagellates	N/A	N/A
2558	Eukaryota|Alveolata|Myzozoa|Holodinophyta|Dinophyceae|Uncultured|46|Uncultured-X|AY046787_gen|AY046787_gen+sp.	N/a	N/a	N/a	N/a	N/a	N/a	N/a	N/a	N/a	N/a	A quantitative review of the lifestyle, habitat and trophic diversity of dinoflagellates	N/A	N/A
6	Eukaryota|Alveolata|Myzozoa|Holodinophyta|Dinophyceae|Uncultured|46|Uncultured-X|AY046866_gen|AY046866_gen+sp.	N/a	N/a	N/a	N/a	N/a	N/a	N/a	N/a	N/a	N/a	A quantitative review of the lifestyle, habitat and trophic diversity of dinoflagellates	N/A	N/A
1	Eukaryota|Alveolata|Myzozoa|Holodinophyta|Dinophyceae|Uncultured|47|Uncultured-X|GU820317_gen|GU820317_gen+sp.	N/a	N/a	N/a	N/a	N/a	N/a	N/a	N/a	N/a	N/a	A quantitative review of the lifestyle, habitat and trophic diversity of dinoflagellates	N/A	N/A
17	Eukaryota|Alveolata|Myzozoa|Holodinophyta|Dinophyceae|Uncultured|48|Uncultured-X	N/a	N/a	N/a	N/a	N/a	N/a	N/a	N/a	N/a	N/a	A quantitative review of the lifestyle, habitat and trophic diversity of dinoflagellates	N/A	N/A
1	Eukaryota|Alveolata|Myzozoa|Holodinophyta|Dinophyceae|Uncultured|48|Uncultured-X|GU824103_gen|GU824103_gen+sp.	N/a	N/a	N/a	N/a	N/a	N/a	N/a	N/a	N/a	N/a	A quantitative review of the lifestyle, habitat and trophic diversity of dinoflagellates	N/A	N/A
6	Eukaryota|Alveolata|Myzozoa|Holodinophyta|Dinophyceae|Uncultured|48|Uncultured-X|GU824145_gen|GU824145_gen+sp.	N/a	N/a	N/a	N/a	N/a	N/a	N/a	N/a	N/a	N/a	A quantitative review of the lifestyle, habitat and trophic diversity of dinoflagellates	N/A	N/A
11	Eukaryota|Alveolata|Myzozoa|Holodinophyta|Dinophyceae|Uncultured|48|Uncultured-X|GU825565_gen|GU825565_gen+sp.	N/a	N/a	N/a	N/a	N/a	N/a	N/a	N/a	N/a	N/a	A quantitative review of the lifestyle, habitat and trophic diversity of dinoflagellates	N/A	N/A
2	Eukaryota|Alveolata|Myzozoa|Holodinophyta|Dinophyceae|Uncultured|49|Uncultured-X|GU825103_gen|GU825103_gen+sp.	N/a	N/a	N/a	N/a	N/a	N/a	N/a	N/a	N/a	N/a	A quantitative review of the lifestyle, habitat and trophic diversity of dinoflagellates	N/A	N/A
6	Eukaryota|Alveolata|Myzozoa|Holodinophyta|Dinophyceae|Uncultured|49|Uncultured-X|GU825146_gen|GU825146_gen+sp.	N/a	N/a	N/a	N/a	N/a	N/a	N/a	N/a	N/a	N/a	A quantitative review of the lifestyle, habitat and trophic diversity of dinoflagellates	N/A	N/A
2	Eukaryota|Alveolata|Myzozoa|Holodinophyta|Dinophyceae|Uncultured|50|Uncultured-X|GU824052_gen|GU824052_gen+sp.	N/a	N/a	N/a	N/a	N/a	N/a	N/a	N/a	N/a	N/a	A quantitative review of the lifestyle, habitat and trophic diversity of dinoflagellates	N/A	N/A
1	Eukaryota|Alveolata|Myzozoa|Holodinophyta|Dinophyceae|Uncultured|50|Uncultured-X|GU825362_gen|GU825362_gen+sp.	N/a	N/a	N/a	N/a	N/a	N/a	N/a	N/a	N/a	N/a	A quantitative review of the lifestyle, habitat and trophic diversity of dinoflagellates	N/A	N/A
12	Eukaryota|Alveolata|Myzozoa|Holodinophyta|Dinophyceae|Uncultured|52|Uncultured-X	N/a	N/a	N/a	N/a	N/a	N/a	N/a	N/a	N/a	N/a	A quantitative review of the lifestyle, habitat and trophic diversity of dinoflagellates	N/A	N/A
468	Eukaryota|Alveolata|Myzozoa|Holodinophyta|Dinophyceae|Uncultured|52|Uncultured-X|GU820276_gen|GU820276_gen+sp.	N/a	N/a	N/a	N/a	N/a	N/a	N/a	N/a	N/a	N/a	A quantitative review of the lifestyle, habitat and trophic diversity of dinoflagellates	N/A	N/A
4	Eukaryota|Alveolata|Myzozoa|Holodinophyta|Dinophyceae|Uncultured|53|Uncultured-X|GU825710_gen|GU825710_gen+sp.	N/a	N/a	N/a	N/a	N/a	N/a	N/a	N/a	N/a	N/a	A quantitative review of the lifestyle, habitat and trophic diversity of dinoflagellates	N/A	N/A
1605	Eukaryota|Alveolata|Myzozoa|Holodinophyta|Dinophyceae|Uncultured|54|Uncultured-X|AY664923_gen|AY664923_gen+sp.	N/a	N/a	N/a	N/a	N/a	N/a	N/a	N/a	N/a	N/a	A quantitative review of the lifestyle, habitat and trophic diversity of dinoflagellates	N/A	N/A
705	Eukaryota|Alveolata|Myzozoa|Holodinophyta|Dinophyceae|Uncultured|55|Uncultured-X|AY664964_gen|AY664964_gen+sp.	N/a	N/a	N/a	N/a	N/a	N/a	N/a	N/a	N/a	N/a	A quantitative review of the lifestyle, habitat and trophic diversity of dinoflagellates	N/A	N/A
802	Eukaryota|Alveolata|Myzozoa|Holodinophyta|Dinophyceae|Uncultured|56|Uncultured-X|AY664987_gen|AY664987_gen+sp.	N/a	N/a	N/a	N/a	N/a	N/a	N/a	N/a	N/a	N/a	A quantitative review of the lifestyle, habitat and trophic diversity of dinoflagellates	N/A	N/A
21	Eukaryota|Alveolata|Myzozoa|Holodinophyta|Dinophyceae|Uncultured|57|Uncultured-X|GU825234_gen|GU825234_gen+sp.	N/a	N/a	N/a	N/a	N/a	N/a	N/a	N/a	N/a	N/a	A quantitative review of the lifestyle, habitat and trophic diversity of dinoflagellates	N/A	N/A
51	Eukaryota|Alveolata|Myzozoa|Holodinophyta|Dinophyceae|Uncultured|58|Uncultured-X	N/a	N/a	N/a	N/a	N/a	N/a	N/a	N/a	N/a	N/a	A quantitative review of the lifestyle, habitat and trophic diversity of dinoflagellates	N/A	N/A
2084	Eukaryota|Alveolata|Myzozoa|Holodinophyta|Dinophyceae|Uncultured|58|Uncultured-X|AY664961_gen|AY664961_gen+sp.	N/a	N/a	N/a	N/a	N/a	N/a	N/a	N/a	N/a	N/a	A quantitative review of the lifestyle, habitat and trophic diversity of dinoflagellates	N/A	N/A
666	Eukaryota|Alveolata|Myzozoa|Holodinophyta|Dinophyceae|Uncultured|58|Uncultured-X|AY664970_gen|AY664970_gen+sp.	N/a	N/a	N/a	N/a	N/a	N/a	N/a	N/a	N/a	N/a	A quantitative review of the lifestyle, habitat and trophic diversity of dinoflagellates	N/A	N/A
1	Eukaryota|Alveolata|Myzozoa|Holodinophyta|Dinophyceae|Uncultured|59-77	N/a	N/a	N/a	N/a	N/a	N/a	N/a	N/a	N/a	N/a	A quantitative review of the lifestyle, habitat and trophic diversity of dinoflagellates	N/A	N/A
2	Eukaryota|Alveolata|Myzozoa|Holodinophyta|Dinophyceae|Uncultured|60|Uncultured-X	N/a	N/a	N/a	N/a	N/a	N/a	N/a	N/a	N/a	N/a	A quantitative review of the lifestyle, habitat and trophic diversity of dinoflagellates	N/A	N/A
13	Eukaryota|Alveolata|Myzozoa|Holodinophyta|Dinophyceae|Uncultured|60|Uncultured-X|GU824712_gen|GU824712_gen+sp.	N/a	N/a	N/a	N/a	N/a	N/a	N/a	N/a	N/a	N/a	A quantitative review of the lifestyle, habitat and trophic diversity of dinoflagellates	N/A	N/A
2	Eukaryota|Alveolata|Myzozoa|Holodinophyta|Dinophyceae|Uncultured|60|Uncultured-X|GU824792_gen|GU824792_gen+sp.	N/a	N/a	N/a	N/a	N/a	N/a	N/a	N/a	N/a	N/a	A quantitative review of the lifestyle, habitat and trophic diversity of dinoflagellates	N/A	N/A
659	Eukaryota|Alveolata|Myzozoa|Holodinophyta|Dinophyceae|Uncultured|61|Uncultured-X|GU823894_gen|GU823894_gen+sp.	N/a	N/a	N/a	N/a	N/a	N/a	N/a	N/a	N/a	N/a	A quantitative review of the lifestyle, habitat and trophic diversity of dinoflagellates	N/A	N/A
3915	Eukaryota|Alveolata|Myzozoa|Holodinophyta|Dinophyceae|Uncultured|63|Uncultured-X|AY664936_gen|AY664936_gen+sp.	N/a	N/a	N/a	N/a	N/a	N/a	N/a	N/a	N/a	N/a	A quantitative review of the lifestyle, habitat and trophic diversity of dinoflagellates	N/A	N/A
4148	Eukaryota|Alveolata|Myzozoa|Holodinophyta|Dinophyceae|Uncultured|64|Uncultured-X|EF527108_gen|EF527108_gen+sp.	N/a	N/a	N/a	N/a	N/a	N/a	N/a	N/a	N/a	N/a	A quantitative review of the lifestyle, habitat and trophic diversity of dinoflagellates	N/A	N/A
1191	Eukaryota|Alveolata|Myzozoa|Holodinophyta|Dinophyceae|Uncultured|65|Uncultured-X|HM581705_gen|HM581705_gen+sp.	N/a	N/a	N/a	N/a	N/a	N/a	N/a	N/a	N/a	N/a	A quantitative review of the lifestyle, habitat and trophic diversity of dinoflagellates	N/A	N/A
11	Eukaryota|Alveolata|Myzozoa|Holodinophyta|Dinophyceae|Uncultured|66|Uncultured-X|GU824610_gen|GU824610_gen+sp.	N/a	N/a	N/a	N/a	N/a	N/a	N/a	N/a	N/a	N/a	A quantitative review of the lifestyle, habitat and trophic diversity of dinoflagellates	N/A	N/A
78	Eukaryota|Alveolata|Myzozoa|Holodinophyta|Dinophyceae|Uncultured|67|Uncultured-X|GU823777_gen|GU823777_gen+sp.	N/a	N/a	N/a	N/a	N/a	N/a	N/a	N/a	N/a	N/a	A quantitative review of the lifestyle, habitat and trophic diversity of dinoflagellates	N/A	N/A
16	Eukaryota|Alveolata|Myzozoa|Holodinophyta|Dinophyceae|Uncultured|67|Uncultured-X|GU824311_gen|GU824311_gen+sp.	N/a	N/a	N/a	N/a	N/a	N/a	N/a	N/a	N/a	N/a	A quantitative review of the lifestyle, habitat and trophic diversity of dinoflagellates	N/A	N/A
136	Eukaryota|Alveolata|Myzozoa|Holodinophyta|Dinophyceae|Uncultured|69|Uncultured-X|HM800107_gen|HM800107_gen+sp.	N/a	N/a	N/a	N/a	N/a	N/a	N/a	N/a	N/a	N/a	A quantitative review of the lifestyle, habitat and trophic diversity of dinoflagellates	N/A	N/A
24	Eukaryota|Alveolata|Myzozoa|Holodinophyta|Dinophyceae|Uncultured|71|Uncultured-X	N/a	N/a	N/a	N/a	N/a	N/a	N/a	N/a	N/a	N/a	A quantitative review of the lifestyle, habitat and trophic diversity of dinoflagellates	N/A	N/A
38	Eukaryota|Alveolata|Myzozoa|Holodinophyta|Dinophyceae|Uncultured|71|Uncultured-X|AY664894_gen|AY664894_gen+sp.	N/a	N/a	N/a	N/a	N/a	N/a	N/a	N/a	N/a	N/a	A quantitative review of the lifestyle, habitat and trophic diversity of dinoflagellates	N/A	N/A
4628	Eukaryota|Alveolata|Myzozoa|Holodinophyta|Dinophyceae|Uncultured|71|Uncultured-X|JF791085_gen|JF791085_gen+sp.	N/a	N/a	N/a	N/a	N/a	N/a	N/a	N/a	N/a	N/a	A quantitative review of the lifestyle, habitat and trophic diversity of dinoflagellates	N/A	N/A
405	Eukaryota|Alveolata|Myzozoa|Holodinophyta|Dinophyceae|Uncultured|72|Uncultured-X|AY829524_gen|AY829524_gen+sp.	N/a	N/a	N/a	N/a	N/a	N/a	N/a	N/a	N/a	N/a	A quantitative review of the lifestyle, habitat and trophic diversity of dinoflagellates	N/A	N/A
1	Eukaryota|Alveolata|Myzozoa|Holodinophyta|Dinophyceae|Uncultured|73|Uncultured-X|GU824946_gen|GU824946_gen+sp.	N/a	N/a	N/a	N/a	N/a	N/a	N/a	N/a	N/a	N/a	A quantitative review of the lifestyle, habitat and trophic diversity of dinoflagellates	N/A	N/A
2292	Eukaryota|Alveolata|Myzozoa|Holodinophyta|Dinophyceae|Uncultured|74|Uncultured-X|AY664883_gen|AY664883_gen+sp.	N/a	N/a	N/a	N/a	N/a	N/a	N/a	N/a	N/a	N/a	A quantitative review of the lifestyle, habitat and trophic diversity of dinoflagellates	N/A	N/A
4	Eukaryota|Alveolata|Myzozoa|Holodinophyta|Dinophyceae|Uncultured|75|Uncultured-X	N/a	N/a	N/a	N/a	N/a	N/a	N/a	N/a	N/a	N/a	A quantitative review of the lifestyle, habitat and trophic diversity of dinoflagellates	N/A	N/A
328	Eukaryota|Alveolata|Myzozoa|Holodinophyta|Dinophyceae|Uncultured|75|Uncultured-X|AY664979_gen|AY664979_gen+sp.	N/a	N/a	N/a	N/a	N/a	N/a	N/a	N/a	N/a	N/a	A quantitative review of the lifestyle, habitat and trophic diversity of dinoflagellates	N/A	N/A
205	Eukaryota|Alveolata|Myzozoa|Holodinophyta|Dinophyceae|Uncultured|75|Uncultured-X|AY664980_gen|AY664980_gen+sp.	N/a	N/a	N/a	N/a	N/a	N/a	N/a	N/a	N/a	N/a	A quantitative review of the lifestyle, habitat and trophic diversity of dinoflagellates	N/A	N/A
557	Eukaryota|Alveolata|Myzozoa|Holodinophyta|Dinophyceae|Uncultured|76|Uncultured-X|GU824004_gen|GU824004_gen+sp.	N/a	N/a	N/a	N/a	N/a	N/a	N/a	N/a	N/a	N/a	A quantitative review of the lifestyle, habitat and trophic diversity of dinoflagellates	N/A	N/A
75	Eukaryota|Alveolata|Myzozoa|Holodinophyta|Dinophyceae|Uncultured|81|Uncultured-X|GU820368_gen|GU820368_gen+sp.	N/a	N/a	N/a	N/a	N/a	N/a	N/a	N/a	N/a	N/a	A quantitative review of the lifestyle, habitat and trophic diversity of dinoflagellates	N/A	N/A
392	Eukaryota|Alveolata|Myzozoa|Holodinophyta|Dinophyceae|Uncultured|82-83	N/a	N/a	N/a	N/a	N/a	N/a	N/a	N/a	N/a	N/a	A quantitative review of the lifestyle, habitat and trophic diversity of dinoflagellates	N/A	N/A
25	Eukaryota|Alveolata|Myzozoa|Holodinophyta|Dinophyceae|Uncultured|82-83|82|Uncultured-X|GU824131_gen|GU824131_gen+sp.	N/a	N/a	N/a	N/a	N/a	N/a	N/a	N/a	N/a	N/a	A quantitative review of the lifestyle, habitat and trophic diversity of dinoflagellates	N/A	N/A
1879	Eukaryota|Alveolata|Myzozoa|Holodinophyta|Dinophyceae|Uncultured|82-83|83|Uncultured-X|GU825209_gen|GU825209_gen+sp.	N/a	N/a	N/a	N/a	N/a	N/a	N/a	N/a	N/a	N/a	A quantitative review of the lifestyle, habitat and trophic diversity of dinoflagellates	N/A	N/A
1	Eukaryota|Alveolata|Myzozoa|Holodinophyta|Dinophyceae|Uncultured|84-87	N/a	N/a	N/a	N/a	N/a	N/a	N/a	N/a	N/a	N/a	A quantitative review of the lifestyle, habitat and trophic diversity of dinoflagellates	N/A	N/A
1667	Eukaryota|Alveolata|Myzozoa|Holodinophyta|Dinophyceae|Uncultured|84-87|84|Uncultured-X|AY664996_gen|AY664996_gen+sp.	N/a	N/a	N/a	N/a	N/a	N/a	N/a	N/a	N/a	N/a	A quantitative review of the lifestyle, habitat and trophic diversity of dinoflagellates	N/A	N/A
2	Eukaryota|Alveolata|Myzozoa|Holodinophyta|Dinophyceae|Uncultured|84-87|87|Uncultured-X|GU820604_gen|GU820604_gen+sp.	N/a	N/a	N/a	N/a	N/a	N/a	N/a	N/a	N/a	N/a	A quantitative review of the lifestyle, habitat and trophic diversity of dinoflagellates	N/A	N/A
181	Eukaryota|Alveolata|Myzozoa|Holodinophyta|Dinophyceae|Uncultured|86|Uncultured-X|AY665060_gen|AY665060_gen+sp.	N/a	N/a	N/a	N/a	N/a	N/a	N/a	N/a	N/a	N/a	A quantitative review of the lifestyle, habitat and trophic diversity of dinoflagellates	N/A	N/A
198	Eukaryota|Alveolata|Myzozoa|Holodinophyta|Dinophyceae|Uncultured|88|Uncultured-X|AY665023_gen|AY665023_gen+sp.	N/a	N/a	N/a	N/a	N/a	N/a	N/a	N/a	N/a	N/a	A quantitative review of the lifestyle, habitat and trophic diversity of dinoflagellates	N/A	N/A
244	Eukaryota|Alveolata|Myzozoa|Holodinophyta|Dinophyceae|Uncultured|89-134|134|Uncultured-X|GU824361_gen|GU824361_gen+sp.	N/a	N/a	N/a	N/a	N/a	N/a	N/a	N/a	N/a	N/a	A quantitative review of the lifestyle, habitat and trophic diversity of dinoflagellates	N/A	N/A
2276	Eukaryota|Alveolata|Myzozoa|Holodinophyta|Dinophyceae|Uncultured|90|Uncultured-X|EF527107_gen|EF527107_gen+sp.	N/a	N/a	N/a	N/a	N/a	N/a	N/a	N/a	N/a	N/a	A quantitative review of the lifestyle, habitat and trophic diversity of dinoflagellates	N/A	N/A
10	Eukaryota|Alveolata|Myzozoa|Holodinophyta|Dinophyceae|Uncultured|92|Uncultured-X|GU824660_gen|GU824660_gen+sp.	N/a	N/a	N/a	N/a	N/a	N/a	N/a	N/a	N/a	N/a	A quantitative review of the lifestyle, habitat and trophic diversity of dinoflagellates	N/A	N/A
293	Eukaryota|Alveolata|Myzozoa|Holodinophyta|Dinophyceae|Uncultured|93|Uncultured-X|AY664968_gen|AY664968_gen+sp.	N/a	N/a	N/a	N/a	N/a	N/a	N/a	N/a	N/a	N/a	A quantitative review of the lifestyle, habitat and trophic diversity of dinoflagellates	N/A	N/A
625	Eukaryota|Alveolata|Myzozoa|Holodinophyta|Dinophyceae|Uncultured|95|Uncultured-X|AY664886_gen|AY664886_gen+sp.	N/a	N/a	N/a	N/a	N/a	N/a	N/a	N/a	N/a	N/a	A quantitative review of the lifestyle, habitat and trophic diversity of dinoflagellates	N/A	N/A
42	Eukaryota|Alveolata|Myzozoa|Holodinophyta|Dinophyceae|Uncultured|96|Uncultured-X|JF791080_gen|JF791080_gen+sp.	N/a	N/a	N/a	N/a	N/a	N/a	N/a	N/a	N/a	N/a	A quantitative review of the lifestyle, habitat and trophic diversity of dinoflagellates	N/A	N/A
6	Eukaryota|Alveolata|Myzozoa|Holodinophyta|Dinophyceae|Uncultured|97|Uncultured-X|EF526807_gen|EF526807_gen+sp.	N/a	N/a	N/a	N/a	N/a	N/a	N/a	N/a	N/a	N/a	A quantitative review of the lifestyle, habitat and trophic diversity of dinoflagellates	N/A	N/A
368	Eukaryota|Alveolata|Myzozoa|Holodinophyta|Dinophyceae|Uncultured|99|Uncultured-X|DQ103861_gen|DQ103861_gen+sp.	N/a	N/a	N/a	N/a	N/a	N/a	N/a	N/a	N/a	N/a	A quantitative review of the lifestyle, habitat and trophic diversity of dinoflagellates	N/A	N/A
6	Eukaryota|Alveolata|Myzozoa|Holodinophyta|Dinophyceae|Uncultured|993|Uncultured-X|GU824500_gen|GU824500_gen+sp.	N/a	N/a	N/a	N/a	N/a	N/a	N/a	N/a	N/a	N/a	A quantitative review of the lifestyle, habitat and trophic diversity of dinoflagellates	N/A	N/A
23	Eukaryota|Alveolata|Myzozoa|Holodinophyta|Dinophyceae|Uncultured|995|Uncultured-X|AB275019_gen|AB275019_gen+sp.	N/a	N/a	N/a	N/a	N/a	N/a	N/a	N/a	N/a	N/a	A quantitative review of the lifestyle, habitat and trophic diversity of dinoflagellates	N/A	N/A
12	Eukaryota|Alveolata|Myzozoa|Holodinophyta|Dinophyceae|Uncultured|996|Uncultured-X|GU824596_gen|GU824596_gen+sp.	N/a	N/a	N/a	N/a	N/a	N/a	N/a	N/a	N/a	N/a	A quantitative review of the lifestyle, habitat and trophic diversity of dinoflagellates	N/A	N/A
904	Eukaryota|Alveolata|Myzozoa|Holodinophyta|Dinophyceae|Uncultured|997|Uncultured-X|Thecate dinoflagellate|isolate UDTSW0701	N/a	N/a	N/a	N/a	N/a	N/a	N/a	N/a	N/a	N/a	A quantitative review of the lifestyle, habitat and trophic diversity of dinoflagellates	N/A	N/A
3	Eukaryota|Alveolata|Myzozoa|Holodinophyta|Dinophyceae|Uncultured|999|Uncultured-X	N/a	N/a	N/a	N/a	N/a	N/a	N/a	N/a	N/a	N/a	A quantitative review of the lifestyle, habitat and trophic diversity of dinoflagellates	N/A	N/A
3	Eukaryota|Alveolata|Myzozoa|Holodinophyta|Dinophyceae|Uncultured|999|Uncultured-X|GU820342_gen|GU820342_gen+sp.	N/a	N/a	N/a	N/a	N/a	N/a	N/a	N/a	N/a	N/a	A quantitative review of the lifestyle, habitat and trophic diversity of dinoflagellates	N/A	N/A
24	Eukaryota|Alveolata|Myzozoa|Holodinophyta|Dinophyceae|Uncultured|Polycystine_associated|Uncultured-X	N/a	N/a	N/a	N/a	N/a	N/a	N/a	N/a	N/a	N/a	A quantitative review of the lifestyle, habitat and trophic diversity of dinoflagellates	N/A	N/A
150	Eukaryota|Alveolata|Myzozoa|Holodinophyta|Dinophyceae|Uncultured|Polycystine_associated|Uncultured-X|DQ116022_gen|DQ116022_gen+sp.	N/a	N/a	N/a	N/a	N/a	N/a	N/a	N/a	N/a	N/a	A quantitative review of the lifestyle, habitat and trophic diversity of dinoflagellates	N/A	N/A
120	Eukaryota|Alveolata|Myzozoa|Holodinophyta|Dinophyceae|Uncultured|Polycystine_associated|Uncultured-X|DQ916409_gen|DQ916409_gen+sp.	N/a	N/a	N/a	N/a	N/a	N/a	N/a	N/a	N/a	N/a	A quantitative review of the lifestyle, habitat and trophic diversity of dinoflagellates	N/A	N/A

## Sheet: Sheet 2
Akselman, R., R. Negri and E. Cozzolino (2014). Azadinium (Amphidomataceae, Dinophyceae) in the Southwest Atlantic: In situ and satellite observations. Revista de biología marina y oceanografía 49: 511-526.
Bryantseva, Y., A. F. Krakhmalnyy, V. Velikova and A. V. Sergeeva (2016). Dinoflagellates in the Sevastopol coastal zone (Black Sea, Crimea). Algologia 26: 74-89.
Burns, D. A. and J. S. Mitchell (1982). Dinoflagellates of the genus Dinophysis Ehrenberg from New Zealand coastal waters. New Zealand Journal of Marine and Freshwater Research 16(3-4): 289-298.
Coats, D. W., S. Kim, T. R. Bachvaroff, S. M. Handy and C. F. Delwiche (2010). Tintinnophagus acutus n. g., n. sp. (Phylum Dinoflagellata), an ectoparasite of the ciliate Tintinnopsis cylindrica Daday 1887, and its relationship to Duboscquodinium collini Grassé 1952. J Eukaryot Microbiol 57(6): 468-482.
Craveiro, S. C., N. Daugbjerg, Ø. Moestrup and A. J. Calado (2015). Fine-structural characterization and phylogeny of Peridinium polonicum, type species of the recently described genus Naiadinium (Dinophyceae). European Journal of Protistology 51(4): 259-279.
Craveiro, S. C., M. S. Pandeirada, N. Daugbjerg, Ø. Moestrup and A. J. Calado (2013). Ultrastructure and phylogeny of Theleodinium calcisporum gen. et sp. nov., a freshwater dinoflagellate that produces calcareous cysts. Phycologia 52(6): 488-507.
Dodge, J. D. (1968). The fine structure of chloroplasts and pyrenoids in some marine dinoflagellates. J Cell Sci 3(1): 41-48.
Dorrell, R. G., C. M. Klinger, R. J. Newby, E. R. Butterfield, E. Richardson, J. B. Dacks, C. J. Howe, E. R. Nisbet and C. Bowler (2017). Progressive and Biased Divergent Evolution Underpins the Origin and Diversification of Peridinin Dinoflagellate Plastids. Molecular Biology and Evolution 34(2): 361-379.
Ehrenberg, C. (1834). Dritter Beitrag zur Erkenntniss grosser Organisation in der Richtung des kleinsten Raumes. Berlin: Konigl. Akad. d. Wiss. 1833: 145-336.
Fawcett, R. C. and M. W. Parrow (2014). Mixotrophy and loss of phototrophy among geographic isolates of freshwater Esoptrodinium/Bernardinium sp. (Dinophyceae). Journal of Phycology 50(1): 55-70.
Fraga, S., A. Penna, I. Bianconi, B. Paz and M. Zapata (2008). Coolia canariensis sp. Nov. (Dinophyceae), a new non-toxic epiphytic benthic dinoflagellate from the Canary Islands. Journal of Phycology 44(4): 1060-1070.
Gavelis, G. S., S. Hayakawa, R. A. White Iii, T. Gojobori, C. A. Suttle, P. J. Keeling and B. S. Leander (2015). Eye-like ocelloids are built from different endosymbiotically acquired components. Nature 523(7559): 204-207.
Gray, C. G., A. D. Lasiter, C. Li and J. D. Leblond (2009). Mono- and digalactosyldiacylglycerol composition of dinoflagellates. I. Peridinin-containing taxa. European Journal of Phycology 44(2): 191-197.
Gribble, K. E. and D. M. Anderson (2006). Molecular phylogeny of the heterotrophic dinoflagellates, Protoperidinium, Diplosalis and Preperidinium (Dinophyceae), inferred from large subunit rDNA. Journal of Phycology 42(5): 1081-1095.
Gu, H., M. Kirsch, C. Zinssmeister, S. Soehner, K. J. S. Meier, T. Liu and M. Gottschling (2013). Waking the Dead: Morphological and Molecular Characterization of Extant †Posoniella tricarinelloides (Thoracosphaeraceae, Dinophyceae). Protist 164(5): 583-597.
Gómez, F. (2006). The Dinoflagellate Genera Brachidinium, Asterodinium, Microceratium and Karenia in the Open SE Pacific Ocean. Algae 21: 445-452.
Gómez, F. (2012). A quantitative review of the lifestyle, habitat and trophic diversity of dinoflagellates (Dinoflagellata, Alveolata). Systematics and Biodiversity 10(3): 267-275.
Gómez, F. and K. Furuya (2007). Kofoidinium, Spatulodinium and other kofoidiniaceans (Noctilucales, Dinophyceae) in the Pacific Ocean. European journal of protistology 43: 115-124.
Gómez, F., P. López-García and D. Moreira (2011). Molecular phylogeny of dinophysoid dinoflagellates: the systematic position of Oxyphysis oxytoxoides and the Dinophysis hastata group (Dinophysales, Dinophyceae). J Phycol 47(2): 393-406.
Gómez, F., D. Moreira and P. López-García (2010). Neoceratium gen. nov., a new genus for all marine species currently assigned to Ceratium (Dinophyceae). Protist 161(1): 35-54.
Gómez, F., D. Moreira and P. López-García (2012). Sinophysis and Pseudophalacroma are distantly related to typical Dinophysoid dinoflagellates (Dinophysales, Dinophyceae). J Eukaryot Microbiol 59(2): 188-190.
Gómez, F. and A. Skovgaard (2015). Molecular Phylogeny of the Parasitic Dinoflagellate Chytriodinium within the Gymnodinium Clade (Gymnodiniales, Dinophyceae). J Eukaryot Microbiol 62(3): 422-425.
Hansen, G. and N. Daugbjerg (2004). Ultrastructure of Gyrodinium spirale, the type species of Gyrodinium (Dinophyceae), including a phylogeny of G. dominans, G. rubrum and G. spirale deduced from partial LSU rDNA sequences. Protist 155(3): 271-294.
Hansen, P. J. (2011). The role of photosynthesis and food uptake for the growth of marine mixotrophic dinoflagellates. J Eukaryot Microbiol 58(3): 203-214.
Hansen, P. J. and T. G. Nielsen (1997). Mixotrophic feeding of Fragilidium subglobosum (Dinophyceae) on three species of Ceratium: effects of prey concentration, prey species and light intensity. Oceanographic Literature Review 44(8): 844.
Highfill, J. F. and L. A. Pfiester (1992). The ultrastructure of Glenodiniopsis steinii (Dinophyceae). Am J Bot 79(10): 1162-1170.
Hoppenrath, M. (2000). Morphology and taxonomy of Sinophysis (Dinophyceae, Dinophysiales) including two new marine sand-dwelling species from the North German Wadden Sea. European Journal of Phycology 35(2): 153-162.
Hoppenrath, M. (2000). Morphology and taxonomy of six marine sand-dwelling Amphidiniopsis species (Dinophyceae, Peridiniales), four of them new, from the German Bight, North Sea. Phycologia 39(6): 482-497.
Hoppenrath, M. (2000). Morphology and taxonomy of the marine sand-dwelling genus Thecadinium (Dinophyceae), with the description of two new species from the North German Wadden Sea. Phycologia 39(2): 96-108.
Hoppenrath, M. and B. S. Leander (2010). Dinoflagellate Phylogeny as Inferred from Heat Shock Protein 90 and Ribosomal Gene Sequences. PLOS ONE 5(10): e13220.
Hoppenrath, M., J. F. Saldarriaga, M. Schweikert, M. Elbrächter and F. J. R. Taylor (2004). Description of Thecadinium mucosum sp. nov. (Dinophyceae), a new sand-dwelling marine dinoflagellate, and an emended description of Thecadinium inclinatum Balech (Dinophyceae). Journal of Phycology 40(5): 946-961.
Horiguchi, T. and R. N. Pienaar (1988). A redescription of the tidal pool dinoflagellate Peridinium gregarium based on re-examination of the type material. British Phycological Journal 23(1): 33-39.
Indelicato, S. R. and D. A. Watson (2008). Identification of the Photosynthetic Pigments of the Tropical Benthic Dinoflagellate Gambierdiscus toxicus.
Ishitani, Y., Y. Ujiié and K. Takishita (2014). Uncovering sibling species in Radiolaria: evidence for ecological partitioning in a marine planktonic protist. Mol Phylogenet Evol 78: 215-222.
Iwataki, M., G. Hansen, Ø. Moestrup and K. Matsuoka (2010). Ultrastructure of the harmful unarmored dinoflagellate Cochlodinium polykrikoides (Dinophyceae) with reference to the apical groove and Flagellar apparatus. J Eukaryot Microbiol 57(4): 308-321.
Jeong, H. J. (1994). Predation by the heterotrophic dinoflagellate Protoperidinium cf. divergens on copepod eggs and early naupliar stages. Marine Ecology-progress Series - MAR ECOL-PROGR SER 114: 203-208.
Jeong, H. J., Y. Du Yoo, J. S. Kim, T. H. Kim, J. H. Kim, N. S. Kang and W. Yih (2004). Mixotrophy in the phototrophic harmful alga Cochlodinium polykrikoides (Dinophycean): prey species, the effects of prey concentration, and grazing impact. J Eukaryot Microbiol 51(5): 563-569.
Jeong, H. J. and M. I. Latz (1994). Growth and grazing rates of the heterotrophic dinoflagellates Protoperidinium spp. on red tide dinoflagellates. Marine Ecology-Progress Series 106: 173-173.
Jeong, H. J., C. W. Lee, W. H. Yih and J. S. Kim (1997). Fragilidium cf. mexicanum, a thecate mixotrophic dinoflagellate which is prey for and a predator on co-occurring thecate heterotrophic dinoflagellate Protoperidinium cf. divergens. Marine Ecology Progress Series 151(1/3): 299-305.
Jeong, H. J., J. H. Ok, A. S. Lim, J. E. Kwon, S. J. Kim and S. Y. Lee (2016). Mixotrophy in the phototrophic dinoflagellate Takayama helix (family Kareniaceae): Predator of diverse toxic and harmful dinoflagellates. Harmful Algae 60: 92-106.
Jeong, H. J., D. Y. Yeong, K. Seong, H. K. Jong, Y. P. Jae, S. Kim, H. L. Seung, H. H. Jeong and H. Y. Won (2005). Feeding by the mixotrophic red-tide dinoflagellate Gonyaulax polygramma: Mechanisms, prey species, effects of prey concentration, and grazing impact. Aquatic Microbial Ecology 38: 249-257.
Jeong, H. J., Y. D. Yoo, J. S. Kim, K. A. Seong, N. S. Kang and T. H. Kim (2010). Growth, feeding and ecological roles of the mixotrophic and heterotrophic dinoflagellates in marine planktonic food webs. Ocean Science Journal 45(2): 65-91.
Jeong, J. h., J. Kim, J.-H. Kim, s. T. Kim, K. Seong, T. H. Kim, J. Y. Song and S. Kim (2005). Feeding and grazing impact of the newly described heterotrophic dinoflagellate Stoeckeria algicida on the harmful alga Heterosigma akashiwo. Marine Ecology-progress Series - MAR ECOL-PROGR SER 295: 69-78.
Jiang, Y., F. Chen and S.-Z. Liang (1999). Production potential of docosahexaenoic acid by the heterotrophic marine dinoflagellate Crypthecodinium cohnii. Process Biochemistry 34(6): 633-637.
Joint, I. (2013). Molecular ecology of aquatic microbes, Springer Science & Business Media.
Kang, N. S., H. J. Jeong, Ø. Moestrup, S. Y. Lee, A. S. Lim, T. Y. Jang, K. H. Lee, M. J. Lee, S. H. Jang, E. Potvin, S. K. Lee and J. H. Noh (2014). Gymnodinium smaydae n. sp., a New Planktonic Phototrophic Dinoflagellate from the Coastal Waters of Western Korea: Morphology and Molecular Characterization. Journal of Eukaryotic Microbiology 61(2): 182-203.
Kang, Y.-K., S.-Y. Cho, Y.-H. Kang, T. Katano, E.-S. Jin, D.-S. Kong and M.-S. Han (2008). Isolation, identification and characterization of algicidal bacteria against Stephanodiscus hantzschii and Peridinium bipes for the control of freshwater winter algal blooms. Journal of Applied Phycology 20(4): 375-386.
Kiϕrboe, T. and J. Titelman (1998). Feeding, prey selection and prey encounter mechanisms in the heterotrophic dinoflagellate Noctiluca scintillans. Journal of Plankton Research 20(8): 1615-1636.
Klinger, C. M., L. Paoli, R. J. Newby, M. Y.-W. Wang, H. D. Carroll, J. D. Leblond, C. J. Howe, J. B. Dacks, C. Bowler, A. B. Cahoon, R. G. Dorrell and E. Richardson (2018). Plastid Transcript Editing across Dinoflagellate Lineages Shows Lineage-Specific Application but Conserved Trends. Genome Biology and Evolution 10(4): 1019-1038.
Koike, K. and K. Takishita (2008). Anucleated cryptophyte vestiges in the gonyaulacalean dinoflagellates Amylax buxus and Amylax triacantha (Dinophyceae). Phycological Research 56(4): 301-311.
Kühn, S. F. and L. K. Medlin (2005). The systematic position of the parasitoid marine dinoflagellate Paulsenella vonstoschii (Dinophyceae) inferred from nuclear-encoded small subunit ribosomal DNA. Protist 156(4): 393-398.
Le, Q. H., P. Markovic, J. W. Hastings, R. V. Jovine and D. Morse (1997). Structure and organization of the peridinin-chlorophyll a-binding protein gene in Gonyaulax polyedra. Mol Gen Genet 255(6): 595-604.
Lessard, E. J. and E. Swift (1986). Dinoflagellates from the North Atlantic classified as phototrophic or heterotrophic by epifluorescence microscopy. Journal of Plankton Research 8(6): 1209-1215.
Levy, M. G., R. W. Litaker, R. J. Goldstein, M. J. Dykstra, M. W. Vandersea and E. J. Noga (2007). Piscinoodinium, a fish-ectoparasitic dinoflagellate, is a member of the class dinophyceae, subclass gymnodiniphycidae: convergent evolution with Amyloodinium. J Parasitol 93(5): 1006-1015.
Lindberg, K., Ø. Moestrup and N. Daugbjerg (2005). Studies on woloszynskioid dinoflagellates I: Woloszynskia coronata re-examined using light and electron microscopy and partial LSU rDNA sequences, with description of Tovellia gen. nov. and Jadwigia gen. nov. (Tovelliaceae fam. nov.). Phycologia 44(4): 416-440.
Loeblich, A. R., III, R. J. Schmidt and J. L. Sherley (1981). Scanning electron microscopy of Heterocapsa pygmaea sp. nov., and evidence for polyploidy as a speciation mechanism in dinoflagellates. Journal of Plankton Research 3(1): 67-79.
Lukes, J., B. S. Leander and P. J. Keeling (2009). Cascades of convergent evolution: the corresponding evolutionary histories of euglenozoans and dinoflagellates. Proc Natl Acad Sci U S A 106 Suppl 1(Suppl 1): 9963-9970.
Mason, P. L. (2007). Description of a new genus of Pfiesteria-like dinoflagellate, Luciella gen. nov. (Dinophyceae), including two new species: Luciella Masanensis sp. nov. and Luciella Atlantis sp. nov. Journal of phycology v. 43(no. 4): pp. 799-810-2007 v.2043 no.2004.
Moestrup, Ø. and N. Daugbjerg (2007). On dinoflagellate phylogeny and classification: 215-230.
Murray, S. and D. Patterson (2002). The benthic dinoflagellate genus Amphidinium in south-eastern Australian waters, including three new species. European Journal of Phycology 37: 279-298.
Nagai, S., G. Nitshitani, Y. Tomaru, S. Sakiyama and T. Kamiyama (2008). Predation by the toxic dinoflagellate Dinopbhysis fortii on the cilitate Myrionecta rubra and observation of sequestration of ciliate chloroplasts. J Phycol 44(4): 909-922.
Noga, E. J., Z. Fan and U. Silphaduang (2001). Histone-like proteins from fish are lethal to the parasitic dinoflagellate Amyloodinium ocellatum. Parasitology 123(Pt 1): 57-65.
Noga, E. J., Z. Fan and U. Silphaduang (2001). Histone-like proteins from fish are lethal to the parasitic dinoflagellate Amyloodinium ocellatum. Parasitology 123(Pt 1): 57-65.
Park, M. G., H. Lee, K. Y. Kim and S. Kim (2011). Feeding behavior, spatial distribution and phylogenetic affinities of the heterotrophic dinoflagellate Oxyphysis oxytoxoides. Aquatic Microbial Ecology 62: 279-287.
Park, T.-G., C. J. S. Bolch and G. M. Hallegraeff (2007). Larval Crassostrea bivalve and Artemia brine shrimp bioassays to assess toxicity and micropredation by the heterotrophic dinoflagellates Cryptoperidiniopsis brodyi and Pfiesteria piscicida from Australian waters. Journal of Plankton Research 29(9): 791-801.
Onuma, R. 大沼, 亮. (2015). Ultrastructural and phylogenetic studies of unarmoured kleptochloroplastidic dinoflagellates.PhD thesis, 甲第11803号 博士 (理学), Hokkaido University
Potvin, É., A. Rochon and C. Lovejoy (2013). Cyst-theca relationship of the arctic dinoflagellate cyst Islandinium minutum (Dinophyceae) and phylogenetic position based on SSU rDNA and LSU rDNA. J Phycol 49(5): 848-866.
Rivkin, R. B. and E. Swift (1980). Characterization of alkaline phosphatase and organic phosphorous utilization in the oceanic dinoflagellate Pyrocystis noctiluca. Marine Biology 61(1): 1-8.
Saburova, M., I. Polikarpov and F. Al-Yamani (2013). First records of noctilucoid dinoflagellates Abedinium dasypus and Scaphodinium mirabile (Dinophyceae) from the Indian Ocean. Marine Biodiversity Records 6.
Saldarriaga, J. F., B. S. Leander, F. J. R. “Max” Taylor and P. J. Keeling (2003). Lessardia elongata gen. et sp. nov. (Dinoflagellate, Peridiniales, Podolampaceae) and the taxonomic position of the genus Roscoffia. Journal of Phycology 39(2): 368-378.
Saldarriaga, J. F., F. J. Taylor, P. J. Keeling and T. Cavalier-Smith (2001). Dinoflagellate nuclear SSU rRNA phylogeny suggests multiple plastid losses and replacements. J Mol Evol 53(3): 204-213.
Saldarriaga, J. F., F. J. R. “Max” Taylor, T. Cavalier-Smith, S. Menden-Deuer and P. J. Keeling (2004). Molecular data and the evolutionary history of dinoflagellates. European Journal of Protistology 40(1): 85-111.
Schweikert, M. and M. Elbrächter (2004). First ultrastructural investigations of the consortium between a phototrophic eukaryotic endocytobiont and Podolampas bipes (Dinophyceae). Phycologia 43(5): 614-623.
Sebastian Meier, K. J., J. R. Young, M. Kirsch and S. Feist-Burkhardt (2007). Evolution of different life-cycle strategies in oceanic calcareous dinoflagellates. European Journal of Phycology 42(1): 81-89.
Shuxia, L., P. Yao, Y. Zhigang, D. Li, D. Chunmei and Y. Zhen (2014). HPLC Pigment Profiles of 31 Harmful Algal Bloom Species Isolated from the Coastal Sea Areas of China. Journal of Ocean University of China 13: 941-950.
Skovgaard, A., S. A. Karpov and L. Guillou (2012). The Parasitic Dinoflagellates Blastodinium spp. Inhabiting the Gut of Marine, Planktonic Copepods: Morphology, Ecology, and Unrecognized Species Diversity. Front Microbiol 3: 305.
Strom, S. L. and E. J. Buskey (1993). Feeding, growth, and behavior of the thecate heterotrophic dinoflagellate Oblea rotunda. Limnology and Oceanography 38(5): 965-977.
T. Banaszak, A., T. C. LaJeunesse and R. K. Trench (2000). The synthesis of mycosporine-like amino acids (MAAs) by cultured, symbiotic dinoflagellates. Journal of Experimental Marine Biology and Ecology 249(2): 219-233.
Takano, Y., G. Hansen, D. Fujita and T. Horiguchi (2008). Serial replacement of diatom endosymbionts in two freshwater dinoflagellates, Peridiniopsis spp. (Peridiniales, Dinophyceae). Phycologia 47(1): 41-53.
Takano, Y. and T. Horiguchi (2004). Surface ultrastructure and molecular phylogenetics of four unarmored heterotrophic dinoflagellates, including the type species of the genus Gyrodinium (Dinophyceae). Phycological Research 52(2): 107-116.
Taylor, F. J. R. M. (2004). Illumination or confusion? Dinoflagellate molecular phylogenetic data viewed from a primarily morphological standpoint. Phycological Research 52(4): 308-324.
Ten-Hage, L., J.-P. Quod, J. Turquet and A. Couté (2001). Bysmatrum granulosum sp. nov., a new benthic dinoflagellate from the southwestern Indian Ocean. European Journal of Phycology 36(2): 129-135.
Tillmann, U. and U. John (2002). Toxic effects of Alexandrium spp. on heterotrophic dinoflagellates: An allelochemical defence mechanism independent of PSP-toxin content. Marine Ecology-progress Series - MAR ECOL-PROGR SER 230: 47-58.
Usami, M., M. Satake, S. Ishida, A. Inoue, Y. Kan and T. Yasumoto (1995). Palytoxin analogs from the dinoflagellate Ostreopsis siamensis. Journal of the American Chemical Society 117(19): 5389-5390.
Vogelbein, W. K., V. J. Lovko, J. D. Shields, K. S. Reece, P. L. Mason, L. W. Haas and C. C. Walker (2002). Pfiesteria shumwayae kills fish by micropredation not exotoxin secretion. Nature 418(6901): 967-970.
Wakeman, K. C., A. Yamaguchi, M. C. Roy and H. Jenke-Kodama (2015). Morphology, phylogeny and novel chemical compounds from Coolia malayensis (Dinophyceae) from Okinawa, Japan. Harmful Algae 44: 8-19.
Yamada, N., A. Tanaka and T. Horiguchi (2014). cPPB-aE is discovered from photosynthetic benthic dinoflagellates. J Phycol 50(1): 101-107.
Yamaguchi, A., M. Hoppenrath, V. Pospelova, T. Horiguchi and B. S. Leander (2011). Molecular phylogeny of the marine sand-dwelling dinoflagellate Herdmania litoralis and an emended description of the closely related planktonic genus Archaeperidinium Jörgensen. European Journal of Phycology 46(2): 98-112.
Yim, J. H. and H. K. Lee (2004). Axenic culture of Gyrodinium impudicum strain KG03, a marine red-tide microalga that produces exopolysaccharide. J Microbiol 42(4): 305-314.
Yoo, Y.D., E.Y. Yoon, K.H. Lee and N.S. Kang (2013). Growth and ingestion rates of heterotrophic dinoflagellates and a ciliate on the mixotrophic dinoflagellate Biecheleria cincta. Algae 28(4): 343-354.
Zhang, Q., H.-Y. Song, Z.-Y. Hu and G.-X. Liu (2015). Morphological examination and phylogenetic position of the newly recorded heterotrophic brackish dinoflagellate Diplopsalis caspica (Dinophyceae) in freshwater habitat from China. Journal of Systematics and Evolution 53(6): 512-519.
Zhang, Z., B. R. Green and T. Cavalier-Smith (2000). Phylogeny of ultra-rapidly evolving dinoflagellate chloroplast genes: a possible common origin for sporozoan and dinoflagellate plastids. J Mol Evol 51(1): 26-40.
Zinssmeister, C., H. Keupp, G. Tischendorf, F. Kaulbars and M. Gottschling (2013). Ultrastructure of Calcareous Dinophytes (Thoracosphaeraceae, Peridiniales) with a Focus on Vacuolar Crystal-Like Particles. PLOS ONE 8(1): e54038.
Zirbel, M. J., F. Veron and M. I. Latz (2000). The reversible effect of flow on the morphology of ceratocorys horrida (Peridiniales, Dinophyta). Journal of Phycology 36(1): 46-58.
