# Supplementary material for: New plastids, old proteins: repeated endosymbiotic acquisitions in kareniacean dinoflagellates
Source: EMBO Rep. 2024 Mar 18;25(4):16. doi: 10.1038/s44319-024-00103-y (PMC11014865; doi:10.1038/s44319-024-00103-y)
Supplement: Supplementary file 3 — Dataset EV2 [file 44319_2024_103_MOESM3_ESM.xlsx]

## Sheet: Legend
Dataset EV2:
Transcriptomes and genomes comprising the database used in the automated large-scale phylogenetic analysis, along with their sizes and BUSCO scores (for dinoflagellates and haptophytes only).

## Sheet: Sheet 1
domain	classification	sub-classification	species / strain	number of proteins	BUSCO
Eukaryota	dinoflagellate	Kareniaceae	Karenia brevis CCMP2229	80050	C:65.1%[S:60.4%,D:4.7%],F:7.5%,M:27.4%,n:255
Eukaryota	dinoflagellate	Kareniaceae	Karenia brevis SP1	85479	C:65.1%[S:59.6%,D:5.5%],F:8.6%,M:26.3%,n:255
Eukaryota	dinoflagellate	Kareniaceae	Karenia brevis SP3	70496	C:60.4%[S:55.7%,D:4.7%],F:7.8%,M:31.8%,n:255
Eukaryota	dinoflagellate	Kareniaceae	Karenia brevis Wilson	92934	C:65.9%[S:60.8%,D:5.1%],F:7.8%,M:26.3%,n:255
Eukaryota	dinoflagellate	Kareniaceae	Karlodinium micrum CCMP2283	58562	C:61.2%[S:51.4%,D:9.8%],F:11.0%,M:27.8%,n:255
Eukaryota	dinoflagellate	Kareniaceae	RSD (Ross Sea Dinoflagellate)	334278	C:87.5%[S:42.0%,D:45.5%],F:5.5%,M:7.0%,n:255
Eukaryota	dinoflagellate	Kareniaceae	Karenia mikimotoi	167296	C:71.4%[S:63.9%,D:7.5%],F:10.2%,M:18.4%,n:255
Eukaryota	dinoflagellate	Kareniaceae	Karenia papilionacea	134380	C:68.2%[S:57.6%,D:10.6%],F:13.7%,M:18.1%,n:255
Eukaryota	dinoflagellate	Kareniaceae	Karlodinium armiger	139785	C:71.0%[S:62.4%,D:8.6%],F:11.0%,M:18.0%,n:255
Eukaryota	dinoflagellate	Kareniaceae	Karlodinium micrum RCC3446	112599	C:70.2%[S:62.0%,D:8.2%],F:11.0%,M:18.8%,n:255
Eukaryota	dinoflagellate	Kareniaceae	Takayama helix	196617	C:77.3%[S:71.0%,D:6.3%],F:6.3%,M:16.4%,n:255
Eukaryota	haptophyte	Chrysochromulinaceae	Chrysochromulina brevifilum UTEX LB 985	35451	C:51.4%[S:50.6%,D:0.8%],F:11.0%,M:37.6%,n:255
Eukaryota	haptophyte	Chrysochromulinaceae	Chrysochromulina sp	15911	C:52.2%[S:51.4%,D:0.8%],F:9.8%,M:38.0%,n:255
Eukaryota	haptophyte	Chrysochromulinaceae	Chrysochromulina rotalis UIO044	31923	C:53.7%[S:45.1%,D:8.6%],F:9.8%,M:36.5%,n:255
Eukaryota	haptophyte	Coccolithales	Calcidiscus leptoporus RCC1130	27294	C:65.1%[S:65.1%,D:0.0%],F:9.8%,M:25.1%,n:255
Eukaryota	haptophyte	Coccolithales	Coccolithus pelagicus ssp braarudi	26186	C:61.6%[S:59.2%,D:2.4%],F:12.2%,M:26.2%,n:255
Eukaryota	haptophyte	Coccolithales	Pleurochrysis carterae CCMP645	30268	C:63.5%[S:59.2%,D:4.3%],F:9.4%,M:27.1%,n:255
Eukaryota	haptophyte	Coccolithales	Scyphosphaera apsteinii RCC1455	26485	C:61.2%[S:60.8%,D:0.4%],F:7.5%,M:31.3%,n:255
Eukaryota	haptophyte	Isochrysidales	Chrysoculter rhomboideus RCC1486	15351	C:37.3%[S:37.3%,D:0.0%],F:16.1%,M:46.6%,n:255
Eukaryota	haptophyte	Isochrysidales	Emiliania huxleyi	35385	C:51.4%[S:36.9%,D:14.5%],F:17.6%,M:31.0%,n:255
Eukaryota	haptophyte	Isochrysidales	Emiliania huxleyi 374	18830	C:36.5%[S:35.3%,D:1.2%],F:13.7%,M:49.8%,n:255
Eukaryota	haptophyte	Isochrysidales	Emiliania huxleyi 379	23253	C:45.5%[S:43.9%,D:1.6%],F:11.0%,M:43.5%,n:255
Eukaryota	haptophyte	Isochrysidales	Emiliania huxleyi CCMP370	38627	C:59.2%[S:54.1%,D:5.1%],F:14.9%,M:25.9%,n:255
Eukaryota	haptophyte	Isochrysidales	Emiliania huxleyi PLYM219	36133	C:65.4%[S:62.7%,D:2.7%],F:12.5%,M:22.1%,n:255
Eukaryota	haptophyte	Isochrysidales	Gephyrocapsa oceanica RCC1303	35018	C:62.0%[S:60.8%,D:1.2%],F:15.7%,M:22.3%,n:255
Eukaryota	haptophyte	Isochrysidales	Isochrysis galbana CCMP1323	31606	C:71.0%[S:57.3%,D:13.7%],F:10.2%,M:18.8%,n:255
Eukaryota	haptophyte	Isochrysidales	Isochrysis sp CCMP1244	35667	C:56.9%[S:56.5%,D:0.4%],F:17.3%,M:25.8%,n:255
Eukaryota	haptophyte	Isochrysidales	Isochrysis sp CCMP1324	8536	C:10.2%[S:9.8%,D:0.4%],F:8.6%,M:81.2%,n:255
Eukaryota	haptophyte	Isochrysidales	Isochrysis sp	7873	N/A
Eukaryota	haptophyte	Pavlovales	Exanthemachrysis gayraliae RCC1523	17203	C:47.1%[S:47.1%,D:0.0%],F:14.5%,M:38.4%,n:255
Eukaryota	haptophyte	Pavlovales	Pavlova gyrans CCMP608	16580	C:33.7%[S:33.3%,D:0.4%],F:10.6%,M:55.7%,n:255
Eukaryota	haptophyte	Pavlovales	Pavlova lutheri CCAC 0028	5406	N/A
Eukaryota	haptophyte	Pavlovales	Pavlova lutheri RCC1537	16908	C:32.9%[S:32.9%,D:0.0%],F:20.8%,M:46.3%,n:255
Eukaryota	haptophyte	Pavlovales	Pavlova lutheri SAG 926 1	6112	N/A
Eukaryota	haptophyte	Pavlovales	Pavlova sp CCMP459	17679	C:45.5%[S:45.1%,D:0.4%],F:10.6%,M:43.9%,n:255
Eukaryota	haptophyte	Phaeocystales	Phaeocystis rex CCMP2000 (previously unid sp. CCMP2000)	22518	C:37.3%[S:37.3%,D:0.0%],F:9.4%,M:53.3%,n:255
Eukaryota	haptophyte	Phaeocystales	Phaeocystis antarctica Caron Lab Isolate	54288	C:59.6%[S:31.0%,D:28.6%],F:12.5%,M:27.9%,n:255
Eukaryota	haptophyte	Phaeocystales	Phaeocystis antarctica CCMP1374	20137	C:50.6%[S:50.6%,D:0.0%],F:8.6%,M:40.8%,n:255
Eukaryota	haptophyte	Phaeocystales	Phaeocystis sp CCMP2710	20346	C:40.0%[S:39.2%,D:0.8%],F:8.2%,M:51.8%,n:255
Eukaryota	haptophyte	Prymnesiaceae	Haptolina ericina CCMP281 (previously Chrysochromulina ericina CCMP281)	45334	C:50.9%[S:43.1%,D:7.8%],F:13.7%,M:35.4%,n:255
Eukaryota	haptophyte	Prymnesiaceae	Prymnesium polylepis CCMP1757 (previously Chrysochromulina polylepis CCMP1757)	49968	C:56.5%[S:56.1%,D:0.4%],F:15.3%,M:28.2%,n:255
Eukaryota	haptophyte	Prymnesiaceae	Prymnesium polylepis UIO037 (previously Chrysochromulina polylepis UIO037)	28979	C:23.5%[S:20.0%,D:3.5%],F:8.6%,M:67.9%,n:255
Eukaryota	haptophyte	Prymnesiaceae	Dicrateria rotunda RCC918 (previously Imantonia)	11533	C:36.1%[S:34.9%,D:1.2%],F:11.8%,M:52.1%,n:255
Eukaryota	haptophyte	Prymnesiaceae	Prymnesium parvum	6599	N/A
Eukaryota	haptophyte	Prymnesiaceae	Prymnesium parvum Texoma1	36727	C:69.1%[S:62.0%,D:7.1%],F:7.1%,M:23.8%,n:255
Eukaryota	dinoflagellate		Alexandrium andersonii CCMP2222	38648	C:22.4%[S:22.0%,D:0.4%],F:12.9%,M:64.7%,n:255
Eukaryota	dinoflagellate		Alexandrium catenella OF101	69294	C:53.0%[S:41.6%,D:11.4%],F:11.4%,M:35.6%,n:255
Eukaryota	dinoflagellate		Alexandrium fundyense CCMP1719	6363	C:0.8%[S:0.8%,D:0.0%],F:3.5%,M:95.7%,n:255
Eukaryota	dinoflagellate		Alexandrium margalefi AMGDE01CS 322	50403	C:43.5%[S:39.2%,D:4.3%],F:14.5%,M:42.0%,n:255
Eukaryota	dinoflagellate		Alexandrium minutum	13007	C:12.5%[S:9.4%,D:3.1%],F:2.4%,M:85.1%,n:255
Eukaryota	dinoflagellate		Alexandrium monilatum CCMP3105	93185	C:66.3%[S:61.2%,D:5.1%],F:9.4%,M:24.3%,n:255
Eukaryota	dinoflagellate		Alexandrium temarense CCMP1771	113681	C:71.0%[S:55.3%,D:15.7%],F:10.6%,M:18.4%,n:255
Eukaryota	dinoflagellate		Amphidinium carterae CCMP1314	36219	C:66.6%[S:63.5%,D:3.1%],F:7.1%,M:26.3%,n:255
Eukaryota	dinoflagellate		Azadinium spinosum 3D9	43788	C:0.0%[S:0.0%,D:0.0%],F:4.7%,M:95.3%,n:255
Eukaryota	dinoflagellate		Brandtodinium nutriculum RCC3387	66396	C:49.0%[S:44.3%,D:4.7%],F:13.7%,M:37.3%,n:255
Eukaryota	dinoflagellate		Ceratium fusus PA161109	69122	C:61.2%[S:55.7%,D:5.5%],F:9.8%,M:29.0%,n:255
Eukaryota	dinoflagellate		Gambierdiscus australes CAWD 149	48834	C:50.6%[S:50.2%,D:0.4%],F:11.0%,M:38.4%,n:255
Eukaryota	dinoflagellate		Gonyaulax spinifera CCMP409	39779	C:41.1%[S:38.4%,D:2.7%],F:11.4%,M:47.5%,n:255
Eukaryota	dinoflagellate		Gymnodinium catenatum (previously Gymnodiniales dinoflagellate)	83482	C:67.8%[S:45.1%,D:22.7%],F:7.5%,M:24.7%,n:255
Eukaryota	dinoflagellate		Heterocapsa triquetra CCMP 448	46122	C:23.5%[S:23.1%,D:0.4%],F:9.4%,M:67.1%,n:255
Eukaryota	dinoflagellate		Lingulodinium polyedra CCMP1738	92524	C:54.5%[S:49.4%,D:5.1%],F:12.2%,M:33.3%,n:255
Eukaryota	dinoflagellate		Pelagodinium beii RCC1491	48012	C:55.3%[S:50.6%,D:4.7%],F:12.5%,M:32.2%,n:255
Eukaryota	dinoflagellate		Peridinium aciculiferum PAER 2	53883	C:62.7%[S:58.4%,D:4.3%],F:9.4%,M:27.9%,n:255
Eukaryota	dinoflagellate		Polarella glacialis CCMP 1383	59710	C:58.4%[S:35.3%,D:23.1%],F:11.0%,M:30.6%,n:255
Eukaryota	dinoflagellate		Polarella glacialis CCMP 2088	33854	C:52.6%[S:51.0%,D:1.6%],F:6.3%,M:41.1%,n:255
Eukaryota	dinoflagellate		Prorocentrum minimum CCMP1329	86676	C:52.6%[S:46.3%,D:6.3%],F:12.5%,M:34.9%,n:255
Eukaryota	dinoflagellate		Prorocentrum minimum CCMP2233	80682	C:54.5%[S:48.6%,D:5.9%],F:11.0%,M:34.5%,n:255
Eukaryota	dinoflagellate		Pyrodinium bahamense pbaha01	100297	C:62.7%[S:45.1%,D:17.6%],F:10.2%,M:27.1%,n:255
Eukaryota	dinoflagellate		Scrippsiella hangoei like SHHI 4	75497	C:65.5%[S:59.2%,D:6.3%],F:8.2%,M:26.3%,n:255
Eukaryota	dinoflagellate		Scrippsiella hangoei SHTV5	65989	C:50.6%[S:45.9%,D:4.7%],F:5.1%,M:44.3%,n:255
Eukaryota	dinoflagellate		Scrippsiella trochoidea CCMP3099	103334	C:61.2%[S:52.2%,D:9.0%],F:9.4%,M:29.4%,n:255
Eukaryota	dinoflagellate		Symbiodinium minutum	47014	C:50.6%[S:43.9%,D:6.7%],F:16.5%,M:32.9%,n:255
Eukaryota	dinoflagellate		Symbiodinium kawagutii 0819	36850	C:13.0%[S:12.2%,D:0.8%],F:14.5%,M:72.5%,n:255
Eukaryota	dinoflagellate		Symbiodinium kawagutii CCMP2468	11094	C:0.4%[S:0.4%,D:0.0%],F:5.5%,M:94.1%,n:255
Eukaryota	dinoflagellate		Symbiodinium microadriaticum	49109	C:55.3%[S:53.7%,D:1.6%],F:14.9%,M:29.8%,n:255
Eukaryota	dinoflagellate		Symbiodinium sp C15	37252	C:54.9%[S:50.6%,D:4.3%],F:10.2%,M:34.9%,n:255
Eukaryota	dinoflagellate		Symbiodinium sp C1	45755	C:69.4%[S:65.5%,D:3.9%],F:9.8%,M:20.8%,n:255
Eukaryota	dinoflagellate		Symbiodinium sp CCMP2430	44659	C:58.0%[S:54.9%,D:3.1%],F:7.1%,M:34.9%,n:255
Eukaryota	dinoflagellate		Symbiodinium sp CCMP421	72769	C:53.0%[S:21.6%,D:31.4%],F:9.0%,M:38.0%,n:255
Eukaryota	dinoflagellate		Symbiodinium sp D1a	44037	C:35.3%[S:26.3%,D:9.0%],F:12.9%,M:51.8%,n:255
Eukaryota	dinoflagellate		Symbiodinium sp Mp	43836	C:63.1%[S:60.4%,D:2.7%],F:8.2%,M:28.7%,n:255
Eukaryota	dinoflagellate		Togula jolla CCCM 725	42734	C:57.7%[S:46.3%,D:11.4%],F:9.4%,M:32.9%,n:255
Eukaryota	alveolate		Paramecium tetraurelia	39913
Eukaryota	alveolate		Plasmodium vivax	5321
Eukaryota	alveolate		Tetrahymena thermophila	24725
Eukaryota	alveolate		Toxoplasma gondii	8013
Eukaryota	alveolate		Vitrella brassicaformis	45198
Eukaryota	amoebozoan		Dictyostelium discoideum	12410
Eukaryota	amoebozoan		Entamoeba histolytica	12432
Eukaryota	animal		Drosophila melanogaster	30081
Eukaryota	animal		Nematostella vectensis	15746
Eukaryota	animal		Trichoplax sp	11520
Eukaryota	chlorophyte		Bathycoccus prasinos	7883
Eukaryota	chlorophyte		Chlamydomonas reinhardtii	19526
Eukaryota	chlorophyte		Chlorella variabilis	50649
Eukaryota	chlorophyte		Micromonas pusilla	10660
Eukaryota	chlorophyte		Ostreococcus lucimarinus	7796
Eukaryota	chlorophyte		Picochlorum soloecismus	6861
Eukaryota	chlorophyte		Volvox carteri	12953
Eukaryota	choanoflagellate		Monosiga brevicolis	9196
Eukaryota	cryptophyte		Guillardia theta	24840
Eukaryota	excavata		Naegleria gruberi	15753
Eukaryota	fungus		Batrachochytrium dendrobatidis	8139
Eukaryota	fungus		Schizosaccharomyces pombe	5130
Eukaryota	glaucophyte		Cyanophora paradoxa	32167
Eukaryota	plant		Arabidopsis thaliana	35386
Eukaryota	plant		Physcomitrella patens	38354
Eukaryota	plant		Populus trichocarpa	45555
Eukaryota	plant		Selaginella moellendorffii	28244
Eukaryota	rhizarian		Bigelowiellia natans	21708
Eukaryota	rhizarian		Reticulomyxa filosa	39963
Eukaryota	rhodophyte		Chondrus crispus	9416
Eukaryota	rhodophyte		Cyanidioschyzon merolae	5044
Eukaryota	rhodophyte		Ectocarpus siliculosus	14086
Eukaryota	rhodophyte		Galdieria sulphuraria	7260
Eukaryota	rhodophyte		Porphyridium sp	8355
Eukaryota	rhodophyte		Pyropia sp	10327
Eukaryota	stramenopile		Aureococcus anophagefferens	11501
Eukaryota	stramenopile		Blastocystis hominis	6020
Eukaryota	stramenopile		Fistulifera solaris	20470
Eukaryota	stramenopile		Fragilariopsis cylindrus	45214
Eukaryota	stramenopile		Nannochloropsis gaditana	21957
Eukaryota	stramenopile		Pelagophytes environmental sample?	19402
Eukaryota	stramenopile		Phytophthora sojae	26584
Eukaryota	stramenopile		Thalassiosira oceanica	26185
Eukaryota	stramenopile		Thalassiosira pseudonana	12754
Archaea			Candidatus Aenigmarchaeota archaeon CG1 02 38 14	1011
Archaea			Candidatus Korarchaeum cryptofilum	1833
Archaea			Candidatus Lokiarchaeota archaeon Loki b31	3276
Archaea			Candidatus Micrarchaeota archaeon CG1 02 60 51	849
Archaea			Candidatus Thorarchaeota archaeon SMTZ1 83	3029
Archaea			Haloarcula sinaiiensis ATCC 33800	4338
Archaea			Nanoarchaeota archaeon NZ13 N	629
Archaea			Thaumarchaeota archaeon 13 1 40CM 3 50 5	1467
Archaea			Thermococcus thioreducens Strain OGL 20	2276
Archaea			Thermoplasmata archaeon M9B1D	1846
Eubacteria			Acaryochloris marina strain MBIC 11017	8172
Eubacteria			Bacillus subtilis strain 168	4260
Eubacteria			Borrelia burgdorferi strain ATCC 35210	1290
Eubacteria			Caldithrix abyssi DSM 13497	3674
Eubacteria			Candidatus Adlerbacteria bacterium RIFOXYC1 FULL 48 26	671
Eubacteria			Candidatus Berkelbacteria bacterium RIFOXYA2 FULL 43 10	840
Eubacteria			Candidatus Gastranaerophilales bacterium HUM 9	1642
Eubacteria			Candidatus Gottesmanbacteria bacterium GW2011 GWA2 47 9	1273
Eubacteria			Candidatus Marinimicrobia bacterium MT.SAG.2	1565
Eubacteria			Candidatus Omnitrophus magneticus	2573
Eubacteria			Candidatus Poribacteria bacterium	3447
Eubacteria			Candidatus Uhrbacteria bacterium RIFCSPLOWO2 02 FULL 48 18	1048
Eubacteria			Candidatus Woesebacteria bacterium RIFCSPLOWO2 01 FULL 39 25	1272
Eubacteria			Candidatus Wolfebacteria bacterium GW2011 GWC2 39 22	1009
Eubacteria			Dyadobacter psychrophilus Strain DSM 22270	5705
Eubacteria			Elusimicrobium minutum strain Pei191	1528
Eubacteria			Escherichia coli strain K12	4391
Eubacteria			Geobacter sulfurreducens strain ATCC 51573	3402
Eubacteria			Koribacter versatilis strain Ellin345	4771
Eubacteria			Litorilinea aerophila Strain ATCC BAA 2444	4877
Eubacteria			Neochlamydia sp. TUME1	2344
Eubacteria			Planococcus halocryophilus Strain DSM 24743	3198
Eubacteria			Polaromonas sp. OV174	4300
Eubacteria			Prochlorococcus marinus strain SARG	1881
Eubacteria			Psychrobacter aquaticus CMS 56	2814
Eubacteria			Rhodopirellula baltica strain DSM 10527	7271
Eubacteria			Rickettsia prowazekii strain Madrid E	832
Eubacteria			Sphingomonas glacialis Strain E6.1	4548
Eubacteria			Subtercola boreus Strain P27444	3774
Eubacteria			Thermotoga maritima strain ATCC 43589	1852
