# Supplementary material for: New plastids, old proteins: repeated endosymbiotic acquisitions in kareniacean dinoflagellates
Source: EMBO Rep. 2024 Mar 18;25(4):16. doi: 10.1038/s44319-024-00103-y (PMC11014865; doi:10.1038/s44319-024-00103-y)
Supplement: Supplementary file 4 — Dataset EV3 [file 44319_2024_103_MOESM4_ESM.xlsx]

## Sheet: Legend
Dataset EV3
Sheet 1: Functionally annotated proteins used in the metabolic reconstruction by metabolic pathway / functional category, species, and phylogenetic affiliation - homologs of with the same putative origin are arranged in rows and colour-coded (orange = plastid-late, blue = plastid-early, purple = plastid-early and shared with other myzozoa or alveolata, blue/grey = dinoflagellate-specific, brown =…
Sheet 2: Numbers of unique KO number annotations for the plastidial datasets by phylogenetic origin (plastid-late, plastid-early, other/unclear) and species, plus pivot table of these numbers for a combined dataset with its χ² statistics

## Sheet: Sheet1
pathway / functional category	KO#	enzyme name	Karenia brevis	Karenia mikimotoi	Karenia papilionacea	Karlodinium micrum CCMP2283	Karlodinium micrum RCC3446	Karlodinium armiger	Takayama helix	RSD
Biosynthesis of amino acids	K00013	histidinol dehydrogenase [EC:1.1.1.23]	N/A	N/A	Karenia-papilionacea-ANV-86795_dino_high	N/A	N/A	N/A	N/A	N/A
			UNPREDICTED: Dinos-Kareniaceae-Karenia-brevis-CCMP2229-CAMPEP-0188991600	UNPREDICTED: Dinos-Kareniaceae-Karenia-mikimotoi-ANV-115062	N/A	UNPREDICTED: Dinos-Kareniaceae-Karlodinium-micrum-Strain-CCMP2283-CAMPEP-0200867406	UNPREDICTED: Dinos-Kareniaceae-Karlodinium-sp-RCC3446-ANV-72568	UNPREDICTED: Dinos-Kareniaceae-Karlodinium-armiger-ANV-76958	UNPREDICTED: Dinos-Kareniaceae-Takayama-helix-ANV-129077	N/A
	K00058	D-3-phosphoglycerate dehydrogenase / 2-oxoglutarate reductase [EC:1.1.1.95 1.1.1.399]	N/A	Karenia-mikimotoi-ANV-128047_dino_high, Karenia-mikimotoi-ANV-147086_dino_high, Karenia-mikimotoi-ANV-183915_dino_high, Karenia-mikimotoi-ANV-88222_dino_high	Karenia-papilionacea-ANV-99021_dino_high	N/A	Karlodinium-sp-RCC3446-ANV-87632_dino_high, SPTP-Karlodinium-sp-RCC3446-ANV-52566_dino_high	Karlodinium-armiger-ANV-84696_dino_high	N/A	RSD-576748_hapto_high
			Karenia-brevis-Wilson-CAMPEP-0189437874	Karenia-mikimotoi-ANV-130948	N/A	UNPREDICTED: Dinos-Kareniaceae-Karlodinium-micrum-Strain-CCMP2283-CAMPEP-0200831062	N/A	N/A	UNPREDICTED: Dinos-Kareniaceae-Takayama-helix-ANV-181904	N/A
	K00133	aspartate-semialdehyde dehydrogenase [EC:1.2.1.11]	N/A	N/A	SPTP-Karenia-papilionacea-ANV-91606_dino_high	Karlodinium-micrum-CCMP2283-CAMPEP-0200866222_dino_high, SPTP-Karlodinium-micrum-CCMP2283-CAMPEP-0200787592_dino_high	Karlodinium-sp-RCC3446-ANV-63357_dino_high, SPTP-Karlodinium-sp-RCC3446-ANV-48420_dino_high	Karlodinium-armiger-ANV-82929_dino_high, SPTP-Karlodinium-armiger-ANV-64156_dino_high	Takayama-helix-ANV-137387_dino_high	RSD-651410_hapto_high
			UNPREDICTED: Dinos-Kareniaceae-Karenia-brevis-CCMP2229-CAMPEP-0188982756	UNPREDICTED: Dinos-Kareniaceae-Karenia-mikimotoi-ANV-102685	N/A	N/A	N/A	N/A	N/A	N/A
	K00134	glyceraldehyde 3-phosphate dehydrogenase [EC:1.2.1.12]	Karenia-brevis-CCMP2229-CAMPEP-0188855024_hapto_high, Karenia-brevis-CCMP2229-CAMPEP-0188855690_hapto_high, Karenia-brevis-CCMP2229-CAMPEP-0188856240_hapto_high, Karenia-brevis-CCMP2229-CAMPEP-0188924318_hapto_high, Karenia-brevis-CCMP2229-CAMPEP-0188924762_hapto_high, Karenia-brevis-CCMP2229-CAMPEP-0188989698_hapto_high, Karenia-brevis-CCMP2229-CAMPEP-0188994594_hapto_high, Karenia-brevis-CCMP22…	Karenia-mikimotoi-ANV-147297_hapto_high, Karenia-mikimotoi-ANV-158551_hapto_high, Karenia-mikimotoi-ANV-220813_hapto_high, Karenia-mikimotoi-ANV-253599_hapto_high, Karenia-mikimotoi-ANV-261757_hapto_high, Karenia-mikimotoi-ANV-265391_hapto_high, Karenia-mikimotoi-ANV-266816_hapto_high, Karenia-mikimotoi-ANV-267663_hapto_high	Karenia-papilionacea-ANV-177696_hapto_high, Karenia-papilionacea-ANV-203262_hapto_high, Karenia-papilionacea-ANV-205588_hapto_high, Karenia-papilionacea-ANV-211696_hapto_high, Karenia-papilionacea-ANV-215333_hapto_high, Karenia-papilionacea-ANV-97951_hapto_high	Karlodinium-micrum-CCMP2283-CAMPEP-0200768398_hapto_high, Karlodinium-micrum-CCMP2283-CAMPEP-0200812818_hapto_high, Karlodinium-micrum-CCMP2283-CAMPEP-0200868992_hapto_high, Karlodinium-micrum-CCMP2283-CAMPEP-0200870382_hapto_high, Karlodinium-micrum-CCMP2283-CAMPEP-0200870384_hapto_high	Karlodinium-sp-RCC3446-ANV-163015_hapto_high, Karlodinium-sp-RCC3446-ANV-178301_hapto_high, Karlodinium-sp-RCC3446-ANV-178866_hapto_high, Karlodinium-sp-RCC3446-ANV-65609_hapto_high,	N/A	N/A	RSD-406766_myzo_high, RSD-406767_alve_high, RSD-406768_alve_high, RSD-406769_, RSD-437047_dino_high
			N/A	Karenia-mikimotoi-ANV-305012_dino_high	N/A	N/A	N/A	Karlodinium-armiger-ANV-162586_dino_high, Karlodinium-armiger-ANV-167672_dino_high, Karlodinium-armiger-ANV-92578_dino_high	N/A	N/A
			Karenia-brevis-SP1-CAMPEP-0189095648_lineage-specific, Karenia-brevis-CCMP2229-CAMPEP-0189004094_err1	Karenia-mikimotoi-ANV-258902_lineage-specific, Karenia-mikimotoi-ANV-281040_lineage-specific, Karenia-mikimotoi-ANV-287014_lineage-specific, Karenia-mikimotoi-ANV-300296_lineage-specific, Karenia-mikimotoi-ANV-229280_err1, Karenia-mikimotoi-ANV-245341_err1	Karenia-papilionacea-ANV-172506_err1, Karenia-papilionacea-ANV-175611_err1	N/A	Karlodinium-sp-RCC3446-ANV-177334_lineage-specific, Karlodinium-sp-RCC3446-ANV-183814_lineage-specific	N/A	Takayama-helix-ANV-304801_lineage-specific	N/A
	K00143	L-2-aminoadipate reductase [EC:1.2.1.95]	N/A	UNPREDICTED: Dinos-Kareniaceae-Karenia-mikimotoi-ANV-52055	UNPREDICTED: Dinos-Kareniaceae-Karenia-papilionacea-ANV-52517	N/A	SPTP-Karlodinium-sp-RCC3446-ANV-146998_lineage-specific	UNPREDICTED: Dinos-Kareniaceae-Karlodinium-armiger-ANV-71013	N/A	N/A
	K00145	N-acetyl-gamma-glutamyl-phosphate reductase [EC:1.2.1.38]	Karenia-brevis-SP1-CAMPEP-0189146442_hapto_high, Karenia-brevis-Wilson-CAMPEP-0189496624_hapto_high	Karenia-mikimotoi-ANV-83790_hapto_high	Karenia-papilionacea-ANV-78269_hapto_high	N/A	N/A	N/A	N/A	RSD-359326_hapto_high
			N/A	N/A	N/A	N/A	SPTP-Karlodinium-sp-RCC3446-ANV-77687_dino_high	Karlodinium-armiger-ANV-96479_dino_high, SPTP-Karlodinium-armiger-ANV-87293_dino_high	N/A	N/A
			N/A	N/A	N/A	UNPREDICTED: Dinos-Kareniaceae-Karlodinium-micrum-Strain-CCMP2283-CAMPEP-0200849274	N/A	N/A	UNPREDICTED: Dinos-Kareniaceae-Takayama-helix-ANV-162020	N/A
	K00215	4-hydroxy-tetrahydrodipicolinate reductase [EC:1.17.1.8]	N/A	Karenia-mikimotoi-ANV-158038_dino_high	N/A	N/A	N/A	N/A	Takayama-helix-ANV-204765_dino_high	N/A
			UNPREDICTED: Dinos-Kareniaceae-Karenia-brevis-CCMP2229-CAMPEP-0188961570	N/A	UNPREDICTED: Dinos-Kareniaceae-Karenia-papilionacea-ANV-118121	UNPREDICTED: Dinos-Kareniaceae-Karlodinium-micrum-Strain-CCMP2283-CAMPEP-0200764832	UNPREDICTED: Dinos-Kareniaceae-Karlodinium-sp-RCC3446-ANV-113579	UNPREDICTED: Dinos-Kareniaceae-Karlodinium-armiger-ANV-134679	N/A	N/A
	K00286	pyrroline-5-carboxylate reductase [EC:1.5.1.2]	N/A	Karenia-mikimotoi-ANV-173352_dino_high	SPTP-Karenia-papilionacea-ANV-117441_dino_high	N/A	Karlodinium-sp-RCC3446-ANV-99123_dino_high	Karlodinium-armiger-ANV-122459_dino_high	Takayama-helix-ANV-186540_dino_high	RSD-81301_dino_high
			N/A	N/A	Karenia-papilionacea-ANV-108647_hapto_high	N/A	N/A	N/A	N/A	N/A
			N/A	Karenia-mikimotoi-ANV-173352___ancestral_brown_candidate	N/A	N/A	Karlodinium-sp-RCC3446-ANV-99123___ancestral_brown_candidate	Karlodinium-armiger-ANV-122459___ancestral_brown_candidate	Takayama-helix-ANV-186540___ancestral_brown_candidate	N/A
			UNPREDICTED: Dinos-Kareniaceae-Karenia-brevis-CCMP2229-CAMPEP-0188873300	SPTP-Karenia-mikimotoi-ANV-155227, SPTP-Karenia-mikimotoi-ANV-155227	N/A	UNPREDICTED: Dinos-Kareniaceae-Karlodinium-micrum-Strain-CCMP2283-CAMPEP-0200805414	N/A	N/A	N/A	N/A
	K00548	5-methyltetrahydrofolate--homocysteine methyltransferase [EC:2.1.1.13]	N/A	Karenia-mikimotoi-ANV-152781_dino_high	N/A	N/A	N/A	N/A	N/A	N/A
			N/A	N/A	N/A	N/A	N/A	N/A	Takayama-helix-ANV-230878_green_high	N/A
			UNPREDICTED: Dinos-Kareniaceae-Karenia-brevis-CCMP2229-CAMPEP-0188855816	N/A	UNPREDICTED: Dinos-Kareniaceae-Karenia-papilionacea-ANV-23607	UNPREDICTED: Dinos-Kareniaceae-Karlodinium-micrum-Strain-CCMP2283-CAMPEP-0200810890	UNPREDICTED: Dinos-Kareniaceae-Karlodinium-sp-RCC3446-ANV-5559	UNPREDICTED: Dinos-Kareniaceae-Karlodinium-armiger-ANV-7553	N/A	N/A
	K00549	5-methyltetrahydropteroyltriglutamate--homocysteine methyltransferase [EC:2.1.1.14]	N/A	Karenia-mikimotoi-ANV-124731_dino_high	N/A	N/A	N/A	N/A	N/A	N/A
			UNPREDICTED: Dinos-Kareniaceae-Karenia-brevis-CCMP2229-CAMPEP-0188853252	N/A	UNPREDICTED: Dinos-Kareniaceae-Karenia-papilionacea-ANV-83213	UNPREDICTED: Dinos-Kareniaceae-Karlodinium-micrum-Strain-CCMP2283-CAMPEP-0200783612	UNPREDICTED: Dinos-Kareniaceae-Karlodinium-sp-RCC3446-ANV-62216	UNPREDICTED: Dinos-Kareniaceae-Karlodinium-armiger-ANV-81832	UNPREDICTED: Dinos-Kareniaceae-Takayama-helix-ANV-153152	N/A
	K00600	glycine hydroxymethyltransferase [EC:2.1.2.1]	Karenia-brevis-CCMP2229-CAMPEP-0188982576_myzo_high, SPTP-Karenia-brevis-CCMP2229-CAMPEP-0188995800_myzo_high	Karenia-mikimotoi-ANV-104727_dino_high	N/A	N/A	N/A	N/A	N/A	RSD-632880_hapto_high
			Karenia-brevis-SP1-CAMPEP-0189115604	SPTP-Karenia-mikimotoi-ANV-69206	Karenia-papilionacea-ANV-43571	UNPREDICTED: Dinos-Kareniaceae-Karlodinium-micrum-Strain-CCMP2283-CAMPEP-0200785852	UNPREDICTED: Dinos-Kareniaceae-Karlodinium-sp-RCC3446-ANV-59837	Karlodinium-armiger-ANV-150892	Takayama-helix-ANV-120505_hapto_low	N/A
	K00615	transketolase [EC:2.2.1.1]	Karenia-brevis-CCMP2229-CAMPEP-0188923964_myzo_low, Karenia-brevis-CCMP2229-CAMPEP-0188992662_myzo_high, Karenia-brevis-SP1-CAMPEP-0189157488_myzo_low, Karenia-brevis-SP3-CAMPEP-0189230332_myzo_low, Karenia-brevis-SP3-CAMPEP-0189307524_myzo_low	Karenia-mikimotoi-ANV-134110_myzo_high, Karenia-mikimotoi-ANV-254033_myzo_low	Karenia-papilionacea-ANV-19634_myzo_low	N/A	Karlodinium-sp-RCC3446-ANV-165381_myzo_low, Karlodinium-sp-RCC3446-ANV-35958_myzo_high	N/A	N/A	N/A
			Karenia-brevis-CCMP2229-CAMPEP-0189004356, Karenia-brevis-SP1-CAMPEP-0189162618, Karenia-brevis-Wilson-CAMPEP-0189410154_lineage-specific, Karenia-brevis-Wilson-CAMPEP-0189497524, SPTP-Karenia-brevis-SP3-CAMPEP-0189312276	Karenia-mikimotoi-ANV-133277	Karenia-papilionacea-ANV-189753	Karlodinium-micrum-CCMP2283-CAMPEP-0200788638_lineage-specific, Karlodinium-micrum-CCMP2283-CAMPEP-0200824060_lineage-specific	Karlodinium-sp-RCC3446-ANV-99015	SPTP-Karlodinium-armiger-ANV-27761	UNPREDICTED: Dinos-Kareniaceae-Takayama-helix-ANV-119513	N/A
	K00616	transaldolase [EC:2.2.1.2]	Karenia-brevis-SP1-CAMPEP-0189007870_hapto_high	Karenia-mikimotoi-ANV-108452_hapto_high, Karenia-mikimotoi-ANV-136699_hapto_low, Karenia-mikimotoi-ANV-105489_hapto_high	Karenia-papilionacea-ANV-57159_hapto_low	N/A	Karlodinium-sp-RCC3446-ANV-67215_hapto_high	N/A	N/A	RSD-391826_
			N/A	N/A	N/A	Karlodinium-micrum-CCMP2283-CAMPEP-0200773038_dino_high	Karlodinium-sp-RCC3446-ANV-113825_dino_high	Karlodinium-armiger-ANV-114059_dino_high	N/A	N/A
			N/A	N/A	N/A	Karlodinium-micrum-CCMP2283-CAMPEP-0200799396_green_low	N/A	N/A	N/A	N/A
			N/A	N/A	N/A	N/A	Karlodinium-sp-RCC3446-ANV-123307	N/A	UNPREDICTED: Dinos-Kareniaceae-Takayama-helix-ANV-181758	N/A
	K00620	glutamate N-acetyltransferase / amino-acid N-acetyltransferase [EC:2.3.1.35 2.3.1.1]	N/A	N/A	Karenia-papilionacea-ANV-45240___brown_LGT_candidate	N/A	N/A	N/A	N/A	RSD-625277_hapto_high
			UNPREDICTED: Dinos-Kareniaceae-Karenia-brevis-CCMP2229-CAMPEP-0189000688	Karenia-mikimotoi-ANV-26984	N/A	UNPREDICTED: Dinos-Kareniaceae-Karlodinium-micrum-Strain-CCMP2283-CAMPEP-0200860374	UNPREDICTED: Dinos-Kareniaceae-Karlodinium-sp-RCC3446-ANV-54881	UNPREDICTED: Dinos-Kareniaceae-Karlodinium-armiger-ANV-55019	UNPREDICTED: Dinos-Kareniaceae-Takayama-helix-ANV-74634	N/A
	K00640	serine O-acetyltransferase [EC:2.3.1.30]	Karenia-brevis-SP1-CAMPEP-0189079954_hapto_high, Karenia-brevis-Wilson-CAMPEP-0189372686_hapto_high, Karenia-brevis-Wilson-CAMPEP-0189455678_hapto_high	Karenia-mikimotoi-ANV-112422_hapto_high, Karenia-mikimotoi-ANV-152037_hapto_high	Karenia-papilionacea-ANV-21596_hapto_high	N/A	N/A	N/A	N/A	RSD-280768_hapto_high
	K00641	homoserine O-acetyltransferase/O-succinyltransferase [EC:2.3.1.31 2.3.1.46]	N/A	N/A	Karenia-papilionacea-ANV-94885_dino_high	N/A	N/A	N/A	N/A	N/A
			UNPREDICTED: Dinos-Kareniaceae-Karenia-brevis-CCMP2229-CAMPEP-0188891438	UNPREDICTED: Dinos-Kareniaceae-Karenia-mikimotoi-ANV-101114	N/A	UNPREDICTED: Dinos-Kareniaceae-Karlodinium-micrum-Strain-CCMP2283-CAMPEP-0200801072	UNPREDICTED: Dinos-Kareniaceae-Karlodinium-sp-RCC3446-ANV-79262	UNPREDICTED: Dinos-Kareniaceae-Karlodinium-armiger-ANV-52564	UNPREDICTED: Dinos-Kareniaceae-Takayama-helix-ANV-118861	N/A
	K00789	S-adenosylmethionine synthetase [EC:2.5.1.6]	Karenia-brevis-SP1-CAMPEP-0189126732_dino_high, Karenia-brevis-Wilson-CAMPEP-0189343742_dino_high, Karenia-brevis-Wilson-CAMPEP-0189495250_dino_high	Karenia-mikimotoi-ANV-112878_dino_high	N/A	N/A	Karlodinium-sp-RCC3446-ANV-80882_dino_high	N/A	Takayama-helix-ANV-306877_dino_high	RSD-636572_dino_high
			N/A	N/A	UNPREDICTED: Dinos-Kareniaceae-Karenia-papilionacea-ANV-74641	UNPREDICTED: Dinos-Kareniaceae-Karlodinium-micrum-Strain-CCMP2283-CAMPEP-0200794080	N/A	UNPREDICTED: Dinos-Kareniaceae-Karlodinium-armiger-ANV-91887	N/A	N/A
	K00814	alanine transaminase [EC:2.6.1.2]	Karenia-brevis-Wilson-CAMPEP-0189337020_dino-specific	Karenia-mikimotoi-ANV-188986_dino-specific, SPTP-Karenia-mikimotoi-ANV-151335_dino-specific	Karenia-papilionacea-ANV-121393_dino-specific	N/A	Karlodinium-sp-RCC3446-ANV-162131_dino-specific	N/A	Takayama-helix-ANV-103211_dino_low, Takayama-helix-ANV-178133_dino-specific	RSD-468650_dino_high
			N/A	N/A	Karenia-papilionacea-ANV-26946	UNPREDICTED: Dinos-Kareniaceae-Karlodinium-micrum-Strain-CCMP2283-CAMPEP-0200796660	N/A	UNPREDICTED: Dinos-Kareniaceae-Karlodinium-armiger-ANV-61979	N/A	N/A
	K00818	acetylornithine aminotransferase [EC:2.6.1.11]	SPTP-Karenia-brevis-CCMP2229-CAMPEP-0188919094___brown_LGT_candidate	N/A	N/A	N/A	N/A	N/A	N/A	N/A
			N/A	UNPREDICTED: Dinos-Kareniaceae-Karenia-mikimotoi-ANV-15928	UNPREDICTED: Dinos-Kareniaceae-Karenia-papilionacea-ANV-117208	UNPREDICTED: Dinos-Kareniaceae-Karlodinium-micrum-Strain-CCMP2283-CAMPEP-0200764778	UNPREDICTED: Dinos-Kareniaceae-Karlodinium-sp-RCC3446-ANV-41803	UNPREDICTED: Dinos-Kareniaceae-Karlodinium-armiger-ANV-55052	UNPREDICTED: Dinos-Kareniaceae-Takayama-helix-ANV-97956	N/A
	K00826	branched-chain amino acid aminotransferase [EC:2.6.1.42]	N/A	N/A	N/A	N/A	Karlodinium-sp-RCC3446-ANV-72970_dino_high	N/A	N/A	N/A
			UNPREDICTED: Dinos-Kareniaceae-Karenia-brevis-CCMP2229-CAMPEP-0188866242	UNPREDICTED: Dinos-Kareniaceae-Karenia-mikimotoi-ANV-127673	UNPREDICTED: Dinos-Kareniaceae-Karenia-papilionacea-ANV-94655	UNPREDICTED: Dinos-Kareniaceae-Karlodinium-micrum-Strain-CCMP2283-CAMPEP-0200827480	N/A	Karlodinium-armiger-ANV-82404	UNPREDICTED: Dinos-Kareniaceae-Takayama-helix-ANV-165618	N/A
	K00873	pyruvate kinase [EC:2.7.1.40]	N/A	Karenia-mikimotoi-ANV-92803_hapto_high	Karenia-papilionacea-ANV-58060_hapto_high	N/A	N/A	N/A	N/A	N/A
			N/A	N/A	N/A	Karlodinium-micrum-CCMP2283-CAMPEP-0200812652_dino_high	N/A	N/A	Takayama-helix-ANV-152904_dino_high	N/A
			UNPREDICTED: Dinos-Kareniaceae-Karenia-brevis-CCMP2229-CAMPEP-0188908906	N/A	N/A	N/A	UNPREDICTED: Dinos-Kareniaceae-Karlodinium-sp-RCC3446-ANV-7827	UNPREDICTED: Dinos-Kareniaceae-Karlodinium-armiger-ANV-19167	N/A	N/A
	K00927	phosphoglycerate kinase [EC:2.7.2.3]	Karenia-brevis-CCMP2229-CAMPEP-0188987090_dino_high, Karenia-brevis-Wilson-CAMPEP-0189492306_dino_high, Karenia-brevis-Wilson-CAMPEP-0189495476_dino_low	Karenia-mikimotoi-ANV-31001_dino_high	Karenia-papilionacea-ANV-213506_dino_high, Karenia-papilionacea-ANV-216607_dino_high	Karlodinium-micrum-CCMP2283-CAMPEP-0200813250_dino-specific	Karlodinium-sp-RCC3446-ANV-47606_dino_high, Karlodinium-sp-RCC3446-ANV-132681_dino-specific	Karlodinium-armiger-ANV-82404_dino_high	SPTP-Takayama-helix-ANV-181705_dino_high	N/A
			Karenia-brevis-Wilson-CAMPEP-0189347274_hapto_high, Karenia-brevis-CCMP2229-CAMPEP-0188850822_hapto_low, Karenia-brevis-CCMP2229-CAMPEP-0188889580_hapto_low	Karenia-mikimotoi-ANV-84739_hapto_low	Karenia-papilionacea-ANV-68031_hapto_low	N/A	N/A	N/A	N/A	N/A
			Karenia-brevis-CCMP2229-CAMPEP-0188911822, Karenia-brevis-Wilson-CAMPEP-0189492456, Karenia-brevis-CCMP2229-CAMPEP-0188992908, Karenia-brevis-SP1-CAMPEP-0189009968, Karenia-brevis-SP1-CAMPEP-0189058848, Karenia-brevis-SP1-CAMPEP-0189162766, Karenia-brevis-SP3-CAMPEP-0189314012_lineage-specific	Karenia-mikimotoi-ANV-185278, Karenia-mikimotoi-ANV-54056	Karenia-papilionacea-ANV-195634_lineage-specific, Karenia-papilionacea-ANV-205325_lineage-specific	Karlodinium-micrum-CCMP2283-CAMPEP-0200812156	N/A	N/A	SPTP-Takayama-helix-ANV-299402_lineage-specific	N/A
	K00930	acetylglutamate kinase [EC:2.7.2.8]	Karenia-brevis-SP1-CAMPEP-0189089492_hapto_high, SPTP-Karenia-brevis-SP3-CAMPEP-0189228238_hapto_high	N/A	Karenia-papilionacea-ANV-73054_hapto_high	N/A	N/A	N/A	N/A	RSD-651376_hapto_high
			N/A	UNPREDICTED: Dinos-Kareniaceae-Karenia-mikimotoi-ANV-108232	N/A	UNPREDICTED: Dinos-Kareniaceae-Karlodinium-micrum-Strain-CCMP2283-CAMPEP-0200784276	UNPREDICTED: Dinos-Kareniaceae-Karlodinium-sp-RCC3446-ANV-88372	UNPREDICTED: Dinos-Kareniaceae-Karlodinium-armiger-ANV-99060	N/A	N/A
	K00931	glutamate 5-kinase [EC:2.7.2.11]	N/A	N/A	N/A	N/A	SPTP-Karlodinium-sp-RCC3446-ANV-70319_myzo_high	N/A	N/A	RSD-343295_
			UNPREDICTED: Dinos-Kareniaceae-Karenia-brevis-CCMP2229-CAMPEP-0188947636	UNPREDICTED: Dinos-Kareniaceae-Karenia-mikimotoi-ANV-102442	UNPREDICTED: Dinos-Kareniaceae-Karenia-papilionacea-ANV-70534	UNPREDICTED: Dinos-Kareniaceae-Karlodinium-micrum-Strain-CCMP2283-CAMPEP-0200844872	N/A	UNPREDICTED: Dinos-Kareniaceae-Karlodinium-armiger-ANV-72847	UNPREDICTED: Dinos-Kareniaceae-Takayama-helix-ANV-136107	N/A
	K00948	ribose-phosphate pyrophosphokinase [EC:2.7.6.1]	N/A	N/A	Karenia-papilionacea-ANV-79885_dino_high	N/A	N/A	N/A	N/A	RSD-421754_dino_high
			UNPREDICTED: Dinos-Kareniaceae-Karenia-brevis-CCMP2229-CAMPEP-0188967568	UNPREDICTED: Dinos-Kareniaceae-Karenia-mikimotoi-ANV-77206		UNPREDICTED: Dinos-Kareniaceae-Karlodinium-micrum-Strain-CCMP2283-CAMPEP-0200761772	UNPREDICTED: Dinos-Kareniaceae-Karlodinium-sp-RCC3446-ANV-72184	UNPREDICTED: Dinos-Kareniaceae-Karlodinium-armiger-ANV-93288	UNPREDICTED: Dinos-Kareniaceae-Takayama-helix-ANV-182374	N/A
	K01079	phosphoserine phosphatase [EC:3.1.3.3]	N/A	Karenia-mikimotoi-ANV-157576_dino_high	N/A	N/A	N/A	N/A	N/A	RSD-307846_dino_high
			UNPREDICTED: Dinos-Kareniaceae-Karenia-brevis-CCMP2229-CAMPEP-0188937062	N/A	UNPREDICTED: Dinos-Kareniaceae-Karenia-papilionacea-ANV-58335	UNPREDICTED: Dinos-Kareniaceae-Karlodinium-micrum-Strain-CCMP2283-CAMPEP-0200869780	UNPREDICTED: Dinos-Kareniaceae-Karlodinium-sp-RCC3446-ANV-141879	UNPREDICTED: Dinos-Kareniaceae-Karlodinium-armiger-ANV-131598	UNPREDICTED: Dinos-Kareniaceae-Takayama-helix-ANV-175587	N/A
	K01438	acetylornithine deacetylase [EC:3.5.1.16]	N/A	N/A	N/A	SPTP-Karlodinium-micrum-CCMP2283-CAMPEP-0200845874_dino_high	SPTP-Karlodinium-sp-RCC3446-ANV-55741_dino_high	SPTP-Karlodinium-armiger-ANV-58982_dino_high	SPTP-Takayama-helix-ANV-261040_dino-specific	RSD-310178_dino_high
			UNPREDICTED: Dinos-Kareniaceae-Karenia-brevis-CCMP2229-CAMPEP-0188935378	UNPREDICTED: Dinos-Kareniaceae-Karenia-mikimotoi-ANV-83850	UNPREDICTED: Dinos-Kareniaceae-Karenia-papilionacea-ANV-51944	N/A	N/A	N/A	N/A	N/A
	K01609	indole-3-glycerol phosphate synthase [EC:4.1.1.48]	Karenia-brevis-CCMP2229-CAMPEP-0188919092_hapto_high	Karenia-mikimotoi-ANV-76399_hapto_high	N/A	N/A	N/A	N/A	N/A	N/A
			N/A	N/A	UNPREDICTED: Dinos-Kareniaceae-Karenia-papilionacea-ANV-32532	N/A	UNPREDICTED: Dinos-Kareniaceae-Karlodinium-sp-RCC3446-ANV-109650	N/A	UNPREDICTED: Dinos-Kareniaceae-Takayama-helix-ANV-201472	N/A
	K01623	fructose-bisphosphate aldolase, class I [EC:4.1.2.13]	Karenia-brevis-CCMP2229-CAMPEP-0188919182_hapto_high, Karenia-brevis-CCMP2229-CAMPEP-0188919364_hapto_high, Karenia-brevis-CCMP2229-CAMPEP-0189001626_hapto_high, Karenia-brevis-SP3-CAMPEP-0189307318_hapto_high, Karenia-brevis-SP3-CAMPEP-0189313460_hapto_high, Karenia-brevis-SP3-CAMPEP-0189314102_hapto_high, Karenia-brevis-Wilson-CAMPEP-0189331032_hapto_high, Karenia-brevis-Wilson-CAMPEP-018948614…	Karenia-mikimotoi-ANV-70164_hapto_high, Karenia-mikimotoi-ANV-95708_hapto_high	Karenia-papilionacea-ANV-191768_hapto_high, Karenia-papilionacea-ANV-206974_hapto_high, Karenia-papilionacea-ANV-215249_hapto_high, Karenia-papilionacea-ANV-218216_hapto_high, Karenia-papilionacea-ANV-221118_hapto_high, Karenia-papilionacea-ANV-226438_hapto_high, Karenia-papilionacea-ANV-62574_hapto_high, Karenia-papilionacea-ANV-88487_hapto_high	N/A	Karlodinium-sp-RCC3446-ANV-116616_hapto_high	Karlodinium-armiger-ANV-69807_hapto_high, Karlodinium-armiger-ANV-75135_hapto_high	SPTP-Takayama-helix-ANV-220989_hapto_high	RSD-225848_?
			Karenia-brevis-SP1-CAMPEP-0189022152_dino_high, Karenia-brevis-Wilson-CAMPEP-0189498320_dino_high	Karenia-mikimotoi-ANV-140226_dino_high	N/A	N/A	N/A	N/A	Takayama-helix-ANV-268609_dino_high	N/A
			Karenia-brevis-Wilson-CAMPEP-0189440116_lineage-specific	Karenia-mikimotoi-ANV-250485_lineage-specific	Karenia-papilionacea-ANV-228606_lineage-specific	UNPREDICTED: Dinos-Kareniaceae-Karlodinium-micrum-Strain-CCMP2283-CAMPEP-0200765996	N/A	N/A	SPTP-Takayama-helix-ANV-254447_lineage-specific, SPTP-Takayama-helix-ANV-332393_err1	N/A
	K01624	fructose-bisphosphate aldolase, class II [EC:4.1.2.13]	N/A	SPTP-Karenia-mikimotoi-ANV-206289_dino_high	N/A	N/A	N/A	Karlodinium-armiger-ANV-220067_dino_low	N/A	N/A
			Karenia-brevis-CCMP2229-CAMPEP-0188850952, Karenia-brevis-CCMP2229-CAMPEP-0188856322, Karenia-brevis-SP1-CAMPEP-0189016068, Karenia-brevis-SP1-CAMPEP-0189162370, Karenia-brevis-SP1-CAMPEP-0189168200, Karenia-brevis-SP3-CAMPEP-0189234190, Karenia-brevis-Wilson-CAMPEP-0189428936_lineage-specific, Karenia-brevis-Wilson-CAMPEP-0189498314, Karenia-brevis-Wilson-CAMPEP-0189498570, SPTP-Karenia-brevis-C…	Karenia-mikimotoi-ANV-152643, Karenia-mikimotoi-ANV-164373, Karenia-mikimotoi-ANV-196375, Karenia-mikimotoi-ANV-210435, Karenia-mikimotoi-ANV-277520_lineage-specific, SPTP-Karenia-mikimotoi-ANV-240564	Karenia-papilionacea-ANV-104250, Karenia-papilionacea-ANV-67821, Karenia-papilionacea-ANV-95665	Karlodinium-micrum-CCMP2283-CAMPEP-0200829012, Karlodinium-micrum-CCMP2283-CAMPEP-0200870368, SPTP-Karlodinium-micrum-CCMP2283-CAMPEP-0200761168, SPTP-Karlodinium-micrum-CCMP2283-CAMPEP-0200801492, SPTP-Karlodinium-micrum-CCMP2283-CAMPEP-0200868856	Karlodinium-sp-RCC3446-ANV-144857, Karlodinium-sp-RCC3446-ANV-72876, SPTP-Karlodinium-sp-RCC3446-ANV-59362, SPTP-Karlodinium-sp-RCC3446-ANV-62947, SPTP-Karlodinium-sp-RCC3446-ANV-70285	Karlodinium-armiger-ANV-204306_lineage-specific	UNPREDICTED: Dinos-Kareniaceae-Takayama-helix-ANV-183420	N/A
	K01626	3-deoxy-7-phosphoheptulonate synthase [EC:2.5.1.54]	N/A	N/A	N/A	N/A	N/A	Karlodinium-armiger-ANV-81680_dino_high	N/A	N/A
			UNPREDICTED: Dinos-Kareniaceae-Karenia-brevis-CCMP2229-CAMPEP-0188868742	UNPREDICTED: Dinos-Kareniaceae-Karenia-mikimotoi-ANV-77410	UNPREDICTED: Dinos-Kareniaceae-Karenia-papilionacea-ANV-75272	UNPREDICTED: Dinos-Kareniaceae-Karlodinium-micrum-Strain-CCMP2283-CAMPEP-0200846584	UNPREDICTED: Dinos-Kareniaceae-Karlodinium-sp-RCC3446-ANV-73714	N/A	UNPREDICTED: Dinos-Kareniaceae-Takayama-helix-ANV-180954	N/A
	K01652	acetolactate synthase I/II/III large subunit [EC:2.2.1.6]	UNPREDICTED: Dinos-Kareniaceae-Karenia-brevis-CCMP2229-CAMPEP-0188850392	UNPREDICTED: Dinos-Kareniaceae-Karenia-mikimotoi-ANV-50897	UNPREDICTED: Dinos-Kareniaceae-Karenia-papilionacea-ANV-34539	UNPREDICTED: Dinos-Kareniaceae-Karlodinium-micrum-Strain-CCMP2283-CAMPEP-0200846256	SPTP-Karlodinium-sp-RCC3446-ANV-11461	UNPREDICTED: Dinos-Kareniaceae-Karlodinium-armiger-ANV-33005	UNPREDICTED: Dinos-Kareniaceae-Takayama-helix-ANV-51494	N/A
	K01689	enolase [EC:4.2.1.11]	Karenia-brevis-SP3-CAMPEP-0189270278_dino_low, SPTP-Karenia-brevis-SP1-CAMPEP-0189156072_dino_high, SPTP-Karenia-brevis-Wilson-CAMPEP-0189324648_dino_high	Karenia-mikimotoi-ANV-121244_dino_high, SPTP-Karenia-mikimotoi-ANV-129377_dino_high	Karenia-papilionacea-ANV-28955_dino_high, Karenia-papilionacea-ANV-99766_dino_high, SPTP-Karenia-papilionacea-ANV-25321_dino_high, SPTP-Karenia-papilionacea-ANV-49723_dino_high	N/A	N/A	Karlodinium-armiger-ANV-168253_dino_high	SPTP-Takayama-helix-ANV-248357_dino_high	N/A
			Karenia-brevis-Wilson-CAMPEP-0189380430	N/A	SPTP-Karenia-papilionacea-ANV-95729_lineage-specific	Karlodinium-micrum-CCMP2283-CAMPEP-0200793156	Karlodinium-sp-RCC3446-ANV-77456	N/A	N/A	N/A
	K01702	3-isopropylmalate dehydratase [EC:4.2.1.33]	UNPREDICTED: Dinos-Kareniaceae-Karenia-brevis-CCMP2229-CAMPEP-0188992260	UNPREDICTED: Dinos-Kareniaceae-Karenia-mikimotoi-ANV-40191	UNPREDICTED: Dinos-Kareniaceae-Karenia-papilionacea-ANV-17127	UNPREDICTED: Dinos-Kareniaceae-Karlodinium-micrum-Strain-CCMP2283-CAMPEP-0200809944	UNPREDICTED: Dinos-Kareniaceae-Karlodinium-sp-RCC3446-ANV-17877	Karlodinium-armiger-ANV-123249_dino-specific	UNPREDICTED: Dinos-Kareniaceae-Takayama-helix-ANV-36653	N/A
	K01714	4-hydroxy-tetrahydrodipicolinate synthase [EC:4.3.3.7]	N/A	Karenia-mikimotoi-ANV-144491_dino_high	Karenia-papilionacea-ANV-89033_dino_high	N/A	N/A	Karlodinium-armiger-ANV-104800_dino_high	N/A	N/A
			UNPREDICTED: Dinos-Kareniaceae-Karenia-brevis-CCMP2229-CAMPEP-0188984632	N/A	N/A	UNPREDICTED: Dinos-Kareniaceae-Karlodinium-micrum-Strain-CCMP2283-CAMPEP-0200849026	UNPREDICTED: Dinos-Kareniaceae-Karlodinium-sp-RCC3446-ANV-100200	N/A	Takayama-helix-ANV-169812	N/A
	K01733	threonine synthase [EC:4.2.3.1]	UNPREDICTED: Dinos-Kareniaceae-Karenia-brevis-CCMP2229-CAMPEP-0188998180	SPTP-Karenia-mikimotoi-ANV-27280_dino-specific	UNPREDICTED: Dinos-Kareniaceae-Karenia-papilionacea-ANV-12899	UNPREDICTED: Dinos-Kareniaceae-Karlodinium-micrum-Strain-CCMP2283-CAMPEP-0200867662	UNPREDICTED: Dinos-Kareniaceae-Karlodinium-sp-RCC3446-ANV-47732	UNPREDICTED: Dinos-Kareniaceae-Karlodinium-sp-RCC3446-ANV-47732	UNPREDICTED: Dinos-Kareniaceae-Takayama-helix-ANV-86536	N/A
	K01735	3-dehydroquinate synthase [EC:4.2.3.4]	N/A	N/A	N/A	Karlodinium-micrum-CCMP2283-CAMPEP-0200868950_dino_high	N/A	Karlodinium-armiger-ANV-154474_dino_low	Takayama-helix-ANV-53721_dino_high	N/A
			N/A	Karenia-mikimotoi-ANV-46874_hapto_high	N/A	N/A	N/A	N/A	N/A	N/A
			Karenia-brevis-CCMP2229-CAMPEP-0188876784, SPTP-Karenia-brevis-SP1-CAMPEP-0189162356_err1	N/A	UNPREDICTED: Dinos-Kareniaceae-Karenia-papilionacea-ANV-49179	N/A	N/A	Karlodinium-armiger-ANV-20451	N/A	N/A
	K01738	cysteine synthase [EC:2.5.1.47]	Karenia-brevis-SP1-CAMPEP-0189014144_hapto_high, Karenia-brevis-SP1-CAMPEP-0189089456_hapto_high	Karenia-mikimotoi-ANV-87690_hapto_high	Karenia-papilionacea-ANV-76006_hapto_high	N/A	N/A	N/A	N/A	RSD-70996_hapto_high
			Karenia-brevis-CCMP2229-CAMPEP-0188921014_lineage-specific	Karenia-mikimotoi-ANV-71423_lineage-specific	N/A	Karlodinium-micrum-CCMP2283-CAMPEP-0200779980	Karlodinium-sp-RCC3446-ANV-48708_lineage-specific	UNPREDICTED: Dinos-Kareniaceae-Karlodinium-armiger-ANV-56749	UNPREDICTED: Dinos-Kareniaceae-Takayama-helix-ANV-164075	N/A
	K01758	cystathionine gamma-lyase [EC:4.4.1.1]	N/A	Karenia-mikimotoi-ANV-241487_dino_high	N/A	N/A	N/A	N/A	N/A	N/A
			N/A	Karenia-mikimotoi-ANV-241487___ancestral_brown_candidate	N/A	N/A	N/A	N/A	N/A	N/A
			N/A	N/A	UNPREDICTED: Dinos-Kareniaceae-Karenia-papilionacea-ANV-162115	N/A	UNPREDICTED: Dinos-Kareniaceae-Karlodinium-sp-RCC3446-ANV-74819	UNPREDICTED: Dinos-Kareniaceae-Karlodinium-armiger-ANV-77095	UNPREDICTED: Dinos-Kareniaceae-Takayama-helix-ANV-99254	N/A
	K01783	ribulose-phosphate 3-epimerase [EC:5.1.3.1]	Karenia-brevis-CCMP2229-CAMPEP-0188941588, Karenia-brevis-CCMP2229-CAMPEP-0188992186, Karenia-brevis-SP1-CAMPEP-0189079856, Karenia-brevis-SP1-CAMPEP-0189085292, Karenia-brevis-SP1-CAMPEP-0189162126, Karenia-brevis-SP3-CAMPEP-0189194218, SPTP-Karenia-brevis-SP1-CAMPEP-0189020686	Karenia-mikimotoi-ANV-107951, Karenia-mikimotoi-ANV-140381, Karenia-mikimotoi-ANV-184149	Karenia-papilionacea-ANV-108540, Karenia-papilionacea-ANV-110668, Karenia-papilionacea-ANV-88809	Karlodinium-micrum-CCMP2283-CAMPEP-0200791812, Karlodinium-micrum-CCMP2283-CAMPEP-0200809402	Karlodinium-sp-RCC3446-ANV-101291, Karlodinium-sp-RCC3446-ANV-73548	Karlodinium-armiger-ANV-108200, Karlodinium-armiger-ANV-176736_hapto_low	Takayama-helix-ANV-154852	RSD-282268_
	K01803	triosephosphate isomerase (TIM) [EC:5.3.1.1]	N/A	N/A	Karenia-papilionacea-ANV-132876_dino_high	Karlodinium-micrum-CCMP2283-CAMPEP-0200850366_dino_low	Karlodinium-sp-RCC3446-ANV-100463_dino_high	Karlodinium-armiger-ANV-141500_dino_high, Karlodinium-armiger-ANV-209064_dino_low	Takayama-helix-ANV-185395_dino_high	N/A
			Karenia-brevis-CCMP2229-CAMPEP-0188999742, Karenia-brevis-SP1-CAMPEP-0189162796, Karenia-brevis-SP3-CAMPEP-0189313128, Karenia-brevis-Wilson-CAMPEP-0189489908	Karenia-mikimotoi-ANV-9026	Karenia-papilionacea-ANV-188655, Karenia-papilionacea-ANV-89561	Karlodinium-micrum-CCMP2283-CAMPEP-0200861718, Karlodinium-micrum-CCMP2283-CAMPEP-0200854976_err1	Karlodinium-sp-RCC3446-ANV-82930	N/A	N/A	N/A
	K01807	ribose 5-phosphate isomerase A [EC:5.3.1.6]	Karenia-brevis-CCMP2229-CAMPEP-0188983080_hapto_high	Karenia-mikimotoi-ANV-136441_hapto_high	Karenia-papilionacea-ANV-104353_hapto_high	Karlodinium-micrum-CCMP2283-CAMPEP-0200858440_hapto_high	Karlodinium-sp-RCC3446-ANV-162048_hapto_high, Karlodinium-sp-RCC3446-ANV-95115_hapto_low	Karlodinium-armiger-ANV-136814_hapto_low	N/A	N/A
			N/A	N/A	N/A	SPTP-Karlodinium-micrum-CCMP2283-CAMPEP-0200781636_dino-specific	SPTP-Karlodinium-sp-RCC3446-ANV-93264_dino_high	N/A	N/A	N/A
			N/A	Karenia-mikimotoi-ANV-269545_lineage-specific	N/A	N/A	N/A	N/A	UNPREDICTED: Dinos-Kareniaceae-Takayama-helix-ANV-192902	N/A
	K01834	ribose 5-phosphate isomerase A [EC:5.3.1.6]	N/A	N/A	N/A	N/A	N/A	Karlodinium-armiger-ANV-115937_dino_high	N/A	RSD-107145_no_hits, RSD-177447_?, RSD-337479_hapto_high, RSD-508120_hapto_high, RSD-521619_hapto_high, RSD-63076_
			N/A	N/A	N/A	N/A	N/A	Karlodinium-armiger-ANV-51251_hapto_high	N/A	N/A
			UNPREDICTED: Dinos-Kareniaceae-Karenia-brevis-CCMP2229-CAMPEP-0188914506	UNPREDICTED: Dinos-Kareniaceae-Karenia-mikimotoi-ANV-136607	UNPREDICTED: Dinos-Kareniaceae-Karenia-papilionacea-ANV-135468	UNPREDICTED: Dinos-Kareniaceae-Karlodinium-micrum-Strain-CCMP2283-CAMPEP-0200848282	UNPREDICTED: Dinos-Kareniaceae-Karlodinium-sp-RCC3446-ANV-104243	N/A	UNPREDICTED: Dinos-Kareniaceae-Takayama-helix-ANV-171178	N/A
	K01850	chorismate mutase [EC:5.4.99.5]	N/A	N/A	N/A	N/A	Karlodinium-sp-RCC3446-ANV-115803_dino_high	N/A	N/A	N/A
			N/A	UNPREDICTED: Dinos-Kareniaceae-Karenia-mikimotoi-ANV-131095	UNPREDICTED: Dinos-Kareniaceae-Karenia-papilionacea-ANV-96964	UNPREDICTED: Dinos-Kareniaceae-Karlodinium-micrum-Strain-CCMP2283-CAMPEP-0200856212	N/A	UNPREDICTED: Dinos-Kareniaceae-Karlodinium-armiger-ANV-143485	UNPREDICTED: Dinos-Kareniaceae-Takayama-helix-ANV-205343	N/A
	K01915	glutamine synthetase [EC:6.3.1.2]	Karenia-brevis-CCMP2229-CAMPEP-0188891910_dino_high, Karenia-brevis-SP1-CAMPEP-0189088176_dino_high	Karenia-mikimotoi-ANV-20777_dino_high, Karenia-mikimotoi-ANV-81414_dino_high	N/A	N/A	Karlodinium-sp-RCC3446-ANV-62686_dino_high	Karlodinium-armiger-ANV-83543_dino_high	N/A	RSD-634311_prok_high
			N/A	N/A	UNPREDICTED: Dinos-Kareniaceae-Karenia-papilionacea-ANV-91041	UNPREDICTED: Dinos-Kareniaceae-Karlodinium-micrum-Strain-CCMP2283-CAMPEP-0200797344	N/A	N/A	UNPREDICTED: Dinos-Kareniaceae-Takayama-helix-ANV-101313	N/A
	K01953	asparagine synthase (glutamine-hydrolysing) [EC:6.3.5.4]	Karenia-brevis-CCMP2229-CAMPEP-0188850824_dino_high, Karenia-brevis-SP1-CAMPEP-0189059300_dino_high	N/A	N/A	N/A	Karlodinium-sp-RCC3446-ANV-22956_dino_high	Karlodinium-armiger-ANV-150514_dino_high	N/A	RSD-29678_hapto_high, RSD-29680_hapto_high, RSD-29682_hapto_high, RSD-410223_X
			N/A	N/A	N/A	N/A	N/A	Karlodinium-armiger-ANV-33859_hapto_high	N/A	N/A
			Karenia-brevis-CCMP2229-CAMPEP-0188923026_lineage-specific	Karenia-mikimotoi-ANV-57021	UNPREDICTED: Dinos-Kareniaceae-Karenia-papilionacea-ANV-31979	UNPREDICTED: Dinos-Kareniaceae-Karlodinium-micrum-Strain-CCMP2283-CAMPEP-0200811936	N/A	N/A	Takayama-helix-ANV-80514	N/A
	K12524	bifunctional aspartokinase / homoserine dehydrogenase 1 [EC:2.7.2.4 1.1.1.3]	Karenia-brevis-SP1-CAMPEP-0189168586_dino_high	Karenia-mikimotoi-ANV-89549_dino_high	N/A	Karlodinium-micrum-CCMP2283-CAMPEP-0200759602_dino_high, Karlodinium-micrum-CCMP2283-CAMPEP-0200783266_dino_high, SPTP-Karlodinium-micrum-CCMP2283-CAMPEP-0200792316_dino_high	Karlodinium-sp-RCC3446-ANV-51003_dino_high, Karlodinium-sp-RCC3446-ANV-5347_dino_high, Karlodinium-sp-RCC3446-ANV-70968_dino_high	Karlodinium-armiger-ANV-12902_dino_high, Karlodinium-armiger-ANV-64946_dino_high	SPTP-Takayama-helix-ANV-109966_dino_high	RSD-312783_dino_high, RSD-312785_dino_high
			N/A	N/A	UNPREDICTED: Dinos-Kareniaceae-Karenia-papilionacea-ANV-80481	N/A	N/A	N/A	N/A	RSD-537744_hapto_high
	K13830	pentafunctional AROM polypeptide	Karenia-brevis-CCMP2229-CAMPEP-0188876978_dino_high	N/A	N/A	N/A	N/A	N/A	N/A	N/A
			N/A	N/A	UNPREDICTED: Dinos-Kareniaceae-Karenia-papilionacea-ANV-18044	UNPREDICTED: Dinos-Kareniaceae-Karlodinium-micrum-Strain-CCMP2283-CAMPEP-0200866998	UNPREDICTED: Dinos-Kareniaceae-Karlodinium-sp-RCC3446-ANV-21510	UNPREDICTED: Dinos-Kareniaceae-Karlodinium-armiger-ANV-92868	UNPREDICTED: Dinos-Kareniaceae-Takayama-helix-ANV-29923	N/A
	K14155	cysteine-S-conjugate beta-lyase [EC:4.4.1.13]	N/A	Karenia-mikimotoi-ANV-119181_dino_high	N/A	N/A	N/A	N/A	N/A	N/A
			N/A	N/A	UNPREDICTED: Dinos-Kareniaceae-Karenia-papilionacea-ANV-134221	N/A	UNPREDICTED: Dinos-Kareniaceae-Karlodinium-sp-RCC3446-ANV-77914	UNPREDICTED: Dinos-Kareniaceae-Karlodinium-armiger-ANV-111812	UNPREDICTED: Dinos-Kareniaceae-Takayama-helix-ANV-126627	N/A
	K14454	aspartate aminotransferase, cytoplasmic [EC:2.6.1.1]	Karenia-brevis-Wilson-CAMPEP-0189410854_myzo_high	N/A	Karenia-papilionacea-ANV-62538_dino_high, Karenia-papilionacea-ANV-78886_myzo_high	N/A	N/A	N/A	N/A	RSD-236022_?, RSD-83915_dino_high, RSD-83921_dino_high, RSD-83925_dino_high
			N/A	Karenia-mikimotoi-ANV-98745	N/A	UNPREDICTED: Dinos-Kareniaceae-Karlodinium-micrum-Strain-CCMP2283-CAMPEP-0200793558	UNPREDICTED: Dinos-Kareniaceae-Karlodinium-sp-RCC3446-ANV-49417	UNPREDICTED: Dinos-Kareniaceae-Karlodinium-armiger-ANV-74834	UNPREDICTED: Dinos-Kareniaceae-Takayama-helix-ANV-16924	N/A
	K14677	aminoacylase [EC:3.5.1.14]	UNPREDICTED: Dinos-Kareniaceae-Karenia-brevis-CCMP2229-CAMPEP-0188948592	UNPREDICTED: Dinos-Kareniaceae-Karenia-mikimotoi-ANV-109440	UNPREDICTED: Dinos-Kareniaceae-Karenia-papilionacea-ANV-74290	N/A	UNPREDICTED: Dinos-Kareniaceae-Karlodinium-sp-RCC3446-ANV-179801	Karlodinium-armiger-ANV-171729_dino-specific, Karlodinium-armiger-ANV-218020_dino-specific, Karlodinium-armiger-ANV-218189_dino-specific	SPTP-Takayama-helix-ANV-295461_lineage-specific	N/A
	K14682	amino-acid N-acetyltransferase [EC:2.3.1.1]	UNPREDICTED: Dinos-Kareniaceae-Karenia-brevis-CCMP2229-CAMPEP-0188878284	Karenia-mikimotoi-ANV-37894	Karenia-papilionacea-ANV-19846	N/A	UNPREDICTED: Dinos-Kareniaceae-Karlodinium-sp-RCC3446-ANV-45560	UNPREDICTED: Dinos-Kareniaceae-Karlodinium-armiger-ANV-88449	UNPREDICTED: Dinos-Kareniaceae-Takayama-helix-ANV-66039	RSD-127656_hapto_high, RSD-127667_hapto_high
	K15634	2, 3-bisphosphoglycerate-dependent phosphoglycerate mutase [EC:5.4.2.11]	N/A	N/A	N/A	N/A	SPTP-Karlodinium-sp-RCC3446-ANV-123647_dino_high	N/A	N/A	N/A
			UNPREDICTED: Dinos-Kareniaceae-Karenia-brevis-CCMP2229-CAMPEP-0188979048	UNPREDICTED: Dinos-Kareniaceae-Karenia-mikimotoi-ANV-130373	UNPREDICTED: Dinos-Kareniaceae-Karenia-papilionacea-ANV-114069	UNPREDICTED: Dinos-Kareniaceae-Karlodinium-micrum-Strain-CCMP2283-CAMPEP-0200837584	N/A	UNPREDICTED: Dinos-Kareniaceae-Karlodinium-armiger-ANV-84520	UNPREDICTED: Dinos-Kareniaceae-Takayama-helix-ANV-136886	N/A
	K15849	bifunctional aspartate aminotransferase and glutamate/aspartate-prephenate aminotransferase [EC:2.6.1.1 2.6.1.78 2.6.1.79]	UNPREDICTED: Dinos-Kareniaceae-Karenia-brevis-CCMP2229-CAMPEP-0188905796	Karenia-mikimotoi-ANV-102885	UNPREDICTED: Dinos-Kareniaceae-Karenia-papilionacea-ANV-108951	UNPREDICTED: Dinos-Kareniaceae-Karlodinium-micrum-Strain-CCMP2283-CAMPEP-0200801724	UNPREDICTED: Dinos-Kareniaceae-Karlodinium-sp-RCC3446-ANV-71907	UNPREDICTED: Dinos-Kareniaceae-Karlodinium-armiger-ANV-84562	UNPREDICTED: Dinos-Kareniaceae-Takayama-helix-ANV-152666	N/A
	K17989	L-serine/L-threonine ammonia-lyase [EC:4.3.1.17 4.3.1.19]	N/A	Karenia-mikimotoi-ANV-173953_dino_high	Karenia-papilionacea-ANV-75711_dino_high	N/A	N/A	N/A	N/A	RSD-155254_hapto_high
			UNPREDICTED: Dinos-Kareniaceae-Karenia-brevis-CCMP2229-CAMPEP-0188928096	N/A	N/A	UNPREDICTED: Dinos-Kareniaceae-Karlodinium-micrum-Strain-CCMP2283-CAMPEP-0200840908	UNPREDICTED: Dinos-Kareniaceae-Karlodinium-sp-RCC3446-ANV-47416	UNPREDICTED: Dinos-Kareniaceae-Karlodinium-armiger-ANV-117548	UNPREDICTED: Dinos-Kareniaceae-Takayama-helix-ANV-104544	N/A
Carbon fixation in photosynthetic organisms	K00026	malate dehydrogenase [EC:1.1.1.37]	Karenia-brevis-CCMP2229-CAMPEP-0188984354_dino_high, Karenia-brevis-SP1-CAMPEP-0189063184_dino-specific, Karenia-brevis-SP1-CAMPEP-0189161702_dino_high, Karenia-brevis-SP1-CAMPEP-0189170958_dino_high, Karenia-brevis-SP3-CAMPEP-0189307746_dino_high, Karenia-brevis-Wilson-CAMPEP-0189344390_dino_high, Karenia-brevis-Wilson-CAMPEP-0189375848_dino_high, Karenia-brevis-Wilson-CAMPEP-0189422724_dino_hig…	Karenia-mikimotoi-ANV-106505_dino_high, Karenia-mikimotoi-ANV-110453_dino_high, Karenia-mikimotoi-ANV-144399_dino_high, Karenia-mikimotoi-ANV-189966_dino_high, Karenia-mikimotoi-ANV-203891_dino_high, Karenia-mikimotoi-ANV-231438_dino_high, Karenia-mikimotoi-ANV-263888_dino_high, SPTP-Karenia-mikimotoi-ANV-174253_dino_high	Karenia-papilionacea-ANV-207707_dino_high, Karenia-papilionacea-ANV-76379_dino_high, Karenia-papilionacea-ANV-84109_dino_high	Karlodinium-micrum-CCMP2283-CAMPEP-0200788274_dino_high, Karlodinium-micrum-CCMP2283-CAMPEP-0200870306_dino_high	Karlodinium-sp-RCC3446-ANV-70494_dino_high, Karlodinium-sp-RCC3446-ANV-73041_dino_high	Karlodinium-armiger-ANV-102677_dino_high, Karlodinium-armiger-ANV-70101_dino_high, Karlodinium-armiger-ANV-81279_dino_high, Karlodinium-armiger-ANV-87566_dino_high	SPTP-Takayama-helix-ANV-107998_dino_high	N/A
			N/A	Karenia-mikimotoi-ANV-300181_lineage-specific	N/A	N/A	N/A	N/A	N/A	N/A
	K00029	malate dehydrogenase (oxaloacetate-decarboxylating)(NADP+) [EC:1.1.1.40]	N/A	N/A	N/A	N/A	Karlodinium-sp-RCC3446-ANV-38410_dino_high	N/A	N/A	RSD-331384_, RSD-331402
			UNPREDICTED: Dinos-Kareniaceae-Karenia-brevis-CCMP2229-CAMPEP-0188895310	UNPREDICTED: Dinos-Kareniaceae-Karenia-mikimotoi-ANV-41802	UNPREDICTED: Dinos-Kareniaceae-Karenia-papilionacea-ANV-32944	Karlodinium-micrum-CCMP2283-CAMPEP-0200784854	Karlodinium-sp-RCC3446-ANV-24513	UNPREDICTED: Dinos-Kareniaceae-Karlodinium-armiger-ANV-35960	UNPREDICTED: Dinos-Kareniaceae-Takayama-helix-ANV-119866	N/A
	K00134	glyceraldehyde 3-phosphate dehydrogenase [EC:1.2.1.12]	Karenia-brevis-CCMP2229-CAMPEP-0188855024_hapto_high, Karenia-brevis-CCMP2229-CAMPEP-0188855690_hapto_high, Karenia-brevis-CCMP2229-CAMPEP-0188856240_hapto_high, Karenia-brevis-CCMP2229-CAMPEP-0188924318_hapto_high, Karenia-brevis-CCMP2229-CAMPEP-0188924762_hapto_high, Karenia-brevis-CCMP2229-CAMPEP-0188989698_hapto_high, Karenia-brevis-CCMP2229-CAMPEP-0188994594_hapto_high, Karenia-brevis-CCMP22…	Karenia-mikimotoi-ANV-147297_hapto_high, Karenia-mikimotoi-ANV-158551_hapto_high, Karenia-mikimotoi-ANV-220813_hapto_high, Karenia-mikimotoi-ANV-253599_hapto_high, Karenia-mikimotoi-ANV-261757_hapto_high, Karenia-mikimotoi-ANV-265391_hapto_high, Karenia-mikimotoi-ANV-266816_hapto_high, Karenia-mikimotoi-ANV-267663_hapto_high	Karenia-papilionacea-ANV-177696_hapto_high, Karenia-papilionacea-ANV-203262_hapto_high, Karenia-papilionacea-ANV-205588_hapto_high, Karenia-papilionacea-ANV-211696_hapto_high, Karenia-papilionacea-ANV-215333_hapto_high, Karenia-papilionacea-ANV-97951_hapto_high	Karlodinium-micrum-CCMP2283-CAMPEP-0200768398_hapto_high, Karlodinium-micrum-CCMP2283-CAMPEP-0200812818_hapto_high, Karlodinium-micrum-CCMP2283-CAMPEP-0200868992_hapto_high, Karlodinium-micrum-CCMP2283-CAMPEP-0200870382_hapto_high, Karlodinium-micrum-CCMP2283-CAMPEP-0200870384_hapto_high	Karlodinium-sp-RCC3446-ANV-163015_hapto_high, Karlodinium-sp-RCC3446-ANV-178301_hapto_high, Karlodinium-sp-RCC3446-ANV-178866_hapto_high, Karlodinium-sp-RCC3446-ANV-65609_hapto_high,	N/A	N/A	RSD-406766_myzo_high, RSD-406767_alve_high, RSD-406768_alve_high, RSD-406769_, RSD-437047_dino_high
			N/A	Karenia-mikimotoi-ANV-305012_dino_high	N/A	N/A	N/A	Karlodinium-armiger-ANV-162586_dino_high, Karlodinium-armiger-ANV-167672_dino_high, Karlodinium-armiger-ANV-92578_dino_high	N/A	N/A
			Karenia-brevis-SP1-CAMPEP-0189095648_lineage-specific, Karenia-brevis-CCMP2229-CAMPEP-0189004094_err1	Karenia-mikimotoi-ANV-258902_lineage-specific, Karenia-mikimotoi-ANV-281040_lineage-specific, Karenia-mikimotoi-ANV-287014_lineage-specific, Karenia-mikimotoi-ANV-300296_lineage-specific, Karenia-mikimotoi-ANV-229280_err1, Karenia-mikimotoi-ANV-245341_err1	Karenia-papilionacea-ANV-172506_err1, Karenia-papilionacea-ANV-175611_err1	N/A	Karlodinium-sp-RCC3446-ANV-177334_lineage-specific, Karlodinium-sp-RCC3446-ANV-183814_lineage-specific	N/A	Takayama-helix-ANV-304801_lineage-specific	N/A
	K00615	transketolase [EC:2.2.1.1]	Karenia-brevis-CCMP2229-CAMPEP-0188923964_myzo_low, Karenia-brevis-CCMP2229-CAMPEP-0188992662_myzo_high, Karenia-brevis-SP1-CAMPEP-0189157488_myzo_low, Karenia-brevis-SP3-CAMPEP-0189230332_myzo_low, Karenia-brevis-SP3-CAMPEP-0189307524_myzo_low	Karenia-mikimotoi-ANV-134110_myzo_high, Karenia-mikimotoi-ANV-254033_myzo_low	Karenia-papilionacea-ANV-19634_myzo_low	N/A	Karlodinium-sp-RCC3446-ANV-165381_myzo_low, Karlodinium-sp-RCC3446-ANV-35958_myzo_high	N/A	N/A	N/A
			Karenia-brevis-CCMP2229-CAMPEP-0189004356, Karenia-brevis-SP1-CAMPEP-0189162618, Karenia-brevis-Wilson-CAMPEP-0189410154_lineage-specific, Karenia-brevis-Wilson-CAMPEP-0189497524, SPTP-Karenia-brevis-SP3-CAMPEP-0189312276	Karenia-mikimotoi-ANV-133277	Karenia-papilionacea-ANV-189753	Karlodinium-micrum-CCMP2283-CAMPEP-0200788638_lineage-specific, Karlodinium-micrum-CCMP2283-CAMPEP-0200824060_lineage-specific	Karlodinium-sp-RCC3446-ANV-99015	SPTP-Karlodinium-armiger-ANV-27761	UNPREDICTED: Dinos-Kareniaceae-Takayama-helix-ANV-119513	N/A
	K00855	phosphoribulokinase [EC:2.7.1.19]	Karenia-brevis-CCMP2229-CAMPEP-0188922280_dino_high, Karenia-brevis-SP3-CAMPEP-0189312924_dino_high, Karenia-brevis-Wilson-CAMPEP-0189349376_dino_high, SPTP-Karenia-brevis-SP1-CAMPEP-0189169278_dino_high, SPTP-Karenia-brevis-SP3-CAMPEP-0189307616_dino_high, SPTP-Karenia-brevis-Wilson-CAMPEP-0189350330_dino-specific, SPTP-Karenia-brevis-Wilson-CAMPEP-0189492646_dino_high	Karenia-mikimotoi-ANV-102058_dino_high, Karenia-mikimotoi-ANV-200821_dino_high, SPTP-Karenia-mikimotoi-ANV-137632_dino_high	Karenia-papilionacea-ANV-51541_dino_high, SPTP-Karenia-papilionacea-ANV-54318_dino-specific	Karlodinium-micrum-CCMP2283-CAMPEP-0200789686_dino_high,	N/A	Karlodinium-armiger-ANV-65297_dino_high	N/A	RSD-203141_?
			N/A	N/A	N/A	N/A	Karlodinium-sp-RCC3446-ANV-60880	N/A	UNPREDICTED: Dinos-Kareniaceae-Takayama-helix-ANV-117064	N/A
	K00927	phosphoglycerate kinase [EC:2.7.2.3]	Karenia-brevis-CCMP2229-CAMPEP-0188987090_dino_high, Karenia-brevis-Wilson-CAMPEP-0189492306_dino_high, Karenia-brevis-Wilson-CAMPEP-0189495476_dino_low	Karenia-mikimotoi-ANV-31001_dino_high	Karenia-papilionacea-ANV-213506_dino_high, Karenia-papilionacea-ANV-216607_dino_high	Karlodinium-micrum-CCMP2283-CAMPEP-0200813250_dino-specific	Karlodinium-sp-RCC3446-ANV-47606_dino_high, Karlodinium-sp-RCC3446-ANV-132681_dino-specific	Karlodinium-armiger-ANV-82404_dino_high	SPTP-Takayama-helix-ANV-181705_dino_high	N/A
			Karenia-brevis-Wilson-CAMPEP-0189347274_hapto_high, Karenia-brevis-CCMP2229-CAMPEP-0188850822_hapto_low, Karenia-brevis-CCMP2229-CAMPEP-0188889580_hapto_low	Karenia-mikimotoi-ANV-84739_hapto_low	Karenia-papilionacea-ANV-68031_hapto_low	N/A	N/A	N/A	N/A	N/A
			Karenia-brevis-CCMP2229-CAMPEP-0188911822, Karenia-brevis-Wilson-CAMPEP-0189492456, Karenia-brevis-CCMP2229-CAMPEP-0188992908, Karenia-brevis-SP1-CAMPEP-0189009968, Karenia-brevis-SP1-CAMPEP-0189058848, Karenia-brevis-SP1-CAMPEP-0189162766, Karenia-brevis-SP3-CAMPEP-0189314012_lineage-specific	Karenia-mikimotoi-ANV-185278, Karenia-mikimotoi-ANV-54056	Karenia-papilionacea-ANV-195634_lineage-specific, Karenia-papilionacea-ANV-205325_lineage-specific	Karlodinium-micrum-CCMP2283-CAMPEP-0200812156	N/A	N/A	SPTP-Takayama-helix-ANV-299402_lineage-specific	N/A
	K01006	pyruvate, orthophosphate dikinase [EC:2.7.9.1]	N/A	N/A	N/A	SPTP-Karlodinium-micrum-CCMP2283-CAMPEP-0200762430_dino_high	SPTP-Karlodinium-sp-RCC3446-ANV-22120_dino_high	SPTP-Karlodinium-armiger-ANV-20947_dino_high	SPTP-Takayama-helix-ANV-33305_dino-specific	N/A
			UNPREDICTED: Dinos-Kareniaceae-Karenia-brevis-Wilson-CAMPEP-0189411338	UNPREDICTED: Dinos-Kareniaceae-Karenia-mikimotoi-ANV-40226	UNPREDICTED: Dinos-Kareniaceae-Karenia-papilionacea-ANV-16314	N/A	N/A	N/A	N/A	N/A
	K01100	sedoheptulose-bisphosphatase [EC:3.1.3.37]	Karenia-brevis-CCMP2229-CAMPEP-0188923744_hapto_high	Karenia-mikimotoi-ANV-123026_hapto_high	Karenia-papilionacea-ANV-74909_hapto_high	N/A	N/A	Karlodinium-armiger-ANV-75446_hapto_high	N/A	RSD-590512_hapto_high
			N/A	N/A	N/A	N/A	UNPREDICTED: Dinos-Kareniaceae-Karlodinium-sp-RCC3446-ANV-85837	N/A	UNPREDICTED: Dinos-Kareniaceae-Takayama-helix-ANV-161696	N/A
	K01601	ribulose-bisphosphate carboxylase large chain	CP-coded: AAN64652.1, ALP13672.1; Dinos-Kareniaceae-Karenia-brevis-CCMP2229-CAMPEP-0188855486	CP-coded: AAO84331.1, AFX73775.3, AFX73778.2, BAA95447.1; Dinos-Kareniaceae-Karenia-mikimotoi-ANV-89544	UNPREDICTED: Dinos-Kareniaceae-Karenia-papilionacea-ANV-108825	CP-coded: AEJ72959.1; Dinos-Kareniaceae-Karlodinium-micrum-Strain-CCMP2283-CAMPEP-0200809038	UNPREDICTED: Dinos-Kareniaceae-Karlodinium-sp-RCC3446-ANV-154060+185015	N/A	UNPREDICTED: Dinos-Kareniaceae-Takayama-helix-ANV-299726+337233	N/A
	K01602	ribulose-bisphosphate carboxylase small chain	CP-coded: ALP13671.1	CP-coded: AIG99451.1	N/A	CP-coded: AGT55025.1, AEJ72944.1, AGT54981.1, AGT55028.1	N/A	N/A	N/A	N/A
	K01623	fructose-bisphosphate aldolase, class I [EC:4.1.2.13]	Karenia-brevis-CCMP2229-CAMPEP-0188919182_hapto_high, Karenia-brevis-CCMP2229-CAMPEP-0188919364_hapto_high, Karenia-brevis-CCMP2229-CAMPEP-0189001626_hapto_high, Karenia-brevis-SP3-CAMPEP-0189307318_hapto_high, Karenia-brevis-SP3-CAMPEP-0189313460_hapto_high, Karenia-brevis-SP3-CAMPEP-0189314102_hapto_high, Karenia-brevis-Wilson-CAMPEP-0189331032_hapto_high, Karenia-brevis-Wilson-CAMPEP-018948614…	Karenia-mikimotoi-ANV-70164_hapto_high, Karenia-mikimotoi-ANV-95708_hapto_high	Karenia-papilionacea-ANV-191768_hapto_high, Karenia-papilionacea-ANV-206974_hapto_high, Karenia-papilionacea-ANV-215249_hapto_high, Karenia-papilionacea-ANV-218216_hapto_high, Karenia-papilionacea-ANV-221118_hapto_high, Karenia-papilionacea-ANV-226438_hapto_high, Karenia-papilionacea-ANV-62574_hapto_high, Karenia-papilionacea-ANV-88487_hapto_high	N/A	Karlodinium-sp-RCC3446-ANV-116616_hapto_high	Karlodinium-armiger-ANV-69807_hapto_high, Karlodinium-armiger-ANV-75135_hapto_high	SPTP-Takayama-helix-ANV-220989_hapto_high	RSD-225848_?
			Karenia-brevis-SP1-CAMPEP-0189022152_dino_high, Karenia-brevis-Wilson-CAMPEP-0189498320_dino_high	Karenia-mikimotoi-ANV-140226_dino_high	N/A	N/A	N/A	N/A	Takayama-helix-ANV-268609_dino_high	N/A
			Karenia-brevis-Wilson-CAMPEP-0189440116_lineage-specific	Karenia-mikimotoi-ANV-250485_lineage-specific	Karenia-papilionacea-ANV-228606_lineage-specific	UNPREDICTED: Dinos-Kareniaceae-Karlodinium-micrum-Strain-CCMP2283-CAMPEP-0200761112	N/A	N/A	SPTP-Takayama-helix-ANV-254447_lineage-specific, SPTP-Takayama-helix-ANV-332393_err1	N/A
	K01624	fructose-bisphosphate aldolase, class II [EC:4.1.2.13]	N/A	SPTP-Karenia-mikimotoi-ANV-206289_dino_high	N/A	N/A	N/A	Karlodinium-armiger-ANV-220067_dino_low	N/A	N/A
			Karenia-brevis-CCMP2229-CAMPEP-0188850952, Karenia-brevis-CCMP2229-CAMPEP-0188856322, Karenia-brevis-SP1-CAMPEP-0189016068, Karenia-brevis-SP1-CAMPEP-0189162370, Karenia-brevis-SP1-CAMPEP-0189168200, Karenia-brevis-SP3-CAMPEP-0189234190, Karenia-brevis-Wilson-CAMPEP-0189428936_lineage-specific, Karenia-brevis-Wilson-CAMPEP-0189498314, Karenia-brevis-Wilson-CAMPEP-0189498570, SPTP-Karenia-brevis-C…	Karenia-mikimotoi-ANV-152643, Karenia-mikimotoi-ANV-164373, Karenia-mikimotoi-ANV-196375, Karenia-mikimotoi-ANV-210435, Karenia-mikimotoi-ANV-277520_lineage-specific, SPTP-Karenia-mikimotoi-ANV-240564	Karenia-papilionacea-ANV-104250, Karenia-papilionacea-ANV-67821, Karenia-papilionacea-ANV-95665	Karlodinium-micrum-CCMP2283-CAMPEP-0200829012, Karlodinium-micrum-CCMP2283-CAMPEP-0200870368, SPTP-Karlodinium-micrum-CCMP2283-CAMPEP-0200761168, SPTP-Karlodinium-micrum-CCMP2283-CAMPEP-0200801492, SPTP-Karlodinium-micrum-CCMP2283-CAMPEP-0200868856	Karlodinium-sp-RCC3446-ANV-144857, Karlodinium-sp-RCC3446-ANV-72876, SPTP-Karlodinium-sp-RCC3446-ANV-59362, SPTP-Karlodinium-sp-RCC3446-ANV-62947, SPTP-Karlodinium-sp-RCC3446-ANV-70285	Karlodinium-armiger-ANV-204306_lineage-specific	UNPREDICTED: Dinos-Kareniaceae-Takayama-helix-ANV-183420	N/A
	K01783	ribulose-phosphate 3-epimerase [EC:5.1.3.1]	Karenia-brevis-CCMP2229-CAMPEP-0188941588, Karenia-brevis-CCMP2229-CAMPEP-0188992186, Karenia-brevis-SP1-CAMPEP-0189079856, Karenia-brevis-SP1-CAMPEP-0189085292, Karenia-brevis-SP1-CAMPEP-0189162126, Karenia-brevis-SP3-CAMPEP-0189194218, SPTP-Karenia-brevis-SP1-CAMPEP-0189020686	Karenia-mikimotoi-ANV-107951, Karenia-mikimotoi-ANV-140381, Karenia-mikimotoi-ANV-184149	Karenia-papilionacea-ANV-108540, Karenia-papilionacea-ANV-110668, Karenia-papilionacea-ANV-88809	Karlodinium-micrum-CCMP2283-CAMPEP-0200791812, Karlodinium-micrum-CCMP2283-CAMPEP-0200809402	Karlodinium-sp-RCC3446-ANV-101291, Karlodinium-sp-RCC3446-ANV-73548	Karlodinium-armiger-ANV-108200, Karlodinium-armiger-ANV-176736_hapto_low	Takayama-helix-ANV-154852	N/A
	K01803	triosephosphate isomerase (TIM) [EC:5.3.1.1]	N/A	N/A	Karenia-papilionacea-ANV-132876_dino_high	Karlodinium-micrum-CCMP2283-CAMPEP-0200850366_dino_low	Karlodinium-sp-RCC3446-ANV-100463_dino_high	Karlodinium-armiger-ANV-141500_dino_high, Karlodinium-armiger-ANV-209064_dino_low	Takayama-helix-ANV-185395_dino_high	N/A
			Karenia-brevis-CCMP2229-CAMPEP-0188999742, Karenia-brevis-SP1-CAMPEP-0189162796, Karenia-brevis-SP3-CAMPEP-0189313128, Karenia-brevis-Wilson-CAMPEP-0189489908	Karenia-mikimotoi-ANV-9026	Karenia-papilionacea-ANV-188655, Karenia-papilionacea-ANV-89561	Karlodinium-micrum-CCMP2283-CAMPEP-0200861718, Karlodinium-micrum-CCMP2283-CAMPEP-0200854976_err1	Karlodinium-sp-RCC3446-ANV-82930	N/A	N/A	N/A
	K01807	ribose 5-phosphate isomerase A [EC:5.3.1.6]	Karenia-brevis-CCMP2229-CAMPEP-0188983080_hapto_high	Karenia-mikimotoi-ANV-136441_hapto_high	Karenia-papilionacea-ANV-104353_hapto_high	Karlodinium-micrum-CCMP2283-CAMPEP-0200858440_hapto_high	Karlodinium-sp-RCC3446-ANV-162048_hapto_high, Karlodinium-sp-RCC3446-ANV-95115_hapto_low	Karlodinium-armiger-ANV-136814_hapto_low	N/A	N/A
			N/A	N/A	N/A	SPTP-Karlodinium-micrum-CCMP2283-CAMPEP-0200781636_dino-specific	SPTP-Karlodinium-sp-RCC3446-ANV-93264_dino_high	N/A	N/A	N/A
			N/A	Karenia-mikimotoi-ANV-269545_lineage-specific	N/A	N/A	N/A	N/A	UNPREDICTED: Dinos-Kareniaceae-Takayama-helix-ANV-192902	N/A
	K03841	fructose-1, 6-bisphosphatase I [EC:3.1.3.11]	Karenia-brevis-CCMP2229-CAMPEP-0188984348_hapto_high	Karenia-mikimotoi-ANV-153154_hapto_high, Karenia-mikimotoi-ANV-77526_hapto_high	Karenia-papilionacea-ANV-50490_hapto_high	N/A	N/A	N/A	N/A	RSD-664357_hapto_high, RSD-677373_hapto_high
			N/A	Karenia-mikimotoi-ANV-87044_dino_high	N/A	N/A	N/A	N/A	N/A	N/A
			Karenia-brevis-CCMP2229-CAMPEP-0188920504	Karenia-mikimotoi-ANV-149399_lineage-specific, Karenia-mikimotoi-ANV-264006_lineage-specific	Karenia-papilionacea-ANV-125852, Karenia-papilionacea-ANV-188428, Karenia-papilionacea-ANV-80076	UNPREDICTED: Dinos-Kareniaceae-Karlodinium-micrum-Strain-CCMP2283-CAMPEP-0200857718	UNPREDICTED: Dinos-Kareniaceae-Karlodinium-sp-RCC3446-ANV-72523	UNPREDICTED: Dinos-Kareniaceae-Karlodinium-armiger-ANV-90561	Takayama-helix-ANV-59289, Takayama-helix-ANV-70410	N/A
	K14454	aspartate aminotransferase, cytoplasmic [EC:2.6.1.1]	Karenia-brevis-Wilson-CAMPEP-0189410854_myzo_high	N/A	Karenia-papilionacea-ANV-62538_dino_high, Karenia-papilionacea-ANV-78886_myzo_high	N/A	N/A	N/A	N/A	RSD-236022_?, RSD-83915_dino_high, RSD-83921_dino_high, RSD-83925_dino_high
			N/A	Karenia-mikimotoi-ANV-98745	N/A	UNPREDICTED: Dinos-Kareniaceae-Karlodinium-micrum-Strain-CCMP2283-CAMPEP-0200793558	UNPREDICTED: Dinos-Kareniaceae-Karlodinium-sp-RCC3446-ANV-49417	UNPREDICTED: Dinos-Kareniaceae-Karlodinium-armiger-ANV-81671	UNPREDICTED: Dinos-Kareniaceae-Takayama-helix-ANV-122283	N/A
Photosynthesis	K02115	F-type H+-transporting ATPase subunit gamma, ATPF1G, atpG	Karenia-brevis-SP1-CAMPEP-0189023350_hapto_high, Karenia-brevis-SP1-CAMPEP-0189129196_hapto_high, Karenia-brevis-SP3-CAMPEP-0189231666_hapto_high, Karenia-brevis-SP3-CAMPEP-0189306322_hapto_high, Karenia-brevis-Wilson-CAMPEP-0189495460_hapto_high	Karenia-mikimotoi-ANV-110662_hapto_high	Karenia-papilionacea-ANV-77037_hapto_high	Karlodinium-micrum-CCMP2283-CAMPEP-0200865594_hapto_high, SPTP-Karlodinium-micrum-CCMP2283-CAMPEP-0200801576_hapto_high	SPTP-Karlodinium-sp-RCC3446-ANV-85134_hapto_high	Karlodinium-armiger-ANV-83690_hapto_high	N/A	RSD-671591_hapto_high
			N/A	N/A	Karenia-papilionacea-ANV-77663_prok_low	N/A	N/A	N/A	UNPREDICTED: Dinos-Kareniaceae-Takayama-helix-ANV-106028	N/A
	K02111	F-type H+-transporting ATPase subunit alpha	UNPREDICTED: Dinos-Kareniaceae-Karenia-brevis-CCMP2229-CAMPEP-0188884078	CP-coded: AIG99459.1; Dinos-Kareniaceae-Karenia-mikimotoi-ANV-76201	UNPREDICTED: Dinos-Kareniaceae-Karenia-papilionacea-ANV-79805	CP-coded: AGT54972.1; Dinos-Kareniaceae-Karlodinium-micrum-Strain-CCMP2283-CAMPEP-0200811140	N/A	N/A	N/A	N/A
	K02112	F-type H+-transporting ATPase subunit beta	UNPREDICTED: Dinos-Kareniaceae-Karenia-brevis-CCMP2229-CAMPEP-0188923986	CP-coded: AIG99449.1; Dinos-Kareniaceae-Karenia-mikimotoi-ANV-77785	N/A	CP-coded: AEJ72980.1, AGT54986.1; Dinos-Kareniaceae-Karlodinium-micrum-Strain-CCMP2283-CAMPEP-0200788844	N/A	N/A	UNPREDICTED: Dinos-Kareniaceae-Takayama-helix-ANV-265322	N/A
	K02114	F-type H+-transporting ATPase subunit epsilon	N/A	N/A	N/A	CP-coded: AIE11934.1	N/A	N/A	N/A	N/A
	K02110	F-type H+-transporting ATPase subunit c	N/A	CP-coded: AIG99474.1	N/A	CP-coded: AEJ72953.1, AGT54993.1	N/A	N/A	N/A	N/A
	K02108	F-type H+-transporting ATPase subunit a	N/A	CP-coded: AIG99458.1, AIW05154.2	N/A	CP-coded: AEJ72962.1, AGB58297.1, AGT54978.1	N/A	N/A	N/A	N/A
	K02109	F-type H+-transporting ATPase subunit b	N/A	N/A	N/A	CP-coded: AEJ72958.1, AEJ72963.1, AIE11933.1	N/A	N/A	N/A	N/A
	K02634	apocytochrome f, PetA	SPTP-Karenia-brevis-CCMP2229-CAMPEP-0188869912	N/A	N/A	N/A	N/A	N/A	N/A	RSD-551972_hapto_high
			N/A	CP-coded: AIG99473.1	N/A	CP-coded: AGT54984.1	N/A	N/A	N/A	N/A
	K02635	cytochrome b6, PetB	N/A	CP-coded: AIG99448.1	N/A	CP-coded: AGT55010.1, AGT55047.1	N/A	N/A	N/A	N/A
	K02636	cytochrome b6-f complex iron-sulfur subunit [EC:7.1.1.6], PetC	Karenia-brevis-SP3-CAMPEP-0189195226_hapto_high	Karenia-mikimotoi-ANV-129095_hapto_low	Karenia-papilionacea-ANV-49277_hapto_low	N/A	N/A	N/A	N/A	RSD-114028_hapto_high, RSD-114031_hapto_high, RSD-114034_hapto_high, RSD-114037_hapto_high, RSD-114040_hapto_low, RSD-32878_hapto_high, RSD-32881_hapto_high
			Karenia-brevis-CCMP2229-CAMPEP-0189001982_lineage-specific, Karenia-brevis-Wilson-CAMPEP-0189456702_lineage-specific, Karenia-brevis-Wilson-CAMPEP-0189501458_lineage-specific	Karenia-mikimotoi-ANV-265362_lineage-specific, Karenia-mikimotoi-ANV-268128_lineage-specific	N/A	UNPREDICTED: Dinos-Kareniaceae-Karlodinium-micrum-Strain-CCMP2283-CAMPEP-0200868964	Karlodinium-sp-RCC3446-ANV-108015_dino_low	UNPREDICTED: Dinos-Kareniaceae-Karlodinium-armiger-ANV-85588	UNPREDICTED: Dinos-Kareniaceae-Takayama-helix-ANV-64729	N/A
	K02637	cytochrome b6-f complex subunit 4, PetD	N/A	N/A	N/A	N/A	N/A	N/A	UNPREDICTED: Dinos-Kareniaceae-Takayama-helix-ANV-344835	N/A
	K02640	PetG	N/A	N/A	N/A	CP-coded: AIE11932.1	N/A	N/A	N/A	N/A
	K02638	plastocyanin, PetE	Karenia-brevis-SP1-CAMPEP-0189047332_hapto_high	N/A	N/A	N/A	N/A	N/A	N/A	N/A
			N/A	N/A	N/A	N/A	SPTP-Karlodinium-sp-RCC3446-ANV-137765_green_low	N/A	N/A	N/A
			Karenia-brevis-SP1-CAMPEP-0189014688, SPTP-Karenia-brevis-Wilson-CAMPEP-0189492662	UNPREDICTED: Dinos-Kareniaceae-Karenia-mikimotoi-ANV-162614	Karenia-papilionacea-ANV-180486	Karlodinium-micrum-CCMP2283-CAMPEP-0200766368, SPTP-Karlodinium-micrum-CCMP2283-CAMPEP-0200766822, SPTP-Karlodinium-micrum-CCMP2283-CAMPEP-0200780046, SPTP-Karlodinium-micrum-CCMP2283-CAMPEP-0200811958, SPTP-Karlodinium-micrum-CCMP2283-CAMPEP-0200862474	SPTP-Karlodinium-sp-RCC3446-ANV-119861	SPTP-Karlodinium-armiger-ANV-119776	UNPREDICTED: Dinos-Kareniaceae-Takayama-helix-ANV-271996	N/A
	K02639	ferredoxin, PetF	Karenia-brevis-CCMP2229-CAMPEP-0188925002_dino_high, Karenia-brevis-CCMP2229-CAMPEP-0188992532_dino_high*, Karenia-brevis-SP1-CAMPEP-0189060912_dino_high*, Karenia-brevis-Wilson-CAMPEP-0189492242_dino_high*	Karenia-mikimotoi-ANV-187369_dino_high*	N/A	Karlodinium-micrum-CCMP2283-CAMPEP-0200862586_dino_high*, SPTP-Karlodinium-micrum-CCMP2283-CAMPEP-0200768636_dino_high*	Karlodinium-sp-RCC3446-ANV-129945_dino_low, Karlodinium-sp-RCC3446-ANV-122044_dino_high*	Karlodinium-armiger-ANV-137364_dino_high*, Karlodinium-armiger-ANV-152816_dino_high*, Karlodinium-armiger-ANV-179528_dino_high*	N/A	RSD-25530_no_hits, RSD-25532_no_hits, RSD-25533_no_hits, RSD-528063_hapto_high, RSD-528064_X, RSD-528065_X, RSD-528067_hapto_high
			N/A	N/A	N/A	N/A	N/A	N/A	SPTP-Takayama-helix-ANV-212369_green_high	N/A
			Karenia-brevis-SP1-CAMPEP-0189169462, Karenia-brevis-SP1-CAMPEP-0189169104_lineage-specific, Karenia-brevis-SP1-CAMPEP-0189023368_err1	N/A	N/A	N/A	N/A	Karlodinium-armiger-ANV-160405_hapto_low	SPTP-Takayama-helix-ANV-179844_err1, , SPTP-Takayama-helix-ANV-213118_err1, Takayama-helix-ANV-181231_err1	N/A
	K02641	ferredoxin--NADP+ reductase [EC:1.18.1.2], PetH	Karenia-brevis-SP1-CAMPEP-0189022880_hapto_low	Karenia-mikimotoi-ANV-237335_hapto_low	N/A	N/A	N/A	N/A	N/A	N/A
			Karenia-brevis-CCMP2229-CAMPEP-0188920188, Karenia-brevis-CCMP2229-CAMPEP-0188943754, Karenia-brevis-CCMP2229-CAMPEP-0189001692, Karenia-brevis-CCMP2229-CAMPEP-0189004090, Karenia-brevis-SP1-CAMPEP-0189158636, Karenia-brevis-SP1-CAMPEP-0189162006, Karenia-brevis-SP1-CAMPEP-0189162164, Karenia-brevis-SP1-CAMPEP-0189168714, Karenia-brevis-SP1-CAMPEP-0189169378, Karenia-brevis-SP3-CAMPEP-0189307094,…	Karenia-mikimotoi-ANV-106338, Karenia-mikimotoi-ANV-116410, Karenia-mikimotoi-ANV-125652, Karenia-mikimotoi-ANV-159261, Karenia-mikimotoi-ANV-182936, Karenia-mikimotoi-ANV-218603, Karenia-mikimotoi-ANV-222197_err1, Karenia-mikimotoi-ANV-225654, Karenia-mikimotoi-ANV-226592_err1, Karenia-mikimotoi-ANV-238904	Karenia-papilionacea-ANV-101949, Karenia-papilionacea-ANV-142850, Karenia-papilionacea-ANV-153861, Karenia-papilionacea-ANV-171364, Karenia-papilionacea-ANV-184855, SPTP-Karenia-papilionacea-ANV-120908, SPTP-Karenia-papilionacea-ANV-174518, SPTP-Karenia-papilionacea-ANV-179138, SPTP-Karenia-papilionacea-ANV-81356	Karlodinium-micrum-CCMP2283-CAMPEP-0200757560, Karlodinium-micrum-CCMP2283-CAMPEP-0200825916	Karlodinium-sp-RCC3446-ANV-71572	Karlodinium-armiger-ANV-186316, Karlodinium-armiger-ANV-51880, Karlodinium-armiger-ANV-88968	SPTP-Takayama-helix-ANV-109132, SPTP-Takayama-helix-ANV-217496_lineage-specific, SPTP-Takayama-helix-ANV-78880_err1	N/A
	K02689	PsaA	UNPREDICTED: Dinos-Kareniaceae-Karenia-brevis-CCMP2229-CAMPEP-0188860308	CP-coded: AFX73765.2, AFX73779.2; Dinos-Kareniaceae-Karenia-mikimotoi-ANV-87338	UNPREDICTED: Dinos-Kareniaceae-Karenia-papilionacea-ANV-126067	CP-coded: AAM62035.1, AGB58290.1, AGT55015.1, AGT55046.1	N/A	N/A	N/A	N/A
	K02690	PsaB	UNPREDICTED: Dinos-Kareniaceae-Karenia-brevis-CCMP2229-CAMPEP-0188854390	CP-coded: AIG99507.1, AVY51814.1, AVY51815.1; Dinos-Kareniaceae-Karenia-mikimotoi-ANV-46519	N/A	CP-coded: AGT54975.1	N/A	N/A	N/A	N/A
	K02691	PsaC	N/A	CP-coded: AIG99476.1	N/A	CP-coded: AEJ72960.1	N/A	N/A	N/A	N/A
	K02692	photosystem I subunit II, PsaD	N/A	N/A	N/A	Karlodinium-micrum-CCMP2283-CAMPEP-0200812920_dino_high	Karlodinium-sp-RCC3446-ANV-152836_dino_high	N/A	N/A	N/A
			N/A	CP-coded: AIG99519.1, AIG99477.1	N/A	N/A	N/A	N/A	UNPREDICTED: Dinos-Kareniaceae-Takayama-helix-ANV-252588	N/A
	K02693	photosystem I subunit IV, PsaE	Karenia-brevis-SP1-CAMPEP-0189028562_hapto_high, Karenia-brevis-SP1-CAMPEP-0189060646_hapto_high, Karenia-brevis-SP3-CAMPEP-0189314280_hapto_high	Karenia-mikimotoi-ANV-159230_hapto_high*, Karenia-mikimotoi-ANV-229612_hapto_high*, Karenia-mikimotoi-ANV-249797_hapto_high*	Karenia-papilionacea-ANV-149802_hapto_high*, Karenia-papilionacea-ANV-157650_hapto_high*	Karlodinium-micrum-CCMP2283-CAMPEP-0200766088_hapto_high	Karlodinium-sp-RCC3446-ANV-137702_hapto_low	Karlodinium-armiger-ANV-212633_hapto_high	N/A	RSD-302924_no_hits, RSD-302930_no_hits, RSD-302935_no_hits, RSD-302946_no_hits, RSD-302949_no_hits, RSD-302956_no_hits, RSD-302961_no_hits, RSD-624811_hapto_high
			N/A	Karenia-mikimotoi-ANV-204207_lineage-specific	Karenia-papilionacea-ANV-194468_lineage-specific	N/A	N/A	N/A	UNPREDICTED: Dinos-Kareniaceae-Takayama-helix-ANV-91708	N/A
	K02694	photosystem I subunit III, PsaF	SPTP-Karenia-brevis-CCMP2229-CAMPEP-0188918674_lineage-specific	UNPREDICTED: Dinos-Kareniaceae-Karenia-mikimotoi-ANV-166414	N/A	N/A	UNPREDICTED: Dinos-Kareniaceae-Karlodinium-sp-RCC3446-ANV-73786	UNPREDICTED: Dinos-Kareniaceae-Karlodinium-armiger-ANV-173859	Takayama-helix-ANV-63361_dino-specific	N/A
			CP-coded: ALP13677.1	CP-coded: AIG99539.1, AVY51813.1	N/A	CP-coded: AEJ72984.1, AGT54988.1	N/A	N/A	N/A	N/A
	K02699	photosystem I subunit XI, PsaL	N/A	N/A	N/A	Karlodinium-micrum-CCMP2283-CAMPEP-0200868854_lineage-specific	Karlodinium-sp-RCC3446-ANV-87752_lineage-specific	N/A	N/A	N/A
			N/A	CP-coded: AIG99528.1	N/A	N/A	N/A	N/A	N/A	N/A
	K02703	PsbA	CP-coded: ALP13669.1	CP-coded: AFX73769.2, AFX73770.1; Dinos-Kareniaceae-Karenia-mikimotoi-ANV-143478	UNPREDICTED: Dinos-Kareniaceae-Karenia-papilionacea-ANV-108782	CP-coded: AEJ72945.1	N/A	UNPREDICTED: Dinos-Kareniaceae-Karlodinium-armiger-ANV-116992	UNPREDICTED: Dinos-Kareniaceae-Takayama-helix-ANV-224083	N/A
	K02704	photosystem II CP47 chlorophyll apoprotein, PsbB	UNPREDICTED: Dinos-Kareniaceae-Karenia-brevis-CCMP2229-CAMPEP-0188923910	N/A	UNPREDICTED: Dinos-Kareniaceae-Karenia-papilionacea-ANV-115636, Dinos-Kareniaceae-Karenia-papilionacea-ANV-190835	N/A	N/A	N/A	Takayama-helix-ANV-311895_dino_low	N/A
			N/A	CP-coded: AIG99478.1, AIG99479.1, AVY51812.1	N/A	CP-coded: AEJ72990.1, AGT55003.1; Dinos-Kareniaceae-Karlodinium-micrum-Strain-CCMP2283-CAMPEP-0200858066	N/A	N/A	N/A	N/A
	K02706	photosystem II P680 reaction center D2 protein [EC:1.10.3.9], PsbD	Karenia-brevis-SP1-CAMPEP-0189148908_hapto_low = CP-coded: ALP13680.1	CP-coded: AFX73766.2; Dinos-Kareniaceae-Karenia-mikimotoi-ANV-127565	N/A	Karlodinium-micrum-CCMP2283-CAMPEP-0200857498_hapto_high = CP-coded: AEJ72942.1, AGT54983.1	N/A	N/A	UNPREDICTED: Dinos-Kareniaceae-Takayama-helix-ANV-165512	N/A
	K02705	PsbC	CP-coded: AAX82936.1, ALP13682.1; Dinos-Kareniaceae-Karenia-brevis-CCMP2229-CAMPEP-0188876590	CP-coded: AFX73772.2, AFX73802.1; Dinos-Kareniaceae-Karenia-mikimotoi-ANV-110967	N/A	CP-coded: AEJ72992.1, AIE11941.1; Dinos-Kareniaceae-Karlodinium-micrum-Strain-CCMP2283-CAMPEP-0200847360	UNPREDICTED: Dinos-Kareniaceae-Karlodinium-sp-RCC3446-ANV-162009	N/A	UNPREDICTED: Dinos-Kareniaceae-Takayama-helix-ANV-129434	N/A
	K02707	PsbE	CP-coded: ALP13684.1	CP-coded: AIG99495.1, AIW05155.2	N/A	CP-coded: AEJ72987.1, AGT55006.1	N/A	N/A	N/A	N/A
	K02708	PsbF	N/A	N/A	N/A	CP-coded: AEJ72954.1	N/A	N/A	N/A	N/A
	K02709	PsbH	N/A	CP-coded: AIG99497.1	N/A	CP-coded: AEJ72955.1, AGT54995.1	N/A	N/A	N/A	N/A
	K02710	PsbI	N/A	CP-coded: AIG99513.1, AIG99586.1	N/A	CP-coded: AEJ72950.1, AGT55052.1	N/A	N/A	N/A	N/A
	K02712	PsbK	N/A	N/A	N/A	CP-coded: AEJ72981.1	N/A	N/A	N/A	N/A
	K02713	PsbL	N/A	CP-coded: AIG99498.1	N/A	CP-coded: AEJ72983.1, AGT55049.1	N/A	N/A	N/A	N/A
	K02714	photosystem II PsbM protein, PsbM	Karenia-brevis-CCMP2229-CAMPEP-0188996118_hapto_high, Karenia-brevis-Wilson-CAMPEP-0189492764_hapto_high*, Karenia-brevis-CCMP2229-CAMPEP-0188856170_hapto_high*, Karenia-brevis-SP1-CAMPEP-0189168906_hapto_high*	Karenia-mikimotoi-ANV-177347_hapto_high*, Karenia-mikimotoi-ANV-182470_hapto_high*	Karenia-papilionacea-ANV-156014_hapto_high*	N/A	N/A	Karlodinium-armiger-ANV-138613_hapto_high*	N/A	RSD-121228_hapto_high, RSD-121229_hapto_high, RSD-632006_hapto_high
			Karenia-brevis-CCMP2229-CAMPEP-0188851602_lineage-specific, Karenia-brevis-SP1-CAMPEP-0189050280_lineage-specific, Karenia-brevis-SP1-CAMPEP-0189169226_err1, Karenia-brevis-Wilson-CAMPEP-0189454872_lineage-specific, Karenia-brevis-Wilson-CAMPEP-0189490260_lineage-specific	N/A	N/A	N/A	N/A	N/A	UNPREDICTED: Dinos-Kareniaceae-Takayama-helix-ANV-181998	N/A
	K02715	PsbN	CP-coded: ALP13655.1	CP-coded: AIG99452.1	N/A	CP-coded: AEJ72957.1	N/A	N/A	N/A	N/A
	K02716	photosystem II oxygen-evolving enhancer protein 1, PsbO	Karenia-brevis-SP1-CAMPEP-0189049420_hapto_high, Karenia-brevis-SP1-CAMPEP-0189169442_hapto_high, Karenia-brevis-Wilson-CAMPEP-0189351186_hapto_high, Karenia-brevis-Wilson-CAMPEP-0189492254_hapto_high	Karenia-mikimotoi-ANV-192542_hapto_high, Karenia-mikimotoi-ANV-231789_hapto_high	Karenia-papilionacea-ANV-104901_hapto_high, Karenia-papilionacea-ANV-180174_hapto_high	Karlodinium-micrum-CCMP2283-CAMPEP-0200806590_hapto_high, Karlodinium-micrum-CCMP2283-CAMPEP-0200812568_hapto_high, Karlodinium-micrum-CCMP2283-CAMPEP-0200860318_hapto_high	Karlodinium-sp-RCC3446-ANV-101196_hapto_high	SPTP-Karlodinium-armiger-ANV-107089_hapto_high	Takayama-helix-ANV-174164_hapto_high	RSD-626865_hapto_high
			N/A	Karenia-mikimotoi-ANV-232979_lineage-specific	N/A	N/A	N/A	N/A	N/A	N/A
	K02717	photosystem II oxygen-evolving enhancer protein 2, PsbP	Karenia-brevis-Wilson-CAMPEP-0189323530_hapto_low	Karenia-mikimotoi-ANV-37853_hapto_high	Karenia-papilionacea-ANV-126687_hapto_high	N/A	N/A	Karlodinium-armiger-ANV-157361_hapto_high, Karlodinium-armiger-ANV-124843_hapto_low	Takayama-helix-ANV-191691_hapto_high	N/A
			N/A	N/A	N/A	UNPREDICTED: Dinos-Kareniaceae-Karlodinium-micrum-Strain-CCMP2283-CAMPEP-0200846140	UNPREDICTED: Dinos-Kareniaceae-Karlodinium-sp-RCC3446-ANV-98427	N/A	N/A	N/A
	K02719	photosystem II PsbU protein, PsbU	Karenia-brevis-CCMP2229-CAMPEP-0189001988_hapto_high, Karenia-brevis-SP1-CAMPEP-0189162812_hapto_high, Karenia-brevis-SP3-CAMPEP-0189298802_hapto_low, Karenia-brevis-Wilson-CAMPEP-0189350818_hapto_high, Karenia-brevis-Wilson-CAMPEP-0189490330_hapto_high	Karenia-mikimotoi-ANV-171280_hapto_low, Karenia-mikimotoi-ANV-203023_hapto_high, Karenia-mikimotoi-ANV-280955_hapto_high, Karenia-mikimotoi-ANV-287664_hapto_high	Karenia-papilionacea-ANV-127826_hapto_low	Karlodinium-micrum-CCMP2283-CAMPEP-0200764840_hapto_low, Karlodinium-micrum-CCMP2283-CAMPEP-0200865652_hapto_high, SPTP-Karlodinium-micrum-CCMP2283-CAMPEP-0200768886_hapto_high	Karlodinium-sp-RCC3446-ANV-121367_hapto_low	Karlodinium-armiger-ANV-161815_hapto_low, SPTP-Karlodinium-armiger-ANV-150935_hapto_high	Takayama-helix-ANV-107927_hapto_high	RSD-563741_hapto_high
			N/A	Karenia-mikimotoi-ANV-185084	Karenia-papilionacea-ANV-139465_err1	N/A	Karlodinium-sp-RCC3446-ANV-143034_err1	N/A	N/A	N/A
	K03542	photosystem II 22kDa protein, PsbS	Karenia-brevis-CCMP2229-CAMPEP-0189002098_hapto_high, Karenia-brevis-SP1-CAMPEP-0189162756_hapto_high, Karenia-brevis-Wilson-CAMPEP-0189492564_hapto_high, SPTP-Karenia-brevis-Wilson-CAMPEP-0189492560_hapto_high	Karenia-mikimotoi-ANV-162202_hapto_high	Karenia-papilionacea-ANV-107861_hapto_high	N/A	N/A	N/A	N/A	N/A
	K08901	photosystem II oxygen-evolving enhancer protein 3, PsbQ	N/A	N/A	N/A	Karlodinium-micrum-CCMP2283-CAMPEP-0200850034_hapto_high, Karlodinium-micrum-CCMP2283-CAMPEP-0200868426_hapto_high	Karlodinium-sp-RCC3446-ANV-133924_hapto_high*	Karlodinium-armiger-ANV-124708_hapto_high	N/A	N/A
			N/A	Karenia-mikimotoi-ANV-145724_lineage-specific, Karenia-mikimotoi-ANV-184451_lineage-specific	Karenia-papilionacea-ANV-116426_lineage-specific, Karenia-papilionacea-ANV-125744_lineage-specific	N/A	N/A	N/A	UNPREDICTED: Dinos-Kareniaceae-Takayama-helix-ANV-149126	N/A
	K02718	PsbT	CP-coded: ALP13675.1	N/A	N/A	CP-coded: AEJ72951.1, AGT55051.1	N/A	N/A	N/A	N/A
	K02720	PsbV	CP-coded: ALP13657.1	CP-coded: AIG99505.1	N/A	CP-coded: AEJ72991.1, AGT55012.1	N/A	N/A	N/A	N/A
	K02722	PsbX	N/A	CP-coded: AIG99512.1, AIW05156.1	N/A	N/A	N/A	N/A	N/A	N/A
	K08902	photosystem II Psb27 protein, Psb27	Karenia-brevis-CCMP2229-CAMPEP-0188942270_hapto_high, Karenia-brevis-SP1-CAMPEP-0189085324_hapto_high*	N/A	Karenia-papilionacea-ANV-137626_hapto_low	Karlodinium-micrum-CCMP2283-CAMPEP-0200823352_hapto_low, SPTP-Karlodinium-micrum-CCMP2283-CAMPEP-0200848138_hapto_low	SPTP-Karlodinium-sp-RCC3446-ANV-135008_hapto_low, Karlodinium-sp-RCC3446-ANV-114531_hapto_low	N/A	SPTP-Takayama-helix-ANV-114813_hapto_low	N/A
			CP-coded: ALP13660.1	N/A	N/A	N/A	N/A	N/A	N/A	N/A
			N/A	Karenia-mikimotoi-ANV-171895	Karenia-papilionacea-ANV-132302_lineage-specific	N/A	N/A	UNPREDICTED: Dinos-Kareniaceae-Karlodinium-armiger-ANV-83174	N/A	N/A
	K08903	photosystem II 13kDa protein, Psb28	Karenia-brevis-CCMP2229-CAMPEP-0188880824_hapto_high	N/A	Karenia-papilionacea-ANV-132937_hapto_high	N/A	N/A	Karlodinium-armiger-ANV-138266_hapto_high	SPTP-Takayama-helix-ANV-200325_hapto_high	RSD-169708_?, RSD-420329_hapto_high
			N/A	UNPREDICTED: Dinos-Kareniaceae-Karenia-mikimotoi-ANV-178461	N/A	N/A	N/A	N/A	N/A	N/A
	K08906	cytochrome c6, PetJ	N/A	N/A	Karenia-papilionacea-ANV-130748_hapto_high	N/A	N/A	N/A	N/A	RSD-181859_?, RSD-181862_?, RSD-32625_hapto_high, RSD-601428_no_hits, RSD-601432_no_hits, RSD-99929_, RSD-99931_
			N/A	N/A	Karenia-papilionacea-ANV-149992_green_high	N/A	N/A	N/A	N/A	N/A
			N/A	N/A	SPTP-Karenia-papilionacea-ANV-143930___brown_LGT_candidate	N/A	Karlodinium-sp-RCC3446-ANV-103804___brown_LGT_candidate	Karlodinium-armiger-ANV-155365___brown_LGT_candidate	N/A	N/A
			Karenia-brevis-Wilson-CAMPEP-0189382694_lineage-specific	Karenia-mikimotoi-ANV-179713_lineage-specific, Karenia-mikimotoi-ANV-196779, Karenia-mikimotoi-ANV-201077	N/A	UNPREDICTED: Dinos-Kareniaceae-Karlodinium-micrum-Strain-CCMP2283-CAMPEP-0200822006	N/A	N/A	SPTP-Takayama-helix-ANV-192200_err1, Takayama-helix-ANV-15060_err1	N/A
	K08907	light-harvesting complex I chlorophyll a/b binding protein 1, LHCA1	Karenia-brevis-CCMP2229-CAMPEP-0188862736_hapto_high, Karenia-brevis-CCMP2229-CAMPEP-0188924238_hapto_high, Karenia-brevis-CCMP2229-CAMPEP-0188939514_hapto_high, Karenia-brevis-CCMP2229-CAMPEP-0188940954_hapto_high, Karenia-brevis-CCMP2229-CAMPEP-0188942392_hapto_high, Karenia-brevis-CCMP2229-CAMPEP-0188985748_hapto_high, Karenia-brevis-CCMP2229-CAMPEP-0188986802_hapto_high, Karenia-brevis-CCMP22…	Karenia-mikimotoi-ANV-112117_hapto_high, Karenia-mikimotoi-ANV-114390_hapto_high, Karenia-mikimotoi-ANV-134140_hapto_high, Karenia-mikimotoi-ANV-134415_hapto_high, Karenia-mikimotoi-ANV-137150_hapto_high, Karenia-mikimotoi-ANV-154791_hapto_high, Karenia-mikimotoi-ANV-156508_hapto_high, Karenia-mikimotoi-ANV-160883_hapto_high, Karenia-mikimotoi-ANV-161027_hapto_high, Karenia-mikimotoi-ANV-167574_h…	Karenia-papilionacea-ANV-110663_hapto_high, Karenia-papilionacea-ANV-111495_hapto_high, Karenia-papilionacea-ANV-111703_hapto_high, Karenia-papilionacea-ANV-112178_hapto_high, Karenia-papilionacea-ANV-120419_hapto_high, Karenia-papilionacea-ANV-121931_hapto_high, Karenia-papilionacea-ANV-122037_hapto_high, Karenia-papilionacea-ANV-123428_hapto_high, Karenia-papilionacea-ANV-131034_hapto_high, Kar…	Karlodinium-micrum-CCMP2283-CAMPEP-0200864334_hapto_high	Karlodinium-sp-RCC3446-ANV-107002_hapto_high	Karlodinium-armiger-ANV-147861_hapto_high, Karlodinium-armiger-ANV-118428_hapto_low	SPTP-Takayama-helix-ANV-124035_hapto_high	RSD-10691_hapto_high, RSD-10707_X, RSD-10709_hapto_high, RSD-10713_hapto_high, RSD-10720_hapto_high, RSD-20707_hapto_high, RSD-20708_hapto_high, RSD-285568_hapto_high, RSD-285569_hapto_high, RSD-519949_hapto_low, RSD-519951_hapto_low, RSD-538513_hapto_high, RSD-552922_no_hits, RSD-645803_hapto_high, RSD-86691_hapto_high
			Karenia-brevis-SP3-CAMPEP-0189307006, Karenia-brevis-SP3-CAMPEP-0189316538, Karenia-brevis-Wilson-CAMPEP-0189347316, SPTP-Karenia-brevis-CCMP2229-CAMPEP-0188995974	Karenia-mikimotoi-ANV-101327, Karenia-mikimotoi-ANV-117076_err1, Karenia-mikimotoi-ANV-277630_lineage-specific	Karenia-papilionacea-ANV-116986, Karenia-papilionacea-ANV-160469	Karlodinium-micrum-CCMP2283-CAMPEP-0200789478, Karlodinium-micrum-CCMP2283-CAMPEP-0200866062	Karlodinium-sp-RCC3446-ANV-108449, Karlodinium-sp-RCC3446-ANV-112623	N/A	N/A	N/A
	K08908	light-harvesting complex I chlorophyll a/b binding protein 2, LHCA2	SPTP-Karenia-brevis-CCMP2229-CAMPEP-0188903006_hapto_high	Karenia-mikimotoi-ANV-80929_hapto_high	Karenia-papilionacea-ANV-75427_hapto_high	N/A	Karlodinium-sp-RCC3446-ANV-37759_hapto_high	N/A	N/A	N/A
			N/A	N/A	N/A	UNPREDICTED: Dinos-Kareniaceae-Karlodinium-micrum-Strain-CCMP2283-CAMPEP-0200838110	N/A	UNPREDICTED: Dinos-Kareniaceae-Karlodinium-armiger-ANV-56645	UNPREDICTED: Dinos-Kareniaceae-Takayama-helix-ANV-117546	N/A
	K08909	light-harvesting complex I chlorophyll a/b binding protein 3, LHCA3	Karenia-brevis-CCMP2229-CAMPEP-0189002140_hapto_high, Karenia-brevis-Wilson-CAMPEP-0189379322_hapto_low	Karenia-mikimotoi-ANV-207490_hapto_high, Karenia-mikimotoi-ANV-217350_hapto_high	Karenia-papilionacea-ANV-107740_hapto_low	Karlodinium-micrum-CCMP2283-CAMPEP-0200858918_hapto_low	Karlodinium-sp-RCC3446-ANV-81100_hapto_high	Karlodinium-armiger-ANV-74299_hapto_high	N/A	RSD-32914_hapto_high, RSD-638192_hapto_high
			Karenia-brevis-CCMP2229-CAMPEP-0188890234_lineage-specific, Karenia-brevis-Wilson-CAMPEP-0189470950_lineage-specific	Karenia-mikimotoi-ANV-278235_lineage-specific, Karenia-mikimotoi-ANV-286802_lineage-specific, Karenia-mikimotoi-ANV-288442_err1, Karenia-mikimotoi-ANV-242185_err1	Karenia-papilionacea-ANV-215176_err1	Karlodinium-micrum-CCMP2283-CAMPEP-0200788872_lineage-specific	N/A	N/A	UNPREDICTED: Dinos-Kareniaceae-Takayama-helix-ANV-249972	N/A
	K08910	light-harvesting complex I chlorophyll a/b binding protein 4, LHCA4	Karenia-brevis-CCMP2229-CAMPEP-0188896602_hapto_high, Karenia-brevis-CCMP2229-CAMPEP-0188999854_hapto_high, Karenia-brevis-SP1-CAMPEP-0189060236_hapto_high, Karenia-brevis-SP3-CAMPEP-0189267838_hapto_high, Karenia-brevis-SP3-CAMPEP-0189313956_hapto_high, Karenia-brevis-Wilson-CAMPEP-0189367328_hapto_high, Karenia-brevis-Wilson-CAMPEP-0189489882_hapto_high	Karenia-mikimotoi-ANV-145831_hapto_high, Karenia-mikimotoi-ANV-179136_hapto_high, Karenia-mikimotoi-ANV-234157_hapto_high, Karenia-mikimotoi-ANV-254827_hapto_high	Karenia-papilionacea-ANV-120148_hapto_high, Karenia-papilionacea-ANV-122138_hapto_high, Karenia-papilionacea-ANV-135147_hapto_high, Karenia-papilionacea-ANV-194478_hapto_high	N/A	N/A	N/A	N/A	N/A
			N/A	Karenia-mikimotoi-ANV-276428_lineage-specific	N/A	N/A	N/A	N/A	N/A	N/A
	K08914	light-harvesting complex II chlorophyll a/b binding protein 3, LHCB3	Karenia-brevis-CCMP2229-CAMPEP-0188992784_hapto_high, Karenia-brevis-SP1-CAMPEP-0189175398_hapto_high, Karenia-brevis-SP3-CAMPEP-0189307360_hapto_high, Karenia-brevis-Wilson-CAMPEP-0189495246_hapto_high	Karenia-mikimotoi-ANV-146842_hapto_high	Karenia-papilionacea-ANV-105324_hapto_high	N/A	N/A	N/A	N/A	N/A
			Karenia-brevis-CCMP2229-CAMPEP-0188869468, Karenia-brevis-CCMP2229-CAMPEP-0188889270	Karenia-mikimotoi-ANV-151309	N/A	N/A	N/A	N/A	N/A	N/A
	K08915	light-harvesting complex II chlorophyll a/b binding protein 4, LHCB4	Karenia-brevis-CCMP2229-CAMPEP-0188851534_hapto_high, Karenia-brevis-Wilson-CAMPEP-0189493560_hapto_high	N/A	N/A	N/A	N/A	N/A	N/A	RSD-354898_hapto_high
			N/A	N/A	UNPREDICTED: Dinos-Kareniaceae-Karenia-papilionacea-ANV-183383	N/A	N/A	N/A	N/A	N/A
	K14172	light-harvesting complex II chlorophyll a/b binding protein 7, LHCB7	N/A	N/A	N/A	N/A	N/A	UNPREDICTED: Dinos-Kareniaceae-Karlodinium-armiger-ANV-128551	N/A	N/A
	K17893	ubiquinol oxidase AOX1	Karenia-brevis-SP1-CAMPEP-0189013580_hapto_high	N/A	Karenia-papilionacea-ANV-60803_hapto_high	N/A	Karlodinium-sp-RCC3446-ANV-40923_hapto_high*	SPTP-Karlodinium-armiger-ANV-43580_hapto_high	N/A	RSD-618979_hapto_high, RSD-636063_hapto_high
			SPTP-Karenia-brevis-SP3-CAMPEP-0189229844_dino_high	N/A	N/A	N/A	N/A	N/A	N/A	N/A
			Karenia-brevis-CCMP2229-CAMPEP-0188897686, SPTP-Karenia-brevis-SP1-CAMPEP-0189132566	Karenia-mikimotoi-ANV-85571	N/A	UNPREDICTED: Dinos-Kareniaceae-Karlodinium-micrum-Strain-CCMP2283-CAMPEP-0200765472	N/A	N/A	Takayama-helix-ANV-81965	N/A
	K03839	flavodoxin	N/A	N/A	SPTP-Karenia-papilionacea-ANV-86191_dino_high	N/A	N/A	N/A	N/A	N/A
			Karenia-brevis-CCMP2229-CAMPEP-0188988884___brown_LGT_candidate, Karenia-brevis-CCMP2229-CAMPEP-0188992700___brown_LGT_candidate, Karenia-brevis-SP1-CAMPEP-0189167762___brown_LGT_candidate, Karenia-brevis-SP1-CAMPEP-0189171048___brown_LGT_candidate, Karenia-brevis-SP3-CAMPEP-0189314218___brown_LGT_candidate	Karenia-mikimotoi-ANV-195787___brown_LGT_candidate, Karenia-mikimotoi-ANV-51914___brown_LGT_candidate	Karenia-papilionacea-ANV-41228___brown_LGT_candidate	N/A	Karlodinium-sp-RCC3446-ANV-119152___brown_LGT_candidate, Karlodinium-sp-RCC3446-ANV-134008___brown_LGT_candidate	Karlodinium-armiger-ANV-126816___brown_LGT_candidate	N/A	N/A
			Karenia-brevis-CCMP2229-CAMPEP-0188869096, Karenia-brevis-CCMP2229-CAMPEP-0188943172, Karenia-brevis-SP1-CAMPEP-0189161408_err1, Karenia-brevis-SP1-CAMPEP-0189169398, Karenia-brevis-SP3-CAMPEP-0189183260	N/A	N/A	Karlodinium-micrum-CCMP2283-CAMPEP-0200779694, Karlodinium-micrum-CCMP2283-CAMPEP-0200846498	Karlodinium-sp-RCC3446-ANV-101581, Karlodinium-sp-RCC3446-ANV-157752_lineage-specific	N/A	UNPREDICTED: Dinos-Kareniaceae-Takayama-helix-ANV-163222, Dinos-Kareniaceae-Takayama-helix-ANV-301979	N/A
Fatty acid biosynthesis	K00059	3-oxoacyl-[acyl-carrier protein] reductase, fabG, OAR1	N/A	Karenia-mikimotoi-ANV-110844_hapto_high	Karenia-papilionacea-ANV-102776_hapto_high	Karlodinium-micrum-CCMP2283-CAMPEP-0200768370_hapto_high, Karlodinium-micrum-CCMP2283-CAMPEP-0200846964_hapto_high	Karlodinium-sp-RCC3446-ANV-113222_hapto_high, Karlodinium-sp-RCC3446-ANV-140883_hapto_high, Karlodinium-sp-RCC3446-ANV-83231_hapto_high	Karlodinium-armiger-ANV-103865_hapto_high	N/A	RSD-446167_, RSD-446169_, RSD-446173
			Karenia-brevis-Wilson-CAMPEP-0189334898_dino_high	Karenia-mikimotoi-ANV-87430_dino_high, SPTP-Karenia-mikimotoi-ANV-152435_dino_high	Karenia-papilionacea-ANV-84451_dino_high	N/A	N/A	N/A	Takayama-helix-ANV-146793_dino_low	N/A
			N/A	N/A	N/A	N/A	N/A	Karlodinium-armiger-ANV-118635	Takayama-helix-ANV-175065	N/A
	K00208	enoyl-[acyl-carrier protein] reductase I [EC:1.3.1.9 1.3.1.10], FabI	Karenia-brevis-CCMP2229-CAMPEP-0188918304_dino_high	Karenia-mikimotoi-ANV-104691_dino_high, Karenia-mikimotoi-ANV-117890_dino_high	Karenia-papilionacea-ANV-79758_dino_high	Karlodinium-micrum-CCMP2283-CAMPEP-0200846520_dino_high	Karlodinium-sp-RCC3446-ANV-71809_dino_high	Karlodinium-armiger-ANV-83711_dino_high	N/A	N/A
			N/A	N/A	Karenia-papilionacea-ANV-218028_hapto_high	N/A	N/A	N/A	SPTP-Takayama-helix-ANV-104740_hapto_high	N/A
			N/A	N/A	Karenia-papilionacea-ANV-46611	N/A	Karlodinium-sp-RCC3446-ANV-80735	Karlodinium-armiger-ANV-97504	N/A	N/A
	K00645	[acyl-carrier-protein] S-malonyltransferase [EC:2.3.1.39], fabD, MCAT, MCT1	Karenia-brevis-CCMP2229-CAMPEP-0188883002_hapto_high	Karenia-mikimotoi-ANV-103517_hapto_high	SPTP-Karenia-papilionacea-ANV-75169_hapto_high	Karlodinium-micrum-CCMP2283-CAMPEP-0200828048_hapto_high	Karlodinium-sp-RCC3446-ANV-81150_hapto_high	Karlodinium-armiger-ANV-91608_hapto_high	N/A	N/A
			Karenia-brevis-Wilson-CAMPEP-0189345060_dino-specific, SPTP-Karenia-brevis-SP1-CAMPEP-0189026850_dino-specific	Karenia-mikimotoi-ANV-67081_dino_high	N/A	N/A	Karlodinium-sp-RCC3446-ANV-61893_dino_high, Karlodinium-sp-RCC3446-ANV-131106_dino-specific	N/A	N/A	N/A
			N/A	N/A	Karenia-papilionacea-ANV-221539_lineage-specific	N/A	N/A	N/A	UNPREDICTED: Dinos-Kareniaceae-Takayama-helix-ANV-124891	N/A
	K00648	3-oxoacyl-[acyl-carrier-protein] synthase III [EC:2.3.1.180], FabH	Karenia-brevis-Wilson-CAMPEP-0189341978_hapto_high	Karenia-mikimotoi-ANV-241513_hapto_high	N/A	SPTP-Karlodinium-micrum-CCMP2283-CAMPEP-0200753910_hapto_high	Karlodinium-sp-RCC3446-ANV-74224_hapto_high	Karlodinium-armiger-ANV-74777_hapto_high	N/A	N/A
			N/A	N/A	UNPREDICTED: Dinos-Kareniaceae-Karenia-papilionacea-ANV-119687	N/A	N/A	N/A	UNPREDICTED: Dinos-Kareniaceae-Takayama-helix-ANV-165100	N/A
	K01897	long-chain acyl-CoA synthetase [EC:6.2.1.3], ACSL, fadD	Karenia-brevis-CCMP2229-CAMPEP-0188993608_dino_high	N/A	SPTP-Karenia-papilionacea-ANV-2721_dino_high, Karenia-papilionacea-ANV-126742_dino-specific	Karlodinium-micrum-CCMP2283-CAMPEP-0200825424_dino_high	N/A	N/A	SPTP-Takayama-helix-ANV-14747_dino_high	N/A
			N/A	UNPREDICTED: Dinos-Kareniaceae-Karenia-mikimotoi-ANV-37355	N/A	N/A	Karlodinium-sp-RCC3446-ANV-8468	UNPREDICTED: Dinos-Kareniaceae-Karlodinium-armiger-ANV-31243	N/A	N/A
	K02372	3-hydroxyacyl-[acyl-carrier-protein] dehydratase [EC:4.2.1.59], fabZ	Karenia-brevis-CCMP2229-CAMPEP-0188919920_hapto_high	Karenia-mikimotoi-ANV-186961_hapto_high	N/A	Karlodinium-micrum-CCMP2283-CAMPEP-0200846754_hapto_high	Karlodinium-sp-RCC3446-ANV-127202_hapto_high	Karlodinium-armiger-ANV-134405_hapto_high	N/A	N/A
			N/A	Karenia-mikimotoi-ANV-258192_lineage-specific	UNPREDICTED: Dinos-Kareniaceae-Karenia-papilionacea-ANV-178659	N/A	N/A	N/A	UNPREDICTED: Dinos-Kareniaceae-Takayama-helix-ANV-156039	N/A
	K09458	3-oxoacyl-[acyl-carrier-protein] synthase II [EC:2.3.1.179], fabF, OXSM, CEM1	Karenia-brevis-CCMP2229-CAMPEP-0188865846, Karenia-brevis-CCMP2229-CAMPEP-0188922018, Karenia-brevis-SP1-CAMPEP-0189021858	Karenia-mikimotoi-ANV-74690, SPTP-Karenia-mikimotoi-ANV-173441	Karenia-papilionacea-ANV-53793	UNPREDICTED: Dinos-Kareniaceae-Karlodinium-micrum-Strain-CCMP2283-CAMPEP-0200755036	Karlodinium-sp-RCC3446-ANV-54148, Karlodinium-sp-RCC3446-ANV-83930	Karlodinium-armiger-ANV-55254	UNPREDICTED: Dinos-Kareniaceae-Takayama-helix-ANV-48763	N/A
	K11262	acetyl-CoA carboxylase / biotin carboxylase 1 [EC:6.4.1.2 6.3.4.14 2.1.3.15], ACACA	Karenia-brevis-CCMP2229-CAMPEP-0188992256___brown_LGT_candidate, Karenia-brevis-SP3-CAMPEP-0189313606___brown_LGT_candidate, Karenia-brevis-Wilson-CAMPEP-0189320154___brown_LGT_candidate	Karenia-mikimotoi-ANV-3198___brown_LGT_candidate	N/A	Karlodinium-micrum-CCMP2283-CAMPEP-0200766804___brown_LGT_candidate	Karlodinium-sp-RCC3446-ANV-1474___brown_LGT_candidate	Karlodinium-armiger-ANV-698___brown_LGT_candidate	N/A	RSD-631830_X
					Karenia-papilionacea-ANV-13197		Karlodinium-sp-RCC3446-ANV-164793_lineage-specific		Takayama-helix-ANV-199456_lineage-specific	N/A
	K15013	long-chain-fatty-acid--CoA ligase ACSBG [EC:6.2.1.3], ACSBG	N/A	N/A	N/A	N/A	N/A	N/A	Takayama-helix-ANV-16053_dino_high	RSD-154317_dino_high
			N/A	UNPREDICTED: Dinos-Kareniaceae-Karenia-mikimotoi-ANV-32413	N/A	N/A	N/A	UNPREDICTED: Dinos-Kareniaceae-Karlodinium-armiger-ANV-31496	N/A	N/A
	1× PF00550	acyl carrier protein	N/A	N/A	N/A	Karlodinium-micrum-CCMP2283-CAMPEP-0200763450_hapto_high, Karlodinium-micrum-CCMP2283-CAMPEP-0200789184_hapto_high, Karlodinium-micrum-CCMP2283-CAMPEP-0200811678_hapto_high	Karlodinium-sp-RCC3446-ANV-138134_hapto_high	N/A	N/A	N/A
			UNPREDICTED: Dinos-Kareniaceae-Karenia-brevis-CCMP2229-CAMPEP-0188996050	UNPREDICTED: Dinos-Kareniaceae-Karenia-mikimotoi-ANV-236188	UNPREDICTED: Dinos-Kareniaceae-Karenia-papilionacea-ANV-216965	Karlodinium-micrum-CCMP2283-CAMPEP-0200860504_err1	Karlodinium-sp-RCC3446-ANV-172830_err1, Karlodinium-sp-RCC3446-ANV-86190_err1	Karlodinium-armiger-ANV-68592_err1, Karlodinium-armiger-ANV-74691	UNPREDICTED: Dinos-Kareniaceae-Takayama-helix-ANV-236617	N/A
Glycerolipid + glycerophospholipid metabolism	K00630	glycerol-3-phosphate O-acyltransferase [EC:2.3.1.15]	N/A	Karenia-mikimotoi-ANV-94020_hapto_high	Karenia-papilionacea-ANV-49504_hapto_high	N/A	N/A	N/A	Takayama-helix-ANV-109591_hapto_high	RSD-629183_hapto_high
			UNPREDICTED: Dinos-Kareniaceae-Karenia-brevis-CCMP2229-CAMPEP-0188918862	N/A	N/A	UNPREDICTED: Dinos-Kareniaceae-Karlodinium-micrum-Strain-CCMP2283-CAMPEP-0200759484	UNPREDICTED: Dinos-Kareniaceae-Karlodinium-sp-RCC3446-ANV-80694	UNPREDICTED: Dinos-Kareniaceae-Karlodinium-armiger-ANV-87552	N/A	N/A
	K00655	1-acyl-sn-glycerol-3-phosphate acyltransferase	Karenia-brevis-SP1-CAMPEP-0189092850_hapto_high, Karenia-brevis-SP3-CAMPEP-0189218892_hapto_high	Karenia-mikimotoi-ANV-102312_hapto_high, Karenia-mikimotoi-ANV-135334_hapto_high	Karenia-papilionacea-ANV-90224_hapto_high, Karenia-papilionacea-ANV-91000_hapto_high, Karenia-papilionacea-ANV-98039_hapto_high, SPTP-Karenia-papilionacea-ANV-76382_hapto_high	Karlodinium-micrum-CCMP2283-CAMPEP-0200806892_hapto_high	Karlodinium-sp-RCC3446-ANV-83331_hapto_high	Karlodinium-armiger-ANV-62061_hapto_high, SPTP-Karlodinium-armiger-ANV-102520_hapto_high	N/A	K14674: RSD-182425_?
			N/A	N/A	N/A	N/A	N/A	N/A	UNPREDICTED: Dinos-Kareniaceae-Takayama-helix-ANV-125681	N/A
	K00679	phospholipid:diacylglycerol acyltransferase [EC:2.3.1.158]	UNPREDICTED: Dinos-Kareniaceae-Karenia-brevis-CCMP2229-CAMPEP-0188999166	UNPREDICTED: Dinos-Kareniaceae-Karenia-mikimotoi-ANV-19185	UNPREDICTED: Dinos-Kareniaceae-Karenia-papilionacea-ANV-33934	UNPREDICTED: Dinos-Kareniaceae-Karlodinium-micrum-Strain-CCMP2283-CAMPEP-0200754354	UNPREDICTED: Dinos-Kareniaceae-Karlodinium-sp-RCC3446-ANV-39623	UNPREDICTED: Dinos-Kareniaceae-Karlodinium-armiger-ANV-30458	SPTP-Takayama-helix-ANV-64107_dino_high	N/A
	K00864	glycerol kinase [EC:2.7.1.30]	UNPREDICTED: Dinos-Kareniaceae-Karenia-brevis-CCMP2229-CAMPEP-0188861982	UNPREDICTED: Dinos-Kareniaceae-Karenia-mikimotoi-ANV-108681	UNPREDICTED: Dinos-Kareniaceae-Karenia-papilionacea-ANV-111975	N/A	UNPREDICTED: Dinos-Kareniaceae-Karlodinium-sp-RCC3446-ANV-48874	Karlodinium-armiger-ANV-220827_dino_high	UNPREDICTED: Dinos-Kareniaceae-Takayama-helix-ANV-140945	N/A
	K00901	diacylglycerol kinase (ATP) [EC:2.7.1.107]	N/A	N/A	N/A	N/A	Karlodinium-sp-RCC3446-ANV-20244_dino-specific	Karlodinium-armiger-ANV-32208_dino_high	Takayama-helix-ANV-49623_dino_high, Takayama-helix-ANV-63876_dino_high, Takayama-helix-ANV-144433_dino-specific	RSD-148009_hapto_high
			Karenia-brevis-CCMP2229-CAMPEP-0188993130_lineage-specific	Karenia-mikimotoi-ANV-108967	UNPREDICTED: Dinos-Kareniaceae-Karenia-papilionacea-ANV-126426	SPTP-Karlodinium-micrum-CCMP2283-CAMPEP-0200784524	Karlodinium-sp-RCC3446-ANV-45409	Karlodinium-armiger-ANV-66507_lineage-specific	N/A	RSD-459196_dino_high
	K03715	1, 2-diacylglycerol 3-beta-galactosyltransferase [EC:2.4.1.46], MGD	N/A	Karenia-mikimotoi-ANV-81615_hapto_high	N/A	N/A	N/A	N/A	N/A	RSD-13431_hapto_high
			Karenia-brevis-SP1-CAMPEP-0189005330	Karenia-mikimotoi-ANV-72517, Karenia-mikimotoi-ANV-84225	Karenia-papilionacea-ANV-163905_lineage-specific, Karenia-papilionacea-ANV-58860, Karenia-papilionacea-ANV-61873	Karlodinium-micrum-CCMP2283-CAMPEP-0200755682	Karlodinium-sp-RCC3446-ANV-50521	Karlodinium-armiger-ANV-48550	UNPREDICTED: Dinos-Kareniaceae-Takayama-helix-ANV-48439	N/A
	K06119	sulfoquinovosyltransferase [EC:2.4.1.-], SQD2	N/A	Karenia-mikimotoi-ANV-42723_green_high	Karenia-papilionacea-ANV-23005_green_high	N/A	Karlodinium-sp-RCC3446-ANV-45837_green_high, Karlodinium-sp-RCC3446-ANV-149923_green_high	Karlodinium-armiger-ANV-54285_green_high	Takayama-helix-ANV-52056_green_high	RSD-520875_hapto_high, RSD-644083_hapto_high
			UNPREDICTED: Dinos-Kareniaceae-Karenia-brevis-CCMP2229-CAMPEP-0188991348	N/A	N/A	UNPREDICTED: Dinos-Kareniaceae-Karlodinium-micrum-Strain-CCMP2283-CAMPEP-0200834284	N/A	Karlodinium-armiger-ANV-207671_lineage-specific	N/A	N/A
	K07407	alpha-galactosidase [EC:3.2.1.22]	Karenia-brevis-CCMP2229-CAMPEP-0188865490_dino_high	Karenia-mikimotoi-ANV-87057_dino_high, Karenia-mikimotoi-ANV-92676_dino_high, Karenia-mikimotoi-ANV-99149_dino_high, Karenia-mikimotoi-ANV-65525_dino_high	Karenia-papilionacea-ANV-141080_dino_high	N/A	Karlodinium-sp-RCC3446-ANV-16137_dino_high, Karlodinium-sp-RCC3446-ANV-68574_dino_high, Karlodinium-sp-RCC3446-ANV-53557_dino_high	Karlodinium-armiger-ANV-12682_dino_high, Karlodinium-armiger-ANV-213427_dino_high, Karlodinium-armiger-ANV-64793_dino_high, Karlodinium-armiger-ANV-85193_dino_high, Karlodinium-armiger-ANV-91402_dino_high	Takayama-helix-ANV-109649_dino_high, Takayama-helix-ANV-116157_dino_low, Takayama-helix-ANV-130965_dino_high, Takayama-helix-ANV-134845_dino_low, Takayama-helix-ANV-56934_dino_high	RSD-180921_?, RSD-187735_?, RSD-319989_dino_high, RSD-319992_, RSD-420151_, RSD-506528_dino_high, RSD-559897_hapto_high, RSD-591560_hapto_high, RSD-608162_, RSD-652709_hapto_high
			N/A	Karenia-mikimotoi-ANV-55534_hapto_high	N/A	N/A	N/A	N/A	Takayama-helix-ANV-56235_hapto_high	RSD-646983_dino_low
			Karenia-brevis-CCMP2229-CAMPEP-0188845330, Karenia-brevis-CCMP2229-CAMPEP-0188877738	Karenia-mikimotoi-ANV-105400, Karenia-mikimotoi-ANV-109646, Karenia-mikimotoi-ANV-163636, Karenia-mikimotoi-ANV-300762, Karenia-mikimotoi-ANV-94797_lineage-specific	Karenia-papilionacea-ANV-169178	UNPREDICTED: Dinos-Kareniaceae-Karlodinium-micrum-Strain-CCMP2283-CAMPEP-0200773630	Karlodinium-sp-RCC3446-ANV-108885, Karlodinium-sp-RCC3446-ANV-122753, Karlodinium-sp-RCC3446-ANV-154441_lineage-specific, Karlodinium-sp-RCC3446-ANV-44873, Karlodinium-sp-RCC3446-ANV-60433, Karlodinium-sp-RCC3446-ANV-62526, Karlodinium-sp-RCC3446-ANV-80647	Karlodinium-armiger-ANV-48766, Karlodinium-armiger-ANV-82259, Karlodinium-armiger-ANV-84753, Karlodinium-armiger-ANV-89968	Takayama-helix-ANV-128518, Takayama-helix-ANV-139940, Takayama-helix-ANV-42559, Takayama-helix-ANV-69291, Takayama-helix-ANV-77031	N/A
	K09480	digalactosyldiacylglycerol synthase, DGD	Karenia-brevis-CCMP2229-CAMPEP-0188928544_hapto_high	Karenia-mikimotoi-ANV-22275_hapto_high, SPTP-Karenia-mikimotoi-ANV-46316_hapto_high	Karenia-papilionacea-ANV-11840_hapto_high, Karenia-papilionacea-ANV-29866_hapto_high	N/A	Karlodinium-sp-RCC3446-ANV-15655_hapto_high, Karlodinium-sp-RCC3446-ANV-39576_hapto_high	Karlodinium-armiger-ANV-109788_hapto_high, Karlodinium-armiger-ANV-12082_hapto_high	SPTP-Takayama-helix-ANV-16033_hapto_high	RSD-465667_hapto_high, RSD-465670_hapto_high
			N/A	N/A	N/A	UNPREDICTED: Dinos-Kareniaceae-Karlodinium-micrum-Strain-CCMP2283-CAMPEP-0200771278	Karlodinium-sp-RCC3446-ANV-123721_lineage-specific	N/A	N/A	N/A
	K13507	CDP-diacylglycerol---glycerol-3-phosphate 3-phosphatidyltransferase [EC:2.7.8.5]	N/A	SPTP-Karenia-mikimotoi-ANV-143161_dino_high	N/A	N/A	N/A	N/A	N/A	N/A
			N/A	N/A	UNPREDICTED: Dinos-Kareniaceae-Karenia-papilionacea-ANV-37210	UNPREDICTED: Dinos-Kareniaceae-Karlodinium-micrum-Strain-CCMP2283-CAMPEP-0200781546	UNPREDICTED: Dinos-Kareniaceae-Karlodinium-sp-RCC3446-ANV-117664	Karlodinium-armiger-ANV-73385	Takayama-helix-ANV-70024	N/A
	K14457	2-acylglycerol O-acyltransferase 2 [EC:2.3.1.22]	Karenia-brevis-SP1-CAMPEP-0189024872_dino_high	Karenia-mikimotoi-ANV-132628_dino_high	N/A	N/A	N/A	SPTP-Karlodinium-armiger-ANV-98374_dino_high	N/A	N/A
			N/A	SPTP-Karenia-mikimotoi-ANV-127759	SPTP-Karenia-papilionacea-ANV-81120	UNPREDICTED: Dinos-Kareniaceae-Karlodinium-micrum-Strain-CCMP2283-CAMPEP-0200759040	UNPREDICTED: Dinos-Kareniaceae-Karlodinium-sp-RCC3446-ANV-68110	N/A	UNPREDICTED: Dinos-Kareniaceae-Takayama-helix-ANV-132894	N/A
	K21362	galactolipid galactosyltransferase [EC:2.4.1.184]	Karenia-brevis-CCMP2229-CAMPEP-0188884630_dino_high	N/A	N/A	N/A	Karlodinium-sp-RCC3446-ANV-43430_dino_low	N/A	N/A	RSD-141745_
			N/A	UNPREDICTED: Dinos-Kareniaceae-Karenia-mikimotoi-ANV-46642	UNPREDICTED: Dinos-Kareniaceae-Karenia-papilionacea-ANV-169691	Karlodinium-micrum-CCMP2283-CAMPEP-0200781298	N/A	UNPREDICTED: Dinos-Kareniaceae-Karlodinium-armiger-ANV-192066	Takayama-helix-ANV-99154	N/A
	K22848	diacylglycerol O-acyltransferase 2, plant [EC:2.3.1.20]	Karenia-brevis-SP3-CAMPEP-0189243788_dino_high	N/A	N/A	Karlodinium-micrum-CCMP2283-CAMPEP-0200824994_dino_high	Karlodinium-sp-RCC3446-ANV-84399_dino_high	Karlodinium-armiger-ANV-135587_dino_high	N/A	RSD-600174_hapto_low
			N/A	UNPREDICTED: Dinos-Kareniaceae-Karenia-mikimotoi-ANV-117838, Dinos-Kareniaceae-Karenia-mikimotoi-ANV-157651	SPTP-Karenia-papilionacea-ANV-118198_hapto_high	N/A	Karlodinium-sp-RCC3446-ANV-93464_hapto_low	N/A	UNPREDICTED: Dinos-Kareniaceae-Takayama-helix-ANV-184509, Dinos-Kareniaceae-Takayama-helix-ANV-198992	N/A
	K00006	glycerol-3-phosphate dehydrogenase (NAD+) [EC:1.1.1.8]	N/A	N/A	N/A	N/A	N/A	Karlodinium-armiger-ANV-227563_dino_high, Karlodinium-armiger-ANV-74383_dino_high	N/A	RSD-218496_?, RSD-647507_hapto_high
			UNPREDICTED: Dinos-Kareniaceae-Karenia-brevis-CCMP2229-CAMPEP-0188989652	UNPREDICTED: Dinos-Kareniaceae-Karenia-mikimotoi-ANV-73934	UNPREDICTED: Dinos-Kareniaceae-Karenia-papilionacea-ANV-76506	UNPREDICTED: Dinos-Kareniaceae-Karlodinium-micrum-Strain-CCMP2283-CAMPEP-0200803894	UNPREDICTED: Dinos-Kareniaceae-Karlodinium-sp-RCC3446-ANV-70005	N/A	SPTP-Takayama-helix-ANV-252074_lineage-specific	N/A
	K00550	phosphatidyl-N-methylethanolamine N-methyltransferase [EC:2.1.1.71]	N/A	Karenia-mikimotoi-ANV-182733_dino_high	N/A	N/A	N/A	N/A	N/A	N/A
			UNPREDICTED: Dinos-Kareniaceae-Karenia-brevis-CCMP2229-CAMPEP-0188858572	N/A	UNPREDICTED: Dinos-Kareniaceae-Karenia-papilionacea-ANV-167339	N/A	UNPREDICTED: Dinos-Kareniaceae-Karlodinium-sp-RCC3446-ANV-137491	UNPREDICTED: Dinos-Kareniaceae-Karlodinium-armiger-ANV-159505	UNPREDICTED: Dinos-Kareniaceae-Takayama-helix-ANV-244806	N/A
	K00650	lecithin-cholesterol acyltransferase [EC:2.3.1.43]	N/A	Karenia-mikimotoi-ANV-106879_dino_high	Karenia-papilionacea-ANV-71910_dino_high	Karlodinium-micrum-CCMP2283-CAMPEP-0200807120_dino_high	Karlodinium-sp-RCC3446-ANV-16579_dino-specific, Karlodinium-sp-RCC3446-ANV-66267_dino_high	Karlodinium-armiger-ANV-90746_dino_high	Takayama-helix-ANV-160040_dino_high	RSD-360144_dino_high, RSD-360147_dino_high, RSD-360154_dino_high
			UNPREDICTED: Dinos-Kareniaceae-Karenia-brevis-CCMP2229-CAMPEP-0189003426	N/A	N/A	N/A	N/A	Karlodinium-armiger-ANV-67645	N/A	N/A
	K00894	ethanolamine kinase [EC:2.7.1.82]	Karenia-brevis-CCMP2229-CAMPEP-0188916036_dino_high	N/A	Karenia-papilionacea-ANV-72456_dino_high	N/A	Karlodinium-sp-RCC3446-ANV-68487_dino_high, Karlodinium-sp-RCC3446-ANV-79770_dino_high	Karlodinium-armiger-ANV-44433_dino_high	N/A	RSD-684112_hapto_high
			N/A	UNPREDICTED: Dinos-Kareniaceae-Karenia-mikimotoi-ANV-167827	N/A	UNPREDICTED: Dinos-Kareniaceae-Karlodinium-micrum-Strain-CCMP2283-CAMPEP-0200859922	N/A	N/A	UNPREDICTED: Dinos-Kareniaceae-Takayama-helix-ANV-72694	N/A
	K00981	phosphatidate cytidylyltransferase [EC:2.7.7.41]	SPTP-Karenia-brevis-SP1-CAMPEP-0189103360_hapto_high	Karenia-mikimotoi-ANV-98759_hapto_high	N/A	N/A	Karlodinium-sp-RCC3446-ANV-67640_hapto_high	N/A	N/A	N/A
			N/A	N/A	N/A	N/A	Karlodinium-sp-RCC3446-ANV-80751_dino_high	N/A	N/A	N/A
			Karenia-brevis-Wilson-CAMPEP-0189430186	N/A	UNPREDICTED: Dinos-Kareniaceae-Karenia-papilionacea-ANV-73417, Dinos-Kareniaceae-Karenia-papilionacea-ANV-135592	UNPREDICTED: Dinos-Kareniaceae-Karlodinium-micrum-Strain-CCMP2283-CAMPEP-0200856218	N/A	UNPREDICTED: Dinos-Kareniaceae-Karlodinium-armiger-ANV-122413, Dinos-Kareniaceae-Karlodinium-armiger-ANV-83595	UNPREDICTED: Dinos-Kareniaceae-Takayama-helix-ANV-115204, Dinos-Kareniaceae-Takayama-helix-ANV-132801	N/A
	K00993	ethanolaminephosphotransferase [EC:2.7.8.1]	N/A	N/A	N/A	N/A	N/A	Karlodinium-armiger-ANV-100417_dino_high	N/A	N/A
			UNPREDICTED: Dinos-Kareniaceae-Karenia-brevis-CCMP2229-CAMPEP-0188951864	UNPREDICTED: Dinos-Kareniaceae-Karenia-mikimotoi-ANV-106887	UNPREDICTED: Dinos-Kareniaceae-Karenia-papilionacea-ANV-156841	UNPREDICTED: Dinos-Kareniaceae-Karlodinium-micrum-Strain-CCMP2283-CAMPEP-0200766356	UNPREDICTED: Dinos-Kareniaceae-Karlodinium-sp-RCC3446-ANV-95877	N/A	UNPREDICTED: Dinos-Kareniaceae-Takayama-helix-ANV-138974	N/A
	K00995	CDP-diacylglycerol---glycerol-3-phosphate 3-phosphatidyltransferase [EC:2.7.8.5]	N/A	N/A	Karenia-papilionacea-ANV-132249_hapto_high	N/A	N/A	N/A	N/A	N/A
			N/A	N/A	N/A	N/A	Karlodinium-sp-RCC3446-ANV-96119_green_high	N/A	N/A	N/A
			N/A	UNPREDICTED: Dinos-Kareniaceae-Karenia-mikimotoi-ANV-151062	N/A	N/A	N/A	UNPREDICTED: Dinos-Kareniaceae-Karlodinium-armiger-ANV-88753, Dinos-Kareniaceae-Karlodinium-armiger-ANV-145430	UNPREDICTED: Dinos-Kareniaceae-Takayama-helix-ANV-217252	N/A
	K01047	secretory phospholipase A2 [EC:3.1.1.4]	Karenia-brevis-SP1-CAMPEP-0189047322_dino_high	Karenia-mikimotoi-ANV-101194_dino_high, Karenia-mikimotoi-ANV-167142_dino_high	Karenia-papilionacea-ANV-125778_dino_high	N/A	N/A	N/A	N/A	RSD-230021_?, RSD-230024_?, RSD-230028_?
			N/A	N/A	N/A	UNPREDICTED: Dinos-Kareniaceae-Karlodinium-micrum-Strain-CCMP2283-CAMPEP-0200827280	UNPREDICTED: Dinos-Kareniaceae-Karlodinium-sp-RCC3446-ANV-143114	UNPREDICTED: Dinos-Kareniaceae-Karlodinium-armiger-ANV-141092	Takayama-helix-ANV-208199	N/A
	K01048	lysophospholipase [EC:3.1.1.5]	UNPREDICTED: Dinos-Kareniaceae-Karenia-brevis-CCMP2229-CAMPEP-0188987210	UNPREDICTED: Dinos-Kareniaceae-Karenia-mikimotoi-ANV-70173	Karenia-papilionacea-ANV-42286_lineage-specific	UNPREDICTED: Dinos-Kareniaceae-Karlodinium-micrum-Strain-CCMP2283-CAMPEP-0200787600	UNPREDICTED: Dinos-Kareniaceae-Karlodinium-sp-RCC3446-ANV-46748	N/A	N/A	N/A
	K01049	acetylcholinesterase [EC:3.1.1.7]	Karenia-brevis-SP1-CAMPEP-0189113708_dino_high, Karenia-brevis-SP1-CAMPEP-0189160610_dino_high, Karenia-brevis-Wilson-CAMPEP-0189427166_dino_high	N/A	Karenia-papilionacea-ANV-65140_dino_high, Karenia-papilionacea-ANV-27188_dino_high, Karenia-papilionacea-ANV-36399_dino_high	N/A	Karlodinium-sp-RCC3446-ANV-33879_dino_high, Karlodinium-sp-RCC3446-ANV-34736_dino_high	Karlodinium-armiger-ANV-104497_dino_high, Karlodinium-armiger-ANV-44027_dino_high, Karlodinium-armiger-ANV-49803_dino_high	Takayama-helix-ANV-105305_dino_high, Takayama-helix-ANV-106992_dino_high, Takayama-helix-ANV-297532_dino-specific, Takayama-helix-ANV-55225_dino_high, Takayama-helix-ANV-63817_dino_high, Takayama-helix-ANV-82437_dino_high	RSD-275656_dino_high, RSD-28915_dino_high, RSD-563812_dino_high, RSD-657135_dino_high
			N/A	Karenia-mikimotoi-ANV-52964, Karenia-mikimotoi-ANV-62874_err1, Karenia-mikimotoi-ANV-71844	Karenia-papilionacea-ANV-138837, Karenia-papilionacea-ANV-24234_err1, Karenia-papilionacea-ANV-37381_err1, Karenia-papilionacea-ANV-42072	UNPREDICTED: Dinos-Kareniaceae-Karlodinium-micrum-Strain-CCMP2283-CAMPEP-0200774256	Karlodinium-sp-RCC3446-ANV-36577	Karlodinium-armiger-ANV-26422_err1, Karlodinium-armiger-ANV-55012_err1, Karlodinium-armiger-ANV-40079	Takayama-helix-ANV-225646, Takayama-helix-ANV-227350	N/A
	K01114	phospholipase C [EC:3.1.4.3]	N/A	N/A	N/A	Karlodinium-micrum-CCMP2283-CAMPEP-0200796628_dino_high	Karlodinium-sp-RCC3446-ANV-52927_dino_high	N/A	N/A	RSD-48958_
			Karenia-brevis-Wilson-CAMPEP-0189467596	Karenia-mikimotoi-ANV-31441	Karenia-papilionacea-ANV-35184	N/A	N/A	Karlodinium-armiger-ANV-36624	Takayama-helix-ANV-107881, Takayama-helix-ANV-39512	N/A
	K01115	phospholipase D1/2 [EC:3.1.4.4]	N/A	N/A	N/A	N/A	Karlodinium-sp-RCC3446-ANV-26037_dino-specific	Karlodinium-armiger-ANV-40363_myzo_low, SPTP-Karlodinium-armiger-ANV-113506_dino-specific	Takayama-helix-ANV-49541_dino-specific	RSD-223410_no_hits, RSD-223412_no_hits, RSD-223415_no_hits, RSD-223417_no_hits, RSD-223419_no_hits
			UNPREDICTED: Dinos-Kareniaceae-Karenia-brevis-CCMP2229-CAMPEP-0188860050	Karenia-mikimotoi-ANV-56280_lineage-specific	UNPREDICTED: Dinos-Kareniaceae-Karenia-papilionacea-ANV-101519	UNPREDICTED: Dinos-Kareniaceae-Karlodinium-micrum-Strain-CCMP2283-CAMPEP-0200870036	Karlodinium-sp-RCC3446-ANV-59442_lineage-specific	N/A	Takayama-helix-ANV-78106_lineage-specific	N/A
	K01126	glycerophosphoryl diester phosphodiesterase [EC:3.1.4.46]	N/A	UNPREDICTED: Dinos-Kareniaceae-Karenia-mikimotoi-ANV-139753	UNPREDICTED: Dinos-Kareniaceae-Karenia-papilionacea-ANV-119158	N/A	Karlodinium-sp-RCC3446-ANV-113536_dino-specific, Karlodinium-sp-RCC3446-ANV-85744_lineage-specific	Karlodinium-armiger-ANV-150985_lineage-specific, Karlodinium-armiger-ANV-90803_lineage-specific	Takayama-helix-ANV-132123_lineage-specific	N/A
	K01517	manganese-dependent ADP-ribose/CDP-alcohol diphosphatase [EC:3.6.1.13 3.6.1.16 3.6.1.53]	N/A	SPTP-Karenia-mikimotoi-ANV-259557_hapto_low	N/A	N/A	N/A	Karlodinium-armiger-ANV-75922_hapto_high	N/A	RSD-250896_hapto_high
			N/A	Karenia-mikimotoi-ANV-119270_dino_high	N/A	N/A	N/A	N/A	N/A	N/A
			Karenia-brevis-CCMP2229-CAMPEP-0188853922	N/A	Karenia-papilionacea-ANV-193124_lineage-specific	N/A	UNPREDICTED: Dinos-Kareniaceae-Karlodinium-sp-RCC3446-ANV-126961, Dinos-Kareniaceae-Karlodinium-sp-RCC3446-ANV-100546	N/A	UNPREDICTED: Dinos-Kareniaceae-Takayama-helix-ANV-129222, Dinos-Kareniaceae-Takayama-helix-ANV-162664	N/A
	K01613	phosphatidylserine decarboxylase [EC:4.1.1.65]	N/A	N/A	N/A	N/A	N/A	Karlodinium-armiger-ANV-24470_dino_high	N/A	N/A
			UNPREDICTED: Dinos-Kareniaceae-Karenia-brevis-CCMP2229-CAMPEP-0188897126	UNPREDICTED: Dinos-Kareniaceae-Karenia-mikimotoi-ANV-149539	Karenia-papilionacea-ANV-76355, Karenia-papilionacea-ANV-87526_lineage-specific	UNPREDICTED: Dinos-Kareniaceae-Karlodinium-micrum-Strain-CCMP2283-CAMPEP-0200863350	UNPREDICTED: Dinos-Kareniaceae-Karlodinium-sp-RCC3446-ANV-184467	N/A	UNPREDICTED: Dinos-Kareniaceae-Takayama-helix-ANV-173782	N/A
	K05929	phosphoethanolamine N-methyltransferase [EC:2.1.1.103]	N/A	UNPREDICTED: Dinos-Kareniaceae-Karenia-mikimotoi-ANV-156280	Karenia-papilionacea-ANV-132771_lineage-specific	UNPREDICTED: Dinos-Kareniaceae-Karlodinium-micrum-Strain-CCMP2283-CAMPEP-0200784022	UNPREDICTED: Dinos-Kareniaceae-Karlodinium-sp-RCC3446-ANV-126211	UNPREDICTED: Dinos-Kareniaceae-Karlodinium-armiger-ANV-120548	UNPREDICTED: Dinos-Kareniaceae-Takayama-helix-ANV-199167	N/A
	K06128	lysophospholipase I [EC:3.1.1.5]	N/A	UNPREDICTED: Dinos-Kareniaceae-Karenia-mikimotoi-ANV-158859	UNPREDICTED: Dinos-Kareniaceae-Karenia-papilionacea-ANV-37423	N/A	N/A	Karlodinium-armiger-ANV-144834	UNPREDICTED: Dinos-Kareniaceae-Takayama-helix-ANV-197235	RSD-252143_dino_high, RSD-252144_dino_high
	K06129	lysophospholipase III [EC:3.1.1.5]	Karenia-brevis-CCMP2229-CAMPEP-0188878862_dino-specific, SPTP-Karenia-brevis-CCMP2229-CAMPEP-0188907354_dino-specific	N/A	Karenia-papilionacea-ANV-71818_dino_high	N/A	N/A	Karlodinium-armiger-ANV-15291_dino_high	N/A	RSD-202183_?, RSD-28706_no_hits, RSD-28712_no_hits, RSD-360157_dino_high
			N/A	UNPREDICTED: Dinos-Kareniaceae-Karenia-mikimotoi-ANV-100834	N/A	UNPREDICTED: Dinos-Kareniaceae-Karlodinium-micrum-Strain-CCMP2283-CAMPEP-0200833092, Dinos-Kareniaceae-Karlodinium-micrum-Strain-CCMP2283-CAMPEP-0200777798	Karlodinium-sp-RCC3446-ANV-48846_hapto_low	N/A	UNPREDICTED: Dinos-Kareniaceae-Takayama-helix-ANV-136151	RSD-543353_hapto_high
	K06130	lysophospholipase II [EC:3.1.1.5]	Karenia-brevis-Wilson-CAMPEP-0189384784_dino_high	Karenia-mikimotoi-ANV-187949_dino_low, Karenia-mikimotoi-ANV-73787_dino_high, SPTP-Karenia-mikimotoi-ANV-99596_dino_high	Karenia-papilionacea-ANV-122913_dino_high, Karenia-papilionacea-ANV-128251_dino_high, Karenia-papilionacea-ANV-40580_dino_high, Karenia-papilionacea-ANV-91864_dino_high	SPTP-Karlodinium-micrum-CCMP2283-CAMPEP-0200807936_dino_high	Karlodinium-sp-RCC3446-ANV-124011_dino_low, Karlodinium-sp-RCC3446-ANV-130357_dino_high, Karlodinium-sp-RCC3446-ANV-62656_dino_high, SPTP-Karlodinium-sp-RCC3446-ANV-73398_dino_high, SPTP-Karlodinium-sp-RCC3446-ANV-80092_dino_high	Karlodinium-armiger-ANV-134790_dino_high	SPTP-Takayama-helix-ANV-201390_dino_high	RSD-523144_hapto_high
			N/A	N/A	Karenia-papilionacea-ANV-150370_hapto_high	N/A	Karlodinium-sp-RCC3446-ANV-81393_hapto_high	SPTP-Karlodinium-armiger-ANV-118319_hapto_high	N/A	N/A
			Karenia-brevis-SP1-CAMPEP-0189038330_err1	N/A	N/A	N/A	N/A	Karlodinium-armiger-ANV-20052, SPTP-Karlodinium-armiger-ANV-130861_lineage-specific	Takayama-helix-ANV-216869	N/A
	K13510	lysophosphatidylcholine acyltransferase / lyso-PAF acetyltransferase [EC:2.3.1.23 2.3.1.67]	Karenia-brevis-Wilson-CAMPEP-0189352384_dino_high, SPTP-Karenia-brevis-CCMP2229-CAMPEP-0188847000_dino_high, SPTP-Karenia-brevis-SP3-CAMPEP-0189245446_dino_high	SPTP-Karenia-mikimotoi-ANV-55422_dino_high	SPTP-Karenia-papilionacea-ANV-43787_dino_high	N/A	N/A	SPTP-Karlodinium-armiger-ANV-42869_dino_high	N/A	N/A
			N/A	N/A	N/A	UNPREDICTED: Dinos-Kareniaceae-Karlodinium-micrum-Strain-CCMP2283-CAMPEP-0200805986	UNPREDICTED: Dinos-Kareniaceae-Karlodinium-sp-RCC3446-ANV-64241	SPTP-Karlodinium-armiger-ANV-121661_err1	UNPREDICTED: Dinos-Kareniaceae-Takayama-helix-ANV-183361	N/A
	K13621	betaine lipid synthase	N/A	N/A	N/A	UNPREDICTED: Dinos-Kareniaceae-Karlodinium-micrum-Strain-CCMP2283-CAMPEP-0200763570	UNPREDICTED: Dinos-Kareniaceae-Karlodinium-sp-RCC3446-ANV-3609	Karlodinium-armiger-ANV-2879	N/A	N/A
	K14621	phospholipase B1, membrane-associated [EC:3.1.1.4 3.1.1.5]	Karenia-brevis-SP1-CAMPEP-0189052714_dino_high, Karenia-brevis-Wilson-CAMPEP-0189442854_dino_high	Karenia-mikimotoi-ANV-113836_dino_high, Karenia-mikimotoi-ANV-94087_dino_high, Karenia-mikimotoi-ANV-91749_dino-specific	Karenia-papilionacea-ANV-81158_dino_high	N/A	N/A	Karlodinium-armiger-ANV-92081_dino_high	Takayama-helix-ANV-157733_dino_high	N/A
			N/A	N/A	N/A	UNPREDICTED: Dinos-Kareniaceae-Karlodinium-micrum-Strain-CCMP2283-CAMPEP-0200778252	N/A	N/A	Takayama-helix-ANV-135133	N/A
	K14676	lysophospholipid hydrolase [EC:3.1.1.5]	N/A	N/A	N/A	N/A	SPTP-Karlodinium-sp-RCC3446-ANV-102423_dino_high	SPTP-Karlodinium-armiger-ANV-6120_dino_high	SPTP-Takayama-helix-ANV-16367_dino_high	RSD-159472_dino_low
			N/A	UNPREDICTED: Dinos-Kareniaceae-Karenia-mikimotoi-ANV-11247	UNPREDICTED: Dinos-Kareniaceae-Karenia-papilionacea-ANV-119383	UNPREDICTED: Dinos-Kareniaceae-Karlodinium-micrum-Strain-CCMP2283-CAMPEP-0200767368	N/A	N/A	N/A	N/A
	K16818	phospholipase A1 [EC:3.1.1.32]	N/A	N/A	N/A	N/A	N/A	N/A	Takayama-helix-ANV-54819_lineage-specific	N/A
	K16860	phospholipase D3/4 [EC:3.1.4.4]	N/A	Karenia-mikimotoi-ANV-60361_dino_high, Karenia-mikimotoi-ANV-66743_dino_high	Karenia-papilionacea-ANV-34790_dino_high	N/A	Karlodinium-sp-RCC3446-ANV-77809_dino_high	N/A	Takayama-helix-ANV-100986_dino_high	N/A
			UNPREDICTED: Dinos-Kareniaceae-Karenia-brevis-CCMP2229-CAMPEP-0188994260	N/A	N/A	N/A	N/A	UNPREDICTED: Dinos-Kareniaceae-Karlodinium-armiger-ANV-185580	N/A	N/A
	K06118		N/A	N/A	N/A	N/A	N/A	N/A	N/A	N/A
Porphyrin and chlorophyll metabolism	K00218	protochlorophyllide reductase [EC:1.3.1.33]	Karenia-brevis-CCMP2229-CAMPEP-0188844730_hapto_high, Karenia-brevis-SP1-CAMPEP-0189010472_hapto_high, Karenia-brevis-Wilson-CAMPEP-0189494906_hapto_high, SPTP-Karenia-brevis-CCMP2229-CAMPEP-0188997648_hapto_high	Karenia-mikimotoi-ANV-188789_hapto_high, Karenia-mikimotoi-ANV-96239_hapto_high	Karenia-papilionacea-ANV-54789_hapto_high, Karenia-papilionacea-ANV-57556_hapto_high, Karenia-papilionacea-ANV-62082_hapto_high, Karenia-papilionacea-ANV-63076_hapto_high	Karlodinium-micrum-CCMP2283-CAMPEP-0200781946_hapto_high	Karlodinium-sp-RCC3446-ANV-124013_hapto_high, Karlodinium-sp-RCC3446-ANV-63159_hapto_high, Karlodinium-sp-RCC3446-ANV-87279_hapto_high,	Karlodinium-armiger-ANV-54334_hapto_high, Karlodinium-armiger-ANV-77201_hapto_high, Karlodinium-armiger-ANV-98624_hapto_high	SPTP-Takayama-helix-ANV-52071_hapto_high	RSD-519762_hapto_high, RSD-563131_hapto_high
			N/A	N/A	Karenia-papilionacea-ANV-57417_err1	N/A	Karlodinium-sp-RCC3446-ANV-51461_err1	N/A	N/A	N/A
	K00228	coproporphyrinogen III oxidase [EC:1.3.3.3]	Karenia-brevis-CCMP2229-CAMPEP-0188919982_dino-specific	Karenia-mikimotoi-ANV-62391_dino-specific	Karenia-papilionacea-ANV-63050_dino-specific	N/A	N/A	N/A	Takayama-helix-ANV-67683_dino_high	RSD-401687_hapto_high, RSD-401689_hapto_high, RSD-642524_hapto_high
			N/A	N/A	Karenia-papilionacea-ANV-79847_hapto_high	N/A	N/A	N/A	N/A	N/A
			N/A	N/A	N/A	UNPREDICTED: Dinos-Kareniaceae-Karlodinium-micrum-Strain-CCMP2283-CAMPEP-0200780064	UNPREDICTED: Dinos-Kareniaceae-Karlodinium-sp-RCC3446-ANV-17226	Karlodinium-armiger-ANV-96034	N/A	N/A
	K00231	protoporphyrinogen/coproporphyrinogen III oxidase [EC:1.3.3.4 1.3.3.15]	N/A	N/A	N/A	Karlodinium-micrum-CCMP2283-CAMPEP-0200781120_hapto_low	Karlodinium-sp-RCC3446-ANV-37435_hapto_low	Karlodinium-armiger-ANV-10375_hapto_low	N/A	N/A
			UNPREDICTED: Dinos-Kareniaceae-Karenia-brevis-CCMP2229-CAMPEP-0188913738	UNPREDICTED: Dinos-Kareniaceae-Karenia-mikimotoi-ANV-93489	Karenia-papilionacea-ANV-27819, Karenia-papilionacea-ANV-57269	N/A	N/A	Karlodinium-armiger-ANV-194240	UNPREDICTED: Dinos-Kareniaceae-Takayama-helix-ANV-159706	N/A
	K00699	glucuronosyltransferase [EC:2.4.1.17]	N/A	Karenia-mikimotoi-ANV-248010_dino-specific	Karenia-papilionacea-ANV-150069_dino-specific	Karlodinium-micrum-CCMP2283-CAMPEP-0200863102_dino_high	N/A	N/A	N/A	RSD-250821_dino_low
			N/A	N/A	N/A	N/A	Karlodinium-sp-RCC3446-ANV-35039	UNPREDICTED: Dinos-Kareniaceae-Karlodinium-armiger-ANV-48232	UNPREDICTED: Dinos-Kareniaceae-Takayama-helix-ANV-93790	N/A
	K01195	beta-glucuronidase [EC:3.2.1.31]	N/A	Karenia-mikimotoi-ANV-221654_hapto_high	Karenia-papilionacea-ANV-47439_hapto_high	N/A	N/A	N/A	N/A	RSD-21830_no_hits, RSD-21835_no_hits, RSD-21841_no_hits, RSD-613947_hapto_high, RSD-81004_no_hits
			N/A	N/A	N/A	N/A	N/A	N/A	Takayama-helix-ANV-99704_prok_high	N/A
			Karenia-brevis-CCMP2229-CAMPEP-0188870918_lineage-specific, Karenia-brevis-SP1-CAMPEP-0189055560_lineage-specific	Karenia-mikimotoi-ANV-11296_lineage-specific, Karenia-mikimotoi-ANV-16976_lineage-specific, Karenia-mikimotoi-ANV-17424_lineage-specific	N/A	N/A	N/A	N/A	Takayama-helix-ANV-24490_lineage-specific	N/A
	K01599	uroporphyrinogen decarboxylase [EC:4.1.1.37]	Karenia-brevis-Wilson-CAMPEP-0189334194_hapto_high, Karenia-brevis-Wilson-CAMPEP-0189339968_hapto_high	N/A	Karenia-papilionacea-ANV-66969_hapto_high	N/A	Karlodinium-sp-RCC3446-ANV-77727_hapto_high, Karlodinium-sp-RCC3446-ANV-82525_hapto_high	Karlodinium-armiger-ANV-80676_hapto_high, SPTP-Karlodinium-armiger-ANV-76659_hapto_high	N/A	RSD-642910_hapto_high, RSD-676043_hapto_high
			N/A	N/A	N/A	N/A	N/A	N/A	Takayama-helix-ANV-134672_dino_high, Takayama-helix-ANV-70348_dino_high	N/A
			Karenia-brevis-CCMP2229-CAMPEP-0188866972___brown_LGT_candidate	Karenia-mikimotoi-ANV-101965___brown_LGT_candidate	N/A	N/A	N/A	N/A	N/A	N/A
			N/A	N/A	N/A	UNPREDICTED: Dinos-Kareniaceae-Karlodinium-micrum-Strain-CCMP2283-CAMPEP-0200760144	N/A	N/A	N/A	N/A
	K01698	porphobilinogen synthase [EC:4.2.1.24]	Karenia-brevis-SP1-CAMPEP-0189092812_dino_high	Karenia-mikimotoi-ANV-107322_dino_high, SPTP-Karenia-mikimotoi-ANV-99156_dino_high	Karenia-papilionacea-ANV-68644_dino_high, SPTP-Karenia-papilionacea-ANV-70545_dino_high	Karlodinium-micrum-CCMP2283-CAMPEP-0200760258_dino_high	Karlodinium-sp-RCC3446-ANV-80203_dino_high	Karlodinium-armiger-ANV-88402_dino_high, SPTP-Karlodinium-armiger-ANV-135476_dino_high	Takayama-helix-ANV-224365_dino_high	N/A
	K01719	uroporphyrinogen-III synthase [EC:4.2.1.75]	N/A	N/A	Karenia-papilionacea-ANV-122252_hapto_high	N/A	N/A	SPTP-Karlodinium-armiger-ANV-132018_hapto_high	N/A	RSD-612294_hapto_high
			N/A	Karenia-mikimotoi-ANV-197756_dino_high	N/A	N/A	Karlodinium-sp-RCC3446-ANV-8972_dino-specific	N/A	N/A	N/A
			N/A	N/A	N/A	N/A	SPTP-Karlodinium-sp-RCC3446-ANV-98908_green_high	Karlodinium-armiger-ANV-117012_green_low	N/A	N/A
			N/A	N/A	N/A	UNPREDICTED: Dinos-Kareniaceae-Karlodinium-micrum-Strain-CCMP2283-CAMPEP-0200783704	N/A	N/A	UNPREDICTED: Dinos-Kareniaceae-Takayama-helix-ANV-169117	N/A
	K01749	hydroxymethylbilane synthase [EC:2.5.1.61]	Karenia-brevis-CCMP2229-CAMPEP-0188903876_hapto_low	Karenia-mikimotoi-ANV-98217_hapto_high	N/A	N/A	N/A	Karlodinium-armiger-ANV-71691_hapto_high	Takayama-helix-ANV-180855_hapto_high	N/A
			N/A	N/A	N/A	N/A	Karlodinium-sp-RCC3446-ANV-70651_dino_high	SPTP-Karlodinium-armiger-ANV-75727_dino_high	Takayama-helix-ANV-157752_dino_high	N/A
			N/A	N/A	UNPREDICTED: Dinos-Kareniaceae-Karenia-papilionacea-ANV-88634	Karlodinium-micrum-CCMP2283-CAMPEP-0200865970	N/A	N/A	N/A	N/A
	K01772	protoporphyrin/coproporphyrin ferrochelatase [EC:4.99.1.1 4.99.1.9]	N/A	Karenia-mikimotoi-ANV-69055_hapto_high	SPTP-Karenia-papilionacea-ANV-44480_hapto_high	N/A	N/A	N/A	N/A	RSD-135652_hapto_high, RSD-135659_hapto_high
			N/A	N/A	N/A	N/A	N/A	Karlodinium-armiger-ANV-81464_dino_high	N/A	N/A
			N/A	N/A	N/A	N/A	N/A	N/A	Takayama-helix-ANV-50947_prok_high	N/A
			Karenia-brevis-SP1-CAMPEP-0189043496	N/A	N/A	N/A	N/A	Karlodinium-armiger-ANV-61072	N/A	N/A
	K01845	glutamate-1-semialdehyde 2, 1-aminomutase [EC:5.4.3.8]	Karenia-brevis-CCMP2229-CAMPEP-0188986910_dino_high, SPTP-Karenia-brevis-CCMP2229-CAMPEP-0188878546_dino_high	Karenia-mikimotoi-ANV-219478_dino_high, Karenia-mikimotoi-ANV-77985_dino_high	Karenia-papilionacea-ANV-112311_dino_high, Karenia-papilionacea-ANV-48816_dino_high, SPTP-Karenia-papilionacea-ANV-58284_dino_high	Karlodinium-micrum-CCMP2283-CAMPEP-0200788834_dino_high	Karlodinium-sp-RCC3446-ANV-50228_dino_high, Karlodinium-sp-RCC3446-ANV-57918_dino_high, SPTP-Karlodinium-sp-RCC3446-ANV-136545_dino_high	Karlodinium-armiger-ANV-54726_dino_high, Karlodinium-armiger-ANV-60383_dino_high	N/A	RSD-555442_no_hits, RSD-680283_dino_high
			N/A	N/A	N/A	N/A	N/A	Karlodinium-armiger-ANV-60383___ancestral_brown_candidate	N/A	N/A
			N/A	N/A	N/A	N/A	N/A	N/A	UNPREDICTED: Dinos-Kareniaceae-Takayama-helix-ANV-145025	N/A
	K01885	glutamyl-tRNA synthetase [EC:6.1.1.17]	Karenia-brevis-CCMP2229-CAMPEP-0188852878_dino_high	Karenia-mikimotoi-ANV-100764_dino_low	Karenia-papilionacea-ANV-64876_dino_high	N/A	Karlodinium-sp-RCC3446-ANV-18543_dino_high, SPTP-Karlodinium-sp-RCC3446-ANV-44402_dino_high (MitoFates positive)	Karlodinium-armiger-ANV-51941_dino_high	SPTP-Takayama-helix-ANV-72739_dino_high	N/A
			N/A	N/A	N/A	UNPREDICTED: Dinos-Kareniaceae-Karlodinium-micrum-Strain-CCMP2283-CAMPEP-0200784034	N/A	N/A	N/A	N/A
	K02257	heme o synthase [EC:2.5.1.141]	N/A	N/A	SPTP-Karenia-papilionacea-ANV-174132_dino_high	N/A	N/A	N/A	N/A	N/A
	K02259	heme a synthase [EC:1.17.99.9]	Karenia-brevis-CCMP2229-CAMPEP-0188886586_dino_high	N/A	N/A	N/A	N/A	N/A	N/A	N/A
	K02303	uroporphyrin-III C-methyltransferase [EC:2.1.1.107]	Karenia-brevis-SP1-CAMPEP-0189016810_hapto_high	N/A	N/A	N/A	N/A	N/A	N/A	RSD-57101_hapto_high, RSD-57105_hapto_high
	K02492	glutamyl-tRNA reductase [EC:1.2.1.70]	Karenia-brevis-SP1-CAMPEP-0189141798_hapto_high, Karenia-brevis-SP3-CAMPEP-0189228358_hapto_low	Karenia-mikimotoi-ANV-218700_hapto_high, Karenia-mikimotoi-ANV-58429_hapto_high	N/A	SPTP-Karlodinium-micrum-CCMP2283-CAMPEP-0200856736_hapto_low	SPTP-Karlodinium-sp-RCC3446-ANV-55327_hapto_high, Karlodinium-sp-RCC3446-ANV-66205_hapto_low	Karlodinium-armiger-ANV-60601_hapto_low	N/A	N/A
			SPTP-Karenia-brevis-CCMP2229-CAMPEP-0188860694_dino_low	N/A	N/A	N/A	Karlodinium-sp-RCC3446-ANV-38723_dino_high	N/A	Takayama-helix-ANV-40387_dino_high, Takayama-helix-ANV-98357_dino_high	N/A
			Karenia-brevis-SP3-CAMPEP-0189216366_green_low	N/A	UNPREDICTED: Dinos-Kareniaceae-Karenia-papilionacea-ANV-45536	N/A	N/A	N/A	N/A	N/A
	K03403	magnesium chelatase subunit H [EC:6.6.1.1]	Karenia-brevis-CCMP2229-CAMPEP-0188908592_hapto_high, Karenia-brevis-SP1-CAMPEP-0189161416_hapto_high	Karenia-mikimotoi-ANV-6587_hapto_high	Karenia-papilionacea-ANV-2988_hapto_high, Karenia-papilionacea-ANV-5464_hapto_high	N/A	SPTP-Karlodinium-sp-RCC3446-ANV-145411_hapto_high	Karlodinium-armiger-ANV-2897_hapto_high	N/A	N/A
			N/A	N/A	N/A	UNPREDICTED: Dinos-Kareniaceae-Karlodinium-micrum-Strain-CCMP2283-CAMPEP-0200799354	N/A	N/A	UNPREDICTED: Dinos-Kareniaceae-Takayama-helix-ANV-19900	N/A
	K03404	magnesium chelatase subunit D [EC:6.6.1.1]	Karenia-brevis-CCMP2229-CAMPEP-0188885968_hapto_high	Karenia-mikimotoi-ANV-106300_hapto_high, Karenia-mikimotoi-ANV-28548_hapto_high	Karenia-papilionacea-ANV-16413_hapto_high, Karenia-papilionacea-ANV-78246_hapto_high	N/A	N/A	Karlodinium-armiger-ANV-19608_hapto_high	N/A	N/A
			N/A	N/A	N/A	UNPREDICTED: Dinos-Kareniaceae-Karlodinium-micrum-Strain-CCMP2283-CAMPEP-0200789020	UNPREDICTED: Dinos-Kareniaceae-Karlodinium-sp-RCC3446-ANV-17837	N/A	UNPREDICTED: Dinos-Kareniaceae-Takayama-helix-ANV-59916	N/A
	K03405	magnesium chelatase subunit I [EC:6.6.1.1]	N/A	CP-coded: AIG99450.1	N/A	CP-coded: AEJ72982.1, AGT55016.1	N/A	N/A	N/A	N/A
	K03428	magnesium-protoporphyrin O-methyltransferase [EC:2.1.1.11]	Karenia-brevis-CCMP2229-CAMPEP-0188985480_hapto_high	Karenia-mikimotoi-ANV-150775_hapto_high	Karenia-papilionacea-ANV-100994_hapto_high	N/A	Karlodinium-sp-RCC3446-ANV-112250_hapto_high	Karlodinium-armiger-ANV-135856_hapto_high	Takayama-helix-ANV-188963_hapto_low	N/A
			N/A	N/A	N/A	UNPREDICTED: Dinos-Kareniaceae-Karlodinium-micrum-Strain-CCMP2283-CAMPEP-0200848314	N/A	N/A	N/A	N/A
	K03794	sirohydrochlorin ferrochelatase [EC:4.99.1.4]	N/A	Karenia-mikimotoi-ANV-129216	Karenia-papilionacea-ANV-156127_lineage-specific, Karenia-papilionacea-ANV-81135	N/A	N/A	Karlodinium-armiger-ANV-90423	N/A	RSD-487642_hapto_high, RSD-487644_hapto_high, RSD-487646_hapto_high
	K04040	chlorophyll/bacteriochlorophyll a synthase [EC:2.5.1.62 2.5.1.133]	Karenia-brevis-CCMP2229-CAMPEP-0188912840_hapto_high	Karenia-mikimotoi-ANV-120584_hapto_high	Karenia-papilionacea-ANV-105703_hapto_high, Karenia-papilionacea-ANV-72331_hapto_high	N/A	Karlodinium-sp-RCC3446-ANV-59713_hapto_high	Karlodinium-armiger-ANV-81625_hapto_high	N/A	N/A
			N/A	N/A	N/A	UNPREDICTED: Dinos-Kareniaceae-Karlodinium-micrum-Strain-CCMP2283-CAMPEP-0200763380	N/A	N/A	UNPREDICTED: Dinos-Kareniaceae-Takayama-helix-ANV-193187	N/A
	K05371	phycocyanobilin:ferredoxin oxidoreductase [EC:1.3.7.5]	N/A	N/A	N/A	N/A	SPTP-Karlodinium-sp-RCC3446-ANV-107283	N/A	N/A	N/A
	K05901	biliverdin reductase / flavin reductase [EC:1.3.1.24 1.5.1.30]	N/A	Karenia-mikimotoi-ANV-103872_lineage-specific	N/A	N/A	N/A	UNPREDICTED: Dinos-Kareniaceae-Karlodinium-armiger-ANV-194566	N/A	N/A
	K08099	chlorophyllase [EC:3.1.1.14]	N/A	Karenia-mikimotoi-ANV-136056_dino_high	N/A	N/A	Karlodinium-sp-RCC3446-ANV-105288_dino_high	Karlodinium-armiger-ANV-119140_dino_high	N/A	RSD-424455_dino_high
			UNPREDICTED: Dinos-Kareniaceae-Karenia-brevis-SP1-CAMPEP-0189025840	N/A	N/A	UNPREDICTED: Dinos-Kareniaceae-Karlodinium-micrum-Strain-CCMP2283-CAMPEP-0200808782	N/A	N/A	UNPREDICTED: Dinos-Kareniaceae-Takayama-helix-ANV-159131	N/A
	K13071	pheophorbide a oxygenase [EC:1.14.15.17]	Karenia-brevis-SP1-CAMPEP-0189073080___brown_LGT_candidate	N/A	N/A	N/A	N/A	N/A	N/A	N/A
	K13606	chlorophyll(ide) b reductase [EC:1.1.1.294]	Karenia-brevis-SP1-CAMPEP-0189092154_hapto_high	Karenia-mikimotoi-ANV-103632_hapto_high	Karenia-papilionacea-ANV-96962_hapto_high	Karlodinium-micrum-CCMP2283-CAMPEP-0200779250_hapto_high	Karlodinium-sp-RCC3446-ANV-149302_hapto_high, Karlodinium-sp-RCC3446-ANV-99472_hapto_high	N/A	N/A	RSD-234526_?
			N/A	N/A	N/A	N/A	N/A	UNPREDICTED: Dinos-Kareniaceae-Karlodinium-armiger-ANV-97418	UNPREDICTED: Dinos-Kareniaceae-Takayama-helix-ANV-109533	N/A
	K19073	divinyl chlorophyllide a 8-vinyl-reductase [EC:1.3.1.75]	Karenia-brevis-SP1-CAMPEP-0189005798	Karenia-mikimotoi-ANV-118929	Karenia-papilionacea-ANV-71262	Karlodinium-micrum-CCMP2283-CAMPEP-0200786854	Karlodinium-sp-RCC3446-ANV-75842	SPTP-Karlodinium-armiger-ANV-86863	UNPREDICTED: Dinos-Kareniaceae-Takayama-helix-ANV-208823	N/A
	K21480	heme oxygenase (biliverdin-producing, ferredoxin) [EC:1.14.15.20]	Karenia-brevis-Wilson-CAMPEP-0189448902_hapto_high	Karenia-mikimotoi-ANV-131537_hapto_high, Karenia-mikimotoi-ANV-139715_hapto_high	Karenia-papilionacea-ANV-86520_hapto_high	Karlodinium-micrum-CCMP2283-CAMPEP-0200758994_hapto_high	Karlodinium-sp-RCC3446-ANV-125541_hapto_high	Karlodinium-armiger-ANV-119488_hapto_high, Karlodinium-armiger-ANV-97127_hapto_high	N/A	RSD-366218_, RSD-638639_hapto_high
			Karenia-brevis-CCMP2229-CAMPEP-0188941170, Karenia-brevis-Wilson-CAMPEP-0189320876	Karenia-mikimotoi-ANV-132043, Karenia-mikimotoi-ANV-145937	Karenia-papilionacea-ANV-96971	N/A	Karlodinium-sp-RCC3446-ANV-105081	Karlodinium-armiger-ANV-128019	UNPREDICTED: Dinos-Kareniaceae-Takayama-helix-ANV-79838	N/A
	K18010	7-hydroxymethyl chlorophyll a reductase	UNPREDICTED: Dinos-Kareniaceae-Karenia-brevis-CCMP2229-CAMPEP-0188880778	UNPREDICTED: Dinos-Kareniaceae-Karenia-mikimotoi-ANV-75232	UNPREDICTED: Dinos-Kareniaceae-Karenia-papilionacea-ANV-40174	N/A	UNPREDICTED: Dinos-Kareniaceae-Karlodinium-sp-RCC3446-ANV-38534	UNPREDICTED: Dinos-Kareniaceae-Karlodinium-armiger-ANV-50382	UNPREDICTED: Dinos-Kareniaceae-Takayama-helix-ANV-65012	N/A
Terpenoid backbone biosynthesis	K00099	1-deoxy-D-xylulose-5-phosphate reductoisomerase [EC:1.1.1.267]	Karenia-brevis-CCMP2229-CAMPEP-0188921854_dino_high	Karenia-mikimotoi-ANV-84707_dino_high	Karenia-papilionacea-ANV-50698_dino_high	N/A	Karlodinium-sp-RCC3446-ANV-38870_dino_high	Karlodinium-armiger-ANV-50004_dino_high	Takayama-helix-ANV-59149_dino_high	N/A
			N/A	N/A	N/A	UNPREDICTED: Dinos-Kareniaceae-Karlodinium-micrum-Strain-CCMP2283-CAMPEP-0200762974	N/A	N/A	N/A	N/A
	K00919	4-diphosphocytidyl-2-C-methyl-D-erythritol kinase [EC:2.7.1.148]	N/A	N/A	N/A	N/A	Karlodinium-sp-RCC3446-ANV-92038_dino_high	Karlodinium-armiger-ANV-97574_dino_high	N/A	RSD-445797_hapto_high
			N/A	N/A	Karenia-papilionacea-ANV-77055_hapto_high	N/A	N/A	N/A	N/A	N/A
			N/A	UNPREDICTED: Dinos-Kareniaceae-Karenia-mikimotoi-ANV-122961	N/A	N/A	N/A	N/A	UNPREDICTED: Dinos-Kareniaceae-Takayama-helix-ANV-213182	N/A
	K00991	2-C-methyl-D-erythritol 4-phosphate cytidylyltransferase [EC:2.7.7.60]	N/A	N/A	N/A	N/A	Karlodinium-sp-RCC3446-ANV-97344_dino_high	Karlodinium-armiger-ANV-99874_dino_high	N/A	N/A
			Karenia-brevis-SP1-CAMPEP-0189097268	Karenia-mikimotoi-ANV-122194	Karenia-papilionacea-ANV-91165	UNPREDICTED: Dinos-Kareniaceae-Karlodinium-micrum-Strain-CCMP2283-CAMPEP-0200833686	N/A	N/A	UNPREDICTED: Dinos-Kareniaceae-Takayama-helix-ANV-126491	N/A
	K01662	1-deoxy-D-xylulose-5-phosphate synthase [EC:2.2.1.7]	Karenia-brevis-CCMP2229-CAMPEP-0188917312_dino_high	Karenia-mikimotoi-ANV-29847_dino_high, Karenia-mikimotoi-ANV-35336_dino_high	Karenia-papilionacea-ANV-16739_dino_high, SPTP-Karenia-papilionacea-ANV-16817_dino_high	N/A	N/A	N/A	N/A	N/A
			N/A	N/A	N/A	Karlodinium-micrum-CCMP2283-CAMPEP-0200861062_hapto_high, SPTP-Karlodinium-micrum-CCMP2283-CAMPEP-0200849484_hapto_high	SPTP-Karlodinium-sp-RCC3446-ANV-25860_hapto_high	N/A	N/A	N/A
			N/A	N/A	N/A	N/A	N/A	UNPREDICTED: Dinos-Kareniaceae-Karlodinium-armiger-ANV-17619	UNPREDICTED: Dinos-Kareniaceae-Takayama-helix-ANV-17460	N/A
	K01770	2-C-methyl-D-erythritol 2, 4-cyclodiphosphate synthase [EC:4.6.1.12]	N/A	N/A	Karenia-papilionacea-ANV-93764_hapto_high	N/A	N/A	N/A	N/A	N/A
			N/A	N/A	N/A	N/A	Karlodinium-sp-RCC3446-ANV-98376_dino_low	Karlodinium-armiger-ANV-110809_dino_low	N/A	N/A
			UNPREDICTED: Dinos-Kareniaceae-Karenia-brevis-CCMP2229-CAMPEP-0188932584	UNPREDICTED: Dinos-Kareniaceae-Karenia-mikimotoi-ANV-181416	N/A	UNPREDICTED: Dinos-Kareniaceae-Karlodinium-micrum-Strain-CCMP2283-CAMPEP-0200788870	N/A	N/A	Takayama-helix-ANV-39306_lineage-specific, Takayama-helix-ANV-78997	N/A
	K01823	isopentenyl-diphosphate Delta-isomerase [EC:5.3.3.2]	N/A	N/A	N/A	N/A	N/A	N/A	Takayama-helix-ANV-86869_dino_high	N/A
	K03526	(E)-4-hydroxy-3-methylbut-2-enyl-diphosphate synthase [EC:1.17.7.1 1.17.7.3]	Karenia-brevis-CCMP2229-CAMPEP-0188988656_dino_high	Karenia-mikimotoi-ANV-31503_dino_high	Karenia-papilionacea-ANV-62692_dino_high	SPTP-Karlodinium-micrum-CCMP2283-CAMPEP-0200760922_dino_high	SPTP-Karlodinium-sp-RCC3446-ANV-22711_dino_high, Karlodinium-sp-RCC3446-ANV-155969_dino-specific	Karlodinium-armiger-ANV-21076_dino_high	Takayama-helix-ANV-26944_dino_high	RSD-433586_hapto_high, RSD-433589_hapto_high
	K03527	4-hydroxy-3-methylbut-2-en-1-yl diphosphate reductase [EC:1.17.7.4]	N/A	Karenia-mikimotoi-ANV-61930_hapto_high	Karenia-papilionacea-ANV-48795_hapto_high	SPTP-Karlodinium-micrum-CCMP2283-CAMPEP-0200865650_hapto_high	Karlodinium-sp-RCC3446-ANV-97088_hapto_high, SPTP-Karlodinium-sp-RCC3446-ANV-56154_hapto_high	Karlodinium-armiger-ANV-36639_hapto_high	N/A	RSD-259728_hapto_high, RSD-259732_hapto_high, RSD-259736_hapto_high, RSD-259741_hapto_high, RSD-259745_hapto_high, RSD-259749_hapto_high
			SPTP-Karenia-brevis-Wilson-CAMPEP-0189351850_dino_high	N/A	SPTP-Karenia-papilionacea-ANV-46382_dino_high	N/A	N/A	SPTP-Karlodinium-armiger-ANV-38214_dino_high	N/A	N/A
			Karenia-brevis-SP1-CAMPEP-0189060088, SPTP-Karenia-brevis-Wilson-CAMPEP-0189384748	N/A	N/A	N/A	N/A	N/A	Takayama-helix-ANV-39827	N/A
	K05906	prenylcysteine oxidase / farnesylcysteine lyase [EC:1.8.3.5 1.8.3.6]							Takayama-helix-ANV-127724_dino_high	RSD-132890_no_hits, RSD-613749_no_hits
				UNPREDICTED: Dinos-Kareniaceae-Karenia-mikimotoi-ANV-161263	Karenia-papilionacea-ANV-66950_lineage-specific	UNPREDICTED: Dinos-Kareniaceae-Karlodinium-micrum-Strain-CCMP2283-CAMPEP-0200839088	SPTP-Karlodinium-sp-RCC3446-ANV-62471_lineage-specific	UNPREDICTED: Dinos-Kareniaceae-Karlodinium-armiger-ANV-72879	Takayama-helix-ANV-120459_lineage-specific	N/A
	K06013	STE24 endopeptidase [EC:3.4.24.84]	UNPREDICTED: Dinos-Kareniaceae-Karenia-brevis-CCMP2229-CAMPEP-0188857260	UNPREDICTED: Dinos-Kareniaceae-Karenia-mikimotoi-ANV-64609	UNPREDICTED: Dinos-Kareniaceae-Karenia-papilionacea-ANV-60855	SPTP-Karlodinium-micrum-CCMP2283-CAMPEP-0200840840_dino-specific	SPTP-Karlodinium-sp-RCC3446-ANV-28767_dino-specific	UNPREDICTED: Dinos-Kareniaceae-Karlodinium-armiger-ANV-27372	SPTP-Takayama-helix-ANV-63329_dino-specific	N/A
	K13789	geranylgeranyl diphosphate synthase, type II [EC:2.5.1.1 2.5.1.10 2.5.1.29]	Karenia-brevis-SP3-CAMPEP-0189211746_hapto_high	Karenia-mikimotoi-ANV-98436_hapto_high	N/A	N/A	N/A	Karlodinium-armiger-ANV-89326_hapto_high	N/A	N/A
			N/A	N/A	N/A	Karlodinium-micrum-CCMP2283-CAMPEP-0200759574_dino_high	Karlodinium-sp-RCC3446-ANV-77752_dino_high	N/A	Takayama-helix-ANV-63287_dino_high	N/A
			N/A	N/A	UNPREDICTED: Dinos-Kareniaceae-Karenia-papilionacea-ANV-89163	N/A	N/A	N/A	N/A	N/A
	K14066	geranyl diphosphate synthase [EC:2.5.1.1]	Karenia-brevis-SP1-CAMPEP-0189148612, Karenia-brevis-SP3-CAMPEP-0189213224_hapto_low	Karenia-mikimotoi-ANV-102986, Karenia-mikimotoi-ANV-116406, Karenia-mikimotoi-ANV-73462	Karenia-papilionacea-ANV-43177	Karlodinium-micrum-CCMP2283-CAMPEP-0200772088	Karlodinium-sp-RCC3446-ANV-63044	Karlodinium-armiger-ANV-60338	Takayama-helix-ANV-47484	RSD-521185_hapto_high
	K15889	prenylcysteine alpha-carboxyl methylesterase [EC:3.1.1.-]	N/A	N/A	Karenia-papilionacea-ANV-45888_hapto_high	N/A	N/A	N/A	N/A	N/A
			UNPREDICTED: Dinos-Kareniaceae-Karenia-brevis-CCMP2229-CAMPEP-0188920810	UNPREDICTED: Dinos-Kareniaceae-Karenia-mikimotoi-ANV-128543	N/A	UNPREDICTED: Dinos-Kareniaceae-Karlodinium-micrum-Strain-CCMP2283-CAMPEP-0200791820	Karlodinium-sp-RCC3446-ANV-144994	UNPREDICTED: Dinos-Kareniaceae-Karlodinium-armiger-ANV-89506	UNPREDICTED: Dinos-Kareniaceae-Takayama-helix-ANV-112459	N/A
	K00587			UNPREDICTED	UNPREDICTED		UNPREDICTED	UNPREDICTED	UNPREDICTED	N/A
	K05954		UNPREDICTED	UNPREDICTED	UNPREDICTED	UNPREDICTED	UNPREDICTED	UNPREDICTED	UNPREDICTED	N/A
Ubiquinone and other terpenoid-quinone biosynthesis	K00568	2-polyprenyl-6-hydroxyphenyl methylase / 3-demethylubiquinone-9 3-methyltransferase [EC:2.1.1.222 2.1.1.64]	N/A	N/A	Karenia-papilionacea-ANV-197616_dino-specific	N/A	N/A	N/A	N/A	N/A
	K00591	polyprenyldihydroxybenzoate methyltransferase / 3-demethylubiquinol 3-O-methyltransferase [EC:2.1.1.114 2.1.1.64]	N/A	N/A	N/A	N/A	Karlodinium-sp-RCC3446-ANV-122864_dino_high	N/A	N/A	N/A
	K00815	tyrosine aminotransferase [EC:2.6.1.5]	N/A	N/A	N/A	N/A	N/A	Karlodinium-armiger-ANV-73334_dino_high	N/A	N/A
	K05357	vitamin-K-epoxide reductase (warfarin-sensitive) [EC:1.17.4.4]	N/A	N/A	N/A	N/A	N/A	N/A	Takayama-helix-ANV-250779_myzo_high	RSD-632877_hapto_high
			N/A	N/A	Karenia-papilionacea-ANV-206214	N/A	N/A	N/A	N/A	N/A
	K05928	tocopherol O-methyltransferase [EC:2.1.1.95]	N/A	Karenia-mikimotoi-ANV-148605_dino_high	N/A	Karlodinium-micrum-CCMP2283-CAMPEP-0200762206_dino_high	Karlodinium-sp-RCC3446-ANV-90245_dino_high	Karlodinium-armiger-ANV-101832_dino_high	N/A	RSD-271912_no_hits, RSD-271915_no_hits
			Karenia-brevis-CCMP2229-CAMPEP-0188886626_lineage-specific, Karenia-brevis-CCMP2229-CAMPEP-0188997616_lineage-specific, Karenia-brevis-SP3-CAMPEP-0189231114_lineage-specific, Karenia-brevis-Wilson-CAMPEP-0189356030_lineage-specific, Karenia-brevis-Wilson-CAMPEP-0189491196_lineage-specific	Karenia-mikimotoi-ANV-154069_lineage-specific, Karenia-mikimotoi-ANV-159992_lineage-specific	Karenia-papilionacea-ANV-119528_lineage-specific, Karenia-papilionacea-ANV-119562_lineage-specific	Karlodinium-micrum-CCMP2283-CAMPEP-0200824228	Karlodinium-sp-RCC3446-ANV-90372	N/A	UNPREDICTED: Dinos-Kareniaceae-Takayama-helix-ANV-168738	N/A
	K12501	homogentisate solanesyltransferase [EC:2.5.1.117]	N/A	SPTP-Karenia-mikimotoi-ANV-185699_hapto_high	Karenia-papilionacea-ANV-73630_hapto_high	N/A	N/A	N/A	N/A	RSD-658550_hapto_high
			Karenia-brevis-SP1-CAMPEP-0189036890_green_low	N/A	N/A	Karlodinium-micrum-CCMP2283-CAMPEP-0200804370_green_low	Karlodinium-sp-RCC3446-ANV-55519_green_low	Karlodinium-armiger-ANV-41213_green_low	N/A	N/A
			N/A	N/A	Karenia-papilionacea-ANV-47412	N/A	N/A	N/A	UNPREDICTED: Dinos-Kareniaceae-Takayama-helix-ANV-104700	N/A
	K18534	MPBQ/MSBQ methyltransferase [EC:2.1.1.295]	N/A	Karenia-mikimotoi-ANV-97854_hapto_high	N/A	N/A	N/A	Karlodinium-armiger-ANV-50921_hapto_high	N/A	RSD-289156_hapto_high
			N/A	N/A	N/A	N/A	N/A	N/A	Takayama-helix-ANV-25668_dino_high	RSD-675560_prok_high
			N/A	Karenia-mikimotoi-ANV-104091_prok_high	N/A	N/A	N/A	Karlodinium-armiger-ANV-89146_prok_high	N/A	N/A
			Karenia-brevis-CCMP2229-CAMPEP-0188921990	N/A	SPTP-Karenia-papilionacea-ANV-111813_lineage-specific	UNPREDICTED: Dinos-Kareniaceae-Karlodinium-micrum-Strain-CCMP2283-CAMPEP-0200827770	UNPREDICTED: Dinos-Kareniaceae-Karlodinium-sp-RCC3446-ANV-64996	N/A	N/A	N/A
	K09833			UNPREDICTED		UNPREDICTED	UNPREDICTED			RSD-636369_hapto_high
	K10960			UNPREDICTED	UNPREDICTED		UNPREDICTED	UNPREDICTED	UNPREDICTED	N/A
Carotenoid biosynthesis	K02291	15-cis-phytoene synthase [EC:2.5.1.32]	N/A	Karenia-mikimotoi-ANV-92105	Karenia-papilionacea-ANV-69719	Karlodinium-micrum-CCMP2283-CAMPEP-0200862096	N/A	UNPREDICTED: Dinos-Kareniaceae-Karlodinium-armiger-ANV-21144	Takayama-helix-ANV-148192	RSD-367168_hapto_high, RSD-367177_hapto_high, RSD-552352_hapto_high, RSD-552353_hapto_high
			Karenia-brevis-CCMP2229-CAMPEP-0188900024___brown_LGT_candidate, Karenia-brevis-SP1-CAMPEP-0189018110___brown_LGT_candidate, Karenia-brevis-SP3-CAMPEP-0189295582___brown_LGT_candidate, SPTP-Karenia-brevis-SP1-CAMPEP-0189011518___brown_LGT_candidate	Karenia-mikimotoi-ANV-76456___brown_LGT_candidate	Karenia-papilionacea-ANV-6821___brown_LGT_candidate	N/A	SPTP-Karlodinium-sp-RCC3446-ANV-67212___brown_LGT_candidate	N/A	N/A	N/A
	K02293	15-cis-phytoene desaturase [EC:1.3.5.5]	Karenia-brevis-CCMP2229-CAMPEP-0188986702_hapto_high	Karenia-mikimotoi-ANV-52000_hapto_high	Karenia-papilionacea-ANV-29838_hapto_high	N/A	Karlodinium-sp-RCC3446-ANV-30749_hapto_high	Karlodinium-armiger-ANV-32310_hapto_high	N/A	RSD-564481_hapto_high, RSD-564485_hapto_high
			Karenia-brevis-Wilson-CAMPEP-0189375132	Karenia-mikimotoi-ANV-51977	Karenia-papilionacea-ANV-29998	UNPREDICTED: Dinos-Kareniaceae-Karlodinium-micrum-Strain-CCMP2283-CAMPEP-0200825412	N/A	SPTP-Karlodinium-armiger-ANV-72407	Takayama-helix-ANV-35907, SPTP-Takayama-helix-ANV-97480_lineage-specific	N/A
	K06443	lycopene beta-cyclase [EC:5.5.1.19]	Karenia-brevis-CCMP2229-CAMPEP-0188903466_hapto_high	N/A	N/A	N/A	Karlodinium-sp-RCC3446-ANV-28854_hapto_high	Karlodinium-armiger-ANV-35111_hapto_high	SPTP-Takayama-helix-ANV-44295_hapto_high	RSD-200125_?
			N/A	UNPREDICTED: Dinos-Kareniaceae-Karenia-mikimotoi-ANV-204801	UNPREDICTED: Dinos-Kareniaceae-Karenia-papilionacea-ANV-44419	UNPREDICTED: Dinos-Kareniaceae-Karlodinium-micrum-Strain-CCMP2283-CAMPEP-0200841828	N/A	SPTP-Karlodinium-armiger-ANV-142898_lineage-specific	N/A	N/A
	K09838	zeaxanthin epoxidase [EC:1.14.15.21]	Karenia-brevis-CCMP2229-CAMPEP-0188888868_hapto_high, Karenia-brevis-SP1-CAMPEP-0189090672_hapto_high, Karenia-brevis-SP3-CAMPEP-0189303638_hapto_high	Karenia-mikimotoi-ANV-41075_hapto_high, Karenia-mikimotoi-ANV-81990_hapto_high	Karenia-papilionacea-ANV-32523_hapto_high, Karenia-papilionacea-ANV-36056_hapto_high, Karenia-papilionacea-ANV-41272_hapto_high, Karenia-papilionacea-ANV-192964_hapto_low	N/A	N/A	Karlodinium-armiger-ANV-44963_hapto_high, SPTP-Karlodinium-armiger-ANV-42941_hapto_high	Takayama-helix-ANV-46929_hapto_high	RSD-22872_hapto_low, RSD-22876_hapto_low, RSD-569318_hapto_high, RSD-631179_hapto_high, RSD-8577_
			Karenia-brevis-CCMP2229-CAMPEP-0188918592___brown_LGT_candidate, SPTP-Karenia-brevis-SP1-CAMPEP-0189088540___brown_LGT_candidate	Karenia-mikimotoi-ANV-67104___brown_LGT_candidate	N/A	N/A	Karlodinium-sp-RCC3446-ANV-39408___brown_LGT_candidate	Karlodinium-armiger-ANV-42765___brown_LGT_candidate	Takayama-helix-ANV-47498___brown_LGT_candidate	N/A
			Karenia-brevis-Wilson-CAMPEP-0189491838	Karenia-mikimotoi-ANV-53407	Karenia-papilionacea-ANV-72441_lineage-specific	UNPREDICTED: Dinos-Kareniaceae-Karlodinium-micrum-Strain-CCMP2283-CAMPEP-0200805008	N/A	Karlodinium-armiger-ANV-111442_lineage-specific	N/A	N/A
	K09839	violaxanthin de-epoxidase [EC:1.23.5.1]	Karenia-brevis-CCMP2229-CAMPEP-0188875506_hapto_high	Karenia-mikimotoi-ANV-87515_hapto_high	N/A	N/A	Karlodinium-sp-RCC3446-ANV-117495_hapto_high	Karlodinium-armiger-ANV-73506_hapto_high, Karlodinium-armiger-ANV-83585_hapto_high	SPTP-Takayama-helix-ANV-91187_hapto_high	RSD-201932_no_hits, RSD-201934_no_hits, RSD-584598_
			N/A	N/A	N/A	N/A	N/A	N/A	Takayama-helix-ANV-188656_dino_high	N/A
			N/A	N/A	N/A	N/A	N/A	Karlodinium-armiger-ANV-119261_green_high	N/A	N/A
			Karenia-brevis-CCMP2229-CAMPEP-0188909962_lineage-specific	N/A	UNPREDICTED: Dinos-Kareniaceae-Karenia-papilionacea-ANV-97076	UNPREDICTED: Dinos-Kareniaceae-Karlodinium-micrum-Strain-CCMP2283-CAMPEP-0200861550	Karlodinium-sp-RCC3446-ANV-92529_lineage-specific	N/A	Takayama-helix-ANV-183908_lineage-specific	N/A
	K09840	9-cis-epoxycarotenoid dioxygenase [EC:1.13.11.51]	N/A	N/A	N/A	N/A	Karlodinium-sp-RCC3446-ANV-49493	N/A	N/A	N/A
	K15745	phytoene desaturase (3, 4-didehydrolycopene-forming) [EC:1.3.99.30]	N/A	Karenia-mikimotoi-ANV-164526_hapto_high	N/A	N/A	N/A	N/A	N/A	N/A
			N/A	N/A	SPTP-Karenia-papilionacea-ANV-146535	N/A	UNPREDICTED: Dinos-Kareniaceae-Karlodinium-sp-RCC3446-ANV-40785	SPTP-Karlodinium-armiger-ANV-184542_myzo_low	N/A	N/A
	K15747	beta-ring hydroxylase [EC:1.14.-.-]	N/A	Karenia-mikimotoi-ANV-40560_lineage-specific	UNPREDICTED	UNPREDICTED	UNPREDICTED	UNPREDICTED	UNPREDICTED	N/A
	K17911	beta-carotene isomerase [EC:5.2.1.14]	N/A	N/A	N/A	N/A	N/A	Karlodinium-armiger-ANV-106692_hapto_high	N/A	N/A
	K17913	carlactone synthase / all-trans-10'-apo-beta-carotenal 13, 14-cleaving dioxygenase [EC:1.13.11.69 1.13.11.70]	N/A	N/A	Karenia-papilionacea-ANV-45962_dino_high, Karenia-papilionacea-ANV-50482_dino_high	N/A	Karlodinium-sp-RCC3446-ANV-47340_dino_high	Karlodinium-armiger-ANV-51428_dino_high, Karlodinium-armiger-ANV-51466_dino_high, Karlodinium-armiger-ANV-56501_dino_high	Takayama-helix-ANV-113154_dino_high, Takayama-helix-ANV-86219_dino_high	N/A
			N/A	Karenia-mikimotoi-ANV-82672	N/A	N/A	N/A	Karlodinium-armiger-ANV-42707, Karlodinium-armiger-ANV-44282, Karlodinium-armiger-ANV-49151	Takayama-helix-ANV-100070, Takayama-helix-ANV-53877	N/A
SUF	K11717	SufS	N/A	N/A	N/A	N/A	N/A	SPTP-Karlodinium-armiger-ANV-67963_dino_high	N/A	RSD-224701_?, RSD-224703_?, RSD-224705_?, RSD-936_hapto_high
			UNPREDICTED: Dinos-Kareniaceae-Karenia-brevis-CCMP2229-CAMPEP-0189002392	Karenia-mikimotoi-ANV-285050	Karenia-papilionacea-ANV-37523	N/A	UNPREDICTED: Dinos-Kareniaceae-Karlodinium-sp-RCC3446-ANV-44938	Karlodinium-armiger-ANV-70063	Takayama-helix-ANV-45302	N/A
	K02426 / possibly misannotated as K22066	SufE	Karenia-brevis-SP1-CAMPEP-0189055178_hapto_high	Karenia-mikimotoi-ANV-180446_hapto_high	N/A	N/A	Karlodinium-sp-RCC3446-ANV-101256_hapto_high	N/A	Takayama-helix-ANV-104303_hapto_low	RSD-652875_hapto_high
			N/A	N/A	Karenia-papilionacea-ANV-161483	N/A	Karlodinium-sp-RCC3446-ANV-131920_green_low	Karlodinium-armiger-ANV-171122	N/A	N/A
	K09014	SufB	N/A	Karenia-mikimotoi-ANV-70161_dino_high	Karenia-papilionacea-ANV-37253_dino_high	Karlodinium-micrum-CCMP2283-CAMPEP-0200774356_dino_high	Karlodinium-sp-RCC3446-ANV-18966_dino_high	N/A	Takayama-helix-ANV-53980_dino_high	N/A
			UNPREDICTED: Dinos-Kareniaceae-Karenia-brevis-CCMP2229-CAMPEP-0188851244	N/A	N/A	N/A	N/A	UNPREDICTED: Dinos-Kareniaceae-Karlodinium-armiger-ANV-98942	N/A	N/A
	K09013	SufC	Karenia-brevis-CCMP2229-CAMPEP-0188866432_hapto_high	Karenia-mikimotoi-ANV-118057_hapto_high	Karenia-papilionacea-ANV-85192_hapto_high	N/A	N/A	N/A	SPTP-Takayama-helix-ANV-137262_hapto_high	N/A
			N/A	N/A	N/A	N/A	N/A	Karlodinium-armiger-ANV-87061_dino_high	N/A	N/A
			UNPREDICTED: Dinos-Kareniaceae-Karenia-brevis-CCMP2229-CAMPEP-0188883242	N/A	UNPREDICTED: Dinos-Kareniaceae-Karenia-papilionacea-ANV-148968	UNPREDICTED: Dinos-Kareniaceae-Karlodinium-micrum-Strain-CCMP2283-CAMPEP-0200845068	UNPREDICTED: Dinos-Kareniaceae-Karlodinium-sp-RCC3446-ANV-82943, Dinos-Kareniaceae-Karlodinium-sp-RCC3446-ANV-83651	UNPREDICTED: Dinos-Kareniaceae-Karlodinium-armiger-ANV-114574	N/A	N/A
	K09015	SufD	Karenia-brevis-SP1-CAMPEP-0189031460_hapto_high	N/A	N/A	N/A	Karlodinium-sp-RCC3446-ANV-47833_hapto_high	Karlodinium-armiger-ANV-48484_hapto_high	Takayama-helix-ANV-61812_hapto_high	N/A
			N/A	UNPREDICTED: Dinos-Kareniaceae-Karenia-mikimotoi-ANV-116251	UNPREDICTED: Dinos-Kareniaceae-Karenia-papilionacea-ANV-78772	UNPREDICTED: Dinos-Kareniaceae-Karlodinium-micrum-Strain-CCMP2283-CAMPEP-0200870146	N/A	N/A	N/A	N/A
glycine cleavage system	K02437	glycine cleavage system H protein	SPTP-Karenia-brevis-CCMP2229-CAMPEP-0188923830_dino_high	N/A	N/A	N/A	N/A	N/A	N/A	N/A
			N/A	UNPREDICTED: Dinos-Kareniaceae-Karenia-mikimotoi-ANV-201946	UNPREDICTED: Dinos-Kareniaceae-Karenia-papilionacea-ANV-51926	UNPREDICTED: Dinos-Kareniaceae-Karlodinium-micrum-Strain-CCMP2283-CAMPEP-0200781316	UNPREDICTED: Dinos-Kareniaceae-Karlodinium-sp-RCC3446-ANV-129301	UNPREDICTED: Dinos-Kareniaceae-Karlodinium-armiger-ANV-175402	UNPREDICTED: Dinos-Kareniaceae-Takayama-helix-ANV-240472	N/A
	K00281	glycine dehydrogenase [EC:1.4.4.2]	N/A	Karenia-mikimotoi-ANV-76461_dino_high	Karenia-papilionacea-ANV-160984_dino-specific	N/A	N/A	Karlodinium-armiger-ANV-64090_dino_high, Karlodinium-armiger-ANV-46512_dino-specific	N/A	N/A
			UNPREDICTED: Dinos-Kareniaceae-Karenia-brevis-CCMP2229-CAMPEP-0188855430	N/A	N/A	UNPREDICTED: Dinos-Kareniaceae-Karlodinium-micrum-Strain-CCMP2283-CAMPEP-0200767934	UNPREDICTED: Dinos-Kareniaceae-Karlodinium-sp-RCC3446-ANV-118630	N/A	UNPREDICTED: Dinos-Kareniaceae-Takayama-helix-ANV-118655	N/A
	K00382	dihydrolipoamide dehydrogenase [EC:1.8.1.4]	N/A	Karenia-mikimotoi-ANV-55457_hapto_high	N/A	N/A	Karlodinium-sp-RCC3446-ANV-142768_hapto_high	Karlodinium-armiger-ANV-104452_hapto_high, Karlodinium-armiger-ANV-162184_hapto_high	N/A	RSD-112680_hapto_high, RSD-277233_, RSD-455828_hapto_high, RSD-577039_hapto_high, RSD-64314_hapto_high
			N/A	N/A	Karenia-papilionacea-ANV-38713_dino_high	N/A	Karlodinium-sp-RCC3446-ANV-45295_dino_high, Karlodinium-sp-RCC3446-ANV-5000_dino_high	N/A	N/A	N/A
			N/A	N/A	N/A	N/A	N/A	Karlodinium-armiger-ANV-59229___brown_LGT_candidate	N/A	N/A
			UNPREDICTED: Dinos-Kareniaceae-Karenia-brevis-CCMP2229-CAMPEP-0188855468	Karenia-mikimotoi-ANV-47127	Karenia-papilionacea-ANV-23697	UNPREDICTED: Dinos-Kareniaceae-Karlodinium-micrum-Strain-CCMP2283-CAMPEP-0200792226	N/A	N/A	SPTP-Takayama-helix-ANV-41628	N/A
Nitrogen metabolism	K00284	glutamate synthase (ferredoxin) [EC:1.4.7.1]	N/A	N/A	Karenia-papilionacea-ANV-2493___brown_LGT_candidate	N/A	N/A	N/A	N/A	RSD-150461_hapto_high, RSD-150465_X, RSD-625768_hapto_high
	K00284	glutamate synthase (ferredoxin) [EC:1.4.7.1]	Karenia-brevis-CCMP2229-CAMPEP-0188900086	Karenia-mikimotoi-ANV-165906, Karenia-mikimotoi-ANV-4596	N/A	Karlodinium-micrum-CCMP2283-CAMPEP-0200780192	Karlodinium-sp-RCC3446-ANV-2768	Karlodinium-armiger-ANV-2031	N/A	N/A
	K00366	ferredoxin-nitrite reductase [EC:1.7.7.1]	N/A	Karenia-mikimotoi-ANV-44555_hapto_high	Karenia-papilionacea-ANV-15644_hapto_high, Karenia-papilionacea-ANV-22305_hapto_high	N/A	N/A	N/A	N/A	N/A
			UNPREDICTED: Dinos-Kareniaceae-Karenia-brevis-CCMP2229-CAMPEP-0188963210	N/A	N/A	N/A	N/A	N/A	UNPREDICTED: Dinos-Kareniaceae-Takayama-helix-ANV-192230	N/A
	K01672, K01673, K01674	carbonic anhydrase [EC:4.2.1.1]	Karenia-brevis-CCMP2229-CAMPEP-0188912242_dino-specific, Karenia-brevis-CCMP2229-CAMPEP-0188914698_dino-specific, Karenia-brevis-SP1-CAMPEP-0189049422_dino_high, Karenia-brevis-SP1-CAMPEP-0189093370_dino_high, SPTP-Karenia-brevis-CCMP2229-CAMPEP-0188902490_dino-specific	Karenia-mikimotoi-ANV-120827_dino_high, Karenia-mikimotoi-ANV-53749_dino_high, Karenia-mikimotoi-ANV-94777_myzo_high, Karenia-mikimotoi-ANV-98085_dino-specific, SPTP-Karenia-mikimotoi-ANV-80667_dino-specific	Karenia-papilionacea-ANV-19842_dino_high, Karenia-papilionacea-ANV-60893_dino-specific, Karenia-papilionacea-ANV-64360_dino-specific, Karenia-papilionacea-ANV-69040_myzo_high	Karlodinium-micrum-CCMP2283-CAMPEP-0200845688_dino-specific, Karlodinium-micrum-CCMP2283-CAMPEP-0200856472_dino-specific	Karlodinium-sp-RCC3446-ANV-61646_dino-specific, Karlodinium-sp-RCC3446-ANV-63019_dino-specific, Karlodinium-sp-RCC3446-ANV-64867_dino-specific	SPTP-Karlodinium-armiger-ANV-124511_dino_high, Karlodinium-armiger-ANV-43336_dino_high, Karlodinium-armiger-ANV-55731_dino-specific, Karlodinium-armiger-ANV-61778_dino-specific, Karlodinium-armiger-ANV-9772_dino-specific	Takayama-helix-ANV-119766_dino-specific, Takayama-helix-ANV-126482_myzo_high, Takayama-helix-ANV-131535_dino-specific, Takayama-helix-ANV-135143_dino-specific, Takayama-helix-ANV-168073_dino-specific, Takayama-helix-ANV-76993_dino-specific, Takayama-helix-ANV-77935_myzo_high, Takayama-helix-ANV-98528_dino-specific	RSD-673069_hapto_high, RSD-77186_, RSD-87042_no_hits
			N/A	N/A	N/A	Karlodinium-micrum-CCMP2283-CAMPEP-0200809344_lineage-specific	N/A	Karlodinium-armiger-ANV-81541_lineage-specific, Karlodinium-armiger-ANV-81987_lineage-specific	SPTP-Takayama-helix-ANV-74298_lineage-specific	RSD-68945_dino_low, RSD-351455_no_hits, RSD-351458_no_hits, RSD-351467_no_hits, RSD-351469_no_hits, RSD-351478_no_hits, RSD-351480_no_hits, RSD-426496_no_hits, RSD-467021_dino-only, RSD-514519_dino-only, RSD-552618_
	K01725	cyanate lyase [EC:4.2.1.104]	N/A	Karenia-mikimotoi-ANV-172754_dino_low	N/A	N/A	N/A	N/A	Takayama-helix-ANV-172175	RSD-673917_hapto_high
	K01915	glutamine synthetase [EC:6.3.1.2]	Karenia-brevis-CCMP2229-CAMPEP-0188891910_dino_high, Karenia-brevis-SP1-CAMPEP-0189088176_dino_high	Karenia-mikimotoi-ANV-20777_dino_high, Karenia-mikimotoi-ANV-81414_dino_high	N/A	N/A	Karlodinium-sp-RCC3446-ANV-62686_dino_high	Karlodinium-armiger-ANV-83543_dino_high	N/A	RSD-634311_prok_high
			N/A	N/A	UNPREDICTED: Dinos-Kareniaceae-Karenia-papilionacea-ANV-91041	UNPREDICTED: Dinos-Kareniaceae-Karlodinium-micrum-Strain-CCMP2283-CAMPEP-0200797344	N/A	N/A	UNPREDICTED: Dinos-Kareniaceae-Takayama-helix-ANV-101313	N/A
	K02575	MFS transporter, NNP family, nitrate/nitrite transporter	Karenia-brevis-CCMP2229-CAMPEP-0188992704_myzo_high, Karenia-brevis-SP1-CAMPEP-0189147300_myzo_high, Karenia-brevis-Wilson-CAMPEP-0189409820_myzo_high, Karenia-brevis-Wilson-CAMPEP-0189470830_myzo_high, SPTP-Karenia-brevis-Wilson-CAMPEP-0189380848_myzo_high	SPTP-Karenia-mikimotoi-ANV-87238_myzo_high	SPTP-Karenia-papilionacea-ANV-53068_myzo_high	Karlodinium-micrum-CCMP2283-CAMPEP-0200846910_myzo_high, Karlodinium-micrum-CCMP2283-CAMPEP-0200866008_myzo_high, SPTP-Karlodinium-micrum-CCMP2283-CAMPEP-0200811074_myzo_high	Karlodinium-sp-RCC3446-ANV-152484_myzo_high	N/A	N/A	RSD-134237_, RSD-134238_, RSD-311572_dino_high, RSD-311573_dino_high, RSD-57373_dino_high
			N/A	N/A	N/A	N/A	N/A	N/A	UNPREDICTED: Dinos-Kareniaceae-Takayama-helix-ANV-96467	N/A
	K10534	nitrate reductase (NAD(P)H) [EC:1.7.1.1 1.7.1.2 1.7.1.3]	Karenia-brevis-CCMP2229-CAMPEP-0188992884_dino_high	N/A	Karenia-papilionacea-ANV-15551_dino_high	N/A	N/A	N/A	N/A	RSD-583961_
			N/A	UNPREDICTED: Dinos-Kareniaceae-Karenia-mikimotoi-ANV-167292	N/A	UNPREDICTED: Dinos-Kareniaceae-Karlodinium-micrum-Strain-CCMP2283-CAMPEP-0200808144	UNPREDICTED: Dinos-Kareniaceae-Karlodinium-sp-RCC3446-ANV-33216	UNPREDICTED: Dinos-Kareniaceae-Karlodinium-armiger-ANV-186346	UNPREDICTED: Dinos-Kareniaceae-Takayama-helix-ANV-189720	N/A
Sulfur metabolism	K00381	sulfite reductase (NADPH) hemoprotein beta-component [EC:1.8.1.2]	N/A	N/A	N/A	Karlodinium-micrum-CCMP2283-CAMPEP-0200811358_myzo_high	Karlodinium-sp-RCC3446-ANV-110871_myzo_high	N/A	N/A	N/A
			N/A	N/A	N/A	N/A	N/A	UNPREDICTED: Dinos-Kareniaceae-Karlodinium-armiger-ANV-14126	N/A	N/A
	K00390	phosphoadenosine phosphosulfate reductase [EC:1.8.4.8 1.8.4.10]	Karenia-brevis-CCMP2229-CAMPEP-0188856192, Karenia-brevis-SP1-CAMPEP-0189162786, Karenia-brevis-SP1-CAMPEP-0189169404, Karenia-brevis-SP3-CAMPEP-0189176878, Karenia-brevis-SP3-CAMPEP-0189315840_hapto_low, Karenia-brevis-Wilson-CAMPEP-0189495354	Karenia-mikimotoi-ANV-171958, Karenia-mikimotoi-ANV-266994_lineage-specific, Karenia-mikimotoi-ANV-95860	Karenia-papilionacea-ANV-63080	UNPREDICTED: Dinos-Kareniaceae-Karlodinium-micrum-Strain-CCMP2283-CAMPEP-0200850208	UNPREDICTED: Dinos-Kareniaceae-Karlodinium-sp-RCC3446-ANV-112373, Dinos-Kareniaceae-Karlodinium-sp-RCC3446-ANV-145753	UNPREDICTED: Dinos-Kareniaceae-Karlodinium-armiger-ANV-235463, Dinos-Kareniaceae-Karlodinium-armiger-ANV-150429, Dinos-Kareniaceae-Karlodinium-armiger-ANV-226940, Dinos-Kareniaceae-Karlodinium-armiger-ANV-233058	SPTP-Takayama-helix-ANV-175744	N/A
	K00392	sulfite reductase (ferredoxin) [EC:1.8.7.1]	Karenia-brevis-SP1-CAMPEP-0189162192_hapto_high, Karenia-brevis-SP3-CAMPEP-0189307362_hapto_high, Karenia-brevis-SP3-CAMPEP-0189313700_hapto_high, Karenia-brevis-Wilson-CAMPEP-0189391662_hapto_high, Karenia-brevis-Wilson-CAMPEP-0189502596_hapto_high	Karenia-mikimotoi-ANV-37681_hapto_high, Karenia-mikimotoi-ANV-96016_hapto_high	Karenia-papilionacea-ANV-179279_hapto_high, Karenia-papilionacea-ANV-23370_hapto_high	N/A	N/A	N/A	Takayama-helix-ANV-189795_hapto_high	RSD-541675_hapto_high, RSD-541679_hapto_high
	K00640	serine O-acetyltransferase [EC:2.3.1.30]	Karenia-brevis-SP1-CAMPEP-0189079954_hapto_high, Karenia-brevis-Wilson-CAMPEP-0189372686_hapto_high, Karenia-brevis-Wilson-CAMPEP-0189455678_hapto_high	Karenia-mikimotoi-ANV-112422_hapto_high, Karenia-mikimotoi-ANV-152037_hapto_high	Karenia-papilionacea-ANV-21596_hapto_high	N/A	N/A	N/A	N/A	RSD-280768_hapto_high
	K00641	homoserine O-acetyltransferase/O-succinyltransferase [EC:2.3.1.31 2.3.1.46]	N/A	N/A	Karenia-papilionacea-ANV-94885_dino_high	N/A	N/A	N/A	N/A	N/A
	K00860	adenylylsulfate kinase [EC:2.7.1.25]	Karenia-brevis-CCMP2229-CAMPEP-0188884512_dino_high, Karenia-brevis-SP3-CAMPEP-0189221802_dino_high, Karenia-brevis-Wilson-CAMPEP-0189390716_dino_high	Karenia-mikimotoi-ANV-177306_dino_high, Karenia-mikimotoi-ANV-179486_dino_high	Karenia-papilionacea-ANV-88245_dino_high	Karlodinium-micrum-CCMP2283-CAMPEP-0200789178_dino_high, Karlodinium-micrum-CCMP2283-CAMPEP-0200861270_dino_high	Karlodinium-sp-RCC3446-ANV-114494_dino_high	Karlodinium-armiger-ANV-143382_dino_high	Takayama-helix-ANV-208274_dino_high	N/A
	K00958	sulfate adenylyltransferase [EC:2.7.7.4]	N/A	N/A	Karenia-papilionacea-ANV-184771_dino_high, Karenia-papilionacea-ANV-185877_dino_high, Karenia-papilionacea-ANV-66020_dino_high	Karlodinium-micrum-CCMP2283-CAMPEP-0200846680_dino_high	Karlodinium-sp-RCC3446-ANV-65880_dino_high	Karlodinium-armiger-ANV-69613_dino_high	N/A	RSD-357285_dino-only, RSD-357287_dino-only, RSD-357288_dino-only, RSD-357290_dino-only, RSD-95470_dino_high, RSD-95471_dino_high, RSD-95472_dino_high, RSD-95473_dino_high, RSD-95474_dino_high, RSD-95475_dino_high
			Karenia-brevis-CCMP2229-CAMPEP-0189001554_hapto_high, Karenia-brevis-SP3-CAMPEP-0189314196_hapto_high, Karenia-brevis-Wilson-CAMPEP-0189485924_hapto_high, Karenia-brevis-Wilson-CAMPEP-0189497726_hapto_high	N/A	Karenia-papilionacea-ANV-41533_hapto_high, Karenia-papilionacea-ANV-99316_hapto_high	N/A	N/A	N/A	N/A	N/A
			N/A	UNPREDICTED	N/A	N/A	N/A	N/A	SPTP-Takayama-helix-ANV-271004_lineage-specific	N/A
	K01082	3'(2'), 5'-bisphosphate nucleotidase [EC:3.1.3.7]	N/A	N/A	Karenia-papilionacea-ANV-72457_dino_high	N/A	SPTP-Karlodinium-sp-RCC3446-ANV-138313_dino_high*	N/A	N/A	RSD-628342_hapto_high, RSD-629442_hapto_high, RSD-656400_hapto_high
			N/A	Karenia-mikimotoi-ANV-159724	N/A	UNPREDICTED: Dinos-Kareniaceae-Karlodinium-micrum-Strain-CCMP2283-CAMPEP-0200791490	N/A	UNPREDICTED: Dinos-Kareniaceae-Karlodinium-armiger-ANV-143718	UNPREDICTED: Dinos-Kareniaceae-Takayama-helix-ANV-132374	N/A
	K01738	cysteine synthase [EC:2.5.1.47]	Karenia-brevis-SP1-CAMPEP-0189014144_hapto_high, Karenia-brevis-SP1-CAMPEP-0189089456_hapto_high	Karenia-mikimotoi-ANV-87690_hapto_high	Karenia-papilionacea-ANV-76006_hapto_high	N/A	N/A	N/A	N/A	RSD-70996_hapto_high
			Karenia-brevis-CCMP2229-CAMPEP-0188921014_lineage-specific	Karenia-mikimotoi-ANV-71423_lineage-specific	N/A	Karlodinium-micrum-CCMP2283-CAMPEP-0200779980	Karlodinium-sp-RCC3446-ANV-48708_lineage-specific	N/A	N/A	N/A
	K17725	sulfur dioxygenase [EC:1.13.11.18]	N/A	N/A	Karenia-papilionacea-ANV-131645_dino_high	N/A	Karlodinium-sp-RCC3446-ANV-24602_dino_high	N/A	N/A	N/A
			UNPREDICTED: Dinos-Kareniaceae-Karenia-brevis-CCMP2229-CAMPEP-0188845374	UNPREDICTED: Dinos-Kareniaceae-Karenia-mikimotoi-ANV-25369	N/A	UNPREDICTED: Dinos-Kareniaceae-Karlodinium-micrum-Strain-CCMP2283-CAMPEP-0200811502, Dinos-Kareniaceae-Karlodinium-micrum-Strain-CCMP2283-CAMPEP-0200767454	N/A	UNPREDICTED: Dinos-Kareniaceae-Karlodinium-armiger-ANV-28224	UNPREDICTED: Dinos-Kareniaceae-Takayama-helix-ANV-43845	N/A
	K22966	sulfate adenylyltransferase (ADP) / adenylylsulfatase [EC:2.7.7.5 3.6.2.1]	N/A	Karenia-mikimotoi-ANV-201138_hapto_low	Karenia-papilionacea-ANV-115714_hapto_high	N/A	N/A	N/A	N/A	N/A
			Karenia-brevis-Wilson-CAMPEP-0189333806_dino-specific	N/A	N/A	N/A	UNPREDICTED: Dinos-Kareniaceae-Karlodinium-sp-RCC3446-ANV-158773	UNPREDICTED: Dinos-Kareniaceae-Karlodinium-armiger-ANV-191004	UNPREDICTED: Dinos-Kareniaceae-Takayama-helix-ANV-262742, Dinos-Kareniaceae-Takayama-helix-ANV-286580, Dinos-Kareniaceae-Takayama-helix-ANV-230216	N/A
Ribosome	K02863	large subunit ribosomal protein L1	Karenia-brevis-CCMP2229-CAMPEP-0189001936_hapto_high, Karenia-brevis-SP3-CAMPEP-0189307220_hapto_high, Karenia-brevis-SP3-CAMPEP-0189315722_hapto_high, Karenia-brevis-Wilson-CAMPEP-0189489080_hapto_high	Karenia-mikimotoi-ANV-133357_hapto_high	N/A	Karlodinium-micrum-CCMP2283-CAMPEP-0200829502_hapto_high	Karlodinium-sp-RCC3446-ANV-105689_hapto_high	Karlodinium-armiger-ANV-148070_hapto_high	N/A	N/A
			N/A	N/A	UNPREDICTED: Dinos-Kareniaceae-Karenia-papilionacea-ANV-43552	N/A	N/A	N/A	UNPREDICTED: Dinos-Kareniaceae-Takayama-helix-ANV-146448	N/A
	K02874	large subunit ribosomal protein L14	CP-coded: ALP13665.1	CP-coded: AIG99460.1, AIW05148.2	N/A	CP-coded: AGT55040.1	N/A	N/A	N/A	N/A
	K02878	large subunit ribosomal protein L16	N/A	CP-coded: AIG99470.1, AIW05146.1	N/A	CP-coded: AGT55044.1, AEJ72976.1, AGT55002.1	N/A	N/A	N/A	N/A
	K02887	large subunit ribosomal protein L20	N/A	N/A	N/A	CP-coded: AGT55011.1, AEJ72993.1	N/A	N/A	N/A	N/A
	K02906	large subunit ribosomal protein L3	CP-coded: ALP13676.1	CP-coded: AIG99506.1	N/A	CP-coded: AEJ72973.1, AGT55004.1	N/A	N/A	N/A	N/A
	K02909	large subunit ribosomal protein L31	CP-coded: ALP13662.1	CP-coded: AIG99487.1	N/A	CP-coded: AEJ72967.1, AGT54974.1	N/A	N/A	N/A	N/A
	K02913	large subunit ribosomal protein L33	N/A	N/A	N/A	CP-coded: AEJ72949.1, AGB58298.1	N/A	N/A	N/A	N/A
	K02916	large subunit ribosomal protein L35	N/A	N/A	N/A	N/A	N/A	N/A	UNPREDICTED: Dinos-Kareniaceae-Takayama-helix-ANV-261605	N/A
	K02919	large subunit ribosomal protein L36	N/A	CP-coded: AIG99545.1, AIG99593.1, AIG99597.1	N/A	CP-coded: AEJ72988.1, AGT55033.1	N/A	N/A	N/A	N/A
	K02931	large subunit ribosomal protein L5	CP-coded: ALP13664.1	CP-coded: AIG99463.1, AIW05149.3	N/A	CP-coded: AGT54998.1, AGT55039.1	N/A	N/A	N/A	N/A
	K02933	large subunit ribosomal protein L6	N/A	CP-coded: AIG99503.1, AVY51819.1	N/A	CP-coded: AEJ72978.1, AGT54990.1	N/A	N/A	N/A	N/A
	K02946	small subunit ribosomal protein S10	N/A	CP-coded: AIG99457.1	N/A	CP-coded: AIE11936.1	N/A	N/A	N/A	N/A
	K02948	small subunit ribosomal protein S11	N/A	CP-coded: AIG99532.1, AIG99568.1, AIG99574.1, AIW05153.2	N/A	CP-coded: AGT54973.1	N/A	N/A	N/A	N/A
	K02950	small subunit ribosomal protein S12	N/A	CP-coded: AIG99488.1, AVY51818.1	N/A	CP-coded: AEJ72965.1	N/A	N/A	N/A	N/A
	K02952	small subunit ribosomal protein S13	N/A	CP-coded: AIG99544.1, AIG99595.1, AIG99596.1	N/A	CP-coded: AGB58299.1	N/A	N/A	N/A	N/A
	K02954	small subunit ribosomal protein S14	N/A	CP-coded: AIG99481.1	N/A	CP-coded: AEJ72941.1	N/A	N/A	N/A	N/A
	K02959	small subunit ribosomal protein S16	N/A	N/A	N/A	CP-coded: AEJ72994.1	N/A	N/A	N/A	N/A
	K02961	small subunit ribosomal protein S17	N/A	CP-coded: AIW05147.1, AIG99461.1	N/A	N/A	N/A	N/A	N/A	N/A
	K02963	small subunit ribosomal protein S18	CP-coded: ALP13658.1	CP-coded: AEJ72948.1, AGT55022.1	N/A	N/A	N/A	N/A	N/A	N/A
	K02965	small subunit ribosomal protein S19	N/A	CP-coded: AIG99492.1, AVY51821.1	N/A	CP-coded: AGT55041.1	N/A	N/A	N/A	N/A
	K02967	small subunit ribosomal protein S2	N/A	N/A	N/A	CP-coded: AEJ72970.1, AGT55021.1	N/A	N/A	N/A	N/A
	K02982	small subunit ribosomal protein S3	N/A	CP-coded: AIG99494.1, AVY51823.1	N/A	CP-coded: AEJ72975.1, AGT55005.1, AGT55042.1	N/A	N/A	N/A	N/A
	K02986	small subunit ribosomal protein S4	CP-coded: ALP13673.1	CP-coded: AIG99472.1	N/A	CP-coded: AEJ72969.1, AGT55020.1	N/A	N/A	N/A	N/A
	K02988	small subunit ribosomal protein S5	N/A	CP-coded: AIG99504.1, AVY51820.1	N/A	CP-coded: AEJ72979.1, AGT54991.1	N/A	N/A	N/A	N/A
	K02992	small subunit ribosomal protein S7	N/A	N/A	N/A	CP-coded: AEJ72964.1, AGT54987.1	N/A	N/A	N/A	N/A
	K02994	small subunit ribosomal protein S8	CP-coded: ALP13666.1	CP-coded: AIG99468.1	N/A	CP-coded: AEJ72977.1, AGT54999.1	N/A	N/A	N/A	N/A
	K02996	small subunit ribosomal protein S9	N/A	CP-coded: AIG99486.1	N/A	CP-coded: AGT54976.1, AEJ72966.1	N/A	N/A	N/A	N/A
	K02864	large subunit ribosomal protein L10	Karenia-brevis-CCMP2229-CAMPEP-0188911336_hapto_high	Karenia-mikimotoi-ANV-122213_hapto_low	Karenia-papilionacea-ANV-80622_hapto_low	N/A	N/A	N/A	Takayama-helix-ANV-110637_hapto_high	N/A
			Karenia-brevis-CCMP2229-CAMPEP-0188919954, SPTP-Karenia-brevis-SP1-CAMPEP-0189014012_lineage-specific	N/A	Karenia-papilionacea-ANV-106869	UNPREDICTED: Dinos-Kareniaceae-Karlodinium-micrum-Strain-CCMP2283-CAMPEP-0200802406	UNPREDICTED: Dinos-Kareniaceae-Karlodinium-sp-RCC3446-ANV-114549	N/A	N/A	N/A
	K02867	large subunit ribosomal protein L11	Karenia-brevis-CCMP2229-CAMPEP-0188995558_hapto_high, Karenia-brevis-SP1-CAMPEP-0189166954_hapto_high, Karenia-brevis-SP3-CAMPEP-0189300356_hapto_low, Karenia-brevis-Wilson-CAMPEP-0189489662_hapto_low, Karenia-brevis-Wilson-CAMPEP-0189493008_hapto_high	N/A	Karenia-papilionacea-ANV-150461_hapto_high, Karenia-papilionacea-ANV-197442_hapto_high	Karlodinium-micrum-CCMP2283-CAMPEP-0200849560_hapto_low	Karlodinium-sp-RCC3446-ANV-130388_hapto_high	Karlodinium-armiger-ANV-127849_hapto_low	N/A	N/A
			N/A	Karenia-mikimotoi-ANV-75836	N/A	N/A	N/A	N/A	UNPREDICTED: Dinos-Kareniaceae-Takayama-helix-ANV-199392	N/A
	K02871	large subunit ribosomal protein L13	Karenia-brevis-SP3-CAMPEP-0189219970_hapto_high, Karenia-brevis-Wilson-CAMPEP-0189501358_hapto_high	Karenia-mikimotoi-ANV-150328_hapto_high	Karenia-papilionacea-ANV-102742_hapto_high	Karlodinium-micrum-CCMP2283-CAMPEP-0200862396_hapto_high	Karlodinium-sp-RCC3446-ANV-123623_hapto_high	Karlodinium-armiger-ANV-118702_hapto_high	SPTP-Takayama-helix-ANV-43184_hapto_high	RSD-677764_hapto_high
	K02876	large subunit ribosomal protein L15	Karenia-brevis-CCMP2229-CAMPEP-0188992618_hapto_low, Karenia-brevis-SP3-CAMPEP-0189195738_hapto_low	N/A	Karenia-papilionacea-ANV-101415_hapto_low	SPTP-Karlodinium-micrum-CCMP2283-CAMPEP-0200868386_hapto_high	Karlodinium-sp-RCC3446-ANV-114865_hapto_high	Karlodinium-armiger-ANV-136301_hapto_high	N/A	RSD-684122_X
			N/A	Karenia-mikimotoi-ANV-136545_dino_high	N/A	N/A	N/A	Karlodinium-armiger-ANV-125094_myzo_high	UNPREDICTED: Dinos-Kareniaceae-Takayama-helix-ANV-152410	N/A
	K02879	large subunit ribosomal protein L17	SPTP-Karenia-brevis-Wilson-CAMPEP-0189375902_hapto_high, Karenia-brevis-SP3-CAMPEP-0189287632_hapto_high*	Karenia-mikimotoi-ANV-156485_hapto_high, SPTP-Karenia-mikimotoi-ANV-183648_hapto_high	Karenia-papilionacea-ANV-159849_hapto_high	N/A	N/A	N/A	N/A	N/A
			N/A	N/A	N/A	Karlodinium-micrum-CCMP2283-CAMPEP-0200850408_dino_high*	Karlodinium-sp-RCC3446-ANV-133000_dino_high*	N/A	N/A	N/A
			N/A	N/A	N/A	SPTP-Karlodinium-micrum-CCMP2283-CAMPEP-0200795536_lineage-specific	N/A	Karlodinium-armiger-ANV-181341	UNPREDICTED: Dinos-Kareniaceae-Takayama-helix-ANV-125778	N/A
	K02881	large subunit ribosomal protein L18	Karenia-brevis-CCMP2229-CAMPEP-0188912922_hapto_high, Karenia-brevis-CCMP2229-CAMPEP-0188917716_hapto_high	Karenia-mikimotoi-ANV-213200_hapto_high, SPTP-Karenia-mikimotoi-ANV-214552_hapto_high	Karenia-papilionacea-ANV-156628_hapto_high, Karenia-papilionacea-ANV-162764_hapto_high	N/A	N/A	Karlodinium-armiger-ANV-180763_hapto_high	N/A	RSD-680254_hapto_high
			N/A	N/A	N/A	UNPREDICTED: Dinos-Kareniaceae-Karenia-mikimotoi-ANV-214552, Dinos-Kareniaceae-Karenia-mikimotoi-ANV-213200	Karlodinium-sp-RCC3446-ANV-127559	N/A	UNPREDICTED: Dinos-Kareniaceae-Takayama-helix-ANV-198658	N/A
	K02884	large subunit ribosomal protein L19	N/A	N/A	Karenia-papilionacea-ANV-107256, Karenia-papilionacea-ANV-122603	N/A	N/A	N/A	N/A	N/A
			UNPREDICTED: Dinos-Kareniaceae-Karenia-brevis-CCMP2229-CAMPEP-0189000866	UNPREDICTED: Dinos-Kareniaceae-Karenia-mikimotoi-ANV-225680	N/A	CP-coded: AGT54979.1, AEJ72940.1	N/A	N/A	N/A	N/A
	K02886	large subunit ribosomal protein L2	N/A	N/A	N/A	Karlodinium-micrum-CCMP2283-CAMPEP-0200797750_myzo_high	N/A	N/A	N/A	N/A
			CP-coded: ALP13663.1	CP-coded: AIG99502.1, AVY51817.1	N/A	CP-coded: AEJ72974.1	N/A	N/A	N/A	N/A
	K02888	large subunit ribosomal protein L21	Karenia-brevis-Wilson-CAMPEP-0189375900_lineage-specific	UNPREDICTED: Dinos-Kareniaceae-Karenia-mikimotoi-ANV-152564, Dinos-Kareniaceae-Karenia-mikimotoi-ANV-171659	Karenia-papilionacea-ANV-136293_lineage-specific	Karlodinium-micrum-CCMP2283-CAMPEP-0200801744_lineage-specific	Karlodinium-sp-RCC3446-ANV-121929_lineage-specific	UNPREDICTED: Dinos-Kareniaceae-Karlodinium-armiger-ANV-96624	UNPREDICTED: Dinos-Kareniaceae-Takayama-helix-ANV-181512, Dinos-Kareniaceae-Takayama-helix-ANV-276323	N/A
	K02890	large subunit ribosomal protein L22	N/A	N/A	N/A	UNPREDICTED: Dinos-Kareniaceae-Karlodinium-micrum-Strain-CCMP2283-CAMPEP-0200865412	UNPREDICTED: Dinos-Kareniaceae-Karlodinium-sp-RCC3446-ANV-122675	Karlodinium-armiger-ANV-190993	N/A	N/A
			N/A	CP-coded: AIG99493.1, AVY51822.1	N/A	N/A	N/A	N/A	N/A	N/A
	K02892	large subunit ribosomal protein L23	N/A	N/A	N/A	Karlodinium-micrum-CCMP2283-CAMPEP-0200861300	Karlodinium-sp-RCC3446-ANV-128720	Karlodinium-armiger-ANV-192057_lineage-specific	UNPREDICTED: Dinos-Kareniaceae-Takayama-helix-ANV-228751	N/A
			N/A	CP-coded: AIG99508.1	N/A	N/A	N/A	N/A	N/A	N/A
	K02895	large subunit ribosomal protein L24	Karenia-brevis-SP1-CAMPEP-0189152160_hapto_high, Karenia-brevis-Wilson-CAMPEP-0189494930_hapto_high	Karenia-mikimotoi-ANV-251206_hapto_high, SPTP-Karenia-mikimotoi-ANV-212320_hapto_high	Karenia-papilionacea-ANV-166419_hapto_high, Karenia-papilionacea-ANV-177414_hapto_high	N/A	N/A	Karlodinium-armiger-ANV-171077_hapto_high	N/A	N/A
			N/A	SPTP-Karenia-mikimotoi-ANV-172562_lineage-specific	N/A	UNPREDICTED: Dinos-Kareniaceae-Karlodinium-micrum-Strain-CCMP2283-CAMPEP-0200858768	UNPREDICTED: Dinos-Kareniaceae-Karlodinium-sp-RCC3446-ANV-143571	N/A	UNPREDICTED	N/A
	K02899	large subunit ribosomal protein L27	Karenia-brevis-SP3-CAMPEP-0189230244_err1, Karenia-brevis-Wilson-CAMPEP-0189390038_err1	Karenia-mikimotoi-ANV-233804_err1, Karenia-mikimotoi-ANV-236231_err1	Karenia-papilionacea-ANV-173666_err1	N/A	N/A	N/A	N/A	N/A
			N/A	N/A	N/A	CP-coded: AGT54982.1, AEJ72947.1	N/A	N/A	N/A	N/A
	K02902	large subunit ribosomal protein L28	N/A	N/A	N/A	Karlodinium-micrum-CCMP2283-CAMPEP-0200789590_hapto_high	Karlodinium-sp-RCC3446-ANV-105791_hapto_low	Karlodinium-armiger-ANV-177698_hapto_high	N/A	N/A
			N/A	N/A	Karenia-papilionacea-ANV-118541___brown_LGT_candidate	N/A	N/A	N/A	N/A	N/A
			Karenia-brevis-Wilson-CAMPEP-0189453930_lineage-specific	Karenia-mikimotoi-ANV-173182_lineage-specific	N/A	N/A	N/A	N/A	UNPREDICTED: Dinos-Kareniaceae-Takayama-helix-ANV-161485	N/A
	K02926	large subunit ribosomal protein L4	Karenia-brevis-SP3-CAMPEP-0189302254_hapto_high, Karenia-brevis-Wilson-CAMPEP-0189350876_hapto_high	Karenia-mikimotoi-ANV-149672_hapto_high	Karenia-papilionacea-ANV-91535_hapto_high	UNPREDICTED: Dinos-Kareniaceae-Karlodinium-micrum-Strain-CCMP2283-CAMPEP-0200860606	UNPREDICTED: Dinos-Kareniaceae-Karlodinium-sp-RCC3446-ANV-99971	UNPREDICTED	UNPREDICTED: Dinos-Kareniaceae-Takayama-helix-ANV-141557	RSD-658492_hapto_high
	K02935	large subunit ribosomal protein L7/L12	Karenia-brevis-Wilson-CAMPEP-0189376402_hapto_high, SPTP-Karenia-brevis-CCMP2229-CAMPEP-0188906958_hapto_high	N/A	Karenia-papilionacea-ANV-138112_hapto_high	N/A	N/A	N/A	Takayama-helix-ANV-198220_hapto_high	RSD-683026_hapto_high
			N/A	N/A	N/A	Karlodinium-micrum-CCMP2283-CAMPEP-0200769268_dino_high*	N/A	SPTP-Karlodinium-armiger-ANV-122366_dino_high	Takayama-helix-ANV-213185_dino_high	N/A
			N/A	UNPREDICTED: Dinos-Kareniaceae-Karenia-mikimotoi-ANV-281773	N/A	Karlodinium-micrum-CCMP2283-CAMPEP-0200788518, Karlodinium-micrum-CCMP2283-CAMPEP-0200862264	Karlodinium-sp-RCC3446-ANV-79400	N/A	N/A	N/A
	K02939	large subunit ribosomal protein L9	Karenia-brevis-CCMP2229-CAMPEP-0189002022_hapto_high*, Karenia-brevis-SP3-CAMPEP-0189305300_hapto_high*	Karenia-mikimotoi-ANV-196876_hapto_high*	N/A	N/A	N/A	Karlodinium-armiger-ANV-134273_hapto_high	N/A	N/A
			SPTP-Karenia-brevis-SP1-CAMPEP-0189061458_lineage-specific	Karenia-mikimotoi-ANV-175386_lineage-specific	Karenia-papilionacea-ANV-130905_lineage-specific	N/A	N/A	N/A	Takayama-helix-ANV-135552_lineage-specific	N/A
	K02945	small subunit ribosomal protein S1	Karenia-brevis-SP1-CAMPEP-0189144082_hapto_high, Karenia-brevis-CCMP2229-CAMPEP-0189001980_hapto_high, Karenia-brevis-Wilson-CAMPEP-0189419302_hapto_high, Karenia-brevis-Wilson-CAMPEP-0189488022_hapto_low	Karenia-mikimotoi-ANV-88675_hapto_low	Karenia-papilionacea-ANV-47315_hapto_high, Karenia-papilionacea-ANV-94466_hapto_high, SPTP-Karenia-papilionacea-ANV-166418_hapto_low	N/A	N/A	Karlodinium-armiger-ANV-128457_hapto_high, Karlodinium-armiger-ANV-74590_hapto_high	N/A	RSD-619256_hapto_high
			Karenia-brevis-SP1-CAMPEP-0189089636_prok_high*	Karenia-mikimotoi-ANV-92986_prok_low, Karenia-mikimotoi-ANV-134281_prok_high	Karenia-papilionacea-ANV-81238_prok_high	N/A	N/A	N/A	N/A	N/A
			Karenia-brevis-CCMP2229-CAMPEP-0188884342, Karenia-brevis-SP1-CAMPEP-0189059020, Karenia-brevis-SP1-CAMPEP-0189168766, Karenia-brevis-SP3-CAMPEP-0189199158, Karenia-brevis-Wilson-CAMPEP-0189344738, SPTP-Karenia-brevis-SP1-CAMPEP-0189085080_dino_low	Karenia-mikimotoi-ANV-152283_lineage-specific, Karenia-mikimotoi-ANV-154605, Karenia-mikimotoi-ANV-90872, SPTP-Karenia-mikimotoi-ANV-168074	Karenia-papilionacea-ANV-126151, Karenia-papilionacea-ANV-133923_lineage-specific, Karenia-papilionacea-ANV-178392_lineage-specific, Karenia-papilionacea-ANV-69505, Karenia-papilionacea-ANV-88865, Karenia-papilionacea-ANV-95930_lineage-specific	UNPREDICTED	Karlodinium-sp-RCC3446-ANV-125745_lineage-specific	N/A	Takayama-helix-ANV-67108	N/A
	K02956	small subunit ribosomal protein S15	Karenia-brevis-CCMP2229-CAMPEP-0188920782_hapto_high, Karenia-brevis-SP3-CAMPEP-0189233076_hapto_high	Karenia-mikimotoi-ANV-121882_hapto_high, Karenia-mikimotoi-ANV-123123_hapto_high	N/A	N/A	N/A	Karlodinium-armiger-ANV-146530_hapto_high	N/A	N/A
			Karenia-brevis-CCMP2229-CAMPEP-0189004332, Karenia-brevis-SP1-CAMPEP-0189141434, Karenia-brevis-SP1-CAMPEP-0189144982, Karenia-brevis-Wilson-CAMPEP-0189470292	Karenia-mikimotoi-ANV-201555_lineage-specific	UNPREDICTED: Dinos-Kareniaceae-Karenia-papilionacea-ANV-190978	UNPREDICTED: Dinos-Kareniaceae-Karlodinium-micrum-Strain-CCMP2283-CAMPEP-0200858596	UNPREDICTED: Dinos-Kareniaceae-Karlodinium-sp-RCC3446-ANV-98072, Dinos-Kareniaceae-Karlodinium-sp-RCC3446-ANV-104876	N/A	UNPREDICTED: Dinos-Kareniaceae-Takayama-helix-ANV-156711	N/A
	K02968	small subunit ribosomal protein S20	N/A	Karenia-mikimotoi-ANV-231591_lineage-specific	Karenia-papilionacea-ANV-142951_lineage-specific	Karlodinium-micrum-CCMP2283-CAMPEP-0200868542_lineage-specific	Karlodinium-sp-RCC3446-ANV-129844_lineage-specific	N/A	N/A	RSD-607898_hapto_high
Aminoacyl-tRNA biosynthesis	K00604	methionyl-tRNA formyltransferase	UNPREDICTED: Dinos-Kareniaceae-Karenia-brevis-CCMP2229-CAMPEP-0188887138	Karenia-mikimotoi-ANV-87337_hapto_high	Karenia-papilionacea-ANV-72056_hapto_low	N/A	Karlodinium-sp-RCC3446-ANV-73794_hapto_high	UNPREDICTED: Dinos-Kareniaceae-Karlodinium-armiger-ANV-130488	UNPREDICTED: Dinos-Kareniaceae-Takayama-helix-ANV-193527	N/A
	K01866	tyrosyl-tRNA synthetase [EC:6.1.1.1]	N/A	N/A	N/A	SPTP-Karlodinium-micrum-CCMP2283-CAMPEP-0200810510_dino-specific	SPTP-Karlodinium-sp-RCC3446-ANV-29169_dino-specific	N/A	N/A	N/A
			Karenia-brevis-CCMP2229-CAMPEP-0188998882, SPTP-Karenia-brevis-SP1-CAMPEP-0189162494_hapto_low	Karenia-mikimotoi-ANV-41129	Karenia-papilionacea-ANV-57983	N/A	N/A	UNPREDICTED: Dinos-Kareniaceae-Karlodinium-armiger-ANV-63468	UNPREDICTED: Dinos-Kareniaceae-Takayama-helix-ANV-117604	N/A
	K01867	tryptophanyl-tRNA synthetase [EC:6.1.1.2]	Karenia-brevis-SP1-CAMPEP-0189017788	Karenia-mikimotoi-ANV-95810	UNPREDICTED: Dinos-Kareniaceae-Karenia-papilionacea-ANV-100464	UNPREDICTED: Dinos-Kareniaceae-Karlodinium-micrum-Strain-CCMP2283-CAMPEP-0200799246	UNPREDICTED: Dinos-Kareniaceae-Karlodinium-sp-RCC3446-ANV-81008	UNPREDICTED: Dinos-Kareniaceae-Karlodinium-armiger-ANV-97982	UNPREDICTED: Dinos-Kareniaceae-Takayama-helix-ANV-107287	N/A
	K01868	threonyl-tRNA synthetase [EC:6.1.1.3]	N/A	Karenia-mikimotoi-ANV-35428_hapto_high	N/A	N/A	N/A	N/A	N/A	N/A
			N/A	N/A	N/A	N/A	N/A	Karlodinium-armiger-ANV-115784_myzo_high	N/A	N/A
			N/A	N/A	N/A	Karlodinium-micrum-CCMP2283-CAMPEP-0200763714___brown_LGT_candidate	Karlodinium-sp-RCC3446-ANV-27415___brown_LGT_candidate	N/A	Takayama-helix-ANV-31516___brown_LGT_candidate	N/A
			UNPREDICTED: Dinos-Kareniaceae-Karenia-brevis-CCMP2229-CAMPEP-0188857452	N/A	Karenia-papilionacea-ANV-185226_lineage-specific	N/A	N/A	SPTP-Karlodinium-armiger-ANV-191653_lineage-specific	N/A	N/A
	K01869	leucyl-tRNA synthetase [EC:6.1.1.4]	Karenia-brevis-CCMP2229-CAMPEP-0188868226	UNPREDICTED: Dinos-Kareniaceae-Karenia-mikimotoi-ANV-25477	UNPREDICTED: Dinos-Kareniaceae-Karenia-papilionacea-ANV-12153	UNPREDICTED: Dinos-Kareniaceae-Karlodinium-micrum-Strain-CCMP2283-CAMPEP-0200831440	UNPREDICTED: Dinos-Kareniaceae-Karlodinium-sp-RCC3446-ANV-18235	Karlodinium-armiger-ANV-16234	UNPREDICTED	N/A
	K01870	isoleucyl-tRNA synthetase [EC:6.1.1.5]	N/A	Karenia-mikimotoi-ANV-14779_dino_low	N/A	N/A	Karlodinium-sp-RCC3446-ANV-26373_dino_low (MitoFates positive)	Karlodinium-armiger-ANV-6958_myzo_high	N/A	N/A
			Karenia-brevis-CCMP2229-CAMPEP-0188903364	N/A	Karenia-papilionacea-ANV-8906	UNPREDICTED: Dinos-Kareniaceae-Karlodinium-micrum-Strain-CCMP2283-CAMPEP-0200773016, Dinos-Kareniaceae-Karlodinium-micrum-Strain-CCMP2283-CAMPEP-0200855884	N/A	N/A	UNPREDICTED: Dinos-Kareniaceae-Takayama-helix-ANV-167708	N/A
	K01872	alanyl-tRNA synthetase [EC:6.1.1.7]	Karenia-brevis-CCMP2229-CAMPEP-0188987258_hapto_high	Karenia-mikimotoi-ANV-16141_hapto_high	Karenia-papilionacea-ANV-10771_hapto_high	N/A	N/A	N/A	Takayama-helix-ANV-7977_hapto_high	N/A
			Karenia-brevis-CCMP2229-CAMPEP-0188847328_dino-specific	Karenia-mikimotoi-ANV-219496_dino-specific	N/A	N/A	N/A	Karlodinium-armiger-ANV-167986_dino-specific (MitoFates positive)	SPTP-Takayama-helix-ANV-158603_dino-specific (MitoFates positive)	N/A
			N/A	N/A	N/A	UNPREDICTED: Dinos-Kareniaceae-Karlodinium-micrum-Strain-CCMP2283-CAMPEP-0200760834	UNPREDICTED: Dinos-Kareniaceae-Karlodinium-sp-RCC3446-ANV-8648	N/A	N/A	N/A
	K01873	valyl-tRNA synthetase [EC:6.1.1.9]	Karenia-brevis-SP1-CAMPEP-0189052898_hapto_high	Karenia-mikimotoi-ANV-14316_hapto_high	Karenia-papilionacea-ANV-8641_hapto_high	N/A	Karlodinium-sp-RCC3446-ANV-87205_hapto_high	Karlodinium-armiger-ANV-9767_hapto_high	N/A	N/A
			N/A	N/A	N/A	UNPREDICTED: Dinos-Kareniaceae-Karlodinium-micrum-Strain-CCMP2283-CAMPEP-0200859462	N/A	N/A	UNPREDICTED: Dinos-Kareniaceae-Takayama-helix-ANV-18945	N/A
	K01874	methionyl-tRNA synthetase [EC:6.1.1.10]	SPTP-Karenia-brevis-SP1-CAMPEP-0189117488___brown_LGT_candidate	SPTP-Karenia-mikimotoi-ANV-44236___brown_LGT_candidate	Karenia-papilionacea-ANV-22447___brown_LGT_candidate	N/A	N/A	N/A	N/A	N/A
			N/A	N/A	N/A	UNPREDICTED: Dinos-Kareniaceae-Karlodinium-micrum-Strain-CCMP2283-CAMPEP-0200777072	UNPREDICTED: Dinos-Kareniaceae-Karlodinium-sp-RCC3446-ANV-33735	UNPREDICTED: Dinos-Kareniaceae-Karlodinium-armiger-ANV-167103	UNPREDICTED: Dinos-Kareniaceae-Takayama-helix-ANV-44984	N/A
	K01875	seryl-tRNA synthetase [EC:6.1.1.11]	Karenia-brevis-CCMP2229-CAMPEP-0188918574_hapto_high	N/A	Karenia-papilionacea-ANV-52657_hapto_high	N/A	N/A	N/A	N/A	N/A
			N/A	N/A	N/A	N/A	Karlodinium-sp-RCC3446-ANV-28054_dino_high	N/A	N/A	N/A
			N/A	UNPREDICTED: Dinos-Kareniaceae-Karenia-mikimotoi-ANV-65052, Dinos-Kareniaceae-Karenia-mikimotoi-ANV-64424	N/A	UNPREDICTED: Dinos-Kareniaceae-Karlodinium-micrum-Strain-CCMP2283-CAMPEP-0200844658, Dinos-Kareniaceae-Karlodinium-micrum-Strain-CCMP2283-CAMPEP-0200857446	N/A	UNPREDICTED: Dinos-Kareniaceae-Karlodinium-armiger-ANV-45012, Dinos-Kareniaceae-Karlodinium-armiger-ANV-39592	UNPREDICTED: Dinos-Kareniaceae-Takayama-helix-ANV-56017	N/A
	K01880	glycyl-tRNA synthetase [EC:6.1.1.14]	N/A	N/A	Karenia-papilionacea-ANV-21688_hapto_high	N/A	N/A	N/A	N/A	N/A
			Karenia-brevis-SP3-CAMPEP-0189178222_myzo_high	N/A	Karenia-papilionacea-ANV-168482_dino_high	N/A	Karlodinium-sp-RCC3446-ANV-37789_myzo_high	Karlodinium-armiger-ANV-28568_dino_high	N/A	N/A
			Karenia-brevis-Wilson-CAMPEP-0189353948	UNPREDICTED: Dinos-Kareniaceae-Karenia-mikimotoi-ANV-84210, Dinos-Kareniaceae-Karenia-mikimotoi-ANV-17079	N/A	UNPREDICTED: Dinos-Kareniaceae-Karlodinium-micrum-Strain-CCMP2283-CAMPEP-0200799896, Dinos-Kareniaceae-Karlodinium-micrum-Strain-CCMP2283-CAMPEP-0200859230	N/A	N/A	Takayama-helix-ANV-186156	N/A
	K01881	prolyl-tRNA synthetase [EC:6.1.1.15]	Karenia-brevis-CCMP2229-CAMPEP-0188903200_hapto_high	Karenia-mikimotoi-ANV-63285_hapto_high	N/A	N/A	N/A	N/A	N/A	N/A
			N/A	N/A	N/A	N/A	N/A	N/A	Takayama-helix-ANV-38062_green_high	N/A
			N/A	N/A	UNPREDICTED: Dinos-Kareniaceae-Karenia-papilionacea-ANV-23856	UNPREDICTED: Dinos-Kareniaceae-Karlodinium-micrum-Strain-CCMP2283-CAMPEP-0200764952	UNPREDICTED: Dinos-Kareniaceae-Karlodinium-sp-RCC3446-ANV-32804	UNPREDICTED: Dinos-Kareniaceae-Karlodinium-armiger-ANV-47211	N/A	N/A
	K01883	cysteinyl-tRNA synthetase [EC:6.1.1.16]	Karenia-brevis-CCMP2229-CAMPEP-0188878892_hapto_high	Karenia-mikimotoi-ANV-22878_hapto_high	Karenia-papilionacea-ANV-154859_hapto_high (MitoFates positive)	N/A	N/A	SPTP-Karlodinium-armiger-ANV-17633_hapto_high	N/A	N/A
						UNPREDICTED: Dinos-Kareniaceae-Karlodinium-micrum-Strain-CCMP2283-CAMPEP-0200795090	UNPREDICTED: Dinos-Kareniaceae-Karlodinium-sp-RCC3446-ANV-84106	N/A	UNPREDICTED: Dinos-Kareniaceae-Takayama-helix-ANV-37211	N/A
	K01885	glutamyl-tRNA synthetase [EC:6.1.1.17]	Karenia-brevis-CCMP2229-CAMPEP-0188852878_dino_high	Karenia-mikimotoi-ANV-100764_dino_low	Karenia-papilionacea-ANV-64876_dino_high	N/A	Karlodinium-sp-RCC3446-ANV-18543_dino_high, SPTP-Karlodinium-sp-RCC3446-ANV-44402_dino_high	Karlodinium-armiger-ANV-51941_dino_high	SPTP-Takayama-helix-ANV-72739_dino_high	N/A
			N/A	N/A	N/A	UNPREDICTED: Dinos-Kareniaceae-Karlodinium-micrum-Strain-CCMP2283-CAMPEP-0200784034	N/A	N/A	N/A	N/A
	K01886	glutaminyl-tRNA synthetase [EC:6.1.1.18]	Karenia-brevis-SP1-CAMPEP-0189104698_hapto_high	N/A	Karenia-papilionacea-ANV-34404_hapto_high (MitoFates positive)	N/A	N/A	Karlodinium-armiger-ANV-37279_hapto_high	N/A	RSD-547690_hapto_high
			N/A	UNPREDICTED: Dinos-Kareniaceae-Karenia-mikimotoi-ANV-46483	N/A	UNPREDICTED: Dinos-Kareniaceae-Karlodinium-micrum-Strain-CCMP2283-CAMPEP-0200774046	UNPREDICTED: Dinos-Kareniaceae-Karlodinium-sp-RCC3446-ANV-30165	N/A	UNPREDICTED: Dinos-Kareniaceae-Takayama-helix-ANV-39396	N/A
	K01887	arginyl-tRNA synthetase [EC:6.1.1.19]	Karenia-brevis-CCMP2229-CAMPEP-0188896976_hapto_high	Karenia-mikimotoi-ANV-46725_hapto_high	N/A	N/A	N/A	N/A	Takayama-helix-ANV-40211_hapto_high	N/A
			N/A	N/A	UNPREDICTED: Dinos-Kareniaceae-Karenia-papilionacea-ANV-33521	UNPREDICTED: Dinos-Kareniaceae-Karlodinium-micrum-Strain-CCMP2283-CAMPEP-0200788022	UNPREDICTED: Dinos-Kareniaceae-Karlodinium-sp-RCC3446-ANV-30495	UNPREDICTED: Dinos-Kareniaceae-Karlodinium-armiger-ANV-45646	N/A	N/A
	K01889	phenylalanyl-tRNA synthetase alpha chain [EC:6.1.1.20]	Karenia-brevis-CCMP2229-CAMPEP-0188921910_hapto_high	SPTP-Karenia-mikimotoi-ANV-34890_hapto_high*	N/A	N/A	N/A	Karlodinium-armiger-ANV-69477_hapto_high	N/A	N/A
			N/A	N/A	UNPREDICTED: Dinos-Kareniaceae-Karenia-papilionacea-ANV-46375	UNPREDICTED: Dinos-Kareniaceae-Karlodinium-micrum-Strain-CCMP2283-CAMPEP-0200857662	UNPREDICTED: Dinos-Kareniaceae-Karlodinium-sp-RCC3446-ANV-50913	N/A	Takayama-helix-ANV-56622	N/A
	K01892	histidyl-tRNA synthetase [EC:6.1.1.21]	Karenia-brevis-SP1-CAMPEP-0189163984_green_high	Karenia-mikimotoi-ANV-76766_green_high	Karenia-papilionacea-ANV-49893_green_high	N/A	N/A	SPTP-Karlodinium-armiger-ANV-53677_green_high	N/A	N/A
			Karenia-brevis-SP3-CAMPEP-0189291366_dino_high	N/A	N/A	N/A	N/A	N/A	N/A	N/A
			N/A	N/A	N/A	N/A	N/A	N/A	SPTP-Takayama-helix-ANV-72337___brown_LGT_candidate	N/A
			N/A	N/A	N/A	UNPREDICTED: Dinos-Kareniaceae-Karlodinium-micrum-Strain-CCMP2283-CAMPEP-0200791840	UNPREDICTED: Dinos-Kareniaceae-Karlodinium-sp-RCC3446-ANV-58248	N/A	N/A	N/A
	K01893	asparaginyl-tRNA synthetase [EC:6.1.1.22]	N/A	Karenia-mikimotoi-ANV-91617_dino_high	Karenia-papilionacea-ANV-45514_dino_high (MitoFates positive), SPTP-Karenia-papilionacea-ANV-26536_dino_high	N/A	N/A	N/A	N/A	N/A
			Karenia-brevis-SP1-CAMPEP-0189091472___brown_LGT_candidate	N/A	N/A	N/A	N/A	Karlodinium-armiger-ANV-43051___brown_LGT_candidate	N/A	N/A
			N/A	Karenia-mikimotoi-ANV-41739	Karenia-papilionacea-ANV-43055	UNPREDICTED: Dinos-Kareniaceae-Karlodinium-micrum-Strain-CCMP2283-CAMPEP-0200824004	Karlodinium-sp-RCC3446-ANV-123094_lineage-specific, Karlodinium-sp-RCC3446-ANV-38540	N/A	UNPREDICTED: Dinos-Kareniaceae-Takayama-helix-ANV-262203	N/A
	K02433	aspartyl-tRNA(Asn)/glutamyl-tRNA(Gln) amidotransferase subunit A [EC:6.3.5.6 6.3.5.7]	N/A	N/A	N/A	N/A	N/A	N/A	Takayama-helix-ANV-75116_hapto_high	N/A
			N/A	Karenia-mikimotoi-ANV-69953_dino_high	N/A	N/A	N/A	N/A	N/A	N/A
			UNPREDICTED: Dinos-Kareniaceae-Karenia-brevis-CCMP2229-CAMPEP-0189002720	Karenia-mikimotoi-ANV-170643	UNPREDICTED: Dinos-Kareniaceae-Karenia-papilionacea-ANV-44544	UNPREDICTED	UNPREDICTED: Dinos-Kareniaceae-Karlodinium-sp-RCC3446-ANV-60369	UNPREDICTED: Dinos-Kareniaceae-Karlodinium-armiger-ANV-72955	N/A	N/A
	K03341	O-phospho-L-seryl-tRNASec:L-selenocysteinyl-tRNA synthase [EC:2.9.1.2]	Karenia-brevis-CCMP2229-CAMPEP-0188859188_myzo_high	N/A	Karenia-papilionacea-ANV-200767_dino_high	N/A	SPTP-Karlodinium-sp-RCC3446-ANV-24255_dino-specific	Karlodinium-armiger-ANV-218399_dino-specific	Takayama-helix-ANV-46943_dino_high, SPTP-Takayama-helix-ANV-45710_dino-specific	N/A
			N/A	UNPREDICTED: Dinos-Kareniaceae-Karenia-mikimotoi-ANV-71899	N/A	UNPREDICTED: Dinos-Kareniaceae-Karlodinium-micrum-Strain-CCMP2283-CAMPEP-0200780756	N/A	N/A	N/A	N/A
	K04567	lysyl-tRNA synthetase, class II [EC:6.1.1.6]	N/A	Karenia-mikimotoi-ANV-63303_hapto_high	Karenia-papilionacea-ANV-43241_hapto_high	N/A	N/A	Karlodinium-armiger-ANV-46968_hapto_high	N/A	RSD-608554_hapto_high
			N/A	N/A	N/A	N/A	N/A	Karlodinium-armiger-ANV-46408_myzo_high	Takayama-helix-ANV-36446_myzo_high	N/A
			Karenia-brevis-SP1-CAMPEP-0189027782	N/A	Karenia-papilionacea-ANV-107207, Karenia-papilionacea-ANV-95280	UNPREDICTED: Dinos-Kareniaceae-Karlodinium-micrum-Strain-CCMP2283-CAMPEP-0200849734	UNPREDICTED: Dinos-Kareniaceae-Karlodinium-sp-RCC3446-ANV-45100	N/A	N/A	N/A
	K22503	aspartyl-tRNA synthetase [EC:6.1.1.12]	SPTP-Karenia-brevis-SP1-CAMPEP-0189163998_hapto_high	Karenia-mikimotoi-ANV-23484_hapto_high	N/A	N/A	N/A	N/A	N/A	RSD-45370_hapto_high
					UNPREDICTED: Dinos-Kareniaceae-Karenia-papilionacea-ANV-68121	UNPREDICTED	UNPREDICTED	UNPREDICTED	UNPREDICTED	N/A
thylakoid protein sorting	K03217	YidC/Oxa1/Alb3 family membrane protein insertase	Karenia-brevis-CCMP2229-CAMPEP-0188942798_hapto_high	Karenia-mikimotoi-ANV-117369_hapto_high	Karenia-papilionacea-ANV-79891_hapto_high	N/A	N/A	N/A	N/A	RSD-164707_?, RSD-50630_hapto_low
			Karenia-brevis-CCMP2229-CAMPEP-0188986664_dino_high	N/A	N/A	Karlodinium-micrum-CCMP2283-CAMPEP-0200805528_dino_low	N/A	N/A	Takayama-helix-ANV-53025_dino_low	N/A
			Karenia-brevis-SP1-CAMPEP-0189091826	Karenia-mikimotoi-ANV-101264, Karenia-mikimotoi-ANV-79046, Karenia-mikimotoi-ANV-99764	Karenia-papilionacea-ANV-38944, Karenia-papilionacea-ANV-56270, Karenia-papilionacea-ANV-59146, Karenia-papilionacea-ANV-59476	N/A	Karlodinium-sp-RCC3446-ANV-47550	Karlodinium-armiger-ANV-103374, Karlodinium-armiger-ANV-139118, Karlodinium-armiger-ANV-64804	Takayama-helix-ANV-35718	N/A
	K03106	signal recognition particle subunit SRP54, ffh	UNPREDICTED: Dinos-Kareniaceae-Karenia-brevis-CCMP2229-CAMPEP-0188905050	UNPREDICTED: Dinos-Kareniaceae-Karenia-mikimotoi-ANV-77289	UNPREDICTED: Dinos-Kareniaceae-Karenia-papilionacea-ANV-182482, Dinos-Kareniaceae-Karenia-papilionacea-ANV-47349	UNPREDICTED: Dinos-Kareniaceae-Karlodinium-micrum-Strain-CCMP2283-CAMPEP-0200771996, Dinos-Kareniaceae-Karlodinium-micrum-Strain-CCMP2283-CAMPEP-0200802170	UNPREDICTED: Dinos-Kareniaceae-Karlodinium-sp-RCC3446-ANV-51016, Dinos-Kareniaceae-Karlodinium-sp-RCC3446-ANV-41568	UNPREDICTED: Dinos-Kareniaceae-Karlodinium-armiger-ANV-66979, Dinos-Kareniaceae-Karlodinium-armiger-ANV-64611	UNPREDICTED: Dinos-Kareniaceae-Takayama-helix-ANV-90736, Dinos-Kareniaceae-Takayama-helix-ANV-100771	N/A
	K03070	preprotein translocase subunit SecA [EC:7.4.2.8]	Karenia-brevis-SP1-CAMPEP-0189016676_hapto_high	Karenia-mikimotoi-ANV-17113_hapto_high	Karenia-papilionacea-ANV-9891_hapto_high	N/A	N/A	Karlodinium-armiger-ANV-10754_hapto_high	Takayama-helix-ANV-13903_hapto_high	N/A
			CP-coded: ALP13656.1	CP-coded: AIG99653.1, AVY03439.1	N/A	CP-coded: AEJ72956.1	N/A	N/A	N/A	N/A
			N/A	N/A	N/A	UNPREDICTED: Dinos-Kareniaceae-Karlodinium-micrum-Strain-CCMP2283-CAMPEP-0200865834	UNPREDICTED: Dinos-Kareniaceae-Karlodinium-sp-RCC3446-ANV-7188	N/A	N/A	N/A
	K03116	sec-independent protein translocase protein TatA	Karenia-brevis-CCMP2229-CAMPEP-0188941136_hapto_high, Karenia-brevis-CCMP2229-CAMPEP-0188987492_hapto_high	Karenia-mikimotoi-ANV-207272_hapto_high, SPTP-Karenia-mikimotoi-ANV-213153_hapto_high	Karenia-papilionacea-ANV-162188_hapto_high, Karenia-papilionacea-ANV-183728_hapto_high	Karlodinium-micrum-CCMP2283-CAMPEP-0200848358_hapto_high	Karlodinium-sp-RCC3446-ANV-135164_hapto_high	N/A	N/A	RSD-128976_hapto_high, RSD-527555_hapto_high, RSD-670736_no_hits
			N/A	N/A	N/A	N/A	N/A	SPTP-Karlodinium-armiger-ANV-153196_lineage-specific	UNPREDICTED: Dinos-Kareniaceae-Takayama-helix-ANV-164317	N/A
	K03076	preprotein translocase subunit SecY	N/A	CP-coded: AIG99499.1, AVY03440.1	N/A	CP-coded: AGB58304.1, AGT55026.1	N/A	N/A	N/A	N/A
	K03118	sec-independent protein translocase protein TatC	N/A	N/A	N/A	Karlodinium-micrum-CCMP2283-CAMPEP-0200857802	UNPREDICTED: Dinos-Kareniaceae-Karlodinium-sp-RCC3446-ANV-140563	UNPREDICTED: Dinos-Kareniaceae-Karlodinium-armiger-ANV-104734	N/A	N/A
			N/A	CP-coded: AIG99485.1	N/A	N/A	N/A	N/A	N/A	N/A
	K03100	TPP - thylakoid signal peptidase I [EC:3.4.21.89]	N/A	Karenia-mikimotoi-ANV-106123_hapto_high, Karenia-mikimotoi-ANV-115013_hapto_high, Karenia-mikimotoi-ANV-154644_hapto_high, Karenia-mikimotoi-ANV-176646_hapto_high	Karenia-papilionacea-ANV-113884_hapto_high, Karenia-papilionacea-ANV-106325_hapto_high, Karenia-papilionacea-ANV-35744_hapto_high, Karenia-papilionacea-ANV-56868_hapto_high, SPTP-Karenia-papilionacea-ANV-98304_hapto_high	N/A	Karlodinium-sp-RCC3446-ANV-125326_hapto_high	Karlodinium-armiger-ANV-124403_hapto_high	N/A	RSD-200493_?, RSD-517018_hapto_high, RSD-517024_hapto_high, RSD-517033_hapto_high, RSD-629518_hapto_high, RSD-670007_hapto_high
			N/A	Karenia-mikimotoi-ANV-129692_dino_high	N/A	N/A	SPTP-Karlodinium-sp-RCC3446-ANV-94302_dino_high	N/A	Takayama-helix-ANV-103698_dino_high	N/A
			UNPREDICTED: Dinos-Kareniaceae-Karenia-brevis-CCMP2229-CAMPEP-0188962690	N/A	Karenia-papilionacea-ANV-140371_lineage-specific, Karenia-papilionacea-ANV-110924	UNPREDICTED: Dinos-Kareniaceae-Karlodinium-micrum-Strain-CCMP2283-CAMPEP-0200839150	N/A	N/A	N/A	N/A
	K06972	SPP - presequence protease	SPTP-Karenia-brevis-CCMP2229-CAMPEP-0188874292_dino_high	N/A	Karenia-papilionacea-ANV-108615_myzo_low	N/A	N/A	SPTP-Karlodinium-armiger-ANV-10153_dino_high	N/A	RSD-189326_?, RSD-351231_
			Karenia-brevis-CCMP2229-CAMPEP-0188989290	Karenia-mikimotoi-ANV-12233	Karenia-papilionacea-ANV-8227	SPTP-Karlodinium-micrum-CCMP2283-CAMPEP-0200828036	Karlodinium-sp-RCC3446-ANV-10175, SPTP-Karlodinium-sp-RCC3446-ANV-10409	Karlodinium-armiger-ANV-131854	UNPREDICTED: Dinos-Kareniaceae-Takayama-helix-ANV-11716	N/A
	Peptidase_M16, Peptidase_M16_C	MPP-like peptidase	N/A	SPTP-Karenia-mikimotoi-ANV-80526_myzo_high	SPTP-Karenia-papilionacea-ANV-50654_myzo_high, SPTP-Karenia-papilionacea-ANV-60950_myzo_high	Karlodinium-micrum-CCMP2283-CAMPEP-0200828662_myzo_high	Karlodinium-sp-RCC3446-ANV-52741_myzo_high, Karlodinium-sp-RCC3446-ANV-53882_myzo_high	Karlodinium-armiger-ANV-56207_myzo_high, SPTP-Karlodinium-armiger-ANV-53059_myzo_high	N/A	N/A
DNA RRR	K03469	ribonuclease HI [EC:3.1.26.4]	N/A	N/A	N/A	N/A	Karlodinium-sp-RCC3446-ANV-32772_hapto_high	N/A	N/A	N/A
	K02335	DNA polymerase I [EC:2.7.7.7]	Karenia-brevis-SP1-CAMPEP-0189025044_hapto_high	Karenia-mikimotoi-ANV-22328_hapto_high	Karenia-papilionacea-ANV-13561_hapto_high	N/A	Karlodinium-sp-RCC3446-ANV-82497_hapto_high	Karlodinium-armiger-ANV-88103_hapto_high	N/A	N/A
			SPTP-Karenia-brevis-CCMP2229-CAMPEP-0188849924_myzo_high	N/A	N/A	N/A	N/A	Karlodinium-armiger-ANV-124101_dino_high	N/A	N/A
	K07466	replication factor A1	N/A	N/A	N/A	N/A	Karlodinium-sp-RCC3446-ANV-19442_dino_high	SPTP-Karlodinium-armiger-ANV-71035_dino_high	N/A	N/A
	K10747	DNA ligase 1 [EC:6.5.1.1 6.5.1.6 6.5.1.7]	Karenia-brevis-SP1-CAMPEP-0189108492_dino_high	N/A	N/A	N/A	SPTP-Karlodinium-sp-RCC3446-ANV-50564_dino_high	N/A	N/A	N/A
	K03575	A/G-specific adenine glycosylase [EC:3.2.2.31]	N/A	Karenia-mikimotoi-ANV-99765	N/A	N/A	Karlodinium-sp-RCC3446-ANV-51422	N/A	N/A	N/A
	K10773	endonuclease III [EC:4.2.99.18]	Karenia-brevis-Wilson-CAMPEP-0189371494_lineage-specific, SPTP-Karenia-brevis-CCMP2229-CAMPEP-0188871542_lineage-specific	Karenia-mikimotoi-ANV-212924_lineage-specific	N/A	N/A	N/A	N/A	N/A	N/A
	K03702	excinuclease ABC subunit B	N/A	N/A	N/A	N/A	N/A	N/A	SPTP-Takayama-helix-ANV-9156	N/A
	K03723	transcription-repair coupling factor (superfamily II helicase) [EC:3.6.4.-]	Karenia-brevis-CCMP2229-CAMPEP-0188921312_hapto_high	N/A	N/A	N/A	N/A	Karlodinium-armiger-ANV-24339_hapto_high	Takayama-helix-ANV-30532_hapto_high	N/A
	K03657	DNA helicase II / ATP-dependent DNA helicase PcrA [EC:3.6.4.12]	N/A	N/A	N/A	N/A	Karlodinium-sp-RCC3446-ANV-85118_hapto_high	N/A	N/A	N/A
			N/A	N/A	Karenia-papilionacea-ANV-31086_prok_high	N/A	N/A	N/A	N/A	N/A
	K03581	exodeoxyribonuclease V alpha subunit [EC:3.1.11.5]	N/A	Karenia-mikimotoi-ANV-143882_hapto_high	Karenia-papilionacea-ANV-53647_hapto_high	N/A	Karlodinium-sp-RCC3446-ANV-4599_hapto_high	N/A	N/A	N/A
	K10844	DNA excision repair protein ERCC-2 [EC:3.6.4.12]	Karenia-brevis-Wilson-CAMPEP-0189489274_lineage-specific, SPTP-Karenia-brevis-CCMP2229-CAMPEP-0188860330_lineage-specific, SPTP-Karenia-brevis-CCMP2229-CAMPEP-0188880692_lineage-specific, SPTP-Karenia-brevis-Wilson-CAMPEP-0189491040_lineage-specific	N/A	N/A	N/A	Karlodinium-sp-RCC3446-ANV-123375_lineage-specific, SPTP-Karlodinium-sp-RCC3446-ANV-23520_lineage-specific, SPTP-Karlodinium-sp-RCC3446-ANV-8433_lineage-specific	Karlodinium-armiger-ANV-95168, SPTP-Karlodinium-armiger-ANV-93994_lineage-specific	SPTP-Takayama-helix-ANV-114223_lineage-specific, Takayama-helix-ANV-175723_lineage-specific	N/A
	K07456	DNA mismatch repair protein MutS2	Karenia-brevis-CCMP2229-CAMPEP-0188887212_hapto_high	N/A	N/A	Karlodinium-micrum-CCMP2283-CAMPEP-0200756400_hapto_high	Karlodinium-sp-RCC3446-ANV-27015_hapto_high	N/A	N/A	N/A
	K02541	DNA replication licensing factor MCM3 [EC:3.6.4.12]	N/A	N/A	N/A	N/A	Karlodinium-sp-RCC3446-ANV-152131_dino-specific	N/A	N/A	N/A
	K02685	DNA primase large subunit	SPTP-Karenia-brevis-SP1-CAMPEP-0189149802_dino_high	N/A	N/A	N/A	N/A	N/A	N/A	N/A
	K02330	DNA polymerase beta [EC:2.7.7.7 4.2.99.-]	N/A	Karenia-mikimotoi-ANV-110443_lineage-specific	N/A	N/A	N/A	N/A	N/A	N/A
	K10563	formamidopyrimidine-DNA glycosylase [EC:3.2.2.23 4.2.99.18]	N/A	SPTP-Karenia-mikimotoi-ANV-159476___brown_LGT_candidate	N/A	N/A	N/A	N/A	N/A	N/A
			N/A	N/A	N/A	N/A	N/A	SPTP-Karlodinium-armiger-ANV-127788_err2	N/A	N/A
	K10772	AP endonuclease 2	Karenia-brevis-SP3-CAMPEP-0189226148_lineage-specific	Karenia-mikimotoi-ANV-136107_lineage-specific, SPTP-Karenia-mikimotoi-ANV-107908_lineage-specific	Karenia-papilionacea-ANV-118243_lineage-specific, SPTP-Karenia-papilionacea-ANV-99900_lineage-specific	N/A	N/A	N/A	N/A	N/A
	K10798	poly [ADP-ribose] polymerase 2/3/4	N/A	Karenia-mikimotoi-ANV-24555_dino_high	N/A	N/A	N/A	N/A	N/A	N/A
			N/A	Karenia-mikimotoi-ANV-118920_lineage-specific	N/A	N/A	N/A	Karlodinium-armiger-ANV-78982	Takayama-helix-ANV-110066, SPTP-Takayama-helix-ANV-121180, Takayama-helix-ANV-255258_hapto_low	N/A
	K02325	DNA polymerase epsilon subunit 2	N/A	N/A	N/A	Karlodinium-micrum-CCMP2283-CAMPEP-0200846838_dino_high	N/A	N/A	N/A	N/A
	K10570	DNA excision repair protein ERCC-8	N/A	Karenia-mikimotoi-ANV-97224_dino-specific	N/A	N/A	N/A	N/A	N/A	N/A
	K10841	DNA excision repair protein ERCC-6	N/A	N/A	N/A	N/A	N/A	N/A	SPTP-Takayama-helix-ANV-20640_dino_high	N/A
	K08734	DNA mismatch repair protein MLH1	N/A	N/A	N/A	N/A	N/A	Karlodinium-armiger-ANV-25375_dino_high	N/A	N/A
	K10754	replication factor C subunit 1	SPTP-Karenia-brevis-CCMP2229-CAMPEP-0188906162_myzo_high	SPTP-Karenia-mikimotoi-ANV-41554_myzo_high	N/A	N/A	N/A	N/A	SPTP-Takayama-helix-ANV-27004_dino_high	N/A
	K10858	DNA mismatch repair protein PMS2	SPTP-Karenia-brevis-CCMP2229-CAMPEP-0188855018_dino_high	N/A	SPTP-Karenia-papilionacea-ANV-10538_dino_high	N/A	N/A	N/A	N/A	N/A
	K02328	DNA polymerase delta subunit 2	SPTP-Karenia-brevis-SP3-CAMPEP-0189235732_dino_high	SPTP-Karenia-mikimotoi-ANV-106307_dino_high	N/A	N/A	N/A	N/A	N/A	N/A
	K03165	DNA topoisomerase III [EC:5.6.2.1]	SPTP-Karenia-brevis-SP1-CAMPEP-0189154782_dino-specific	Karenia-mikimotoi-ANV-56661_dino-specific	Karenia-papilionacea-ANV-220909_dino-specific	N/A	N/A	N/A	N/A	N/A
	K10728	topoisomerase (DNA) II binding protein 1	N/A	Karenia-mikimotoi-ANV-99383_dino-specific	Karenia-papilionacea-ANV-26458_dino-specific	N/A	N/A	N/A	N/A	N/A
	K10739	replication factor A2	Karenia-brevis-SP1-CAMPEP-0189145918_dino-specific	N/A	N/A	N/A	N/A	N/A	SPTP-Takayama-helix-ANV-225912_dino-specific, SPTP-Takayama-helix-ANV-247270_dino-specific	N/A
	K10867	nibrin	SPTP-Karenia-brevis-CCMP2229-CAMPEP-0188999878_dino-specific, SPTP-Karenia-brevis-SP3-CAMPEP-0189192896_dino-specific	N/A	N/A	N/A	N/A	N/A	N/A	N/A
	K10875	DNA repair and recombination protein RAD54 and RAD54-like protein [EC:3.6.4.-]	Karenia-brevis-CCMP2229-CAMPEP-0188853396_myzo_high	N/A	N/A	N/A	Karlodinium-sp-RCC3446-ANV-177329_myzo_high	N/A	Takayama-helix-ANV-51319_dino_high	N/A
	K10877	DNA repair and recombination protein RAD54B [EC:3.6.4.-]	N/A	N/A	N/A	N/A	Karlodinium-sp-RCC3446-ANV-14574_dino_high	N/A	N/A	N/A
	K03512	DNA polymerase lambda [EC:2.7.7.7 4.2.99.-]	SPTP-Karenia-brevis-CCMP2229-CAMPEP-0188885796_dino_high, SPTP-Karenia-brevis-SP1-CAMPEP-0189174822_dino_high	N/A	N/A	N/A	N/A	SPTP-Karlodinium-armiger-ANV-36080_dino_high	N/A	N/A
	K06642	DNA-dependent protein kinase catalytic subunit [EC:2.7.11.1]	SPTP-Karenia-brevis-Wilson-CAMPEP-0189498092_dino_high	SPTP-Karlodinium-micrum-CCMP2283-CAMPEP-0200867384_dino_high	N/A	N/A	N/A	N/A	N/A	N/A
	K10865	double-strand break repair protein MRE11	SPTP-Karenia-brevis-SP1-CAMPEP-0189055094_dino_high	Karenia-mikimotoi-ANV-89806_dino_high	N/A	N/A	N/A	N/A	N/A	N/A
	K10884	ATP-dependent DNA helicase 2 subunit 1	Karenia-brevis-SP3-CAMPEP-0189261750_dino_high	N/A	N/A	N/A	N/A	N/A	N/A	N/A
	K10981	DNA polymerase IV	N/A	N/A	N/A	N/A	N/A	Karlodinium-armiger-ANV-101266_myzo_high	N/A	N/A
RNA processing	K18213	proteinaceous RNase P	Karenia-brevis-CCMP2229-CAMPEP-0188896564_hapto_high	Karenia-mikimotoi-ANV-47022_hapto_high	Karenia-papilionacea-ANV-19496_hapto_high	N/A	N/A	N/A	N/A	N/A
			N/A	N/A	N/A	UNPREDICTED: Dinos-Kareniaceae-Karlodinium-micrum-Strain-CCMP2283-CAMPEP-0200758342	UNPREDICTED: Dinos-Kareniaceae-Karlodinium-sp-RCC3446-ANV-43270	UNPREDICTED: Dinos-Kareniaceae-Karlodinium-armiger-ANV-62440	UNPREDICTED: Dinos-Kareniaceae-Takayama-helix-ANV-295041, Dinos-Kareniaceae-Takayama-helix-ANV-223916, Dinos-Kareniaceae-Takayama-helix-ANV-131448, Dinos-Kareniaceae-Takayama-helix-ANV-101615	N/A
	K00784	ribonuclease Z [EC:3.1.26.11]	N/A	N/A	N/A	N/A	N/A	Karlodinium-armiger-ANV-55268_dino_high	N/A	N/A
			UNPREDICTED: Dinos-Kareniaceae-Karenia-brevis-CCMP2229-CAMPEP-0188873438, Dinos-Kareniaceae-Karenia-brevis-CCMP2229-CAMPEP-0188888294	SPTP-Karenia-mikimotoi-ANV-219313_lineage-specific	Karenia-papilionacea-ANV-26046	N/A	UNPREDICTED: Dinos-Kareniaceae-Karlodinium-sp-RCC3446-ANV-40585, Dinos-Kareniaceae-Karlodinium-sp-RCC3446-ANV-13336	N/A	UNPREDICTED: Dinos-Kareniaceae-Takayama-helix-ANV-83590	N/A
	K07562	nonsense-mediated mRNA decay protein 3	N/A	SPTP-Karenia-mikimotoi-ANV-37832_dino_high	N/A	N/A	N/A	N/A	N/A	N/A
			UNPREDICTED: Dinos-Kareniaceae-Karenia-brevis-CCMP2229-CAMPEP-0188898386	N/A	UNPREDICTED: Dinos-Kareniaceae-Karenia-papilionacea-ANV-23037	UNPREDICTED: Dinos-Kareniaceae-Karlodinium-micrum-Strain-CCMP2283-CAMPEP-0200827462	UNPREDICTED: Dinos-Kareniaceae-Karlodinium-sp-RCC3446-ANV-114720	Karlodinium-armiger-ANV-199104_lineage-specific	UNPREDICTED: Dinos-Kareniaceae-Takayama-helix-ANV-58657	N/A
	K00970	polynucleotide adenylyltransferase PcnB / poly(A) polymerase	Karenia-brevis-Wilson-CAMPEP-0189319990_prok_high	Karenia-mikimotoi-ANV-66484_prok_high	Karenia-papilionacea-ANV-42543_prok_high	N/A	N/A	N/A	N/A	N/A
			N/A	N/A	N/A		UNPREDICTED: Dinos-Kareniaceae-Karlodinium-sp-RCC3446-ANV-81573	N/A	N/A	N/A
	K00962	polyribonucleotide nucleotidyltransferase [EC:2.7.7.8]	N/A	N/A	N/A	N/A	N/A	N/A	Takayama-helix-ANV-76160_hapto_high	RSD-99301_hapto_high
			N/A	N/A	Karenia-papilionacea-ANV-5611___brown_LGT_candidate	N/A	N/A	N/A	N/A	N/A
			UNPREDICTED: Dinos-Kareniaceae-Karenia-brevis-CCMP2229-CAMPEP-0188992034	SPTP-Karenia-mikimotoi-ANV-82923_lineage-specific, Karenia-mikimotoi-ANV-91012_lineage-specific	Karenia-papilionacea-ANV-99733_lineage-specific	UNPREDICTED: Dinos-Kareniaceae-Karlodinium-micrum-Strain-CCMP2283-CAMPEP-0200862128, Dinos-Kareniaceae-Karlodinium-micrum-Strain-CCMP2283-CAMPEP-0200834810	Karlodinium-sp-RCC3446-ANV-15743, Karlodinium-sp-RCC3446-ANV-141366_lineage-specific, Karlodinium-sp-RCC3446-ANV-149698_lineage-specific	Karlodinium-armiger-ANV-122565	N/A	N/A
	K05592	ATP-dependent RNA helicase DeaD	Karenia-brevis-CCMP2229-CAMPEP-0189003120_hapto_high, Karenia-brevis-SP1-CAMPEP-0189161132_hapto_high, SPTP-Karenia-brevis-SP3-CAMPEP-0189304522_hapto_high	Karenia-mikimotoi-ANV-47283_hapto_high	N/A	N/A	Karlodinium-sp-RCC3446-ANV-51468_hapto_high	Karlodinium-armiger-ANV-74227_hapto_high	N/A	N/A
			Karenia-brevis-CCMP2229-CAMPEP-0188865382, Karenia-brevis-Wilson-CAMPEP-0189319734	N/A	UNPREDICTED: Dinos-Kareniaceae-Karenia-papilionacea-ANV-42184, Dinos-Kareniaceae-Karenia-papilionacea-ANV-37630	UNPREDICTED: Dinos-Kareniaceae-Karlodinium-micrum-Strain-CCMP2283-CAMPEP-0200866728, Dinos-Kareniaceae-Karlodinium-micrum-Strain-CCMP2283-CAMPEP-0200866772	N/A	Karlodinium-armiger-ANV-25596	UNPREDICTED: Dinos-Kareniaceae-Takayama-helix-ANV-343761	N/A
	K03654	ATP-dependent DNA helicase RecQ [EC:3.6.4.12]	Karenia-brevis-SP3-CAMPEP-0189189674_dino_high	N/A	Karenia-papilionacea-ANV-21132_dino_high	N/A	N/A	N/A	N/A	N/A
			N/A	UNPREDICTED: Dinos-Kareniaceae-Karenia-mikimotoi-ANV-24136	N/A	UNPREDICTED: Dinos-Kareniaceae-Karlodinium-micrum-Strain-CCMP2283-CAMPEP-0200781508	UNPREDICTED: Dinos-Kareniaceae-Karlodinium-sp-RCC3446-ANV-17781	UNPREDICTED: Dinos-Kareniaceae-Karlodinium-armiger-ANV-8767	UNPREDICTED: Dinos-Kareniaceae-Takayama-helix-ANV-31185	N/A
	K04043	molecular chaperone DnaK	N/A	CP-coded: AIG99585.1, AVY51816.1	N/A	CP-coded: AIE11665.1, AIE11705.1, AIE11666.1, AIE11706.1, AIE11945.1	N/A	N/A	N/A	RSD-359558_dino_high
			Karenia-brevis-SP1-CAMPEP-0189099800_hapto_high	Karenia-mikimotoi-ANV-48526_hapto_high, SPTP-Karenia-mikimotoi-ANV-57441_hapto_high	N/A	N/A	N/A	N/A	N/A	RSD-672739_hapto_high
			N/A	Karenia-mikimotoi-ANV-46767_dino_high, Karenia-mikimotoi-ANV-287115_myzo_high	Karenia-papilionacea-ANV-47006_dino_high	SPTP-Karlodinium-micrum-CCMP2283-CAMPEP-0200794064_dino_high	SPTP-Karlodinium-sp-RCC3446-ANV-26840_dino_high	SPTP-Karlodinium-armiger-ANV-95642_dino_high	Takayama-helix-ANV-54763_dino_high	N/A
	K04077	chaperonin GroEL	N/A	CP-coded: AIG99447.1	N/A	CP-coded: AEJ72943.1, AGT54980.1	N/A	N/A	N/A	RSD-276082_hapto_high
			Karenia-brevis-SP1-CAMPEP-0189032948_hapto_high, Karenia-brevis-SP1-CAMPEP-0189101268_hapto_high, SPTP-Karenia-brevis-Wilson-CAMPEP-0189492094_hapto_high	Karenia-mikimotoi-ANV-61414_hapto_high	Karenia-papilionacea-ANV-124710_hapto_high, Karenia-papilionacea-ANV-126620_hapto_high, Karenia-papilionacea-ANV-28751_hapto_high, Karenia-papilionacea-ANV-39227_hapto_high	Karlodinium-micrum-CCMP2283-CAMPEP-0200849256_hapto_high	Karlodinium-sp-RCC3446-ANV-73799_hapto_high	Karlodinium-armiger-ANV-177665_hapto_high	N/A	N/A
			N/A	N/A	N/A	N/A	N/A	N/A	UNPREDICTED: Dinos-Kareniaceae-Takayama-helix-ANV-71654	N/A
	K00974	tRNA nucleotidyltransferase (CCA-adding enzyme)	Karenia-brevis-Wilson-CAMPEP-0189319990_prok_high	N/A	N/A	N/A	N/A	N/A	N/A	N/A
			N/A	UNPREDICTED: Dinos-Kareniaceae-Karenia-mikimotoi-ANV-66484	UNPREDICTED: Dinos-Kareniaceae-Karenia-papilionacea-ANV-42543	N/A	UNPREDICTED: Dinos-Kareniaceae-Karlodinium-sp-RCC3446-ANV-81573	UNPREDICTED	UNPREDICTED	N/A
	K01148	poly(A)-specific ribonuclease	N/A	Karenia-mikimotoi-ANV-56683_dino_high	N/A	N/A	N/A	N/A	SPTP-Takayama-helix-ANV-52256_dino_high	RSD-133268_dino_high
			UNPREDICTED: Dinos-Kareniaceae-Karenia-brevis-CCMP2229-CAMPEP-0188967908	N/A	UNPREDICTED: Dinos-Kareniaceae-Karenia-papilionacea-ANV-155318	UNPREDICTED: Dinos-Kareniaceae-Karlodinium-micrum-Strain-CCMP2283-CAMPEP-0200785270	UNPREDICTED: Dinos-Kareniaceae-Karlodinium-sp-RCC3446-ANV-50320	UNPREDICTED: Dinos-Kareniaceae-Karlodinium-armiger-ANV-56269	N/A	N/A
	K03514	non-canonical poly(A) RNA polymerase PAPD5/7	SPTP-Karenia-brevis-SP1-CAMPEP-0189036090_dino-specific	Karenia-mikimotoi-ANV-119199_dino-specific	N/A	N/A	N/A	N/A	N/A	N/A
			SPTP-Karenia-brevis-Wilson-CAMPEP-0189489560_lineage-specific	N/A	UNPREDICTED	UNPREDICTED	UNPREDICTED	Karlodinium-armiger-ANV-131040_lineage-specific, Karlodinium-armiger-ANV-219506_lineage-specific	UNPREDICTED	N/A
	K10643	CCR4-NOT transcription complex subunit 4	SPTP-Karenia-brevis-CCMP2229-CAMPEP-0188867782_dino_high	N/A	N/A	SPTP-Karlodinium-micrum-CCMP2283-CAMPEP-0200860440_dino_high, SPTP-Karlodinium-micrum-CCMP2283-CAMPEP-0200863088_dino-specific	N/A	N/A	N/A	N/A
			N/A	UNPREDICTED: Dinos-Kareniaceae-Karenia-mikimotoi-ANV-171886	UNPREDICTED: Dinos-Kareniaceae-Karenia-papilionacea-ANV-139888	N/A	UNPREDICTED: Dinos-Kareniaceae-Karlodinium-sp-RCC3446-ANV-29516	UNPREDICTED: Dinos-Kareniaceae-Karlodinium-armiger-ANV-28932	UNPREDICTED: Dinos-Kareniaceae-Takayama-helix-ANV-129582	N/A
	K12580	CCR4-NOT transcription complex subunit 3	Karenia-brevis-Wilson-CAMPEP-0189359938_dino_high, SPTP-Karenia-brevis-Wilson-CAMPEP-0189490814_dino_high, Karenia-brevis-CCMP2229-CAMPEP-0188903366_dino-specific, Karenia-brevis-SP3-CAMPEP-0189224254_dino-specific, SPTP-Karenia-brevis-SP1-CAMPEP-0189159732_dino-specific, SPTP-Karenia-brevis-SP1-CAMPEP-0189160586_dino-specific, Karenia-brevis-CCMP2229-CAMPEP-0188918564_myzo_high	N/A	N/A	N/A	N/A	Karlodinium-armiger-ANV-78888_dino-specific	N/A	N/A
			N/A	UNPREDICTED: Dinos-Kareniaceae-Karenia-mikimotoi-ANV-79392	UNPREDICTED: Dinos-Kareniaceae-Karenia-papilionacea-ANV-65710	UNPREDICTED: Dinos-Kareniaceae-Karlodinium-micrum-Strain-CCMP2283-CAMPEP-0200801554	UNPREDICTED: Dinos-Kareniaceae-Karlodinium-sp-RCC3446-ANV-102793	N/A	UNPREDICTED: Dinos-Kareniaceae-Takayama-helix-ANV-109202	N/A
	K12581	CCR4-NOT transcription complex subunit 7/8	UNPREDICTED	UNPREDICTED	UNPREDICTED	UNPREDICTED	UNPREDICTED	Karlodinium-armiger-ANV-80140_dino-specific	UNPREDICTED	N/A
	K12592	exosome complex protein LRP1	SPTP-Karenia-brevis-SP1-CAMPEP-0189060552_dino-specific	UNPREDICTED: Dinos-Kareniaceae-Karenia-mikimotoi-ANV-255178	UNPREDICTED: Dinos-Kareniaceae-Karenia-papilionacea-ANV-153465	UNPREDICTED: Dinos-Kareniaceae-Karlodinium-micrum-Strain-CCMP2283-CAMPEP-0200835384	UNPREDICTED: Dinos-Kareniaceae-Karlodinium-sp-RCC3446-ANV-138280	UNPREDICTED: Dinos-Kareniaceae-Karlodinium-armiger-ANV-103382	UNPREDICTED: Dinos-Kareniaceae-Takayama-helix-ANV-150849	N/A
	K12598	formamidopyrimidine-DNA glycosylase [EC:3.2.2.23 4.2.99.18]	Karenia-brevis-CCMP2229-CAMPEP-0188895578_hapto_high	N/A	N/A	N/A	Karlodinium-sp-RCC3446-ANV-6383_hapto_high	N/A	Takayama-helix-ANV-138528_hapto_high	N/A
			N/A	N/A	N/A	N/A	N/A	Karlodinium-armiger-ANV-137157___brown_LGT_candidate	N/A	N/A
			N/A	UNPREDICTED: Dinos-Kareniaceae-Karenia-mikimotoi-ANV-98378	UNPREDICTED: Dinos-Kareniaceae-Karenia-papilionacea-ANV-6429	UNPREDICTED: Dinos-Kareniaceae-Karlodinium-micrum-Strain-CCMP2283-CAMPEP-0200860192	Karlodinium-sp-RCC3446-ANV-16782_err1	N/A	N/A	N/A
	K12603	CCR4-NOT transcription complex subunit 6	SPTP-Karenia-brevis-SP3-CAMPEP-0189176800_dino_low	N/A	N/A	N/A	N/A	N/A	Takayama-helix-ANV-105131_dino_high	RSD-645724_hapto_low
			Karenia-brevis-CCMP2229-CAMPEP-0188910134_lineage-specific, Karenia-brevis-SP1-CAMPEP-0189016594_lineage-specific	UNPREDICTED: Dinos-Kareniaceae-Karenia-mikimotoi-ANV-180214	Karenia-papilionacea-ANV-177148_lineage-specific	UNPREDICTED: Dinos-Kareniaceae-Karlodinium-micrum-Strain-CCMP2283-CAMPEP-0200795704	Karlodinium-sp-RCC3446-ANV-67020_lineage-specific	Karlodinium-armiger-ANV-104742_lineage-specific	N/A	N/A
	K12607	CCR4-NOT transcription complex subunit 10	SPTP-Karenia-brevis-CCMP2229-CAMPEP-0189000466_myzo_high	N/A	N/A	N/A	N/A	N/A	N/A	N/A
			N/A	UNPREDICTED: Dinos-Kareniaceae-Karenia-mikimotoi-ANV-172469	UNPREDICTED: Dinos-Kareniaceae-Karenia-papilionacea-ANV-152196	UNPREDICTED: Dinos-Kareniaceae-Karlodinium-micrum-Strain-CCMP2283-CAMPEP-0200866812	UNPREDICTED: Dinos-Kareniaceae-Karlodinium-sp-RCC3446-ANV-87896	UNPREDICTED: Dinos-Kareniaceae-Karlodinium-armiger-ANV-11024	UNPREDICTED: Dinos-Kareniaceae-Takayama-helix-ANV-84641	N/A
	K12614	ATP-dependent RNA helicase DDX6/DHH1	N/A	N/A	Karenia-papilionacea-ANV-108536_hapto_high	N/A	N/A	N/A	N/A	N/A
			N/A	N/A	N/A	N/A	Karlodinium-sp-RCC3446-ANV-32699_dino_high	N/A	N/A	N/A
			UNPREDICTED: Dinos-Kareniaceae-Karenia-brevis-CCMP2229-CAMPEP-0188910996, Dinos-Kareniaceae-Karenia-brevis-CCMP2229-CAMPEP-0188972220	UNPREDICTED: Dinos-Kareniaceae-Karenia-mikimotoi-ANV-161369, Dinos-Kareniaceae-Karenia-mikimotoi-ANV-78306	N/A	UNPREDICTED: Dinos-Kareniaceae-Karlodinium-micrum-Strain-CCMP2283-CAMPEP-0200796998, Dinos-Kareniaceae-Karlodinium-micrum-Strain-CCMP2283-CAMPEP-0200788468	N/A	UNPREDICTED: Dinos-Kareniaceae-Karlodinium-armiger-ANV-158807, Dinos-Kareniaceae-Karlodinium-armiger-ANV-32985	UNPREDICTED: Dinos-Kareniaceae-Takayama-helix-ANV-73243	N/A
	K12618	5'-3' exoribonuclease 1	N/A	N/A	N/A	N/A	N/A	Karlodinium-armiger-ANV-77307_hapto_high	N/A	RSD-356961_hapto_high
			N/A	N/A	N/A	N/A	N/A	Karlodinium-armiger-ANV-86084_dino_high	N/A	N/A
			UNPREDICTED: Dinos-Kareniaceae-Karenia-brevis-CCMP2229-CAMPEP-0188910224, Dinos-Kareniaceae-Karenia-brevis-CCMP2229-CAMPEP-0188997112	Karenia-mikimotoi-ANV-36716_lineage-specific	UNPREDICTED: Dinos-Kareniaceae-Karenia-papilionacea-ANV-21605, Dinos-Kareniaceae-Karenia-papilionacea-ANV-5908	UNPREDICTED: Dinos-Kareniaceae-Karlodinium-micrum-Strain-CCMP2283-CAMPEP-0200836680	UNPREDICTED: Dinos-Kareniaceae-Karlodinium-sp-RCC3446-ANV-82522, Dinos-Kareniaceae-Karlodinium-sp-RCC3446-ANV-148292	N/A	UNPREDICTED: Dinos-Kareniaceae-Takayama-helix-ANV-8599	N/A
	K12622	U6 snRNA-associated Sm-like protein LSm3	UNPREDICTED: Dinos-Kareniaceae-Karenia-brevis-CCMP2229-CAMPEP-0188988264	N/A	Karenia-papilionacea-ANV-206891_err1	UNPREDICTED: Dinos-Kareniaceae-Karlodinium-micrum-Strain-CCMP2283-CAMPEP-0200856858	Karlodinium-sp-RCC3446-ANV-174877_err1	Karlodinium-armiger-ANV-193322_err1	N/A	N/A
	K13126	polyadenylate-binding protein	N/A	N/A	N/A	N/A	N/A	N/A	Takayama-helix-ANV-87127_hapto_high	RSD-633996_no_hits
			Karenia-brevis-CCMP2229-CAMPEP-0188849974_dino-specific, Karenia-brevis-SP1-CAMPEP-0189015378_myzo_high	Karenia-mikimotoi-ANV-73051_dino_low, Karenia-mikimotoi-ANV-103190_dino-specific, Karenia-mikimotoi-ANV-35659_dino-specific, Karenia-mikimotoi-ANV-58063_dino-specific, Karenia-mikimotoi-ANV-67827_dino-specific	Karenia-papilionacea-ANV-116077_dino_high, Karenia-papilionacea-ANV-144003_dino-specific, Karenia-papilionacea-ANV-232568_dino-specific, Karenia-papilionacea-ANV-236715_dino-specific, SPTP-Karenia-papilionacea-ANV-13582_dino-specific, SPTP-Karenia-papilionacea-ANV-15659_dino-specific, SPTP-Karenia-papilionacea-ANV-60366_dino-specific	N/A	SPTP-Karlodinium-sp-RCC3446-ANV-32128_myzo_high	Karlodinium-armiger-ANV-57089_dino_high, Karlodinium-armiger-ANV-74074_dino-specific	SPTP-Takayama-helix-ANV-48018_dino_high, SPTP-Takayama-helix-ANV-159339_dino-specific, SPTP-Takayama-helix-ANV-267157_dino-specific, SPTP-Takayama-helix-ANV-59245_dino-specific, Takayama-helix-ANV-107369_dino-specific, Takayama-helix-ANV-111914_dino-specific, Takayama-helix-ANV-133077_dino-specific, Takayama-helix-ANV-139541_dino-specific, Takayama-helix-ANV-48284_dino-specific	N/A
			Karenia-brevis-SP1-CAMPEP-0189133758_lineage-specific, Karenia-brevis-SP1-CAMPEP-0189161668_lineage-specific, Karenia-brevis-SP3-CAMPEP-0189309162_lineage-specific, Karenia-brevis-Wilson-CAMPEP-0189475034_lineage-specific	Karenia-mikimotoi-ANV-154832_lineage-specific, Karenia-mikimotoi-ANV-21532_lineage-specific, Karenia-mikimotoi-ANV-249340_lineage-specific	Karenia-papilionacea-ANV-220210_lineage-specific	UNPREDICTED: Dinos-Kareniaceae-Karlodinium-micrum-Strain-CCMP2283-CAMPEP-0200827288	Karlodinium-sp-RCC3446-ANV-143115_lineage-specific, Karlodinium-sp-RCC3446-ANV-159483_lineage-specific	Karlodinium-armiger-ANV-112598_lineage-specific, Karlodinium-armiger-ANV-213728_lineage-specific, Karlodinium-armiger-ANV-225506_lineage-specific, Karlodinium-armiger-ANV-228004_lineage-specific	Takayama-helix-ANV-127008_lineage-specific, Takayama-helix-ANV-157760_lineage-specific, Takayama-helix-ANV-308848_lineage-specific	N/A
	K14442	ATP-dependent RNA helicase DHX36	Karenia-brevis-CCMP2229-CAMPEP-0188902476_dino_high, Karenia-brevis-CCMP2229-CAMPEP-0188997582_dino_high, Karenia-brevis-CCMP2229-CAMPEP-0189003526_dino_high, Karenia-brevis-SP1-CAMPEP-0189039338_dino_high, Karenia-brevis-SP1-CAMPEP-0189159066_dino_high	N/A	Karenia-papilionacea-ANV-10583_dino_high	N/A	Karlodinium-sp-RCC3446-ANV-43385_dino_high, Karlodinium-sp-RCC3446-ANV-8062_dino_high	Karlodinium-armiger-ANV-4354_dino_high	N/A	N/A
			Karenia-brevis-CCMP2229-CAMPEP-0188997582___ancestral_brown_candidate, Karenia-brevis-SP1-CAMPEP-0189039338___ancestral_brown_candidate	N/A	N/A	N/A	Karlodinium-sp-RCC3446-ANV-43385___ancestral_brown_candidate	N/A	N/A	N/A
			N/A	N/A	N/A	N/A	Karlodinium-sp-RCC3446-ANV-64311___brown_LGT_candidate	N/A	N/A	N/A
			N/A	UNPREDICTED: Dinos-Kareniaceae-Karenia-mikimotoi-ANV-221899	N/A	UNPREDICTED: Dinos-Kareniaceae-Karlodinium-micrum-Strain-CCMP2283-CAMPEP-0200772888	N/A	N/A	UNPREDICTED: Dinos-Kareniaceae-Takayama-helix-ANV-8831	N/A
RNA polymerase	K03040	DNA-directed RNA polymerase subunit alpha [EC:2.7.7.6]	CP-coded: ALP13683.1	CP-coded: AHM27274.2, AIG99652.1	N/A	CP-coded: AGT55017.1, AEJ72946.1	N/A	N/A	N/A	N/A
	K03043	DNA-directed RNA polymerase subunit beta [EC:2.7.7.6]	N/A	CP-coded: AIG99509.1	N/A	CP-coded: AGB58300.1, AGT55037.1	N/A	N/A	N/A	N/A
	K03046	DNA-directed RNA polymerase subunit beta'	N/A	CP-coded: AIG99483.1, AIG99484.1, AIG99651.1, AVY03441.1	N/A	CP-coded: AGB58302.1, AGT55038.1, AGT55000.1, AGT54985.1, AEJ72986.1	N/A	N/A	N/A	N/A
Nucleotide metabolism	K00088	IMP dehydrogenase [EC:1.1.1.205]	Karenia-brevis-Wilson-CAMPEP-0189340478_dino_high	Karenia-mikimotoi-ANV-86247_dino_high	N/A	N/A	N/A	Karlodinium-armiger-ANV-178570_dino_high	N/A	N/A
			N/A	N/A	UNPREDICTED: Dinos-Kareniaceae-Karenia-papilionacea-ANV-55895	UNPREDICTED: Dinos-Kareniaceae-Karlodinium-micrum-Strain-CCMP2283-CAMPEP-0200762102	UNPREDICTED: Dinos-Kareniaceae-Karlodinium-sp-RCC3446-ANV-101202	N/A	UNPREDICTED: Dinos-Kareniaceae-Takayama-helix-ANV-79272	N/A
	K00364	GMP reductase [EC:1.7.1.7]	N/A	N/A	N/A	N/A	Karlodinium-sp-RCC3446-ANV-71328_dino_high	N/A	N/A	N/A
			UNPREDICTED: Dinos-Kareniaceae-Karenia-brevis-CCMP2229-CAMPEP-0188866018	UNPREDICTED: Dinos-Kareniaceae-Karenia-mikimotoi-ANV-214172	UNPREDICTED: Dinos-Kareniaceae-Karenia-papilionacea-ANV-176855	UNPREDICTED: Dinos-Kareniaceae-Karlodinium-micrum-Strain-CCMP2283-CAMPEP-0200769338	N/A	UNPREDICTED: Dinos-Kareniaceae-Karlodinium-armiger-ANV-143427	UNPREDICTED: Dinos-Kareniaceae-Takayama-helix-ANV-116908	N/A
	K00764	amidophosphoribosyltransferase [EC:2.4.2.14]	Karenia-brevis-SP1-CAMPEP-0189109380_dino_high	N/A	N/A	Karlodinium-micrum-CCMP2283-CAMPEP-0200846120_dino_high	Karlodinium-sp-RCC3446-ANV-46015_dino_high	N/A	N/A	N/A
			N/A	UNPREDICTED: Dinos-Kareniaceae-Karenia-mikimotoi-ANV-68419	UNPREDICTED: Dinos-Kareniaceae-Karenia-papilionacea-ANV-41705	N/A	N/A	UNPREDICTED: Dinos-Kareniaceae-Karlodinium-armiger-ANV-3357	UNPREDICTED: Dinos-Kareniaceae-Takayama-helix-ANV-67324	N/A
	K00856	adenosine kinase [EC:2.7.1.20]	Karenia-brevis-SP1-CAMPEP-0189026186_dino_high	Karenia-mikimotoi-ANV-59300_dino_high	N/A	N/A	Karlodinium-sp-RCC3446-ANV-129652_dino_low	Karlodinium-armiger-ANV-152487_dino-specific	N/A	N/A
			N/A	N/A	UNPREDICTED: Dinos-Kareniaceae-Karenia-papilionacea-ANV-167957	UNPREDICTED: Dinos-Kareniaceae-Karlodinium-micrum-Strain-CCMP2283-CAMPEP-0200776096	N/A	N/A	UNPREDICTED: Dinos-Kareniaceae-Takayama-helix-ANV-153957	N/A
	K00860	adenylylsulfate kinase [EC:2.7.1.25]	Karenia-brevis-CCMP2229-CAMPEP-0188884512_dino_high, Karenia-brevis-SP3-CAMPEP-0189221802_dino_high, Karenia-brevis-Wilson-CAMPEP-0189390716_dino_high	Karenia-mikimotoi-ANV-177306_dino_high, Karenia-mikimotoi-ANV-179486_dino_high	Karenia-papilionacea-ANV-88245_dino_high	Karlodinium-micrum-CCMP2283-CAMPEP-0200789178_dino_high, Karlodinium-micrum-CCMP2283-CAMPEP-0200861270_dino_high	Karlodinium-sp-RCC3446-ANV-114494_dino_high	Karlodinium-armiger-ANV-143382_dino_high	Takayama-helix-ANV-208274_dino_high	N/A
	K00939	adenylate kinase [EC:2.7.4.3]	Karenia-brevis-SP1-CAMPEP-0189094782_hapto_high, Karenia-brevis-SP3-CAMPEP-0189307726_hapto_high	Karenia-mikimotoi-ANV-150963_hapto_high, Karenia-mikimotoi-ANV-182091_hapto_high, Karenia-mikimotoi-ANV-211048_hapto_high	Karenia-papilionacea-ANV-111399_hapto_high, Karenia-papilionacea-ANV-117393_hapto_high, Karenia-papilionacea-ANV-157983_hapto_high	N/A	Karlodinium-sp-RCC3446-ANV-115160_hapto_high	N/A	Takayama-helix-ANV-69903_hapto_high	N/A
			N/A	N/A	Karenia-papilionacea-ANV-144918_dino_high, Karenia-papilionacea-ANV-52111_dino_high, Karenia-papilionacea-ANV-95512_dino-specific, Karenia-papilionacea-ANV-67253_myzo_high	N/A	Karlodinium-sp-RCC3446-ANV-128625_myzo_high	Karlodinium-armiger-ANV-155979_dino-specific	N/A	N/A
			SPTP-Karenia-brevis-CCMP2229-CAMPEP-0188864216	N/A	Karenia-papilionacea-ANV-240250_lineage-specific	UNPREDICTED: Dinos-Kareniaceae-Karlodinium-micrum-Strain-CCMP2283-CAMPEP-0200858604, Dinos-Kareniaceae-Karlodinium-micrum-Strain-CCMP2283-CAMPEP-0200764736	N/A	N/A	N/A	N/A
	K00940	nucleoside-diphosphate kinase [EC:2.7.4.6]	Karenia-brevis-CCMP2229-CAMPEP-0188979090_hapto_high	Karenia-mikimotoi-ANV-174191_hapto_high, Karenia-mikimotoi-ANV-180776_hapto_high	Karenia-papilionacea-ANV-122367_hapto_high	Karlodinium-micrum-CCMP2283-CAMPEP-0200846444_hapto_high	Karlodinium-sp-RCC3446-ANV-111624_hapto_high, Karlodinium-sp-RCC3446-ANV-99020_hapto_high	SPTP-Karlodinium-armiger-ANV-148398_hapto_high	N/A	N/A
			N/A	N/A	N/A	N/A	N/A	N/A	UNPREDICTED: Dinos-Kareniaceae-Takayama-helix-ANV-156565	N/A
	K00942	guanylate kinase [EC:2.7.4.8]	Karenia-brevis-CCMP2229-CAMPEP-0188868386_hapto_high, SPTP-Karenia-brevis-SP1-CAMPEP-0189056768_hapto_high	Karenia-mikimotoi-ANV-69868_hapto_high	N/A	N/A	N/A	N/A	N/A	N/A
			N/A	SPTP-Karenia-mikimotoi-ANV-131742_dino_high	Karenia-papilionacea-ANV-118302_dino_low	N/A	Karlodinium-sp-RCC3446-ANV-129384_dino_high	N/A	N/A	N/A
			Karenia-brevis-CCMP2229-CAMPEP-0188846920	N/A	Karenia-papilionacea-ANV-41869	Karlodinium-micrum-CCMP2283-CAMPEP-0200788420_lineage-specific	Karlodinium-sp-RCC3446-ANV-62043_lineage-specific	Karlodinium-armiger-ANV-194968	UNPREDICTED: Dinos-Kareniaceae-Takayama-helix-ANV-110851	N/A
	K00948	ribose-phosphate pyrophosphokinase [EC:2.7.6.1]	N/A	N/A	Karenia-papilionacea-ANV-79885_dino_high	N/A	N/A	N/A	N/A	N/A
			UNPREDICTED: Dinos-Kareniaceae-Karenia-brevis-CCMP2229-CAMPEP-0188967568	UNPREDICTED: Dinos-Kareniaceae-Karenia-mikimotoi-ANV-77206	N/A	UNPREDICTED: Dinos-Kareniaceae-Karlodinium-micrum-Strain-CCMP2283-CAMPEP-0200761772	UNPREDICTED: Dinos-Kareniaceae-Karlodinium-sp-RCC3446-ANV-72184	UNPREDICTED: Dinos-Kareniaceae-Karlodinium-armiger-ANV-93288	UNPREDICTED: Dinos-Kareniaceae-Takayama-helix-ANV-182374	N/A
	K00951	GTP pyrophosphokinase [EC:2.7.6.5]	N/A	SPTP-Karenia-mikimotoi-ANV-32776_dino_high	N/A	N/A	N/A	Karlodinium-armiger-ANV-50905_dino_high	N/A	N/A
			Karenia-brevis-SP1-CAMPEP-0189025488	SPTP-Karenia-mikimotoi-ANV-39169	UNPREDICTED: Dinos-Kareniaceae-Karenia-papilionacea-ANV-80313	UNPREDICTED: Dinos-Kareniaceae-Karlodinium-micrum-Strain-CCMP2283-CAMPEP-0200754620	UNPREDICTED: Dinos-Kareniaceae-Karlodinium-sp-RCC3446-ANV-46549	Karlodinium-armiger-ANV-131453, Karlodinium-armiger-ANV-142008	UNPREDICTED: Dinos-Kareniaceae-Takayama-helix-ANV-89729	N/A
	K01081	5'-nucleotidase [EC:3.1.3.5]	N/A	N/A	N/A	N/A	Karlodinium-sp-RCC3446-ANV-32941_dino_high	N/A	SPTP-Takayama-helix-ANV-44745_dino_high, Takayama-helix-ANV-57263_dino-specific, SPTP-Takayama-helix-ANV-202749_dino-specific	N/A
			SPTP-Karenia-brevis-SP1-CAMPEP-0189163258	Karenia-mikimotoi-ANV-193561, Karenia-mikimotoi-ANV-56054, Karenia-mikimotoi-ANV-60592	Karenia-papilionacea-ANV-30041	UNPREDICTED: Dinos-Kareniaceae-Karlodinium-micrum-Strain-CCMP2283-CAMPEP-0200786010	N/A	Karlodinium-armiger-ANV-43786	N/A	N/A
	K01466	allantoinase [EC:3.5.2.5]	N/A	UNPREDICTED	Karenia-papilionacea-ANV-196975_lineage-specific	N/A	UNPREDICTED	UNPREDICTED	UNPREDICTED	N/A
	K01487	guanine deaminase [EC:3.5.4.3]	N/A	UNPREDICTED	UNPREDICTED	UNPREDICTED	UNPREDICTED	UNPREDICTED	Takayama-helix-ANV-202631_dino_low	N/A
	K01488	adenosine deaminase [EC:3.5.4.4]	Karenia-brevis-Wilson-CAMPEP-0189390066	Karenia-mikimotoi-ANV-89714	UNPREDICTED	UNPREDICTED	Karlodinium-sp-RCC3446-ANV-68865	UNPREDICTED	UNPREDICTED	N/A
	K01490	AMP deaminase [EC:3.5.4.6]	UNPREDICTED	UNPREDICTED	Karenia-papilionacea-ANV-31408	UNPREDICTED	UNPREDICTED	UNPREDICTED	UNPREDICTED	N/A
	K01510	apyrase [EC:3.6.1.5]	Karenia-brevis-CCMP2229-CAMPEP-0188907678_dino_high, Karenia-brevis-SP1-CAMPEP-0189054678_myzo_low, Karenia-brevis-Wilson-CAMPEP-0189494616_myzo_high	Karenia-mikimotoi-ANV-105252_dino_high, Karenia-mikimotoi-ANV-83164_dino_high, Karenia-mikimotoi-ANV-85932_dino_high, Karenia-mikimotoi-ANV-86801_dino_high, Karenia-mikimotoi-ANV-91303_dino_high	Karenia-papilionacea-ANV-42810_dino_high, Karenia-papilionacea-ANV-57866_dino_high, Karenia-papilionacea-ANV-47126_myzo_high	Karlodinium-micrum-CCMP2283-CAMPEP-0200825452_dino_high	Karlodinium-sp-RCC3446-ANV-54073_dino_high, Karlodinium-sp-RCC3446-ANV-55902_dino_high, Karlodinium-sp-RCC3446-ANV-60769_dino_high, Karlodinium-sp-RCC3446-ANV-48101_myzo_high	Karlodinium-armiger-ANV-51297_dino_high, Karlodinium-armiger-ANV-64208_dino_high, Karlodinium-armiger-ANV-72476_dino_high, SPTP-Karlodinium-armiger-ANV-58209_dino_high	Takayama-helix-ANV-136605_dino_high, Takayama-helix-ANV-80469_dino_high, Takayama-helix-ANV-81401_dino_high	N/A
			Karenia-brevis-SP1-CAMPEP-0189054678___ancestral_brown_candidate	N/A	N/A	N/A	N/A	N/A	N/A	N/A
			N/A	N/A	N/A	Karlodinium-micrum-CCMP2283-CAMPEP-0200803400_err1	N/A	Karlodinium-armiger-ANV-86676_lineage-specific	Takayama-helix-ANV-94284	N/A
	K01511	ectonucleoside triphosphate diphosphohydrolase 5/6 [EC:3.6.1.6]	N/A	Karenia-mikimotoi-ANV-210590_dino_high	N/A	N/A	N/A	N/A	N/A	N/A
	K01514	exopolyphosphatase [EC:3.6.1.11]	UNPREDICTED	Karenia-mikimotoi-ANV-93352	SPTP-Karenia-papilionacea-ANV-150471_lineage-specific	UNPREDICTED	Karlodinium-sp-RCC3446-ANV-68841_lineage-specific	UNPREDICTED	UNPREDICTED	N/A
	K01517	manganese-dependent ADP-ribose/CDP-alcohol diphosphatase [EC:3.6.1.13 3.6.1.16 3.6.1.53]	N/A	SPTP-Karenia-mikimotoi-ANV-259557_hapto_low	N/A	N/A	N/A	Karlodinium-armiger-ANV-75922_hapto_high	N/A	N/A
			N/A	Karenia-mikimotoi-ANV-119270_dino_high	N/A	N/A	N/A	N/A	N/A	N/A
			Karenia-brevis-CCMP2229-CAMPEP-0188853922	N/A	Karenia-papilionacea-ANV-193124_lineage-specific	N/A	UNPREDICTED: Dinos-Kareniaceae-Karlodinium-sp-RCC3446-ANV-127015	N/A	UNPREDICTED: Dinos-Kareniaceae-Takayama-helix-ANV-129222	N/A
	K01519	inosine triphosphate pyrophosphatase [EC:3.6.1.-]	UNPREDICTED	UNPREDICTED	UNPREDICTED	UNPREDICTED	UNPREDICTED	Karlodinium-armiger-ANV-139817_hapto_high	UNPREDICTED	N/A
	K01522	bis(5'-adenosyl)-triphosphatase [EC:3.6.1.29]	UNPREDICTED	Karenia-mikimotoi-ANV-156392	SPTP-Karenia-papilionacea-ANV-93574	N/A	UNPREDICTED	UNPREDICTED	SPTP-Takayama-helix-ANV-225113	N/A
	K01529	inosine/xanthosine triphosphatase [EC:3.6.1.73]	N/A	Karenia-mikimotoi-ANV-119884_dino-specific	UNPREDICTED	UNPREDICTED	UNPREDICTED	UNPREDICTED	UNPREDICTED	N/A
	K01756	adenylosuccinate lyase [EC:4.3.2.2]	UNPREDICTED	Karenia-mikimotoi-ANV-73974_dino_high	UNPREDICTED	UNPREDICTED	UNPREDICTED	UNPREDICTED	Takayama-helix-ANV-93343_dino_high	N/A
	K01769	guanylate cyclase, other [EC:4.6.1.2]	Karenia-brevis-CCMP2229-CAMPEP-0188915448_dino_high, Karenia-brevis-SP3-CAMPEP-0189211182_dino_high, Karenia-brevis-SP3-CAMPEP-0189232306_dino_high, SPTP-Karenia-brevis-Wilson-CAMPEP-0189501750_dino_high	Karenia-mikimotoi-ANV-10068_dino_high, Karenia-mikimotoi-ANV-14493_dino_high	N/A	N/A	Karlodinium-sp-RCC3446-ANV-14237_dino_high	Karlodinium-armiger-ANV-109363_dino_high, SPTP-Karlodinium-armiger-ANV-6067_dino_high	Takayama-helix-ANV-19037_dino_high	N/A
			N/A	N/A	UNPREDICTED: Dinos-Kareniaceae-Karenia-papilionacea-ANV-6480	UNPREDICTED: Dinos-Kareniaceae-Karlodinium-micrum-Strain-CCMP2283-CAMPEP-0200868146	N/A	N/A	N/A	N/A
	K01835	phosphoglucomutase [EC:5.4.2.2]	N/A	N/A	N/A	Karlodinium-micrum-CCMP2283-CAMPEP-0200786974_dino_high	Karlodinium-sp-RCC3446-ANV-168377_dino_high	N/A	SPTP-Takayama-helix-ANV-40869_dino_high	N/A
			UNPREDICTED: Dinos-Kareniaceae-Karenia-brevis-CCMP2229-CAMPEP-0188856044	UNPREDICTED: Dinos-Kareniaceae-Karenia-mikimotoi-ANV-69342	UNPREDICTED: Dinos-Kareniaceae-Karenia-papilionacea-ANV-97221	N/A	N/A	UNPREDICTED: Dinos-Kareniaceae-Karlodinium-armiger-ANV-39030	N/A	N/A
	K01939	adenylosuccinate synthase [EC:6.3.4.4]	UNPREDICTED	SPTP-Karenia-mikimotoi-ANV-188313_dino-specific	UNPREDICTED	UNPREDICTED	UNPREDICTED	UNPREDICTED	UNPREDICTED	N/A
	K02083	allantoate deiminase [EC:3.5.3.9]	N/A	UNPREDICTED	UNPREDICTED	N/A	UNPREDICTED	N/A	Takayama-helix-ANV-104347_dino_high	N/A
	K06928	nucleoside-triphosphatase [EC:3.6.1.15]	N/A	N/A	N/A	N/A	N/A	SPTP-Karlodinium-armiger-ANV-37806_dino-specific	N/A	N/A
	K07127	5-hydroxyisourate hydrolase [EC:3.5.2.17]	N/A	Karenia-mikimotoi-ANV-224344_lineage-specific	N/A	Karlodinium-micrum-CCMP2283-CAMPEP-0200828890_lineage-specific	Karlodinium-sp-RCC3446-ANV-146591_lineage-specific	UNPREDICTED	N/A	N/A
	K10807	ribonucleoside-diphosphate reductase subunit M1 [EC:1.17.4.1]	Karenia-brevis-Wilson-CAMPEP-0189330128_myzo_high	Karenia-mikimotoi-ANV-72600_dino_high, Karenia-mikimotoi-ANV-284094_alve_high	Karenia-papilionacea-ANV-194215_dino_high	N/A	N/A	N/A	N/A	N/A
			N/A	N/A	N/A	UNPREDICTED: Dinos-Kareniaceae-Karlodinium-micrum-Strain-CCMP2283-CAMPEP-0200866312	UNPREDICTED: Dinos-Kareniaceae-Karlodinium-sp-RCC3446-ANV-104307	UNPREDICTED: Dinos-Kareniaceae-Karlodinium-armiger-ANV-109891	UNPREDICTED: Dinos-Kareniaceae-Takayama-helix-ANV-180196	N/A
	K10808	ribonucleoside-diphosphate reductase subunit M2 [EC:1.17.4.1]	N/A	N/A	N/A	N/A	Karlodinium-sp-RCC3446-ANV-79272_dino_high	N/A	N/A	N/A
			UNPREDICTED: Dinos-Kareniaceae-Karenia-brevis-CCMP2229-CAMPEP-0188988006	UNPREDICTED: Dinos-Kareniaceae-Karenia-mikimotoi-ANV-108065	UNPREDICTED: Dinos-Kareniaceae-Karenia-papilionacea-ANV-36307	UNPREDICTED: Dinos-Kareniaceae-Karlodinium-micrum-Strain-CCMP2283-CAMPEP-0200804068	N/A	UNPREDICTED: Dinos-Kareniaceae-Karlodinium-armiger-ANV-95986	UNPREDICTED: Dinos-Kareniaceae-Takayama-helix-ANV-144310	N/A
	K11751	5'-nucleotidase / UDP-sugar diphosphatase [EC:3.1.3.5 3.6.1.45]	Karenia-brevis-SP1-CAMPEP-0189046176, SPTP-Karenia-brevis-SP1-CAMPEP-0189167260_dino-specific	Karenia-mikimotoi-ANV-47633	N/A	N/A	N/A	N/A	N/A	N/A
	K12304	soluble calcium-activated nucleotidase 1 [EC:3.6.1.6]	SPTP-Karenia-brevis-SP3-CAMPEP-0189189420_dino_high	SPTP-Karenia-mikimotoi-ANV-95045_dino_high	N/A	N/A	N/A	N/A	N/A	N/A
			N/A	Karenia-mikimotoi-ANV-115774	N/A	N/A	N/A	N/A	N/A	N/A
	K13293	cAMP-specific phosphodiesterase 4 [EC:3.1.4.53]	Karenia-brevis-SP3-CAMPEP-0189228374_dino_high, Karenia-brevis-SP3-CAMPEP-0189282896_dino_high, Karenia-brevis-Wilson-CAMPEP-0189347422_dino_high, Karenia-brevis-Wilson-CAMPEP-0189500282_dino_high, SPTP-Karenia-brevis-Wilson-CAMPEP-0189327824_dino_high	Karenia-mikimotoi-ANV-13385_dino_high, Karenia-mikimotoi-ANV-151144_dino_high, Karenia-mikimotoi-ANV-21287_dino_high	Karenia-papilionacea-ANV-24952_dino_high	Karlodinium-micrum-CCMP2283-CAMPEP-0200757276_dino_high, Karlodinium-micrum-CCMP2283-CAMPEP-0200802560_dino_high	Karlodinium-sp-RCC3446-ANV-187202_dino_high	Karlodinium-armiger-ANV-121847_dino_high, Karlodinium-armiger-ANV-26761_dino_high, Karlodinium-armiger-ANV-15956_myzo_high	Takayama-helix-ANV-119548_dino_high, Takayama-helix-ANV-28857_dino_high, Takayama-helix-ANV-30461_dino_high, Takayama-helix-ANV-92464_dino_high, SPTP-Takayama-helix-ANV-138437_dino_high, SPTP-Takayama-helix-ANV-88553_dino_high	N/A
			N/A	N/A	N/A	N/A	N/A	N/A	Takayama-helix-ANV-33324	N/A
	K13755	calcium/calmodulin-dependent 3', 5'-cyclic nucleotide phosphodiesterase [EC:3.1.4.17]	Karenia-brevis-CCMP2229-CAMPEP-0188870824_myzo_high	N/A	N/A	N/A	N/A	N/A	N/A	N/A
			N/A	UNPREDICTED: Dinos-Kareniaceae-Karenia-mikimotoi-ANV-30878	UNPREDICTED: Dinos-Kareniaceae-Karenia-papilionacea-ANV-36583	UNPREDICTED: Dinos-Kareniaceae-Karlodinium-micrum-Strain-CCMP2283-CAMPEP-0200762590	UNPREDICTED: Dinos-Kareniaceae-Karlodinium-sp-RCC3446-ANV-17582	UNPREDICTED: Dinos-Kareniaceae-Karlodinium-armiger-ANV-9837	UNPREDICTED: Dinos-Kareniaceae-Takayama-helix-ANV-76284	N/A
	K16838	urate oxidase / 2-oxo-4-hydroxy-4-carboxy-5-ureidoimidazoline decarboxylase [EC:1.7.3.3 4.1.1.97]	N/A	N/A	N/A	N/A	N/A	Karlodinium-armiger-ANV-181936_lineage-specific	N/A	N/A
	K18437	high affinity cAMP-specific and IBMX-insensitive 3', 5'-cyclic phosphodiesterase 8 [EC:3.1.4.53]	Karenia-brevis-SP1-CAMPEP-0189030178_dino_high, Karenia-brevis-SP1-CAMPEP-0189165370_dino_high, Karenia-brevis-SP3-CAMPEP-0189309720_dino_high, SPTP-Karenia-brevis-SP1-CAMPEP-0189111432_dino-specific	N/A	SPTP-Karenia-papilionacea-ANV-11815_dino_high, Karenia-papilionacea-ANV-69850_dino-specific	Karlodinium-micrum-CCMP2283-CAMPEP-0200859210_dino_high	N/A	Karlodinium-armiger-ANV-48149_dino_high	Takayama-helix-ANV-331549_dino-specific	N/A
			N/A	UNPREDICTED: Dinos-Kareniaceae-Karenia-mikimotoi-ANV-29223	N/A	N/A	UNPREDICTED: Dinos-Kareniaceae-Karlodinium-sp-RCC3446-ANV-45027	Karlodinium-armiger-ANV-196556_lineage-specific	N/A	N/A
	K18447	ADP-sugar diphosphatase [EC:3.6.1.21]	N/A	UNPREDICTED: Dinos-Kareniaceae-Karenia-mikimotoi-ANV-184870	UNPREDICTED: Dinos-Kareniaceae-Karenia-papilionacea-ANV-179859	UNPREDICTED: Dinos-Kareniaceae-Karlodinium-micrum-Strain-CCMP2283-CAMPEP-0200824610	UNPREDICTED: Dinos-Kareniaceae-Karlodinium-sp-RCC3446-ANV-8556	Karlodinium-armiger-ANV-218050	UNPREDICTED: Dinos-Kareniaceae-Takayama-helix-ANV-114691	N/A
	K18453	ADP-ribose/FAD diphosphatase [EC:3.6.1.13 3.6.1.18]	N/A	Karenia-mikimotoi-ANV-168037	N/A	N/A	N/A	N/A	N/A	N/A
	K19572	adenosine deaminase CECR1 [EC:3.5.4.4]	N/A	N/A	Karenia-papilionacea-ANV-46532_lineage-specific	N/A	Karlodinium-sp-RCC3446-ANV-133146_lineage-specific	N/A	N/A	N/A
	K19970	5'-nucleotidase [EC:3.1.3.5]	N/A	N/A	Karenia-papilionacea-ANV-129330_lineage-specific	N/A	N/A	N/A	N/A	N/A
	K24242	7-methylguanosine nucleotidase [EC:3.1.3.91]	N/A	SPTP-Karenia-mikimotoi-ANV-15946_dino_high	N/A	SPTP-Karlodinium-micrum-CCMP2283-CAMPEP-0200800446_dino_high	N/A	N/A	N/A	N/A
			UNPREDICTED: Dinos-Kareniaceae-Karenia-brevis-CCMP2229-CAMPEP-0188998782	N/A	UNPREDICTED: Dinos-Kareniaceae-Karenia-papilionacea-ANV-12463	N/A	UNPREDICTED: Dinos-Kareniaceae-Karlodinium-sp-RCC3446-ANV-141419	UNPREDICTED: Dinos-Kareniaceae-Karlodinium-armiger-ANV-16483	UNPREDICTED: Dinos-Kareniaceae-Takayama-helix-ANV-238698	N/A
	K00254	dihydroorotate dehydrogenase [EC:1.3.5.2]	Karenia-brevis-SP1-CAMPEP-0189057734_myzo_high	N/A	SPTP-Karenia-papilionacea-ANV-76053_dino_high	N/A	N/A	N/A	N/A	N/A
			N/A	UNPREDICTED: Dinos-Kareniaceae-Karenia-mikimotoi-ANV-171067	N/A	N/A	UNPREDICTED: Dinos-Kareniaceae-Karlodinium-sp-RCC3446-ANV-132099	UNPREDICTED: Dinos-Kareniaceae-Karlodinium-armiger-ANV-153450	UNPREDICTED: Dinos-Kareniaceae-Takayama-helix-ANV-135157	N/A
	K00761	uracil phosphoribosyltransferase [EC:2.4.2.9]	Karenia-brevis-Wilson-CAMPEP-0189432838_dino-specific	N/A	N/A	N/A	N/A	SPTP-Karlodinium-armiger-ANV-115605_dino_high	N/A	N/A
			N/A	N/A	N/A	N/A	N/A	SPTP-Karlodinium-armiger-ANV-115605___ancestral_brown_candidate	N/A	N/A
			N/A	UNPREDICTED: Dinos-Kareniaceae-Karenia-mikimotoi-ANV-172340	UNPREDICTED: Dinos-Kareniaceae-Karenia-papilionacea-ANV-142974	UNPREDICTED: Dinos-Kareniaceae-Karlodinium-micrum-Strain-CCMP2283-CAMPEP-0200780984	UNPREDICTED: Dinos-Kareniaceae-Karlodinium-sp-RCC3446-ANV-123938	N/A	UNPREDICTED: Dinos-Kareniaceae-Takayama-helix-ANV-200458	N/A
	K00857	thymidine kinase [EC:2.7.1.21]	Karenia-brevis-SP1-CAMPEP-0189045316_lineage-specific	N/A	N/A	N/A	N/A	N/A	N/A	N/A
	K00876	uridine kinase [EC:2.7.1.48]	N/A	Karenia-mikimotoi-ANV-101813_hapto_high	Karenia-papilionacea-ANV-109925_hapto_high	N/A	N/A	N/A	N/A	N/A
			N/A	N/A	N/A	N/A	N/A	N/A	Takayama-helix-ANV-180614_dino_high	N/A
			UNPREDICTED: Dinos-Kareniaceae-Karenia-brevis-CCMP2229-CAMPEP-0188862558	N/A	N/A	UNPREDICTED: Dinos-Kareniaceae-Karlodinium-micrum-Strain-CCMP2283-CAMPEP-0200807388	UNPREDICTED: Dinos-Kareniaceae-Karlodinium-sp-RCC3446-ANV-82732	Karlodinium-armiger-ANV-43457	Takayama-helix-ANV-80110, Takayama-helix-ANV-250309_lineage-specific	N/A
	K00943	dTMP kinase [EC:2.7.4.9]	UNPREDICTED: Dinos-Kareniaceae-Karenia-brevis-CCMP2229-CAMPEP-0188890092	UNPREDICTED: Dinos-Kareniaceae-Karenia-mikimotoi-ANV-242043	UNPREDICTED: Dinos-Kareniaceae-Karenia-papilionacea-ANV-183568	UNPREDICTED: Dinos-Kareniaceae-Karlodinium-micrum-Strain-CCMP2283-CAMPEP-0200803788	Karlodinium-sp-RCC3446-ANV-104489_dino_low	UNPREDICTED: Dinos-Kareniaceae-Karlodinium-armiger-ANV-120166	UNPREDICTED: Dinos-Kareniaceae-Takayama-helix-ANV-174434	N/A
	K01240	uridine nucleosidase [EC:3.2.2.3]	N/A	Karenia-mikimotoi-ANV-132070	UNPREDICTED: Dinos-Kareniaceae-Karenia-papilionacea-ANV-117228	UNPREDICTED: Dinos-Kareniaceae-Karlodinium-micrum-Strain-CCMP2283-CAMPEP-0200770272	Karlodinium-sp-RCC3446-ANV-65010_lineage-specific	Karlodinium-armiger-ANV-104188_lineage-specific, Karlodinium-armiger-ANV-95196_lineage-specific	Takayama-helix-ANV-162954_lineage-specific	N/A
	K01485	cytosine/creatinine deaminase [EC:3.5.4.1 3.5.4.21]	N/A	UNPREDICTED: Dinos-Kareniaceae-Karenia-mikimotoi-ANV-129840	UNPREDICTED: Dinos-Kareniaceae-Karenia-papilionacea-ANV-114288, Dinos-Kareniaceae-Karenia-papilionacea-ANV-186553	Karlodinium-micrum-CCMP2283-CAMPEP-0200861864_lineage-specific	UNPREDICTED: Dinos-Kareniaceae-Karlodinium-sp-RCC3446-ANV-147067, Dinos-Kareniaceae-Karlodinium-micrum-Strain-CCMP2283-CAMPEP-0200790242, Dinos-Kareniaceae-Karlodinium-sp-RCC3446-ANV-44948	UNPREDICTED: Dinos-Kareniaceae-Karlodinium-armiger-ANV-47406	UNPREDICTED: Dinos-Kareniaceae-Takayama-helix-ANV-115985	N/A
	K01955	carbamoyl-phosphate synthase large subunit [EC:6.3.5.5]	SPTP-Karenia-brevis-Wilson-CAMPEP-0189354290_dino-specific	N/A	SPTP-Karenia-papilionacea-ANV-112684_dino-specific	N/A	N/A	SPTP-Karlodinium-armiger-ANV-110553_dino-specific, Karlodinium-armiger-ANV-174765_dino-specific	N/A	N/A
			N/A	UNPREDICTED	N/A	SPTP-Karlodinium-micrum-CCMP2283-CAMPEP-0200758626_lineage-specific	Karlodinium-sp-RCC3446-ANV-74925_lineage-specific, SPTP-Karlodinium-sp-RCC3446-ANV-90778_lineage-specific	N/A	Takayama-helix-ANV-25316_lineage-specific, SPTP-Takayama-helix-ANV-120080_lineage-specific	N/A
	K01956	carbamoyl-phosphate synthase small subunit [EC:6.3.5.5]	N/A	N/A	N/A	N/A	Karlodinium-sp-RCC3446-ANV-136983_myzo_high	N/A	N/A	N/A
			UNPREDICTED: Dinos-Kareniaceae-Karenia-brevis-CCMP2229-CAMPEP-0188922648	UNPREDICTED: Dinos-Kareniaceae-Karenia-mikimotoi-ANV-6330	UNPREDICTED: Dinos-Kareniaceae-Karenia-papilionacea-ANV-198109	UNPREDICTED: Dinos-Kareniaceae-Karlodinium-micrum-Strain-CCMP2283-CAMPEP-0200865924	N/A	UNPREDICTED: Dinos-Kareniaceae-Karlodinium-armiger-ANV-163268	UNPREDICTED: Dinos-Kareniaceae-Takayama-helix-ANV-264708	N/A
	K13800	UMP-CMP kinase [EC:2.7.4.14]	Karenia-brevis-CCMP2229-CAMPEP-0188847562_dino_high, Karenia-brevis-SP1-CAMPEP-0189029630_dino_high	Karenia-mikimotoi-ANV-109316_dino_high, Karenia-mikimotoi-ANV-173429_dino_high, Karenia-mikimotoi-ANV-119554_dino-specific	Karenia-papilionacea-ANV-119589_dino_high, Karenia-papilionacea-ANV-91538_dino_high	Karlodinium-micrum-CCMP2283-CAMPEP-0200784958_dino_high	Karlodinium-sp-RCC3446-ANV-128418_dino_high, Karlodinium-sp-RCC3446-ANV-138960_dino_high	Karlodinium-armiger-ANV-105888_dino_high	N/A	N/A
			N/A	N/A	Karenia-papilionacea-ANV-108869_lineage-specific	N/A	N/A	N/A	N/A	N/A
	K13998	dihydrofolate reductase / thymidylate synthase [EC:1.5.1.3 2.1.1.45]	N/A	N/A	N/A	N/A	N/A	N/A	Takayama-helix-ANV-106866_dino_high	N/A
			UNPREDICTED: Dinos-Kareniaceae-Karenia-brevis-CCMP2229-CAMPEP-0188979300	UNPREDICTED: Dinos-Kareniaceae-Karenia-mikimotoi-ANV-261518	UNPREDICTED: Dinos-Kareniaceae-Karenia-papilionacea-ANV-93683	UNPREDICTED: Dinos-Kareniaceae-Karlodinium-micrum-Strain-CCMP2283-CAMPEP-0200798038	UNPREDICTED: Dinos-Kareniaceae-Karlodinium-sp-RCC3446-ANV-99603	UNPREDICTED: Dinos-Kareniaceae-Karlodinium-armiger-ANV-133210		N/A
	K16066	3-hydroxy acid dehydrogenase / malonic semialdehyde reductase [EC:1.1.1.381 1.1.1.-]	N/A	N/A	N/A	N/A	Karlodinium-sp-RCC3446-ANV-121894_dino_high	N/A	N/A	N/A
			UNPREDICTED	UNPREDICTED	UNPREDICTED	UNPREDICTED	UNPREDICTED	UNPREDICTED	Takayama-helix-ANV-216656_lineage-specific	N/A
	K16904	dCTP diphosphatase [EC:3.6.1.12]	N/A	Karenia-mikimotoi-ANV-177769_hapto_high	N/A	N/A	N/A	N/A	N/A	N/A
			UNPREDICTED: Dinos-Kareniaceae-Karenia-brevis-CCMP2229-CAMPEP-0188979136	N/A	Karenia-papilionacea-ANV-196414_lineage-specific	UNPREDICTED: Dinos-Kareniaceae-Karlodinium-micrum-Strain-CCMP2283-CAMPEP-0200804224	UNPREDICTED: Dinos-Kareniaceae-Karlodinium-sp-RCC3446-ANV-127217	UNPREDICTED: Dinos-Kareniaceae-Karlodinium-armiger-ANV-161774	UNPREDICTED: Dinos-Kareniaceae-Takayama-helix-ANV-201088	N/A
	K19970	5'-nucleotidase [EC:3.1.3.5]	N/A	N/A	Karenia-papilionacea-ANV-129330_lineage-specific	N/A	N/A	N/A	N/A	N/A
	K00893	deoxycitidine/deoxyadenosine/deoxyguanosine kinase [EC:2.7.1.74 2.7.1.76 2.7.1.113]	UNPREDICTED: Dinos-Kareniaceae-Karenia-brevis-CCMP2229-CAMPEP-0188985458	N/A	N/A	N/A	Karlodinium-sp-RCC3446-ANV-101481_lineage-specific	N/A	N/A	N/A
	K18151	ureidoglycolate amidohydrolase [EC:3.5.1.116]	N/A	Karenia-mikimotoi-ANV-91015_dino_high	Karenia-papilionacea-ANV-84556_dino_high	N/A	Karlodinium-sp-RCC3446-ANV-48892_dino_high	N/A	N/A	N/A
			N/A	N/A	N/A	N/A	N/A	UNPREDICTED: Dinos-Kareniaceae-Karlodinium-armiger-ANV-98320	UNPREDICTED: Dinos-Kareniaceae-Takayama-helix-ANV-154899	N/A
	K01520	dUTP pyrophosphatase [EC:3.6.1.23]	N/A	N/A	N/A	Karlodinium-micrum-CCMP2283-CAMPEP-0200785412_dino_high	Karlodinium-sp-RCC3446-ANV-48529_dino_high	Karlodinium-armiger-ANV-57811_dino_high	N/A	N/A
			UNPREDICTED: Dinos-Kareniaceae-Karenia-brevis-CCMP2229-CAMPEP-0188978736	UNPREDICTED: Dinos-Kareniaceae-Karenia-mikimotoi-ANV-168892	UNPREDICTED: Dinos-Kareniaceae-Karenia-papilionacea-ANV-54580	N/A	N/A	N/A	UNPREDICTED: Dinos-Kareniaceae-Takayama-helix-ANV-250376	N/A
	K06287	nucleoside triphosphate pyrophosphatase [EC:3.6.1.-]	N/A	Karenia-mikimotoi-ANV-164037	Karenia-papilionacea-ANV-99179	N/A	UNPREDICTED: Dinos-Kareniaceae-Karlodinium-sp-RCC3446-ANV-141395	UNPREDICTED: Dinos-Kareniaceae-Karlodinium-armiger-ANV-208014	UNPREDICTED: Dinos-Kareniaceae-Takayama-helix-ANV-252021	N/A
	K16329	pseudouridylate synthase [EC:4.2.1.70]	N/A	N/A	SPTP-Karenia-papilionacea-ANV-33331_dino_high	N/A	N/A	N/A	N/A	N/A
	K01250	pyrimidine-specific ribonucleoside hydrolase	N/A	N/A	N/A	N/A	N/A	N/A	Takayama-helix-ANV-186039_dino_high	N/A
			N/A	N/A	UNPREDICTED: Dinos-Kareniaceae-Karenia-papilionacea-ANV-149239	UNPREDICTED: Dinos-Kareniaceae-Karlodinium-micrum-Strain-CCMP2283-CAMPEP-0200864776	UNPREDICTED: Dinos-Kareniaceae-Karlodinium-sp-RCC3446-ANV-57931	UNPREDICTED: Dinos-Kareniaceae-Karlodinium-armiger-ANV-92343	N/A	N/A
	K00762		N/A	N/A	N/A	N/A	non-plastidial, unpredicted	N/A	N/A	N/A
TIC/TOC	DUF3611	possible Tic21	N/A	Karenia-mikimotoi-ANV-141671_hapto_high	Karenia-papilionacea-ANV-113236_hapto_high	N/A	Karlodinium-sp-RCC3446-ANV-90628_hapto_high	Karlodinium-armiger-ANV-132742_hapto_high	N/A	N/A
			UNPREDICTED: Dinos-Kareniaceae-Karenia-brevis-CCMP2229-CAMPEP-0188883782	N/A	N/A	N/A	N/A	N/A	UNPREDICTED: Dinos-Kareniaceae-Takayama-helix-ANV-161767	N/A
	TIC20	Tic20	Karenia-brevis-CCMP2229-CAMPEP-0188896410_dino_low, Karenia-brevis-Wilson-CAMPEP-0189339054_dino_low, SPTP-Karenia-brevis-SP1-CAMPEP-0189007624_dino_low	Karenia-mikimotoi-ANV-186762_hapto_low, Karenia-mikimotoi-ANV-170274_lineage-specific	Karenia-papilionacea-ANV-121148_lineage-specific	UNPREDICTED: Dinos-Kareniaceae-Karlodinium-micrum-Strain-CCMP2283-CAMPEP-0200838652	UNPREDICTED: Dinos-Kareniaceae-Karlodinium-sp-RCC3446-ANV-122582	Karlodinium-armiger-ANV-147180, Karlodinium-armiger-ANV-138978_lineage-specific	UNPREDICTED: Dinos-Kareniaceae-Takayama-helix-ANV-137094	N/A
	Tic22	Tic22	Karenia-brevis-CCMP2229-CAMPEP-0188865852_hapto_high, SPTP-Karenia-brevis-CCMP2229-CAMPEP-0188864618_hapto_high	Karenia-mikimotoi-ANV-116566_hapto_high	Karenia-papilionacea-ANV-103602_hapto_high, Karenia-papilionacea-ANV-105172_hapto_high, Karenia-papilionacea-ANV-128321_hapto_high, Karenia-papilionacea-ANV-89724_hapto_high	N/A	Karlodinium-sp-RCC3446-ANV-93588_hapto_high	N/A	Takayama-helix-ANV-119722_hapto_high	N/A
			N/A	N/A	Karenia-papilionacea-ANV-86182_lineage-specific	UNPREDICTED: Dinos-Kareniaceae-Karlodinium-micrum-Strain-CCMP2283-CAMPEP-0200830904	N/A	UNPREDICTED: Dinos-Kareniaceae-Karlodinium-armiger-ANV-131106	N/A	N/A
	Tic110	Tic110	Karenia-brevis-CCMP2229-CAMPEP-0188911988_hapto_high, SPTP-Karenia-brevis-SP1-CAMPEP-0189012198_hapto_high	Karenia-mikimotoi-ANV-15230_hapto_high	N/A	N/A	N/A	Karlodinium-armiger-ANV-11140_hapto_high	N/A	N/A
			N/A	N/A	UNPREDICTED: Dinos-Kareniaceae-Karenia-papilionacea-ANV-63533	UNPREDICTED: Dinos-Kareniaceae-Karlodinium-micrum-Strain-CCMP2283-CAMPEP-0200760846	UNPREDICTED: Dinos-Kareniaceae-Karlodinium-sp-RCC3446-ANV-6738	N/A	N/A	N/A
		Tic32	N/A	UNPREDICTED: Dinos-Kareniaceae-Karenia-mikimotoi-ANV-137429	N/A	N/A	UNPREDICTED: Dinos-Kareniaceae-Karlodinium-sp-RCC3446-ANV-92847	N/A	UNPREDICTED: Dinos-Kareniaceae-Takayama-helix-ANV-138789	N/A
		Tic62	UNPREDICTED: Dinos-Kareniaceae-Karenia-brevis-CCMP2229-CAMPEP-0188931774	UNPREDICTED: Dinos-Kareniaceae-Karenia-mikimotoi-ANV-111037	UNPREDICTED: Dinos-Kareniaceae-Karenia-papilionacea-ANV-117761	UNPREDICTED: Dinos-Kareniaceae-Karlodinium-micrum-Strain-CCMP2283-CAMPEP-0200802006	UNPREDICTED: Dinos-Kareniaceae-Karlodinium-sp-RCC3446-ANV-104624	UNPREDICTED: Dinos-Kareniaceae-Karlodinium-armiger-ANV-115272	N/A	N/A
	Omp85	possible Toc75/OEP80	N/A	Karenia-mikimotoi-ANV-103555_dino-specific	UNPREDICTED: Dinos-Kareniaceae-Karenia-papilionacea-ANV-165601, Dinos-Kareniaceae-Karenia-papilionacea-ANV-191672	UNPREDICTED: Dinos-Kareniaceae-Karlodinium-micrum-Strain-CCMP2283-CAMPEP-0200770184	UNPREDICTED: Dinos-Kareniaceae-Karlodinium-sp-RCC3446-ANV-72327	UNPREDICTED: Dinos-Kareniaceae-Karlodinium-armiger-ANV-103715	UNPREDICTED: Dinos-Kareniaceae-Takayama-helix-ANV-126394	N/A
	AIG1	possible Toc33/34	N/A		Karenia-papilionacea-ANV-29800_lineage-specific	N/A	N/A	N/A	N/A	N/A
	Rieske+PaO	Tic55	UNPREDICTED: Dinos-Kareniaceae-Karenia-brevis-CCMP2229-CAMPEP-0188927596	UNPREDICTED: Dinos-Kareniaceae-Karenia-mikimotoi-ANV-106925	Karenia-papilionacea-ANV-25718, Karenia-papilionacea-ANV-38668	N/A	Karlodinium-sp-RCC3446-ANV-31192, Karlodinium-sp-RCC3446-ANV-37294	Karlodinium-armiger-ANV-52287	UNPREDICTED: Dinos-Kareniaceae-Takayama-helix-ANV-115998	N/A
SELMA	K13525	Cdc48 / transitional endoplasmic reticulum ATPase	Karenia-brevis-CCMP2229-CAMPEP-0188908262_hapto_high, Karenia-brevis-SP1-CAMPEP-0189060122_hapto_high, SPTP-Karenia-brevis-SP3-CAMPEP-0189226998_hapto_high	Karenia-mikimotoi-ANV-140012_hapto_high, Karenia-mikimotoi-ANV-25379_hapto_high	Karenia-papilionacea-ANV-107325_hapto_high	Karlodinium-micrum-CCMP2283-CAMPEP-0200767014_hapto_high, Karlodinium-micrum-CCMP2283-CAMPEP-0200776712_hapto_high	Karlodinium-sp-RCC3446-ANV-16876_hapto_high, Karlodinium-sp-RCC3446-ANV-17948_hapto_high	N/A	N/A	RSD-420994_hapto_high, RSD-420998_hapto_high, RSD-421002_hapto_high
			N/A	N/A	N/A	N/A	N/A	N/A	N/A	RSD-46681_dino_high
			SPTP-Karenia-brevis-SP1-CAMPEP-0189171738_lineage-specific	N/A	N/A	N/A	N/A	UNPREDICTED	N/A	N/A
	K10601	Hrd1	UNPREDICTED	SPTP-Karenia-mikimotoi-ANV-124407_lineage-specific	UNPREDICTED	UNPREDICTED	SPTP-Karlodinium-sp-RCC3446-ANV-107342_lineage-specific	UNPREDICTED	UNPREDICTED	N/A
	K03178	Uba1	Karenia-brevis-SP3-CAMPEP-0189279618_hapto_high	Karenia-mikimotoi-ANV-14365_hapto_high	Karenia-papilionacea-ANV-5447_hapto_high	N/A	Karlodinium-sp-RCC3446-ANV-7523_hapto_high	N/A	N/A	RSD-532391_hapto_high
			N/A	N/A	N/A	N/A	N/A	N/A	N/A	N/A
			Karenia-brevis-SP1-CAMPEP-0189110034_lineage-specific, Karenia-brevis-SP3-CAMPEP-0189209984_lineage-specific	Karenia-mikimotoi-ANV-261783_lineage-specific	N/A	UNPREDICTED: Dinos-Kareniaceae-Karlodinium-micrum-Strain-CCMP2283-CAMPEP-0200864746	Karlodinium-sp-RCC3446-ANV-188865_lineage-specific	Karlodinium-armiger-ANV-117384_lineage-specific, Karlodinium-armiger-ANV-204739_lineage-specific	Takayama-helix-ANV-330884_lineage-specific	N/A
	K08770	Ubc	N/A	Karenia-mikimotoi-ANV-83734_hapto_high	Karenia-papilionacea-ANV-36214_hapto_high	Karlodinium-micrum-CCMP2283-CAMPEP-0200778008_hapto_high	Karlodinium-sp-RCC3446-ANV-124831_hapto_low	N/A	N/A	N/A
			Karenia-brevis-SP1-CAMPEP-0189166286_lineage-specific, Karenia-brevis-SP3-CAMPEP-0189310360_err1	Karenia-mikimotoi-ANV-122018_err1, Karenia-mikimotoi-ANV-217632_lineage-specific, Karenia-mikimotoi-ANV-225009_dino_low, Karenia-mikimotoi-ANV-225012, Karenia-mikimotoi-ANV-236327_lineage-specific, Karenia-mikimotoi-ANV-260680_lineage-specific, Karenia-mikimotoi-ANV-264657_lineage-specific, Karenia-mikimotoi-ANV-266410_err1, Karenia-mikimotoi-ANV-267478_lineage-specific, Karenia-mikimotoi-ANV-281…	Karenia-papilionacea-ANV-128622_lineage-specific, Karenia-papilionacea-ANV-105215_err1	N/A	Karlodinium-sp-RCC3446-ANV-44389_err1	SPTP-Karlodinium-armiger-ANV-93538_err1	SPTP-Takayama-helix-ANV-32393_err1	N/A
	K14016	ubiquitin fusion degradation protein 1, Ufd1	N/A	Karenia-mikimotoi-ANV-79376_hapto_high	Karenia-papilionacea-ANV-56814_hapto_high	N/A	Karlodinium-sp-RCC3446-ANV-56124_hapto_high	N/A	N/A	RSD-659325_hapto_high
			N/A	N/A	N/A	N/A	N/A	Karlodinium-armiger-ANV-120745_myzo_high	N/A	N/A
			UNPREDICTED: Dinos-Kareniaceae-Karenia-brevis-Wilson-CAMPEP-0189437104, Dinos-Kareniaceae-Karenia-brevis-CCMP2229-CAMPEP-0188902980	N/A	N/A	UNPREDICTED: Dinos-Kareniaceae-Karlodinium-micrum-Strain-CCMP2283-CAMPEP-0200787286	N/A	N/A	UNPREDICTED: Dinos-Kareniaceae-Takayama-helix-ANV-224217	N/A
	K13989 / DER1	Derlin1-1 or Derlin1-2	Karenia-brevis-CCMP2229-CAMPEP-0188978504_hapto_high, Karenia-brevis-SP1-CAMPEP-0189048112_hapto_high	N/A	Karenia-papilionacea-ANV-70686_hapto_high, Karenia-papilionacea-ANV-81492_hapto_high	Karlodinium-micrum-CCMP2283-CAMPEP-0200773712_hapto_high	Karlodinium-sp-RCC3446-ANV-83261_hapto_high	N/A	N/A	RSD-639012_hapto_high
			N/A	N/A	N/A	N/A	SPTP-Karlodinium-sp-RCC3446-ANV-123775_myzo_high	N/A	N/A	N/A
			N/A	SPTP-Karenia-mikimotoi-ANV-127300	N/A	N/A	Karlodinium-sp-RCC3446-ANV-160688_lineage-specific	UNPREDICTED: Dinos-Kareniaceae-Karlodinium-armiger-ANV-206264	UNPREDICTED: Dinos-Kareniaceae-Takayama-helix-ANV-211826	N/A
ERAD	K14012	UBX domain-containing protein 1	SPTP-Karenia-brevis-CCMP2229-CAMPEP-0188900742_dino-specific	Karenia-mikimotoi-ANV-234026_dino-specific	N/A	N/A	Karlodinium-sp-RCC3446-ANV-115387_alve_high	N/A	N/A	N/A
			N/A	N/A	UNPREDICTED: Dinos-Kareniaceae-Karenia-papilionacea-ANV-137936	UNPREDICTED: Dinos-Kareniaceae-Karlodinium-micrum-Strain-CCMP2283-CAMPEP-0200785016	N/A	UNPREDICTED: Dinos-Kareniaceae-Karlodinium-armiger-ANV-138073	UNPREDICTED: Dinos-Kareniaceae-Takayama-helix-ANV-197376	N/A
	K09562	hsp70-interacting protein	N/A	N/A	N/A	Karlodinium-micrum-CCMP2283-CAMPEP-0200847154_myzo_high	N/A	Karlodinium-armiger-ANV-85469_myzo_high	Takayama-helix-ANV-135742_myzo_high	RSD-570517_hapto_high, RSD-82136_hapto_high
			UNPREDICTED: Dinos-Kareniaceae-Karenia-brevis-CCMP2229-CAMPEP-0188978878	UNPREDICTED: Dinos-Kareniaceae-Karenia-mikimotoi-ANV-222513	UNPREDICTED: Dinos-Kareniaceae-Karenia-papilionacea-ANV-153255	N/A	UNPREDICTED: Dinos-Kareniaceae-Karlodinium-sp-RCC3446-ANV-174594	N/A	N/A	N/A
	K14015	nuclear protein localization protein 4	N/A	N/A	Karenia-papilionacea-ANV-50223_hapto_high	N/A	N/A	N/A	N/A	RSD-284572_hapto_high, RSD-284575_hapto_high, RSD-284579_hapto_high
			UNPREDICTED: Dinos-Kareniaceae-Karenia-brevis-CCMP2229-CAMPEP-0188974594	UNPREDICTED: Dinos-Kareniaceae-Karenia-mikimotoi-ANV-109761	N/A	UNPREDICTED: Dinos-Kareniaceae-Karlodinium-micrum-Strain-CCMP2283-CAMPEP-0200801036, Dinos-Kareniaceae-Karlodinium-micrum-Strain-CCMP2283-CAMPEP-0200865008	UNPREDICTED: Dinos-Kareniaceae-Karlodinium-sp-RCC3446-ANV-46864	UNPREDICTED: Dinos-Kareniaceae-Karlodinium-armiger-ANV-50326, Dinos-Kareniaceae-Karlodinium-armiger-ANV-93144	UNPREDICTED: Dinos-Kareniaceae-Takayama-helix-ANV-97700, Dinos-Kareniaceae-Takayama-helix-ANV-39969	N/A
	K01456	peptide-N4-(N-acetyl-beta-glucosaminyl)asparagine amidase [EC:3.5.1.52]	N/A	Karenia-mikimotoi-ANV-75382_dino_high	Karenia-papilionacea-ANV-39444_dino_high	Karlodinium-micrum-CCMP2283-CAMPEP-0200758780_dino_high	Karlodinium-sp-RCC3446-ANV-53948_dino_high	N/A	N/A	RSD-14009_dino_high
			UNPREDICTED: Dinos-Kareniaceae-Karenia-brevis-CCMP2229-CAMPEP-0188984866	N/A	N/A	N/A	N/A	Karlodinium-armiger-ANV-88434	UNPREDICTED: Dinos-Kareniaceae-Takayama-helix-ANV-121734	N/A
	K11863	Ataxin-3 [EC:3.4.22.-]	Karenia-brevis-CCMP2229-CAMPEP-0188905958_dino_high, SPTP-Karenia-brevis-Wilson-CAMPEP-0189433352_dino_high	Karenia-mikimotoi-ANV-211076_dino_high	N/A	N/A	N/A	N/A	N/A	N/A
			N/A	N/A	UNPREDICTED: Dinos-Kareniaceae-Karenia-papilionacea-ANV-159868	UNPREDICTED: Dinos-Kareniaceae-Karlodinium-micrum-Strain-CCMP2283-CAMPEP-0200824628	UNPREDICTED: Dinos-Kareniaceae-Karlodinium-sp-RCC3446-ANV-94722	UNPREDICTED: Dinos-Kareniaceae-Karlodinium-armiger-ANV-126803	UNPREDICTED: Dinos-Kareniaceae-Takayama-helix-ANV-168412	N/A
	K10597	ubiquitin conjugation factor E4 B [EC:2.3.2.27]	N/A	N/A	N/A	N/A	N/A	SPTP-Karlodinium-armiger-ANV-11009_myzo_high	N/A	N/A
			UNPREDICTED: Dinos-Kareniaceae-Karenia-brevis-CCMP2229-CAMPEP-0188995660	UNPREDICTED: Dinos-Kareniaceae-Karenia-mikimotoi-ANV-18713	UNPREDICTED: Dinos-Kareniaceae-Karenia-papilionacea-ANV-11037	UNPREDICTED: Dinos-Kareniaceae-Karlodinium-micrum-Strain-CCMP2283-CAMPEP-0200805666	UNPREDICTED: Dinos-Kareniaceae-Karlodinium-sp-RCC3446-ANV-11314	N/A	UNPREDICTED: Dinos-Kareniaceae-Takayama-helix-ANV-52679	N/A
	K14018	phospholipase A-2-activating protein	N/A	Karenia-mikimotoi-ANV-39243_alve_high	N/A	N/A	N/A	Karlodinium-armiger-ANV-28486_alve_high	N/A	N/A
			UNPREDICTED: Dinos-Kareniaceae-Karenia-brevis-CCMP2229-CAMPEP-0188884638	N/A	UNPREDICTED: Dinos-Kareniaceae-Karenia-papilionacea-ANV-198130	UNPREDICTED: Dinos-Kareniaceae-Karlodinium-micrum-Strain-CCMP2283-CAMPEP-0200781000	UNPREDICTED: Dinos-Kareniaceae-Karlodinium-sp-RCC3446-ANV-26987	N/A	UNPREDICTED: Dinos-Kareniaceae-Takayama-helix-ANV-55643	N/A
	K13719	ubiquitin thioesterase OTU1 [EC:3.1.2.-]	N/A	SPTP-Karenia-mikimotoi-ANV-117679_dino_high	N/A	N/A	N/A	N/A	N/A	N/A
			UNPREDICTED: Dinos-Kareniaceae-Karenia-brevis-CCMP2229-CAMPEP-0189003866	N/A	UNPREDICTED: Dinos-Kareniaceae-Karenia-papilionacea-ANV-141907	UNPREDICTED: Dinos-Kareniaceae-Karlodinium-micrum-Strain-CCMP2283-CAMPEP-0200825114	UNPREDICTED: Dinos-Kareniaceae-Karlodinium-sp-RCC3446-ANV-49703	UNPREDICTED: Dinos-Kareniaceae-Karlodinium-armiger-ANV-40081	UNPREDICTED: Dinos-Kareniaceae-Takayama-helix-ANV-51363	N/A
	K09503	DnaJ homolog subfamily A member 2	Karenia-brevis-CCMP2229-CAMPEP-0188984794_dino_high, Karenia-brevis-CCMP2229-CAMPEP-0188985684_dino_high, Karenia-brevis-CCMP2229-CAMPEP-0188988928_dino_high, Karenia-brevis-Wilson-CAMPEP-0189386992_dino_high	Karenia-mikimotoi-ANV-101770_dino_high, Karenia-mikimotoi-ANV-25094_dino_high, Karenia-mikimotoi-ANV-80518_dino_high, Karenia-mikimotoi-ANV-84599_dino_high, Karenia-mikimotoi-ANV-92073_dino_high	Karenia-papilionacea-ANV-44472_dino_high, Karenia-papilionacea-ANV-51190_dino_high, Karenia-papilionacea-ANV-60836_dino_high, Karenia-papilionacea-ANV-65362_dino_high	Karlodinium-micrum-CCMP2283-CAMPEP-0200776800_dino_high, Karlodinium-micrum-CCMP2283-CAMPEP-0200806920_dino_high, Karlodinium-micrum-CCMP2283-CAMPEP-0200847952_dino_high, SPTP-Karlodinium-micrum-CCMP2283-CAMPEP-0200759098_dino-specific, SPTP-Karlodinium-micrum-CCMP2283-CAMPEP-0200784030_dino-specific	Karlodinium-sp-RCC3446-ANV-55807_dino_high, Karlodinium-sp-RCC3446-ANV-62041_dino_high, SPTP-Karlodinium-sp-RCC3446-ANV-104303_dino-specific, SPTP-Karlodinium-sp-RCC3446-ANV-106368_dino-specific	Karlodinium-armiger-ANV-141918_dino_high, Karlodinium-armiger-ANV-71170_dino_high	Takayama-helix-ANV-107628_dino_high, Takayama-helix-ANV-108926_dino_high, Takayama-helix-ANV-159545_dino_high, SPTP-Takayama-helix-ANV-10971_dino-specific	RSD-119563_dino_high, RSD-217320_?, RSD-217323_?, RSD-287680_dino_high, RSD-287683_dino_high
			N/A	N/A	N/A	N/A	N/A	Karlodinium-armiger-ANV-70163_hapto_high	N/A	RSD-384684_hapto_high, RSD-466128_X, RSD-54752_no_hits, RSD-561436_X
			Karenia-brevis-Wilson-CAMPEP-0189337956	Karenia-mikimotoi-ANV-142234_lineage-specific	N/A	N/A	N/A	N/A	N/A	N/A
	K09518	DnaJ homolog subfamily B member 12	UNPREDICTED	UNPREDICTED	UNPREDICTED	UNPREDICTED	UNPREDICTED	Karlodinium-armiger-ANV-27348_err1	UNPREDICTED	RSD-5084_
	K03283	heat shock 70kDa protein 1/2/6/8	Karenia-brevis-CCMP2229-CAMPEP-0188912246_hapto_high	Karenia-mikimotoi-ANV-153818_hapto_high, Karenia-mikimotoi-ANV-48399_hapto_high, Karenia-mikimotoi-ANV-49870_hapto_high, Karenia-mikimotoi-ANV-71604_hapto_high	Karenia-papilionacea-ANV-34923_hapto_high, Karenia-papilionacea-ANV-38891_hapto_high	Karlodinium-micrum-CCMP2283-CAMPEP-0200793908_hapto_high	N/A	N/A	N/A	RSD-233383_?, RSD-243698_?, RSD-398024_dino-only, RSD-398026_dino-only, RSD-398029_dino-only
			Karenia-brevis-SP1-CAMPEP-0189030628_dino_high, Karenia-brevis-SP1-CAMPEP-0189037692_dino-specific, Karenia-brevis-SP3-CAMPEP-0189306872_alve_high, Karenia-brevis-SP3-CAMPEP-0189312724_myzo_high	Karenia-mikimotoi-ANV-85189_dino-specific	N/A	SPTP-Karlodinium-micrum-CCMP2283-CAMPEP-0200801684_dino_high	SPTP-Karlodinium-sp-RCC3446-ANV-61565_dino_high	N/A	Takayama-helix-ANV-368354_dino_high	N/A
			N/A	N/A	N/A	N/A	N/A	UNPREDICTED: Dinos-Kareniaceae-Karlodinium-armiger-ANV-38507	N/A	N/A
	K04079	molecular chaperone HtpG	Karenia-brevis-CCMP2229-CAMPEP-0188984898_hapto_high, Karenia-brevis-SP3-CAMPEP-0189266976_hapto_high	Karenia-mikimotoi-ANV-31200_hapto_high, Karenia-mikimotoi-ANV-35742_hapto_high	SPTP-Karenia-papilionacea-ANV-17442_hapto_high	Karlodinium-micrum-CCMP2283-CAMPEP-0200869698_hapto_high	Karlodinium-sp-RCC3446-ANV-26329_hapto_high	N/A	SPTP-Takayama-helix-ANV-29271_hapto_high	RSD-121977_hapto_high, RSD-121981_hapto_high, RSD-246339_, RSD-246356_, RSD-380147_hapto_high
			Karenia-brevis-Wilson-CAMPEP-0189376842_dino_high, Karenia-brevis-SP1-CAMPEP-0189055500_dino-specific	Karenia-mikimotoi-ANV-186724_alve_high, Karenia-mikimotoi-ANV-70794_myzo_high	N/A	N/A	SPTP-Karlodinium-sp-RCC3446-ANV-133881_myzo_high	N/A	N/A	RSD-331732_dino_high
			N/A	Karenia-mikimotoi-ANV-171553_lineage-specific, Karenia-mikimotoi-ANV-50863_lineage-specific	Karenia-papilionacea-ANV-126365_lineage-specific	Karlodinium-micrum-CCMP2283-CAMPEP-0200767012_lineage-specific, Karlodinium-micrum-CCMP2283-CAMPEP-0200810320_lineage-specific	Karlodinium-sp-RCC3446-ANV-129831_lineage-specific, Karlodinium-sp-RCC3446-ANV-15855_lineage-specific	SPTP-Karlodinium-armiger-ANV-146069_lineage-specific	Takayama-helix-ANV-239035_lineage-specific	N/A
other ER-related protein transport	K10956	protein transport protein SEC61 subunit alpha	N/A	Karenia-mikimotoi-ANV-52802_myzo_high	Karenia-papilionacea-ANV-42145_dino_high	N/A	Karlodinium-sp-RCC3446-ANV-189596_myzo_high	N/A	N/A	RSD-311027_, RSD-461285_, RSD-461286_dino_high, RSD-81110_dino_high
			UNPREDICTED: Dinos-Kareniaceae-Karenia-brevis-CCMP2229-CAMPEP-0188896700	N/A	N/A	UNPREDICTED: Dinos-Kareniaceae-Karlodinium-micrum-Strain-CCMP2283-CAMPEP-0200757536	N/A	UNPREDICTED: Dinos-Kareniaceae-Karlodinium-armiger-ANV-65596	UNPREDICTED: Dinos-Kareniaceae-Takayama-helix-ANV-92094	N/A
	K09540	translocation protein SEC63	Karenia-brevis-Wilson-CAMPEP-0189327266_myzo_high	N/A	N/A	Karlodinium-micrum-CCMP2283-CAMPEP-0200865130_myzo_high	N/A	N/A	N/A	RSD-200378_dino-only
			N/A	UNPREDICTED: Dinos-Kareniaceae-Karenia-mikimotoi-ANV-177938	UNPREDICTED: Dinos-Kareniaceae-Karenia-papilionacea-ANV-9080	N/A	UNPREDICTED: Dinos-Kareniaceae-Karlodinium-sp-RCC3446-ANV-9476	UNPREDICTED: Dinos-Kareniaceae-Karlodinium-armiger-ANV-8464	SPTP-Takayama-helix-ANV-85768	N/A
	K09490	endoplasmic reticulum chaperone BiP [EC:3.6.4.10]	Karenia-brevis-CCMP2229-CAMPEP-0188924402_dino_high, Karenia-brevis-SP1-CAMPEP-0189029228_dino_high, Karenia-brevis-CCMP2229-CAMPEP-0189000004_myzo_high	Karenia-mikimotoi-ANV-42127_dino_high, Karenia-mikimotoi-ANV-89061_dino_high, SPTP-Karenia-mikimotoi-ANV-31500_dino_high, Karenia-mikimotoi-ANV-230689_dino-specific, Karenia-mikimotoi-ANV-2352_myzo_high	Karenia-papilionacea-ANV-166355_dino_high, Karenia-papilionacea-ANV-183150_dino_high, Karenia-papilionacea-ANV-20779_dino_high, Karenia-papilionacea-ANV-239136_dino_high, Karenia-papilionacea-ANV-27669_dino_high, Karenia-papilionacea-ANV-34628_myzo_high, Karenia-papilionacea-ANV-14598_alve_high, Karenia-papilionacea-ANV-28633_myzo_high	Karlodinium-micrum-CCMP2283-CAMPEP-0200789682_myzo_high, Karlodinium-micrum-CCMP2283-CAMPEP-0200789848_myzo_high, Karlodinium-micrum-CCMP2283-CAMPEP-0200862490_myzo_high	Karlodinium-sp-RCC3446-ANV-19095_dino_high, Karlodinium-sp-RCC3446-ANV-60443_dino_high, Karlodinium-sp-RCC3446-ANV-65833_dino_high, Karlodinium-sp-RCC3446-ANV-140004_myzo_high, Karlodinium-sp-RCC3446-ANV-148591_alve_high	Karlodinium-armiger-ANV-193413_dino_high, Karlodinium-armiger-ANV-101822_myzo_high	Takayama-helix-ANV-139652_dino_high, Takayama-helix-ANV-231142_dino_high, Takayama-helix-ANV-69052_dino_high, Takayama-helix-ANV-102308_myzo_high, Takayama-helix-ANV-259153_myzo_high	RSD-103509_dino_high, RSD-233377_?, RSD-233379_?, RSD-353370_dino-only, RSD-583178_no_hits
			N/A	Karenia-mikimotoi-ANV-5617_hapto_high, Karenia-mikimotoi-ANV-280941_hapto_high	Karenia-papilionacea-ANV-31298_hapto_high	N/A	N/A	N/A	N/A	RSD-664739_hapto_high
			Karenia-brevis-SP1-CAMPEP-0189060914_err1, Karenia-brevis-SP1-CAMPEP-0189064112_err1	Karenia-mikimotoi-ANV-120345_lineage-specific, Karenia-mikimotoi-ANV-275999_lineage-specific	Karenia-papilionacea-ANV-202037_err1	Karlodinium-micrum-CCMP2283-CAMPEP-0200798188	N/A	N/A	Takayama-helix-ANV-317257	N/A
	K07342	protein transport protein SEC61 subunit gamma and related proteins	N/A	Karenia-mikimotoi-ANV-225430_lineage-specific	N/A	N/A	N/A	N/A	N/A	N/A
chaperones	K03695	ATP-dependent Clp protease ATP-binding subunit ClpB	Karenia-brevis-SP1-CAMPEP-0189011000_hapto_high, Karenia-brevis-SP1-CAMPEP-0189019706_hapto_high	Karenia-mikimotoi-ANV-101926_hapto_high, Karenia-mikimotoi-ANV-170189_hapto_high, Karenia-mikimotoi-ANV-59150_hapto_high, Karenia-mikimotoi-ANV-78762_hapto_high, Karenia-mikimotoi-ANV-93785_hapto_high, SPTP-Karenia-mikimotoi-ANV-16560_hapto_high	Karenia-papilionacea-ANV-119516_hapto_high, Karenia-papilionacea-ANV-120826_hapto_high, Karenia-papilionacea-ANV-23344_hapto_high, Karenia-papilionacea-ANV-41251_hapto_high, Karenia-papilionacea-ANV-61801_hapto_high	N/A	SPTP-Karlodinium-sp-RCC3446-ANV-45487_hapto_high	Karlodinium-armiger-ANV-12736_hapto_high, Karlodinium-armiger-ANV-13391_hapto_high, Karlodinium-armiger-ANV-15184_hapto_high	N/A	RSD-606547_hapto_high
			N/A	N/A	N/A	N/A	N/A	Karlodinium-armiger-ANV-5620_dino_high, SPTP-Karlodinium-armiger-ANV-117740_dino_high	SPTP-Takayama-helix-ANV-240778_dino_high	N/A
			N/A	N/A	Karenia-papilionacea-ANV-38142_lineage-specific	UNPREDICTED: Dinos-Kareniaceae-Karlodinium-micrum-Strain-CCMP2283-CAMPEP-0200769614, Dinos-Kareniaceae-Karlodinium-micrum-Strain-CCMP2283-CAMPEP-0200783502	N/A	N/A	Takayama-helix-ANV-102970_lineage-specific	N/A
	K03696	ATP-dependent Clp protease ATP-binding subunit ClpC	Karenia-brevis-CCMP2229-CAMPEP-0188914960_hapto_high, Karenia-brevis-SP1-CAMPEP-0189013644_hapto_high, Karenia-brevis-SP1-CAMPEP-0189161066_hapto_high, Karenia-brevis-SP3-CAMPEP-0189302938_hapto_high, Karenia-brevis-SP3-CAMPEP-0189303514_hapto_high, SPTP-Karenia-brevis-SP3-CAMPEP-0189303716_hapto_high	Karenia-mikimotoi-ANV-25971_hapto_high	Karenia-papilionacea-ANV-13598_hapto_high, Karenia-papilionacea-ANV-42746_hapto_high	N/A	N/A	Karlodinium-armiger-ANV-15350_hapto_high	Takayama-helix-ANV-14123_hapto_high	RSD-348793_hapto_high
			Karenia-brevis-SP1-CAMPEP-0189085950_dino_high, Karenia-brevis-SP1-CAMPEP-0189091608_dino_high, Karenia-brevis-SP1-CAMPEP-0189162140_dino_high, Karenia-brevis-SP3-CAMPEP-0189187678_dino_high, Karenia-brevis-SP3-CAMPEP-0189192932_dino_high, Karenia-brevis-SP3-CAMPEP-0189195740_dino_high, Karenia-brevis-SP3-CAMPEP-0189218408_dino_high, Karenia-brevis-SP3-CAMPEP-0189305092_dino_high, SPTP-Karenia-br…	Karenia-mikimotoi-ANV-119914_dino_high, Karenia-mikimotoi-ANV-18987_dino_high, Karenia-mikimotoi-ANV-21940_dino_high, Karenia-mikimotoi-ANV-23870_dino_high, Karenia-mikimotoi-ANV-44859_dino_high, Karenia-mikimotoi-ANV-46664_dino_high, Karenia-mikimotoi-ANV-69954_dino_high	Karenia-papilionacea-ANV-20083_dino_high, Karenia-papilionacea-ANV-10010_dino_high, Karenia-papilionacea-ANV-12743_dino_high	Karlodinium-micrum-CCMP2283-CAMPEP-0200848878_dino_high	Karlodinium-sp-RCC3446-ANV-13894_dino_high, Karlodinium-sp-RCC3446-ANV-17323_dino_high, SPTP-Karlodinium-sp-RCC3446-ANV-17880_dino_high, SPTP-Karlodinium-sp-RCC3446-ANV-66924_dino_high	Karlodinium-armiger-ANV-27711_dino_high, Karlodinium-armiger-ANV-71841_dino_high, Karlodinium-armiger-ANV-139474_dino-specific, SPTP-Karlodinium-armiger-ANV-10903_dino_high	SPTP-Takayama-helix-ANV-232262_dino_high	N/A
			N/A	Karenia-mikimotoi-ANV-175734_lineage-specific, Karenia-mikimotoi-ANV-104178	N/A	N/A	N/A	N/A	N/A	N/A
	K04079	molecular chaperone HtpG	Karenia-brevis-CCMP2229-CAMPEP-0188984898_hapto_high, Karenia-brevis-SP3-CAMPEP-0189266976_hapto_high	Karenia-mikimotoi-ANV-31200_hapto_high, Karenia-mikimotoi-ANV-35742_hapto_high	SPTP-Karenia-papilionacea-ANV-17442_hapto_high	Karlodinium-micrum-CCMP2283-CAMPEP-0200869698_hapto_high	Karlodinium-sp-RCC3446-ANV-26329_hapto_high	N/A	SPTP-Takayama-helix-ANV-29271_hapto_high	RSD-121977_hapto_high, RSD-121981_hapto_high, RSD-380147_hapto_high, RSD-246339_, RSD-246356_
			Karenia-brevis-Wilson-CAMPEP-0189376842_dino_high, Karenia-brevis-SP1-CAMPEP-0189055500_dino-specific	Karenia-mikimotoi-ANV-70794_myzo_high, Karenia-mikimotoi-ANV-186724_alve_high	N/A	N/A	N/A	SPTP-Karlodinium-sp-RCC3446-ANV-133881_myzo_high	N/A	RSD-331732_dino_high
			N/A	Karenia-mikimotoi-ANV-171553_lineage-specific, Karenia-mikimotoi-ANV-50863_lineage-specific	Karenia-papilionacea-ANV-126365_lineage-specific	Karlodinium-micrum-CCMP2283-CAMPEP-0200767012_lineage-specific, Karlodinium-micrum-CCMP2283-CAMPEP-0200810320_lineage-specific	Karlodinium-sp-RCC3446-ANV-129831_lineage-specific, Karlodinium-sp-RCC3446-ANV-15855_lineage-specific	SPTP-Karlodinium-armiger-ANV-146069_lineage-specific	Takayama-helix-ANV-239035_lineage-specific	N/A
	K03283	heat shock 70kDa protein	Karenia-brevis-CCMP2229-CAMPEP-0188912246_hapto_high	Karenia-mikimotoi-ANV-153818_hapto_high, Karenia-mikimotoi-ANV-48399_hapto_high, Karenia-mikimotoi-ANV-71604_hapto_high, Karenia-mikimotoi-ANV-49870_hapto_high	Karenia-papilionacea-ANV-34923_hapto_high, Karenia-papilionacea-ANV-38891_hapto_high	Karlodinium-micrum-CCMP2283-CAMPEP-0200793908_hapto_high	N/A	N/A	N/A	RSD-233383_?, RSD-243698_?, RSD-398024_dino-only, RSD-398026_dino-only, RSD-398029_dino-only
			Karenia-brevis-SP1-CAMPEP-0189030628_dino_high, Karenia-brevis-SP3-CAMPEP-0189306872_alve_high, Karenia-brevis-SP1-CAMPEP-0189037692_dino-specific, Karenia-brevis-SP3-CAMPEP-0189312724_myzo_high	Karenia-mikimotoi-ANV-85189_dino-specific	N/A	SPTP-Karlodinium-micrum-CCMP2283-CAMPEP-0200801684_dino_high	SPTP-Karlodinium-sp-RCC3446-ANV-61565_dino_high	N/A	Takayama-helix-ANV-368354_dino_high	N/A
			N/A	N/A	N/A	N/A	N/A	UNPREDICTED: Dinos-Kareniaceae-Karlodinium-armiger-ANV-34769, Dinos-Kareniaceae-Karlodinium-micrum-Strain-CCMP2283-CAMPEP-0200793908	N/A	N/A
N-Glycan biosynthesis	K00726	alpha-1, 3-mannosyl-glycoprotein beta-1, 2-N-acetylglucosaminyltransferase [EC:2.4.1.101]	SPTP-Karenia-brevis-CCMP2229-CAMPEP-0188915514_dino_high	N/A	N/A	N/A	Karlodinium-sp-RCC3446-ANV-43150_dino_high, SPTP-Karlodinium-sp-RCC3446-ANV-30639_dino_high, SPTP-Karlodinium-sp-RCC3446-ANV-85940_dino-specific	N/A	N/A	N/A
			Karenia-brevis-SP1-CAMPEP-0189109922	SPTP-Karenia-mikimotoi-ANV-96512_lineage-specific	N/A	N/A	N/A	N/A	N/A	N/A
	K00729	dolichyl-phosphate beta-glucosyltransferase [EC:2.4.1.117]	N/A	Karenia-mikimotoi-ANV-84614_dino_high	N/A	N/A	N/A	N/A	N/A	N/A
	K00737	beta-1, 4-mannosyl-glycoprotein beta-1, 4-N-acetylglucosaminyltransferase [EC:2.4.1.144]	Karenia-brevis-SP1-CAMPEP-0189037174_dino_high, Karenia-brevis-CCMP2229-CAMPEP-0188896070_dino-specific	Karenia-mikimotoi-ANV-42412_dino_high, Karenia-mikimotoi-ANV-68991_dino-specific	N/A	N/A	N/A	SPTP-Karlodinium-armiger-ANV-55760_dino-specific	Takayama-helix-ANV-114881_dino-specific, Takayama-helix-ANV-146111_dino-specific	N/A
			N/A	N/A	Karenia-papilionacea-ANV-118696_lineage-specific, Karenia-papilionacea-ANV-11548_lineage-specific	N/A	N/A	N/A	N/A	N/A
	K00778	beta-galactoside alpha-2, 6-sialyltransferase (sialyltransferase 1) [EC:2.4.99.1]	Karenia-brevis-SP1-CAMPEP-0189153950_dino-specific	Karenia-mikimotoi-ANV-32841_dino-specific	N/A	N/A	N/A	N/A	Takayama-helix-ANV-156926_dino-specific, Takayama-helix-ANV-141414_dino-specific, Takayama-helix-ANV-177900_dino-specific	N/A
			N/A	N/A	N/A	Karlodinium-micrum-CCMP2283-CAMPEP-0200866184_lineage-specific	Karlodinium-sp-RCC3446-ANV-73396_lineage-specific, SPTP-Karlodinium-micrum-CCMP2283-CAMPEP-0200763558_lineage-specific	Karlodinium-armiger-ANV-106501_lineage-specific	N/A	N/A
	K00779	beta-galactoside alpha-2, 6-sialyltransferase (sialyltransferase 2) [EC:2.4.99.1]	N/A	N/A	N/A	Karlodinium-micrum-CCMP2283-CAMPEP-0200759896_dino-specific	Karlodinium-sp-RCC3446-ANV-88408_dino-specific	N/A	SPTP-Takayama-helix-ANV-117290_dino-specific	N/A
			N/A	N/A	N/A	N/A	N/A	N/A	SPTP-Takayama-helix-ANV-157485_lineage-specific, SPTP-Takayama-helix-ANV-138625_lineage-specific	N/A
	K01228	mannosyl-oligosaccharide glucosidase [EC:3.2.1.106]	Karenia-brevis-SP1-CAMPEP-0189167204_dino_high	Karenia-mikimotoi-ANV-51481_myzo_high, Karenia-mikimotoi-ANV-88501_dino-specific	Karenia-papilionacea-ANV-34191_myzo_high	N/A	N/A	N/A	N/A	N/A
			Karenia-brevis-CCMP2229-CAMPEP-0188947008_lineage-specific	N/A	N/A	N/A	N/A	N/A	N/A	N/A
	K01230	mannosyl-oligosaccharide alpha-1, 2-mannosidase [EC:3.2.1.113]	Karenia-brevis-CCMP2229-CAMPEP-0188986162_dino_high, Karenia-brevis-SP1-CAMPEP-0189013248_dino_high, Karenia-brevis-SP1-CAMPEP-0189043096_dino_high, Karenia-brevis-SP1-CAMPEP-0189087988_dino_high, SPTP-Karenia-brevis-SP1-CAMPEP-0189088958_dino_high	Karenia-mikimotoi-ANV-195895_dino_high, Karenia-mikimotoi-ANV-82892_dino_high, SPTP-Karenia-mikimotoi-ANV-60531_dino_high	Karenia-papilionacea-ANV-35173_dino_high, Karenia-papilionacea-ANV-39850_dino_high, Karenia-papilionacea-ANV-51214_dino_high, Karenia-papilionacea-ANV-51919_dino_high	Karlodinium-micrum-CCMP2283-CAMPEP-0200755510_dino_high, Karlodinium-micrum-CCMP2283-CAMPEP-0200808284_dino_high	Karlodinium-sp-RCC3446-ANV-20861_dino_high, Karlodinium-sp-RCC3446-ANV-54367_dino_high, SPTP-Karlodinium-sp-RCC3446-ANV-62646_dino_high	Karlodinium-armiger-ANV-24940_dino_high, Karlodinium-armiger-ANV-49293_dino_high, Karlodinium-armiger-ANV-69775_dino_high, Karlodinium-armiger-ANV-191319_dino-specific, Karlodinium-armiger-ANV-74822_myzo_high	Takayama-helix-ANV-48421_dino_high	N/A
			N/A	N/A	N/A	N/A	N/A	N/A	SPTP-Takayama-helix-ANV-93696_err1	N/A
	K03843	alpha-1, 3/alpha-1, 6-mannosyltransferase [EC:2.4.1.132 2.4.1.257]	N/A	N/A	Karenia-papilionacea-ANV-118478_dino_high	N/A	N/A	N/A	Takayama-helix-ANV-109495_dino_high	N/A
	K03846	alpha-1, 2-mannosyltransferase [EC:2.4.1.259 2.4.1.261]	N/A	Karenia-mikimotoi-ANV-215305_dino_high, SPTP-Karenia-mikimotoi-ANV-130670_dino_high	SPTP-Karenia-papilionacea-ANV-37281_myzo_low	N/A	N/A	N/A	N/A	N/A
			N/A	N/A	Karenia-papilionacea-ANV-37282	N/A	N/A	N/A	SPTP-Takayama-helix-ANV-163527	N/A
	K03847	alpha-1, 6-mannosyltransferase [EC:2.4.1.260]	N/A	SPTP-Karenia-mikimotoi-ANV-122752_dino_high	SPTP-Karenia-papilionacea-ANV-64728_dino_high	N/A	N/A	SPTP-Karlodinium-armiger-ANV-72342_dino_high	SPTP-Takayama-helix-ANV-128592_dino_high	N/A
	K03848	alpha-1, 3-glucosyltransferase [EC:2.4.1.267]	N/A	N/A	N/A	Karlodinium-micrum-CCMP2283-CAMPEP-0200851522_dino_high	Karlodinium-sp-RCC3446-ANV-60719_dino_high	N/A	SPTP-Takayama-helix-ANV-110153_dino_high	N/A
	K03849	alpha-1, 3-glucosyltransferase [EC:2.4.1.265]	N/A	SPTP-Karenia-mikimotoi-ANV-84879_dino_high	SPTP-Karenia-papilionacea-ANV-130427_myzo_high	N/A	N/A	N/A	N/A	N/A
			N/A	N/A	N/A	N/A	N/A	N/A	N/A	N/A
	K03850	alpha-1, 2-glucosyltransferase [EC:2.4.1.256]	N/A	N/A	N/A	N/A	Karlodinium-sp-RCC3446-ANV-76305	Karlodinium-armiger-ANV-85749	N/A	N/A
	K05546	mannosyl-oligosaccharide alpha-1, 3-glucosidase [EC:3.2.1.207]	Karenia-brevis-CCMP2229-CAMPEP-0188858734_dino_high, Karenia-brevis-CCMP2229-CAMPEP-0188910798_myzo_high	Karenia-mikimotoi-ANV-24950_dino_high, Karenia-mikimotoi-ANV-31323_dino_low, Karenia-mikimotoi-ANV-16419_myzo_high, Karenia-mikimotoi-ANV-22540_myzo_high, Karenia-mikimotoi-ANV-23223_myzo_high	Karenia-papilionacea-ANV-51238_myzo_high	Karlodinium-micrum-CCMP2283-CAMPEP-0200843224_dino_high, Karlodinium-micrum-CCMP2283-CAMPEP-0200792180_myzo_high	Karlodinium-sp-RCC3446-ANV-70266_myzo_high	Karlodinium-armiger-ANV-14220_myzo_high	SPTP-Takayama-helix-ANV-30876_dino_high, Takayama-helix-ANV-23194_myzo_high, Takayama-helix-ANV-24316_myzo_high	N/A
			N/A	SPTP-Karenia-mikimotoi-ANV-32313	Karenia-papilionacea-ANV-17802, Karenia-papilionacea-ANV-17963	N/A	Karlodinium-sp-RCC3446-ANV-29993	Karlodinium-armiger-ANV-31709	Takayama-helix-ANV-36538	N/A
	K07151	dolichyl-diphosphooligosaccharide---protein glycosyltransferase [EC:2.4.99.18]	N/A	N/A	N/A	N/A	Karlodinium-sp-RCC3446-ANV-143678_dino_high	N/A	Takayama-helix-ANV-323524_dino_high	N/A
	K07252	dolichyldiphosphatase [EC:3.6.1.43]	N/A	N/A	N/A	N/A	N/A	SPTP-Karlodinium-armiger-ANV-180944_dino_high	N/A	N/A
			N/A	N/A	Karenia-papilionacea-ANV-111283	N/A	Karlodinium-sp-RCC3446-ANV-139135	Karlodinium-armiger-ANV-120154	N/A	N/A
	K07432, K07441	beta-1, 4-N-acetylglucosaminyltransferase [EC:2.4.1.141]	Karenia-brevis-Wilson-CAMPEP-0189374792_dino_high	SPTP-Karenia-mikimotoi-ANV-95191_dino_high	N/A	N/A	N/A	N/A	N/A	N/A
	K12666	oligosaccharyltransferase complex subunit alpha (ribophorin I)	N/A	N/A	Karenia-papilionacea-ANV-190925_lineage-specific	N/A	N/A	N/A	N/A	N/A
	K13748	alpha-1, 3-mannosylglycoprotein beta-1, 4-N-acetylglucosaminyltransferase C [EC:2.4.1.201 2.4.1.145]	N/A	SPTP-Karenia-mikimotoi-ANV-51272_dino_high	SPTP-Karenia-papilionacea-ANV-77083_dino_high	N/A	N/A	N/A	N/A	N/A
	K23741	endoplasmic reticulum Man9GlcNAc2 1, 2-alpha-mannosidase [EC:3.2.1.209]	Karenia-brevis-CCMP2229-CAMPEP-0188941324_dino_high	Karenia-mikimotoi-ANV-70280_dino_high, Karenia-mikimotoi-ANV-79579_dino_high	Karenia-papilionacea-ANV-52173_dino_high	Karlodinium-micrum-CCMP2283-CAMPEP-0200763508_dino_high	Karlodinium-sp-RCC3446-ANV-23542_dino_high, Karlodinium-sp-RCC3446-ANV-47047_dino_high	N/A	Takayama-helix-ANV-55299_dino_high, Takayama-helix-ANV-70788_dino_high	N/A
			N/A	Karenia-mikimotoi-ANV-23028_errX	N/A	N/A	N/A	N/A	N/A	N/A
Glutathione metabolism	K00036	glucose-6-phosphate 1-dehydrogenase [EC:1.1.1.49 1.1.1.363]	N/A	N/A	Karenia-papilionacea-ANV-148750_dino_high	Karlodinium-micrum-CCMP2283-CAMPEP-0200780758_dino_high, Karlodinium-micrum-CCMP2283-CAMPEP-0200829288_dino_high	Karlodinium-sp-RCC3446-ANV-179944_dino_high, Karlodinium-sp-RCC3446-ANV-37945_dino_high, Karlodinium-sp-RCC3446-ANV-63110_dino_high, Karlodinium-sp-RCC3446-ANV-88843_dino_high	Karlodinium-armiger-ANV-54507_dino_high	N/A	RSD-193380_?, RSD-314490_, RSD-314494_
			Karenia-brevis-SP3-CAMPEP-0189184178	Karenia-mikimotoi-ANV-41110	N/A	N/A	N/A	N/A	UNPREDICTED: Dinos-Kareniaceae-Takayama-helix-ANV-72207	N/A
	K00383	glutathione reductase (NADPH) [EC:1.8.1.7]	Karenia-brevis-CCMP2229-CAMPEP-0188985246_hapto_high	Karenia-mikimotoi-ANV-54750_hapto_high	Karenia-papilionacea-ANV-40857_hapto_high	Karlodinium-micrum-CCMP2283-CAMPEP-0200806420_hapto_high	N/A	Karlodinium-armiger-ANV-54618_hapto_high	Takayama-helix-ANV-46459_hapto_high, Takayama-helix-ANV-56823_hapto_high	N/A
			N/A	Karenia-mikimotoi-ANV-127093_dino_high	SPTP-Karenia-papilionacea-ANV-51037_dino_high	N/A	N/A	N/A	N/A	N/A
			N/A	Karenia-mikimotoi-ANV-274735_lineage-specific	N/A	N/A	UNPREDICTED: Dinos-Kareniaceae-Karlodinium-sp-RCC3446-ANV-48357, Dinos-Kareniaceae-Karlodinium-sp-RCC3446-ANV-65295	N/A	N/A	N/A
	K00432	glutathione peroxidase [EC:1.11.1.9]	Karenia-brevis-CCMP2229-CAMPEP-0188914374_dino_high, Karenia-brevis-CCMP2229-CAMPEP-0188996846_dino_high, Karenia-brevis-SP1-CAMPEP-0189040724_dino_high	N/A	N/A	N/A	N/A	N/A	N/A	RSD-142981_, RSD-436808_no_hits, RSD-436809_no_hits, RSD-631764_, RSD-93555_?
			Karenia-brevis-CCMP2229-CAMPEP-0188985978_err1	Karenia-mikimotoi-ANV-188966_err1, Karenia-mikimotoi-ANV-94505_lineage-specific	UNPREDICTED: Dinos-Kareniaceae-Karenia-papilionacea-ANV-207074, Dinos-Kareniaceae-Karenia-papilionacea-ANV-129972	Karlodinium-micrum-CCMP2283-CAMPEP-0200805268_errY	UNPREDICTED: Dinos-Kareniaceae-Karlodinium-sp-RCC3446-ANV-95497	UNPREDICTED: Dinos-Kareniaceae-Karlodinium-armiger-ANV-204033	UNPREDICTED: Dinos-Kareniaceae-Takayama-helix-ANV-142580	N/A
	K00434	L-ascorbate peroxidase [EC:1.11.1.11]	N/A	N/A	Karenia-papilionacea-ANV-26720_dino_high	Karlodinium-micrum-CCMP2283-CAMPEP-0200779468_dino-specific	N/A	Karlodinium-armiger-ANV-167775_dino-specific	N/A	N/A
			UNPREDICTED: Dinos-Kareniaceae-Karenia-brevis-CCMP2229-CAMPEP-0188903706	UNPREDICTED: Dinos-Kareniaceae-Karenia-mikimotoi-ANV-28117	N/A	N/A	UNPREDICTED	N/A	UNPREDICTED	N/A
	K00681	gamma-glutamyltranspeptidase / glutathione hydrolase [EC:2.3.2.2 3.4.19.13]	N/A	N/A	N/A	N/A	Karlodinium-sp-RCC3446-ANV-22901_dino_high	N/A	N/A	N/A
			UNPREDICTED: Dinos-Kareniaceae-Karenia-brevis-CCMP2229-CAMPEP-0189002934	SPTP-Karenia-mikimotoi-ANV-53708	UNPREDICTED: Dinos-Kareniaceae-Karenia-papilionacea-ANV-86090	N/A	Karlodinium-sp-RCC3446-ANV-139181_lineage-specific	UNPREDICTED: Dinos-Kareniaceae-Karlodinium-armiger-ANV-47236	SPTP-Takayama-helix-ANV-105790	N/A
	K00797	spermidine synthase [EC:2.5.1.16]	N/A	N/A	N/A	Karlodinium-micrum-CCMP2283-CAMPEP-0200810484_dino_high	Karlodinium-sp-RCC3446-ANV-103069_dino_high, Karlodinium-sp-RCC3446-ANV-35079_dino_high, Karlodinium-sp-RCC3446-ANV-38566_dino_high	Karlodinium-armiger-ANV-15886_dino_high, Karlodinium-armiger-ANV-20667_dino_high, Karlodinium-armiger-ANV-44384_dino_high, Karlodinium-armiger-ANV-98738_dino_high	Takayama-helix-ANV-148178_dino_high, Takayama-helix-ANV-172450_dino_high, Takayama-helix-ANV-185033_dino_high, Takayama-helix-ANV-260462_dino_high, Takayama-helix-ANV-34228_dino_high, SPTP-Takayama-helix-ANV-22417_dino_high	N/A
			N/A	N/A	N/A	N/A	N/A	N/A	SPTP-Takayama-helix-ANV-22417___ancestral_brown_candidate	N/A
			Karenia-brevis-CCMP2229-CAMPEP-0188876356_lineage-specific	Karenia-mikimotoi-ANV-150416_lineage-specific	UNPREDICTED: Dinos-Kareniaceae-Karenia-papilionacea-ANV-116635	N/A	Karlodinium-sp-RCC3446-ANV-90081_lineage-specific	N/A	Takayama-helix-ANV-152404_lineage-specific	N/A
	K00799	glutathione S-transferase [EC:2.5.1.18]	Karenia-brevis-CCMP2229-CAMPEP-0188852220_hapto_high	SPTP-Karenia-mikimotoi-ANV-84789_hapto_high	Karenia-papilionacea-ANV-54657_hapto_high, Karenia-papilionacea-ANV-95940_hapto_high, SPTP-Karenia-papilionacea-ANV-88129_hapto_high	Karlodinium-micrum-CCMP2283-CAMPEP-0200806022_hapto_high	Karlodinium-sp-RCC3446-ANV-27992_hapto_high, Karlodinium-sp-RCC3446-ANV-42660_hapto_high, Karlodinium-sp-RCC3446-ANV-83849_hapto_low	Karlodinium-armiger-ANV-28326_hapto_high, Karlodinium-armiger-ANV-59801_hapto_high	N/A	RSD-238354_?, RSD-238357_?, RSD-238359_?, RSD-238404_?, RSD-238405_?, RSD-238406_?, RSD-238407_?, RSD-34910_, RSD-34913_, RSD-4034_X, RSD-4037_X, RSD-493224_hapto_high, RSD-493229_hapto_high, RSD-558020_hapto_high, RSD-563202_hapto_high, RSD-613645_
			Karenia-brevis-SP1-CAMPEP-0189030278_dino_high, Karenia-brevis-SP1-CAMPEP-0189165938_dino_high, Karenia-brevis-Wilson-CAMPEP-0189490998_dino_high	Karenia-mikimotoi-ANV-124597_dino_high, Karenia-mikimotoi-ANV-180840_dino_high, Karenia-mikimotoi-ANV-83555_dino_high, Karenia-mikimotoi-ANV-83971_dino_high	Karenia-papilionacea-ANV-129054_dino_high, Karenia-papilionacea-ANV-47525_dino_high, Karenia-papilionacea-ANV-65981_dino_high, SPTP-Karenia-papilionacea-ANV-52018_dino_high	N/A	N/A	Karlodinium-armiger-ANV-125873_dino_high, Karlodinium-armiger-ANV-68386_dino_high	Takayama-helix-ANV-57410_dino_high, SPTP-Takayama-helix-ANV-98395_dino_low	N/A
			Karenia-brevis-SP1-CAMPEP-0189030278___ancestral_brown_candidate	Karenia-mikimotoi-ANV-124597___ancestral_brown_candidate	SPTP-Karenia-papilionacea-ANV-52018___ancestral_brown_candidate	N/A	N/A	N/A	N/A	N/A
			Karenia-brevis-SP1-CAMPEP-0189010634___brown_LGT_candidate	Karenia-mikimotoi-ANV-116973___brown_LGT_candidate, SPTP-Karenia-mikimotoi-ANV-126683___brown_LGT_candidate	Karenia-papilionacea-ANV-67613___brown_LGT_candidate	N/A	SPTP-Karlodinium-sp-RCC3446-ANV-73501___brown_LGT_candidate	Karlodinium-armiger-ANV-74505___brown_LGT_candidate	N/A	N/A
			N/A	N/A	N/A	Karlodinium-micrum-CCMP2283-CAMPEP-0200773508_lineage-specific	Karlodinium-sp-RCC3446-ANV-108692_lineage-specific	Karlodinium-armiger-ANV-127026, Karlodinium-armiger-ANV-76102	Takayama-helix-ANV-187953, Takayama-helix-ANV-59911	N/A
	K01255	leucyl aminopeptidase [EC:3.4.11.1]	SPTP-Karenia-brevis-SP1-CAMPEP-0189016934_hapto_high, SPTP-Karenia-brevis-SP3-CAMPEP-0189305454_hapto_high	Karenia-mikimotoi-ANV-50274_hapto_high	Karenia-papilionacea-ANV-34566_hapto_high	N/A	N/A	Karlodinium-armiger-ANV-39898_hapto_high	N/A	N/A
			N/A	N/A	N/A	UNPREDICTED: Dinos-Kareniaceae-Karlodinium-micrum-Strain-CCMP2283-CAMPEP-0200864354	UNPREDICTED: Dinos-Kareniaceae-Karlodinium-sp-RCC3446-ANV-34103	N/A	Takayama-helix-ANV-142305_dino_high	N/A
	K01256	aminopeptidase N [EC:3.4.11.2]	Karenia-brevis-SP1-CAMPEP-0189099108_hapto_high	Karenia-mikimotoi-ANV-18174_hapto_high	N/A	N/A	N/A	N/A	N/A	N/A
			Karenia-brevis-Wilson-CAMPEP-0189488232_dino_high, SPTP-Karenia-brevis-SP3-CAMPEP-0189266542_dino_high	Karenia-mikimotoi-ANV-13913_dino_high, SPTP-Karenia-mikimotoi-ANV-19724_dino_high	N/A	N/A	Karlodinium-sp-RCC3446-ANV-109761_dino_high, Karlodinium-sp-RCC3446-ANV-11868_dino_high	Karlodinium-armiger-ANV-73068_dino_high	Takayama-helix-ANV-15780_dino_high	N/A
			N/A	Karenia-mikimotoi-ANV-183166	UNPREDICTED: Dinos-Kareniaceae-Karenia-papilionacea-ANV-139086, Dinos-Kareniaceae-Karenia-papilionacea-ANV-15027	UNPREDICTED: Dinos-Kareniaceae-Karlodinium-micrum-Strain-CCMP2283-CAMPEP-0200867112	N/A	N/A	N/A	N/A
	K01270	dipeptidase D [EC:3.4.13.-]	N/A	Karenia-mikimotoi-ANV-57249_dino_high	N/A	N/A	N/A	N/A	N/A	N/A
			UNPREDICTED: Dinos-Kareniaceae-Karenia-brevis-CCMP2229-CAMPEP-0188948398	N/A	UNPREDICTED: Dinos-Kareniaceae-Karenia-papilionacea-ANV-41939	N/A	UNPREDICTED: Dinos-Kareniaceae-Karlodinium-sp-RCC3446-ANV-108705	UNPREDICTED: Dinos-Kareniaceae-Karlodinium-armiger-ANV-43030	N/A	N/A
	K01581	ornithine decarboxylase [EC:4.1.1.17]	N/A	SPTP-Karenia-mikimotoi-ANV-19728_dino_high	N/A	N/A	Karlodinium-sp-RCC3446-ANV-17457_dino_high	N/A	N/A	N/A
			UNPREDICTED: Dinos-Kareniaceae-Karenia-brevis-CCMP2229-CAMPEP-0188869038	N/A	UNPREDICTED: Dinos-Kareniaceae-Karenia-papilionacea-ANV-23398	UNPREDICTED: Dinos-Kareniaceae-Karlodinium-micrum-Strain-CCMP2283-CAMPEP-0200759334	N/A	UNPREDICTED: Dinos-Kareniaceae-Karlodinium-armiger-ANV-23891	UNPREDICTED: Dinos-Kareniaceae-Takayama-helix-ANV-45402, Dinos-Kareniaceae-Takayama-helix-ANV-42224, Dinos-Kareniaceae-Takayama-helix-ANV-45515	N/A
	K04097	prostaglandin-H2 D-isomerase / glutathione transferase	N/A	Karenia-mikimotoi-ANV-174980_hapto_high	Karenia-papilionacea-ANV-181747_hapto_low	N/A	N/A	N/A	N/A	RSD-247349_hapto_low, RSD-43482_hapto_high, RSD-43486_X, RSD-43489_hapto_high, RSD-634200_hapto_high
			Karenia-brevis-CCMP2229-CAMPEP-0188940744_dino_low	N/A	N/A	N/A	Karlodinium-sp-RCC3446-ANV-86620_dino_high	Karlodinium-armiger-ANV-125003_dino_high	SPTP-Takayama-helix-ANV-136669_dino_low	RSD-279381_dino_low, RSD-279384_dino_high
			N/A	Karenia-mikimotoi-ANV-113192___brown_LGT_candidate, Karenia-mikimotoi-ANV-170721___brown_LGT_candidate	Karenia-papilionacea-ANV-112198___brown_LGT_candidate, Karenia-papilionacea-ANV-92144___brown_LGT_candidate	N/A	SPTP-Karlodinium-sp-RCC3446-ANV-100547___brown_LGT_candidate	Karlodinium-armiger-ANV-126824___brown_LGT_candidate	N/A	N/A
			Karenia-brevis-CCMP2229-CAMPEP-0188918076_lineage-specific, Karenia-brevis-CCMP2229-CAMPEP-0188987604, Karenia-brevis-SP3-CAMPEP-0189248852	Karenia-mikimotoi-ANV-159114, Karenia-mikimotoi-ANV-170664	Karenia-papilionacea-ANV-140423	UNPREDICTED: Dinos-Kareniaceae-Karlodinium-micrum-Strain-CCMP2283-CAMPEP-0200865964	N/A	Karlodinium-armiger-ANV-115188, Karlodinium-armiger-ANV-196315	N/A	N/A
	K05360	protein-disulfide reductase (glutathione) [EC:1.8.4.2]	Karenia-brevis-SP1-CAMPEP-0189091698_dino-specific	N/A	N/A	N/A	N/A	N/A	Takayama-helix-ANV-185426_dino-specific	RSD-266119_no_hits, RSD-352955_dino-only, RSD-352956_dino-only
			N/A	Karenia-mikimotoi-ANV-103645_lineage-specific, Karenia-mikimotoi-ANV-193000_lineage-specific	Karenia-papilionacea-ANV-41281_lineage-specific	Karlodinium-micrum-CCMP2283-CAMPEP-0200815402_lineage-specific	Karlodinium-sp-RCC3446-ANV-86430_lineage-specific	Karlodinium-armiger-ANV-135640_lineage-specific	Takayama-helix-ANV-152620_lineage-specific	N/A
	K05361	phospholipid-hydroperoxide glutathione peroxidase [EC:1.11.1.12]	N/A	N/A	SPTP-Karenia-papilionacea-ANV-47828_lineage-specific	N/A	N/A	N/A	N/A	N/A
	K11188	peroxiredoxin 6 [EC:1.11.1.7 1.11.1.27 3.1.1.-]	SPTP-Karenia-brevis-CCMP2229-CAMPEP-0188992218_dino_high	N/A	N/A	SPTP-Karlodinium-micrum-CCMP2283-CAMPEP-0200868838_dino_high	SPTP-Karlodinium-sp-RCC3446-ANV-62054_dino_high	N/A	N/A	N/A
			N/A	UNPREDICTED: Dinos-Kareniaceae-Karenia-mikimotoi-ANV-60807	UNPREDICTED: Dinos-Kareniaceae-Karenia-papilionacea-ANV-27322	N/A	N/A	UNPREDICTED: Dinos-Kareniaceae-Karlodinium-armiger-ANV-19797	UNPREDICTED: Dinos-Kareniaceae-Takayama-helix-ANV-42969	N/A
	K23790	glutathione S-transferase P [EC:2.5.1.18]	Karenia-brevis-Wilson-CAMPEP-0189363540_lineage-specific	Karenia-mikimotoi-ANV-176215_lineage-specific	Karenia-papilionacea-ANV-123551, Karenia-papilionacea-ANV-66663_lineage-specific	UNPREDICTED: Dinos-Kareniaceae-Karlodinium-micrum-Strain-CCMP2283-CAMPEP-0200789872	N/A	UNPREDICTED: Dinos-Kareniaceae-Karlodinium-armiger-ANV-36678	UNPREDICTED: Dinos-Kareniaceae-Takayama-helix-ANV-194635	N/A

## Sheet: Sheet2
	Karenia brevis			Karenia mikimotoi			Karenia papilionacea			Karlodinium micrum CCMP2283			Karlodinium micrum RCC3446			Karlodinium armiger			Takayama helix			COMBINED			observed				expected			χ²
	late	early	o/u	late	early	o/u	late	early	o/u	late	early	o/u	late	early	o/u	late	early	o/u	late	early	o/u	late	early	o/u	late	early	o/u	sum	late	early	o/u	late	early	o/u	sum	p-value
Brite: Transporters	17	81	50	26	79	63	24	76	47	2	43	25	18	65	49	16	69	59	12	79	65	34	133	72	34	133	72	239	48.0364	122.187	68.777	4.10149	0.956976	0.151037	5.20951	0.0739214
Brite: Translation (Ribosome + Ribosome biogenesis + Transfer RNA biogenesis + Translation factors)	60	44	77	63	26	86	53	30	79	10	19	23	26	33	49	31	37	47	13	29	43	91	127	90	91	127	90	308	61.9047	157.462	88.6331	13.6749	5.89314	0.0210805	19.5891	5.57551e-05
Brite: Peptidases and inhibitors	19	46	54	24	55	56	16	47	57	4	33	26	17	50	52	12	60	60	6	61	60	34	95	65	34	95	65	194	38.9919	99.1808	55.8273	0.639085	0.176231	1.50711	2.32242	0.313107
Brite: Exosome + Secretion	22	53	40	27	48	46	21	42	41	7	28	24	15	44	33	12	41	39	7	45	40	36	95	51	36	95	51	182	36.58	93.0459	52.3741	0.00919741	0.0410405	0.0360513	0.0862892	0.957773
Brite: Membrane trafficking	10	48	41	12	45	56	12	40	45	6	26	24	8	38	42	8	45	45	6	39	55	21	109	35	21	109	35	165	33.1632	84.3548	47.482	4.46108	7.20039	3.28126	14.9427	0.00056915
Brite: Chaperones and folding catalysts	21	33	41	22	31	40	19	35	34	9	26	25	14	32	37	16	31	35	11	34	37	34	50	36	34	50	36	120	24.1187	61.3489	34.5324	4.04831	2.09943	0.0623741	6.21012	0.0448219
Brite: Transcription (Transcription machinery + Messenger RNA biogenesis + Spliceosome)	15	41	58	11	25	39	11	25	39	4	12	13	13	32	34	7	30	40	5	32	24	24	92	29	24	92	29	145	29.1434	74.1299	41.7266	0.907749	4.30782	3.88162	9.09719	0.010582
Brite: Protein kinases, phosphatases and associated proteins	6	40	35	6	32	47	8	28	26	2	16	18	4	24	21	3	30	35	3	30	50	10	83	34	10	83	34	127	25.5256	64.9276	36.5468	9.44326	5.03039	0.177471	14.6511	0.000658489
Pathway: Lipid metabolism (Fatty acid biosynthesis + elongation + Glycerolipid + Glycerophospholipid + Sphingolipid + Ether lipid metabolism)	7	22	21	13	25	27	11	29	24	5	10	10	8	24	29	11	27	34	4	20	27	18	54	48	18	54	48	120	24.1187	61.3489	34.5324	1.55226	0.880319	5.25237	7.68496	0.0214404
Pathway: Protein processing (Protein export + Protein processing in endoplasmic reticulum + SNARE interactions in vesicular transport + Proteasome + Ubiquitin mediated proteolysis)	11	29	19	10	28	26	15	24	18	5	19	12	7	26	16	6	22	17	5	25	15	22	75	25	22	75	25	122	24.5207	62.3714	35.1079	0.259122	2.55696	2.91017	5.72625	0.05709
Pathway: Biosynthesis of cofactors	10	18	19	14	23	23	14	19	24	4	9	9	9	24	17	10	16	22	5	17	16	23	51	33	23	51	33	107	21.5058	54.7028	30.7914	0.103809	0.250639	0.158423	0.512871	0.773805
Pathway: Biosynthesis of amino acids	12	12	19	10	21	22	9	13	14	2	8	10	4	20	14	3	18	10	1	11	11	15	40	23	15	40	23	78	15.6772	39.8768	22.446	0.0292491	0.000380637	0.0136714	0.0433011	0.978582
Pathway: Nucleotide metabolism	5	15	13	5	16	15	4	13	15	1	10	4	2	17	11	3	13	14	1	11	11	6	19	14	6	19	14	39	7.83858	19.9384	11.223	0.431248	0.0441657	0.687124	1.16254	0.559188
Brite: Ion channels	0	13	15	1	11	22	0	11	12	0	6	6	0	7	16	1	8	14	0	20	19	2	30	7	2	30	7	39	7.83858	19.9384	11.223	4.34888	5.07743	1.58905	11.0154	0.00405552
Pathway: Porphyrin and chlorophyll metabolism	12	5	11	11	5	9	13	6	7	3	3	4	8	8	9	10	7	8	3	6	3	17	13	17	17	13	17	47	9.44649	24.0283	13.5252	6.03986	5.06169	0.892733	11.9943	0.00248585
Brite: Photosynthesis proteins	17	1	19	11	0	14	8	0	15	9	1	11	3	1	12	8	0	8	4	0	8	21	2	16	21	2	16	39	7.83858	19.9384	11.223	22.0988	16.139	2.03328	40.2711	1.7999e-09
Pathway: Carbon fixation in photosynthetic organisms	7	7	14	5	11	14	5	6	10	2	3	8	3	7	11	2	5	6	1	4	6	6	14	11	6	14	11	31	6.23067	15.8485	8.92086	0.00853947	0.215595	0.484573	0.708707	0.701627
Pathway: Glutathione metabolism	4	6	7	5	7	11	4	6	5	2	3	4	1	8	6	3	5	4	1	5	6	5	15	6	5	15	6	26	5.22572	13.2923	7.48201	0.00974971	0.219402	0.293553	0.522705	0.770009
Pathway: RNA degradation	6	8	9	4	4	6	2	6	7	1	2	2	3	4	7	3	5	9	3	5	2	8	12	8	8	12	8	28	5.6277	14.3147	8.05755	1.00002	0.374303	0.0004111	1.37474	0.502898
Pathway: DNA replication + repair + recombination	3	12	8	2	4	11	2	1	6	1	2	0	4	4	4	2	5	4	1	3	5	5	16	6	5	16	6	27	5.42671	13.8035	7.76978	0.0335526	0.349518	0.403118	0.786189	0.674965
Pathway: Terpenoid backbone biosynthesis	1	4	4	2	3	2	4	6	3	3	2	2	3	5	6	2	5	2	0	5	5	6	9	5	6	9	5	20	4.01978	10.2248	5.7554	0.975489	0.14672	0.0991457	1.22135	0.542983
Pathway: Carotenoid biosynthesis	4	0	6	4	0	5	2	1	4	0	0	1	3	1	4	6	1	7	3	2	6	6	2	7	6	2	7	15	3.01484	7.66862	4.31655	2.95578	4.19022	1.66821	8.81421	0.0121904
Pathway: Bacterial secretion system (=thylakoid sorting)	3	1	1	4	0	1	3	0	1	1	0	2	1	0	1	1	0	2	1	0	1	3	1	2	3	1	2	6	1.20594	3.06745	1.72662	2.66902	1.39345	0.0432854	4.10576	0.128365
																									447	1137	640	2224								2.16215e-16
