# Supplementary material for: New plastids, old proteins: repeated endosymbiotic acquisitions in kareniacean dinoflagellates
Source: EMBO Rep. 2024 Mar 18;25(4):16. doi: 10.1038/s44319-024-00103-y (PMC11014865; doi:10.1038/s44319-024-00103-y)
Supplement: Supplementary file 7 — Dataset EV6 [file 44319_2024_103_MOESM7_ESM.xlsx]

## Sheet: Legend
Dataset EV6
Sheet 1: Original ASAFind with SignalP 3.0 prediction results of the model dataset.
Sheet 2: Modified ASAFind with SignalP 3.0 prediction results of the model dataset.
Sheet 3: Modified ASAFind with SignalP 5.0 prediction results of the model dataset.
Sheet 4: HECTAR prediction results of the model dataset.
Sheet 5: PrediSI+ChloroP prediction results of the model dataset.
Sheet 6: Preliminary benchmarking comparing different strategies of signal peptide prediction compared to recovered KEGG annotations.

## Sheet: Sheet1
Set	Seq ID	SignalP	SignalP D score	SignalP cleavage position	SignalP 25aa cleavage score	SignalP 25aa sequence	ASAFind cleavage position	ASAFind 25aa cleavage score	ASAFind 25aa sequence	ASAFind cleavage has [FWYL] at +1 position	ASAFind/SignalP cleavage site offset	ASAFind 20aa transit score	ASAFind Prediction
Non-plastid	CAMPEP_0188844962	N	0.043	NA	NA	NA	NA	NA	NA	NA	NA	NA	Not plastid, SignalP negative
Non-plastid	CAMPEP_0188846398	N	0.107	NA	NA	NA	NA	NA	NA	NA	NA	NA	Not plastid, SignalP negative
Non-plastid	CAMPEP_0188846872	N	0.110	NA	NA	NA	NA	NA	NA	NA	NA	NA	Not plastid, SignalP negative
Non-plastid	CAMPEP_0188847180	N	0.034	NA	NA	NA	NA	NA	NA	NA	NA	NA	Not plastid, SignalP negative
Non-plastid	CAMPEP_0188847236	N	0.251	NA	NA	NA	NA	NA	NA	NA	NA	NA	Not plastid, SignalP negative
Non-plastid	CAMPEP_0188847414	N	0.085	NA	NA	NA	NA	NA	NA	NA	NA	NA	Not plastid, SignalP negative
Non-plastid	CAMPEP_0188847460	N	0.036	NA	NA	NA	NA	NA	NA	NA	NA	NA	Not plastid, SignalP negative
Non-plastid	CAMPEP_0188847794	N	0.164	NA	NA	NA	NA	NA	NA	NA	NA	NA	Not plastid, SignalP negative
Non-plastid	CAMPEP_0188849850	N	0.032	NA	NA	NA	NA	NA	NA	NA	NA	NA	Not plastid, SignalP negative
Non-plastid	CAMPEP_0188850100	N	0.146	NA	NA	NA	NA	NA	NA	NA	NA	NA	Not plastid, SignalP negative
Non-plastid	CAMPEP_0188850648	N	0.109	NA	NA	NA	NA	NA	NA	NA	NA	NA	Not plastid, SignalP negative
Non-plastid	CAMPEP_0188850736	N	0.061	NA	NA	NA	NA	NA	NA	NA	NA	NA	Not plastid, SignalP negative
Non-plastid	CAMPEP_0188851232	N	0.072	NA	NA	NA	NA	NA	NA	NA	NA	NA	Not plastid, SignalP negative
Non-plastid	CAMPEP_0188852394	N	0.103	NA	NA	NA	NA	NA	NA	NA	NA	NA	Not plastid, SignalP negative
Non-plastid	CAMPEP_0188852732	Y	0.478	30	1.564177495	ALCQGXKFTIATTQKATNQSWPPGV	32	4.775718008	CQGXKFTIATTQKATNQSWPPGVRS	F	2	4.652154580	Plastid, low confidence
Non-plastid	CAMPEP_0188853056	N	0.214	NA	NA	NA	NA	NA	NA	NA	NA	NA	Not plastid, SignalP negative
Non-plastid	CAMPEP_0188853174	Y	0.842	17	1.952972853	CLAAGNRIQYLSLYPDKFQSEPPPS	15	3.197304174	LWCLAAGNRIQYLSLYPDKFQSEPP	No	-2	0.774471699	Not plastid, SignalP positive
Non-plastid	CAMPEP_0188854354	N	0.174	NA	NA	NA	NA	NA	NA	NA	NA	NA	Not plastid, SignalP negative
Non-plastid	CAMPEP_0188854952	N	0.270	NA	NA	NA	NA	NA	NA	NA	NA	NA	Not plastid, SignalP negative
Non-plastid	CAMPEP_0188855066	N	0.014	NA	NA	NA	NA	NA	NA	NA	NA	NA	Not plastid, SignalP negative
Non-plastid	CAMPEP_0188855314	N	0.282	NA	NA	NA	NA	NA	NA	NA	NA	NA	Not plastid, SignalP negative
Non-plastid	CAMPEP_0188855392	N	0.194	NA	NA	NA	NA	NA	NA	NA	NA	NA	Not plastid, SignalP negative
Non-plastid	CAMPEP_0188856448	N	0.123	NA	NA	NA	NA	NA	NA	NA	NA	NA	Not plastid, SignalP negative
Non-plastid	CAMPEP_0188856480	N	0.039	NA	NA	NA	NA	NA	NA	NA	NA	NA	Not plastid, SignalP negative
Non-plastid	CAMPEP_0188858394	N	0.047	NA	NA	NA	NA	NA	NA	NA	NA	NA	Not plastid, SignalP negative
Non-plastid	CAMPEP_0188859066	N	0.049	NA	NA	NA	NA	NA	NA	NA	NA	NA	Not plastid, SignalP negative
Non-plastid	CAMPEP_0188860216	N	0.064	NA	NA	NA	NA	NA	NA	NA	NA	NA	Not plastid, SignalP negative
Non-plastid	CAMPEP_0188860220	N	0.127	NA	NA	NA	NA	NA	NA	NA	NA	NA	Not plastid, SignalP negative
Non-plastid	CAMPEP_0188862208	N	0.045	NA	NA	NA	NA	NA	NA	NA	NA	NA	Not plastid, SignalP negative
Non-plastid	CAMPEP_0188864452	N	0.047	NA	NA	NA	NA	NA	NA	NA	NA	NA	Not plastid, SignalP negative
Non-plastid	CAMPEP_0188865558	N	0.167	NA	NA	NA	NA	NA	NA	NA	NA	NA	Not plastid, SignalP negative
Non-plastid	CAMPEP_0188866038	N	0.132	NA	NA	NA	NA	NA	NA	NA	NA	NA	Not plastid, SignalP negative
Non-plastid	CAMPEP_0188867782	N	0.026	NA	NA	NA	NA	NA	NA	NA	NA	NA	Not plastid, SignalP negative
Non-plastid	CAMPEP_0188869554	N	0.044	NA	NA	NA	NA	NA	NA	NA	NA	NA	Not plastid, SignalP negative
Non-plastid	CAMPEP_0188869894	N	0.267	NA	NA	NA	NA	NA	NA	NA	NA	NA	Not plastid, SignalP negative
Non-plastid	CAMPEP_0188870552	N	0.227	NA	NA	NA	NA	NA	NA	NA	NA	NA	Not plastid, SignalP negative
Non-plastid	CAMPEP_0188871292	N	0.038	NA	NA	NA	NA	NA	NA	NA	NA	NA	Not plastid, SignalP negative
Non-plastid	CAMPEP_0188871906	N	0.192	NA	NA	NA	NA	NA	NA	NA	NA	NA	Not plastid, SignalP negative
Non-plastid	CAMPEP_0188872844	N	0.067	NA	NA	NA	NA	NA	NA	NA	NA	NA	Not plastid, SignalP negative
Non-plastid	CAMPEP_0188872904	Y	0.474	18	4.351660843	SPLVADVGIAHTSSSSTAVSIVLLT	18	4.351660843	SPLVADVGIAHTSSSSTAVSIVLLT	No	0	1.802967233	Not plastid, SignalP positive
Non-plastid	CAMPEP_0188873226	N	0.056	NA	NA	NA	NA	NA	NA	NA	NA	NA	Not plastid, SignalP negative
Non-plastid	CAMPEP_0188873800	N	0.067	NA	NA	NA	NA	NA	NA	NA	NA	NA	Not plastid, SignalP negative
Non-plastid	CAMPEP_0188875028	N	0.060	NA	NA	NA	NA	NA	NA	NA	NA	NA	Not plastid, SignalP negative
Non-plastid	CAMPEP_0188875932	Y	0.606	17	1.483138508	VGIGGLEDKLCHLRTVAQALKTLNA	17	1.483138508	VGIGGLEDKLCHLRTVAQALKTLNA	L	0	0.912188568	Plastid, low confidence
Non-plastid	CAMPEP_0188876710	N	0.187	NA	NA	NA	NA	NA	NA	NA	NA	NA	Not plastid, SignalP negative
Non-plastid	CAMPEP_0188878580	N	0.384	NA	NA	NA	NA	NA	NA	NA	NA	NA	Not plastid, SignalP negative
Non-plastid	CAMPEP_0188880766	N	0.201	NA	NA	NA	NA	NA	NA	NA	NA	NA	Not plastid, SignalP negative
Non-plastid	CAMPEP_0188881112	N	0.024	NA	NA	NA	NA	NA	NA	NA	NA	NA	Not plastid, SignalP negative
Non-plastid	CAMPEP_0188882076	N	0.066	NA	NA	NA	NA	NA	NA	NA	NA	NA	Not plastid, SignalP negative
Non-plastid	CAMPEP_0188882874	N	0.014	NA	NA	NA	NA	NA	NA	NA	NA	NA	Not plastid, SignalP negative
Non-plastid	CAMPEP_0188883372	Y	0.481	19	4.381573403	SGAAAAPLQGAAALRSTAPQIAGAR	18	4.929805366	PSGAAAAPLQGAAALRSTAPQIAGA	No	-1	2.124053053	Not plastid, SignalP positive
Non-plastid	CAMPEP_0188884882	N	0.048	NA	NA	NA	NA	NA	NA	NA	NA	NA	Not plastid, SignalP negative
Non-plastid	CAMPEP_0188885378	N	0.017	NA	NA	NA	NA	NA	NA	NA	NA	NA	Not plastid, SignalP negative
Non-plastid	CAMPEP_0188886774	N	0.049	NA	NA	NA	NA	NA	NA	NA	NA	NA	Not plastid, SignalP negative
Non-plastid	CAMPEP_0188887748	N	0.108	NA	NA	NA	NA	NA	NA	NA	NA	NA	Not plastid, SignalP negative
Non-plastid	CAMPEP_0188889678	N	0.076	NA	NA	NA	NA	NA	NA	NA	NA	NA	Not plastid, SignalP negative
Non-plastid	CAMPEP_0188890010	N	0.032	NA	NA	NA	NA	NA	NA	NA	NA	NA	Not plastid, SignalP negative
Non-plastid	CAMPEP_0188890512	N	0.234	NA	NA	NA	NA	NA	NA	NA	NA	NA	Not plastid, SignalP negative
Non-plastid	CAMPEP_0188890524	N	0.015	NA	NA	NA	NA	NA	NA	NA	NA	NA	Not plastid, SignalP negative
Non-plastid	CAMPEP_0188890970	N	0.071	NA	NA	NA	NA	NA	NA	NA	NA	NA	Not plastid, SignalP negative
Non-plastid	CAMPEP_0188891126	N	0.125	NA	NA	NA	NA	NA	NA	NA	NA	NA	Not plastid, SignalP negative
Non-plastid	CAMPEP_0188891426	N	0.240	NA	NA	NA	NA	NA	NA	NA	NA	NA	Not plastid, SignalP negative
Non-plastid	CAMPEP_0188891652	N	0.096	NA	NA	NA	NA	NA	NA	NA	NA	NA	Not plastid, SignalP negative
Non-plastid	CAMPEP_0188895132	N	0.109	NA	NA	NA	NA	NA	NA	NA	NA	NA	Not plastid, SignalP negative
Non-plastid	CAMPEP_0188896010	N	0.183	NA	NA	NA	NA	NA	NA	NA	NA	NA	Not plastid, SignalP negative
Non-plastid	CAMPEP_0188896530	N	0.264	NA	NA	NA	NA	NA	NA	NA	NA	NA	Not plastid, SignalP negative
Non-plastid	CAMPEP_0188896536	N	0.014	NA	NA	NA	NA	NA	NA	NA	NA	NA	Not plastid, SignalP negative
Non-plastid	CAMPEP_0188896558	N	0.153	NA	NA	NA	NA	NA	NA	NA	NA	NA	Not plastid, SignalP negative
Non-plastid	CAMPEP_0188897014	N	0.062	NA	NA	NA	NA	NA	NA	NA	NA	NA	Not plastid, SignalP negative
Non-plastid	CAMPEP_0188897206	N	0.037	NA	NA	NA	NA	NA	NA	NA	NA	NA	Not plastid, SignalP negative
Non-plastid	CAMPEP_0188897332	N	0.043	NA	NA	NA	NA	NA	NA	NA	NA	NA	Not plastid, SignalP negative
Non-plastid	CAMPEP_0188898298	N	0.021	NA	NA	NA	NA	NA	NA	NA	NA	NA	Not plastid, SignalP negative
Non-plastid	CAMPEP_0188899202	N	0.075	NA	NA	NA	NA	NA	NA	NA	NA	NA	Not plastid, SignalP negative
Non-plastid	CAMPEP_0188899244	N	0.240	NA	NA	NA	NA	NA	NA	NA	NA	NA	Not plastid, SignalP negative
Non-plastid	CAMPEP_0188899252	N	0.015	NA	NA	NA	NA	NA	NA	NA	NA	NA	Not plastid, SignalP negative
Non-plastid	CAMPEP_0188899352	N	0.130	NA	NA	NA	NA	NA	NA	NA	NA	NA	Not plastid, SignalP negative
Non-plastid	CAMPEP_0188900194	N	0.024	NA	NA	NA	NA	NA	NA	NA	NA	NA	Not plastid, SignalP negative
Non-plastid	CAMPEP_0188901026	Y	0.567	30	3.543717872	VQSHAKDLVTQNAFPDNLVQNFLNK	30	3.543717872	VQSHAKDLVTQNAFPDNLVQNFLNK	No	0	0.833869322	Not plastid, SignalP positive
Non-plastid	CAMPEP_0188901526	N	0.052	NA	NA	NA	NA	NA	NA	NA	NA	NA	Not plastid, SignalP negative
Non-plastid	CAMPEP_0188901998	Y	0.571	31	3.838914442	GTSMASTXDFANTQVHSEWLQHFQQ	31	3.838914442	GTSMASTXDFANTQVHSEWLQHFQQ	No	0	0.951233680	Not plastid, SignalP positive
Non-plastid	CAMPEP_0188903856	N	0.043	NA	NA	NA	NA	NA	NA	NA	NA	NA	Not plastid, SignalP negative
Non-plastid	CAMPEP_0188904130	N	0.065	NA	NA	NA	NA	NA	NA	NA	NA	NA	Not plastid, SignalP negative
Non-plastid	CAMPEP_0188904874	N	0.287	NA	NA	NA	NA	NA	NA	NA	NA	NA	Not plastid, SignalP negative
Non-plastid	CAMPEP_0188906036	N	0.034	NA	NA	NA	NA	NA	NA	NA	NA	NA	Not plastid, SignalP negative
Non-plastid	CAMPEP_0188906146	N	0.027	NA	NA	NA	NA	NA	NA	NA	NA	NA	Not plastid, SignalP negative
Non-plastid	CAMPEP_0188906218	N	0.026	NA	NA	NA	NA	NA	NA	NA	NA	NA	Not plastid, SignalP negative
Non-plastid	CAMPEP_0188906998	N	0.039	NA	NA	NA	NA	NA	NA	NA	NA	NA	Not plastid, SignalP negative
Non-plastid	CAMPEP_0188907288	N	0.425	NA	NA	NA	NA	NA	NA	NA	NA	NA	Not plastid, SignalP negative
Non-plastid	CAMPEP_0188907422	N	0.067	NA	NA	NA	NA	NA	NA	NA	NA	NA	Not plastid, SignalP negative
Non-plastid	CAMPEP_0188908966	Y	0.537	48	2.134396601	AVASGEEGTCSAEGGETVYGVTGIT	46	3.598773579	FLAVASGEEGTCSAEGGETVYGVTG	No	-2	0.621646695	Not plastid, SignalP positive
Non-plastid	CAMPEP_0188909062	N	0.104	NA	NA	NA	NA	NA	NA	NA	NA	NA	Not plastid, SignalP negative
Non-plastid	CAMPEP_0188909360	N	0.111	NA	NA	NA	NA	NA	NA	NA	NA	NA	Not plastid, SignalP negative
Non-plastid	CAMPEP_0188909930	N	0.026	NA	NA	NA	NA	NA	NA	NA	NA	NA	Not plastid, SignalP negative
Non-plastid	CAMPEP_0188910048	N	0.014	NA	NA	NA	NA	NA	NA	NA	NA	NA	Not plastid, SignalP negative
Non-plastid	CAMPEP_0188910224	Y	0.469	18	1.305522730	FLGLGRRMRTWQGIQQSLKEELPNA	16	1.319047308	TVFLGLGRRMRTWQGIQQSLKEELP	L	-2	0.770878056	Plastid, low confidence
Non-plastid	CAMPEP_0188910288	Y	0.704	24	1.730591209	RLALTLKSMDDATKAQTIQLLQGLT	22	3.872039331	SDRLALTLKSMDDATKAQTIQLLQG	L	-2	1.361858832	Plastid, low confidence
Non-plastid	CAMPEP_0188911398	N	0.076	NA	NA	NA	NA	NA	NA	NA	NA	NA	Not plastid, SignalP negative
Non-plastid	CAMPEP_0188911830	N	0.136	NA	NA	NA	NA	NA	NA	NA	NA	NA	Not plastid, SignalP negative
Non-plastid	CAMPEP_0188912650	N	0.234	NA	NA	NA	NA	NA	NA	NA	NA	NA	Not plastid, SignalP negative
Non-plastid	CAMPEP_0188913554	N	0.156	NA	NA	NA	NA	NA	NA	NA	NA	NA	Not plastid, SignalP negative
Non-plastid	CAMPEP_0188914580	N	0.060	NA	NA	NA	NA	NA	NA	NA	NA	NA	Not plastid, SignalP negative
Non-plastid	CAMPEP_0188914582	N	0.021	NA	NA	NA	NA	NA	NA	NA	NA	NA	Not plastid, SignalP negative
Non-plastid	CAMPEP_0188914838	N	0.046	NA	NA	NA	NA	NA	NA	NA	NA	NA	Not plastid, SignalP negative
Non-plastid	CAMPEP_0188914988	N	0.165	NA	NA	NA	NA	NA	NA	NA	NA	NA	Not plastid, SignalP negative
Non-plastid	CAMPEP_0188916072	N	0.393	NA	NA	NA	NA	NA	NA	NA	NA	NA	Not plastid, SignalP negative
Non-plastid	CAMPEP_0188916776	N	0.038	NA	NA	NA	NA	NA	NA	NA	NA	NA	Not plastid, SignalP negative
Non-plastid	CAMPEP_0188916818	N	0.025	NA	NA	NA	NA	NA	NA	NA	NA	NA	Not plastid, SignalP negative
Non-plastid	CAMPEP_0188917876	N	0.149	NA	NA	NA	NA	NA	NA	NA	NA	NA	Not plastid, SignalP negative
Non-plastid	CAMPEP_0188917974	N	0.103	NA	NA	NA	NA	NA	NA	NA	NA	NA	Not plastid, SignalP negative
Non-plastid	CAMPEP_0188918232	N	0.125	NA	NA	NA	NA	NA	NA	NA	NA	NA	Not plastid, SignalP negative
Non-plastid	CAMPEP_0188918628	N	0.335	NA	NA	NA	NA	NA	NA	NA	NA	NA	Not plastid, SignalP negative
Non-plastid	CAMPEP_0188919172	Y	0.490	33	1.702845977	CTGHGRRMKASVREALRASLEESQE	33	1.702845977	CTGHGRRMKASVREALRASLEESQE	No	0	1.005267299	Not plastid, SignalP positive
Non-plastid	CAMPEP_0188919266	N	0.143	NA	NA	NA	NA	NA	NA	NA	NA	NA	Not plastid, SignalP negative
Non-plastid	CAMPEP_0188919316	N	0.198	NA	NA	NA	NA	NA	NA	NA	NA	NA	Not plastid, SignalP negative
Non-plastid	CAMPEP_0188920008	N	0.258	NA	NA	NA	NA	NA	NA	NA	NA	NA	Not plastid, SignalP negative
Non-plastid	CAMPEP_0188920598	N	0.071	NA	NA	NA	NA	NA	NA	NA	NA	NA	Not plastid, SignalP negative
Non-plastid	CAMPEP_0188921784	N	0.292	NA	NA	NA	NA	NA	NA	NA	NA	NA	Not plastid, SignalP negative
Non-plastid	CAMPEP_0188921860	N	0.053	NA	NA	NA	NA	NA	NA	NA	NA	NA	Not plastid, SignalP negative
Non-plastid	CAMPEP_0188922110	N	0.191	NA	NA	NA	NA	NA	NA	NA	NA	NA	Not plastid, SignalP negative
Non-plastid	CAMPEP_0188922374	N	0.152	NA	NA	NA	NA	NA	NA	NA	NA	NA	Not plastid, SignalP negative
Non-plastid	CAMPEP_0188922844	N	0.144	NA	NA	NA	NA	NA	NA	NA	NA	NA	Not plastid, SignalP negative
Non-plastid	CAMPEP_0188924268	N	0.072	NA	NA	NA	NA	NA	NA	NA	NA	NA	Not plastid, SignalP negative
Non-plastid	CAMPEP_0188924286	N	0.065	NA	NA	NA	NA	NA	NA	NA	NA	NA	Not plastid, SignalP negative
Non-plastid	CAMPEP_0188924720	N	0.089	NA	NA	NA	NA	NA	NA	NA	NA	NA	Not plastid, SignalP negative
Non-plastid	CAMPEP_0188925160	N	0.140	NA	NA	NA	NA	NA	NA	NA	NA	NA	Not plastid, SignalP negative
Non-plastid	CAMPEP_0188926498	N	0.016	NA	NA	NA	NA	NA	NA	NA	NA	NA	Not plastid, SignalP negative
Non-plastid	CAMPEP_0188927332	Y	0.557	39	1.913585565	PVVEMVKPPGKEVLAHVAEEKLLPA	39	1.913585565	PVVEMVKPPGKEVLAHVAEEKLLPA	No	0	1.466544070	Not plastid, SignalP positive
Non-plastid	CAMPEP_0188927412	N	0.084	NA	NA	NA	NA	NA	NA	NA	NA	NA	Not plastid, SignalP negative
Non-plastid	CAMPEP_0188928384	N	0.096	NA	NA	NA	NA	NA	NA	NA	NA	NA	Not plastid, SignalP negative
Non-plastid	CAMPEP_0188928576	N	0.198	NA	NA	NA	NA	NA	NA	NA	NA	NA	Not plastid, SignalP negative
Non-plastid	CAMPEP_0188932596	N	0.033	NA	NA	NA	NA	NA	NA	NA	NA	NA	Not plastid, SignalP negative
Non-plastid	CAMPEP_0188932702	N	0.013	NA	NA	NA	NA	NA	NA	NA	NA	NA	Not plastid, SignalP negative
Non-plastid	CAMPEP_0188933268	N	0.052	NA	NA	NA	NA	NA	NA	NA	NA	NA	Not plastid, SignalP negative
Non-plastid	CAMPEP_0188933550	N	0.071	NA	NA	NA	NA	NA	NA	NA	NA	NA	Not plastid, SignalP negative
Non-plastid	CAMPEP_0188933760	N	0.031	NA	NA	NA	NA	NA	NA	NA	NA	NA	Not plastid, SignalP negative
Non-plastid	CAMPEP_0188935152	N	0.136	NA	NA	NA	NA	NA	NA	NA	NA	NA	Not plastid, SignalP negative
Non-plastid	CAMPEP_0188938420	N	0.183	NA	NA	NA	NA	NA	NA	NA	NA	NA	Not plastid, SignalP negative
Non-plastid	CAMPEP_0188939536	N	0.206	NA	NA	NA	NA	NA	NA	NA	NA	NA	Not plastid, SignalP negative
Non-plastid	CAMPEP_0188940602	Y	0.597	25	3.567373642	GRSQALFKKSYRALIPMLAQTMPAK	26	4.477013025	RSQALFKKSYRALIPMLAQTMPAKH	F	1	4.041154580	Plastid, low confidence
Non-plastid	CAMPEP_0188941264	N	0.186	NA	NA	NA	NA	NA	NA	NA	NA	NA	Not plastid, SignalP negative
Non-plastid	CAMPEP_0188941506	N	0.422	NA	NA	NA	NA	NA	NA	NA	NA	NA	Not plastid, SignalP negative
Non-plastid	CAMPEP_0188941534	N	0.089	NA	NA	NA	NA	NA	NA	NA	NA	NA	Not plastid, SignalP negative
Non-plastid	CAMPEP_0188942834	N	0.303	NA	NA	NA	NA	NA	NA	NA	NA	NA	Not plastid, SignalP negative
Non-plastid	CAMPEP_0188943182	N	0.051	NA	NA	NA	NA	NA	NA	NA	NA	NA	Not plastid, SignalP negative
Non-plastid	CAMPEP_0188943560	Y	0.468	26	3.669202116	KRTAARTITTTKIGDYEVFDHSYDA	26	3.669202116	KRTAARTITTTKIGDYEVFDHSYDA	No	0	0.915579230	Not plastid, SignalP positive
Non-plastid	CAMPEP_0188946000	N	0.165	NA	NA	NA	NA	NA	NA	NA	NA	NA	Not plastid, SignalP negative
Non-plastid	CAMPEP_0188946082	N	0.035	NA	NA	NA	NA	NA	NA	NA	NA	NA	Not plastid, SignalP negative
Non-plastid	CAMPEP_0188947482	N	0.042	NA	NA	NA	NA	NA	NA	NA	NA	NA	Not plastid, SignalP negative
Non-plastid	CAMPEP_0188947824	N	0.083	NA	NA	NA	NA	NA	NA	NA	NA	NA	Not plastid, SignalP negative
Non-plastid	CAMPEP_0188949102	N	0.354	NA	NA	NA	NA	NA	NA	NA	NA	NA	Not plastid, SignalP negative
Non-plastid	CAMPEP_0188949956	N	0.186	NA	NA	NA	NA	NA	NA	NA	NA	NA	Not plastid, SignalP negative
Non-plastid	CAMPEP_0188952008	N	0.224	NA	NA	NA	NA	NA	NA	NA	NA	NA	Not plastid, SignalP negative
Non-plastid	CAMPEP_0188953300	N	0.237	NA	NA	NA	NA	NA	NA	NA	NA	NA	Not plastid, SignalP negative
Non-plastid	CAMPEP_0188954056	N	0.060	NA	NA	NA	NA	NA	NA	NA	NA	NA	Not plastid, SignalP negative
Non-plastid	CAMPEP_0188957996	N	0.069	NA	NA	NA	NA	NA	NA	NA	NA	NA	Not plastid, SignalP negative
Non-plastid	CAMPEP_0188965706	N	0.044	NA	NA	NA	NA	NA	NA	NA	NA	NA	Not plastid, SignalP negative
Non-plastid	CAMPEP_0188966932	N	0.025	NA	NA	NA	NA	NA	NA	NA	NA	NA	Not plastid, SignalP negative
Non-plastid	CAMPEP_0188968932	N	0.158	NA	NA	NA	NA	NA	NA	NA	NA	NA	Not plastid, SignalP negative
Non-plastid	CAMPEP_0188970018	N	0.311	NA	NA	NA	NA	NA	NA	NA	NA	NA	Not plastid, SignalP negative
Non-plastid	CAMPEP_0188971416	N	0.020	NA	NA	NA	NA	NA	NA	NA	NA	NA	Not plastid, SignalP negative
Non-plastid	CAMPEP_0188973000	N	0.265	NA	NA	NA	NA	NA	NA	NA	NA	NA	Not plastid, SignalP negative
Non-plastid	CAMPEP_0188974574	N	0.046	NA	NA	NA	NA	NA	NA	NA	NA	NA	Not plastid, SignalP negative
Non-plastid	CAMPEP_0188976366	N	0.020	NA	NA	NA	NA	NA	NA	NA	NA	NA	Not plastid, SignalP negative
Non-plastid	CAMPEP_0188976528	N	0.271	NA	NA	NA	NA	NA	NA	NA	NA	NA	Not plastid, SignalP negative
Non-plastid	CAMPEP_0188977850	N	0.094	NA	NA	NA	NA	NA	NA	NA	NA	NA	Not plastid, SignalP negative
Non-plastid	CAMPEP_0188978064	N	0.074	NA	NA	NA	NA	NA	NA	NA	NA	NA	Not plastid, SignalP negative
Non-plastid	CAMPEP_0188978912	Y	0.648	23	3.426618484	GRAMAMDADYDEDMPDERPTGRKIK	23	3.426618484	GRAMAMDADYDEDMPDERPTGRKIK	No	0	0.447223336	Not plastid, SignalP positive
Non-plastid	CAMPEP_0188979530	N	0.128	NA	NA	NA	NA	NA	NA	NA	NA	NA	Not plastid, SignalP negative
Non-plastid	CAMPEP_0188980740	N	0.072	NA	NA	NA	NA	NA	NA	NA	NA	NA	Not plastid, SignalP negative
Non-plastid	CAMPEP_0188982074	N	0.071	NA	NA	NA	NA	NA	NA	NA	NA	NA	Not plastid, SignalP negative
Non-plastid	CAMPEP_0188982726	N	0.037	NA	NA	NA	NA	NA	NA	NA	NA	NA	Not plastid, SignalP negative
Non-plastid	CAMPEP_0188983390	N	0.294	NA	NA	NA	NA	NA	NA	NA	NA	NA	Not plastid, SignalP negative
Non-plastid	CAMPEP_0188984294	N	0.135	NA	NA	NA	NA	NA	NA	NA	NA	NA	Not plastid, SignalP negative
Non-plastid	CAMPEP_0188985832	N	0.060	NA	NA	NA	NA	NA	NA	NA	NA	NA	Not plastid, SignalP negative
Non-plastid	CAMPEP_0188987262	N	0.107	NA	NA	NA	NA	NA	NA	NA	NA	NA	Not plastid, SignalP negative
Non-plastid	CAMPEP_0188989608	N	0.127	NA	NA	NA	NA	NA	NA	NA	NA	NA	Not plastid, SignalP negative
Non-plastid	CAMPEP_0188990048	N	0.043	NA	NA	NA	NA	NA	NA	NA	NA	NA	Not plastid, SignalP negative
Non-plastid	CAMPEP_0188990308	N	0.100	NA	NA	NA	NA	NA	NA	NA	NA	NA	Not plastid, SignalP negative
Non-plastid	CAMPEP_0188991556	N	0.205	NA	NA	NA	NA	NA	NA	NA	NA	NA	Not plastid, SignalP negative
Non-plastid	CAMPEP_0188991744	N	0.062	NA	NA	NA	NA	NA	NA	NA	NA	NA	Not plastid, SignalP negative
Non-plastid	CAMPEP_0188992260	N	0.050	NA	NA	NA	NA	NA	NA	NA	NA	NA	Not plastid, SignalP negative
Non-plastid	CAMPEP_0188992286	N	0.130	NA	NA	NA	NA	NA	NA	NA	NA	NA	Not plastid, SignalP negative
Non-plastid	CAMPEP_0188992482	N	0.040	NA	NA	NA	NA	NA	NA	NA	NA	NA	Not plastid, SignalP negative
Non-plastid	CAMPEP_0188993004	N	0.019	NA	NA	NA	NA	NA	NA	NA	NA	NA	Not plastid, SignalP negative
Non-plastid	CAMPEP_0188993238	N	0.150	NA	NA	NA	NA	NA	NA	NA	NA	NA	Not plastid, SignalP negative
Non-plastid	CAMPEP_0188993350	N	0.034	NA	NA	NA	NA	NA	NA	NA	NA	NA	Not plastid, SignalP negative
Non-plastid	CAMPEP_0188993800	N	0.125	NA	NA	NA	NA	NA	NA	NA	NA	NA	Not plastid, SignalP negative
Non-plastid	CAMPEP_0188994298	N	0.142	NA	NA	NA	NA	NA	NA	NA	NA	NA	Not plastid, SignalP negative
Non-plastid	CAMPEP_0188994938	N	0.073	NA	NA	NA	NA	NA	NA	NA	NA	NA	Not plastid, SignalP negative
Non-plastid	CAMPEP_0188995980	N	0.264	NA	NA	NA	NA	NA	NA	NA	NA	NA	Not plastid, SignalP negative
Non-plastid	CAMPEP_0188995994	N	0.015	NA	NA	NA	NA	NA	NA	NA	NA	NA	Not plastid, SignalP negative
Non-plastid	CAMPEP_0188996000	Y	0.589	20	3.777302253	NWSFASVSTTVQEMASRIFTLQGHI	18	5.327920467	VLNWSFASVSTTVQEMASRIFTLQG	F	-2	4.824483146	Plastid, low confidence
Non-plastid	CAMPEP_0188996252	N	0.230	NA	NA	NA	NA	NA	NA	NA	NA	NA	Not plastid, SignalP negative
Non-plastid	CAMPEP_0188996278	N	0.140	NA	NA	NA	NA	NA	NA	NA	NA	NA	Not plastid, SignalP negative
Non-plastid	CAMPEP_0188996700	N	0.125	NA	NA	NA	NA	NA	NA	NA	NA	NA	Not plastid, SignalP negative
Non-plastid	CAMPEP_0188997112	N	0.021	NA	NA	NA	NA	NA	NA	NA	NA	NA	Not plastid, SignalP negative
Non-plastid	CAMPEP_0188997334	N	0.051	NA	NA	NA	NA	NA	NA	NA	NA	NA	Not plastid, SignalP negative
Non-plastid	CAMPEP_0188999502	N	0.320	NA	NA	NA	NA	NA	NA	NA	NA	NA	Not plastid, SignalP negative
Non-plastid	CAMPEP_0188999578_	N	0.022	NA	NA	NA	NA	NA	NA	NA	NA	NA	Not plastid, SignalP negative
Non-plastid	CAMPEP_0188999818	N	0.140	NA	NA	NA	NA	NA	NA	NA	NA	NA	Not plastid, SignalP negative
Non-plastid	CAMPEP_0189000028	N	0.138	NA	NA	NA	NA	NA	NA	NA	NA	NA	Not plastid, SignalP negative
Non-plastid	CAMPEP_0189000268	N	0.088	NA	NA	NA	NA	NA	NA	NA	NA	NA	Not plastid, SignalP negative
Non-plastid	CAMPEP_0189000748	N	0.017	NA	NA	NA	NA	NA	NA	NA	NA	NA	Not plastid, SignalP negative
Non-plastid	CAMPEP_0189002086	N	0.164	NA	NA	NA	NA	NA	NA	NA	NA	NA	Not plastid, SignalP negative
Non-plastid	CAMPEP_0189002356	N	0.265	NA	NA	NA	NA	NA	NA	NA	NA	NA	Not plastid, SignalP negative
Non-plastid	CAMPEP_0189003424	N	0.131	NA	NA	NA	NA	NA	NA	NA	NA	NA	Not plastid, SignalP negative
Non-plastid	CAMPEP_0189004348	N	0.031	NA	NA	NA	NA	NA	NA	NA	NA	NA	Not plastid, SignalP negative
Non-plastid	CAMPEP_0189007274	N	0.160	NA	NA	NA	NA	NA	NA	NA	NA	NA	Not plastid, SignalP negative
Non-plastid	CAMPEP_0189007304	N	0.056	NA	NA	NA	NA	NA	NA	NA	NA	NA	Not plastid, SignalP negative
Non-plastid	CAMPEP_0189007340_	N	0.022	NA	NA	NA	NA	NA	NA	NA	NA	NA	Not plastid, SignalP negative
Non-plastid	CAMPEP_0189008490	N	0.049	NA	NA	NA	NA	NA	NA	NA	NA	NA	Not plastid, SignalP negative
Non-plastid	CAMPEP_0189008600	N	0.154	NA	NA	NA	NA	NA	NA	NA	NA	NA	Not plastid, SignalP negative
Non-plastid	CAMPEP_0189008624	N	0.025	NA	NA	NA	NA	NA	NA	NA	NA	NA	Not plastid, SignalP negative
Non-plastid	CAMPEP_0189008962	N	0.087	NA	NA	NA	NA	NA	NA	NA	NA	NA	Not plastid, SignalP negative
Non-plastid	CAMPEP_0189009818	N	0.210	NA	NA	NA	NA	NA	NA	NA	NA	NA	Not plastid, SignalP negative
Non-plastid	CAMPEP_0189010774	Y	0.630	29	3.543717872	VQSHAKDLVTQNAFPDNLVQNFLNK	29	3.543717872	VQSHAKDLVTQNAFPDNLVQNFLNK	No	0	0.833869322	Not plastid, SignalP positive
Non-plastid	CAMPEP_0189010960	N	0.024	NA	NA	NA	NA	NA	NA	NA	NA	NA	Not plastid, SignalP negative
Non-plastid	CAMPEP_0189011772	Y	0.840	20	2.416788268	GVAEGAVANQSSTPVAKVVNLLRSL	21	3.956857430	VAEGAVANQSSTPVAKVVNLLRSLK	No	1	1.515087992	Not plastid, SignalP positive
Non-plastid	CAMPEP_0189012190	N	0.118	NA	NA	NA	NA	NA	NA	NA	NA	NA	Not plastid, SignalP negative
Non-plastid	CAMPEP_0189012420	N	0.150	NA	NA	NA	NA	NA	NA	NA	NA	NA	Not plastid, SignalP negative
Non-plastid	CAMPEP_0189012696	N	0.102	NA	NA	NA	NA	NA	NA	NA	NA	NA	Not plastid, SignalP negative
Non-plastid	CAMPEP_0189012752	N	0.073	NA	NA	NA	NA	NA	NA	NA	NA	NA	Not plastid, SignalP negative
Non-plastid	CAMPEP_0189013632	N	0.384	NA	NA	NA	NA	NA	NA	NA	NA	NA	Not plastid, SignalP negative
Non-plastid	CAMPEP_0189014090	N	0.014	NA	NA	NA	NA	NA	NA	NA	NA	NA	Not plastid, SignalP negative
Non-plastid	CAMPEP_0189014862	N	0.085	NA	NA	NA	NA	NA	NA	NA	NA	NA	Not plastid, SignalP negative
Non-plastid	CAMPEP_0189015086	N	0.196	NA	NA	NA	NA	NA	NA	NA	NA	NA	Not plastid, SignalP negative
Non-plastid	CAMPEP_0189015260	Y	0.761	20	1.402879671	CVGQGRRLHGTPELRFEQRGANSLR	20	1.402879671	CVGQGRRLHGTPELRFEQRGANSLR	No	0	0.894482010	Not plastid, SignalP positive
Non-plastid	CAMPEP_0189016756	N	0.046	NA	NA	NA	NA	NA	NA	NA	NA	NA	Not plastid, SignalP negative
Non-plastid	CAMPEP_0189017560	N	0.079	NA	NA	NA	NA	NA	NA	NA	NA	NA	Not plastid, SignalP negative
Non-plastid	CAMPEP_0189017860	N	0.149	NA	NA	NA	NA	NA	NA	NA	NA	NA	Not plastid, SignalP negative
Non-plastid	CAMPEP_0189018530	N	0.180	NA	NA	NA	NA	NA	NA	NA	NA	NA	Not plastid, SignalP negative
Non-plastid	CAMPEP_0189018684	N	0.073	NA	NA	NA	NA	NA	NA	NA	NA	NA	Not plastid, SignalP negative
Non-plastid	CAMPEP_0189018800	N	0.050	NA	NA	NA	NA	NA	NA	NA	NA	NA	Not plastid, SignalP negative
Non-plastid	CAMPEP_0189019142	N	0.220	NA	NA	NA	NA	NA	NA	NA	NA	NA	Not plastid, SignalP negative
Non-plastid	CAMPEP_0189021528	N	0.335	NA	NA	NA	NA	NA	NA	NA	NA	NA	Not plastid, SignalP negative
Non-plastid	CAMPEP_0189022132	N	0.140	NA	NA	NA	NA	NA	NA	NA	NA	NA	Not plastid, SignalP negative
Non-plastid	CAMPEP_0189022856	N	0.271	NA	NA	NA	NA	NA	NA	NA	NA	NA	Not plastid, SignalP negative
Non-plastid	CAMPEP_0189023892	N	0.079	NA	NA	NA	NA	NA	NA	NA	NA	NA	Not plastid, SignalP negative
Non-plastid	CAMPEP_0189024052	N	0.289	NA	NA	NA	NA	NA	NA	NA	NA	NA	Not plastid, SignalP negative
Non-plastid	CAMPEP_0189024914	N	0.010	NA	NA	NA	NA	NA	NA	NA	NA	NA	Not plastid, SignalP negative
Non-plastid	CAMPEP_0189026620	N	0.093	NA	NA	NA	NA	NA	NA	NA	NA	NA	Not plastid, SignalP negative
Non-plastid	CAMPEP_0189026868	N	0.066	NA	NA	NA	NA	NA	NA	NA	NA	NA	Not plastid, SignalP negative
Non-plastid	CAMPEP_0189027718	N	0.065	NA	NA	NA	NA	NA	NA	NA	NA	NA	Not plastid, SignalP negative
Non-plastid	CAMPEP_0189028770	N	0.078	NA	NA	NA	NA	NA	NA	NA	NA	NA	Not plastid, SignalP negative
Non-plastid	CAMPEP_0189028928	Y	0.571	31	3.838914442	GTSMASTXDFANTQVHSEWLQHFQQ	31	3.838914442	GTSMASTXDFANTQVHSEWLQHFQQ	No	0	0.951233680	Not plastid, SignalP positive
Non-plastid	CAMPEP_0189028952	N	0.073	NA	NA	NA	NA	NA	NA	NA	NA	NA	Not plastid, SignalP negative
Non-plastid	CAMPEP_0189029862	N	0.136	NA	NA	NA	NA	NA	NA	NA	NA	NA	Not plastid, SignalP negative
Non-plastid	CAMPEP_0189030596	N	0.039	NA	NA	NA	NA	NA	NA	NA	NA	NA	Not plastid, SignalP negative
Non-plastid	CAMPEP_0189031648	N	0.091	NA	NA	NA	NA	NA	NA	NA	NA	NA	Not plastid, SignalP negative
Non-plastid	CAMPEP_0189031952	N	0.068	NA	NA	NA	NA	NA	NA	NA	NA	NA	Not plastid, SignalP negative
Non-plastid	CAMPEP_0189031982	N	0.192	NA	NA	NA	NA	NA	NA	NA	NA	NA	Not plastid, SignalP negative
Non-plastid	CAMPEP_0189033142	N	0.084	NA	NA	NA	NA	NA	NA	NA	NA	NA	Not plastid, SignalP negative
Non-plastid	CAMPEP_0189033898	N	0.206	NA	NA	NA	NA	NA	NA	NA	NA	NA	Not plastid, SignalP negative
Non-plastid	CAMPEP_0189034758	N	0.026	NA	NA	NA	NA	NA	NA	NA	NA	NA	Not plastid, SignalP negative
Non-plastid	CAMPEP_0189035722	N	0.284	NA	NA	NA	NA	NA	NA	NA	NA	NA	Not plastid, SignalP negative
Non-plastid	CAMPEP_0189036296	N	0.031	NA	NA	NA	NA	NA	NA	NA	NA	NA	Not plastid, SignalP negative
Non-plastid	CAMPEP_0189037706	N	0.025	NA	NA	NA	NA	NA	NA	NA	NA	NA	Not plastid, SignalP negative
Non-plastid	CAMPEP_0189039400	N	0.034	NA	NA	NA	NA	NA	NA	NA	NA	NA	Not plastid, SignalP negative
Non-plastid	CAMPEP_0189039484	N	0.399	NA	NA	NA	NA	NA	NA	NA	NA	NA	Not plastid, SignalP negative
Non-plastid	CAMPEP_0189040406	N	0.046	NA	NA	NA	NA	NA	NA	NA	NA	NA	Not plastid, SignalP negative
Non-plastid	CAMPEP_0189040446	N	0.017	NA	NA	NA	NA	NA	NA	NA	NA	NA	Not plastid, SignalP negative
Non-plastid	CAMPEP_0189042366	N	0.050	NA	NA	NA	NA	NA	NA	NA	NA	NA	Not plastid, SignalP negative
Non-plastid	CAMPEP_0189043790	N	0.269	NA	NA	NA	NA	NA	NA	NA	NA	NA	Not plastid, SignalP negative
Non-plastid	CAMPEP_0189043982	N	0.067	NA	NA	NA	NA	NA	NA	NA	NA	NA	Not plastid, SignalP negative
Non-plastid	CAMPEP_0189044092	N	0.033	NA	NA	NA	NA	NA	NA	NA	NA	NA	Not plastid, SignalP negative
Non-plastid	CAMPEP_0189044696	N	0.273	NA	NA	NA	NA	NA	NA	NA	NA	NA	Not plastid, SignalP negative
Non-plastid	CAMPEP_0189045184	N	0.046	NA	NA	NA	NA	NA	NA	NA	NA	NA	Not plastid, SignalP negative
Non-plastid	CAMPEP_0189046372	N	0.017	NA	NA	NA	NA	NA	NA	NA	NA	NA	Not plastid, SignalP negative
Non-plastid	CAMPEP_0189046500	N	0.045	NA	NA	NA	NA	NA	NA	NA	NA	NA	Not plastid, SignalP negative
Non-plastid	CAMPEP_0189047736	Y	0.449	30	2.563237987	QRARLAQPALNRCARAYSSTLKWNP	31	3.558575170	RARLAQPALNRCARAYSSTLKWNPD	No	1	1.140356459	Not plastid, SignalP positive
Non-plastid	CAMPEP_0189048502	N	0.047	NA	NA	NA	NA	NA	NA	NA	NA	NA	Not plastid, SignalP negative
Non-plastid	CAMPEP_0189048620	N	0.052	NA	NA	NA	NA	NA	NA	NA	NA	NA	Not plastid, SignalP negative
Non-plastid	CAMPEP_0189049028	N	0.044	NA	NA	NA	NA	NA	NA	NA	NA	NA	Not plastid, SignalP negative
Non-plastid	CAMPEP_0189049284	N	0.273	NA	NA	NA	NA	NA	NA	NA	NA	NA	Not plastid, SignalP negative
Non-plastid	CAMPEP_0189050520	N	0.047	NA	NA	NA	NA	NA	NA	NA	NA	NA	Not plastid, SignalP negative
Non-plastid	CAMPEP_0189051182	N	0.176	NA	NA	NA	NA	NA	NA	NA	NA	NA	Not plastid, SignalP negative
Non-plastid	CAMPEP_0189051562	N	0.167	NA	NA	NA	NA	NA	NA	NA	NA	NA	Not plastid, SignalP negative
Non-plastid	CAMPEP_0189051830	N	0.067	NA	NA	NA	NA	NA	NA	NA	NA	NA	Not plastid, SignalP negative
Non-plastid	CAMPEP_0189053070	N	0.081	NA	NA	NA	NA	NA	NA	NA	NA	NA	Not plastid, SignalP negative
Non-plastid	CAMPEP_0189054872	N	0.081	NA	NA	NA	NA	NA	NA	NA	NA	NA	Not plastid, SignalP negative
Non-plastid	CAMPEP_0189055100	N	0.428	NA	NA	NA	NA	NA	NA	NA	NA	NA	Not plastid, SignalP negative
Non-plastid	CAMPEP_0189055102	N	0.059	NA	NA	NA	NA	NA	NA	NA	NA	NA	Not plastid, SignalP negative
Non-plastid	CAMPEP_0189055514	N	0.059	NA	NA	NA	NA	NA	NA	NA	NA	NA	Not plastid, SignalP negative
Non-plastid	CAMPEP_0189056576	N	0.014	NA	NA	NA	NA	NA	NA	NA	NA	NA	Not plastid, SignalP negative
Non-plastid	CAMPEP_0189057122	N	0.038	NA	NA	NA	NA	NA	NA	NA	NA	NA	Not plastid, SignalP negative
Non-plastid	CAMPEP_0189057544	N	0.104	NA	NA	NA	NA	NA	NA	NA	NA	NA	Not plastid, SignalP negative
Non-plastid	CAMPEP_0189058600	N	0.043	NA	NA	NA	NA	NA	NA	NA	NA	NA	Not plastid, SignalP negative
Non-plastid	CAMPEP_0189059524	N	0.059	NA	NA	NA	NA	NA	NA	NA	NA	NA	Not plastid, SignalP negative
Non-plastid	CAMPEP_0189059572	N	0.036	NA	NA	NA	NA	NA	NA	NA	NA	NA	Not plastid, SignalP negative
Non-plastid	CAMPEP_0189059730	N	0.185	NA	NA	NA	NA	NA	NA	NA	NA	NA	Not plastid, SignalP negative
Non-plastid	CAMPEP_0189059734	N	0.051	NA	NA	NA	NA	NA	NA	NA	NA	NA	Not plastid, SignalP negative
Non-plastid	CAMPEP_0189061222	N	0.209	NA	NA	NA	NA	NA	NA	NA	NA	NA	Not plastid, SignalP negative
Non-plastid	CAMPEP_0189061796	N	0.234	NA	NA	NA	NA	NA	NA	NA	NA	NA	Not plastid, SignalP negative
Non-plastid	CAMPEP_0189062846	N	0.044	NA	NA	NA	NA	NA	NA	NA	NA	NA	Not plastid, SignalP negative
Non-plastid	CAMPEP_0189062886	Y	0.664	24	3.426618484	GRAMAMDADYDEDMPDERPTGRKIK	24	3.426618484	GRAMAMDADYDEDMPDERPTGRKIK	No	0	0.447223336	Not plastid, SignalP positive
Non-plastid	CAMPEP_0189063080	Y	0.445	17	4.406554485	TVARAAARGSSNAGSHWAPAAKRSF	15	4.442072154	LSTVARAAARGSSNAGSHWAPAAKR	No	-2	1.410342440	Not plastid, SignalP positive
Non-plastid	CAMPEP_0189063162	Y	0.634	18	2.480396471	PAALSWKEMACAIAARRSIRRVSLS	16	3.740013261	ISPAALSWKEMACAIAARRSIRRVS	L	-2	1.028969545	Plastid, low confidence
Non-plastid	CAMPEP_0189063174	N	0.224	NA	NA	NA	NA	NA	NA	NA	NA	NA	Not plastid, SignalP negative
Non-plastid	CAMPEP_0189063418	N	0.282	NA	NA	NA	NA	NA	NA	NA	NA	NA	Not plastid, SignalP negative
Non-plastid	CAMPEP_0189063458	N	0.136	NA	NA	NA	NA	NA	NA	NA	NA	NA	Not plastid, SignalP negative
Non-plastid	CAMPEP_0189063578	N	0.073	NA	NA	NA	NA	NA	NA	NA	NA	NA	Not plastid, SignalP negative
Non-plastid	CAMPEP_0189063808	N	0.104	NA	NA	NA	NA	NA	NA	NA	NA	NA	Not plastid, SignalP negative
Non-plastid	CAMPEP_0189064198	N	0.131	NA	NA	NA	NA	NA	NA	NA	NA	NA	Not plastid, SignalP negative
Non-plastid	CAMPEP_0189069770	N	0.042	NA	NA	NA	NA	NA	NA	NA	NA	NA	Not plastid, SignalP negative
Non-plastid	CAMPEP_0189070412	N	0.073	NA	NA	NA	NA	NA	NA	NA	NA	NA	Not plastid, SignalP negative
Non-plastid	CAMPEP_0189070904	N	0.357	NA	NA	NA	NA	NA	NA	NA	NA	NA	Not plastid, SignalP negative
Non-plastid	CAMPEP_0189070976	N	0.026	NA	NA	NA	NA	NA	NA	NA	NA	NA	Not plastid, SignalP negative
Non-plastid	CAMPEP_0189071346	N	0.375	NA	NA	NA	NA	NA	NA	NA	NA	NA	Not plastid, SignalP negative
Non-plastid	CAMPEP_0189071586	Y	0.826	23	3.992667717	NPAAAYERKISVVTALLPPRGDGPS	23	3.992667717	NPAAAYERKISVVTALLPPRGDGPS	Y	0	0.976961756	Plastid, low confidence
Non-plastid	CAMPEP_0189072156	N	0.061	NA	NA	NA	NA	NA	NA	NA	NA	NA	Not plastid, SignalP negative
Non-plastid	CAMPEP_0189072260	N	0.096	NA	NA	NA	NA	NA	NA	NA	NA	NA	Not plastid, SignalP negative
Non-plastid	CAMPEP_0189074038	N	0.035	NA	NA	NA	NA	NA	NA	NA	NA	NA	Not plastid, SignalP negative
Non-plastid	CAMPEP_0189074856	N	0.133	NA	NA	NA	NA	NA	NA	NA	NA	NA	Not plastid, SignalP negative
Non-plastid	CAMPEP_0189078076	N	0.087	NA	NA	NA	NA	NA	NA	NA	NA	NA	Not plastid, SignalP negative
Non-plastid	CAMPEP_0189079300	N	0.227	NA	NA	NA	NA	NA	NA	NA	NA	NA	Not plastid, SignalP negative
Non-plastid	CAMPEP_0189080636	N	0.017	NA	NA	NA	NA	NA	NA	NA	NA	NA	Not plastid, SignalP negative
Non-plastid	CAMPEP_0189083436	N	0.054	NA	NA	NA	NA	NA	NA	NA	NA	NA	Not plastid, SignalP negative
Non-plastid	CAMPEP_0189086946	N	0.049	NA	NA	NA	NA	NA	NA	NA	NA	NA	Not plastid, SignalP negative
Non-plastid	CAMPEP_0189087148	N	0.155	NA	NA	NA	NA	NA	NA	NA	NA	NA	Not plastid, SignalP negative
Non-plastid	CAMPEP_0189088208	N	0.073	NA	NA	NA	NA	NA	NA	NA	NA	NA	Not plastid, SignalP negative
Non-plastid	CAMPEP_0189089026	N	0.121	NA	NA	NA	NA	NA	NA	NA	NA	NA	Not plastid, SignalP negative
Non-plastid	CAMPEP_0189090026	N	0.146	NA	NA	NA	NA	NA	NA	NA	NA	NA	Not plastid, SignalP negative
Non-plastid	CAMPEP_0189090082	N	0.038	NA	NA	NA	NA	NA	NA	NA	NA	NA	Not plastid, SignalP negative
Non-plastid	CAMPEP_0189095594	N	0.017	NA	NA	NA	NA	NA	NA	NA	NA	NA	Not plastid, SignalP negative
Non-plastid	CAMPEP_0189096154	N	0.112	NA	NA	NA	NA	NA	NA	NA	NA	NA	Not plastid, SignalP negative
Non-plastid	CAMPEP_0189096796	N	0.021	NA	NA	NA	NA	NA	NA	NA	NA	NA	Not plastid, SignalP negative
Non-plastid	CAMPEP_0189099530	Y	0.505	18	1.305522730	FLGLGRRMRTWQGIQQSLKEELPNA	16	1.319047308	TVFLGLGRRMRTWQGIQQSLKEELP	L	-2	0.770878056	Plastid, low confidence
Non-plastid	CAMPEP_0189099648	N	0.076	NA	NA	NA	NA	NA	NA	NA	NA	NA	Not plastid, SignalP negative
Non-plastid	CAMPEP_0189100106	N	0.278	NA	NA	NA	NA	NA	NA	NA	NA	NA	Not plastid, SignalP negative
Non-plastid	CAMPEP_0189100240	N	0.128	NA	NA	NA	NA	NA	NA	NA	NA	NA	Not plastid, SignalP negative
Non-plastid	CAMPEP_0189100540	N	0.213	NA	NA	NA	NA	NA	NA	NA	NA	NA	Not plastid, SignalP negative
Non-plastid	CAMPEP_0189101928	N	0.061	NA	NA	NA	NA	NA	NA	NA	NA	NA	Not plastid, SignalP negative
Non-plastid	CAMPEP_0189103640	N	0.165	NA	NA	NA	NA	NA	NA	NA	NA	NA	Not plastid, SignalP negative
Non-plastid	CAMPEP_0189104348	Y	0.857	28	1.819277120	SPTLSYNFSELIEAHAVDTYGEFVD	30	4.592962058	TLSYNFSELIEAHAVDTYGEFVDAN	F	2	4.100232363	Plastid, low confidence
Non-plastid	CAMPEP_0189104392	N	0.057	NA	NA	NA	NA	NA	NA	NA	NA	NA	Not plastid, SignalP negative
Non-plastid	CAMPEP_0189104634	N	0.156	NA	NA	NA	NA	NA	NA	NA	NA	NA	Not plastid, SignalP negative
Non-plastid	CAMPEP_0189106780	N	0.114	NA	NA	NA	NA	NA	NA	NA	NA	NA	Not plastid, SignalP negative
Non-plastid	CAMPEP_0189108652	N	0.054	NA	NA	NA	NA	NA	NA	NA	NA	NA	Not plastid, SignalP negative
Non-plastid	CAMPEP_0189110316	N	0.131	NA	NA	NA	NA	NA	NA	NA	NA	NA	Not plastid, SignalP negative
Non-plastid	CAMPEP_0189111260	N	0.160	NA	NA	NA	NA	NA	NA	NA	NA	NA	Not plastid, SignalP negative
Non-plastid	CAMPEP_0189112106	N	0.209	NA	NA	NA	NA	NA	NA	NA	NA	NA	Not plastid, SignalP negative
Non-plastid	CAMPEP_0189112380	N	0.093	NA	NA	NA	NA	NA	NA	NA	NA	NA	Not plastid, SignalP negative
Non-plastid	CAMPEP_0189113956	N	0.027	NA	NA	NA	NA	NA	NA	NA	NA	NA	Not plastid, SignalP negative
Non-plastid	CAMPEP_0189114100	N	0.161	NA	NA	NA	NA	NA	NA	NA	NA	NA	Not plastid, SignalP negative
Non-plastid	CAMPEP_0189114918	N	0.045	NA	NA	NA	NA	NA	NA	NA	NA	NA	Not plastid, SignalP negative
Non-plastid	CAMPEP_0189115106	N	0.072	NA	NA	NA	NA	NA	NA	NA	NA	NA	Not plastid, SignalP negative
Non-plastid	CAMPEP_0189115168	N	0.034	NA	NA	NA	NA	NA	NA	NA	NA	NA	Not plastid, SignalP negative
Non-plastid	CAMPEP_0189115492	N	0.073	NA	NA	NA	NA	NA	NA	NA	NA	NA	Not plastid, SignalP negative
Non-plastid	CAMPEP_0189116050	N	0.098	NA	NA	NA	NA	NA	NA	NA	NA	NA	Not plastid, SignalP negative
Non-plastid	CAMPEP_0189117098	N	0.370	NA	NA	NA	NA	NA	NA	NA	NA	NA	Not plastid, SignalP negative
Non-plastid	CAMPEP_0189117144	Y	0.670	21	1.483138508	VGIGGLEDKLCHLRTVAQALKTLNA	21	1.483138508	VGIGGLEDKLCHLRTVAQALKTLNA	L	0	0.912188568	Plastid, low confidence
Non-plastid	CAMPEP_0189118200	N	0.023	NA	NA	NA	NA	NA	NA	NA	NA	NA	Not plastid, SignalP negative
Non-plastid	CAMPEP_0189119322	N	0.049	NA	NA	NA	NA	NA	NA	NA	NA	NA	Not plastid, SignalP negative
Non-plastid	CAMPEP_0189120562	N	0.151	NA	NA	NA	NA	NA	NA	NA	NA	NA	Not plastid, SignalP negative
Non-plastid	CAMPEP_0189120796	N	0.071	NA	NA	NA	NA	NA	NA	NA	NA	NA	Not plastid, SignalP negative
Non-plastid	CAMPEP_0189122594	N	0.056	NA	NA	NA	NA	NA	NA	NA	NA	NA	Not plastid, SignalP negative
Non-plastid	CAMPEP_0189122918	N	0.055	NA	NA	NA	NA	NA	NA	NA	NA	NA	Not plastid, SignalP negative
Non-plastid	CAMPEP_0189123102	N	0.074	NA	NA	NA	NA	NA	NA	NA	NA	NA	Not plastid, SignalP negative
Non-plastid	CAMPEP_0189124190	N	0.051	NA	NA	NA	NA	NA	NA	NA	NA	NA	Not plastid, SignalP negative
Non-plastid	CAMPEP_0189126026	N	0.078	NA	NA	NA	NA	NA	NA	NA	NA	NA	Not plastid, SignalP negative
Non-plastid	CAMPEP_0189129816	N	0.082	NA	NA	NA	NA	NA	NA	NA	NA	NA	Not plastid, SignalP negative
Non-plastid	CAMPEP_0189130786	N	0.160	NA	NA	NA	NA	NA	NA	NA	NA	NA	Not plastid, SignalP negative
Non-plastid	CAMPEP_0189130910	N	0.028	NA	NA	NA	NA	NA	NA	NA	NA	NA	Not plastid, SignalP negative
Non-plastid	CAMPEP_0189130962	N	0.076	NA	NA	NA	NA	NA	NA	NA	NA	NA	Not plastid, SignalP negative
Non-plastid	CAMPEP_0189131690	N	0.060	NA	NA	NA	NA	NA	NA	NA	NA	NA	Not plastid, SignalP negative
Non-plastid	CAMPEP_0189132392	N	0.047	NA	NA	NA	NA	NA	NA	NA	NA	NA	Not plastid, SignalP negative
Non-plastid	CAMPEP_0189132424	N	0.070	NA	NA	NA	NA	NA	NA	NA	NA	NA	Not plastid, SignalP negative
Non-plastid	CAMPEP_0189132736	N	0.049	NA	NA	NA	NA	NA	NA	NA	NA	NA	Not plastid, SignalP negative
Non-plastid	CAMPEP_0189132920	N	0.113	NA	NA	NA	NA	NA	NA	NA	NA	NA	Not plastid, SignalP negative
Non-plastid	CAMPEP_0189136348	N	0.013	NA	NA	NA	NA	NA	NA	NA	NA	NA	Not plastid, SignalP negative
Non-plastid	CAMPEP_0189140320	N	0.098	NA	NA	NA	NA	NA	NA	NA	NA	NA	Not plastid, SignalP negative
Non-plastid	CAMPEP_0189141476	N	0.038	NA	NA	NA	NA	NA	NA	NA	NA	NA	Not plastid, SignalP negative
Non-plastid	CAMPEP_0189142802	Y	0.494	41	7.017902619	SCAMAFDGSVAAWYAAMVNGSLIIG	41	7.017902619	SCAMAFDGSVAAWYAAMVNGSLIIG	F	0	3.940764681	Plastid, high confidence
Non-plastid	CAMPEP_0189144120	N	0.015	NA	NA	NA	NA	NA	NA	NA	NA	NA	Not plastid, SignalP negative
Non-plastid	CAMPEP_0189145736	N	0.345	NA	NA	NA	NA	NA	NA	NA	NA	NA	Not plastid, SignalP negative
Non-plastid	CAMPEP_0189148126	N	0.227	NA	NA	NA	NA	NA	NA	NA	NA	NA	Not plastid, SignalP negative
Non-plastid	CAMPEP_0189148612	N	0.264	NA	NA	NA	NA	NA	NA	NA	NA	NA	Not plastid, SignalP negative
Non-plastid	CAMPEP_0189149162	N	0.297	NA	NA	NA	NA	NA	NA	NA	NA	NA	Not plastid, SignalP negative
Non-plastid	CAMPEP_0189149288	N	0.157	NA	NA	NA	NA	NA	NA	NA	NA	NA	Not plastid, SignalP negative
Non-plastid	CAMPEP_0189149576	N	0.060	NA	NA	NA	NA	NA	NA	NA	NA	NA	Not plastid, SignalP negative
Non-plastid	CAMPEP_0189150560	N	0.178	NA	NA	NA	NA	NA	NA	NA	NA	NA	Not plastid, SignalP negative
Non-plastid	CAMPEP_0189152514	Y	0.838	17	1.952972853	CLAAGNRIQYLSLYPDKFQSEPPPS	15	3.197304174	LWCLAAGNRIQYLSLYPDKFQSEPP	No	-2	0.774471699	Not plastid, SignalP positive
Non-plastid	CAMPEP_0189152864	N	0.089	NA	NA	NA	NA	NA	NA	NA	NA	NA	Not plastid, SignalP negative
Non-plastid	CAMPEP_0189153274	N	0.031	NA	NA	NA	NA	NA	NA	NA	NA	NA	Not plastid, SignalP negative
Non-plastid	CAMPEP_0189154680	Y	0.583	45	2.134396601	AVASGEEGTCSAEGGETVYGVTGIT	43	3.598773579	FLAVASGEEGTCSAEGGETVYGVTG	No	-2	0.621646695	Not plastid, SignalP positive
Non-plastid	CAMPEP_0189154802	N	0.035	NA	NA	NA	NA	NA	NA	NA	NA	NA	Not plastid, SignalP negative
Non-plastid	CAMPEP_0189154804	N	0.043	NA	NA	NA	NA	NA	NA	NA	NA	NA	Not plastid, SignalP negative
Non-plastid	CAMPEP_0189155448	N	0.113	NA	NA	NA	NA	NA	NA	NA	NA	NA	Not plastid, SignalP negative
Non-plastid	CAMPEP_0189155502	N	0.060	NA	NA	NA	NA	NA	NA	NA	NA	NA	Not plastid, SignalP negative
Non-plastid	CAMPEP_0189155928	N	0.051	NA	NA	NA	NA	NA	NA	NA	NA	NA	Not plastid, SignalP negative
Non-plastid	CAMPEP_0189156280	N	0.199	NA	NA	NA	NA	NA	NA	NA	NA	NA	Not plastid, SignalP negative
Non-plastid	CAMPEP_0189156934	N	0.045	NA	NA	NA	NA	NA	NA	NA	NA	NA	Not plastid, SignalP negative
Non-plastid	CAMPEP_0189157754	N	0.224	NA	NA	NA	NA	NA	NA	NA	NA	NA	Not plastid, SignalP negative
Non-plastid	CAMPEP_0189158774	N	0.264	NA	NA	NA	NA	NA	NA	NA	NA	NA	Not plastid, SignalP negative
Non-plastid	CAMPEP_0189159206	N	0.299	NA	NA	NA	NA	NA	NA	NA	NA	NA	Not plastid, SignalP negative
Non-plastid	CAMPEP_0189160250	N	0.307	NA	NA	NA	NA	NA	NA	NA	NA	NA	Not plastid, SignalP negative
Non-plastid	CAMPEP_0189160390	N	0.119	NA	NA	NA	NA	NA	NA	NA	NA	NA	Not plastid, SignalP negative
Non-plastid	CAMPEP_0189161240	N	0.296	NA	NA	NA	NA	NA	NA	NA	NA	NA	Not plastid, SignalP negative
Non-plastid	CAMPEP_0189161436	N	0.231	NA	NA	NA	NA	NA	NA	NA	NA	NA	Not plastid, SignalP negative
Non-plastid	CAMPEP_0189161534	Y	0.436	26	3.669202116	KRTAARTITTTKIGDYEVFDHSYDA	26	3.669202116	KRTAARTITTTKIGDYEVFDHSYDA	No	0	0.915579230	Not plastid, SignalP positive
Non-plastid	CAMPEP_0189161808	N	0.138	NA	NA	NA	NA	NA	NA	NA	NA	NA	Not plastid, SignalP negative
Non-plastid	CAMPEP_0189162086	N	0.234	NA	NA	NA	NA	NA	NA	NA	NA	NA	Not plastid, SignalP negative
Non-plastid	CAMPEP_0189162144	N	0.213	NA	NA	NA	NA	NA	NA	NA	NA	NA	Not plastid, SignalP negative
Non-plastid	CAMPEP_0189162782	N	0.181	NA	NA	NA	NA	NA	NA	NA	NA	NA	Not plastid, SignalP negative
Non-plastid	CAMPEP_0189163032	N	0.106	NA	NA	NA	NA	NA	NA	NA	NA	NA	Not plastid, SignalP negative
Non-plastid	CAMPEP_0189163146	N	0.052	NA	NA	NA	NA	NA	NA	NA	NA	NA	Not plastid, SignalP negative
Non-plastid	CAMPEP_0189163278	N	0.020	NA	NA	NA	NA	NA	NA	NA	NA	NA	Not plastid, SignalP negative
Non-plastid	CAMPEP_0189163636	N	0.032	NA	NA	NA	NA	NA	NA	NA	NA	NA	Not plastid, SignalP negative
Non-plastid	CAMPEP_0189163914	N	0.045	NA	NA	NA	NA	NA	NA	NA	NA	NA	Not plastid, SignalP negative
Non-plastid	CAMPEP_0189164556	N	0.070	NA	NA	NA	NA	NA	NA	NA	NA	NA	Not plastid, SignalP negative
Non-plastid	CAMPEP_0189164578	N	0.048	NA	NA	NA	NA	NA	NA	NA	NA	NA	Not plastid, SignalP negative
Non-plastid	CAMPEP_0189164890	N	0.044	NA	NA	NA	NA	NA	NA	NA	NA	NA	Not plastid, SignalP negative
Non-plastid	CAMPEP_0189165080	N	0.058	NA	NA	NA	NA	NA	NA	NA	NA	NA	Not plastid, SignalP negative
Non-plastid	CAMPEP_0189165242	N	0.023	NA	NA	NA	NA	NA	NA	NA	NA	NA	Not plastid, SignalP negative
Non-plastid	CAMPEP_0189165870	N	0.059	NA	NA	NA	NA	NA	NA	NA	NA	NA	Not plastid, SignalP negative
Non-plastid	CAMPEP_0189165960	N	0.229	NA	NA	NA	NA	NA	NA	NA	NA	NA	Not plastid, SignalP negative
Non-plastid	CAMPEP_0189166810	N	0.058	NA	NA	NA	NA	NA	NA	NA	NA	NA	Not plastid, SignalP negative
Non-plastid	CAMPEP_0189167794	N	0.053	NA	NA	NA	NA	NA	NA	NA	NA	NA	Not plastid, SignalP negative
Non-plastid	CAMPEP_0189168022	N	0.343	NA	NA	NA	NA	NA	NA	NA	NA	NA	Not plastid, SignalP negative
Non-plastid	CAMPEP_0189168366	N	0.156	NA	NA	NA	NA	NA	NA	NA	NA	NA	Not plastid, SignalP negative
Non-plastid	CAMPEP_0189168382	N	0.348	NA	NA	NA	NA	NA	NA	NA	NA	NA	Not plastid, SignalP negative
Non-plastid	CAMPEP_0189168498	Y	0.705	21	3.669919610	VGVLAANIRSPLEADNAVLESPPGL	21	3.669919610	VGVLAANIRSPLEADNAVLESPPGL	No	0	0.932788503	Not plastid, SignalP positive
Non-plastid	CAMPEP_0189169018	Y	0.589	20	3.777302253	NWSFASVSTTVQEMASRIFTLQGHI	18	5.327920467	VLNWSFASVSTTVQEMASRIFTLQG	F	-2	4.824483146	Plastid, low confidence
Non-plastid	CAMPEP_0189169490	N	0.042	NA	NA	NA	NA	NA	NA	NA	NA	NA	Not plastid, SignalP negative
Non-plastid	CAMPEP_0189170406	N	0.040	NA	NA	NA	NA	NA	NA	NA	NA	NA	Not plastid, SignalP negative
Non-plastid	CAMPEP_0189171096	N	0.271	NA	NA	NA	NA	NA	NA	NA	NA	NA	Not plastid, SignalP negative
Non-plastid	CAMPEP_0189172280	Y	0.535	30	1.998411774	CLSAGLVEKHESAAPVLARLLRGPG	29	3.449826851	PCLSAGLVEKHESAAPVLARLLRGP	No	-1	0.871220019	Not plastid, SignalP positive
Non-plastid	CAMPEP_0189172688	N	0.035	NA	NA	NA	NA	NA	NA	NA	NA	NA	Not plastid, SignalP negative
Non-plastid	CAMPEP_0189173318	N	0.292	NA	NA	NA	NA	NA	NA	NA	NA	NA	Not plastid, SignalP negative
Non-plastid	CAMPEP_0189173816	N	0.050	NA	NA	NA	NA	NA	NA	NA	NA	NA	Not plastid, SignalP negative
Non-plastid	CAMPEP_0189174406	N	0.200	NA	NA	NA	NA	NA	NA	NA	NA	NA	Not plastid, SignalP negative
Non-plastid	CAMPEP_0189174446	N	0.065	NA	NA	NA	NA	NA	NA	NA	NA	NA	Not plastid, SignalP negative
Non-plastid	CAMPEP_0189174744	N	0.013	NA	NA	NA	NA	NA	NA	NA	NA	NA	Not plastid, SignalP negative
Non-plastid	CAMPEP_0189175032	N	0.177	NA	NA	NA	NA	NA	NA	NA	NA	NA	Not plastid, SignalP negative
Non-plastid	CAMPEP_0189175038	N	0.042	NA	NA	NA	NA	NA	NA	NA	NA	NA	Not plastid, SignalP negative
Non-plastid	CAMPEP_0189175386	N	0.194	NA	NA	NA	NA	NA	NA	NA	NA	NA	Not plastid, SignalP negative
Non-plastid	CAMPEP_0189316896	N	0.033	NA	NA	NA	NA	NA	NA	NA	NA	NA	Not plastid, SignalP negative
Non-plastid	CAMPEP_0189318096	N	0.230	NA	NA	NA	NA	NA	NA	NA	NA	NA	Not plastid, SignalP negative
Non-plastid	CAMPEP_0189318190	N	0.072	NA	NA	NA	NA	NA	NA	NA	NA	NA	Not plastid, SignalP negative
Non-plastid	CAMPEP_0189318666	N	0.094	NA	NA	NA	NA	NA	NA	NA	NA	NA	Not plastid, SignalP negative
Non-plastid	CAMPEP_0189318896	N	0.102	NA	NA	NA	NA	NA	NA	NA	NA	NA	Not plastid, SignalP negative
Non-plastid	CAMPEP_0189320180	N	0.277	NA	NA	NA	NA	NA	NA	NA	NA	NA	Not plastid, SignalP negative
Non-plastid	CAMPEP_0189320220	N	0.222	NA	NA	NA	NA	NA	NA	NA	NA	NA	Not plastid, SignalP negative
Non-plastid	CAMPEP_0189321322	N	0.017	NA	NA	NA	NA	NA	NA	NA	NA	NA	Not plastid, SignalP negative
Non-plastid	CAMPEP_0189321400	N	0.046	NA	NA	NA	NA	NA	NA	NA	NA	NA	Not plastid, SignalP negative
Non-plastid	CAMPEP_0189322160	N	0.032	NA	NA	NA	NA	NA	NA	NA	NA	NA	Not plastid, SignalP negative
Non-plastid	CAMPEP_0189322246	N	0.075	NA	NA	NA	NA	NA	NA	NA	NA	NA	Not plastid, SignalP negative
Non-plastid	CAMPEP_0189322394	N	0.028	NA	NA	NA	NA	NA	NA	NA	NA	NA	Not plastid, SignalP negative
Non-plastid	CAMPEP_0189322854	N	0.031	NA	NA	NA	NA	NA	NA	NA	NA	NA	Not plastid, SignalP negative
Non-plastid	CAMPEP_0189323284	N	0.214	NA	NA	NA	NA	NA	NA	NA	NA	NA	Not plastid, SignalP negative
Non-plastid	CAMPEP_0189323528	N	0.043	NA	NA	NA	NA	NA	NA	NA	NA	NA	Not plastid, SignalP negative
Non-plastid	CAMPEP_0189324232	N	0.060	NA	NA	NA	NA	NA	NA	NA	NA	NA	Not plastid, SignalP negative
Non-plastid	CAMPEP_0189324412	N	0.046	NA	NA	NA	NA	NA	NA	NA	NA	NA	Not plastid, SignalP negative
Non-plastid	CAMPEP_0189325584	N	0.047	NA	NA	NA	NA	NA	NA	NA	NA	NA	Not plastid, SignalP negative
Non-plastid	CAMPEP_0189326628	Y	0.632	18	3.558575170	RARLAQPALNRCARAYSSTLKWNPD	18	3.558575170	RARLAQPALNRCARAYSSTLKWNPD	No	0	1.140356459	Not plastid, SignalP positive
Non-plastid	CAMPEP_0189327536	N	0.288	NA	NA	NA	NA	NA	NA	NA	NA	NA	Not plastid, SignalP negative
Non-plastid	CAMPEP_0189327592	N	0.014	NA	NA	NA	NA	NA	NA	NA	NA	NA	Not plastid, SignalP negative
Non-plastid	CAMPEP_0189327618	N	0.216	NA	NA	NA	NA	NA	NA	NA	NA	NA	Not plastid, SignalP negative
Non-plastid	CAMPEP_0189328544	N	0.043	NA	NA	NA	NA	NA	NA	NA	NA	NA	Not plastid, SignalP negative
Non-plastid	CAMPEP_0189329236	N	0.036	NA	NA	NA	NA	NA	NA	NA	NA	NA	Not plastid, SignalP negative
Non-plastid	CAMPEP_0189329648	N	0.140	NA	NA	NA	NA	NA	NA	NA	NA	NA	Not plastid, SignalP negative
Non-plastid	CAMPEP_0189330022	N	0.164	NA	NA	NA	NA	NA	NA	NA	NA	NA	Not plastid, SignalP negative
Non-plastid	CAMPEP_0189330346	N	0.234	NA	NA	NA	NA	NA	NA	NA	NA	NA	Not plastid, SignalP negative
Non-plastid	CAMPEP_0189330494	N	0.247	NA	NA	NA	NA	NA	NA	NA	NA	NA	Not plastid, SignalP negative
Non-plastid	CAMPEP_0189330592	N	0.088	NA	NA	NA	NA	NA	NA	NA	NA	NA	Not plastid, SignalP negative
Non-plastid	CAMPEP_0189330972	N	0.136	NA	NA	NA	NA	NA	NA	NA	NA	NA	Not plastid, SignalP negative
Non-plastid	CAMPEP_0189331356	N	0.032	NA	NA	NA	NA	NA	NA	NA	NA	NA	Not plastid, SignalP negative
Non-plastid	CAMPEP_0189331938	N	0.073	NA	NA	NA	NA	NA	NA	NA	NA	NA	Not plastid, SignalP negative
Non-plastid	CAMPEP_0189332848	N	0.057	NA	NA	NA	NA	NA	NA	NA	NA	NA	Not plastid, SignalP negative
Non-plastid	CAMPEP_0189333426	N	0.084	NA	NA	NA	NA	NA	NA	NA	NA	NA	Not plastid, SignalP negative
Non-plastid	CAMPEP_0189333784	N	0.052	NA	NA	NA	NA	NA	NA	NA	NA	NA	Not plastid, SignalP negative
Non-plastid	CAMPEP_0189333834	N	0.105	NA	NA	NA	NA	NA	NA	NA	NA	NA	Not plastid, SignalP negative
Non-plastid	CAMPEP_0189333958	N	0.085	NA	NA	NA	NA	NA	NA	NA	NA	NA	Not plastid, SignalP negative
Non-plastid	CAMPEP_0189334084	N	0.336	NA	NA	NA	NA	NA	NA	NA	NA	NA	Not plastid, SignalP negative
Non-plastid	CAMPEP_0189335952	N	0.137	NA	NA	NA	NA	NA	NA	NA	NA	NA	Not plastid, SignalP negative
Non-plastid	CAMPEP_0189335962	N	0.038	NA	NA	NA	NA	NA	NA	NA	NA	NA	Not plastid, SignalP negative
Non-plastid	CAMPEP_0189336776	N	0.230	NA	NA	NA	NA	NA	NA	NA	NA	NA	Not plastid, SignalP negative
Non-plastid	CAMPEP_0189336874	N	0.121	NA	NA	NA	NA	NA	NA	NA	NA	NA	Not plastid, SignalP negative
Non-plastid	CAMPEP_0189337934	N	0.093	NA	NA	NA	NA	NA	NA	NA	NA	NA	Not plastid, SignalP negative
Non-plastid	CAMPEP_0189338264_	N	0.033	NA	NA	NA	NA	NA	NA	NA	NA	NA	Not plastid, SignalP negative
Non-plastid	CAMPEP_0189338974	N	0.026	NA	NA	NA	NA	NA	NA	NA	NA	NA	Not plastid, SignalP negative
Non-plastid	CAMPEP_0189339082	N	0.115	NA	NA	NA	NA	NA	NA	NA	NA	NA	Not plastid, SignalP negative
Non-plastid	CAMPEP_0189339148	N	0.427	NA	NA	NA	NA	NA	NA	NA	NA	NA	Not plastid, SignalP negative
Non-plastid	CAMPEP_0189340122	N	0.233	NA	NA	NA	NA	NA	NA	NA	NA	NA	Not plastid, SignalP negative
Non-plastid	CAMPEP_0189340188	N	0.050	NA	NA	NA	NA	NA	NA	NA	NA	NA	Not plastid, SignalP negative
Non-plastid	CAMPEP_0189340308	N	0.099	NA	NA	NA	NA	NA	NA	NA	NA	NA	Not plastid, SignalP negative
Non-plastid	CAMPEP_0189340734	N	0.040	NA	NA	NA	NA	NA	NA	NA	NA	NA	Not plastid, SignalP negative
Non-plastid	CAMPEP_0189341028	N	0.042	NA	NA	NA	NA	NA	NA	NA	NA	NA	Not plastid, SignalP negative
Non-plastid	CAMPEP_0189341680	N	0.290	NA	NA	NA	NA	NA	NA	NA	NA	NA	Not plastid, SignalP negative
Non-plastid	CAMPEP_0189341728	N	0.065	NA	NA	NA	NA	NA	NA	NA	NA	NA	Not plastid, SignalP negative
Non-plastid	CAMPEP_0189342234	N	0.101	NA	NA	NA	NA	NA	NA	NA	NA	NA	Not plastid, SignalP negative
Non-plastid	CAMPEP_0189342524	N	0.185	NA	NA	NA	NA	NA	NA	NA	NA	NA	Not plastid, SignalP negative
Non-plastid	CAMPEP_0189342854	N	0.051	NA	NA	NA	NA	NA	NA	NA	NA	NA	Not plastid, SignalP negative
Non-plastid	CAMPEP_0189343562	Y	0.494	22	1.953696793	GETSSNDVIVAVSNDLRAVAQRQSQ	22	1.953696793	GETSSNDVIVAVSNDLRAVAQRQSQ	No	0	0.914304092	Not plastid, SignalP positive
Non-plastid	CAMPEP_0189343862	N	0.106	NA	NA	NA	NA	NA	NA	NA	NA	NA	Not plastid, SignalP negative
Non-plastid	CAMPEP_0189344542	N	0.149	NA	NA	NA	NA	NA	NA	NA	NA	NA	Not plastid, SignalP negative
Non-plastid	CAMPEP_0189344712	N	0.084	NA	NA	NA	NA	NA	NA	NA	NA	NA	Not plastid, SignalP negative
Non-plastid	CAMPEP_0189345338	N	0.014	NA	NA	NA	NA	NA	NA	NA	NA	NA	Not plastid, SignalP negative
Non-plastid	CAMPEP_0189345588	N	0.152	NA	NA	NA	NA	NA	NA	NA	NA	NA	Not plastid, SignalP negative
Non-plastid	CAMPEP_0189345864	N	0.234	NA	NA	NA	NA	NA	NA	NA	NA	NA	Not plastid, SignalP negative
Non-plastid	CAMPEP_0189346098	N	0.335	NA	NA	NA	NA	NA	NA	NA	NA	NA	Not plastid, SignalP negative
Non-plastid	CAMPEP_0189346234	N	0.039	NA	NA	NA	NA	NA	NA	NA	NA	NA	Not plastid, SignalP negative
Non-plastid	CAMPEP_0189346370	N	0.066	NA	NA	NA	NA	NA	NA	NA	NA	NA	Not plastid, SignalP negative
Non-plastid	CAMPEP_0189346686	N	0.027	NA	NA	NA	NA	NA	NA	NA	NA	NA	Not plastid, SignalP negative
Non-plastid	CAMPEP_0189346736	N	0.036	NA	NA	NA	NA	NA	NA	NA	NA	NA	Not plastid, SignalP negative
Non-plastid	CAMPEP_0189347472	N	0.020	NA	NA	NA	NA	NA	NA	NA	NA	NA	Not plastid, SignalP negative
Non-plastid	CAMPEP_0189347504	N	0.034	NA	NA	NA	NA	NA	NA	NA	NA	NA	Not plastid, SignalP negative
Non-plastid	CAMPEP_0189347666	N	0.026	NA	NA	NA	NA	NA	NA	NA	NA	NA	Not plastid, SignalP negative
Non-plastid	CAMPEP_0189348270	N	0.089	NA	NA	NA	NA	NA	NA	NA	NA	NA	Not plastid, SignalP negative
Non-plastid	CAMPEP_0189348848	N	0.074	NA	NA	NA	NA	NA	NA	NA	NA	NA	Not plastid, SignalP negative
Non-plastid	CAMPEP_0189348870	N	0.086	NA	NA	NA	NA	NA	NA	NA	NA	NA	Not plastid, SignalP negative
Non-plastid	CAMPEP_0189349176	N	0.017	NA	NA	NA	NA	NA	NA	NA	NA	NA	Not plastid, SignalP negative
Non-plastid	CAMPEP_0189349352	N	0.167	NA	NA	NA	NA	NA	NA	NA	NA	NA	Not plastid, SignalP negative
Non-plastid	CAMPEP_0189349462	N	0.059	NA	NA	NA	NA	NA	NA	NA	NA	NA	Not plastid, SignalP negative
Non-plastid	CAMPEP_0189349866	N	0.140	NA	NA	NA	NA	NA	NA	NA	NA	NA	Not plastid, SignalP negative
Non-plastid	CAMPEP_0189350150	N	0.277	NA	NA	NA	NA	NA	NA	NA	NA	NA	Not plastid, SignalP negative
Non-plastid	CAMPEP_0189350170	N	0.292	NA	NA	NA	NA	NA	NA	NA	NA	NA	Not plastid, SignalP negative
Non-plastid	CAMPEP_0189350186	N	0.080	NA	NA	NA	NA	NA	NA	NA	NA	NA	Not plastid, SignalP negative
Non-plastid	CAMPEP_0189350468	N	0.189	NA	NA	NA	NA	NA	NA	NA	NA	NA	Not plastid, SignalP negative
Non-plastid	CAMPEP_0189350884	Y	0.775	41	4.494508291	GAAEAAVVNSTSTPVAKVVNLLRSL	41	4.494508291	GAAEAAVVNSTSTPVAKVVNLLRSL	No	0	1.374778311	Not plastid, SignalP positive
Non-plastid	CAMPEP_0189350888	N	0.266	NA	NA	NA	NA	NA	NA	NA	NA	NA	Not plastid, SignalP negative
Non-plastid	CAMPEP_0189350892	N	0.307	NA	NA	NA	NA	NA	NA	NA	NA	NA	Not plastid, SignalP negative
Non-plastid	CAMPEP_0189351450	N	0.360	NA	NA	NA	NA	NA	NA	NA	NA	NA	Not plastid, SignalP negative
Non-plastid	CAMPEP_0189352688	N	0.056	NA	NA	NA	NA	NA	NA	NA	NA	NA	Not plastid, SignalP negative
Non-plastid	CAMPEP_0189352714	N	0.047	NA	NA	NA	NA	NA	NA	NA	NA	NA	Not plastid, SignalP negative
Non-plastid	CAMPEP_0189352894	N	0.050	NA	NA	NA	NA	NA	NA	NA	NA	NA	Not plastid, SignalP negative
Non-plastid	CAMPEP_0189353404	N	0.096	NA	NA	NA	NA	NA	NA	NA	NA	NA	Not plastid, SignalP negative
Non-plastid	CAMPEP_0189354080	N	0.079	NA	NA	NA	NA	NA	NA	NA	NA	NA	Not plastid, SignalP negative
Non-plastid	CAMPEP_0189354212	N	0.012	NA	NA	NA	NA	NA	NA	NA	NA	NA	Not plastid, SignalP negative
Non-plastid	CAMPEP_0189354438	N	0.054	NA	NA	NA	NA	NA	NA	NA	NA	NA	Not plastid, SignalP negative
Non-plastid	CAMPEP_0189354454	N	0.021	NA	NA	NA	NA	NA	NA	NA	NA	NA	Not plastid, SignalP negative
Non-plastid	CAMPEP_0189354594_	N	0.427	NA	NA	NA	NA	NA	NA	NA	NA	NA	Not plastid, SignalP negative
Non-plastid	CAMPEP_0189355030	N	0.090	NA	NA	NA	NA	NA	NA	NA	NA	NA	Not plastid, SignalP negative
Non-plastid	CAMPEP_0189356628	N	0.332	NA	NA	NA	NA	NA	NA	NA	NA	NA	Not plastid, SignalP negative
Non-plastid	CAMPEP_0189358836	N	0.104	NA	NA	NA	NA	NA	NA	NA	NA	NA	Not plastid, SignalP negative
Non-plastid	CAMPEP_0189359368	N	0.060	NA	NA	NA	NA	NA	NA	NA	NA	NA	Not plastid, SignalP negative
Non-plastid	CAMPEP_0189359520	N	0.271	NA	NA	NA	NA	NA	NA	NA	NA	NA	Not plastid, SignalP negative
Non-plastid	CAMPEP_0189360180	Y	0.616	18	2.480396471	PAALSWKEMACAIAARRSIRRVSLS	16	3.740013261	ISPAALSWKEMACAIAARRSIRRVS	L	-2	1.028969545	Plastid, low confidence
Non-plastid	CAMPEP_0189360356	N	0.103	NA	NA	NA	NA	NA	NA	NA	NA	NA	Not plastid, SignalP negative
Non-plastid	CAMPEP_0189360810	N	0.265	NA	NA	NA	NA	NA	NA	NA	NA	NA	Not plastid, SignalP negative
Non-plastid	CAMPEP_0189362374_	Y	0.469	18	1.305522730	FLGLGRRMRTWQGIQQSLKEELPNA	16	1.319047308	TVFLGLGRRMRTWQGIQQSLKEELP	L	-2	0.770878056	Plastid, low confidence
Non-plastid	CAMPEP_0189363396	N	0.071	NA	NA	NA	NA	NA	NA	NA	NA	NA	Not plastid, SignalP negative
Non-plastid	CAMPEP_0189364960	N	0.149	NA	NA	NA	NA	NA	NA	NA	NA	NA	Not plastid, SignalP negative
Non-plastid	CAMPEP_0189365350	N	0.146	NA	NA	NA	NA	NA	NA	NA	NA	NA	Not plastid, SignalP negative
Non-plastid	CAMPEP_0189365450	N	0.089	NA	NA	NA	NA	NA	NA	NA	NA	NA	Not plastid, SignalP negative
Non-plastid	CAMPEP_0189365660	N	0.077	NA	NA	NA	NA	NA	NA	NA	NA	NA	Not plastid, SignalP negative
Non-plastid	CAMPEP_0189365710	N	0.055	NA	NA	NA	NA	NA	NA	NA	NA	NA	Not plastid, SignalP negative
Non-plastid	CAMPEP_0189366468	N	0.273	NA	NA	NA	NA	NA	NA	NA	NA	NA	Not plastid, SignalP negative
Non-plastid	CAMPEP_0189366656	N	0.288	NA	NA	NA	NA	NA	NA	NA	NA	NA	Not plastid, SignalP negative
Non-plastid	CAMPEP_0189367428	N	0.104	NA	NA	NA	NA	NA	NA	NA	NA	NA	Not plastid, SignalP negative
Non-plastid	CAMPEP_0189367536	N	0.051	NA	NA	NA	NA	NA	NA	NA	NA	NA	Not plastid, SignalP negative
Non-plastid	CAMPEP_0189367548	N	0.280	NA	NA	NA	NA	NA	NA	NA	NA	NA	Not plastid, SignalP negative
Non-plastid	CAMPEP_0189368328	N	0.112	NA	NA	NA	NA	NA	NA	NA	NA	NA	Not plastid, SignalP negative
Non-plastid	CAMPEP_0189371882	N	0.225	NA	NA	NA	NA	NA	NA	NA	NA	NA	Not plastid, SignalP negative
Non-plastid	CAMPEP_0189372854	N	0.251	NA	NA	NA	NA	NA	NA	NA	NA	NA	Not plastid, SignalP negative
Non-plastid	CAMPEP_0189372924	N	0.063	NA	NA	NA	NA	NA	NA	NA	NA	NA	Not plastid, SignalP negative
Non-plastid	CAMPEP_0189373578	N	0.149	NA	NA	NA	NA	NA	NA	NA	NA	NA	Not plastid, SignalP negative
Non-plastid	CAMPEP_0189374118	N	0.188	NA	NA	NA	NA	NA	NA	NA	NA	NA	Not plastid, SignalP negative
Non-plastid	CAMPEP_0189374332	N	0.264	NA	NA	NA	NA	NA	NA	NA	NA	NA	Not plastid, SignalP negative
Non-plastid	CAMPEP_0189375698	N	0.042	NA	NA	NA	NA	NA	NA	NA	NA	NA	Not plastid, SignalP negative
Non-plastid	CAMPEP_0189375964	N	0.144	NA	NA	NA	NA	NA	NA	NA	NA	NA	Not plastid, SignalP negative
Non-plastid	CAMPEP_0189376250	N	0.044	NA	NA	NA	NA	NA	NA	NA	NA	NA	Not plastid, SignalP negative
Non-plastid	CAMPEP_0189379336	N	0.038	NA	NA	NA	NA	NA	NA	NA	NA	NA	Not plastid, SignalP negative
Non-plastid	CAMPEP_0189379656	N	0.051	NA	NA	NA	NA	NA	NA	NA	NA	NA	Not plastid, SignalP negative
Non-plastid	CAMPEP_0189381056	Y	0.484	19	1.441063674	CAGHGYRAQVRSAEEDQNSQLKGLA	17	1.589273015	WTCAGHGYRAQVRSAEEDQNSQLKG	No	-2	0.873845264	Not plastid, SignalP positive
Non-plastid	CAMPEP_0189381100	N	0.261	NA	NA	NA	NA	NA	NA	NA	NA	NA	Not plastid, SignalP negative
Non-plastid	CAMPEP_0189381202	N	0.150	NA	NA	NA	NA	NA	NA	NA	NA	NA	Not plastid, SignalP negative
Non-plastid	CAMPEP_0189381290	N	0.127	NA	NA	NA	NA	NA	NA	NA	NA	NA	Not plastid, SignalP negative
Non-plastid	CAMPEP_0189382414	N	0.072	NA	NA	NA	NA	NA	NA	NA	NA	NA	Not plastid, SignalP negative
Non-plastid	CAMPEP_0189382634	N	0.244	NA	NA	NA	NA	NA	NA	NA	NA	NA	Not plastid, SignalP negative
Non-plastid	CAMPEP_0189382676_	N	0.076	NA	NA	NA	NA	NA	NA	NA	NA	NA	Not plastid, SignalP negative
Non-plastid	CAMPEP_0189382922	N	0.251	NA	NA	NA	NA	NA	NA	NA	NA	NA	Not plastid, SignalP negative
Non-plastid	CAMPEP_0189383260	Y	0.836	21	3.396994419	APSAAQDDDVKGPLVTHKVFFDIDI	21	3.396994419	APSAAQDDDVKGPLVTHKVFFDIDI	No	0	0.553596253	Not plastid, SignalP positive
Non-plastid	CAMPEP_0189384222	N	0.073	NA	NA	NA	NA	NA	NA	NA	NA	NA	Not plastid, SignalP negative
Non-plastid	CAMPEP_0189385640	N	0.049	NA	NA	NA	NA	NA	NA	NA	NA	NA	Not plastid, SignalP negative
Non-plastid	CAMPEP_0189385768_	N	0.021	NA	NA	NA	NA	NA	NA	NA	NA	NA	Not plastid, SignalP negative
Non-plastid	CAMPEP_0189386412	N	0.115	NA	NA	NA	NA	NA	NA	NA	NA	NA	Not plastid, SignalP negative
Non-plastid	CAMPEP_0189386652	N	0.148	NA	NA	NA	NA	NA	NA	NA	NA	NA	Not plastid, SignalP negative
Non-plastid	CAMPEP_0189386886	N	0.267	NA	NA	NA	NA	NA	NA	NA	NA	NA	Not plastid, SignalP negative
Non-plastid	CAMPEP_0189387436	N	0.193	NA	NA	NA	NA	NA	NA	NA	NA	NA	Not plastid, SignalP negative
Non-plastid	CAMPEP_0189389128	N	0.055	NA	NA	NA	NA	NA	NA	NA	NA	NA	Not plastid, SignalP negative
Non-plastid	CAMPEP_0189389608	N	0.052	NA	NA	NA	NA	NA	NA	NA	NA	NA	Not plastid, SignalP negative
Non-plastid	CAMPEP_0189389984	Y	0.606	24	3.567373642	GRSQALFKKSYRALIPMLAQTMPAK	25	4.477013025	RSQALFKKSYRALIPMLAQTMPAKH	F	1	4.041154580	Plastid, low confidence
Non-plastid	CAMPEP_0189390558	N	0.273	NA	NA	NA	NA	NA	NA	NA	NA	NA	Not plastid, SignalP negative
Non-plastid	CAMPEP_0189390762	N	0.239	NA	NA	NA	NA	NA	NA	NA	NA	NA	Not plastid, SignalP negative
Non-plastid	CAMPEP_0189390944	Y	0.767	17	3.954871373	PLSLAAMSLTDSQPLGVGGASSSTG	18	4.100540438	LSLAAMSLTDSQPLGVGGASSSTGV	No	1	1.337033093	Not plastid, SignalP positive
Non-plastid	CAMPEP_0189391022	N	0.051	NA	NA	NA	NA	NA	NA	NA	NA	NA	Not plastid, SignalP negative
Non-plastid	CAMPEP_0189391100	N	0.185	NA	NA	NA	NA	NA	NA	NA	NA	NA	Not plastid, SignalP negative
Non-plastid	CAMPEP_0189391114	N	0.207	NA	NA	NA	NA	NA	NA	NA	NA	NA	Not plastid, SignalP negative
Non-plastid	CAMPEP_0189391840	N	0.034	NA	NA	NA	NA	NA	NA	NA	NA	NA	Not plastid, SignalP negative
Non-plastid	CAMPEP_0189392010	N	0.050	NA	NA	NA	NA	NA	NA	NA	NA	NA	Not plastid, SignalP negative
Non-plastid	CAMPEP_0189392526	N	0.066	NA	NA	NA	NA	NA	NA	NA	NA	NA	Not plastid, SignalP negative
Non-plastid	CAMPEP_0189394472	N	0.315	NA	NA	NA	NA	NA	NA	NA	NA	NA	Not plastid, SignalP negative
Non-plastid	CAMPEP_0189395304	N	0.060	NA	NA	NA	NA	NA	NA	NA	NA	NA	Not plastid, SignalP negative
Non-plastid	CAMPEP_0189395448	Y	0.521	17	1.868334790	SVADGHCCICLESLDKDGLGRQSLP	15	3.454475747	SLSVADGHCCICLESLDKDGLGRQS	No	-2	0.618413392	Not plastid, SignalP positive
Non-plastid	CAMPEP_0189396370	N	0.075	NA	NA	NA	NA	NA	NA	NA	NA	NA	Not plastid, SignalP negative
Non-plastid	CAMPEP_0189397092	N	0.013	NA	NA	NA	NA	NA	NA	NA	NA	NA	Not plastid, SignalP negative
Non-plastid	CAMPEP_0189397106	N	0.119	NA	NA	NA	NA	NA	NA	NA	NA	NA	Not plastid, SignalP negative
Non-plastid	CAMPEP_0189399188	N	0.061	NA	NA	NA	NA	NA	NA	NA	NA	NA	Not plastid, SignalP negative
Non-plastid	CAMPEP_0189400602	N	0.016	NA	NA	NA	NA	NA	NA	NA	NA	NA	Not plastid, SignalP negative
Non-plastid	CAMPEP_0189400698	N	0.145	NA	NA	NA	NA	NA	NA	NA	NA	NA	Not plastid, SignalP negative
Non-plastid	CAMPEP_0189401092	N	0.112	NA	NA	NA	NA	NA	NA	NA	NA	NA	Not plastid, SignalP negative
Non-plastid	CAMPEP_0189402786	N	0.178	NA	NA	NA	NA	NA	NA	NA	NA	NA	Not plastid, SignalP negative
Non-plastid	CAMPEP_0189403516	N	0.324	NA	NA	NA	NA	NA	NA	NA	NA	NA	Not plastid, SignalP negative
Non-plastid	CAMPEP_0189404768	N	0.068	NA	NA	NA	NA	NA	NA	NA	NA	NA	Not plastid, SignalP negative
Non-plastid	CAMPEP_0189405516	N	0.158	NA	NA	NA	NA	NA	NA	NA	NA	NA	Not plastid, SignalP negative
Non-plastid	CAMPEP_0189406172	Y	0.454	17	3.777921511	RRVGALVLKPPQVHLQMPTTCPKAG	17	3.777921511	RRVGALVLKPPQVHLQMPTTCPKAG	L	0	1.180287774	Plastid, low confidence
Non-plastid	CAMPEP_0189406894	N	0.117	NA	NA	NA	NA	NA	NA	NA	NA	NA	Not plastid, SignalP negative
Non-plastid	CAMPEP_0189407594	N	0.085	NA	NA	NA	NA	NA	NA	NA	NA	NA	Not plastid, SignalP negative
Non-plastid	CAMPEP_0189407962	N	0.168	NA	NA	NA	NA	NA	NA	NA	NA	NA	Not plastid, SignalP negative
Non-plastid	CAMPEP_0189409910	N	0.017	NA	NA	NA	NA	NA	NA	NA	NA	NA	Not plastid, SignalP negative
Non-plastid	CAMPEP_0189416950	N	0.162	NA	NA	NA	NA	NA	NA	NA	NA	NA	Not plastid, SignalP negative
Non-plastid	CAMPEP_0189418038	N	0.049	NA	NA	NA	NA	NA	NA	NA	NA	NA	Not plastid, SignalP negative
Non-plastid	CAMPEP_0189418352	N	0.192	NA	NA	NA	NA	NA	NA	NA	NA	NA	Not plastid, SignalP negative
Non-plastid	CAMPEP_0189419858	N	0.029	NA	NA	NA	NA	NA	NA	NA	NA	NA	Not plastid, SignalP negative
Non-plastid	CAMPEP_0189421276	N	0.035	NA	NA	NA	NA	NA	NA	NA	NA	NA	Not plastid, SignalP negative
Non-plastid	CAMPEP_0189423370	Y	0.640	28	3.838914442	GTSMASTXDFANTQVHSEWLQHFQQ	28	3.838914442	GTSMASTXDFANTQVHSEWLQHFQQ	No	0	0.951233680	Not plastid, SignalP positive
Non-plastid	CAMPEP_0189423672	N	0.046	NA	NA	NA	NA	NA	NA	NA	NA	NA	Not plastid, SignalP negative
Non-plastid	CAMPEP_0189423822	N	0.051	NA	NA	NA	NA	NA	NA	NA	NA	NA	Not plastid, SignalP negative
Non-plastid	CAMPEP_0189424576	N	0.033	NA	NA	NA	NA	NA	NA	NA	NA	NA	Not plastid, SignalP negative
Non-plastid	CAMPEP_0189424622	N	0.423	NA	NA	NA	NA	NA	NA	NA	NA	NA	Not plastid, SignalP negative
Non-plastid	CAMPEP_0189424814	N	0.072	NA	NA	NA	NA	NA	NA	NA	NA	NA	Not plastid, SignalP negative
Non-plastid	CAMPEP_0189425554	N	0.216	NA	NA	NA	NA	NA	NA	NA	NA	NA	Not plastid, SignalP negative
Non-plastid	CAMPEP_0189425640	N	0.274	NA	NA	NA	NA	NA	NA	NA	NA	NA	Not plastid, SignalP negative
Non-plastid	CAMPEP_0189425672	N	0.106	NA	NA	NA	NA	NA	NA	NA	NA	NA	Not plastid, SignalP negative
Non-plastid	CAMPEP_0189426108	N	0.216	NA	NA	NA	NA	NA	NA	NA	NA	NA	Not plastid, SignalP negative
Non-plastid	CAMPEP_0189426350	N	0.040	NA	NA	NA	NA	NA	NA	NA	NA	NA	Not plastid, SignalP negative
Non-plastid	CAMPEP_0189426770	N	0.347	NA	NA	NA	NA	NA	NA	NA	NA	NA	Not plastid, SignalP negative
Non-plastid	CAMPEP_0189427636	N	0.277	NA	NA	NA	NA	NA	NA	NA	NA	NA	Not plastid, SignalP negative
Non-plastid	CAMPEP_0189429604_	N	0.041	NA	NA	NA	NA	NA	NA	NA	NA	NA	Not plastid, SignalP negative
Non-plastid	CAMPEP_0189429928	N	0.024	NA	NA	NA	NA	NA	NA	NA	NA	NA	Not plastid, SignalP negative
Non-plastid	CAMPEP_0189430204	N	0.059	NA	NA	NA	NA	NA	NA	NA	NA	NA	Not plastid, SignalP negative
Non-plastid	CAMPEP_0189430594	N	0.053	NA	NA	NA	NA	NA	NA	NA	NA	NA	Not plastid, SignalP negative
Non-plastid	CAMPEP_0189431768	N	0.094	NA	NA	NA	NA	NA	NA	NA	NA	NA	Not plastid, SignalP negative
Non-plastid	CAMPEP_0189432952	N	0.063	NA	NA	NA	NA	NA	NA	NA	NA	NA	Not plastid, SignalP negative
Non-plastid	CAMPEP_0189433702	N	0.073	NA	NA	NA	NA	NA	NA	NA	NA	NA	Not plastid, SignalP negative
Non-plastid	CAMPEP_0189434682	N	0.172	NA	NA	NA	NA	NA	NA	NA	NA	NA	Not plastid, SignalP negative
Non-plastid	CAMPEP_0189435106_	N	0.109	NA	NA	NA	NA	NA	NA	NA	NA	NA	Not plastid, SignalP negative
Non-plastid	CAMPEP_0189435342	Y	0.786	19	6.571154614	EQVAAFECDLVSNEKYFNFSNVWDA	19	6.571154614	EQVAAFECDLVSNEKYFNFSNVWDA	F	0	3.859078624	Plastid, high confidence
Non-plastid	CAMPEP_0189435400	N	0.075	NA	NA	NA	NA	NA	NA	NA	NA	NA	Not plastid, SignalP negative
Non-plastid	CAMPEP_0189435418	Y	0.523	20	3.879716865	GTLEALAGPDVETRLNVTGMVCDYA	20	3.879716865	GTLEALAGPDVETRLNVTGMVCDYA	L	0	1.184884145	Plastid, low confidence
Non-plastid	CAMPEP_0189437124	N	0.167	NA	NA	NA	NA	NA	NA	NA	NA	NA	Not plastid, SignalP negative
Non-plastid	CAMPEP_0189437302	N	0.053	NA	NA	NA	NA	NA	NA	NA	NA	NA	Not plastid, SignalP negative
Non-plastid	CAMPEP_0189438590	N	0.101	NA	NA	NA	NA	NA	NA	NA	NA	NA	Not plastid, SignalP negative
Non-plastid	CAMPEP_0189440952	N	0.016	NA	NA	NA	NA	NA	NA	NA	NA	NA	Not plastid, SignalP negative
Non-plastid	CAMPEP_0189441140_	N	0.218	NA	NA	NA	NA	NA	NA	NA	NA	NA	Not plastid, SignalP negative
Non-plastid	CAMPEP_0189441628	N	0.139	NA	NA	NA	NA	NA	NA	NA	NA	NA	Not plastid, SignalP negative
Non-plastid	CAMPEP_0189442036	N	0.056	NA	NA	NA	NA	NA	NA	NA	NA	NA	Not plastid, SignalP negative
Non-plastid	CAMPEP_0189442536	N	0.146	NA	NA	NA	NA	NA	NA	NA	NA	NA	Not plastid, SignalP negative
Non-plastid	CAMPEP_0189442676	N	0.244	NA	NA	NA	NA	NA	NA	NA	NA	NA	Not plastid, SignalP negative
Non-plastid	CAMPEP_0189443204	N	0.409	NA	NA	NA	NA	NA	NA	NA	NA	NA	Not plastid, SignalP negative
Non-plastid	CAMPEP_0189443532	N	0.040	NA	NA	NA	NA	NA	NA	NA	NA	NA	Not plastid, SignalP negative
Non-plastid	CAMPEP_0189444502	N	0.039	NA	NA	NA	NA	NA	NA	NA	NA	NA	Not plastid, SignalP negative
Non-plastid	CAMPEP_0189445430	Y	0.758	20	1.451053073	CVGQGRRLHGTPELRLEQRGANSLR	20	1.451053073	CVGQGRRLHGTPELRLEQRGANSLR	No	0	0.942655412	Not plastid, SignalP positive
Non-plastid	CAMPEP_0189448144	N	0.025	NA	NA	NA	NA	NA	NA	NA	NA	NA	Not plastid, SignalP negative
Non-plastid	CAMPEP_0189448294	N	0.141	NA	NA	NA	NA	NA	NA	NA	NA	NA	Not plastid, SignalP negative
Non-plastid	CAMPEP_0189450294	N	0.264	NA	NA	NA	NA	NA	NA	NA	NA	NA	Not plastid, SignalP negative
Non-plastid	CAMPEP_0189450596	Y	0.643	28	1.945634135	LQALGKDFDYFEMEVSAASKSKADC	30	4.396238212	ALGKDFDYFEMEVSAASKSKADCDR	F	2	4.113639681	Plastid, low confidence
Non-plastid	CAMPEP_0189451820	Y	0.433	30	3.785736451	ESVSATEEVKSKRTFKDNGAGVAFG	30	3.785736451	ESVSATEEVKSKRTFKDNGAGVAFG	No	0	0.653757099	Not plastid, SignalP positive
Non-plastid	CAMPEP_0189452240	Y	0.617	27	3.543717872	VQSHAKDLVTQNAFPDNLVQNFLNK	27	3.543717872	VQSHAKDLVTQNAFPDNLVQNFLNK	No	0	0.833869322	Not plastid, SignalP positive
Non-plastid	CAMPEP_0189454200	N	0.310	NA	NA	NA	NA	NA	NA	NA	NA	NA	Not plastid, SignalP negative
Non-plastid	CAMPEP_0189455466	N	0.168	NA	NA	NA	NA	NA	NA	NA	NA	NA	Not plastid, SignalP negative
Non-plastid	CAMPEP_0189456430	N	0.241	NA	NA	NA	NA	NA	NA	NA	NA	NA	Not plastid, SignalP negative
Non-plastid	CAMPEP_0189456824	N	0.051	NA	NA	NA	NA	NA	NA	NA	NA	NA	Not plastid, SignalP negative
Non-plastid	CAMPEP_0189456856	N	0.022	NA	NA	NA	NA	NA	NA	NA	NA	NA	Not plastid, SignalP negative
Non-plastid	CAMPEP_0189456886	N	0.116	NA	NA	NA	NA	NA	NA	NA	NA	NA	Not plastid, SignalP negative
Non-plastid	CAMPEP_0189457320	N	0.073	NA	NA	NA	NA	NA	NA	NA	NA	NA	Not plastid, SignalP negative
Non-plastid	CAMPEP_0189457340	N	0.039	NA	NA	NA	NA	NA	NA	NA	NA	NA	Not plastid, SignalP negative
Non-plastid	CAMPEP_0189459878	N	0.034	NA	NA	NA	NA	NA	NA	NA	NA	NA	Not plastid, SignalP negative
Non-plastid	CAMPEP_0189460484	N	0.127	NA	NA	NA	NA	NA	NA	NA	NA	NA	Not plastid, SignalP negative
Non-plastid	CAMPEP_0189460776	N	0.284	NA	NA	NA	NA	NA	NA	NA	NA	NA	Not plastid, SignalP negative
Non-plastid	CAMPEP_0189463356	N	0.111	NA	NA	NA	NA	NA	NA	NA	NA	NA	Not plastid, SignalP negative
Non-plastid	CAMPEP_0189466492	N	0.075	NA	NA	NA	NA	NA	NA	NA	NA	NA	Not plastid, SignalP negative
Non-plastid	CAMPEP_0189466564	N	0.266	NA	NA	NA	NA	NA	NA	NA	NA	NA	Not plastid, SignalP negative
Non-plastid	CAMPEP_0189466604	Y	0.643	28	2.038096840	SGTEGVSVVSYNLLGHHHWYWDSSW	28	2.038096840	SGTEGVSVVSYNLLGHHHWYWDSSW	No	0	1.029383654	Not plastid, SignalP positive
Non-plastid	CAMPEP_0189467086	Y	0.676	32	3.635892212	RAAWAAPDDLQPVHLWARAEVPLPG	30	3.824256812	SIRAAWAAPDDLQPVHLWARAEVPL	W	-2	1.251659614	Plastid, low confidence
Non-plastid	CAMPEP_0189467498	N	0.169	NA	NA	NA	NA	NA	NA	NA	NA	NA	Not plastid, SignalP negative
Non-plastid	CAMPEP_0189467574	N	0.110	NA	NA	NA	NA	NA	NA	NA	NA	NA	Not plastid, SignalP negative
Non-plastid	CAMPEP_0189468202	N	0.187	NA	NA	NA	NA	NA	NA	NA	NA	NA	Not plastid, SignalP negative
Non-plastid	CAMPEP_0189469556	N	0.144	NA	NA	NA	NA	NA	NA	NA	NA	NA	Not plastid, SignalP negative
Non-plastid	CAMPEP_0189478428	N	0.203	NA	NA	NA	NA	NA	NA	NA	NA	NA	Not plastid, SignalP negative
Non-plastid	CAMPEP_0189479682	N	0.118	NA	NA	NA	NA	NA	NA	NA	NA	NA	Not plastid, SignalP negative
Non-plastid	CAMPEP_0189479960	N	0.303	NA	NA	NA	NA	NA	NA	NA	NA	NA	Not plastid, SignalP negative
Non-plastid	CAMPEP_0189483658	N	0.053	NA	NA	NA	NA	NA	NA	NA	NA	NA	Not plastid, SignalP negative
Non-plastid	CAMPEP_0189483698	N	0.115	NA	NA	NA	NA	NA	NA	NA	NA	NA	Not plastid, SignalP negative
Non-plastid	CAMPEP_0189483914	N	0.056	NA	NA	NA	NA	NA	NA	NA	NA	NA	Not plastid, SignalP negative
Non-plastid	CAMPEP_0189484164	Y	0.599	45	2.134396601	AVASGEEGTCSAEGGETVYGVTGIT	43	3.598773579	FLAVASGEEGTCSAEGGETVYGVTG	No	-2	0.621646695	Not plastid, SignalP positive
Non-plastid	CAMPEP_0189485462	N	0.120	NA	NA	NA	NA	NA	NA	NA	NA	NA	Not plastid, SignalP negative
Non-plastid	CAMPEP_0189485696	N	0.077	NA	NA	NA	NA	NA	NA	NA	NA	NA	Not plastid, SignalP negative
Non-plastid	CAMPEP_0189487608	N	0.300	NA	NA	NA	NA	NA	NA	NA	NA	NA	Not plastid, SignalP negative
Non-plastid	CAMPEP_0189488038	N	0.036	NA	NA	NA	NA	NA	NA	NA	NA	NA	Not plastid, SignalP negative
Non-plastid	CAMPEP_0189488384_	N	0.045	NA	NA	NA	NA	NA	NA	NA	NA	NA	Not plastid, SignalP negative
Non-plastid	CAMPEP_0189488436	N	0.039	NA	NA	NA	NA	NA	NA	NA	NA	NA	Not plastid, SignalP negative
Non-plastid	CAMPEP_0189488500	N	0.044	NA	NA	NA	NA	NA	NA	NA	NA	NA	Not plastid, SignalP negative
Non-plastid	CAMPEP_0189488600	N	0.054	NA	NA	NA	NA	NA	NA	NA	NA	NA	Not plastid, SignalP negative
Non-plastid	CAMPEP_0189490370	N	0.017	NA	NA	NA	NA	NA	NA	NA	NA	NA	Not plastid, SignalP negative
Non-plastid	CAMPEP_0189490426	N	0.062	NA	NA	NA	NA	NA	NA	NA	NA	NA	Not plastid, SignalP negative
Non-plastid	CAMPEP_0189490814	N	0.024	NA	NA	NA	NA	NA	NA	NA	NA	NA	Not plastid, SignalP negative
Non-plastid	CAMPEP_0189491106	N	0.319	NA	NA	NA	NA	NA	NA	NA	NA	NA	Not plastid, SignalP negative
Non-plastid	CAMPEP_0189492332	N	0.046	NA	NA	NA	NA	NA	NA	NA	NA	NA	Not plastid, SignalP negative
Non-plastid	CAMPEP_0189492584	N	0.233	NA	NA	NA	NA	NA	NA	NA	NA	NA	Not plastid, SignalP negative
Non-plastid	CAMPEP_0189492612	N	0.090	NA	NA	NA	NA	NA	NA	NA	NA	NA	Not plastid, SignalP negative
Non-plastid	CAMPEP_0189492686	N	0.121	NA	NA	NA	NA	NA	NA	NA	NA	NA	Not plastid, SignalP negative
Non-plastid	CAMPEP_0189493254_	N	0.021	NA	NA	NA	NA	NA	NA	NA	NA	NA	Not plastid, SignalP negative
Non-plastid	CAMPEP_0189493546	N	0.120	NA	NA	NA	NA	NA	NA	NA	NA	NA	Not plastid, SignalP negative
Non-plastid	CAMPEP_0189493672	N	0.109	NA	NA	NA	NA	NA	NA	NA	NA	NA	Not plastid, SignalP negative
Non-plastid	CAMPEP_0189494466	N	0.198	NA	NA	NA	NA	NA	NA	NA	NA	NA	Not plastid, SignalP negative
Non-plastid	CAMPEP_0189494790	N	0.227	NA	NA	NA	NA	NA	NA	NA	NA	NA	Not plastid, SignalP negative
Non-plastid	CAMPEP_0189494806	N	0.083	NA	NA	NA	NA	NA	NA	NA	NA	NA	Not plastid, SignalP negative
Non-plastid	CAMPEP_0189495014	N	0.134	NA	NA	NA	NA	NA	NA	NA	NA	NA	Not plastid, SignalP negative
Non-plastid	CAMPEP_0189495074	N	0.101	NA	NA	NA	NA	NA	NA	NA	NA	NA	Not plastid, SignalP negative
Non-plastid	CAMPEP_0189495394	N	0.181	NA	NA	NA	NA	NA	NA	NA	NA	NA	Not plastid, SignalP negative
Non-plastid	CAMPEP_0189495444	N	0.040	NA	NA	NA	NA	NA	NA	NA	NA	NA	Not plastid, SignalP negative
Non-plastid	CAMPEP_0189495512	N	0.155	NA	NA	NA	NA	NA	NA	NA	NA	NA	Not plastid, SignalP negative
Non-plastid	CAMPEP_0189495544	N	0.076	NA	NA	NA	NA	NA	NA	NA	NA	NA	Not plastid, SignalP negative
Non-plastid	CAMPEP_0189495852	N	0.075	NA	NA	NA	NA	NA	NA	NA	NA	NA	Not plastid, SignalP negative
Non-plastid	CAMPEP_0189496538	N	0.071	NA	NA	NA	NA	NA	NA	NA	NA	NA	Not plastid, SignalP negative
Non-plastid	CAMPEP_0189496600	N	0.072	NA	NA	NA	NA	NA	NA	NA	NA	NA	Not plastid, SignalP negative
Non-plastid	CAMPEP_0189497068	N	0.070	NA	NA	NA	NA	NA	NA	NA	NA	NA	Not plastid, SignalP negative
Non-plastid	CAMPEP_0189497286	N	0.025	NA	NA	NA	NA	NA	NA	NA	NA	NA	Not plastid, SignalP negative
Non-plastid	CAMPEP_0189497692	N	0.023	NA	NA	NA	NA	NA	NA	NA	NA	NA	Not plastid, SignalP negative
Non-plastid	CAMPEP_0189499268	N	0.397	NA	NA	NA	NA	NA	NA	NA	NA	NA	Not plastid, SignalP negative
Non-plastid	CAMPEP_0189499468	Y	0.522	26	0.792890418	PEFLCDYHFSFCDIIPIPCVQIRNL	27	0.832020349	EFLCDYHFSFCDIIPIPCVQIRNLI	Y	1	0.779126349	Plastid, low confidence
Non-plastid	CAMPEP_0189499652	N	0.230	NA	NA	NA	NA	NA	NA	NA	NA	NA	Not plastid, SignalP negative
Non-plastid	CAMPEP_0189500378	N	0.034	NA	NA	NA	NA	NA	NA	NA	NA	NA	Not plastid, SignalP negative
Non-plastid	CAMPEP_0189501260	N	0.058	NA	NA	NA	NA	NA	NA	NA	NA	NA	Not plastid, SignalP negative
Non-plastid	CAMPEP_0189501718	N	0.096	NA	NA	NA	NA	NA	NA	NA	NA	NA	Not plastid, SignalP negative
Non-plastid	CAMPEP_0189502032	Y	0.440	28	3.669202116	KRTAARTITTTKIGDYEVFDHSYDA	28	3.669202116	KRTAARTITTTKIGDYEVFDHSYDA	No	0	0.915579230	Not plastid, SignalP positive
Plastid	CAMPEP_0188844330	N	0.045	NA	NA	NA	NA	NA	NA	NA	NA	NA	Not plastid, SignalP negative
Plastid	CAMPEP_0188852168	Y	0.660	21	7.994184164	DPASAFSFTAPAVGKAISSSTTTSS	21	7.994184164	DPASAFSFTAPAVGKAISSSTTTSS	F	0	4.870053536	Plastid, high confidence
Plastid	CAMPEP_0188853536	Y	0.694	18	3.845448903	LVGHARRLQTAAVQAQSSPSANSQM	18	3.845448903	LVGHARRLQTAAVQAQSSPSANSQM	No	0	1.371360479	Not plastid, SignalP positive
Plastid	CAMPEP_0188853878	N	0.220	NA	NA	NA	NA	NA	NA	NA	NA	NA	Not plastid, SignalP negative
Plastid	CAMPEP_0188854000	N	0.163	NA	NA	NA	NA	NA	NA	NA	NA	NA	Not plastid, SignalP negative
Plastid	CAMPEP_0188855968	N	0.173	NA	NA	NA	NA	NA	NA	NA	NA	NA	Not plastid, SignalP negative
Plastid	CAMPEP_0188856008	Y	0.693	18	1.492635966	SAGCGRRVQGIQYSERRNPEELGAL	17	1.916241031	ASAGCGRRVQGIQYSERRNPEELGA	No	-1	0.748165022	Not plastid, SignalP positive
Plastid	CAMPEP_0188856174	Y	0.723	16	4.289968773	ACSSALRCSPAARATTRCAAVASNP	16	4.289968773	ACSSALRCSPAARATTRCAAVASNP	L	0	1.347366145	Plastid, low confidence
Plastid	CAMPEP_0188856352	Y	0.629	18	3.787937076	CASHARRMHTAAAFNPSSAGARPAA	18	3.787937076	CASHARRMHTAAAFNPSSAGARPAA	No	0	1.058310452	Not plastid, SignalP positive
Plastid	CAMPEP_0188857840	N	0.101	NA	NA	NA	NA	NA	NA	NA	NA	NA	Not plastid, SignalP negative
Plastid	CAMPEP_0188858230	N	0.106	NA	NA	NA	NA	NA	NA	NA	NA	NA	Not plastid, SignalP negative
Plastid	CAMPEP_0188860610	N	0.080	NA	NA	NA	NA	NA	NA	NA	NA	NA	Not plastid, SignalP negative
Plastid	CAMPEP_0188860674	N	0.025	NA	NA	NA	NA	NA	NA	NA	NA	NA	Not plastid, SignalP negative
Plastid	CAMPEP_0188865846	Y	0.516	18	1.470716876	CSDYGRRVKMANGQARQILREEQLN	18	1.470716876	CSDYGRRVKMANGQARQILREEQLN	No	0	0.741656294	Not plastid, SignalP positive
Plastid	CAMPEP_0188866972	Y	0.731	20	3.568651777	WVGPARRVQTSQGVAFNPSSPGASS	20	3.568651777	WVGPARRVQTSQGVAFNPSSPGASS	No	0	1.177642170	Not plastid, SignalP positive
Plastid	CAMPEP_0188866976	N	0.146	NA	NA	NA	NA	NA	NA	NA	NA	NA	Not plastid, SignalP negative
Plastid	CAMPEP_0188867390	N	0.194	NA	NA	NA	NA	NA	NA	NA	NA	NA	Not plastid, SignalP negative
Plastid	CAMPEP_0188867850	N	0.066	NA	NA	NA	NA	NA	NA	NA	NA	NA	Not plastid, SignalP negative
Plastid	CAMPEP_0188868242	Y	0.558	23	1.700327273	RRVQGHNKAEPEEHVGVSSPSNNLA	23	1.700327273	RRVQGHNKAEPEEHVGVSSPSNNLA	No	0	1.030355790	Not plastid, SignalP positive
Plastid	CAMPEP_0188868484	Y	0.694	20	5.196740432	SATTAWQPNSVSFGSKKATTFSALP	20	5.196740432	SATTAWQPNSVSFGSKKATTFSALP	W	0	2.226469674	Plastid, high confidence
Plastid	CAMPEP_0188868576	Y	0.455	18	3.331857094	CTFHARRMQNHAMQDETPSKAVQGL	18	3.331857094	CTFHARRMQNHAMQDETPSKAVQGL	No	0	0.740652817	Not plastid, SignalP positive
Plastid	CAMPEP_0188868742	Y	0.468	20	1.338221090	CMGHGRRVQPHVDRLQGDAADQAAF	22	1.701446805	GHGRRVQPHVDRLQGDAADQAAFNP	No	2	1.510356360	Not plastid, SignalP positive
Plastid	CAMPEP_0188869618	Y	0.868	23	8.564730091	TSTSAFVPQSNMAFTPRTQPSLHMT	23	8.564730091	TSTSAFVPQSNMAFTPRTQPSLHMT	F	0	5.259542460	Plastid, high confidence
Plastid	CAMPEP_0188869726	Y	0.626	23	5.116700670	FTAFAASPIYSFVPSAVRPVSSPHT	21	7.437781803	ITFTAFAASPIYSFVPSAVRPVSSP	F	-2	4.873067228	Plastid, low confidence
Plastid	CAMPEP_0188869960	Y	0.496	18	1.387266504	CAGHTRRLQNQLSSVEEPKTSDALA	16	1.815454876	LACAGHTRRLQNQLSSVEEPKTSDA	No	-2	1.211433456	Not plastid, SignalP positive
Plastid	CAMPEP_0188869972	N	0.063	NA	NA	NA	NA	NA	NA	NA	NA	NA	Not plastid, SignalP negative
Plastid	CAMPEP_0188870380	Y	0.859	21	8.327337966	APVVAFAPSANSRDTLRARTHTGLG	21	8.327337966	APVVAFAPSANSRDTLRARTHTGLG	F	0	5.544633072	Plastid, high confidence
Plastid	CAMPEP_0188870580	Y	0.781	29	7.572177086	TSSTAFFLSSSAPQPGPQPAVTRTA	29	7.572177086	TSSTAFFLSSSAPQPGPQPAVTRTA	F	0	4.499231381	Plastid, high confidence
Plastid	CAMPEP_0188871548	Y	0.721	33	4.382518672	YTANAYLIPGRRRTAALPLLYSTAD	33	4.382518672	YTANAYLIPGRRRTAALPLLYSTAD	Y	0	1.224736960	Plastid, low confidence
Plastid	CAMPEP_0188872418	Y	0.731	18	7.169820227	SPITAFVSPRHVGGISFVLNGAIEL	18	7.169820227	SPITAFVSPRHVGGISFVLNGAIEL	F	0	4.504073271	Plastid, high confidence
Plastid	CAMPEP_0188875032	Y	0.714	24	5.883141974	KSAHCFSLNSRRPIRRGWSTTANVV	24	5.883141974	KSAHCFSLNSRRPIRRGWSTTANVV	F	0	4.812424938	Plastid, high confidence
Plastid	CAMPEP_0188875506	N	0.032	NA	NA	NA	NA	NA	NA	NA	NA	NA	Not plastid, SignalP negative
Plastid	CAMPEP_0188875732	N	0.162	NA	NA	NA	NA	NA	NA	NA	NA	NA	Not plastid, SignalP negative
Plastid	CAMPEP_0188876324	N	0.102	NA	NA	NA	NA	NA	NA	NA	NA	NA	Not plastid, SignalP negative
Plastid	CAMPEP_0188877930	Y	0.507	18	1.274785364	CAGRGRRLQMRAVQGGVHGKRPASH	17	1.546472501	ACAGRGRRLQMRAVQGGVHGKRPAS	No	-1	0.766709621	Not plastid, SignalP positive
Plastid	CAMPEP_0188879486	Y	0.846	19	8.642558541	TCASAFTPMQMPDSSSVTARRNFLQ	19	8.642558541	TCASAFTPMQMPDSSSVTARRNFLQ	F	0	5.428711112	Plastid, high confidence
Plastid	CAMPEP_0188881902	Y	0.641	17	1.506014071	CVGHSRRVQQAFHPTAAFKPSGSVA	15	1.627517378	LLCVGHSRRVQQAFHPTAAFKPSGS	No	-2	1.101344288	Not plastid, SignalP positive
Plastid	CAMPEP_0188883614	Y	0.525	17	3.361308794	CASHASKHSNCTHGQKKCKKISXXX	17	3.361308794	CASHASKHSNCTHGQKKCKKISXXX	No	0	0.631682170	Not plastid, SignalP positive
Plastid	CAMPEP_0188883782	N	0.340	NA	NA	NA	NA	NA	NA	NA	NA	NA	Not plastid, SignalP negative
Plastid	CAMPEP_0188883814	N	0.101	NA	NA	NA	NA	NA	NA	NA	NA	NA	Not plastid, SignalP negative
Plastid	CAMPEP_0188884262	N	0.025	NA	NA	NA	NA	NA	NA	NA	NA	NA	Not plastid, SignalP negative
Plastid	CAMPEP_0188884870	N	0.163	NA	NA	NA	NA	NA	NA	NA	NA	NA	Not plastid, SignalP negative
Plastid	CAMPEP_0188885124	Y	0.733	19	5.916915601	ATTHGFVVSPASTCAARPSAAVTAQ	19	5.916915601	ATTHGFVVSPASTCAARPSAAVTAQ	F	0	4.791875796	Plastid, high confidence
Plastid	CAMPEP_0188885968	Y	0.760	18	1.448154076	CVGHSRRVQPSGGNVVKESKVIDTD	20	2.162012110	GHSRRVQPSGGNVVKESKVIDTDFS	No	2	1.748107843	Not plastid, SignalP positive
Plastid	CAMPEP_0188886190	Y	0.470	26	7.265611397	QITGAFQVSYGNRRWTRQSTVVPNS	26	7.265611397	QITGAFQVSYGNRRWTRQSTVVPNS	F	0	4.549373371	Plastid, high confidence
Plastid	CAMPEP_0188886362	N	0.027	NA	NA	NA	NA	NA	NA	NA	NA	NA	Not plastid, SignalP negative
Plastid	CAMPEP_0188887542	Y	0.751	20	3.749243741	GHGRAQSSSGRFHFKPAAESKKSLR	20	3.749243741	GHGRAQSSSGRFHFKPAAESKKSLR	No	0	1.277760814	Not plastid, SignalP positive
Plastid	CAMPEP_0188888762	N	0.243	NA	NA	NA	NA	NA	NA	NA	NA	NA	Not plastid, SignalP negative
Plastid	CAMPEP_0188889428	Y	0.473	18	1.454184467	CAGHTRRLQNQASSTEEPKASNALA	16	2.022315233	LACAGHTRRLQNQASSTEEPKASNA	No	-2	1.418293813	Not plastid, SignalP positive
Plastid	CAMPEP_0188889934	N	0.174	NA	NA	NA	NA	NA	NA	NA	NA	NA	Not plastid, SignalP negative
Plastid	CAMPEP_0188891074	Y	0.759	22	7.484228861	PSSTAFVAPFTTQHVPAFSGTTRCM	22	7.484228861	PSSTAFVAPFTTQHVPAFSGTTRCM	F	0	4.484184108	Plastid, high confidence
Plastid	CAMPEP_0188891640	Y	0.471	18	3.370238463	CTIFARRAHTWGDEATGRFAHDEAL	16	4.639104180	FTCTIFARRAHTWGDEATGRFAHDE	F	-2	4.275499362	Plastid, low confidence
Plastid	CAMPEP_0188892006	N	0.247	NA	NA	NA	NA	NA	NA	NA	NA	NA	Not plastid, SignalP negative
Plastid	CAMPEP_0188892470	N	0.380	NA	NA	NA	NA	NA	NA	NA	NA	NA	Not plastid, SignalP negative
Plastid	CAMPEP_0188892940	Y	0.463	44	1.822811645	HACHGWRLQTGGAQLRSFTAANPFR	43	1.912199416	AHACHGWRLQTGGAQLRSFTAANPF	No	-1	1.148488538	Not plastid, SignalP positive
Plastid	CAMPEP_0188895384	N	0.052	NA	NA	NA	NA	NA	NA	NA	NA	NA	Not plastid, SignalP negative
Plastid	CAMPEP_0188896410	N	0.042	NA	NA	NA	NA	NA	NA	NA	NA	NA	Not plastid, SignalP negative
Plastid	CAMPEP_0188896588	N	0.199	NA	NA	NA	NA	NA	NA	NA	NA	NA	Not plastid, SignalP negative
Plastid	CAMPEP_0188896602	Y	0.512	18	1.351660801	CAGHGRRVQTQQPGKAKDLAKLLLT	17	1.470008821	ACAGHGRRVQTQQPGKAKDLAKLLL	No	-1	0.690245941	Not plastid, SignalP positive
Plastid	CAMPEP_0188897540	Y	0.759	16	1.677690486	WVGHSQQIEASIARLGSSHLPERQH	16	1.677690486	WVGHSQQIEASIARLGSSHLPERQH	No	0	1.157774849	Not plastid, SignalP positive
Plastid	CAMPEP_0188898542	Y	0.457	43	1.633569118	CWVCGRRAQISSAFNPSGAGANLAG	43	1.633569118	CWVCGRRAQISSAFNPSGAGANLAG	No	0	0.972627839	Not plastid, SignalP positive
Plastid	CAMPEP_0188900086	N	0.389	NA	NA	NA	NA	NA	NA	NA	NA	NA	Not plastid, SignalP negative
Plastid	CAMPEP_0188900368	Y	0.766	18	3.614189380	CTVQARRVHTAIEPSNERAEGARKL	18	3.614189380	CTVQARRVHTAIEPSNERAEGARKL	No	0	0.755524443	Not plastid, SignalP positive
Plastid	CAMPEP_0188902658	Y	0.509	18	3.418519227	CADHARRVRLADEPRDAATRALSAL	18	3.418519227	CADHARRVRLADEPRDAATRALSAL	No	0	0.964757335	Not plastid, SignalP positive
Plastid	CAMPEP_0188903006	N	0.139	NA	NA	NA	NA	NA	NA	NA	NA	NA	Not plastid, SignalP negative
Plastid	CAMPEP_0188903466	Y	0.497	18	1.560890537	GIGHSRNDEQHETSQDAAQTLRSLR	18	1.560890537	GIGHSRNDEQHETSQDAAQTLRSLR	No	0	0.974762271	Not plastid, SignalP positive
Plastid	CAMPEP_0188903474	N	0.349	NA	NA	NA	NA	NA	NA	NA	NA	NA	Not plastid, SignalP negative
Plastid	CAMPEP_0188903710	N	0.119	NA	NA	NA	NA	NA	NA	NA	NA	NA	Not plastid, SignalP negative
Plastid	CAMPEP_0188904040	Y	0.762	19	8.575219044	FSAEAFIPHVRRPALLRPVAVSSSI	19	8.575219044	FSAEAFIPHVRRPALLRPVAVSSSI	F	0	5.288761504	Plastid, high confidence
Plastid	CAMPEP_0188905768	Y	0.668	17	1.661697761	CVGHSRRVQQASLPTAAFMPSGSGA	15	1.881536607	LLCVGHSRRVQQASLPTAAFMPSGS	No	-2	1.355363517	Not plastid, SignalP positive
Plastid	CAMPEP_0188906008	N	0.156	NA	NA	NA	NA	NA	NA	NA	NA	NA	Not plastid, SignalP negative
Plastid	CAMPEP_0188906284	Y	0.478	26	7.781372330	ACSNAFVSIASFKSSVSRSDRAYGT	26	7.781372330	ACSNAFVSIASFKSSVSRSDRAYGT	F	0	4.976623045	Plastid, high confidence
Plastid	CAMPEP_0188906394	N	0.046	NA	NA	NA	NA	NA	NA	NA	NA	NA	Not plastid, SignalP negative
Plastid	CAMPEP_0188906416	Y	0.494	28	1.874084200	CVGHGWRMQATSARSQGASSIHGFQ	28	1.874084200	CVGHGWRMQATSARSQGASSIHGFQ	W	0	1.346672285	Plastid, low confidence
Plastid	CAMPEP_0188906752	N	0.218	NA	NA	NA	NA	NA	NA	NA	NA	NA	Not plastid, SignalP negative
Plastid	CAMPEP_0188909254	Y	0.680	21	2.936958757	GVSFSLHPTLLPARTRRSAFKFRTT	19	5.081915896	YAGVSFSLHPTLLPARTRRSAFKFR	F	-2	4.572511601	Plastid, low confidence
Plastid	CAMPEP_0188909368	N	0.201	NA	NA	NA	NA	NA	NA	NA	NA	NA	Not plastid, SignalP negative
Plastid	CAMPEP_0188911572	N	0.050	NA	NA	NA	NA	NA	NA	NA	NA	NA	Not plastid, SignalP negative
Plastid	CAMPEP_0188911924	N	0.105	NA	NA	NA	NA	NA	NA	NA	NA	NA	Not plastid, SignalP negative
Plastid	CAMPEP_0188912840	N	0.416	NA	NA	NA	NA	NA	NA	NA	NA	NA	Not plastid, SignalP negative
Plastid	CAMPEP_0188913526	N	0.060	NA	NA	NA	NA	NA	NA	NA	NA	NA	Not plastid, SignalP negative
Plastid	CAMPEP_0188913988	N	0.384	NA	NA	NA	NA	NA	NA	NA	NA	NA	Not plastid, SignalP negative
Plastid	CAMPEP_0188914068	Y	0.876	17	5.196159322	AGASAYTTGVAATRTRSSIRMAENS	17	5.196159322	AGASAYTTGVAATRTRSSIRMAENS	Y	0	1.906592164	Plastid, low confidence
Plastid	CAMPEP_0188914388	N	0.052	NA	NA	NA	NA	NA	NA	NA	NA	NA	Not plastid, SignalP negative
Plastid	CAMPEP_0188914596	N	0.057	NA	NA	NA	NA	NA	NA	NA	NA	NA	Not plastid, SignalP negative
Plastid	CAMPEP_0188916120	Y	0.712	18	3.878428550	CASNARRVHTASAFNPSGPAARSTV	18	3.878428550	CASNARRVHTASAFNPSGPAARSTV	No	0	1.134541235	Not plastid, SignalP positive
Plastid	CAMPEP_0188916674	Y	0.642	28	1.772196904	CAGQGRRVQSSQGGSTPCSESTAGL	29	2.118864342	AGQGRRVQSSQGGSTPCSESTAGLA	No	1	1.883392218	Not plastid, SignalP positive
Plastid	CAMPEP_0188917312	N	0.385	NA	NA	NA	NA	NA	NA	NA	NA	NA	Not plastid, SignalP negative
Plastid	CAMPEP_0188917734	N	0.422	NA	NA	NA	NA	NA	NA	NA	NA	NA	Not plastid, SignalP negative
Plastid	CAMPEP_0188917746	N	0.057	NA	NA	NA	NA	NA	NA	NA	NA	NA	Not plastid, SignalP negative
Plastid	CAMPEP_0188918862	Y	0.613	22	1.488125429	GLGRGAQYTNDEGDDVSAKALAMAL	23	3.324409302	LGRGAQYTNDEGDDVSAKALAMALL	No	1	0.928310546	Not plastid, SignalP positive
Plastid	CAMPEP_0188919204	Y	0.804	32	3.279558565	FAGHARRVQVSREPSQDHRIAFEVV	32	3.279558565	FAGHARRVQVSREPSQDHRIAFEVV	No	0	0.788367395	Not plastid, SignalP positive
Plastid	CAMPEP_0188919908	N	0.079	NA	NA	NA	NA	NA	NA	NA	NA	NA	Not plastid, SignalP negative
Plastid	CAMPEP_0188920432	Y	0.708	16	3.946784292	VVASAGYSRGVRTAEFDDYNTDTQD	14	4.072661777	AVVVASAGYSRGVRTAEFDDYNTDT	No	-2	1.283412008	Not plastid, SignalP positive
Plastid	CAMPEP_0188920766	N	0.400	NA	NA	NA	NA	NA	NA	NA	NA	NA	Not plastid, SignalP negative
Plastid	CAMPEP_0188920872	Y	0.710	24	1.671338432	SVCASQSRRVHYDVRPNVAEKLSTL	23	3.902921322	LSVCASQSRRVHYDVRPNVAEKLST	No	-1	0.954970008	Not plastid, SignalP positive
Plastid	CAMPEP_0188921122	Y	0.494	30	1.466514605	CAGHGRRMQNSLKSSQDNQEPLNTF	29	1.706357108	ACAGHGRRMQNSLKSSQDNQEPLNT	No	-1	0.926594228	Not plastid, SignalP positive
Plastid	CAMPEP_0188921356	N	0.045	NA	NA	NA	NA	NA	NA	NA	NA	NA	Not plastid, SignalP negative
Plastid	CAMPEP_0188921720	Y	0.442	17	3.622201960	CASHARRFQQKSDTPELDAFAALLL	19	5.128844096	SHARRFQQKSDTPELDAFAALLLAS	F	2	4.329136388	Plastid, low confidence
Plastid	CAMPEP_0188921854	Y	0.709	17	1.455123978	VVGHGLRVQDSLEEQELNSLRSVAQ	15	1.597638891	LAVVGHGLRVQDSLEEQELNSLRSV	No	-2	0.842107103	Not plastid, SignalP positive
Plastid	CAMPEP_0188922280	N	0.200	NA	NA	NA	NA	NA	NA	NA	NA	NA	Not plastid, SignalP negative
Plastid	CAMPEP_0188922334	N	0.109	NA	NA	NA	NA	NA	NA	NA	NA	NA	Not plastid, SignalP negative
Plastid	CAMPEP_0188922718	N	0.369	NA	NA	NA	NA	NA	NA	NA	NA	NA	Not plastid, SignalP negative
Plastid	CAMPEP_0188922734	Y	0.835	17	4.451469066	QMSQAWTMFYPRTSSFLSKTAVKSS	17	4.451469066	QMSQAWTMFYPRTSSFLSKTAVKSS	W	0	1.807643116	Plastid, low confidence
Plastid	CAMPEP_0188923530	N	0.302	NA	NA	NA	NA	NA	NA	NA	NA	NA	Not plastid, SignalP negative
Plastid	CAMPEP_0188923784	Y	0.564	18	3.806851706	CAGHARRIAEKREAPRSSETLASLL	18	3.806851706	CAGHARRIAEKREAPRSSETLASLL	No	0	1.300038904	Not plastid, SignalP positive
Plastid	CAMPEP_0188923892	Y	0.695	19	4.334922676	SGAQANHREQSNDPSQTSLAKLILA	19	4.334922676	SGAQANHREQSNDPSQTSLAKLILA	No	0	1.185240540	Not plastid, SignalP positive
Plastid	CAMPEP_0188923918	Y	0.656	18	1.840614962	CVSLGRRVQAPSSESAKNQAFAALL	19	1.933282700	VSLGRRVQAPSSESAKNQAFAALLA	No	1	1.495435236	Not plastid, SignalP positive
Plastid	CAMPEP_0188923964	Y	0.678	17	3.873604060	ASGAASRVAYRPGVQPLRPPMAGRS	17	3.873604060	ASGAASRVAYRPGVQPLRPPMAGRS	No	0	0.958500319	Not plastid, SignalP positive
Plastid	CAMPEP_0188924818	N	0.076	NA	NA	NA	NA	NA	NA	NA	NA	NA	Not plastid, SignalP negative
Plastid	CAMPEP_0188925002	Y	0.672	18	3.687483501	CAAQARRVQTAVEPLNADGVQKLGE	18	3.687483501	CAAQARRVQTAVEPLNADGVQKLGE	No	0	0.669175854	Not plastid, SignalP positive
Plastid	CAMPEP_0188927140	Y	0.904	18	6.009017156	GGVLGFQPLSAHRAGRRARLQSQER	18	6.009017156	GGVLGFQPLSAHRAGRRARLQSQER	F	0	5.171697661	Plastid, high confidence
Plastid	CAMPEP_0188929408	N	0.380	NA	NA	NA	NA	NA	NA	NA	NA	NA	Not plastid, SignalP negative
Plastid	CAMPEP_0188931002	N	0.050	NA	NA	NA	NA	NA	NA	NA	NA	NA	Not plastid, SignalP negative
Plastid	CAMPEP_0188934898	Y	0.749	19	5.942494551	STAEGFGIPKPSRAVLTQDPASTSL	19	5.942494551	STAEGFGIPKPSRAVLTQDPASTSL	F	0	4.553890531	Plastid, high confidence
Plastid	CAMPEP_0188935368	N	0.290	NA	NA	NA	NA	NA	NA	NA	NA	NA	Not plastid, SignalP negative
Plastid	CAMPEP_0188941404	Y	0.532	18	2.025681368	CSSQGRRVKSSPEVDETVANPTKSI	18	2.025681368	CSSQGRRVKSSPEVDETVANPTKSI	No	0	1.006495363	Not plastid, SignalP positive
Plastid	CAMPEP_0188941850	N	0.372	NA	NA	NA	NA	NA	NA	NA	NA	NA	Not plastid, SignalP negative
Plastid	CAMPEP_0188942392	Y	0.764	22	6.826436071	GKCCAFEAAVGFNPSTARPSVRHPS	22	6.826436071	GKCCAFEAAVGFNPSTARPSVRHPS	F	0	4.362186277	Plastid, high confidence
Plastid	CAMPEP_0188942816	N	0.335	NA	NA	NA	NA	NA	NA	NA	NA	NA	Not plastid, SignalP negative
Plastid	CAMPEP_0188948332	Y	0.846	19	4.191454903	CLAYAGHGRRVQLSSEQSSDAQPDG	19	4.191454903	CLAYAGHGRRVQLSSEQSSDAQPDG	No	0	1.193952823	Not plastid, SignalP positive
Plastid	CAMPEP_0188952202	Y	0.787	16	8.131655925	SSVAAFTAPLNTASKSSTALNMAGL	16	8.131655925	SSVAAFTAPLNTASKSSTALNMAGL	F	0	4.951884914	Plastid, high confidence
Plastid	CAMPEP_0188953306	N	0.028	NA	NA	NA	NA	NA	NA	NA	NA	NA	Not plastid, SignalP negative
Plastid	CAMPEP_0188958236	N	0.047	NA	NA	NA	NA	NA	NA	NA	NA	NA	Not plastid, SignalP negative
Plastid	CAMPEP_0188963210	N	0.344	NA	NA	NA	NA	NA	NA	NA	NA	NA	Not plastid, SignalP negative
Plastid	CAMPEP_0188982832	Y	0.714	18	3.510146030	SSGYARRARGTEYKEHRDSQEVDDA	18	3.510146030	SSGYARRARGTEYKEHRDSQEVDDA	No	0	0.630348913	Not plastid, SignalP positive
Plastid	CAMPEP_0188983490	N	0.218	NA	NA	NA	NA	NA	NA	NA	NA	NA	Not plastid, SignalP negative
Plastid	CAMPEP_0188984606	Y	0.667	22	8.535006349	TTTDAFAPSRSATATFRAIVTSPKF	22	8.535006349	TTTDAFAPSRSATATFRAIVTSPKF	F	0	5.528261893	Plastid, high confidence
Plastid	CAMPEP_0188987492	Y	0.732	24	2.150353616	PYTECLTSVSLAKQRNCVLSARFAE	24	2.150353616	PYTECLTSVSLAKQRNCVLSARFAE	L	0	1.587606120	Plastid, low confidence
Plastid	CAMPEP_0188988656	N	0.374	NA	NA	NA	NA	NA	NA	NA	NA	NA	Not plastid, SignalP negative
Plastid	CAMPEP_0188990080	Y	0.776	20	3.842628998	CLGLARTNGNDAVEALQSMLLAMSS	20	3.842628998	CLGLARTNGNDAVEALQSMLLAMSS	No	0	1.351868199	Not plastid, SignalP positive
Plastid	CAMPEP_0188990156	N	0.109	NA	NA	NA	NA	NA	NA	NA	NA	NA	Not plastid, SignalP negative
Plastid	CAMPEP_0188990554	N	0.289	NA	NA	NA	NA	NA	NA	NA	NA	NA	Not plastid, SignalP negative
Plastid	CAMPEP_0188990958	Y	0.556	35	1.772196904	CAGQGRRVQSSQGGSTPCSESTAGL	36	2.118864342	AGQGRRVQSSQGGSTPCSESTAGLA	No	1	1.883392218	Not plastid, SignalP positive
Plastid	CAMPEP_0188991348	Y	0.564	18	1.569817134	CTGHGRRVKAPPEQARQPRAAFNPC	18	1.569817134	CTGHGRRVKAPPEQARQPRAAFNPC	No	0	0.872238456	Not plastid, SignalP positive
Plastid	CAMPEP_0188992106	Y	0.550	18	7.780804313	SKAAAFTLSGPGLHAPAGDAARLIS	18	7.780804313	SKAAAFTLSGPGLHAPAGDAARLIS	F	0	4.637736857	Plastid, high confidence
Plastid	CAMPEP_0188992172	N	0.324	NA	NA	NA	NA	NA	NA	NA	NA	NA	Not plastid, SignalP negative
Plastid	CAMPEP_0188992186	Y	0.848	25	2.175970733	TTTLTTTTMTTTHAFAPHTRLSVPH	23	2.212732101	SITTTLTTTTMTTTHAFAPHTRLSV	L	-2	1.569762804	Plastid, low confidence
Plastid	CAMPEP_0188992532	N	0.203	NA	NA	NA	NA	NA	NA	NA	NA	NA	Not plastid, SignalP negative
Plastid	CAMPEP_0188992568	N	0.026	NA	NA	NA	NA	NA	NA	NA	NA	NA	Not plastid, SignalP negative
Plastid	CAMPEP_0188992662	Y	0.867	17	8.197977008	SSATAFRPSLQFPANNQIHANVRGR	17	8.197977008	SSATAFRPSLQFPANNQIHANVRGR	F	0	4.749642284	Plastid, high confidence
Plastid	CAMPEP_0188993154	N	0.350	NA	NA	NA	NA	NA	NA	NA	NA	NA	Not plastid, SignalP negative
Plastid	CAMPEP_0188997450	N	0.298	NA	NA	NA	NA	NA	NA	NA	NA	NA	Not plastid, SignalP negative
Plastid	CAMPEP_0188998056	N	0.292	NA	NA	NA	NA	NA	NA	NA	NA	NA	Not plastid, SignalP negative
Plastid	CAMPEP_0188998308	N	0.108	NA	NA	NA	NA	NA	NA	NA	NA	NA	Not plastid, SignalP negative
Plastid	CAMPEP_0188998382	Y	0.570	17	1.635444555	FVGHGLRVQDSLEEQELSSLRSVAK	18	1.647124972	VGHGLRVQDSLEEQELSSLRSVAKL	No	1	1.505382643	Not plastid, SignalP positive
Plastid	CAMPEP_0188999402	Y	0.546	18	2.024429273	CAAQGRRIHKTDERTQESNPLDKLA	16	3.273733152	LACAAQGRRIHKTDERTQESNPLDK	No	-2	0.723035223	Not plastid, SignalP positive
Plastid	CAMPEP_0188999854	N	0.378	NA	NA	NA	NA	NA	NA	NA	NA	NA	Not plastid, SignalP negative
Plastid	CAMPEP_0189001934	N	0.022	NA	NA	NA	NA	NA	NA	NA	NA	NA	Not plastid, SignalP negative
Plastid	CAMPEP_0189001988	Y	0.867	20	8.722188966	GPAAAFSPSTPGVSKPSQRHQAPTS	20	8.722188966	GPAAAFSPSTPGVSKPSQRHQAPTS	F	0	5.617960421	Plastid, high confidence
Plastid	CAMPEP_0189002106	Y	0.663	18	2.152215682	GASLGRRVQAPSSESAKSQAFATLL	17	2.208808744	AGASLGRRVQAPSSESAKSQAFATL	No	-1	1.199634068	Not plastid, SignalP positive
Plastid	CAMPEP_0189002392	Y	0.489	16	1.299495681	CGGHGRRVQTRIERLQGQPNEEHQK	16	1.299495681	CGGHGRRVQTRIERLQGQPNEEHQK	No	0	0.758994015	Not plastid, SignalP positive
Plastid	CAMPEP_0189003670	N	0.088	NA	NA	NA	NA	NA	NA	NA	NA	NA	Not plastid, SignalP negative
Plastid	CAMPEP_0189004356	N	0.038	NA	NA	NA	NA	NA	NA	NA	NA	NA	Not plastid, SignalP negative
Plastid	CAMPEP_0189004510	N	0.262	NA	NA	NA	NA	NA	NA	NA	NA	NA	Not plastid, SignalP negative
Plastid	CAMPEP_0189006258	Y	0.627	18	1.709127729	GKSLGHKLEERSQQTQDAKADQVRA	18	1.709127729	GKSLGHKLEERSQQTQDAKADQVRA	No	0	0.941322295	Not plastid, SignalP positive
Plastid	CAMPEP_0189006740	Y	0.634	18	3.020906629	CVDNARRIQVPNFEENQQTLKTQDP	18	3.020906629	CVDNARRIQVPNFEENQQTLKTQDP	No	0	0.585608424	Not plastid, SignalP positive
Plastid	CAMPEP_0189008416	N	0.068	NA	NA	NA	NA	NA	NA	NA	NA	NA	Not plastid, SignalP negative
Plastid	CAMPEP_0189008588	Y	0.470	32	3.746743863	NQGSAASGPVACWQLRSIAANTAHG	33	4.498406124	QGSAASGPVACWQLRSIAANTAHGE	No	1	1.749931971	Not plastid, SignalP positive
Plastid	CAMPEP_0189009370	Y	0.512	18	1.351660801	CAGHGRRVQTQQPGKAKDLAKLLLT	17	1.470008821	ACAGHGRRVQTQQPGKAKDLAKLLL	No	-1	0.690245941	Not plastid, SignalP positive
Plastid	CAMPEP_0189011130	N	0.058	NA	NA	NA	NA	NA	NA	NA	NA	NA	Not plastid, SignalP negative
Plastid	CAMPEP_0189011710	N	0.032	NA	NA	NA	NA	NA	NA	NA	NA	NA	Not plastid, SignalP negative
Plastid	CAMPEP_0189012286	N	0.103	NA	NA	NA	NA	NA	NA	NA	NA	NA	Not plastid, SignalP negative
Plastid	CAMPEP_0189013244	N	0.100	NA	NA	NA	NA	NA	NA	NA	NA	NA	Not plastid, SignalP negative
Plastid	CAMPEP_0189013330	Y	0.481	19	2.358587841	PGALSRTSTRVHRPRYDFGHHSSHV	17	3.642929262	LQPGALSRTSTRVHRPRYDFGHHSS	L	-2	1.273010008	Plastid, low confidence
Plastid	CAMPEP_0189013866	N	0.179	NA	NA	NA	NA	NA	NA	NA	NA	NA	Not plastid, SignalP negative
Plastid	CAMPEP_0189014054	Y	0.803	17	9.122193414	SSALAFTPQKSRVTPSVSTSAAVDD	17	9.122193414	SSALAFTPQKSRVTPSVSTSAAVDD	F	0	5.688119380	Plastid, high confidence
Plastid	CAMPEP_0189014576	N	0.022	NA	NA	NA	NA	NA	NA	NA	NA	NA	Not plastid, SignalP negative
Plastid	CAMPEP_0189016760	Y	0.584	18	3.510254800	YISHARRVQRDQTPGSSHDRLRDTQ	18	3.510254800	YISHARRVQRDQTPGSSHDRLRDTQ	No	0	0.877320196	Not plastid, SignalP positive
Plastid	CAMPEP_0189018006	Y	0.616	19	1.179358023	RVGYGRRLQMTNEHTQGNGHEEPRP	19	1.179358023	RVGYGRRLQMTNEHTQGNGHEEPRP	No	0	0.711257107	Not plastid, SignalP positive
Plastid	CAMPEP_0189018856	N	0.413	NA	NA	NA	NA	NA	NA	NA	NA	NA	Not plastid, SignalP negative
Plastid	CAMPEP_0189019184	Y	0.584	18	3.968424209	CAAQARRVQSTIEPSNERDAVQALG	18	3.968424209	CAAQARRVQSTIEPSNERDAVQALG	No	0	0.950116562	Not plastid, SignalP positive
Plastid	CAMPEP_0189019442	Y	0.500	20	2.133461615	RRVQPDHPAAAFMPSGSGSHRPVGD	20	2.133461615	RRVQPDHPAAAFMPSGSGSHRPVGD	No	0	1.778666329	Not plastid, SignalP positive
Plastid	CAMPEP_0189020122	N	0.239	NA	NA	NA	NA	NA	NA	NA	NA	NA	Not plastid, SignalP negative
Plastid	CAMPEP_0189020686	N	0.389	NA	NA	NA	NA	NA	NA	NA	NA	NA	Not plastid, SignalP negative
Plastid	CAMPEP_0189020774	Y	0.508	18	1.415736458	CVGRGRRMRNPMEESIPSVESQTAL	16	1.448964117	LACVGRGRRMRNPMEESIPSVESQT	No	-2	0.916246151	Not plastid, SignalP positive
Plastid	CAMPEP_0189021008	N	0.091	NA	NA	NA	NA	NA	NA	NA	NA	NA	Not plastid, SignalP negative
Plastid	CAMPEP_0189021810	Y	0.629	18	3.787937076	CASHARRMHTAAAFNPSSAGARPAA	18	3.787937076	CASHARRMHTAAAFNPSSAGARPAA	No	0	1.058310452	Not plastid, SignalP positive
Plastid	CAMPEP_0189021858	N	0.095	NA	NA	NA	NA	NA	NA	NA	NA	NA	Not plastid, SignalP negative
Plastid	CAMPEP_0189022340	N	0.171	NA	NA	NA	NA	NA	NA	NA	NA	NA	Not plastid, SignalP negative
Plastid	CAMPEP_0189022568	Y	0.438	19	1.388563733	GNVQPLRLDGLVAAVMTGFDKNGEV	19	1.388563733	GNVQPLRLDGLVAAVMTGFDKNGEV	L	0	0.915196815	Plastid, low confidence
Plastid	CAMPEP_0189023350	N	0.203	NA	NA	NA	NA	NA	NA	NA	NA	NA	Not plastid, SignalP negative
Plastid	CAMPEP_0189023368	Y	0.490	40	8.596094441	TGVDAFAPKSFSGKHASSLSMSTEA	40	8.596094441	TGVDAFAPKSFSGKHASSLSMSTEA	F	0	5.820698270	Plastid, high confidence
Plastid	CAMPEP_0189025252	N	0.088	NA	NA	NA	NA	NA	NA	NA	NA	NA	Not plastid, SignalP negative
Plastid	CAMPEP_0189025284	N	0.259	NA	NA	NA	NA	NA	NA	NA	NA	NA	Not plastid, SignalP negative
Plastid	CAMPEP_0189025298	N	0.152	NA	NA	NA	NA	NA	NA	NA	NA	NA	Not plastid, SignalP negative
Plastid	CAMPEP_0189030118	N	0.032	NA	NA	NA	NA	NA	NA	NA	NA	NA	Not plastid, SignalP negative
Plastid	CAMPEP_0189031246	N	0.375	NA	NA	NA	NA	NA	NA	NA	NA	NA	Not plastid, SignalP negative
Plastid	CAMPEP_0189033054	N	0.100	NA	NA	NA	NA	NA	NA	NA	NA	NA	Not plastid, SignalP negative
Plastid	CAMPEP_0189033388	N	0.289	NA	NA	NA	NA	NA	NA	NA	NA	NA	Not plastid, SignalP negative
Plastid	CAMPEP_0189035270	N	0.154	NA	NA	NA	NA	NA	NA	NA	NA	NA	Not plastid, SignalP negative
Plastid	CAMPEP_0189035650	Y	0.751	20	3.749243741	GHGRAQSSSGRFHFKPAAESKKSLR	20	3.749243741	GHGRAQSSSGRFHFKPAAESKKSLR	No	0	1.277760814	Not plastid, SignalP positive
Plastid	CAMPEP_0189036890	N	0.016	NA	NA	NA	NA	NA	NA	NA	NA	NA	Not plastid, SignalP negative
Plastid	CAMPEP_0189037662	N	0.350	NA	NA	NA	NA	NA	NA	NA	NA	NA	Not plastid, SignalP negative
Plastid	CAMPEP_0189038842	N	0.251	NA	NA	NA	NA	NA	NA	NA	NA	NA	Not plastid, SignalP negative
Plastid	CAMPEP_0189039082	N	0.158	NA	NA	NA	NA	NA	NA	NA	NA	NA	Not plastid, SignalP negative
Plastid	CAMPEP_0189042378	N	0.032	NA	NA	NA	NA	NA	NA	NA	NA	NA	Not plastid, SignalP negative
Plastid	CAMPEP_0189042806	N	0.104	NA	NA	NA	NA	NA	NA	NA	NA	NA	Not plastid, SignalP negative
Plastid	CAMPEP_0189044324	Y	0.770	18	3.599113002	CAAQARRVQTRVEPMNEQELEGVRK	18	3.599113002	CAAQARRVQTRVEPMNEQELEGVRK	No	0	0.580805355	Not plastid, SignalP positive
Plastid	CAMPEP_0189044878	Y	0.613	17	1.847281005	AYACGGRRLQIVDEKIQDRSKALAT	15	3.606830204	CWAYACGGRRLQIVDEKIQDRSKAL	No	-2	0.687866630	Not plastid, SignalP positive
Plastid	CAMPEP_0189046076	Y	0.724	18	1.448154076	CVGHSRRVQPSGGNVVKESKVIDTD	20	2.162012110	GHSRRVQPSGGNVVKESKVIDTDFS	No	2	1.748107843	Not plastid, SignalP positive
Plastid	CAMPEP_0189046284	N	0.085	NA	NA	NA	NA	NA	NA	NA	NA	NA	Not plastid, SignalP negative
Plastid	CAMPEP_0189046464	N	0.103	NA	NA	NA	NA	NA	NA	NA	NA	NA	Not plastid, SignalP negative
Plastid	CAMPEP_0189046844	N	0.112	NA	NA	NA	NA	NA	NA	NA	NA	NA	Not plastid, SignalP negative
Plastid	CAMPEP_0189047136	Y	0.608	32	2.269963937	STCRGRRLKSSTGSSGADGHQPSKS	32	2.269963937	STCRGRRLKSSTGSSGADGHQPSKS	No	0	1.453548033	Not plastid, SignalP positive
Plastid	CAMPEP_0189048234	N	0.414	NA	NA	NA	NA	NA	NA	NA	NA	NA	Not plastid, SignalP negative
Plastid	CAMPEP_0189048382	Y	0.600	19	4.215289433	ACTAAWMSTRTISAFMLSGGDAAKA	19	4.215289433	ACTAAWMSTRTISAFMLSGGDAAKA	W	0	1.306644439	Plastid, low confidence
Plastid	CAMPEP_0189049322	Y	0.763	18	4.073500861	CAAGARRVHTPTKSAQVRADRKTPM	18	4.073500861	CAAGARRVHTPTKSAQVRADRKTPM	No	0	1.074207469	Not plastid, SignalP positive
Plastid	CAMPEP_0189049420	N	0.082	NA	NA	NA	NA	NA	NA	NA	NA	NA	Not plastid, SignalP negative
Plastid	CAMPEP_0189049472	N	0.222	NA	NA	NA	NA	NA	NA	NA	NA	NA	Not plastid, SignalP negative
Plastid	CAMPEP_0189051704	N	0.319	NA	NA	NA	NA	NA	NA	NA	NA	NA	Not plastid, SignalP negative
Plastid	CAMPEP_0189053060	N	0.033	NA	NA	NA	NA	NA	NA	NA	NA	NA	Not plastid, SignalP negative
Plastid	CAMPEP_0189053562	Y	0.762	18	4.068519875	CAAGARRVHTPTKSAQGRADRKTPM	18	4.068519875	CAAGARRVHTPTKSAQGRADRKTPM	No	0	1.069226483	Not plastid, SignalP positive
Plastid	CAMPEP_0189054034	N	0.328	NA	NA	NA	NA	NA	NA	NA	NA	NA	Not plastid, SignalP negative
Plastid	CAMPEP_0189054854	N	0.344	NA	NA	NA	NA	NA	NA	NA	NA	NA	Not plastid, SignalP negative
Plastid	CAMPEP_0189055178	N	0.203	NA	NA	NA	NA	NA	NA	NA	NA	NA	Not plastid, SignalP negative
Plastid	CAMPEP_0189055900	N	0.035	NA	NA	NA	NA	NA	NA	NA	NA	NA	Not plastid, SignalP negative
Plastid	CAMPEP_0189056486	Y	0.500	17	1.793771775	VCCNGQSQPEQKRESQKALSDILLA	18	1.880349356	CCNGQSQPEQKRESQKALSDILLAL	No	1	1.793302153	Not plastid, SignalP positive
Plastid	CAMPEP_0189056878	N	0.182	NA	NA	NA	NA	NA	NA	NA	NA	NA	Not plastid, SignalP negative
Plastid	CAMPEP_0189056940	Y	0.629	18	3.787937076	CASHARRMHTAAAFNPSSAGARPAA	18	3.787937076	CASHARRMHTAAAFNPSSAGARPAA	No	0	1.058310452	Not plastid, SignalP positive
Plastid	CAMPEP_0189057372	N	0.345	NA	NA	NA	NA	NA	NA	NA	NA	NA	Not plastid, SignalP negative
Plastid	CAMPEP_0189059980	Y	0.855	21	8.301629423	TCTQAFTPSQRTLRNQRLAMAVDSG	21	8.301629423	TCTQAFTPSQRTLRNQRLAMAVDSG	F	0	5.481724104	Plastid, high confidence
Plastid	CAMPEP_0189060446	Y	0.699	18	3.241443820	CVGHARRMRAVSEEEQGKSQALAKL	18	3.241443820	CVGHARRMRAVSEEEQGKSQALAKL	No	0	0.767355396	Not plastid, SignalP positive
Plastid	CAMPEP_0189060912	Y	0.826	20	8.582201408	VSVEAFAPANLKPVRPSLFAQRSDS	20	8.582201408	VSVEAFAPANLKPVRPSLFAQRSDS	F	0	5.551171276	Plastid, high confidence
Plastid	CAMPEP_0189061138	N	0.076	NA	NA	NA	NA	NA	NA	NA	NA	NA	Not plastid, SignalP negative
Plastid	CAMPEP_0189061564	N	0.055	NA	NA	NA	NA	NA	NA	NA	NA	NA	Not plastid, SignalP negative
Plastid	CAMPEP_0189061596	N	0.282	NA	NA	NA	NA	NA	NA	NA	NA	NA	Not plastid, SignalP negative
Plastid	CAMPEP_0189062116	N	0.028	NA	NA	NA	NA	NA	NA	NA	NA	NA	Not plastid, SignalP negative
Plastid	CAMPEP_0189062366	Y	0.714	18	3.510146030	SSGYARRARGTEYKEHRDSQEVDDA	18	3.510146030	SSGYARRARGTEYKEHRDSQEVDDA	No	0	0.630348913	Not plastid, SignalP positive
Plastid	CAMPEP_0189063066	Y	0.494	23	4.078947219	RRVQAPSSESAKNQAFAALLASLSP	23	4.078947219	RRVQAPSSESAKNQAFAALLASLSP	No	0	1.462299227	Not plastid, SignalP positive
Plastid	CAMPEP_0189063702	Y	0.473	18	1.454184467	CAGHTRRLQNQASSTEEPKASNALA	16	2.022315233	LACAGHTRRLQNQASSTEEPKASNA	No	-2	1.418293813	Not plastid, SignalP positive
Plastid	CAMPEP_0189063712	Y	0.496	18	1.387266504	CAGHTRRLQNQLSSVEEPKTSDALA	16	1.815454876	LACAGHTRRLQNQLSSVEEPKTSDA	No	-2	1.211433456	Not plastid, SignalP positive
Plastid	CAMPEP_0189070768	N	0.257	NA	NA	NA	NA	NA	NA	NA	NA	NA	Not plastid, SignalP negative
Plastid	CAMPEP_0189073460	Y	0.829	21	1.256004745	ACVACAGHGLKVQHGIEPRRNIGSH	22	3.574656543	CVACAGHGLKVQHGIEPRRNIGSHH	No	1	0.617594656	Not plastid, SignalP positive
Plastid	CAMPEP_0189076898	Y	0.546	18	1.705802611	CAGYGRRVQNSAGQSQSSPMAERQP	17	1.998568730	ACAGYGRRVQNSAGQSQSSPMAERQ	No	-1	1.218805850	Not plastid, SignalP positive
Plastid	CAMPEP_0189077894	N	0.390	NA	NA	NA	NA	NA	NA	NA	NA	NA	Not plastid, SignalP negative
Plastid	CAMPEP_0189080808	N	0.044	NA	NA	NA	NA	NA	NA	NA	NA	NA	Not plastid, SignalP negative
Plastid	CAMPEP_0189081752	Y	0.726	18	8.111912985	APVLAFVPDSLKRQSPRVASLHTQV	18	8.111912985	APVLAFVPDSLKRQSPRVASLHTQV	F	0	5.300686709	Plastid, high confidence
Plastid	CAMPEP_0189084892	Y	0.618	17	1.847281005	AYACGGRRLQIVDEKIQDRSKALAT	15	3.606830204	CWAYACGGRRLQIVDEKIQDRSKAL	No	-2	0.687866630	Not plastid, SignalP positive
Plastid	CAMPEP_0189085288	Y	0.548	18	1.940131203	ASSHGRRMHRDFRQSPDDSREGSLR	16	2.227639713	LAASSHGRRMHRDFRQSPDDSREGS	No	-2	0.966340511	Not plastid, SignalP positive
Plastid	CAMPEP_0189085292	Y	0.495	18	1.501354951	CTGYGKEVKKTLNPAAPLAKLLLAN	18	1.501354951	CTGYGKEVKKTLNPAAPLAKLLLAN	No	0	0.837051218	Not plastid, SignalP positive
Plastid	CAMPEP_0189085324	N	0.091	NA	NA	NA	NA	NA	NA	NA	NA	NA	Not plastid, SignalP negative
Plastid	CAMPEP_0189085648	Y	0.442	42	4.016974220	LLVLACSVFANHARRTNSLDEEHQM	42	4.016974220	LLVLACSVFANHARRTNSLDEEHQM	No	0	1.292789417	Not plastid, SignalP positive
Plastid	CAMPEP_0189086700	N	0.137	NA	NA	NA	NA	NA	NA	NA	NA	NA	Not plastid, SignalP negative
Plastid	CAMPEP_0189086724	N	0.288	NA	NA	NA	NA	NA	NA	NA	NA	NA	Not plastid, SignalP negative
Plastid	CAMPEP_0189087066	N	0.423	NA	NA	NA	NA	NA	NA	NA	NA	NA	Not plastid, SignalP negative
Plastid	CAMPEP_0189087230	Y	0.610	18	2.002557875	CASQGRKVPVASTPRQTVAADPSEM	19	2.615841938	ASQGRKVPVASTPRQTVAADPSEML	No	1	2.105485043	Not plastid, SignalP positive
Plastid	CAMPEP_0189087338	N	0.341	NA	NA	NA	NA	NA	NA	NA	NA	NA	Not plastid, SignalP negative
Plastid	CAMPEP_0189088540	N	0.389	NA	NA	NA	NA	NA	NA	NA	NA	NA	Not plastid, SignalP negative
Plastid	CAMPEP_0189088684	N	0.265	NA	NA	NA	NA	NA	NA	NA	NA	NA	Not plastid, SignalP negative
Plastid	CAMPEP_0189090018	N	0.287	NA	NA	NA	NA	NA	NA	NA	NA	NA	Not plastid, SignalP negative
Plastid	CAMPEP_0189090672	Y	0.818	18	3.740018350	CSVCARRVQMTGGRTQGDWIEEQHD	18	3.740018350	CSVCARRVQMTGGRTQGDWIEEQHD	No	0	0.792067036	Not plastid, SignalP positive
Plastid	CAMPEP_0189090746	N	0.088	NA	NA	NA	NA	NA	NA	NA	NA	NA	Not plastid, SignalP negative
Plastid	CAMPEP_0189090762	N	0.071	NA	NA	NA	NA	NA	NA	NA	NA	NA	Not plastid, SignalP negative
Plastid	CAMPEP_0189090882	Y	0.555	38	1.639486906	AQAMGDKYQPPVLQIHDEQFARDWQ	36	3.570109787	WLAQAMGDKYQPPVLQIHDEQFARD	No	-2	0.584383070	Not plastid, SignalP positive
Plastid	CAMPEP_0189091078	Y	0.827	16	8.107869203	AVASAFTTQPTSFTVKTANVGERAS	16	8.107869203	AVASAFTTQPTSFTVKTANVGERAS	F	0	4.831391796	Plastid, high confidence
Plastid	CAMPEP_0189091340	Y	0.616	20	3.588243026	PLLKAAAFVPSAEQNVKPLRIDGLI	22	7.936589670	LKAAAFVPSAEQNVKPLRIDGLIAA	F	2	4.944531330	Plastid, low confidence
Plastid	CAMPEP_0189092000	N	0.378	NA	NA	NA	NA	NA	NA	NA	NA	NA	Not plastid, SignalP negative
Plastid	CAMPEP_0189092850	N	0.106	NA	NA	NA	NA	NA	NA	NA	NA	NA	Not plastid, SignalP negative
Plastid	CAMPEP_0189093436	Y	0.812	19	8.076787145	EPSAAFSPSAPGNSQALAKLLKTRA	19	8.076787145	EPSAAFSPSAPGNSQALAKLLKTRA	F	0	5.368776461	Plastid, high confidence
Plastid	CAMPEP_0189093446	N	0.386	NA	NA	NA	NA	NA	NA	NA	NA	NA	Not plastid, SignalP negative
Plastid	CAMPEP_0189094324	Y	0.668	17	1.661697761	CVGHSRRVQQASLPTAAFMPSGSGA	15	1.881536607	LLCVGHSRRVQQASLPTAAFMPSGS	No	-2	1.355363517	Not plastid, SignalP positive
Plastid	CAMPEP_0189096106	Y	0.765	18	3.725049561	CAAQARRVQTRVEPLSEHEIEGVQK	18	3.725049561	CAAQARRVQTRVEPLSEHEIEGVQK	No	0	0.706741914	Not plastid, SignalP positive
Plastid	CAMPEP_0189097350	Y	0.778	22	8.282327078	SPVQAFVPRMASFGRLQTTASMSST	22	8.282327078	SPVQAFVPRMASFGRLQTTASMSST	F	0	5.449364663	Plastid, high confidence
Plastid	CAMPEP_0189099778	Y	0.541	20	1.940531408	GVVLGLQKRKRPIRSGLLTAGLVLI	20	1.940531408	GVVLGLQKRKRPIRSGLLTAGLVLI	L	0	1.116301664	Plastid, low confidence
Plastid	CAMPEP_0189103210	N	0.344	NA	NA	NA	NA	NA	NA	NA	NA	NA	Not plastid, SignalP negative
Plastid	CAMPEP_0189103274	Y	0.742	20	8.051246455	SVVTAFLPTSGAPRARSPFGRNMFT	20	8.051246455	SVVTAFLPTSGAPRARSPFGRNMFT	F	0	5.187971348	Plastid, high confidence
Plastid	CAMPEP_0189107310	N	0.190	NA	NA	NA	NA	NA	NA	NA	NA	NA	Not plastid, SignalP negative
Plastid	CAMPEP_0189111998	N	0.141	NA	NA	NA	NA	NA	NA	NA	NA	NA	Not plastid, SignalP negative
Plastid	CAMPEP_0189114110	Y	0.532	18	2.025681368	CSSQGRRVKSSPEVDETVANPTKSI	18	2.025681368	CSSQGRRVKSSPEVDETVANPTKSI	No	0	1.006495363	Not plastid, SignalP positive
Plastid	CAMPEP_0189117448	N	0.019	NA	NA	NA	NA	NA	NA	NA	NA	NA	Not plastid, SignalP negative
Plastid	CAMPEP_0189119516	N	0.079	NA	NA	NA	NA	NA	NA	NA	NA	NA	Not plastid, SignalP negative
Plastid	CAMPEP_0189126380	N	0.249	NA	NA	NA	NA	NA	NA	NA	NA	NA	Not plastid, SignalP negative
Plastid	CAMPEP_0189128662	N	0.156	NA	NA	NA	NA	NA	NA	NA	NA	NA	Not plastid, SignalP negative
Plastid	CAMPEP_0189129196	N	0.057	NA	NA	NA	NA	NA	NA	NA	NA	NA	Not plastid, SignalP negative
Plastid	CAMPEP_0189133848	Y	0.509	18	1.612838659	CSGYGRRVQRQADVEDLSYDEQRSS	18	1.612838659	CSGYGRRVQRQADVEDLSYDEQRSS	No	0	0.830727167	Not plastid, SignalP positive
Plastid	CAMPEP_0189137010	N	0.029	NA	NA	NA	NA	NA	NA	NA	NA	NA	Not plastid, SignalP negative
Plastid	CAMPEP_0189140386	N	0.180	NA	NA	NA	NA	NA	NA	NA	NA	NA	Not plastid, SignalP negative
Plastid	CAMPEP_0189140396	N	0.134	NA	NA	NA	NA	NA	NA	NA	NA	NA	Not plastid, SignalP negative
Plastid	CAMPEP_0189146810	N	0.051	NA	NA	NA	NA	NA	NA	NA	NA	NA	Not plastid, SignalP negative
Plastid	CAMPEP_0189147950	Y	0.685	23	4.296849339	RRVVAKQPPAAFMPSGPGARGPISN	23	4.296849339	RRVVAKQPPAAFMPSGPGARGPISN	No	0	1.699215602	Not plastid, SignalP positive
Plastid	CAMPEP_0189148030	Y	0.684	21	1.843398248	CVTHSRRVQPQIAPLQSVSGAVQKE	23	2.143971573	THSRRVQPQIAPLQSVSGAVQKESG	No	2	1.719652884	Not plastid, SignalP positive
Plastid	CAMPEP_0189148468	Y	0.715	16	6.702870918	PLVASFAPKPTTLQSSKSVLSRSTS	16	6.702870918	PLVASFAPKPTTLQSSKSVLSRSTS	F	0	5.853626354	Plastid, high confidence
Plastid	CAMPEP_0189149074	Y	0.678	17	1.943703255	CAAHGRRVQAPNENEIAPEANALAT	15	3.163127854	LACAAHGRRVQAPNENEIAPEANAL	No	-2	0.612429925	Not plastid, SignalP positive
Plastid	CAMPEP_0189149226	Y	0.680	32	2.308548226	WGASGRRVRSESDERSETEENSANA	30	3.724594095	LTWGASGRRVRSESDERSETEENSA	No	-2	1.171418327	Not plastid, SignalP positive
Plastid	CAMPEP_0189149354	N	0.104	NA	NA	NA	NA	NA	NA	NA	NA	NA	Not plastid, SignalP negative
Plastid	CAMPEP_0189149614	N	0.050	NA	NA	NA	NA	NA	NA	NA	NA	NA	Not plastid, SignalP negative
Plastid	CAMPEP_0189149776	N	0.076	NA	NA	NA	NA	NA	NA	NA	NA	NA	Not plastid, SignalP negative
Plastid	CAMPEP_0189150212	N	0.147	NA	NA	NA	NA	NA	NA	NA	NA	NA	Not plastid, SignalP negative
Plastid	CAMPEP_0189150562	Y	0.552	18	1.569244185	CAGHGRRVQSPRKSYQVEPDAMRAF	17	1.652160185	ACAGHGRRVQSPRKSYQVEPDAMRA	No	-1	0.872397305	Not plastid, SignalP positive
Plastid	CAMPEP_0189151054	Y	0.695	18	1.353226871	CVGFGRRVQVSTDEEKGFNSLSMLL	16	4.542192607	LACVGFGRRVQVSTDEEKGFNSLSM	F	-2	4.009474641	Plastid, low confidence
Plastid	CAMPEP_0189151170	N	0.030	NA	NA	NA	NA	NA	NA	NA	NA	NA	Not plastid, SignalP negative
Plastid	CAMPEP_0189151250	Y	0.610	19	1.342275752	CAGHGHKASEEDSLNAQKALAMLVA	18	1.865921469	ACAGHGHKASEEDSLNAQKALAMLV	No	-1	1.086158589	Not plastid, SignalP positive
Plastid	CAMPEP_0189153346	Y	0.532	18	2.025681368	CSSQGRRVKSSPEVDETVANPTKSI	18	2.025681368	CSSQGRRVKSSPEVDETVANPTKSI	No	0	1.006495363	Not plastid, SignalP positive
Plastid	CAMPEP_0189153622	N	0.335	NA	NA	NA	NA	NA	NA	NA	NA	NA	Not plastid, SignalP negative
Plastid	CAMPEP_0189153734	N	0.426	NA	NA	NA	NA	NA	NA	NA	NA	NA	Not plastid, SignalP negative
Plastid	CAMPEP_0189154868	Y	0.573	25	8.255144869	THVSAFAPLTLGRAPAFVLSAGGFE	25	8.255144869	THVSAFAPLTLGRAPAFVLSAGGFE	F	0	5.344927410	Plastid, high confidence
Plastid	CAMPEP_0189155574	Y	0.674	21	1.575187333	SASRLQPTLESTLRDEELRALQTIM	20	2.901302068	ISASRLQPTLESTLRDEELRALQTI	L	-1	1.768251736	Plastid, low confidence
Plastid	CAMPEP_0189156070	N	0.397	NA	NA	NA	NA	NA	NA	NA	NA	NA	Not plastid, SignalP negative
Plastid	CAMPEP_0189156236	Y	0.577	19	7.320108085	QNAIAFARWGSASELRATVNGEENL	19	7.320108085	QNAIAFARWGSASELRATVNGEENL	F	0	4.384018489	Plastid, high confidence
Plastid	CAMPEP_0189156258	Y	0.762	18	4.068519875	CAAGARRVHTPTKSAQGRADRKTPM	18	4.068519875	CAAGARRVHTPTKSAQGRADRKTPM	No	0	1.069226483	Not plastid, SignalP positive
Plastid	CAMPEP_0189156308	N	0.036	NA	NA	NA	NA	NA	NA	NA	NA	NA	Not plastid, SignalP negative
Plastid	CAMPEP_0189156612	Y	0.819	30	3.802757078	WTSSAKLGLGANVGIQTTQGKPLRA	30	3.802757078	WTSSAKLGLGANVGIQTTQGKPLRA	No	0	0.809610089	Not plastid, SignalP positive
Plastid	CAMPEP_0189160048	Y	0.513	33	1.276932584	SMVFTGIVEEMGTVTKVDKKADLEM	31	4.672343849	LLSMVFTGIVEEMGTVTKVDKKADL	F	-2	4.281943782	Plastid, low confidence
Plastid	CAMPEP_0189161416	N	0.169	NA	NA	NA	NA	NA	NA	NA	NA	NA	Not plastid, SignalP negative
Plastid	CAMPEP_0189162192	Y	0.692	18	1.492635966	SAGCGRRVQGIQYSERRNPEELGAL	17	1.916241031	ASAGCGRRVQGIQYSERRNPEELGA	No	-1	0.748165022	Not plastid, SignalP positive
Plastid	CAMPEP_0189162474	N	0.019	NA	NA	NA	NA	NA	NA	NA	NA	NA	Not plastid, SignalP negative
Plastid	CAMPEP_0189162498	N	0.222	NA	NA	NA	NA	NA	NA	NA	NA	NA	Not plastid, SignalP negative
Plastid	CAMPEP_0189162618	Y	0.641	39	3.838561240	SVSHAYELQKKSEPAPANFLRKGNS	39	3.838561240	SVSHAYELQKKSEPAPANFLRKGNS	Y	0	0.990649878	Plastid, low confidence
Plastid	CAMPEP_0189162812	N	0.383	NA	NA	NA	NA	NA	NA	NA	NA	NA	Not plastid, SignalP negative
Plastid	CAMPEP_0189162826	Y	0.581	29	5.074893467	RSLEAWAPSLSAVHSLTVKSPGGGN	29	5.074893467	RSLEAWAPSLSAVHSLTVKSPGGGN	W	0	2.361189994	Plastid, high confidence
Plastid	CAMPEP_0189162876	Y	0.479	18	3.024654889	CVDNARRIQVPNFEENQQTLQTQDP	18	3.024654889	CVDNARRIQVPNFEENQQTLQTQDP	No	0	0.589356684	Not plastid, SignalP positive
Plastid	CAMPEP_0189163198	Y	0.788	18	9.484113923	SSASAFVPSVHSVSSAGSALFSSAD	18	9.484113923	SSASAFVPSVHSVSSAGSALFSSAD	F	0	5.888418728	Plastid, high confidence
Plastid	CAMPEP_0189166122	N	0.124	NA	NA	NA	NA	NA	NA	NA	NA	NA	Not plastid, SignalP negative
Plastid	CAMPEP_0189168572	N	0.287	NA	NA	NA	NA	NA	NA	NA	NA	NA	Not plastid, SignalP negative
Plastid	CAMPEP_0189169278	N	0.052	NA	NA	NA	NA	NA	NA	NA	NA	NA	Not plastid, SignalP negative
Plastid	CAMPEP_0189169376	N	0.181	NA	NA	NA	NA	NA	NA	NA	NA	NA	Not plastid, SignalP negative
Plastid	CAMPEP_0189169432	N	0.232	NA	NA	NA	NA	NA	NA	NA	NA	NA	Not plastid, SignalP negative
Plastid	CAMPEP_0189169442	Y	0.756	20	1.427459771	CAGYGRRVHVTRRKLEGSSNEERQR	19	1.565967739	LCAGYGRRVHVTRRKLEGSSNEERQ	No	-1	0.905970709	Not plastid, SignalP positive
Plastid	CAMPEP_0189169462	Y	0.659	19	8.904644792	TSATAFAPTQSITRTLTQTNMADFN	19	8.904644792	TSATAFAPTQSITRTLTQTNMADFN	F	0	5.524003810	Plastid, high confidence
Plastid	CAMPEP_0189170658	N	0.250	NA	NA	NA	NA	NA	NA	NA	NA	NA	Not plastid, SignalP negative
Plastid	CAMPEP_0189171470	N	0.101	NA	NA	NA	NA	NA	NA	NA	NA	NA	Not plastid, SignalP negative
Plastid	CAMPEP_0189175674	Y	0.546	18	1.705802611	CAGYGRRVQNSAGQSQSSPMAERQP	17	1.998568730	ACAGYGRRVQNSAGQSQSSPMAERQ	No	-1	1.218805850	Not plastid, SignalP positive
Plastid	CAMPEP_0189178026	Y	0.747	34	3.869087843	AIVGAGDVQRASPQKRRFASILLAS	34	3.869087843	AIVGAGDVQRASPQKRRFASILLAS	No	0	1.112562451	Not plastid, SignalP positive
Plastid	CAMPEP_0189178146	N	0.156	NA	NA	NA	NA	NA	NA	NA	NA	NA	Not plastid, SignalP negative
Plastid	CAMPEP_0189179140	Y	0.592	18	1.697861933	CACSGRRVQMTSAFNPTAAGRPAVP	17	2.000395808	ACACSGRRVQMTSAFNPTAAGRPAV	No	-1	0.877884306	Not plastid, SignalP positive
Plastid	CAMPEP_0189180030	Y	0.457	36	3.244061604	TIVDAVHYQQAKADCQLNFDCGLTK	36	3.244061604	TIVDAVHYQQAKADCQLNFDCGLTK	No	0	0.514479561	Not plastid, SignalP positive
Plastid	CAMPEP_0189181364	N	0.044	NA	NA	NA	NA	NA	NA	NA	NA	NA	Not plastid, SignalP negative
Plastid	CAMPEP_0189182778	N	0.014	NA	NA	NA	NA	NA	NA	NA	NA	NA	Not plastid, SignalP negative
Plastid	CAMPEP_0189183916	N	0.340	NA	NA	NA	NA	NA	NA	NA	NA	NA	Not plastid, SignalP negative
Plastid	CAMPEP_0189186358	N	0.169	NA	NA	NA	NA	NA	NA	NA	NA	NA	Not plastid, SignalP negative
Plastid	CAMPEP_0189189840	N	0.121	NA	NA	NA	NA	NA	NA	NA	NA	NA	Not plastid, SignalP negative
Plastid	CAMPEP_0189189952	Y	0.668	17	1.661697761	CVGHSRRVQQASLPTAAFMPSGSGA	15	1.881536607	LLCVGHSRRVQQASLPTAAFMPSGS	No	-2	1.355363517	Not plastid, SignalP positive
Plastid	CAMPEP_0189191146	N	0.070	NA	NA	NA	NA	NA	NA	NA	NA	NA	Not plastid, SignalP negative
Plastid	CAMPEP_0189191766	N	0.307	NA	NA	NA	NA	NA	NA	NA	NA	NA	Not plastid, SignalP negative
Plastid	CAMPEP_0189192018	N	0.410	NA	NA	NA	NA	NA	NA	NA	NA	NA	Not plastid, SignalP negative
Plastid	CAMPEP_0189193426	Y	0.678	17	3.873604060	ASGAASRVAYRPGVQPLRPPMAGRS	17	3.873604060	ASGAASRVAYRPGVQPLRPPMAGRS	No	0	0.958500319	Not plastid, SignalP positive
Plastid	CAMPEP_0189194194	Y	0.820	18	4.136693878	SAVRAHQNSLLAGEALPGSHSSTAS	18	4.136693878	SAVRAHQNSLLAGEALPGSHSSTAS	No	0	1.288230028	Not plastid, SignalP positive
Plastid	CAMPEP_0189195226	Y	0.683	22	6.919221007	VPYAAFVVGGVTPGGRYLRTITAAV	22	6.919221007	VPYAAFVVGGVTPGGRYLRTITAAV	F	0	4.434807186	Plastid, high confidence
Plastid	CAMPEP_0189195808	Y	0.602	22	1.673756866	CAGHGKRVQTPGSKLQSALRAEGQE	21	2.019319339	ACAGHGKRVQTPGSKLQSALRAEGQ	No	-1	1.239556459	Not plastid, SignalP positive
Plastid	CAMPEP_0189198358	N	0.241	NA	NA	NA	NA	NA	NA	NA	NA	NA	Not plastid, SignalP negative
Plastid	CAMPEP_0189200318	N	0.109	NA	NA	NA	NA	NA	NA	NA	NA	NA	Not plastid, SignalP negative
Plastid	CAMPEP_0189202866	N	0.166	NA	NA	NA	NA	NA	NA	NA	NA	NA	Not plastid, SignalP negative
Plastid	CAMPEP_0189205122	N	0.269	NA	NA	NA	NA	NA	NA	NA	NA	NA	Not plastid, SignalP negative
Plastid	CAMPEP_0189207342	N	0.188	NA	NA	NA	NA	NA	NA	NA	NA	NA	Not plastid, SignalP negative
Plastid	CAMPEP_0189208278	Y	0.506	20	2.289322950	GFAYGKPRRSQSMPSAAALTESLQI	18	3.862438875	HVGFAYGKPRRSQSMPSAAALTESL	Y	-2	1.436339734	Plastid, low confidence
Plastid	CAMPEP_0189209390	Y	0.562	23	3.020906629	CVDNARRIQVPNFEENQQTLKTQDP	23	3.020906629	CVDNARRIQVPNFEENQQTLKTQDP	No	0	0.585608424	Not plastid, SignalP positive
Plastid	CAMPEP_0189209414	Y	0.684	22	4.805932476	SRRLAWAPSTPQSLTAPQQRAGAQP	22	4.805932476	SRRLAWAPSTPQSLTAPQQRAGAQP	W	0	2.289207101	Plastid, high confidence
Plastid	CAMPEP_0189211292	N	0.052	NA	NA	NA	NA	NA	NA	NA	NA	NA	Not plastid, SignalP negative
Plastid	CAMPEP_0189213080	Y	0.629	18	3.787937076	CASHARRMHTAAAFNPSSAGARPAA	18	3.787937076	CASHARRMHTAAAFNPSSAGARPAA	No	0	1.058310452	Not plastid, SignalP positive
Plastid	CAMPEP_0189213906	N	0.430	NA	NA	NA	NA	NA	NA	NA	NA	NA	Not plastid, SignalP negative
Plastid	CAMPEP_0189214912	Y	0.602	22	1.673756866	CAGHGKRVQTPGSKLQSALRAEGQE	21	2.019319339	ACAGHGKRVQTPGSKLQSALRAEGQ	No	-1	1.239556459	Not plastid, SignalP positive
Plastid	CAMPEP_0189215506	N	0.075	NA	NA	NA	NA	NA	NA	NA	NA	NA	Not plastid, SignalP negative
Plastid	CAMPEP_0189215536	Y	0.714	18	3.878428550	CASNARRVHTASAFNPSGPAARSTV	18	3.878428550	CASNARRVHTASAFNPSGPAARSTV	No	0	1.134541235	Not plastid, SignalP positive
Plastid	CAMPEP_0189216186	Y	0.707	18	3.628998917	CAAQARRVQTRVEPMNQQELEGVRK	18	3.628998917	CAAQARRVQTRVEPMNQQELEGVRK	No	0	0.610691270	Not plastid, SignalP positive
Plastid	CAMPEP_0189216432	Y	0.789	22	7.800984503	SVTEAFRSMPTSSRATRSTLSMANK	22	7.800984503	SVTEAFRSMPTSSRATRSTLSMANK	F	0	4.858684559	Plastid, high confidence
Plastid	CAMPEP_0189216850	N	0.025	NA	NA	NA	NA	NA	NA	NA	NA	NA	Not plastid, SignalP negative
Plastid	CAMPEP_0189216898	N	0.088	NA	NA	NA	NA	NA	NA	NA	NA	NA	Not plastid, SignalP negative
Plastid	CAMPEP_0189218210	N	0.284	NA	NA	NA	NA	NA	NA	NA	NA	NA	Not plastid, SignalP negative
Plastid	CAMPEP_0189218892	N	0.105	NA	NA	NA	NA	NA	NA	NA	NA	NA	Not plastid, SignalP negative
Plastid	CAMPEP_0189221066	Y	0.512	18	1.351660801	CAGHGRRVQTQQPGKAKDLAKLLLT	17	1.470008821	ACAGHGRRVQTQQPGKAKDLAKLLL	No	-1	0.690245941	Not plastid, SignalP positive
Plastid	CAMPEP_0189222810	Y	0.768	16	5.694139737	STVASFVAPNGVQRAATTELNAERR	16	5.694139737	STVASFVAPNGVQRAATTELNAERR	F	0	4.560313218	Plastid, high confidence
Plastid	CAMPEP_0189223688	N	0.250	NA	NA	NA	NA	NA	NA	NA	NA	NA	Not plastid, SignalP negative
Plastid	CAMPEP_0189225744	N	0.344	NA	NA	NA	NA	NA	NA	NA	NA	NA	Not plastid, SignalP negative
Plastid	CAMPEP_0189228410	Y	0.782	19	4.037837581	SGVQANHREQSNDPSQTSLAKLILA	19	4.037837581	SGVQANHREQSNDPSQTSLAKLILA	No	0	1.185240540	Not plastid, SignalP positive
Plastid	CAMPEP_0189228578	Y	0.690	17	4.715057181	ASSAAAFAPAASQRSSTSLNMDRRA	18	9.218874778	SSAAAFAPAASQRSSTSLNMDRRAA	F	1	5.742018672	Plastid, low confidence
Plastid	CAMPEP_0189229680	N	0.275	NA	NA	NA	NA	NA	NA	NA	NA	NA	Not plastid, SignalP negative
Plastid	CAMPEP_0189229796	N	0.419	NA	NA	NA	NA	NA	NA	NA	NA	NA	Not plastid, SignalP negative
Plastid	CAMPEP_0189229864	N	0.280	NA	NA	NA	NA	NA	NA	NA	NA	NA	Not plastid, SignalP negative
Plastid	CAMPEP_0189230332	Y	0.604	17	0.823164954	ASGXXXXXXXXXXXXXXXXXXAGRS	15	1.297291822	FLASGXXXXXXXXXXXXXXXXXXAG	No	-2	0.076698904	Not plastid, SignalP positive
Plastid	CAMPEP_0189230402	Y	0.485	23	1.783535875	RRVQGHNKAEPEEHVRVSSPSNNLA	23	1.783535875	RRVQGHNKAEPEEHVRVSSPSNNLA	No	0	1.113564392	Not plastid, SignalP positive
Plastid	CAMPEP_0189230648	N	0.378	NA	NA	NA	NA	NA	NA	NA	NA	NA	Not plastid, SignalP negative
Plastid	CAMPEP_0189230784	N	0.192	NA	NA	NA	NA	NA	NA	NA	NA	NA	Not plastid, SignalP negative
Plastid	CAMPEP_0189231666	Y	0.556	18	1.490350464	CVGYGRRVQKSAEPVKPLSQLARLV	18	1.490350464	CVGYGRRVQKSAEPVKPLSQLARLV	No	0	0.996213494	Not plastid, SignalP positive
Plastid	CAMPEP_0189231830	Y	0.579	17	3.604777969	CTGEARRIQSANQRSGDNSDEAYER	17	3.604777969	CTGEARRIQSANQRSGDNSDEAYER	No	0	0.951015655	Not plastid, SignalP positive
Plastid	CAMPEP_0189232464	Y	0.781	25	7.810180558	HHASAFTSNYMINSIRPAMVGSLPS	25	7.810180558	HHASAFTSNYMINSIRPAMVGSLPS	F	0	4.691400589	Plastid, high confidence
Plastid	CAMPEP_0189233022	Y	0.846	23	8.445347286	AYVQAFAPVSRAFRTVSPVVSNTFE	23	8.445347286	AYVQAFAPVSRAFRTVSPVVSNTFE	F	0	5.669807639	Plastid, high confidence
Plastid	CAMPEP_0189233088	Y	0.828	20	8.517638792	GPAAAFSPATLGVSKPSHRQQAPVM	20	8.517638792	GPAAAFSPATLGVSKPSHRQQAPVM	F	0	5.413410247	Plastid, high confidence
Plastid	CAMPEP_0189233666	Y	0.678	17	3.873604060	ASGAASRVAYRPGVQPLRPPMAGRS	17	3.873604060	ASGAASRVAYRPGVQPLRPPMAGRS	No	0	0.958500319	Not plastid, SignalP positive
Plastid	CAMPEP_0189233728	Y	0.795	18	3.352392336	CFIHAQGIQQERGQLHGSEGSVGGR	18	3.352392336	CFIHAQGIQQERGQLHGSEGSVGGR	No	0	0.881677312	Not plastid, SignalP positive
Plastid	CAMPEP_0189234136	Y	0.591	18	2.432214609	CVAHGRRLQTVTEPLPSSQKLASLL	16	3.562317990	VACVAHGRRLQTVTEPLPSSQKLAS	No	-2	1.056887460	Not plastid, SignalP positive
Plastid	CAMPEP_0189234384	Y	0.629	18	3.787937076	CASHARRMHTAAAFNPSSAGARPAA	18	3.787937076	CASHARRMHTAAAFNPSSAGARPAA	No	0	1.058310452	Not plastid, SignalP positive
Plastid	CAMPEP_0189234688	N	0.328	NA	NA	NA	NA	NA	NA	NA	NA	NA	Not plastid, SignalP negative
Plastid	CAMPEP_0189235388	N	0.348	NA	NA	NA	NA	NA	NA	NA	NA	NA	Not plastid, SignalP negative
Plastid	CAMPEP_0189235626	Y	0.847	20	1.414154589	CASQGRRVQFSKAQDKNQEDVRPGT	19	1.600568669	VCASQGRRVQFSKAQDKNQEDVRPG	No	-1	0.724393041	Not plastid, SignalP positive
Plastid	CAMPEP_0189244536	N	0.044	NA	NA	NA	NA	NA	NA	NA	NA	NA	Not plastid, SignalP negative
Plastid	CAMPEP_0189249574	N	0.044	NA	NA	NA	NA	NA	NA	NA	NA	NA	Not plastid, SignalP negative
Plastid	CAMPEP_0189251526	N	0.049	NA	NA	NA	NA	NA	NA	NA	NA	NA	Not plastid, SignalP negative
Plastid	CAMPEP_0189256632	N	0.056	NA	NA	NA	NA	NA	NA	NA	NA	NA	Not plastid, SignalP negative
Plastid	CAMPEP_0189258568	N	0.053	NA	NA	NA	NA	NA	NA	NA	NA	NA	Not plastid, SignalP negative
Plastid	CAMPEP_0189260736	N	0.243	NA	NA	NA	NA	NA	NA	NA	NA	NA	Not plastid, SignalP negative
Plastid	CAMPEP_0189263376	Y	0.513	33	1.276932584	SMVFTGIVEEMGTVTKVDKKADLEM	31	4.672343849	LLSMVFTGIVEEMGTVTKVDKKADL	F	-2	4.281943782	Plastid, low confidence
Plastid	CAMPEP_0189263562	Y	0.736	18	3.485418671	CTYHARRVQLARAPEANALSALLHA	18	3.485418671	CTYHARRVQLARAPEANALSALLHA	No	0	0.883604212	Not plastid, SignalP positive
Plastid	CAMPEP_0189263796	Y	0.506	16	3.474808489	CTHHARRVQLARAPEANALSALLHA	16	3.474808489	CTHHARRVQLARAPEANALSALLHA	No	0	0.883604212	Not plastid, SignalP positive
Plastid	CAMPEP_0189266244	Y	0.436	18	1.719316765	ARAMTATISVGIVGFGLVGKELTAQ	16	4.291503110	SAARAMTATISVGIVGFGLVGKELT	No	-2	1.145954165	Not plastid, SignalP positive
Plastid	CAMPEP_0189268640	Y	0.482	18	3.155249366	CAGHARRVHMTKDHMQGGAKDLSTL	18	3.155249366	CAGHARRVHMTKDHMQGGAKDLSTL	No	0	0.648436564	Not plastid, SignalP positive
Plastid	CAMPEP_0189268732	N	0.127	NA	NA	NA	NA	NA	NA	NA	NA	NA	Not plastid, SignalP negative
Plastid	CAMPEP_0189269718	Y	0.448	38	1.600862371	RRTQSKFHLELPDAETENSQLDRLS	39	4.754181078	RTQSKFHLELPDAETENSQLDRLST	F	1	4.317291303	Plastid, low confidence
Plastid	CAMPEP_0189272302	N	0.121	NA	NA	NA	NA	NA	NA	NA	NA	NA	Not plastid, SignalP negative
Plastid	CAMPEP_0189277522	Y	0.564	18	1.743443637	CASEGRRVRDAEDMQDSSQALAMLL	17	1.778028392	ACASEGRRVRDAEDMQDSSQALAML	No	-1	0.808122969	Not plastid, SignalP positive
Plastid	CAMPEP_0189279932	N	0.038	NA	NA	NA	NA	NA	NA	NA	NA	NA	Not plastid, SignalP negative
Plastid	CAMPEP_0189281038	Y	0.768	20	2.083095358	GSGHGAEYASDHSDEVSSKALAMAL	21	3.697279488	SGHGAEYASDHSDEVSSKALAMALL	No	1	1.150171616	Not plastid, SignalP positive
Plastid	CAMPEP_0189284546	Y	0.616	20	3.588243026	PLLKAAAFVPSAEQNVKPLRIDGLI	22	7.936589670	LKAAAFVPSAEQNVKPLRIDGLIAA	F	2	4.944531330	Plastid, low confidence
Plastid	CAMPEP_0189284968	N	0.156	NA	NA	NA	NA	NA	NA	NA	NA	NA	Not plastid, SignalP negative
Plastid	CAMPEP_0189286788	Y	0.658	17	8.395404419	SRAIAFHPSSHLTPGGRSTLSDARM	17	8.395404419	SRAIAFHPSSHLTPGGRSTLSDARM	F	0	5.333147544	Plastid, high confidence
Plastid	CAMPEP_0189288992	Y	0.850	17	7.803795389	ASVSAFTSFAAKGVRSMTMMADKAR	17	7.803795389	ASVSAFTSFAAKGVRSMTMMADKAR	F	0	4.536428555	Plastid, high confidence
Plastid	CAMPEP_0189290290	Y	0.744	20	1.847281005	AYACGGRRLQIVDEKIQDRSKALAT	18	3.606830204	CWAYACGGRRLQIVDEKIQDRSKAL	No	-2	0.687866630	Not plastid, SignalP positive
Plastid	CAMPEP_0189290792	Y	0.787	24	4.275169727	VCSYALSLQSPPLDRRAWLATCASA	24	4.275169727	VCSYALSLQSPPLDRRAWLATCASA	L	0	1.611685873	Plastid, low confidence
Plastid	CAMPEP_0189293604	N	0.097	NA	NA	NA	NA	NA	NA	NA	NA	NA	Not plastid, SignalP negative
Plastid	CAMPEP_0189293778	N	0.080	NA	NA	NA	NA	NA	NA	NA	NA	NA	Not plastid, SignalP negative
Plastid	CAMPEP_0189295516	Y	0.495	18	1.501354951	CTGYGKEVKKTLNPAAPLAKLLLAN	18	1.501354951	CTGYGKEVKKTLNPAAPLAKLLLAN	No	0	0.837051218	Not plastid, SignalP positive
Plastid	CAMPEP_0189296400	Y	0.441	17	2.394871650	NSALQEVLENSADTSAVLASILLSL	15	3.832351039	FANSALQEVLENSADTSAVLASILL	L	-2	1.231486563	Plastid, low confidence
Plastid	CAMPEP_0189297798	N	0.050	NA	NA	NA	NA	NA	NA	NA	NA	NA	Not plastid, SignalP negative
Plastid	CAMPEP_0189298018	Y	0.712	20	1.379837862	CAGQSRRVQTDHPAAAFMPSGPGAR	18	1.752863427	SLCAGQSRRVQTDHPAAAFMPSGPG	No	-2	1.004377767	Not plastid, SignalP positive
Plastid	CAMPEP_0189298776	Y	0.591	20	1.664272870	ASGHRARLQSEQVQAPSAGTQNPLE	21	3.570412919	SGHRARLQSEQVQAPSAGTQNPLEA	No	1	1.028058610	Not plastid, SignalP positive
Plastid	CAMPEP_0189298814	Y	0.668	18	2.348396113	WGASGRRVRSESDERSGTEENSANA	16	3.736806168	LTWGASGRRVRSESDERSGTEENSA	No	-2	1.183630400	Not plastid, SignalP positive
Plastid	CAMPEP_0189298838	Y	0.592	18	1.697861933	CACSGRRVQMTSAFNPTAAGRPAVP	17	2.000395808	ACACSGRRVQMTSAFNPTAAGRPAV	No	-1	0.877884306	Not plastid, SignalP positive
Plastid	CAMPEP_0189299752	Y	0.451	34	1.786707750	CQSFGRRTLSTHDLNGIQPLASDTS	32	4.673495087	LLCQSFGRRTLSTHDLNGIQPLASD	F	-2	4.109767966	Plastid, low confidence
Plastid	CAMPEP_0189301098	Y	0.445	18	1.501354951	CTGYGKEVKKTLNPAAPLAKLLLAN	18	1.501354951	CTGYGKEVKKTLNPAAPLAKLLLAN	No	0	0.837051218	Not plastid, SignalP positive
Plastid	CAMPEP_0189301366	N	0.207	NA	NA	NA	NA	NA	NA	NA	NA	NA	Not plastid, SignalP negative
Plastid	CAMPEP_0189301912	Y	0.686	25	3.898368269	SDSVAAFAMAHGGSHKLSNTALRVT	26	7.583685406	DSVAAFAMAHGGSHKLSNTALRVTG	F	1	4.580959565	Plastid, low confidence
Plastid	CAMPEP_0189301966	N	0.428	NA	NA	NA	NA	NA	NA	NA	NA	NA	Not plastid, SignalP negative
Plastid	CAMPEP_0189302580	N	0.136	NA	NA	NA	NA	NA	NA	NA	NA	NA	Not plastid, SignalP negative
Plastid	CAMPEP_0189303284	Y	0.631	30	1.815851930	LLSYGRQVPSSGCLQVQNFLKSIHP	31	2.326898197	LSYGRQVPSSGCLQVQNFLKSIHPI	No	1	1.925696970	Not plastid, SignalP positive
Plastid	CAMPEP_0189303638	Y	0.785	25	2.269963937	STCRGRRLKSSTGSSGADGHQPSKS	25	2.269963937	STCRGRRLKSSTGSSGADGHQPSKS	No	0	1.453548033	Not plastid, SignalP positive
Plastid	CAMPEP_0189303906	N	0.300	NA	NA	NA	NA	NA	NA	NA	NA	NA	Not plastid, SignalP negative
Plastid	CAMPEP_0189304288	N	0.043	NA	NA	NA	NA	NA	NA	NA	NA	NA	Not plastid, SignalP negative
Plastid	CAMPEP_0189304432	Y	0.774	20	5.381702958	TSCSALSSPVTPTTTSSSSSSSLSS	20	5.381702958	TSCSALSSPVTPTTTSSSSSSSLSS	L	0	2.373600422	Plastid, high confidence
Plastid	CAMPEP_0189304452	Y	0.831	18	3.832718949	CTAQARRLQTGVEPVNEREFEGVRK	18	3.832718949	CTAQARRLQTGVEPVNEREFEGVRK	No	0	0.676968917	Not plastid, SignalP positive
Plastid	CAMPEP_0189304700	N	0.297	NA	NA	NA	NA	NA	NA	NA	NA	NA	Not plastid, SignalP negative
Plastid	CAMPEP_0189304792	Y	0.769	17	7.373916037	TTASAFNAFGAAKKAAPKKPVFSIE	17	7.373916037	TTASAFNAFGAAKKAAPKKPVFSIE	F	0	3.963722343	Plastid, high confidence
Plastid	CAMPEP_0189304924	Y	0.763	24	3.465354162	CAGHARRILRAEKTQTFPDSAPSTL	24	3.465354162	CAGHARRILRAEKTQTFPDSAPSTL	No	0	0.958541360	Not plastid, SignalP positive
Plastid	CAMPEP_0189305218	N	0.061	NA	NA	NA	NA	NA	NA	NA	NA	NA	Not plastid, SignalP negative
Plastid	CAMPEP_0189305692	Y	0.698	18	3.241443820	CVGHARRMRAVSEEEQGKSQALAKL	18	3.241443820	CVGHARRMRAVSEEEQGKSQALAKL	No	0	0.767355396	Not plastid, SignalP positive
Plastid	CAMPEP_0189305836	Y	0.654	18	4.000026824	CAAQARRVQTPIEPLSESTEGVRKL	18	4.000026824	CAAQARRVQTPIEPLSESTEGVRKL	No	0	0.981719177	Not plastid, SignalP positive
Plastid	CAMPEP_0189306322	Y	0.608	18	1.273922131	FVGYGRRVQTAGDQLHGKPLTKLAQ	18	1.273922131	FVGYGRRVQTAGDQLHGKPLTKLAQ	No	0	0.795406793	Not plastid, SignalP positive
Plastid	CAMPEP_0189307146	Y	0.685	18	3.723653441	RSNQARTVQRYEEPEKNVLASLLLA	18	3.723653441	RSNQARTVQRYEEPEKNVLASLLLA	No	0	1.049081531	Not plastid, SignalP positive
Plastid	CAMPEP_0189307320	N	0.056	NA	NA	NA	NA	NA	NA	NA	NA	NA	Not plastid, SignalP negative
Plastid	CAMPEP_0189307362	Y	0.708	18	3.510146030	SSGYARRARGTEYKEHRDSQEVDDA	18	3.510146030	SSGYARRARGTEYKEHRDSQEVDDA	No	0	0.630348913	Not plastid, SignalP positive
Plastid	CAMPEP_0189307470	N	0.105	NA	NA	NA	NA	NA	NA	NA	NA	NA	Not plastid, SignalP negative
Plastid	CAMPEP_0189307524	Y	0.867	17	8.197977008	SSATAFRPSLQFPANNQIHANVRGR	17	8.197977008	SSATAFRPSLQFPANNQIHANVRGR	F	0	4.749642284	Plastid, high confidence
Plastid	CAMPEP_0189307644	N	0.208	NA	NA	NA	NA	NA	NA	NA	NA	NA	Not plastid, SignalP negative
Plastid	CAMPEP_0189308966	N	0.421	NA	NA	NA	NA	NA	NA	NA	NA	NA	Not plastid, SignalP negative
Plastid	CAMPEP_0189309352	N	0.107	NA	NA	NA	NA	NA	NA	NA	NA	NA	Not plastid, SignalP negative
Plastid	CAMPEP_0189311350	Y	0.530	20	1.392500977	QILQGLGSCTLFDIMSHWHHTLGKT	22	1.392845006	LQGLGSCTLFDIMSHWHHTLGKTIA	No	2	0.888029969	Not plastid, SignalP positive
Plastid	CAMPEP_0189311390	N	0.047	NA	NA	NA	NA	NA	NA	NA	NA	NA	Not plastid, SignalP negative
Plastid	CAMPEP_0189312014	Y	0.468	18	1.415736458	CVGRGRRMRNPMEESIPSVESQTAL	16	1.448964117	LACVGRGRRMRNPMEESIPSVESQT	No	-2	0.916246151	Not plastid, SignalP positive
Plastid	CAMPEP_0189312276	Y	0.558	23	1.700327273	RRVQGHNKAEPEEHVGVSSPSNNLA	23	1.700327273	RRVQGHNKAEPEEHVGVSSPSNNLA	No	0	1.030355790	Not plastid, SignalP positive
Plastid	CAMPEP_0189312574	N	0.086	NA	NA	NA	NA	NA	NA	NA	NA	NA	Not plastid, SignalP negative
Plastid	CAMPEP_0189312684	Y	0.620	18	1.581708659	VAVQGRRVHMSKPEKSMQYSMPLVV	18	1.581708659	VAVQGRRVHMSKPEKSMQYSMPLVV	No	0	0.781126561	Not plastid, SignalP positive
Plastid	CAMPEP_0189312924	Y	0.686	18	1.336944107	CVGFGRRVQVSTDEEKGFKSLSMLL	16	4.538444347	LACVGFGRRVQVSTDEEKGFKSLSM	F	-2	4.005726381	Plastid, low confidence
Plastid	CAMPEP_0189313174	Y	0.644	17	1.506014071	CVGHSRRVQQAFHPTAAFKPSGSVA	15	1.627517378	LLCVGHSRRVQQAFHPTAAFKPSGS	No	-2	1.101344288	Not plastid, SignalP positive
Plastid	CAMPEP_0189313186	Y	0.759	18	3.878428550	CASNARRVHTASAFNPSGPAARSTV	18	3.878428550	CASNARRVHTASAFNPSGPAARSTV	No	0	1.134541235	Not plastid, SignalP positive
Plastid	CAMPEP_0189313384	Y	0.768	18	2.169456597	WVASGHRARLQSEQVQAPSAGTQNP	16	3.529962401	LAWVASGHRARLQSEQVQAPSAGTQ	No	-2	1.114229018	Not plastid, SignalP positive
Plastid	CAMPEP_0189313400	N	0.052	NA	NA	NA	NA	NA	NA	NA	NA	NA	Not plastid, SignalP negative
Plastid	CAMPEP_0189313440	N	0.385	NA	NA	NA	NA	NA	NA	NA	NA	NA	Not plastid, SignalP negative
Plastid	CAMPEP_0189313606	Y	0.735	20	1.960919030	CAVHGRRVQTLQSQSFTPATAFNPS	20	1.960919030	CAVHGRRVQTLQSQSFTPATAFNPS	No	0	1.167358733	Not plastid, SignalP positive
Plastid	CAMPEP_0189313700	Y	0.695	18	1.510736014	SAGCGRRVQGIQYSERRNPQELGAL	17	1.927485812	ASAGCGRRVQGIQYSERRNPQELGA	No	-1	0.759409803	Not plastid, SignalP positive
Plastid	CAMPEP_0189313758	N	0.117	NA	NA	NA	NA	NA	NA	NA	NA	NA	Not plastid, SignalP negative
Plastid	CAMPEP_0189313956	Y	0.434	18	1.693124566	CAGHGRRVQTQKPSEATDGSDPSGA	17	1.696548812	ACAGHGRRVQTQKPSEATDGSDPSG	No	-1	0.916785932	Not plastid, SignalP positive
Plastid	CAMPEP_0189314242	Y	0.496	18	1.387266504	CAGHTRRLQNQLSSVEEPKTSDALA	16	1.815454876	LACAGHTRRLQNQLSSVEEPKTSDA	No	-2	1.211433456	Not plastid, SignalP positive
Plastid	CAMPEP_0189314430	N	0.239	NA	NA	NA	NA	NA	NA	NA	NA	NA	Not plastid, SignalP negative
Plastid	CAMPEP_0189315796	Y	0.475	19	3.530058809	DLGGAWDAGAXAQVSAKLVQAMTAD	19	3.530058809	DLGGAWDAGAXAQVSAKLVQAMTAD	W	0	1.093855446	Plastid, low confidence
Plastid	CAMPEP_0189315956	Y	0.535	18	1.468150296	SPIFGRRVQDVFGNERSQEDRSGEQ	16	4.188072934	MVSPIFGRRVQDVFGNERSQEDRSG	F	-2	3.849434776	Plastid, low confidence
Plastid	CAMPEP_0189316538	Y	0.580	18	2.289114967	CAAHGRRVHTTTARTSNDESKPVES	16	3.769184488	LACAAHGRRVHTTTARTSNDESKPV	No	-2	1.218486559	Not plastid, SignalP positive
Plastid	CAMPEP_0189316622	Y	0.732	20	3.456194699	WVGPARRVQTSQVVAFNPSSPGVRS	20	3.456194699	WVGPARRVQTSQVVAFNPSSPGVRS	No	0	1.065185092	Not plastid, SignalP positive
Plastid	CAMPEP_0189316992	N	0.174	NA	NA	NA	NA	NA	NA	NA	NA	NA	Not plastid, SignalP negative
Plastid	CAMPEP_0189317068	N	0.236	NA	NA	NA	NA	NA	NA	NA	NA	NA	Not plastid, SignalP negative
Plastid	CAMPEP_0189319070	Y	0.596	19	2.213641887	QLVRGQRRRSGPSSRSSNCRVAVAR	19	2.213641887	QLVRGQRRRSGPSSRSSNCRVAVAR	No	0	1.464201327	Not plastid, SignalP positive
Plastid	CAMPEP_0189320810	N	0.301	NA	NA	NA	NA	NA	NA	NA	NA	NA	Not plastid, SignalP negative
Plastid	CAMPEP_0189326480	Y	0.791	18	3.352392336	CFIHAQGIQQERGQLHGSEGSVGGR	18	3.352392336	CFIHAQGIQQERGQLHGSEGSVGGR	No	0	0.881677312	Not plastid, SignalP positive
Plastid	CAMPEP_0189326930	Y	0.530	46	7.670679000	TGASAFRVSYNPSNIPSVHSSPTAD	46	7.670679000	TGASAFRVSYNPSNIPSVHSSPTAD	F	0	4.417562318	Plastid, high confidence
Plastid	CAMPEP_0189327200	N	0.066	NA	NA	NA	NA	NA	NA	NA	NA	NA	Not plastid, SignalP negative
Plastid	CAMPEP_0189327226	Y	0.847	20	1.414154589	CASQGRRVQFSKAQDKNQEDVRPGT	19	1.600568669	VCASQGRRVQFSKAQDKNQEDVRPG	No	-1	0.724393041	Not plastid, SignalP positive
Plastid	CAMPEP_0189329286	Y	0.516	18	1.470716876	CSDYGRRVKMANGQARQILREEQLN	18	1.470716876	CSDYGRRVKMANGQARQILREEQLN	No	0	0.741656294	Not plastid, SignalP positive
Plastid	CAMPEP_0189330806	Y	0.552	18	1.569244185	CAGHGRRVQSPRKSYQVEPDAMRAF	17	1.652160185	ACAGHGRRVQSPRKSYQVEPDAMRA	No	-1	0.872397305	Not plastid, SignalP positive
Plastid	CAMPEP_0189330952	Y	0.516	18	1.340025853	GMGQGRRTEIQESDVLNTFAKLLVA	16	1.367308845	LAGMGQGRRTEIQESDVLNTFAKLL	No	-2	0.859461751	Not plastid, SignalP positive
Plastid	CAMPEP_0189331352	Y	0.788	17	8.883395204	CTVNAFTPASLVQSSSSLSIKPAFA	17	8.883395204	CTVNAFTPASLVQSSSSLSIKPAFA	F	0	5.991455322	Plastid, high confidence
Plastid	CAMPEP_0189331950	Y	0.489	18	1.530665012	CAGQSRRVSRAADHLQSTPDAEGET	17	1.850439030	ACAGQSRRVSRAADHLQSTPDAEGE	No	-1	1.070676150	Not plastid, SignalP positive
Plastid	CAMPEP_0189334806	N	0.214	NA	NA	NA	NA	NA	NA	NA	NA	NA	Not plastid, SignalP negative
Plastid	CAMPEP_0189335214	Y	0.691	21	7.554853886	RPSLAFTVPSTRGPSTTTYRRYLLV	21	7.554853886	RPSLAFTVPSTRGPSTTTYRRYLLV	F	0	4.900039696	Plastid, high confidence
Plastid	CAMPEP_0189336918	N	0.152	NA	NA	NA	NA	NA	NA	NA	NA	NA	Not plastid, SignalP negative
Plastid	CAMPEP_0189337200	Y	0.765	18	3.725049561	CAAQARRVQTRVEPLSEHEIEGVQK	18	3.725049561	CAAQARRVQTRVEPLSEHEIEGVQK	No	0	0.706741914	Not plastid, SignalP positive
Plastid	CAMPEP_0189338370	N	0.041	NA	NA	NA	NA	NA	NA	NA	NA	NA	Not plastid, SignalP negative
Plastid	CAMPEP_0189339054	N	0.254	NA	NA	NA	NA	NA	NA	NA	NA	NA	Not plastid, SignalP negative
Plastid	CAMPEP_0189339466	Y	0.520	18	1.640777640	CAGHGRRVKLSTESQDPSKVAQPNR	17	1.893250314	ACAGHGRRVKLSTESQDPSKVAQPN	No	-1	1.113487434	Not plastid, SignalP positive
Plastid	CAMPEP_0189339572	Y	0.571	29	4.249682129	RSVAAIVLTVLACSGHGHQVQMTSE	29	4.249682129	RSVAAIVLTVLACSGHGHQVQMTSE	No	0	1.246956288	Not plastid, SignalP positive
Plastid	CAMPEP_0189339968	N	0.033	NA	NA	NA	NA	NA	NA	NA	NA	NA	Not plastid, SignalP negative
Plastid	CAMPEP_0189340992	Y	0.782	23	1.489733099	QIGHGRPLQPSKQAFVPDTAKPLTA	25	2.106777646	GHGRPLQPSKQAFVPDTAKPLTAFA	L	2	1.897147425	Plastid, low confidence
Plastid	CAMPEP_0189343084	Y	0.649	17	3.880623784	ASGAASRVAYRPAVQPLRPPMAGRS	17	3.880623784	ASGAASRVAYRPAVQPLRPPMAGRS	No	0	0.965520043	Not plastid, SignalP positive
Plastid	CAMPEP_0189343402	N	0.130	NA	NA	NA	NA	NA	NA	NA	NA	NA	Not plastid, SignalP negative
Plastid	CAMPEP_0189344494	N	0.200	NA	NA	NA	NA	NA	NA	NA	NA	NA	Not plastid, SignalP negative
Plastid	CAMPEP_0189344704	Y	0.565	23	3.739281668	RRTHARDENSRDKDALVDSSRSLAG	23	3.739281668	RRTHARDENSRDKDALVDSSRSLAG	No	0	1.029348149	Not plastid, SignalP positive
Plastid	CAMPEP_0189345448	N	0.108	NA	NA	NA	NA	NA	NA	NA	NA	NA	Not plastid, SignalP negative
Plastid	CAMPEP_0189347280	N	0.034	NA	NA	NA	NA	NA	NA	NA	NA	NA	Not plastid, SignalP negative
Plastid	CAMPEP_0189348708	N	0.108	NA	NA	NA	NA	NA	NA	NA	NA	NA	Not plastid, SignalP negative
Plastid	CAMPEP_0189349290	N	0.254	NA	NA	NA	NA	NA	NA	NA	NA	NA	Not plastid, SignalP negative
Plastid	CAMPEP_0189349906	Y	0.648	18	6.013090396	CLGQSFTPAMQQFRPLQQSPAAPSS	18	6.013090396	CLGQSFTPAMQQFRPLQQSPAAPSS	F	0	5.459973457	Plastid, high confidence
Plastid	CAMPEP_0189349996	Y	0.496	18	1.387266504	CAGHTRRLQNQLSSVEEPKTSDALA	16	1.815454876	LACAGHTRRLQNQLSSVEEPKTSDA	No	-2	1.211433456	Not plastid, SignalP positive
Plastid	CAMPEP_0189350258	Y	0.512	18	1.351660801	CAGHGRRVQTQQPGKAKDLAKLLLT	17	1.470008821	ACAGHGRRVQTQQPGKAKDLAKLLL	No	-1	0.690245941	Not plastid, SignalP positive
Plastid	CAMPEP_0189350514	Y	0.546	18	3.155833115	CAGHARRMRAEGEEDQGKSQALAKL	18	3.155833115	CAGHARRMRAEGEEDQGKSQALAKL	No	0	0.649020313	Not plastid, SignalP positive
Plastid	CAMPEP_0189350818	Y	0.555	21	3.651482414	HGRRAAFNPSSPIHTRQAPAKSQVQ	22	7.715133203	GRRAAFNPSSPIHTRQAPAKSQVQR	F	1	5.233733920	Plastid, low confidence
Plastid	CAMPEP_0189351090	N	0.094	NA	NA	NA	NA	NA	NA	NA	NA	NA	Not plastid, SignalP negative
Plastid	CAMPEP_0189351186	N	0.025	NA	NA	NA	NA	NA	NA	NA	NA	NA	Not plastid, SignalP negative
Plastid	CAMPEP_0189351232	N	0.064	NA	NA	NA	NA	NA	NA	NA	NA	NA	Not plastid, SignalP negative
Plastid	CAMPEP_0189351864	Y	0.832	17	7.686750461	ASAAAFMAPVNRMTKSSMRMDFANG	17	7.686750461	ASAAAFMAPVNRMTKSSMRMDFANG	F	0	4.241137621	Plastid, high confidence
Plastid	CAMPEP_0189352102	N	0.193	NA	NA	NA	NA	NA	NA	NA	NA	NA	Not plastid, SignalP negative
Plastid	CAMPEP_0189354666	Y	0.756	20	1.427459771	CAGYGRRVHVTRRKLEGSSNEERQR	19	1.565967739	LCAGYGRRVHVTRRKLEGSSNEERQ	No	-1	0.905970709	Not plastid, SignalP positive
Plastid	CAMPEP_0189355114	N	0.423	NA	NA	NA	NA	NA	NA	NA	NA	NA	Not plastid, SignalP negative
Plastid	CAMPEP_0189355356	N	0.338	NA	NA	NA	NA	NA	NA	NA	NA	NA	Not plastid, SignalP negative
Plastid	CAMPEP_0189355492	Y	0.654	18	4.000026824	CAAQARRVQTPIEPLSESTEGVRKL	18	4.000026824	CAAQARRVQTPIEPLSESTEGVRKL	No	0	0.981719177	Not plastid, SignalP positive
Plastid	CAMPEP_0189357148	Y	0.468	17	4.757391373	ACAQARQSSPSPLQSLATLLQASSP	17	4.757391373	ACAQARQSSPSPLQSLATLLQASSP	No	0	1.678221756	Not plastid, SignalP positive
Plastid	CAMPEP_0189357638	Y	0.664	19	1.901611431	CSGHGHQVQMTSEQTQAASAEPMKI	19	1.901611431	CSGHGHQVQMTSEQTQAASAEPMKI	No	0	1.086224994	Not plastid, SignalP positive
Plastid	CAMPEP_0189361124	N	0.169	NA	NA	NA	NA	NA	NA	NA	NA	NA	Not plastid, SignalP negative
Plastid	CAMPEP_0189361302	Y	0.737	18	3.485418671	CTYHARRVQLARAPEANALSALLHA	18	3.485418671	CTYHARRVQLARAPEANALSALLHA	No	0	0.883604212	Not plastid, SignalP positive
Plastid	CAMPEP_0189362154	Y	0.848	20	7.419092004	TPVSAFVGNTAFARTTNLHMAGIAD	20	7.419092004	TPVSAFVGNTAFARTTNLHMAGIAD	F	0	4.482695043	Plastid, high confidence
Plastid	CAMPEP_0189362644	N	0.236	NA	NA	NA	NA	NA	NA	NA	NA	NA	Not plastid, SignalP negative
Plastid	CAMPEP_0189364906	Y	0.815	24	7.574155654	TGCTAFQLPSATPSRASITKAYSTH	24	7.574155654	TGCTAFQLPSATPSRASITKAYSTH	F	0	4.988298360	Plastid, high confidence
Plastid	CAMPEP_0189365206	Y	0.759	16	1.677690486	WVGHSQQIEASIARLGSSHLPERQH	16	1.677690486	WVGHSQQIEASIARLGSSHLPERQH	No	0	1.157774849	Not plastid, SignalP positive
Plastid	CAMPEP_0189366072	N	0.250	NA	NA	NA	NA	NA	NA	NA	NA	NA	Not plastid, SignalP negative
Plastid	CAMPEP_0189366226	N	0.414	NA	NA	NA	NA	NA	NA	NA	NA	NA	Not plastid, SignalP negative
Plastid	CAMPEP_0189367026	Y	0.757	19	4.217083557	SGAQANHREQSNDPSQTLLAKLILA	19	4.217083557	SGAQANHREQSNDPSQTLLAKLILA	No	0	1.067401421	Not plastid, SignalP positive
Plastid	CAMPEP_0189367328	N	0.395	NA	NA	NA	NA	NA	NA	NA	NA	NA	Not plastid, SignalP negative
Plastid	CAMPEP_0189368392	N	0.267	NA	NA	NA	NA	NA	NA	NA	NA	NA	Not plastid, SignalP negative
Plastid	CAMPEP_0189368552	N	0.222	NA	NA	NA	NA	NA	NA	NA	NA	NA	Not plastid, SignalP negative
Plastid	CAMPEP_0189368928	N	0.130	NA	NA	NA	NA	NA	NA	NA	NA	NA	Not plastid, SignalP negative
Plastid	CAMPEP_0189372070	N	0.101	NA	NA	NA	NA	NA	NA	NA	NA	NA	Not plastid, SignalP negative
Plastid	CAMPEP_0189373458	Y	0.648	18	6.013090396	CLGQSFTPAMQQFRPLQQSPAAPSS	18	6.013090396	CLGQSFTPAMQQFRPLQQSPAAPSS	F	0	5.459973457	Plastid, high confidence
Plastid	CAMPEP_0189373862	Y	0.765	22	6.855691883	GKCCAFEAAVGFNPSTARPSVRHAS	22	6.855691883	GKCCAFEAAVGFNPSTARPSVRHAS	F	0	4.391442089	Plastid, high confidence
Plastid	CAMPEP_0189374004	Y	0.510	17	3.887763676	SVCHAQSSSDMQLEALANLLRPTAA	17	3.887763676	SVCHAQSSSDMQLEALANLLRPTAA	No	0	1.252055954	Not plastid, SignalP positive
Plastid	CAMPEP_0189375132	N	0.406	NA	NA	NA	NA	NA	NA	NA	NA	NA	Not plastid, SignalP negative
Plastid	CAMPEP_0189381410	Y	0.841	26	7.017179008	PQTWAFFHFPAATSSFCLFAPTTKM	26	7.017179008	PQTWAFFHFPAATSSFCLFAPTTKM	F	0	4.290359835	Plastid, high confidence
Plastid	CAMPEP_0189381926	N	0.072	NA	NA	NA	NA	NA	NA	NA	NA	NA	Not plastid, SignalP negative
Plastid	CAMPEP_0189382694	N	0.303	NA	NA	NA	NA	NA	NA	NA	NA	NA	Not plastid, SignalP negative
Plastid	CAMPEP_0189383050	Y	0.765	18	3.725049561	CAAQARRVQTRVEPLSEHEIEGVQK	18	3.725049561	CAAQARRVQTRVEPLSEHEIEGVQK	No	0	0.706741914	Not plastid, SignalP positive
Plastid	CAMPEP_0189383352	Y	0.620	22	1.581708659	VAVQGRRVHMSKPEKSMQYSMPLVV	22	1.581708659	VAVQGRRVHMSKPEKSMQYSMPLVV	No	0	0.781126561	Not plastid, SignalP positive
Plastid	CAMPEP_0189384114	Y	0.732	24	8.543655408	SGVDAFSPVLGRSSVTTSSSRIVFG	24	8.543655408	SGVDAFSPVLGRSSVTTSSSRIVFG	F	0	5.700565495	Plastid, high confidence
Plastid	CAMPEP_0189384748	N	0.057	NA	NA	NA	NA	NA	NA	NA	NA	NA	Not plastid, SignalP negative
Plastid	CAMPEP_0189385280	Y	0.616	20	3.588243026	PLLKAAAFVPSAEQNVKPLRIDGLI	22	7.936589670	LKAAAFVPSAEQNVKPLRIDGLIAA	F	2	4.944531330	Plastid, low confidence
Plastid	CAMPEP_0189386086	N	0.310	NA	NA	NA	NA	NA	NA	NA	NA	NA	Not plastid, SignalP negative
Plastid	CAMPEP_0189386912	Y	0.641	14	6.765246278	APVAAFNFGGAKPKQQARQAPKYVK	14	6.765246278	APVAAFNFGGAKPKQQARQAPKYVK	F	0	3.911237930	Plastid, high confidence
Plastid	CAMPEP_0189388502	Y	0.655	17	1.455123978	VVGHGLRVQDSLEEQELNSLRSVAQ	15	1.597638891	LAVVGHGLRVQDSLEEQELNSLRSV	No	-2	0.842107103	Not plastid, SignalP positive
Plastid	CAMPEP_0189389320	N	0.076	NA	NA	NA	NA	NA	NA	NA	NA	NA	Not plastid, SignalP negative
Plastid	CAMPEP_0189390140	N	0.426	NA	NA	NA	NA	NA	NA	NA	NA	NA	Not plastid, SignalP negative
Plastid	CAMPEP_0189390882	Y	0.867	17	7.614217923	VAANAFVFTSTRAGRRMQPSMMFGK	17	7.614217923	VAANAFVFTSTRAGRRMQPSMMFGK	F	0	4.536599276	Plastid, high confidence
Plastid	CAMPEP_0189390918	Y	0.496	18	1.387266504	CAGHTRRLQNQLSSVEEPKTSDALA	16	1.815454876	LACAGHTRRLQNQLSSVEEPKTSDA	No	-2	1.211433456	Not plastid, SignalP positive
Plastid	CAMPEP_0189391662	Y	0.693	18	1.492635966	SAGCGRRVQGIQYSERRNPEELGAL	17	1.916241031	ASAGCGRRVQGIQYSERRNPEELGA	No	-1	0.748165022	Not plastid, SignalP positive
Plastid	CAMPEP_0189391744	N	0.230	NA	NA	NA	NA	NA	NA	NA	NA	NA	Not plastid, SignalP negative
Plastid	CAMPEP_0189392482	Y	0.442	17	3.622201960	CASHARRFQQKSDTPELDAFAALLL	19	5.128844096	SHARRFQQKSDTPELDAFAALLLAS	F	2	4.329136388	Plastid, low confidence
Plastid	CAMPEP_0189395668	Y	0.735	25	8.160258722	SRAIAFHPSGHLMPGGRSTISDARM	25	8.160258722	SRAIAFHPSGHLMPGGRSTISDARM	F	0	5.098001847	Plastid, high confidence
Plastid	CAMPEP_0189403866	Y	0.786	24	4.191454903	CLAYAGHGRRVQLSSEQSSDAQPDG	24	4.191454903	CLAYAGHGRRVQLSSEQSSDAQPDG	No	0	1.193952823	Not plastid, SignalP positive
Plastid	CAMPEP_0189406528	Y	0.781	25	6.075289230	GFVSCFQPYTSAIPPPCTSSVSSSS	25	6.075289230	GFVSCFQPYTSAIPPPCTSSVSSSS	F	0	5.394809321	Plastid, high confidence
Plastid	CAMPEP_0189411338	N	0.045	NA	NA	NA	NA	NA	NA	NA	NA	NA	Not plastid, SignalP negative
Plastid	CAMPEP_0189420026	Y	0.765	22	6.855691883	GKCCAFEAAVGFNPSTARPSVRHAS	22	6.855691883	GKCCAFEAAVGFNPSTARPSVRHAS	F	0	4.391442089	Plastid, high confidence
Plastid	CAMPEP_0189423144	N	0.421	NA	NA	NA	NA	NA	NA	NA	NA	NA	Not plastid, SignalP negative
Plastid	CAMPEP_0189423602	N	0.061	NA	NA	NA	NA	NA	NA	NA	NA	NA	Not plastid, SignalP negative
Plastid	CAMPEP_0189423898	Y	0.532	32	4.092883464	GFALAYLTCVANAKISRNSVAGEIS	32	4.092883464	GFALAYLTCVANAKISRNSVAGEIS	Y	0	1.070706244	Plastid, low confidence
Plastid	CAMPEP_0189434518	N	0.055	NA	NA	NA	NA	NA	NA	NA	NA	NA	Not plastid, SignalP negative
Plastid	CAMPEP_0189440240	N	0.147	NA	NA	NA	NA	NA	NA	NA	NA	NA	Not plastid, SignalP negative
Plastid	CAMPEP_0189442116	N	0.107	NA	NA	NA	NA	NA	NA	NA	NA	NA	Not plastid, SignalP negative
Plastid	CAMPEP_0189442476	Y	0.576	21	1.497249961	CWGNGSREQKNIRGIQRSSSAERNT	22	1.645115729	WGNGSREQKNIRGIQRSSSAERNTA	No	1	1.192579578	Not plastid, SignalP positive
Plastid	CAMPEP_0189442864	Y	0.584	18	3.510254800	YISHARRVQRDQTPGSSHDRLRDTQ	18	3.510254800	YISHARRVQRDQTPGSSHDRLRDTQ	No	0	0.877320196	Not plastid, SignalP positive
Plastid	CAMPEP_0189445590	N	0.145	NA	NA	NA	NA	NA	NA	NA	NA	NA	Not plastid, SignalP negative
Plastid	CAMPEP_0189445970	N	0.026	NA	NA	NA	NA	NA	NA	NA	NA	NA	Not plastid, SignalP negative
Plastid	CAMPEP_0189451326	N	0.347	NA	NA	NA	NA	NA	NA	NA	NA	NA	Not plastid, SignalP negative
Plastid	CAMPEP_0189451398	Y	0.609	20	1.444840446	GLGYGAEYTNDQSDDISAKALAMAL	21	3.386790637	LGYGAEYTNDQSDDISAKALAMALL	No	1	0.980081699	Not plastid, SignalP positive
Plastid	CAMPEP_0189451636	N	0.268	NA	NA	NA	NA	NA	NA	NA	NA	NA	Not plastid, SignalP negative
Plastid	CAMPEP_0189453204	N	0.097	NA	NA	NA	NA	NA	NA	NA	NA	NA	Not plastid, SignalP negative
Plastid	CAMPEP_0189455590	Y	0.452	46	1.785212976	CFSQGRRVQMTSAFKPASPGHAAGR	46	1.785212976	CFSQGRRVQMTSAFKPASPGHAAGR	No	0	1.099815621	Not plastid, SignalP positive
Plastid	CAMPEP_0189456252	N	0.385	NA	NA	NA	NA	NA	NA	NA	NA	NA	Not plastid, SignalP negative
Plastid	CAMPEP_0189459402	Y	0.461	45	1.814684271	CFSQGRRVQLTSAFKPASPGHAAGP	45	1.814684271	CFSQGRRVQLTSAFKPASPGHAAGP	No	0	1.129286916	Not plastid, SignalP positive
Plastid	CAMPEP_0189460214	Y	0.879	23	4.999146269	PLTLSFVHGVFGRPNKQNKGICVSA	23	4.999146269	PLTLSFVHGVFGRPNKQNKGICVSA	F	0	4.118412504	Plastid, high confidence
Plastid	CAMPEP_0189464978	N	0.048	NA	NA	NA	NA	NA	NA	NA	NA	NA	Not plastid, SignalP negative
Plastid	CAMPEP_0189470450	Y	0.507	18	1.799205996	CAGHSRRLQNQASSTEEPNTSDALA	17	1.884811600	ACAGHSRRLQNQASSTEEPNTSDAL	No	-1	1.105048720	Not plastid, SignalP positive
Plastid	CAMPEP_0189470618	Y	0.631	20	5.740410128	AKAQGFTGSSIKPRFGVQAHSVLKM	20	5.740410128	AKAQGFTGSSIKPRFGVQAHSVLKM	F	0	4.627551646	Plastid, high confidence
Plastid	CAMPEP_0189474282	Y	0.608	32	2.269963937	STCRGRRLKSSTGSSGADGHQPSKS	32	2.269963937	STCRGRRLKSSTGSSGADGHQPSKS	No	0	1.453548033	Not plastid, SignalP positive
Plastid	CAMPEP_0189479942	Y	0.629	18	3.787937076	CASHARRMHTAAAFNPSSAGARPAA	18	3.787937076	CASHARRMHTAAAFNPSSAGARPAA	No	0	1.058310452	Not plastid, SignalP positive
Plastid	CAMPEP_0189482152	N	0.180	NA	NA	NA	NA	NA	NA	NA	NA	NA	Not plastid, SignalP negative
Plastid	CAMPEP_0189482540	Y	0.648	18	3.640633535	CAAQARRVRDDPRLVNLEAVNKLGE	18	3.640633535	CAAQARRVRDDPRLVNLEAVNKLGE	No	0	0.622325888	Not plastid, SignalP positive
Plastid	CAMPEP_0189482770	N	0.143	NA	NA	NA	NA	NA	NA	NA	NA	NA	Not plastid, SignalP negative
Plastid	CAMPEP_0189483252	Y	0.678	17	1.943703255	CAAHGRRVQAPNENEIAPEANALAT	15	3.163127854	LACAAHGRRVQAPNENEIAPEANAL	No	-2	0.612429925	Not plastid, SignalP positive
Plastid	CAMPEP_0189483930	N	0.095	NA	NA	NA	NA	NA	NA	NA	NA	NA	Not plastid, SignalP negative
Plastid	CAMPEP_0189485000	N	0.173	NA	NA	NA	NA	NA	NA	NA	NA	NA	Not plastid, SignalP negative
Plastid	CAMPEP_0189489882	Y	0.699	18	3.241443820	CVGHARRMRAVSEEEQGKSQALAKL	18	3.241443820	CVGHARRMRAVSEEEQGKSQALAKL	No	0	0.767355396	Not plastid, SignalP positive
Plastid	CAMPEP_0189490330	Y	0.867	20	8.722188966	GPAAAFSPSTPGVSKPSQRHQAPTS	20	8.722188966	GPAAAFSPSTPGVSKPSQRHQAPTS	F	0	5.617960421	Plastid, high confidence
Plastid	CAMPEP_0189490718	N	0.331	NA	NA	NA	NA	NA	NA	NA	NA	NA	Not plastid, SignalP negative
Plastid	CAMPEP_0189491218	N	0.318	NA	NA	NA	NA	NA	NA	NA	NA	NA	Not plastid, SignalP negative
Plastid	CAMPEP_0189491506	Y	0.791	18	3.352392336	CFIHAQGIQQERGQLHGSEGSVGGR	18	3.352392336	CFIHAQGIQQERGQLHGSEGSVGGR	No	0	0.881677312	Not plastid, SignalP positive
Plastid	CAMPEP_0189491800	Y	0.468	20	1.338221090	CMGHGRRVQPHVDRLQGDAADQAAF	22	1.701446805	GHGRRVQPHVDRLQGDAADQAAFNP	No	2	1.510356360	Not plastid, SignalP positive
Plastid	CAMPEP_0189491838	Y	0.468	18	1.415736458	CVGRGRRMRNPMEESIPSVESQTAL	16	1.448964117	LACVGRGRRMRNPMEESIPSVESQT	No	-2	0.916246151	Not plastid, SignalP positive
Plastid	CAMPEP_0189492098	N	0.123	NA	NA	NA	NA	NA	NA	NA	NA	NA	Not plastid, SignalP negative
Plastid	CAMPEP_0189492100	Y	0.511	20	5.313842921	ASAFAPIPSVSRTTDLSMSLQKDLA	18	9.136114254	ASASAFAPIPSVSRTTDLSMSLQKD	F	-2	5.571662325	Plastid, low confidence
Plastid	CAMPEP_0189492242	N	0.032	NA	NA	NA	NA	NA	NA	NA	NA	NA	Not plastid, SignalP negative
Plastid	CAMPEP_0189492254	N	0.032	NA	NA	NA	NA	NA	NA	NA	NA	NA	Not plastid, SignalP negative
Plastid	CAMPEP_0189492370	Y	0.761	19	4.004362053	SGVQANHREQSDEPSQTSLAKLILA	19	4.004362053	SGVQANHREQSDEPSQTSLAKLILA	No	0	1.151765012	Not plastid, SignalP positive
Plastid	CAMPEP_0189492542	Y	0.676	34	6.713930484	NPSQAFLLPKIIRQGRVGDQQPQLR	34	6.713930484	NPSQAFLLPKIIRQGRVGDQQPQLR	F	0	4.058208999	Plastid, high confidence
Plastid	CAMPEP_0189492548	Y	0.686	18	1.336944107	CVGFGRRVQVSTDEEKGFKSLSMLL	16	4.538444347	LACVGFGRRVQVSTDEEKGFKSLSM	F	-2	4.005726381	Plastid, low confidence
Plastid	CAMPEP_0189492646	Y	0.724	18	3.561550521	CAGHARRVQVPITDSKALDPSTALA	18	3.561550521	CAGHARRVQVPITDSKALDPSTALA	No	0	1.054737719	Not plastid, SignalP positive
Plastid	CAMPEP_0189493520	N	0.050	NA	NA	NA	NA	NA	NA	NA	NA	NA	Not plastid, SignalP negative
Plastid	CAMPEP_0189493560	N	0.100	NA	NA	NA	NA	NA	NA	NA	NA	NA	Not plastid, SignalP negative
Plastid	CAMPEP_0189494274	N	0.389	NA	NA	NA	NA	NA	NA	NA	NA	NA	Not plastid, SignalP negative
Plastid	CAMPEP_0189494370	N	0.193	NA	NA	NA	NA	NA	NA	NA	NA	NA	Not plastid, SignalP negative
Plastid	CAMPEP_0189495272	Y	0.546	18	2.024429273	CAAQGRRIHKTDERTQESNPLDKLA	16	3.273733152	LACAAQGRRIHKTDERTQESNPLDK	No	-2	0.723035223	Not plastid, SignalP positive
Plastid	CAMPEP_0189498186	Y	0.653	17	4.191173799	AGALAQDANPTQAALEKSTSALRDV	15	4.505961134	AAAGALAQDANPTQAALEKSTSALR	L	-2	1.386901892	Plastid, low confidence
Plastid	CAMPEP_0189500054	N	0.054	NA	NA	NA	NA	NA	NA	NA	NA	NA	Not plastid, SignalP negative
Plastid	CAMPEP_0189501572	N	0.109	NA	NA	NA	NA	NA	NA	NA	NA	NA	Not plastid, SignalP negative
Plastid	CAMPEP_0189502446	Y	0.524	14	4.459473242	GAASALQSARLDCRAAPKSRIVAQR	14	4.459473242	GAASALQSARLDCRAAPKSRIVAQR	L	0	1.197136355	Plastid, low confidence
Plastid	CAMPEP_0189502596	Y	0.714	18	3.510146030	SSGYARRARGTEYKEHRDSQEVDDA	18	3.510146030	SSGYARRARGTEYKEHRDSQEVDDA	No	0	0.630348913	Not plastid, SignalP positive
Plastid	CAMPEP_0200754626	N	0.048	NA	NA	NA	NA	NA	NA	NA	NA	NA	Not plastid, SignalP negative
Plastid	CAMPEP_0200755036	N	0.171	NA	NA	NA	NA	NA	NA	NA	NA	NA	Not plastid, SignalP negative
Plastid	CAMPEP_0200755682	Y	0.656	17	1.531747481	CAGQSRRVQPNHPAAAFMPSGSGSH	19	2.257022658	GQSRRVQPNHPAAAFMPSGSGSHRP	No	2	1.823483765	Not plastid, SignalP positive
Plastid	CAMPEP_0200756282	Y	0.480	27	1.553273379	RVVNSAYAAVVIGLSGDRMRNEAPL	28	3.973836744	VVNSAYAAVVIGLSGDRMRNEAPLW	Y	1	1.364038959	Plastid, low confidence
Plastid	CAMPEP_0200756376	Y	0.564	18	1.743443637	CASEGRRVRDAEDMQDSSQALAMLL	17	1.778028392	ACASEGRRVRDAEDMQDSSQALAML	No	-1	0.808122969	Not plastid, SignalP positive
Plastid	CAMPEP_0200756778	N	0.139	NA	NA	NA	NA	NA	NA	NA	NA	NA	Not plastid, SignalP negative
Plastid	CAMPEP_0200756964	N	0.097	NA	NA	NA	NA	NA	NA	NA	NA	NA	Not plastid, SignalP negative
Plastid	CAMPEP_0200757736	Y	0.666	17	3.760074880	RISCAVTHLIIHERSALENELSRAL	17	3.760074880	RISCAVTHLIIHERSALENELSRAL	No	0	1.169468701	Not plastid, SignalP positive
Plastid	CAMPEP_0200758182	Y	0.803	18	8.307616175	SGSAAFVPNTFSATARTDALRMTTP	18	8.307616175	SGSAAFVPNTFSATARTDALRMTTP	F	0	5.413340117	Plastid, high confidence
Plastid	CAMPEP_0200758404	N	0.054	NA	NA	NA	NA	NA	NA	NA	NA	NA	Not plastid, SignalP negative
Plastid	CAMPEP_0200759484	Y	0.616	19	1.179358023	RVGYGRRLQMTNEHTQGNGHEEPRP	19	1.179358023	RVGYGRRLQMTNEHTQGNGHEEPRP	No	0	0.711257107	Not plastid, SignalP positive
Plastid	CAMPEP_0200759602	N	0.413	NA	NA	NA	NA	NA	NA	NA	NA	NA	Not plastid, SignalP negative
Plastid	CAMPEP_0200760144	N	0.244	NA	NA	NA	NA	NA	NA	NA	NA	NA	Not plastid, SignalP negative
Plastid	CAMPEP_0200760498	N	0.028	NA	NA	NA	NA	NA	NA	NA	NA	NA	Not plastid, SignalP negative
Plastid	CAMPEP_0200760922	Y	0.665	20	3.762703279	KTHFAGRLWRDQESNAASESAGASK	18	4.701125331	LAKTHFAGRLWRDQESNAASESAGA	F	-2	4.523002358	Plastid, low confidence
Plastid	CAMPEP_0200761490	Y	0.534	28	5.557145627	FVTPCFVTWSSSGQTSTIKDVSTSI	28	5.557145627	FVTPCFVTWSSSGQTSTIKDVSTSI	F	0	5.054259698	Plastid, high confidence
Plastid	CAMPEP_0200762210	N	0.032	NA	NA	NA	NA	NA	NA	NA	NA	NA	Not plastid, SignalP negative
Plastid	CAMPEP_0200762430	Y	0.644	33	3.958607752	AVCLACAGQGRRVQVTRDVFSTTSH	35	4.080536435	CLACAGQGRRVQVTRDVFSTTSHED	No	2	1.097295046	Not plastid, SignalP positive
Plastid	CAMPEP_0200762974	N	0.142	NA	NA	NA	NA	NA	NA	NA	NA	NA	Not plastid, SignalP negative
Plastid	CAMPEP_0200763380	N	0.149	NA	NA	NA	NA	NA	NA	NA	NA	NA	Not plastid, SignalP negative
Plastid	CAMPEP_0200764028	Y	0.726	18	3.823413935	FSGQARRLQAQADEDEQLSPSAALS	18	3.823413935	FSGQARRLQAQADEDEQLSPSAALS	No	0	1.095986875	Not plastid, SignalP positive
Plastid	CAMPEP_0200764832	Y	0.703	18	3.599113002	CAAQARRVQTRVEPMNEQELEGVRK	18	3.599113002	CAAQARRVQTRVEPMNEQELEGVRK	No	0	0.580805355	Not plastid, SignalP positive
Plastid	CAMPEP_0200764840	Y	0.869	20	3.652991295	LSGHALGAPAQDDEVEDLARLLLAI	20	3.652991295	LSGHALGAPAQDDEVEDLARLLLAI	L	0	0.890928349	Plastid, low confidence
Plastid	CAMPEP_0200764964	Y	0.669	18	3.264694267	CVGHARRVQSTLDGRDWELENLARY	18	3.264694267	CVGHARRVQSTLDGRDWELENLARY	No	0	0.790605843	Not plastid, SignalP positive
Plastid	CAMPEP_0200765784	Y	0.533	28	3.552471341	LVVCALHEGFGRRAQARHSLLRDYP	28	3.552471341	LVVCALHEGFGRRAQARHSLLRDYP	L	0	0.892494549	Plastid, low confidence
Plastid	CAMPEP_0200766160	N	0.310	NA	NA	NA	NA	NA	NA	NA	NA	NA	Not plastid, SignalP negative
Plastid	CAMPEP_0200766182	N	0.414	NA	NA	NA	NA	NA	NA	NA	NA	NA	Not plastid, SignalP negative
Plastid	CAMPEP_0200767202	N	0.171	NA	NA	NA	NA	NA	NA	NA	NA	NA	Not plastid, SignalP negative
Plastid	CAMPEP_0200767664	N	0.069	NA	NA	NA	NA	NA	NA	NA	NA	NA	Not plastid, SignalP negative
Plastid	CAMPEP_0200767762	Y	0.469	17	4.757391373	ACAQARQSSPSPLQSLATLLQASSP	17	4.757391373	ACAQARQSSPSPLQSLATLLQASSP	No	0	1.678221756	Not plastid, SignalP positive
Plastid	CAMPEP_0200767780	Y	0.572	20	5.255991825	RLAQGFEKSPIRSLGELLYAQNPAS	20	5.255991825	RLAQGFEKSPIRSLGELLYAQNPAS	F	0	4.216941617	Plastid, high confidence
Plastid	CAMPEP_0200767870	N	0.063	NA	NA	NA	NA	NA	NA	NA	NA	NA	Not plastid, SignalP negative
Plastid	CAMPEP_0200767880	N	0.312	NA	NA	NA	NA	NA	NA	NA	NA	NA	Not plastid, SignalP negative
Plastid	CAMPEP_0200768202	N	0.139	NA	NA	NA	NA	NA	NA	NA	NA	NA	Not plastid, SignalP negative
Plastid	CAMPEP_0200768636	Y	0.525	19	1.912127214	FTSLGRRLQAKEKDATAESLQSLLL	19	1.912127214	FTSLGRRLQAKEKDATAESLQSLLL	No	0	1.016863473	Not plastid, SignalP positive
Plastid	CAMPEP_0200768886	Y	0.735	20	1.784656774	EVSAGKMKPKDDAVDLAGLLLASTP	19	3.676358772	VEVSAGKMKPKDDAVDLAGLLLAST	No	-1	0.829965508	Not plastid, SignalP positive
Plastid	CAMPEP_0200769294	Y	0.727	18	1.481381695	GVGQGRRTSNAEIDALNAFAKLLVA	18	1.481381695	GVGQGRRTSNAEIDALNAFAKLLVA	No	0	0.900083082	Not plastid, SignalP positive
Plastid	CAMPEP_0200769860	N	0.222	NA	NA	NA	NA	NA	NA	NA	NA	NA	Not plastid, SignalP negative
Plastid	CAMPEP_0200775004	N	0.103	NA	NA	NA	NA	NA	NA	NA	NA	NA	Not plastid, SignalP negative
Plastid	CAMPEP_0200777896	N	0.287	NA	NA	NA	NA	NA	NA	NA	NA	NA	Not plastid, SignalP negative
Plastid	CAMPEP_0200783002	Y	0.764	20	1.672969577	CTCGGWRVQRSPQDESQKPLNGVSE	19	1.838040800	ACTCGGWRVQRSPQDESQKPLNGVS	No	-1	0.956882896	Not plastid, SignalP positive
Plastid	CAMPEP_0200784026	Y	0.499	18	3.588031766	CLGHAQNQESPRESLAEFLLAQHPT	18	3.588031766	CLGHAQNQESPRESLAEFLLAQHPT	No	0	1.087763840	Not plastid, SignalP positive
Plastid	CAMPEP_0200784142	N	0.422	NA	NA	NA	NA	NA	NA	NA	NA	NA	Not plastid, SignalP negative
Plastid	CAMPEP_0200784238	N	0.286	NA	NA	NA	NA	NA	NA	NA	NA	NA	Not plastid, SignalP negative
Plastid	CAMPEP_0200785254	N	0.189	NA	NA	NA	NA	NA	NA	NA	NA	NA	Not plastid, SignalP negative
Plastid	CAMPEP_0200786614	Y	0.643	20	4.865339600	AFAPAAKPAASTSALNAEMSKSMPF	20	4.865339600	AFAPAAKPAASTSALNAEMSKSMPF	No	0	1.843833118	Not plastid, SignalP positive
Plastid	CAMPEP_0200786854	N	0.429	NA	NA	NA	NA	NA	NA	NA	NA	NA	Not plastid, SignalP negative
Plastid	CAMPEP_0200787592	Y	0.456	18	1.453931943	CWGNGSREQKKIGGMQRSSSAERNT	19	1.627361762	WGNGSREQKKIGGMQRSSSAERNTA	No	1	1.174825611	Not plastid, SignalP positive
Plastid	CAMPEP_0200787642	Y	0.848	22	8.661562675	GTASAFQPSSVNRHAVVRPSLVSKH	22	8.661562675	GTASAFQPSSVNRHAVVRPSLVSKH	F	0	5.261783403	Plastid, high confidence
Plastid	CAMPEP_0200788130	Y	0.521	23	5.035614210	RRMQSFVANSDISSNEAKRLASFLL	23	5.035614210	RRMQSFVANSDISSNEAKRLASFLL	F	0	4.633577865	Plastid, high confidence
Plastid	CAMPEP_0200788860	N	0.153	NA	NA	NA	NA	NA	NA	NA	NA	NA	Not plastid, SignalP negative
Plastid	CAMPEP_0200788870	N	0.064	NA	NA	NA	NA	NA	NA	NA	NA	NA	Not plastid, SignalP negative
Plastid	CAMPEP_0200789020	N	0.038	NA	NA	NA	NA	NA	NA	NA	NA	NA	Not plastid, SignalP negative
Plastid	CAMPEP_0200789296	N	0.041	NA	NA	NA	NA	NA	NA	NA	NA	NA	Not plastid, SignalP negative
Plastid	CAMPEP_0200789686	N	0.078	NA	NA	NA	NA	NA	NA	NA	NA	NA	Not plastid, SignalP negative
Plastid	CAMPEP_0200789836	N	0.140	NA	NA	NA	NA	NA	NA	NA	NA	NA	Not plastid, SignalP negative
Plastid	CAMPEP_0200790186	N	0.049	NA	NA	NA	NA	NA	NA	NA	NA	NA	Not plastid, SignalP negative
Plastid	CAMPEP_0200790508	Y	0.820	18	4.136693878	SAVRAHQNSLLAGEALPGSHSSTAS	18	4.136693878	SAVRAHQNSLLAGEALPGSHSSTAS	No	0	1.288230028	Not plastid, SignalP positive
Plastid	CAMPEP_0200790832	N	0.032	NA	NA	NA	NA	NA	NA	NA	NA	NA	Not plastid, SignalP negative
Plastid	CAMPEP_0200791812	N	0.039	NA	NA	NA	NA	NA	NA	NA	NA	NA	Not plastid, SignalP negative
Plastid	CAMPEP_0200792524	Y	0.748	20	7.740982893	STVTAFQQTAFKPSRISIVVQQSTS	20	7.740982893	STVTAFQQTAFKPSRISIVVQQSTS	F	0	4.707541023	Plastid, high confidence
Plastid	CAMPEP_0200793194	N	0.040	NA	NA	NA	NA	NA	NA	NA	NA	NA	Not plastid, SignalP negative
Plastid	CAMPEP_0200793618	Y	0.680	18	9.211355609	ASASAFAPRFASPRSHATVLSAVLE	18	9.211355609	ASASAFAPRFASPRSHATVLSAVLE	F	0	5.646903680	Plastid, high confidence
Plastid	CAMPEP_0200794312	Y	0.560	17	4.154928649	SLSHARRVHNSFQQPLSSAEKALSS	17	4.154928649	SLSHARRVHNSFQQPLSSAEKALSS	No	0	1.280837785	Not plastid, SignalP positive
Plastid	CAMPEP_0200798734	N	0.247	NA	NA	NA	NA	NA	NA	NA	NA	NA	Not plastid, SignalP negative
Plastid	CAMPEP_0200801576	Y	0.688	25	1.552043592	RIVFSAYISHASRIHQDIARVLGDT	23	4.477846363	LYRIVFSAYISHASRIHQDIARVLG	F	-2	4.417461344	Plastid, low confidence
Plastid	CAMPEP_0200801992	N	0.029	NA	NA	NA	NA	NA	NA	NA	NA	NA	Not plastid, SignalP negative
Plastid	CAMPEP_0200803552	Y	0.773	24	5.524189190	VTVKSFRVSVSSGRLASATKICVSE	24	5.524189190	VTVKSFRVSVSSGRLASATKICVSE	F	0	4.605653440	Plastid, high confidence
Plastid	CAMPEP_0200804072	N	0.134	NA	NA	NA	NA	NA	NA	NA	NA	NA	Not plastid, SignalP negative
Plastid	CAMPEP_0200804370	N	0.080	NA	NA	NA	NA	NA	NA	NA	NA	NA	Not plastid, SignalP negative
Plastid	CAMPEP_0200805008	N	0.184	NA	NA	NA	NA	NA	NA	NA	NA	NA	Not plastid, SignalP negative
Plastid	CAMPEP_0200806590	Y	0.546	18	1.705802611	CAGYGRRVQNSAGQSQSSPMAERQP	17	1.998568730	ACAGYGRRVQNSAGQSQSSPMAERQ	No	-1	1.218805850	Not plastid, SignalP positive
Plastid	CAMPEP_0200806892	Y	0.632	22	7.866236629	YSTTAFSFHPARVTSRRQRTSSLSM	22	7.866236629	YSTTAFSFHPARVTSRRQRTSSLSM	F	0	4.822968108	Plastid, high confidence
Plastid	CAMPEP_0200806944	N	0.093	NA	NA	NA	NA	NA	NA	NA	NA	NA	Not plastid, SignalP negative
Plastid	CAMPEP_0200807416	N	0.082	NA	NA	NA	NA	NA	NA	NA	NA	NA	Not plastid, SignalP negative
Plastid	CAMPEP_0200807548	N	0.187	NA	NA	NA	NA	NA	NA	NA	NA	NA	Not plastid, SignalP negative
Plastid	CAMPEP_0200807814	N	0.184	NA	NA	NA	NA	NA	NA	NA	NA	NA	Not plastid, SignalP negative
Plastid	CAMPEP_0200807980	N	0.054	NA	NA	NA	NA	NA	NA	NA	NA	NA	Not plastid, SignalP negative
Plastid	CAMPEP_0200809402	N	0.049	NA	NA	NA	NA	NA	NA	NA	NA	NA	Not plastid, SignalP negative
Plastid	CAMPEP_0200811358	Y	0.680	24	4.186622255	DSAKALLRTTLGDNVKILSTVDEGI	24	4.186622255	DSAKALLRTTLGDNVKILSTVDEGI	L	0	0.977129027	Plastid, low confidence
Plastid	CAMPEP_0200811392	Y	0.652	18	2.152215682	GASLGRRVQAPSSESAKSQAFATLL	17	2.208808744	AGASLGRRVQAPSSESAKSQAFATL	No	-1	1.199634068	Not plastid, SignalP positive
Plastid	CAMPEP_0200812036	Y	0.774	20	2.861371108	ELAQGLRPAPLESFTELLLAQHPTG	18	3.500902638	CIELAQGLRPAPLESFTELLLAQHP	No	-2	1.122096628	Not plastid, SignalP positive
Plastid	CAMPEP_0200812568	Y	0.629	18	3.787937076	CASHARRMHTAAAFNPSSAGARPAA	18	3.787937076	CASHARRMHTAAAFNPSSAGARPAA	No	0	1.058310452	Not plastid, SignalP positive
Plastid	CAMPEP_0200813494	Y	0.600	18	1.386675978	GYGCSRRTVDHDEHQKISKDGRNSL	18	1.386675978	GYGCSRRTVDHDEHQKISKDGRNSL	No	0	0.848083348	Not plastid, SignalP positive
Plastid	CAMPEP_0200815716	N	0.064	NA	NA	NA	NA	NA	NA	NA	NA	NA	Not plastid, SignalP negative
Plastid	CAMPEP_0200818510	Y	0.464	20	1.636921208	WIVKTTCPENLEHILKTNFHNYPKG	20	1.636921208	WIVKTTCPENLEHILKTNFHNYPKG	No	0	1.307064680	Not plastid, SignalP positive
Plastid	CAMPEP_0200819434	Y	0.866	20	3.652991295	LSGHALGAPAQDDEVEDLARLLLAI	20	3.652991295	LSGHALGAPAQDDEVEDLARLLLAI	L	0	0.890928349	Plastid, low confidence
Plastid	CAMPEP_0200820576	Y	0.787	18	3.209895276	CLGQARRVHETSRQFEVDKAAEFLA	18	3.209895276	CLGQARRVHETSRQFEVDKAAEFLA	No	0	0.728641604	Not plastid, SignalP positive
Plastid	CAMPEP_0200823352	Y	0.535	17	4.460079603	ARARAISNVGFPERSLATLLFSWLP	15	4.488154208	GLARARAISNVGFPERSLATLLFSW	No	-2	1.427258303	Not plastid, SignalP positive
Plastid	CAMPEP_0200824810	N	0.392	NA	NA	NA	NA	NA	NA	NA	NA	NA	Not plastid, SignalP negative
Plastid	CAMPEP_0200825412	Y	0.526	19	2.969772374	RGHYARRERRDRNFRDVIERGRESR	19	2.969772374	RGHYARRERRDRNFRDVIERGRESR	No	0	0.594956108	Not plastid, SignalP positive
Plastid	CAMPEP_0200827104	N	0.169	NA	NA	NA	NA	NA	NA	NA	NA	NA	Not plastid, SignalP negative
Plastid	CAMPEP_0200829430	N	0.104	NA	NA	NA	NA	NA	NA	NA	NA	NA	Not plastid, SignalP negative
Plastid	CAMPEP_0200829558	N	0.118	NA	NA	NA	NA	NA	NA	NA	NA	NA	Not plastid, SignalP negative
Plastid	CAMPEP_0200830358	N	0.020	NA	NA	NA	NA	NA	NA	NA	NA	NA	Not plastid, SignalP negative
Plastid	CAMPEP_0200831630	N	0.025	NA	NA	NA	NA	NA	NA	NA	NA	NA	Not plastid, SignalP negative
Plastid	CAMPEP_0200833172	N	0.111	NA	NA	NA	NA	NA	NA	NA	NA	NA	Not plastid, SignalP negative
Plastid	CAMPEP_0200833686	N	0.335	NA	NA	NA	NA	NA	NA	NA	NA	NA	Not plastid, SignalP negative
Plastid	CAMPEP_0200833806	N	0.031	NA	NA	NA	NA	NA	NA	NA	NA	NA	Not plastid, SignalP negative
Plastid	CAMPEP_0200837520	Y	0.668	17	1.661697761	CVGHSRRVQQASLPTAAFMPSGSGA	15	1.881536607	LLCVGHSRRVQQASLPTAAFMPSGS	No	-2	1.355363517	Not plastid, SignalP positive
Plastid	CAMPEP_0200837670	N	0.016	NA	NA	NA	NA	NA	NA	NA	NA	NA	Not plastid, SignalP negative
Plastid	CAMPEP_0200838110	N	0.049	NA	NA	NA	NA	NA	NA	NA	NA	NA	Not plastid, SignalP negative
Plastid	CAMPEP_0200838652	N	0.087	NA	NA	NA	NA	NA	NA	NA	NA	NA	Not plastid, SignalP negative
Plastid	CAMPEP_0200840148	Y	0.789	24	3.163226634	GRRTALRIQMGTGNTFGKIFKITTY	24	3.163226634	GRRTALRIQMGTGNTFGKIFKITTY	L	0	0.710348733	Plastid, low confidence
Plastid	CAMPEP_0200842728	N	0.071	NA	NA	NA	NA	NA	NA	NA	NA	NA	Not plastid, SignalP negative
Plastid	CAMPEP_0200845812	N	0.380	NA	NA	NA	NA	NA	NA	NA	NA	NA	Not plastid, SignalP negative
Plastid	CAMPEP_0200846758	N	0.059	NA	NA	NA	NA	NA	NA	NA	NA	NA	Not plastid, SignalP negative
Plastid	CAMPEP_0200847510	N	0.381	NA	NA	NA	NA	NA	NA	NA	NA	NA	Not plastid, SignalP negative
Plastid	CAMPEP_0200848314	N	0.085	NA	NA	NA	NA	NA	NA	NA	NA	NA	Not plastid, SignalP negative
Plastid	CAMPEP_0200848358	N	0.174	NA	NA	NA	NA	NA	NA	NA	NA	NA	Not plastid, SignalP negative
Plastid	CAMPEP_0200849026	N	0.080	NA	NA	NA	NA	NA	NA	NA	NA	NA	Not plastid, SignalP negative
Plastid	CAMPEP_0200849484	Y	0.507	31	1.681035155	GSGYGRRHQTRIGQQDQEESRSKGS	31	1.681035155	GSGYGRRHQTRIGQQDQEESRSKGS	No	0	0.826022711	Not plastid, SignalP positive
Plastid	CAMPEP_0200851494	Y	0.903	19	8.491738394	GLASAFVPPTTNFRSANRWTIKAKD	19	8.491738394	GLASAFVPPTTNFRSANRWTIKAKD	F	0	5.235946383	Plastid, high confidence
Plastid	CAMPEP_0200853940	Y	0.468	26	4.172354796	ATASAVLVGNVFQQALPQPVQAFGP	24	4.230597049	AWATASAVLVGNVFQQALPQPVQAF	No	-2	1.153839117	Not plastid, SignalP positive
Plastid	CAMPEP_0200854032	Y	0.680	18	9.222302709	ASASAFAPATKSVRSVSALNVWGDK	18	9.222302709	ASASAFAPATKSVRSVSALNVWGDK	F	0	5.657850780	Plastid, high confidence
Plastid	CAMPEP_0200855032	N	0.142	NA	NA	NA	NA	NA	NA	NA	NA	NA	Not plastid, SignalP negative
Plastid	CAMPEP_0200856212	N	0.085	NA	NA	NA	NA	NA	NA	NA	NA	NA	Not plastid, SignalP negative
Plastid	CAMPEP_0200856572	N	0.178	NA	NA	NA	NA	NA	NA	NA	NA	NA	Not plastid, SignalP negative
Plastid	CAMPEP_0200859590	N	0.049	NA	NA	NA	NA	NA	NA	NA	NA	NA	Not plastid, SignalP negative
Plastid	CAMPEP_0200860318	N	0.387	NA	NA	NA	NA	NA	NA	NA	NA	NA	Not plastid, SignalP negative
Plastid	CAMPEP_0200861174	N	0.043	NA	NA	NA	NA	NA	NA	NA	NA	NA	Not plastid, SignalP negative
Plastid	CAMPEP_0200861550	Y	0.739	20	1.960919030	CAVHGRRVQTLQSQSFTPATAFNPS	20	1.960919030	CAVHGRRVQTLQSQSFTPATAFNPS	No	0	1.167358733	Not plastid, SignalP positive
Plastid	CAMPEP_0200861894	Y	0.830	27	2.731531990	GASHGWTSRVAVGSSRRAVVTFVSV	27	2.731531990	GASHGWTSRVAVGSSRRAVVTFVSV	W	0	1.875680923	Plastid, low confidence
Plastid	CAMPEP_0200862180	Y	0.695	18	1.353226871	CVGFGRRVQVSTDEEKGFNSLSMLL	16	4.542192607	LACVGFGRRVQVSTDEEKGFNSLSM	F	-2	4.009474641	Plastid, low confidence
Plastid	CAMPEP_0200862188	N	0.379	NA	NA	NA	NA	NA	NA	NA	NA	NA	Not plastid, SignalP negative
Plastid	CAMPEP_0200862194	N	0.181	NA	NA	NA	NA	NA	NA	NA	NA	NA	Not plastid, SignalP negative
Plastid	CAMPEP_0200862212	N	0.073	NA	NA	NA	NA	NA	NA	NA	NA	NA	Not plastid, SignalP negative
Plastid	CAMPEP_0200862316	N	0.051	NA	NA	NA	NA	NA	NA	NA	NA	NA	Not plastid, SignalP negative
Plastid	CAMPEP_0200862344	N	0.131	NA	NA	NA	NA	NA	NA	NA	NA	NA	Not plastid, SignalP negative
Plastid	CAMPEP_0200862586	N	0.076	NA	NA	NA	NA	NA	NA	NA	NA	NA	Not plastid, SignalP negative
Plastid	CAMPEP_0200863938	Y	0.651	29	1.455301654	PGVLQDQFPSVHNSMAFWCCFYAAG	31	4.280397458	VLQDQFPSVHNSMAFWCCFYAAGVI	F	2	4.116058251	Plastid, low confidence
Plastid	CAMPEP_0200865360	N	0.020	NA	NA	NA	NA	NA	NA	NA	NA	NA	Not plastid, SignalP negative
Plastid	CAMPEP_0200865558	N	0.111	NA	NA	NA	NA	NA	NA	NA	NA	NA	Not plastid, SignalP negative
Plastid	CAMPEP_0200865650	Y	0.812	18	3.740187097	CSVCARRVQMTGGRSQGDWIEEHHD	18	3.740187097	CSVCARRVQMTGGRSQGDWIEEHHD	No	0	0.792235783	Not plastid, SignalP positive
Plastid	CAMPEP_0200865652	Y	0.721	17	4.161063305	ACVDAVAVQPKEVDLAAMLLSSSPA	19	4.796557909	VDAVAVQPKEVDLAAMLLSSSPAAA	No	2	1.856311844	Not plastid, SignalP positive
Plastid	CAMPEP_0200865728	N	0.025	NA	NA	NA	NA	NA	NA	NA	NA	NA	Not plastid, SignalP negative
Plastid	CAMPEP_0200865752	Y	0.711	27	1.773000903	CFSQGRRVQMTSAFKPASHGHAAGR	27	1.773000903	CFSQGRRVQMTSAFKPASHGHAAGR	No	0	1.087603548	Not plastid, SignalP positive
Plastid	CAMPEP_0200866062	Y	0.753	18	1.234111266	FFGFGEDVGRDAAEAQDVLSNLLLA	16	4.499879627	LAFFGFGEDVGRDAAEAQDVLSNLL	F	-2	4.035576316	Plastid, low confidence
Plastid	CAMPEP_0200866222	Y	0.484	18	1.571577036	SVGQGRRTANAEIQESDVLNTFAKL	17	1.646737691	ASVGQGRRTANAEIQESDVLNTFAK	No	-1	0.849905882	Not plastid, SignalP positive
Plastid	CAMPEP_0200866248	N	0.076	NA	NA	NA	NA	NA	NA	NA	NA	NA	Not plastid, SignalP negative
Plastid	CAMPEP_0200866510	Y	0.653	25	2.061715335	GSSFGREQKNAPTKALRSMLFAQNP	23	4.865430270	FAGSSFGREQKNAPTKALRSMLFAQ	F	-2	4.150261799	Plastid, low confidence
Plastid	CAMPEP_0200867086	Y	0.475	36	3.894265699	TRCHAVTVLREQLSETGSHDTLGKV	36	3.894265699	TRCHAVTVLREQLSETGSHDTLGKV	No	0	1.372065847	Not plastid, SignalP positive
Plastid	CAMPEP_0200868306	N	0.140	NA	NA	NA	NA	NA	NA	NA	NA	NA	Not plastid, SignalP negative
Plastid	CAMPEP_0200868726	Y	0.813	18	2.305310161	GSSIGQSQEMAAENTLRSLLFAQHR	18	2.305310161	GSSIGQSQEMAAENTLRSLLFAQHR	No	0	1.241744586	Not plastid, SignalP positive
Plastid	CAMPEP_0200868732	N	0.061	NA	NA	NA	NA	NA	NA	NA	NA	NA	Not plastid, SignalP negative
Plastid	CAMPEP_0200868964	N	0.359	NA	NA	NA	NA	NA	NA	NA	NA	NA	Not plastid, SignalP negative
Plastid	CAMPEP_0200869586	Y	0.522	36	1.497950398	GAGHGRPVRSPAQQLQIDALEDLFA	35	2.346886847	AGAGHGRPVRSPAQQLQIDALEDLF	No	-1	1.527854714	Not plastid, SignalP positive
Plastid	CAMPEP_0200869856	N	0.090	NA	NA	NA	NA	NA	NA	NA	NA	NA	Not plastid, SignalP negative

## Sheet: Sheet2
Set	Seq ID	SignalP	SignalP D score	SignalP cleavage position	SignalP 25aa cleavage score	SignalP 25aa sequence	ASAFind cleavage position	ASAFind 25aa cleavage score	ASAFind 25aa sequence	ASAFind cleavage has [RF] at 10 position	ASAFind cleavage has [RV] at 11 position	ASAFind cleavage has [CALS] at 5 position	ASAFind cleavage has [CGS] at 2 position	ASAFind/SignalP cleavage site offset	ASAFind 20aa transit score	ASAFind Prediction
Non-plastid	CAMPEP_0188844962	N	0.105	NA	NA	NA	NA	NA	NA	NA	NA	NA	NA	NA	NA	Not plastid, SignalP negative
Non-plastid	CAMPEP_0188846398	N	0.119	NA	NA	NA	NA	NA	NA	NA	NA	NA	NA	NA	NA	Not plastid, SignalP negative
Non-plastid	CAMPEP_0188846872	N	0.138	NA	NA	NA	NA	NA	NA	NA	NA	NA	NA	NA	NA	Not plastid, SignalP negative
Non-plastid	CAMPEP_0188847180	N	0.11	NA	NA	NA	NA	NA	NA	NA	NA	NA	NA	NA	NA	Not plastid, SignalP negative
Non-plastid	CAMPEP_0188847236	N	0.186	NA	NA	NA	NA	NA	NA	NA	NA	NA	NA	NA	NA	Not plastid, SignalP negative
Non-plastid	CAMPEP_0188847414	N	0.122	NA	NA	NA	NA	NA	NA	NA	NA	NA	NA	NA	NA	Not plastid, SignalP negative
Non-plastid	CAMPEP_0188847460	N	0.1	NA	NA	NA	NA	NA	NA	NA	NA	NA	NA	NA	NA	Not plastid, SignalP negative
Non-plastid	CAMPEP_0188847794	N	0.154	NA	NA	NA	NA	NA	NA	NA	NA	NA	NA	NA	NA	Not plastid, SignalP negative
Non-plastid	CAMPEP_0188849850	N	0.099	NA	NA	NA	NA	NA	NA	NA	NA	NA	NA	NA	NA	Not plastid, SignalP negative
Non-plastid	CAMPEP_0188850100	N	0.13	NA	NA	NA	NA	NA	NA	NA	NA	NA	NA	NA	NA	Not plastid, SignalP negative
Non-plastid	CAMPEP_0188850648	N	0.1	NA	NA	NA	NA	NA	NA	NA	NA	NA	NA	NA	NA	Not plastid, SignalP negative
Non-plastid	CAMPEP_0188850736	N	0.12	NA	NA	NA	NA	NA	NA	NA	NA	NA	NA	NA	NA	Not plastid, SignalP negative
Non-plastid	CAMPEP_0188851232	N	0.103	NA	NA	NA	NA	NA	NA	NA	NA	NA	NA	NA	NA	Not plastid, SignalP negative
Non-plastid	CAMPEP_0188852394	N	0.116	NA	NA	NA	NA	NA	NA	NA	NA	NA	NA	NA	NA	Not plastid, SignalP negative
Non-plastid	CAMPEP_0188852732	N	0.344	NA	NA	NA	NA	NA	NA	NA	NA	NA	NA	NA	NA	Not plastid, SignalP negative
Non-plastid	CAMPEP_0188853056	N	0.214	NA	NA	NA	NA	NA	NA	NA	NA	NA	NA	NA	NA	Not plastid, SignalP negative
Non-plastid	CAMPEP_0188853174	Y	0.838	17	23.297	FALLWCLAAGNRIQYLSLYPDKFQS	17	23.297	FALLWCLAAGNRIQYLSLYPDKFQS	No	R	C	No	0	2.891	Plastid, high confidence
Non-plastid	CAMPEP_0188854354	N	0.179	NA	NA	NA	NA	NA	NA	NA	NA	NA	NA	NA	NA	Not plastid, SignalP negative
Non-plastid	CAMPEP_0188854952	N	0.19	NA	NA	NA	NA	NA	NA	NA	NA	NA	NA	NA	NA	Not plastid, SignalP negative
Non-plastid	CAMPEP_0188855066	N	0.112	NA	NA	NA	NA	NA	NA	NA	NA	NA	NA	NA	NA	Not plastid, SignalP negative
Non-plastid	CAMPEP_0188855314	N	0.236	NA	NA	NA	NA	NA	NA	NA	NA	NA	NA	NA	NA	Not plastid, SignalP negative
Non-plastid	CAMPEP_0188855392	N	0.167	NA	NA	NA	NA	NA	NA	NA	NA	NA	NA	NA	NA	Not plastid, SignalP negative
Non-plastid	CAMPEP_0188856448	N	0.131	NA	NA	NA	NA	NA	NA	NA	NA	NA	NA	NA	NA	Not plastid, SignalP negative
Non-plastid	CAMPEP_0188856480	N	0.102	NA	NA	NA	NA	NA	NA	NA	NA	NA	NA	NA	NA	Not plastid, SignalP negative
Non-plastid	CAMPEP_0188858394	N	0.111	NA	NA	NA	NA	NA	NA	NA	NA	NA	NA	NA	NA	Not plastid, SignalP negative
Non-plastid	CAMPEP_0188859066	N	0.099	NA	NA	NA	NA	NA	NA	NA	NA	NA	NA	NA	NA	Not plastid, SignalP negative
Non-plastid	CAMPEP_0188860216	N	0.112	NA	NA	NA	NA	NA	NA	NA	NA	NA	NA	NA	NA	Not plastid, SignalP negative
Non-plastid	CAMPEP_0188860220	N	0.142	NA	NA	NA	NA	NA	NA	NA	NA	NA	NA	NA	NA	Not plastid, SignalP negative
Non-plastid	CAMPEP_0188862208	N	0.11	NA	NA	NA	NA	NA	NA	NA	NA	NA	NA	NA	NA	Not plastid, SignalP negative
Non-plastid	CAMPEP_0188864452	N	0.098	NA	NA	NA	NA	NA	NA	NA	NA	NA	NA	NA	NA	Not plastid, SignalP negative
Non-plastid	CAMPEP_0188865558	N	0.155	NA	NA	NA	NA	NA	NA	NA	NA	NA	NA	NA	NA	Not plastid, SignalP negative
Non-plastid	CAMPEP_0188866038	N	0.132	NA	NA	NA	NA	NA	NA	NA	NA	NA	NA	NA	NA	Not plastid, SignalP negative
Non-plastid	CAMPEP_0188867782	N	0.109	NA	NA	NA	NA	NA	NA	NA	NA	NA	NA	NA	NA	Not plastid, SignalP negative
Non-plastid	CAMPEP_0188869554	N	0.117	NA	NA	NA	NA	NA	NA	NA	NA	NA	NA	NA	NA	Not plastid, SignalP negative
Non-plastid	CAMPEP_0188869894	N	0.172	NA	NA	NA	NA	NA	NA	NA	NA	NA	NA	NA	NA	Not plastid, SignalP negative
Non-plastid	CAMPEP_0188870552	N	0.154	NA	NA	NA	NA	NA	NA	NA	NA	NA	NA	NA	NA	Not plastid, SignalP negative
Non-plastid	CAMPEP_0188871292	N	0.102	NA	NA	NA	NA	NA	NA	NA	NA	NA	NA	NA	NA	Not plastid, SignalP negative
Non-plastid	CAMPEP_0188871906	N	0.19	NA	NA	NA	NA	NA	NA	NA	NA	NA	NA	NA	NA	Not plastid, SignalP negative
Non-plastid	CAMPEP_0188872844	N	0.123	NA	NA	NA	NA	NA	NA	NA	NA	NA	NA	NA	NA	Not plastid, SignalP negative
Non-plastid	CAMPEP_0188872904	N	0.274	NA	NA	NA	NA	NA	NA	NA	NA	NA	NA	NA	NA	Not plastid, SignalP negative
Non-plastid	CAMPEP_0188873226	N	0.109	NA	NA	NA	NA	NA	NA	NA	NA	NA	NA	NA	NA	Not plastid, SignalP negative
Non-plastid	CAMPEP_0188873800	N	0.141	NA	NA	NA	NA	NA	NA	NA	NA	NA	NA	NA	NA	Not plastid, SignalP negative
Non-plastid	CAMPEP_0188875028	N	0.11	NA	NA	NA	NA	NA	NA	NA	NA	NA	NA	NA	NA	Not plastid, SignalP negative
Non-plastid	CAMPEP_0188875932	N	0.417	NA	NA	NA	NA	NA	NA	NA	NA	NA	NA	NA	NA	Not plastid, SignalP negative
Non-plastid	CAMPEP_0188876710	N	0.165	NA	NA	NA	NA	NA	NA	NA	NA	NA	NA	NA	NA	Not plastid, SignalP negative
Non-plastid	CAMPEP_0188878580	N	0.37	NA	NA	NA	NA	NA	NA	NA	NA	NA	NA	NA	NA	Not plastid, SignalP negative
Non-plastid	CAMPEP_0188880766	N	0.148	NA	NA	NA	NA	NA	NA	NA	NA	NA	NA	NA	NA	Not plastid, SignalP negative
Non-plastid	CAMPEP_0188881112	N	0.102	NA	NA	NA	NA	NA	NA	NA	NA	NA	NA	NA	NA	Not plastid, SignalP negative
Non-plastid	CAMPEP_0188882076	N	0.119	NA	NA	NA	NA	NA	NA	NA	NA	NA	NA	NA	NA	Not plastid, SignalP negative
Non-plastid	CAMPEP_0188882874	N	0.101	NA	NA	NA	NA	NA	NA	NA	NA	NA	NA	NA	NA	Not plastid, SignalP negative
Non-plastid	CAMPEP_0188883372	N	0.34	NA	NA	NA	NA	NA	NA	NA	NA	NA	NA	NA	NA	Not plastid, SignalP negative
Non-plastid	CAMPEP_0188884882	N	0.103	NA	NA	NA	NA	NA	NA	NA	NA	NA	NA	NA	NA	Not plastid, SignalP negative
Non-plastid	CAMPEP_0188885378	N	0.103	NA	NA	NA	NA	NA	NA	NA	NA	NA	NA	NA	NA	Not plastid, SignalP negative
Non-plastid	CAMPEP_0188886774	N	0.114	NA	NA	NA	NA	NA	NA	NA	NA	NA	NA	NA	NA	Not plastid, SignalP negative
Non-plastid	CAMPEP_0188887748	N	0.127	NA	NA	NA	NA	NA	NA	NA	NA	NA	NA	NA	NA	Not plastid, SignalP negative
Non-plastid	CAMPEP_0188889678	N	0.118	NA	NA	NA	NA	NA	NA	NA	NA	NA	NA	NA	NA	Not plastid, SignalP negative
Non-plastid	CAMPEP_0188890010	N	0.104	NA	NA	NA	NA	NA	NA	NA	NA	NA	NA	NA	NA	Not plastid, SignalP negative
Non-plastid	CAMPEP_0188890512	N	0.205	NA	NA	NA	NA	NA	NA	NA	NA	NA	NA	NA	NA	Not plastid, SignalP negative
Non-plastid	CAMPEP_0188890524	N	0.099	NA	NA	NA	NA	NA	NA	NA	NA	NA	NA	NA	NA	Not plastid, SignalP negative
Non-plastid	CAMPEP_0188890970	N	0.105	NA	NA	NA	NA	NA	NA	NA	NA	NA	NA	NA	NA	Not plastid, SignalP negative
Non-plastid	CAMPEP_0188891126	N	0.114	NA	NA	NA	NA	NA	NA	NA	NA	NA	NA	NA	NA	Not plastid, SignalP negative
Non-plastid	CAMPEP_0188891426	N	0.215	NA	NA	NA	NA	NA	NA	NA	NA	NA	NA	NA	NA	Not plastid, SignalP negative
Non-plastid	CAMPEP_0188891652	N	0.154	NA	NA	NA	NA	NA	NA	NA	NA	NA	NA	NA	NA	Not plastid, SignalP negative
Non-plastid	CAMPEP_0188895132	N	0.151	NA	NA	NA	NA	NA	NA	NA	NA	NA	NA	NA	NA	Not plastid, SignalP negative
Non-plastid	CAMPEP_0188896010	N	0.113	NA	NA	NA	NA	NA	NA	NA	NA	NA	NA	NA	NA	Not plastid, SignalP negative
Non-plastid	CAMPEP_0188896530	N	0.27	NA	NA	NA	NA	NA	NA	NA	NA	NA	NA	NA	NA	Not plastid, SignalP negative
Non-plastid	CAMPEP_0188896536	N	0.104	NA	NA	NA	NA	NA	NA	NA	NA	NA	NA	NA	NA	Not plastid, SignalP negative
Non-plastid	CAMPEP_0188896558	N	0.178	NA	NA	NA	NA	NA	NA	NA	NA	NA	NA	NA	NA	Not plastid, SignalP negative
Non-plastid	CAMPEP_0188897014	N	0.112	NA	NA	NA	NA	NA	NA	NA	NA	NA	NA	NA	NA	Not plastid, SignalP negative
Non-plastid	CAMPEP_0188897206	N	0.1	NA	NA	NA	NA	NA	NA	NA	NA	NA	NA	NA	NA	Not plastid, SignalP negative
Non-plastid	CAMPEP_0188897332	N	0.103	NA	NA	NA	NA	NA	NA	NA	NA	NA	NA	NA	NA	Not plastid, SignalP negative
Non-plastid	CAMPEP_0188898298	N	0.102	NA	NA	NA	NA	NA	NA	NA	NA	NA	NA	NA	NA	Not plastid, SignalP negative
Non-plastid	CAMPEP_0188899202	N	0.138	NA	NA	NA	NA	NA	NA	NA	NA	NA	NA	NA	NA	Not plastid, SignalP negative
Non-plastid	CAMPEP_0188899244	N	0.348	NA	NA	NA	NA	NA	NA	NA	NA	NA	NA	NA	NA	Not plastid, SignalP negative
Non-plastid	CAMPEP_0188899252	N	0.102	NA	NA	NA	NA	NA	NA	NA	NA	NA	NA	NA	NA	Not plastid, SignalP negative
Non-plastid	CAMPEP_0188899352	N	0.119	NA	NA	NA	NA	NA	NA	NA	NA	NA	NA	NA	NA	Not plastid, SignalP negative
Non-plastid	CAMPEP_0188900194	N	0.098	NA	NA	NA	NA	NA	NA	NA	NA	NA	NA	NA	NA	Not plastid, SignalP negative
Non-plastid	CAMPEP_0188901026	N	0.429	NA	NA	NA	NA	NA	NA	NA	NA	NA	NA	NA	NA	Not plastid, SignalP negative
Non-plastid	CAMPEP_0188901526	N	0.117	NA	NA	NA	NA	NA	NA	NA	NA	NA	NA	NA	NA	Not plastid, SignalP negative
Non-plastid	CAMPEP_0188901998	N	0.448	NA	NA	NA	NA	NA	NA	NA	NA	NA	NA	NA	NA	Not plastid, SignalP negative
Non-plastid	CAMPEP_0188903856	N	0.105	NA	NA	NA	NA	NA	NA	NA	NA	NA	NA	NA	NA	Not plastid, SignalP negative
Non-plastid	CAMPEP_0188904130	N	0.115	NA	NA	NA	NA	NA	NA	NA	NA	NA	NA	NA	NA	Not plastid, SignalP negative
Non-plastid	CAMPEP_0188904874	N	0.211	NA	NA	NA	NA	NA	NA	NA	NA	NA	NA	NA	NA	Not plastid, SignalP negative
Non-plastid	CAMPEP_0188906036	N	0.111	NA	NA	NA	NA	NA	NA	NA	NA	NA	NA	NA	NA	Not plastid, SignalP negative
Non-plastid	CAMPEP_0188906146	N	0.104	NA	NA	NA	NA	NA	NA	NA	NA	NA	NA	NA	NA	Not plastid, SignalP negative
Non-plastid	CAMPEP_0188906218	N	0.105	NA	NA	NA	NA	NA	NA	NA	NA	NA	NA	NA	NA	Not plastid, SignalP negative
Non-plastid	CAMPEP_0188906998	N	0.105	NA	NA	NA	NA	NA	NA	NA	NA	NA	NA	NA	NA	Not plastid, SignalP negative
Non-plastid	CAMPEP_0188907288	Y	0.455	28	24.735	FLCLRVLAFACTHMPNGAPACAAAR	28	24.735	FLCLRVLAFACTHMPNGAPACAAAR	No	No	No	C	0	9.088	Plastid, high confidence
Non-plastid	CAMPEP_0188907422	N	0.102	NA	NA	NA	NA	NA	NA	NA	NA	NA	NA	NA	NA	Not plastid, SignalP negative
Non-plastid	CAMPEP_0188908966	N	0.464	NA	NA	NA	NA	NA	NA	NA	NA	NA	NA	NA	NA	Not plastid, SignalP negative
Non-plastid	CAMPEP_0188909062	N	0.147	NA	NA	NA	NA	NA	NA	NA	NA	NA	NA	NA	NA	Not plastid, SignalP negative
Non-plastid	CAMPEP_0188909360	N	0.133	NA	NA	NA	NA	NA	NA	NA	NA	NA	NA	NA	NA	Not plastid, SignalP negative
Non-plastid	CAMPEP_0188909930	N	0.101	NA	NA	NA	NA	NA	NA	NA	NA	NA	NA	NA	NA	Not plastid, SignalP negative
Non-plastid	CAMPEP_0188910048	N	0.102	NA	NA	NA	NA	NA	NA	NA	NA	NA	NA	NA	NA	Not plastid, SignalP negative
Non-plastid	CAMPEP_0188910224	N	0.417	NA	NA	NA	NA	NA	NA	NA	NA	NA	NA	NA	NA	Not plastid, SignalP negative
Non-plastid	CAMPEP_0188910288	Y	0.748	17	5.58	FILCFSFLFASDRLALTLKSMDDAT	15	12.695	LAFILCFSFLFASDRLALTLKSMDD	F	No	C	No	-2	-4.128	Plastid, low confidence
Non-plastid	CAMPEP_0188911398	N	0.115	NA	NA	NA	NA	NA	NA	NA	NA	NA	NA	NA	NA	Not plastid, SignalP negative
Non-plastid	CAMPEP_0188911830	N	0.148	NA	NA	NA	NA	NA	NA	NA	NA	NA	NA	NA	NA	Not plastid, SignalP negative
Non-plastid	CAMPEP_0188912650	N	0.164	NA	NA	NA	NA	NA	NA	NA	NA	NA	NA	NA	NA	Not plastid, SignalP negative
Non-plastid	CAMPEP_0188913554	N	0.167	NA	NA	NA	NA	NA	NA	NA	NA	NA	NA	NA	NA	Not plastid, SignalP negative
Non-plastid	CAMPEP_0188914580	N	0.104	NA	NA	NA	NA	NA	NA	NA	NA	NA	NA	NA	NA	Not plastid, SignalP negative
Non-plastid	CAMPEP_0188914582	N	0.104	NA	NA	NA	NA	NA	NA	NA	NA	NA	NA	NA	NA	Not plastid, SignalP negative
Non-plastid	CAMPEP_0188914838	N	0.116	NA	NA	NA	NA	NA	NA	NA	NA	NA	NA	NA	NA	Not plastid, SignalP negative
Non-plastid	CAMPEP_0188914988	N	0.209	NA	NA	NA	NA	NA	NA	NA	NA	NA	NA	NA	NA	Not plastid, SignalP negative
Non-plastid	CAMPEP_0188916072	N	0.435	NA	NA	NA	NA	NA	NA	NA	NA	NA	NA	NA	NA	Not plastid, SignalP negative
Non-plastid	CAMPEP_0188916776	N	0.1	NA	NA	NA	NA	NA	NA	NA	NA	NA	NA	NA	NA	Not plastid, SignalP negative
Non-plastid	CAMPEP_0188916818	N	0.108	NA	NA	NA	NA	NA	NA	NA	NA	NA	NA	NA	NA	Not plastid, SignalP negative
Non-plastid	CAMPEP_0188917876	N	0.131	NA	NA	NA	NA	NA	NA	NA	NA	NA	NA	NA	NA	Not plastid, SignalP negative
Non-plastid	CAMPEP_0188917974	N	0.13	NA	NA	NA	NA	NA	NA	NA	NA	NA	NA	NA	NA	Not plastid, SignalP negative
Non-plastid	CAMPEP_0188918232	N	0.143	NA	NA	NA	NA	NA	NA	NA	NA	NA	NA	NA	NA	Not plastid, SignalP negative
Non-plastid	CAMPEP_0188918628	N	0.179	NA	NA	NA	NA	NA	NA	NA	NA	NA	NA	NA	NA	Not plastid, SignalP negative
Non-plastid	CAMPEP_0188919172	N	0.4	NA	NA	NA	NA	NA	NA	NA	NA	NA	NA	NA	NA	Not plastid, SignalP negative
Non-plastid	CAMPEP_0188919266	N	0.183	NA	NA	NA	NA	NA	NA	NA	NA	NA	NA	NA	NA	Not plastid, SignalP negative
Non-plastid	CAMPEP_0188919316	N	0.125	NA	NA	NA	NA	NA	NA	NA	NA	NA	NA	NA	NA	Not plastid, SignalP negative
Non-plastid	CAMPEP_0188920008	N	0.231	NA	NA	NA	NA	NA	NA	NA	NA	NA	NA	NA	NA	Not plastid, SignalP negative
Non-plastid	CAMPEP_0188920598	N	0.106	NA	NA	NA	NA	NA	NA	NA	NA	NA	NA	NA	NA	Not plastid, SignalP negative
Non-plastid	CAMPEP_0188921784	N	0.291	NA	NA	NA	NA	NA	NA	NA	NA	NA	NA	NA	NA	Not plastid, SignalP negative
Non-plastid	CAMPEP_0188921860	N	0.1	NA	NA	NA	NA	NA	NA	NA	NA	NA	NA	NA	NA	Not plastid, SignalP negative
Non-plastid	CAMPEP_0188922110	N	0.309	NA	NA	NA	NA	NA	NA	NA	NA	NA	NA	NA	NA	Not plastid, SignalP negative
Non-plastid	CAMPEP_0188922374	N	0.221	NA	NA	NA	NA	NA	NA	NA	NA	NA	NA	NA	NA	Not plastid, SignalP negative
Non-plastid	CAMPEP_0188922844	N	0.148	NA	NA	NA	NA	NA	NA	NA	NA	NA	NA	NA	NA	Not plastid, SignalP negative
Non-plastid	CAMPEP_0188924268	N	0.114	NA	NA	NA	NA	NA	NA	NA	NA	NA	NA	NA	NA	Not plastid, SignalP negative
Non-plastid	CAMPEP_0188924286	N	0.123	NA	NA	NA	NA	NA	NA	NA	NA	NA	NA	NA	NA	Not plastid, SignalP negative
Non-plastid	CAMPEP_0188924720	N	0.108	NA	NA	NA	NA	NA	NA	NA	NA	NA	NA	NA	NA	Not plastid, SignalP negative
Non-plastid	CAMPEP_0188925160	N	0.13	NA	NA	NA	NA	NA	NA	NA	NA	NA	NA	NA	NA	Not plastid, SignalP negative
Non-plastid	CAMPEP_0188926498	N	0.104	NA	NA	NA	NA	NA	NA	NA	NA	NA	NA	NA	NA	Not plastid, SignalP negative
Non-plastid	CAMPEP_0188927332	N	0.376	NA	NA	NA	NA	NA	NA	NA	NA	NA	NA	NA	NA	Not plastid, SignalP negative
Non-plastid	CAMPEP_0188927412	N	0.17	NA	NA	NA	NA	NA	NA	NA	NA	NA	NA	NA	NA	Not plastid, SignalP negative
Non-plastid	CAMPEP_0188928384	N	0.115	NA	NA	NA	NA	NA	NA	NA	NA	NA	NA	NA	NA	Not plastid, SignalP negative
Non-plastid	CAMPEP_0188928576	N	0.227	NA	NA	NA	NA	NA	NA	NA	NA	NA	NA	NA	NA	Not plastid, SignalP negative
Non-plastid	CAMPEP_0188932596	N	0.101	NA	NA	NA	NA	NA	NA	NA	NA	NA	NA	NA	NA	Not plastid, SignalP negative
Non-plastid	CAMPEP_0188932702	N	0.102	NA	NA	NA	NA	NA	NA	NA	NA	NA	NA	NA	NA	Not plastid, SignalP negative
Non-plastid	CAMPEP_0188933268	N	0.102	NA	NA	NA	NA	NA	NA	NA	NA	NA	NA	NA	NA	Not plastid, SignalP negative
Non-plastid	CAMPEP_0188933550	N	0.137	NA	NA	NA	NA	NA	NA	NA	NA	NA	NA	NA	NA	Not plastid, SignalP negative
Non-plastid	CAMPEP_0188933760	N	0.106	NA	NA	NA	NA	NA	NA	NA	NA	NA	NA	NA	NA	Not plastid, SignalP negative
Non-plastid	CAMPEP_0188935152	N	0.154	NA	NA	NA	NA	NA	NA	NA	NA	NA	NA	NA	NA	Not plastid, SignalP negative
Non-plastid	CAMPEP_0188938420	N	0.161	NA	NA	NA	NA	NA	NA	NA	NA	NA	NA	NA	NA	Not plastid, SignalP negative
Non-plastid	CAMPEP_0188939536	N	0.228	NA	NA	NA	NA	NA	NA	NA	NA	NA	NA	NA	NA	Not plastid, SignalP negative
Non-plastid	CAMPEP_0188940602	N	0.43	NA	NA	NA	NA	NA	NA	NA	NA	NA	NA	NA	NA	Not plastid, SignalP negative
Non-plastid	CAMPEP_0188941264	N	0.152	NA	NA	NA	NA	NA	NA	NA	NA	NA	NA	NA	NA	Not plastid, SignalP negative
Non-plastid	CAMPEP_0188941506	N	0.213	NA	NA	NA	NA	NA	NA	NA	NA	NA	NA	NA	NA	Not plastid, SignalP negative
Non-plastid	CAMPEP_0188941534	N	0.107	NA	NA	NA	NA	NA	NA	NA	NA	NA	NA	NA	NA	Not plastid, SignalP negative
Non-plastid	CAMPEP_0188942834	N	0.22	NA	NA	NA	NA	NA	NA	NA	NA	NA	NA	NA	NA	Not plastid, SignalP negative
Non-plastid	CAMPEP_0188943182	N	0.117	NA	NA	NA	NA	NA	NA	NA	NA	NA	NA	NA	NA	Not plastid, SignalP negative
Non-plastid	CAMPEP_0188943560	N	0.225	NA	NA	NA	NA	NA	NA	NA	NA	NA	NA	NA	NA	Not plastid, SignalP negative
Non-plastid	CAMPEP_0188946000	N	0.145	NA	NA	NA	NA	NA	NA	NA	NA	NA	NA	NA	NA	Not plastid, SignalP negative
Non-plastid	CAMPEP_0188946082	N	0.104	NA	NA	NA	NA	NA	NA	NA	NA	NA	NA	NA	NA	Not plastid, SignalP negative
Non-plastid	CAMPEP_0188947482	N	0.105	NA	NA	NA	NA	NA	NA	NA	NA	NA	NA	NA	NA	Not plastid, SignalP negative
Non-plastid	CAMPEP_0188947824	N	0.116	NA	NA	NA	NA	NA	NA	NA	NA	NA	NA	NA	NA	Not plastid, SignalP negative
Non-plastid	CAMPEP_0188949102	N	0.292	NA	NA	NA	NA	NA	NA	NA	NA	NA	NA	NA	NA	Not plastid, SignalP negative
Non-plastid	CAMPEP_0188949956	N	0.183	NA	NA	NA	NA	NA	NA	NA	NA	NA	NA	NA	NA	Not plastid, SignalP negative
Non-plastid	CAMPEP_0188952008	N	0.224	NA	NA	NA	NA	NA	NA	NA	NA	NA	NA	NA	NA	Not plastid, SignalP negative
Non-plastid	CAMPEP_0188953300	N	0.22	NA	NA	NA	NA	NA	NA	NA	NA	NA	NA	NA	NA	Not plastid, SignalP negative
Non-plastid	CAMPEP_0188954056	N	0.105	NA	NA	NA	NA	NA	NA	NA	NA	NA	NA	NA	NA	Not plastid, SignalP negative
Non-plastid	CAMPEP_0188957996	N	0.129	NA	NA	NA	NA	NA	NA	NA	NA	NA	NA	NA	NA	Not plastid, SignalP negative
Non-plastid	CAMPEP_0188965706	N	0.106	NA	NA	NA	NA	NA	NA	NA	NA	NA	NA	NA	NA	Not plastid, SignalP negative
Non-plastid	CAMPEP_0188966932	N	0.105	NA	NA	NA	NA	NA	NA	NA	NA	NA	NA	NA	NA	Not plastid, SignalP negative
Non-plastid	CAMPEP_0188968932	N	0.158	NA	NA	NA	NA	NA	NA	NA	NA	NA	NA	NA	NA	Not plastid, SignalP negative
Non-plastid	CAMPEP_0188970018	N	0.212	NA	NA	NA	NA	NA	NA	NA	NA	NA	NA	NA	NA	Not plastid, SignalP negative
Non-plastid	CAMPEP_0188971416	N	0.102	NA	NA	NA	NA	NA	NA	NA	NA	NA	NA	NA	NA	Not plastid, SignalP negative
Non-plastid	CAMPEP_0188973000	N	0.204	NA	NA	NA	NA	NA	NA	NA	NA	NA	NA	NA	NA	Not plastid, SignalP negative
Non-plastid	CAMPEP_0188974574	N	0.108	NA	NA	NA	NA	NA	NA	NA	NA	NA	NA	NA	NA	Not plastid, SignalP negative
Non-plastid	CAMPEP_0188976366	N	0.103	NA	NA	NA	NA	NA	NA	NA	NA	NA	NA	NA	NA	Not plastid, SignalP negative
Non-plastid	CAMPEP_0188976528	N	0.217	NA	NA	NA	NA	NA	NA	NA	NA	NA	NA	NA	NA	Not plastid, SignalP negative
Non-plastid	CAMPEP_0188977850	N	0.12	NA	NA	NA	NA	NA	NA	NA	NA	NA	NA	NA	NA	Not plastid, SignalP negative
Non-plastid	CAMPEP_0188978064	N	0.172	NA	NA	NA	NA	NA	NA	NA	NA	NA	NA	NA	NA	Not plastid, SignalP negative
Non-plastid	CAMPEP_0188978912	Y	0.532	23	13.316	LAALVGRAMAMDADYDEDMPDERPT	23	13.316	LAALVGRAMAMDADYDEDMPDERPT	No	No	No	No	0	-3.725	Not plastid, SignalP positive
Non-plastid	CAMPEP_0188979530	N	0.171	NA	NA	NA	NA	NA	NA	NA	NA	NA	NA	NA	NA	Not plastid, SignalP negative
Non-plastid	CAMPEP_0188980740	N	0.118	NA	NA	NA	NA	NA	NA	NA	NA	NA	NA	NA	NA	Not plastid, SignalP negative
Non-plastid	CAMPEP_0188982074	N	0.135	NA	NA	NA	NA	NA	NA	NA	NA	NA	NA	NA	NA	Not plastid, SignalP negative
Non-plastid	CAMPEP_0188982726	N	0.108	NA	NA	NA	NA	NA	NA	NA	NA	NA	NA	NA	NA	Not plastid, SignalP negative
Non-plastid	CAMPEP_0188983390	N	0.358	NA	NA	NA	NA	NA	NA	NA	NA	NA	NA	NA	NA	Not plastid, SignalP negative
Non-plastid	CAMPEP_0188984294	N	0.135	NA	NA	NA	NA	NA	NA	NA	NA	NA	NA	NA	NA	Not plastid, SignalP negative
Non-plastid	CAMPEP_0188985832	N	0.13	NA	NA	NA	NA	NA	NA	NA	NA	NA	NA	NA	NA	Not plastid, SignalP negative
Non-plastid	CAMPEP_0188987262	N	0.161	NA	NA	NA	NA	NA	NA	NA	NA	NA	NA	NA	NA	Not plastid, SignalP negative
Non-plastid	CAMPEP_0188989608	N	0.127	NA	NA	NA	NA	NA	NA	NA	NA	NA	NA	NA	NA	Not plastid, SignalP negative
Non-plastid	CAMPEP_0188990048	N	0.116	NA	NA	NA	NA	NA	NA	NA	NA	NA	NA	NA	NA	Not plastid, SignalP negative
Non-plastid	CAMPEP_0188990308	N	0.111	NA	NA	NA	NA	NA	NA	NA	NA	NA	NA	NA	NA	Not plastid, SignalP negative
Non-plastid	CAMPEP_0188991556	N	0.197	NA	NA	NA	NA	NA	NA	NA	NA	NA	NA	NA	NA	Not plastid, SignalP negative
Non-plastid	CAMPEP_0188991744	N	0.098	NA	NA	NA	NA	NA	NA	NA	NA	NA	NA	NA	NA	Not plastid, SignalP negative
Non-plastid	CAMPEP_0188992260	N	0.101	NA	NA	NA	NA	NA	NA	NA	NA	NA	NA	NA	NA	Not plastid, SignalP negative
Non-plastid	CAMPEP_0188992286	N	0.132	NA	NA	NA	NA	NA	NA	NA	NA	NA	NA	NA	NA	Not plastid, SignalP negative
Non-plastid	CAMPEP_0188992482	N	0.099	NA	NA	NA	NA	NA	NA	NA	NA	NA	NA	NA	NA	Not plastid, SignalP negative
Non-plastid	CAMPEP_0188993004	N	0.099	NA	NA	NA	NA	NA	NA	NA	NA	NA	NA	NA	NA	Not plastid, SignalP negative
Non-plastid	CAMPEP_0188993238	N	0.16	NA	NA	NA	NA	NA	NA	NA	NA	NA	NA	NA	NA	Not plastid, SignalP negative
Non-plastid	CAMPEP_0188993350	N	0.114	NA	NA	NA	NA	NA	NA	NA	NA	NA	NA	NA	NA	Not plastid, SignalP negative
Non-plastid	CAMPEP_0188993800	N	0.198	NA	NA	NA	NA	NA	NA	NA	NA	NA	NA	NA	NA	Not plastid, SignalP negative
Non-plastid	CAMPEP_0188994298	N	0.134	NA	NA	NA	NA	NA	NA	NA	NA	NA	NA	NA	NA	Not plastid, SignalP negative
Non-plastid	CAMPEP_0188994938	N	0.122	NA	NA	NA	NA	NA	NA	NA	NA	NA	NA	NA	NA	Not plastid, SignalP negative
Non-plastid	CAMPEP_0188995980	N	0.23	NA	NA	NA	NA	NA	NA	NA	NA	NA	NA	NA	NA	Not plastid, SignalP negative
Non-plastid	CAMPEP_0188995994	N	0.108	NA	NA	NA	NA	NA	NA	NA	NA	NA	NA	NA	NA	Not plastid, SignalP negative
Non-plastid	CAMPEP_0188996000	Y	0.494	24	-5.904	LNWSFASVSTTVQEMASRIFTLQGH	23	3.234	VLNWSFASVSTTVQEMASRIFTLQG	No	No	No	No	-1	4.112	Not plastid, SignalP positive
Non-plastid	CAMPEP_0188996252	N	0.147	NA	NA	NA	NA	NA	NA	NA	NA	NA	NA	NA	NA	Not plastid, SignalP negative
Non-plastid	CAMPEP_0188996278	N	0.139	NA	NA	NA	NA	NA	NA	NA	NA	NA	NA	NA	NA	Not plastid, SignalP negative
Non-plastid	CAMPEP_0188996700	N	0.145	NA	NA	NA	NA	NA	NA	NA	NA	NA	NA	NA	NA	Not plastid, SignalP negative
Non-plastid	CAMPEP_0188997112	N	0.098	NA	NA	NA	NA	NA	NA	NA	NA	NA	NA	NA	NA	Not plastid, SignalP negative
Non-plastid	CAMPEP_0188997334	N	0.11	NA	NA	NA	NA	NA	NA	NA	NA	NA	NA	NA	NA	Not plastid, SignalP negative
Non-plastid	CAMPEP_0188999502	N	0.176	NA	NA	NA	NA	NA	NA	NA	NA	NA	NA	NA	NA	Not plastid, SignalP negative
Non-plastid	CAMPEP_0188999578_	N	0.1	NA	NA	NA	NA	NA	NA	NA	NA	NA	NA	NA	NA	Not plastid, SignalP negative
Non-plastid	CAMPEP_0188999818	N	0.139	NA	NA	NA	NA	NA	NA	NA	NA	NA	NA	NA	NA	Not plastid, SignalP negative
Non-plastid	CAMPEP_0189000028	N	0.169	NA	NA	NA	NA	NA	NA	NA	NA	NA	NA	NA	NA	Not plastid, SignalP negative
Non-plastid	CAMPEP_0189000268	N	0.128	NA	NA	NA	NA	NA	NA	NA	NA	NA	NA	NA	NA	Not plastid, SignalP negative
Non-plastid	CAMPEP_0189000748	N	0.104	NA	NA	NA	NA	NA	NA	NA	NA	NA	NA	NA	NA	Not plastid, SignalP negative
Non-plastid	CAMPEP_0189002086	N	0.137	NA	NA	NA	NA	NA	NA	NA	NA	NA	NA	NA	NA	Not plastid, SignalP negative
Non-plastid	CAMPEP_0189002356	N	0.205	NA	NA	NA	NA	NA	NA	NA	NA	NA	NA	NA	NA	Not plastid, SignalP negative
Non-plastid	CAMPEP_0189003424	N	0.12	NA	NA	NA	NA	NA	NA	NA	NA	NA	NA	NA	NA	Not plastid, SignalP negative
Non-plastid	CAMPEP_0189004348	N	0.101	NA	NA	NA	NA	NA	NA	NA	NA	NA	NA	NA	NA	Not plastid, SignalP negative
Non-plastid	CAMPEP_0189007274	N	0.121	NA	NA	NA	NA	NA	NA	NA	NA	NA	NA	NA	NA	Not plastid, SignalP negative
Non-plastid	CAMPEP_0189007304	N	0.114	NA	NA	NA	NA	NA	NA	NA	NA	NA	NA	NA	NA	Not plastid, SignalP negative
Non-plastid	CAMPEP_0189007340_	N	0.1	NA	NA	NA	NA	NA	NA	NA	NA	NA	NA	NA	NA	Not plastid, SignalP negative
Non-plastid	CAMPEP_0189008490	N	0.105	NA	NA	NA	NA	NA	NA	NA	NA	NA	NA	NA	NA	Not plastid, SignalP negative
Non-plastid	CAMPEP_0189008600	N	0.154	NA	NA	NA	NA	NA	NA	NA	NA	NA	NA	NA	NA	Not plastid, SignalP negative
Non-plastid	CAMPEP_0189008624	N	0.1	NA	NA	NA	NA	NA	NA	NA	NA	NA	NA	NA	NA	Not plastid, SignalP negative
Non-plastid	CAMPEP_0189008962	N	0.113	NA	NA	NA	NA	NA	NA	NA	NA	NA	NA	NA	NA	Not plastid, SignalP negative
Non-plastid	CAMPEP_0189009818	N	0.169	NA	NA	NA	NA	NA	NA	NA	NA	NA	NA	NA	NA	Not plastid, SignalP negative
Non-plastid	CAMPEP_0189010774	Y	0.481	29	12.288	VLAVAVQSHAKDLVTQNAFPDNLVQ	29	12.288	VLAVAVQSHAKDLVTQNAFPDNLVQ	No	No	No	No	0	-0.404	Not plastid, SignalP positive
Non-plastid	CAMPEP_0189010960	N	0.102	NA	NA	NA	NA	NA	NA	NA	NA	NA	NA	NA	NA	Not plastid, SignalP negative
Non-plastid	CAMPEP_0189011772	Y	0.78	20	17.053	MTLCTGVAEGAVANQSSTPVAKVVN	20	17.053	MTLCTGVAEGAVANQSSTPVAKVVN	No	V	No	No	0	6.919	Plastid, high confidence
Non-plastid	CAMPEP_0189012190	N	0.108	NA	NA	NA	NA	NA	NA	NA	NA	NA	NA	NA	NA	Not plastid, SignalP negative
Non-plastid	CAMPEP_0189012420	N	0.204	NA	NA	NA	NA	NA	NA	NA	NA	NA	NA	NA	NA	Not plastid, SignalP negative
Non-plastid	CAMPEP_0189012696	N	0.111	NA	NA	NA	NA	NA	NA	NA	NA	NA	NA	NA	NA	Not plastid, SignalP negative
Non-plastid	CAMPEP_0189012752	N	0.119	NA	NA	NA	NA	NA	NA	NA	NA	NA	NA	NA	NA	Not plastid, SignalP negative
Non-plastid	CAMPEP_0189013632	N	0.274	NA	NA	NA	NA	NA	NA	NA	NA	NA	NA	NA	NA	Not plastid, SignalP negative
Non-plastid	CAMPEP_0189014090	N	0.112	NA	NA	NA	NA	NA	NA	NA	NA	NA	NA	NA	NA	Not plastid, SignalP negative
Non-plastid	CAMPEP_0189014862	N	0.148	NA	NA	NA	NA	NA	NA	NA	NA	NA	NA	NA	NA	Not plastid, SignalP negative
Non-plastid	CAMPEP_0189015086	N	0.155	NA	NA	NA	NA	NA	NA	NA	NA	NA	NA	NA	NA	Not plastid, SignalP negative
Non-plastid	CAMPEP_0189015260	Y	0.652	20	46.456	VVCLACVGQGRRLHGTPELRFEQRG	20	46.456	VVCLACVGQGRRLHGTPELRFEQRG	R	R	C	C	0	14.977	Plastid, high confidence
Non-plastid	CAMPEP_0189016756	N	0.116	NA	NA	NA	NA	NA	NA	NA	NA	NA	NA	NA	NA	Not plastid, SignalP negative
Non-plastid	CAMPEP_0189017560	N	0.107	NA	NA	NA	NA	NA	NA	NA	NA	NA	NA	NA	NA	Not plastid, SignalP negative
Non-plastid	CAMPEP_0189017860	N	0.127	NA	NA	NA	NA	NA	NA	NA	NA	NA	NA	NA	NA	Not plastid, SignalP negative
Non-plastid	CAMPEP_0189018530	N	0.145	NA	NA	NA	NA	NA	NA	NA	NA	NA	NA	NA	NA	Not plastid, SignalP negative
Non-plastid	CAMPEP_0189018684	N	0.122	NA	NA	NA	NA	NA	NA	NA	NA	NA	NA	NA	NA	Not plastid, SignalP negative
Non-plastid	CAMPEP_0189018800	N	0.121	NA	NA	NA	NA	NA	NA	NA	NA	NA	NA	NA	NA	Not plastid, SignalP negative
Non-plastid	CAMPEP_0189019142	N	0.184	NA	NA	NA	NA	NA	NA	NA	NA	NA	NA	NA	NA	Not plastid, SignalP negative
Non-plastid	CAMPEP_0189021528	N	0.298	NA	NA	NA	NA	NA	NA	NA	NA	NA	NA	NA	NA	Not plastid, SignalP negative
Non-plastid	CAMPEP_0189022132	N	0.139	NA	NA	NA	NA	NA	NA	NA	NA	NA	NA	NA	NA	Not plastid, SignalP negative
Non-plastid	CAMPEP_0189022856	N	0.15	NA	NA	NA	NA	NA	NA	NA	NA	NA	NA	NA	NA	Not plastid, SignalP negative
Non-plastid	CAMPEP_0189023892	N	0.173	NA	NA	NA	NA	NA	NA	NA	NA	NA	NA	NA	NA	Not plastid, SignalP negative
Non-plastid	CAMPEP_0189024052	N	0.29	NA	NA	NA	NA	NA	NA	NA	NA	NA	NA	NA	NA	Not plastid, SignalP negative
Non-plastid	CAMPEP_0189024914	N	0.102	NA	NA	NA	NA	NA	NA	NA	NA	NA	NA	NA	NA	Not plastid, SignalP negative
Non-plastid	CAMPEP_0189026620	N	0.114	NA	NA	NA	NA	NA	NA	NA	NA	NA	NA	NA	NA	Not plastid, SignalP negative
Non-plastid	CAMPEP_0189026868	N	0.102	NA	NA	NA	NA	NA	NA	NA	NA	NA	NA	NA	NA	Not plastid, SignalP negative
Non-plastid	CAMPEP_0189027718	N	0.111	NA	NA	NA	NA	NA	NA	NA	NA	NA	NA	NA	NA	Not plastid, SignalP negative
Non-plastid	CAMPEP_0189028770	N	0.116	NA	NA	NA	NA	NA	NA	NA	NA	NA	NA	NA	NA	Not plastid, SignalP negative
Non-plastid	CAMPEP_0189028928	N	0.448	NA	NA	NA	NA	NA	NA	NA	NA	NA	NA	NA	NA	Not plastid, SignalP negative
Non-plastid	CAMPEP_0189028952	N	0.152	NA	NA	NA	NA	NA	NA	NA	NA	NA	NA	NA	NA	Not plastid, SignalP negative
Non-plastid	CAMPEP_0189029862	N	0.179	NA	NA	NA	NA	NA	NA	NA	NA	NA	NA	NA	NA	Not plastid, SignalP negative
Non-plastid	CAMPEP_0189030596	N	0.107	NA	NA	NA	NA	NA	NA	NA	NA	NA	NA	NA	NA	Not plastid, SignalP negative
Non-plastid	CAMPEP_0189031648	N	0.146	NA	NA	NA	NA	NA	NA	NA	NA	NA	NA	NA	NA	Not plastid, SignalP negative
Non-plastid	CAMPEP_0189031952	N	0.118	NA	NA	NA	NA	NA	NA	NA	NA	NA	NA	NA	NA	Not plastid, SignalP negative
Non-plastid	CAMPEP_0189031982	N	0.208	NA	NA	NA	NA	NA	NA	NA	NA	NA	NA	NA	NA	Not plastid, SignalP negative
Non-plastid	CAMPEP_0189033142	N	0.156	NA	NA	NA	NA	NA	NA	NA	NA	NA	NA	NA	NA	Not plastid, SignalP negative
Non-plastid	CAMPEP_0189033898	N	0.272	NA	NA	NA	NA	NA	NA	NA	NA	NA	NA	NA	NA	Not plastid, SignalP negative
Non-plastid	CAMPEP_0189034758	N	0.102	NA	NA	NA	NA	NA	NA	NA	NA	NA	NA	NA	NA	Not plastid, SignalP negative
Non-plastid	CAMPEP_0189035722	N	0.236	NA	NA	NA	NA	NA	NA	NA	NA	NA	NA	NA	NA	Not plastid, SignalP negative
Non-plastid	CAMPEP_0189036296	N	0.101	NA	NA	NA	NA	NA	NA	NA	NA	NA	NA	NA	NA	Not plastid, SignalP negative
Non-plastid	CAMPEP_0189037706	N	0.105	NA	NA	NA	NA	NA	NA	NA	NA	NA	NA	NA	NA	Not plastid, SignalP negative
Non-plastid	CAMPEP_0189039400	N	0.105	NA	NA	NA	NA	NA	NA	NA	NA	NA	NA	NA	NA	Not plastid, SignalP negative
Non-plastid	CAMPEP_0189039484	N	0.222	NA	NA	NA	NA	NA	NA	NA	NA	NA	NA	NA	NA	Not plastid, SignalP negative
Non-plastid	CAMPEP_0189040406	N	0.109	NA	NA	NA	NA	NA	NA	NA	NA	NA	NA	NA	NA	Not plastid, SignalP negative
Non-plastid	CAMPEP_0189040446	N	0.103	NA	NA	NA	NA	NA	NA	NA	NA	NA	NA	NA	NA	Not plastid, SignalP negative
Non-plastid	CAMPEP_0189042366	N	0.105	NA	NA	NA	NA	NA	NA	NA	NA	NA	NA	NA	NA	Not plastid, SignalP negative
Non-plastid	CAMPEP_0189043790	N	0.173	NA	NA	NA	NA	NA	NA	NA	NA	NA	NA	NA	NA	Not plastid, SignalP negative
Non-plastid	CAMPEP_0189043982	N	0.118	NA	NA	NA	NA	NA	NA	NA	NA	NA	NA	NA	NA	Not plastid, SignalP negative
Non-plastid	CAMPEP_0189044092	N	0.106	NA	NA	NA	NA	NA	NA	NA	NA	NA	NA	NA	NA	Not plastid, SignalP negative
Non-plastid	CAMPEP_0189044696	N	0.274	NA	NA	NA	NA	NA	NA	NA	NA	NA	NA	NA	NA	Not plastid, SignalP negative
Non-plastid	CAMPEP_0189045184	N	0.108	NA	NA	NA	NA	NA	NA	NA	NA	NA	NA	NA	NA	Not plastid, SignalP negative
Non-plastid	CAMPEP_0189046372	N	0.108	NA	NA	NA	NA	NA	NA	NA	NA	NA	NA	NA	NA	Not plastid, SignalP negative
Non-plastid	CAMPEP_0189046500	N	0.114	NA	NA	NA	NA	NA	NA	NA	NA	NA	NA	NA	NA	Not plastid, SignalP negative
Non-plastid	CAMPEP_0189047736	N	0.385	NA	NA	NA	NA	NA	NA	NA	NA	NA	NA	NA	NA	Not plastid, SignalP negative
Non-plastid	CAMPEP_0189048502	N	0.106	NA	NA	NA	NA	NA	NA	NA	NA	NA	NA	NA	NA	Not plastid, SignalP negative
Non-plastid	CAMPEP_0189048620	N	0.117	NA	NA	NA	NA	NA	NA	NA	NA	NA	NA	NA	NA	Not plastid, SignalP negative
Non-plastid	CAMPEP_0189049028	N	0.102	NA	NA	NA	NA	NA	NA	NA	NA	NA	NA	NA	NA	Not plastid, SignalP negative
Non-plastid	CAMPEP_0189049284	N	0.194	NA	NA	NA	NA	NA	NA	NA	NA	NA	NA	NA	NA	Not plastid, SignalP negative
Non-plastid	CAMPEP_0189050520	N	0.098	NA	NA	NA	NA	NA	NA	NA	NA	NA	NA	NA	NA	Not plastid, SignalP negative
Non-plastid	CAMPEP_0189051182	N	0.224	NA	NA	NA	NA	NA	NA	NA	NA	NA	NA	NA	NA	Not plastid, SignalP negative
Non-plastid	CAMPEP_0189051562	N	0.152	NA	NA	NA	NA	NA	NA	NA	NA	NA	NA	NA	NA	Not plastid, SignalP negative
Non-plastid	CAMPEP_0189051830	N	0.119	NA	NA	NA	NA	NA	NA	NA	NA	NA	NA	NA	NA	Not plastid, SignalP negative
Non-plastid	CAMPEP_0189053070	N	0.113	NA	NA	NA	NA	NA	NA	NA	NA	NA	NA	NA	NA	Not plastid, SignalP negative
Non-plastid	CAMPEP_0189054872	N	0.133	NA	NA	NA	NA	NA	NA	NA	NA	NA	NA	NA	NA	Not plastid, SignalP negative
Non-plastid	CAMPEP_0189055100	Y	0.478	18	39.881	LAHWTCAGHGYRAQVRSAEEDQNSQ	18	39.881	LAHWTCAGHGYRAQVRSAEEDQNSQ	No	R	C	No	0	16.544	Plastid, high confidence
Non-plastid	CAMPEP_0189055102	N	0.12	NA	NA	NA	NA	NA	NA	NA	NA	NA	NA	NA	NA	Not plastid, SignalP negative
Non-plastid	CAMPEP_0189055514	N	0.104	NA	NA	NA	NA	NA	NA	NA	NA	NA	NA	NA	NA	Not plastid, SignalP negative
Non-plastid	CAMPEP_0189056576	N	0.102	NA	NA	NA	NA	NA	NA	NA	NA	NA	NA	NA	NA	Not plastid, SignalP negative
Non-plastid	CAMPEP_0189057122	N	0.103	NA	NA	NA	NA	NA	NA	NA	NA	NA	NA	NA	NA	Not plastid, SignalP negative
Non-plastid	CAMPEP_0189057544	N	0.101	NA	NA	NA	NA	NA	NA	NA	NA	NA	NA	NA	NA	Not plastid, SignalP negative
Non-plastid	CAMPEP_0189058600	N	0.103	NA	NA	NA	NA	NA	NA	NA	NA	NA	NA	NA	NA	Not plastid, SignalP negative
Non-plastid	CAMPEP_0189059524	N	0.122	NA	NA	NA	NA	NA	NA	NA	NA	NA	NA	NA	NA	Not plastid, SignalP negative
Non-plastid	CAMPEP_0189059572	N	0.116	NA	NA	NA	NA	NA	NA	NA	NA	NA	NA	NA	NA	Not plastid, SignalP negative
Non-plastid	CAMPEP_0189059730	N	0.172	NA	NA	NA	NA	NA	NA	NA	NA	NA	NA	NA	NA	Not plastid, SignalP negative
Non-plastid	CAMPEP_0189059734	N	0.117	NA	NA	NA	NA	NA	NA	NA	NA	NA	NA	NA	NA	Not plastid, SignalP negative
Non-plastid	CAMPEP_0189061222	N	0.156	NA	NA	NA	NA	NA	NA	NA	NA	NA	NA	NA	NA	Not plastid, SignalP negative
Non-plastid	CAMPEP_0189061796	N	0.172	NA	NA	NA	NA	NA	NA	NA	NA	NA	NA	NA	NA	Not plastid, SignalP negative
Non-plastid	CAMPEP_0189062846	N	0.103	NA	NA	NA	NA	NA	NA	NA	NA	NA	NA	NA	NA	Not plastid, SignalP negative
Non-plastid	CAMPEP_0189062886	Y	0.546	24	13.316	LAALVGRAMAMDADYDEDMPDERPT	24	13.316	LAALVGRAMAMDADYDEDMPDERPT	No	No	No	No	0	-3.725	Not plastid, SignalP positive
Non-plastid	CAMPEP_0189063080	N	0.337	NA	NA	NA	NA	NA	NA	NA	NA	NA	NA	NA	NA	Not plastid, SignalP negative
Non-plastid	CAMPEP_0189063162	N	0.381	NA	NA	NA	NA	NA	NA	NA	NA	NA	NA	NA	NA	Not plastid, SignalP negative
Non-plastid	CAMPEP_0189063174	N	0.163	NA	NA	NA	NA	NA	NA	NA	NA	NA	NA	NA	NA	Not plastid, SignalP negative
Non-plastid	CAMPEP_0189063418	N	0.236	NA	NA	NA	NA	NA	NA	NA	NA	NA	NA	NA	NA	Not plastid, SignalP negative
Non-plastid	CAMPEP_0189063458	N	0.138	NA	NA	NA	NA	NA	NA	NA	NA	NA	NA	NA	NA	Not plastid, SignalP negative
Non-plastid	CAMPEP_0189063578	N	0.122	NA	NA	NA	NA	NA	NA	NA	NA	NA	NA	NA	NA	Not plastid, SignalP negative
Non-plastid	CAMPEP_0189063808	N	0.112	NA	NA	NA	NA	NA	NA	NA	NA	NA	NA	NA	NA	Not plastid, SignalP negative
Non-plastid	CAMPEP_0189064198	N	0.127	NA	NA	NA	NA	NA	NA	NA	NA	NA	NA	NA	NA	Not plastid, SignalP negative
Non-plastid	CAMPEP_0189069770	N	0.105	NA	NA	NA	NA	NA	NA	NA	NA	NA	NA	NA	NA	Not plastid, SignalP negative
Non-plastid	CAMPEP_0189070412	N	0.133	NA	NA	NA	NA	NA	NA	NA	NA	NA	NA	NA	NA	Not plastid, SignalP negative
Non-plastid	CAMPEP_0189070904	N	0.287	NA	NA	NA	NA	NA	NA	NA	NA	NA	NA	NA	NA	Not plastid, SignalP negative
Non-plastid	CAMPEP_0189070976	N	0.104	NA	NA	NA	NA	NA	NA	NA	NA	NA	NA	NA	NA	Not plastid, SignalP negative
Non-plastid	CAMPEP_0189071346	N	0.372	NA	NA	NA	NA	NA	NA	NA	NA	NA	NA	NA	NA	Not plastid, SignalP negative
Non-plastid	CAMPEP_0189071586	Y	0.856	23	14.557	LAGSANPAAAYERKISVVTALLPPR	23	14.557	LAGSANPAAAYERKISVVTALLPPR	No	No	No	G	0	2.745	Plastid, high confidence
Non-plastid	CAMPEP_0189072156	N	0.118	NA	NA	NA	NA	NA	NA	NA	NA	NA	NA	NA	NA	Not plastid, SignalP negative
Non-plastid	CAMPEP_0189072260	N	0.126	NA	NA	NA	NA	NA	NA	NA	NA	NA	NA	NA	NA	Not plastid, SignalP negative
Non-plastid	CAMPEP_0189074038	N	0.103	NA	NA	NA	NA	NA	NA	NA	NA	NA	NA	NA	NA	Not plastid, SignalP negative
Non-plastid	CAMPEP_0189074856	N	0.142	NA	NA	NA	NA	NA	NA	NA	NA	NA	NA	NA	NA	Not plastid, SignalP negative
Non-plastid	CAMPEP_0189078076	N	0.123	NA	NA	NA	NA	NA	NA	NA	NA	NA	NA	NA	NA	Not plastid, SignalP negative
Non-plastid	CAMPEP_0189079300	N	0.162	NA	NA	NA	NA	NA	NA	NA	NA	NA	NA	NA	NA	Not plastid, SignalP negative
Non-plastid	CAMPEP_0189080636	N	0.106	NA	NA	NA	NA	NA	NA	NA	NA	NA	NA	NA	NA	Not plastid, SignalP negative
Non-plastid	CAMPEP_0189083436	N	0.111	NA	NA	NA	NA	NA	NA	NA	NA	NA	NA	NA	NA	Not plastid, SignalP negative
Non-plastid	CAMPEP_0189086946	N	0.114	NA	NA	NA	NA	NA	NA	NA	NA	NA	NA	NA	NA	Not plastid, SignalP negative
Non-plastid	CAMPEP_0189087148	N	0.121	NA	NA	NA	NA	NA	NA	NA	NA	NA	NA	NA	NA	Not plastid, SignalP negative
Non-plastid	CAMPEP_0189088208	N	0.119	NA	NA	NA	NA	NA	NA	NA	NA	NA	NA	NA	NA	Not plastid, SignalP negative
Non-plastid	CAMPEP_0189089026	N	0.128	NA	NA	NA	NA	NA	NA	NA	NA	NA	NA	NA	NA	Not plastid, SignalP negative
Non-plastid	CAMPEP_0189090026	N	0.135	NA	NA	NA	NA	NA	NA	NA	NA	NA	NA	NA	NA	Not plastid, SignalP negative
Non-plastid	CAMPEP_0189090082	N	0.1	NA	NA	NA	NA	NA	NA	NA	NA	NA	NA	NA	NA	Not plastid, SignalP negative
Non-plastid	CAMPEP_0189095594	N	0.106	NA	NA	NA	NA	NA	NA	NA	NA	NA	NA	NA	NA	Not plastid, SignalP negative
Non-plastid	CAMPEP_0189096154	N	0.129	NA	NA	NA	NA	NA	NA	NA	NA	NA	NA	NA	NA	Not plastid, SignalP negative
Non-plastid	CAMPEP_0189096796	N	0.103	NA	NA	NA	NA	NA	NA	NA	NA	NA	NA	NA	NA	Not plastid, SignalP negative
Non-plastid	CAMPEP_0189099530	N	0.434	NA	NA	NA	NA	NA	NA	NA	NA	NA	NA	NA	NA	Not plastid, SignalP negative
Non-plastid	CAMPEP_0189099648	N	0.1	NA	NA	NA	NA	NA	NA	NA	NA	NA	NA	NA	NA	Not plastid, SignalP negative
Non-plastid	CAMPEP_0189100106	N	0.12	NA	NA	NA	NA	NA	NA	NA	NA	NA	NA	NA	NA	Not plastid, SignalP negative
Non-plastid	CAMPEP_0189100240	N	0.168	NA	NA	NA	NA	NA	NA	NA	NA	NA	NA	NA	NA	Not plastid, SignalP negative
Non-plastid	CAMPEP_0189100540	N	0.199	NA	NA	NA	NA	NA	NA	NA	NA	NA	NA	NA	NA	Not plastid, SignalP negative
Non-plastid	CAMPEP_0189101928	N	0.143	NA	NA	NA	NA	NA	NA	NA	NA	NA	NA	NA	NA	Not plastid, SignalP negative
Non-plastid	CAMPEP_0189103640	N	0.143	NA	NA	NA	NA	NA	NA	NA	NA	NA	NA	NA	NA	Not plastid, SignalP negative
Non-plastid	CAMPEP_0189104348	Y	0.535	28	-1.411	GLWLLSPTLSYNFSELIEAHAVDTY	28	-1.411	GLWLLSPTLSYNFSELIEAHAVDTY	No	No	S	No	0	-4.982	Not plastid, SignalP positive
Non-plastid	CAMPEP_0189104392	N	0.129	NA	NA	NA	NA	NA	NA	NA	NA	NA	NA	NA	NA	Not plastid, SignalP negative
Non-plastid	CAMPEP_0189104634	N	0.181	NA	NA	NA	NA	NA	NA	NA	NA	NA	NA	NA	NA	Not plastid, SignalP negative
Non-plastid	CAMPEP_0189106780	N	0.206	NA	NA	NA	NA	NA	NA	NA	NA	NA	NA	NA	NA	Not plastid, SignalP negative
Non-plastid	CAMPEP_0189108652	N	0.111	NA	NA	NA	NA	NA	NA	NA	NA	NA	NA	NA	NA	Not plastid, SignalP negative
Non-plastid	CAMPEP_0189110316	N	0.146	NA	NA	NA	NA	NA	NA	NA	NA	NA	NA	NA	NA	Not plastid, SignalP negative
Non-plastid	CAMPEP_0189111260	N	0.201	NA	NA	NA	NA	NA	NA	NA	NA	NA	NA	NA	NA	Not plastid, SignalP negative
Non-plastid	CAMPEP_0189112106	N	0.165	NA	NA	NA	NA	NA	NA	NA	NA	NA	NA	NA	NA	Not plastid, SignalP negative
Non-plastid	CAMPEP_0189112380	N	0.103	NA	NA	NA	NA	NA	NA	NA	NA	NA	NA	NA	NA	Not plastid, SignalP negative
Non-plastid	CAMPEP_0189113956	N	0.1	NA	NA	NA	NA	NA	NA	NA	NA	NA	NA	NA	NA	Not plastid, SignalP negative
Non-plastid	CAMPEP_0189114100	N	0.212	NA	NA	NA	NA	NA	NA	NA	NA	NA	NA	NA	NA	Not plastid, SignalP negative
Non-plastid	CAMPEP_0189114918	N	0.114	NA	NA	NA	NA	NA	NA	NA	NA	NA	NA	NA	NA	Not plastid, SignalP negative
Non-plastid	CAMPEP_0189115106	N	0.112	NA	NA	NA	NA	NA	NA	NA	NA	NA	NA	NA	NA	Not plastid, SignalP negative
Non-plastid	CAMPEP_0189115168	N	0.096	NA	NA	NA	NA	NA	NA	NA	NA	NA	NA	NA	NA	Not plastid, SignalP negative
Non-plastid	CAMPEP_0189115492	N	0.107	NA	NA	NA	NA	NA	NA	NA	NA	NA	NA	NA	NA	Not plastid, SignalP negative
Non-plastid	CAMPEP_0189116050	N	0.123	NA	NA	NA	NA	NA	NA	NA	NA	NA	NA	NA	NA	Not plastid, SignalP negative
Non-plastid	CAMPEP_0189117098	N	0.349	NA	NA	NA	NA	NA	NA	NA	NA	NA	NA	NA	NA	Not plastid, SignalP negative
Non-plastid	CAMPEP_0189117144	Y	0.713	21	2.881	AVAFLVGIGGLEDKLCHLRTVAQAL	21	2.881	AVAFLVGIGGLEDKLCHLRTVAQAL	No	No	No	No	0	1.518	Not plastid, SignalP positive
Non-plastid	CAMPEP_0189118200	N	0.108	NA	NA	NA	NA	NA	NA	NA	NA	NA	NA	NA	NA	Not plastid, SignalP negative
Non-plastid	CAMPEP_0189119322	N	0.111	NA	NA	NA	NA	NA	NA	NA	NA	NA	NA	NA	NA	Not plastid, SignalP negative
Non-plastid	CAMPEP_0189120562	N	0.141	NA	NA	NA	NA	NA	NA	NA	NA	NA	NA	NA	NA	Not plastid, SignalP negative
Non-plastid	CAMPEP_0189120796	N	0.105	NA	NA	NA	NA	NA	NA	NA	NA	NA	NA	NA	NA	Not plastid, SignalP negative
Non-plastid	CAMPEP_0189122594	N	0.109	NA	NA	NA	NA	NA	NA	NA	NA	NA	NA	NA	NA	Not plastid, SignalP negative
Non-plastid	CAMPEP_0189122918	N	0.127	NA	NA	NA	NA	NA	NA	NA	NA	NA	NA	NA	NA	Not plastid, SignalP negative
Non-plastid	CAMPEP_0189123102	N	0.104	NA	NA	NA	NA	NA	NA	NA	NA	NA	NA	NA	NA	Not plastid, SignalP negative
Non-plastid	CAMPEP_0189124190	N	0.111	NA	NA	NA	NA	NA	NA	NA	NA	NA	NA	NA	NA	Not plastid, SignalP negative
Non-plastid	CAMPEP_0189126026	N	0.135	NA	NA	NA	NA	NA	NA	NA	NA	NA	NA	NA	NA	Not plastid, SignalP negative
Non-plastid	CAMPEP_0189129816	N	0.118	NA	NA	NA	NA	NA	NA	NA	NA	NA	NA	NA	NA	Not plastid, SignalP negative
Non-plastid	CAMPEP_0189130786	N	0.228	NA	NA	NA	NA	NA	NA	NA	NA	NA	NA	NA	NA	Not plastid, SignalP negative
Non-plastid	CAMPEP_0189130910	N	0.101	NA	NA	NA	NA	NA	NA	NA	NA	NA	NA	NA	NA	Not plastid, SignalP negative
Non-plastid	CAMPEP_0189130962	N	0.106	NA	NA	NA	NA	NA	NA	NA	NA	NA	NA	NA	NA	Not plastid, SignalP negative
Non-plastid	CAMPEP_0189131690	N	0.122	NA	NA	NA	NA	NA	NA	NA	NA	NA	NA	NA	NA	Not plastid, SignalP negative
Non-plastid	CAMPEP_0189132392	N	0.116	NA	NA	NA	NA	NA	NA	NA	NA	NA	NA	NA	NA	Not plastid, SignalP negative
Non-plastid	CAMPEP_0189132424	N	0.154	NA	NA	NA	NA	NA	NA	NA	NA	NA	NA	NA	NA	Not plastid, SignalP negative
Non-plastid	CAMPEP_0189132736	N	0.124	NA	NA	NA	NA	NA	NA	NA	NA	NA	NA	NA	NA	Not plastid, SignalP negative
Non-plastid	CAMPEP_0189132920	N	0.12	NA	NA	NA	NA	NA	NA	NA	NA	NA	NA	NA	NA	Not plastid, SignalP negative
Non-plastid	CAMPEP_0189136348	N	0.107	NA	NA	NA	NA	NA	NA	NA	NA	NA	NA	NA	NA	Not plastid, SignalP negative
Non-plastid	CAMPEP_0189140320	N	0.14	NA	NA	NA	NA	NA	NA	NA	NA	NA	NA	NA	NA	Not plastid, SignalP negative
Non-plastid	CAMPEP_0189141476	N	0.107	NA	NA	NA	NA	NA	NA	NA	NA	NA	NA	NA	NA	Not plastid, SignalP negative
Non-plastid	CAMPEP_0189142802	N	0.217	NA	NA	NA	NA	NA	NA	NA	NA	NA	NA	NA	NA	Not plastid, SignalP negative
Non-plastid	CAMPEP_0189144120	N	0.108	NA	NA	NA	NA	NA	NA	NA	NA	NA	NA	NA	NA	Not plastid, SignalP negative
Non-plastid	CAMPEP_0189145736	N	0.253	NA	NA	NA	NA	NA	NA	NA	NA	NA	NA	NA	NA	Not plastid, SignalP negative
Non-plastid	CAMPEP_0189148126	N	0.155	NA	NA	NA	NA	NA	NA	NA	NA	NA	NA	NA	NA	Not plastid, SignalP negative
Non-plastid	CAMPEP_0189148612	N	0.204	NA	NA	NA	NA	NA	NA	NA	NA	NA	NA	NA	NA	Not plastid, SignalP negative
Non-plastid	CAMPEP_0189149162	N	0.211	NA	NA	NA	NA	NA	NA	NA	NA	NA	NA	NA	NA	Not plastid, SignalP negative
Non-plastid	CAMPEP_0189149288	N	0.134	NA	NA	NA	NA	NA	NA	NA	NA	NA	NA	NA	NA	Not plastid, SignalP negative
Non-plastid	CAMPEP_0189149576	N	0.102	NA	NA	NA	NA	NA	NA	NA	NA	NA	NA	NA	NA	Not plastid, SignalP negative
Non-plastid	CAMPEP_0189150560	N	0.129	NA	NA	NA	NA	NA	NA	NA	NA	NA	NA	NA	NA	Not plastid, SignalP negative
Non-plastid	CAMPEP_0189152514	Y	0.835	17	23.297	FALLWCLAAGNRIQYLSLYPDKFQS	17	23.297	FALLWCLAAGNRIQYLSLYPDKFQS	No	R	C	No	0	2.891	Plastid, high confidence
Non-plastid	CAMPEP_0189152864	N	0.107	NA	NA	NA	NA	NA	NA	NA	NA	NA	NA	NA	NA	Not plastid, SignalP negative
Non-plastid	CAMPEP_0189153274	N	0.103	NA	NA	NA	NA	NA	NA	NA	NA	NA	NA	NA	NA	Not plastid, SignalP negative
Non-plastid	CAMPEP_0189154680	N	0.478	NA	NA	NA	NA	NA	NA	NA	NA	NA	NA	NA	NA	Not plastid, SignalP negative
Non-plastid	CAMPEP_0189154802	N	0.099	NA	NA	NA	NA	NA	NA	NA	NA	NA	NA	NA	NA	Not plastid, SignalP negative
Non-plastid	CAMPEP_0189154804	N	0.105	NA	NA	NA	NA	NA	NA	NA	NA	NA	NA	NA	NA	Not plastid, SignalP negative
Non-plastid	CAMPEP_0189155448	N	0.139	NA	NA	NA	NA	NA	NA	NA	NA	NA	NA	NA	NA	Not plastid, SignalP negative
Non-plastid	CAMPEP_0189155502	N	0.104	NA	NA	NA	NA	NA	NA	NA	NA	NA	NA	NA	NA	Not plastid, SignalP negative
Non-plastid	CAMPEP_0189155928	N	0.101	NA	NA	NA	NA	NA	NA	NA	NA	NA	NA	NA	NA	Not plastid, SignalP negative
Non-plastid	CAMPEP_0189156280	N	0.187	NA	NA	NA	NA	NA	NA	NA	NA	NA	NA	NA	NA	Not plastid, SignalP negative
Non-plastid	CAMPEP_0189156934	N	0.114	NA	NA	NA	NA	NA	NA	NA	NA	NA	NA	NA	NA	Not plastid, SignalP negative
Non-plastid	CAMPEP_0189157754	N	0.163	NA	NA	NA	NA	NA	NA	NA	NA	NA	NA	NA	NA	Not plastid, SignalP negative
Non-plastid	CAMPEP_0189158774	N	0.106	NA	NA	NA	NA	NA	NA	NA	NA	NA	NA	NA	NA	Not plastid, SignalP negative
Non-plastid	CAMPEP_0189159206	N	0.275	NA	NA	NA	NA	NA	NA	NA	NA	NA	NA	NA	NA	Not plastid, SignalP negative
Non-plastid	CAMPEP_0189160250	N	0.18	NA	NA	NA	NA	NA	NA	NA	NA	NA	NA	NA	NA	Not plastid, SignalP negative
Non-plastid	CAMPEP_0189160390	N	0.141	NA	NA	NA	NA	NA	NA	NA	NA	NA	NA	NA	NA	Not plastid, SignalP negative
Non-plastid	CAMPEP_0189161240	N	0.308	NA	NA	NA	NA	NA	NA	NA	NA	NA	NA	NA	NA	Not plastid, SignalP negative
Non-plastid	CAMPEP_0189161436	N	0.227	NA	NA	NA	NA	NA	NA	NA	NA	NA	NA	NA	NA	Not plastid, SignalP negative
Non-plastid	CAMPEP_0189161534	N	0.203	NA	NA	NA	NA	NA	NA	NA	NA	NA	NA	NA	NA	Not plastid, SignalP negative
Non-plastid	CAMPEP_0189161808	N	0.161	NA	NA	NA	NA	NA	NA	NA	NA	NA	NA	NA	NA	Not plastid, SignalP negative
Non-plastid	CAMPEP_0189162086	N	0.205	NA	NA	NA	NA	NA	NA	NA	NA	NA	NA	NA	NA	Not plastid, SignalP negative
Non-plastid	CAMPEP_0189162144	N	0.135	NA	NA	NA	NA	NA	NA	NA	NA	NA	NA	NA	NA	Not plastid, SignalP negative
Non-plastid	CAMPEP_0189162782	N	0.178	NA	NA	NA	NA	NA	NA	NA	NA	NA	NA	NA	NA	Not plastid, SignalP negative
Non-plastid	CAMPEP_0189163032	N	0.133	NA	NA	NA	NA	NA	NA	NA	NA	NA	NA	NA	NA	Not plastid, SignalP negative
Non-plastid	CAMPEP_0189163146	N	0.12	NA	NA	NA	NA	NA	NA	NA	NA	NA	NA	NA	NA	Not plastid, SignalP negative
Non-plastid	CAMPEP_0189163278	N	0.103	NA	NA	NA	NA	NA	NA	NA	NA	NA	NA	NA	NA	Not plastid, SignalP negative
Non-plastid	CAMPEP_0189163636	N	0.102	NA	NA	NA	NA	NA	NA	NA	NA	NA	NA	NA	NA	Not plastid, SignalP negative
Non-plastid	CAMPEP_0189163914	N	0.104	NA	NA	NA	NA	NA	NA	NA	NA	NA	NA	NA	NA	Not plastid, SignalP negative
Non-plastid	CAMPEP_0189164556	N	0.121	NA	NA	NA	NA	NA	NA	NA	NA	NA	NA	NA	NA	Not plastid, SignalP negative
Non-plastid	CAMPEP_0189164578	N	0.113	NA	NA	NA	NA	NA	NA	NA	NA	NA	NA	NA	NA	Not plastid, SignalP negative
Non-plastid	CAMPEP_0189164890	N	0.099	NA	NA	NA	NA	NA	NA	NA	NA	NA	NA	NA	NA	Not plastid, SignalP negative
Non-plastid	CAMPEP_0189165080	N	0.108	NA	NA	NA	NA	NA	NA	NA	NA	NA	NA	NA	NA	Not plastid, SignalP negative
Non-plastid	CAMPEP_0189165242	N	0.105	NA	NA	NA	NA	NA	NA	NA	NA	NA	NA	NA	NA	Not plastid, SignalP negative
Non-plastid	CAMPEP_0189165870	N	0.102	NA	NA	NA	NA	NA	NA	NA	NA	NA	NA	NA	NA	Not plastid, SignalP negative
Non-plastid	CAMPEP_0189165960	N	0.208	NA	NA	NA	NA	NA	NA	NA	NA	NA	NA	NA	NA	Not plastid, SignalP negative
Non-plastid	CAMPEP_0189166810	N	0.131	NA	NA	NA	NA	NA	NA	NA	NA	NA	NA	NA	NA	Not plastid, SignalP negative
Non-plastid	CAMPEP_0189167794	N	0.104	NA	NA	NA	NA	NA	NA	NA	NA	NA	NA	NA	NA	Not plastid, SignalP negative
Non-plastid	CAMPEP_0189168022	N	0.233	NA	NA	NA	NA	NA	NA	NA	NA	NA	NA	NA	NA	Not plastid, SignalP negative
Non-plastid	CAMPEP_0189168366	N	0.123	NA	NA	NA	NA	NA	NA	NA	NA	NA	NA	NA	NA	Not plastid, SignalP negative
Non-plastid	CAMPEP_0189168382	N	0.289	NA	NA	NA	NA	NA	NA	NA	NA	NA	NA	NA	NA	Not plastid, SignalP negative
Non-plastid	CAMPEP_0189168498	Y	0.629	21	2.71	FWLTGVGVLAANIRSPLEADNAVLE	23	4.045	LTGVGVLAANIRSPLEADNAVLESP	No	R	No	G	2	1.026	Plastid, low confidence
Non-plastid	CAMPEP_0189169018	Y	0.494	24	-5.904	LNWSFASVSTTVQEMASRIFTLQGH	23	3.234	VLNWSFASVSTTVQEMASRIFTLQG	No	No	No	No	-1	4.112	Not plastid, SignalP positive
Non-plastid	CAMPEP_0189169490	N	0.107	NA	NA	NA	NA	NA	NA	NA	NA	NA	NA	NA	NA	Not plastid, SignalP negative
Non-plastid	CAMPEP_0189170406	N	0.112	NA	NA	NA	NA	NA	NA	NA	NA	NA	NA	NA	NA	Not plastid, SignalP negative
Non-plastid	CAMPEP_0189171096	N	0.28	NA	NA	NA	NA	NA	NA	NA	NA	NA	NA	NA	NA	Not plastid, SignalP negative
Non-plastid	CAMPEP_0189172280	Y	0.57	34	-5.411	PCLSAGLVEKHESAAPVLARLLRGP	32	16.324	LLPCLSAGLVEKHESAAPVLARLLR	No	No	S	No	-2	2.522	Not plastid, SignalP positive
Non-plastid	CAMPEP_0189172688	N	0.107	NA	NA	NA	NA	NA	NA	NA	NA	NA	NA	NA	NA	Not plastid, SignalP negative
Non-plastid	CAMPEP_0189173318	N	0.238	NA	NA	NA	NA	NA	NA	NA	NA	NA	NA	NA	NA	Not plastid, SignalP negative
Non-plastid	CAMPEP_0189173816	N	0.112	NA	NA	NA	NA	NA	NA	NA	NA	NA	NA	NA	NA	Not plastid, SignalP negative
Non-plastid	CAMPEP_0189174406	N	0.14	NA	NA	NA	NA	NA	NA	NA	NA	NA	NA	NA	NA	Not plastid, SignalP negative
Non-plastid	CAMPEP_0189174446	N	0.109	NA	NA	NA	NA	NA	NA	NA	NA	NA	NA	NA	NA	Not plastid, SignalP negative
Non-plastid	CAMPEP_0189174744	N	0.103	NA	NA	NA	NA	NA	NA	NA	NA	NA	NA	NA	NA	Not plastid, SignalP negative
Non-plastid	CAMPEP_0189175032	N	0.281	NA	NA	NA	NA	NA	NA	NA	NA	NA	NA	NA	NA	Not plastid, SignalP negative
Non-plastid	CAMPEP_0189175038	N	0.107	NA	NA	NA	NA	NA	NA	NA	NA	NA	NA	NA	NA	Not plastid, SignalP negative
Non-plastid	CAMPEP_0189175386	N	0.137	NA	NA	NA	NA	NA	NA	NA	NA	NA	NA	NA	NA	Not plastid, SignalP negative
Non-plastid	CAMPEP_0189316896	N	0.107	NA	NA	NA	NA	NA	NA	NA	NA	NA	NA	NA	NA	Not plastid, SignalP negative
Non-plastid	CAMPEP_0189318096	N	0.203	NA	NA	NA	NA	NA	NA	NA	NA	NA	NA	NA	NA	Not plastid, SignalP negative
Non-plastid	CAMPEP_0189318190	N	0.12	NA	NA	NA	NA	NA	NA	NA	NA	NA	NA	NA	NA	Not plastid, SignalP negative
Non-plastid	CAMPEP_0189318666	N	0.151	NA	NA	NA	NA	NA	NA	NA	NA	NA	NA	NA	NA	Not plastid, SignalP negative
Non-plastid	CAMPEP_0189318896	N	0.128	NA	NA	NA	NA	NA	NA	NA	NA	NA	NA	NA	NA	Not plastid, SignalP negative
Non-plastid	CAMPEP_0189320180	N	0.13	NA	NA	NA	NA	NA	NA	NA	NA	NA	NA	NA	NA	Not plastid, SignalP negative
Non-plastid	CAMPEP_0189320220	N	0.329	NA	NA	NA	NA	NA	NA	NA	NA	NA	NA	NA	NA	Not plastid, SignalP negative
Non-plastid	CAMPEP_0189321322	N	0.106	NA	NA	NA	NA	NA	NA	NA	NA	NA	NA	NA	NA	Not plastid, SignalP negative
Non-plastid	CAMPEP_0189321400	N	0.12	NA	NA	NA	NA	NA	NA	NA	NA	NA	NA	NA	NA	Not plastid, SignalP negative
Non-plastid	CAMPEP_0189322160	N	0.11	NA	NA	NA	NA	NA	NA	NA	NA	NA	NA	NA	NA	Not plastid, SignalP negative
Non-plastid	CAMPEP_0189322246	N	0.113	NA	NA	NA	NA	NA	NA	NA	NA	NA	NA	NA	NA	Not plastid, SignalP negative
Non-plastid	CAMPEP_0189322394	N	0.11	NA	NA	NA	NA	NA	NA	NA	NA	NA	NA	NA	NA	Not plastid, SignalP negative
Non-plastid	CAMPEP_0189322854	N	0.099	NA	NA	NA	NA	NA	NA	NA	NA	NA	NA	NA	NA	Not plastid, SignalP negative
Non-plastid	CAMPEP_0189323284	N	0.164	NA	NA	NA	NA	NA	NA	NA	NA	NA	NA	NA	NA	Not plastid, SignalP negative
Non-plastid	CAMPEP_0189323528	N	0.105	NA	NA	NA	NA	NA	NA	NA	NA	NA	NA	NA	NA	Not plastid, SignalP negative
Non-plastid	CAMPEP_0189324232	N	0.104	NA	NA	NA	NA	NA	NA	NA	NA	NA	NA	NA	NA	Not plastid, SignalP negative
Non-plastid	CAMPEP_0189324412	N	0.106	NA	NA	NA	NA	NA	NA	NA	NA	NA	NA	NA	NA	Not plastid, SignalP negative
Non-plastid	CAMPEP_0189325584	N	0.113	NA	NA	NA	NA	NA	NA	NA	NA	NA	NA	NA	NA	Not plastid, SignalP negative
Non-plastid	CAMPEP_0189326628	Y	0.457	20	-5.602	MLQRARLAQPALNRCARAYSSTLKW	18	6.433	ILMLQRARLAQPALNRCARAYSSTL	No	No	No	No	-2	6.252	Not plastid, SignalP positive
Non-plastid	CAMPEP_0189327536	N	0.215	NA	NA	NA	NA	NA	NA	NA	NA	NA	NA	NA	NA	Not plastid, SignalP negative
Non-plastid	CAMPEP_0189327592	N	0.112	NA	NA	NA	NA	NA	NA	NA	NA	NA	NA	NA	NA	Not plastid, SignalP negative
Non-plastid	CAMPEP_0189327618	N	0.208	NA	NA	NA	NA	NA	NA	NA	NA	NA	NA	NA	NA	Not plastid, SignalP negative
Non-plastid	CAMPEP_0189328544	N	0.103	NA	NA	NA	NA	NA	NA	NA	NA	NA	NA	NA	NA	Not plastid, SignalP negative
Non-plastid	CAMPEP_0189329236	N	0.104	NA	NA	NA	NA	NA	NA	NA	NA	NA	NA	NA	NA	Not plastid, SignalP negative
Non-plastid	CAMPEP_0189329648	N	0.139	NA	NA	NA	NA	NA	NA	NA	NA	NA	NA	NA	NA	Not plastid, SignalP negative
Non-plastid	CAMPEP_0189330022	N	0.137	NA	NA	NA	NA	NA	NA	NA	NA	NA	NA	NA	NA	Not plastid, SignalP negative
Non-plastid	CAMPEP_0189330346	N	0.205	NA	NA	NA	NA	NA	NA	NA	NA	NA	NA	NA	NA	Not plastid, SignalP negative
Non-plastid	CAMPEP_0189330494	N	0.159	NA	NA	NA	NA	NA	NA	NA	NA	NA	NA	NA	NA	Not plastid, SignalP negative
Non-plastid	CAMPEP_0189330592	N	0.119	NA	NA	NA	NA	NA	NA	NA	NA	NA	NA	NA	NA	Not plastid, SignalP negative
Non-plastid	CAMPEP_0189330972	N	0.138	NA	NA	NA	NA	NA	NA	NA	NA	NA	NA	NA	NA	Not plastid, SignalP negative
Non-plastid	CAMPEP_0189331356	N	0.104	NA	NA	NA	NA	NA	NA	NA	NA	NA	NA	NA	NA	Not plastid, SignalP negative
Non-plastid	CAMPEP_0189331938	N	0.119	NA	NA	NA	NA	NA	NA	NA	NA	NA	NA	NA	NA	Not plastid, SignalP negative
Non-plastid	CAMPEP_0189332848	N	0.11	NA	NA	NA	NA	NA	NA	NA	NA	NA	NA	NA	NA	Not plastid, SignalP negative
Non-plastid	CAMPEP_0189333426	N	0.116	NA	NA	NA	NA	NA	NA	NA	NA	NA	NA	NA	NA	Not plastid, SignalP negative
Non-plastid	CAMPEP_0189333784	N	0.117	NA	NA	NA	NA	NA	NA	NA	NA	NA	NA	NA	NA	Not plastid, SignalP negative
Non-plastid	CAMPEP_0189333834	N	0.127	NA	NA	NA	NA	NA	NA	NA	NA	NA	NA	NA	NA	Not plastid, SignalP negative
Non-plastid	CAMPEP_0189333958	N	0.149	NA	NA	NA	NA	NA	NA	NA	NA	NA	NA	NA	NA	Not plastid, SignalP negative
Non-plastid	CAMPEP_0189334084	N	0.34	NA	NA	NA	NA	NA	NA	NA	NA	NA	NA	NA	NA	Not plastid, SignalP negative
Non-plastid	CAMPEP_0189335952	N	0.183	NA	NA	NA	NA	NA	NA	NA	NA	NA	NA	NA	NA	Not plastid, SignalP negative
Non-plastid	CAMPEP_0189335962	N	0.1	NA	NA	NA	NA	NA	NA	NA	NA	NA	NA	NA	NA	Not plastid, SignalP negative
Non-plastid	CAMPEP_0189336776	N	0.198	NA	NA	NA	NA	NA	NA	NA	NA	NA	NA	NA	NA	Not plastid, SignalP negative
Non-plastid	CAMPEP_0189336874	N	0.133	NA	NA	NA	NA	NA	NA	NA	NA	NA	NA	NA	NA	Not plastid, SignalP negative
Non-plastid	CAMPEP_0189337934	N	0.12	NA	NA	NA	NA	NA	NA	NA	NA	NA	NA	NA	NA	Not plastid, SignalP negative
Non-plastid	CAMPEP_0189338264_	N	0.107	NA	NA	NA	NA	NA	NA	NA	NA	NA	NA	NA	NA	Not plastid, SignalP negative
Non-plastid	CAMPEP_0189338974	N	0.101	NA	NA	NA	NA	NA	NA	NA	NA	NA	NA	NA	NA	Not plastid, SignalP negative
Non-plastid	CAMPEP_0189339082	N	0.098	NA	NA	NA	NA	NA	NA	NA	NA	NA	NA	NA	NA	Not plastid, SignalP negative
Non-plastid	CAMPEP_0189339148	Y	0.45	19	1.953	IGVAALGARSALRAAQRSGVKMPEM	21	13.584	VAALGARSALRAAQRSGVKMPEMPN	R	No	A	No	2	3.495	Plastid, low confidence
Non-plastid	CAMPEP_0189340122	N	0.151	NA	NA	NA	NA	NA	NA	NA	NA	NA	NA	NA	NA	Not plastid, SignalP negative
Non-plastid	CAMPEP_0189340188	N	0.106	NA	NA	NA	NA	NA	NA	NA	NA	NA	NA	NA	NA	Not plastid, SignalP negative
Non-plastid	CAMPEP_0189340308	N	0.122	NA	NA	NA	NA	NA	NA	NA	NA	NA	NA	NA	NA	Not plastid, SignalP negative
Non-plastid	CAMPEP_0189340734	N	0.114	NA	NA	NA	NA	NA	NA	NA	NA	NA	NA	NA	NA	Not plastid, SignalP negative
Non-plastid	CAMPEP_0189341028	N	0.105	NA	NA	NA	NA	NA	NA	NA	NA	NA	NA	NA	NA	Not plastid, SignalP negative
Non-plastid	CAMPEP_0189341680	N	0.192	NA	NA	NA	NA	NA	NA	NA	NA	NA	NA	NA	NA	Not plastid, SignalP negative
Non-plastid	CAMPEP_0189341728	N	0.114	NA	NA	NA	NA	NA	NA	NA	NA	NA	NA	NA	NA	Not plastid, SignalP negative
Non-plastid	CAMPEP_0189342234	N	0.124	NA	NA	NA	NA	NA	NA	NA	NA	NA	NA	NA	NA	Not plastid, SignalP negative
Non-plastid	CAMPEP_0189342524	N	0.201	NA	NA	NA	NA	NA	NA	NA	NA	NA	NA	NA	NA	Not plastid, SignalP negative
Non-plastid	CAMPEP_0189342854	N	0.105	NA	NA	NA	NA	NA	NA	NA	NA	NA	NA	NA	NA	Not plastid, SignalP negative
Non-plastid	CAMPEP_0189343562	Y	0.451	22	2.24	LGKVVGETSSNDVIVAVSNDLRAVA	22	2.24	LGKVVGETSSNDVIVAVSNDLRAVA	No	No	No	No	0	2.715	Not plastid, SignalP positive
Non-plastid	CAMPEP_0189343862	N	0.127	NA	NA	NA	NA	NA	NA	NA	NA	NA	NA	NA	NA	Not plastid, SignalP negative
Non-plastid	CAMPEP_0189344542	N	0.115	NA	NA	NA	NA	NA	NA	NA	NA	NA	NA	NA	NA	Not plastid, SignalP negative
Non-plastid	CAMPEP_0189344712	N	0.119	NA	NA	NA	NA	NA	NA	NA	NA	NA	NA	NA	NA	Not plastid, SignalP negative
Non-plastid	CAMPEP_0189345338	N	0.101	NA	NA	NA	NA	NA	NA	NA	NA	NA	NA	NA	NA	Not plastid, SignalP negative
Non-plastid	CAMPEP_0189345588	N	0.132	NA	NA	NA	NA	NA	NA	NA	NA	NA	NA	NA	NA	Not plastid, SignalP negative
Non-plastid	CAMPEP_0189345864	N	0.164	NA	NA	NA	NA	NA	NA	NA	NA	NA	NA	NA	NA	Not plastid, SignalP negative
Non-plastid	CAMPEP_0189346098	N	0.298	NA	NA	NA	NA	NA	NA	NA	NA	NA	NA	NA	NA	Not plastid, SignalP negative
Non-plastid	CAMPEP_0189346234	N	0.118	NA	NA	NA	NA	NA	NA	NA	NA	NA	NA	NA	NA	Not plastid, SignalP negative
Non-plastid	CAMPEP_0189346370	N	0.118	NA	NA	NA	NA	NA	NA	NA	NA	NA	NA	NA	NA	Not plastid, SignalP negative
Non-plastid	CAMPEP_0189346686	N	0.102	NA	NA	NA	NA	NA	NA	NA	NA	NA	NA	NA	NA	Not plastid, SignalP negative
Non-plastid	CAMPEP_0189346736	N	0.113	NA	NA	NA	NA	NA	NA	NA	NA	NA	NA	NA	NA	Not plastid, SignalP negative
Non-plastid	CAMPEP_0189347472	N	0.104	NA	NA	NA	NA	NA	NA	NA	NA	NA	NA	NA	NA	Not plastid, SignalP negative
Non-plastid	CAMPEP_0189347504	N	0.099	NA	NA	NA	NA	NA	NA	NA	NA	NA	NA	NA	NA	Not plastid, SignalP negative
Non-plastid	CAMPEP_0189347666	N	0.102	NA	NA	NA	NA	NA	NA	NA	NA	NA	NA	NA	NA	Not plastid, SignalP negative
Non-plastid	CAMPEP_0189348270	N	0.122	NA	NA	NA	NA	NA	NA	NA	NA	NA	NA	NA	NA	Not plastid, SignalP negative
Non-plastid	CAMPEP_0189348848	N	0.172	NA	NA	NA	NA	NA	NA	NA	NA	NA	NA	NA	NA	Not plastid, SignalP negative
Non-plastid	CAMPEP_0189348870	N	0.115	NA	NA	NA	NA	NA	NA	NA	NA	NA	NA	NA	NA	Not plastid, SignalP negative
Non-plastid	CAMPEP_0189349176	N	0.103	NA	NA	NA	NA	NA	NA	NA	NA	NA	NA	NA	NA	Not plastid, SignalP negative
Non-plastid	CAMPEP_0189349352	N	0.204	NA	NA	NA	NA	NA	NA	NA	NA	NA	NA	NA	NA	Not plastid, SignalP negative
Non-plastid	CAMPEP_0189349462	N	0.106	NA	NA	NA	NA	NA	NA	NA	NA	NA	NA	NA	NA	Not plastid, SignalP negative
Non-plastid	CAMPEP_0189349866	N	0.14	NA	NA	NA	NA	NA	NA	NA	NA	NA	NA	NA	NA	Not plastid, SignalP negative
Non-plastid	CAMPEP_0189350150	N	0.173	NA	NA	NA	NA	NA	NA	NA	NA	NA	NA	NA	NA	Not plastid, SignalP negative
Non-plastid	CAMPEP_0189350170	N	0.291	NA	NA	NA	NA	NA	NA	NA	NA	NA	NA	NA	NA	Not plastid, SignalP negative
Non-plastid	CAMPEP_0189350186	N	0.1	NA	NA	NA	NA	NA	NA	NA	NA	NA	NA	NA	NA	Not plastid, SignalP negative
Non-plastid	CAMPEP_0189350468	N	0.145	NA	NA	NA	NA	NA	NA	NA	NA	NA	NA	NA	NA	Not plastid, SignalP negative
Non-plastid	CAMPEP_0189350884	Y	0.77	41	25.486	IALLPGAAEAAVVNSTSTPVAKVVN	41	25.486	IALLPGAAEAAVVNSTSTPVAKVVN	No	V	No	No	0	12.479	Plastid, high confidence
Non-plastid	CAMPEP_0189350888	N	0.269	NA	NA	NA	NA	NA	NA	NA	NA	NA	NA	NA	NA	Not plastid, SignalP negative
Non-plastid	CAMPEP_0189350892	N	0.25	NA	NA	NA	NA	NA	NA	NA	NA	NA	NA	NA	NA	Not plastid, SignalP negative
Non-plastid	CAMPEP_0189351450	Y	0.506	30	5.379	LIWNVQKEEAFRWSRGAFAEVDDAL	30	5.379	LIWNVQKEEAFRWSRGAFAEVDDAL	F	R	No	No	0	12.269	Plastid, high confidence
Non-plastid	CAMPEP_0189352688	N	0.124	NA	NA	NA	NA	NA	NA	NA	NA	NA	NA	NA	NA	Not plastid, SignalP negative
Non-plastid	CAMPEP_0189352714	N	0.098	NA	NA	NA	NA	NA	NA	NA	NA	NA	NA	NA	NA	Not plastid, SignalP negative
Non-plastid	CAMPEP_0189352894	N	0.112	NA	NA	NA	NA	NA	NA	NA	NA	NA	NA	NA	NA	Not plastid, SignalP negative
Non-plastid	CAMPEP_0189353404	N	0.121	NA	NA	NA	NA	NA	NA	NA	NA	NA	NA	NA	NA	Not plastid, SignalP negative
Non-plastid	CAMPEP_0189354080	N	0.1	NA	NA	NA	NA	NA	NA	NA	NA	NA	NA	NA	NA	Not plastid, SignalP negative
Non-plastid	CAMPEP_0189354212	N	0.102	NA	NA	NA	NA	NA	NA	NA	NA	NA	NA	NA	NA	Not plastid, SignalP negative
Non-plastid	CAMPEP_0189354438	N	0.121	NA	NA	NA	NA	NA	NA	NA	NA	NA	NA	NA	NA	Not plastid, SignalP negative
Non-plastid	CAMPEP_0189354454	N	0.102	NA	NA	NA	NA	NA	NA	NA	NA	NA	NA	NA	NA	Not plastid, SignalP negative
Non-plastid	CAMPEP_0189354594_	N	0.225	NA	NA	NA	NA	NA	NA	NA	NA	NA	NA	NA	NA	Not plastid, SignalP negative
Non-plastid	CAMPEP_0189355030	N	0.104	NA	NA	NA	NA	NA	NA	NA	NA	NA	NA	NA	NA	Not plastid, SignalP negative
Non-plastid	CAMPEP_0189356628	N	0.209	NA	NA	NA	NA	NA	NA	NA	NA	NA	NA	NA	NA	Not plastid, SignalP negative
Non-plastid	CAMPEP_0189358836	N	0.101	NA	NA	NA	NA	NA	NA	NA	NA	NA	NA	NA	NA	Not plastid, SignalP negative
Non-plastid	CAMPEP_0189359368	N	0.102	NA	NA	NA	NA	NA	NA	NA	NA	NA	NA	NA	NA	Not plastid, SignalP negative
Non-plastid	CAMPEP_0189359520	N	0.197	NA	NA	NA	NA	NA	NA	NA	NA	NA	NA	NA	NA	Not plastid, SignalP negative
Non-plastid	CAMPEP_0189360180	N	0.385	NA	NA	NA	NA	NA	NA	NA	NA	NA	NA	NA	NA	Not plastid, SignalP negative
Non-plastid	CAMPEP_0189360356	N	0.116	NA	NA	NA	NA	NA	NA	NA	NA	NA	NA	NA	NA	Not plastid, SignalP negative
Non-plastid	CAMPEP_0189360810	N	0.186	NA	NA	NA	NA	NA	NA	NA	NA	NA	NA	NA	NA	Not plastid, SignalP negative
Non-plastid	CAMPEP_0189362374_	N	0.417	NA	NA	NA	NA	NA	NA	NA	NA	NA	NA	NA	NA	Not plastid, SignalP negative
Non-plastid	CAMPEP_0189363396	N	0.105	NA	NA	NA	NA	NA	NA	NA	NA	NA	NA	NA	NA	Not plastid, SignalP negative
Non-plastid	CAMPEP_0189364960	N	0.123	NA	NA	NA	NA	NA	NA	NA	NA	NA	NA	NA	NA	Not plastid, SignalP negative
Non-plastid	CAMPEP_0189365350	N	0.186	NA	NA	NA	NA	NA	NA	NA	NA	NA	NA	NA	NA	Not plastid, SignalP negative
Non-plastid	CAMPEP_0189365450	N	0.107	NA	NA	NA	NA	NA	NA	NA	NA	NA	NA	NA	NA	Not plastid, SignalP negative
Non-plastid	CAMPEP_0189365660	N	0.116	NA	NA	NA	NA	NA	NA	NA	NA	NA	NA	NA	NA	Not plastid, SignalP negative
Non-plastid	CAMPEP_0189365710	N	0.102	NA	NA	NA	NA	NA	NA	NA	NA	NA	NA	NA	NA	Not plastid, SignalP negative
Non-plastid	CAMPEP_0189366468	N	0.165	NA	NA	NA	NA	NA	NA	NA	NA	NA	NA	NA	NA	Not plastid, SignalP negative
Non-plastid	CAMPEP_0189366656	N	0.164	NA	NA	NA	NA	NA	NA	NA	NA	NA	NA	NA	NA	Not plastid, SignalP negative
Non-plastid	CAMPEP_0189367428	N	0.131	NA	NA	NA	NA	NA	NA	NA	NA	NA	NA	NA	NA	Not plastid, SignalP negative
Non-plastid	CAMPEP_0189367536	N	0.117	NA	NA	NA	NA	NA	NA	NA	NA	NA	NA	NA	NA	Not plastid, SignalP negative
Non-plastid	CAMPEP_0189367548	N	0.236	NA	NA	NA	NA	NA	NA	NA	NA	NA	NA	NA	NA	Not plastid, SignalP negative
Non-plastid	CAMPEP_0189368328	N	0.139	NA	NA	NA	NA	NA	NA	NA	NA	NA	NA	NA	NA	Not plastid, SignalP negative
Non-plastid	CAMPEP_0189371882	N	0.191	NA	NA	NA	NA	NA	NA	NA	NA	NA	NA	NA	NA	Not plastid, SignalP negative
Non-plastid	CAMPEP_0189372854	N	0.211	NA	NA	NA	NA	NA	NA	NA	NA	NA	NA	NA	NA	Not plastid, SignalP negative
Non-plastid	CAMPEP_0189372924	N	0.124	NA	NA	NA	NA	NA	NA	NA	NA	NA	NA	NA	NA	Not plastid, SignalP negative
Non-plastid	CAMPEP_0189373578	N	0.116	NA	NA	NA	NA	NA	NA	NA	NA	NA	NA	NA	NA	Not plastid, SignalP negative
Non-plastid	CAMPEP_0189374118	N	0.173	NA	NA	NA	NA	NA	NA	NA	NA	NA	NA	NA	NA	Not plastid, SignalP negative
Non-plastid	CAMPEP_0189374332	N	0.106	NA	NA	NA	NA	NA	NA	NA	NA	NA	NA	NA	NA	Not plastid, SignalP negative
Non-plastid	CAMPEP_0189375698	N	0.106	NA	NA	NA	NA	NA	NA	NA	NA	NA	NA	NA	NA	Not plastid, SignalP negative
Non-plastid	CAMPEP_0189375964	N	0.13	NA	NA	NA	NA	NA	NA	NA	NA	NA	NA	NA	NA	Not plastid, SignalP negative
Non-plastid	CAMPEP_0189376250	N	0.125	NA	NA	NA	NA	NA	NA	NA	NA	NA	NA	NA	NA	Not plastid, SignalP negative
Non-plastid	CAMPEP_0189379336	N	0.102	NA	NA	NA	NA	NA	NA	NA	NA	NA	NA	NA	NA	Not plastid, SignalP negative
Non-plastid	CAMPEP_0189379656	N	0.104	NA	NA	NA	NA	NA	NA	NA	NA	NA	NA	NA	NA	Not plastid, SignalP negative
Non-plastid	CAMPEP_0189381056	Y	0.542	19	39.881	LAHWTCAGHGYRAQVRSAEEDQNSQ	19	39.881	LAHWTCAGHGYRAQVRSAEEDQNSQ	No	R	C	No	0	16.544	Plastid, high confidence
Non-plastid	CAMPEP_0189381100	N	0.166	NA	NA	NA	NA	NA	NA	NA	NA	NA	NA	NA	NA	Not plastid, SignalP negative
Non-plastid	CAMPEP_0189381202	N	0.204	NA	NA	NA	NA	NA	NA	NA	NA	NA	NA	NA	NA	Not plastid, SignalP negative
Non-plastid	CAMPEP_0189381290	N	0.123	NA	NA	NA	NA	NA	NA	NA	NA	NA	NA	NA	NA	Not plastid, SignalP negative
Non-plastid	CAMPEP_0189382414	N	0.112	NA	NA	NA	NA	NA	NA	NA	NA	NA	NA	NA	NA	Not plastid, SignalP negative
Non-plastid	CAMPEP_0189382634	N	0.314	NA	NA	NA	NA	NA	NA	NA	NA	NA	NA	NA	NA	Not plastid, SignalP negative
Non-plastid	CAMPEP_0189382676_	N	0.115	NA	NA	NA	NA	NA	NA	NA	NA	NA	NA	NA	NA	Not plastid, SignalP negative
Non-plastid	CAMPEP_0189382922	N	0.217	NA	NA	NA	NA	NA	NA	NA	NA	NA	NA	NA	NA	Not plastid, SignalP negative
Non-plastid	CAMPEP_0189383260	Y	0.838	21	3.593	WVGLAAPSAAQDDDVKGPLVTHKVF	21	3.593	WVGLAAPSAAQDDDVKGPLVTHKVF	No	No	A	G	0	-8.743	Plastid, low confidence
Non-plastid	CAMPEP_0189384222	N	0.11	NA	NA	NA	NA	NA	NA	NA	NA	NA	NA	NA	NA	Not plastid, SignalP negative
Non-plastid	CAMPEP_0189385640	N	0.111	NA	NA	NA	NA	NA	NA	NA	NA	NA	NA	NA	NA	Not plastid, SignalP negative
Non-plastid	CAMPEP_0189385768_	N	0.102	NA	NA	NA	NA	NA	NA	NA	NA	NA	NA	NA	NA	Not plastid, SignalP negative
Non-plastid	CAMPEP_0189386412	N	0.122	NA	NA	NA	NA	NA	NA	NA	NA	NA	NA	NA	NA	Not plastid, SignalP negative
Non-plastid	CAMPEP_0189386652	N	0.174	NA	NA	NA	NA	NA	NA	NA	NA	NA	NA	NA	NA	Not plastid, SignalP negative
Non-plastid	CAMPEP_0189386886	N	0.251	NA	NA	NA	NA	NA	NA	NA	NA	NA	NA	NA	NA	Not plastid, SignalP negative
Non-plastid	CAMPEP_0189387436	N	0.253	NA	NA	NA	NA	NA	NA	NA	NA	NA	NA	NA	NA	Not plastid, SignalP negative
Non-plastid	CAMPEP_0189389128	N	0.112	NA	NA	NA	NA	NA	NA	NA	NA	NA	NA	NA	NA	Not plastid, SignalP negative
Non-plastid	CAMPEP_0189389608	N	0.106	NA	NA	NA	NA	NA	NA	NA	NA	NA	NA	NA	NA	Not plastid, SignalP negative
Non-plastid	CAMPEP_0189389984	N	0.416	NA	NA	NA	NA	NA	NA	NA	NA	NA	NA	NA	NA	Not plastid, SignalP negative
Non-plastid	CAMPEP_0189390558	N	0.194	NA	NA	NA	NA	NA	NA	NA	NA	NA	NA	NA	NA	Not plastid, SignalP negative
Non-plastid	CAMPEP_0189390762	N	0.271	NA	NA	NA	NA	NA	NA	NA	NA	NA	NA	NA	NA	Not plastid, SignalP negative
Non-plastid	CAMPEP_0189390944	Y	0.619	17	2.999	LTVHIPLSLAAMSLTDSQPLGVGGA	17	2.999	LTVHIPLSLAAMSLTDSQPLGVGGA	No	No	No	No	0	0.954	Not plastid, SignalP positive
Non-plastid	CAMPEP_0189391022	N	0.117	NA	NA	NA	NA	NA	NA	NA	NA	NA	NA	NA	NA	Not plastid, SignalP negative
Non-plastid	CAMPEP_0189391100	N	0.146	NA	NA	NA	NA	NA	NA	NA	NA	NA	NA	NA	NA	Not plastid, SignalP negative
Non-plastid	CAMPEP_0189391114	N	0.172	NA	NA	NA	NA	NA	NA	NA	NA	NA	NA	NA	NA	Not plastid, SignalP negative
Non-plastid	CAMPEP_0189391840	N	0.103	NA	NA	NA	NA	NA	NA	NA	NA	NA	NA	NA	NA	Not plastid, SignalP negative
Non-plastid	CAMPEP_0189392010	N	0.111	NA	NA	NA	NA	NA	NA	NA	NA	NA	NA	NA	NA	Not plastid, SignalP negative
Non-plastid	CAMPEP_0189392526	N	0.118	NA	NA	NA	NA	NA	NA	NA	NA	NA	NA	NA	NA	Not plastid, SignalP negative
Non-plastid	CAMPEP_0189394472	N	0.238	NA	NA	NA	NA	NA	NA	NA	NA	NA	NA	NA	NA	Not plastid, SignalP negative
Non-plastid	CAMPEP_0189395304	N	0.116	NA	NA	NA	NA	NA	NA	NA	NA	NA	NA	NA	NA	Not plastid, SignalP negative
Non-plastid	CAMPEP_0189395448	N	0.445	NA	NA	NA	NA	NA	NA	NA	NA	NA	NA	NA	NA	Not plastid, SignalP negative
Non-plastid	CAMPEP_0189396370	N	0.112	NA	NA	NA	NA	NA	NA	NA	NA	NA	NA	NA	NA	Not plastid, SignalP negative
Non-plastid	CAMPEP_0189397092	N	0.105	NA	NA	NA	NA	NA	NA	NA	NA	NA	NA	NA	NA	Not plastid, SignalP negative
Non-plastid	CAMPEP_0189397106	N	0.11	NA	NA	NA	NA	NA	NA	NA	NA	NA	NA	NA	NA	Not plastid, SignalP negative
Non-plastid	CAMPEP_0189399188	N	0.115	NA	NA	NA	NA	NA	NA	NA	NA	NA	NA	NA	NA	Not plastid, SignalP negative
Non-plastid	CAMPEP_0189400602	N	0.102	NA	NA	NA	NA	NA	NA	NA	NA	NA	NA	NA	NA	Not plastid, SignalP negative
Non-plastid	CAMPEP_0189400698	N	0.138	NA	NA	NA	NA	NA	NA	NA	NA	NA	NA	NA	NA	Not plastid, SignalP negative
Non-plastid	CAMPEP_0189401092	N	0.147	NA	NA	NA	NA	NA	NA	NA	NA	NA	NA	NA	NA	Not plastid, SignalP negative
Non-plastid	CAMPEP_0189402786	N	0.115	NA	NA	NA	NA	NA	NA	NA	NA	NA	NA	NA	NA	Not plastid, SignalP negative
Non-plastid	CAMPEP_0189403516	N	0.287	NA	NA	NA	NA	NA	NA	NA	NA	NA	NA	NA	NA	Not plastid, SignalP negative
Non-plastid	CAMPEP_0189404768	N	0.171	NA	NA	NA	NA	NA	NA	NA	NA	NA	NA	NA	NA	Not plastid, SignalP negative
Non-plastid	CAMPEP_0189405516	N	0.163	NA	NA	NA	NA	NA	NA	NA	NA	NA	NA	NA	NA	Not plastid, SignalP negative
Non-plastid	CAMPEP_0189406172	N	0.255	NA	NA	NA	NA	NA	NA	NA	NA	NA	NA	NA	NA	Not plastid, SignalP negative
Non-plastid	CAMPEP_0189406894	N	0.145	NA	NA	NA	NA	NA	NA	NA	NA	NA	NA	NA	NA	Not plastid, SignalP negative
Non-plastid	CAMPEP_0189407594	N	0.151	NA	NA	NA	NA	NA	NA	NA	NA	NA	NA	NA	NA	Not plastid, SignalP negative
Non-plastid	CAMPEP_0189407962	N	0.152	NA	NA	NA	NA	NA	NA	NA	NA	NA	NA	NA	NA	Not plastid, SignalP negative
Non-plastid	CAMPEP_0189409910	N	0.106	NA	NA	NA	NA	NA	NA	NA	NA	NA	NA	NA	NA	Not plastid, SignalP negative
Non-plastid	CAMPEP_0189416950	N	0.2	NA	NA	NA	NA	NA	NA	NA	NA	NA	NA	NA	NA	Not plastid, SignalP negative
Non-plastid	CAMPEP_0189418038	N	0.114	NA	NA	NA	NA	NA	NA	NA	NA	NA	NA	NA	NA	Not plastid, SignalP negative
Non-plastid	CAMPEP_0189418352	N	0.16	NA	NA	NA	NA	NA	NA	NA	NA	NA	NA	NA	NA	Not plastid, SignalP negative
Non-plastid	CAMPEP_0189419858	N	0.099	NA	NA	NA	NA	NA	NA	NA	NA	NA	NA	NA	NA	Not plastid, SignalP negative
Non-plastid	CAMPEP_0189421276	N	0.106	NA	NA	NA	NA	NA	NA	NA	NA	NA	NA	NA	NA	Not plastid, SignalP negative
Non-plastid	CAMPEP_0189423370	Y	0.512	28	2.775	LQRFLGTSMASTXDFANTQVHSEWL	28	2.775	LQRFLGTSMASTXDFANTQVHSEWL	No	No	No	No	0	2.839	Not plastid, SignalP positive
Non-plastid	CAMPEP_0189423672	N	0.117	NA	NA	NA	NA	NA	NA	NA	NA	NA	NA	NA	NA	Not plastid, SignalP negative
Non-plastid	CAMPEP_0189423822	N	0.11	NA	NA	NA	NA	NA	NA	NA	NA	NA	NA	NA	NA	Not plastid, SignalP negative
Non-plastid	CAMPEP_0189424576	N	0.099	NA	NA	NA	NA	NA	NA	NA	NA	NA	NA	NA	NA	Not plastid, SignalP negative
Non-plastid	CAMPEP_0189424622	N	0.224	NA	NA	NA	NA	NA	NA	NA	NA	NA	NA	NA	NA	Not plastid, SignalP negative
Non-plastid	CAMPEP_0189424814	N	0.114	NA	NA	NA	NA	NA	NA	NA	NA	NA	NA	NA	NA	Not plastid, SignalP negative
Non-plastid	CAMPEP_0189425554	N	0.211	NA	NA	NA	NA	NA	NA	NA	NA	NA	NA	NA	NA	Not plastid, SignalP negative
Non-plastid	CAMPEP_0189425640	N	0.321	NA	NA	NA	NA	NA	NA	NA	NA	NA	NA	NA	NA	Not plastid, SignalP negative
Non-plastid	CAMPEP_0189425672	N	0.125	NA	NA	NA	NA	NA	NA	NA	NA	NA	NA	NA	NA	Not plastid, SignalP negative
Non-plastid	CAMPEP_0189426108	N	0.162	NA	NA	NA	NA	NA	NA	NA	NA	NA	NA	NA	NA	Not plastid, SignalP negative
Non-plastid	CAMPEP_0189426350	N	0.1	NA	NA	NA	NA	NA	NA	NA	NA	NA	NA	NA	NA	Not plastid, SignalP negative
Non-plastid	CAMPEP_0189426770	N	0.201	NA	NA	NA	NA	NA	NA	NA	NA	NA	NA	NA	NA	Not plastid, SignalP negative
Non-plastid	CAMPEP_0189427636	N	0.223	NA	NA	NA	NA	NA	NA	NA	NA	NA	NA	NA	NA	Not plastid, SignalP negative
Non-plastid	CAMPEP_0189429604_	N	0.1	NA	NA	NA	NA	NA	NA	NA	NA	NA	NA	NA	NA	Not plastid, SignalP negative
Non-plastid	CAMPEP_0189429928	N	0.099	NA	NA	NA	NA	NA	NA	NA	NA	NA	NA	NA	NA	Not plastid, SignalP negative
Non-plastid	CAMPEP_0189430204	N	0.122	NA	NA	NA	NA	NA	NA	NA	NA	NA	NA	NA	NA	Not plastid, SignalP negative
Non-plastid	CAMPEP_0189430594	N	0.102	NA	NA	NA	NA	NA	NA	NA	NA	NA	NA	NA	NA	Not plastid, SignalP negative
Non-plastid	CAMPEP_0189431768	N	0.149	NA	NA	NA	NA	NA	NA	NA	NA	NA	NA	NA	NA	Not plastid, SignalP negative
Non-plastid	CAMPEP_0189432952	N	0.134	NA	NA	NA	NA	NA	NA	NA	NA	NA	NA	NA	NA	Not plastid, SignalP negative
Non-plastid	CAMPEP_0189433702	N	0.152	NA	NA	NA	NA	NA	NA	NA	NA	NA	NA	NA	NA	Not plastid, SignalP negative
Non-plastid	CAMPEP_0189434682	N	0.134	NA	NA	NA	NA	NA	NA	NA	NA	NA	NA	NA	NA	Not plastid, SignalP negative
Non-plastid	CAMPEP_0189435106_	N	0.126	NA	NA	NA	NA	NA	NA	NA	NA	NA	NA	NA	NA	Not plastid, SignalP negative
Non-plastid	CAMPEP_0189435342	Y	0.662	19	5.846	LLILREQVAAFECDLVSNEKYFNFS	19	5.846	LLILREQVAAFECDLVSNEKYFNFS	F	No	No	No	0	2.701	Plastid, high confidence
Non-plastid	CAMPEP_0189435400	N	0.125	NA	NA	NA	NA	NA	NA	NA	NA	NA	NA	NA	NA	Not plastid, SignalP negative
Non-plastid	CAMPEP_0189435418	Y	0.455	20	0.4	VLHRAGTLEALAGPDVETRLNVTGM	18	3.638	ALVLHRAGTLEALAGPDVETRLNVT	No	No	No	No	-2	-4.677	Not plastid, SignalP positive
Non-plastid	CAMPEP_0189437124	N	0.122	NA	NA	NA	NA	NA	NA	NA	NA	NA	NA	NA	NA	Not plastid, SignalP negative
Non-plastid	CAMPEP_0189437302	N	0.113	NA	NA	NA	NA	NA	NA	NA	NA	NA	NA	NA	NA	Not plastid, SignalP negative
Non-plastid	CAMPEP_0189438590	N	0.136	NA	NA	NA	NA	NA	NA	NA	NA	NA	NA	NA	NA	Not plastid, SignalP negative
Non-plastid	CAMPEP_0189440952	N	0.108	NA	NA	NA	NA	NA	NA	NA	NA	NA	NA	NA	NA	Not plastid, SignalP negative
Non-plastid	CAMPEP_0189441140_	N	0.129	NA	NA	NA	NA	NA	NA	NA	NA	NA	NA	NA	NA	Not plastid, SignalP negative
Non-plastid	CAMPEP_0189441628	N	0.122	NA	NA	NA	NA	NA	NA	NA	NA	NA	NA	NA	NA	Not plastid, SignalP negative
Non-plastid	CAMPEP_0189442036	N	0.106	NA	NA	NA	NA	NA	NA	NA	NA	NA	NA	NA	NA	Not plastid, SignalP negative
Non-plastid	CAMPEP_0189442536	N	0.141	NA	NA	NA	NA	NA	NA	NA	NA	NA	NA	NA	NA	Not plastid, SignalP negative
Non-plastid	CAMPEP_0189442676	N	0.348	NA	NA	NA	NA	NA	NA	NA	NA	NA	NA	NA	NA	Not plastid, SignalP negative
Non-plastid	CAMPEP_0189443204	N	0.34	NA	NA	NA	NA	NA	NA	NA	NA	NA	NA	NA	NA	Not plastid, SignalP negative
Non-plastid	CAMPEP_0189443532	N	0.116	NA	NA	NA	NA	NA	NA	NA	NA	NA	NA	NA	NA	Not plastid, SignalP negative
Non-plastid	CAMPEP_0189444502	N	0.107	NA	NA	NA	NA	NA	NA	NA	NA	NA	NA	NA	NA	Not plastid, SignalP negative
Non-plastid	CAMPEP_0189445430	Y	0.646	20	47.165	VVCLACVGQGRRLHGTPELRLEQRG	20	47.165	VVCLACVGQGRRLHGTPELRLEQRG	R	R	C	C	0	15.686	Plastid, high confidence
Non-plastid	CAMPEP_0189448144	N	0.105	NA	NA	NA	NA	NA	NA	NA	NA	NA	NA	NA	NA	Not plastid, SignalP negative
Non-plastid	CAMPEP_0189448294	N	0.131	NA	NA	NA	NA	NA	NA	NA	NA	NA	NA	NA	NA	Not plastid, SignalP negative
Non-plastid	CAMPEP_0189450294	N	0.199	NA	NA	NA	NA	NA	NA	NA	NA	NA	NA	NA	NA	Not plastid, SignalP negative
Non-plastid	CAMPEP_0189450596	Y	0.605	28	3.298	FLAVWLQALGKDFDYFEMEVSAASK	28	3.298	FLAVWLQALGKDFDYFEMEVSAASK	No	No	L	No	0	-0.142	Plastid, low confidence
Non-plastid	CAMPEP_0189451820	Y	0.528	22	-4.193	ALVEVPIVTPFAWESVSATEEVKSK	24	0.147	VEVPIVTPFAWESVSATEEVKSKRT	No	No	No	No	2	11.223	Not plastid, SignalP positive
Non-plastid	CAMPEP_0189452240	Y	0.535	27	12.288	VLAVAVQSHAKDLVTQNAFPDNLVQ	27	12.288	VLAVAVQSHAKDLVTQNAFPDNLVQ	No	No	No	No	0	-0.404	Not plastid, SignalP positive
Non-plastid	CAMPEP_0189454200	N	0.255	NA	NA	NA	NA	NA	NA	NA	NA	NA	NA	NA	NA	Not plastid, SignalP negative
Non-plastid	CAMPEP_0189455466	N	0.162	NA	NA	NA	NA	NA	NA	NA	NA	NA	NA	NA	NA	Not plastid, SignalP negative
Non-plastid	CAMPEP_0189456430	N	0.155	NA	NA	NA	NA	NA	NA	NA	NA	NA	NA	NA	NA	Not plastid, SignalP negative
Non-plastid	CAMPEP_0189456824	N	0.101	NA	NA	NA	NA	NA	NA	NA	NA	NA	NA	NA	NA	Not plastid, SignalP negative
Non-plastid	CAMPEP_0189456856	N	0.108	NA	NA	NA	NA	NA	NA	NA	NA	NA	NA	NA	NA	Not plastid, SignalP negative
Non-plastid	CAMPEP_0189456886	N	0.13	NA	NA	NA	NA	NA	NA	NA	NA	NA	NA	NA	NA	Not plastid, SignalP negative
Non-plastid	CAMPEP_0189457320	N	0.123	NA	NA	NA	NA	NA	NA	NA	NA	NA	NA	NA	NA	Not plastid, SignalP negative
Non-plastid	CAMPEP_0189457340	N	0.105	NA	NA	NA	NA	NA	NA	NA	NA	NA	NA	NA	NA	Not plastid, SignalP negative
Non-plastid	CAMPEP_0189459878	N	0.101	NA	NA	NA	NA	NA	NA	NA	NA	NA	NA	NA	NA	Not plastid, SignalP negative
Non-plastid	CAMPEP_0189460484	N	0.125	NA	NA	NA	NA	NA	NA	NA	NA	NA	NA	NA	NA	Not plastid, SignalP negative
Non-plastid	CAMPEP_0189460776	N	0.13	NA	NA	NA	NA	NA	NA	NA	NA	NA	NA	NA	NA	Not plastid, SignalP negative
Non-plastid	CAMPEP_0189463356	N	0.133	NA	NA	NA	NA	NA	NA	NA	NA	NA	NA	NA	NA	Not plastid, SignalP negative
Non-plastid	CAMPEP_0189466492	N	0.108	NA	NA	NA	NA	NA	NA	NA	NA	NA	NA	NA	NA	Not plastid, SignalP negative
Non-plastid	CAMPEP_0189466564	N	0.179	NA	NA	NA	NA	NA	NA	NA	NA	NA	NA	NA	NA	Not plastid, SignalP negative
Non-plastid	CAMPEP_0189466604	Y	0.551	28	-10.048	ASTWTSGTEGVSVVSYNLLGHHHWY	26	2.101	MAASTWTSGTEGVSVVSYNLLGHHH	No	No	No	No	-2	-1.064	Not plastid, SignalP positive
Non-plastid	CAMPEP_0189467086	Y	0.583	32	-5.874	SGESIRAAWAAPDDLQPVHLWARAE	30	2.09	VLSGESIRAAWAAPDDLQPVHLWAR	No	No	S	S	-2	8.842	Plastid, low confidence
Non-plastid	CAMPEP_0189467498	N	0.133	NA	NA	NA	NA	NA	NA	NA	NA	NA	NA	NA	NA	Not plastid, SignalP negative
Non-plastid	CAMPEP_0189467574	N	0.121	NA	NA	NA	NA	NA	NA	NA	NA	NA	NA	NA	NA	Not plastid, SignalP negative
Non-plastid	CAMPEP_0189468202	N	0.199	NA	NA	NA	NA	NA	NA	NA	NA	NA	NA	NA	NA	Not plastid, SignalP negative
Non-plastid	CAMPEP_0189469556	N	0.193	NA	NA	NA	NA	NA	NA	NA	NA	NA	NA	NA	NA	Not plastid, SignalP negative
Non-plastid	CAMPEP_0189478428	N	0.209	NA	NA	NA	NA	NA	NA	NA	NA	NA	NA	NA	NA	Not plastid, SignalP negative
Non-plastid	CAMPEP_0189479682	N	0.13	NA	NA	NA	NA	NA	NA	NA	NA	NA	NA	NA	NA	Not plastid, SignalP negative
Non-plastid	CAMPEP_0189479960	N	0.403	NA	NA	NA	NA	NA	NA	NA	NA	NA	NA	NA	NA	Not plastid, SignalP negative
Non-plastid	CAMPEP_0189483658	N	0.124	NA	NA	NA	NA	NA	NA	NA	NA	NA	NA	NA	NA	Not plastid, SignalP negative
Non-plastid	CAMPEP_0189483698	N	0.109	NA	NA	NA	NA	NA	NA	NA	NA	NA	NA	NA	NA	Not plastid, SignalP negative
Non-plastid	CAMPEP_0189483914	N	0.109	NA	NA	NA	NA	NA	NA	NA	NA	NA	NA	NA	NA	Not plastid, SignalP negative
Non-plastid	CAMPEP_0189484164	N	0.492	NA	NA	NA	NA	NA	NA	NA	NA	NA	NA	NA	NA	Not plastid, SignalP negative
Non-plastid	CAMPEP_0189485462	N	0.121	NA	NA	NA	NA	NA	NA	NA	NA	NA	NA	NA	NA	Not plastid, SignalP negative
Non-plastid	CAMPEP_0189485696	N	0.109	NA	NA	NA	NA	NA	NA	NA	NA	NA	NA	NA	NA	Not plastid, SignalP negative
Non-plastid	CAMPEP_0189487608	N	0.262	NA	NA	NA	NA	NA	NA	NA	NA	NA	NA	NA	NA	Not plastid, SignalP negative
Non-plastid	CAMPEP_0189488038	N	0.104	NA	NA	NA	NA	NA	NA	NA	NA	NA	NA	NA	NA	Not plastid, SignalP negative
Non-plastid	CAMPEP_0189488384_	N	0.111	NA	NA	NA	NA	NA	NA	NA	NA	NA	NA	NA	NA	Not plastid, SignalP negative
Non-plastid	CAMPEP_0189488436	N	0.104	NA	NA	NA	NA	NA	NA	NA	NA	NA	NA	NA	NA	Not plastid, SignalP negative
Non-plastid	CAMPEP_0189488500	N	0.099	NA	NA	NA	NA	NA	NA	NA	NA	NA	NA	NA	NA	Not plastid, SignalP negative
Non-plastid	CAMPEP_0189488600	N	0.107	NA	NA	NA	NA	NA	NA	NA	NA	NA	NA	NA	NA	Not plastid, SignalP negative
Non-plastid	CAMPEP_0189490370	N	0.104	NA	NA	NA	NA	NA	NA	NA	NA	NA	NA	NA	NA	Not plastid, SignalP negative
Non-plastid	CAMPEP_0189490426	N	0.112	NA	NA	NA	NA	NA	NA	NA	NA	NA	NA	NA	NA	Not plastid, SignalP negative
Non-plastid	CAMPEP_0189490814	N	0.102	NA	NA	NA	NA	NA	NA	NA	NA	NA	NA	NA	NA	Not plastid, SignalP negative
Non-plastid	CAMPEP_0189491106	N	0.175	NA	NA	NA	NA	NA	NA	NA	NA	NA	NA	NA	NA	Not plastid, SignalP negative
Non-plastid	CAMPEP_0189492332	N	0.111	NA	NA	NA	NA	NA	NA	NA	NA	NA	NA	NA	NA	Not plastid, SignalP negative
Non-plastid	CAMPEP_0189492584	N	0.204	NA	NA	NA	NA	NA	NA	NA	NA	NA	NA	NA	NA	Not plastid, SignalP negative
Non-plastid	CAMPEP_0189492612	N	0.141	NA	NA	NA	NA	NA	NA	NA	NA	NA	NA	NA	NA	Not plastid, SignalP negative
Non-plastid	CAMPEP_0189492686	N	0.123	NA	NA	NA	NA	NA	NA	NA	NA	NA	NA	NA	NA	Not plastid, SignalP negative
Non-plastid	CAMPEP_0189493254_	N	0.1	NA	NA	NA	NA	NA	NA	NA	NA	NA	NA	NA	NA	Not plastid, SignalP negative
Non-plastid	CAMPEP_0189493546	N	0.127	NA	NA	NA	NA	NA	NA	NA	NA	NA	NA	NA	NA	Not plastid, SignalP negative
Non-plastid	CAMPEP_0189493672	N	0.112	NA	NA	NA	NA	NA	NA	NA	NA	NA	NA	NA	NA	Not plastid, SignalP negative
Non-plastid	CAMPEP_0189494466	N	0.125	NA	NA	NA	NA	NA	NA	NA	NA	NA	NA	NA	NA	Not plastid, SignalP negative
Non-plastid	CAMPEP_0189494790	N	0.155	NA	NA	NA	NA	NA	NA	NA	NA	NA	NA	NA	NA	Not plastid, SignalP negative
Non-plastid	CAMPEP_0189494806	N	0.111	NA	NA	NA	NA	NA	NA	NA	NA	NA	NA	NA	NA	Not plastid, SignalP negative
Non-plastid	CAMPEP_0189495014	N	0.134	NA	NA	NA	NA	NA	NA	NA	NA	NA	NA	NA	NA	Not plastid, SignalP negative
Non-plastid	CAMPEP_0189495074	N	0.117	NA	NA	NA	NA	NA	NA	NA	NA	NA	NA	NA	NA	Not plastid, SignalP negative
Non-plastid	CAMPEP_0189495394	N	0.178	NA	NA	NA	NA	NA	NA	NA	NA	NA	NA	NA	NA	Not plastid, SignalP negative
Non-plastid	CAMPEP_0189495444	N	0.105	NA	NA	NA	NA	NA	NA	NA	NA	NA	NA	NA	NA	Not plastid, SignalP negative
Non-plastid	CAMPEP_0189495512	N	0.147	NA	NA	NA	NA	NA	NA	NA	NA	NA	NA	NA	NA	Not plastid, SignalP negative
Non-plastid	CAMPEP_0189495544	N	0.107	NA	NA	NA	NA	NA	NA	NA	NA	NA	NA	NA	NA	Not plastid, SignalP negative
Non-plastid	CAMPEP_0189495852	N	0.116	NA	NA	NA	NA	NA	NA	NA	NA	NA	NA	NA	NA	Not plastid, SignalP negative
Non-plastid	CAMPEP_0189496538	N	0.13	NA	NA	NA	NA	NA	NA	NA	NA	NA	NA	NA	NA	Not plastid, SignalP negative
Non-plastid	CAMPEP_0189496600	N	0.101	NA	NA	NA	NA	NA	NA	NA	NA	NA	NA	NA	NA	Not plastid, SignalP negative
Non-plastid	CAMPEP_0189497068	N	0.113	NA	NA	NA	NA	NA	NA	NA	NA	NA	NA	NA	NA	Not plastid, SignalP negative
Non-plastid	CAMPEP_0189497286	N	0.11	NA	NA	NA	NA	NA	NA	NA	NA	NA	NA	NA	NA	Not plastid, SignalP negative
Non-plastid	CAMPEP_0189497692	N	0.103	NA	NA	NA	NA	NA	NA	NA	NA	NA	NA	NA	NA	Not plastid, SignalP negative
Non-plastid	CAMPEP_0189499268	N	0.218	NA	NA	NA	NA	NA	NA	NA	NA	NA	NA	NA	NA	Not plastid, SignalP negative
Non-plastid	CAMPEP_0189499468	N	0.387	NA	NA	NA	NA	NA	NA	NA	NA	NA	NA	NA	NA	Not plastid, SignalP negative
Non-plastid	CAMPEP_0189499652	N	0.131	NA	NA	NA	NA	NA	NA	NA	NA	NA	NA	NA	NA	Not plastid, SignalP negative
Non-plastid	CAMPEP_0189500378	N	0.105	NA	NA	NA	NA	NA	NA	NA	NA	NA	NA	NA	NA	Not plastid, SignalP negative
Non-plastid	CAMPEP_0189501260	N	0.106	NA	NA	NA	NA	NA	NA	NA	NA	NA	NA	NA	NA	Not plastid, SignalP negative
Non-plastid	CAMPEP_0189501718	N	0.114	NA	NA	NA	NA	NA	NA	NA	NA	NA	NA	NA	NA	Not plastid, SignalP negative
Non-plastid	CAMPEP_0189502032	N	0.229	NA	NA	NA	NA	NA	NA	NA	NA	NA	NA	NA	NA	Not plastid, SignalP negative
Plastid	CAMPEP_0188844330	N	0.122	NA	NA	NA	NA	NA	NA	NA	NA	NA	NA	NA	NA	Not plastid, SignalP negative
Plastid	CAMPEP_0188852168	Y	0.734	21	31	LALAADPASAFSFTAPAVGKAISSS	21	31	LALAADPASAFSFTAPAVGKAISSS	F	No	No	No	0	14	Plastid, high confidence
Plastid	CAMPEP_0188853536	Y	0.678	18	63	LACLALVGHARRLQTAAVQAQSSPS	18	63	LACLALVGHARRLQTAAVQAQSSPS	R	R	L	C	0	32	Plastid, high confidence
Plastid	CAMPEP_0188853878	N	0.175	NA	NA	NA	NA	NA	NA	NA	NA	NA	NA	NA	NA	Not plastid, SignalP negative
Plastid	CAMPEP_0188854000	N	0.256	NA	NA	NA	NA	NA	NA	NA	NA	NA	NA	NA	NA	Not plastid, SignalP negative
Plastid	CAMPEP_0188855968	N	0.279	NA	NA	NA	NA	NA	NA	NA	NA	NA	NA	NA	NA	Not plastid, SignalP negative
Plastid	CAMPEP_0188856008	Y	0.812	18	54	LACLASAGCGRRVQGIQYSERRNPE	18	54	LACLASAGCGRRVQGIQYSERRNPE	R	R	S	C	0	23	Plastid, high confidence
Plastid	CAMPEP_0188856174	Y	0.825	16	34	LAAALACSSALRCSPAARATTRCAA	16	34	LAAALACSSALRCSPAARATTRCAA	No	R	A	No	0	19	Plastid, high confidence
Plastid	CAMPEP_0188856352	Y	0.77	18	56	VACLTCASHARRMHTAAAFNPSSAG	18	56	VACLTCASHARRMHTAAAFNPSSAG	R	R	C	C	0	24	Plastid, high confidence
Plastid	CAMPEP_0188857840	N	0.396	NA	NA	NA	NA	NA	NA	NA	NA	NA	NA	NA	NA	Not plastid, SignalP negative
Plastid	CAMPEP_0188858230	N	0.173	NA	NA	NA	NA	NA	NA	NA	NA	NA	NA	NA	NA	Not plastid, SignalP negative
Plastid	CAMPEP_0188860610	N	0.201	NA	NA	NA	NA	NA	NA	NA	NA	NA	NA	NA	NA	Not plastid, SignalP negative
Plastid	CAMPEP_0188860674	N	0.132	NA	NA	NA	NA	NA	NA	NA	NA	NA	NA	NA	NA	Not plastid, SignalP negative
Plastid	CAMPEP_0188865846	Y	0.684	18	55	LACLVCSDYGRRVKMANGQARQILR	18	55	LACLVCSDYGRRVKMANGQARQILR	R	R	C	C	0	25	Plastid, high confidence
Plastid	CAMPEP_0188866972	Y	0.81	22	21	CAAWVGPARRVQTSQGVAFNPSSPG	20	48	LACAAWVGPARRVQTSQGVAFNPSS	R	R	No	C	-2	28	Plastid, low confidence
Plastid	CAMPEP_0188866976	N	0.305	NA	NA	NA	NA	NA	NA	NA	NA	NA	NA	NA	NA	Not plastid, SignalP negative
Plastid	CAMPEP_0188867390	N	0.183	NA	NA	NA	NA	NA	NA	NA	NA	NA	NA	NA	NA	Not plastid, SignalP negative
Plastid	CAMPEP_0188867850	N	0.208	NA	NA	NA	NA	NA	NA	NA	NA	NA	NA	NA	NA	Not plastid, SignalP negative
Plastid	CAMPEP_0188868242	Y	0.723	23	17	CVGCGRRVQGHNKAEPEEHVGVSSP	23	17	CVGCGRRVQGHNKAEPEEHVGVSSP	No	No	No	G	0	4	Plastid, high confidence
Plastid	CAMPEP_0188868484	Y	0.649	20	21	GLFAVSATTAWQPNSVSFGSKKATT	20	21	GLFAVSATTAWQPNSVSFGSKKATT	No	No	S	No	0	16	Not plastid, SignalP positive
Plastid	CAMPEP_0188868576	N	0.328	NA	NA	NA	NA	NA	NA	NA	NA	NA	NA	NA	NA	Not plastid, SignalP negative
Plastid	CAMPEP_0188868742	Y	0.538	20	62	VSCLACMGHGRRVQPHVDRLQGDAA	20	62	VSCLACMGHGRRVQPHVDRLQGDAA	R	R	C	C	0	30	Plastid, high confidence
Plastid	CAMPEP_0188869618	Y	0.899	23	29	AAIAVTSTSAFVPQSNMAFTPRTQP	23	29	AAIAVTSTSAFVPQSNMAFTPRTQP	F	V	No	No	0	20	Plastid, high confidence
Plastid	CAMPEP_0188869726	Y	0.648	29	28	TAFAASPIYSFVPSAVRPVSSPHTA	29	28	TAFAASPIYSFVPSAVRPVSSPHTA	F	V	S	No	0	18	Plastid, high confidence
Plastid	CAMPEP_0188869960	Y	0.557	20	21	SLACAGHTRRLQNQLSSVEEPKTSD	18	45	LASLACAGHTRRLQNQLSSVEEPKT	R	R	C	S	-2	11	Plastid, low confidence
Plastid	CAMPEP_0188869972	N	0.15	NA	NA	NA	NA	NA	NA	NA	NA	NA	NA	NA	NA	Not plastid, SignalP negative
Plastid	CAMPEP_0188870380	Y	0.907	21	22	LLNHYAPVVAFAPSANSRDTLRART	21	22	LLNHYAPVVAFAPSANSRDTLRART	F	No	A	No	0	19	Plastid, high confidence
Plastid	CAMPEP_0188870580	Y	0.879	29	25	LCISTTSSTAFFLSSSAPQPGPQPA	29	25	LCISTTSSTAFFLSSSAPQPGPQPA	F	No	No	No	0	20	Plastid, high confidence
Plastid	CAMPEP_0188871548	Y	0.785	33	10	FLDSFYTANAYLIPGRRRTAALPLL	33	10	FLDSFYTANAYLIPGRRRTAALPLL	No	No	No	No	0	9	Not plastid, SignalP positive
Plastid	CAMPEP_0188872418	Y	0.712	18	17	ITLLSSPITAFVSPRHVGGISFVLN	18	17	ITLLSSPITAFVSPRHVGGISFVLN	F	V	S	No	0	11	Plastid, high confidence
Plastid	CAMPEP_0188875032	Y	0.773	24	22	AVAALKSAHCFSLNSRRPIRRGWST	24	22	AVAALKSAHCFSLNSRRPIRRGWST	F	No	No	No	0	9	Plastid, high confidence
Plastid	CAMPEP_0188875506	N	0.213	NA	NA	NA	NA	NA	NA	NA	NA	NA	NA	NA	NA	Not plastid, SignalP negative
Plastid	CAMPEP_0188875732	N	0.112	NA	NA	NA	NA	NA	NA	NA	NA	NA	NA	NA	NA	Not plastid, SignalP negative
Plastid	CAMPEP_0188876324	N	0.285	NA	NA	NA	NA	NA	NA	NA	NA	NA	NA	NA	NA	Not plastid, SignalP negative
Plastid	CAMPEP_0188877930	Y	0.601	66	15	LLVSSSPAVGWQAAGAGHVHGFAVN	66	15	LLVSSSPAVGWQAAGAGHVHGFAVN	No	No	S	No	0	9	Not plastid, SignalP positive
Plastid	CAMPEP_0188879486	Y	0.845	19	30	IAAVTTCASAFTPMQMPDSSSVTAR	19	30	IAAVTTCASAFTPMQMPDSSSVTAR	F	No	No	No	0	18	Plastid, high confidence
Plastid	CAMPEP_0188881902	Y	0.714	17	60	LACLLCVGHSRRVQQAFHPTAAFKP	17	60	LACLLCVGHSRRVQQAFHPTAAFKP	R	R	C	C	0	22	Plastid, high confidence
Plastid	CAMPEP_0188883614	Y	0.503	17	42	LACLACASHASKHSNCTHGQKKCKK	17	42	LACLACASHASKHSNCTHGQKKCKK	No	No	C	C	0	2	Plastid, high confidence
Plastid	CAMPEP_0188883782	Y	0.549	30	56	LVCVACVGYGRRVQTPTLQLQNRPL	30	56	LVCVACVGYGRRVQTPTLQLQNRPL	R	R	C	C	0	26	Plastid, high confidence
Plastid	CAMPEP_0188883814	N	0.12	NA	NA	NA	NA	NA	NA	NA	NA	NA	NA	NA	NA	Not plastid, SignalP negative
Plastid	CAMPEP_0188884262	N	0.132	NA	NA	NA	NA	NA	NA	NA	NA	NA	NA	NA	NA	Not plastid, SignalP negative
Plastid	CAMPEP_0188884870	N	0.269	NA	NA	NA	NA	NA	NA	NA	NA	NA	NA	NA	NA	Not plastid, SignalP negative
Plastid	CAMPEP_0188885124	Y	0.837	19	46	FLALAATTHGFVVSPASTCAARPSA	19	46	FLALAATTHGFVVSPASTCAARPSA	F	V	A	No	0	24	Plastid, high confidence
Plastid	CAMPEP_0188885968	Y	0.886	18	51	LLSLACVGHSRRVQPSGGNVVKESK	18	51	LLSLACVGHSRRVQPSGGNVVKESK	R	R	C	S	0	19	Plastid, high confidence
Plastid	CAMPEP_0188886190	Y	0.53	26	30	FLCLHQITGAFQVSYGNRRWTRQST	26	30	FLCLHQITGAFQVSYGNRRWTRQST	F	No	No	C	0	21	Plastid, high confidence
Plastid	CAMPEP_0188886362	N	0.122	NA	NA	NA	NA	NA	NA	NA	NA	NA	NA	NA	NA	Not plastid, SignalP negative
Plastid	CAMPEP_0188887542	Y	0.811	20	23	SLVCVGHGRAQSSSGRFHFKPAAES	18	44	LASLVCVGHGRAQSSSGRFHFKPAA	R	No	C	S	-2	13	Plastid, low confidence
Plastid	CAMPEP_0188888762	N	0.225	NA	NA	NA	NA	NA	NA	NA	NA	NA	NA	NA	NA	Not plastid, SignalP negative
Plastid	CAMPEP_0188889428	Y	0.596	20	25	SLACAGHTRRLQNQASSTEEPKASN	18	51	LASLACAGHTRRLQNQASSTEEPKA	R	R	C	S	-2	17	Plastid, low confidence
Plastid	CAMPEP_0188889934	N	0.147	NA	NA	NA	NA	NA	NA	NA	NA	NA	NA	NA	NA	Not plastid, SignalP negative
Plastid	CAMPEP_0188891074	Y	0.778	22	23	WFGAAPSSTAFVAPFTTQHVPAFSG	22	23	WFGAAPSSTAFVAPFTTQHVPAFSG	F	V	No	G	0	16	Plastid, high confidence
Plastid	CAMPEP_0188891640	N	0.433	NA	NA	NA	NA	NA	NA	NA	NA	NA	NA	NA	NA	Not plastid, SignalP negative
Plastid	CAMPEP_0188892006	N	0.346	NA	NA	NA	NA	NA	NA	NA	NA	NA	NA	NA	NA	Not plastid, SignalP negative
Plastid	CAMPEP_0188892470	N	0.316	NA	NA	NA	NA	NA	NA	NA	NA	NA	NA	NA	NA	Not plastid, SignalP negative
Plastid	CAMPEP_0188892940	Y	0.562	44	57	LACLAHACHGWRLQTGGAQLRSFTA	44	57	LACLAHACHGWRLQTGGAQLRSFTA	No	R	No	C	0	24	Plastid, high confidence
Plastid	CAMPEP_0188895384	N	0.128	NA	NA	NA	NA	NA	NA	NA	NA	NA	NA	NA	NA	Not plastid, SignalP negative
Plastid	CAMPEP_0188896410	N	0.124	NA	NA	NA	NA	NA	NA	NA	NA	NA	NA	NA	NA	Not plastid, SignalP negative
Plastid	CAMPEP_0188896588	Y	0.559	48	23	FLSCLSFGDTSRSTSEPTQRRLAKL	46	37	LAFLSCLSFGDTSRSTSEPTQRRLA	No	No	C	No	-2	17	Plastid, low confidence
Plastid	CAMPEP_0188896602	Y	0.603	23	15	CAGHGRRVQTQQPGKAKDLAKLLLT	23	15	CAGHGRRVQTQQPGKAKDLAKLLLT	No	No	No	G	0	4	Plastid, high confidence
Plastid	CAMPEP_0188897540	Y	0.823	16	40	LACLFWVGHSQQIEASIARLGSSHL	16	40	LACLFWVGHSQQIEASIARLGSSHL	No	No	No	C	0	9	Plastid, high confidence
Plastid	CAMPEP_0188898542	Y	0.675	43	50	LACLVCWVCGRRAQISSAFNPSGAG	43	50	LACLVCWVCGRRAQISSAFNPSGAG	R	R	C	C	0	20	Plastid, high confidence
Plastid	CAMPEP_0188900086	Y	0.574	38	42	WIAFACACYGRRVLDAAALAPARLH	38	42	WIAFACACYGRRVLDAAALAPARLH	R	R	C	No	0	20	Plastid, high confidence
Plastid	CAMPEP_0188900368	Y	0.772	18	54	LTCLLCTVQARRVHTAIEPSNERAE	18	54	LTCLLCTVQARRVHTAIEPSNERAE	R	R	C	C	0	25	Plastid, high confidence
Plastid	CAMPEP_0188902658	Y	0.619	20	27	CLACADHARRVRLADEPRDAATRAL	18	59	FACLACADHARRVRLADEPRDAATR	R	R	C	C	-2	24	Plastid, low confidence
Plastid	CAMPEP_0188903006	N	0.145	NA	NA	NA	NA	NA	NA	NA	NA	NA	NA	NA	NA	Not plastid, SignalP negative
Plastid	CAMPEP_0188903466	Y	0.724	18	34	LACFAGIGHSRNDEQHETSQDAAQT	18	34	LACFAGIGHSRNDEQHETSQDAAQT	R	No	No	C	0	3	Plastid, high confidence
Plastid	CAMPEP_0188903474	N	0.38	NA	NA	NA	NA	NA	NA	NA	NA	NA	NA	NA	NA	Not plastid, SignalP negative
Plastid	CAMPEP_0188903710	N	0.173	NA	NA	NA	NA	NA	NA	NA	NA	NA	NA	NA	NA	Not plastid, SignalP negative
Plastid	CAMPEP_0188904040	Y	0.775	19	24	AVVLTFSAEAFIPHVRRPALLRPVA	19	24	AVVLTFSAEAFIPHVRRPALLRPVA	F	No	No	No	0	16	Plastid, high confidence
Plastid	CAMPEP_0188905768	Y	0.685	22	8	CVGHSRRVQQASLPTAAFMPSGSGA	20	9	LLCVGHSRRVQQASLPTAAFMPSGS	No	No	No	C	-2	-2	Plastid, low confidence
Plastid	CAMPEP_0188906008	N	0.225	NA	NA	NA	NA	NA	NA	NA	NA	NA	NA	NA	NA	Not plastid, SignalP negative
Plastid	CAMPEP_0188906284	Y	0.607	26	23	ATLLSACSNAFVSIASFKSSVSRSD	26	23	ATLLSACSNAFVSIASFKSSVSRSD	F	V	A	No	0	16	Plastid, high confidence
Plastid	CAMPEP_0188906394	N	0.129	NA	NA	NA	NA	NA	NA	NA	NA	NA	NA	NA	NA	Not plastid, SignalP negative
Plastid	CAMPEP_0188906416	Y	0.56	28	66	LACSACVGHGWRMQATSARSQGASS	28	66	LACSACVGHGWRMQATSARSQGASS	No	R	C	C	0	31	Plastid, high confidence
Plastid	CAMPEP_0188906752	N	0.132	NA	NA	NA	NA	NA	NA	NA	NA	NA	NA	NA	NA	Not plastid, SignalP negative
Plastid	CAMPEP_0188909254	Y	0.716	21	21	LLTYAGVSFSLHPTLLPARTRRSAF	19	24	LLLLTYAGVSFSLHPTLLPARTRRS	F	No	No	No	-2	11	Plastid, low confidence
Plastid	CAMPEP_0188909368	N	0.204	NA	NA	NA	NA	NA	NA	NA	NA	NA	NA	NA	NA	Not plastid, SignalP negative
Plastid	CAMPEP_0188911572	N	0.159	NA	NA	NA	NA	NA	NA	NA	NA	NA	NA	NA	NA	Not plastid, SignalP negative
Plastid	CAMPEP_0188911924	Y	0.486	146	11	ASVGVSSAQAENELSALATSKSTSE	146	11	ASVGVSSAQAENELSALATSKSTSE	No	No	S	No	0	4	Not plastid, SignalP positive
Plastid	CAMPEP_0188912840	Y	0.579	25	16	LCKMTFPALARRHIAFVSACLAYSL	25	16	LCKMTFPALARRHIAFVSACLAYSL	R	R	No	No	0	12	Plastid, high confidence
Plastid	CAMPEP_0188913526	N	0.173	NA	NA	NA	NA	NA	NA	NA	NA	NA	NA	NA	NA	Not plastid, SignalP negative
Plastid	CAMPEP_0188913988	Y	0.474	42	58	LACLACAGHGRYLQKAAREVQPLMR	42	58	LACLACAGHGRYLQKAAREVQPLMR	R	No	C	C	0	17	Plastid, high confidence
Plastid	CAMPEP_0188914068	Y	0.898	17	30	LFALVAGASAYTTGVAATRTRSSIR	17	30	LFALVAGASAYTTGVAATRTRSSIR	No	No	A	No	0	12	Plastid, high confidence
Plastid	CAMPEP_0188914388	N	0.158	NA	NA	NA	NA	NA	NA	NA	NA	NA	NA	NA	NA	Not plastid, SignalP negative
Plastid	CAMPEP_0188914596	N	0.114	NA	NA	NA	NA	NA	NA	NA	NA	NA	NA	NA	NA	Not plastid, SignalP negative
Plastid	CAMPEP_0188916120	Y	0.807	18	61	LACLACASNARRVHTASAFNPSGPA	18	61	LACLACASNARRVHTASAFNPSGPA	R	R	C	C	0	28	Plastid, high confidence
Plastid	CAMPEP_0188916674	Y	0.765	28	67	LACLACAGQGRRVQSSQGGSTPCSE	28	67	LACLACAGQGRRVQSSQGGSTPCSE	R	R	C	C	0	28	Plastid, high confidence
Plastid	CAMPEP_0188917312	Y	0.51	20	31	CLACLGYGRRRLPTSSKQAQRSAIS	18	54	LACLACLGYGRRRLPTSSKQAQRSA	R	R	C	C	-2	19	Plastid, low confidence
Plastid	CAMPEP_0188917734	Y	0.582	42	11	SAFMLSGGDAAKANKPVLDRPGYHL	42	11	SAFMLSGGDAAKANKPVLDRPGYHL	No	No	S	No	0	2	Not plastid, SignalP positive
Plastid	CAMPEP_0188917746	N	0.136	NA	NA	NA	NA	NA	NA	NA	NA	NA	NA	NA	NA	Not plastid, SignalP negative
Plastid	CAMPEP_0188918862	Y	0.681	22	20	ALACTGLGRGAQYTNDEGDDVSAKA	20	33	SIALACTGLGRGAQYTNDEGDDVSA	R	No	C	No	-2	14	Plastid, low confidence
Plastid	CAMPEP_0188919204	Y	0.679	32	62	FACLLFAGHARRVQVSREPSQDHRI	32	62	FACLLFAGHARRVQVSREPSQDHRI	R	R	No	C	0	32	Plastid, high confidence
Plastid	CAMPEP_0188919908	N	0.187	NA	NA	NA	NA	NA	NA	NA	NA	NA	NA	NA	NA	Not plastid, SignalP negative
Plastid	CAMPEP_0188920432	Y	0.565	24	2	SAGYSRGVRTAEFDDYNTDTQDALG	24	2	SAGYSRGVRTAEFDDYNTDTQDALG	No	No	No	G	0	-3	Plastid, low confidence
Plastid	CAMPEP_0188920766	N	0.346	NA	NA	NA	NA	NA	NA	NA	NA	NA	NA	NA	NA	Not plastid, SignalP negative
Plastid	CAMPEP_0188920872	Y	0.517	191	47	LLLLVCASQGRRVQFSKAQDKNQED	191	47	LLLLVCASQGRRVQFSKAQDKNQED	R	R	C	No	0	21	Plastid, high confidence
Plastid	CAMPEP_0188921122	Y	0.501	93	28	LLLALTPAAAFVVNPLASGKRVPRD	93	28	LLLALTPAAAFVVNPLASGKRVPRD	F	V	No	No	0	15	Plastid, high confidence
Plastid	CAMPEP_0188921356	N	0.145	NA	NA	NA	NA	NA	NA	NA	NA	NA	NA	NA	NA	Not plastid, SignalP negative
Plastid	CAMPEP_0188921720	N	0.47	NA	NA	NA	NA	NA	NA	NA	NA	NA	NA	NA	NA	Not plastid, SignalP negative
Plastid	CAMPEP_0188921854	Y	0.782	17	46	ALCLAVVGHGLRVQDSLEEQELNSL	17	46	ALCLAVVGHGLRVQDSLEEQELNSL	No	R	No	C	0	19	Plastid, high confidence
Plastid	CAMPEP_0188922280	N	0.255	NA	NA	NA	NA	NA	NA	NA	NA	NA	NA	NA	NA	Not plastid, SignalP negative
Plastid	CAMPEP_0188922334	N	0.243	NA	NA	NA	NA	NA	NA	NA	NA	NA	NA	NA	NA	Not plastid, SignalP negative
Plastid	CAMPEP_0188922718	Y	0.568	46	67	LACLACAGQGRRVQSSQGGSTPCSE	46	67	LACLACAGQGRRVQSSQGGSTPCSE	R	R	C	C	0	28	Plastid, high confidence
Plastid	CAMPEP_0188922734	Y	0.836	17	16	SFLFFQMSQAWTMFYPRTSSFLSKT	17	16	SFLFFQMSQAWTMFYPRTSSFLSKT	No	No	No	No	0	10	Not plastid, SignalP positive
Plastid	CAMPEP_0188923530	N	0.434	NA	NA	NA	NA	NA	NA	NA	NA	NA	NA	NA	NA	Not plastid, SignalP negative
Plastid	CAMPEP_0188923784	Y	0.749	18	56	AACLACAGHARRIAEKREAPRSSET	18	56	AACLACAGHARRIAEKREAPRSSET	R	R	C	C	0	18	Plastid, high confidence
Plastid	CAMPEP_0188923892	Y	0.876	19	24	AFFACSGAQANHREQSNDPSQTSLA	18	26	LAFFACSGAQANHREQSNDPSQTSL	No	No	C	No	-1	0	Plastid, low confidence
Plastid	CAMPEP_0188923918	Y	0.798	18	61	LACLACVSLGRRVQAPSSESAKNQA	18	61	LACLACVSLGRRVQAPSSESAKNQA	R	R	C	C	0	28	Plastid, high confidence
Plastid	CAMPEP_0188923964	Y	0.794	17	30	LFAFLASGAASRVAYRPGVQPLRPP	17	30	LFAFLASGAASRVAYRPGVQPLRPP	No	R	A	No	0	14	Plastid, high confidence
Plastid	CAMPEP_0188924818	N	0.231	NA	NA	NA	NA	NA	NA	NA	NA	NA	NA	NA	NA	Not plastid, SignalP negative
Plastid	CAMPEP_0188925002	Y	0.667	18	50	LTYLACAAQARRVQTAVEPLNADGV	18	50	LTYLACAAQARRVQTAVEPLNADGV	R	R	C	No	0	25	Plastid, high confidence
Plastid	CAMPEP_0188927140	Y	0.955	18	35	LLLSAGGVLGFQPLSAHRAGRRARL	18	35	LLLSAGGVLGFQPLSAHRAGRRARL	F	No	No	No	0	22	Plastid, high confidence
Plastid	CAMPEP_0188929408	Y	0.619	49	56	LVCLACFSQGRRVQMTSAFKPASHG	49	56	LVCLACFSQGRRVQMTSAFKPASHG	R	R	C	C	0	25	Plastid, high confidence
Plastid	CAMPEP_0188931002	N	0.151	NA	NA	NA	NA	NA	NA	NA	NA	NA	NA	NA	NA	Not plastid, SignalP negative
Plastid	CAMPEP_0188934898	Y	0.751	19	25	VALVASTAEGFGIPKPSRAVLTQDP	19	25	VALVASTAEGFGIPKPSRAVLTQDP	F	No	S	No	0	12	Plastid, high confidence
Plastid	CAMPEP_0188935368	N	0.263	NA	NA	NA	NA	NA	NA	NA	NA	NA	NA	NA	NA	Not plastid, SignalP negative
Plastid	CAMPEP_0188941404	Y	0.714	18	56	CACLVCSSQGRRVKSSPEVDETVAN	18	56	CACLVCSSQGRRVKSSPEVDETVAN	R	R	C	C	0	21	Plastid, high confidence
Plastid	CAMPEP_0188941850	Y	0.488	21	19	LCSVLGHTDSFSPAIGTASQKLQAR	21	19	LCSVLGHTDSFSPAIGTASQKLQAR	F	No	No	S	0	10	Plastid, high confidence
Plastid	CAMPEP_0188942392	Y	0.905	22	36	FACLSGKCCAFEAAVGFNPSTARPS	22	36	FACLSGKCCAFEAAVGFNPSTARPS	F	No	No	C	0	15	Plastid, high confidence
Plastid	CAMPEP_0188942816	N	0.412	NA	NA	NA	NA	NA	NA	NA	NA	NA	NA	NA	NA	Not plastid, SignalP negative
Plastid	CAMPEP_0188948332	Y	0.862	22	60	LVCLAYAGHGRRVQLSSEQSSDAQP	22	60	LVCLAYAGHGRRVQLSSEQSSDAQP	R	R	No	C	0	29	Plastid, high confidence
Plastid	CAMPEP_0188952202	Y	0.829	16	29	VVALISSVAAFTAPLNTASKSSTAL	16	29	VVALISSVAAFTAPLNTASKSSTAL	F	No	S	No	0	16	Plastid, high confidence
Plastid	CAMPEP_0188953306	N	0.114	NA	NA	NA	NA	NA	NA	NA	NA	NA	NA	NA	NA	Not plastid, SignalP negative
Plastid	CAMPEP_0188958236	N	0.135	NA	NA	NA	NA	NA	NA	NA	NA	NA	NA	NA	NA	Not plastid, SignalP negative
Plastid	CAMPEP_0188963210	N	0.389	NA	NA	NA	NA	NA	NA	NA	NA	NA	NA	NA	NA	Not plastid, SignalP negative
Plastid	CAMPEP_0188982832	Y	0.754	18	49	LACLASSGYARRARGTEYKEHRDSQ	18	49	LACLASSGYARRARGTEYKEHRDSQ	R	R	S	C	0	17	Plastid, high confidence
Plastid	CAMPEP_0188983490	N	0.207	NA	NA	NA	NA	NA	NA	NA	NA	NA	NA	NA	NA	Not plastid, SignalP negative
Plastid	CAMPEP_0188984606	Y	0.799	22	29	LAVLTTTTDAFAPSRSATATFRAIV	22	29	LAVLTTTTDAFAPSRSATATFRAIV	F	No	No	No	0	17	Plastid, high confidence
Plastid	CAMPEP_0188987492	Y	0.714	24	1	AIAIVPYTECLTSVSLAKQRNCVLS	22	1	LVAIAIVPYTECLTSVSLAKQRNCV	No	No	No	No	-2	-4	Not plastid, SignalP positive
Plastid	CAMPEP_0188988656	Y	0.512	50	15	CVGHSRRVQSSPILTSQEHQETDST	50	15	CVGHSRRVQSSPILTSQEHQETDST	No	No	No	G	0	6	Plastid, high confidence
Plastid	CAMPEP_0188990080	Y	0.829	22	11	CVACLGLARTNGNDAVEALQSMLLA	20	37	LACVACLGLARTNGNDAVEALQSML	R	No	C	C	-2	9	Plastid, low confidence
Plastid	CAMPEP_0188990156	N	0.201	NA	NA	NA	NA	NA	NA	NA	NA	NA	NA	NA	NA	Not plastid, SignalP negative
Plastid	CAMPEP_0188990554	N	0.223	NA	NA	NA	NA	NA	NA	NA	NA	NA	NA	NA	NA	Not plastid, SignalP negative
Plastid	CAMPEP_0188990958	Y	0.625	35	67	LACLACAGQGRRVQSSQGGSTPCSE	35	67	LACLACAGQGRRVQSSQGGSTPCSE	R	R	C	C	0	28	Plastid, high confidence
Plastid	CAMPEP_0188991348	Y	0.767	18	68	LACLACTGHGRRVKAPPEQARQPRA	18	68	LACLACTGHGRRVKAPPEQARQPRA	R	R	C	C	0	28	Plastid, high confidence
Plastid	CAMPEP_0188992106	Y	0.561	18	23	LLSPLSKAAAFTLSGPGLHAPAGDA	18	23	LLSPLSKAAAFTLSGPGLHAPAGDA	F	No	S	S	0	15	Plastid, high confidence
Plastid	CAMPEP_0188992172	N	0.408	NA	NA	NA	NA	NA	NA	NA	NA	NA	NA	NA	NA	Not plastid, SignalP negative
Plastid	CAMPEP_0188992186	Y	0.815	25	2	LSASITTTLTTTTMTTTHAFAPHTR	23	9	LLLSASITTTLTTTTMTTTHAFAPH	No	No	S	No	-2	0	Not plastid, SignalP positive
Plastid	CAMPEP_0188992532	N	0.242	NA	NA	NA	NA	NA	NA	NA	NA	NA	NA	NA	NA	Not plastid, SignalP negative
Plastid	CAMPEP_0188992568	N	0.121	NA	NA	NA	NA	NA	NA	NA	NA	NA	NA	NA	NA	Not plastid, SignalP negative
Plastid	CAMPEP_0188992662	Y	0.877	17	33	VFLCLSSATAFRPSLQFPANNQIHA	17	33	VFLCLSSATAFRPSLQFPANNQIHA	F	R	S	No	0	19	Plastid, high confidence
Plastid	CAMPEP_0188993154	N	0.354	NA	NA	NA	NA	NA	NA	NA	NA	NA	NA	NA	NA	Not plastid, SignalP negative
Plastid	CAMPEP_0188997450	N	0.211	NA	NA	NA	NA	NA	NA	NA	NA	NA	NA	NA	NA	Not plastid, SignalP negative
Plastid	CAMPEP_0188998056	N	0.315	NA	NA	NA	NA	NA	NA	NA	NA	NA	NA	NA	NA	Not plastid, SignalP negative
Plastid	CAMPEP_0188998308	N	0.157	NA	NA	NA	NA	NA	NA	NA	NA	NA	NA	NA	NA	Not plastid, SignalP negative
Plastid	CAMPEP_0188998382	Y	0.504	55	11	AAFNPAGSLAAPHQGALNRQNRFGS	55	11	AAFNPAGSLAAPHQGALNRQNRFGS	No	No	A	No	0	10	Plastid, high confidence
Plastid	CAMPEP_0188999402	Y	0.722	18	60	LACLACAAQGRRIHKTDERTQESNP	18	60	LACLACAAQGRRIHKTDERTQESNP	R	R	C	C	0	21	Plastid, high confidence
Plastid	CAMPEP_0188999854	Y	0.57	44	63	VACLACAGHGRRVQTQKPSEATDGS	44	63	VACLACAGHGRRVQTQKPSEATDGS	R	R	C	C	0	25	Plastid, high confidence
Plastid	CAMPEP_0189001934	N	0.158	NA	NA	NA	NA	NA	NA	NA	NA	NA	NA	NA	NA	Not plastid, SignalP negative
Plastid	CAMPEP_0189001988	Y	0.875	20	43	CLACAGPAAAFSPSTPGVSKPSQRH	20	43	CLACAGPAAAFSPSTPGVSKPSQRH	F	No	No	No	0	20	Plastid, high confidence
Plastid	CAMPEP_0189002106	Y	0.731	18	57	LACLAGASLGRRVQAPSSESAKSQA	18	57	LACLAGASLGRRVQAPSSESAKSQA	R	R	No	C	0	29	Plastid, high confidence
Plastid	CAMPEP_0189002392	Y	0.599	16	66	FACLVCGGHGRRVQTRIERLQGQPN	16	66	FACLVCGGHGRRVQTRIERLQGQPN	R	R	C	C	0	29	Plastid, high confidence
Plastid	CAMPEP_0189003670	N	0.21	NA	NA	NA	NA	NA	NA	NA	NA	NA	NA	NA	NA	Not plastid, SignalP negative
Plastid	CAMPEP_0189004356	N	0.137	NA	NA	NA	NA	NA	NA	NA	NA	NA	NA	NA	NA	Not plastid, SignalP negative
Plastid	CAMPEP_0189004510	N	0.157	NA	NA	NA	NA	NA	NA	NA	NA	NA	NA	NA	NA	Not plastid, SignalP negative
Plastid	CAMPEP_0189006258	Y	0.662	18	18	LAHWIGKSLGHKLEERSQQTQDAKA	18	18	LAHWIGKSLGHKLEERSQQTQDAKA	No	No	No	No	0	13	Not plastid, SignalP positive
Plastid	CAMPEP_0189006740	Y	0.694	20	23	CLACVDNARRIQVPNFEENQQTLKT	18	48	LACLACVDNARRIQVPNFEENQQTL	R	R	C	C	-2	20	Plastid, low confidence
Plastid	CAMPEP_0189008416	N	0.172	NA	NA	NA	NA	NA	NA	NA	NA	NA	NA	NA	NA	Not plastid, SignalP negative
Plastid	CAMPEP_0189008588	Y	0.652	33	9	LLAFNQGSAASGPVACWQLRSIAAN	32	12	LLLAFNQGSAASGPVACWQLRSIAA	No	No	No	No	-1	5	Not plastid, SignalP positive
Plastid	CAMPEP_0189009370	Y	0.602	23	15	CAGHGRRVQTQQPGKAKDLAKLLLT	23	15	CAGHGRRVQTQQPGKAKDLAKLLLT	No	No	No	G	0	4	Plastid, high confidence
Plastid	CAMPEP_0189011130	N	0.185	NA	NA	NA	NA	NA	NA	NA	NA	NA	NA	NA	NA	Not plastid, SignalP negative
Plastid	CAMPEP_0189011710	N	0.231	NA	NA	NA	NA	NA	NA	NA	NA	NA	NA	NA	NA	Not plastid, SignalP negative
Plastid	CAMPEP_0189012286	N	0.159	NA	NA	NA	NA	NA	NA	NA	NA	NA	NA	NA	NA	Not plastid, SignalP negative
Plastid	CAMPEP_0189013244	N	0.192	NA	NA	NA	NA	NA	NA	NA	NA	NA	NA	NA	NA	Not plastid, SignalP negative
Plastid	CAMPEP_0189013330	Y	0.536	19	15	LLALQPGALSRTSTRVHRPRYDFGH	19	15	LLALQPGALSRTSTRVHRPRYDFGH	R	No	No	No	0	5	Plastid, high confidence
Plastid	CAMPEP_0189013866	N	0.479	NA	NA	NA	NA	NA	NA	NA	NA	NA	NA	NA	NA	Not plastid, SignalP negative
Plastid	CAMPEP_0189014054	Y	0.82	17	40	AALCASSALAFTPQKSRVTPSVSTS	17	40	AALCASSALAFTPQKSRVTPSVSTS	F	No	S	No	0	21	Plastid, high confidence
Plastid	CAMPEP_0189014576	N	0.109	NA	NA	NA	NA	NA	NA	NA	NA	NA	NA	NA	NA	Not plastid, SignalP negative
Plastid	CAMPEP_0189016760	Y	0.609	18	47	LAYLAYISHARRVQRDQTPGSSHDR	18	47	LAYLAYISHARRVQRDQTPGSSHDR	R	R	No	No	0	27	Plastid, high confidence
Plastid	CAMPEP_0189018006	Y	0.596	19	51	SACLARVGYGRRLQMTNEHTQGNGH	19	51	SACLARVGYGRRLQMTNEHTQGNGH	R	R	No	C	0	25	Plastid, high confidence
Plastid	CAMPEP_0189018856	Y	0.563	47	57	LACLAHACHGWRLQTGGAQLRSFTA	47	57	LACLAHACHGWRLQTGGAQLRSFTA	No	R	No	C	0	24	Plastid, high confidence
Plastid	CAMPEP_0189019184	Y	0.576	18	50	MTYLACAAQARRVQSTIEPSNERDA	18	50	MTYLACAAQARRVQSTIEPSNERDA	R	R	C	No	0	29	Plastid, high confidence
Plastid	CAMPEP_0189019442	Y	0.59	20	17	CAGQSRRVQPDHPAAAFMPSGSGSH	20	17	CAGQSRRVQPDHPAAAFMPSGSGSH	No	No	No	G	0	6	Plastid, high confidence
Plastid	CAMPEP_0189020122	N	0.252	NA	NA	NA	NA	NA	NA	NA	NA	NA	NA	NA	NA	Not plastid, SignalP negative
Plastid	CAMPEP_0189020686	N	0.447	NA	NA	NA	NA	NA	NA	NA	NA	NA	NA	NA	NA	Not plastid, SignalP negative
Plastid	CAMPEP_0189020774	Y	0.724	18	51	LACLACVGRGRRMRNPMEESIPSVE	18	51	LACLACVGRGRRMRNPMEESIPSVE	R	R	C	C	0	16	Plastid, high confidence
Plastid	CAMPEP_0189021008	N	0.17	NA	NA	NA	NA	NA	NA	NA	NA	NA	NA	NA	NA	Not plastid, SignalP negative
Plastid	CAMPEP_0189021810	Y	0.769	18	56	VACLTCASHARRMHTAAAFNPSSAG	18	56	VACLTCASHARRMHTAAAFNPSSAG	R	R	C	C	0	24	Plastid, high confidence
Plastid	CAMPEP_0189021858	N	0.269	NA	NA	NA	NA	NA	NA	NA	NA	NA	NA	NA	NA	Not plastid, SignalP negative
Plastid	CAMPEP_0189022340	N	0.192	NA	NA	NA	NA	NA	NA	NA	NA	NA	NA	NA	NA	Not plastid, SignalP negative
Plastid	CAMPEP_0189022568	N	0.34	NA	NA	NA	NA	NA	NA	NA	NA	NA	NA	NA	NA	Not plastid, SignalP negative
Plastid	CAMPEP_0189023350	Y	0.459	44	62	LACLAYVGHARRVQTSSEQGESPVK	44	62	LACLAYVGHARRVQTSSEQGESPVK	R	R	No	C	0	29	Plastid, high confidence
Plastid	CAMPEP_0189023368	Y	0.52	40	36	FLLLATGVDAFAPKSFSGKHASSLS	40	36	FLLLATGVDAFAPKSFSGKHASSLS	F	No	No	No	0	20	Plastid, high confidence
Plastid	CAMPEP_0189025252	N	0.245	NA	NA	NA	NA	NA	NA	NA	NA	NA	NA	NA	NA	Not plastid, SignalP negative
Plastid	CAMPEP_0189025284	N	0.317	NA	NA	NA	NA	NA	NA	NA	NA	NA	NA	NA	NA	Not plastid, SignalP negative
Plastid	CAMPEP_0189025298	N	0.148	NA	NA	NA	NA	NA	NA	NA	NA	NA	NA	NA	NA	Not plastid, SignalP negative
Plastid	CAMPEP_0189030118	N	0.124	NA	NA	NA	NA	NA	NA	NA	NA	NA	NA	NA	NA	Not plastid, SignalP negative
Plastid	CAMPEP_0189031246	Y	0.59	34	55	FLCLACSGYGRRVQRQADVEDLSYD	34	55	FLCLACSGYGRRVQRQADVEDLSYD	R	R	C	C	0	20	Plastid, high confidence
Plastid	CAMPEP_0189033054	N	0.192	NA	NA	NA	NA	NA	NA	NA	NA	NA	NA	NA	NA	Not plastid, SignalP negative
Plastid	CAMPEP_0189033388	N	0.219	NA	NA	NA	NA	NA	NA	NA	NA	NA	NA	NA	NA	Not plastid, SignalP negative
Plastid	CAMPEP_0189035270	N	0.197	NA	NA	NA	NA	NA	NA	NA	NA	NA	NA	NA	NA	Not plastid, SignalP negative
Plastid	CAMPEP_0189035650	Y	0.811	20	23	SLVCVGHGRAQSSSGRFHFKPAAES	18	44	LASLVCVGHGRAQSSSGRFHFKPAA	R	No	C	S	-2	13	Plastid, low confidence
Plastid	CAMPEP_0189036890	N	0.151	NA	NA	NA	NA	NA	NA	NA	NA	NA	NA	NA	NA	Not plastid, SignalP negative
Plastid	CAMPEP_0189037662	N	0.44	NA	NA	NA	NA	NA	NA	NA	NA	NA	NA	NA	NA	Not plastid, SignalP negative
Plastid	CAMPEP_0189038842	N	0.298	NA	NA	NA	NA	NA	NA	NA	NA	NA	NA	NA	NA	Not plastid, SignalP negative
Plastid	CAMPEP_0189039082	N	0.438	NA	NA	NA	NA	NA	NA	NA	NA	NA	NA	NA	NA	Not plastid, SignalP negative
Plastid	CAMPEP_0189042378	N	0.231	NA	NA	NA	NA	NA	NA	NA	NA	NA	NA	NA	NA	Not plastid, SignalP negative
Plastid	CAMPEP_0189042806	Y	0.473	59	28	FLLAFGPAAGWEVTSAAGRGYDRRL	59	28	FLLAFGPAAGWEVTSAAGRGYDRRL	No	No	No	No	0	16	Not plastid, SignalP positive
Plastid	CAMPEP_0189044324	Y	0.78	18	50	LTFLACAAQARRVQTRVEPMNEQEL	18	50	LTFLACAAQARRVQTRVEPMNEQEL	R	R	C	No	0	23	Plastid, high confidence
Plastid	CAMPEP_0189044878	Y	0.705	17	20	LLACWAYACGGRRLQIVDEKIQDRS	18	38	LACWAYACGGRRLQIVDEKIQDRSK	R	R	No	C	1	18	Plastid, low confidence
Plastid	CAMPEP_0189046076	Y	0.872	18	51	LLSLACVGHSRRVQPSGGNVVKESK	18	51	LLSLACVGHSRRVQPSGGNVVKESK	R	R	C	S	0	19	Plastid, high confidence
Plastid	CAMPEP_0189046284	N	0.296	NA	NA	NA	NA	NA	NA	NA	NA	NA	NA	NA	NA	Not plastid, SignalP negative
Plastid	CAMPEP_0189046464	N	0.22	NA	NA	NA	NA	NA	NA	NA	NA	NA	NA	NA	NA	Not plastid, SignalP negative
Plastid	CAMPEP_0189046844	N	0.209	NA	NA	NA	NA	NA	NA	NA	NA	NA	NA	NA	NA	Not plastid, SignalP negative
Plastid	CAMPEP_0189047136	Y	0.737	32	41	LAFLASTCRGRRLKSSTGSSGADGH	32	41	LAFLASTCRGRRLKSSTGSSGADGH	R	R	S	No	0	20	Plastid, high confidence
Plastid	CAMPEP_0189048234	N	0.484	NA	NA	NA	NA	NA	NA	NA	NA	NA	NA	NA	NA	Not plastid, SignalP negative
Plastid	CAMPEP_0189048382	Y	0.533	94	22	ATLWAQLVRGQRRRSGPSSRSSNCR	94	22	ATLWAQLVRGQRRRSGPSSRSSNCR	No	R	No	No	0	16	Plastid, high confidence
Plastid	CAMPEP_0189049322	Y	0.714	76	20	FLLALRPTTAFKPSGSWGVGCARYP	76	20	FLLALRPTTAFKPSGSWGVGCARYP	F	No	No	No	0	11	Plastid, high confidence
Plastid	CAMPEP_0189049420	N	0.216	NA	NA	NA	NA	NA	NA	NA	NA	NA	NA	NA	NA	Not plastid, SignalP negative
Plastid	CAMPEP_0189049472	N	0.334	NA	NA	NA	NA	NA	NA	NA	NA	NA	NA	NA	NA	Not plastid, SignalP negative
Plastid	CAMPEP_0189051704	N	0.365	NA	NA	NA	NA	NA	NA	NA	NA	NA	NA	NA	NA	Not plastid, SignalP negative
Plastid	CAMPEP_0189053060	N	0.109	NA	NA	NA	NA	NA	NA	NA	NA	NA	NA	NA	NA	Not plastid, SignalP negative
Plastid	CAMPEP_0189053562	Y	0.713	76	20	FLLALRPTTAFKPSGSWGVGCARYP	76	20	FLLALRPTTAFKPSGSWGVGCARYP	F	No	No	No	0	11	Plastid, high confidence
Plastid	CAMPEP_0189054034	N	0.322	NA	NA	NA	NA	NA	NA	NA	NA	NA	NA	NA	NA	Not plastid, SignalP negative
Plastid	CAMPEP_0189054854	N	0.264	NA	NA	NA	NA	NA	NA	NA	NA	NA	NA	NA	NA	Not plastid, SignalP negative
Plastid	CAMPEP_0189055178	N	0.186	NA	NA	NA	NA	NA	NA	NA	NA	NA	NA	NA	NA	Not plastid, SignalP negative
Plastid	CAMPEP_0189055900	N	0.128	NA	NA	NA	NA	NA	NA	NA	NA	NA	NA	NA	NA	Not plastid, SignalP negative
Plastid	CAMPEP_0189056486	Y	0.758	17	25	LLGCLVCCNGQSQPEQKRESQKALS	17	25	LLGCLVCCNGQSQPEQKRESQKALS	No	No	No	G	0	11	Plastid, high confidence
Plastid	CAMPEP_0189056878	N	0.279	NA	NA	NA	NA	NA	NA	NA	NA	NA	NA	NA	NA	Not plastid, SignalP negative
Plastid	CAMPEP_0189056940	Y	0.78	18	56	VACLTCASHARRMHTAAAFNPSSAG	18	56	VACLTCASHARRMHTAAAFNPSSAG	R	R	C	C	0	24	Plastid, high confidence
Plastid	CAMPEP_0189057372	Y	0.502	20	28	CLAYADHAHRVHVREKHRQLSPLKA	18	48	LLCLAYADHAHRVHVREKHRQLSPL	No	R	No	C	-2	22	Plastid, low confidence
Plastid	CAMPEP_0189059980	Y	0.851	21	35	LCVAVTCTQAFTPSQRTLRNQRLAM	21	35	LCVAVTCTQAFTPSQRTLRNQRLAM	F	No	No	No	0	22	Plastid, high confidence
Plastid	CAMPEP_0189060446	Y	0.778	18	60	LACLVCVGHARRMRAVSEEEQGKSQ	18	60	LACLVCVGHARRMRAVSEEEQGKSQ	R	R	C	C	0	21	Plastid, high confidence
Plastid	CAMPEP_0189060912	Y	0.904	20	27	LLAATVSVEAFAPANLKPVRPSLFA	20	27	LLAATVSVEAFAPANLKPVRPSLFA	F	No	No	No	0	17	Plastid, high confidence
Plastid	CAMPEP_0189061138	N	0.231	NA	NA	NA	NA	NA	NA	NA	NA	NA	NA	NA	NA	Not plastid, SignalP negative
Plastid	CAMPEP_0189061564	N	0.146	NA	NA	NA	NA	NA	NA	NA	NA	NA	NA	NA	NA	Not plastid, SignalP negative
Plastid	CAMPEP_0189061596	N	0.451	NA	NA	NA	NA	NA	NA	NA	NA	NA	NA	NA	NA	Not plastid, SignalP negative
Plastid	CAMPEP_0189062116	N	0.37	NA	NA	NA	NA	NA	NA	NA	NA	NA	NA	NA	NA	Not plastid, SignalP negative
Plastid	CAMPEP_0189062366	Y	0.759	18	49	LACLASSGYARRARGTEYKEHRDSQ	18	49	LACLASSGYARRARGTEYKEHRDSQ	R	R	S	C	0	17	Plastid, high confidence
Plastid	CAMPEP_0189063066	Y	0.729	18	64	LACLACAGLGRRVQAPSSESAKNQA	18	64	LACLACAGLGRRVQAPSSESAKNQA	R	R	C	C	0	28	Plastid, high confidence
Plastid	CAMPEP_0189063702	Y	0.595	20	25	SLACAGHTRRLQNQASSTEEPKASN	18	51	LASLACAGHTRRLQNQASSTEEPKA	R	R	C	S	-2	17	Plastid, low confidence
Plastid	CAMPEP_0189063712	Y	0.558	20	21	SLACAGHTRRLQNQLSSVEEPKTSD	18	45	LASLACAGHTRRLQNQLSSVEEPKT	R	R	C	S	-2	11	Plastid, low confidence
Plastid	CAMPEP_0189070768	N	0.258	NA	NA	NA	NA	NA	NA	NA	NA	NA	NA	NA	NA	Not plastid, SignalP negative
Plastid	CAMPEP_0189073460	Y	0.87	21	10	AALLWACVACAGHGLKVQHGIEPRR	22	17	ALLWACVACAGHGLKVQHGIEPRRN	No	No	C	No	1	-2	Plastid, low confidence
Plastid	CAMPEP_0189076898	Y	0.718	18	73	FACLACAGYGRRVQNSAGQSQSSPM	18	73	FACLACAGYGRRVQNSAGQSQSSPM	R	R	C	C	0	36	Plastid, high confidence
Plastid	CAMPEP_0189077894	Y	0.514	34	40	IVALSCVLHARRVKTSSENTWYQSE	34	40	IVALSCVLHARRVKTSSENTWYQSE	R	R	C	No	0	22	Plastid, high confidence
Plastid	CAMPEP_0189080808	N	0.126	NA	NA	NA	NA	NA	NA	NA	NA	NA	NA	NA	NA	Not plastid, SignalP negative
Plastid	CAMPEP_0189081752	Y	0.665	18	30	VLGAVAPVLAFVPDSLKRQSPRVAS	18	30	VLGAVAPVLAFVPDSLKRQSPRVAS	F	V	A	G	0	22	Plastid, high confidence
Plastid	CAMPEP_0189084892	Y	0.69	17	20	LLACWAYACGGRRLQIVDEKIQDRS	18	38	LACWAYACGGRRLQIVDEKIQDRSK	R	R	No	C	1	18	Plastid, low confidence
Plastid	CAMPEP_0189085288	Y	0.712	18	59	LACLAASSHGRRMHRDFRQSPDDSR	18	59	LACLAASSHGRRMHRDFRQSPDDSR	R	R	A	C	0	25	Plastid, high confidence
Plastid	CAMPEP_0189085292	Y	0.61	18	45	LACLACTGYGKEVKKTLNPAAPLAK	18	45	LACLACTGYGKEVKKTLNPAAPLAK	No	No	C	C	0	9	Plastid, high confidence
Plastid	CAMPEP_0189085324	N	0.17	NA	NA	NA	NA	NA	NA	NA	NA	NA	NA	NA	NA	Not plastid, SignalP negative
Plastid	CAMPEP_0189085648	Y	0.534	47	29	LLVLACSVFANHARRTNSLDEEHQM	47	29	LLVLACSVFANHARRTNSLDEEHQM	No	No	C	No	0	4	Plastid, high confidence
Plastid	CAMPEP_0189086700	N	0.375	NA	NA	NA	NA	NA	NA	NA	NA	NA	NA	NA	NA	Not plastid, SignalP negative
Plastid	CAMPEP_0189086724	N	0.193	NA	NA	NA	NA	NA	NA	NA	NA	NA	NA	NA	NA	Not plastid, SignalP negative
Plastid	CAMPEP_0189087066	Y	0.612	55	38	LGCVASVSHAYELQTKSEPAPANFL	55	38	LGCVASVSHAYELQTKSEPAPANFL	No	No	S	C	0	15	Plastid, high confidence
Plastid	CAMPEP_0189087230	Y	0.692	18	53	LASLACASQGRKVPVASTPRQTVAA	18	53	LASLACASQGRKVPVASTPRQTVAA	R	No	C	S	0	24	Plastid, high confidence
Plastid	CAMPEP_0189087338	N	0.28	NA	NA	NA	NA	NA	NA	NA	NA	NA	NA	NA	NA	Not plastid, SignalP negative
Plastid	CAMPEP_0189088540	Y	0.548	20	20	CLACAGHVFRVQRTQDGIQESAGED	18	57	WACLACAGHVFRVQRTQDGIQESAG	F	R	C	C	-2	18	Plastid, low confidence
Plastid	CAMPEP_0189088684	N	0.212	NA	NA	NA	NA	NA	NA	NA	NA	NA	NA	NA	NA	Not plastid, SignalP negative
Plastid	CAMPEP_0189090018	N	0.34	NA	NA	NA	NA	NA	NA	NA	NA	NA	NA	NA	NA	Not plastid, SignalP negative
Plastid	CAMPEP_0189090672	Y	0.851	18	58	LAALACSVCARRVQMTGGRTQGDWI	18	58	LAALACSVCARRVQMTGGRTQGDWI	R	R	C	No	0	28	Plastid, high confidence
Plastid	CAMPEP_0189090746	N	0.245	NA	NA	NA	NA	NA	NA	NA	NA	NA	NA	NA	NA	Not plastid, SignalP negative
Plastid	CAMPEP_0189090762	Y	0.57	63	19	LLSTRNLAAAFDVSSAAHSPILGLH	63	19	LLSTRNLAAAFDVSSAAHSPILGLH	F	No	No	S	0	17	Plastid, high confidence
Plastid	CAMPEP_0189090882	Y	0.604	36	15	LFLPAWLAQAMGDKYQPPVLQIHDE	36	15	LFLPAWLAQAMGDKYQPPVLQIHDE	No	No	No	No	0	1	Not plastid, SignalP positive
Plastid	CAMPEP_0189091078	Y	0.817	16	31	IAALLAVASAFTTQPTSFTVKTANV	16	31	IAALLAVASAFTTQPTSFTVKTANV	F	No	A	No	0	14	Plastid, high confidence
Plastid	CAMPEP_0189091340	Y	0.622	22	6	KLSPLLKAAAFVPSAEQNVKPLRID	22	6	KLSPLLKAAAFVPSAEQNVKPLRID	F	V	L	S	0	11	Plastid, high confidence
Plastid	CAMPEP_0189092000	Y	0.483	20	17	CLACVDNARRIQEPNFEENQQTLKT	18	46	FACLACVDNARRIQEPNFEENQQTL	R	R	C	C	-2	19	Plastid, low confidence
Plastid	CAMPEP_0189092850	N	0.362	NA	NA	NA	NA	NA	NA	NA	NA	NA	NA	NA	NA	Not plastid, SignalP negative
Plastid	CAMPEP_0189093436	Y	0.877	19	22	ACLAFEPSAAFSPSAPGNSQALAKL	18	30	LACLAFEPSAAFSPSAPGNSQALAK	No	No	No	C	-1	15	Plastid, low confidence
Plastid	CAMPEP_0189093446	N	0.452	NA	NA	NA	NA	NA	NA	NA	NA	NA	NA	NA	NA	Not plastid, SignalP negative
Plastid	CAMPEP_0189094324	Y	0.685	22	8	CVGHSRRVQQASLPTAAFMPSGSGA	20	9	LLCVGHSRRVQQASLPTAAFMPSGS	No	No	No	C	-2	-2	Plastid, low confidence
Plastid	CAMPEP_0189096106	Y	0.791	18	51	LTFLACAAQARRVQTRVEPLSEHEI	18	51	LTFLACAAQARRVQTRVEPLSEHEI	R	R	C	No	0	24	Plastid, high confidence
Plastid	CAMPEP_0189097350	Y	0.785	22	24	TGLATSPVQAFVPRMASFGRLQTTA	22	24	TGLATSPVQAFVPRMASFGRLQTTA	F	V	S	No	0	19	Plastid, high confidence
Plastid	CAMPEP_0189099778	Y	0.55	20	17	VLLTAGVVLGLQKRKRPIRSGLLTA	20	17	VLLTAGVVLGLQKRKRPIRSGLLTA	No	No	No	No	0	8	Not plastid, SignalP positive
Plastid	CAMPEP_0189103210	N	0.39	NA	NA	NA	NA	NA	NA	NA	NA	NA	NA	NA	NA	Not plastid, SignalP negative
Plastid	CAMPEP_0189103274	Y	0.731	20	28	LLSPLSVVTAFLPTSGAPRARSPFG	20	28	LLSPLSVVTAFLPTSGAPRARSPFG	F	No	S	S	0	19	Plastid, high confidence
Plastid	CAMPEP_0189107310	N	0.166	NA	NA	NA	NA	NA	NA	NA	NA	NA	NA	NA	NA	Not plastid, SignalP negative
Plastid	CAMPEP_0189111998	N	0.29	NA	NA	NA	NA	NA	NA	NA	NA	NA	NA	NA	NA	Not plastid, SignalP negative
Plastid	CAMPEP_0189114110	Y	0.719	18	56	CACLVCSSQGRRVKSSPEVDETVAN	18	56	CACLVCSSQGRRVKSSPEVDETVAN	R	R	C	C	0	21	Plastid, high confidence
Plastid	CAMPEP_0189117448	N	0.107	NA	NA	NA	NA	NA	NA	NA	NA	NA	NA	NA	NA	Not plastid, SignalP negative
Plastid	CAMPEP_0189119516	N	0.125	NA	NA	NA	NA	NA	NA	NA	NA	NA	NA	NA	NA	Not plastid, SignalP negative
Plastid	CAMPEP_0189126380	N	0.265	NA	NA	NA	NA	NA	NA	NA	NA	NA	NA	NA	NA	Not plastid, SignalP negative
Plastid	CAMPEP_0189128662	N	0.225	NA	NA	NA	NA	NA	NA	NA	NA	NA	NA	NA	NA	Not plastid, SignalP negative
Plastid	CAMPEP_0189129196	N	0.134	NA	NA	NA	NA	NA	NA	NA	NA	NA	NA	NA	NA	Not plastid, SignalP negative
Plastid	CAMPEP_0189133848	Y	0.662	18	55	FLCLACSGYGRRVQRQADVEDLSYD	18	55	FLCLACSGYGRRVQRQADVEDLSYD	R	R	C	C	0	20	Plastid, high confidence
Plastid	CAMPEP_0189137010	N	0.109	NA	NA	NA	NA	NA	NA	NA	NA	NA	NA	NA	NA	Not plastid, SignalP negative
Plastid	CAMPEP_0189140386	N	0.14	NA	NA	NA	NA	NA	NA	NA	NA	NA	NA	NA	NA	Not plastid, SignalP negative
Plastid	CAMPEP_0189140396	N	0.17	NA	NA	NA	NA	NA	NA	NA	NA	NA	NA	NA	NA	Not plastid, SignalP negative
Plastid	CAMPEP_0189146810	N	0.246	NA	NA	NA	NA	NA	NA	NA	NA	NA	NA	NA	NA	Not plastid, SignalP negative
Plastid	CAMPEP_0189147950	Y	0.867	18	55	LACLAVSGHARRVVAKQPPAAFMPS	18	55	LACLAVSGHARRVVAKQPPAAFMPS	R	R	No	C	0	21	Plastid, high confidence
Plastid	CAMPEP_0189148030	Y	0.859	21	51	IGCLLCVTHSRRVQPQIAPLQSVSG	21	51	IGCLLCVTHSRRVQPQIAPLQSVSG	R	R	C	C	0	25	Plastid, high confidence
Plastid	CAMPEP_0189148468	Y	0.709	16	20	LCIALPLVASFAPKPTTLQSSKSVL	16	20	LCIALPLVASFAPKPTTLQSSKSVL	F	No	No	No	0	13	Plastid, high confidence
Plastid	CAMPEP_0189149074	Y	0.825	17	56	VLALACAAHGRRVQAPNENEIAPEA	17	56	VLALACAAHGRRVQAPNENEIAPEA	R	R	C	No	0	25	Plastid, high confidence
Plastid	CAMPEP_0189149226	Y	0.848	32	41	LVCLTWGASGRRVRSESDERSETEE	32	41	LVCLTWGASGRRVRSESDERSETEE	R	R	No	C	0	20	Plastid, high confidence
Plastid	CAMPEP_0189149354	N	0.229	NA	NA	NA	NA	NA	NA	NA	NA	NA	NA	NA	NA	Not plastid, SignalP negative
Plastid	CAMPEP_0189149614	N	0.159	NA	NA	NA	NA	NA	NA	NA	NA	NA	NA	NA	NA	Not plastid, SignalP negative
Plastid	CAMPEP_0189149776	N	0.231	NA	NA	NA	NA	NA	NA	NA	NA	NA	NA	NA	NA	Not plastid, SignalP negative
Plastid	CAMPEP_0189150212	N	0.395	NA	NA	NA	NA	NA	NA	NA	NA	NA	NA	NA	NA	Not plastid, SignalP negative
Plastid	CAMPEP_0189150562	Y	0.735	18	65	LACLACAGHGRRVQSPRKSYQVEPD	18	65	LACLACAGHGRRVQSPRKSYQVEPD	R	R	C	C	0	23	Plastid, high confidence
Plastid	CAMPEP_0189151054	Y	0.723	18	57	FACLACVGFGRRVQVSTDEEKGFNS	18	57	FACLACVGFGRRVQVSTDEEKGFNS	R	R	C	C	0	23	Plastid, high confidence
Plastid	CAMPEP_0189151170	N	0.127	NA	NA	NA	NA	NA	NA	NA	NA	NA	NA	NA	NA	Not plastid, SignalP negative
Plastid	CAMPEP_0189151250	Y	0.742	19	44	LACLACAGHGHKASEEDSLNAQKAL	19	44	LACLACAGHGHKASEEDSLNAQKAL	No	No	C	C	0	2	Plastid, low confidence
Plastid	CAMPEP_0189153346	Y	0.719	18	56	CACLVCSSQGRRVKSSPEVDETVAN	18	56	CACLVCSSQGRRVKSSPEVDETVAN	R	R	C	C	0	21	Plastid, high confidence
Plastid	CAMPEP_0189153622	N	0.386	NA	NA	NA	NA	NA	NA	NA	NA	NA	NA	NA	NA	Not plastid, SignalP negative
Plastid	CAMPEP_0189153734	Y	0.514	20	23	CLACVDNARRIQVPNFEENQQTLKT	18	47	FACLACVDNARRIQVPNFEENQQTL	R	R	C	C	-2	20	Plastid, low confidence
Plastid	CAMPEP_0189154868	Y	0.734	25	28	SACFYTHVSAFAPLTLGRAPAFVLS	25	28	SACFYTHVSAFAPLTLGRAPAFVLS	F	No	No	C	0	12	Plastid, high confidence
Plastid	CAMPEP_0189155574	Y	0.636	21	19	LACLISASRLQPTLESTLRDEELRA	21	19	LACLISASRLQPTLESTLRDEELRA	No	No	S	C	0	-5	Plastid, low confidence
Plastid	CAMPEP_0189156070	Y	0.511	20	31	CLACLGYGRRRLPTSSKQAQRSAIS	18	54	LACLACLGYGRRRLPTSSKQAQRSA	R	R	C	C	-2	19	Plastid, low confidence
Plastid	CAMPEP_0189156236	Y	0.492	19	8	GLFMPQNAIAFARWGSASELRATVN	19	8	GLFMPQNAIAFARWGSASELRATVN	F	No	No	No	0	13	Plastid, high confidence
Plastid	CAMPEP_0189156258	Y	0.714	76	20	FLLALRPTTAFKPSGSWGVGCARYP	76	20	FLLALRPTTAFKPSGSWGVGCARYP	F	No	No	No	0	11	Plastid, high confidence
Plastid	CAMPEP_0189156308	N	0.161	NA	NA	NA	NA	NA	NA	NA	NA	NA	NA	NA	NA	Not plastid, SignalP negative
Plastid	CAMPEP_0189156612	Y	0.924	30	14	LLLLSWTSSAKLGLGANVGIQTTQG	30	14	LLLLSWTSSAKLGLGANVGIQTTQG	No	No	No	No	0	0	Not plastid, SignalP positive
Plastid	CAMPEP_0189160048	Y	0.719	33	7	CVVLLSMVFTGIVEEMGTVTKVDKK	33	7	CVVLLSMVFTGIVEEMGTVTKVDKK	No	No	S	No	0	-6	Not plastid, SignalP positive
Plastid	CAMPEP_0189161416	N	0.116	NA	NA	NA	NA	NA	NA	NA	NA	NA	NA	NA	NA	Not plastid, SignalP negative
Plastid	CAMPEP_0189162192	Y	0.826	18	54	LACLASAGCGRRVQGIQYSERRNPE	18	54	LACLASAGCGRRVQGIQYSERRNPE	R	R	S	C	0	23	Plastid, high confidence
Plastid	CAMPEP_0189162474	N	0.153	NA	NA	NA	NA	NA	NA	NA	NA	NA	NA	NA	NA	Not plastid, SignalP negative
Plastid	CAMPEP_0189162498	Y	0.618	48	49	LASLACAGQAFSPTPQQFRPLQQRA	48	49	LASLACAGQAFSPTPQQFRPLQQRA	F	No	C	S	0	18	Plastid, high confidence
Plastid	CAMPEP_0189162618	Y	0.65	39	36	LGCVASVSHAYELQKKSEPAPANFL	39	36	LGCVASVSHAYELQKKSEPAPANFL	No	No	S	C	0	13	Plastid, high confidence
Plastid	CAMPEP_0189162812	Y	0.629	48	34	CLACVGPAVAFSPSTPVTGKLSPRQ	46	38	LACLACVGPAVAFSPSTPVTGKLSP	No	No	C	C	-2	8	Plastid, low confidence
Plastid	CAMPEP_0189162826	Y	0.648	29	14	GSLQVRSLEAWAPSLSAVHSLTVKS	29	14	GSLQVRSLEAWAPSLSAVHSLTVKS	No	No	No	No	0	18	Not plastid, SignalP positive
Plastid	CAMPEP_0189162876	Y	0.57	20	23	CLACVDNARRIQVPNFEENQQTLQT	18	48	LACLACVDNARRIQVPNFEENQQTL	R	R	C	C	-2	20	Plastid, low confidence
Plastid	CAMPEP_0189163198	Y	0.834	18	40	FLALLSSASAFVPSVHSVSSAGSAL	18	40	FLALLSSASAFVPSVHSVSSAGSAL	F	V	S	No	0	21	Plastid, high confidence
Plastid	CAMPEP_0189166122	N	0.206	NA	NA	NA	NA	NA	NA	NA	NA	NA	NA	NA	NA	Not plastid, SignalP negative
Plastid	CAMPEP_0189168572	N	0.179	NA	NA	NA	NA	NA	NA	NA	NA	NA	NA	NA	NA	Not plastid, SignalP negative
Plastid	CAMPEP_0189169278	N	0.185	NA	NA	NA	NA	NA	NA	NA	NA	NA	NA	NA	NA	Not plastid, SignalP negative
Plastid	CAMPEP_0189169376	N	0.183	NA	NA	NA	NA	NA	NA	NA	NA	NA	NA	NA	NA	Not plastid, SignalP negative
Plastid	CAMPEP_0189169432	N	0.23	NA	NA	NA	NA	NA	NA	NA	NA	NA	NA	NA	NA	Not plastid, SignalP negative
Plastid	CAMPEP_0189169442	Y	0.787	20	55	LVCLLCAGYGRRVHVTRRKLEGSSN	20	55	LVCLLCAGYGRRVHVTRRKLEGSSN	R	R	C	C	0	23	Plastid, high confidence
Plastid	CAMPEP_0189169462	Y	0.675	19	35	FSALATSATAFAPTQSITRTLTQTN	19	35	FSALATSATAFAPTQSITRTLTQTN	F	No	No	No	0	18	Plastid, high confidence
Plastid	CAMPEP_0189170658	N	0.266	NA	NA	NA	NA	NA	NA	NA	NA	NA	NA	NA	NA	Not plastid, SignalP negative
Plastid	CAMPEP_0189171470	N	0.127	NA	NA	NA	NA	NA	NA	NA	NA	NA	NA	NA	NA	Not plastid, SignalP negative
Plastid	CAMPEP_0189175674	Y	0.719	18	73	FACLACAGYGRRVQNSAGQSQSSPM	18	73	FACLACAGYGRRVQNSAGQSQSSPM	R	R	C	C	0	36	Plastid, high confidence
Plastid	CAMPEP_0189178026	Y	0.612	30	11	AMRFLFVVFAIVGAGDVQRASPQKR	30	11	AMRFLFVVFAIVGAGDVQRASPQKR	No	V	No	No	0	9	Plastid, high confidence
Plastid	CAMPEP_0189178146	N	0.225	NA	NA	NA	NA	NA	NA	NA	NA	NA	NA	NA	NA	Not plastid, SignalP negative
Plastid	CAMPEP_0189179140	Y	0.618	26	13	SGRRVQMTSAFNPTAAGRPAVPERS	26	13	SGRRVQMTSAFNPTAAGRPAVPERS	F	No	No	No	0	20	Plastid, high confidence
Plastid	CAMPEP_0189180030	N	0.429	NA	NA	NA	NA	NA	NA	NA	NA	NA	NA	NA	NA	Not plastid, SignalP negative
Plastid	CAMPEP_0189181364	N	0.116	NA	NA	NA	NA	NA	NA	NA	NA	NA	NA	NA	NA	Not plastid, SignalP negative
Plastid	CAMPEP_0189182778	N	0.337	NA	NA	NA	NA	NA	NA	NA	NA	NA	NA	NA	NA	Not plastid, SignalP negative
Plastid	CAMPEP_0189183916	Y	0.519	47	56	ACCLACTSHGRRVPASADSHSHADL	47	56	ACCLACTSHGRRVPASADSHSHADL	R	R	C	C	0	23	Plastid, high confidence
Plastid	CAMPEP_0189186358	N	0.28	NA	NA	NA	NA	NA	NA	NA	NA	NA	NA	NA	NA	Not plastid, SignalP negative
Plastid	CAMPEP_0189189840	N	0.155	NA	NA	NA	NA	NA	NA	NA	NA	NA	NA	NA	NA	Not plastid, SignalP negative
Plastid	CAMPEP_0189189952	Y	0.683	22	8	CVGHSRRVQQASLPTAAFMPSGSGA	20	9	LLCVGHSRRVQQASLPTAAFMPSGS	No	No	No	C	-2	-2	Plastid, low confidence
Plastid	CAMPEP_0189191146	N	0.273	NA	NA	NA	NA	NA	NA	NA	NA	NA	NA	NA	NA	Not plastid, SignalP negative
Plastid	CAMPEP_0189191766	N	0.201	NA	NA	NA	NA	NA	NA	NA	NA	NA	NA	NA	NA	Not plastid, SignalP negative
Plastid	CAMPEP_0189192018	Y	0.519	18	46	VASFACMCHGWQVPDSANKFERDSA	18	46	VASFACMCHGWQVPDSANKFERDSA	No	No	C	S	0	21	Plastid, high confidence
Plastid	CAMPEP_0189193426	Y	0.786	17	30	LFAFLASGAASRVAYRPGVQPLRPP	17	30	LFAFLASGAASRVAYRPGVQPLRPP	No	R	A	No	0	14	Plastid, high confidence
Plastid	CAMPEP_0189194194	Y	0.797	18	32	LACLPSAVRAHQNSLLAGEALPGSH	18	32	LACLPSAVRAHQNSLLAGEALPGSH	No	No	S	C	0	9	Plastid, high confidence
Plastid	CAMPEP_0189195226	Y	0.701	22	17	LSAAVVPYAAFVVGGVTPGGRYLRT	22	17	LSAAVVPYAAFVVGGVTPGGRYLRT	F	V	No	No	0	12	Plastid, high confidence
Plastid	CAMPEP_0189195808	Y	0.74	22	60	LGCLACAGHGKRVQTPGSKLQSALR	22	60	LGCLACAGHGKRVQTPGSKLQSALR	No	R	C	C	0	24	Plastid, high confidence
Plastid	CAMPEP_0189198358	Y	0.456	77	28	LLLALTPAAAFVVNPLASGKRVPRD	77	28	LLLALTPAAAFVVNPLASGKRVPRD	F	V	No	No	0	15	Plastid, high confidence
Plastid	CAMPEP_0189200318	N	0.345	NA	NA	NA	NA	NA	NA	NA	NA	NA	NA	NA	NA	Not plastid, SignalP negative
Plastid	CAMPEP_0189202866	N	0.239	NA	NA	NA	NA	NA	NA	NA	NA	NA	NA	NA	NA	Not plastid, SignalP negative
Plastid	CAMPEP_0189205122	N	0.312	NA	NA	NA	NA	NA	NA	NA	NA	NA	NA	NA	NA	Not plastid, SignalP negative
Plastid	CAMPEP_0189207342	N	0.208	NA	NA	NA	NA	NA	NA	NA	NA	NA	NA	NA	NA	Not plastid, SignalP negative
Plastid	CAMPEP_0189208278	Y	0.665	20	23	SASHVGFAYGKPRRSQSMPSAAALT	20	23	SASHVGFAYGKPRRSQSMPSAAALT	No	No	No	S	0	12	Plastid, high confidence
Plastid	CAMPEP_0189209390	Y	0.627	25	23	CLACVDNARRIQVPNFEENQQTLKT	23	47	FACLACVDNARRIQVPNFEENQQTL	R	R	C	C	-2	20	Plastid, low confidence
Plastid	CAMPEP_0189209414	Y	0.732	18	38	ILSLACVGLSRRLAWAPSTPQSLTA	18	38	ILSLACVGLSRRLAWAPSTPQSLTA	R	R	C	S	0	17	Plastid, high confidence
Plastid	CAMPEP_0189211292	N	0.198	NA	NA	NA	NA	NA	NA	NA	NA	NA	NA	NA	NA	Not plastid, SignalP negative
Plastid	CAMPEP_0189213080	Y	0.767	18	56	VACLTCASHARRMHTAAAFNPSSAG	18	56	VACLTCASHARRMHTAAAFNPSSAG	R	R	C	C	0	24	Plastid, high confidence
Plastid	CAMPEP_0189213906	Y	0.546	20	29	CLACVDNAHRIQVPNFEENQQTLKT	18	43	FACLACVDNAHRIQVPNFEENQQTL	No	R	C	C	-2	16	Plastid, low confidence
Plastid	CAMPEP_0189214912	Y	0.74	22	60	LGCLACAGHGKRVQTPGSKLQSALR	22	60	LGCLACAGHGKRVQTPGSKLQSALR	No	R	C	C	0	24	Plastid, high confidence
Plastid	CAMPEP_0189215506	N	0.206	NA	NA	NA	NA	NA	NA	NA	NA	NA	NA	NA	NA	Not plastid, SignalP negative
Plastid	CAMPEP_0189215536	Y	0.807	18	61	LACLACASNARRVHTASAFNPSGPA	18	61	LACLACASNARRVHTASAFNPSGPA	R	R	C	C	0	28	Plastid, high confidence
Plastid	CAMPEP_0189216186	Y	0.738	18	59	LTCLACAAQARRVQTRVEPMNQQEL	18	59	LTCLACAAQARRVQTRVEPMNQQEL	R	R	C	C	0	25	Plastid, high confidence
Plastid	CAMPEP_0189216432	Y	0.837	22	32	CVLFMSVTEAFRSMPTSSRATRSTL	22	32	CVLFMSVTEAFRSMPTSSRATRSTL	F	R	S	No	0	23	Plastid, high confidence
Plastid	CAMPEP_0189216850	N	0.254	NA	NA	NA	NA	NA	NA	NA	NA	NA	NA	NA	NA	Not plastid, SignalP negative
Plastid	CAMPEP_0189216898	N	0.292	NA	NA	NA	NA	NA	NA	NA	NA	NA	NA	NA	NA	Not plastid, SignalP negative
Plastid	CAMPEP_0189218210	Y	0.534	45	63	FACLACAGHGQHVQTSTQQESEDSR	45	63	FACLACAGHGQHVQTSTQQESEDSR	No	No	C	C	0	22	Plastid, high confidence
Plastid	CAMPEP_0189218892	N	0.251	NA	NA	NA	NA	NA	NA	NA	NA	NA	NA	NA	NA	Not plastid, SignalP negative
Plastid	CAMPEP_0189221066	Y	0.598	23	15	CAGHGRRVQTQQPGKAKDLAKLLLT	23	15	CAGHGRRVQTQQPGKAKDLAKLLLT	No	No	No	G	0	4	Plastid, high confidence
Plastid	CAMPEP_0189222810	Y	0.737	16	27	FAVLISTVASFVAPNGVQRAATTEL	16	27	FAVLISTVASFVAPNGVQRAATTEL	F	V	S	No	0	12	Plastid, high confidence
Plastid	CAMPEP_0189223688	N	0.254	NA	NA	NA	NA	NA	NA	NA	NA	NA	NA	NA	NA	Not plastid, SignalP negative
Plastid	CAMPEP_0189225744	N	0.389	NA	NA	NA	NA	NA	NA	NA	NA	NA	NA	NA	NA	Not plastid, SignalP negative
Plastid	CAMPEP_0189228410	Y	0.901	19	25	ALFACSGVQANHREQSNDPSQTSLA	19	25	ALFACSGVQANHREQSNDPSQTSLA	No	No	S	No	0	15	Not plastid, SignalP positive
Plastid	CAMPEP_0189228578	Y	0.739	18	45	CALLASSAAAFAPAASQRSSTSLNM	18	45	CALLASSAAAFAPAASQRSSTSLNM	F	No	S	No	0	22	Plastid, high confidence
Plastid	CAMPEP_0189229680	N	0.303	NA	NA	NA	NA	NA	NA	NA	NA	NA	NA	NA	NA	Not plastid, SignalP negative
Plastid	CAMPEP_0189229796	Y	0.54	18	46	LACLACTGYGKEVKKALNPAAPLAK	18	46	LACLACTGYGKEVKKALNPAAPLAK	No	No	C	C	0	9	Plastid, high confidence
Plastid	CAMPEP_0189229864	N	0.276	NA	NA	NA	NA	NA	NA	NA	NA	NA	NA	NA	NA	Not plastid, SignalP negative
Plastid	CAMPEP_0189230332	Y	0.728	17	15	LFAFLASGXXXXXXXXXXXXXXXXX	18	17	FAFLASGXXXXXXXXXXXXXXXXXX	No	No	S	No	1	0	Not plastid, SignalP positive
Plastid	CAMPEP_0189230402	Y	0.66	23	20	CVGCGRRVQGHNKAEPEEHVRVSSP	23	20	CVGCGRRVQGHNKAEPEEHVRVSSP	No	No	No	G	0	7	Plastid, high confidence
Plastid	CAMPEP_0189230648	Y	0.616	39	22	ATLWAQLVRGQRRRSGPSSRSSNCR	39	22	ATLWAQLVRGQRRRSGPSSRSSNCR	No	R	No	No	0	16	Plastid, high confidence
Plastid	CAMPEP_0189230784	N	0.244	NA	NA	NA	NA	NA	NA	NA	NA	NA	NA	NA	NA	Not plastid, SignalP negative
Plastid	CAMPEP_0189231666	Y	0.693	18	66	LACLACVGYGRRVQKSAEPVKPLSQ	18	66	LACLACVGYGRRVQKSAEPVKPLSQ	R	R	C	C	0	29	Plastid, high confidence
Plastid	CAMPEP_0189231830	Y	0.623	17	50	MTCLLCTGEARRIQSANQRSGDNSD	17	50	MTCLLCTGEARRIQSANQRSGDNSD	R	R	C	C	0	28	Plastid, high confidence
Plastid	CAMPEP_0189232464	Y	0.819	25	23	VAAAAHHASAFTSNYMINSIRPAMV	25	23	VAAAAHHASAFTSNYMINSIRPAMV	F	No	No	No	0	9	Plastid, high confidence
Plastid	CAMPEP_0189233022	Y	0.752	23	29	TAVLVAYVQAFAPVSRAFRTVSPVV	23	29	TAVLVAYVQAFAPVSRAFRTVSPVV	F	No	A	No	0	16	Plastid, high confidence
Plastid	CAMPEP_0189233088	Y	0.841	20	35	CLACMGPAAAFSPATLGVSKPSHRQ	20	35	CLACMGPAAAFSPATLGVSKPSHRQ	F	No	No	No	0	17	Plastid, high confidence
Plastid	CAMPEP_0189233666	Y	0.794	17	30	LFAFLASGAASRVAYRPGVQPLRPP	17	30	LFAFLASGAASRVAYRPGVQPLRPP	No	R	A	No	0	14	Plastid, high confidence
Plastid	CAMPEP_0189233728	Y	0.821	18	28	FFLLPCFIHAQGIQQERGQLHGSEG	18	28	FFLLPCFIHAQGIQQERGQLHGSEG	No	No	C	No	0	10	Plastid, high confidence
Plastid	CAMPEP_0189234136	Y	0.662	18	60	LACVACVAHGRRLQTVTEPLPSSQK	18	60	LACVACVAHGRRLQTVTEPLPSSQK	R	R	C	C	0	23	Plastid, high confidence
Plastid	CAMPEP_0189234384	Y	0.767	18	56	VACLTCASHARRMHTAAAFNPSSAG	18	56	VACLTCASHARRMHTAAAFNPSSAG	R	R	C	C	0	24	Plastid, high confidence
Plastid	CAMPEP_0189234688	N	0.328	NA	NA	NA	NA	NA	NA	NA	NA	NA	NA	NA	NA	Not plastid, SignalP negative
Plastid	CAMPEP_0189235388	N	0.344	NA	NA	NA	NA	NA	NA	NA	NA	NA	NA	NA	NA	Not plastid, SignalP negative
Plastid	CAMPEP_0189235626	Y	0.849	20	47	LLLLVCASQGRRVQFSKAQDKNQED	20	47	LLLLVCASQGRRVQFSKAQDKNQED	R	R	C	No	0	21	Plastid, high confidence
Plastid	CAMPEP_0189244536	N	0.155	NA	NA	NA	NA	NA	NA	NA	NA	NA	NA	NA	NA	Not plastid, SignalP negative
Plastid	CAMPEP_0189249574	N	0.138	NA	NA	NA	NA	NA	NA	NA	NA	NA	NA	NA	NA	Not plastid, SignalP negative
Plastid	CAMPEP_0189251526	N	0.138	NA	NA	NA	NA	NA	NA	NA	NA	NA	NA	NA	NA	Not plastid, SignalP negative
Plastid	CAMPEP_0189256632	N	0.182	NA	NA	NA	NA	NA	NA	NA	NA	NA	NA	NA	NA	Not plastid, SignalP negative
Plastid	CAMPEP_0189258568	N	0.182	NA	NA	NA	NA	NA	NA	NA	NA	NA	NA	NA	NA	Not plastid, SignalP negative
Plastid	CAMPEP_0189260736	N	0.295	NA	NA	NA	NA	NA	NA	NA	NA	NA	NA	NA	NA	Not plastid, SignalP negative
Plastid	CAMPEP_0189263376	Y	0.564	38	-5	SMVFTGIVEEMGTVTKVDKKADLEM	36	1	LLSMVFTGIVEEMGTVTKVDKKADL	No	No	No	S	-2	-8	Plastid, low confidence
Plastid	CAMPEP_0189263562	Y	0.756	18	63	LACLACTYHARRVQLARAPEANALS	18	63	LACLACTYHARRVQLARAPEANALS	R	R	C	C	0	29	Plastid, high confidence
Plastid	CAMPEP_0189263796	Y	0.56	16	64	LACLACTHHARRVQLARAPEANALS	16	64	LACLACTHHARRVQLARAPEANALS	R	R	C	C	0	29	Plastid, high confidence
Plastid	CAMPEP_0189266244	N	0.367	NA	NA	NA	NA	NA	NA	NA	NA	NA	NA	NA	NA	Not plastid, SignalP negative
Plastid	CAMPEP_0189268640	N	0.488	NA	NA	NA	NA	NA	NA	NA	NA	NA	NA	NA	NA	Not plastid, SignalP negative
Plastid	CAMPEP_0189268732	N	0.218	NA	NA	NA	NA	NA	NA	NA	NA	NA	NA	NA	NA	Not plastid, SignalP negative
Plastid	CAMPEP_0189269718	N	0.461	NA	NA	NA	NA	NA	NA	NA	NA	NA	NA	NA	NA	Not plastid, SignalP negative
Plastid	CAMPEP_0189272302	N	0.204	NA	NA	NA	NA	NA	NA	NA	NA	NA	NA	NA	NA	Not plastid, SignalP negative
Plastid	CAMPEP_0189277522	Y	0.684	18	52	LLCLACASEGRRVRDAEDMQDSSQA	18	52	LLCLACASEGRRVRDAEDMQDSSQA	R	R	C	C	0	21	Plastid, high confidence
Plastid	CAMPEP_0189279932	N	0.115	NA	NA	NA	NA	NA	NA	NA	NA	NA	NA	NA	NA	Not plastid, SignalP negative
Plastid	CAMPEP_0189281038	Y	0.852	20	34	ALACAGSGHGAEYASDHSDEVSSKA	18	38	LLALACAGSGHGAEYASDHSDEVSS	No	No	C	No	-2	9	Plastid, low confidence
Plastid	CAMPEP_0189284546	Y	0.622	22	6	KLSPLLKAAAFVPSAEQNVKPLRID	22	6	KLSPLLKAAAFVPSAEQNVKPLRID	F	V	L	S	0	11	Plastid, high confidence
Plastid	CAMPEP_0189284968	N	0.287	NA	NA	NA	NA	NA	NA	NA	NA	NA	NA	NA	NA	Not plastid, SignalP negative
Plastid	CAMPEP_0189286788	Y	0.605	17	30	FLSLSSRAIAFHPSSHLTPGGRSTL	17	30	FLSLSSRAIAFHPSSHLTPGGRSTL	F	No	S	S	0	20	Plastid, high confidence
Plastid	CAMPEP_0189288992	Y	0.934	17	27	FFLLVASVSAFTSFAAKGVRSMTMM	17	27	FFLLVASVSAFTSFAAKGVRSMTMM	F	No	A	No	0	11	Plastid, high confidence
Plastid	CAMPEP_0189290290	Y	0.822	20	20	LLACWAYACGGRRLQIVDEKIQDRS	21	38	LACWAYACGGRRLQIVDEKIQDRSK	R	R	No	C	1	18	Plastid, low confidence
Plastid	CAMPEP_0189290792	Y	0.83	26	7	GLSVCSYALSLQSPPLDRRAWLATC	24	23	VLGLSVCSYALSLQSPPLDRRAWLA	No	No	No	G	-2	13	Plastid, low confidence
Plastid	CAMPEP_0189293604	N	0.363	NA	NA	NA	NA	NA	NA	NA	NA	NA	NA	NA	NA	Not plastid, SignalP negative
Plastid	CAMPEP_0189293778	N	0.201	NA	NA	NA	NA	NA	NA	NA	NA	NA	NA	NA	NA	Not plastid, SignalP negative
Plastid	CAMPEP_0189295516	Y	0.606	18	45	LACLACTGYGKEVKKTLNPAAPLAK	18	45	LACLACTGYGKEVKKTLNPAAPLAK	No	No	C	C	0	9	Plastid, high confidence
Plastid	CAMPEP_0189296400	N	0.445	NA	NA	NA	NA	NA	NA	NA	NA	NA	NA	NA	NA	Not plastid, SignalP negative
Plastid	CAMPEP_0189297798	N	0.148	NA	NA	NA	NA	NA	NA	NA	NA	NA	NA	NA	NA	Not plastid, SignalP negative
Plastid	CAMPEP_0189298018	Y	0.782	20	52	LACSLCAGQSRRVQTDHPAAAFMPS	20	52	LACSLCAGQSRRVQTDHPAAAFMPS	R	R	C	C	0	22	Plastid, high confidence
Plastid	CAMPEP_0189298776	Y	0.702	18	32	FTFSAWVASGHRARLQSEQVQAPSA	18	32	FTFSAWVASGHRARLQSEQVQAPSA	No	R	No	No	0	21	Plastid, high confidence
Plastid	CAMPEP_0189298814	Y	0.748	18	42	LVCLTWGASGRRVRSESDERSGTEE	18	42	LVCLTWGASGRRVRSESDERSGTEE	R	R	No	C	0	21	Plastid, high confidence
Plastid	CAMPEP_0189298838	Y	0.618	26	13	SGRRVQMTSAFNPTAAGRPAVPERS	26	13	SGRRVQMTSAFNPTAAGRPAVPERS	F	No	No	No	0	20	Plastid, high confidence
Plastid	CAMPEP_0189299752	Y	0.639	34	33	WSCLLCQSFGRRTLSTHDLNGIQPL	34	33	WSCLLCQSFGRRTLSTHDLNGIQPL	R	R	C	C	0	13	Plastid, high confidence
Plastid	CAMPEP_0189301098	Y	0.554	18	45	LACLACTGYGKEVKKTLNPAAPLAK	18	45	LACLACTGYGKEVKKTLNPAAPLAK	No	No	C	C	0	9	Plastid, high confidence
Plastid	CAMPEP_0189301366	N	0.325	NA	NA	NA	NA	NA	NA	NA	NA	NA	NA	NA	NA	Not plastid, SignalP negative
Plastid	CAMPEP_0189301912	Y	0.673	26	23	AVSLSDSVAAFAMAHGGSHKLSNTA	26	23	AVSLSDSVAAFAMAHGGSHKLSNTA	F	No	No	S	0	15	Plastid, high confidence
Plastid	CAMPEP_0189301966	Y	0.5	18	-3	IFVGMYEGSAEDCGHLHGFGDPSAK	18	-3	IFVGMYEGSAEDCGHLHGFGDPSAK	No	No	No	No	0	-1	Not plastid, SignalP positive
Plastid	CAMPEP_0189302580	N	0.202	NA	NA	NA	NA	NA	NA	NA	NA	NA	NA	NA	NA	Not plastid, SignalP negative
Plastid	CAMPEP_0189303284	Y	0.659	30	38	LACVALLSYGRQVPSSGCLQVQNFL	30	38	LACVALLSYGRQVPSSGCLQVQNFL	R	No	L	C	0	19	Plastid, high confidence
Plastid	CAMPEP_0189303638	Y	0.857	25	41	LAFLASTCRGRRLKSSTGSSGADGH	25	41	LAFLASTCRGRRLKSSTGSSGADGH	R	R	S	No	0	20	Plastid, high confidence
Plastid	CAMPEP_0189303906	N	0.345	NA	NA	NA	NA	NA	NA	NA	NA	NA	NA	NA	NA	Not plastid, SignalP negative
Plastid	CAMPEP_0189304288	N	0.112	NA	NA	NA	NA	NA	NA	NA	NA	NA	NA	NA	NA	Not plastid, SignalP negative
Plastid	CAMPEP_0189304432	Y	0.906	20	27	LLFPATSCSALSSPVTPTTTSSSSS	20	27	LLFPATSCSALSSPVTPTTTSSSSS	No	No	No	No	0	14	Not plastid, SignalP positive
Plastid	CAMPEP_0189304452	Y	0.788	18	43	LTFLACTAQARRLQTGVEPVNEREF	18	43	LTFLACTAQARRLQTGVEPVNEREF	R	R	C	No	0	17	Plastid, high confidence
Plastid	CAMPEP_0189304700	N	0.339	NA	NA	NA	NA	NA	NA	NA	NA	NA	NA	NA	NA	Not plastid, SignalP negative
Plastid	CAMPEP_0189304792	Y	0.747	17	28	IALLATTASAFNAFGAAKKAAPKKP	17	28	IALLATTASAFNAFGAAKKAAPKKP	F	No	No	No	0	10	Plastid, high confidence
Plastid	CAMPEP_0189304924	Y	0.813	24	41	LSLFACAGHARRILRAEKTQTFPDS	24	41	LSLFACAGHARRILRAEKTQTFPDS	R	R	C	No	0	13	Plastid, high confidence
Plastid	CAMPEP_0189305218	N	0.118	NA	NA	NA	NA	NA	NA	NA	NA	NA	NA	NA	NA	Not plastid, SignalP negative
Plastid	CAMPEP_0189305692	Y	0.778	18	60	LACLVCVGHARRMRAVSEEEQGKSQ	18	60	LACLVCVGHARRMRAVSEEEQGKSQ	R	R	C	C	0	21	Plastid, high confidence
Plastid	CAMPEP_0189305836	Y	0.743	18	51	LTYLACAAQARRVQTPIEPLSESTE	18	51	LTYLACAAQARRVQTPIEPLSESTE	R	R	C	No	0	26	Plastid, high confidence
Plastid	CAMPEP_0189306322	Y	0.57	23	5	FVGYGRRVQTAGDQLHGKPLTKLAQ	23	5	FVGYGRRVQTAGDQLHGKPLTKLAQ	No	No	No	G	0	-1	Plastid, low confidence
Plastid	CAMPEP_0189307146	Y	0.74	18	34	LFLLVRSNQARTVQRYEEPEKNVLA	18	34	LFLLVRSNQARTVQRYEEPEKNVLA	R	No	No	No	0	19	Plastid, high confidence
Plastid	CAMPEP_0189307320	N	0.158	NA	NA	NA	NA	NA	NA	NA	NA	NA	NA	NA	NA	Not plastid, SignalP negative
Plastid	CAMPEP_0189307362	Y	0.762	18	49	LACLASSGYARRARGTEYKEHRDSQ	18	49	LACLASSGYARRARGTEYKEHRDSQ	R	R	S	C	0	17	Plastid, high confidence
Plastid	CAMPEP_0189307470	N	0.205	NA	NA	NA	NA	NA	NA	NA	NA	NA	NA	NA	NA	Not plastid, SignalP negative
Plastid	CAMPEP_0189307524	Y	0.877	17	33	VFLCLSSATAFRPSLQFPANNQIHA	17	33	VFLCLSSATAFRPSLQFPANNQIHA	F	R	S	No	0	19	Plastid, high confidence
Plastid	CAMPEP_0189307644	Y	0.508	67	3	LTAGTDGALAGPFTRDDLASLTYDQ	65	10	LALTAGTDGALAGPFTRDDLASLTY	No	No	No	No	-2	3	Not plastid, SignalP positive
Plastid	CAMPEP_0189308966	Y	0.527	63	28	FLLAFGPAAGWEVTSAAGRGYDRRL	63	28	FLLAFGPAAGWEVTSAAGRGYDRRL	No	No	No	No	0	16	Not plastid, SignalP positive
Plastid	CAMPEP_0189309352	N	0.248	NA	NA	NA	NA	NA	NA	NA	NA	NA	NA	NA	NA	Not plastid, SignalP negative
Plastid	CAMPEP_0189311350	N	0.399	NA	NA	NA	NA	NA	NA	NA	NA	NA	NA	NA	NA	Not plastid, SignalP negative
Plastid	CAMPEP_0189311390	N	0.129	NA	NA	NA	NA	NA	NA	NA	NA	NA	NA	NA	NA	Not plastid, SignalP negative
Plastid	CAMPEP_0189312014	Y	0.686	18	51	LACLACVGRGRRMRNPMEESIPSVE	18	51	LACLACVGRGRRMRNPMEESIPSVE	R	R	C	C	0	16	Plastid, high confidence
Plastid	CAMPEP_0189312276	Y	0.731	23	17	CVGCGRRVQGHNKAEPEEHVGVSSP	23	17	CVGCGRRVQGHNKAEPEEHVGVSSP	No	No	No	G	0	4	Plastid, high confidence
Plastid	CAMPEP_0189312574	N	0.178	NA	NA	NA	NA	NA	NA	NA	NA	NA	NA	NA	NA	Not plastid, SignalP negative
Plastid	CAMPEP_0189312684	Y	0.604	18	45	LACQVVAVQGRRVHMSKPEKSMQYS	18	45	LACQVVAVQGRRVHMSKPEKSMQYS	R	R	No	C	0	23	Plastid, high confidence
Plastid	CAMPEP_0189312924	Y	0.722	18	58	FACLACVGFGRRVQVSTDEEKGFKS	18	58	FACLACVGFGRRVQVSTDEEKGFKS	R	R	C	C	0	24	Plastid, high confidence
Plastid	CAMPEP_0189313174	Y	0.714	17	60	LACLLCVGHSRRVQQAFHPTAAFKP	17	60	LACLLCVGHSRRVQQAFHPTAAFKP	R	R	C	C	0	22	Plastid, high confidence
Plastid	CAMPEP_0189313186	Y	0.842	18	57	FFCLACASNARRVHTASAFNPSGPA	18	57	FFCLACASNARRVHTASAFNPSGPA	R	R	C	C	0	28	Plastid, high confidence
Plastid	CAMPEP_0189313384	Y	0.864	18	38	FTLLAWVASGHRARLQSEQVQAPSA	18	38	FTLLAWVASGHRARLQSEQVQAPSA	No	R	No	No	0	21	Plastid, high confidence
Plastid	CAMPEP_0189313400	N	0.156	NA	NA	NA	NA	NA	NA	NA	NA	NA	NA	NA	NA	Not plastid, SignalP negative
Plastid	CAMPEP_0189313440	Y	0.51	20	31	CLACLGYGRRRLPTSSKQAQRSAIS	18	54	LACLACLGYGRRRLPTSSKQAQRSA	R	R	C	C	-2	19	Plastid, low confidence
Plastid	CAMPEP_0189313606	Y	0.909	20	66	LACLACAVHGRRVQTLQSQSFTPAT	20	66	LACLACAVHGRRVQTLQSQSFTPAT	R	R	C	C	0	25	Plastid, high confidence
Plastid	CAMPEP_0189313700	Y	0.813	18	54	LACLASAGCGRRVQGIQYSERRNPQ	18	54	LACLASAGCGRRVQGIQYSERRNPQ	R	R	S	C	0	23	Plastid, high confidence
Plastid	CAMPEP_0189313758	N	0.211	NA	NA	NA	NA	NA	NA	NA	NA	NA	NA	NA	NA	Not plastid, SignalP negative
Plastid	CAMPEP_0189313956	Y	0.64	18	63	VACLACAGHGRRVQTQKPSEATDGS	18	63	VACLACAGHGRRVQTQKPSEATDGS	R	R	C	C	0	25	Plastid, high confidence
Plastid	CAMPEP_0189314242	Y	0.56	20	21	SLACAGHTRRLQNQLSSVEEPKTSD	18	45	LASLACAGHTRRLQNQLSSVEEPKT	R	R	C	S	-2	11	Plastid, low confidence
Plastid	CAMPEP_0189314430	Y	0.456	89	3	LTAGTDGALAGPFTRDDLASLTYDQ	87	10	LALTAGTDGALAGPFTRDDLASLTY	No	No	No	No	-2	3	Not plastid, SignalP positive
Plastid	CAMPEP_0189315796	Y	0.618	19	13	WAQSADLGGAWDAGAXAQVSAKLVQ	19	13	WAQSADLGGAWDAGAXAQVSAKLVQ	No	No	No	No	0	10	Not plastid, SignalP positive
Plastid	CAMPEP_0189315956	Y	0.709	18	40	LVCMVSPIFGRRVQDVFGNERSQED	18	40	LVCMVSPIFGRRVQDVFGNERSQED	R	R	S	C	0	23	Plastid, high confidence
Plastid	CAMPEP_0189316538	Y	0.76	18	68	LACLACAAHGRRVHTTTARTSNDES	18	68	LACLACAAHGRRVHTTTARTSNDES	R	R	C	C	0	26	Plastid, high confidence
Plastid	CAMPEP_0189316622	Y	0.808	22	21	CAAWVGPARRVQTSQVVAFNPSSPG	20	46	LACAAWVGPARRVQTSQVVAFNPSS	R	R	No	C	-2	26	Plastid, low confidence
Plastid	CAMPEP_0189316992	N	0.2	NA	NA	NA	NA	NA	NA	NA	NA	NA	NA	NA	NA	Not plastid, SignalP negative
Plastid	CAMPEP_0189317068	N	0.243	NA	NA	NA	NA	NA	NA	NA	NA	NA	NA	NA	NA	Not plastid, SignalP negative
Plastid	CAMPEP_0189319070	Y	0.598	19	22	ATLWAQLVRGQRRRSGPSSRSSNCR	19	22	ATLWAQLVRGQRRRSGPSSRSSNCR	No	R	No	No	0	16	Plastid, high confidence
Plastid	CAMPEP_0189320810	N	0.363	NA	NA	NA	NA	NA	NA	NA	NA	NA	NA	NA	NA	Not plastid, SignalP negative
Plastid	CAMPEP_0189326480	Y	0.821	18	28	FFLLPCFIHAQGIQQERGQLHGSEG	18	28	FFLLPCFIHAQGIQQERGQLHGSEG	No	No	C	No	0	10	Plastid, high confidence
Plastid	CAMPEP_0189326930	Y	0.738	46	32	SLALFTGASAFRVSYNPSNIPSVHS	46	32	SLALFTGASAFRVSYNPSNIPSVHS	F	R	No	No	0	21	Plastid, high confidence
Plastid	CAMPEP_0189327200	N	0.186	NA	NA	NA	NA	NA	NA	NA	NA	NA	NA	NA	NA	Not plastid, SignalP negative
Plastid	CAMPEP_0189327226	Y	0.848	20	47	LLLLVCASQGRRVQFSKAQDKNQED	20	47	LLLLVCASQGRRVQFSKAQDKNQED	R	R	C	No	0	21	Plastid, high confidence
Plastid	CAMPEP_0189329286	Y	0.684	18	55	LACLVCSDYGRRVKMANGQARQILR	18	55	LACLVCSDYGRRVKMANGQARQILR	R	R	C	C	0	25	Plastid, high confidence
Plastid	CAMPEP_0189330806	Y	0.721	18	65	LACLACAGHGRRVQSPRKSYQVEPD	18	65	LACLACAGHGRRVQSPRKSYQVEPD	R	R	C	C	0	23	Plastid, high confidence
Plastid	CAMPEP_0189330952	Y	0.575	18	31	FAFLAGMGQGRRTEIQESDVLNTFA	18	31	FAFLAGMGQGRRTEIQESDVLNTFA	R	R	No	No	0	9	Plastid, high confidence
Plastid	CAMPEP_0189331352	Y	0.877	17	37	SALLCCTVNAFTPASLVQSSSSLSI	17	37	SALLCCTVNAFTPASLVQSSSSLSI	F	No	C	No	0	21	Plastid, high confidence
Plastid	CAMPEP_0189331950	N	0.412	NA	NA	NA	NA	NA	NA	NA	NA	NA	NA	NA	NA	Not plastid, SignalP negative
Plastid	CAMPEP_0189334806	Y	0.522	43	25	LLAVDDLVAGWQVAGHVRSANRPLA	43	25	LLAVDDLVAGWQVAGHVRSANRPLA	No	No	No	No	0	20	Not plastid, SignalP positive
Plastid	CAMPEP_0189335214	Y	0.615	21	32	FWSCYRPSLAFTVPSTRGPSTTTYR	21	32	FWSCYRPSLAFTVPSTRGPSTTTYR	F	No	No	S	0	25	Plastid, high confidence
Plastid	CAMPEP_0189336918	N	0.463	NA	NA	NA	NA	NA	NA	NA	NA	NA	NA	NA	NA	Not plastid, SignalP negative
Plastid	CAMPEP_0189337200	Y	0.776	18	51	LTFLACAAQARRVQTRVEPLSEHEI	18	51	LTFLACAAQARRVQTRVEPLSEHEI	R	R	C	No	0	24	Plastid, high confidence
Plastid	CAMPEP_0189338370	N	0.155	NA	NA	NA	NA	NA	NA	NA	NA	NA	NA	NA	NA	Not plastid, SignalP negative
Plastid	CAMPEP_0189339054	N	0.335	NA	NA	NA	NA	NA	NA	NA	NA	NA	NA	NA	NA	Not plastid, SignalP negative
Plastid	CAMPEP_0189339466	Y	0.733	18	55	LASLACAGHGRRVKLSTESQDPSKV	18	55	LASLACAGHGRRVKLSTESQDPSKV	R	R	C	S	0	21	Plastid, high confidence
Plastid	CAMPEP_0189339572	Y	0.677	29	9	LSLNMRSVAAIVLTVLACSGHGHQV	29	9	LSLNMRSVAAIVLTVLACSGHGHQV	No	V	No	No	0	3	Plastid, high confidence
Plastid	CAMPEP_0189339968	N	0.259	NA	NA	NA	NA	NA	NA	NA	NA	NA	NA	NA	NA	Not plastid, SignalP negative
Plastid	CAMPEP_0189340992	Y	0.857	23	44	LACLVQIGHGRPLQPSKQAFVPDTA	23	44	LACLVQIGHGRPLQPSKQAFVPDTA	R	No	No	C	0	15	Plastid, high confidence
Plastid	CAMPEP_0189343084	Y	0.754	18	30	FAFLASGAASRVAYRPAVQPLRPPM	18	30	FAFLASGAASRVAYRPAVQPLRPPM	R	V	S	No	0	10	Plastid, high confidence
Plastid	CAMPEP_0189343402	N	0.261	NA	NA	NA	NA	NA	NA	NA	NA	NA	NA	NA	NA	Not plastid, SignalP negative
Plastid	CAMPEP_0189344494	N	0.227	NA	NA	NA	NA	NA	NA	NA	NA	NA	NA	NA	NA	Not plastid, SignalP negative
Plastid	CAMPEP_0189344704	Y	0.734	23	16	FVSTGRRTHARDENSRDKDALVDSS	23	16	FVSTGRRTHARDENSRDKDALVDSS	R	No	No	S	0	9	Plastid, high confidence
Plastid	CAMPEP_0189345448	N	0.431	NA	NA	NA	NA	NA	NA	NA	NA	NA	NA	NA	NA	Not plastid, SignalP negative
Plastid	CAMPEP_0189347280	N	0.276	NA	NA	NA	NA	NA	NA	NA	NA	NA	NA	NA	NA	Not plastid, SignalP negative
Plastid	CAMPEP_0189348708	N	0.156	NA	NA	NA	NA	NA	NA	NA	NA	NA	NA	NA	NA	Not plastid, SignalP negative
Plastid	CAMPEP_0189349290	N	0.45	NA	NA	NA	NA	NA	NA	NA	NA	NA	NA	NA	NA	Not plastid, SignalP negative
Plastid	CAMPEP_0189349906	Y	0.708	18	45	LACLTCLGQSFTPAMQQFRPLQQSP	18	45	LACLTCLGQSFTPAMQQFRPLQQSP	F	No	C	C	0	13	Plastid, high confidence
Plastid	CAMPEP_0189349996	Y	0.577	20	21	SLACAGHTRRLQNQLSSVEEPKTSD	18	45	LASLACAGHTRRLQNQLSSVEEPKT	R	R	C	S	-2	11	Plastid, low confidence
Plastid	CAMPEP_0189350258	Y	0.603	23	15	CAGHGRRVQTQQPGKAKDLAKLLLT	23	15	CAGHGRRVQTQQPGKAKDLAKLLLT	No	No	No	G	0	4	Plastid, high confidence
Plastid	CAMPEP_0189350514	Y	0.671	18	61	LACLACAGHARRMRAEGEEDQGKSQ	18	61	LACLACAGHARRMRAEGEEDQGKSQ	R	R	C	C	0	19	Plastid, high confidence
Plastid	CAMPEP_0189350818	Y	0.708	21	26	LACAGHGRRAAFNPSSPIHTRQAPA	21	26	LACAGHGRRAAFNPSSPIHTRQAPA	No	No	No	C	0	14	Plastid, high confidence
Plastid	CAMPEP_0189351090	N	0.143	NA	NA	NA	NA	NA	NA	NA	NA	NA	NA	NA	NA	Not plastid, SignalP negative
Plastid	CAMPEP_0189351186	N	0.12	NA	NA	NA	NA	NA	NA	NA	NA	NA	NA	NA	NA	Not plastid, SignalP negative
Plastid	CAMPEP_0189351232	N	0.154	NA	NA	NA	NA	NA	NA	NA	NA	NA	NA	NA	NA	Not plastid, SignalP negative
Plastid	CAMPEP_0189351864	Y	0.843	17	36	LLCLLASAAAFMAPVNRMTKSSMRM	17	36	LLCLLASAAAFMAPVNRMTKSSMRM	F	No	A	C	0	11	Plastid, high confidence
Plastid	CAMPEP_0189352102	N	0.16	NA	NA	NA	NA	NA	NA	NA	NA	NA	NA	NA	NA	Not plastid, SignalP negative
Plastid	CAMPEP_0189354666	Y	0.787	20	55	LVCLLCAGYGRRVHVTRRKLEGSSN	20	55	LVCLLCAGYGRRVHVTRRKLEGSSN	R	R	C	C	0	23	Plastid, high confidence
Plastid	CAMPEP_0189355114	Y	0.512	15	46	LASFICMCHGWQVPDSANKFERDSA	15	46	LASFICMCHGWQVPDSANKFERDSA	No	No	C	S	0	21	Plastid, high confidence
Plastid	CAMPEP_0189355356	N	0.185	NA	NA	NA	NA	NA	NA	NA	NA	NA	NA	NA	NA	Not plastid, SignalP negative
Plastid	CAMPEP_0189355492	Y	0.618	18	51	LTYLACAAQARRVQTPIEPLSESTE	18	51	LTYLACAAQARRVQTPIEPLSESTE	R	R	C	No	0	26	Plastid, high confidence
Plastid	CAMPEP_0189357148	Y	0.541	17	36	VLSCIACAQARQSSPSPLQSLATLL	17	36	VLSCIACAQARQSSPSPLQSLATLL	R	No	A	S	0	19	Plastid, high confidence
Plastid	CAMPEP_0189357638	Y	0.773	19	59	LTVLACSGHGHQVQMTSEQTQAASA	19	59	LTVLACSGHGHQVQMTSEQTQAASA	No	No	C	No	0	29	Plastid, high confidence
Plastid	CAMPEP_0189361124	N	0.163	NA	NA	NA	NA	NA	NA	NA	NA	NA	NA	NA	NA	Not plastid, SignalP negative
Plastid	CAMPEP_0189361302	Y	0.758	18	63	LACLACTYHARRVQLARAPEANALS	18	63	LACLACTYHARRVQLARAPEANALS	R	R	C	C	0	29	Plastid, high confidence
Plastid	CAMPEP_0189362154	Y	0.817	20	25	VIAMATPVSAFVGNTAFARTTNLHM	20	25	VIAMATPVSAFVGNTAFARTTNLHM	F	V	No	No	0	15	Plastid, high confidence
Plastid	CAMPEP_0189362644	N	0.411	NA	NA	NA	NA	NA	NA	NA	NA	NA	NA	NA	NA	Not plastid, SignalP negative
Plastid	CAMPEP_0189364906	Y	0.802	24	26	LYFAFTGCTAFQLPSATPSRASITK	24	26	LYFAFTGCTAFQLPSATPSRASITK	F	No	No	No	0	22	Plastid, high confidence
Plastid	CAMPEP_0189365206	Y	0.823	16	40	LACLFWVGHSQQIEASIARLGSSHL	16	40	LACLFWVGHSQQIEASIARLGSSHL	No	No	No	C	0	9	Plastid, high confidence
Plastid	CAMPEP_0189366072	N	0.419	NA	NA	NA	NA	NA	NA	NA	NA	NA	NA	NA	NA	Not plastid, SignalP negative
Plastid	CAMPEP_0189366226	Y	0.502	45	29	LLVLACSVFANHARRTNSLDEEHQM	45	29	LLVLACSVFANHARRTNSLDEEHQM	No	No	C	No	0	4	Plastid, high confidence
Plastid	CAMPEP_0189367026	Y	0.904	19	25	ALFACSGAQANHREQSNDPSQTLLA	18	25	LALFACSGAQANHREQSNDPSQTLL	No	No	C	No	-1	-2	Plastid, low confidence
Plastid	CAMPEP_0189367328	Y	0.51	39	2	IMQKLALVVACLACAGHGRRVQTQK	40	6	MQKLALVVACLACAGHGRRVQTQKP	No	No	L	No	1	6	Plastid, low confidence
Plastid	CAMPEP_0189368392	Y	0.495	44	59	VVCLVCVGHGWRVQSSADSHRKTNH	44	59	VVCLVCVGHGWRVQSSADSHRKTNH	No	R	C	C	0	27	Plastid, high confidence
Plastid	CAMPEP_0189368552	N	0.31	NA	NA	NA	NA	NA	NA	NA	NA	NA	NA	NA	NA	Not plastid, SignalP negative
Plastid	CAMPEP_0189368928	N	0.156	NA	NA	NA	NA	NA	NA	NA	NA	NA	NA	NA	NA	Not plastid, SignalP negative
Plastid	CAMPEP_0189372070	N	0.137	NA	NA	NA	NA	NA	NA	NA	NA	NA	NA	NA	NA	Not plastid, SignalP negative
Plastid	CAMPEP_0189373458	Y	0.688	18	45	LACLTCLGQSFTPAMQQFRPLQQSP	18	45	LACLTCLGQSFTPAMQQFRPLQQSP	F	No	C	C	0	13	Plastid, high confidence
Plastid	CAMPEP_0189373862	Y	0.906	22	36	FACLSGKCCAFEAAVGFNPSTARPS	22	36	FACLSGKCCAFEAAVGFNPSTARPS	F	No	No	C	0	15	Plastid, high confidence
Plastid	CAMPEP_0189374004	Y	0.734	17	23	LIGWASVCHAQSSSDMQLEALANLL	17	23	LIGWASVCHAQSSSDMQLEALANLL	No	No	S	G	0	5	Plastid, high confidence
Plastid	CAMPEP_0189375132	Y	0.555	21	28	CLAYADHAHRVHVREKHRQLSPLKA	19	48	LLCLAYADHAHRVHVREKHRQLSPL	No	R	No	C	-2	22	Plastid, low confidence
Plastid	CAMPEP_0189381410	Y	0.845	26	20	LLLLLPQTWAFFHFPAATSSFCLFA	26	20	LLLLLPQTWAFFHFPAATSSFCLFA	F	No	No	No	0	13	Plastid, high confidence
Plastid	CAMPEP_0189381926	N	0.122	NA	NA	NA	NA	NA	NA	NA	NA	NA	NA	NA	NA	Not plastid, SignalP negative
Plastid	CAMPEP_0189382694	N	0.342	NA	NA	NA	NA	NA	NA	NA	NA	NA	NA	NA	NA	Not plastid, SignalP negative
Plastid	CAMPEP_0189383050	Y	0.776	18	51	LTFLACAAQARRVQTRVEPLSEHEI	18	51	LTFLACAAQARRVQTRVEPLSEHEI	R	R	C	No	0	24	Plastid, high confidence
Plastid	CAMPEP_0189383352	Y	0.685	22	45	LACQVVAVQGRRVHMSKPEKSMQYS	22	45	LACQVVAVQGRRVHMSKPEKSMQYS	R	R	No	C	0	23	Plastid, high confidence
Plastid	CAMPEP_0189384114	Y	0.849	24	20	SALISSGVDAFSPVLGRSSVTTSSS	24	20	SALISSGVDAFSPVLGRSSVTTSSS	F	No	S	No	0	15	Plastid, high confidence
Plastid	CAMPEP_0189384748	N	0.19	NA	NA	NA	NA	NA	NA	NA	NA	NA	NA	NA	NA	Not plastid, SignalP negative
Plastid	CAMPEP_0189385280	Y	0.622	22	6	KLSPLLKAAAFVPSAEQNVKPLRID	22	6	KLSPLLKAAAFVPSAEQNVKPLRID	F	V	L	S	0	11	Plastid, high confidence
Plastid	CAMPEP_0189386086	Y	0.454	17	13	VLASTGHARREHTTGIPGREQQDLQ	15	40	LLVLASTGHARREHTTGIPGREQQD	R	R	S	No	-2	15	Plastid, low confidence
Plastid	CAMPEP_0189386912	Y	0.715	14	35	FLLCAAPVAAFNFGGAKPKQQARQA	14	35	FLLCAAPVAAFNFGGAKPKQQARQA	F	No	A	No	0	16	Plastid, high confidence
Plastid	CAMPEP_0189388502	Y	0.684	17	44	TLCLAVVGHGLRVQDSLEEQELNSL	17	44	TLCLAVVGHGLRVQDSLEEQELNSL	No	R	No	C	0	19	Plastid, high confidence
Plastid	CAMPEP_0189389320	N	0.274	NA	NA	NA	NA	NA	NA	NA	NA	NA	NA	NA	NA	Not plastid, SignalP negative
Plastid	CAMPEP_0189390140	N	0.454	NA	NA	NA	NA	NA	NA	NA	NA	NA	NA	NA	NA	Not plastid, SignalP negative
Plastid	CAMPEP_0189390882	Y	0.948	17	34	FLLCLVAANAFVFTSTRAGRRMQPS	17	34	FLLCLVAANAFVFTSTRAGRRMQPS	F	V	No	No	0	18	Plastid, high confidence
Plastid	CAMPEP_0189390918	Y	0.573	20	21	SLACAGHTRRLQNQLSSVEEPKTSD	18	45	LASLACAGHTRRLQNQLSSVEEPKT	R	R	C	S	-2	11	Plastid, low confidence
Plastid	CAMPEP_0189391662	Y	0.812	18	54	LACLASAGCGRRVQGIQYSERRNPE	18	54	LACLASAGCGRRVQGIQYSERRNPE	R	R	S	C	0	23	Plastid, high confidence
Plastid	CAMPEP_0189391744	N	0.23	NA	NA	NA	NA	NA	NA	NA	NA	NA	NA	NA	NA	Not plastid, SignalP negative
Plastid	CAMPEP_0189392482	N	0.433	NA	NA	NA	NA	NA	NA	NA	NA	NA	NA	NA	NA	Not plastid, SignalP negative
Plastid	CAMPEP_0189395668	Y	0.789	25	25	FLSLSSRAIAFHPSGHLMPGGRSTI	25	25	FLSLSSRAIAFHPSGHLMPGGRSTI	F	No	S	S	0	15	Plastid, high confidence
Plastid	CAMPEP_0189403866	Y	0.858	27	60	LVCLAYAGHGRRVQLSSEQSSDAQP	27	60	LVCLAYAGHGRRVQLSSEQSSDAQP	R	R	No	C	0	29	Plastid, high confidence
Plastid	CAMPEP_0189406528	Y	0.838	25	27	ATACIGFVSCFQPYTSAIPPPCTSS	25	27	ATACIGFVSCFQPYTSAIPPPCTSS	F	No	No	No	0	16	Plastid, high confidence
Plastid	CAMPEP_0189411338	N	0.153	NA	NA	NA	NA	NA	NA	NA	NA	NA	NA	NA	NA	Not plastid, SignalP negative
Plastid	CAMPEP_0189420026	Y	0.906	22	36	FACLSGKCCAFEAAVGFNPSTARPS	22	36	FACLSGKCCAFEAAVGFNPSTARPS	F	No	No	C	0	15	Plastid, high confidence
Plastid	CAMPEP_0189423144	N	0.366	NA	NA	NA	NA	NA	NA	NA	NA	NA	NA	NA	NA	Not plastid, SignalP negative
Plastid	CAMPEP_0189423602	N	0.207	NA	NA	NA	NA	NA	NA	NA	NA	NA	NA	NA	NA	Not plastid, SignalP negative
Plastid	CAMPEP_0189423898	Y	0.578	32	6	AMQKLGFALAYLTCVANAKISRNSV	32	6	AMQKLGFALAYLTCVANAKISRNSV	No	No	No	No	0	6	Not plastid, SignalP positive
Plastid	CAMPEP_0189434518	N	0.112	NA	NA	NA	NA	NA	NA	NA	NA	NA	NA	NA	NA	Not plastid, SignalP negative
Plastid	CAMPEP_0189440240	Y	0.514	46	25	LLAVDDLVAGWQVAGHVRSANRPLA	46	25	LLAVDDLVAGWQVAGHVRSANRPLA	No	No	No	No	0	20	Not plastid, SignalP positive
Plastid	CAMPEP_0189442116	N	0.364	NA	NA	NA	NA	NA	NA	NA	NA	NA	NA	NA	NA	Not plastid, SignalP negative
Plastid	CAMPEP_0189442476	Y	0.701	21	39	LASLACWGNGSREQKNIRGIQRSSS	21	39	LASLACWGNGSREQKNIRGIQRSSS	No	R	C	S	0	15	Plastid, high confidence
Plastid	CAMPEP_0189442864	Y	0.606	18	47	LAYLAYISHARRVQRDQTPGSSHDR	18	47	LAYLAYISHARRVQRDQTPGSSHDR	R	R	No	No	0	27	Plastid, high confidence
Plastid	CAMPEP_0189445590	N	0.289	NA	NA	NA	NA	NA	NA	NA	NA	NA	NA	NA	NA	Not plastid, SignalP negative
Plastid	CAMPEP_0189445970	N	0.158	NA	NA	NA	NA	NA	NA	NA	NA	NA	NA	NA	NA	Not plastid, SignalP negative
Plastid	CAMPEP_0189451326	N	0.439	NA	NA	NA	NA	NA	NA	NA	NA	NA	NA	NA	NA	Not plastid, SignalP negative
Plastid	CAMPEP_0189451398	Y	0.645	20	15	ALTCTGLGYGAEYTNDQSDDISAKA	18	23	SIALTCTGLGYGAEYTNDQSDDISA	No	No	C	No	-2	9	Plastid, low confidence
Plastid	CAMPEP_0189451636	N	0.232	NA	NA	NA	NA	NA	NA	NA	NA	NA	NA	NA	NA	Not plastid, SignalP negative
Plastid	CAMPEP_0189453204	N	0.363	NA	NA	NA	NA	NA	NA	NA	NA	NA	NA	NA	NA	Not plastid, SignalP negative
Plastid	CAMPEP_0189455590	Y	0.662	46	57	LVCLACFSQGRRVQMTSAFKPASPG	46	57	LVCLACFSQGRRVQMTSAFKPASPG	R	R	C	C	0	26	Plastid, high confidence
Plastid	CAMPEP_0189456252	N	0.455	NA	NA	NA	NA	NA	NA	NA	NA	NA	NA	NA	NA	Not plastid, SignalP negative
Plastid	CAMPEP_0189459402	Y	0.611	45	56	LVCLACFSQGRRVQLTSAFKPASPG	45	56	LVCLACFSQGRRVQLTSAFKPASPG	R	R	C	C	0	24	Plastid, high confidence
Plastid	CAMPEP_0189460214	Y	0.951	23	22	LVCFVPLTLSFVHGVFGRPNKQNKG	23	22	LVCFVPLTLSFVHGVFGRPNKQNKG	F	V	No	C	0	8	Plastid, high confidence
Plastid	CAMPEP_0189464978	N	0.114	NA	NA	NA	NA	NA	NA	NA	NA	NA	NA	NA	NA	Not plastid, SignalP negative
Plastid	CAMPEP_0189470450	Y	0.637	18	49	LASLACAGHSRRLQNQASSTEEPNT	18	49	LASLACAGHSRRLQNQASSTEEPNT	R	R	C	S	0	15	Plastid, high confidence
Plastid	CAMPEP_0189470618	Y	0.739	20	21	TVFFAAKAQGFTGSSIKPRFGVQAH	20	21	TVFFAAKAQGFTGSSIKPRFGVQAH	F	No	A	No	0	11	Plastid, high confidence
Plastid	CAMPEP_0189474282	Y	0.737	32	41	LAFLASTCRGRRLKSSTGSSGADGH	32	41	LAFLASTCRGRRLKSSTGSSGADGH	R	R	S	No	0	20	Plastid, high confidence
Plastid	CAMPEP_0189479942	Y	0.768	18	56	VACLTCASHARRMHTAAAFNPSSAG	18	56	VACLTCASHARRMHTAAAFNPSSAG	R	R	C	C	0	24	Plastid, high confidence
Plastid	CAMPEP_0189482152	N	0.187	NA	NA	NA	NA	NA	NA	NA	NA	NA	NA	NA	NA	Not plastid, SignalP negative
Plastid	CAMPEP_0189482540	Y	0.683	18	40	LTYLACAAQARRVRDDPRLVNLEAV	18	40	LTYLACAAQARRVRDDPRLVNLEAV	R	R	C	No	0	15	Plastid, high confidence
Plastid	CAMPEP_0189482770	N	0.131	NA	NA	NA	NA	NA	NA	NA	NA	NA	NA	NA	NA	Not plastid, SignalP negative
Plastid	CAMPEP_0189483252	Y	0.824	17	56	VLALACAAHGRRVQAPNENEIAPEA	17	56	VLALACAAHGRRVQAPNENEIAPEA	R	R	C	No	0	25	Plastid, high confidence
Plastid	CAMPEP_0189483930	N	0.131	NA	NA	NA	NA	NA	NA	NA	NA	NA	NA	NA	NA	Not plastid, SignalP negative
Plastid	CAMPEP_0189485000	N	0.249	NA	NA	NA	NA	NA	NA	NA	NA	NA	NA	NA	NA	Not plastid, SignalP negative
Plastid	CAMPEP_0189489882	Y	0.783	18	60	LACLVCVGHARRMRAVSEEEQGKSQ	18	60	LACLVCVGHARRMRAVSEEEQGKSQ	R	R	C	C	0	21	Plastid, high confidence
Plastid	CAMPEP_0189490330	Y	0.902	20	43	CLACAGPAAAFSPSTPGVSKPSQRH	20	43	CLACAGPAAAFSPSTPGVSKPSQRH	F	No	No	No	0	20	Plastid, high confidence
Plastid	CAMPEP_0189490718	Y	0.578	39	29	LLLARDPVSAFQPASPATRQVLNRQ	39	29	LLLARDPVSAFQPASPATRQVLNRQ	F	No	No	No	0	22	Plastid, high confidence
Plastid	CAMPEP_0189491218	Y	0.533	63	3	LTAGTDGALAGPFTRDDLASLTYDQ	61	10	LALTAGTDGALAGPFTRDDLASLTY	No	No	No	No	-2	3	Not plastid, SignalP positive
Plastid	CAMPEP_0189491506	Y	0.821	18	28	FFLLPCFIHAQGIQQERGQLHGSEG	18	28	FFLLPCFIHAQGIQQERGQLHGSEG	No	No	C	No	0	10	Plastid, high confidence
Plastid	CAMPEP_0189491800	Y	0.539	20	62	VSCLACMGHGRRVQPHVDRLQGDAA	20	62	VSCLACMGHGRRVQPHVDRLQGDAA	R	R	C	C	0	30	Plastid, high confidence
Plastid	CAMPEP_0189491838	Y	0.689	18	51	LACLACVGRGRRMRNPMEESIPSVE	18	51	LACLACVGRGRRMRNPMEESIPSVE	R	R	C	C	0	16	Plastid, high confidence
Plastid	CAMPEP_0189492098	N	0.182	NA	NA	NA	NA	NA	NA	NA	NA	NA	NA	NA	NA	Not plastid, SignalP negative
Plastid	CAMPEP_0189492100	Y	0.623	18	35	SIALAASASAFAPIPSVSRTTDLSM	18	35	SIALAASASAFAPIPSVSRTTDLSM	F	No	A	No	0	20	Plastid, high confidence
Plastid	CAMPEP_0189492242	N	0.128	NA	NA	NA	NA	NA	NA	NA	NA	NA	NA	NA	NA	Not plastid, SignalP negative
Plastid	CAMPEP_0189492254	N	0.199	NA	NA	NA	NA	NA	NA	NA	NA	NA	NA	NA	NA	Not plastid, SignalP negative
Plastid	CAMPEP_0189492370	Y	0.902	19	24	ALFACSGVQANHREQSDEPSQTSLA	18	25	LALFACSGVQANHREQSDEPSQTSL	No	No	C	No	-1	1	Plastid, low confidence
Plastid	CAMPEP_0189492542	Y	0.764	34	10	LIQTPNPSQAFLLPKIIRQGRVGDQ	34	10	LIQTPNPSQAFLLPKIIRQGRVGDQ	F	No	No	No	0	9	Plastid, high confidence
Plastid	CAMPEP_0189492548	Y	0.72	18	58	FACLACVGFGRRVQVSTDEEKGFKS	18	58	FACLACVGFGRRVQVSTDEEKGFKS	R	R	C	C	0	24	Plastid, high confidence
Plastid	CAMPEP_0189492646	Y	0.781	18	55	LMLLACAGHARRVQVPITDSKALDP	18	55	LMLLACAGHARRVQVPITDSKALDP	R	R	C	No	0	24	Plastid, high confidence
Plastid	CAMPEP_0189493520	N	0.266	NA	NA	NA	NA	NA	NA	NA	NA	NA	NA	NA	NA	Not plastid, SignalP negative
Plastid	CAMPEP_0189493560	N	0.192	NA	NA	NA	NA	NA	NA	NA	NA	NA	NA	NA	NA	Not plastid, SignalP negative
Plastid	CAMPEP_0189494274	Y	0.549	20	20	CLACAGHVFRVQRTQDGIQESAGED	18	57	WACLACAGHVFRVQRTQDGIQESAG	F	R	C	C	-2	18	Plastid, low confidence
Plastid	CAMPEP_0189494370	N	0.411	NA	NA	NA	NA	NA	NA	NA	NA	NA	NA	NA	NA	Not plastid, SignalP negative
Plastid	CAMPEP_0189495272	Y	0.718	18	60	LACLACAAQGRRIHKTDERTQESNP	18	60	LACLACAAQGRRIHKTDERTQESNP	R	R	C	C	0	21	Plastid, high confidence
Plastid	CAMPEP_0189498186	Y	0.68	17	20	TALAAAGALAQDANPTQAALEKSTS	17	20	TALAAAGALAQDANPTQAALEKSTS	No	No	A	No	0	9	Plastid, high confidence
Plastid	CAMPEP_0189500054	N	0.166	NA	NA	NA	NA	NA	NA	NA	NA	NA	NA	NA	NA	Not plastid, SignalP negative
Plastid	CAMPEP_0189501572	N	0.279	NA	NA	NA	NA	NA	NA	NA	NA	NA	NA	NA	NA	Not plastid, SignalP negative
Plastid	CAMPEP_0189502446	Y	0.62	14	29	LALVVGAASALQSARLDCRAAPKSR	14	29	LALVVGAASALQSARLDCRAAPKSR	No	No	No	No	0	11	Not plastid, SignalP positive
Plastid	CAMPEP_0189502596	Y	0.762	18	49	LACLASSGYARRARGTEYKEHRDSQ	18	49	LACLASSGYARRARGTEYKEHRDSQ	R	R	S	C	0	17	Plastid, high confidence
Plastid	CAMPEP_0200754626	N	0.138	NA	NA	NA	NA	NA	NA	NA	NA	NA	NA	NA	NA	Not plastid, SignalP negative
Plastid	CAMPEP_0200755036	N	0.208	NA	NA	NA	NA	NA	NA	NA	NA	NA	NA	NA	NA	Not plastid, SignalP negative
Plastid	CAMPEP_0200755682	Y	0.73	17	47	LATLLCAGQSRRVQPNHPAAAFMPS	17	47	LATLLCAGQSRRVQPNHPAAAFMPS	R	R	C	No	0	21	Plastid, high confidence
Plastid	CAMPEP_0200756282	Y	0.553	30	14	CNRVVNSAYAAVVIGLSGDRMRNEA	30	14	CNRVVNSAYAAVVIGLSGDRMRNEA	No	V	No	No	0	10	Plastid, high confidence
Plastid	CAMPEP_0200756376	Y	0.683	18	52	LLCLACASEGRRVRDAEDMQDSSQA	18	52	LLCLACASEGRRVRDAEDMQDSSQA	R	R	C	C	0	21	Plastid, high confidence
Plastid	CAMPEP_0200756778	N	0.234	NA	NA	NA	NA	NA	NA	NA	NA	NA	NA	NA	NA	Not plastid, SignalP negative
Plastid	CAMPEP_0200756964	N	0.225	NA	NA	NA	NA	NA	NA	NA	NA	NA	NA	NA	NA	Not plastid, SignalP negative
Plastid	CAMPEP_0200757736	Y	0.746	17	14	IVACLRISCAVTHLIIHERSALENE	17	14	IVACLRISCAVTHLIIHERSALENE	No	No	No	No	0	2	Not plastid, SignalP positive
Plastid	CAMPEP_0200758182	Y	0.807	18	30	VAVFVSGSAAFVPNTFSATARTDAL	18	30	VAVFVSGSAAFVPNTFSATARTDAL	F	V	S	No	0	19	Plastid, high confidence
Plastid	CAMPEP_0200758404	N	0.112	NA	NA	NA	NA	NA	NA	NA	NA	NA	NA	NA	NA	Not plastid, SignalP negative
Plastid	CAMPEP_0200759484	Y	0.596	19	51	SACLARVGYGRRLQMTNEHTQGNGH	19	51	SACLARVGYGRRLQMTNEHTQGNGH	R	R	No	C	0	25	Plastid, high confidence
Plastid	CAMPEP_0200759602	N	0.424	NA	NA	NA	NA	NA	NA	NA	NA	NA	NA	NA	NA	Not plastid, SignalP negative
Plastid	CAMPEP_0200760144	N	0.302	NA	NA	NA	NA	NA	NA	NA	NA	NA	NA	NA	NA	Not plastid, SignalP negative
Plastid	CAMPEP_0200760498	N	0.327	NA	NA	NA	NA	NA	NA	NA	NA	NA	NA	NA	NA	Not plastid, SignalP negative
Plastid	CAMPEP_0200760922	Y	0.728	20	22	FLVLAKTHFAGRLWRDQESNAASES	20	22	FLVLAKTHFAGRLWRDQESNAASES	No	R	No	No	0	12	Plastid, high confidence
Plastid	CAMPEP_0200761490	Y	0.481	97	12	AFARSRGASATRSKPRAAIAMAAGS	95	18	VAAFARSRGASATRSKPRAAIAMAA	No	No	No	No	-2	9	Not plastid, SignalP positive
Plastid	CAMPEP_0200762210	N	0.179	NA	NA	NA	NA	NA	NA	NA	NA	NA	NA	NA	NA	Not plastid, SignalP negative
Plastid	CAMPEP_0200762430	Y	0.819	33	14	AIAFTAVCLACAGQGRRVQVTRDVF	33	14	AIAFTAVCLACAGQGRRVQVTRDVF	No	No	A	No	0	8	Plastid, high confidence
Plastid	CAMPEP_0200762974	N	0.233	NA	NA	NA	NA	NA	NA	NA	NA	NA	NA	NA	NA	Not plastid, SignalP negative
Plastid	CAMPEP_0200763380	N	0.151	NA	NA	NA	NA	NA	NA	NA	NA	NA	NA	NA	NA	Not plastid, SignalP negative
Plastid	CAMPEP_0200764028	Y	0.751	18	53	LACLAFSGQARRLQAQADEDEQLSP	18	53	LACLAFSGQARRLQAQADEDEQLSP	R	R	No	C	0	22	Plastid, high confidence
Plastid	CAMPEP_0200764832	Y	0.737	18	58	LTCLACAAQARRVQTRVEPMNEQEL	18	58	LTCLACAAQARRVQTRVEPMNEQEL	R	R	C	C	0	23	Plastid, high confidence
Plastid	CAMPEP_0200764840	Y	0.89	20	33	LACLPLSGHALGAPAQDDEVEDLAR	20	33	LACLPLSGHALGAPAQDDEVEDLAR	No	No	L	C	0	7	Plastid, high confidence
Plastid	CAMPEP_0200764964	Y	0.664	18	52	IACLICVGHARRVQSTLDGRDWELE	18	52	IACLICVGHARRVQSTLDGRDWELE	R	R	C	C	0	19	Plastid, high confidence
Plastid	CAMPEP_0200765784	Y	0.602	34	30	VVCALHEGFGRRAQARHSLLRDYPR	34	30	VVCALHEGFGRRAQARHSLLRDYPR	R	R	No	C	0	19	Plastid, high confidence
Plastid	CAMPEP_0200766160	Y	0.501	135	11	ASVGVSSAQAENELSALATSKSTSE	135	11	ASVGVSSAQAENELSALATSKSTSE	No	No	S	No	0	4	Not plastid, SignalP positive
Plastid	CAMPEP_0200766182	N	0.444	NA	NA	NA	NA	NA	NA	NA	NA	NA	NA	NA	NA	Not plastid, SignalP negative
Plastid	CAMPEP_0200767202	N	0.301	NA	NA	NA	NA	NA	NA	NA	NA	NA	NA	NA	NA	Not plastid, SignalP negative
Plastid	CAMPEP_0200767664	N	0.281	NA	NA	NA	NA	NA	NA	NA	NA	NA	NA	NA	NA	Not plastid, SignalP negative
Plastid	CAMPEP_0200767762	Y	0.541	17	36	VLSCIACAQARQSSPSPLQSLATLL	17	36	VLSCIACAQARQSSPSPLQSLATLL	R	No	A	S	0	19	Plastid, high confidence
Plastid	CAMPEP_0200767780	Y	0.731	20	11	CCEGIRLAQGFEKSPIRSLGELLYA	18	18	LVCCEGIRLAQGFEKSPIRSLGELL	No	No	No	C	-2	7	Plastid, low confidence
Plastid	CAMPEP_0200767870	N	0.15	NA	NA	NA	NA	NA	NA	NA	NA	NA	NA	NA	NA	Not plastid, SignalP negative
Plastid	CAMPEP_0200767880	Y	0.53	43	63	FACLACAGHGQHVQTSTQQESEDSR	43	63	FACLACAGHGQHVQTSTQQESEDSR	No	No	C	C	0	22	Plastid, high confidence
Plastid	CAMPEP_0200768202	Y	0.475	152	11	ASVGVSSAQAENELSALATSKSTSE	152	11	ASVGVSSAQAENELSALATSKSTSE	No	No	S	No	0	4	Not plastid, SignalP positive
Plastid	CAMPEP_0200768636	Y	0.53	24	16	FTSLGRRLQAKEKDATAESLQSLLL	24	16	FTSLGRRLQAKEKDATAESLQSLLL	No	No	No	S	0	10	Plastid, high confidence
Plastid	CAMPEP_0200768886	Y	0.765	20	11	LLGCVEVSAGKMKPKDDAVDLAGLL	20	11	LLGCVEVSAGKMKPKDDAVDLAGLL	No	No	No	G	0	-1	Plastid, low confidence
Plastid	CAMPEP_0200769294	Y	0.772	18	38	FALLAGVGQGRRTSNAEIDALNAFA	18	38	FALLAGVGQGRRTSNAEIDALNAFA	R	R	No	No	0	14	Plastid, high confidence
Plastid	CAMPEP_0200769860	N	0.359	NA	NA	NA	NA	NA	NA	NA	NA	NA	NA	NA	NA	Not plastid, SignalP negative
Plastid	CAMPEP_0200775004	N	0.149	NA	NA	NA	NA	NA	NA	NA	NA	NA	NA	NA	NA	Not plastid, SignalP negative
Plastid	CAMPEP_0200777896	N	0.176	NA	NA	NA	NA	NA	NA	NA	NA	NA	NA	NA	NA	Not plastid, SignalP negative
Plastid	CAMPEP_0200783002	Y	0.871	20	49	LAFLACTCGGWRVQRSPQDESQKPL	20	49	LAFLACTCGGWRVQRSPQDESQKPL	No	R	C	No	0	25	Plastid, high confidence
Plastid	CAMPEP_0200784026	Y	0.719	20	13	FFGCLGHAQNQESPRESLAEFLLAQ	18	25	VLFFGCLGHAQNQESPRESLAEFLL	No	No	C	No	-2	7	Plastid, low confidence
Plastid	CAMPEP_0200784142	Y	0.663	35	60	LGCLACAGHGKRVQTPGSKLQSALR	35	60	LGCLACAGHGKRVQTPGSKLQSALR	No	R	C	C	0	24	Plastid, high confidence
Plastid	CAMPEP_0200784238	N	0.34	NA	NA	NA	NA	NA	NA	NA	NA	NA	NA	NA	NA	Not plastid, SignalP negative
Plastid	CAMPEP_0200785254	N	0.275	NA	NA	NA	NA	NA	NA	NA	NA	NA	NA	NA	NA	Not plastid, SignalP negative
Plastid	CAMPEP_0200786614	Y	0.682	16	38	FASLLASAAAFAPAAKPAASTSALN	16	38	FASLLASAAAFAPAAKPAASTSALN	F	No	A	S	0	20	Plastid, high confidence
Plastid	CAMPEP_0200786854	Y	0.592	89	19	LAPAVVVAQAVVVLQSCCWNPVKSS	89	19	LAPAVVVAQAVVVLQSCCWNPVKSS	No	V	No	No	0	6	Plastid, high confidence
Plastid	CAMPEP_0200787592	Y	0.575	18	38	LASLACWGNGSREQKKIGGMQRSSS	18	38	LASLACWGNGSREQKKIGGMQRSSS	No	R	C	S	0	14	Plastid, high confidence
Plastid	CAMPEP_0200787642	Y	0.857	22	31	WLLSLGTASAFQPSSVNRHAVVRPS	22	31	WLLSLGTASAFQPSSVNRHAVVRPS	F	No	No	No	0	23	Plastid, high confidence
Plastid	CAMPEP_0200788130	Y	0.552	23	19	LTFHARRMQSFVANSDISSNEAKRL	23	19	LTFHARRMQSFVANSDISSNEAKRL	F	V	No	No	0	9	Plastid, high confidence
Plastid	CAMPEP_0200788860	N	0.168	NA	NA	NA	NA	NA	NA	NA	NA	NA	NA	NA	NA	Not plastid, SignalP negative
Plastid	CAMPEP_0200788870	N	0.23	NA	NA	NA	NA	NA	NA	NA	NA	NA	NA	NA	NA	Not plastid, SignalP negative
Plastid	CAMPEP_0200789020	N	0.117	NA	NA	NA	NA	NA	NA	NA	NA	NA	NA	NA	NA	Not plastid, SignalP negative
Plastid	CAMPEP_0200789296	N	0.256	NA	NA	NA	NA	NA	NA	NA	NA	NA	NA	NA	NA	Not plastid, SignalP negative
Plastid	CAMPEP_0200789686	N	0.362	NA	NA	NA	NA	NA	NA	NA	NA	NA	NA	NA	NA	Not plastid, SignalP negative
Plastid	CAMPEP_0200789836	N	0.274	NA	NA	NA	NA	NA	NA	NA	NA	NA	NA	NA	NA	Not plastid, SignalP negative
Plastid	CAMPEP_0200790186	N	0.13	NA	NA	NA	NA	NA	NA	NA	NA	NA	NA	NA	NA	Not plastid, SignalP negative
Plastid	CAMPEP_0200790508	Y	0.797	18	32	LACLPSAVRAHQNSLLAGEALPGSH	18	32	LACLPSAVRAHQNSLLAGEALPGSH	No	No	S	C	0	9	Plastid, high confidence
Plastid	CAMPEP_0200790832	N	0.128	NA	NA	NA	NA	NA	NA	NA	NA	NA	NA	NA	NA	Not plastid, SignalP negative
Plastid	CAMPEP_0200791812	N	0.115	NA	NA	NA	NA	NA	NA	NA	NA	NA	NA	NA	NA	Not plastid, SignalP negative
Plastid	CAMPEP_0200792524	Y	0.795	20	23	FMAVASTVTAFQQTAFKPSRISIVV	20	23	FMAVASTVTAFQQTAFKPSRISIVV	F	No	S	No	0	11	Plastid, high confidence
Plastid	CAMPEP_0200793194	N	0.113	NA	NA	NA	NA	NA	NA	NA	NA	NA	NA	NA	NA	Not plastid, SignalP negative
Plastid	CAMPEP_0200793618	Y	0.736	18	37	IALFAASASAFAPRFASPRSHATVL	18	37	IALFAASASAFAPRFASPRSHATVL	F	No	A	No	0	19	Plastid, high confidence
Plastid	CAMPEP_0200794312	Y	0.704	17	42	ISLLASLSHARRVHNSFQQPLSSAE	17	42	ISLLASLSHARRVHNSFQQPLSSAE	R	R	S	No	0	26	Plastid, high confidence
Plastid	CAMPEP_0200798734	N	0.21	NA	NA	NA	NA	NA	NA	NA	NA	NA	NA	NA	NA	Not plastid, SignalP negative
Plastid	CAMPEP_0200801576	Y	0.607	25	5	MSILYRIVFSAYISHASRIHQDIAR	25	5	MSILYRIVFSAYISHASRIHQDIAR	No	No	No	No	0	2	Not plastid, SignalP positive
Plastid	CAMPEP_0200801992	N	0.132	NA	NA	NA	NA	NA	NA	NA	NA	NA	NA	NA	NA	Not plastid, SignalP negative
Plastid	CAMPEP_0200803552	Y	0.81	24	38	VLCLIVTVKSFRVSVSSGRLASATK	24	38	VLCLIVTVKSFRVSVSSGRLASATK	F	R	No	C	0	24	Plastid, high confidence
Plastid	CAMPEP_0200804072	N	0.39	NA	NA	NA	NA	NA	NA	NA	NA	NA	NA	NA	NA	Not plastid, SignalP negative
Plastid	CAMPEP_0200804370	N	0.201	NA	NA	NA	NA	NA	NA	NA	NA	NA	NA	NA	NA	Not plastid, SignalP negative
Plastid	CAMPEP_0200805008	N	0.21	NA	NA	NA	NA	NA	NA	NA	NA	NA	NA	NA	NA	Not plastid, SignalP negative
Plastid	CAMPEP_0200806590	Y	0.719	18	73	FACLACAGYGRRVQNSAGQSQSSPM	18	73	FACLACAGYGRRVQNSAGQSQSSPM	R	R	C	C	0	36	Plastid, high confidence
Plastid	CAMPEP_0200806892	Y	0.749	22	25	LLLQSYSTTAFSFHPARVTSRRQRT	22	25	LLLQSYSTTAFSFHPARVTSRRQRT	F	No	No	No	0	20	Plastid, high confidence
Plastid	CAMPEP_0200806944	N	0.136	NA	NA	NA	NA	NA	NA	NA	NA	NA	NA	NA	NA	Not plastid, SignalP negative
Plastid	CAMPEP_0200807416	N	0.199	NA	NA	NA	NA	NA	NA	NA	NA	NA	NA	NA	NA	Not plastid, SignalP negative
Plastid	CAMPEP_0200807548	N	0.303	NA	NA	NA	NA	NA	NA	NA	NA	NA	NA	NA	NA	Not plastid, SignalP negative
Plastid	CAMPEP_0200807814	N	0.445	NA	NA	NA	NA	NA	NA	NA	NA	NA	NA	NA	NA	Not plastid, SignalP negative
Plastid	CAMPEP_0200807980	N	0.154	NA	NA	NA	NA	NA	NA	NA	NA	NA	NA	NA	NA	Not plastid, SignalP negative
Plastid	CAMPEP_0200809402	N	0.138	NA	NA	NA	NA	NA	NA	NA	NA	NA	NA	NA	NA	Not plastid, SignalP negative
Plastid	CAMPEP_0200811358	Y	0.716	24	14	FLAMVDSAKALLRTTLGDNVKILST	24	14	FLAMVDSAKALLRTTLGDNVKILST	No	No	No	No	0	3	Not plastid, SignalP positive
Plastid	CAMPEP_0200811392	Y	0.739	18	57	LACLAGASLGRRVQAPSSESAKSQA	18	57	LACLAGASLGRRVQAPSSESAKSQA	R	R	No	C	0	29	Plastid, high confidence
Plastid	CAMPEP_0200812036	Y	0.849	20	25	CCWCIELAQGLRPAPLESFTELLLA	20	25	CCWCIELAQGLRPAPLESFTELLLA	No	R	No	No	0	13	Plastid, high confidence
Plastid	CAMPEP_0200812568	Y	0.756	18	56	VACLTCASHARRMHTAAAFNPSSAG	18	56	VACLTCASHARRMHTAAAFNPSSAG	R	R	C	C	0	24	Plastid, high confidence
Plastid	CAMPEP_0200813494	Y	0.741	18	37	LACFAGYGCSRRTVDHDEHQKISKD	18	37	LACFAGYGCSRRTVDHDEHQKISKD	R	R	No	C	0	10	Plastid, high confidence
Plastid	CAMPEP_0200815716	N	0.169	NA	NA	NA	NA	NA	NA	NA	NA	NA	NA	NA	NA	Not plastid, SignalP negative
Plastid	CAMPEP_0200818510	N	0.272	NA	NA	NA	NA	NA	NA	NA	NA	NA	NA	NA	NA	Not plastid, SignalP negative
Plastid	CAMPEP_0200819434	Y	0.889	20	33	LACLPLSGHALGAPAQDDEVEDLAR	20	33	LACLPLSGHALGAPAQDDEVEDLAR	No	No	L	C	0	7	Plastid, high confidence
Plastid	CAMPEP_0200820576	Y	0.796	18	45	LFLIACLGQARRVHETSRQFEVDKA	18	45	LFLIACLGQARRVHETSRQFEVDKA	R	R	C	No	0	24	Plastid, high confidence
Plastid	CAMPEP_0200823352	N	0.431	NA	NA	NA	NA	NA	NA	NA	NA	NA	NA	NA	NA	Not plastid, SignalP negative
Plastid	CAMPEP_0200824810	Y	0.49	48	17	CSGYARRAQLQSVRDVPMHASAETA	48	17	CSGYARRAQLQSVRDVPMHASAETA	No	No	No	G	0	5	Plastid, high confidence
Plastid	CAMPEP_0200825412	Y	0.523	19	26	LICFFRGHYARRERRDRNFRDVIER	19	26	LICFFRGHYARRERRDRNFRDVIER	R	R	No	C	0	11	Plastid, high confidence
Plastid	CAMPEP_0200827104	N	0.28	NA	NA	NA	NA	NA	NA	NA	NA	NA	NA	NA	NA	Not plastid, SignalP negative
Plastid	CAMPEP_0200829430	N	0.134	NA	NA	NA	NA	NA	NA	NA	NA	NA	NA	NA	NA	Not plastid, SignalP negative
Plastid	CAMPEP_0200829558	N	0.227	NA	NA	NA	NA	NA	NA	NA	NA	NA	NA	NA	NA	Not plastid, SignalP negative
Plastid	CAMPEP_0200830358	N	0.19	NA	NA	NA	NA	NA	NA	NA	NA	NA	NA	NA	NA	Not plastid, SignalP negative
Plastid	CAMPEP_0200831630	N	0.16	NA	NA	NA	NA	NA	NA	NA	NA	NA	NA	NA	NA	Not plastid, SignalP negative
Plastid	CAMPEP_0200833172	N	0.233	NA	NA	NA	NA	NA	NA	NA	NA	NA	NA	NA	NA	Not plastid, SignalP negative
Plastid	CAMPEP_0200833686	Y	0.506	40	38	LLSLACFGYGRRFPISGKEIVAKPE	40	38	LLSLACFGYGRRFPISGKEIVAKPE	R	R	C	S	0	13	Plastid, high confidence
Plastid	CAMPEP_0200833806	N	0.205	NA	NA	NA	NA	NA	NA	NA	NA	NA	NA	NA	NA	Not plastid, SignalP negative
Plastid	CAMPEP_0200837520	Y	0.685	22	8	CVGHSRRVQQASLPTAAFMPSGSGA	20	9	LLCVGHSRRVQQASLPTAAFMPSGS	No	No	No	C	-2	-2	Plastid, low confidence
Plastid	CAMPEP_0200837670	N	0.129	NA	NA	NA	NA	NA	NA	NA	NA	NA	NA	NA	NA	Not plastid, SignalP negative
Plastid	CAMPEP_0200838110	N	0.172	NA	NA	NA	NA	NA	NA	NA	NA	NA	NA	NA	NA	Not plastid, SignalP negative
Plastid	CAMPEP_0200838652	N	0.301	NA	NA	NA	NA	NA	NA	NA	NA	NA	NA	NA	NA	Not plastid, SignalP negative
Plastid	CAMPEP_0200840148	Y	0.832	24	17	VLCAFGRRTALRIQMGTGNTFGKIF	24	17	VLCAFGRRTALRIQMGTGNTFGKIF	No	R	No	C	0	9	Plastid, high confidence
Plastid	CAMPEP_0200842728	N	0.274	NA	NA	NA	NA	NA	NA	NA	NA	NA	NA	NA	NA	Not plastid, SignalP negative
Plastid	CAMPEP_0200845812	N	0.452	NA	NA	NA	NA	NA	NA	NA	NA	NA	NA	NA	NA	Not plastid, SignalP negative
Plastid	CAMPEP_0200846758	N	0.195	NA	NA	NA	NA	NA	NA	NA	NA	NA	NA	NA	NA	Not plastid, SignalP negative
Plastid	CAMPEP_0200847510	N	0.317	NA	NA	NA	NA	NA	NA	NA	NA	NA	NA	NA	NA	Not plastid, SignalP negative
Plastid	CAMPEP_0200848314	N	0.284	NA	NA	NA	NA	NA	NA	NA	NA	NA	NA	NA	NA	Not plastid, SignalP negative
Plastid	CAMPEP_0200848358	N	0.343	NA	NA	NA	NA	NA	NA	NA	NA	NA	NA	NA	NA	Not plastid, SignalP negative
Plastid	CAMPEP_0200849026	N	0.201	NA	NA	NA	NA	NA	NA	NA	NA	NA	NA	NA	NA	Not plastid, SignalP negative
Plastid	CAMPEP_0200849484	Y	0.718	31	52	LACLVGSGYGRRHQTRIGQQDQEES	31	52	LACLVGSGYGRRHQTRIGQQDQEES	R	R	No	C	0	22	Plastid, high confidence
Plastid	CAMPEP_0200851494	Y	0.892	19	40	LLALAGLASAFVPPTTNFRSANRWT	19	40	LLALAGLASAFVPPTTNFRSANRWT	F	V	No	No	0	20	Plastid, high confidence
Plastid	CAMPEP_0200853940	Y	0.578	38	3	VGNVFQQALPQPVQAFGPALVPHLS	38	3	VGNVFQQALPQPVQAFGPALVPHLS	No	No	No	No	0	7	Not plastid, SignalP positive
Plastid	CAMPEP_0200854032	Y	0.733	18	39	LAAVVASASAFAPATKSVRSVSALN	18	39	LAAVVASASAFAPATKSVRSVSALN	F	No	A	No	0	20	Plastid, high confidence
Plastid	CAMPEP_0200855032	N	0.234	NA	NA	NA	NA	NA	NA	NA	NA	NA	NA	NA	NA	Not plastid, SignalP negative
Plastid	CAMPEP_0200856212	N	0.142	NA	NA	NA	NA	NA	NA	NA	NA	NA	NA	NA	NA	Not plastid, SignalP negative
Plastid	CAMPEP_0200856572	N	0.136	NA	NA	NA	NA	NA	NA	NA	NA	NA	NA	NA	NA	Not plastid, SignalP negative
Plastid	CAMPEP_0200859590	N	0.171	NA	NA	NA	NA	NA	NA	NA	NA	NA	NA	NA	NA	Not plastid, SignalP negative
Plastid	CAMPEP_0200860318	N	0.407	NA	NA	NA	NA	NA	NA	NA	NA	NA	NA	NA	NA	Not plastid, SignalP negative
Plastid	CAMPEP_0200861174	N	0.172	NA	NA	NA	NA	NA	NA	NA	NA	NA	NA	NA	NA	Not plastid, SignalP negative
Plastid	CAMPEP_0200861550	Y	0.909	20	66	LACLACAVHGRRVQTLQSQSFTPAT	20	66	LACLACAVHGRRVQTLQSQSFTPAT	R	R	C	C	0	25	Plastid, high confidence
Plastid	CAMPEP_0200861894	Y	0.915	27	38	LATCLGASHGWTSRVAVGSSRRAVV	27	38	LATCLGASHGWTSRVAVGSSRRAVV	No	No	No	No	0	15	Not plastid, SignalP positive
Plastid	CAMPEP_0200862180	Y	0.723	18	57	FACLACVGFGRRVQVSTDEEKGFNS	18	57	FACLACVGFGRRVQVSTDEEKGFNS	R	R	C	C	0	23	Plastid, high confidence
Plastid	CAMPEP_0200862188	N	0.318	NA	NA	NA	NA	NA	NA	NA	NA	NA	NA	NA	NA	Not plastid, SignalP negative
Plastid	CAMPEP_0200862194	N	0.249	NA	NA	NA	NA	NA	NA	NA	NA	NA	NA	NA	NA	Not plastid, SignalP negative
Plastid	CAMPEP_0200862212	N	0.164	NA	NA	NA	NA	NA	NA	NA	NA	NA	NA	NA	NA	Not plastid, SignalP negative
Plastid	CAMPEP_0200862316	N	0.154	NA	NA	NA	NA	NA	NA	NA	NA	NA	NA	NA	NA	Not plastid, SignalP negative
Plastid	CAMPEP_0200862344	N	0.198	NA	NA	NA	NA	NA	NA	NA	NA	NA	NA	NA	NA	Not plastid, SignalP negative
Plastid	CAMPEP_0200862586	N	0.231	NA	NA	NA	NA	NA	NA	NA	NA	NA	NA	NA	NA	Not plastid, SignalP negative
Plastid	CAMPEP_0200863938	Y	0.684	29	-13	TIPKMPGVLQDQFPSVHNSMAFWCC	29	-13	TIPKMPGVLQDQFPSVHNSMAFWCC	No	No	No	No	0	-5	Not plastid, SignalP positive
Plastid	CAMPEP_0200865360	N	0.119	NA	NA	NA	NA	NA	NA	NA	NA	NA	NA	NA	NA	Not plastid, SignalP negative
Plastid	CAMPEP_0200865558	N	0.168	NA	NA	NA	NA	NA	NA	NA	NA	NA	NA	NA	NA	Not plastid, SignalP negative
Plastid	CAMPEP_0200865650	Y	0.847	18	59	LAALACSVCARRVQMTGGRSQGDWI	18	59	LAALACSVCARRVQMTGGRSQGDWI	R	R	C	No	0	29	Plastid, high confidence
Plastid	CAMPEP_0200865652	Y	0.846	17	14	PLVFLACVDAVAVQPKEVDLAAMLL	18	15	LVFLACVDAVAVQPKEVDLAAMLLS	No	V	C	No	1	-4	Plastid, low confidence
Plastid	CAMPEP_0200865728	N	0.127	NA	NA	NA	NA	NA	NA	NA	NA	NA	NA	NA	NA	Not plastid, SignalP negative
Plastid	CAMPEP_0200865752	Y	0.779	27	56	LVCLACFSQGRRVQMTSAFKPASHG	27	56	LVCLACFSQGRRVQMTSAFKPASHG	R	R	C	C	0	25	Plastid, high confidence
Plastid	CAMPEP_0200866062	Y	0.764	18	33	LICLAFFGFGEDVGRDAAEAQDVLS	18	33	LICLAFFGFGEDVGRDAAEAQDVLS	No	No	No	C	0	11	Plastid, high confidence
Plastid	CAMPEP_0200866222	Y	0.735	18	38	FASLASVGQGRRTANAEIQESDVLN	18	38	FASLASVGQGRRTANAEIQESDVLN	R	R	S	S	0	15	Plastid, high confidence
Plastid	CAMPEP_0200866248	N	0.151	NA	NA	NA	NA	NA	NA	NA	NA	NA	NA	NA	NA	Not plastid, SignalP negative
Plastid	CAMPEP_0200866510	Y	0.768	25	38	LACFAGSSFGREQKNAPTKALRSML	25	38	LACFAGSSFGREQKNAPTKALRSML	R	No	No	C	0	11	Plastid, high confidence
Plastid	CAMPEP_0200867086	N	0.389	NA	NA	NA	NA	NA	NA	NA	NA	NA	NA	NA	NA	Not plastid, SignalP negative
Plastid	CAMPEP_0200868306	N	0.256	NA	NA	NA	NA	NA	NA	NA	NA	NA	NA	NA	NA	Not plastid, SignalP negative
Plastid	CAMPEP_0200868726	Y	0.837	18	29	LTCLLGSSIGQSQEMAAENTLRSLL	18	29	LTCLLGSSIGQSQEMAAENTLRSLL	No	No	No	C	0	9	Plastid, high confidence
Plastid	CAMPEP_0200868732	N	0.22	NA	NA	NA	NA	NA	NA	NA	NA	NA	NA	NA	NA	Not plastid, SignalP negative
Plastid	CAMPEP_0200868964	N	0.318	NA	NA	NA	NA	NA	NA	NA	NA	NA	NA	NA	NA	Not plastid, SignalP negative
Plastid	CAMPEP_0200869586	Y	0.721	36	53	SACLAGAGHGRPVRSPAQQLQIDAL	36	53	SACLAGAGHGRPVRSPAQQLQIDAL	R	No	No	C	0	21	Plastid, high confidence
Plastid	CAMPEP_0200869856	N	0.26	NA	NA	NA	NA	NA	NA	NA	NA	NA	NA	NA	NA	Not plastid, SignalP negative

## Sheet: Sheet3
Set	Seq ID	SignalP	SignalP D score	SignalP cleavage position	SignalP 25aa cleavage score	SignalP 25aa sequence	ASAFind cleavage position	ASAFind 25aa cleavage score	ASAFind 25aa sequence	ASAFind cleavage has [RF] at 10 position	ASAFind cleavage has [RV] at 11 position	ASAFind cleavage has [CALS] at 2 position	ASAFind Prediction
Non-plastid	CAMPEP_0188844962	N	0.000749000	NA	NA	NA	NA	NA	NA	NA	NA	NA	Not plastid, SignalP negative
Non-plastid	CAMPEP_0188846398	N	0.001038000	NA	NA	NA	NA	NA	NA	NA	NA	NA	Not plastid, SignalP negative
Non-plastid	CAMPEP_0188846872	N	0.000805000	NA	NA	NA	NA	NA	NA	NA	NA	NA	Not plastid, SignalP negative
Non-plastid	CAMPEP_0188847180	N	0.000752000	NA	NA	NA	NA	NA	NA	NA	NA	NA	Not plastid, SignalP negative
Non-plastid	CAMPEP_0188847236	N	0.005712000	NA	NA	NA	NA	NA	NA	NA	NA	NA	Not plastid, SignalP negative
Non-plastid	CAMPEP_0188847414	N	0.001540000	NA	NA	NA	NA	NA	NA	NA	NA	NA	Not plastid, SignalP negative
Non-plastid	CAMPEP_0188847460	N	0.000190000	NA	NA	NA	NA	NA	NA	NA	NA	NA	Not plastid, SignalP negative
Non-plastid	CAMPEP_0188847794	N	0.006944000	NA	NA	NA	NA	NA	NA	NA	NA	NA	Not plastid, SignalP negative
Non-plastid	CAMPEP_0188849850	N	0.000470000	NA	NA	NA	NA	NA	NA	NA	NA	NA	Not plastid, SignalP negative
Non-plastid	CAMPEP_0188850100	N	0.002649000	NA	NA	NA	NA	NA	NA	NA	NA	NA	Not plastid, SignalP negative
Non-plastid	CAMPEP_0188850648	N	0.003093000	NA	NA	NA	NA	NA	NA	NA	NA	NA	Not plastid, SignalP negative
Non-plastid	CAMPEP_0188850736	N	0.002258000	NA	NA	NA	NA	NA	NA	NA	NA	NA	Not plastid, SignalP negative
Non-plastid	CAMPEP_0188851232	N	0.013870000	NA	NA	NA	NA	NA	NA	NA	NA	NA	Not plastid, SignalP negative
Non-plastid	CAMPEP_0188852394	N	0.007899000	NA	NA	NA	NA	NA	NA	NA	NA	NA	Not plastid, SignalP negative
Non-plastid	CAMPEP_0188852732	N	0.058740000	NA	NA	NA	NA	NA	NA	NA	NA	NA	Not plastid, SignalP negative
Non-plastid	CAMPEP_0188853056	N	0.040966000	NA	NA	NA	NA	NA	NA	NA	NA	NA	Not plastid, SignalP negative
Non-plastid	CAMPEP_0188853174	Y	0.924607000	16	-5.949000000	TFALLWCLAAGNRIQYLSLYPDKFQ	17	23.297000000	FALLWCLAAGNRIQYLSLYPDKFQS	No	R	L	Plastid, low confidence
Non-plastid	CAMPEP_0188854354	N	0.004612000	NA	NA	NA	NA	NA	NA	NA	NA	NA	Not plastid, SignalP negative
Non-plastid	CAMPEP_0188854952	N	0.001041000	NA	NA	NA	NA	NA	NA	NA	NA	NA	Not plastid, SignalP negative
Non-plastid	CAMPEP_0188855066	N	0.000597000	NA	NA	NA	NA	NA	NA	NA	NA	NA	Not plastid, SignalP negative
Non-plastid	CAMPEP_0188855314	N	0.021478000	NA	NA	NA	NA	NA	NA	NA	NA	NA	Not plastid, SignalP negative
Non-plastid	CAMPEP_0188855392	N	0.001797000	NA	NA	NA	NA	NA	NA	NA	NA	NA	Not plastid, SignalP negative
Non-plastid	CAMPEP_0188856448	N	0.000834000	NA	NA	NA	NA	NA	NA	NA	NA	NA	Not plastid, SignalP negative
Non-plastid	CAMPEP_0188856480	N	0.008005000	NA	NA	NA	NA	NA	NA	NA	NA	NA	Not plastid, SignalP negative
Non-plastid	CAMPEP_0188858394	N	0.001292000	NA	NA	NA	NA	NA	NA	NA	NA	NA	Not plastid, SignalP negative
Non-plastid	CAMPEP_0188859066	N	0.000802000	NA	NA	NA	NA	NA	NA	NA	NA	NA	Not plastid, SignalP negative
Non-plastid	CAMPEP_0188860216	N	0.002014000	NA	NA	NA	NA	NA	NA	NA	NA	NA	Not plastid, SignalP negative
Non-plastid	CAMPEP_0188860220	N	0.023156000	NA	NA	NA	NA	NA	NA	NA	NA	NA	Not plastid, SignalP negative
Non-plastid	CAMPEP_0188862208	N	0.001485000	NA	NA	NA	NA	NA	NA	NA	NA	NA	Not plastid, SignalP negative
Non-plastid	CAMPEP_0188864452	N	0.000626000	NA	NA	NA	NA	NA	NA	NA	NA	NA	Not plastid, SignalP negative
Non-plastid	CAMPEP_0188865558	N	0.001850000	NA	NA	NA	NA	NA	NA	NA	NA	NA	Not plastid, SignalP negative
Non-plastid	CAMPEP_0188866038	N	0.000876000	NA	NA	NA	NA	NA	NA	NA	NA	NA	Not plastid, SignalP negative
Non-plastid	CAMPEP_0188867782	N	0.000428000	NA	NA	NA	NA	NA	NA	NA	NA	NA	Not plastid, SignalP negative
Non-plastid	CAMPEP_0188869554	N	0.009357000	NA	NA	NA	NA	NA	NA	NA	NA	NA	Not plastid, SignalP negative
Non-plastid	CAMPEP_0188869894	N	0.001550000	NA	NA	NA	NA	NA	NA	NA	NA	NA	Not plastid, SignalP negative
Non-plastid	CAMPEP_0188870552	N	0.002450000	NA	NA	NA	NA	NA	NA	NA	NA	NA	Not plastid, SignalP negative
Non-plastid	CAMPEP_0188871292	N	0.000469000	NA	NA	NA	NA	NA	NA	NA	NA	NA	Not plastid, SignalP negative
Non-plastid	CAMPEP_0188871906	N	0.006414000	NA	NA	NA	NA	NA	NA	NA	NA	NA	Not plastid, SignalP negative
Non-plastid	CAMPEP_0188872844	N	0.000787000	NA	NA	NA	NA	NA	NA	NA	NA	NA	Not plastid, SignalP negative
Non-plastid	CAMPEP_0188872904	N	0.018887000	NA	NA	NA	NA	NA	NA	NA	NA	NA	Not plastid, SignalP negative
Non-plastid	CAMPEP_0188873226	N	0.000285000	NA	NA	NA	NA	NA	NA	NA	NA	NA	Not plastid, SignalP negative
Non-plastid	CAMPEP_0188873800	N	0.001358000	NA	NA	NA	NA	NA	NA	NA	NA	NA	Not plastid, SignalP negative
Non-plastid	CAMPEP_0188875028	N	0.000961000	NA	NA	NA	NA	NA	NA	NA	NA	NA	Not plastid, SignalP negative
Non-plastid	CAMPEP_0188875932	Y	0.528865000	16	-4.052000000	VAVAFLVGIGGLEDKLCHLRTVAQA	17	2.881000000	AVAFLVGIGGLEDKLCHLRTVAQAL	No	No	A	Plastid, low confidence
Non-plastid	CAMPEP_0188876710	N	0.005369000	NA	NA	NA	NA	NA	NA	NA	NA	NA	Not plastid, SignalP negative
Non-plastid	CAMPEP_0188878580	N	0.046254000	NA	NA	NA	NA	NA	NA	NA	NA	NA	Not plastid, SignalP negative
Non-plastid	CAMPEP_0188880766	N	0.009123000	NA	NA	NA	NA	NA	NA	NA	NA	NA	Not plastid, SignalP negative
Non-plastid	CAMPEP_0188881112	N	0.000867000	NA	NA	NA	NA	NA	NA	NA	NA	NA	Not plastid, SignalP negative
Non-plastid	CAMPEP_0188882076	N	0.002642000	NA	NA	NA	NA	NA	NA	NA	NA	NA	Not plastid, SignalP negative
Non-plastid	CAMPEP_0188882874	N	0.001016000	NA	NA	NA	NA	NA	NA	NA	NA	NA	Not plastid, SignalP negative
Non-plastid	CAMPEP_0188883372	N	0.003624000	NA	NA	NA	NA	NA	NA	NA	NA	NA	Not plastid, SignalP negative
Non-plastid	CAMPEP_0188884882	N	0.000912000	NA	NA	NA	NA	NA	NA	NA	NA	NA	Not plastid, SignalP negative
Non-plastid	CAMPEP_0188885378	N	0.000836000	NA	NA	NA	NA	NA	NA	NA	NA	NA	Not plastid, SignalP negative
Non-plastid	CAMPEP_0188886774	N	0.000594000	NA	NA	NA	NA	NA	NA	NA	NA	NA	Not plastid, SignalP negative
Non-plastid	CAMPEP_0188887748	N	0.000925000	NA	NA	NA	NA	NA	NA	NA	NA	NA	Not plastid, SignalP negative
Non-plastid	CAMPEP_0188889678	N	0.000752000	NA	NA	NA	NA	NA	NA	NA	NA	NA	Not plastid, SignalP negative
Non-plastid	CAMPEP_0188890010	N	0.000945000	NA	NA	NA	NA	NA	NA	NA	NA	NA	Not plastid, SignalP negative
Non-plastid	CAMPEP_0188890512	N	0.012497000	NA	NA	NA	NA	NA	NA	NA	NA	NA	Not plastid, SignalP negative
Non-plastid	CAMPEP_0188890524	N	0.000464000	NA	NA	NA	NA	NA	NA	NA	NA	NA	Not plastid, SignalP negative
Non-plastid	CAMPEP_0188890970	N	0.001373000	NA	NA	NA	NA	NA	NA	NA	NA	NA	Not plastid, SignalP negative
Non-plastid	CAMPEP_0188891126	N	0.001882000	NA	NA	NA	NA	NA	NA	NA	NA	NA	Not plastid, SignalP negative
Non-plastid	CAMPEP_0188891426	N	0.005551000	NA	NA	NA	NA	NA	NA	NA	NA	NA	Not plastid, SignalP negative
Non-plastid	CAMPEP_0188891652	N	0.003776000	NA	NA	NA	NA	NA	NA	NA	NA	NA	Not plastid, SignalP negative
Non-plastid	CAMPEP_0188895132	N	0.006901000	NA	NA	NA	NA	NA	NA	NA	NA	NA	Not plastid, SignalP negative
Non-plastid	CAMPEP_0188896010	N	0.001863000	NA	NA	NA	NA	NA	NA	NA	NA	NA	Not plastid, SignalP negative
Non-plastid	CAMPEP_0188896530	N	0.014833000	NA	NA	NA	NA	NA	NA	NA	NA	NA	Not plastid, SignalP negative
Non-plastid	CAMPEP_0188896536	N	0.000212000	NA	NA	NA	NA	NA	NA	NA	NA	NA	Not plastid, SignalP negative
Non-plastid	CAMPEP_0188896558	N	0.017759000	NA	NA	NA	NA	NA	NA	NA	NA	NA	Not plastid, SignalP negative
Non-plastid	CAMPEP_0188897014	N	0.000799000	NA	NA	NA	NA	NA	NA	NA	NA	NA	Not plastid, SignalP negative
Non-plastid	CAMPEP_0188897206	N	0.001256000	NA	NA	NA	NA	NA	NA	NA	NA	NA	Not plastid, SignalP negative
Non-plastid	CAMPEP_0188897332	N	0.004771000	NA	NA	NA	NA	NA	NA	NA	NA	NA	Not plastid, SignalP negative
Non-plastid	CAMPEP_0188898298	N	0.000617000	NA	NA	NA	NA	NA	NA	NA	NA	NA	Not plastid, SignalP negative
Non-plastid	CAMPEP_0188899202	N	0.007663000	NA	NA	NA	NA	NA	NA	NA	NA	NA	Not plastid, SignalP negative
Non-plastid	CAMPEP_0188899244	N	0.025145000	NA	NA	NA	NA	NA	NA	NA	NA	NA	Not plastid, SignalP negative
Non-plastid	CAMPEP_0188899252	N	0.000393000	NA	NA	NA	NA	NA	NA	NA	NA	NA	Not plastid, SignalP negative
Non-plastid	CAMPEP_0188899352	N	0.004779000	NA	NA	NA	NA	NA	NA	NA	NA	NA	Not plastid, SignalP negative
Non-plastid	CAMPEP_0188900194	N	0.000831000	NA	NA	NA	NA	NA	NA	NA	NA	NA	Not plastid, SignalP negative
Non-plastid	CAMPEP_0188901026	Y	0.935063000	29	-7.993000000	IVLAVAVQSHAKDLVTQNAFPDNLV	30	12.288000000	VLAVAVQSHAKDLVTQNAFPDNLVQ	No	No	A	Plastid, low confidence
Non-plastid	CAMPEP_0188901526	N	0.000684000	NA	NA	NA	NA	NA	NA	NA	NA	NA	Not plastid, SignalP negative
Non-plastid	CAMPEP_0188901998	N	0.049430000	NA	NA	NA	NA	NA	NA	NA	NA	NA	Not plastid, SignalP negative
Non-plastid	CAMPEP_0188903856	N	0.000376000	NA	NA	NA	NA	NA	NA	NA	NA	NA	Not plastid, SignalP negative
Non-plastid	CAMPEP_0188904130	N	0.000793000	NA	NA	NA	NA	NA	NA	NA	NA	NA	Not plastid, SignalP negative
Non-plastid	CAMPEP_0188904874	N	0.003294000	NA	NA	NA	NA	NA	NA	NA	NA	NA	Not plastid, SignalP negative
Non-plastid	CAMPEP_0188906036	N	0.000483000	NA	NA	NA	NA	NA	NA	NA	NA	NA	Not plastid, SignalP negative
Non-plastid	CAMPEP_0188906146	N	0.003063000	NA	NA	NA	NA	NA	NA	NA	NA	NA	Not plastid, SignalP negative
Non-plastid	CAMPEP_0188906218	N	0.000911000	NA	NA	NA	NA	NA	NA	NA	NA	NA	Not plastid, SignalP negative
Non-plastid	CAMPEP_0188906998	N	0.001900000	NA	NA	NA	NA	NA	NA	NA	NA	NA	Not plastid, SignalP negative
Non-plastid	CAMPEP_0188907288	N	0.053757000	NA	NA	NA	NA	NA	NA	NA	NA	NA	Not plastid, SignalP negative
Non-plastid	CAMPEP_0188907422	N	0.001077000	NA	NA	NA	NA	NA	NA	NA	NA	NA	Not plastid, SignalP negative
Non-plastid	CAMPEP_0188908966	Y	0.459608000	NA	NA	NA	NA	NA	NA	NA	NA	NA	No prediction, sequence too short
Non-plastid	CAMPEP_0188909062	N	0.003911000	NA	NA	NA	NA	NA	NA	NA	NA	NA	Not plastid, SignalP negative
Non-plastid	CAMPEP_0188909360	N	0.001239000	NA	NA	NA	NA	NA	NA	NA	NA	NA	Not plastid, SignalP negative
Non-plastid	CAMPEP_0188909930	N	0.000768000	NA	NA	NA	NA	NA	NA	NA	NA	NA	Not plastid, SignalP negative
Non-plastid	CAMPEP_0188910048	N	0.000221000	NA	NA	NA	NA	NA	NA	NA	NA	NA	Not plastid, SignalP negative
Non-plastid	CAMPEP_0188910224	Y	0.418027000	NA	NA	NA	NA	NA	NA	NA	NA	NA	No prediction, sequence too short
Non-plastid	CAMPEP_0188910288	Y	0.959564000	23	-9.501000000	FLFASDRLALTLKSMDDATKAQTIQ	22	5.837000000	SFLFASDRLALTLKSMDDATKAQTI	No	No	L	Plastid, low confidence
Non-plastid	CAMPEP_0188911398	N	0.000523000	NA	NA	NA	NA	NA	NA	NA	NA	NA	Not plastid, SignalP negative
Non-plastid	CAMPEP_0188911830	N	0.003417000	NA	NA	NA	NA	NA	NA	NA	NA	NA	Not plastid, SignalP negative
Non-plastid	CAMPEP_0188912650	N	0.024490000	NA	NA	NA	NA	NA	NA	NA	NA	NA	Not plastid, SignalP negative
Non-plastid	CAMPEP_0188913554	N	0.009026000	NA	NA	NA	NA	NA	NA	NA	NA	NA	Not plastid, SignalP negative
Non-plastid	CAMPEP_0188914580	N	0.001220000	NA	NA	NA	NA	NA	NA	NA	NA	NA	Not plastid, SignalP negative
Non-plastid	CAMPEP_0188914582	N	0.000730000	NA	NA	NA	NA	NA	NA	NA	NA	NA	Not plastid, SignalP negative
Non-plastid	CAMPEP_0188914838	N	0.002357000	NA	NA	NA	NA	NA	NA	NA	NA	NA	Not plastid, SignalP negative
Non-plastid	CAMPEP_0188914988	N	0.011141000	NA	NA	NA	NA	NA	NA	NA	NA	NA	Not plastid, SignalP negative
Non-plastid	CAMPEP_0188916072	N	0.043484000	NA	NA	NA	NA	NA	NA	NA	NA	NA	Not plastid, SignalP negative
Non-plastid	CAMPEP_0188916776	N	0.000614000	NA	NA	NA	NA	NA	NA	NA	NA	NA	Not plastid, SignalP negative
Non-plastid	CAMPEP_0188916818	N	0.000535000	NA	NA	NA	NA	NA	NA	NA	NA	NA	Not plastid, SignalP negative
Non-plastid	CAMPEP_0188917876	N	0.001260000	NA	NA	NA	NA	NA	NA	NA	NA	NA	Not plastid, SignalP negative
Non-plastid	CAMPEP_0188917974	N	0.001182000	NA	NA	NA	NA	NA	NA	NA	NA	NA	Not plastid, SignalP negative
Non-plastid	CAMPEP_0188918232	N	0.001610000	NA	NA	NA	NA	NA	NA	NA	NA	NA	Not plastid, SignalP negative
Non-plastid	CAMPEP_0188918628	N	0.008330000	NA	NA	NA	NA	NA	NA	NA	NA	NA	Not plastid, SignalP negative
Non-plastid	CAMPEP_0188919172	N	0.057082000	NA	NA	NA	NA	NA	NA	NA	NA	NA	Not plastid, SignalP negative
Non-plastid	CAMPEP_0188919266	N	0.003903000	NA	NA	NA	NA	NA	NA	NA	NA	NA	Not plastid, SignalP negative
Non-plastid	CAMPEP_0188919316	N	0.000984000	NA	NA	NA	NA	NA	NA	NA	NA	NA	Not plastid, SignalP negative
Non-plastid	CAMPEP_0188920008	N	0.004065000	NA	NA	NA	NA	NA	NA	NA	NA	NA	Not plastid, SignalP negative
Non-plastid	CAMPEP_0188920598	N	0.001470000	NA	NA	NA	NA	NA	NA	NA	NA	NA	Not plastid, SignalP negative
Non-plastid	CAMPEP_0188921784	N	0.016844000	NA	NA	NA	NA	NA	NA	NA	NA	NA	Not plastid, SignalP negative
Non-plastid	CAMPEP_0188921860	N	0.000424000	NA	NA	NA	NA	NA	NA	NA	NA	NA	Not plastid, SignalP negative
Non-plastid	CAMPEP_0188922110	N	0.007813000	NA	NA	NA	NA	NA	NA	NA	NA	NA	Not plastid, SignalP negative
Non-plastid	CAMPEP_0188922374	N	0.018306000	NA	NA	NA	NA	NA	NA	NA	NA	NA	Not plastid, SignalP negative
Non-plastid	CAMPEP_0188922844	N	0.001807000	NA	NA	NA	NA	NA	NA	NA	NA	NA	Not plastid, SignalP negative
Non-plastid	CAMPEP_0188924268	N	0.001400000	NA	NA	NA	NA	NA	NA	NA	NA	NA	Not plastid, SignalP negative
Non-plastid	CAMPEP_0188924286	N	0.000896000	NA	NA	NA	NA	NA	NA	NA	NA	NA	Not plastid, SignalP negative
Non-plastid	CAMPEP_0188924720	N	0.001679000	NA	NA	NA	NA	NA	NA	NA	NA	NA	Not plastid, SignalP negative
Non-plastid	CAMPEP_0188925160	N	0.004304000	NA	NA	NA	NA	NA	NA	NA	NA	NA	Not plastid, SignalP negative
Non-plastid	CAMPEP_0188926498	N	0.001013000	NA	NA	NA	NA	NA	NA	NA	NA	NA	Not plastid, SignalP negative
Non-plastid	CAMPEP_0188927332	N	0.143544000	NA	NA	NA	NA	NA	NA	NA	NA	NA	Not plastid, SignalP negative
Non-plastid	CAMPEP_0188927412	N	0.001645000	NA	NA	NA	NA	NA	NA	NA	NA	NA	Not plastid, SignalP negative
Non-plastid	CAMPEP_0188928384	N	0.000850000	NA	NA	NA	NA	NA	NA	NA	NA	NA	Not plastid, SignalP negative
Non-plastid	CAMPEP_0188928576	N	0.002254000	NA	NA	NA	NA	NA	NA	NA	NA	NA	Not plastid, SignalP negative
Non-plastid	CAMPEP_0188932596	N	0.000466000	NA	NA	NA	NA	NA	NA	NA	NA	NA	Not plastid, SignalP negative
Non-plastid	CAMPEP_0188932702	N	0.000720000	NA	NA	NA	NA	NA	NA	NA	NA	NA	Not plastid, SignalP negative
Non-plastid	CAMPEP_0188933268	N	0.000620000	NA	NA	NA	NA	NA	NA	NA	NA	NA	Not plastid, SignalP negative
Non-plastid	CAMPEP_0188933550	N	0.001260000	NA	NA	NA	NA	NA	NA	NA	NA	NA	Not plastid, SignalP negative
Non-plastid	CAMPEP_0188933760	N	0.002104000	NA	NA	NA	NA	NA	NA	NA	NA	NA	Not plastid, SignalP negative
Non-plastid	CAMPEP_0188935152	N	0.003027000	NA	NA	NA	NA	NA	NA	NA	NA	NA	Not plastid, SignalP negative
Non-plastid	CAMPEP_0188938420	N	0.008102000	NA	NA	NA	NA	NA	NA	NA	NA	NA	Not plastid, SignalP negative
Non-plastid	CAMPEP_0188939536	N	0.011532000	NA	NA	NA	NA	NA	NA	NA	NA	NA	Not plastid, SignalP negative
Non-plastid	CAMPEP_0188940602	Y	0.366795000	NA	NA	NA	NA	NA	NA	NA	NA	NA	No prediction, sequence too short
Non-plastid	CAMPEP_0188941264	N	0.002559000	NA	NA	NA	NA	NA	NA	NA	NA	NA	Not plastid, SignalP negative
Non-plastid	CAMPEP_0188941506	N	0.010406000	NA	NA	NA	NA	NA	NA	NA	NA	NA	Not plastid, SignalP negative
Non-plastid	CAMPEP_0188941534	N	0.000592000	NA	NA	NA	NA	NA	NA	NA	NA	NA	Not plastid, SignalP negative
Non-plastid	CAMPEP_0188942834	N	0.019739000	NA	NA	NA	NA	NA	NA	NA	NA	NA	Not plastid, SignalP negative
Non-plastid	CAMPEP_0188943182	N	0.002624000	NA	NA	NA	NA	NA	NA	NA	NA	NA	Not plastid, SignalP negative
Non-plastid	CAMPEP_0188943560	N	0.006694000	NA	NA	NA	NA	NA	NA	NA	NA	NA	Not plastid, SignalP negative
Non-plastid	CAMPEP_0188946000	N	0.003552000	NA	NA	NA	NA	NA	NA	NA	NA	NA	Not plastid, SignalP negative
Non-plastid	CAMPEP_0188946082	N	0.008974000	NA	NA	NA	NA	NA	NA	NA	NA	NA	Not plastid, SignalP negative
Non-plastid	CAMPEP_0188947482	N	0.000604000	NA	NA	NA	NA	NA	NA	NA	NA	NA	Not plastid, SignalP negative
Non-plastid	CAMPEP_0188947824	N	0.002774000	NA	NA	NA	NA	NA	NA	NA	NA	NA	Not plastid, SignalP negative
Non-plastid	CAMPEP_0188949102	N	0.045634000	NA	NA	NA	NA	NA	NA	NA	NA	NA	Not plastid, SignalP negative
Non-plastid	CAMPEP_0188949956	N	0.003218000	NA	NA	NA	NA	NA	NA	NA	NA	NA	Not plastid, SignalP negative
Non-plastid	CAMPEP_0188952008	N	0.175469000	NA	NA	NA	NA	NA	NA	NA	NA	NA	Not plastid, SignalP negative
Non-plastid	CAMPEP_0188953300	N	0.012114000	NA	NA	NA	NA	NA	NA	NA	NA	NA	Not plastid, SignalP negative
Non-plastid	CAMPEP_0188954056	N	0.001833000	NA	NA	NA	NA	NA	NA	NA	NA	NA	Not plastid, SignalP negative
Non-plastid	CAMPEP_0188957996	N	0.000685000	NA	NA	NA	NA	NA	NA	NA	NA	NA	Not plastid, SignalP negative
Non-plastid	CAMPEP_0188965706	N	0.000944000	NA	NA	NA	NA	NA	NA	NA	NA	NA	Not plastid, SignalP negative
Non-plastid	CAMPEP_0188966932	N	0.001106000	NA	NA	NA	NA	NA	NA	NA	NA	NA	Not plastid, SignalP negative
Non-plastid	CAMPEP_0188968932	N	0.001637000	NA	NA	NA	NA	NA	NA	NA	NA	NA	Not plastid, SignalP negative
Non-plastid	CAMPEP_0188970018	N	0.070637000	NA	NA	NA	NA	NA	NA	NA	NA	NA	Not plastid, SignalP negative
Non-plastid	CAMPEP_0188971416	N	0.001611000	NA	NA	NA	NA	NA	NA	NA	NA	NA	Not plastid, SignalP negative
Non-plastid	CAMPEP_0188973000	N	0.005262000	NA	NA	NA	NA	NA	NA	NA	NA	NA	Not plastid, SignalP negative
Non-plastid	CAMPEP_0188974574	N	0.002406000	NA	NA	NA	NA	NA	NA	NA	NA	NA	Not plastid, SignalP negative
Non-plastid	CAMPEP_0188976366	N	0.001979000	NA	NA	NA	NA	NA	NA	NA	NA	NA	Not plastid, SignalP negative
Non-plastid	CAMPEP_0188976528	N	0.059521000	NA	NA	NA	NA	NA	NA	NA	NA	NA	Not plastid, SignalP negative
Non-plastid	CAMPEP_0188977850	N	0.000784000	NA	NA	NA	NA	NA	NA	NA	NA	NA	Not plastid, SignalP negative
Non-plastid	CAMPEP_0188978064	N	0.004780000	NA	NA	NA	NA	NA	NA	NA	NA	NA	Not plastid, SignalP negative
Non-plastid	CAMPEP_0188978912	Y	0.447756000	NA	NA	NA	NA	NA	NA	NA	NA	NA	No prediction, sequence too short
Non-plastid	CAMPEP_0188979530	N	0.000898000	NA	NA	NA	NA	NA	NA	NA	NA	NA	Not plastid, SignalP negative
Non-plastid	CAMPEP_0188980740	N	0.001267000	NA	NA	NA	NA	NA	NA	NA	NA	NA	Not plastid, SignalP negative
Non-plastid	CAMPEP_0188982074	N	0.002452000	NA	NA	NA	NA	NA	NA	NA	NA	NA	Not plastid, SignalP negative
Non-plastid	CAMPEP_0188982726	N	0.000325000	NA	NA	NA	NA	NA	NA	NA	NA	NA	Not plastid, SignalP negative
Non-plastid	CAMPEP_0188983390	N	0.113343000	NA	NA	NA	NA	NA	NA	NA	NA	NA	Not plastid, SignalP negative
Non-plastid	CAMPEP_0188984294	N	0.000752000	NA	NA	NA	NA	NA	NA	NA	NA	NA	Not plastid, SignalP negative
Non-plastid	CAMPEP_0188985832	N	0.000931000	NA	NA	NA	NA	NA	NA	NA	NA	NA	Not plastid, SignalP negative
Non-plastid	CAMPEP_0188987262	N	0.023720000	NA	NA	NA	NA	NA	NA	NA	NA	NA	Not plastid, SignalP negative
Non-plastid	CAMPEP_0188989608	N	0.000917000	NA	NA	NA	NA	NA	NA	NA	NA	NA	Not plastid, SignalP negative
Non-plastid	CAMPEP_0188990048	N	0.002335000	NA	NA	NA	NA	NA	NA	NA	NA	NA	Not plastid, SignalP negative
Non-plastid	CAMPEP_0188990308	N	0.001378000	NA	NA	NA	NA	NA	NA	NA	NA	NA	Not plastid, SignalP negative
Non-plastid	CAMPEP_0188991556	N	0.010760000	NA	NA	NA	NA	NA	NA	NA	NA	NA	Not plastid, SignalP negative
Non-plastid	CAMPEP_0188991744	N	0.000579000	NA	NA	NA	NA	NA	NA	NA	NA	NA	Not plastid, SignalP negative
Non-plastid	CAMPEP_0188992260	N	0.001409000	NA	NA	NA	NA	NA	NA	NA	NA	NA	Not plastid, SignalP negative
Non-plastid	CAMPEP_0188992286	N	0.007767000	NA	NA	NA	NA	NA	NA	NA	NA	NA	Not plastid, SignalP negative
Non-plastid	CAMPEP_0188992482	N	0.000213000	NA	NA	NA	NA	NA	NA	NA	NA	NA	Not plastid, SignalP negative
Non-plastid	CAMPEP_0188993004	N	0.000550000	NA	NA	NA	NA	NA	NA	NA	NA	NA	Not plastid, SignalP negative
Non-plastid	CAMPEP_0188993238	N	0.001042000	NA	NA	NA	NA	NA	NA	NA	NA	NA	Not plastid, SignalP negative
Non-plastid	CAMPEP_0188993350	N	0.002200000	NA	NA	NA	NA	NA	NA	NA	NA	NA	Not plastid, SignalP negative
Non-plastid	CAMPEP_0188993800	N	0.002524000	NA	NA	NA	NA	NA	NA	NA	NA	NA	Not plastid, SignalP negative
Non-plastid	CAMPEP_0188994298	N	0.000465000	NA	NA	NA	NA	NA	NA	NA	NA	NA	Not plastid, SignalP negative
Non-plastid	CAMPEP_0188994938	N	0.000964000	NA	NA	NA	NA	NA	NA	NA	NA	NA	Not plastid, SignalP negative
Non-plastid	CAMPEP_0188995980	N	0.005648000	NA	NA	NA	NA	NA	NA	NA	NA	NA	Not plastid, SignalP negative
Non-plastid	CAMPEP_0188995994	N	0.000328000	NA	NA	NA	NA	NA	NA	NA	NA	NA	Not plastid, SignalP negative
Non-plastid	CAMPEP_0188996000	Y	0.352839000	NA	NA	NA	NA	NA	NA	NA	NA	NA	No prediction, sequence too short
Non-plastid	CAMPEP_0188996252	N	0.007955000	NA	NA	NA	NA	NA	NA	NA	NA	NA	Not plastid, SignalP negative
Non-plastid	CAMPEP_0188996278	N	0.002317000	NA	NA	NA	NA	NA	NA	NA	NA	NA	Not plastid, SignalP negative
Non-plastid	CAMPEP_0188996700	N	0.004418000	NA	NA	NA	NA	NA	NA	NA	NA	NA	Not plastid, SignalP negative
Non-plastid	CAMPEP_0188997112	N	0.001299000	NA	NA	NA	NA	NA	NA	NA	NA	NA	Not plastid, SignalP negative
Non-plastid	CAMPEP_0188997334	N	0.000191000	NA	NA	NA	NA	NA	NA	NA	NA	NA	Not plastid, SignalP negative
Non-plastid	CAMPEP_0188999502	N	0.000500000	NA	NA	NA	NA	NA	NA	NA	NA	NA	Not plastid, SignalP negative
Non-plastid	CAMPEP_0188999578_	N	0.000427000	NA	NA	NA	NA	NA	NA	NA	NA	NA	Not plastid, SignalP negative
Non-plastid	CAMPEP_0188999818	N	0.002317000	NA	NA	NA	NA	NA	NA	NA	NA	NA	Not plastid, SignalP negative
Non-plastid	CAMPEP_0189000028	N	0.001212000	NA	NA	NA	NA	NA	NA	NA	NA	NA	Not plastid, SignalP negative
Non-plastid	CAMPEP_0189000268	N	0.000793000	NA	NA	NA	NA	NA	NA	NA	NA	NA	Not plastid, SignalP negative
Non-plastid	CAMPEP_0189000748	N	0.000603000	NA	NA	NA	NA	NA	NA	NA	NA	NA	Not plastid, SignalP negative
Non-plastid	CAMPEP_0189002086	N	0.003885000	NA	NA	NA	NA	NA	NA	NA	NA	NA	Not plastid, SignalP negative
Non-plastid	CAMPEP_0189002356	N	0.015805000	NA	NA	NA	NA	NA	NA	NA	NA	NA	Not plastid, SignalP negative
Non-plastid	CAMPEP_0189003424	N	0.000496000	NA	NA	NA	NA	NA	NA	NA	NA	NA	Not plastid, SignalP negative
Non-plastid	CAMPEP_0189004348	N	0.001054000	NA	NA	NA	NA	NA	NA	NA	NA	NA	Not plastid, SignalP negative
Non-plastid	CAMPEP_0189007274	N	0.001597000	NA	NA	NA	NA	NA	NA	NA	NA	NA	Not plastid, SignalP negative
Non-plastid	CAMPEP_0189007304	N	0.001707000	NA	NA	NA	NA	NA	NA	NA	NA	NA	Not plastid, SignalP negative
Non-plastid	CAMPEP_0189007340_	N	0.000470000	NA	NA	NA	NA	NA	NA	NA	NA	NA	Not plastid, SignalP negative
Non-plastid	CAMPEP_0189008490	N	0.002791000	NA	NA	NA	NA	NA	NA	NA	NA	NA	Not plastid, SignalP negative
Non-plastid	CAMPEP_0189008600	N	0.001831000	NA	NA	NA	NA	NA	NA	NA	NA	NA	Not plastid, SignalP negative
Non-plastid	CAMPEP_0189008624	N	0.000737000	NA	NA	NA	NA	NA	NA	NA	NA	NA	Not plastid, SignalP negative
Non-plastid	CAMPEP_0189008962	N	0.000701000	NA	NA	NA	NA	NA	NA	NA	NA	NA	Not plastid, SignalP negative
Non-plastid	CAMPEP_0189009818	N	0.118941000	NA	NA	NA	NA	NA	NA	NA	NA	NA	Not plastid, SignalP negative
Non-plastid	CAMPEP_0189010774	Y	0.903085000	28	-7.993000000	IVLAVAVQSHAKDLVTQNAFPDNLV	29	12.288000000	VLAVAVQSHAKDLVTQNAFPDNLVQ	No	No	A	Plastid, low confidence
Non-plastid	CAMPEP_0189010960	N	0.000867000	NA	NA	NA	NA	NA	NA	NA	NA	NA	Not plastid, SignalP negative
Non-plastid	CAMPEP_0189011772	Y	0.995901000	19	3.320000000	LMTLCTGVAEGAVANQSSTPVAKVV	20	17.053000000	MTLCTGVAEGAVANQSSTPVAKVVN	No	V	L	Plastid, low confidence
Non-plastid	CAMPEP_0189012190	N	0.000871000	NA	NA	NA	NA	NA	NA	NA	NA	NA	Not plastid, SignalP negative
Non-plastid	CAMPEP_0189012420	N	0.008713000	NA	NA	NA	NA	NA	NA	NA	NA	NA	Not plastid, SignalP negative
Non-plastid	CAMPEP_0189012696	N	0.001238000	NA	NA	NA	NA	NA	NA	NA	NA	NA	Not plastid, SignalP negative
Non-plastid	CAMPEP_0189012752	N	0.001715000	NA	NA	NA	NA	NA	NA	NA	NA	NA	Not plastid, SignalP negative
Non-plastid	CAMPEP_0189013632	N	0.001898000	NA	NA	NA	NA	NA	NA	NA	NA	NA	Not plastid, SignalP negative
Non-plastid	CAMPEP_0189014090	N	0.000597000	NA	NA	NA	NA	NA	NA	NA	NA	NA	Not plastid, SignalP negative
Non-plastid	CAMPEP_0189014862	N	0.003806000	NA	NA	NA	NA	NA	NA	NA	NA	NA	Not plastid, SignalP negative
Non-plastid	CAMPEP_0189015086	N	0.001122000	NA	NA	NA	NA	NA	NA	NA	NA	NA	Not plastid, SignalP negative
Non-plastid	CAMPEP_0189015260	Y	0.947190000	19	8.383000000	LVVCLACVGQGRRLHGTPELRFEQR	20	46.456000000	VVCLACVGQGRRLHGTPELRFEQRG	R	R	C	Plastid, low confidence
Non-plastid	CAMPEP_0189016756	N	0.006946000	NA	NA	NA	NA	NA	NA	NA	NA	NA	Not plastid, SignalP negative
Non-plastid	CAMPEP_0189017560	N	0.001358000	NA	NA	NA	NA	NA	NA	NA	NA	NA	Not plastid, SignalP negative
Non-plastid	CAMPEP_0189017860	N	0.000498000	NA	NA	NA	NA	NA	NA	NA	NA	NA	Not plastid, SignalP negative
Non-plastid	CAMPEP_0189018530	N	0.009486000	NA	NA	NA	NA	NA	NA	NA	NA	NA	Not plastid, SignalP negative
Non-plastid	CAMPEP_0189018684	N	0.000964000	NA	NA	NA	NA	NA	NA	NA	NA	NA	Not plastid, SignalP negative
Non-plastid	CAMPEP_0189018800	N	0.000927000	NA	NA	NA	NA	NA	NA	NA	NA	NA	Not plastid, SignalP negative
Non-plastid	CAMPEP_0189019142	N	0.001151000	NA	NA	NA	NA	NA	NA	NA	NA	NA	Not plastid, SignalP negative
Non-plastid	CAMPEP_0189021528	N	0.052611000	NA	NA	NA	NA	NA	NA	NA	NA	NA	Not plastid, SignalP negative
Non-plastid	CAMPEP_0189022132	N	0.002317000	NA	NA	NA	NA	NA	NA	NA	NA	NA	Not plastid, SignalP negative
Non-plastid	CAMPEP_0189022856	N	0.005503000	NA	NA	NA	NA	NA	NA	NA	NA	NA	Not plastid, SignalP negative
Non-plastid	CAMPEP_0189023892	N	0.000661000	NA	NA	NA	NA	NA	NA	NA	NA	NA	Not plastid, SignalP negative
Non-plastid	CAMPEP_0189024052	N	0.003610000	NA	NA	NA	NA	NA	NA	NA	NA	NA	Not plastid, SignalP negative
Non-plastid	CAMPEP_0189024914	N	0.000489000	NA	NA	NA	NA	NA	NA	NA	NA	NA	Not plastid, SignalP negative
Non-plastid	CAMPEP_0189026620	N	0.000907000	NA	NA	NA	NA	NA	NA	NA	NA	NA	Not plastid, SignalP negative
Non-plastid	CAMPEP_0189026868	N	0.000996000	NA	NA	NA	NA	NA	NA	NA	NA	NA	Not plastid, SignalP negative
Non-plastid	CAMPEP_0189027718	N	0.000199000	NA	NA	NA	NA	NA	NA	NA	NA	NA	Not plastid, SignalP negative
Non-plastid	CAMPEP_0189028770	N	0.001881000	NA	NA	NA	NA	NA	NA	NA	NA	NA	Not plastid, SignalP negative
Non-plastid	CAMPEP_0189028928	N	0.049430000	NA	NA	NA	NA	NA	NA	NA	NA	NA	Not plastid, SignalP negative
Non-plastid	CAMPEP_0189028952	N	0.001577000	NA	NA	NA	NA	NA	NA	NA	NA	NA	Not plastid, SignalP negative
Non-plastid	CAMPEP_0189029862	N	0.015563000	NA	NA	NA	NA	NA	NA	NA	NA	NA	Not plastid, SignalP negative
Non-plastid	CAMPEP_0189030596	N	0.000572000	NA	NA	NA	NA	NA	NA	NA	NA	NA	Not plastid, SignalP negative
Non-plastid	CAMPEP_0189031648	N	0.000430000	NA	NA	NA	NA	NA	NA	NA	NA	NA	Not plastid, SignalP negative
Non-plastid	CAMPEP_0189031952	N	0.001241000	NA	NA	NA	NA	NA	NA	NA	NA	NA	Not plastid, SignalP negative
Non-plastid	CAMPEP_0189031982	N	0.006681000	NA	NA	NA	NA	NA	NA	NA	NA	NA	Not plastid, SignalP negative
Non-plastid	CAMPEP_0189033142	N	0.000497000	NA	NA	NA	NA	NA	NA	NA	NA	NA	Not plastid, SignalP negative
Non-plastid	CAMPEP_0189033898	N	0.002467000	NA	NA	NA	NA	NA	NA	NA	NA	NA	Not plastid, SignalP negative
Non-plastid	CAMPEP_0189034758	N	0.000906000	NA	NA	NA	NA	NA	NA	NA	NA	NA	Not plastid, SignalP negative
Non-plastid	CAMPEP_0189035722	N	0.003532000	NA	NA	NA	NA	NA	NA	NA	NA	NA	Not plastid, SignalP negative
Non-plastid	CAMPEP_0189036296	N	0.000721000	NA	NA	NA	NA	NA	NA	NA	NA	NA	Not plastid, SignalP negative
Non-plastid	CAMPEP_0189037706	N	0.001106000	NA	NA	NA	NA	NA	NA	NA	NA	NA	Not plastid, SignalP negative
Non-plastid	CAMPEP_0189039400	N	0.000848000	NA	NA	NA	NA	NA	NA	NA	NA	NA	Not plastid, SignalP negative
Non-plastid	CAMPEP_0189039484	N	0.010222000	NA	NA	NA	NA	NA	NA	NA	NA	NA	Not plastid, SignalP negative
Non-plastid	CAMPEP_0189040406	N	0.000934000	NA	NA	NA	NA	NA	NA	NA	NA	NA	Not plastid, SignalP negative
Non-plastid	CAMPEP_0189040446	N	0.000475000	NA	NA	NA	NA	NA	NA	NA	NA	NA	Not plastid, SignalP negative
Non-plastid	CAMPEP_0189042366	N	0.000777000	NA	NA	NA	NA	NA	NA	NA	NA	NA	Not plastid, SignalP negative
Non-plastid	CAMPEP_0189043790	N	0.002076000	NA	NA	NA	NA	NA	NA	NA	NA	NA	Not plastid, SignalP negative
Non-plastid	CAMPEP_0189043982	N	0.003888000	NA	NA	NA	NA	NA	NA	NA	NA	NA	Not plastid, SignalP negative
Non-plastid	CAMPEP_0189044092	N	0.004228000	NA	NA	NA	NA	NA	NA	NA	NA	NA	Not plastid, SignalP negative
Non-plastid	CAMPEP_0189044696	N	0.005318000	NA	NA	NA	NA	NA	NA	NA	NA	NA	Not plastid, SignalP negative
Non-plastid	CAMPEP_0189045184	N	0.002584000	NA	NA	NA	NA	NA	NA	NA	NA	NA	Not plastid, SignalP negative
Non-plastid	CAMPEP_0189046372	N	0.000870000	NA	NA	NA	NA	NA	NA	NA	NA	NA	Not plastid, SignalP negative
Non-plastid	CAMPEP_0189046500	N	0.000642000	NA	NA	NA	NA	NA	NA	NA	NA	NA	Not plastid, SignalP negative
Non-plastid	CAMPEP_0189047736	N	0.261426000	NA	NA	NA	NA	NA	NA	NA	NA	NA	Not plastid, SignalP negative
Non-plastid	CAMPEP_0189048502	N	0.000329000	NA	NA	NA	NA	NA	NA	NA	NA	NA	Not plastid, SignalP negative
Non-plastid	CAMPEP_0189048620	N	0.000684000	NA	NA	NA	NA	NA	NA	NA	NA	NA	Not plastid, SignalP negative
Non-plastid	CAMPEP_0189049028	N	0.003664000	NA	NA	NA	NA	NA	NA	NA	NA	NA	Not plastid, SignalP negative
Non-plastid	CAMPEP_0189049284	N	0.030337000	NA	NA	NA	NA	NA	NA	NA	NA	NA	Not plastid, SignalP negative
Non-plastid	CAMPEP_0189050520	N	0.000626000	NA	NA	NA	NA	NA	NA	NA	NA	NA	Not plastid, SignalP negative
Non-plastid	CAMPEP_0189051182	N	0.017338000	NA	NA	NA	NA	NA	NA	NA	NA	NA	Not plastid, SignalP negative
Non-plastid	CAMPEP_0189051562	N	0.002183000	NA	NA	NA	NA	NA	NA	NA	NA	NA	Not plastid, SignalP negative
Non-plastid	CAMPEP_0189051830	N	0.001486000	NA	NA	NA	NA	NA	NA	NA	NA	NA	Not plastid, SignalP negative
Non-plastid	CAMPEP_0189053070	N	0.001245000	NA	NA	NA	NA	NA	NA	NA	NA	NA	Not plastid, SignalP negative
Non-plastid	CAMPEP_0189054872	N	0.000778000	NA	NA	NA	NA	NA	NA	NA	NA	NA	Not plastid, SignalP negative
Non-plastid	CAMPEP_0189055100	Y	0.838989000	17	-3.372000000	VLAHWTCAGHGYRAQVRSAEEDQNS	18	39.881000000	LAHWTCAGHGYRAQVRSAEEDQNSQ	No	R	No	Plastid, low confidence
Non-plastid	CAMPEP_0189055102	N	0.000664000	NA	NA	NA	NA	NA	NA	NA	NA	NA	Not plastid, SignalP negative
Non-plastid	CAMPEP_0189055514	N	0.001032000	NA	NA	NA	NA	NA	NA	NA	NA	NA	Not plastid, SignalP negative
Non-plastid	CAMPEP_0189056576	N	0.000221000	NA	NA	NA	NA	NA	NA	NA	NA	NA	Not plastid, SignalP negative
Non-plastid	CAMPEP_0189057122	N	0.002154000	NA	NA	NA	NA	NA	NA	NA	NA	NA	Not plastid, SignalP negative
Non-plastid	CAMPEP_0189057544	N	0.004090000	NA	NA	NA	NA	NA	NA	NA	NA	NA	Not plastid, SignalP negative
Non-plastid	CAMPEP_0189058600	N	0.004771000	NA	NA	NA	NA	NA	NA	NA	NA	NA	Not plastid, SignalP negative
Non-plastid	CAMPEP_0189059524	N	0.000642000	NA	NA	NA	NA	NA	NA	NA	NA	NA	Not plastid, SignalP negative
Non-plastid	CAMPEP_0189059572	N	0.002070000	NA	NA	NA	NA	NA	NA	NA	NA	NA	Not plastid, SignalP negative
Non-plastid	CAMPEP_0189059730	N	0.002988000	NA	NA	NA	NA	NA	NA	NA	NA	NA	Not plastid, SignalP negative
Non-plastid	CAMPEP_0189059734	N	0.002624000	NA	NA	NA	NA	NA	NA	NA	NA	NA	Not plastid, SignalP negative
Non-plastid	CAMPEP_0189061222	N	0.000538000	NA	NA	NA	NA	NA	NA	NA	NA	NA	Not plastid, SignalP negative
Non-plastid	CAMPEP_0189061796	N	0.014916000	NA	NA	NA	NA	NA	NA	NA	NA	NA	Not plastid, SignalP negative
Non-plastid	CAMPEP_0189062846	N	0.002980000	NA	NA	NA	NA	NA	NA	NA	NA	NA	Not plastid, SignalP negative
Non-plastid	CAMPEP_0189062886	Y	0.392453000	NA	NA	NA	NA	NA	NA	NA	NA	NA	No prediction, sequence too short
Non-plastid	CAMPEP_0189063080	N	0.003233000	NA	NA	NA	NA	NA	NA	NA	NA	NA	Not plastid, SignalP negative
Non-plastid	CAMPEP_0189063162	N	0.028718000	NA	NA	NA	NA	NA	NA	NA	NA	NA	Not plastid, SignalP negative
Non-plastid	CAMPEP_0189063174	N	0.002876000	NA	NA	NA	NA	NA	NA	NA	NA	NA	Not plastid, SignalP negative
Non-plastid	CAMPEP_0189063418	N	0.021478000	NA	NA	NA	NA	NA	NA	NA	NA	NA	Not plastid, SignalP negative
Non-plastid	CAMPEP_0189063458	N	0.002149000	NA	NA	NA	NA	NA	NA	NA	NA	NA	Not plastid, SignalP negative
Non-plastid	CAMPEP_0189063578	N	0.000964000	NA	NA	NA	NA	NA	NA	NA	NA	NA	Not plastid, SignalP negative
Non-plastid	CAMPEP_0189063808	N	0.000553000	NA	NA	NA	NA	NA	NA	NA	NA	NA	Not plastid, SignalP negative
Non-plastid	CAMPEP_0189064198	N	0.000779000	NA	NA	NA	NA	NA	NA	NA	NA	NA	Not plastid, SignalP negative
Non-plastid	CAMPEP_0189069770	N	0.000604000	NA	NA	NA	NA	NA	NA	NA	NA	NA	Not plastid, SignalP negative
Non-plastid	CAMPEP_0189070412	N	0.001228000	NA	NA	NA	NA	NA	NA	NA	NA	NA	Not plastid, SignalP negative
Non-plastid	CAMPEP_0189070904	N	0.006338000	NA	NA	NA	NA	NA	NA	NA	NA	NA	Not plastid, SignalP negative
Non-plastid	CAMPEP_0189070976	N	0.002082000	NA	NA	NA	NA	NA	NA	NA	NA	NA	Not plastid, SignalP negative
Non-plastid	CAMPEP_0189071346	N	0.045353000	NA	NA	NA	NA	NA	NA	NA	NA	NA	Not plastid, SignalP negative
Non-plastid	CAMPEP_0189071586	Y	0.998186000	22	-3.268000000	LLAGSANPAAAYERKISVVTALLPP	23	14.557000000	LAGSANPAAAYERKISVVTALLPPR	No	No	No	Not plastid, SignalP positive
Non-plastid	CAMPEP_0189072156	N	0.001283000	NA	NA	NA	NA	NA	NA	NA	NA	NA	Not plastid, SignalP negative
Non-plastid	CAMPEP_0189072260	N	0.001718000	NA	NA	NA	NA	NA	NA	NA	NA	NA	Not plastid, SignalP negative
Non-plastid	CAMPEP_0189074038	N	0.000316000	NA	NA	NA	NA	NA	NA	NA	NA	NA	Not plastid, SignalP negative
Non-plastid	CAMPEP_0189074856	N	0.010359000	NA	NA	NA	NA	NA	NA	NA	NA	NA	Not plastid, SignalP negative
Non-plastid	CAMPEP_0189078076	N	0.001790000	NA	NA	NA	NA	NA	NA	NA	NA	NA	Not plastid, SignalP negative
Non-plastid	CAMPEP_0189079300	N	0.001419000	NA	NA	NA	NA	NA	NA	NA	NA	NA	Not plastid, SignalP negative
Non-plastid	CAMPEP_0189080636	N	0.000658000	NA	NA	NA	NA	NA	NA	NA	NA	NA	Not plastid, SignalP negative
Non-plastid	CAMPEP_0189083436	N	0.008482000	NA	NA	NA	NA	NA	NA	NA	NA	NA	Not plastid, SignalP negative
Non-plastid	CAMPEP_0189086946	N	0.000594000	NA	NA	NA	NA	NA	NA	NA	NA	NA	Not plastid, SignalP negative
Non-plastid	CAMPEP_0189087148	N	0.000558000	NA	NA	NA	NA	NA	NA	NA	NA	NA	Not plastid, SignalP negative
Non-plastid	CAMPEP_0189088208	N	0.000971000	NA	NA	NA	NA	NA	NA	NA	NA	NA	Not plastid, SignalP negative
Non-plastid	CAMPEP_0189089026	N	0.000969000	NA	NA	NA	NA	NA	NA	NA	NA	NA	Not plastid, SignalP negative
Non-plastid	CAMPEP_0189090026	N	0.002661000	NA	NA	NA	NA	NA	NA	NA	NA	NA	Not plastid, SignalP negative
Non-plastid	CAMPEP_0189090082	N	0.000614000	NA	NA	NA	NA	NA	NA	NA	NA	NA	Not plastid, SignalP negative
Non-plastid	CAMPEP_0189095594	N	0.000658000	NA	NA	NA	NA	NA	NA	NA	NA	NA	Not plastid, SignalP negative
Non-plastid	CAMPEP_0189096154	N	0.003886000	NA	NA	NA	NA	NA	NA	NA	NA	NA	Not plastid, SignalP negative
Non-plastid	CAMPEP_0189096796	N	0.000649000	NA	NA	NA	NA	NA	NA	NA	NA	NA	Not plastid, SignalP negative
Non-plastid	CAMPEP_0189099530	Y	0.384629000	NA	NA	NA	NA	NA	NA	NA	NA	NA	No prediction, sequence too short
Non-plastid	CAMPEP_0189099648	N	0.002246000	NA	NA	NA	NA	NA	NA	NA	NA	NA	Not plastid, SignalP negative
Non-plastid	CAMPEP_0189100106	N	0.001744000	NA	NA	NA	NA	NA	NA	NA	NA	NA	Not plastid, SignalP negative
Non-plastid	CAMPEP_0189100240	N	0.001496000	NA	NA	NA	NA	NA	NA	NA	NA	NA	Not plastid, SignalP negative
Non-plastid	CAMPEP_0189100540	N	0.001218000	NA	NA	NA	NA	NA	NA	NA	NA	NA	Not plastid, SignalP negative
Non-plastid	CAMPEP_0189101928	N	0.000839000	NA	NA	NA	NA	NA	NA	NA	NA	NA	Not plastid, SignalP negative
Non-plastid	CAMPEP_0189103640	N	0.006018000	NA	NA	NA	NA	NA	NA	NA	NA	NA	Not plastid, SignalP negative
Non-plastid	CAMPEP_0189104348	Y	0.884195000	27	-20.434000000	VGLWLLSPTLSYNFSELIEAHAVDT	28	-1.411000000	GLWLLSPTLSYNFSELIEAHAVDTY	No	No	No	Not plastid, SignalP positive
Non-plastid	CAMPEP_0189104392	N	0.032427000	NA	NA	NA	NA	NA	NA	NA	NA	NA	Not plastid, SignalP negative
Non-plastid	CAMPEP_0189104634	N	0.001444000	NA	NA	NA	NA	NA	NA	NA	NA	NA	Not plastid, SignalP negative
Non-plastid	CAMPEP_0189106780	N	0.001797000	NA	NA	NA	NA	NA	NA	NA	NA	NA	Not plastid, SignalP negative
Non-plastid	CAMPEP_0189108652	N	0.001143000	NA	NA	NA	NA	NA	NA	NA	NA	NA	Not plastid, SignalP negative
Non-plastid	CAMPEP_0189110316	N	0.002178000	NA	NA	NA	NA	NA	NA	NA	NA	NA	Not plastid, SignalP negative
Non-plastid	CAMPEP_0189111260	N	0.007969000	NA	NA	NA	NA	NA	NA	NA	NA	NA	Not plastid, SignalP negative
Non-plastid	CAMPEP_0189112106	N	0.002607000	NA	NA	NA	NA	NA	NA	NA	NA	NA	Not plastid, SignalP negative
Non-plastid	CAMPEP_0189112380	N	0.001655000	NA	NA	NA	NA	NA	NA	NA	NA	NA	Not plastid, SignalP negative
Non-plastid	CAMPEP_0189113956	N	0.000678000	NA	NA	NA	NA	NA	NA	NA	NA	NA	Not plastid, SignalP negative
Non-plastid	CAMPEP_0189114100	N	0.039326000	NA	NA	NA	NA	NA	NA	NA	NA	NA	Not plastid, SignalP negative
Non-plastid	CAMPEP_0189114918	N	0.002558000	NA	NA	NA	NA	NA	NA	NA	NA	NA	Not plastid, SignalP negative
Non-plastid	CAMPEP_0189115106	N	0.000509000	NA	NA	NA	NA	NA	NA	NA	NA	NA	Not plastid, SignalP negative
Non-plastid	CAMPEP_0189115168	N	0.001183000	NA	NA	NA	NA	NA	NA	NA	NA	NA	Not plastid, SignalP negative
Non-plastid	CAMPEP_0189115492	N	0.000456000	NA	NA	NA	NA	NA	NA	NA	NA	NA	Not plastid, SignalP negative
Non-plastid	CAMPEP_0189116050	N	0.000918000	NA	NA	NA	NA	NA	NA	NA	NA	NA	Not plastid, SignalP negative
Non-plastid	CAMPEP_0189117098	N	0.021150000	NA	NA	NA	NA	NA	NA	NA	NA	NA	Not plastid, SignalP negative
Non-plastid	CAMPEP_0189117144	Y	0.828012000	20	-4.052000000	VAVAFLVGIGGLEDKLCHLRTVAQA	21	2.881000000	AVAFLVGIGGLEDKLCHLRTVAQAL	No	No	A	Plastid, low confidence
Non-plastid	CAMPEP_0189118200	N	0.001612000	NA	NA	NA	NA	NA	NA	NA	NA	NA	Not plastid, SignalP negative
Non-plastid	CAMPEP_0189119322	N	0.000933000	NA	NA	NA	NA	NA	NA	NA	NA	NA	Not plastid, SignalP negative
Non-plastid	CAMPEP_0189120562	N	0.002209000	NA	NA	NA	NA	NA	NA	NA	NA	NA	Not plastid, SignalP negative
Non-plastid	CAMPEP_0189120796	N	0.001373000	NA	NA	NA	NA	NA	NA	NA	NA	NA	Not plastid, SignalP negative
Non-plastid	CAMPEP_0189122594	N	0.000285000	NA	NA	NA	NA	NA	NA	NA	NA	NA	Not plastid, SignalP negative
Non-plastid	CAMPEP_0189122918	N	0.002681000	NA	NA	NA	NA	NA	NA	NA	NA	NA	Not plastid, SignalP negative
Non-plastid	CAMPEP_0189123102	N	0.001075000	NA	NA	NA	NA	NA	NA	NA	NA	NA	Not plastid, SignalP negative
Non-plastid	CAMPEP_0189124190	N	0.001126000	NA	NA	NA	NA	NA	NA	NA	NA	NA	Not plastid, SignalP negative
Non-plastid	CAMPEP_0189126026	N	0.002351000	NA	NA	NA	NA	NA	NA	NA	NA	NA	Not plastid, SignalP negative
Non-plastid	CAMPEP_0189129816	N	0.002123000	NA	NA	NA	NA	NA	NA	NA	NA	NA	Not plastid, SignalP negative
Non-plastid	CAMPEP_0189130786	N	0.004141000	NA	NA	NA	NA	NA	NA	NA	NA	NA	Not plastid, SignalP negative
Non-plastid	CAMPEP_0189130910	N	0.002232000	NA	NA	NA	NA	NA	NA	NA	NA	NA	Not plastid, SignalP negative
Non-plastid	CAMPEP_0189130962	N	0.000799000	NA	NA	NA	NA	NA	NA	NA	NA	NA	Not plastid, SignalP negative
Non-plastid	CAMPEP_0189131690	N	0.002064000	NA	NA	NA	NA	NA	NA	NA	NA	NA	Not plastid, SignalP negative
Non-plastid	CAMPEP_0189132392	N	0.000870000	NA	NA	NA	NA	NA	NA	NA	NA	NA	Not plastid, SignalP negative
Non-plastid	CAMPEP_0189132424	N	0.001231000	NA	NA	NA	NA	NA	NA	NA	NA	NA	Not plastid, SignalP negative
Non-plastid	CAMPEP_0189132736	N	0.001942000	NA	NA	NA	NA	NA	NA	NA	NA	NA	Not plastid, SignalP negative
Non-plastid	CAMPEP_0189132920	N	0.001517000	NA	NA	NA	NA	NA	NA	NA	NA	NA	Not plastid, SignalP negative
Non-plastid	CAMPEP_0189136348	N	0.002858000	NA	NA	NA	NA	NA	NA	NA	NA	NA	Not plastid, SignalP negative
Non-plastid	CAMPEP_0189140320	N	0.000842000	NA	NA	NA	NA	NA	NA	NA	NA	NA	Not plastid, SignalP negative
Non-plastid	CAMPEP_0189141476	N	0.000692000	NA	NA	NA	NA	NA	NA	NA	NA	NA	Not plastid, SignalP negative
Non-plastid	CAMPEP_0189142802	N	0.212007000	NA	NA	NA	NA	NA	NA	NA	NA	NA	Not plastid, SignalP negative
Non-plastid	CAMPEP_0189144120	N	0.000328000	NA	NA	NA	NA	NA	NA	NA	NA	NA	Not plastid, SignalP negative
Non-plastid	CAMPEP_0189145736	N	0.009830000	NA	NA	NA	NA	NA	NA	NA	NA	NA	Not plastid, SignalP negative
Non-plastid	CAMPEP_0189148126	N	0.001568000	NA	NA	NA	NA	NA	NA	NA	NA	NA	Not plastid, SignalP negative
Non-plastid	CAMPEP_0189148612	N	0.011729000	NA	NA	NA	NA	NA	NA	NA	NA	NA	Not plastid, SignalP negative
Non-plastid	CAMPEP_0189149162	N	0.008233000	NA	NA	NA	NA	NA	NA	NA	NA	NA	Not plastid, SignalP negative
Non-plastid	CAMPEP_0189149288	N	0.000646000	NA	NA	NA	NA	NA	NA	NA	NA	NA	Not plastid, SignalP negative
Non-plastid	CAMPEP_0189149576	N	0.000381000	NA	NA	NA	NA	NA	NA	NA	NA	NA	Not plastid, SignalP negative
Non-plastid	CAMPEP_0189150560	N	0.006664000	NA	NA	NA	NA	NA	NA	NA	NA	NA	Not plastid, SignalP negative
Non-plastid	CAMPEP_0189152514	Y	0.908764000	16	-5.949000000	TFALLWCLAAGNRIQYLSLYPDKFQ	17	23.297000000	FALLWCLAAGNRIQYLSLYPDKFQS	No	R	L	Plastid, low confidence
Non-plastid	CAMPEP_0189152864	N	0.000592000	NA	NA	NA	NA	NA	NA	NA	NA	NA	Not plastid, SignalP negative
Non-plastid	CAMPEP_0189153274	N	0.003474000	NA	NA	NA	NA	NA	NA	NA	NA	NA	Not plastid, SignalP negative
Non-plastid	CAMPEP_0189154680	Y	0.473634000	NA	NA	NA	NA	NA	NA	NA	NA	NA	No prediction, sequence too short
Non-plastid	CAMPEP_0189154802	N	0.000206000	NA	NA	NA	NA	NA	NA	NA	NA	NA	Not plastid, SignalP negative
Non-plastid	CAMPEP_0189154804	N	0.000376000	NA	NA	NA	NA	NA	NA	NA	NA	NA	Not plastid, SignalP negative
Non-plastid	CAMPEP_0189155448	N	0.000526000	NA	NA	NA	NA	NA	NA	NA	NA	NA	Not plastid, SignalP negative
Non-plastid	CAMPEP_0189155502	N	0.001220000	NA	NA	NA	NA	NA	NA	NA	NA	NA	Not plastid, SignalP negative
Non-plastid	CAMPEP_0189155928	N	0.002874000	NA	NA	NA	NA	NA	NA	NA	NA	NA	Not plastid, SignalP negative
Non-plastid	CAMPEP_0189156280	N	0.002288000	NA	NA	NA	NA	NA	NA	NA	NA	NA	Not plastid, SignalP negative
Non-plastid	CAMPEP_0189156934	N	0.000642000	NA	NA	NA	NA	NA	NA	NA	NA	NA	Not plastid, SignalP negative
Non-plastid	CAMPEP_0189157754	N	0.002876000	NA	NA	NA	NA	NA	NA	NA	NA	NA	Not plastid, SignalP negative
Non-plastid	CAMPEP_0189158774	N	0.001055000	NA	NA	NA	NA	NA	NA	NA	NA	NA	Not plastid, SignalP negative
Non-plastid	CAMPEP_0189159206	N	0.049886000	NA	NA	NA	NA	NA	NA	NA	NA	NA	Not plastid, SignalP negative
Non-plastid	CAMPEP_0189160250	N	0.043456000	NA	NA	NA	NA	NA	NA	NA	NA	NA	Not plastid, SignalP negative
Non-plastid	CAMPEP_0189160390	N	0.000970000	NA	NA	NA	NA	NA	NA	NA	NA	NA	Not plastid, SignalP negative
Non-plastid	CAMPEP_0189161240	N	0.030793000	NA	NA	NA	NA	NA	NA	NA	NA	NA	Not plastid, SignalP negative
Non-plastid	CAMPEP_0189161436	N	0.008190000	NA	NA	NA	NA	NA	NA	NA	NA	NA	Not plastid, SignalP negative
Non-plastid	CAMPEP_0189161534	N	0.006099000	NA	NA	NA	NA	NA	NA	NA	NA	NA	Not plastid, SignalP negative
Non-plastid	CAMPEP_0189161808	N	0.001746000	NA	NA	NA	NA	NA	NA	NA	NA	NA	Not plastid, SignalP negative
Non-plastid	CAMPEP_0189162086	N	0.012497000	NA	NA	NA	NA	NA	NA	NA	NA	NA	Not plastid, SignalP negative
Non-plastid	CAMPEP_0189162144	N	0.003870000	NA	NA	NA	NA	NA	NA	NA	NA	NA	Not plastid, SignalP negative
Non-plastid	CAMPEP_0189162782	N	0.013041000	NA	NA	NA	NA	NA	NA	NA	NA	NA	Not plastid, SignalP negative
Non-plastid	CAMPEP_0189163032	N	0.002671000	NA	NA	NA	NA	NA	NA	NA	NA	NA	Not plastid, SignalP negative
Non-plastid	CAMPEP_0189163146	N	0.000832000	NA	NA	NA	NA	NA	NA	NA	NA	NA	Not plastid, SignalP negative
Non-plastid	CAMPEP_0189163278	N	0.002804000	NA	NA	NA	NA	NA	NA	NA	NA	NA	Not plastid, SignalP negative
Non-plastid	CAMPEP_0189163636	N	0.003075000	NA	NA	NA	NA	NA	NA	NA	NA	NA	Not plastid, SignalP negative
Non-plastid	CAMPEP_0189163914	N	0.001953000	NA	NA	NA	NA	NA	NA	NA	NA	NA	Not plastid, SignalP negative
Non-plastid	CAMPEP_0189164556	N	0.002851000	NA	NA	NA	NA	NA	NA	NA	NA	NA	Not plastid, SignalP negative
Non-plastid	CAMPEP_0189164578	N	0.001226000	NA	NA	NA	NA	NA	NA	NA	NA	NA	Not plastid, SignalP negative
Non-plastid	CAMPEP_0189164890	N	0.000709000	NA	NA	NA	NA	NA	NA	NA	NA	NA	Not plastid, SignalP negative
Non-plastid	CAMPEP_0189165080	N	0.002321000	NA	NA	NA	NA	NA	NA	NA	NA	NA	Not plastid, SignalP negative
Non-plastid	CAMPEP_0189165242	N	0.002350000	NA	NA	NA	NA	NA	NA	NA	NA	NA	Not plastid, SignalP negative
Non-plastid	CAMPEP_0189165870	N	0.003396000	NA	NA	NA	NA	NA	NA	NA	NA	NA	Not plastid, SignalP negative
Non-plastid	CAMPEP_0189165960	N	0.015331000	NA	NA	NA	NA	NA	NA	NA	NA	NA	Not plastid, SignalP negative
Non-plastid	CAMPEP_0189166810	N	0.001024000	NA	NA	NA	NA	NA	NA	NA	NA	NA	Not plastid, SignalP negative
Non-plastid	CAMPEP_0189167794	N	0.001861000	NA	NA	NA	NA	NA	NA	NA	NA	NA	Not plastid, SignalP negative
Non-plastid	CAMPEP_0189168022	N	0.134330000	NA	NA	NA	NA	NA	NA	NA	NA	NA	Not plastid, SignalP negative
Non-plastid	CAMPEP_0189168366	N	0.001631000	NA	NA	NA	NA	NA	NA	NA	NA	NA	Not plastid, SignalP negative
Non-plastid	CAMPEP_0189168382	N	0.156387000	NA	NA	NA	NA	NA	NA	NA	NA	NA	Not plastid, SignalP negative
Non-plastid	CAMPEP_0189168498	Y	0.843902000	20	2.281000000	LFWLTGVGVLAANIRSPLEADNAVL	21	2.710000000	FWLTGVGVLAANIRSPLEADNAVLE	No	No	L	Plastid, low confidence
Non-plastid	CAMPEP_0189169018	Y	0.352839000	NA	NA	NA	NA	NA	NA	NA	NA	NA	No prediction, sequence too short
Non-plastid	CAMPEP_0189169490	N	0.001119000	NA	NA	NA	NA	NA	NA	NA	NA	NA	Not plastid, SignalP negative
Non-plastid	CAMPEP_0189170406	N	0.002265000	NA	NA	NA	NA	NA	NA	NA	NA	NA	Not plastid, SignalP negative
Non-plastid	CAMPEP_0189171096	N	0.002134000	NA	NA	NA	NA	NA	NA	NA	NA	NA	Not plastid, SignalP negative
Non-plastid	CAMPEP_0189172280	N	0.334533000	NA	NA	NA	NA	NA	NA	NA	NA	NA	Not plastid, SignalP negative
Non-plastid	CAMPEP_0189172688	N	0.003487000	NA	NA	NA	NA	NA	NA	NA	NA	NA	Not plastid, SignalP negative
Non-plastid	CAMPEP_0189173318	N	0.019413000	NA	NA	NA	NA	NA	NA	NA	NA	NA	Not plastid, SignalP negative
Non-plastid	CAMPEP_0189173816	N	0.001895000	NA	NA	NA	NA	NA	NA	NA	NA	NA	Not plastid, SignalP negative
Non-plastid	CAMPEP_0189174406	N	0.000369000	NA	NA	NA	NA	NA	NA	NA	NA	NA	Not plastid, SignalP negative
Non-plastid	CAMPEP_0189174446	N	0.001665000	NA	NA	NA	NA	NA	NA	NA	NA	NA	Not plastid, SignalP negative
Non-plastid	CAMPEP_0189174744	N	0.000531000	NA	NA	NA	NA	NA	NA	NA	NA	NA	Not plastid, SignalP negative
Non-plastid	CAMPEP_0189175032	N	0.015993000	NA	NA	NA	NA	NA	NA	NA	NA	NA	Not plastid, SignalP negative
Non-plastid	CAMPEP_0189175038	N	0.001085000	NA	NA	NA	NA	NA	NA	NA	NA	NA	Not plastid, SignalP negative
Non-plastid	CAMPEP_0189175386	N	0.001331000	NA	NA	NA	NA	NA	NA	NA	NA	NA	Not plastid, SignalP negative
Non-plastid	CAMPEP_0189316896	N	0.001913000	NA	NA	NA	NA	NA	NA	NA	NA	NA	Not plastid, SignalP negative
Non-plastid	CAMPEP_0189318096	N	0.003895000	NA	NA	NA	NA	NA	NA	NA	NA	NA	Not plastid, SignalP negative
Non-plastid	CAMPEP_0189318190	N	0.002873000	NA	NA	NA	NA	NA	NA	NA	NA	NA	Not plastid, SignalP negative
Non-plastid	CAMPEP_0189318666	N	0.002379000	NA	NA	NA	NA	NA	NA	NA	NA	NA	Not plastid, SignalP negative
Non-plastid	CAMPEP_0189318896	N	0.007115000	NA	NA	NA	NA	NA	NA	NA	NA	NA	Not plastid, SignalP negative
Non-plastid	CAMPEP_0189320180	N	0.001545000	NA	NA	NA	NA	NA	NA	NA	NA	NA	Not plastid, SignalP negative
Non-plastid	CAMPEP_0189320220	N	0.010987000	NA	NA	NA	NA	NA	NA	NA	NA	NA	Not plastid, SignalP negative
Non-plastid	CAMPEP_0189321322	N	0.000658000	NA	NA	NA	NA	NA	NA	NA	NA	NA	Not plastid, SignalP negative
Non-plastid	CAMPEP_0189321400	N	0.002532000	NA	NA	NA	NA	NA	NA	NA	NA	NA	Not plastid, SignalP negative
Non-plastid	CAMPEP_0189322160	N	0.001546000	NA	NA	NA	NA	NA	NA	NA	NA	NA	Not plastid, SignalP negative
Non-plastid	CAMPEP_0189322246	N	0.002581000	NA	NA	NA	NA	NA	NA	NA	NA	NA	Not plastid, SignalP negative
Non-plastid	CAMPEP_0189322394	N	0.003287000	NA	NA	NA	NA	NA	NA	NA	NA	NA	Not plastid, SignalP negative
Non-plastid	CAMPEP_0189322854	N	0.000682000	NA	NA	NA	NA	NA	NA	NA	NA	NA	Not plastid, SignalP negative
Non-plastid	CAMPEP_0189323284	N	0.002320000	NA	NA	NA	NA	NA	NA	NA	NA	NA	Not plastid, SignalP negative
Non-plastid	CAMPEP_0189323528	N	0.000376000	NA	NA	NA	NA	NA	NA	NA	NA	NA	Not plastid, SignalP negative
Non-plastid	CAMPEP_0189324232	N	0.001220000	NA	NA	NA	NA	NA	NA	NA	NA	NA	Not plastid, SignalP negative
Non-plastid	CAMPEP_0189324412	N	0.000298000	NA	NA	NA	NA	NA	NA	NA	NA	NA	Not plastid, SignalP negative
Non-plastid	CAMPEP_0189325584	N	0.001657000	NA	NA	NA	NA	NA	NA	NA	NA	NA	Not plastid, SignalP negative
Non-plastid	CAMPEP_0189326628	N	0.080580000	NA	NA	NA	NA	NA	NA	NA	NA	NA	Not plastid, SignalP negative
Non-plastid	CAMPEP_0189327536	N	0.010092000	NA	NA	NA	NA	NA	NA	NA	NA	NA	Not plastid, SignalP negative
Non-plastid	CAMPEP_0189327592	N	0.000597000	NA	NA	NA	NA	NA	NA	NA	NA	NA	Not plastid, SignalP negative
Non-plastid	CAMPEP_0189327618	N	0.001260000	NA	NA	NA	NA	NA	NA	NA	NA	NA	Not plastid, SignalP negative
Non-plastid	CAMPEP_0189328544	N	0.004771000	NA	NA	NA	NA	NA	NA	NA	NA	NA	Not plastid, SignalP negative
Non-plastid	CAMPEP_0189329236	N	0.001654000	NA	NA	NA	NA	NA	NA	NA	NA	NA	Not plastid, SignalP negative
Non-plastid	CAMPEP_0189329648	N	0.002317000	NA	NA	NA	NA	NA	NA	NA	NA	NA	Not plastid, SignalP negative
Non-plastid	CAMPEP_0189330022	N	0.003885000	NA	NA	NA	NA	NA	NA	NA	NA	NA	Not plastid, SignalP negative
Non-plastid	CAMPEP_0189330346	N	0.012497000	NA	NA	NA	NA	NA	NA	NA	NA	NA	Not plastid, SignalP negative
Non-plastid	CAMPEP_0189330494	N	0.012950000	NA	NA	NA	NA	NA	NA	NA	NA	NA	Not plastid, SignalP negative
Non-plastid	CAMPEP_0189330592	N	0.006473000	NA	NA	NA	NA	NA	NA	NA	NA	NA	Not plastid, SignalP negative
Non-plastid	CAMPEP_0189330972	N	0.002149000	NA	NA	NA	NA	NA	NA	NA	NA	NA	Not plastid, SignalP negative
Non-plastid	CAMPEP_0189331356	N	0.000945000	NA	NA	NA	NA	NA	NA	NA	NA	NA	Not plastid, SignalP negative
Non-plastid	CAMPEP_0189331938	N	0.001057000	NA	NA	NA	NA	NA	NA	NA	NA	NA	Not plastid, SignalP negative
Non-plastid	CAMPEP_0189332848	N	0.001533000	NA	NA	NA	NA	NA	NA	NA	NA	NA	Not plastid, SignalP negative
Non-plastid	CAMPEP_0189333426	N	0.000790000	NA	NA	NA	NA	NA	NA	NA	NA	NA	Not plastid, SignalP negative
Non-plastid	CAMPEP_0189333784	N	0.000684000	NA	NA	NA	NA	NA	NA	NA	NA	NA	Not plastid, SignalP negative
Non-plastid	CAMPEP_0189333834	N	0.001633000	NA	NA	NA	NA	NA	NA	NA	NA	NA	Not plastid, SignalP negative
Non-plastid	CAMPEP_0189333958	N	0.004262000	NA	NA	NA	NA	NA	NA	NA	NA	NA	Not plastid, SignalP negative
Non-plastid	CAMPEP_0189334084	N	0.004974000	NA	NA	NA	NA	NA	NA	NA	NA	NA	Not plastid, SignalP negative
Non-plastid	CAMPEP_0189335952	N	0.005556000	NA	NA	NA	NA	NA	NA	NA	NA	NA	Not plastid, SignalP negative
Non-plastid	CAMPEP_0189335962	N	0.000614000	NA	NA	NA	NA	NA	NA	NA	NA	NA	Not plastid, SignalP negative
Non-plastid	CAMPEP_0189336776	N	0.003606000	NA	NA	NA	NA	NA	NA	NA	NA	NA	Not plastid, SignalP negative
Non-plastid	CAMPEP_0189336874	N	0.001627000	NA	NA	NA	NA	NA	NA	NA	NA	NA	Not plastid, SignalP negative
Non-plastid	CAMPEP_0189337934	N	0.000763000	NA	NA	NA	NA	NA	NA	NA	NA	NA	Not plastid, SignalP negative
Non-plastid	CAMPEP_0189338264_	N	0.000821000	NA	NA	NA	NA	NA	NA	NA	NA	NA	Not plastid, SignalP negative
Non-plastid	CAMPEP_0189338974	N	0.000768000	NA	NA	NA	NA	NA	NA	NA	NA	NA	Not plastid, SignalP negative
Non-plastid	CAMPEP_0189339082	N	0.001220000	NA	NA	NA	NA	NA	NA	NA	NA	NA	Not plastid, SignalP negative
Non-plastid	CAMPEP_0189339148	N	0.112599000	NA	NA	NA	NA	NA	NA	NA	NA	NA	Not plastid, SignalP negative
Non-plastid	CAMPEP_0189340122	N	0.001212000	NA	NA	NA	NA	NA	NA	NA	NA	NA	Not plastid, SignalP negative
Non-plastid	CAMPEP_0189340188	N	0.000506000	NA	NA	NA	NA	NA	NA	NA	NA	NA	Not plastid, SignalP negative
Non-plastid	CAMPEP_0189340308	N	0.002883000	NA	NA	NA	NA	NA	NA	NA	NA	NA	Not plastid, SignalP negative
Non-plastid	CAMPEP_0189340734	N	0.000895000	NA	NA	NA	NA	NA	NA	NA	NA	NA	Not plastid, SignalP negative
Non-plastid	CAMPEP_0189341028	N	0.000604000	NA	NA	NA	NA	NA	NA	NA	NA	NA	Not plastid, SignalP negative
Non-plastid	CAMPEP_0189341680	N	0.002085000	NA	NA	NA	NA	NA	NA	NA	NA	NA	Not plastid, SignalP negative
Non-plastid	CAMPEP_0189341728	N	0.000357000	NA	NA	NA	NA	NA	NA	NA	NA	NA	Not plastid, SignalP negative
Non-plastid	CAMPEP_0189342234	N	0.000714000	NA	NA	NA	NA	NA	NA	NA	NA	NA	Not plastid, SignalP negative
Non-plastid	CAMPEP_0189342524	N	0.028519000	NA	NA	NA	NA	NA	NA	NA	NA	NA	Not plastid, SignalP negative
Non-plastid	CAMPEP_0189342854	N	0.000693000	NA	NA	NA	NA	NA	NA	NA	NA	NA	Not plastid, SignalP negative
Non-plastid	CAMPEP_0189343562	N	0.093578000	NA	NA	NA	NA	NA	NA	NA	NA	NA	Not plastid, SignalP negative
Non-plastid	CAMPEP_0189343862	N	0.002106000	NA	NA	NA	NA	NA	NA	NA	NA	NA	Not plastid, SignalP negative
Non-plastid	CAMPEP_0189344542	N	0.002850000	NA	NA	NA	NA	NA	NA	NA	NA	NA	Not plastid, SignalP negative
Non-plastid	CAMPEP_0189344712	N	0.001907000	NA	NA	NA	NA	NA	NA	NA	NA	NA	Not plastid, SignalP negative
Non-plastid	CAMPEP_0189345338	N	0.002999000	NA	NA	NA	NA	NA	NA	NA	NA	NA	Not plastid, SignalP negative
Non-plastid	CAMPEP_0189345588	N	0.000649000	NA	NA	NA	NA	NA	NA	NA	NA	NA	Not plastid, SignalP negative
Non-plastid	CAMPEP_0189345864	N	0.024490000	NA	NA	NA	NA	NA	NA	NA	NA	NA	Not plastid, SignalP negative
Non-plastid	CAMPEP_0189346098	N	0.052611000	NA	NA	NA	NA	NA	NA	NA	NA	NA	Not plastid, SignalP negative
Non-plastid	CAMPEP_0189346234	N	0.000828000	NA	NA	NA	NA	NA	NA	NA	NA	NA	Not plastid, SignalP negative
Non-plastid	CAMPEP_0189346370	N	0.000686000	NA	NA	NA	NA	NA	NA	NA	NA	NA	Not plastid, SignalP negative
Non-plastid	CAMPEP_0189346686	N	0.000833000	NA	NA	NA	NA	NA	NA	NA	NA	NA	Not plastid, SignalP negative
Non-plastid	CAMPEP_0189346736	N	0.003175000	NA	NA	NA	NA	NA	NA	NA	NA	NA	Not plastid, SignalP negative
Non-plastid	CAMPEP_0189347472	N	0.001693000	NA	NA	NA	NA	NA	NA	NA	NA	NA	Not plastid, SignalP negative
Non-plastid	CAMPEP_0189347504	N	0.000692000	NA	NA	NA	NA	NA	NA	NA	NA	NA	Not plastid, SignalP negative
Non-plastid	CAMPEP_0189347666	N	0.001710000	NA	NA	NA	NA	NA	NA	NA	NA	NA	Not plastid, SignalP negative
Non-plastid	CAMPEP_0189348270	N	0.000757000	NA	NA	NA	NA	NA	NA	NA	NA	NA	Not plastid, SignalP negative
Non-plastid	CAMPEP_0189348848	N	0.004780000	NA	NA	NA	NA	NA	NA	NA	NA	NA	Not plastid, SignalP negative
Non-plastid	CAMPEP_0189348870	N	0.012358000	NA	NA	NA	NA	NA	NA	NA	NA	NA	Not plastid, SignalP negative
Non-plastid	CAMPEP_0189349176	N	0.001222000	NA	NA	NA	NA	NA	NA	NA	NA	NA	Not plastid, SignalP negative
Non-plastid	CAMPEP_0189349352	N	0.012897000	NA	NA	NA	NA	NA	NA	NA	NA	NA	Not plastid, SignalP negative
Non-plastid	CAMPEP_0189349462	N	0.001166000	NA	NA	NA	NA	NA	NA	NA	NA	NA	Not plastid, SignalP negative
Non-plastid	CAMPEP_0189349866	N	0.002845000	NA	NA	NA	NA	NA	NA	NA	NA	NA	Not plastid, SignalP negative
Non-plastid	CAMPEP_0189350150	N	0.003166000	NA	NA	NA	NA	NA	NA	NA	NA	NA	Not plastid, SignalP negative
Non-plastid	CAMPEP_0189350170	N	0.016844000	NA	NA	NA	NA	NA	NA	NA	NA	NA	Not plastid, SignalP negative
Non-plastid	CAMPEP_0189350186	N	0.000320000	NA	NA	NA	NA	NA	NA	NA	NA	NA	Not plastid, SignalP negative
Non-plastid	CAMPEP_0189350468	N	0.000750000	NA	NA	NA	NA	NA	NA	NA	NA	NA	Not plastid, SignalP negative
Non-plastid	CAMPEP_0189350884	Y	0.908404000	40	8.507000000	LIALLPGAAEAAVVNSTSTPVAKVV	41	25.486000000	IALLPGAAEAAVVNSTSTPVAKVVN	No	V	L	Plastid, low confidence
Non-plastid	CAMPEP_0189350888	N	0.001583000	NA	NA	NA	NA	NA	NA	NA	NA	NA	Not plastid, SignalP negative
Non-plastid	CAMPEP_0189350892	N	0.014243000	NA	NA	NA	NA	NA	NA	NA	NA	NA	Not plastid, SignalP negative
Non-plastid	CAMPEP_0189351450	N	0.198411000	NA	NA	NA	NA	NA	NA	NA	NA	NA	Not plastid, SignalP negative
Non-plastid	CAMPEP_0189352688	N	0.001341000	NA	NA	NA	NA	NA	NA	NA	NA	NA	Not plastid, SignalP negative
Non-plastid	CAMPEP_0189352714	N	0.000626000	NA	NA	NA	NA	NA	NA	NA	NA	NA	Not plastid, SignalP negative
Non-plastid	CAMPEP_0189352894	N	0.001213000	NA	NA	NA	NA	NA	NA	NA	NA	NA	Not plastid, SignalP negative
Non-plastid	CAMPEP_0189353404	N	0.000183000	NA	NA	NA	NA	NA	NA	NA	NA	NA	Not plastid, SignalP negative
Non-plastid	CAMPEP_0189354080	N	0.000875000	NA	NA	NA	NA	NA	NA	NA	NA	NA	Not plastid, SignalP negative
Non-plastid	CAMPEP_0189354212	N	0.002400000	NA	NA	NA	NA	NA	NA	NA	NA	NA	Not plastid, SignalP negative
Non-plastid	CAMPEP_0189354438	N	0.001712000	NA	NA	NA	NA	NA	NA	NA	NA	NA	Not plastid, SignalP negative
Non-plastid	CAMPEP_0189354454	N	0.000617000	NA	NA	NA	NA	NA	NA	NA	NA	NA	Not plastid, SignalP negative
Non-plastid	CAMPEP_0189354594_	N	0.012985000	NA	NA	NA	NA	NA	NA	NA	NA	NA	Not plastid, SignalP negative
Non-plastid	CAMPEP_0189355030	N	0.000917000	NA	NA	NA	NA	NA	NA	NA	NA	NA	Not plastid, SignalP negative
Non-plastid	CAMPEP_0189356628	N	0.001812000	NA	NA	NA	NA	NA	NA	NA	NA	NA	Not plastid, SignalP negative
Non-plastid	CAMPEP_0189358836	N	0.004090000	NA	NA	NA	NA	NA	NA	NA	NA	NA	Not plastid, SignalP negative
Non-plastid	CAMPEP_0189359368	N	0.000381000	NA	NA	NA	NA	NA	NA	NA	NA	NA	Not plastid, SignalP negative
Non-plastid	CAMPEP_0189359520	N	0.034955000	NA	NA	NA	NA	NA	NA	NA	NA	NA	Not plastid, SignalP negative
Non-plastid	CAMPEP_0189360180	N	0.038951000	NA	NA	NA	NA	NA	NA	NA	NA	NA	Not plastid, SignalP negative
Non-plastid	CAMPEP_0189360356	N	0.007899000	NA	NA	NA	NA	NA	NA	NA	NA	NA	Not plastid, SignalP negative
Non-plastid	CAMPEP_0189360810	N	0.003842000	NA	NA	NA	NA	NA	NA	NA	NA	NA	Not plastid, SignalP negative
Non-plastid	CAMPEP_0189362374_	Y	0.418027000	NA	NA	NA	NA	NA	NA	NA	NA	NA	No prediction, sequence too short
Non-plastid	CAMPEP_0189363396	N	0.001373000	NA	NA	NA	NA	NA	NA	NA	NA	NA	Not plastid, SignalP negative
Non-plastid	CAMPEP_0189364960	N	0.000654000	NA	NA	NA	NA	NA	NA	NA	NA	NA	Not plastid, SignalP negative
Non-plastid	CAMPEP_0189365350	N	0.003836000	NA	NA	NA	NA	NA	NA	NA	NA	NA	Not plastid, SignalP negative
Non-plastid	CAMPEP_0189365450	N	0.000592000	NA	NA	NA	NA	NA	NA	NA	NA	NA	Not plastid, SignalP negative
Non-plastid	CAMPEP_0189365660	N	0.000873000	NA	NA	NA	NA	NA	NA	NA	NA	NA	Not plastid, SignalP negative
Non-plastid	CAMPEP_0189365710	N	0.010144000	NA	NA	NA	NA	NA	NA	NA	NA	NA	Not plastid, SignalP negative
Non-plastid	CAMPEP_0189366468	N	0.001551000	NA	NA	NA	NA	NA	NA	NA	NA	NA	Not plastid, SignalP negative
Non-plastid	CAMPEP_0189366656	N	0.011647000	NA	NA	NA	NA	NA	NA	NA	NA	NA	Not plastid, SignalP negative
Non-plastid	CAMPEP_0189367428	N	0.000646000	NA	NA	NA	NA	NA	NA	NA	NA	NA	Not plastid, SignalP negative
Non-plastid	CAMPEP_0189367536	N	0.002624000	NA	NA	NA	NA	NA	NA	NA	NA	NA	Not plastid, SignalP negative
Non-plastid	CAMPEP_0189367548	N	0.019031000	NA	NA	NA	NA	NA	NA	NA	NA	NA	Not plastid, SignalP negative
Non-plastid	CAMPEP_0189368328	N	0.003006000	NA	NA	NA	NA	NA	NA	NA	NA	NA	Not plastid, SignalP negative
Non-plastid	CAMPEP_0189371882	N	0.002883000	NA	NA	NA	NA	NA	NA	NA	NA	NA	Not plastid, SignalP negative
Non-plastid	CAMPEP_0189372854	N	0.010128000	NA	NA	NA	NA	NA	NA	NA	NA	NA	Not plastid, SignalP negative
Non-plastid	CAMPEP_0189372924	N	0.001149000	NA	NA	NA	NA	NA	NA	NA	NA	NA	Not plastid, SignalP negative
Non-plastid	CAMPEP_0189373578	N	0.001655000	NA	NA	NA	NA	NA	NA	NA	NA	NA	Not plastid, SignalP negative
Non-plastid	CAMPEP_0189374118	N	0.010250000	NA	NA	NA	NA	NA	NA	NA	NA	NA	Not plastid, SignalP negative
Non-plastid	CAMPEP_0189374332	N	0.001055000	NA	NA	NA	NA	NA	NA	NA	NA	NA	Not plastid, SignalP negative
Non-plastid	CAMPEP_0189375698	N	0.001211000	NA	NA	NA	NA	NA	NA	NA	NA	NA	Not plastid, SignalP negative
Non-plastid	CAMPEP_0189375964	N	0.004856000	NA	NA	NA	NA	NA	NA	NA	NA	NA	Not plastid, SignalP negative
Non-plastid	CAMPEP_0189376250	N	0.000669000	NA	NA	NA	NA	NA	NA	NA	NA	NA	Not plastid, SignalP negative
[truncated: 922 more rows]

## Sheet: Sheet4
Set	Seq ID	predicted targeting category	signal peptide score	signal peptide cleavage site	type II signal anchor score	chloroplast score	mitochondrion score	other score
[truncated: 1,484 more rows]

[truncated: 2 more sheets: Sheet5, Sheet6]
