# Supplementary material for: New plastids, old proteins: repeated endosymbiotic acquisitions in kareniacean dinoflagellates
Source: EMBO Rep. 2024 Mar 18;25(4):16. doi: 10.1038/s44319-024-00103-y (PMC11014865; doi:10.1038/s44319-024-00103-y)
Supplement: Supplementary file 10 — Dataset EV9 [file 44319_2024_103_MOESM10_ESM.zip]

Archive with 9 entries (8 files):
- Dataset EV9/
- Dataset EV9/phylo-annotated_proteins_Karenia_brevis.fasta
- Dataset EV9/phylo-annotated_proteins_Karenia_mikimotoi.fasta
- Dataset EV9/phylo-annotated_proteins_Karenia_papilionacea.fasta
- Dataset EV9/phylo-annotated_proteins_Karlodinium_armiger.fasta
- Dataset EV9/phylo-annotated_proteins_Karlodinium_micrum_CCMP2283.fasta
- Dataset EV9/phylo-annotated_proteins_Karlodinium_micrum_RCC3446.fasta
- Dataset EV9/phylo-annotated_proteins_Takayama_helix.fasta
- Dataset EV9/README.txt
