# Supplementary material for: New plastids, old proteins: repeated endosymbiotic acquisitions in kareniacean dinoflagellates
Source: EMBO Rep. 2024 Mar 18;25(4):16. doi: 10.1038/s44319-024-00103-y (PMC11014865; doi:10.1038/s44319-024-00103-y)
Supplement: Supplementary file 10 — Dataset EV9 [file 44319_2024_103_MOESM10_ESM.zip › Dataset EV9/phylo-annotated_proteins_Karenia_mikimotoi.fasta]

>Karenia-mikimotoi-ANV-100031_lineage-specific
MLHDVPRFFLIVCLVSWSCSLLAVRVGVTSICVSENASGLVEPAMKSCRCNEAQDRPKEDQDHYEAHCYYSCYGELGLKSPSTGAVYELAGEQLAQGKYKRVFVGTMVSTPTSLDSPASARVPAEEGTSVAVAISQNKAGAQDQVASEYRTIMENPSVRELLDCPHVMDIYDGWFDETNDHFVMITEFISGQSVNSFLERRERISLREWVAFTKQMLETWSCLFSAGFQQHDAGEMNMMVKPGVGYALIDLDFKALRPGDLGFRAARVFQIALKLAGVKKACIGFPHGPNFVCSSDCGGVFQYLTAEQQSMIEKVCSMMEESREEPDKINTVLDSFFRRDPAEFDETSVRVHNDFVYDA*
>Karenia-mikimotoi-ANV-100043_lineage-specific
MIRIMAGLACLGLFLHWADGAPASSLAASVVQASATHDKYHLRGNQNSLDAQHIAMQRPERLTPSWKTNPEVWSKVPLHSVSLKNQTWACCCGASAFICLMMVTWYAWKSSKEETAPLQRDLVSDADRSFVLDNAKAVAMFFVIFGHVILRKSLQKQFPSVMYATKMLQMPMFSLVSGLCSQKPLTAKRARSLVTSILLPAIIHAYVFTQFLAPILVMNKRKGQGPSWPWYLLALFFWRLLAFTCFTHLGPYLSLFASFTISCVAGYHDFSAHPALLPALLKYLNEACGFLPYFAIGYVLPFDAIMNKVRNFAGVTRFTAAGCVLVWITVTVTLNVCPLSLPDAHKPYVFVDESPSENIITSRLMLRYHDIALFWTWRMTKVALDVVPCLLLLVFVLPREKTFLTQIGSLTLYPYLHHNIGIKWYMLLVTELRKSTALSMLESSSVSNHWWRILF*
>Karenia-mikimotoi-ANV-100048_dino-specific
RSLKHQVCRLPIAQIFLSSLLSLQMPDDQEAEDDYDEEGEQEYEEPPMFEMLDVERPRFYHGPRVPLACGEQDGCEGLTLLCCSRAYDLVFIAQSAGVSVYSGSKLAERSTGVEKEAQDKPGVVGESVCHLSTSAPPIVLCASGDDAPGTAGFLAAAQPGGHVSIFDLEEASGGREQQVYTTCLSDEEIIEMTWQTDKLLVVCRTGRIFLLEPLAGRSACIHDVVDLKTTCVCSSGSDEVVLLGGTPTSSGAAEGPNPIWALDLHSLDQASPVELMGVGREFEDAVFYSSVLGMCFLPDSSDDGSRVFACFFYSEEEEQGGGQVLLAVFTLQSDSRMAYLQGLSVNDIYIEKLEDPHVSMHAIWVPEWCTLMVGLSCSGDVVLLSSHESHLEEEGAGWTMLTLPEGKRLGCPFTANMETTTSLRGLCLLTSWSGEVERKGDKGNPGMLKDPPVVLLAASDGTVNFHYCDHSLQKPSAPPRPPAGTGKAQAATRAKAAQAPGVKAASSSPFTSTVSAGD
>Karenia-mikimotoi-ANV-100092_dino_low
MLLRLVVASVSSMYCLAEASTARMHPNYPMMYNAWALALLPEKWASAVSLGITVHFVLSTGVSKLFISGRKWFHPHTMRAYMTYYSNIRLSDGGPWSPRLCDFIRNHSLLLSGLSALTLLLEIFFPVMALALFPPVQVLFFVSMALLHVGIFLALSGFVGVMFLPNVASYLLGLSAYVDIGSAGWFLAVAIGGSSLISIVTSGWLIPENWPLSPFPLFAWSGSHWDSILKVLHTGDTRIVLTTEPDLDPLGLTILTHTMRKCDSLASPFVYNGFYNLLDETNLQRDVFLALDLQRLGKQDWDADACVASVDAYLRQQQRLVEVSSGQAFSKAFFVRIDSTGKIIEVIARGRDVGAYKPPAFP*
>Karenia-mikimotoi-ANV-100093_lineage-specific
VFISLILTGWLNLTAEGAENVPQLWEERLKPMAPTGAQLADLPMAFSIFVFCLAGHSVLPTVYSSMADKKAFKQVVVTSYSAAVVVYMLVGLSGYLVFGEHTAQVITSNIATDMSTGRDLPGWTQLRKASTFMVIIKLQLCIPIFLQPVFTSLEELVRLKERTRALRDRWPRLLVPSYTCFFRFVRYFCRLAFLTVLGMSSICFKDQVALAVSLAGATFGTALVFVLPPVVYIGLSRQAGHCFSSCQRLELAASLLIGVSSGLVATVNCVSQFLGSGSST*
>Karenia-mikimotoi-ANV-100126_lineage-specific
MSRTSILLLCWAVCSGRRVKQLGPYGEKSLAENHDHRGFEPTHGIHQSSSAAAGLLQAAQGAAAWQAACIGRAQRPTGCGRSLNSRTFAPVLGFGERGLKPGQSGKAKDQQLSYKVGKGNYRKGGPLNRKLVRVKEPWEKPDQYPDSEELDEQHAEERGARKGDARPYATRKKHPALQRMEKKHGREPEPEWRPRSWALDNAEEIEKAYLPGGRYQDSHEDEFHVTLIEQETGRIMLCSLLEELDHDGNSWASLRPLDAPVAILQRVGEEDVEIDDENVLDEIFPSAEYCLKALDLTLKRTPVELTVEGLDEVEGTDKDGYDAEYEDDEAALEMDELYTFHHRGKKYVVSRLLEPVFLMGRRVGCDQYVIPTDEEMEAVGPKVMDIMLDSAQDPEWEPGWIQDQQRKERQTKRKLKIKLTEEEKLKDSFDDHQEFFGILYEDDDEYDEDIYEDVPDKRA*
>Karenia-mikimotoi-ANV-100135_lineage-specific
MAMVQNPAEVLPLALVFTILLGSLGQNGDRCQQRSDGEAHSQECSNGPLRSSAAGFKLSPPCAAHRKVENLPEARQILTDCPSHCQARLVIAREQTTRLAKLFALAPRWNSTNGDPLLSHSVARDQYDQAQACIKLMKKLVKLLTAEAKARGSRQFYHRAMSYSWWILEHETHDATARNFWKLDQSIEDLPPAPTVNLAKLDLWSQKKLKLSMLGKPPGLGLVNLTVKHISKDPRVLVIDGVMSEQQCDDVVAWQDIYFSRLPQPLICMRVDDNAQGSQFKGFKVWASSEGVDCFDVETSRRLLADASSLRTVIVREGMGTEGDLFRESAEEPLQGFEDFLSGTLGLPISQAGAINAVRYQPDGGYGPHFDCWRPDRQVTALLYLTKTVGGETFFPELNKKIHPKCGRLLVFHNLDSDGKCDQRMLHEARPVRNGTKRILQRWYHREVPQNSYSLRGHSLPPKLPSWEPFRKVLMCQVKGGSLKNCRESPPPSGLTVIGEQQWPYD*
>Karenia-mikimotoi-ANV-100142
MRKIAFTMLTLASTGHHQQVFCHGSKFSSRGEFDAAHTLAILLLAFDPESAFNPSHPVLQFQVGSPSPFLSGCNIPVSSTLCLCEGYATRSMLEVKTGEPKLLLTRRHILGAALAAIVPQGTAQADAEARDNSLQRYNLRFPTLFKPFYGESATRTICREIVEGEVWALEQSLELGPLETPLRCVVIRLADGSLWVHAPLAPTVEFFTLVEKLGRVVAHIVVPTYALEHKVFARDAAERWPAAEIWVVPGQFSFPVEVPLSEVFGREPAGTFPERGTGGSLPSWANEIDVEVLRVGTFKVGLRSLTFHEAAFFHRNSKTLIVTDAVARVPVNIPEWALNTPANLLLVSQESTDEPLPEDTLAARQIGWAKTALLVSYFFPEHEEPDPERFGVVTWTSGYMDNFARLSGRLLVPPVVRTLLYSKDPASVRDWVTRVTTRWDFRRVVPAHWDAPIATTPAEFAAAFRFLEDSSADPFPRIDLRALQPIADAVRRFG*
>Karenia-mikimotoi-ANV-100157
MPTILFVSACIAICFCCGSHGRRMSATVEPTDLRLQKLQLSISTSCEKIQPAWDLGEANLLKALGLLLLVFNSRFSGWQPAGHSGVAKNRNFDVHECRLSCSRAVCMTSKSPQESMLALITALRARVAQANQAGPPSLPLYVGDTQVGELEASLAPKLQEFGPSIFEVDDAAVRLSKELVAASVDERTAAVATVTEALKDAGLVKGWRDEMLNLATGFGKPPMLYIERACLPMFGGKGYGVFVNGWSKDPETGEPFLWVATRSKTKPTWPGMLDVLAGGSVAAGESPSESVVKEAAEEAGVPLELARQARPVGCCSRRGVDERGYLKRDVYFCYDLELPWEFEPVVVDGEVEYFQRLPFSAVAEAVAYGLPNDQSGSELKNPKVFRPSCNLVLIDLLTRHGYLPAEAPGYLKLVAELRQGDCT*
>Karenia-mikimotoi-ANV-100164
MMKAVVLLSVSSAVLAIDDVTSLVPGQGLDIPVCYECPNSTYADHVKKTDPLTTKHQEVVGTCASHGYSKFVANDPIYKDAKLYRKGAIIDAASETDLHIPTKEIAPGVHMPLAGLGTWQYNNSVAEAAVRMALDYGCRSIDTANNYENQVGVGKAIAAAGFMTGAARKKLFLTTKVPGALGYNGTIAAHEDNLKQLGLDYVDLLLVHFPCNFDGKTGCDKADRQTTWKGLEQMHKEGKARAIGVSHYCQQHLEDVLEVNTVPIAINQQEWHVGMGSDPRGVRSFGEKHGITFQSFSPLCGPCGDKLDKELITGQLVTGIGKKYNVSGPQVALRWLVENGSPVIAKTDKLEHLKEDLDLFRFKLTPADLAALDAATSPPSVETVADDCNIKSTLVV*
>Karenia-mikimotoi-ANV-100178_lineage-specific
MTVNRVCFSPRLLALVLCFFFAEVVGDESTPSRSWMEAIEKDEETGHGLEFLQIKGSRKFRDCPLPDAESFISIGKGCPAPGQVEGIWGGSCLDKNTGYESLSEAWDRCAGVEDCGAVMQYDDQRFYLRRVSDPDMSADASKAKLYYYACEASPPSLDYNMLDRLIILPQYNLLFCYVEKVACTSFNDVFSQLRMRFDKTAVRTEGPEGWLQGSLYTLGIGKEQIEAMMVNKSWHKAIFYRDPVERFVSAFRSKCEGADGDGDYFCSQAFDSKYSTFHEAVDKLFAKRHEPWWNETVNEHFKRQSSFCGGLHNTIQYYDVVERLDVDTARDKTINLLNKIGADHRWIQDFDTMFPPPAAKESTATFLDSEHATRASEHQEQYLPEANPDLLAELFIYYQDDYRLFNMRPPQWQLDRMTMFMDEAGPSS*
>Karenia-mikimotoi-ANV-100181_dino_high
MSPIWQIFGVLSALLFPFISDAGPAITHASGLEANKQGDNSSGTNFETGYTYSFETDCYGDGSGGPHQCPSGQWCQVSARDNWYPWDISFMNRGRCLPYATKGAACEPAFEGQTAFPRKANGDFFSRPSLCGPPESLVCTGDVVYELPPTCTIRRWPEQGCLSSHPFCAGRPEGGCAPHGRDFCMCPATPEREFKVSSCNADSRMTRTKLEQCGSVFNSFNGPNEAFTRGTANELPNDNNAAFLAKVTVKKLPLQHGMHSDMANNIMQRLWPFPVCDEAKGVKEGCTTFPLPVATRDADGGLTGNLIHKDGRVEPAKFLDAGNITGAGVIDYHCSWAIMHTLSFNGGTMLTKQEQLAFGEMILYVSGQFDCKVCRNNFVNIVRKFGLPKGPERATYAEWLWRAHNNANEHSYATHSPGNIQINSSSSLAQKDRRWDMWGNPVYMHPFFMTLADATRVWTGLRNE*
>Karenia-mikimotoi-ANV-100193_dino_high
MPRSHLAASPCAALLVASLLLLLQGDAKATALDVWPMPAEVKLGARSASISPELDMQLHLVSGAEDEKGRAKRIFERYRALSFPHKSSCPCKGEIRQAVVSVRGGEGEGYALRLNASSLEVDASSVAGLQYALETLSQLVSFDFDQLMYVTQAVLPLEVRDRPRFSHRGLLLDSSRHFLPVQALKRVIDSMAFTKLNVLHWHVIDSESFPLTSRVAPELAKLGAYNLQERYTQADVAELVEYAKDRSIMIVPEFDMPGHVDSWAKSHPELYVQARGSTANGVHGALNPAREDVFKLVKSLLTDWLVGNASSPAFFDSPVVHLGGDEVPEQAWSTSEIRSFMASEHMHGAGDLFAKFIDRNADVARQLGKRVILWDEALGRTTQGALPPTVMIQVWRDWGGMKLGLQAVKQGHQVIASPSGKWYLDHLDTTWQDMYNVDPVEYLKIPKGKAHLLIGGEGCMWGETVDGGDLEVTLWPRLAAIAERLWSPMDRTASSE
>Karenia-mikimotoi-ANV-100219_dino-specific
MRVYIIVVLFAAFLDCHSCQPQCILDGAAQGLSTVEDEAVLLQLSKVVKKSEQTWSREPTSSVRRYIIEERDIMNKLWSGWDLKQSELLAIRGSQQERMRSDSASKKDKEATAPLKKLRLLGPPHTGTNLLVETLHLNWPEQSVDACESSTNCDSVVWKHSISNASDLNRRFESALNRPSEPVNAVYDVAYDTVIVIMTRSPISQMVSWHHEPYSLAPCFGRSFAEASSPCFANTSPDWHDVTPGCDVNTRDKDSIDFSSSSDVWNTYVKQYLDMKGNQADGPVIMVSFEELVLHPSIVLKEIADVMGWPNPGDFSILDDSARQSHSSRDEVMDKISSRSHLKELTSRDVEVLCSGLDRSLLTKLYEDPHTTADVTYEFDCVEQKPHAEISSDALATAPAPAAVVAPAPSTPPYMYAPPAPPADSLLVDRPPSF*
>Karenia-mikimotoi-ANV-100231_lineage-specific
MMMYTSLMIICFALLTTLPGHAFQSEDIFNDTISEALEDHAVVLLQTDISISETQGVHKNAGNSETVGATAAVFSKAWTSAMWRKALAFLGFGESLTARATAAAESAKRFHRDFIAAALLMCCVLPWARRQDGEAAHDSEPTSAGNVADEIETSSFPSMSSLCLDLPNGLFHVFPAFHGLRYMSVMLLWLQHYWFQGSLLAYQPLLLLAGLTLDYMETRRHSDHNIWTKYASSVPERFTRLYPLYALHVIVCYLSFPVPGLAKESEGSLVQRTLSGSAWAVSVVFGSYILMPVLTDQPEDIPDNIVAMLTAACVALVVLPRTLAFPTISSTAEKPLLLDSSQDTALSEMIFAHKTLLYGLAYFFTGMVIGRVCLSLKLDRYVPQFARLVRFGSKLKVGSNFEEADKPSAAMQENSLSDESLSHTELLGSQDVLSNYLLADCLDSQSQLVDPSLGF*
>Karenia-mikimotoi-ANV-100242_dino_high
MRTAVLFLLQFLTEFSTAFVQVPRTIGNGVLSSARNSTFEPTTILEHTLSDGAAYGVMTHWWSTGEQVNADLVLDYWVDGESSPSVSFQLGMAAGQGWPRMTGDLGSEVGDDGQRPYHEGGWAPYGIYNAGGKMGKHGQAGAFMGYHSILFQKSIKITARTLGDMQVIYVVVRGHEVSQMSQAAAGLTLPSGFTLPPHARMQLQRIDSVNFTRLQWVPVSNLPKGYAGLLHLVTLAPETSPAGNSYIEGCWHLYTDSQKQWPGIIMGTGTEDFFDSSYYWCSLGGHQACLYAHDNSGLVHFSRVMPNGTDVTRLQRPYPTGSIERFSAYRFFDKEVVGFQDGGALHWRVGDDAGKCLGCPSGIDSQGKPCPGAYGEPSPVTVRSYAWIYTWPLDQSQGPAPSQEPIQCPDGQCPPFPNPHALPQQQDSHDVEERKELLRALGPAAMM
>Karenia-mikimotoi-ANV-100268
MARIGCGDGLPLLMMVPLAINMAAGWNLPFDHILHNIIHRDQRQNLQVVSNSLELPVDHFNSLNTARWQMRYWTNNQSWSGNPSAPVFLQMGGEGAAGPPGGQMLELADAHGAWAFSIEHRYYGKSIPTPNFSTENLQWLSARLALADAAAFQRSMTKLHGLSPTVRWITFGGSYSGELAAWARVKYPHLFWAAVASSAPVIAKVDYDGYDPIVAEALQREDVGGSTACRNSVADAFTTLETYLENHRGSLQNVFQTCGAVRSDGDAYLLHDYISDDFMGLVQYNRDETGIVNIRSRCAIMLDNTYGKTPFDRLVNITRQRAQNDKCIFDPDASAVTESISFADHLRGYANISNSGRSFPYQMCVDGIGHDQTCKHALGCIFSEKYAARSFFQMQCKAAFGVTAEQTDQAVGTVSLSFGDTHPGSSRIVFVNGDIDPFHFGSITKNSSELLARDILALVVRGGSHCQDMGRSDPLHDTSAMSAVKMSKAALVGRWVSEPIRQKRFPE
>Karenia-mikimotoi-ANV-100303_lineage-specific
MRAFLISTIIAGSVLAYRHKTSEASIASDGSVEKNHHELSNSSELSPSQPVEIHAQHKNLLIMKQKVAQEQQLARSIEVTLSRVLAEVHSFGSGARDLFAILNELVYTGKVQSNRTQEERTGNFCWRCIKHGFQDFEVVALPQSVTGGVHQDHREFGGRSCFQSWDHQQMKTVLEASYEIDGRSLRLPGVLFELIANIKELLTRCSAWRRAMQFRGQIPREWFRHSKHTECDGTWTCETDKGCIDENQVGPNGALAECAQRCKEYKWFIYGIKGYRCEGQKGHNRCQCETCNECNPQKHDDYHLYEFFDEGTPGPKILQTALDAFQEHSKGLRAATLATFKYLMAYASLIEHRGNRRGARKISYYLKHFKDNMPTHRRYSGCTPDKSLYDLQWYLLEKSRIFCEIVNAMFKDLDGFSGQVERAQQLDMKATLREALQTLGDEYAFNDRFYDSC*
>Karenia-mikimotoi-ANV-100338_dino_high
MRNVFHIMLFRSLGLSVLAGIPVSASSIDATIQTQQGMTRSSENSIEAQKFMIEGDSTALCLDGTPPGLYLWRGTESKKFTIHHEGGGWCGSQESCSARSTNDLGSSKNWPQSTNLQDFVVGWGAWYLSNDVSVNPLMHNWTKILFKYCDGASFLGDRLSPMSGSSGQLLYFRGHRILRAGIKTMLQLGMQEASAVVVNGGSAGGLSVYHHANEYAAAMPFADVVALPDGGFFRPLPQNTVNMKWVFDNMNVTEALSEQCTAAHPGSEWRCILAENAAPFIRVPVFVLQSRYDSVQRSWLNSFDPSIVTEFGENMTVLLRSQVLNIRSDNAVWIDSCHHHTGQWSTLRATSSHARDLQGVSAAQAFADWWKGRADGIPWPREWLQDAPFPCPQCCPCPCAAHGGCTDCCDYPSYGKQDTCSHEPFEVLV*
>Karenia-mikimotoi-ANV-100352_lineage-specific
MLFLVSLNLCLFITAVTSTYISLEVNINECPSGYGRVTSAEDCDSAGEDLGMGTTGHSGANCDWPQGCMWHIGGQTQFNNCQDGVGSPHPNYHLVCKVKACDSDSECPTEETCYESKCETCDALISATACSQCTGYVWTGSACALSCSSATDCPKSFYGCDELACKECTLIRTAEHCPAGMCTWTGSSCQRSYELRDTGSCAGEVTTIAACGSAAALLGLADTTASSDGQTTASLEDPPYCYHESSSLKFNEGGTNTGICTTYRKCICKVECSSDSDCPPQYACDNNSCKDQSWDPTMYNYVSLSQGDNECPSGFARLPSPRDCAAASDALGITWNGWVQSDCATKPKGCHWHIGGRTEFNTCNDGVGTGGANYQLICRELKTTTVTTVITTTSSNQLTVSMTSSKHGAWVCIALVLTVSAML*
>Karenia-mikimotoi-ANV-100354_lineage-specific
MSQLTLLIISIFQCFSSMAVRTDVTEDLHGTAQIMPSCHTGREPNATECREQHLCFVSANAAKDYKSLFQSCLNSDPHTEIVVLALQDNRGSSRDALPPKFADLDSLPSDKRFKLRDQMTLVTSEQGHALGEGNFCYHKYMSATGLAAASAGTFGFLGLLGGPKGALLGSILGGAGGYVVGLFGQDKLKIGCGGVVVAIYSFSKHDVSFDIDDASSHKVFTSEVSATTLKGTIALRIGVNGRHLIVASTHAKEGVRFKHRNNDAKNQRELAAMTKAEKKRTMDFRHGLEVIQSLRVGEAVIGKIWGGDFNARSLHAIGLRAQIGKPDFGEGPAREALQRLMTGGGILGMKPDETDHPTVHTTFTDELHGSDFVPINFPMNDPCPTYYKAHSHGEDQFVCESEIHGPQYYNFEKPPSWADRIFTHAPYWLKPSSLQRVPAEKDHDAVYATFRVRSPECDYFT*
>Karenia-mikimotoi-ANV-100363_lineage-specific
MTERILLAWFLLFYLSHVQCARTAMEKQECPKEGHEDGSPKDGHEDGRQISENGSVRPGVDGRPLLHSPLPSLVMLRQGSRDMSRQNSRIPRNRDLALASGLMLQVILLILLLLTCQRGGRDTPSIHEHDDDSDGSVLALGDALDGFVWWDKSKASSLVTSTNQRNGINLIRAPWSCASLDDIFDECGLAELWAVAKSEKLAQDITGELSQGKSSFFRKSAYATEQMGLKCIVYVMQVALHCVPDNLVLQEFTHSGKKSHFLTDDFRLPKTKLRNRESVEECFMRCLTLKLGLSEDIAEKLARNAVLLRADEEETTGSAAAAISNMTTNVRKLTFVVRLKDVEERLRKDLGIDAGKAQVDARGMEFRWENAGEDYGLRKLLKKAPDARKVKPNWKASGIAVLPWSQSDVNKALTSHHIDPNSFEKELSELQKKLRTGHVQLGIEEASGNLVCVEHRVYLKLSKKNG
>Karenia-mikimotoi-ANV-100365_lineage-specific
MMCCVIIRVLCLVCAGCARRLLRATEQVSNDSNEQNYNALQGADPYLITRSNQQDSLPNPSIALKTLQALLLGFHPVSSHSLSIPFGAFVSNHVFRDPRSTRSLSAAKRLATVHRLRRRSLGCSMPMMKISCKERDFAKRHLTEVLNEPSRMMNDGEPIPLLVVWKNSGKRGHPGKSRHSGNSGKNWTLKNTREMPHLLWKESPADLLKLIVGISGRVASCAWLQGVLQQGATVQFRQMAERGAIRNGLEDPSSILSICAASASEWAPVAAAVVTVAFAAAAHYAVSETRALRPRAMTAAEADQLAVFKARERCARLFSLNAPPELARLRTEAFEQVSKEWEDQQAERKLRLEIATISHATISAAAYAASGGSFLAPLLIAIASPDGWLRSMGNVTDFDMWQDLWQDTADRYSGSFY*
>Karenia-mikimotoi-ANV-100367_lineage-specific
MHSLSLLSALVLCLVLPSFTRHHGEADCDDSAQGGLVLLQSGYLIKPNHSPSAGNTHIHRVPMLQANVSVVSYGPPPPCLADLISSARVAIIGMVVGFAIVAMLLRTLIAIGSGAVKSASVVDPSEVPKMILLDGIKAYVIFEIIYVGHYGTNFFTQRLQYNTLVMMSGFLAFAMEFSKRDSFDWPGSAAYLARRLARLVPGYYAIMMLSLAANGLAEPYIQYPLDSLLAQSFFTGDTCNGFWLPFGSGSKLGHLWFVSMIMWQAVCVPMLFNTIPKLCKNASYTACAYVTIVGIIYLCESRGLRWWPLGAIYPLHENSPLFQLLNTSVGCLTAQMYLILPQHVREKPFWLFIMPASLILLVMGWDGARWGFTMQALLFPIILLSSRCAAEVPKLHETSRFSGLGWLISSIGYYSYGAYLYQWLALDVTSRLALPHVRELAILLSWIMAISSDYILETPFCQHVNQKLKQGQ*
>Karenia-mikimotoi-ANV-100411_dino-specific
MNLLLPLLVTLVSSSCRSVNAHDQSVLLQISLKSSKIVDRHAASSESKANPVHNERSILAQGNLSELRVEPSLLPPIKVHTTVERCILFVSFFALAAYAAWAVFGYEGANDEFDQPWFHDTQCLTQVLGAMVGCWMIVGIFFFTEILLFMDYERHLTLSEALYVNAQIITTIGYGELTPSGDYGCFFMMVYAATAVLTTGVFFQHFVLLYFEKSKFADLSLRRALAPVVVCWLFGTFFFAFYPGEDKTIFECMYMSVITFLTIGFGDYHPETEVGRAIGAVWMVLGVVVTGKAVLDGTCFLYYHRRNLCSQAATLHSSDQTKKDVASLSGAWISNEHYHINVQALHCHFGKDDTKPSEIVLSDTNVITLDDWILLGFNEDRTLAYWRKDAKIAHWCRQNLLVDESNSDRASCRETKSSDHEEAVNHD*
>Karenia-mikimotoi-ANV-100416_lineage-specific
MMFHLIQTAIILFTCILQSTCVRMSEVRSISSAVFAQVNSKASFNGPVFRPSTRHDCDDDALSEHTIEHLPTMAAAEPESLPLIQIRVMEAAKETQRVMTEKTVASKILGAGSHAEHLLFHYVVRQKSSRAFFTLLWWVGASLGMLAMADLVPRSLVWASLLMLPLPLKTFLVFSVDLLWEVLLVFECYFVTGLEVWLVFSAVILLNDERVIFWFCFAPSFLVATLVDAYPCKYRPFFSKNFFIGVGAALSVWELMLFFGWLTSTNNTTWKIGGLEGKTTASAAQSTATLLAYSARHLYSAFFSPDYFVMIKSKVKTKRILVLAECEVQGGRRSMTGHLRHERQPTRFTMCESEKQTHNTRLHSIRIDGPSPSEEVKHEQVEQSAVHFRQQSYEKHNTRSVSFIGRYSHSGSTEVVDASAESLEISSQQVVYENHSDSSDPSIICSCKPAGTMSRQEEPAPSCVEQEPDGAPGMMDRAAAFEMPPEPDVIPLLDEPDPPPSTPRMA
>Karenia-mikimotoi-ANV-100455_lineage-specific
MFRAPAALTLLISSAASGAVLEAPGDDANGLSGSKSFLKRRVHPLENHSHTTQLSEDEEHQTYKSYLSRVYPIVAGKINRHSKQQVMDLLKGLTLYYEPLPPLRYPFPLQGAEVFGVSCSTKLQNKFVSIVKKDGRDMTFEDVGDLVRHEMQLYDAIDFSKPRKRWPIWAQESHLEQGAHIEVTHFACNSKCKLADPNGLPKPEYFLDSSPWSTAWYWARRGSGIYYAAGRSKTAVIKNHMLLLLLREFEEKHSKQMATFRNLFPGIWDSSKAPANSTLERALEATLRGTPCAEVGLDCFDGYRLRDYFDESMVWLARQLGYDTLIFAASPIGANTLATELVDVRLPDKAWLAGAQRRHYPPRWEVVGKWVEYMRDEKILTIRDPFNPESDLGVQPCEFDVTANQLYCKGTLSEDSRNNALHPDACQTAPDASSRLDETQVY*
>Karenia-mikimotoi-ANV-100461_lineage-specific
MLLWSLMGLVVSFVDGRRMKPMAFVNTGRLVRHTPRGLETISCVSRACHSLRCPNLQIHLNDGFIGKLKVPVQWDVADSEAKKLDTHHGEHNQVQSANKSISEAYVLESLQKLGIVAWPASDHRRQEGASGAGGHSREFADVMQRLRGVGEKQFGQVRVPINPLAVRRKPQRSGQLAMFFGGLTNRSQSDDRKAKDAKEVKGFKLFEFNRNQSKDSKSIDIRLSKGMTARSLVRAWRGQVDSLSKAAGSAELAAALDVIDLELFENNIEAFALIGLNNGEAEKASETDSMTDVQSLVTVTRQRLPVDKTGVLQGLAEKRFGLKREKEVKVVSIRSLVALPTATRSANVARNKRLLFEVVRWAYSQKRLVVLEFMNVWPRPGSSAIVPPLLSPLVPVLGGARDVKPYYKGLGFIEVSSPGKEKATTMLYMGAEPKETTQRGTEMVRIASRGFREAFFDYASFFQ*
>Karenia-mikimotoi-ANV-100467
MMHLAFIFAVCFLGTSAFPYTCDELTPDLCELNVTSGTFTSRGLRVNYYLYEASNTMSASSKLPIVMAHGGPGWSHDYILPLKQQACRGRSVLFYDQGGTGRSERVQDVAKNAPWLLEADYYADELEILMKHIGWKRYHYLGSSWGTMLGQIYGVRQPEGLASMVLSGPLSDCQLYIKAQWDAREGSLGSLPPFLQDRVRRLDAAKAYDSKEYASLDKLLTSFFTVRVTPPPDCFLEVFKQWNKEIYVGMQGASEFSLGGTLEFWNYSGRLHEIQVPVLLTSGKFDTMRPPCVRALFENIPKVEWHIFPHSGHCSMLDDAGEMNDVVANFYDRVESGVVIGGGCSPAPFSKVELGQPALGSTGTLAATGIAMGVAVGLAVGALGGLLLGRRIGYKYQRQVAQDGSSMAFE*
>Karenia-mikimotoi-ANV-100478_alve_high
MRFRHLAVLAKLLLCLQAEAAFVKRRAAANAVPYWRSAGRPTVLELTRQPSAELALAARHYHVKQQRLDTEALSAASSESSLWQKVELLHALQYYGNVTVGTPPQTFLVAFDSGSGSLLLPSAGCSSDACAKVSGRQLYFANKSSTSVPIGWADKPLERATSEDDRDTATESFAMGEATGLYVRDVLCLSSNSTCATVDLVEMTEESDTPFKHAKWDGIFGLSLSSISPAPEFNAFEQIFKQSRLSKPVFTVCLGRKVEDVSSISFGGWDASRMTEPPVWVPVSEAGYWQFALQDIVLNNVSAGVCKGGCQAVIDTGSSLLMGPQQMGDVIESLLKKHVTNCNDTTQMPALGFQVGGAYLELKPEDYMDVGPETCLFSWTSVGDTGRGPLLVLGMPFLRRYHTVFDFNATGPRLGFAKTRSCSSGARTKHQSDKPTFLRPKAALSNSSARHATPRVVEIDLLGVRTAAQD*
>Karenia-mikimotoi-ANV-100483_lineage-specific
MSVQSRFRNFWIILYIGQVSVAPISRVLDMTGCWDRVLSAVPVTHRNEEMAARYCCAYRHVDACWGPLSEENMVFDQSEGLYLDFTHSYATCCFEALRILQPDVWMLEEIKDDFAPWLGQRIDLTYFDELMAGEIAYQTDQRTQETIQAHERLVAAVGGAKTDQDLRLCRVQYSRGRMHHCKLASQPNYGQDSWYNASTVRRVHPKSLAVGQTSTYSQLYPILQALMILSLNHELPDMVFYVSEHDFEWMHWPVPILAISKHVNTPSVIRIASHCVLSPLMKQMHSEVAWKIENHPFEEREQRLFWRGTAAGCWSIEDCPAEVIPQHCPHCRLVDLSNFDQQPRYRLAVLSSLHPDLFDVKLREPLDPSLMDARVRQFLEDRDLLYSGPRSATPAADFVQRHLTKQFILSIDGTGHADREWFFFLGACQFLYRAQIEAYSTSRGLIPWVHYVPVNANLSNLVERVLWARAHSEECQQIGVNALNFAVEAYTPELASIHLLHVLKKYATLLGE*
>Karenia-mikimotoi-ANV-100530_dino_high
MATVRYLIVLLSIVVAIVPPSLAAGAEQIHLALTSDPSAVSVAWISLVEISDGKIWYEQGGDGKWISATLSQYTAGGETRWIGTAVMGELKPDMATHYKVSQNGEESQLFYFVSPPVTPRPVRLITFGDMGTGDYKDHFGPGGALFNDHYVTSLVGNPSQPDLILHVGDVAYDRGNETVWDVFFRNIEPYARHVPYLTCVGNEDHWYNYAGYIRRFFLPSQELGSQEAPHYYSIDFSYLHLISISTEEGLEPYAPGSKQYTWLEKDLQKANMNREMVPWIIVLGHRPMYCSSNDYYDCNMWGPKARQVFEPLFQKYGVDLYLAGHVHSYERTFPVFNGTRVSVDYNSPNATTHLMVGMGGAGCTGKWSNQPDWSAVRIGHYGVGAIQLDHQSLNFTLIETQGQIQSADNIVINKRSTAAEKFVV*
>Karenia-mikimotoi-ANV-100593_lineage-specific
MDISCFVCFCLISLSRAIRELDRCSQDAHLNSMPGFGHESFGKDAKVEDKARKINDELAIQVTTKSLPAERPCATPFPIWPELSDKNGCMQPQALPTSCSGFNFTTCFAGEAWHDEAFKHCSVSSDEHELILSTFKKLLAPPEKPMYYVALGGMGAGKSTALSKLHDLELVGHPIQERAISLSWDDMLENMPVFLLSKEKSKMRMNFFRPCYHRIQKLQKEVEEYAQSNMFTTVQEAFALNRGSVCKDWMGKVLKMGYDLFVVFVHNSYEQGLCNTMMRQDMSKRFHKVWEVNESYRRAGDGSISKRCLAKLILPAGRRITWVECNNVGNHMSCKEPENISGTAFAAQDNTTNVRSMSQPLSGSIVLFILCGVYLCLQLAR*
>Karenia-mikimotoi-ANV-100605_lineage-specific
MTRCPRIVALLTSALLFVQVKCARPDAEGALEEHADHLSDSAMLQAMREKPRSKAEVEQPVGHMQATREHALASDIHAVVEARDEDLSRRVELAKANGDELLNGSSLSGSPGESPRSRDEQPSGPNLAQTVERGTYVLPAGPTPGLSVGDPIYIVSSAGAETNAIRGFDPDRSIVTLFPTKFAHTARAVISKLPLEDLRVHNLPQEFNDFRDELNREKAEEAPILYDEDLYGLLGLAQWASDEDIRRNYHRLCSEWKTPEDLDSQEPSMEFLRLRMAYEVLTDPGRRRLYDRERDRREQFAHNGRRERYWSDFDRDFRGETQEFEESLKQTRKIQNGIRAMYGGGIEAGKRAAKMYKAFQHLDRSTEREKQQLKTIFKQSTELMPTIEQEVEDKSQTIFEPVFDKYEKEGPKGFDEHAGEWDSLRNFMGELRNPTGKYGLPTKYG*
>Karenia-mikimotoi-ANV-100616_lineage-specific
MWLTLALLISCPVLCQIHEASGQEFIDDDCTVLLQGSQDLRRRAAFDPLVVAGTAVAAYANSNETSQNEGTSIIPALLHQALQTGLQAVPDINETTKQEIASKLESGLEEAFQTALQTAVQTAVQAVSQVSTAFANTNQTSDDSTLSGAYLNLGEFKKVGIGSGFIVFTIVVLTLVKYCSTYALPIPLYQFLGFGISLIGVLCAISGGQVVLNTQDAMMKEGSSVDISSMISGLIASFVVMQVVNTLVLVDGIVGEGFVRKSIFGGRSHWFVQWMIGPGFIIVFRFIVWVLMFVHLILSYACYQIFVLLELIGTMCGSSASALDSINIFLAASGFGAINTQSVSAYCNTSSDTSTAAFLLWIGCVFSIIGQIVMLSALASEAADIAQEMDRAWSAMAASVGPVLSGGSQDK*
>Karenia-mikimotoi-ANV-100617_lineage-specific
MTSHLRTLLVLASMLLWQPGCGHACLRDRCEDLSDEMAEPTHAQAMLQKSMQKQLTRCIDDDALYNSYTYTNQGCAALREMTPGNCVEVCEQHVTVKRACCASCDGCAANTNLCPSSCRNPECREGAAWNGGLPLADGKCTQHCSMHYDGVRYCGSGYDYTLGPSVDCTGCAIGCPSECQSPKCVKGGSHNGGLPLTDGKCTSHCSQLFAGLRYCGSGDEYRAGGVDCSGCAASEPQPEPEPTPVPTPVPTPVSPACPSECQNPSCVKGAAWNGGFPLTSGKCDQYCSQSYNGVRYCGKGGEYEQNGGVDCRGCSETRCPSGCQSPQCNKGASWNGGLELTNGVCTAYCSKPYSGIRYCGNGVEYSGTDSLECSACASGVPPGYYGGVPPGYYGGYLQIESHQNRSHQHNESR*
>Karenia-mikimotoi-ANV-100620_lineage-specific
MGCSRALISWTVLSALRCFTTPAPELPDIAGMSTETGTDNVGNSEEQLHYIFGAALPVCEYYVTGAAAYYGKLGLHHIGHQCWRHELVRLPRLCAQLLCISFLWRTSRKPLPHNLTFELPCGMEAGGQLTQLSFKGYPGTGCYRVKGLLYRDIDRQARQMILDIRVRGWDSVYHMIPHQVGTWSHHLGELWWLYVFFFIDTVGSQLCRWPQFRFPPWYRDIERTSLALKQVVSMVHSEQAPRRVIFVESGVFLANSSADLIEDLSHILADVYLVDPWDHNPTMQEALKWQGLPTTSTGDYIVQEVRNKMAALPGAAICDGGITHDGLACYGEDMDTQTRVRVHLHRSSSLDAALRFAPRSVDVVFVDGSHIMENVRDDLSAWWPRIRPGGILIGHDFSSLHPGVGAALVDFVTRTAEAQEVYLDADSTFWLRKETENDN*
>Karenia-mikimotoi-ANV-100624_lineage-specific
RSGFAFVRHLLLFLSPYTMVETAGILAAADLIFDGIKEGSYEQMDDGDGKWVGADLLKIKYGFSKLYSAAADSVKTFSIGLTGRVDVNKNLLHPRIAVTYALGSDIFLERVFKSEGVSDAMLSEMSSGLCDKNRKGQRNTLN*
>Karenia-mikimotoi-ANV-100656_lineage-specific
MSVHSVALVLAVISHVVNGRPLRTSSLHEPSCRSGGSEKQLDPIISPGKYEFFNDQATLLKVFVRLLVANASAASFKPPAMSRSSRPSNRKGRSNRGARVSNKAAGKYADSRWMDSNAARSESPERLDKGSLKSASAGLPAGWEKVVDPSSGKPYYCNRATGESSWEPPAVPAIAAIVETALPPVSPSQREAAPRQKVSSPTQKISQTKLSELLKVAEPASPVQWPFRSSATGKLRLLELAAGDQPKWCDAVWQLDWASPPEIVAGDKVLPSKVPPGVKNFAIDNTRLDEFAQEYRRQVYSEYKKTKKLDLAGKFDVIIGKEMLCTCRCANTLGRYRTTCGGISIEREAVCGFVKDLSLLLNPEQGIAIFEHYPCVSFGLEEFMHEAAAAAGLFFYVTQNQEGTNNMDYVFSVTPLRDDVIATPSKIQRFLSSGLKALLPAIVILPILLKLRDIGFNVALLSLTACVLEALAVVLLTRFFQRLDSSSG*
>Karenia-mikimotoi-ANV-10068_dino_high
MRVWHLSLILSFSAGARISCTAVRIVDHHTSSNISTSLGTSFGEFERHVSSELSDGHHDAASTGVESRQVAVFWSVAATSYAVFLSILFFGARLIFGKEAQPRQEAKCVESGVAAEEVVDSSSEDSDEEGLFSMKSSGDQWRFETKSTLPSLRKDTEERRKKEKLRRRVYKTQWLRDSHAQHLKEASFTLLAWTLMMIWYRTLRMLLHPAVLPSWDWSANVAEFLMLALILAGNIFCLKNPTDLMYWPLFVFYCFYIPAVTLPPFQWSCRDLERAPVSDHLGTPSDWFLHEGKANMDCSLQGTTAQELFMASILTLPWLVPRYKMLKTFGFLWLLGVYLPWSVAYTVLTGENVLSRRENVLRFSLLATTMVIALVKKFYLEKNARNNFVAMFRRREAGKKMYAILNYMLPSHVIVPMLENPESVIAEHVPRVSILFIVIADFDAFARRCKPKDLLEFLNNQFTKFDELCAEHGVTKIETVGEEYVCCVGVTPEEQNMQHKDLLQRLFSVADSILSLHSAGSSSGEQTEVRVKMGLHTGPIVAGVIGKKLPRYRLFGDTINTAARMMQKSEVGKLQFGEETFKDLPSMVECKERGDIEMKGKGLVKTYFFEPTAEEKQATTFQTPRKKAKSLCAIFFDSEFSFDMPDPHASAPASFEGNEESEAAVDEPSAADATIDALTGAGSMTTSKQRQIRDFEDVLQRVTMQEFTPEMEQEWYEHYHVNVICKKIGSRLNRFLIGLLVITAIEGRYTLTHRKAFFLNKGFEGEIALPQVWTFFTLRGLTMLILLIWRLVVVPLNIHLKRSPWKVQSGLTACTVINILLIWCSYEALTTNENSTKHLREPKDATNEFNSPFDQKFVLDFVLVFYAASGLQHFLFKPSLIFVILAAVLPLTSDIRGIYLERGYIGSLAGGKGLDFPFLGKALFITIAMSNALQSYQEERSSRARFKARREVEGFKVRIEDILNTLMPRQIVKELKSSPANEPPSHEYQHATIAQSDLCGFTKLASTKSPQEVVELIGEIFGTFDALTDTHDVYKVETVGDAYIAGLAESTLTANKSPASVIRFGLDMAKAVDGWAKLNKVSVRCRVGIHHGACIGGIVGNDMQRYHLFGDLMTGLEVLESTAPMGAVQVSSACKSAVEEFFNSQKEKRTTWTASECEESNAIASPSTTSSLICTSSEKIGGGEDQDGVEELKLDSFVFDERTEPELLTSKGEVHEYAEVGGKTYIVSLANSTTKNLHYF*
>Karenia-mikimotoi-ANV-100725_lineage-specific
MHGFARTVILYISASILAKVTGHRQVFSECHVLQDSASMNMSRPYKGVTQADVNRFYGIPEEREAPVSSSRITQADVDDFFGGLQQDQPVGLWVTVAPRLESHHKVFHAKNSGKIPGWLHWAAPVIVPWSGEEVFLDGLVDEMLPKIQGILTKRGISVSFFFRPKEGLIMDFQGERKGTQGVTFLIRVDDISAKAFKASNLAMVRDGIIGQMMTHQVGLQTLPEQLEAEGVPHAKVECVRSDNPGELNVQITALKRDILNIAVPKFMGLKGEHDWMAIAARKLGVKKTKSANIAKTVKDTIELTMKTQFKANGLVADINAETGQLNGKRDDNGNKIVSITVGISVREIEPGPFFPNQKAVIRDAIVEVLGGDDEESLESQLQAQNFPSTAYFVKCGWPGPNPPADGEIPRGFRTQVLGCEDCGILSSDVGAKIALNPCDSIW*
>Karenia-mikimotoi-ANV-100764_dino_low
MSTFRSSCGWRRLFSAVLCLSCVTCGHQAQLSKESDRRLSRLDAFAEFLLALTPAAAFRACYPTACRLPQLPRHAACSIESIRPTVQVLLKLLSRDEAFRSQLDEVVGRRQSGFAVVLERCSTTSNGGNIVRTCDGLAVPEVHFVQCGFNESSTPLFQVAKSATRFVKMHRWESTESCIQALRAEGFASVASILPKPGSNRTVVELPAHDDEAARSALGGLGRVALWLGSETEGLTETAQNLCDYFVTIPLVGGVQSLNMAASGAILISELRRLRDTAPAGPAPCLMPTAAEKLASALMAQRQSLIVAERQERERKIGLPRSEWHKIGDQLVKAGVVRQASGDFVAKATHMLTSRITHLSQVGPEMQMWFDYPLHKSLASEFIKEEVDDESITETARLLLDISKHYDFDDLLKDPRSLRLIAKTVGAKRGVTDDKLLWRPIRLCLMGSLRGPPMELVFELMSLVDDNFMYDYITLRQRVENLSLLIS*
>Karenia-mikimotoi-ANV-100767_lineage-specific
MRLMVLGFALLGACLLLLFFFQCARACFSSATTYTKAPTVPAGILAPVQWVSLEGEVFEMREQSGGMILVYLVNDQFDSEACAEFPEQLGDEQSPGGEEPTENYGDVGIGQITKVSEELYWTREDGSRIIGVEAGNTIYWQDQTWSQREMSALAAGDRVVVLDGAAWKDGIIQSVHGDAPEASEYRVIVFGISALEEEDGILESVPRGELRRVDIFLVDKLTLLKQGLQYIVDVTLDGITLGIYVYCGQWKYLAMNSTGLIASALEANGKLSEITQAASCQELAQIICQGPFFRQLVAALSGLDFCQEFWTAWRRQYATERFIHYRGTESSYEGMVSMGVQTYAFLFSNKYDV
>Karenia-mikimotoi-ANV-100805_lineage-specific
MSHVIYFLACLVSSCHGWRAQIAIVKVEGNQSSQPFMVNSSKAVASLEPLARFLMAHAAPLAFNPSVIRHSLYVRDGLPFSLSECSHHRSMPVASMSDWSSEELEGRSESAAGVPEKVTRAGLLLDRRSSIRLAATAVLSSSLIRGFCSPTSVSAEVEPESDLGTALSLATLMDIRAAVDDADLYLTKSLVLFANDNAQQEPVGIETGEKVCGMVRKILERRPEKQIALVAKVAEEAQVLNPKRRNVVEEHGKEARRYLIGILDYDRRPQDRFLKDDKLGKPLPNMLPENVFFTHSSLVSARRAVDDAFLAFPEPERRQAVRFIAKTYGDDLKNLLPGPLPEMPGYIDSQRREYAVFRAIKQLPKPPPKYFVMDDQAQANYEYQKKLGTLDYERTLVEKYGKYGTPVR*
>Karenia-mikimotoi-ANV-10082_dino-specific
MYPFHAAPRFFFFLMLATCSAQDHFSSDGDALSLVQKSVHHSRVPESREDNKAKPHIGQQRPEPMISLQAHQERSSIPSKMEPATPLQSAQQDTGAIEKHGLEPLMSLQAQQERHVHVPARLEPMISLQSEQTSSKLSKKEARPALVEIEKELAFPSEWYKRQGSVQNGLVQADALSAKKQKPKDKSEDKAKDKAEDKDKSEKEESSKTEDKAEKKDEKAEEKSEKEESGKAEDKASEKDDKGEAKSEETSKDTEKKDDKAESLTNAKTFGEALRATGGMEDEGEGAAKEEAEDASKEEAEDASTEEEEAGLDPSDTTLQPTMEPQVSDPVTETEAEIPEAEGPEAMRSEVAREEDDVEQDKLDIEEIVAARQGEPGAEVADAGRAEAPEAESAAGLLPPGVPGAENAEGKEAPSKKTWDEAELTRYTWVLIGAFIFFSLHCVFSHIAPDPYLHHHKHKGGLTESLSDNYTEDVNDTRRGLGRIVESRTFKLFVICLILIDVALSFKIVSIQSSDTVRKEGDEKTIVWLERCSCMILQFFLFEQFLYAVAFKRMYWWHKWYVFDLVVVYVALLGDTVLEQYFDGTAEYVSGLRLWRIVSLLFDIALAKHERNEMVDDGAGSDSSGRRQKQSAPLQSGQQRAPAPPFSSAEEAASMQDQQREAANLQELQRHFPDHHHHEPARTWGLEGLSQNAPVFFLPWFFFTMCLCGLAFMCEAFICSLILIFSVGLPVLFMVLSRGRGMAWACYNVFCLFSSLLGGAIGYLHRTHGGDDLLTRQEVYLVFLLVFFYFFLMMLISMLLPRFGIQLVGSSAAFANQKGWGWNPLMLPHLHFGFDKHGVSGADLVDDRVHPKSVAIGLLHHRCYWSGEPVMDYTFFICNESSFLSCFLSHPANAYGFLERSVALMMLIPLIVFPISLIDFLFPGGGITKIVVNLAIFIFPRYLLKLYVKELCTLSDQIHLGTTSGDLDHSALTNINVFADLHALRKAARPKDALRREVVFFFVLGNATICQAVCISLYIQSWTGQIGKALWNSYEGLVYAFVLELILLLVVPHKLPDGQWVVGFFGQWWTERLRPEYGGKRGSPLRSSLAGAPVMNDPMQMW*
>Karenia-mikimotoi-ANV-100829_lineage-specific
MSLLWNALCLCIISSSSFASNSTCTESQRSVDLSEPSSLMKRGANLRLHHVTFEHLLQALKGQCASQQHDQIFGVLITTIKNPPMFANWLLHHYCLGFDRIRVYFDDAVGDKSLYGAVKKLGAALPRGRLEVVRCDAEKHVKRQQATQAWTRQKDPMWRTLMANTEVSLRSLWREKQNKGFGGRAVWMINVDGDEMLHASCDIRNTYQAAMDHGSPVAFHLVEEAVYESSKGSVFRARFFKRNLNSFYFLKDMQLMREFRSKRRKWMASYTHGKAAVHVHPDVAPMDVTQYTIAGRFPQRPTLLGEPALLHFVNSEWDEFATKMFRKSRGQHGAQADNTPYQQAAKELARKHSSLESFRTSPEGRSLYNDVQVVPAEEILTQWHHDNGTRIFEEHLGHWNISAGASFVLEPCSHTSTILVCKESGEFKKDAACIMRDMPNCCMVIDSLSGKKVKYM*
>Karenia-mikimotoi-ANV-100869_dino_high
AQAACPQQSLLLAFHLTMALLNGGASFPLSSGRYGVGISWDRSGHPVDVDLQGIAVEDTGRITSAVYYNNLKALKGSMTHSGDEQTGDKAGYDEIIWTSLNRLPNNIKMIIFVVAAFEGGHLRDVKNGFIHVLEERKDNEVAKFAMERSEEEVDMVAAFVREGNGWVLRVIDEFAQDGRHFMDILEPTIGNFVRQYIPNAKRLKVAFAMEKGSVVDLPRSKDLGSIRACLGWDVSGDGVDLDVSAVFFNSYGTAKDACFFGNTSCYGFQHSGDNLTGAGEGDDEEIVCNLHSVPSDVQQVFLVVNIYSGGVTFDRVRNAYCRIVDAERSEMARYTLSDGQRQNGLVIARLFREDATRWGFQALGSFANGQTWKDSVADMVRIFKSSPRETQAAAAGSRPPALSGPPPSSAPPDCCAGCNLM*
>Karenia-mikimotoi-ANV-100874_dino-specific
MKMMKYKPSCCRCFCAYVCAFFIFGFAHGSKSCPALQTKSCGEDDGDVRLASFDSKMNSDTVFLRASSAAMGFLEMSLLGFASPTGWGRGMEYKINAYRDFVFNSTCDCDIVILVDSSDVIVLGSPEEIRSRFIALERKWRLSLFFAAEPRCTQWGVSICDRLKNRTSGKGPWQFLNSGLLVARAAALRQLLPERLEKPLAHDQEWMREQFLQHPDIVGIDFDTDLMLVPFGIGKVFTGPWSDDAGQPKDSILFEDGAIHNTKTGTKPLLLHFAGPGHWPGFVLKHGTSGLAEMGVSPSDVIRHWIQRDRYSCSLLELFLQRFPEHAQQLHLSKLDHSLPLIKPSWRSFCAGSGRHSPFRVKVDMLEDFNALLFALTASVCTCACITLKPLRFCGRRARLVLSKVHVSAFLSFSDGLPTSTKGL*
>Karenia-mikimotoi-ANV-100902_dino-specific
MHRVAFLYCHVSLCIAMATAQHWPWPWPKPNTTTTPPPSAVGAFEKGVASALGFGDISSCYKDSDTGVTDLWLAVEEYNKGGYVAKAKALANFAHGIHLVLEALEPCSQGMTDASKYKRLMTYLMDPRYYSIHNALTLALNLAEDHKQLSAFAEAWNKGDYSAAGFEMTAAALDVLGNPGIPENNGTEAVQIAAGLAKGFTSDIPFKCFTDLSVEVPAIIGGIIDIATGVKAVAGVESLLHGLEGIVPAYKQCLSDKKRIVALLREFEDFKHPVALAKKIVANMEKNDLDLSLETASAILAYKGKEWQHLGFEIGLILGKLIIIPDETFVV*
>Karenia-mikimotoi-ANV-100929_lineage-specific
MRAAWVVLLSLLGALQFHGCDDETAEDTPGDGVDTESTGASESDGASDSTGASDSPGASESDGASDSAGASASTGAPASTLAPTALPFVRAYDFRPGSGQVRSVDGSGGGFTHKMMRIDLVEPGGRAPRYAYECVDCTFEQVAAITPPDGWEHGPTQVIFPTANTMRKYPSVEGVADTVDFLPEIPGNEFQLIAVIRNMTILNRGRPMMIKTFVQRDTIFRFVVGQRVHELISPDGEKWIMFTHLVDPSDLDLAPFEREDALSYIDFPAGWEYSTRILDNDVVLDTEEGAFVMNIQGIVHPQRGQQSCAWQLVPSPA*
>Karenia-mikimotoi-ANV-100950_hapto_high
MLHRLAILILLAPASMGARLMPPALAPRHWRRRSLQSSPRSTPTKMSLKNATQVGDWLSRSFMFPLVQAFDKSGLDRGDFRAEFLVPWLAKDEELTQTEQVTVGITFIFGALALQVAVDPDNTISDNLSYIFFFLSYAAGTSLTFRLVAIQASVFEIFSHLVEKPQGVADFVPVIYNILFVIINSYYALRSQLGKVRLNLAADEDIYQKAFEPIGIQRSQFRQLMDMSESQMVTENEGPKVVFSEGTALTKLFLTLNCKMDIVKGGVPVTTLEPYQLIGEVALLENLNQDTTEFAARATLMAEPGARYLSWTHTDWYSLMRKDADFAYATQLMISRTLSRKLGKAREEQAMLCDTAFSLFDQDSSGIIDASELHAALRSIGISMEHDEVAKMLKTYDSDGCGGISLGDFRALVRDLPELVQGSQQGIFVD*
>Karenia-mikimotoi-ANV-100955_lineage-specific
MHAGSVFLFMHVIESLSPIATICMCLHTASGAVADPACWLPNLQWEHCCSFWHGPVGNRACWVDGFTFERCCGAPPVEITNSVCWDVVYTHDRCCDPRTGPTGDASCWDGPYTFEACCFNPSLFRGPTLIDDDAALKPVLSAQMLESGARIPVQANLQSWASRATVLLNVLLIICAILYGQHRLHKEQLAVSQQLFDSKVAEMSQQIEDMSRTLAKKNEALDSKLRRQVHGSQRRGGREAARQMTMLQEELHRCELQAAIGRRGLQEELHRWELEAATENAISEQAATESRCFQEKLHRCELEAATENVIRNQAIIESRCLQEELHSCEFEAATENEVLSHEISEHRVLSDHRVAQLYQELHTCERQEEARIQAAESDRRRMQNVLAEHDAQMGRAQNVNERLFSEFTIEQAQVFQLAEQIQQDRGRRQEHRFCLVCMERQGDTVLVPCGHASLCSVCANQVQICPQCRQSVEFRQRVYL*
>Karenia-mikimotoi-ANV-100985
MIGLQLLLTATASLGTSIGSPLQSALQHVMDGKTASYKRRGVTGFQLSWKSRTEEFTVASGTSGTREMTRDDTFLFGSGVKPFTASLVMKRWEEGKLDLNATVAHYIDPLFKEKLGKTFMELYGPNATSMTVWHLVTMQSGIPDFDVPAFDSYMLQERGADPTFTPLDIVQYAASQPWTCLPGACVYYTSTNYILLGYVLLALDGKSVDAWASFDQRGVAPVSKFADLHFVNSGPVNKFVTVPGFSADGGGKEIVNISANILGWTCGNLAGTSRAMALWMWELLVARSIVGAKALELMADVRPISYGWGHPWLDYGAGLFVQQLDFKQLRRPWHYGDWGTTLGHGGDTYGFISDQGFIPQLNATFSWVGNSDGGLSNFDITCSIINVAATVVLGIKEPFRCSPFQAPLSIESAELFV*
>Karenia-mikimotoi-ANV-100997_lineage-specific
LAETAGVWCLLGALWGDSLPDVEEKTQQTTSGNSPGWKLSACSAVSLPTAAGLAMAHLLGASWHPAAPHHPAMLELFVLVLGRDLCLPVQSTHALTLPQSFLIDFECHLQLDLPYASPANSSDRYQRRWRASAISYFGSEVAVQCWPDGDQLPRHGVQDRWLVRLMPRLSSYRQWTMGPFCMHAAEAASQSSGPGDLHWMGRMTAPLTAPLRRRLAICGSEQWYDMQEKGDAFRQWLEYHLLLGVDLFLLYDRDGSLEEHARPYIHRGLVQYFKRWTDHLTGAPRNVAEQEVPTAEGCRSGHGCSRSRRQHGNAFELAGLTHCVVEARSLADYVLVLHFVDEYLSTGSEAVAPLLQAMDFHRASALTLPILHFGGSEEAGAQLTIERWLTRQVRPSCNVHFLRPGAPKHLCAWGTALFDPRETISLVGSHWPRMRPGTLLLDGYDDYDQAGDDSHEMSPVHVKHYVDLFGGGQRFHTFVTAKGEATTRDQSMLWARERLLSAISDDQDSKLHRRG
>Karenia-mikimotoi-ANV-100999_lineage-specific
KVDVFSAGVVLYFLLYATQPFAGPDIGGVLRRTVRGKIKFPELSGSVGNDMKEVVLKLLQKKSENRIDSKSASCLMFSGWCRNRCLPQWLCNRDHEFAGRRNCESTISLQMEAAAHNSLASSKEASSSMYSLAGVGPKTTESSGAVPFEIACREVENIQQESNSTNSDSDQQARQRWYSRDTRSRVGTTQTTDRSTWHSDCSGRSIDFDLDILLSDRIPEPPKQTSHHTHEMERRKSMCGIRNRFWRRMRSSVKTGVTDEDDPPATAFAEVAQSMPASHQPSPPPVPKKASVQWHFPSKYASIRRGWQQPGRSIFKPLMLGHDKGPPVRLGEIGQEDAGMYDEQHDADRERTSDSDCLSATCSRERGSGATNTASKGWCLQSKDESKINLLSGHTSMLREGTSHSDTANLVIQAG*
>Karenia-mikimotoi-ANV-101036_dino_high
MHSWFSIQHCWYLLAASFVVWTEITCKRQELQCSAPGSYPSTSSQRSVSSQGHTLYAKRPVVAPSFRVLQYNILAKSLGSNKEPWFLYGSNITRKQRNLVKSKHEQRNDDGSPKFPGFQNYAQDLNPRQQKEIHQRSREVFEWSGKSKRGERLARVIANKNADIIILEEMDVFLDEVDGTPGLFSMIDAFVCEGRGLESQPLRDQTRLGKEARATGVVYQGYFAERDRRKDGVAILWDQNRFKLQSTWRQLFRQKHKDRVLGMALLEDVEWEKTLLVIGTHLERNPEDHSKEPIRYAQMLQVLEHAKDAKGSYDGVVLAGDMNADAFQEEWTAAYAVIRNKMKPAFAEAFWPMLMEERDATDKEKGAGTLETENPRPHRFCTSRTDVRYVWIDYVFFSPHTLHVQEMSGPELCPHHAIPSRRHPSDHVPMEVVFAWGLAAHNATARWSGLRKALTDGKDFGFLRNLQKHTSPKELVKAKARAAVEEALTMIEEAG*
>Karenia-mikimotoi-ANV-101039_dino-specific
MMSWIAYIKIGLLSIHLSNAGTGSCTFGHRAFAGREGRSDQNLPSASETGKKVGHGHTVECCDYATSIVQRGAAQESPHTNGTKVVSAPSQTLVQGQIIDSLMGSAPKQTHALAQMILCAFPTAEDFPVYHYVGIGLLLAFAIMLFYTRTTVSMSMSFLTGHVFLTVAIALTWVGTVQFAQGALSRSNQSLTPLIIWSNSSLCILLAVPYTVQRLWQRSSTEVGQATMVSSSANSADVFGIRQTVIFSLIAFATNFAYIAVLRFLSASLNTAVFSTTSIFTFALTLLILRDDPTSVNSWSLRAICICLSVLGVVFIAGLSSKRTDEHHARSMVERLMGVALSILAAVGTAVYQVAFKYVFGNRMTPVMVGLFLANLGAMACVCYGSLIFGGVAYGFVDIDLTNVPWKFVLLTAVSSMTFNFLINFGIIYTSPITVNLAIQLGIPLNLGVDLLIVRAKIEPIQTAGVLIMLVSFSLNSYLDQRDMKSHS*
>Karenia-mikimotoi-ANV-101044_lineage-specific
MSWLMTWPLALLPSIFGEPSNAGVDLKLARWPQLPPITQQSSKQDKMFAPYYDHFLMRYCVLRTVLMESPHVQVVFRNVFSEDVGTPYADKPNLEYNYATTEWEPVDQPKAQTMIAFMINNLHLLASEFPNQTKKVAKLTSATTPGHYEVWAANNGVTGWNGRVAGGSHSAGEVAGSMVKEKFGFVVVPRPGDTPETLGGLINYADHSYNEKIRQQTILDTCRCVASTFERMGERIPQDELQVSCGILPPAVYGAEKIFQQIFQHIPASTSTSTGSITVVAVVFVLATVVVATLSSASASTINMDMVWIQKNTRRNQGVLSHTLLS*
>Karenia-mikimotoi-ANV-101093_myzo_high
MAPLLYCTCVVLLLPMITGTSRPGCSSYPVENRLVAWIEANDGFMSEKALLLVCDGTRKIIVTSNITKGEEIISVPVKLHQSLHLAERGHALPRELAKLDNWWALQHTPLAAHVVREVERYGHRAQLRQAGSTISDSPDDHYFAPYWESIALTLEAMEARSSMPYYRSAAEHDLLKGSPEHYNLIQSLTWFTHDYERIVNNFFRRCPRDSQDWCVADISTFNKSLFVSASLFMLNRAFTGNHNGKEAHHIVPVADEAMHQVPGMETALWRYNEEIDALKISAKRDISAGEEVTKWSIPTGEDGEAVVDLQLHTMPLTGNWDAPERPLHGLRLFVQGAALSSQDSVSALNTVVDHSMETYEADVLLAPFLRQLRANRVRNVSSWMWWDDEGSAVPADTSAPEKVGGRWRSDVVRTKMSEYMCLLVHRELILLHRGRLDSTDALPQAQELLKPFRELLAELQDGSGVTGSCSA*
>Karenia-mikimotoi-ANV-101117_lineage-specific
MMRCLLVLLACLVRPAHSSQSASVEKPFSALDDVLFSQPSVSAHPGQDYGQAVLSPLRALALLTMRLDPVAGFCLSAVRMRYPASKFTPMVAGFRSGLHEERHHGDHSVPIAHSIKHRIAVMSTGRESNQTTLEAKPFEAKSGLVSFSTNAAAAVCASFEVAEDIESIGHGHSMLLLTFSKFCREANVLRESVLDQAEDVEKSANKMAGKLRAVVARSSKFLLRTLSSRAATVALSMGALAAALNEVWEDSAIGGHHGALLLAVNELLEILEGSKILRGRMLQLMKKRVLRLSVLLGASACALVETVGTLSEYKLSGHHGVLVFSFSRSLKAIGLMMKEAKEAKKH*
>Karenia-mikimotoi-ANV-101138_dino_high
MAKLLILSLLGVAYGGIVRVPIQKTHSLREIAHGMTKQVPQLAGSLESSGPGETAVTISDFQNAQYFGPIELGGQKFTVIFDTGSSNLWVPAKNCSWHTCWFHTRYDPSKSATFKADGRKYSVQYGSGPVEGVFASDTVKVGEISVTGQPFAMVSQVSFGPLNLAFAMGKFDGLLGLGFKSISQYQIPTPFEAMIDQKLVDEPVFAFYLQSDASAQGELVFGGIDKSHFTGELVNIPLTSETYWEVSLDHLTYGSEIVVSSKQNAIIDSGTSLLAGPKDQVAALAKTAGATSLAGKEYIIDCSKINSLPSLTVTLGGKEFTLEGSDYTINAGSQCLFAFMGIDVPPPRGPLWIMGDVFMKKYYCIFDYGNKQMRMAPVAKKTSTVVV*
>Karenia-mikimotoi-ANV-101157_lineage-specific
MSHNYNNNTKLIVIAMLLATWVAWAHRTVSSHVFQLSVEREGDLHVVSNKTSIQGKQGIQGDHAMKEQNNQEGKLHNSINSTGSTSNDSGDLDARDPSANDPQKKDCGSGSKNCTIKDNGSL*
>Karenia-mikimotoi-ANV-101172_lineage-specific
MACRKVSRILVAFASVITACAQRLASESCSGAIPAHGAASLIQVRSGSEAWPFGDGEQDTTPVPPPPSAIDESLAVQGGQGNTTKPVHSKPPQEKIQRVTVKMLPAHLKQQGISTFGSESKLKKVLESTVVLNITYAGESMQLVFPKDDDSIDRWAQVLPEFNGQEYGLNTVVTPVDKEEMAFETRRLLFNSSKFINMIDLGGHVGVVSIAMFKKYPGLVRGVIVEPLDKIFFLLSMNLWLNDIPPLAVAQKNEKLEPGILAINKALFGQPGQMNSTVEMCSPWGRLNKTSTMMSYVVTSSRRTCECDAKLHQQDICSQATSTTLDKVFSFFPTEDISLLKMNCEGCEEDALLTLDSAPYRGRIRRVAAEMHANRPFAATIACSLPGKGLYLSGTCAAALDAGFLPSPQFCTKCLS*
>Karenia-mikimotoi-ANV-101189_dino_low
MLHCVVVCVLFTLSFTAGREKASKAPSGRMKRLAGYTAKTDISAEDVYTCCLLQAAIDTEVMVLSVAAQQGRWGGAWSIYHSGSQGTGAGSLRSLWRPAEQATSQPLFQLYASYYPAGVSYIDAFVSGAINGTGQFSSLKASERAELTVKGSVYQGMWMQTLRELESATRDCVGARAENGETNSEALEASMRHWNRAWAFYVGSMEGAEGRGNGQLLWATGDRMCQHFATCSEGKHRVFGTGRVNHELRGLFQSGQASLSGPGDCFSTLQTKNAIRSRMLIPLVQGLLRAAYGQDPALAHHFAISAAETAEGWAFAAALLPMVAHCNLASAEVIHSRMRMGGPGISDSFHKVRAAIEETYPCLEIRCDEIGGLVDKAGKYLANFRPCNQGGATSAETEEWELDSLHIFLIMIAATCFLLLLVAWWQCIAWRAVATGEGMGKARLMPRPQVIPPSNDISWGPDSPLAETERLCRLSSGEFDAPQG*
>Karenia-mikimotoi-ANV-101191_lineage-specific
MSSVLLLLASWPCPASGSPCQSGSWDCSAVPDTTSLIQTSMQVRSSTVHRAGAATTQARASGLARPTHTQTHTHTLHISDDNDTAVGFKKMVLADYPSADSTKQFSELFPSAHLEDLDARYAASATAATQKHSSWLATDCNLTGDERKLRKNRLRMFNPSVFQDAHGSMQLLARISTESRCCGDSFCDAIALNLSYRSVVKCPYGDLTQCSQPLPDLDDPHGFNLNGRSYFLANSYKYHWQEQKGQEDWEECIMKLVDFDTFAISQLNLPNASSCEKNWAPFIENGTLFMTYALSPRHQVLRCDITKEPPSCEFAHSSEASLTEQGLPSSPNMSSIHGGTPYVELDDKHMLALAHIYDGQTWYDDQGHSNFKRSYWHSFYTIERQRPHRLVANTPWFQFPNFESDRSADWRGLQYAGGLTYNKDGDLIVSFGVGDCHSRSLRIHTGDIKQSLIM*
>Karenia-mikimotoi-ANV-101194_dino_high
MTQMCTRVLLPIIVCVQFTGVWEVAAIFGGSSDGKAPFPMSDFPGLPPQNVEGPMRGMLELARLYPGEKVHVLKPGVNLTEPMCGEGEVAVPNAGHHKKITANGCGIDSVPLKETFGLSKCCNSHDVCYSSCGTSHEWCEVEFARCMEKVCKTPKVGSERMCLMQAMSFTNLSAKLFWDHEMNQRQSCTCMPKEIAGDMHHEFLLEFLTEHDPQNASEEIAEDLLSKWEGREGQLYASLVKKHGHQFVEFKGVEAVLGRVHHDDYKEHNEL*
>Karenia-mikimotoi-ANV-101211_dino_high
MVLRHALVFLCSACMGYGRRVRLANEQTQGTTSESAELAHSLSHERMLGLLLVALKPEAGWQSCGLHRAGGQIGCRLHSGRVWCQLTARCSRDISMEEDEPLPKAETEEQVSTFIQVASSTALADMDQRETRSAMSSDQYVRLKLEEQGRKGIKVSRGKITADGRKATLETFRNTKLSQVEAQAEGMKRMSEAVAGNFSVAEPWLVGELPSGMPFMVLENLDGSDDWDLCISSEFQRELGLAMAALHSAPIPDDWEPDLFGFPYDSNCEGNVQLNNVERKKMNYVDFWREFRLKPQIEPLQDKVMKKRGEELMEKLPKLFPEGEEIKPCLLHGSFGLGSYGKDMKKGVPFLSNGACYYGHDEADFGIDHMFGGLSADFYNAYWSVRPQLPGYKLRKSLYQLHYTLNYFNAKGGDTYKYGALNLLNELLNAMDAME*
>Karenia-mikimotoi-ANV-101218_lineage-specific
MMGLLFVLLMANVHATTPARHGVSNTMSPGVGNASRTAGCGIAEIEQNEKVENVSVHVDRSGRPSSPLGFPPRLPQSAQRPISSQRRPSSLPEVREAWPQPGAERQRLEERPPPPEEEPVIVVSVPKGLGLHPGSIMCVAPPAGCFEGFEVRIPPGIRPTYERGQHINDGLFEVALPIQPEPCENEKRERREENLREVRELAAEAQRREQRRHGDRKMEELSSNPEFWQDFDPRKQAPHSAPHQNRSDTSCGKLLRKYEQVLEETKRESEIKLAAAHQTTQDLSQENTMLEGMITEVSRSKALLEATVQERERKILQLEKKQSDLVAKLERKEAQIKEAQTAKQAQPETRPRPPGPFGGPMGGNSALMAAIRKKQEGEDEESQPPQPQRRPPPFLGEIQKTGNSTNDSGQGDARAKLMAALGGKKNVSSPPDPRAALMAQLGGKKNTSETPNPRAALMAQLGGKKNESETPDPRAALMAQLGGGWFWGPG
>Karenia-mikimotoi-ANV-101231_dino_high
SRVSDSFGFLLLLSHCFCCSAMVGYAAAAGAGVAVLSYKAADGHKWLKAIFAGLVTWPVLAYLRKVSKRAIGLQREKGYLEEWVEQYEEDAVEPELRIVDAHHHLWDYMTQPKLPSSFMPKPIYFLWVRLTPKTMDRLLADDKALTNSFGKRKPFSTPYMGPDIVGDIKGNGRGHNVVGTIYMECGWHGEVKEKCMIPAGEVDMVMEVNRQHPGIVQGIVAHADLTLGKDVEPLLKLYSANPMVKGIRDALACPRTDMIVPGATPEKGYDTKFREGFALLQKYNLTYDSWHYHVDLDSFTDLAKSFPQQTMICDHMGFPLGISDKYDKERTFPEWKAKMTELAKYTNVYVKIGGFGMRFPGFGFDELPMPPTSDELASAWAPYVKHTIDAFGVDRCIMESNFPMDKISCSYTVLFNALKKIVKDYSKEDKQKLFELNALRVYKLTLT*
>Karenia-mikimotoi-ANV-101258_hapto_high
MKVSVCTCKFQGSHSLLRLLALLVSFIDVVAGWRIISYCGNLCRFDAVATRRQKLRVSQRLGIPCAHSASTSQLPVELTRRSALAAIAAAGAAAASPLLVNSQSASAAIEISDEQSLIVDVWSVINRAYLDPKFNGLDWQAVRTKYATRDYRSIKEARAAVNEMLAGLGDRFTRYVTPNAYKSLLARFENRENTGFVGIKLASDASVTGLLQHSSAMAAGVRVDDVILAINGKKIKGMDNEDVVGLLLGPVGEKVQLDFMRPGDPEPRQAFVQRAPYQFDLVDSKLATSASGKTVGVVRIPLFSEGSSWFSSLTSSLKQIEKAEAIILDLRGNGGGHFPTGVEAAKVFLPRDTLVVSSQDRFGKRESYDSMSDGIWARRRQPVYVLVDRETASAAEVFAAALKENKAATIIGENTFGKGLVQTIAKVSDGGAVVCTTAKYVTPAGNDINGVGVAPDLLRSCPASKAAADCL*
>Karenia-mikimotoi-ANV-101264
MIKFAVVLTCLACTVLGRRMQAPRERSHIGWHAEGEGSLASLLLALTPTATFNSAGPGSKLLDRRGRHGIAPGMPLRMGLHESHGASAEENREPSDEFEQIASKAFTGAMAAALALSSHVDFAAAEEAASAFSKVDKSGPVGFIASLIESGIDTAHSGLESAGIGSTYGISIILFTLLIRTVTLPLIKTQSESSAKMMKLQPLMAKINEKYGKPGQEADKNKYLQELYAAANVNPLAGCAPALVQAPIFICLYRALQNLIAADKLVDNFLWIPSLEGPVYKAAQGSTGDWFWSIFSGEPKLGWENTLAFLSIPAMLIITQTISSKIMAPPNPNAKPGDNQQAITAAIPFVIAFFSLNVPAGLGLYWIANNVITTTFTLLIRLGMKDEQYPKEVVRLMRKFDPDNTLSLSRLTGQKVQKGFRARKKRKTVSVKVPAETSAAVQSNGVQQATEAGSMTATALAERPADGAELQPQEQVGTQLRQLL
>Karenia-mikimotoi-ANV-101267
MLLTTLHIFLIASVASGVRINGSSMSILASGSIEQASLTDTADTWSELVLATVTLNNVAHVAASDHQAVLAKQRRNALSLDAIPASFFNFSHELHGVEPEVGSGTLEKVNSQVVLTLPSNEQCILQTSKQLGSGSFGSVYACVYDSSPSQVAPSQVAVKFIKKVRQNENPEKEFKMQQKVISQYVVEAKEMFRLESGLQWETTDVDGKPVPGGETIEAETLCITMERMPRELFQVIQKARGQDMIIGNEKLTKRIWAMVLVGMMRIHQQGMLFRDLKPENLLCGKGSTKDMIVKITDFGMATSNKGVHREFLGTPEYLAPEQVNRLSYGAAVDAWELGILLWELYTGWPPFYDRQVHQMYENIRNGDLPGKDLKAMPEQMKLLVMNLLDKDPTKRRCIQQASRCPGLISDHPWVRDTVASLMAAELNDAGIQKRMAERKRIT*
>Karenia-mikimotoi-ANV-101299_dino-specific
MHLRSLATLLAALVFSKLRVLCLTPGESCYDTEECFSAGAADSDAAAFFSLMQNSLSRLQRTPIQRQVGTTLSRVSDMVGEGGGEIPLIPPILYLAIPKTGSTTAVNIIHRMGERRSLCFMLPQDGRHLGYPFPFPGSDNFLAYGPPQNQIDVMCYHSRLNLRLIEAYLKPNPIVFAHLREPTSQLLAGADNIESWESCLNQLEPLTLNLTLATGAVGCFPNHQAFALGWYDFTGMSTEFDKNQSKIKEWLSTLDPRIFDFHFLEHYDEGLVLLREKLQVDLEELKYIILSSAFEEDNHATPIEPTEEELQRIESLNVVDRALYAHFEEFFWQKWSDGNVSQREIDLMTLKQINVFTLKACDEGNVQACPPTMHLGYDDYTDRLRKVQAKVCGFAP*
>Karenia-mikimotoi-ANV-101327
MNFTMRSLFLVFACLSGKCAAFETVVGFNPSTVRPPVRSPPHARNRWNRLSPVMQEMPPPPPMQKFSVRSMPGVSAPLGFFDPVGFTNGASEGKIRFYREVELKHCRVAMLAALGIVVGEQFHPLWGGTIEVPAYIAFQETPLQAFWGLTLFFIAIPEILSVFTFNSPFGGELWSIRTDYEPGNLGFDPLGFRSEDEDDWKLMQTRELNNGRLAMIATIGMLGQELVNGQKLFG*
>Karenia-mikimotoi-ANV-101345
MQKIACALACLASTGNARQEPYSAGQSQGAPSFYRLSALLEQQETSGAFALSLSQWQKSSLLSQQRAVYLPQRMRSAPCASLATEAARAINARELALMVAGVSGAFMVAWAALAPGSAFTGWGPHDSLVDWLYTQLGLEIIAPASLILKYNALGQAPALLHALPGAVWSALIPFQLRGAAGKQLPTHRVRGRAALTAAAVLMVGYALIDANGLTADVADFHGRGGPVAALVDEAHVSPMPFNAGGLKLVAGWFIATGVLTYSTAKQGDVAQHRAWALRHAGAGLWVAAQRPLFAIFRAAQVAAAGDMAVTGAAQADAFYVAAYITTALYYLGFELAAQEAQRDLERAQAAGN*
>Karenia-mikimotoi-ANV-101362_lineage-specific
MFLPSLIHVLLLLPDALAIRVDVTNEQPPSVSSIRNDEQAGSFLKFLQSPASGFPKEQLPDSYPIDQKKYATWKSQAAAFLARIKESGDEELRHVTFAEFVDQVEKQFGRFEKELSEDDACGISNQRAGSGVSADDTHKSFGWMARLFKAYLRWSQQMQKNPKVLRCFGGDPDNILVYDSVQDDEGKCIDDVRGKTLFILEDVSYSGLEMTSTLEGLAKSCQGVYKKILVMVGFLSQDFFRTFKDYHLPEMTKKEWKVIPTWKPGDKNTFWSKMGAGNVYFDHKMADMTSLGFPNLVAAIGGWLPANQTISEEHVPFIKHCEEVHACLLKHLARVLTGGPDNNKHSNWCRKGLRCPYAPYKSAAKHEEYMQKCECRDA*
>Karenia-mikimotoi-ANV-101364_dino_high
MTMRSTFLLAMIGVACVKAFPQEKMRAAVISSRSWDFKFHLEKVEVIDVDLPKPGYGQVLVQVYSSNINPVDHKIVEMAGLLWSYPHKLGSDLAGVVRSLGPGCQRLKVGDEVWGEATTWAEAISTGGTFAQYAAISESVLGRKPKSLSMREAGAMPMVSLTGYEALTWAAGGQRFKGDDVTVLVLGGSGGTGHIGIQLAKAMGAKRVITTCSSSHMAFVQSLGADQVIDYHKEQFNEVLAPKSVDVVYDCVGLSGTGYNATKILKEHGSFVTLSTGAVGGISSRIHRPDIHWNAPTCVGACSHYDRIDQIAALVEAGKLKVHIDTTYGLENIKQAFSESIAGHTTGKVGLQIVRNGTSHPILV*
>Karenia-mikimotoi-ANV-101366_lineage-specific
MVAIILLGFVALSLPTCSISTSMEWGGSSTDLQVVKDVIANISSLRPVPRFGFGNELALQSTNDTKVAAALKGSGGTIARYPGGTPSDYWQWDKGWWHDPSGNYPYRQTTPSQWRAFLDKGGITDSVLDLCQLTCNLTYELAGLRAHAAAGTPIKFVELGNEMYDSSRQDVLAKYPDPKDYADAMLSWILAIKAEWPEAQVALIGERWNDYGKPVPREDNWNKQVLHSAAGAKADAATLHIYCGWDSNANVSTDANIANHLAIAATRAFNNGDNFWKTMPSHLRIWVTEMGVYPPGSLDGTWLHALFYTAMDMQLPAALPTLDVLTPYCFMCSDETAPAFTSAEYGNIIPPAEAGKVPILRTPSGEAQSTLFAALADAKTMTPLVFTPNPPLTGTEPRSRKLLGWELDGADRSLVVLNQGQADAVKFTSTWCKVECLHAATQADVTRPGLLASELVRSVAGVVAGVVSLPAYSLCVARPCPDSWIV*
>Karenia-mikimotoi-ANV-101412_dino-specific
MAIATGPRSVLQCLILSLVVLALISLHALVNETLGLPDQETDQEPDSIAFLQPPRSRIKYKLHQRPQLEIVKARGRLQINKAALTEGPLLHPGKENFDSIGAYFPLESSSTSKRYIVGWKPVVQNHECPDGTPIQLVHHINILSTNRSYAKKMQEKTKGKRPFSHWGEDADLNFVASYDRGAAEYHLPDGYGIPFDQLVLEYHLLMPECWDYSSQPVETSGIDLYVTSDEPAHLAGIFGFTDEEIDINLGDDMIDHVTVLKPESLAKVFSQDALVRPSERSSRLQLLAVHLHTHDISLSKSLEVLKEDGSVLFQSREEKTGYGSQQSFLSPHEKGWLLSEIQPGHSFRIHCKFDTSKLHHRVFHGTSNGEEMCSGLFILGGPAAAFKPPLLTETVLSVSQGFNKLLGPALRSAVTSVKDDIQRLGR*
>Karenia-mikimotoi-ANV-10143_lineage-specific
QIAITFTVSILTCLHLSVAGCSPRGGRSECSNHGVCVPNPRHADSTFFDECQCDSCYSGLSCQWEDSLCLHGGGILQAIVVCMGCCCCCCCVWRLMKQRERRQQREHAIELMGQASNSKDLQQELLQATRWCSQGTLGAWQCRLQAIQLMEEALDSGSLSSAIQQAQTFQVSASILSEWMARLPALKALEMASNSQAVQVAISQAQESGVFQSVLNQWRLRLQAMQGMEAASDSHNLQSWIRNGEAAGVTESVLNCWRCQVPLLRCMEEAPTCEALQIAIEAAERKSVRVSIIESWRSRMDALRDMSVSLDSVTLQAAMDRAQHQYDENTMHSWNLRFAAMRGMEEASTVATLQAAIDEARRVLVNPSVVQDWDARTAIMHRMEGATDSESLASAIVTAESAGLSKTVLDIWQSRKAAVQRMEAATCSKDLQVSITEARGLQVTKLLLETWLRRKAAMQMMEIAPDSAALEKGIATATEADVNDAIIQVWKRWRPEMAKLEMALNSEALCVAIGMVQDKDFPDFVLEIWHARQRLMTAMEVASTSGALRGAIQQAEDAGVLKHVLDTWQSRSVVMQNLENASSSEALQAQIYAAKQAGCTESVIQFWETMKPTLHNLEAASDSRALQAAIGHAHQAGLSELVLKIWESRKTAMSNMETASYTHELQKAIQEAERTGTMEVIIETWRNRMLAMQQLEMAFNSQDLEMKIFQARQAGITDMVVYTWQSRKAAMQKMEMSLNSRELEAAIHEGDRSGLLVSIMSTWRSRMVAMRKMEEASAPQALRAAICEAQEVGVYPAVVNPFLALERAMQDMDAACTSRDLWRAVHKAEQVGCGPLVLNIWHARARAMEEMEEASDSRALQSAIAKARSAGMSASTMQNWEYQMSALEMMEKSSDSWALQKAIDKARYVYVNEATLRLWQNRKWAMEKMENARDPDALQRAICEAGQLGCSLETLRKWTSRMEYGMLEGAKPHTWDGYRFQENPQSLRLAAIESLAWDSTQEASELLESCAAPCFWDGRSYQDNSVEVRVAAVQALAWKESDATDTLLEKLSKERFWDGRSFYDNPREVRSAAQMVLQTRTRNEQGAVELAKPRTWDGCKFHDNSESIRLAALKSLAMKAESTEEAEEVLKSCAAPRFWDGSRFHDNSVEIRVAALQALVWNDSETSDKSFELLEKLAKPRFWDGSRFHNNPVEIRIAAMQALAWKDGEATDKLFKELVKEKFWDGSNFHENPLEIRVAAVQALAWKDGELTDRLLEELTKEKFWDGSRFNTNPEDVKAAALHVLWMRQRDVKGKGKGKGDKRQRGAW*
>Karenia-mikimotoi-ANV-101455
MPHSRKITLALTWAICMGHAPREHLTDEKLRSSLIAEKNLALVLLALQKATAFRHCDRTVLRSTCSPALEIRKSSTKMKLDAKVGILRSRINAAKPRPKRETEVVPLDPSITAALEELEKGTQSIQHYLSPQIVEDPATMLDIAKRLQAGAMVVLRNAFRPEFAEMVHAELQADGMEWELDEEHALAFAKRHHNVYNKGLWSARLNSTLNVFASNETKRFIQELSGRDCEGATAGSVSWYKDGDYSMPHTDWAGQRTVAFVWHLSKNWRPEWGGSFYWTQNDFADANIPASFNTLILHSVTTRSAHLVTTVSPHHQGKRLAFNGWWHAGWIPNNVDEQLEEVLSSEERRRGVTYAQMQVITELLFNPALFIPAARRKHLQGLHAQLMHELSPSGVVVGTEFVPYPISNGD*
>Karenia-mikimotoi-ANV-101465_lineage-specific
SSLWLEGFLSLYLMGAACKPQCQQPSEAGDDAGLEPTTPVADNTPCSNVDEAPKEAFVCGCAPKDVENKVADAAAVLETEATQAEAEPEAEVEESRGENAAAEPEAEEEIARKSEEENSAAALPPQVETQPAVSEEAAAKVQETKDDKDIDVAKPAEDVAAGQGAAPIAEQDEQDAKVVKQGDEHPSAGEDGEPMVSKRESMDTKKKGTADKKSKVAKAVSAETDKKKKKAAEDKKHKRKSADFEAEQKDKQDKEMQKDKQDKEEPLVATLSTKEKKRSETMSDKSLNLTGWGTPEQLQAIFAQEDEEVDTADLVQEYFQAVKLVQKGKPRKGKISNEEKMTLYGLFKQVNQGDLNQPKPGMLSGLEARGKWNAWNSRRGMEKTDAMKEYIRVVEQLQVKYTVELIG*
>Karenia-mikimotoi-ANV-101474_lineage-specific
MMQHPSISPTCFCFTTCFLISICSGNDQSGSQREHCFYQGSPQRICNDGIALGLPLASFEFCCLDNEMLRSLAQPGNLCLAVNGTFSIDETRFQHPDKVEDGSMFISWKCFDEYQGSANSRFIIPAYDDVFGKVRWGISRSRCLTVVEGLRNSKDATDLQLQLALCEEENNNQDFLVLSDRSVRWAADANKCLYLGSEIGDVAEMRSCNEDPRLSFEILPRERTCWDNYFTHERCCSIQANLTNDRFLPNHYMNSFNIVTRNAGVIALSQLRSPRIDSHLHPEDKSAGLLHSQSVVLLRWLDQLPDESFSGRSFLEFGAGLGLPSLYAAMRGASVTITDRVPLAGELVRTNAQTNLGLGQWDAVHFQRIDWRQMQTTQDAKKAGLKLGFDVVLLSCEAYDDAVAMLVCAAWLAMHERSIFVASLGCDATQRNMTKFLLPMMRCFTLSDALDARKEFLTQAEDHTILKFNRKSACACPALIDT*
>Karenia-mikimotoi-ANV-101476_hapto_high
MLKIMPLIAVALACLASVCHGRRVHKSSKVSYNRFLARRKFPGIGEHFANMLLASKATTGFHPSALGLHPPQNTPQRSRAGRRSRMEPLSPVMPVTEKVESAPRLVQEAPADSLPEDEQPHFRFEVLHTSAKSRARVGRIHTPHGVIDTPGFVPVGTNAALKFMTAEQAQDCGVQLQFANTYHLMVHPGTDVIARAGGLHKFMQRPSYPLITDSGGFQVFSLASTDASDGPELKRKAVERNGYKATLNGISEEGVVFRSYFDGSWIDLTPESSVKAQKELGADIIIPLDELPPYNVSSQRLVESVALSHRWEARSLKQHLSDPRQQAMYAVVHGGTNRTLRAHSVDYLSSLPFDGFAIGGSLGCNRTELIDLLDYVLPLLPEDKPNHVLGIAEPESVLGLVPLGMDTCDSCFPTRVARHGRLFTRCGNINIKLAKFRDDHGPIDPSMPTVNVTRAYMHHLFRTHEPVFCSYASMHNIKYMTTLMAELREKIYADEI*
>Karenia-mikimotoi-ANV-101489_dino_high
MVAVSTWITFIALALNYGSRAVTPLVANVICKDSGCDAMVLVASVASAFFAGEMVAQMIAQPLVRRLGGKYLLSFMAIGISVTMVLMMCALSRLPLTFLFLQFLYGGVCGFGYPAGHAIIAATVPPQSRSLAVCMINAASGIGTMLFTFVIPLVITLFGWQLPFAIVVFVSVAIFPLIRRLQMPQQSRSNSDATNHMNGKELSEWCSEPLVLALFLGQYAMGFGYAFLINFVPMFFMEAFNVKVADLGWLLSAAPFLNATISVFSGFLVQHLSMHRFWPIYQCRMLMQTLGAGVPVASLLAISVTNNAKMAAVLFTMSFAFFGFQSSGQTATFHDVGKLRAGELFCLGNIFAKLAGVVGGQVIGWIGRSVGWKVVLLTVAVHYGASAAILVSLMPRIEQARRVITPDSEKPPSEDVTAIRQMRTQSSTESTSTTEGTDYSVTPSVCSSECEDEN*
>Karenia-mikimotoi-ANV-101492_dino_high
DLSRLGIHFVVVVAAAHIAAFPLRCHPCCGAATFAMLAALQQSIGFGKSEKAKHKAGSQAANPDAKARAKAKAAEERKKLDPKDFIISGKSAEVIVKEEGSINGQQFNVEECKDCDIFLFDYSATVFIDVCDNCRIFVGPVESSIFVRNCRSCNFIIACQQFRCRDCTDCRFGLLSTTEPIIETSTNMQFACFDFFYFSLREQFKKAALPVVNNKWWQIHDFNRNADNPNWSLLPQEEVPKLLRTSACTSITAEELAMDRVVPVTLGSRSWPHTESCFVIFLPQSEVLVETFLGKACKTEGWYLCRARATVLCSERLKTLLAWTKERGIEKKCKGQEITGIEVCGAGVSQQVPLALKEIAGTSKCIRVVPEQVKDAYAKAFFEVWKDEI*
>Karenia-mikimotoi-ANV-101497_lineage-specific
KDFFLCIQLLMSASFAKSFFLAAHQCRLPALHMGLCWCSSPVAEDIVRHLLEKDPDAANEPRFILPAMLAGFFSCLFILSVKSSLNFALWLGPLMTSCIMVLCTACVWVGWATVKSNWMKLKTYLENLKTLPLREATLCGASAATIKLLLEVTSAAALETNGCTRDLLLMAALQKNASGGDVAGFDINRSLEAMVSDPVIKVLLEGTTTRTIRAPLWTTQIEKHMSLSLAILIRAFDFLFTHPPSMYDATSHLRTVAELYAGILDAIEKPNHGIEAIFVARNAHSQSLKSNPLSGLRWFVQNGLTTLGDIELASSSTSDSEQRVLARWHHGGFLWAHLLERGFVGILPSTAAITIVAFACGVCSCDRCARRMQAVRANVADVIQPVRSCDRCARRMRAVRANIVDVIQPVRTRRSQHTIHQETLPPQSLLGSPPVIQFVDHADPAAQEDLGIELVNSEMWAQDVERRILAGEHIPTLAASDSLSNDEDDIFSEVTSDDSGRDLFAQQTTMAMAQ
>Karenia-mikimotoi-ANV-101516_dino_high
MSWFVIVSLILMCCAADASSKQYLQGDGKTNHGYQNSTLWLARVPVITSLTGQQLLAGTALPSAFDWRSVDGRSYVTPDLNQHIPIYCGACWIHGAVHALNDRIKVLRKGQYPDVLVSRQALMNCVPDPEGVGPPPGCNGGDVWMVHKYMHSNKVPDDSCLPYTAQNMGCSAVNLCRNCAGKINPATGLMEPDYCYAVENWAGYGVGDYGNVSGEIAMIKEIYARGPISCSVATDDVFMYNYTTNKGVLAEGVYTTDKKFTPDDIDHVMEITGWGETPSGTKYWVVRNSWGTYWGDMGWVKIQRGVNLMMIESSCDWSVPNFEDLDVQLKSRVLGDYIHGTTNAGLRLGVSTGGTAAVKAFEASNTSTMPMSLVACAGAILGALVNCACFVAVGKLQKRKFVIQHELLG*
>Karenia-mikimotoi-ANV-101517_hapto_high
MSKGRVLWIFLVLPAFTAGGYRHRVQSTKGANLSSSRDHSGHCPDCIEVEAEGRRHAGRRKSEALKDLDPLAMFAILLLSSSAPAAAWQLGGDYLSPFFKRVPVKSFATHLNCRKSLTDRIGRNLLSAAAPNQRGSHPNMVQDAQQAVQIIPKHASQRISLGHAHFERGFAPALLVDHLRQDAAALADQGLFLPAGSGGRHAAQDQMRSALSCDPIARERSVGNWDAFVALWERLDLVRQQLARELERNLLPEMEISYVCYPPGGYYQRHVDEYIDERNTDEAPTQRSVSFVLFLSEDGWLRQDGGELCTYARNGEIIEDDLNVVPEPGALVLFDSFMEHEVLPTNRERLVLVGWWHSPRPEAPRNDAANGIS*
>Karenia-mikimotoi-ANV-101524_dino-specific
MVALMRTTTLLSLAVASYGFDQVLLVRHCVRSMYPTLRGRGDPDFDYANNYTAKPFPTNEVWKATGDGHCTEKGEDIAQSFGKSLLSKNILQSPVTVVSDNISRCITTAEQMTRGLNSASKFQALYRGTTKTLSPSGKLSGLCSPEKFEDRIATMKIMLQLVENGSHYLSAAWQNRSLIMMELQKLVGRGDAPSILDIPDKINEHGIYVGGLQVASQGMVENFILEAGAGIPVAWGALDGQLHRRLLWERFSLVNILYNRINHNGDAPATRDGAVVVDILRQLQNSTQQGSLLLVGHDTNVDNVAALLDLTWSCGPYADNESPPHVGLLFERSGDGVDIKVVCTSLDDSDASFPSPGEVLVGQLRRRDFPFATSPITGLLQEAHRRINKWGGSDCIAPILDQIALPVEVFV*
>Karenia-mikimotoi-ANV-101539_lineage-specific
MSLAKVAFLFFFSMCGIRATRVVLQNRLALSGGKTNVDSDAMNISDNVLFQDTSGGQGNVDFDAMNISGNGLGQDVSLDDIAAPTYFPGENVEYLSISRDCIWIPAQIKAATSNGTYILQPRSQTWDAPAEFDSPAEKIRKSGDDTIYSVGESVEYLSISKGCVWISAKVVEVEEGYTLDIGDALQRSDVPVAYIRKVHSGSVEAFPVDPCKNQAPLDFKCYEKVHDESMHLWDLSSRLGGGTFGSVFKAMSRTGEQGALKTAAENPDHRVRQSNCKSIHDEVHAIDDIKAKLILKGTWADLCETLMMPYLDAKPCILEPHPDKKGQQRAVPLMASFVMKQMSGDLHSYMEGATTADLDRCMPDVVRKVRQALICLHSVDLAHMDIKAGNILVKYDAGYCPEEVRLSDFGETRAIGSLAGYKTGLMDAWYMPEEMFENASAGRIGNFSVEAKYDWCMFLLLFKDIPQAYPDSQWDDGW
>Karenia-mikimotoi-ANV-101554_err1
MASFKIFFRVVLVALCAALAVCDTDSCISDSSRTCQDMTGLIQGKVLAQSMVTDEEQCDEKLTGNGADYRGCQSKTISGRTCQRWDSQSPWGHSRTPQNFPNSGLTCNYCRNPDNEKTIWCYTTDAGTRWEFCSPIGEKKSGCDPNSVIPEMIGAVKKL*
>Karenia-mikimotoi-ANV-101565_lineage-specific
MVRSSALLLLFIVDTATFQAFAGESCGSHGTHALEGCMDTEEANSFLQLTMQSKRFDKSAELQSQEPDDIFESFMSSIGSTTKAPTALDFKGVDPLKCDKISGPMVITTAPLFADDPRPVNARILEVDVQSGNTSVIWTLPRDLSSPSWQDIDGCGINPLDFKLYCYLFAGGGGIQADGMKPYVVRMDNDTIEFVAVLPSAKYKAAGFGPSGTFYLGTETSSLIAVENLSTTPGFVNIVNLTLSQNLLDLRNVSLKQPKGWPDGFSSDLVVVKNYFGDKPDDPEYIVSPYRDKLRVARYDVVKKKFTGSWALDLAFSLMKPVDLDISAQFKFEGDPYFVASKDSESRTSIYRIPINTVNLTSNETVYVEEVGQFTAFEKQLPLQNDGFACPGATSPFPAQEESLQERTPPE*
>Karenia-mikimotoi-ANV-101577_dino-specific
MAKKMYLLIVLCTISLHLVVLNEGVASAAVDSDCASDGLVGERRKQDCEALLVVFDEAARAEHIEDKASKWDHTSLHVSPAKDEALHLVQTQASIFRRKAIAHKHRTSPLPTSNLTVPASHVVGLLSKPSGNLTIIVDSPVAAEMRTPLDRTTDHNVKSSTMIKNGTSSIPRKSHKLPSVAALLVLLVLTVLGPDHLTTLVALCASRRGPETFKIGLVWGFGHTIGMMIIVPILMYLIAQGGQKAIDMWDYIGNYAIGGMMIFSGIYFLVYSSEYVVQQEDGSYVAEACGCSHDALDETNPNLCVPCGIDVPQVHGAGFASAALYELQSPDSQLSLWAVAFGNGGMAGYIIGLFQGFACPNGLLTVIILAQISRNFSAFIAFLFAIVFYLVSVLGTGVATFLIAELMHFGLGSVISVKTLYDSCCYFTLLLGAAWMVLNYFHCLRGLG*
>Karenia-mikimotoi-ANV-101585_lineage-specific
MILVACLWIFLSAELVVVLSDEEQCMQESEHCSDQFQWLSGASNLRQINHDGSDADFERNKKWFEMISIQQKSCLLSVCENKQLERVVNFKFVLVSGKMTSDMVHKLDRANDVYFETFGKDQRKTHYLGSITPEHEFGLCVPKSCSNQVVHDKLSHIYLDMRLHLPIGSLRVIRVDTLVPWSELHIDFAIAGLPKSGTTSLARFLDEVPGLSIAEAKSEELAENFFFFSPCFLPTEGDAEKFNAHHHAPPDVKRGIKHPSLIFNHLALMKLQAANPKLILLVVVRDPIDWLESQYNFFYSFTRLRRPSFPEHALSWTYPQPQYRIFRREVHFSRAIWQAEKFLSVHTMHIPTLMSSGTSPLAAVLGVTIPHECHLRRYNTNTNRDFDLCHAQRTDANVSHAVGVIKKEISKEYGNLALILAQNGYPIPPDIYLGVSRCDKREGAVRTLDFGLAARNVIARCPEHDCSPQMRKN
>Karenia-mikimotoi-ANV-101619
MNYCAWAGVAAIFVGVPDGFAIPVPTPAQLAWQDEEIGALVQWNIGIYGELSNNYACRNGLIPASAFKPALPIATDAWVSAAKGFGAKRAVLTTQAGCGFLLWPTNSTLANGTRYNYAYDKDLVGQFVASCHLAGVRPGIYYQIANSVFCNVANCVVQPPGGTGPCGDQEGYENMVIEQVRELWSRYGALAELWFDGGVNSGSTPTPHSLGGRIASLIAELQPSAVSFQGPVVTNGIRWVGSESGRTASNTWSTAKSTTDYGAGEPNGTMWVPAECDVTLQANGMWYWMQGSQLRSLRELADIYEKCVGRNGNLLLAVHPTLTGSVDPAHAKRGNEFKSWLQSCYGPRAMLNAIHPNMVLVVGQNSSIILRVPPDQREPTRILLQESLSHGQLVRNFVLDAHVGGSWRIVLSAASLGYKRIVQVPPSAASATAFRFTVTEAVGGHVVLRSFAAYACPAIEPVIPEVII*
>Karenia-mikimotoi-ANV-10162_dino_high
MTAMKAHIDVRVLTVLMLLACPASVCAEQKPSDSAGGCIDGTEEGCSSEAWADDHSDLMQLRIGVQRDELTAEPEVGSFLQEDLGSFDETYYLAFDTERDLESNCETTFQHFATKHKLGTQLNKQELADFQHRACQEVKELFQEAHDKDPAKFWVKFVRKALEDQKPGFSQKMLDKLKAMNLTWKTVDTPPSLSIKDMMNRLGMDTSKKDDSADDGPEGEDSLLQKEGSAIPHYKIDPKHPLKFDARQKWPKCTSVFTYVRDQGNCGSCWAQAAAGVMDGRLCVSTDGRFQSRISASFIASCWNYKGKDGCKGGSPARVMNIAASHGAPTEGCFPPLQGMGDALKHFDGNTSSTPNCPSSCAKDEGYAYPRALHQDRFFGNGLWFTRNESKNDNIQGAMMLLMEGGPVGINFAVYADLFTYAEGYYERFTSVRVGLHAVFAIGWEIFDKNDKQVIYFTCVNSWGKDWGDDGLFKMDVQDKKLAAYFVSPVLFPSTQEALPVPKVNDKAIADRPKPAHCTRRYSVNVCGTCRESRQCRCSHSTGWCNETIKKCQCPDEVPHLELKCGQTFIPINLTTTTTTLHGQEPPPTPKPGNIYHSLQFVPNASSLSVKSGKCSVDSDSGCAMSPGFASGAYLDGEECEIVVKGGFKLHIDTFDTESGWDELIIKWLTDDDGNVIKLSGNIDNAKEVEGRDTKQNGIMHWSPDKMTNSQGWKICVGTFLSVTITTTPKPADPVSSGSGGGGSTGTGGGGGSGGSGALQFVPDAGGVSLKSGKCKVHAGCATSPGFDTGTYDINEQCEMVVKEGLKFLVESFNTESDYDELKIDWEADAWGNALALSGDLTTATQKLESVTTVQDGSINWLSDQSVTSTGWKFCVGKYIKATTTSTTVNIPVATTIQVQATTTATTTTTTPYLSIDEFNDGMPVLPTCEEGVPFDYKPAPGPNPTPGYHLADWATTAKCASPEAIEQLKKTFQQWKIDNPKQAEGYLQTSSTVGSGVPDDELLGLGDSLIEETSFTTKSGSTSAIQQLKHGTGELPWACSSHRRRREHFNGFNDGRSLSDSVERKIEVFGPTSGSIRQSMKTMLDKANVPYSVFDLFAYDPSYDYWVCRAEEVGLMKRYPNFISDLVYRYQAIVCGYVFLSVETIGAYEPHFLELMRSCANGSLPLPAFPREWTDPASTGYECLLYLPHANCGGHYELRPLLLGYAQETQLPIIEPPENWTWYHSMGFRTAPTIIGFKGGKFCGKVFCTRGCEGFNIHEQVKMLSLCHEPDFKIDHYSRWPWY*
>Karenia-mikimotoi-ANV-101631_lineage-specific
MAVLHILVFLLAVSIHSIRFHQLEEQCADGHVAHSNSTTRAGNVTVDMSPVESKQRSASASVESEQSAAKSVENVTIEMLLIRHGHACHNAINHQGTKPAYVLPRLHCLYKDPPLTDCGIHLTACNAEGLRIELENAKWKVDKVFSSAMERAMATARIMFPKVELGSRNGRFSVGHDHALAVHQGDGPESCCCLQSCKVSANTKR*
>Karenia-mikimotoi-ANV-101638_lineage-specific
MPCWYHHIMLLPVAAVISSSSIADHELDSEDCEVSFMQQGFAHIAVAKSHKLTVNGNYEESSRSVHQPVRAILSASYSNHTSHPFEVKSIQQSPKQGSMGISTQDQCLFNDAAEKTKNFILSYRLIYVVVSVSILNQLWEWCERHIRRKSFAAYADDDKITLVTARLMRALVAPLLMLGLVTGTYHLLSGCSVGNIYIFCLGWWAGLADFWEWVRAWPRLLRNSDGLLFHHVGVLATVLIITECPEGARQAIESFQLTFIIACIGVQWLGDWAFANVWLASDLPTVMLSAKLAVWSGIPRVISLLMQIWLQYNNLFVWRSWTGLVFGLPLLIGYAWLQYNVVRFYWFFDPTRFFESHQKTWFEESRT*
>Karenia-mikimotoi-ANV-101659_lineage-specific
MRCDGMQQQVRSLSLFVVFAALAPPRKADRAALESSCPAHADGHCHSSAEPHASALLQVEKSRRKASLETGEEQPALTEADIIKHTDPLQKQIDELKVQVGELQAGQDKLAANRGKRESKKSRTGDKGHGKNGTEDAAGHKSQGDGGSEDKASSASAGDPSHPSHTSHKTHNSHAKDASSEQEPSDSHEKASGSDKDSMTRRAKEAHREGTDYSDSHWNGIAPREKWNGLADVKASDSGSEAAQIAGKGVVSGRNYSAEYPYEMMMDVDYIIDSNPVPRATTTPTRKEATTTTTTAATTSAPREAAKSSPKEGAKTSPKSRGKGAPKEGAKTSTTRTRAAEEQAKSSPREGAKTEPQLAPKEQVKTASKEGAKTASREEVKTAAREGAKTAPREEVKTAARESAKTFPKEGAKESPRESSGLFLLGGPFA*
>Karenia-mikimotoi-ANV-101699_lineage-specific
MWATTVQKSCFGSLSWICFHAICSATFDHRGGQPTLGRHFQKSMPEVQWCFASADRLARVAMQAQIQNDPYCNSEAADAQPCGSGTQAGEKAARGGGGGRREAGDAHQITSYPLLFGAE*
>Karenia-mikimotoi-ANV-101729_lineage-specific
MIAWAICTYIYLMLSAAVSESSDSNRQASEWYEDDVSLLQSQLHSHVNLPLQKGFPHGYDGALIQLGNDSLSSINKAEDLHSFDHRAHLRYYRLTDFQYEYWSSVALSIPTVIVGVLIPWIFPDETGLSQAFCAVFLWGVKGYLIALSIFYSQKHPEDVIVGITYLAWVWTAVIFSMVGFHVYFKFSNEGYQEEWSQLPSLPVKTILAYVFAAITACVGEAVLQVGFGEGIEASGPHYAISTAYSVIVAPFFWMYADERMSGGQILAMAVTIGGACVMSATDVSSVLISFGALVLWSSDAIAFRIAGIWGSPPCVGVLLRLGLMFLCGVVSLVFLHGFRQVPMPTSTMLLVPLYNSVCDALSMASLIRAFESKNCKTGVVTGVLPAQTVVMTLLNFFIMDWQPQYNELVGGAITMLGCAAMCRW*
>Karenia-mikimotoi-ANV-101753_lineage-specific
MHRGNLASNVARKMANIIVLALALVSIALIGTSFAARQESPECHQECDVVLDVGASALNGFRLLPDTMMMQSSWLNTSDYVIGNVLSRLPGWNVKIAIDNASVTWSGPNELRSNEETYKLAPEAINAGGTYGFCVRARTSDRSKYVIKVSKAKLAQMNPRRRRAWQREYAFQSSIKDEHVVKAYDFFEGVDGDGGIRYFVVLEAATDTLRKHMLTRNLWDNQVLLTNLFTQLIDGLMAIHLQSIAHLDIKEENVLVQEEMGVKRVFHENKFWNKALLKYTEPTSLRNALVLICGREGLFDIRITSLQDNKGTRYVERTELDLYERLYTIYTTDRSLFPVQLIVEGTLITLKYTDFGLSHEFDYPMIGDDGTPGYIPPEFYRATPSSPTRVGPENDIFALASMFVKLATGTELFFRNNEPEEALKRRVLEGGYLMPNHFLKLHINTQETIMEMLQVNPEERVELPKVKKFFDGMLRHLLCKVLDVFC*
>Karenia-mikimotoi-ANV-101770_dino_high
MLNPWHGLALTAVLFFCTPLPAHAFFEEFFGGGGGNVRFEQAQVRAPRWPRGTPDTISKEMSWLKGTEWNWNRDGWTVKLEKDAEVGAPVQQCQMGTCNWSAENGMLYLLLGDLGVAEFSVGSKSKPEKMDGMRMKGKLRADGQKITLSFNKIFDHSVVDLDKDLYGALGLPDDAEDSAIKQAYRKLSKQYHPDKNPDPESRAKFNDVRDAYEILNDPDKKILYDTGGMEAVQKANTGEIQKTDDFETSFDVTLDELYNAQTKHVSINRRVVCRGCRLRPDAPQCKGCGRCPNEVKVVKVQMGPFLTQQQQEVPSKEKCKQEDTVIEVNIEKGMKDGDKITFPRMADQRPSMLPGSLILRLKMVKHGVFARRGDDLHMDMKISLRESLLGWSQKIRHLDDHKFEIKNTKVTKDQQVIKMKGEGMPLRDDPASFGTLLVKVKVEFPSSLSKEQQEVIAKAFEPTPPRPDL*
>Karenia-mikimotoi-ANV-101780_lineage-specific
MAGMLVLGQCRDACCSWRRLALLMATGLGAAAVFAAQDIGCVDGSCAAEVDEPTVLLKDMKLYDDSRWEYTKRTFAHFAQAVDDLAHHTVSPEDATRLRLRLLRSVDVMSYTLDIQELYERFPPRALHDGEAEDGAGSVRERLIEGASLWCHVKDAADPQAHERRILQRLLTGLSHQPVGKEALKGVDIGSGYGGWPRMIAFERPDEVELVIGVELQEHVRELAEGLTEYAFKDLPDTQHRTFFWRDVGSDANDVFSWLEKHDTASGTHTALDFMVSFLALLHIGQSLEDKARIFDGIANKLRPGGRIYIEDVVALPAVFNESRPELLEKLRSTLSMNAFPTHSDYSQMLRKAGFEPAHGSKAVVFDASAAWRNFVLTRSTAFQKFTDRSSLCLLNNARVIPEVMPHEKDDEVSCTTLEKILGDTKLVNAYLASQSIFFCEVCELFNGRGTFARADCQCGGDEEDHPPLAGGLIAFAARQ*
>Karenia-mikimotoi-ANV-101806_dino-specific
RTSSMCPFTLYPRSVLLYAGICLAVCKLSATIQTASQALPDGPIIIGYQSAGECNMTETLYAVEVGVNVVVWSAIRMEANTSARYAPQPVIKGGPDYNCVATVRTELQDRGLNVTHLVSVRSIQHGRYTSFTGIEWYWAWHAWNSALPMPFDGLEWHLEGNEEDSTQISSFTPDGCVSQHSVNLERGLVVITAV*
>Karenia-mikimotoi-ANV-101813_hapto_high
MCKFCVVIACLACVNHGLCLRIVATKRSKADRIGVFTTFLLGFSPSAALNPSGATVFRASAKQEVAPLHRQQPFCIGVAGATASGKSSVVEEIVRQLNHDHVVSVTQDCFYRNLSPKECEQANRQEYNFDHPHAFDFEHQRRVLSELRSGPACVPIPTYDFVTNSRRGTEHDRILCDPEIVIFEGILGLYDEEMRSQYDLKIYVDVDADVRLARRIRRDMESRGRDLSGILKQYERFVKPATEQFVLPTKKYADIVVPRGVENTVAIDIIARHINEVLTERELQAEAENWIVANSTLG*
>Karenia-mikimotoi-ANV-101821_lineage-specific
MTRLVCVLLVSCVAIRWAARFDKNSIGISKYGGLFASRTSTRNDGASPGCEAEEEVASQLSGAYDMGLGSLIVFEKCQATWGKGRLAGSSKVSVKNGHAVIVMQSPSGGSKKVVTLIQKKESGDTLYAKWIQPDNKGIPQQVSAHWTKTEIPEAVEKKEAAVGEDCSQKKVKCKPDGHLAECTDFDKRYGCSSRIGWNRYKGLYSICKDNPSAYGRSCRESETNCRVGTLGDGNPLKQGSGQYQLAHEDPKDHTVCVVQFDCGGRTAACTKQGVLASCWDAPADQCDGHFAWSHWQKAVVPCRKMDPWPGKRAKNGCIEMPEKACAGQTKEASCKDQQHATIVTANFNVITEPNYTLTDHETWAYRGPQLYDPVRWEINALKCFCRSWQQVMETKPCNCQY*
>Karenia-mikimotoi-ANV-101839
MVTTLITFVLALGLGSADFPTPPEQTDVQKSILARMTAEAKEHSNAATPRVLAFFDSNDFRSALQGCCPSLTTLSSTELLQRFRAEVQVAELAHSFPDANGESWSTDITIPLAEKYTWFLNEWQAPMVSGEPLDNLGMLYNAAEEAIFGCHPFKGKIPTWAEASDRLIYVAHNMRQMDTGSLPTFGDVTAIFSNAHVKDMVLISPVDTGMWELSCNRSIPVSKFNQSYDCQAWQPQSVGTYDYFDHLILPNFALFTTHSNTTVVQEAAALFRRSALSGTGKYADLPRTTEDDAMRYYEANILGNPRFPRGVKFLIGNFASLFGSVNGTRLQRLANQYSWPLVWALGNAGHKSMPGTGSHDMFPFNERLLDPSVAGSKASNATLPDGMTSEFQKIWEAVAEERKRGEIMPSRWTQWWGILKPSQLGLAPISSLSCSAPDSCIGTDSVTEECICVTHAGQQLSGEVVV*
>Karenia-mikimotoi-ANV-101843_lineage-specific
MTRRLKCVAAILAIQLGQASSKKRSLDLSKYWVEGESDRALDTACGFPTPSLNCSVSPNQLKLRPGAVIVIDDFLNDAEYGLLRGIVRKAIVKADPRYLIEQEEALGTTFTSVIGLPGKAKQRSMLALIRRIHGYAVRTIHSLSNFKDGPWAYKGDYFPDFWSIRRYHHNWNSGSNKLDFHQDTGSYARCLSAVLFFGANVEGGNFRTHRCKRGDCNAYGYQYDFDLPDKMDILNEGNLETLADVPYKSGRLVYFLAETVHDVTMTVRGNRDILFIWFGCEASLLNGIVDNGHLELVQFLVEQKADVASVTPAHGQRAFHTAAQLGHASLATYLLTLDPKAVHKRQGKGSMPLHFAAAAGHKRMVEFLVTHNADVTAKDDTGASAKEYAWRHAQEVQDATVFKLLQHLEKGGKLSSEL*
>Karenia-mikimotoi-ANV-101851_lineage-specific
TRRTRALLHIALSTLPGGGHPWYRAWESPRCLHCIHLFGIDNGKPSQNLCQGKCSTMLRYDQTPPCIEPGVERILISTKATQEKYANTLLTASAHMKNCGINKA*
>Karenia-mikimotoi-ANV-101852_lineage-specific
LTFPGIIIVCCALTCCGRISAIYYQACYDECSLSTCMSAKVADMISYVDSFKELDDKLTDVPYLDERKVLGGMSMGALQSLMQQVFCPLQDEQANHHHSDMWRGGHTRELESCVHWCFEFIAAFQSEEESLNPHSHFKQAEAYDCINLHGHLHFASNTERFTTRSLLGMFQSSHRRGCLELFFTPLDYDPSYWREPVRKAKRKRPISRAIYDEDVVRMLGPSGQMGSQTRRQKSKKELMELQFKETTKDNELMQHKIDRCHNSLEVCYRMFEEFDSLFDVYANRLAEERKHRKARRKRRRQEKARKRAARNEQLAAFPLGPPVGITSSGMSASSASSAGSSQLEDALTMASEMRVKMRNQLANIGDRLSRLDSKFPVKQKRSQRDVKYRQRLPRVSHAVQHEKRYSENWSAIVCRQEPEQSFTGTRREPTNGNQPRARLELDGSLMTDLQVHNRSPMGSRRQPDETLVGIRGEPAENSVDETWV*
>Karenia-mikimotoi-ANV-101853_dino_high
MMPRLISLVLALPPSKALPSVSDLYLGLLLEVIAPCTDVGKCESGFTMLGKNRVLDIYDILVDIQSSGLQGDFVEAGSWRGGTAIFARAFYHAHASEKQVYVCDSYQGFPRTWGTSEDESYWAVSAETVLDNFRKFDLLDDRVKVVPGFFNVSMRTLAYDMINEGRTVSILHLDCDLYESYLDVLFHMYDLVEVGGYVICDDCGYVDEADRAINDFMLLHDIDMPLEKASRSGKTRFWKKIRNNYVLDQTSYRCWIAESRPSYGLTTCTGEKLRTWVESWHEYYQITPAPIRDHFEFPYDFNPLLLSSAQNLQLSAILLRVLQVSLAALDRGQKASGTLDFLLRTLDFMQTSAEHALRQEGYSTPDPDTDGMHILQLGNEVRYRILSCC*
>Karenia-mikimotoi-ANV-101858_dino-specific
MRQPCLVAVAAISVWKGARSVPSKLDSVGLSPNQDPRWRRHGRQAFLDFLVANGCDQCMPMLSDAETSEVPFRLSSQHFGCADIDVLLPSLHWIYEASRRRLDGALPGLLVDGGANVGRATSRWIAALGDTFGRRVARNATQAPCIICAGAAATEGRGATGAAMDPPTVVVAAVEPSEANFAMLKRHALEGGWADEGFLAMQVALGSQQGEATLAVSTDFAIDEVATLLFEDNDKRARQPVRIVTLDDVVESATRAFPGLGFEARGIFLLKLDIEGMEPTVLRSLSRLKVPVKFVSFEYAANGWQETLADVVRDLFSDGYFCFLMTVDRLHPVSGPFWDAVYELSVWSNLFCGREDDPDLEAVVQLHSGSVGLWPMMPRTYLAGFAANDRRSYTLLQAQHRCTDIGAGCTGVTCSRPEGPCTVREGIGGLRRSPEDEVSFLRDPAGGELFLLYRRAVVAAAVAP*
>Karenia-mikimotoi-ANV-101883_dino_high
MRLAHSFWRLVIVLICSRVRMLTADLRNVASNRATAVREIGIGAHTNLTAWTYNTLADLEARRGSPWRYGNRPGSCDFFPSWVAERRELFAVHTQKAIAVHRLVVAMQSNQDLKSVDFQPLAIEEVNRVAGILKGGILSIAGEVDKHSLDRYVYTKGKLLHDMEQLGYLISKGDLPSCFWQVMQHYMTAFNHVRDNPDGQKYIWSPENFRAIGPFYNTFLFMPSLPTLDTATNSKFEFELAQRQYQLSSPNFVVADDFLTQEALDALLRFTRESTIFYEFKGTYYGSYVIEGFAHPILAQVVQGLREGFPNIIGDLPLVNQWAYKYDHNTTGIKYHADNAVVNVNLWILPDDVNNDPSSGGMSIILKEPPENFLIDSYNSLKDEDFSKQAHFSNAPTLTVPYKQNRIIMFTSTLLHATVVPNFKLGYKSRRINLTFLFGKSQPSKFQSEDRQFN*
>Karenia-mikimotoi-ANV-101920_hapto_high
MHNLLVLLPCLACVSHGRRVQASGIYTHHDVRMPAAAFSPADLRAGAMLRQSRHGRAVPAMYIGEKGGASAVPILDTQTDIDAAQPIVFDNVFSTSACKYLHVGSEMGELGYEEHTLFERDAPPRTALETCIDSVLKELGDNSPYVEYWWRGTWEHVKAHEDLDEDLFEHDETQRQYPTHAHVLYFKVGTAVHGPTCVWGHADGSQELSDFGPLTIVPARDGRLLRFDGKSMHSVPCPADSFLPAELRLEPQEARSEHDLVRSVLLFNTWDKPPSNVPGAEILVDPQERVRSLAGDFSSPLIDTLVETMANPDAECQSCDKWQRAPERRITSSEIMRADDGTAVQMEVELLGDDERRKQRGRVLELDAPFGLSEALHEREVVTRFQ*
>Karenia-mikimotoi-ANV-101926_hapto_high
MRLFALFFVCFAFLGDGRRVLSSIQEGGLLAHSEQPSEAHLNQLSREVHEKGGSIPGGRRLAQYILALKQPAAAFNSFSSGPSSKLGTTQHLAFRHLQNGFRHRISRQRSVTESTQDFAAIERFPRNPRRTSSIVAQAGDLLKPDNWVESGVSGLNRLQTVVPRCQQQTAEAEHLAIAFLEEENGIACRVLEAAGAQPTALKMGFEDYAKEQPKVMGGGSTGGVSLGGSIMTLLGEADKERRKLSDEFLSAEHVMLALMSDQRCGKRVFGEIAPSLTAEELREGINKVRGGKRITSRTQEETYEALAKYSRDLTAAARQGKLDPVIGRDDEVRRAMTVLSRRTKNNPILIGEPGVGKTAIAEGLAQRIAAGDVPEALLDRKLFALDMGAMIAGAKYRGEFEERLKAVINEVQSSEGQIVLFIDEIHTVVGAGKSEGSMDAGNLLKPALARGEMRCIGATTLDEYRKYIETDAALERRFQQVYIDQPNVE
>Karenia-mikimotoi-ANV-101959_lineage-specific
MMRMPSISGSRESMMQLTCCWPVFLLVHLTKGFPSSLAFLDCDENPSSVWGSFRQEFQSYALRGRHADRDLFVMANEIVDTWRKLATLFMVNLEQYFQGDLEGLKRDPFAFYKDWIEDQGSDTPSEGFCLYGFVAALFVRARFYHQKCANATALMKDEMPEAEQRRLAPARRDLGNAALEDYELAIRLLGRQLSLDFLESSAWSITSWELELHYWSLSNVGESCTHPPDAWPPIWETTRNPDASRLRSLGPSFEPAQQPWPRLSLKPFEARLEVLVLSTHTAFALEYATMVIAALRDLPEERLLLQIRGVATQQTCQLANACSELAGGRQTIAGFVQSWLLHWQDLPDSVEEGYATAVNEISVALLPLITSTSIVICGGLWFLCWFARGALGNDKERTPMIHILDGGPTMFIPPTWQTKSMHELDEACSAHAWQSKDVVAVFQPLVAAQILYRIGQLVTWLPFASLYTWCADGRSREAVVKPLHYEPMRSEFLVTRSYFW
>Karenia-mikimotoi-ANV-101965
MHKVISVLTYLACVGHGKRLHRPLEHVHRRPPSDAVDDFPSRPSPSKAWASPLLTLDPVAAFNGNTAPGRTVTPASSTSANRSPTARNGLHMAVATMVPTDSGVQICEYTRKAIDGQNEEHDILLRAARGEVTKRPPVWLMRQAGRYMAAFREYSEKYRFRDRSETPEMAIKLSLQPWHAFGTDGVIMFSDILTPLPAFGIDFDVVRGKGPVIKTPMDSAEDLAEIKLPKREDFEEKMPFIKEILGSLRKETEGATTLLGFVGSPWTLAAYSMEGGGTKNALKSHNLMMHEPEAVRNLLQKLAEGIATYAEYQVSCGAQVIQVFESWAHHMSPETFVKFAKPYAQLCIKLIKEKCPDTPVIYFANGGSSYLELQKDMGSDMLCIDWGVDMEVAREIIGREAGVSGNVDPRILFGTEEQIREAVSACAAKAEGAPFVLNLGHGVIQGTPEESVGIFVDQARQSYY*
>Karenia-mikimotoi-ANV-101993_lineage-specific
MGFVANFVIYVAALVISALQVQISSALTVEMTSDGDVRKNDELKPLRPNHIRPASHISHDRPSNMYVRYDVEKDDMEKGGREHPAKTVPYEKAVSIEAFPNETQIESEDAVDALAQMGATILSRSRAVAGPVAAAGCFAILVGAAGYWYYRKKPAAPAADPNAPPAAALISEPPK*
>Karenia-mikimotoi-ANV-101999_dino-specific
MLLCFHVVIAFSALHNVAASDNNDCTGGGRQLERCPTLSRLLIQQKSSVTTLESSTNLSLAPSALPPRTVTEALAKRMANQSSLVTAFVDVAKSATYVDLETLANSVISPIKGGSTIAVVAKFVVVVLAPGMIGFAVYLYHERGLDVVCSIIAYLTFLTTIQFSVKMLTTTFDFDYPAFITTAHFISSFLCGLCMMRYRSRTTGSPMIKPTLHEFSFFILPLALAFAAATLLTNSALLYCSIAYVQIIGSTTPLFSACMTILCGLPFDRWLFLASSIVVVGTGISVRGEVKLSLIGTCCALSANTFRAVKATMTQYIMQKEYKDKFDPCSLLTWMCFASIFAMAIVSAVGEGLAPWNALAGAKRPAAFYTAFVFSCLNAAGLNFFALVVTKELGAVGQQISGQLKNVLCFAGGIVVFGEIVQLLEIFGFIVVLLGINLYQVFDRQLKKKMQAAKG*
>Karenia-mikimotoi-ANV-102020_lineage-specific
MLAGLSLVFCFILCIVEGRGPQVLCASVHWRCTTARRRQGFQFTRHRALSRVDSQSLAPTYSCFHHHRFGFIYSDSYPGDVCALTSLFEGMDGAYRLDADDGEASGNGSLVHGSIHQQYDALESLDLAPEVTAKPTRSARRRGNKEKKLAEEQARDVPSCEQAHADAASASIAAPAAALPHEYISLQQFLTLPRFTPQPIPAPASAAAEELARSLGSANDTLVSELEESRKRLEVAHEGAVNDAAVVGQLRQSLMYAETTNTEFAQSATDSAVLTAELGAESKAAHAARGEYSSVQLSLESVQAENMKLCASLKTAEYEQSATDSAVLAAELGAESKAAHAARGEYSSVKLSLESVQAENKTLHASLKTAEGKASSVDRLVADLATVKATLARQRKLTSDAATSFREGRIEQERIDSLEHELLAARMRSAHAEYSSAEEQIAVLNSKVQQMRSLLQ*
>Karenia-mikimotoi-ANV-102025_dino_low
MTMIALAVACIAGGALSRKASVASGIPGRYLGLHGTHHDSREIDSIAYDSYRLPFCKKADPDERVGLTMLFLASVNPAAGWQIVSRDCTEFAHNARALCARWRSPVFFVQPDDDGDTSGSTKTQSILKKLFRNRLVSTAKACADWLWRFRVQDQKQTIDKSGESSVRILLLRHGEGFHQLREDGPDPLLTPTGKLQASSWALRLIDPQTLGGRVDLVLVSPLSRALQTACLAFAQSGSCERMEVCRHARELYWNDVENELGSLQTIKSLLRKELGVKLGLLLKRNRLLRRTLKAALVEGAEPFPGTESASIKKLEKELKHRAEALSKKNRGNIKICVVCHWGVINRLCGADAENCEIVECKFSSKDKTKYPLKVIKTHKAQLGPRSYKTKFPLRQPLT*
>Karenia-mikimotoi-ANV-102034_lineage-specific
MAKATTVLFVLVLGVSQVTGSSTKQANPPVILRTPKPPEVPLIERNAVIDSRNWKLKKRSKDPGTVSRNRKLKEQSKDPDKEGDRADKGEGDQNFTWSVTSLLLAFFFFICTCPCLSGAIVIGSFFAIMNTSFRLLCWTGFTGNTSSYQVVPEEGADEQVNWAPRFSGICAAQACLNKLSLLLMFTAGMLFTEDPRAGPPKYILAATLPFVLWGRWVEWCLLKVFGGAFSITRDGVAFFFGALDAYDECSDGIVLSNMILADHLIHTAFVRTFELSSWTLVRAFAPVANIVHFWGIAAIFLLMSQMSQLLLSSLDTTRLEAFSAEELQQKSPRQSMTIFSIIAESAGMCALADRLDSMEEEQADKGLRVMGLGLARVLLENAIQAMISTSFLMLLGIESLLDQPVTLLSAVLSLLAMLKKAFAMLKSAYEFIMMDGVDKSVAERG
>Karenia-mikimotoi-ANV-102051_lineage-specific
MYFVLYALFAWCLVCSTAMRTSGQMSIELSDNKMRKGDEPLQNQSDFPTLPDGDDGVCPMEMDVFEFYTFNKATDKLDQGQFGAVYRAQDESGQVFAIKDIFDPSEFEAVELEPSRHNLPFVSQIVEAFQPQMKKVQLVYTMYRGGNLKTLLKKQDTQTFTPREAHNIAAQLAYGLWQLHKKGYIHRDLKPANVMIDGSTFYICDYGLSEQGCNASNPKCASGSAGSPLWMGPGQFADNRRYGPEADWHAFGVMLYQFLLGMLFHPFNQATSLSLKTSVLLQKPNLARIADPKLKDLLARLLSKQVDSIDPTAWFTEDVTKHPVLRHEYWLSEGQGVGQATHQFWSALCSGHFQDGRCDTQGQEAPLPLCMHGEEPDEENDEEEDIFDAPLQAEDLPVVSPHVSGELKPEVEKPSEPDRQRRRKETKTEIVAGDKGEPPAVQEKTEKVRRRKTTVAEGKGEPPAVQEKTEKVRRRKTTVAEGKGEPPAV
>Karenia-mikimotoi-ANV-102057_dino-specific
MRLGAILLLLLQLGLLCMVMTTASCTEDGQATSLSYAWLYTLPFLYVALRMYIEIKSLRYVLPPYIQRVQVMSGSTRFFEVMGMNVSFTAWLLYSLFFSNLNLADVGTDSMFSATLVRSLRCPGNQIEFVWRQVLAQSSVAALNSILPDFGTMVLVMWVFTLFQMAWPLLATLTREAMCGQQVYDIGRHQQGNYSCFLAYLKGDVVDHEDVFFLLAEGNGMATFQNLAIPCQFAIVQNSELLAALTYAVPLSDGIASRVINSYILENCLQLNVQCSLFTIQRYLLLREGVEGYQRMLTLALPAASLFISFCTSVLKLSEIQSFFRFANHVLALDREENPYLSEEEQELEKQQLPQLTKTFRRNIFIIRAGTALLIVCLGYALLKFLAGLRCEQGIWNLTGCVNLQSVAASSG*
>Karenia-mikimotoi-ANV-102058_dino_high
MRSIAALVLACLACACHGHQTSDAEGLNAQKALAMLVATFNPIPAFNVASSRPRLTSVEPHKLVSGRNVPVLMGAANSVPTGLTWPSPEAEKKLREVDGIKLYPTHAWTDDMKPVLPADKAVDRPVIVGVAADSGCGKSTFLKRVMGALGTEVTPGHTAIGDMMTVVCLDDYHINDRAGRKETGLTALDAKENDFDLMGEQIAALKDGKAVNKPIYNHDTGNKDPPELLQPNKLMIFEGLHPMYDGKTKAALDLGIYIDIVNEVKFAWKVQRDVAERGWTEAQVKEDIEKRIPDFDAYVDPQKRDADVVLRYEPSLQGLPKLKVKLIQKIGGAFPIVKLSRPTACSDMLLQSYDEKWFDNDVHIVEVDGDLNMDNLEAEMERIESRFVGLNAKSENELRDAMVKLKDSPGSDNGTGLLQTVIAMKVREVYEKLTAKED*
>Karenia-mikimotoi-ANV-102069_lineage-specific
MLRMFHIPFAAMASLIVALPPEVPYEPFLEIGEQKGFEVVVPLGRKIQQLSSGPDLVLRPVSSRAEVIATITSTWFDARGTQIIKIEAYYWIAIDSEPVFLSMPGGIQVNDTRDPREGGVGMCLTLGLLRPVKIFPGQPKVTFDVFLKPVPRDDDPYTWLSGERILPWFELESDYKRRTNVPSAAFDWDHVICLSNHLHITGAEFQGIDTDYIKEVVDEAFGDRSAATRATITRQWKECLDDLRRKPHPKHVWTRPETIEWDKVKTTHQDEKGSSHQDEVKQSRQTEAMVISAGGIIAGTLLIQKSYKAKAAKEEPDVFDSGNEAAKAAADSGSEAAFEMDECNDAAEEATEGQSGIERKKRQTRRGRGTLRKKFQSLPEGEKPGSRADAGDKQSLPDTASDIFYPMYS*
>Karenia-mikimotoi-ANV-102075_lineage-specific
MQILTLVYGPGRGPFVVSVCIVVAEWLPTATPDSAEAARCKLSCCKSLTGFSVASGAGRLTEAWCATEVCWDLLSGRMRGIRPNEYAVVVGCAASDQNEYAVGWNFSGACLMQQCAVEFTPKDIEVVAWKTSNADIDTCVWAWPRPICSVSVHCGS*
>Karenia-mikimotoi-ANV-10208_lineage-specific
MTTQWLGILICVYSVGFVNCSNLLSVEEGRTDYPGTDTYDLFVKHIYSNGTQWINTTTYHNGDATLATWFTSWVYPELGPCAFRYYRLRLFPSGTDASNLASITEVLLYYQSEILENAVPSVQAPSGGEPDVYSPVTYAVDGLNTAWMDLDLRDLILDYGYNVLADEVCIALGRKPPGGISFALDAAHDGPTGPWYSRANATVLVGDVDYLQCVALHADLVSALGCRDAAVEVNPWTVPVNWYLVRDTPVKCIEKGACGLNGTCSKANTGPLCHQCLQGSGENATRFRVGDRCEVCPELWRPVLMGGFFLVFYIGMVWSLIDKQYKKAVEPWRLYNALEVSESEEEAFDYQYAFALIRVLLEHHCFVAWAWQDSGFILCIPDAAKPLSMMMDMDWFRTIGVTCIISTWEIPDQLTAANVVVPFAPLILFLICYFILSNSYCNDCDGTSCNGIDCLCKMCSVCGEVCKFIASCGCCPDLEDDASAKAGEGDFQSSKLTGVKKEEAVQAAIEKLRFLEKVPKKDKKWHEGPPKAVDLSVAAMTILIFFQLPLVSNAFLIVLDCVKLPGDDIVMYMRADLRLRCEGIDYNGQVSASIIGILWMLFMPVMVASFIHNYDKARGRKVQVVESPFMFLVSGLKNNKWYFSCWKMWLKELYCLCMLFVRTTTGPVGVGMGNEAGLICVFAIVCAVVNLGMDPYDMDKQYLSSMELMTWVAVLAASLARLAIGFDGEAAAYKGVTYIGLSARQASTPWHWLLIITAAALYLVVFLMAAMCCLEDEYNWFLPPKIRVEVAERVHMWLPKKQRQRKWMGEMLVKMLREALHIDHPEAQIGRTVAPSAVLESILLITAKDAATAAGTEGYRDVELGAQDLLDTMNRLSGGLEDERLMAHRAVLEPGGLAEACMMFGDAESEREKQLNQQRKKEEKLKKLKKLEAEGTAIAEEELSVLAESMENDKENKVVMFSFAIECVELKSLGFRAGVGSAGAETRKGVNQCLERGIAAAAACTEVDVTVSIHPVGLDRALVVANVYPSKGTAEPEVQMRIREEWLRNTLGTREGRMRWGKAVEGDLMRVGVSSAVGFRLQVRFTRGSRPQRMNEALAKAAGEATVAAASAAAVTDNKPEPSLLGRLGHGGFEDEEEEVWNKGNSPQGRLKPIATPVKETHGSAMRARERAAAREQVEGGPPRNRTMREGREAVSDMMSDTGSDGARLPRARSSPAERRGQRNDGRRDSRAARPLSSAREATRKRENKAKRMQESTDDWHGEGQPSNKAFSWGGI*
>Karenia-mikimotoi-ANV-102099_lineage-specific
MVVQAFSLALLAGHFALGASKIIKVRHMAQAYGLSEGAEYSEGFKEVIPPRVPPHQSAALHVTDKHYPPEALTTIKAVTHSTKLQFLREASGSTTVHEMQSISSTLVLLLLGLVLGIPLSCCLGLFCCSLCNGSKRQPYKHQLLQDTMASKSPLDIAFRTACLEHFLPMVSELSSKIRADSKEGGSGFKKWKLGEVSLASFDVPADGFNLHIKDESDLQVSLEFIKVCCVTDPIEWELPRLRSSGRVSVHIDEVAVWFDTAKNGDISDFVAQLVDFELKVYGGFLAFMLNLVKNAFSDRIRKEVEKVMEAQLLAVLQDIGPQLVDAMGGVQEAAALLESLAEEVRENQSLLGDAAAKAGPLLAAGKHEEAKALLAELQKEHPEEVKAALAAAGKQHLLQENAGTINSTVASAGTRQETGVIVDSSPVAGVEESRV*
>Karenia-mikimotoi-ANV-102106_lineage-specific
MIVSTQPLPLCLILAVFCCFSQPAAQCRSDDEQDEADFTSVTLLQSSYLMHYGHSDAGTNPRKQDSGRESKVERDGGHPPSYTGLRHRNAQNLGPNLPLTPAQPLPDLTYAAFASAGLVGFLCLVGRSYTRGESKANSAPLFHMGEKPQMDYLDNAKFWLMLCIVLSHADFYSIEMNVFITKAWTFIFPLAGFCFISGTLSRGPPSWSKLQSLMMTLFLPFLLYTIVVDAIVIQGLHGESPRMGYVIEQLVNATPGVAWYLQSLMVWRFLNWFSHLVASRLGIPMWFCFASLSLPLFVASSRVPMHVWSLDNGVAFLPCFAVGLFFPIEQVIAATPMTWPVSIAGLGSFVAWTFLAELVPWAPVKDLHGALIEARVSDTALSWCPAFAGALLMTTVFMVLLVLACPRHEHWFTKIGREYAIYVYLLHTIALDLYGIATSKIPVLLETQTNHPNLVGISLTVAATILCASPPVVWLFSVVIEPGKCLARLRR
>Karenia-mikimotoi-ANV-102155_myzo_high
MLFFSCAALLFPWSASAELRVPLRSHQRIPHWRSFLALGSQSEDEAKLEHFRLKHNNTHAIEYYGDLSVGGQNISVLFDTGSDQLLVPSVQCVSTACSTHRLYDESKSTTARNTSDLEPQEVEFGTGHVLGYEQEDQVCLGGSCARVQFVEVLEESDDPFNHAGFDGVLGLALNLRRNATRKTSVLQALADSHAIPSLMFAVFLSKDLHMSTSEILFGRFDSERADGPLHWVSLSEPGYWQFSIASLSVGGKKLPVCGGNGSHASFLQIGTNVSTFFGRMCCRSLDEFEHESRCQYHENYTRTGNRSRYTDRGHLLATYADGRVAVQMHDGCVQKVPRAWLSLPTGCRGDGTVQAVLDTGSSLMMGPSPIVQQLLTAIGAQENCTSQVDKGFPTLSFALPDGPELVLSPEDYMDQLVLADGVYCWPHLIPMPETAKGAVLVLGMPFLRAFYSVFDAGSERLGFAKARQGPAHLAGAKG
>Karenia-mikimotoi-ANV-102190_lineage-specific
MSLTMQKLAFVLSAMASTCHGYEGRNSLFWQSLREDTVSAMLPTSKLHQLETLATLFLAYRPQAAFNSGPAFSPSLLHRAATGRRSTNVRLQQESDVVDPFEQDLSPETQAIIEEQLKWDERGERCAKRIKGMPIYIVGMGRRKDYMATYMVERYFWGAKNILDIPKMTLQWFPEVAEGFKYTDATKPNITECLDRDVELVEAVQREILLRTKGNDDIIICADSAGSDEDWEFMKQRNGIIVQIVWDPDPDAFDDVWLPKKDKYEIFNRWNASHYKGGADIVLDIREGNEDTFRPDLHGINLVDKIMKWMDAKEEFGSNAPLVAELQKLKKSELRKRAIAEGVEDDKLDEADDADDPKAFLVDAILEKIGAVVSEKGSAKVSEEELKPLKRSELRKRAEEAGASAQAIDEADDADDAKEAFIKLIMELE*
>Karenia-mikimotoi-ANV-102221
MIMFRQLISSLLLLLFVLFTEAYVICQPALGLFRRGWQNVLQGPRLQQGFLRFKAEAVKRRAFELSSSERVTVNANIGRVATLTLYKGSKPPVEYLRKRVEDIVTANPWLSSRFVRPGLSWSNLYAEYLESADSLCPSIEVQKSYRSCFEVLPKRDLSKLVERGDEVVNDYAGIFTSFRGVVGPGARDTIARAAFLRKRQPPVFRVSLVPGLGDNFVLIASLDHAVGDANTFYTLHNMLSDGAEVRSLSIARHSRAELERVDRQVFQNIMADATKGGKLLLPVLPPLSSIFLNKRQLFAKEVNLDAVRQEKMDFLECRASQSTPFVSTNDVLMSSILRACRADLGLMASNLRGKLVGVEDGMAGSYVTFLYLGPKDYAKPEDIRDAVSLNRILPRSSVQGFFGVRACLVTNWAGFAEDVILEGCKPVVHVPMIDMKTGEGNGCVIFRPAQDRIGAVFAGRDIDSKNLNQHLFVNFPSKC*
>Karenia-mikimotoi-ANV-102225_dino-specific
MWELLLIGLHLTHALAASVAQAADADSCRDVPWATTCVTGAGTCGSHLDWSIHKEKKTCSEAVAEIKQQCPVCQACSVSDCPATPPPSPAPPPKPHYPIPKPNDPMGANGIAWTEMHIDKAEAHFFGIGDWGGAGQPGMSWSNPSKPRPRLDADVWAQKYVADQMKKQASVSKPDYVLNAGDNFYPGGVNYHCGPGSKDADDPSGQFQVYFENIYHIDDAPDLKGKPWFSVLGNHDYGGMSFTQGWDVQVFQTWESYNWRMPGQYWSQHVQYKDFSVDYFFLDSNFMNSGGDPGHCICQGDGCFYPASANITANTCPDWLYKAWAGGIDMLKKGLAASTSEWRIIVTHFPGFSITGHPDIVPLKDEIDLVFSGHTHYQFSGEDHDIEYIVSGGGGGITSDAMPSPDGNDDAYGFVDFKISRSQLTYEMRSWTNVIRKTKVLTPKRQSKLEKDVLLL*
>Karenia-mikimotoi-ANV-102235_dino-specific
MLHSKVAGVAVSLVMCLGAAGQPQEDGVIDVLRSFFGLDGYVHPHLELAVDEKNTYRGRGLFAARHLSKGEVLLQVPLHRILWQGSLKWAEAPGFRESVVGLTEDEKLVMYLAVLRKYGIYSEWYNYIRTLPQQEPNSPLMWSPEEVASLLGTDAHAPARTLRRSLLRLCNRFASTFECEQIRWASAQYWSRAVSVSTTALGKRSKQKSVHALIPGFDLVNYAMHSRNYFRTAGNSLVYIAGADYAAGDEITDSYGRDKNDTFLLAHYGFLHAQPEDSYLSLQPAVLQDDHQSLKRRILRKQSASSRELRVRTDDVEGVGLLRLGMMPPQEFTAHNVHAVLARSALPVSRIPRSELTSMQWLRDACRQKLADIQKSDNLSRRLCPTEGSLLSQAYRDRSRGLWQECVRATEERLKHLQQLPPLILKPSSSSQASRVNTALAAGRDRHTFQEREAKSQPSAFDQKVRLAVKVGAAHLRARCVIG
>Karenia-mikimotoi-ANV-102247_lineage-specific
MTFPKIALILTCMACSSLGRRVHMESLMSSSSPDTQKRQDPIKALASILQASTPDAAFTNLAGPSPRLVPTRQSQVGVAKLATRVPVMHHIDGQSHGQEFGIEQQAADCLKQGCPADTVEELLNALKEDEKSSTEFAGTIIELEKLLVEPKANKNAIEKLVASLASSYTLPSEVMGAFGEALGKRRGSVKMSADVDVGYEKLAVKCLEEGCPVDTVEELVATLKADEREPTAELTEIIIELEKLLPSANKNEMSKWVEAAFGILFKPMGEPYAGPPSKPAAPPPPRTDLKTPIKESQIYKVYKPKYAKYISEESRLKLKELGVTPKWAIEKSPTDVELEQKASKCLEEGCQVDTVQELVAALKADDREPTAELTQIITELEKLLVKPTENKNEIDKWVNTAFEILVRPFGEQKQPPYGPEGTGYNEISPYKGYRAFTKKANSV*
>Karenia-mikimotoi-ANV-102297_lineage-specific
MLYFLCLLLFALDAGATQSAGSPHYHHGAPYRHGKQMHKTIFALDPHGKLDVHRAEKESASFEKSKPSSSLMRQEMAIQAQHREEKQSDGYVPPLGAIVYLFALGRQDEFLDSLTSVCKHLDGKYPILVVYGKLIPTSTRQKVSDSWNSMSPSCKSPNRELEWVKSSSHDADGTFNAQSYSNQVPVFLQTSSTSGDYQSMIGFWITDIFQLAHRRGLKYIMRLDTDSLLASSPREDPFMQMERTGAVYGYRAFCYDTPGYSEGIWNLMRQYVKTNRIAPSFEDFTLNGKGAAPMMYTNFEVARVEFFRRADVHKFGVDMLRSGTKSFRLGDAVIRAFQLGLFAKQKQVIHFDHFRYKHSCNRWWWVIDDDRDCVVEEKDPFVMAWGGDPERFGPPVGQCYSSRMDPTILALENGPRQVVDARRLKVREAKMATARKRQEEQARKK*
>Karenia-mikimotoi-ANV-102312_hapto_high
MIMVKLVTVFFLLPWFCANGILEKRGRLHGSKDAADSATSIVDEVQGLRERTMSSLMRPLAHLMLASTLPQAFNLAGARSPSAAAHIPRALSSRQLQPMMVSAAQRVKLWAKEESIGPYITLGGKKDKVINWYGGIMFAVPALFFGIFWYSAMTIVGAVCDLTGWDPKRRVYDWTGRIWNYLVLGLTGNYPRVVTGLENRPKEGQACIICANHASWYDILLAGYTLPATFKFVSAAELAELPGVGKQLYGGKHVLIDRRSRKGQLRAVKDSLEWLSKNVSVFAFPEGTRSRDGKLQRFKGGVFSMAVRAGVPIVPVSIVNAFRPYPPNALLPITKASDMEMHFHPMVESKGRTEEELQALVRKAIVSKLPAHHLPESELTAA*
>Karenia-mikimotoi-ANV-102322_lineage-specific
MDIGRILLTCLAYLACQCSSMRVKMASRNLQEMWLPSRQQKDLDGQDVASLLPRSDLMAAFIVTNVRLALRDFAGVEIVRAPSPILSDEGAPGERPVAKRIRAPQPSPGQRGYKRSRLKQFAKRVVLLFDPGGAKNATEAVAVEVVEKTIAPKEDEDVRRETLLERLYSAAFDPKEDKMAKKAKAAAEAAATEEERAVAKAMAATAAKAAADKAAEEAKIAIKVVLKEELKAAAKVKAAKQATAAAKNQTAVAAEEALAVASLIAAQEAAAKAARACAEAAKNVEAQATAEAKAAADAKVAANARVIAEERATAASKAAEEARAARDSAGATVTVVAANTKAALEAETVWTRAAELSKTADDAKAEAEAEAAREARIAAEARGLGDRAAGLAKAAAAAAAAKAAGKVQAALDSKAAEAARAAKAAAEAKAAELARAARVDKGAKTAESARVARAAAEAEIEAEAAEAARAAREAAEAER
>Karenia-mikimotoi-ANV-102338_lineage-specific
MLATPIHELLLSTAICLVPSLLSGCEPEQPEPASKSRYKSSIPAPWAATSATTSANPAFMGAAATSSRFFLVPSSTSSNMLVTSTSASKGSAWSIPSTSSFSSANSASTSTGSTALATSASTSSNMISKITTAPLTSMERKTPETTTKIRTSTTSRSKRATSTTTIIFPFTTSMTAVTAATTATTLQLTTEVTSGNINTEFRTTTTTRTMTTTPLAASMTPSSLTTTTASAATAAAATTSTTSIIWRDTTTMTAATAATTTTTLRLTAEVSRGNTSTKVSTATTTTRTKTTTSQAASMTPPSPTTTTASATTASAATTSTTTTIWRVTTTMTAVTAATTATTLQLTTEVTSGNINTEFRTTTTTRTMTTTPLAASMTPSSLTTTTASAATAAAATTSTTSIIWRDTTTMTAATAATTTTTLRLTAEVSRGNTSTKVSTATTTTRTKTTTSQAASMTPPSPTTTTASATTASAATTSTTTTIWRVTTTMTAVTAA
>Karenia-mikimotoi-ANV-10234_dino_high
ISSRACKVISFALIFKMSLAATAPLHLGASSKEPDPERVIFAWGDNTYGQCLADESTAIAPAPRIVPCRRAMRSLAAGWEHSLLIDSAGAVWGGGSNREQCLCEEGIGDDPPAERLPLTRLDLADIEGVPFDAVQMGRDHVLAVLNGGCAVVSWGASNEFGQVGHNSPCSERVRPGVVHLSGVTVKQVACGEFHSLVLTVQGEVFSFGCNTHGALGSGKRDPRMQAERVVANHLRGMPVRGIAAGAQSSMALSIGGQVFCWGCNGRGRLGLGPLLDHEDAVLAPTVVPNLPGMARAIAAGGQHSAVILRRGRLFLAGDNRAGQLGQSRKDIDWTSTFYELPFQDYTLRVRAVALGGAHTLVLSYDGELYTCGRNSEGQLGNGCASQASLEPAPPVDVPVRLALRQDYIVVGIATCHDHNVVLAISMPETHEKVSCSAERCRQGRPQTSSLTRSSAYSGSANAAPMDFSQSLNAGSAKQFLRTIHEGVLVLNDSSPGSEGDPLAATFGNSPADTSELKLSTTLTTLSSGCTSRVGRGKRNLVVSVAPKPRSGGNNSVRGSTGADEEGTPAEEVVLLQPVVQPGVASSVWFAGLSVAKLSELVQSSQIGSGVEATTLEALRGAIAATLATPSLLNASFCFPGLYRPRLDAGGLLNAYKELSSSGKLFSNIEMHMISAAFDGLANWAADHDEAASLVHRDQLRGVPALMLAPILANTQKPQPYELMSRVMRLVAWMPAEGRRELQEVIVEDCSEEEVLRSLVKRVREHCDETVRRAHQMQRLSPEIWEGLMLLQLLWGANEAIAKRLGQSLRTQPDWPQHSELGQSLTQTLSQFFATGGGGASPTPTLLERFALAAPQVRPPVPTTDFHLQSLAEELVPPELEFRLFIENACAGPITPAEVLELPLYAARTDYGFEYVLPSKMRSFMANRNLVPVSYTRKVLQVENHHAQVYLQHQVARRVAADLEALPGHEIQIDPALLFFILKVRRDRILEDTTAALQRATPEDLRRQLKVVFEGEQGVDEGGLAREFFRLLSARVFTADCGLFDPQVAQSARVLWFDKGSVCESTEFWLAGVILGLVVYNNMPGLDVRFPHAVFKKIKNEPLVLEDLRHVHPDTYLSLRSLLQWVPEEGLSDAEANALFENTFCLDFTVTYEAGGKTVTRELCADGKDRSVTLESRNEFVKLYCEWLLVSSVERQFEPFRKGVRRVCDSPLFNALDSAELELIVCGEQELDFSQLRRNAHYEGFAEDSSYVEAFWQVLLALDTSQKKRFLSFVTGSDLAPVGGLQELQLVLQRNGGEPTERLPTAHTCFNLLLLPEYSSASKLERMLTTAMHNAEGFGLE*
>Karenia-mikimotoi-ANV-102346_lineage-specific
MGTNLLLLLLTSALSSSRAQDCGGRTCLANDTHQETGHALLQAGHAKMRIHLSTDTAGNALGLGSTAPLTEDGYQQVGQTCCNKEMRDFAIRVVDSLGLVICDQGGLSGLVIWYSCGNTSSLDALKTNLRASMPPAKCAFVAEQGQCPAKDPDCVGVYDPDAFKECATTAPTTTEAPTTTEAPTTTEAATTTKASTTTTTTPRLYCVKATTGAAANNSGFLELEVNIYNKGMQVVANGAVWPAGSTVVEKCYEQEGIGWPIQGFEVKGNNADSWLGSLEYSHDNGVTWHPAFCRGCAITSGGTDGSRFAVTSGGAIEADNMVSTLCEESNGCSFSVPCEGMPTEEDCMKLGGPSGGSNACVWQNESCKAEFTRAPSRQGCPVGTEKITTKADCEKAGFRAFRRRFRNQSPSSNTRYPPGCYVNGYYGYSHLNAATTGMQRFGTYSLCKIVYP*
>Karenia-mikimotoi-ANV-102422_dino_high
MLHGCPKQVSRCASVALLLIWAAWYIPCSGLVLEGELPHSENYAEYVGKFCFDFANRSDTFVGMVSVRVWSEIPVASSKGKLYFMLYDDERKHWKQVRKNWQWSTCTEKKDAASLVSEVKQHKKEYLINIREKIRPRFWYFTFVGCDLDLLETPLMYKVHAINEISGWQQEFSVDHMGLVTVYGFFTVAFSIATVFVFWLTRWRSDARHLREHPYLQLLLLSYCASMASCFFFMTHYSKFMQDGFGSQRIRFLGVLAAIVANCTIFLIAILSSVGWAISTHILPGRRYFLAAVTTAGGLSAFAEYHSETSITQSTRLYSYESTIGMIAMMIKIFMFCWVAYQMKDTYDLERHISTRQFYKFLGIAFSIWSLNVPISVALAFSLSSWVRYKIVTSVDLIARFLGQALLSGLLCGSLSPITEENTFPARDTIGLDSAFDKLDEGLGRDDL*
>Karenia-mikimotoi-ANV-102431_hapto_high
MLPAPVSLAMLGTLLVSSCLACYGLRVQTSAAVSQSSASSKYSRSSVSSSQSKAIARLLLASHPALGFNPSGLLAHRALTDISRCRPPINCNTDSQSAQPEEDWREVRARLVAMERGDVTVNVSYVYESPLIEKAAILLDAHTPNYPISEFYKTVVLLIEAEAKDSKTGLILNRPTKFRVKGFPLWYGGPVSHGAMFSGDQSDIVGESLEILCLHTLDSRTAQDMSCAIMPGIWGCSIFEAEELVELGCAPSKDAFRAIAGYTGWAPEQLEAEVEDGLWAIASANSATVLREFLQKPQATSLPQMAGLDMWESMMNSIGRTDDVKHERSVKGDPWINQWITDHLIPPARPDDK*
>Karenia-mikimotoi-ANV-102441_lineage-specific
AAQTTFDNPGSLLSLLSLMLMGRGGQGKGGGNGGYNGGNGWQNGWQGNWQGDGGPYNVNHKQGGSQNLVNSMVDDFNVAIGNVTALGQMYQVGNALATAGIGTNIGTGAPCTPAAPAAPISVGQAFLPQAQSQTQTAGTSSMAEQEACFKGMKDLVEKHEKIQRTLLLVRKILSMSRLPNLSFLVVFRRMSTREDVRASTPKMEQRPGQLEQTQASSFDSTKCMPADMGRAGALPGGLHKPPSASSGEAPAVNDILAEDDEETTDNAQHLNFQDAIGVSFKHRDLTKFEGFDCPANPLAPAVSFSTWWAATWRLRALSAWLAKLLAWGVCSEDAEAVTNKEQLLEQLKPLFDKSWQLRRAENNGESSVRTCVDGYVTETKHGSLCCLLQSVAASTLQLGGSAVTSLAQILLKEVFYFSRLLLVVWSVGLLMWLMYDVCISVANTGKLEFQHAAAVTAQQSGMLLSSKLFSILWSSPKVEVDSSLLEISQNQSTLDIFELGAHTVRMSIDG
>Karenia-mikimotoi-ANV-102476_lineage-specific
FFFFFFVLNYEEVLFGAILLPMWASFAQAEPCLHDGLQDCCGLYWSAAFRGSTRKRHMRVFGVQSTSMSSRISTSSLSSVSIRCSSWVFCRLYISCNPKLMEAACTSEPLPASCKVQKEHQHANDLMTHKLHCATESVVVQHSSNITCMLLMVLLFLSSDSMRPSPSDEHMVALTLQLDSPGMHAASRAHYETLCNISDS*
>Karenia-mikimotoi-ANV-102478_lineage-specific
MKGELCMLLLVALTLVTRTNASPYNRSGSRFLQMLMIAEKPSCPAGYIDHTQGRGYHWKCAETKECPTANAKSWSDKYCECACVLPSDCLGSRGTDTCVTLAEKAAGSDEQAGALASWTAVDMHHHVTAQQGSSPSPTVYPTGKPSDATGDASDSSAMTVLLVIVLVVLLVGACVSIFMCSLCLMNRMLDSEAPNEKRKFAVPQKVSRVYPMPDQSVKQYKSDTLPGCVSLPVLLGPTRMENKGKVNVSQAAASPVKAAQAWTNEERSPRDDPKSSASVNMQLLMPPGNRGHLEVPLRSSRASSRSASPSARTEVQSLSASPRPSRGRSPRDNAPMPVYTCRAHSQTPSSTARSTESADLPRSARRPLSTPADVRSVANVLQQSLHQQLSLKELF*
>Karenia-mikimotoi-ANV-102480_lineage-specific
MVMLRVAAMVCLSGGGVCGSGVYEHPILSPSFEVNVEVPLPKTGRWLSKDPPILEVEHWLSPKACKAIIRDAKRIGLQQSSHSKAGMLKALARNPQNFHGHIMPLLSKLDQDGTGCLNRTELRAAVVAVGGLVADNALLDIFQDKLGACPPIEMFMSSIGTLADKIDRAIEKKPWLQLRHSKQAWLGLDSDSKSRQDLLEELSRLFGMSITPHAEDLQVVQYPSLGQYMCHHDSGHRLSVEGRYQSQDIRAITAMVYLNDVRSGGETTFPYIGADGMKRSDFQEFPIFGCQGHIANQAIERCNATGLVVKPSRGKLLLFFNAAVRRGNGSTTLQVLDVFPASHHVACPVGKGSQKWVAQQWITFHSVNLSSPFYHLIAEEGDVVAQTFLGEGYMTGENGLPHDIAQANLWLKRAARLGGKRAKDLLQTKTKTSKRKAEL*
>Karenia-mikimotoi-ANV-102487_hapto_high
MLNSSLLLLLLACLAYEDLGGHIHMHIEQLRGNPPAKSQTSLKAASTMLNPHRGAQAPLDNVCSLTNLFLTHTPTIAFNCLGNPLTLHLEIVQKHRYLCDSTMSVKYPARQPQRNRREFLFSSTSALLSQLLIIPLAARADLVEGIRKGAAFLPGYGAPDLLFPPVFRGRWRVSRSVVDVQTPLGADKAPKDELADAQRLAMAGTVQYDQRFVATDDADYGENVILDRAFNAEQREGALSGLSSKNFEGRWSASNPNVLTVRNRQSGSLIETKVTKRSTEIAGEGTFGTSEYARIADAGSSGPMSSLPRILASRQRVRYKWDNSDPQPSRIEAIAIENLFDPQATGFADLAGATPVLTVKSRLTFVRP*
>Karenia-mikimotoi-ANV-102497_dino-specific
MDVLLVVKMFGLLQMLSCQTWLACADKKGKADQCAGWDCQPSKKIKARYAARAGDSGAFCDIPIYEQGKIPEEVLRDPGWRFKPFIIRKGSTLTKGGYAKDKLLTRARQQAISAEYGNSWTIVKQNGVAFDETPFENFVENMMHEVKYDGKTQWERPYLFHSNSKVFDIPETKFSIHPMIKSWESKSKMKFGQEKALPGLLIGAALSGVCFHRHSATVQMLAHGYKRWFLYPPERSPPGGDQGSWPIYDWTHNVYPSLEGEWKPIECIQKPDDLIWIPELWFHATLNLGDTVAVSLQYWGGETEGYNVQRKWSMLPSGSPQAPRLLQKIIELQPHNYATKYDLAIEYRAQGKERKAENVLLEILAADPHQLDAMVLLSAIMEDRVTAKQRKAENQFKERLFLWLPVLEKNPRNYASQRLLSRYYELVRNRKKWSEHESRLDFLESMKIEEKLDQHAMPYLESKPQSDL*
>Karenia-mikimotoi-ANV-102501_myzo_high
MSVRSMASASRCCFPALLTWIALPSLVGAKRVMMQYQVQKTGESNVAIDTFRVRNNVSTLHALSARNFSSLAESLDDEAQSFRLMGVDLLAVSSLSSSALEEDLNVIKETTQWHGDVFGAPKDRDLGWSFFKLTDQTEWIILAVAVVVLMMLDHFVIRHFTGNIACLSFWIFLAGIFNLIVWCRQGREAGLMWFSGYFLEWLLSMDNLFVFVLIFRVYATPKQLLHKALFLGIFGAVIFRMMFFVALSSLLHMLHWFRFVFGGLLIYSGVQAARDDDEDMDPSDLWIVRGLKYLLGPRLSEKYDIENLSLFIREDGQTQATLLVPVIVCLEVTDILFAVDSVSAKVAQIPDYYLAYSSSVVAMFGLRAMFFIIEDLVGCFELLKYGLCFILVFIGVELMVEDYVKLPAQVVCVVIFSVFMVCTAGSAARTLVRSYSPASNPQEDITSDEGTGAKY*
>Karenia-mikimotoi-ANV-102507_dino-specific
MLALGLLVLAAHFFSPAGGRACENYDQARAAHQAIHEVVVSTSDFCVSFQNDVYQRFSGYVVKHRMGEMCESALRVFDDLRRLATSGVRPSSGNAAGCFETSQDGQQQSEEVEAAALAAASAIIQLDSEIDSLLTDANSQGDGTLRAALGEHLGDLVNNLIQAVNLWRQSGGHTPDIRWPEIALHTSDRLAKLLNVTFENIQEGVTYNIGLMNVSDLPWFFSFLDSFPSSIPVQLRRTSAHAGGECHDMPRIYRANHVFDPLADPSHWRTRDVSGMLAPRPPVHKILHTIGKSLPLSYNMIAVLPRAQVGAQELTSEYKKMFTHTDGHSAPSSKLLGSITEPSCNGIGLSYSPAHCLFDMGWGSMLFSLSTEPPFDGVLSVTEMSQKTSRPRPFVQPVSNGASNLDKLIEFVDSVYKSLNTPSPDILFLSPMVGNCLTMRKLGPSRRDLGGAGTPQLTPKLVWVPINPLVPPPWELAPNFTEWHTHWLAQAEAA
>Karenia-mikimotoi-ANV-102546_dino-specific
MGFMLRCLIAFLPLLSHPLLLCAVPLCPVWRDPYISRIPTDKLMSQLDQEDVECYSHLPMDGLTITERADPTVWAHSESLPSCEENVDSMRGLSKKQLEYFETHGFVYIPDLFELELVDQWMDLINAATSQLNPDVPEGRLGSGQESNVTLNGRQVTVNFILEPQGPDTKTATVKTIKAVHETLLADKKLNFHRNPKLARKVEQILGSSVYVVQSRLNFQQPFSGVGFNWHSDFETWHNEDGMPKPRCVSAIVALEEMTEFNGPWMAIPGSHKYFVHTFQDQLHSGDNYKTSLSVQYLGSPARHQLTWLFERAKEHLGQGIHVGKMAKGGVVLFDCNLMHGSPNNISPLGRKTVFMVFNSVDNIHMDKPFANQRTELRPQHLAGRGVVAPIKCPSSQETPEISGKSEL*
>Karenia-mikimotoi-ANV-102550_lineage-specific
MNFGLLLGGLLARGAFSAPFPADEDGRSLNSLSEFRWLHAQFSSLCNCVLNFYDTRVENPVARTAGEVAALARSVDGMMSLPNEDLTWETRLADEAGTLERCEVILGYKAQSENGSYPTAAGQALGPCCSEMMAQYVFQGESSQTFRAKGFDAWLVLNVVTNGGTPALTYQVLGQGRQTLDEGRGMVYGRHVYLSNVGGTDDYTAWSKMQRKEEDTFNVSAAAIGTFNGRELTFESMFASDAVRETAAGFTSRDPAKSRLGRVFQVPWQLLGSSPSPDVWAEGGSKCTFVTKAVEKKQGSSLVDVGVGRGMFILRKVHEHAQAQTETSIPRALANLISRIHYFFTRGYTKFFGIAVSDVGCKSGGGRSPGFFGQLVRCSPFTMCVTCP*
>Karenia-mikimotoi-ANV-102558_lineage-specific
MWGAFALLVFVAVTRGALAAQPAATAPEVRHLRSRLSKVLSKPEALPAELVVEAKHLDADAVGALHAGTAEKLNAVLSEYKTFLVHLASRQANLRHVATESPSDAAVAFVSKLEAKVKQVLSHIEADAHGLTTAEDKERTLLIAKLRSALPPGSTKNSTGIDATGDVVKRAEVLHASLAAAHDYFSRRSKTLTAEQGQLEDEINEGQAKILYMMLRQRRKLPMRSQVAILRRHQFSKCRFAQTLMRSHKENVPLYAQLESLLPSKLAAQILGKAGQTAKVNLAAAGSDGHVLIVSSRMKNAVKNMAAQLTKARDRLQALASGSSDARVSAGEREQAKHILVGLDEMLKKVSGTADLKTQLDTLDLIESKLKSWMQGA*
>Karenia-mikimotoi-ANV-102583_myzo_high
SKSQQLAPTSRHYLSLIAFVAWLLSAIMPSATSTAAPSSATSGIFSLVGSEFGSLKRPKSLVREEADKYDSQDNEMELRRLLGPDGSCELSTQHPDAEAPSAEDLSYLLAPMDRFADDCPTNSGMQTVVVGGRCHRGCIEMVTQRIFMHIGRAKRCQSQNCEKLEALDSGVLDSSGFAPRNNSDKPRELIPSVFLRKCLVHSRGDVALAAKLVRKLVEFRSAQVWPMRIPRSSVESVLTSGMHWLLPRREVKDVVTPLYGGCLVYNVTRLEVSSDAPMSLYQKMGSYLVERATDSRECQLHGICLILDCQGFGYSSLAYLLATFSTGPEDLQRGVMMWRHAFPVRVTRVFVVDPPWGCGTLIASVLSAGSPELKEIVKLAYRSEMLVEKAEDLAATDQEDISMSCLISELGHLFVLPEGLGGIPGEFSWDDLVNGEWLQ*
>Karenia-mikimotoi-ANV-102614_dino-specific
MWLCAPSVSTSRPDWLALAVFLVRSHARYLLSDSGYRKIGCEIFTGGTYSLDMSRSDQCQSSTRRCQPCFVFDTSYNPVHLTLTACTMNKFASASSTTVLPIYNFHNVDRHAASVTVGISTYYLPMGGQPGSSISCTCMLKYGQEIMSCDTSKSALHYQRAYNALYVMDNCASISSTVSLNMASKSCNNRYCPNCFMLNTNSAQVTLTARNCGNWQGLEMETTATIEYMIYNQGSNLGFVSDDTKTYTLAPYGSGASSMHCLCFGSSLSCSVATVRADGESENIAHFPASALVNGPLYLDSGKTNYLRYDSSGSAMEFLVGSTRMLSLASTSTLHGTWQADGLITTSDVRLKKDIRPLRETLHALRSGSQANSKEFPDGLPEAVRADPVQWALSKLRPVSYRYVSQNHTGHRYGFIADEVEQVLPDMVRIGEDDARTKSLVLLDFIALLVSALQGQQQVIDDLSRRSDEQHRQAGRS
>Karenia-mikimotoi-ANV-102635_myzo_high
MFSSRAYAAFLILIASPGFALSADQDSQPVIIELQRETRALQDHAGLKNFYSAVVWVGSPEPQQMRVAFDLTGATTTLTSKECTSKACSKRRAYDEWLSGSAEDVQRDGSLVMPGTPKVPSRRKRFLARDVGTLNFVSVEFGEGRAKGKFVRDTVCFDDKDGKARCLPLAFLAAATMTDEPFHAEPYDGVIGLGVDGDALSWDFHFLSQFGLTATGEMHPIFGLYMGSNQGAELALGGYDRTRLNSPISWAPLLDTDDGRWQVSVSAIRVGNKTLDMCNAGKCRAALDQSTSLFSVPSSYGATFESALSLAASPRSCNGAAMPELQLVIGTLTLSVPVWDHSFSSPLSVGCTPALATHDLAKNTPADSELMILGESVLQRYYTIYDTDARRIGFSLAAGAPASSTVELLGEDDKTEATSPVKDQSGVILLVQVKITRSKTQSSLGV*
>Karenia-mikimotoi-ANV-102641_hapto_high
MKKAILSLTLGAAAGDLINVPLTHQPKTVQQFHAMKERLHARAQRLAATSYGDLPSVSLTDVQDSEYYGEVQIGSPPQKFQVIYDSGSSNLWVPSTQCSNCKTKGAKYDSRQSTKYSKNGKSFALQYGTGSCTGFLSQDEVGLGGLTLDDFAFGEVTHEAEDVFGQAPFDGIIGFGPAKAAVDGVPMPMDQLVAQGKIQHNVFAFYLTTGGTTGSTLSLGGPDSRFYTGDFTYTPLSAASKLLPYWMISASDIKVDGKSSGACGWLLGCESVVDTGTSILAGPPSAVNKLIAHVGNVSADCSNVKSLPTITFTFGGHDFPLEADFYVIRVKDPQSGKDQCQLGIEGINAGAPLWILGDPFLRKYYTVWDAEQKRVGFALAKAPESVVVV*
>Karenia-mikimotoi-ANV-102692_dino_high
SSILLRLVLLLAAMACFNDKQRRALLLWTGVKLSADGKSVFNYNPGIFQAGLNFLLAFPFLPTFLNRAHFIQLAVLFGFMHLYMWVLEDATYQEDGALATQIFWCYNNISGLSRFVLGLFVSLVLSKTYYANRGCFGTVFGCSMGLTQMIVSWVRVPPVCSDNTEAHACVKNAQHMLIRWINAAFRLMWLEAVPGGVAEEMGKEMVSENLLTQEEWDKIQNLASRCTYIYQWMNNVLQSLLDYGYISSASQLCRMNQQVDDMRGSNVWGLPSLPITYTQIITHMVKAHVMMLAFNNGALAARQMEIGDVDGFDFQRVFVIVILHADLAFHHYLYQGLLDLHGALYNPCSGAFLGHLPAINFMNFVRNVTTHLISENDSVPYKLNLVSLNRHVSVTQCDQEYSAEI*
>Karenia-mikimotoi-ANV-102711_lineage-specific
MMMLRWLCCCIALSLPCCSISNKCQLSDGELYDDIQGALNTQGCEELLGAVVFTLTDKPQHAESLCRLKDNRDAFFKYLVRMADKKIEDLHVAFSEDPDKLFDDYMSRFAVQKSSKEPSWMGFFQTKTQDAYAVYGLYNEKELARINNVADLIKDHLTKITANTKYLKDMVAVVQEHKELVGSVLLVGYLGWNFAINVREWYLGRIDGMTATKNVASTFASTLAGIAGAAVMGTAGGPAGAVLGGYIGSSLSTTVITFLFDAFFGSDKYRAIAKAYDTLGLTRSASPAQVRDQYLKLAKKTHPDKGGTHEEYLTVNTAYELIRAECLNKK*
>Karenia-mikimotoi-ANV-102713_hapto_high
MQAMALMLACLLWSAHARRMQRTRDTIKKLVFEEGRNASRKTEKTLAKLFMALDTPAAWQVAGYSGTDVGRKVRNSPSRSQPSIVMQPTTAALLFDCDGVLVETEELHRRAYNMAFQEFGLEIDGKPVDWSEDYYSHLANTVGGGKPKMRYHFTGLGAPEGAKTHPDNAKVWPVVAKRDGMVPKDEEEGMKLVDELQDFKTECYKKLAEAANPRPGVLDLMDSAISMPGLAVGICSASTRAGFEKIVDSVVGKERLNKLDVIIAGDDVSNKKPDPEIYNVAAQRLGLDKTQCVVVEDSMVGLRAAKAAGMKCIITYTVQTADEDFYGTGADAKLLDFSSGVVASDIFASGPSVLEELLPTLRDPK*
>Karenia-mikimotoi-ANV-102715_lineage-specific
DSLFLSNVMLISCMCLHLNAHCPILDCDRGQSEDGSTRIAVRHHVSDQSLLELVIYRQNDSGYLAEGWPSKFVQFFPCLLHHASDGPYVSLLALVCPCSQDATDQRHH*
>Karenia-mikimotoi-ANV-102720_dino-specific
MVPCCRQTLAQLLASALASLLAMDLPTLAAGFHRQSAGVNHDAAAETGSLKMGAKELAESVAGFAESSSASGTSAARDRAGAEAAAASSVIPEWRLKQTDGLPVLEQKPLSSFSYKMPLPAVSSTPAQDAGRCPLLKIPDNITLAARGKTWYRLWGDIDTKDGLTVATWSQNLFTYDWRKVDIYNSADGSRSVRARILSDQEMVLAFAWKAPEPADKGNATKQSDLIPEVYAPLQSTSNIALLDCEGRLNYVVQQDSAFPYKLTIYNAQKKLLATTIVDTTIMRYQFVDPESGYLIATAEAPDIGFFISRMDLPKDASRGYVPPFGIKFEKGGYANSSRLMEIDYRWIILAAVEVSAINLAEQVWYPKTAQTVLDTLWVVFFVLVALGICSMLYYIYKTVFPAETVVAQRNLVYKGRAKDVTEVANPFLAVPSISAKLTRAPAFQSPGYVDYRTMSEPIGLHGN*
>Karenia-mikimotoi-ANV-102724_lineage-specific
SFIMRTFALVLASLVCGAHAVKATEDLQALATLLGTFSPPSAFAPSGPALRSPSKLGAPTRSVNTLMTAGETKAILAEVMKEFFGGDIAIPEKVVDETLKPMYDGMKEKKAAVAMKKKKLSLEAFEDFKKSITDVDAFYKEIGVDNSFPEKADLMKKLDSLWATYSRMLQSEVDLEKETD*
>Karenia-mikimotoi-ANV-102746_hapto_high
MCKVTRLIVCCAASCLAFEKGRQQNCDARLHRSDVISSTVNRLRLLEVLLLPLSTNSWSAWNAAHHCSRCSKFRAQQVPLTFAYKTLLRAPVVLASAEAKTNTGKATEILQARSVAGGSGVAPDVDPVWPVLAASMESQGGETDALELAQCEGGLRGTRATRDIQKGETVMLITPSLLRDKEETEKSLVSKLWAGFEPDLPLFGRFSLGLLYEQRLGKASNWATYIASLPSFEEMLEDSPAIMWEPEEVALAENYQLAVDAQRWRDEMSSSQLLSSFTLRSQRWKEFDLPGEPPSNDEVWWAIALCESRSFGEFGFVPGLDLVNHHFDSNTEPNKACGGKGCMLNAKRDIKKGEQVFHSYTGGSSNLELLEHGGFMLPSNPHELTLVHCGAELAELIDPLEMRTSLLEKPEGGPAEWQPVGPELRRMIEVLVFRRQLPVALLHEIQNQDKDTMQSSGAPVAVSLVQASATVYAFLLRRTLASFSSTAAEARATLD
>Karenia-mikimotoi-ANV-102769_dino_high
MKGFVIFYIIALVTSGTLNTLTTKMQFTSKSIDKDGEEVTFSKPWFVTLNMLAGMLFVGLVDKCWRALRRSPTVRSDIGMHEMFLEKSHMLKPSYEQKVMIIAIPAALDMFGVALLSVGMMYLPASIWQMLRGGSIIFCGILSVLFLKRKLYAYHWLGIFLCLCGLGVVGLSSVLTSDDDDDVADLVFGMGVVMAGQAVQAGQVIAEEYLMKDIDIPAMQIVGWEGFWGTLLMIVVVYPLLWFLQGSDHGHVEDWQDTLAMLTHSPTLMWLVALYLFSCATYNASGISVTGVLSGTHRQMIDASRTSVIWIVGLTVHLIKPDAQLGEEWTNYSYLQLVGFFILLMGQSIYSGLLIIPKLYREPTHVDMKQFDTPGSLHSP*
>Karenia-mikimotoi-ANV-102772
MWIMQNFTLTLAGLVFAVHGRHSVIQLPQYRSSEATESQTPMRIITAGSAQHAIAETDRRYGQTASHALATLLAAFNAASAFTTSSVLGHTPSCQATLHLRKGHSQSVLLLTLMPEFLRHVLPRSDVAMSDKAGLEQEVGESIAAAADAILKNSRRRLYPDAPVTNRALFMCLPEEDAARLCGQVETACAMLEASQPVFQVESPAAEAKLSGTWLLCYSNAPEITNLVKLPLGLGLEKVYQRVSLLGGLVENRAVVRHRWRLLQQVTRAIASAAPSVKGTLNKAGIRNEGNRLDVTFNKIVISLRRLLFLPTPFLRIVARPNGPAEKEGRVPTLDITYVSDLYRISRGGDGSLFVLQRRPDDEVREPLEDLKEVVDSNRTYDAASGTFERG*
>Karenia-mikimotoi-ANV-102798_dino-specific
MQPWRALVLLFVLLVDGSRSAEGVRGGQECDPPCSSERSGKALQSAFIDATHVETSTNGSFESTEVLPAGRRKHGALRVKRLLANIANTPNWTQAQPAAFSEPVTGVPSSPGFPWMVMPWQHGASTPSENISSSVAYNGMRNDSRFWPSSNAKYQSILGSPDLPEVIVAIVGGTGASIGSTGSIRSDRDLLRRMHYQDKAVIVLVIFVYVVALAFSASFAYRQAANNSPVTYYADPRFHSFMMEGNDISSFLEAFNQPPQNIHLQVSGLMPVPDEDDRNPLSVEWLGEFYNPLFIFSLDLSPWVVRKTNLSEGSHLNMSRDRDRMLDDGLLPEDRQSLLFYLAHDQNDLSNVEMRKEVSWPEWEELAANIKHQIRQRGFTGVITVHRTDVEAMLVYKNRPWANFMHAKTTKIICALSMIGWLVYAPYMWCRRSKVTLRSHFRVDLSISEYWPLIADKLSGDVGFRAEGRQSVPVQLA*
>Karenia-mikimotoi-ANV-102821_err2
MYSALILTACASVVISSDVIVRMKATTDAPLANLDPSEGTRQGVHARLSEHASTTQADIIRLLDGEHANYQSFWIDNALAVKGASNTLIDKLKIKEDVLSVDSDEHVFLPRLEKESQGSQQESVDSNPQGNIEALNTGAMWNAGYKGKGVVVASIDSGVRWTHEALKTNYRGFQVEGVVNHDYSFRDLTSATPTDPTKLTPDNADVFGHGSHTMGTMAGSGPRNIGMAPDATWITARAFNWDGASTKSGLLTAAEWVLCPTKYDGSAKDCSKGAEIVSCSFGGNSSLTWLNPAVKAMRSAGVLPVFAAGNVDQFTCGSIMEPAGCDDAIAVGGYNTGLGGSYYQASGKGPGLDGKTIKPDFVAPARSIVSICSAADSGRDAYMRLTGTSMATPHVSGALALLRNANLKAEDAVKALRDTAKQHLKQPILSKSTCGGTPWNVYPNNIFGWGLPDVCAAANCSSSKDALIV*
>Karenia-mikimotoi-ANV-102885
VWIKPLSRCVCFFHSLSLAALGPMALSSALRQAWHEKLVAQGNENVRSYKDFSKSYLGMLSPFQPTELEKQARASVKPGTHVINMTAGKPDKNLLPVEELMESARKAWQNSNPAPLEYGNCMLLKEQIAKYLTKTRGHEVGPESVFMTPGNTGGLKLVMQAYLGPGDLAIIESPLWTFTADLIKFTGASVISVGMDYEGILVDEVEKQILAAERDGKRIKLIYVQPISHNPTGTMMSRTRAEKLLMLAASHNVVVVSDEPYEMYCYDEQPCFLSSLSGGFGVLTVHTFSKTLGTGLRLGYVHASREWLMPLLWHQQALANFGMNGSIFLEYAIGELMKAGKFDLIIARAKAVYARKIRIFCDALSTHAGRHLARPPRQSGGFFVWIELATLSADDVNIEMISRGLEARVGHIMHGPGHTETSSAGMKRPCHISFAFIGPPEEELEEAGKRFAAACDAAEVKQSGQLKAKL*
>Karenia-mikimotoi-ANV-102891_lineage-specific
RFGERLLCAALTLAAAIYPDARTCELHVQADNESAQRLYSRCAFAKVSTAMGYYSGVDAKIMRYEHSAMELHAIYIYMWLLCFRMLANEKHQEFAQISQWMVQLSELFDTGGQGNSCLISLHNQNRKPVRILALHESGGSSWSMERSLRWHSKLFGKRVCWHFVEAPRRSWACLQHSLQHDSKHNQPPDPISDDCIHWIAQIWSREGPFDGIAGFGDAGSIVVLLAALAQKCMFPEIGFVLVGASLDTWQKQIEIVLDGCKIEIPSLHFIGENDKKSEPAASRNVAAVFEAAHIHMHMCGHQFMPRTGAAVREISDFFSNMCGYTMRTQDGCIGELCYECSACTDHTHCWRGVFYCSVCWRGCDTQRNQQYLSAEDAQLQVALISTSGRRPLGHGENTISKKFCKCCNRVFPEAEGFVDSNDARSTWYCQKCWALWFSLDRSGCSASSR*
>Karenia-mikimotoi-ANV-102894
MGCAVLIVFACFSFVANGRLLLISSDRSQSSHIAESQQPLRSVTHAPFLLIPAHPAASHCRFSGHKSAKAVHLMELLLTLDVATAFQISGPAMRLPKGKFAGSISQCGRPVPVMRMGFERRQVSMCKLPSVLPLAAVAASAAFLMHVDPAHASTGGVDPIASALAAYGHYLSIILVVMSLVTERILIKPGMSEDDFDTVANADIVYGVSGLLLTFTGYLRATMYGKGWEFYAHEPIFWLKLVLLAITGSASFFPTIKIVQRAVAKKQAEGSIAPMSDKLIARMTQVINAELLAVIGIPLSATLMARGVGYADWLPWQLGAAPVALAFGGFGYKYVKEALDWSDEVEGPTKEFAKADTELARK*
>Karenia-mikimotoi-ANV-102900
MREVAYILACLSLSGDGRRLQTTHEHLWKNPYKEHLHLSRRPVAGWVVSAPASLSPLRQRHAHIDSSIPFGSIKMQLNDASSEDKLSDLLQINEQRADISAEGQREVLSSRIKGFYPFPNEVPSGFFGWLFRDTHQAISVSTSVSSDKLFMDFMTENGGLHPVWWDESLKWQVFFGRDIRGEVRIRGKGGPPGSKLQRLRQMAKNYDRPLNLYFSNCRIFCARMQREVERLNAEDMDFATDAEAARASWQAFTADIRLALAVFRAGTLPLLYPLVILVVCWDGIKNL*
>Karenia-mikimotoi-ANV-102920_hapto_high
MTSTVVPTLTYLALLVCTCQLQCAQGLHQEYGHSHNPNHSVPSPHLTTKFKWSPTHHQVPNALKRLVAVLQMTLNPAAGWQKSATICASDVTLDARTTLPHARSVTSFVDQSRSTSLASQLHGMLLLHPRASRSTARVQMLARSVPASPTKFLSQLTSPSQIKAQMNVALTNWIILLMTTLLGPPPPANTIANNIEIRPVSGKGLGAFATCDLADGTVLGCYTGKMRSESEASEAYRSGETSGEYFNSVIGWLDPVVLVVDAEDPKISNWPRFINHSRRKMNCDFVQYTTPLIGSAYLPRGLWVKTSRDIKAGEELLTDYGDEYWTDRGYPLYDPRRFVFDNL*
>Karenia-mikimotoi-ANV-102965_lineage-specific
RGQIFKLLPAMLISWCRCFSMFLLAPTSFGQHVRPSFDLLRTAAECFSQMSCQQADSQSLGHATAISSLSKLGTLLASFVPAAEVGLSSQRMPFPKAKLMKNILAEAARGQQDVQRRVSPVIGMIAALGEARTYDQNKRRTNRKTKKLNIHRAAIILTRGYKEILVMRESYKGKLQWSDFGGKIRNGETPLDGAIREFKEESRGFLSPTSVSMLEKRARSIFQSGDKEPTVITFAHGPPEALFVVGTRDLDVRFTTRKKPNNETVREVRWCSPWHPGLRQVKSSRVPLILALEKLWPIRAFEHIHLVIDALQSSQTKSLPIGSRCSNQAVQAQFPTIPRSEFQLAMSMLKRDGVVIQTLHETRLVTTEITHAPGASSDVIKLHSAKAVRSYERAFGLVKHKTSVVGAHNQSHLMTAEEPSNSHECAQLVMDALCNSPSASISIGLKSSPDEIQVHFPGMTQRAFKLAISLLCRNGTVIQTRDETRLNECVSHKYAQMIMYALYSSLTA
>Karenia-mikimotoi-ANV-102969_lineage-specific
MRKNCVATETGSEQKSRQLPAAMVVLLLALASPISVLSQIQLERGALGSESHSTNLKERGLSWRAPEKQLDIERFTGGAGCGIERLTASAPKTSAEVAAILEQNRPIIAPLADNWPSAAASWSKSQLYELARSDYGQSKVKVGSPKQIVTDQGYGATEGTTLLEYLDLISVESPPEIALLNQSTFCDEHGELCRSHGIPEAWQDVLGVGINKSIQTFFSIGTDSSGAAMHDHADALFALLHGQKLFVCLPPFSVATPELEAQYPGCLLHPGEMIFIPEGWSHTTANIGDAVGISLQSYKFRSSVHHVRLQISRAKARAKLTDYVAYLQAAVRSHPDVWIFKIDLAKVMSQVRDLHQTVQQRSMISELYKEGIALQPNSCEAVLNGARFHMAEDSMEARLQKLAMRYAGKAYTKCTGEAWLDACVLHIAAQAWAHKWSAVRTAVKKALKLVDEQDNHPRVRKEMLLRMKLQAE
>Karenia-mikimotoi-ANV-102973_dino-specific
MAMPNLLLFCILVAGCGYLSTCGKVECTELAQHENCAVDWEDQNGDLNLLQAEMKKVVGGRVMKIDTSPSMGKDFCRCRGNAGLAKKYNSIVGGEKVLYPQSTGLSCQEVCAKLSLESEQDVAPKGVPDAPAKIVRADQASFGKTGCECVGVDIEGEVPLTVDNETVQYPAAIGTSCQAWDQGRYPGYCTKADPPDWCRSKWCYVDPCKCSLAVPPMKTVNAFRTTRDAFWSYATCGSADSFSAESPEACMAQLSQDACKSTRHCSWEKVTEQCRNTDLFLECKHEWRRLHDEKLLKLVQEKRSFNQKYGQSACRCIGIGNRTGYFNVSVAGHITQYPANLGWQCAAWDNMAHQDCKKDKPPDWCLQQWCYVDPCSCQLPDAQPMETVTTALFHGQPAYYSYATCKSEDKFSAHMESRPAFPPTFCTASLLAVESQAHIQAPLVGMALFALTLLGQT*
>Karenia-mikimotoi-ANV-102976
MMKTLFVLLLPFGLASMPVPSDETLWQMFSRFQSVHNKKYTAEDGSSRFAAFKTNIVKAIELNDKHGSECKDLFEDCPYGVTPFSDMTPAEFKKRMTGLEVGNSSKNLRAMPPAKYEKGRDVTNFDWRAHGKVTAIKDQNPCGVCWAFSAAATLESAYAIKYDTSPPLLSPEMLIDCDGTHDCDGNTSGGMYTQAWDWLEKEGGIASLSEYPVTCCDETESPVIGACPKSRQHAVKVTGYNTMEDADEDDLAAAVATQGPFSIAVAADAWQTWKGGKEVMTVCDGDVDHAVQVVGFNKDAATPYWIVRNQWGTNWGDEGYIYLAYGKNTCKLTEIPAIVEVAKPNETEHVDVIV*
>Karenia-mikimotoi-ANV-102986
MYKAVLALACWACIGRAWRIQPSEREAPRALLVGRTLSTGPWLPRQAHIRAFVRSAVDASDPVYNAAQRFEILFENDPIHNAREHESTLKREILQDWLSRMKDQEHLTDEMWRSLEEDGEKDIERFASGSLEHAPEGPSPFTIVKDDVAQVASGVNSNLGDVRDGLREASRYLFEEGRLGKQFRSTAVLLMAKAVECNPATEKEPIHSESKLSQLAQITEMIHTASLIHDDVLDDSDQRRGEETIGVRLGIYPAALTGDFLLARASVILARLQNNEVTRIMSGSLEALVTGELVQMRAPKESRLDITSYLQKSYFKTASLIAAALRSIAVLAGHPVSSEIVAAAEAYGFHVGLVFQIIDDILDFSDSEDLGKPAMADVQLGLATAPIIYAAEDFEELKPLILRKFSEKGDVEKAYTMTLKSNGIARARELAQHHANAATKALLMLPPSSARDALERLNMAALDRKK*
>Karenia-mikimotoi-ANV-103021_lineage-specific
MKALCILLLFVGAFAVRREKGHECDGEGVCQAWEEADLVKPQKLEPQQEKVVDQKDVKPLVQEGAVVLRFRTDEQTKDLVFSTRPLGMLLEQPARSFLRVLSVYPGSPAAELGVQPGWLVDSFNSVSNPEMSYVLRCIGDLPQKHSSMPVDEYMQGDDVGPGAFTTTHAPGALTQDDLSGKWYYFADWQQHYGDRYFTLKKHSPIDPTKYQFDAQWLDVVDESNVTFGHLWGELSKSGEWYEGRLDRSDHWSNSRPTSDSIRVRLEDGNVMFSYNKNGKEWQPESIGVDSNEWRVFSAWADKGGSNQALFLERTKVGRRDCSDRALLEALGVIDVVRHASRSSVPFVPAHAGSMQGIARPIPHGKVGKLVSDHITRKREPVGVLPIFQEFQKFMKTPLGLKFRREFSQSSWSV*
>Karenia-mikimotoi-ANV-103037_dino-specific
MSFLALIGCAALLTTVFASDCGPQCSSCVDSKCISCNPSYTLNETSNRCMASCIGRPALPKPPKPATPFELNGQAWPDMCLNSDTGHFFGIGDWGGDGGVGETWTNPGKCMKGLSAAVNSSVSATVGARRCRPADRWAQKYVARQMKIVAKTSKPNYILNAGDNFYPGGVGACERPGGYRRWSQQFDKVYSDPNLDNAPWMSVLGNHDYGGISFLAGWDHQVFETWNRENWLMPGQFWRRKVQYADFAVEYFFLDSNNKDSRTGRNHCICQGDRSCHGMTKQNCASTLDKVWKDGLKMVEEGLKASTAEWHIIVTHFPAQLFTGHPFFQQMHQAYGIDLFVTGHTHFQTTGNSHGIQWVLTGGGGGVTSDISPSYSSGKDDAYGFVDFTINRTHIQYDMHSWGGIEDNGDVVIRRKVTINAHEKKQVASMQDIVV*
>Karenia-mikimotoi-ANV-103039_alve_high
LPSSPPVLVLLGLLCVDSGQRVLGVAPLHALWRRMAALKIGVRKSRRYGRSQKSRISGGHTRPCSCRWRTERCCPGCRQWQAACAKAVHELDAVRAELAASHHRVAELESQRTGMIWDWVAKALRFPDVLPDRYILEASSSSSTTSATDGLQLGPEIGCGSFGYVRKAWDIATQKVEAVKLVSRTSVQSPEQLASLKREFSITRDLTGHPNVARMLSPMLTATHILLRMEYVGALNLQKVLCAAVGADGASGVDLADALQYFVQACRGVAHLHQGGELLATLAPHDSPLRPCMLLPTRCQARSEGICHLDIKPANLVLDDCNSQVKLIDFGFARHMRRPLRCGPCGTLPYIAPEVMHSSQFDGAAADVWSLGSTLLDLLCGLHAVSTAMGWLDTASTKPSPCVGRELADKFQETTWLIPELLHARARICGPNQIRQTEELPSHVQNMLASMLCADPSVRSSSQELSRLEIAEGAPSSPAHQHRAPSS*
>Karenia-mikimotoi-ANV-103054_lineage-specific
MARALSMQHFRFLSVLGLASSSPVDAGVDLPWLLSKAERIIEGCRIPILPTSPLNHGINATWAFTPDASHGYGAQWTRDFYYLVHGAPELLDEKSVKQSVRYTFAGQRADGCMPDRVQTDGMSVMAPGPMMPNNTKNPQHDHAWDNGPFAALLLATTIQAWPDRELFCELEPAARKALDFVNRSANFLVYNDIDYPNATYGFTDTIAKTGNLLFSSLLYLDASQQLAALSKVYACGDAHRYAEEARQVSGNMDLLKDPHGPLWLAASHDNSFPDVWGSAYLVMLNASSPERRKAAMDEMVRHKSTYFLAGQVRSLPYPMYWSRCCWTPGCAATGQTGCAPRGTYQNGAFWATPLSYVTPALIQTGYTAFASTLLQECVADFKLSGVYEDVNYGHPAQTTGVLNYTASITNVLRAAEQLQLHQQRQAVPEAQWLLI*
>Karenia-mikimotoi-ANV-103058_hapto_high
MHNITLGVLSCLLFASRGHERRRGCSHSDQHYSEKVGVVGSILPQSGDEQPQSWMRFGMSNPSKQFANLLFSMSPAVGWQGIAARPVQRGMQSSFHILGTDRTLPLSLVGTSFMMMAAGDKGSIDIPANPFISPEWVALKKHLNKLPVFTCANEEGEPLSYDIDGAKLILYFVDVKRAIEERSIMNENRSDTNLSLLPVGLGDAYHQHTEGSAVLLAGQAALAEAATYNDEWDSGSVELPLFACLTMSRNVPTDSGLDLPPDSVVTPVFLCHEDAQARLKNASDAAREQGMPDEQFSQMQLSCTSLQRAVDLVLSGQEIKMLGKKLLFVAPRSSLDFLGDQEMLLNKSKRIMQTAMRTVSDFARETEPLPNLWPTDD*
>Karenia-mikimotoi-ANV-103060_lineage-specific
FAHCLMSSKMCKLVVLLGCFTAVSFARCSLSFDKWTSQSPTERRKISSDVVEPLNSQLKPPVSVAGKFRPLEVLAMLLVASTAAAFNLGDLHKGFAKGDLITFRSPWLLYHSTGLNSFRNKLRHSDPRTKHCQPDSGSGAPAPERCTGCKPPSSRCRTALCSAGEQPMLHALPVSIDMELKAMLPPGESRTIQSCTVRRDGDLLELESDDQPDYILSDWDLVNRCATSYQKTIAELARKALIAAQPSTEAAGRVLILGMGGGAMAGQLLFKGTATANCRLHITGIESDAAVATAASRYFMPFMCDGRAADLARLQSQLCVLRADAMGIVDGTVGLSQADARPYDVIIEDFATLMPQQPRVPFWRSLREKLAAPAGTLLCNTVFGNEAELERLVFDLCEAGWTDVRLWAEDGQRLEEWCPYANVVFSAEQR*
>Karenia-mikimotoi-ANV-103087_lineage-specific
MLSAILLRDSALFILFLQTSAFECAIGPDVPQSAGTALLQHVGPILDYRPASHTAVSSELWASGDDKLLGDARVSASFIVLGALVILSLLILACGCYCYSDSPERQFREEEKKGSKYSSFCKMIAHFVVCHCHAIIMFYAGLRSYLATLAFWEATHIMIKTADELARREFSKKGGASGAQPFGEFLDCVKKDAHVMISSFAPDLKCLPPPSVSNKWGLPVPVNIILASFNYFGLLLVVITISVLLGLLLCKHRASGLGQGRYITFTYMVQGTIGYKVMAIVIVVFSVLLFLEEVRFLVQLYMTGDVANVLSFASDCLVSLLLIVYSSITLWQAAGTKLPFFDCTTEKFKVLEFNRGWKDVMTHNTAYTEALGMALLKAKDGFDDDLKAMCVSPLDQVYQSVVVHE*
>Karenia-mikimotoi-ANV-103093_dino-specific
MITVQLLYAATSLLSAACLNDDTATIWRERLSGSETASSWHTGLLHEDPLGLLQEDHGEADDASLLQLSLHSDSPQQAWSLAKRANLEGSSENLHIAKKRHAAEKDLQGPRTVAPGQEIGSKRLDAYIKSIKLEEELHRQARSRMESEMVLPVATVVLILVLFVCLGCWLDMGKRDAHGPDSSVSSAFPRMEPKKEIRPAGSSASSSEVPQGMAPAARQRQKLIENREELTRQMAPTPGMPLCLPLVIPEGARLQCVLQNDLRRQKQSMAFNVTSVASRGGTPLFKIRVEEFREHPMIFLETVDGTEQLASLSTEELWSSSGAASSAPALSIYRPKGALYGRVQKNAQGEYQVMRGQTILMTMSGDFGNHDTHITTANGQFVASTWQKSPEEYQVNVMPGMDAGLVVLALLAIDKCVQ*
>Karenia-mikimotoi-ANV-103121_lineage-specific
MRLAVILLACLASEHIGVTADKVRNPRDKYRKLSSESHATWIPCGRPDLLKMMAMLLLAPNSTCGFQVLAEGKRKKKIAVQGVGPTKWERKKRHALRILVGVIIAKVLSLAAQYTEEHRHPHVRSVIAAATAEAYISAAWALFDAMHALVPIVWPVFMRCKEFSMRALKPLKCVIPEWAVEAFYLPFKWIGTVLASLFAIGMMVTPCLLHVLCLTPCYLGPFTKTAVALFDSVLLGVDVTLRHIRVNPFLGNLVIKNLTIHNPRGYQSNSMLTMKEVFLSLNVRSLVCSALWSVLSGDPVQLIVKTCKLLHCQVMVETRNFLNCNVNEVLQYMNLFNYLRGNEDDDTIVEVQRLKIRDTYLHFQLERRVFGHDLHVGFDIALPDITEDNFSDQLGWKAAGGIVSVILKTFFKSIVTTVAGKRVGQHVF*
>Karenia-mikimotoi-ANV-103123_dino-specific
MDCAARNFTLLLLLLGPSIAAAAAAGQSKPLFPAQRHRLEQKHELTEAKNKTVKAYTNDVVEPEHVVVPAPVDVGSNGFPVLPAVSQMMGEASSTLKNVNSKAKFLGNRVVQAQSESELRMAKQKTAFERKLKAQEQGNRAVIAQSANISATITQLKKENDALRLHAKQLQDTNRVMRTELHALESRLSAARDFAGRSLATTDDSKAADLTVLQVQGHLRHKHIGEDDGEDGNADDGADDSDDSDSDKDSDSSDSQDAEAFVELSSTVRRSEGGSNSFEAALAEMEAVPPSLSQVQSMATPGHLLEELSREVANLAKQEKASEKKLKELFIRDFRAGARRHEALLVQQRGLNYTRGSLVALQTRLRAADSHLENTRSQLEHRLHGVGIFMQRLAHLALAPEREVKHLLETLPKSPSIATDKTSKVQ*
>Karenia-mikimotoi-ANV-103156_dino-specific
MTMVFSTWQLLLAAWLIIASCDYSRELLVIPKGDEQEVDAFVHQHMEPRHAVAVVVAGKGTKRHDMLEGLAREDVLQHLLAFGIQFAKGPSSLTLHRYGTPDQTDTKIEYSGKWTRSALLAWLRTESYPLINRMNTQFAPAKYMGANPYGTVLVVKPEGSELIRALTPHATELRERIKFTFFAKTPGTQSLCDVYGIWSNDELVLLEEPWRTRNAGTHSSVPPAPKYRLEHLTTERINNFFAQYLAKTWPAYYKPAGPRAVPFVAPGGIRELTGWDFVAVTRDPAVAVLVLFVSQNCDNCDDFVGTYTELAAKVQTAQRQTAKGSTLNPLAGLIVARIDQSTNEHPEVVKGTPWLRYWPRGLGARKANGIDVETRSVEGIWDFLENQAAEESDDVVDSSALPRKNAKSGPGRPDNCAADDTSARCVEREIAAIEGSEERKIDLGKPGASEDRRYLSTEQDL*
>Karenia-mikimotoi-ANV-103174_lineage-specific
MFVMIALALRIVCSLIVCGVLGDCIRAYADHTMLEVDSASQLDLQTQLAAYAQEIAELRKDRERLEEREVQLLEELKFQNGNIASSLNTAVFEIQEHGNSARYHASNFSSRADDETSLVRYGQRASASGWITRKMHEFQEYLATKVSNSLHENLRIPYTYGDLRSPDYFGNPEISKTKTETDIALDIRPRDSSTPPAVEIGCVGPLMPTTNMCAAEEAGAAMGAKVLCTTIRLTLAIIDLEIPLSEFFGLLRWTPKLNVDVHLVVNIPTLRLGFGITPDGSKLVPRVTHGDIADWMITLVGCEVPVNADKNEGSKACGLLQGERNKLFDWIMDKLKFKQKLAFKIAGIIGKKALQKDTRLQTTITWAAPYAVWATFTNTLQMSTRWLAESCGDFTCERVLETQPWGSKANPIHPDAYTVLKGKYAPVEEPSGEWIPPDDLDSDAFDRVLDGLGTY*
>Karenia-mikimotoi-ANV-103190_dino-specific
MKAVAWSLIVLTLLLYLFGICAVELIGKDEKMFPGYSKDISALETVAGVEEYNNFFYFGTLERAMISLVGFLLLAEWQNIIRPIWEREPWMLLLFSVLIALTTLGVMNIIIGIICEQTRNTMNEQKKIKEEREKHTKSVLVEELATIFCTLDVDDDSKVTWEDCCDASSEKVDRIASFIESIKFPPGSSFSEIFKMLDVNGDGVLSKREFVRGLYRIINCDDFQRNCILVAHIGQLISMQTSLKHELQSDLHRIREDILNAVVQGRPVALRQTHDTGIGRPTGDCPESTQSRHSHRGHSGLQGREYIDNSRSVAVKEVDMSIPVLPAMDAILQKELVGITDRIQLALDDLMGFVQGSTRVANRPKDKDCAPNATSVSDSHFSDRVSSGKHCELLLSSRHGQERTLPYQVGEEENGSLPNGGGVRFEPTKKIVTYL*
>Karenia-mikimotoi-ANV-103201_lineage-specific
MWGTLSFNFCFHVLCFLSGDRVSSFRMEVRAADLITQKGQRTNAACWCQGVKKGVDLSDAEVVEKQCPSNKYPDNRSALNGPRWFHRNGATAQCCKLQEPQNTIGIWYSQADTDKCLQEERPVKSGSCCIIQGTQHRGGKPIGIRVDKVVNFLEGTRWHTAKSKAYVHAQAILGSVDQEGAIVSKDETLQALTLKKLVASSLHHVHKAGPWVACSTPVLQSNVPDEQCRIAHDKAAECCCKEDTLQHRTTCLQSDGAPGPDEVEAVLWAEIKEQEHFSNQGNGSAPLMESEVLEPSEPPDASRKIQETADPQAQDGHIYQWSLLAPQWKRTCEEWRDVPAVKLHEERTKKAAVTLPDPVWTVGFADPLMYYPHVLSPEETVVTKKYKQGHKHVCVAFKFSRICPAHHALYKKSIPYGKCMSPGKGLEQKSRLVFTCPSGFRRQRWKSDVCSCEKKCVD*
>Karenia-mikimotoi-ANV-103217_dino_high
NYLLAAMYIAGLLLFGSLNTLSTKLTFQMESVNLLGQMEQFQKPWFGSYRMFQGMSGVILLHLGNELRNFVARKRCGQAAYVKLGDGECALDEVPPPAPLKGYVLVMVPAALDLLGTTCSYIGLFYNSSSVWQMFRGAMIIFATFFSVVVLKRKLSMLRWMGVGMCVVAITVVGIANMLSSASSAQDEKHVDTSLKLFGMGMILLGMFIQGGQIVAEELLMKGVSVPPLMVVGMEGVWGCVLMLAICFPIVGALPGDDVGGVQENLQNDLFMLRNNRSLQQVVVVYLVSVFTYNIAGMMVTYSLSAVHRTMLEASRTVVIWAADIIIHSVNPKYGEVWSVWSFMQLGGFVLLILGQMTYSEWLTWGLRLPPGKTEAQLSPVFEPGFSPFSPVNSPRSPALLISPTGKLDLPIDLPYDENMDDVEITGLEEPAVK*
>Karenia-mikimotoi-ANV-103240_lineage-specific
MFIAESSGIALLLCVVNMLCWACWPTLRENCAAPVPAFASLNMTSQLLTSLVFAATLGSSGVGTDDSAWQFLATALSGHDVRLFAVLAGGFLLGHSDHLGSLAMQVIPAGVAYPLYAGITTIFGTCLNAVQVGFGSQPVLVLLGLVLILMGLVLLAVGQDMGSRHVQQWQEAESTDAFCVSNTVECKQRMSARCAMLICVFAGLAGSGWSPLSTLGRAGSMEDNPASCAYVSALVFAFGQLCAYPSVALLTKGLGGISLRDAFRTLTVRRVVFGCLCGVYVNTGYVAYFVATSRISPTIAVALASCNPLLVLCISCARGQFRKAPRTQVLLFAFSALCYAAAIALLAVSK*
>Karenia-mikimotoi-ANV-103253_dino-specific
MSWLFLICAICFVGTASGHGLDERHLMDSMKRLAEIPEPPIIVHKIPPVTRCSCCYTVLAKLSEVLRLKIGSKQSLSDDEYVPALVEACRDNDLFSGYSVGSDNTLERHNDGEALSAEEAKKWRRSLQATCEELRQKVGEESIWEMFIEGRREIPQYVCSKEVRLCPRSAGKQRKNKKRTNEL*
>Karenia-mikimotoi-ANV-103294_dino_high
MREVHVLIAHLALVAGQQSIYNEKPSTVLECQCKSECATSGFFNCYVAPFCAVQSKDCAKGTAAWSITHGYYDYCIFGTYRPYEEQTAAEKQNILLEQSNGDGSPSSYPFPPTGVLTGIMQESVMVTFDAQADIFPQERSKYIHSVGVVGGIKFRSAGAHPYTGIFKGADYGLVRLSSAKQPGLPGFPDVFPSWTPGAAFKFLRDGRPSANFVAMPSLDGQHCTENNFFANDFTNHVQGTSDFALQLVAAKFWQASYCPLMVGLSDLAAEASSNESTFPWKLVLHPLVSVNCSCLSYKSDCLPKFAALKPGTDLFEVRAASNPGADMQTIGYIVLTTSLSASKFGDERLFFRHQHMEEDFQAKPSWLQQIDVKEKCGMGCASQHKPTIEKGCQSPFNRTESSMRQDDRITV*
>Karenia-mikimotoi-ANV-103297
MAYAAGRRASCILWAALLLVASSNLVVNPDEWQTVILEAAARELGATCLDGTASAYYFRPAAGSNQWIVHLEGGGWCATVDECYWMSTGVTGSNRTFLADKAQHLETFQGGAHGFLSSDPEVNPYFHNFNKIIVRSCDGSSWSSDVEAPQVAGNGIPVFFRGFRILKATIDNVLLQMGSEGSELVISGCSSGGHAVWMHLDHIRSWVPPRIRVVGIPASGIFLNMPVYNKTHETPHEAVKRFQDCFTIMGMASTLNKDCLNNFQEPDEKWKCYMAEYQIPYIKTPYFAVNSMFDKWNMQQILALQVPCIWGLDMGRYLTMCKPQEIAAINKLRRGMVAALKQQPASASASYFAYNCAEHCGQLQHDHQWSRIRIDGMSLRSALANWYFNGTAAELVGTFAPNVNIQCRLGPHDSVFAKQVEYTMNLLVPRDSNFKQRLLLL*
>Karenia-mikimotoi-ANV-103301_dino_high
MILRLLLLAASTCIAWAAKNVSGVSGQRFSGNVIREVPRHMLSFAGIKRSDLKSLHDPKHCENWIVVTSIFQPSPATRMLGKMTRLGWCFVVVADTNGPAEYDDVEGVIYLTVERQRALHFQIVEHTPWKHFGRKNIGYLYAIAHGARVIYDTDDDNRLKEMLIPIAGADPGSRQPKAGPVTVSRPVLDRPPMAKVFNPYPSFRPTCGHIWPRGFPLDHVRGRGVENWTLTSAQLARPPAVQQFLADEDPDVDAVFRLTRELPCNFEGLPPELPEVFANPPHIFTPYNAQATVHLYEAFWGLLLPVTVHGRVSDIWRAYLTQKLLWDIGQVVTFTSSHVVHDRVAHDYLKDFQSEQDLYLKSTAMVNFLSQWTSDAPTLVERLEQLWAAFYSRGFVELEDLQLAQAWIRDLLAVGYQFPDLQLGKIMWADGAGPSSPRAEL*
>Karenia-mikimotoi-ANV-103317_lineage-specific
MLLQLLVIPLVSILNISRTRVSLCPNIAHTLHRQSFLTQLQIVVAHFNSQHLANMCESLPEHPTDTASPELFDATKVSTCGPLRTPASSGLVQETSMNEELSFESTSHDSSSQCGPLPCGPSPESVLSLVAKYENLINRDFLSQNLAQTVAPSREVSSVLLDAGANNVKQTDPQHIAHSSLARDSYKDRLKDFKPLVHTARDELTGVGQTTGDFITQCGPLQTDAEPELFDAIAVVGDSPGFNSQHLANTCESLPEHRTYTASPELFDAIADSGGTQDRLKDFKPLVHTARDEHTGVDQTTGDFITQCGPLQTDAEPELFDAIA
>Karenia-mikimotoi-ANV-103340_lineage-specific
MCGVRCPFHAVLFILHLTRAPGAANTISTLSFLGRKLSTNFVHAAAHQQVENSTSRRMAFGMVSAGGLTNVATIRMHGQHAHSSQANPTTTSSQHFRTASLLEDTAGSNAWYRCAHVDPPLKKGDVINGYTLVSCLGGGSYAEVWLVYAADARAKGMVMKVSRAKVHKMHGLDTLLTDCLFGRLAKRITDAALADCHVVGQTTLGRQVYNYFVAERIQGTVLGHMLRETSKNLSLHLNSLAEVFDVSLQLFSLMDKLRGPTRGLAFWHLDLNPDNVMLSKRADGSIILAPIDYGVAAMCCSVPSVCTRAAQEVDTLIQDSRLGKYDSLLRNVRRTSWHVRSCGGPSRFDREVVKTLARNAFDILVESNHSKLDVSNDTIDSKDIRSLYRAQWKEVCKGRDEQTCHEIFKQLVSTYKTAVAAGQDASIKCNWPACAVSLVKSLRKAFQLFRSTTKVNLA*
>Karenia-mikimotoi-ANV-103352_lineage-specific
MKTLVNLLLLADLAFSSQGRRILTPAESDQRNAVVTERSQDNLYDHTASREAAMAHSQHPMPAFQTTQSDASFGEHKPPKGLSTVFQALAQAVAFKPSEGVLRPGQILLRVWQAAQRAWRNVLRAWQAVLRACQSVLMARHSLHGSPNLTEDGVRENSTSNHTELVCEAFQTWVESLAKQMNEHCDEQIASMMQDLHLSEYVDARSSEPEFEGQSYFQMAERVVEAFQNWARCLAQQMKDRLDGEVESLVQEAGLKNVTVNLSEYVNARRLSTYFKDLHVLEREHNASQLKVGASNADATSKGTGKHKRMHQFVLPDMGQVWHRLHICQRFRSIGSRFEISVKVKIVAVLLFVGSIVPYLIGLAGKHADEKPWKIKEESLLPTLEPEVPDDEDKVLSDSIGNLEIQEHTRSDLASDDFFPPGTWHTPADMARGWHFQKQRPRDVSDDFSWALGCYQPDDPPAFRVDQDNKKKKK
>Karenia-mikimotoi-ANV-103353_dino-specific
MSVSIAAAFVAAIAVAGSPLAVSLKLGIDQVSDCNQVVFDHIDKALHVRTMVVEDSNVDGQRQRSLVLVADDDRSMPCRPQWWLDHNPQGVVHCKASSSKATGMNLCDAGQCEADADNVELGYVRTMLASSFFVPQSHTMSAVCIELGCKARITRTRTVGTLLERGTEARWSPRSHIRRALVIGLGSSTMALWMRHQLPDTELHVAELVPGVAAAAPCFGLDMPGAKSQNTSHAGLHLHVGDGRTFMQNDALDGHFDVIIVDAFDKTASLPACFRTREFFQLARRKLAPGGALSFNLLNTKSALRVVKSLTLSFENSHVWIGQAPGAEGVQEVITAFAPGRQVNAADSAGGTASALPAVKAWFGAAQYTTLRSDKLKAVEPFQDVTECSGRVHSQLVRGSDASS*
>Karenia-mikimotoi-ANV-103361_dino_high
MLRYARLANLSLAAAFLLGVEVAAATEPNMQIVAGVSIFNYESRGYTAEEGLVNEDAPVTDWVLIMKNPSIEDSLLREICHAQGLCLSLGDPSHGGVAFVVVQATDSELEALLTSHGLHVDYVEPDAPMQLVADYDENVTIGVQSNAASWGLDRIDDRKGLDGTYTGGANGGIGVHVYVADTGIRTTHQTFGGRAFPAIEIRGNNLIDCGCDLDCALDRNGHGTHCAGTIGGNEFGVARGVALHAMKVLSDRGSGSWSGFVRALDWVAVHGQRPAVVSASLGGRGRQSSVGAAVEAATKAGVTVVVAAGNENDDACNYSPAYSPSALTVGATAADDKRASFSNYGKCLDLFAPGVKITSAWSSGDSSTKSLSGTSMACPHVSGAAALLLQVEPLATPSQVASRLTSQATVGAVKDPKSGSPNLFSTSTHL*
>Karenia-mikimotoi-ANV-103373
MAKIVILLACVVSAGNGRRLQAAGAFNPSSLRPHSPAGGTIAGTWNHCCHSFPMRLTPVRAATGENAAADGSLQPLKTFIENRANNVALRPLAYLLVLPLQYVALVQEPWSQLVYFMTFVTLTVDLGATAKPIRNDQLQDLTMEQAMLVPFAAGAFLFGLYALIKYFTFDPSSIYRISVCSLALVALSDIAVQAIAAATRPTTGDGSQTALPAMEKALLGNESNQEPPPLFKTKEWVAATAFSLAIVGDYLINFGQSGSASLESWHLVEQNLIAWSLAMFSIATVSLRTFKTAAVFCGGLLVYDIFSVFSSDIMMTVSLKIDAPVKLLAERAPGASFPFAVLGLGDVAIPAFFCALMAQFDDALAKQPTAINGTLVADEIDPSSTLPPYRQNAVLAYAVGLAGAFLANQYIRKGQPALLYLVPAVLFSALMTAWERGELRQLWEFEVPVTADRIPLDLMVLSEKQRNPVK*
>Karenia-mikimotoi-ANV-103378_lineage-specific
RLPWMGAAASAGISAAVHATTQHELTAVVAEVGFSEREKLARMLKQSAEPATSGAQSTGKADGVSVLFHCCQDRSPMPMPLHGLDLVASGTYFTAARANGKLWKLPDGCERDARWLMVDDLNEGVNCDNLKYLSVNDGAILGLTYDDRCVAFEAYCVSGLGTFSDFKLWYGGTLAQVGKHTTCELQLLSGKGLAEIVGHKPEAWLVGRTAEGKVWAFGSYARQLTLEPACYSKEGRAHEDADSKASEAESGAFACEVLLPAPCDQVACCAEHGLALLCDGRVYIFGGGNEQYLGETAVGNADCIAATHVVELEAQGIVCVAAGLQHSVALSREGAVFTWGSSMLYENGVYGEEGYLGELCRPTAKSDDEDCSIEYGPIPELAKLPLDLAGAVVSDVSCSPTGESCFTLSDGRVLRPALGASLKADGACWGSAATVRTYPLRYVFRVLVNLPEAELNAQVDSEIDSLSQMLANGQLLQNITERLEKLGPKKKQKEALNSDSKLQKDLLE
>Karenia-mikimotoi-ANV-103380_dino_high
MANLLLLSFAAVAASAFGQGSIGCLDGKGATADYWYTFKYPNGWDYAYMAEGTKVKKAGGDLSSDSSPVSKTLAQLYGNHEKLSYALWNDEHADGKKVPGPHAHAKGVLAFDGSSGFWITHSLPKFPGTMAQRGPAYSGASNRYGQSFLCITINRESLESIAELFNLDELSIYDSADNANVGDDFKKWAVDFKYDKKATTHVAKVTSAGGNTFTAFAKTAKWGDALYDSLVAPYFKLDFYTETWQNGVGRMASNCKGTHKVQNMKSVSFPGASWQETSDHSKWAVSTTGSVFCVGDINRQTRQATRGGGTVCTENHALAKQMLSLVGDVEPCRSIPSTPVMV*
>Karenia-mikimotoi-ANV-103392_dino-specific
MNIRVLSVAGLLLAALLIAPCSTSEQIWDFKVRLLPCSSAEILWDAEENLCLTSGPTFAKHLFYLVIRTWLSCQWTYLYVVTLKSLANLGLTLDQVRQVKKCGPSIRHICHFYNADVLKERLGVTFHAEALGPTLGYFVHDSRWEFGSEQICRDEGQFQVVPHPFRRWHRKSLAEWLGERLVEQGFPQALELTGTSLADSAVEAGKGICAESAGSTRVFDDIWNQLWPGRSTARQLIIVGCGSLDSEPTQLLIEKGSGGLFLDASSREIKIARLGSIAGPHRRILNETVTTSNVLNLLTVHEQFIKHTEVIQVDIDTIDGPILLKLVEATAPKAVVVEVRNFLPFPFRYACLSIDTHGLPWGGANLNYWIYELRLRGFEIAMMDHRDAVFVQRSVRPIQDPQWHLLGTLACYLRNTLAVRNPEVLLAEASGDDGEMFWDWLQLVWMDASPGDAMSQIWRNLTAWRTDIPFSLNL*
>Karenia-mikimotoi-ANV-103412_lineage-specific
MERQLLLSILCLFVQCSLSNCTRDCKVIGASRAVGPEYYRVYIDPLRRRREEIQEDTVFALSMDLTKENTVLQNLFQLVPAANPMTWVTLAQKLRAVLDLATGCAQNSSGDSMPIDWLTNTMRVNYVSANGVLVFESNLDVSKSLNAALTELLDSKAGAIVPQVFVMDYPNPLLLKHIFILNGGKIHEVSNLQRMLERNHSEFNAWTGTTWMSQIDDYVTSSQLFIPGTHDSLAWSETLWCANGAEPYTLAHVMRLQEQLDAGVRWLDIRLARAKVWRVTEDSNKLIESIELVGAHGPYLFDYSLTQVLSDVKQFVLNNPSEAVFVNLKLEITPSSFIKYPLRCKENSKSNLWQEKQNKSTPVPQILECTADQFLTLFKEAAETAWHNLLFREKIVTPTTALGGLRGHVVIVNNWWDSKLDGDAAHWKDAYEAWSKLPVSWVGDEVL*
>Karenia-mikimotoi-ANV-103458_lineage-specific
MSNIHITFFSACLVGCIGVVSSSRESSASESIMDVEEHSGKIYRYADGMANEAASSQNENAAADATSAAAQGVGVNPCASEYRKGSNTCDACDRKCSGLWDACAEQFGHALGGILDNGDRIRCGWPKGHTYHKVTNETGRKYWLETIQRLSQEALEERFSDSYMRRKVQSQTSGLKRKHAPRVYLEWGTSEC*
>Karenia-mikimotoi-ANV-103472_lineage-specific
MGAIYLTLLCLATRSKVHGRAESTQEVKALASFLLGHDPAAFNAPGFGISWPVKDGKTTTDLARAHGEPSMVSNWESPFWAPGLSKRAFERIPGPVREPWIPSWIDEEEKAERRLEEAVKWRPEYIPEPWIGPLAEDDERAKIWDEHDRVLAAQAAAPCPAWVTDWMREAGKPESEVPTVVGECMPYVGKILPGQRIIFKPPAWAEGLTKRMFERIPEPSREPWIPSWLDEEEQAERRLESAEKWRPDYIPEPWVGAIFDDDERKKVMDDHDRVLDAQRAGPPPDWVIDWLTEHGKLLPATVGEIMDAPLQAPAPWKPSWVDDDDDEPAPAPAPKTEPEPAPAPAPESAPAPVTTATTGASALTALAGSFKEGDEIEFKVSGLVKTGNKVSITLDGPVTLSLDGDLS*
>Karenia-mikimotoi-ANV-103478_lineage-specific
MWDYSKLLLVLCLGQATIRGDRNLQMQLLEGSAIADERLLNERGYNFTDDDLRAEGFEYDWEFARERARRASLLRTGGHWERMSSSLHLNYAFTQAGLPQASTRWLYADFISSKVAKDQYWATFNHRLGYVGYQSKISGSRRYSQFQCSNWDSKKHNQGAKSRIVFCGKGVVCKRFGHEGSGWQTHIQDFSLKPTDGQRFAFAVNLEDAGGSNVRVTCWFLAPGFNNGKWFKQAVWKGPGGGGHGSHGSSFLEQFWYHRDETSTIREGLYGSIWGKSATGPWKAVTAARSSTASKVRAGWKKVDWGVKKGPDGQPRWYLAACGCKFVNECPGEAACTLRNTGGDGYKTLAKPTEMPASLQAFQREVLEGKPGPTPAPTPAPTPGPTPAPTPPPPSSQRPVKNPGKDCWPHCRNRGGLCAWCGDGGACCRKGWVGDPPVCKKATGYITRHHECVRVSKPPQPTKPPPTKPPPTKPPPTKPPPTKPPPT
>Karenia-mikimotoi-ANV-10348_lineage-specific
SLEHQLQLSLLALLLTLPTSSFLTRKLLQARLTLFHTGSMNGMPGEQNYRTVAHEYTASQLSKCIGKLDQRTIKLESAVTRLEKVVERRIDGGVTSTPTSGGGGLQARINKIEAAFNTTSGGLQARVTEMEGLLQDKADRMQLSSFTQALEGTAEQIASIEQTFKSQVEGIRQEVAQSADRMQMLEGGVDILKIRMEDLQKSLGAKVDSSKVNRALEHFKEKISQNLKARDADCEDLRGFISMCEHKVAQALKEKVGSSEFCDLKTIIGRITESKADAAKVQQLHQKTIEQVHAFISEREKAWSTCTSQVRTTEQKTAALKEEVARLEKGSALELRQLRESVEQAQHRTSTLAHMLQASSLHCNDVQKFADALKSYQGEISDLQFALRGKVDTAAMHEISTDVSKVHSEQRGIHANLQAIAESVDELIKFKTGQALQLNAVTADCDRMKTTISSLQSEYLLVQKSFGESFQGRGLDMADLGTAITDSQAQITGMKDKIDGKADLFSVQQVARDVSALDASFQDLHNAVSRDYGQVKQLESKVATIGSTVQSSQEECRAWCSQRMDELLAGVRSQMESMQQARNNAYSACSAPGTARSGHLSNQMKATHDEAEDSVSRKVESLEGALRSGTDRIHQLEGAMRNIWNTFDSLKGSGANAPQAAAIDFHSGVERVEGYVARLEKEVHQKASKAEIKQLSEMIINEKQIAELERSAQSSPGTEVALQNRKIESIERALQQGTSELRRVEESVAGLQSNVRSIQSRCSTSLGESQLKEITSQLRQECLGQVERVESGSDQKIQSLEAAMREVFETSGGNEAGMVKSIEITVDNLKAHVKEFEQSIASKVEAADLSHLKSVVSGLQAQMTSFGQFAQQDTAKMDSVQQFKGAILNVQSQMNSIKETLHEKAGMEQVQKIKGSIAGVQSHLVALDQSVQEKASTEQVHQLNTAMSGLHSKVSSLEQHKADSSNLQQLNDNFNMWQSRVPTTERVQQLEATVTSLGQHVTRMENKHGSSLSELQKSGGFADVHTQVELQHFKGIIAGMEKKITDLEQDLHDKISRAELQQTRRQIMGVDTKVVEVEQMLQEKASMAQVQSLQGSLQTNISSVEQAVHEKLDVSQLQPLKASIATVQAQTANVEQSLHDKVCINQMQQLKGTIASTQAKVQSIDQAMLDKAETGQMQQLKDAVAQVQGKISMTVTEAVATQMKQLCQHPSEQSSMGQRFKRLRSLAQ*
>Karenia-mikimotoi-ANV-103484_lineage-specific
MVCLHYFLLIIACDCSHTVGRRTYGNHHDLIQSDDFFLLQKKVTQVARAAHDSPKNTSKGFESLRLASASVLCSGQIPVSPTPTYFWPVFACISVLAWCSLAQEIRSKAAIGHKQSREYLWDIAKFCLMCMVWMLHAGLPGVPFYRGWFMPAFFFLSGLVCKRAEINFTYVCKVMRDNVLNLLLWKALLQALTGGCFSVGYRWAEPWSGPWFLPAMCTCRIGVPLCFRLTQLVGKTIGSILLVAIAAILPYILDSSNITLFQSPCNWPGFNYAVMQSWIFYVFGFLIDPDRLASQLKTGASTCVAFAIVGTFGCLMLFSYIQISDIVTAEQCRSYAHVGFQVYVHDMFANQFCVVLFLACLAPVSRIGGVIPQILAQLGERTLHAYLINVFIWHSLAWKQPSFLLHLPISLKYVLWISATSVACCPLTEWCVWFITSPQWILDGGAMMVSMTQKLGRSWGNQTSEILFL*
>Karenia-mikimotoi-ANV-103492_lineage-specific
MNLGFIPWPLCTFWFSSAWVPSHTMAPGPLYMNSRLSVQPVPCIVLGLIASIYDDRTELWAHWAHWAPWAHWAHWAHGQIGHIGSSCGQLLGGNWTDMMTLATCLPSRSVHAQPFVNGGILAIHAPRGHVLAMISSLISISGTTIINTHHHQHHNFIIHLQHDLGHNIIVCRHRCCCCRHLSSSNALAIAGMAKHGLKEFSSQEHANAVLPTVWAFNQRPCITRTV*
>Karenia-mikimotoi-ANV-103498
MLVISRTILVNLVCLACSGHGHRIHRRGQVQDKAVKELQVSRNATAFATDSPLLRSASAMEVLTSLLCMLQPASAWQASAAGHGVGHFTNSFAGSRQRMGSVLLVGRRPEPGMKPKKGERRLRGRNKLKTAQEKEKAKQDQLSFASTFQALVAGAQKGKITQKQKDDFNAKAHEALGRKQQVVKEQVAEDEKKKTRARLRYTATGGRLQNVGRQSLKKDAPTPERPFADESRGRLDSSFSRDTRRKRVRYKTVPEGGHRSPDELYYVIYKPYGVLAQFEDEEGRQTLASLGEFEKDVYPAGRLDMDSEGLLVLTNDGVLNQRILDPKYGHWRTYWVQVEGEITSEACAKLRKGVDIRPRKHSHRTLPAKAKIIEQPAELPERNPPIRQRQKIPTSWIELSIMEGKYRQVRKMLAAVGFPVLRLVRVAVENLRIESFESGGIRQYTKDEIYDLITIDVDDAVADERPLALAR*
>Karenia-mikimotoi-ANV-103517_hapto_high
MTMRNIALVLAYLACEAYGRRVQLTIDQNSQDPAKTVGSLLKASDTKAGWQVSGAGHSSMPVSSGSNHIRAHSAIPPEAAQVAAMPLRSSRASVPLMADDEFDDVKPKTVFMFPGQGAQVLGMGAEAAKEVPAAAELYKKAAEILGYDLLAIEDKAELDKTVVSQPAIFVASMAAVEKLKASEGGADIVEAANTACGLSLGEYTALAFAGAISFEDGVKITKARGEAMQAAADASESGMVSIIGLDKEKAGEVCAAAAEKTGKTIGIANYLCNGNYACSGAMEAVDKVVEIAKPEFKARMAVKLAVAGAFHTDFMKPAVAKLEEVLSTVEVKKPRIPVISNVDAKAHSDPAVIKDILTKQVTAPVQWETIMGNLIKDGFEAGYELGPGKVLSGIMKRIDKKAPAITNVDV*
>Karenia-mikimotoi-ANV-103524
MLPFLFAVTLILDLVMAFSPSSPLHVPGARGVFSHHFHRCPHLVRAPSPHMQLTAPSMKWGPTVKELQGRVCLVTGASQGIGKGIAIALGEQGATVYITGRNLERLEATAAEIEKRGGKPVHVQVDHAKQSEIEELFAKIKAEEGKLDILVNNCYDGVDGIFNNNTRGTKFWERDLSWFDKVNNVGLKAHFTASQLAVPLMLPHSTKSKPGLIVHVSSVGGLTYLFDVAYGVGKSALDRMAKDMAVELMEGNVAVVSLWPGGPVKTEKIETIVLNDPAVKNSSPEDMLKDGASSMSMDKLSTSPAFLKTFQAGESPVFVGRAVAALARMTGNPSALEYSGRVVLTADLSDKFGFKQDDGFQPKSIRSLSRLLDEASPGLGSFVPRGIKFPTQLFDLAADRFR*
>Karenia-mikimotoi-ANV-103538_dino-specific
MRGTMFFTSQLAHVGFLGVLSITASQVTELCATRACPEASPSKASRMYLLQLGVRGSTQILLTNPSDLELVVASYCENTEWFTPHRGPVAVYVKNPACLPELRESVKNLPAGGRLVELPNVGREGQSYVEHIIRNYDNLAEYTAFAQGAGTHNGTKKISTF*
>Karenia-mikimotoi-ANV-103555_dino-specific
SSCWLRAYLAPLLACCCGSKKDAAVEAQPPSLSVMEAASEAPVRQEPRLRPTDPVSCVYVRFDGLKRVSPHSLLAECGALQHTRNLGEVQWALEHTHSRLVELNLFKSLSANVSTRPGGVVDIAFVVEERKREVTAGADVDKKGEIAGNLHIEQPALLGGPLSVSGTVGSTVHQAHEFNIRASTPRFLGRRCHWSFDIAKASSDESQASSYVDRITNAVVKLSGPASMHSVCLEAAQHDLRPATTAPRLPSVEVQQARLRSMKTSVKYSFSNTWLHMGMVGPWTLPSSITLRSDLEAAGLCGDARFLRGEAHFGASFQLPWNLLLTCTGACGLLLPTDGQASCLQDRFFLGGSSGSTTILKGFAHRGIGPVGFCQSRNLKANSKRRTDALGGDTMLNCFTALSAPLLLPNLPPGAGVGARVFGFAGLGALAPGVTAGGDGMAESLRRGMRASVGVGVGLPIAGLGVLEFTLAYPMWAQHHDVTQSRQLGLRLELKR*
>Karenia-mikimotoi-ANV-103592_hapto_high
MPSLIFINLWLLFTSAKAAAHNGSDEKPQALQNIGTSPDIVATDGDPIKLPGQICNASTECKQVAATSITCEAKLFGDNKGSTNVCCIRDPDKYYAGCRKHADCCGYTGNPNDANSIVCVGIHYNAGRDYNVADQNSWPSNRDQDWTGGRCMRRTTIDISSEPPFLCLPNPSLNGPYCATDSASGYGRYCLKLNTRQATWICAINPPAGVIPPHTWSHWMPSQSSQGNILHNFNGRTGRGVGDGKAQSIEDLRLLSSLSWWYSWGLNPIITESFPQHEFVAMAWGRKQAAEFATWKPHPTTRHLLGFNEPNLHGQSDLTPSAACQLWPKVKAAAQKHGFKVGSPAANHCSPNTNCFMAPMDWFDAFFALPGCGSSTVDFIATHKYGCNATDTVEYVKQLHVRYGKPIWLTEFSCSGAPMPKQLAFMKEILPAFDSMPEIIPRYAWFHAKGASRAGTNDVLIEDGHLNSLGQFYNSSSEVIVV*
>Karenia-mikimotoi-ANV-103600_lineage-specific
LKAQLILVANVLLSSRIMAEASSGPTVEDADALRVRLQALLPAIREAEQSLEKQRREHAALLEATSAAEATRDALQGALKAPLCLAQAAVNAALQEVGSLDKKAVDEVRSMTSPPKHVVTALALVHGILFATDAKMAMPSWQELQRMLRQQNFLARVRGFRVQGSRLMEAAMLARLQKLTANLTDDAIERASKAVASLYAWAKAQLALVPIVKDSETAKGASRDDLDGRLTAAEASRTKMEALAAVCDLQDVLWSGALAAPVAISDLIYSQKDGPEAVAALSEQLRSAETFFADLQQRCKSKADAIQGTKDQIQATESESKKLEDQITAIASSVRAGPPFCDCGDEMVRRECTDLMNPMYGRSCWRCPHGMRRCGRRDWDDAPATSEIPRGLAG*
>Karenia-mikimotoi-ANV-103632_hapto_high
MRTTVVALVYLACASLARRLQSKGGEQLPGLSQEDEQRSNFAKFLLEFHPTAAFTPSGILSSAGHSPPPVLGGAPRSNIRLSADAPKGVVITGGAGGVGWAYADSFMKRGHRVVICDVKDPAPAVEALRQKHAGGKGTVDGCICDVSKADSVESLGEFAKEKLGTINYWINNAGINGGRRPFSTLSTGILEAVVKVNLIGIILCTKVAQSIMQEQAGIEGHIFNTVGSGVKGGGTPGYVAYGATKRGLPQMTESLVKEVEAGVPGFEVPKPKGKVNFHNLSPGMVFTDLLLNDSTPELRKFPFGVLAAQPEEVGEDLVPKILGISGNGKSVDFLTTDKVLFKFFEKFILQKKSEYIDDDGSVIKLPGAQYEDNGVRKQF*
>Karenia-mikimotoi-ANV-103644_hapto_high
MRVVIMVSMLSAFLHSHYQALCIDHKLQMEFWSARKTDCIEPGSGLTTETNRRSRFSDSCSSLASFLLAADPECGYHGWRYWHKGALTPRWKELGIGRGLQLASASKAGNSSELYKLMKKDIVFFERVVKLLTRTLSRAVVGSRIFLCRFLRWPPRVMLVELSGVIEAENDMQLVSHYENLRPVLLHPEAALELEQLAVRGTRPVINLARVDKLLKRAFRAYGARAVVLLINSPGGSPAQSSLIYQRLRALRKQHKNVQLLAFVEDAAVSGGYYIASAADEIIADPSSLVGSIGVISRGFGYVRAIKKDGITRRVRTAGKHKGGIDPYLPERRSDLEMQRRLLQELHHNFIAAVKVGRGSRLKPEEAARLHWRTAVFRLGFWAEPGAWHLANLVREGAGLFDGSVYSGEVGLKLGLVDGVGEMQTELQRRFGRHVYIEKVEPKDKAYDYARLLRWLL*
>Karenia-mikimotoi-ANV-103645_lineage-specific
MRAKTCPWCEFHGKMLLMTCAFLSASPALGQIGGEAFSQEVAQHFVHPPTVEAVKAKAAYQSKPIMVIIMSKTCAACRHLREGINNDKELQELMRSFVVAHYQDDPQDAAWKDPSQNYAPQTYFFTSAGERLEVQSPLAAQGFRYYFNDAPVFTAGCRKALELVAHVAENPTTTVIPLADPSGGTRFLDEVERVFVKPPTMERVKEEAAKTGKPIMILIMTSWCTACKGLRYQINTGTQIRNLMEYFVVAYIDNDGGGAEWKTDQNVQYVPQTYFFNSAAASLHVESALASRGFKYSYTDEPTLLEGMHKALAMATHGSGHTQVTGPPLPGHEWASNITEHFFDSFEPQRIQDKAAAEGKPYMVILTQDWCDACVVLMQSVSAGEKVRNLLPSFVVSHAHGPDGIRMWQRKGEHYVPQTYFFNQDGAPLDVPAPNPQYRYFFSTDQELAAAMSSALELKSAAPEL*
>Karenia-mikimotoi-ANV-103652_lineage-specific
MIARKQALIAAAAIVLIGHCSRMERISAHRALQLEDDKCPRGLRVHHPFLGSRSLPLTPFDDVDALHKEIQEKFGIPTEMQMILNVNGDFAPQDGHTSLADYLKGRLDLRLYTLLGSDMGQVDLKGVLEMLGAAPLKNSSEIDERVRQLMTEQHAVLGTVTANPSLISDHATLANTCFSQMPAHVYDIFEHEFVGMLVFDASKCDVHFAGADHMFMLSSFTDFDQIRYEDPQQWRSKYAELFRTGSPIGDHTNSGKRVNIPGHRIWFAHKTLSEVTPGEQNFDTYWDGINDNQVKIQLDKLSEIQRSNIEKAQRDIPTAEDPIAKSGQQMLDNLYYEMDLPTPPGKGDGEAYRYSRDITNEVIASCSLSMAFLGVAYWSPFATKARTAGRMKGKDKVARFGIYLQLWEEKLQRFARWLGEPVLVMEVESPAPEIHQSTIPFRIDSLVQNLPVVHQVLPGSEVSDFEFGEEFRAKVLAKQLQE*
>Karenia-mikimotoi-ANV-103695
MHSACLLNILTAFLLASIQATAFNPNVLAGHTSHVRHGQATLPAWPTLCQGFYNNDCSAYLVPVMGISDAATPRADGTGHSSAADVVSMPKRGESEAMRNVSAMLCPDFWEELAHRQNMHVFGQPLHPSSGNRHSEGLAAAPLREQMKVDGYGQMTHEQWSAGSAYSDTVLSIESIGRLASLVNELVKRGLPAQFLLCYDEAWRVISRVSATLSPVFHLRQIHDFFVFHVPQGKPGWPVHRDRSGDDAKLSFTEDDLPMYTTVWVALTDATPPQSGMYIIPAYADPDYRNTSTLDDADHADILVQRHQDIRAIPAARGTVLFWSHRALHWGSISSPAAPEPRVALTWAMADPEFEKSLLRVEGDDATIPCFEARLALIACSLVLYHHTAQVPDEILLSVLGMLSEFSVHLSDEALAPANSENFQRNLVNIGLEASKRDADQGQAILDQLSKIANYILVERGLPSVTWGFDDLAGGFSDFSDLDEFF*
>Karenia-mikimotoi-ANV-103699_hapto_high
MHAIALLLACIFFCLHGRRLQRVGDHLQRISYQEYQDAKHMGKARFVARSMVQLENLKFKVQSVLHNRLPELMVCLLLVSSPPAGFQTTVAGHFSAVSHPIHQCRHVSMQYDSDVDIIDDKLDRQIEPDTFSLLFPSPVLRVGLNTSMTTGELDALEKSVFQTWSEHLEDQAQLPRDDPSRATTDQELNDEFYDFQVLYHQEDKIQREVEEFGMTNQATSPNHQGWQASKEAQKLISAMAEIASNYIERISHHAGRQEFCSLDPEKMHVWASVHQGGSMHPRHIHFGAVVSGVFYLSAPPGAGAICFFDARGSVPPFDREVRHQPRAGDLFLFPPWLGHSVLPSTRDAGPRISISFNYIDEDFEGGRFNWGESTAQLGAVPLEAYKYGANGLTAGRQFSQERDMQHIARPVEEESVQHRLAQIQSDLSSEDFHAAIRAGSKSKQGVRELRSLLASILEEGSDLLAETHGR*
>Karenia-mikimotoi-ANV-103728_lineage-specific
MGWLCRLVALQVVSVSVSSAPLMEKLGAYAMQVGETSPVPWHGRLLLIEAVTGDTPGVYPCCNCTTFGCVNDPNATVGYADCSGCQCSPQRKIEVGSCAPEFFRIRDWQTLEVLVSPIPFTEGFGFAAAFAHGGRLWVYGTNGVNGTDKKRATMISCFSSADPTNPKGFWETRRALTMPSGYYVWNTDAWAVSDPGSPDRRFIMSIETNVLTGSWTTIFAETSSETPDRHWKVLDPKSYAVDLTRMNACPSVRFFDGWYYIATTTSGDICPQAGWANSTALCVIVYRSQTLKAGSWEMGNSGKPIIFPGEDDRRVMAPWKPTAAEEAAIFGHAPQVLGDINNSDFDFCDSADGVLGLFAGIANQQSNPYFSIGSIARNQTSASWLASYFPKEQTNFV*
>Karenia-mikimotoi-ANV-103776_hapto_high
MIKRQSWRAGTMVITLLACLVCIGFGQPSVTSRAQSSLSAKHDGSLDMQSVRQSGSDQILSPTKVLSLLLLALDSRLLFNYFGRVPNVCSGTQSGTMPAKVEVYRQNLFRGATARSPSSTMNLVPTIITVAAALAASSIKVIGTAETMLIERLGRFNRQLSPGLHFTIPILERNAFVCTTREQVLDIPPQACITRDNAPLSADAVVYWKIFDPELARYAVKDLVLAIQNLVLTQLRSEIGKLTLDETFSARQKMNTILLEDLDRATDAWGIKVTRVEVRDIMPSKDIMEAMEMQMSAERKKRANILESEGRRESQVNDARGAADAVRLQAEAEASRLETVAEGEARSLVKLTEAMGDKDYAVQIALLSKYWKTQAELASSDNAKVLFYPSKATVPISVEGLRDMLVAE*
>Karenia-mikimotoi-ANV-103816_hapto_high
AIMRITCLVLARLLWTCSGRRLQLGNEQVQGTLLDTARRCRTMTRLWPCAQLRRPGPAQSLASLLLVENSAAGWQHTWAASGNRLIVNQFSCNCATFGRAVTRHSHPVLFGQAVEAKFKPSADDEKVAAKPSSSSPSAWCSNITEMITQELFDAAKVAAVEQNWTSKLTIEEFLQQAGLAGRSQKSTTTHIIDVRAPAEYAKGHIPGAVSVPLFDDAERAEVGTLYHGEGRDAAVRRGLKIVTNKGWKKLLSSVPQIREGDELLVYCWRGGMRSGGMAQLLSRAPLRVSTLAGGYKSFRNWAIRQWEQDRQLVVVAGPTGSGKTDVLEVLRDSLHQQVIDLEGDANHRGSAFGALGRDPQPTNEHYENILALQWANFNASTPIFIEDEGVSVGKAGVPSGLWRRMRNSEISLLKLAVPREARVVKLVAEYGKYPPEDLAMCCKALTKRLGPEKVNKTVALLEERPPKLAEVAELLLEHYYDGMYEHNFKKRPGKITDVPCSGGDAK
>Karenia-mikimotoi-ANV-103836_lineage-specific
MKTVVHLHLLVTMAFARPGRRTYIRCEHELTQQMSKHDALEDDMCDLKSTRLNDLELEDADYAKTEFRADSEVPNKAKRVAAFLLDVRTKIQEIRADLEVPDKAKRFAALLLGARARIQEIRADLEVPDKAKRFAALLLDARARIQDSSKVQGKTKHLVALYVAGSLFLPISLMCKGVDKKKRPLDPNAEALQVERVAIWAEDAKINIPTKIKTNYTAKRGVSLLLDAKINMQLHCIAFWNSTLLDKTKRIALLLLAGSFLHLIRLACKCADERQQKMILHLSKQVKELMAEPESYYFEERKEELMDIPNIKRQLMRIAQEMQLFMVDSYSHKRAQRVTEQMTLMKANPDFQEWAKQVDGQMKGKTLAMPISERLLSGTFATLSASL*
>Karenia-mikimotoi-ANV-103859_dino_high
MEHGHTNFQISRFCCLFLWSLVCTADQQASEQLRAAKEGEPQYRGLIIDAGSTGSRIHIYAWKPQPCNLSEQPALVMPTPLGSQSVGSGVTSLDTLNTSLRVLQGYAEQLLANERSDWHRFPLYLLATAGLRRQRPEHRDKVLQALQEDLANWPFYTGPEFVKILSGEEEGAYGWLALNAELGVLNNPGTDSYGVLDLGGASFQITFMPLEGHQVLQQAYPMLLHGRQSNLYAASYLQFGVLEAQRLLQRHLIAHTLMAEAAVDLKHPCLPHGTTYSDVLIGAEEQVGDAPLKAVWNGHGSYEECAEKIRELFDKRAPCFTPPCTFDGRYQPRIGKQRFIAFSTFVSVVTDLALKPDKTTLEDIENAARYVCKMEWETLQDRWRDVPEKRLRTLCFSATYVVVLLHFGLGFDKQDLQIDFNMTSTFGKFSWAYGAMIWAANYWFNPHQPKCVTANQVCPNF*
>Karenia-mikimotoi-ANV-103872_lineage-specific
MPRIAHVLLCLVCAGHGWRVQTSMQHALSSPFALDPRSPQAVDAGLRPMKSLTTLLVAPPDYSSRCAFLHRLALSAGAANLFQATPSFAIDDTQPSLVLGVNGKEKATVKKTIALLGATGNIGKYVLQRALARGHQVRALTRNPTKLKRQDRLEIVQGSVPDVEVIRRLVQNVDVVVSCLGFSSRTDKIMSTTAAKLLQVMGEQKSPARLVMLTSLGCAGTSPEVKFGLSVLFGFESVNAMDEADRLIREDAKFPYVLVRPPRVDMETTGTGKYSATTAYPSSSPIAESIPVQDLAVFVTDAVEDARWDGNGVQLYSA*
>Karenia-mikimotoi-ANV-103874_lineage-specific
LKLSIHDLLLIASIVHSNTHPMEVSATQQPSSHEPDEPSEGVVELGLHLISGKEVDRVAVEASCTGGDLKRQASKCLGPRAGVSKLLVGCEGFRDTDTVEDMGLKNGDVVTVIIGAYCDRVRVIDIGAISAGIGFAWSYANNAQGSMFIGCGDDFRVIPAISGITNAVTFEARGLPQHCVMIQDDVLRLRRLSSDDDYSSLAIACSFRLHFTTEEESSSFKGTCRIESCAKPGEFIGRGRSSHLGVLKASVIPSGVLKDELQIWKIQDPSKRSG*
>Karenia-mikimotoi-ANV-103889_lineage-specific
MWQTIFKTSAWLVVCLLLRSTMAVEGRPLVRKNEQDAPHSGEQIFHSSSHNSPITEAHGPGILEQVNIRSTTNHGQKAFASVARQIQIDKSASLDTAEVLLTTPLPTALHEIFRHPAPGMHPMFKGLPLIVENASNGKTKSAVIIDSSGEMSLDTPVSANLGGAGFVHLRRQLATTGIGAATTTAAVAGAATPGASGTAPVGSAAAGGDAGTRGNYDKKSVAVVIVVGIAFFLAVLAAKKVTVREVAAQPSERRWSRQMQQGAKPTSPVKEASSGSGEDSHTLGSLTGVASMVKADSYSVHRKSLSRSFSAKSSLFSGKGSFPSQAFSEKDSNLSNAFSNNSSAAPSRGPSAPLFSVMESIQSEQRGAKVEKSQEAQSEQSGPEIDI*
>Karenia-mikimotoi-ANV-103926_myzo_high
MVRSVIAGALLLNMVLGMTIQSWGSFTVYVTSYLRMSDPDIHYEDTAWVTAVTGSVIGFTSYCGGALLEMHSPGFVSLVGACLASVAVRLSSFTIKQGLFSFVFTYAILVGLGCGIVFPAVTQAVVRRLPKRQGFYTGLVMCGSSVGPMVATAMQTYLVNPDDRQPKSDLVKNTGDENKYFTSVALLDRVPSSLIALSCVMLGLSVVGSYLISEPSQKDISEATSDTAEQQPLVDQMPTVSCTPSEVLATREFWLMWFCYFLNMLSVNFAMNNVKVFGLTEGRGMSDHKLSSVVSAAALFNGLGRLGWGYIGDQYTFRLAIIGASVIKAFSIATLLFSAQIGLGLYFVSVAVMFACVGGVSSIWAGTVNTYFGAAHFGRNFGLITTAGGAGWLAGAAVYEFASRAEFASDAQNSWLSAGFSFAAAVLGFLLRERKDFWNSISATPPEAGAMLSNH*
>Karenia-mikimotoi-ANV-103932
MRPVFTMALITILVGATRKPSEVQGQSYLELETIQMELDAGAMPVVVTGSALPNASSVLQSLAEDGLVMPVGSSLLNSSGGLRRGGTFRIPNLRSAMLGNETTPNVSRKSSTPLNPFTPTGGDDAKPMSCKTIVRSGGERYQHYTYLKLLGLGGFGETWSAVEGRPESIEKFATQKADAVKMYNRALQAWYKQVNSTGSLANQPKLRTGIVDCPQLWAIKASTKKKSQLEEDEELEMWNEVDILAKSLGNPYVSQLKEAFSDESGYFYIVMEYFPGGAMFDTVLEGGYTFGDVKRWFKDLLRGLTSIHSAGVAHRDIKLENLMFTEDMKPRFIDFGLALEVESDETPCSLQAGSEDYLAPEIFKGHYLPKATDIWALGVVLFMVVSGANRKRPFPPFDRESNISRKWTSGLANSLGKCNPPKQVIPILAIMLSPDPSVRLRNFDKLLGMWK*
>Karenia-mikimotoi-ANV-103968_hapto_high
MLYTAFFAACLTSCCGQREILCANAVGTESQVNLQRALAWSLQVFEPTAALRAPSSPHLRRCSKEKRRFGACIPGMCTGEGVKPGVQSSYFHTPVMLQEVISGLITDRNGTYVDATVGGGGHASAILQVLNSKKGHLLCLDRDPEALKAASQRLRPHIAAGTATLVHSNFAMLAQAMTLLPSRCMPRQGLASGHVDGVLHGILLDLGPSSYQLDEPSRGFSPEHDGPLDMRMDQSGNEQRTAWDIVNHQSAEIIRDILLSHVFPTKNAKMRMSSIAERICSKRPISTTVQLRQVVGEMFGTDGVKIVFEALRREVNQDFSAHEAVLNCAARLLRKDDGRLAMISYGARQDLEVSRHLEYTTEWRLVTEKRHASNDKAEGTGRAQQAVLRIYQRTRQAASPIWAIKQRYMERSPTLAPIRYAEGTRLKTLLSELEEMGGV*
>Karenia-mikimotoi-ANV-103975_lineage-specific
MVGPGWLSCLAICAFCHCDARNSNTEPLCSTAASTRNPSLIQTAWFRGKWSGRHHHLVWQSPKEDKAENSLLLTWSVNDEAAVNVSEVEAVEAAGPLTLLRALAHAGRNETSQLSVALAAVRRRGELRLHLLGVNFDLEPHMAWESFLIGPLRPEQQHLVEAFGLPVTPFSGIKLKVFFSGMGDQEDSSSADSEVFGGARSDSYREEFRYGFYHEAVDEPADIAMSLNPGFAHYPMLWYTSISRLRRQGVPFIVTGAGNQVESIYEYDRHLVPEFHGHSLHLHSPTLRWVQKSHEDFLAPVFPGFEKGGEEPNPRAVEKYEDDEGHALWVRYMSRKEIAHLGLSQSTAPEICSDAGGNRYMAGRAGYMVASSSKNPFIFCDDHHPLYCNSNGVVQLLEPMRNLVVQPSYMPPPGLFGEVLSEYAKCYPHKHQTCLRRQLSAAVSAADGPASELVDEIFDKAITACGL*
>Karenia-mikimotoi-ANV-10399_lineage-specific
MYTIFLVLAALACRGHGRRMNRAREPHRHRSMADPGTEHRGFFDNVNPRAAWQAPGAMLRSAPARSLQSRDSVVAMKGTIQAEEEVAAETNSSEALNAALDALEDDIKQVLPLQDSDQNSYSSKSGLKSQALRDLEGLALEARSFVVGVREQLDELRENVVERVKLEAAAAASVADFALRKLTMETLAAGRVLQVQQGKANSSEDSVSAARSKAMPFTTRLSQIERKRAEGQSDNSANSSDNVGLVLVSQAEAEWTQQAAKQQESVQEAVNVVKEASEWAAAFVIALTGQVSEALQGDKKPKGKDIQKQQGSQTIQFPQLSTITSRAQTVGSALQDAAAATIATTRADYASYLQLKRKGQLPTLTEEFQSLVPPGIAVLQASKPKLLSSIELGKSATKLRERIEFEGAVKQLRLAAALGNRAVKDSGDTLVFGALPAVSAVGKVAARRLSYAVPQLGVGSIPIADKDTNAQPGIPAPTGVGGGKASIVREVAQQLSIEYAAVARAGAQAGILPDFTEAMGGSSSRLLKSLSNVLPATVSAKLQYATAGDRLTTPQVSPDSAIFDVEALRAKAPSKLRQLRAALGPQVGLSEKTVRELFDRILTDRAGLTIGNKNSMQSVWERASSSSGMGNVVLEDGEVVAIDGPTSRMPVDEDFEEQIDASSTEEECDITIDVGCESVEEIKDVTVMDQLVTAIDLIALTAEVGADTITPAVERATDVIAEGTGIGDWKVLPSLTSEAVDRRQRSETARQELLETFTKVIERD*
>Karenia-mikimotoi-ANV-104000_dino_high
MRVILVLMAVWACTGHGHRLRRQTTKRKNRNSTAPAKGTFQVKSGPKKLTPFQRGRPSIVIDKEVEQQLARGEVWQSLQVEKGAATGQAVMDVHAPPSVVWHQLTTFDSYTDKVKQVCTCEIYKREVQAVASGQIEQISVKYASNVFPGIKLTYHVEHTFDPAKNSITWTLDDEQANDIDEVEGHWHVEPHPYDSSKARLFYEVGLVAPGWLPQSALDLFTKMSITDATSWVVRESELDAAIAAHARFQPGKPLIEINETVEKVLQQGKPWRNTQLIGNTAFSQVIMDVDASPVIVWKQLLDFASYPKKVPKVTICKEYARDFEGSLTSKYWQWFWGVSVEKICVRFVSSLFPGMKVTYHVVHKYNPALSSLTWSLDADQENDIQDLHGHWHVEPHPEMAAKSRTYFEYRAAIPRGLPRRLLKKLATRAVTDSTLWLKRESELEAQGCTRFVFRVRKGGIRSCVYIVVAGPIVTRIFR*
>Karenia-mikimotoi-ANV-104048_lineage-specific
MRKCLLPLFTLVSTTQWLQGSAQCYRKAALHASGQERRAGVAEGCQPTVWSFALAGLTVAPVFFRFASSQCLRACLVQSSSTTCGSWTGVLSS*
>Karenia-mikimotoi-ANV-104088_hapto_high
MFPCMPLPRHTTVFLCLCLAFVSHDARRMRLAQDISHAEGEKSTKSKVGVSVSVPRSLSKLKPLKGGALPPAFDPSVEDLERSAGRARDWICRIAKRVSRAFCSHRRVALFLGGALGLLHGGTFAFTIIFFQAFGKSGWPIVQNGIRRGMTAYKEAKQEQEKNKPSEEAKLLRRELEELASRLASLRRERASKSAQQSVIREMREVRQKLEDLPASKRVAPILIAAFEPSVVRDVVLGIWSGVTVSLTTACSSAVRTMGIGVSLGEFVSRAALMVLSRTELMVRRILSRLPSEAVMLTYLGPSLLGTATLNVLGRAVGCWLAYRLQHLAAVLSVSLLAADMLLESAGMKAGDESEETGQDSAAIHFVGEGLQIHLQRREALAWIFAVASLLNQRSRNFKLPFFLTVPLLPALGMEALLRKLAQRLTEKGYP*
>Karenia-mikimotoi-ANV-104091_prok_high
MRALHVGNYSMSSMSWRIVLLLFFACVGQGKVVPEERSAARRSSSKRLKALLLAFQGGLPNRLTSNRVHHSARFGGRVSMQSTVGVEEKKGKPARAYASSETVGDSYDSWTSDGILEYYWGDHIHLGYYPEGRVRGENFIEAKSVLTKRLFEWAVPDFAVKDAKLLDAGCGIGGSTRQLVRDNDFAEATGISLSRGQVARATQLTTDARVKFEQMDALNMRFENDTFDIVWSVEMEPHIPDKRKMVDELLRVLKPGGTLILAGWNVRDDSVIPLSPNEHRQVTHLLEEWSHPNFWSIEQYVKVFESIPGVTVRHDDWSIYTHPSWKQSITTMFKRPKGILMALANPGRVKERVRDLYTLWDWHKAMGKGLMHFGVFSVTKQ*
>Karenia-mikimotoi-ANV-104094_dino_high
ICHPSFIETLTAYLCLLLSLTMAMSYDVEAWSNESGMPKAFDDVKFTVDRLCTSIEHKLSIGQEGSNKVRRLTLLQTRLQNLPLNRVVLGPSPIHGKGVYATRKIVPGEIVTLYPGDATLRFGFGQAHDHDEDLVDTHDCIIAPHVPESMRDIRTIISKAQTYSYGVGTGSVVVGFPEFVNDSAYLGHMCNDGATLSAGEEYQTYVSKSLAANNASFKTILDAHVVVVATSPIEPGEEVLVEYGASYWETLSNTKPAKNPVVRSVISRPVGLRVRSCLAVCLSTFVLLRRQNRAAGRRSYRKRCWLGHFSTLACRPYRSSDLF*
>Karenia-mikimotoi-ANV-104150_lineage-specific
MGQAVTLASIALSLCQVASGMAIRELPRHHVKDLGFSEFDSKYFNRLPVILSGASICPAGVTLHNVGQACEGKIPVAVAKTNFPPDDQDWAGLDQENNETKMTVVDFVASAGQVDGPPRAMFDMNIFAKCPSLVLNVTIPAHVSTSLLSQWKGDWEECSVAPHFTIILSEKGFESRMHIDSSNTAFVASMCTGRKRWRIVTSEDITKHADPSLLDGGGVPVGNKSVFAQLLQPYASWGESSLPGLGASDVFEGILEPGEMLYIPPGAHHAGQAVDHSLMVTMNDQSLESAVEARQACLKAVDEEVIARCLELDLAADIEAAENMEEYGSKVPRVDKSFLEAYRCTLQEYCVQIAGPDGLPDYESTWCQMQGYGRMASYELEKENDDKRERAKRMRERTHERIARLMTGKHEEEDDGEEPEDEHNEDDEDDDDEEDEDEDDEDDEDAEDEDPRGVKYSNDAIDDEKQEEL*
>Karenia-mikimotoi-ANV-104166_lineage-specific
QASSHSKHSSILFFLLLMVTALPRVAATSGDMQPRVTFEKIYVTLSSSQKRRQRARRVAVRKAFTLTSLVKEDLGLNAKFADNSGVHTRCNLNPGAAPFVPSLIEFSVDWSSFQFDLEAGDLQPVRRCLREPLTLADHLVTPVTPTFRTQNECLPMKTVCDSATQTADQGGEMMFGNSSVQDDDVNHFVNAEWAMESKWRVDDSVGQNILAGIRDIVNLVAYSQPCPVRSFLPLAAPPVPFTRSVPLQEIDDEYDAILLANLDMNDVPESCNVLDRMRSQRVQMHPHTARVVFSKLSSSLRIRAAPHLTTSRLNQDKFGGSSDEHDQVGTRRVASRLKQIQIGKAQPEYQRYLKEIACGRRVAMQPGTPDPEARMSKREFDRKLSQWRRALHELDSEAPQTSRQRYTISLEAWLGT*
>Karenia-mikimotoi-ANV-104178
MSLSKTPFLLFCLTFLGHGRRVWPQFKQNQSYSAEGAVKAAANSSQGLTPAAAFNPGLSSGIGNKHQKPPIPAVLTPIGIPSSVTSKRALSLRQFRHHSRKRVGQPQMIFEKFTESAMSVIMMAQEESRRMGIGSVSPPMLLLGLLAQKNANFRAADVLAKAGAELKQMRAVVDGRWGEPSDSTGPESREPDMPDQMPFTESAKRVLKICLQEQRNLECNVVDTSIILLALLKEEEDGETEWVLNEMDVSPEKVLEDVLKGIKEDHEEASLEGVAASGFAGPGDSKDSATMLANFTQDLTKKAAEGKLDPIIGRGPEIERTIQILARRKKNNPVLIGDPGVGKTAIAEGLASKIHEDGEDLPDFLRGKRILSLDVTGLMAGTKHRGDFEERMHKIIKEAVDRKGEIILMIDEIHTLVGLGDAGGGMDAGNMLKPMLANGDLQLIGATTINEYRQFIEKDKALERRFQTVNVPEPTLDEAVQ
>Karenia-mikimotoi-ANV-104218_hapto_high
MPLTMPNLMQVVLCLLGVGAPAQSNLQEESLRLLQAPPAIEGKRSHVMANGCKSLAMLIVAFNPAAAFSPATTRGRSCVRDPCRMELARRERSRVFMQGADERLKRFATAGPTRKAAAWELDFYSRPVQGADGKKLWELLITDEYRTFEHVEVVPSNCVNSGELRLRVQKLLEASEKPPKSIKFFRAQMKNMISIALSEIPTVEPKPTRACHVLYDWLDERERLVYPTMPGYRKPRMENFALRTPESIPDMMMGESWAMRSLPFGEFCSGGSISEENIGFGRLVPIPRMPANIRRDDLVVGLVIFSSRADALGAWFSAADLAFVSASLQARELYIETGLDKAFTLSRLNTPQKVEEAEALESSKIELRGFHFLSINKNPTAPPSAFFTLRDPEAAAKTKDD*
>Karenia-mikimotoi-ANV-104278_lineage-specific
MLQMKAWHLSLLFVGTVAIRHEKAQQCDGDGLCHILDDPVDLSFPNQTETAGDVARMSVIAADRTNQTETTMVLVPGGGSPAFLFNSHFWPCIKKRAMLVHPKQLTRHNKVEHYGRLLTQWHIDAKEMQEQNIEDEDSRFEPTPVDQLSTSEQAIQRAYADVLRRLWGKWIRVYRHVAVEELLAPLRATANGGPEPQDAAQLQATRDAIEAFEATHVARLEAEVSDALRPNVAEKLLHNAQAKIDSAIEKFNKVQRLKYESKKDPEGRIKILPMWKYVNDEIDCQLPWGGSAKKDGCTILKYVSFARERHVPVVYVQRVDHFNIDMLESLRSLRGYIVIVAFSLGGGEILQLMGCEGMNDKDLQGKILAIALLDAQVKGNSVKVPPQWEEKVQQFPAARESRPKGFNHFKVPDDYCAHVFDFFDGRGMQAFRG*
>Karenia-mikimotoi-ANV-10428_dino_high
LAQTFKLTMTSDTRHSILLLSWSLTVLTYACQPQSVSANDKFSSSCASLDGRLEPVSESLLQMRHQRISYGAAEIGDDMKVDRNGHNIDNLASFPVVVTDMPATGLSAALVASNETLPLQPEVAPKRAVAVETWKAYLQQQAGDVGAISKQTLGSTVLVAVIVMLVFNLAPKDAAPSFSEKKRSVILDNTKIFALCMVILADILYYNLTNLHDHASFPGYTDWQTWLSGSADLLRATLEVLNSLMVPILCFTSGVLSQGPTSEKRIKRFIERLVVPTLLWVYFVKPVFFATLIDPDLAQFMSRVHAMFKLRSFQEEWYLQALIIWRLSAVLFWSHLRPSIAFGSMLTLSAVAGYVNLSGPLWYLKLDEALGFLPYFGVGYIFPFDAVHRACGRQRLPGVFALALAVLWVLGVAGRVGPLPDNHGNYQCCTAGAVFKEAQGWDYSLYWTRRLARVALEMPPAFLVIFCVIPQKETSISWVGPYTIYPFLFHQIANYWRSQLFKYLQPPYVENTAGHITILLLHVPYVLAVLVFFASRPWRAMFSWLVEPEWVRHFLKSPQDVKQGLERAANRQSSCGPSQAHASTFDDAQDLSMDEDGTEEQPRFNGIHRTKHEAGDETEWNVASELECEEDDVDEGASEGSTPELPPSHRTHRGLWQSTGPPIPWQAEAIKYYPWLLPIFLMLVLFGVCNFLLFQAYIGMEFVIALLEALPLSLSIFFFLAALLLTSANYIYHYYRLRGTDQLPEAPEADPLTHAIVVVAYKEPLDVLQRTVDSLIAQHGLRKKPILVFATEGRDPTAQSCFDIIKRRVGNAFEECFITKHVLAEGETIGKSSNENWAVQELYRVLVEEQARDPFEVLVTIIDADSVVSSTYLAHLEVQFRDMRDGRRLIYTGPLNVHRNFADACLLTQAIDLNRCHGDTFFDPLSEVQPQSNYSLTLGFAQEIGFWTPDVMAEDIHAGHRAMVHTFGSRTTVMIPSFICNDLVPDFSDRYVQAKRHQWGSLAETAWIISLLLDMRLSVPNWFQVLKHEMRREGSFFYAVYEVVSSIVKVLVLIWFYYEGQLSQRGWKFKLYLLMILAAFIYSYVMYWIAELVLWQTLLRQFPIKRVGYFRWSLLVCLLPLLLVFSDKIFLLGASLHCMMLMSAGVDRDIRYVVAPKGEKLKGAHCDQKGEKHKGGSCDSPKKVPV*
>Karenia-mikimotoi-ANV-104312_lineage-specific
MQLVRAILILHFFVGSAVSSRVGSCSAKLQDTEQMEEGSKHTRYNMETKKMRIDLVSMLRTLASSAYTQVGQHELWVINMDMDTHVDPEEPWITTHTTPTVPPDLKCSPAPCKRVEMHTARRSISLKGQHELFSGALFGAEVLNPANALVYGASLKMSVHGKVNNLQVVKGWHVPDQELYSQQARIPVKGAGVHTPVAPGPTPEYGCADSGEKVTGGILVYVGQSAGGDCLFHDIRTMAHHNQSEDILKSLICARHDGGPRATDPSVAECLNYLTCAMSDLYWRSSTSWWSGVHGSTFLIDPWQEDEVDADCLRDGDREGLWHHGESCSKMCGESPGPCPQWCGQRGACCKWNVALGNKTGFIGEVYSPSCGNFGSGCVGRRCCVPDQAQEGWESLGTSDPPDGVSPDPPDGVISTLQNQSIDAPPEAGSAESAARVSADVSQDLAAAMAATPMAHYPVPIVDVAMMLAMSGQL*
>Karenia-mikimotoi-ANV-104318_hapto_high
MLAHMHAILLVVTSLTFVVHCWRGQTPTSTEQSQWRPFAERRKLLDVMDDSSSFSLRFSGKLVATGTSASLKQFASLLSMLHPTTAFCSFLPATQYPLQMLNGRTCCLPRMSLIDGVASTEKESNEVTSSKTAATSKAALRSLFAPSEADSVLACPLPGKAPLRTESAIFGGVPRTSKTSTTGTRYPVNSIYANLVPSAGRSSPLSLGELVDELQEAWGSRVQTGLFRSPLTAFLYERGWRDNFKRAGFPGIEKEFVEVSDFFAPVATNGVVVDMSCGSGLMTRRLLRSGTYRRVYALDYSEAMLTETAQRVREERLPRQETLTLCRADVAALPLQPGSVDAMHAGAAMHCWPRLEQGLQEIHAALKPGGRFFATTFLQGAYGVAFPRQTGGGSFRFFKDEAELKQLLVDAGFPEDGVVVRREGQGCAIIRAEKAPTAVGAAEEREALATTG*
>Karenia-mikimotoi-ANV-104323_dino-specific
MKSVVFFAITSAAAAVSIQEVVDDLFDKYLPQKATWEEVKACRTKCNEDQGCLASCPQFESPCKRVIDQCELFNSTRAKSKECHTRCEHEFACHFNCPMAKLTTIRELKVLGEAMVCHTQCGHDHACHKACHNSSNPWHVKQASCEKLDAVVTCMRSGGSHSMCPHLDEETQKYLFQEPWSLVKDLGNHVAEHLLPLPEGQELSVEEVRACHVACRADAGCHKRCPKGVFGRFADKCEMLEEASTCHHACEHSQTKCPFKKTECHFKCPMSMPNSVGELKGLLDHVLCHTTCGQDKECHQTCPNSNWDEKKTQCAQYDEMVACHKVCAGVASCHAACPHLTDHTLNQLKEEPSNLIKDIVNILV*
>Karenia-mikimotoi-ANV-104327
MAALCFIAFLSFSLLVFATLVFEKKDIPNGSTSEGLQIEDIVLSCVGTMLEWFDFGLYGFFAVQIGDAFFPTGNKFTTFLLTFGTYAGGYAARPIGGIVFGYIGYRQGRVTAILIALAAMVASTSAIGLLPPYSHIGCFASILAVITRLIQGLSSGGQQIGASIYMMERSTPERRCFFSSVLSCSTQCGVMLASCAATVVAGIGRHWFWRVPFLAAFLFGLAGIWASLKAEEAQEFVELHARGQLQEHPIREAFRQESVTMLQVFIMCALWGTNSVAIFVWMPTYQVELKMPPLPNAFQLNTLAMITWSSLMLFWGWLADHGNWEALIYCSGMLLT
>Karenia-mikimotoi-ANV-104404_lineage-specific
MFESHVPILGVLIAIPTCTAPPSLCFDNAEQELSCCDRNKGERGDDSCWDFFLDFHECCGAQDTWPVNTSKAVASRMTRVAPKMSSTLQEAAGSICEELLRWTLSEHNSSYEADLEKSNRESETIAHRLSVNARQDETTLRLLMTFMLQISPVERQKLTLLSRAVLDALEFSGVAYWAEGGTLIGALRHFDRIPWDDDVSLATAHFQGAQEALRGLCKHSHPAFGRVQCTLEELDSCASELHVHFPRGAFDGFPGLELINHRCRGSFGWSWRFGKRSRREVWKTIHPLRRLPFGRGSILVPADPCGYIGDPGCEGIHQYCISRHHLGTSRLLDESSREYLSASLGEPRPRVLPPQLRLPCAVLSTLFPMVVTPPHVVDFADSAYGRAESERKSASNYRVLLNLWQDVHRGSQLVPVVQGPNRTMC
>Karenia-mikimotoi-ANV-104437_lineage-specific
MSWTQCLLPSWLLLAACRAHGKQPSLTKLFKTFETESNLWMVDRQDPKAHLEKAFAALEKLTPLLVSGKTKRIPKHISRSSLATNIVEFYQTIDHLRLIVPLLEYELHHKQPGTRYSFWDACFVDVEEMRRECQDTYAILCYVLHSVGEVEKAQKCIQDYNSNRSPASHFQSPIHAHRQLPGLRAIPIWWDTHSHDTTTSAPFLVLSRIHSHFHRIQREVQSVVADNFTGWSPKLDLRLATSPTWNPHNSWDSIVLNSYGEWREGCQLLPLTCKTLQKEEASFRRLLVAGSEGSRYLQLVGEERLAEGHAEVPTLGIKVYKVSPQAGIKPHTGSAGRLVHSLVLIAPESPEATLTVAGETRSWREGHFISFDDGFYHSVDNPHPTSPRIVLSIVTLHPDLLSGALHPDMLAGASRAQEEL*
>Karenia-mikimotoi-ANV-104440_lineage-specific
MQTCRRPWFSWVVFGTTWRLSLCFGNPLCWERNRSFRNCCGGDTDAFKCWDGGYYSYDNCCFTAQTSYYHTVPLDYDTSRGIYARAALSLDYPARSAMTWHKPSHFFPAIFGAGVHKFGSVPCALGGTDTDALHVFSSIPSLFSSARPARMHDCLLAPGKMYTVLVQWSDRESHETQLEFCAPAECNIWEVVADLAPAYFLKILDSLDRAG*
>Karenia-mikimotoi-ANV-104461_lineage-specific
MSTHALRWFWALACMLAIKGVHAVRLELANLKGLSVSMNITNATNSSLQHISKGAKPFKDAPEVDMKKAKLDRARDARMLSRWSLFQETSTGCACGDTPIEDLKEPEDKYVVCPSTGDIPECFEASDGASETTEGIVQAGGHAGDFIRVDRDRIGKINKAFTVNSSIKDRKRGGRAWVVYMEMWCIKRLFLKNVASKVRRRSSVLFDTAEFHEHPLFHFVFGQADTLDRMPSREFEWDSWAPQFHGICKVGNADYLLLDDIFNAYNKACQMDLKLGKSTYEPNEGFTKRKKLDMVDVMSGSAAAGVRVEGFNVYNPVKNSWNSSKREGMIQTRMLTSIDYAFERFLAMSETYPIEVQTDLIRGFHRRLGQITEWFNEKGRVDLRPIGMSVVLAYECEPDLEVDRLTGLWDVNRVPQVKLIDFAHLFWAKQVNWEDNDVHEGLQRIYDQMQKRKVIFDSMSPDAAPA*
>Karenia-mikimotoi-ANV-104464_lineage-specific
KAPAQWNSMMSSAGGFFAVALFSAAYDCARVELETDGGVKLQTDGIEEVTCCCRRSVECASPTESGNTIGVRGHPGKTVYRSGSGSHVSRGGSYLYGCCVEQKGKCDDVYNMAVFSKCVPDSHLHRTRTCRGYLGMMSHRWISIGDGGCRKHLTRTGVFRSSSAQQSYVSADCPFPGDSVPERALLVEFLIYQPASYTDVVHSCEGDLNFETSSEAWIKILSATSLVATLGKLDRPARLQFICEVLRLLPLMWSEVGVRETGLVDDSFPDGKTPPRSMLGEITQERQTIGLQPECSIYHEFDESQSRRARRVLRALLPTYAMHVFAQSKWGLLRKGVRMEMGWWKANSFQAELSRECERHDDASLAQAPISKLQNQDVMQRDSGTCKHRFPCGFADVGCMQKVTTCRCICQKSICKFFQEDFSEAMQKVLEVSSCVSWDPTA*
>Karenia-mikimotoi-ANV-104478_dino-specific
MIQFLLPSLISLLCRPIMSWGAALVALCCCAKCMMSRPKCDCQCFKGLFRWTGCEPAEEWFELMVLVHEAIFEEKDEELETIVRVTAGRHSVKTDANSNGIFQQALHVLVEKDTEHVVVDLLDGSSRILASLTLDAAEQIFNVREHEPEQMYDMVRRDRRLGSPQLKLTMVVRASHDEEQGLLAQHGLDVNLLVRQQLLKCGEGLSEIEVLKQACSGPLELLQSLGNAAGVWVAVVGPPTSRRWFLGIWRDKQTYDEKKGAVQEIDLLRIQCVQANLSLQHVFEICYYDESRIFQTLRFKRVDRARDVWVEILQMLVQRTHEVRQMQKAEESSRSTKRDKRRSSRKSQSSRDRCASRDRFDDLNQYARKPMRQVS*
>Karenia-mikimotoi-ANV-104482_lineage-specific
MALSSVFYCCSLVILAAASNVCHSEDGSGCLEDAAASFVQMAKNQVRGSRENRSIAVDSVQPSKDQAEGNTSRMDANSSKHFGYFSAEVNTSKVQVNDSVAVVNNGYGVQGQTPETPGSGLRFRVATVDCHKMSKPLQVVLAETGYTVMELDVVSGGYTPVFDIPFDVVEGGYTELNACGINPVDSHIYCTMFAEGAYIVRLDPSTMEFVARLPWAIYNTGGFAASGTMFVATGRSWFVIVKDLDKAKGFAEYNRNSPKIMDLRKASYQKPTGFGSCADVVPVDVDLQGNGIEEYIFVLYGPKLQIAKWDAALEKFTETWIVPVNPARWDYIYGAGWNFGGKVYFAANGGQGVWEVPLHLLTLKEGFADGFKLDLKKIGNSSKIAASDGMNCMGEPSPWGTDITPFDCGAFPGPIQALIHDDGYDIKFLEMDSGNYSMIYTVFKNMTTPAFKFLNAFSISPMDYIVYASLVMDDWDMSIYPT
>Karenia-mikimotoi-ANV-104513_dino-specific
MCIAAWLLLCLAVLSCKCRGRRLQMLNDHWSGETPSDERLKYMSNSSLEHRKSQSLAEADQLESNLQTRVLNAFNIFEKLSGSFRKADQEQEEGDLLESDETMLSDVAKAFAAEEVFERFDEDGDGYWNFLEMFQFQKAVGNTTMVREAYNNLITAASLYGGQNLTEAERRRGLFRDQVIELYTDTAKQQELGIDWDAVRDHEVVTQQAAAELFDAFDKDGDGYWNFQEACQVQKETEGTNMAEETFRNLVARAASMPGQPFLGDESSRGLSKSQVIQMYTDAPFDLDIMEEHRKVFRRKRQEVFRSLSQKSEEDATMNLEAVSLGRFDEQSEEHDKLDEDSEDDATVILAAELFDKFDQDGDGYWNFDEACQAARATAGTNMIAAVRTGSQDLFHQGISKDQVIQMYIDATFDLDIVGDHTRVFGSTQVDVSTDATAISDPDAGWLPGSKVVVDNDSGWQPEPQAVPQPKLKD*
>Karenia-mikimotoi-ANV-104523
MRVIAFVSVCLAGGCHGWRLHISAGKSKNGEAALDPRTALTTKSNPAVAFNPSLPGSSHMRRRTPLPSMSQKTDKDAEVAFDRLIHQTTYLKKSDALHAVDSRAPCVVLVRTCGEQNVGAVARAMLNFGLSDLRLVSPECDWLSADARERASGADVVLEQAKHFDNVQEAVADLHTVYATTARVRRLTQHVMTPDLASKEIASSKRQSGILFGPERSGLTNEDIELADSLVYIPTNPHFSSLNLAQAVNILGYATWQAQVKAHGEKGDVEDELFLHARSIDSPDLSLAKKAEIQGFLSRLETELDATSFAHDDGHRAYMHQMIRGLFNRMRLSAKDVRVLHGIVTALTGKKPPKPK*
>Karenia-mikimotoi-ANV-104535_lineage-specific
MAVSAGMVAMPVVYTVLALLLDRANCAVLITDSKADAEVLGSQSSSDTPSSQQRARLVRRESGDADVLPSTQAADDKVEREAVAKAVDAAGQKAASEAKFKAITEEFEAEIHEADQKRLAAEERVKSLETEKARKTKQKQIQKEKPAAKTVPVAKDHDKLAAPKMKASKVEEKKDLLVEKARHKAMEEEREKLDSMHGQDEKREVRLKAEVSGLPAIAFSKDAYILDKDQAYANLIKRLASEQRGKSGVHEKVNWCDRDYPLGHWNSSLCSSDGSGAHTLVLDQAMCAAAAQEANATAHDAHFVIPDQWADMHPKGCFVFPCSWDAGGVCYWFNSIGDTPSYPWGAPVCQRPKFQNGTADTNSGCPRGYDVILNANNCTESAGCQGYCTATDFVVGGGVAHNESLHNIYPEGCFVDNHLGCVKYNPVYGPTPPQAPKGTPLCNVTSITHFPEITLPFDVFW*
>Karenia-mikimotoi-ANV-104543
MSVGVVLQRKLRANIFSILYLSFALTDAEDASTSDCAANNDSDTCEAVHGHGAKGDHVQSKGVMCVDQHARCKEWADRGECDANSQWMHVSCPVSCRTCHSIAEDTARVEKDLEWARERNEWVEEDPECASEDICQDCNLYCSDWAQSGQCESNPSYMLRSCPISCGICNAGDPHPEEHPNCQDTHPRCKQMAENGACHLYHSVMMRDCQHSCHVCGSMDPCRPNSSDAGVAAKPGLLNNFFERIIRTQNVTVLSSEPYVLLLHNAIPHDLADQVQEIFSSNWEPSFVGGVTNIRDQIRTSEQQWCADECLQIAPMKELEHRVERLLGVPSRHFDYLQALRYRAGQHYKLHNDFVPGYTALPMGPRMLTFFLYLNDVAEGGATHFPVLNISVSPQKGMALLWPSVLDRAPFEEDERLIHEGKPPLGDSVKLAINFWLFQYSYRSYVKLDCLQPRRPRRSYIR*
>Karenia-mikimotoi-ANV-104547_lineage-specific
MFMIACVLAFFCAGHGARFNLQKEVRFQDTDGDWIKLVLEQGHVNQYVNGKLAHRRLPRFEIDQYSRTYIDNEGIGKFKPSEDLPELGRLVNALFQEKVFEIHFHDTDGDWIQLILENGYVNQYVNNELAHSGVTHFEVNVDARTYTDDDGVGKFRSDENLTVLQELVDLLFQMQNSKEVRFQDTDGDWIHLVVEDGQINQYCNDELVHRGLSRFEINMGTRTYMDDAGQGNFRLDEDLSRLSRWVELLFQSKSEKTETSQAESHGPEPDKQAEDAPAPPPQIEAANPPSPSPSCRADSEDFYERLCVERGASEKAIKKAYRKAAKQWHPDKNPDKKEESEKMFKLVAEAHDLLTDPEKRSAYDMEMLERENAKKARFYNCAGCETFYGGRRYGMGFDRRGHPFATGGFASGFARSNW*
>Karenia-mikimotoi-ANV-104557_hapto_high
MRDTTFLLACISLISHGRDELTSMQHDGFLPERCGDVKMGHPLTALAVLLLSHGSTAAFTLQRPRLQASFRNLNQHGAWGRHSRFGDCAPSMGFFEDLKNNEFLKASITAVEVERRRFLIENGIMTAEDLAEPEPAVVDTPTKTVPRSFEASISDLVEGLDGAVADGRKKIIIEYDQDAGDDTYPKIARTINVLESMLAPIQNLVAPLEPGIGINDTTDAEGRPLPPRWQILFPDQGTASYIQANWDMPPRTELGSLSFSLQKLSEGIQAVLLIAPQGRDLLTVTEFIKQVDTTMPDTIFVIMNPELSDMGFVGTGSISREAIAEIERTFEVASAFQLWNPYGAVCRTYPGPWTVWRVNDTIKEGFTATYCNTKRPFEGELVKEYLLPDEVDTGSGFFYEVGKFVRQFNSL*
>Karenia-mikimotoi-ANV-104574_dino_high
LQVFSVCRYMALNCILLFAICALVAGHGSVTIPKPRQAVDGTLAPWNGVVPPYPLPFDEPKNWCATPSSHTHDKRNLTGENGQACFWFNNGCDIGSDKCDGVTGQKIPCCNTKFFYNGTGMVPSWGGEGIVADPKFVASFDRDQLRPAHLKYPERKPTICDPRLRTLNTGAKCGSPEDFWYYAPWRYPGISPVTDSCGTAGGVLPGQGAGTAGADYVKTKNAKVGDLGSKLPALHTGTVWTAGTDVEVAWTQKAWHGGGYIYRLCPADQELNEDCFNKMPLNFVGNSSLRWGGEGGEQIWFNSTALGWEVNEGTIPAGSLWRKCPLPRGPWDWKASGASFEPVCEESQACKNAREQKPVCLGPESPCECKCSGDGIGDLPQLEIVDIVRIPATLMPGNYVLGWRWDCEESTQIWTSCSDVTIAASNVMPSEVFVV*
>Karenia-mikimotoi-ANV-104581_lineage-specific
CENGSRHCSPMKHIWLPTLLLIGNTATEVVGADCKPSCAPDRGVCLEGRCLCRSPFGGPGCEHVALGGELPSESVADAETRQPPDLISEDSGSEAEADTAEDAGDAVPHYPTRKKDAFLSAIPFIQEDDHSRGLGEDVERLEASVSVLRAAASEHRPRHRVHSILILKRGHLDDREKVDELNAQLSNHRAHEEVKFLGVAPKDEEEATEESAAEEGAREDASSAAEIRQAETSGADPRACIPWLAEMRNTALQNVSASIHQDVLKNMEAARRESFRVWTGSEYELKKGVFVHKLDAWFGGPGEKEAIELFDRLDQSPQDGVLTFDEYNWENLCGYRQLLLTVLASRGDKFSQEFRFIDTNQDGKVDEKEFLDRSTGKAMGISQAAAQAIFEVLDTDGSGVVSRVEFQQVGGLPRLRREVHQREPEESVAFKEADVDDDGFLSHTEFDQHVVDMGAFTKASSAAAALLALDRNGDGKVAESEYVTTCQAQTGGTCQVGSTCASR
>Karenia-mikimotoi-ANV-104622_lineage-specific
MTSTLKDLLHQLVFLACFARTSHGSHGSGNETCWCGGFDLRVVTFGGELWRAGGYNGYRLMADVGNDVDANASVCSSDLEYTNLVQRYTGSLWFSLPEVPSWTPRHSFGFLAFTNKLWVIGGQDGLGLQADVWHSTTGRAWTQATSVAAFSPRSGFAAIALDVQKMLVIGGEDETGLKSDIWASVDGAVWTLTTASAPWSERRDFAVTFLGGSLWLAGGYDGGPCADVWSSSDTGATWQQAASAAPWGPRPSPGLVGFASRLWLIGGYRYRPQRNLRPQLYQRHWSPSRSKKEIIYPSRRLALSDLSFSGGLGLPVMVSRVQSAGLAATHGVKVGDELVSVGVDMTAFKALDRGGLASAPPGPLQLGFTDPKSADPATGVVPHKWYIDYAGNYLVDIWSSVDGATWTKASEHEWTGLQGCKDAFAAVAAETGPLTREQRLVILGATGERYYETSPVYIT*
>Karenia-mikimotoi-ANV-104624_hapto_high
MRGLSPHKLMKFWQLSKLHMLLCVLFASAVIAHGDGWLGWAMQKAATVGEVSKAVGRAAWENGDGLLDRILPVKVPTPPLSEDELLLPILCAHLSAAAYLNSKHELLSELWSLRQRHDMNLEIVDLNLQAHPQQHQQGTGDEPQWFVARSNHESLYIVFRGTWSVTDAIRNLLAMPAKDEGSGCVFHHGFLDGVHSSKKLHSVLRKELTKKYKNIFVTGHSLGGALAMTLVGVNTYLLSKQSQNVQVFMFGSPMILLSPCNITRLESAVLQSFVYGADIVPRLLGSDLPLIRSALTAMNISGPSEEQTQAVLQTFERYIHPPHMDVVYISPVENSARRVPPKLHRKVLDIYQAASPNAIQHHALYPVGLARASRGDVEL*
>Karenia-mikimotoi-ANV-104626_dino_high
MRLLYAACVLALASASQSDDSFAALDTNGDGVIDKGEWELGNKPRARETDAMALRTLAPSMPSRVHGLIHEEYAKLDPDFPKILEWMKNQKVFHEFSHGSDTTIKHFQGAWGILQSWNQPIATARCGLLHSAYSRPGFYFRVLDIQSSAQRALLRDLVGTEAEEQIWKYSYPQQFWDEMESFDFHPRLVPPGYKPATEPWVVKLGEPLNPAGYAVPSRIDVGETIHMSAKDVANYFAVWVADVADQWTDVSAYRDIYMDDNPAKMWPGTGRPHLPFNVFSKMLYSARPYLDVVPRVFNNCTEKISFVDEKQATNYYWRAVQGVGKYGEPELEAMYRKASDLNPYIAEPQLMLSQCLFKRGAFAEAAHHAISAIDLFQQWGTPWDKRHSFAQWLGFARMMLMRCKRRMKSIPLLPSQPEAGFFYYGGPEPAVTYIQDVIAEFDAYTEKEMPQQNQLKEQHFSGDPCYNASCSAQF*
>Karenia-mikimotoi-ANV-104628_dino_high
MMNILLLLCSGLAALSVDPSASPGCGKKLPYGLKKGEVQGGWRVRVNDPLEKKKTRDYAMYVPTYYHHSSPMPLVLDFHGFYSSDQYIARHDGVSLAAEREGFVVVYPDGTKDYRRGLWWNNWHAAGTNGSRPGMYGEACLSGHSRYPCYDSCARAGLCQKGENRKDCGCSGCSDDVGFVGALLAKLKSTLCIDESRVHGAGMSNGAIFLYYLATTSVGTQLASIVPTEGSFLLGFLDLPKVPMPVLDIHGTRDDCVPSNASNSYGKFKTSGCPVNALGFEGCAVGDDWFLYHTTSDIFKAWSTMNGCPSNRDPLPFTTPYDGKTAWSCMLPFGGQCKARVQFCTHNLGHTWPFHEGKHGVRTKAYGEVIWQFMKSKTRNVAGMWWWHGNRTEMAQASMVI*
>Karenia-mikimotoi-ANV-104637_lineage-specific
MKYGLCVTGWILRFVLLCRFLHWQASADWIDEVAHSDVAEAFTSDVRGRWESQACPPIPINELREPQADVLRCIHSALGSHLGASAYVAREWYKSLQELVSQLIFCPQSDPIVQKMTEMMESLDRVVCVMKFAECFKDAFNAAMLFHCSRLSEAWEGILDCNDILTSMDSSKTIHGIVHAYQRLLPKECSSPQPSDKGLPSLLTRQQGGVLWFLGASTQQWPPPEAPCNSRDLAVQLLCEGWGGVVVEGHRQERDLWRKRLENRSDVALLLQYVTPGQVVPMLEDAMWNNLNLRDRQVDLLQIDIDNGDFDVLSSLLDAGYRPRFIRAEIWRVIPLQINYHPSFIHNVNLDKNDRYGGVFSWAGNGMASLQALLDILQMSYGVLAFNGAKGEDVEFVRLDVAQSLQLETLTPRAIEEQWHSPLALLNSHIADAFLIDPRILQDSSLNIAQRTHLLNFHLKVFRGERSGYDWARVSGDLVQA*
>Karenia-mikimotoi-ANV-104662_hapto_low
MPTAIGKLILVLSCLACAGQGKKAVAHVSNVETKAELSRELNSLSALATLLLTSDQALAFNPSGSLLVNSRSANPSVLALDDKAPSTKIQGLRSSRIPNMMSVAAPPAHKEKSFSSHPFDEAWISDEAASLDPVTGLSRGLSVVCLEGVVSRDERRAMVEASVLAAQEYTENRPSHPGKVSEMIAFACSDDDKNVDPYAFDEMWMLACKTGLVDFGETSSEGKGLVRLQGRDIPSVADKLMRETILPRVFKIIDARFPSLVKNLFDGATSLLHLYSTTLEEEPLPFSAGNQEENSQLEFAFQEPGINVYTSGGKFKSHSDKQALTVLIPLSEDDAFTEGGTGYWIHGQDPDDTPPILKLRPPAGTAMLWVGNVTHTGIKINSGERVVLVASFTRRLTDRLKILDGAIEKEQNLQAMYTQSLDGAIEKEQNMQALR*
>Karenia-mikimotoi-ANV-104674_hapto_low
MRILAGSLVLTFAYHVFSAELPETQGQTGSAGIHQAAQTFGASIQYSADAINFWSSLRDEGAHNTLTTLALLLSGLNPKAAWEMPMTHRSMLLPLTPTSVGRARATAASAPFADFNVPQEFLRADIARRYTELFALGWLGRAFLFMTPVFEWLLPAVFRLEPYKDAAAYTERDGVIDVTLKESSVVSRGIPFQLRLDTKMGSTDGAIKFRKVSLLGIGCDIISAAQAPASLEQRTSREHASSAQALCKQINADRSMKRQLVSAIVSTIFCRLSPVADAKKRGEQLELVRNPVKFVPRQEMWAQEGSSEKWLQQVSEYWFAEATLQEVRFVSEALAKVTFTFYYDQSEPINSDDPRFNVNPEVICCKFA*
>Karenia-mikimotoi-ANV-104675_dino_high
MLSQHSQFFFLQALLLSVGVQISGATCAVGTTSMDLIKERGYDLTGQTHVITGGDSGIGFGIALALAQANARIIFLGHDMSRTAAAIRNITKRTSNNKLSSIPINLMSFASVKEAADKILVSEARIDAVICDAGLDGPLAAVPLTSDGFESSIQITYVSHFYLVELLLPQLRRTKGRVVHTSTTGIDSYAVCKLSGLPKNCLNTNTLSEVTHEPNEIDNGNIFLGLWMKSMHARILAHMEATSGVTAYSFHPGIVSTSGDLQHFYDQYGGKDAFMGLCSGKADDFVAGAAEDCRKNPAYQSHADQCPFVQWYACLCPSTDTCPLTSAQGAVTGAYLASASKAELASVNGAMTVACGYVPLVYGDPYVEMVGQIGLDATIEFLESFYQLSLSWVPSVTNSLSTDVNLNNWGLGIAFSMICLVVIAAMITVGIHFCCKAENDGAFHTLE*
>Karenia-mikimotoi-ANV-104691_dino_high
MKKIATVLACLACAGLGKRVKTSVNAAFNPSLHSPLRVPAGKHPSTVDPTLASSHPPILESQSRSVPHVTMSDESPVKFRNGVDLTGKVAFLCGASSEKGYGWAIAKELAQAGATVLFGTWPMGLRIFQASLRKKSMEEERKLPDGSLMEIAKVYPMDAVYDDPSQVPEEIATNKRYKDLEGGFTIQQVVDQVKADYGKIDILVHALANGPEVTKPLLETSREGYLAASSASAYSLISMVSRFGPIMNPGGAVVSLSYIASTRVIPGYGGGMSSAKAQLESDTRTLAFEAGRKYNIRINTICAGPMASRAATAISGNSKDDKPFIMRAIEYSEANSPLTTPLVAEHIGKSALFLLTDMSAGVTGVTLPVDMGLHAMGHAVDSPAFEGASMGF*
>Karenia-mikimotoi-ANV-104727_dino_high
SSHFSASFIILFCSLCSSFVSSTMASERPLLSGNKPLSEADPEMYGLIQEEKARQLRSIELIASENFTSRAVMECLGSVLTNKYSEGQPGARYYGGNEVIDKVENLCKKRALEAFSLNEKEWGVNVQPYSGSPANFAVYTALLPPHARVMGLDLPSGGHLTHGYYTAKKKISATSIYFESLPYKVHHETGLIDFDELRKSALVFRPAMILCGASAYPRTLDFGKFREIADEVGAILMADIAHISGLVATKQHPSPFEHCDVVTTTTHKSLRGPRAGMIFFKYTDKIPDIKERIDMAVFPALQGGPHNHQIGGLAAQLLEVSTPEFAQYSKNVCANASVMAKTLMDKGHKLASDGTDNHLILWDLRPHGLTGSKVEKVCEAASITLNRNAVHGDASALSPGGVRIGAPAMTTRGCGPEEFKQIAVFLDRCCTISLGVQKTKGKKLKDFEDGLSENADVLALKKEVEAWATGFGYPGIL*
>Karenia-mikimotoi-ANV-104734_lineage-specific
MSPFASLLNLRPEVLLVTQFCTILLCALKSRSDADVPDSSQKAPFLYGTWLQRTLAVFRADAVQYGAGQDEDHWFKLALQRHGARIVHVDLEEWKGVYYGGTWEPFLRREVLGSCPDCDFIYLHTQVLHDRIDYDGYIYMDGTSMEYLGTSIVGALASLWPRRQALIYGGPTRTIKCNGHEYHAGVSMKQAGMADLLFVTSSKHLFPYFKVGPKEAVLGCPFYLRKKMRTLPYYYAWTPSVARLNDLERKMEERFERISQAPHAWNGTRHSGYVFTGGFSGRDFGPLARACRREGLPLRIYSGGKSVPECTRAGLCQVMPRVSHVEYEQAMDEALCVAIPLSWEAKPTAATQTTFGAMRRGKIVVLTERGDNLFDGFIKFGWNGFNAGAGYKANDNEWRRVLKHLKLADSDTLRMYETRVFEVARRFLSREAVLSELTCVVDSSCRVPGQIPFEACAAGNVTTSTWRWCTTAKQWCQWTECKVTLPWPWK*
>Karenia-mikimotoi-ANV-104786_dino-specific
QGLAWCLAIPSLALLVLAMASRRESLRFSTAILEQQRALGTSNADNTNQDAPPGLQTPKAPGSVRKLRSPTRIRTSCGKVASEGGTPQDRRSPSNKENQMQPAESKGPPKRGPSPSAFWTQMREADQLRQRLAQEEKLRLQIYLDEYLEGLENIDSSKFPVTLRNLKFRDEKIREKIDVNGKASLEFTGGTIGEVELRHSWLGKFQVVATNVVLNLAFDPMKAVQRVISRQDDDDPEDDLTNQVPMDVQAVLAQLPRHPATNSALPGQTFSGLQPPSTLPQNAVAEAYRDRSSAQPQYCSLHDASHKRQKGEPRSTECSSCRIRLQTNYREVALCATCSQQQGKCMVCARPAIGCSFGPAFQVNRSDENRHMLPLGQSWTQASSSEGRMRTSTESWGHGASGNPPSGMPFYQARAGLPVAGDSSQQPPQQARPWDSSGAASTVPNAEEGGGIMQLFRNTHLRECASISKATAEAVLGGVAETPSHNHSQMQRPSKADLPMQS
>Karenia-mikimotoi-ANV-104794_dino_high
MQVALLILTCLAGVGYGRRLRSATQQHPTRPRAEHQKVYMVVDSSFIARALTEIFQVCTPAAFAVPCSGKRSRASNPARARSRQLFSLQQQDCGPIILDGPAPADVSYNLASPKTEFFGQWRQDRYLWPTVLCPITRYYAKDQGDGSQQQRPFFVESGARDGEEHSNTLFLERAQGWNGILIEPSVKEYPLLLKKKRKCYSWQGCLSPTGNRGKVEFLDTGDGLSKIDSGDGLKFSENKPTPETVEADSLLSLLQAIDNDSDAHTVDFWSLDIEGCEGPVLETTDFQAIEVGVLLIEMNKGDLNNQRIRKVMKANKFVEIGGTLYDGGILDYVFVNPKYFAARGIAIPSQVEGLTRPSSQL*
>Karenia-mikimotoi-ANV-104801_lineage-specific
NSYVFCLWLSTLMAHTLVGNNCSHAGLQTAERAVKSPLPEHEHVPSKVSLAELHADPQAAEAPEHQVEEVANTSPSQPPELAPRPDLDALEKLGYRCGTESVATICQELHQTCEPAGTRSLPMEAPLPAGAMAEVVPPTVEQEGTVGLASGKLCSSGTRLDMPSLSSSSADLEPKPGMIDMASLEFQDSIAPTVESVERSKRNCGPVGCGPAPSAKAPRADIQPPILSDVAEPTHGPTGALPQQYRLHVEPQSSSQIASHAFFDSLTALAFPEGRGELCLGRRDSAEDTKAFKRKRRQKPRDASPTRQRKPLVEAVTTQHPQDDDGKMVDPSAPQLGLDSLVDAPAPQLDADSLAQLAFPEGRGELCLGRRDSAEDAKAFKRKRRQKPRDASPTRQRKPLVEAVTTQHPQDDDGKMVDPSSPQLGLDSLVDAPAPQLDADSLAQLAFPEGRGELCLGRRDSAEDAKAFKRKRRQKPRDASPTRQRKPLVEAVTTQHPQDDDG
>Karenia-mikimotoi-ANV-104804_lineage-specific
MHFLLLMVACISCVGYGRRTKAWNIAPGQAAFVAPVRMEQTVVPSAAQQGVSSLPSRARTSAPLSAEQSGEPSSAGQANGAMSWRTRSKLELEKMNAARKEMQAARKVSKQLTEEMKETIIKDGARNRAEEDEVEDEQEYLDIDRMRREKRGMFEELAPPEELAKHLPDWAQDILLTADGQEQYRDYLYNMQLAQQAELDVPGRTWDWMFKDTRKGVETPAFFSGCYTPKELAHEYNLPLEFIGSKLLDVGVPKKKLNVSLPVRTFATEAQQEALIEVINGVDPAEEAMSLIDDTLAQLAEDMPEVSLEEIMQICKSLKIPTPLDEQTHICNYDYEKAMKRINEMVEERGGWGETVDGWQDKQFEDSLPPDLIQDPYTSPEEFTKGAIGNAPPPGYMGADA*
>Karenia-mikimotoi-ANV-10481_hapto_high
MSLLTISCWSLLVCLACYVESASVEHCDADSQDECQDSTGLLQTRTYVNEDLGTNLNDFQQNVYGTGITKVFATSLGTPIPNRISDAKDYVAPPGKAAGVYLDSGIPMPAHHENPKSGLQWPLYGYETDGNGASCRPEQIPLGCKDGVLKTLSLDAKSKVTVPCGECWRLSGAGTMDLPDGLVVHGHLEIADPGAGNELVINTRHVLVLGHLQVRPATTSAMQGKVRFHLMKNLPLPVAGKTELHYVREGCGSNCALGLGHSAFAVVGGSVDLRGFPSSGSSWYRLAATAEKDASSIQIDGDVGDWPVGGEILITSTEFVSAIHGSSRWGENLPSWDQAEKRSISSVSYDSQLKVSTIQLGDKLAYTHWGTIMDFAGYGKAPQIRAEVALLSRQIVIEGPTDAELEDLQKKDNGTFRSHGAHFGVFWTSTPQHIEGVEFRRMGQQGTFGRYPLHLHMCQDHPKTNIIRNSVVDSKQRCYVIHGTKNVTLEENVAHNAIGHCFMLEDGYETGTKLFRNLVSNLKPPKDQPGVDPFEPGFNEGELEDDYTPSGYWIANVDAFLDGNVATGVCTCAGCDPLLHKCEMCDEAVWGKGPTTSATIRVCAGVWFKMQHRVRRESRFLPGGGSMIRNSLTTGSDENNPRLKNNVMHSNHMGFRYYRPGWRPETVIHEEGQTFYKNYKGVFNHKNQNFRFKNYLFVDNREHLNSDQIDNMVTMDATFVGVSPMSELPGAMCLTAGLSAPRAIQWDGHFYFWSASGLGNSLRHVTFSNFDKQCKDEHGQVVQPITIKLNVESSSAQDWVVEELEQVSLDNTKRLLHFDPYEHGKGQSEIPGQKSYEMLIGSKDSKGRLLKKQYLRSWFLRHRHFYVKDSPTIDPNTAQGVRWWFPQNHWQAGLLGMSFPEYMGCFANKKKWLNMAHNTQAWDANDAPIYMDEQIYKCNKECRKTSAVYFSLRRADNANVKSTNCRCMEKNGQAVPLMKKYQRDWSCGTNEWWLNSGSKDFGKGQQDVRNAIYKIAHSSGKEQCQDFLLAAENMMSCPAKSCARIMRFAWHFDDGTTWTTPSAIHIEDQTASPIHSLYQPGGAWSTASNMMGDGSGNTGAKNAPEAVGTGGISILGGRKYKVQVSKPVGKNSDKWQPTAFRTLKLELFDAREFVPSSLDQPECTVELEIDLQTQWNKSTIPGPKCGAPERDPNCKLSPTGQSCTLNQAGTSLICNNLRSGHIDIQMGSDTWVESYSNTWKEGRISKKEKKEKQNEKGMPR*
>Karenia-mikimotoi-ANV-104810_hapto_high
MRSIFFIWVCLTCASHGRRLQLAQLAGSGDEPIIPEDKYLAEYGFLYDHIGMLQDHERMGAYHKAIKENAEAHFRGKTVLDVGTGTGVLAIWAAQAGAAKVYAVEATAVAVHTETMVNAHGFEGTVVVLQGRMEEVELPEQVDVIVSEWMGYFLLRESMVQSVLCARDRWLKPTGVMYPSHASIMLATLREPGFSELRAREFMNEMESWGDIVADLNERYSLDYEPLRKAIETENIDFIYRNTWQSRLGGNAVVGAPQTLLSVDMKNTTVEELFGWYQTVQLDPPPTGVTGLEPQPVDLLCGWFHVRFDAEGCDRESFLSTSPFDMPTHWKQTTFTLDPPLAPPYVVSVALEQSRKSHHDLNLTIEYQGSEGAETRANYEITSLVRHEPRSDYDATAKA*
>Karenia-mikimotoi-ANV-104870_lineage-specific
MLHELSAGAFTTFGALLLLAALHCTDAQACENFQVNGEACDDLLSTLQTHRSHAVASSRRHGVVDHLASTGYADNCETLLPLLSTHENDELLHICNEVSSASSCHAAEMLLARRPWSHTAVRAACSQLHGHLNGMTAALLQRRSASVDPVLSYTRLESAIRAKGFEEQNNITDRVSPHGFDCRHLLLWVNQTTGSAEFFLNYSNMSLSMNGTYAEQVTIPAPGTNLTVVNCTKRGVIPLAEQLISKTNSSANNTDFEDTSKFKANSSSMPTINTTNTTEST*
>Karenia-mikimotoi-ANV-10490_dino-specific
MQWGSRCSLAVLLSICMGVPVHSRQPVDSEWAVNLAREITGSHFDLVRGWVYSEEAGQGLAEVPSAEINITVPCMKLEIFKHTLFDLVEPCGNVTIPPEGLDFKTAFGMYHVPGGDAMDAELEQVDNAFSKYTSGFMAVCFALYGLYYVTVPSNRRKFMESLKEAQSGKLSVEQVDNQATPEEREQEEKDKLDPNSDKFICPGNIYRLITVMHPGEVGFSQWLSYVAKAAVCAYMQFYLPVNILTAVFKQWQFNDIKSPFYFIYNMSSFFTQFAALGSVCTLFANKCISVIEQDAMAFYYLLSHDEPSLPPDEPQGNAATSSGASKVDPLLAKSDPKAAMSAAMSSLPKMHVPQWLLNRHEQFWGFVNMLLTCFSAVLLMLAMFMKVATFTGDIMNIAVIAVSLYFVFDIDDKVMDSDPMLRPRYRRIVLKQTEKAEKDPVWIKRIASFTVFCIKTSIPLGLFMIVLVSWKSTSSSMVIGGDPFQK*
>Karenia-mikimotoi-ANV-104913_lineage-specific
MAAFAILALLCCSASGSRIQLFAARLREELSRAESPSSHDKILGSLQFETSYVSNGSILGMEVAEHIEIEEDITERPTETRNVETSPTESGSEVEAISLSSTVKRQFDFIDLQADAKATQNEVGLQEQALLTSSSAEQAVSSTGSQDDVVFLPEVDVPKAEGNGEQLTGADAGSLAELDASVVSPSVTESSDGVSDNAKAEVRQPGLGPEVEATVTLLADAGAKDKKGGISTNPVGIVQMTMHNSSGTEPHSLLQWQQQHQPDSESYARWPGFGSSTSIPENFKSFLTTVNALSEGSFGYVPHPAFCILAFGGLVAIIALLLRSWRFCLSRKLTCGLSNSATRHKCFHEGRVVYEWDQTLKDITVYLRPPQGQLANDLDIKVSSRHLRIGLKGRRCFLSEETYDVVNAEMSSWLLKRNGELQIFLRKVRRSKWPTVFLRKGTSVDRPGVQSDASSLNLSHAPI*
>Karenia-mikimotoi-ANV-104918
MLFVIVGLLFTFATVGQDLFIPASGSQPKTALHGSKMPSVLLRNAAVPGTWYPMIGLGLDGPGYKIGQKEECWHYPSCCTQDYCPSVNSTRDWLKMGGQRLDTGYPYGDFDIFGKYSFVTCGGWKSPEDSHAGRSPHMRGRRLHACDPHGIHFGIKESGLSREDMFITVKSGFAGPMNYIDKGYLPGGHGQADFMLKWLGIDYADLYLMHEGDLGAPGAEPMPLCQFPVSSQCRIAVFKSCLRWMSNGKTRACGVANWELSWLQELLEANITLPSVVQIKFHLHQSMASPRIRAIKRFCDEYGILFNGYSPLGRADWTTFVDPDMTATVFEEPLVRDIARRIGRSPAQVILRWHVQQGIPTQPRTLNGTHMFENLNIFDFELTDSDMQLLSSMPQCNVTRGSPFMDGDPENHKWDRNMTGPTKHC*
>Karenia-mikimotoi-ANV-104930_hapto_high
MHKAVPVLAWAVLVCHGRRVQSPVEHVHIRKGTQRVGWTSVHAMTGITPLTSEVSTIAEAYQEERQRHKTSFVTKAVQSVGPAVVKIVTEYDNPSMPDGYFFPVPEGIQRGQGSGMIWSDDGTIVTNAHVVKDATKVTISLPDGRSFEGSVLGCDDYLDLAAIKIELDGGELPTVPRGHSDQLEVGDWVIAIGNPGGLDSTVTLGIVSSLSRSAADVGIPNKKMSFIQTDAAINPGNSGGPLLNEFGEVIGINTAKRDNFAGVGFAIPIDMVERAVAELSQGHRIAHPYLGIQLTSLTVELARKHNKDPDRTFDLPEMAGALVVAIFPDTPAFDAGMRPYDLILDVDSRSIQTAADLQDIINNSEVGQRLRMKVVRNRQVRELVVTLADLSAEEKD*
>Karenia-mikimotoi-ANV-104974_lineage-specific
QGSVEIHPSVMRSCIVVFASLAVMGHARSERIMNPSHGMSREWHLIRIGSGARSDGQQLEHSTIPDALAELQHKKSSRTLGQKGKKSLTTPDVHPGSRLDRVFAMLCLALHPEAGWHVAGQTLGVIATSANGIFGRPSCSRVRPPAEMFFARLPPAPADDQPDPYKNIRWLPQRRAESNTSVSSDLPQEEQEVQDKEKESLSELPQEKEQRVQKETLERVISNLMVDIPQILHKEPNWDSFTKDFKVLIKGQPQVTGLEAGKLLSGLLRRSFDKLDAEGAVQVDIRSIKEFTRDFLPRQTFVAEWQVQWDGPPRKIRRWEAYPVSIVAKTTFHINDAHQVDFMRIESCLMNGKDCSWPEVKLVDDLETNLKKVEAWAKDKTLRN*
>Karenia-mikimotoi-ANV-104978_lineage-specific
MGSRSSYGAIALVLSIVAVFFSRPSLQPPENGPDNDQLSLLQFSELFDESSSFMQVSEILTHRSRDQQTIHRMATASKNNATEPGVSHSTATTPLRKVNLSILQLGMQRLNGRAFDLTMLVFGLCGVTLLVMFLRFTLNSRRERINARQVSGRPAEARLQHPGEMYSQSSQRKDPYNYPAGHRVSTPLMPSSTSVPDSFMASGRFPASSSAQLPGVYPSPAGPAMESKISSPNLGAIVPPQRKFIVKLPSLLENFPADTETSKNYPVHTQDNIEMFNLKVLRLHSEEYLALCMPTDLEKELAVCTFYLEGGVVACEIYKSASMNGNKLFGFLQEEPVEPMTVAGVPCQTFCLTSAVGPSVKLLIMRVVGNASDRKIKIYDGRNPTVEVASTIANSMSNEFYETICYPHSDVTLVIIALAAVDRIVALSAQMSRQSI*
>Karenia-mikimotoi-ANV-105011_lineage-specific
MLETLLIHFRAAATRKGSRILFLVSWQGSLCAVFEQEAVSGCWSTDLMERHMQYGHCCEHPPGTPNFNSACFDAFDTWGQRDTWHYGICCAVRLGAGGGWTMTSSMTLPELIDLSEESADMAHAVQDSANHGPRVSYAISNNHAYTGLLRKLPAYWADYLDFSFPNVGDLRVFQLRDFYVHGDWGAEDHVADKTGALLWSSAAAWFIVGHANSWVQDLVRQKRRRLRLLDLASGLGLTTVAAAKSDYFDKVVGIDVGYRHADLLDLASANAKRNGVDQSVRFLPIDICSTFDAKEIPTELASWGPFDLVTMQQLAPAEQGATKSGHDENLVQAVSCAHRLMQRVSYTGALYLDVDSRFYLRRQGAHLDTYPDVGNTDAAQFLGRLRLAEAVGMSQEEGELAFPMDEAMLWRLS*
>Karenia-mikimotoi-ANV-105025_lineage-specific
MKGTLPFPLMLCCLFSMNLPVFTLHTAQLASQGYQRINETLVLTIKPDATTAPEEELEEPTVPAQFLVHSQGEVSLTQQLWNQALKPADVGLTPGQRTQKDALHSSNKARGSWLAAAHHERHRTRGTAVVLVLSLVIIAFLVACCVFIFEPRDRENVVKSRLAYQSQQATPPSSGFSGPSLLSGQFSRTNSGFSPGFGTTVTPPPRPMSSPPPVSGMGSMESLLRSPFSAKVGPPPDMSLRLPTELTVNDAVGATFKICGSLEPSSLGTFKAEIQNVSTSAIVASLQGSEDDVGSGILFSLNKNSPIAFLDTQGLRRAADRQVAIFGAADSGWDATATHAAVVYEENQQFVLKSGDQVLMSVVQDDKHLLKNVKDQSGRIIAKFLETMPDPTLHIIRGADAGLILMATVASLKLSMTSL*
>Karenia-mikimotoi-ANV-105046_lineage-specific
MLSFQAFLRIAIFWLVSGTPSADFTKSWSAGKAAWKAARDPAIWDKPNACDPTVLHSSAPLTVLFGLSSVWEKIQHKRKEGGRGGQPLEIHVLGASYPFEGRSNWSLIAKHRPEEIPQVRVRLILGTPFQSDNVPPLANQPNSLLEVSGSISPTAGKWSTKQNEIICKGEGKYGTKEIDQAWSKADLCRDHGNGLEVVCIEKFYQDVRNELPKPDLAVMFSPGFPQLNRRTWDGVLIELLNNEVHTMISDIVSLPSWGYGLKLPGKPAKVLPGGKWPVSAQLGEDGQTWLAMKKYGAHTLKARRGPFPILHKEDGEVLAKNAVIQIYEGYKPHKKPTKPLPVAHIERYNKLFNNVNWDRLASDECPREMLTHAFKYPTSKPFDHAVRDLYITDLRRQAHKRQSSFTSKERAELEKYGLLGSESKTGKRKHWGLNAWVTVLRVLGCGESGIDI*
>Karenia-mikimotoi-ANV-105056_lineage-specific
RSIHASRTGYCTSCSDASSPTAPAFWATLAVLWAYVPVTDAQTTIADEERESALPSTPPCYCSTRLFEWHRQEFVPHRSSGSALFPARQVCAGVQALFGEGLAMGLRVHGGFAEAMDCPQLLYPAAAACAEAEAEDEQQREWQLFDDQAGQLYKMRVTYWVRLAVGLLMQAKTYCVEELVQAGMPSISAAEVQWNADRLMRSGRGVFQWRQTHVPTYFDSDVTGGSASMTSTPLGLLTAAAATWAYDGAEVGDACRGGDLGCAEGHCYAPLLDRVLVAWSPMPRKTDGASTSSTVRLLELGVCAGHSLATWQEYLNRRFSSVHLFGVDLDLGAFRRHLPALTSRGFDAGRATVVQEDLHGLGTGTALDAALLKSAPFDIVVDDASHDDAEIAAAFETLFFDESLGLAPGGIYVVLDTQASFRSNASRLAYFKALADAAQWSGTTLQSSNKLNLYVALTLSKEEAWVESVEFHRGLLIVRKRRAHKMFTNSVQDH*
>Karenia-mikimotoi-ANV-105076_dino-specific
MHLYRIVGFALALGLATAQNTSVDLDSLEANASSSSSSSSSSTTSSTTTSSSTTSSTTTSSSTTTSGIDDTRTSLRSSVSSGETTIALQDVRYIQAGWSVTLTYGTFSETREVVSVQAGSSIGNRVLGSVTLSSPLAYDYPSGTAVSTSSPDSPAYSANETTSGSMGNDPVVWFGKESKMFWLPVGKLTPVIQTRHLSVLASTFVGSPREQWIDHIVVTNADGFKFADIRIKKNIASFNRSQIPPNGFETIDLKLGMDTKPMKVMPEVPNRPGIKGLFQRLDVWTVAEPLTKVFNWLPWHVDQTHIGRARREAVIVTSPDARFLIISSPATEYSGDFSYLSMEYAHLDIHILDMEHKKSVRGLLPELWGIQKMTNRTKEFCKPPWEDDAPKTERHSVDVDKEWNKNFFQV*
>Karenia-mikimotoi-ANV-105106_lineage-specific
MYSYSICVLLLTSLQTCSVEAVVYKKFLKRDRLPTRAVQLDKARASVLEAQHILELFAFEAYQTVVMNMYVGPERLFIYRAKCALDAQSEAGTISKPIQNLLVTLFTKAAGHYLSLQGQPTDVCEGTKTAIDKCRLFAAEAMVALAARENCETSKMTESLDIAKDAVTQIAQERLSTAFQLLNSTQPVEVGLNMSTPLQLIDSLSCRQNEETTLCQDKPDSLKEFNVVNAALEAANAIQIVRQLKLSTGVTSPIRHWTTQRLTRSFKPCSCNASNGKFVTSSKHLGIGHAHKMRNHLGIQESNDNMADLGATSLREDVDMAEGFTSLLKLPLHAFALTSTASVHQKVNALHEYFQAAACMSNAVAPCVTCLGASVSIK*
>Karenia-mikimotoi-ANV-105107_err2
MLSFLFLCAAAATSTKCDGDKCFAIDDECLQTDRRSSNVEKAVAKAYQRRRKFEHTHDNAHGRAKSFGIPRVRACREGESALPDKCINAASFNEKYVEERKPVVIYGIEGLTGWPQNLSWSKREVIKRLGDLQFRLSSGSSFPHLAGVLGVEVIKTMLEIVQKYLADERLLVFDKNSERASALAKEVVAAKHVLGAPNREFDNSETIISLGGPHSGIPWHTHGDTWLQALVGRKRWFIYPPGTANRARRGHSLQHSSGWVESTLPTLKDESKPFTFVQKPGDFVYLPSGWAHLAVNLDEAVAIGQQASLTRKDTHAIRRGCDEALADDDTDPEACKLIGNFCSAAPEECVSAGGTPPHLMFWQRTIAVDPMQLAAVRLLVTESPPGEEVIRYCAEEMLKQEDALLADASVDNLTLAFAWKTLATLVTSEAARNAFLSRLPRLIRGDDIASEILHVAFEKDYEEVGIETAEGEGEEEGYGD
>Karenia-mikimotoi-ANV-105144_hapto_high
MHIIVISLTCVFFSCSGRRIRAPPARRHVQLMESRGNSLLGVTRRDAIGMAGVSAGGVLLPAPKPALADSSTPMRKPLGLPRIGLGAWAWGDTLFWGYDSKKDDELAEVFDYAVGKGVTFFDTAEVYGFGRSETLLGKFAARNPAAANVQVATKFAALPWRTKPGDVVEAAKQSTKRLDRPIDLYQIHFPNAWANEAYWDGLGDAFDQGLVKAVGVSNYGVDALRACHAKLKSRGIPLSSNQIQLSLLYPYALENGLMDACNELGVGVLAYSPLGLGLLTGKFSLPDKLPEGPRRVVAEKYLRNPNFELLIEAMRDVGESKLPGGASPAQVALAWCSAKGACPIPGARTLNQATSNIRAADIRLSADEVARLDAAAAKVEKVLTPEANPFAKKDIFTGLKMYDS*
>Karenia-mikimotoi-ANV-105156_dino_high
MLTMRALAFVFVCMCRASNGYRLQNPRELVHGSSNEERSQSDCSACETLSALATLLLAPGTAAGWQVSGGSSSFAVRSPSSSRAASSHRDVSMQATLYDMPVSNNGARARLIIYAKGLDEFGVVKIEPPSALGGLKSPEYTALNPQGKMPLLVAPDITLFESDTIARYLIDAYADTTPSFVPATPVARALDNQIARVHDVYLAAIQACMYKATPPFGIYQSRWEALAELKKQLGVIENLATADGPFLTGSEIGNSDAALFPTMIFMRDMLPRYMQPGWEWKEEEAFGPKISAWWKHMTSGAVPAATRVFDEIQGALSTWDERGRYDDILLAGRKDTADPTIFDKIIAKEIPSEVVYEDSRCLVFKDIAPAAPVHLLVIPKRREGLTQLRHSVQDHEYILGHLLRIAGEQGKAACGDGGFRIVINDGAEAAQSVFHLHVHVLGGRKMTWPPG*
>Karenia-mikimotoi-ANV-105161_hapto_high
MTMQTVLSLLACLACVGNARRFQPAAAFNNGGAGLAPRVSSRSGPVILDASGKANVVVVGAGVPKRGMGWYHAKQMVDGDVPSAKLTGVVEPWFLGGGADSEPGAVFKEWADAETKNGVGFYSSVADLPKPEGKTLALISGRTADNPRLLKEVIEAGCSHVFLEKPGAPTVAELEDMKKYAAEKGVPVWMGYNKNVAKYVLDALEEQKKIEGSSMTFIHNNAYKEEELPECFERNAEGMLKNMAIHELALLATYYGVTVDNIDSVDVDKEYSSCQTLKGPGGDDFTDFAKVGFTVKTKDGKAVTVKSDRCGCNEGGNSVAIVSVGGEEKFSTKTPDKDLQAVVEEKAKADPDMMPYFFLQSDDYVTLKERCTAHMVSGKEGAPDGLATLDIGIDALKVAEYLTPLLQEATKKETASA*
>Karenia-mikimotoi-ANV-105162_lineage-specific
RFLVCLLHCNLRVQGFVGQRCQQCEAMRAWPLAKHVVSRHAAQTARAALRLDLAAHPACRGVSCASNTYGWNPTTNPAPEAPWRDQATVEWPDFLGLDKWLGTLDLVAIKAEYSQNGYAVIPEIIPQGVLSIYADLHERMTQGDIDTRTHRHDLGSHIDEVIQGKENVGQIQWPMDFVKDGREGPLHQRAFAICQELMGADTAFDFDMTIWKEAYTATETPWHQDEAYWPSGMIDKRAITVWCALDAATIDNGAMWFVKGSHKQPLLQHQTAGDGSHILMTREVSETTPGATCVPLAPGSAVLWHGRTVHYARGNSTGNSRRTFITNFRPELMVKWERENGFDHLRLGFADYEAQKEASGDVYKLNSTTAETIKPAFSK*
>Karenia-mikimotoi-ANV-105194_hapto_high
MHKVTFVLACLSYAGAGAGAGRRTRTSSQRLPSSPISERSRRLSANALARIFVACSPAAGFTSSCQGLQNLGGPHALAAANSAVLMSDAGAPDIIRPGISKLTRRKFAASAALLPLASKAKVLSPAPPFAKQPGFALNTGTNFPTASFGLQVYGDDEAEKLTTIALEAGFRNFFASVLARNQRGFARAIKKSGIPREELFICGSVLSNRANGFQAAYGLSAQGCKENMEAFSVGGIDYIDMIMLDYPGPDAASIQGQWKALEEMKAAGLTRSLAVSNFDGAQLDAILNMKGATAPTVNQLPYGVGFNNYYDGKAAEVIEENRKRGVLVQAWSPLGRCLRGSRKDALAEVGKKYGKSAAQVALRWIADTGVTFTTQTKNPAHFQEDINIFDFKLTKEEIAMLAAL*
>Karenia-mikimotoi-ANV-105197_dino_high
MNLVVSCAIVGAALALPADMEALVATTGFSKVVKTFPIPKLGALHKKFDQLPESCEVLVNVAYSSVNPADTYISAPTPQVMGSDIGGTIVAVEDSCKRLKVGDKVWGDIGAVTHYGSSKGKENGGYAPVAVALETQLGIIPPGISFDEAASLAKVSLTSYKALVWYGGAPYTSSNGTVLILGGSGGTGSAGIQLAKSYGASKIITTTSSANFNYVKSLGATDAIDYHSQNWYDVIADGSIDVIYDCVGQSGTGDKAMPKLKAGGFYVTLRGALPSKARPDVSSNAFINSDTNLDSAAYLEKLGAFISSNQLRMSNRKLYPLASILDAFQESAAGHVVGKLVIEMPSLSKALPYEKFEQLMKGMSLGACDCCNSCLCNTWRCCCECSSDCQNSRDVQVECQKDSDCKDSHACPVPTNMVNI*
>Karenia-mikimotoi-ANV-105234_dino-specific
MSHFLMKHLALVGLLCFNAAAPIHGFCTSVKGCDAEQASEPQALLQIKELRVQQVKQHGYDNQDEPDVEDTYLPLGIAALQSTSLLQQLEVALSKDEVRATVSFATTGQSHVYEMDAVSCYDDNANISVWTGSGWDYVHPGKPRTFRSQKEGGYARARINEDGSVSGLFEQKDGRVVDVRPLRPDDTQDPAYSLLEQHQGGGHAHIFEYTGPLSLDHSTHASFLGQRATSTNHKPLFYYPDDEEEKFMPTQGDSSGPDPNTGIGTASSWGGVKWYPGCYAGDSTLHSIVLAYAVPPNVFSGGRANHWPTMEKAMARWEEMLTKGSFIYEKQMNIQLTLGEVKAAMQGGPSWAVVGCPGDVANMFNKMKYALQGGELKQNVAAAWYGWTNCGGNSGLMGRGYVGVLCKWSQGANMASGKWQVPTAWKTFAHELGHNFDAKHSFEEGNGRTGGIMDYGDGKLNGHYQFN
>Karenia-mikimotoi-ANV-105252_dino_high
QAPIYSSQQFCIDNKAMSMTKAVLSAFLLSLSVVEAQPQYTIIIDAGSSGSRVRMFNVSQSSVSQIVPTDADEDSFETEPGLSDYASNPSGAGPSLSGILNAATSYIPSSAQASTPVFVKATAGMRLLEPSVVNAIFESVQQLLESDDFPFAYGSAMVISGEEEALFGFVAVNSFLGTLYGESLGAMDLGGASTQVAFQPENMIRDGKFMNYMGDTRMSAYTKSYMRFGQSEALLRSEERLVRSVNATTITHPCLHTGYSEEVTIGGVTYNFTGGSDGAACDTLVRSLLQLDVECVMTPCAIFGNYMPAIGTTQFRAFSAFFFAVNGMGLVGWNGEMTISRKTIYDTAMSHCALNQTAASAVSGSSVRYSRIYCFAGLYTANIMMAYGFGEDDMRVTFSRKIAGNSLDWALGAAMYEMHMMPMRFMDKCARATTTCGDLRSHYRSNQCCGSPTKVIPYPSQ*
>Karenia-mikimotoi-ANV-105268_lineage-specific
MHLRAFELYLLLACGVASGTCQQGVECWGAAGERSVGDEDKPSEFISLLQQRSSSATVTRRPLSHGAQVEAGARGRSICLHNHALPQLYLLGPQKSGTTTVASDLFAGGVKDARSGKHCDDWDCKELHTFEKICGYDPVTSKPKDGTSKCALMTQAQKQEWAEQFQVCTSDNALLADMTPANLRLPDLAPMMADLYGEFKSSLRFIILLRNPVARMHSGFYHELQHDNFIGHMAFTTVDFTTWLQDEVMPRVERFNTNKTIMETDASMDQFYRSLMSVQLKSWLDTFNPSQFMLVPSSLYFKNAKFRQKVLRQISEKWGFTLQEPLKEEPRHDNQGFHPRLEKDSEPSVIQELNSEYFYPDAVNLAKLLSKVIPMGFMLSGYTGRPDNAFEIRSFLQSVDYPSENQ*
>Karenia-mikimotoi-ANV-105272_lineage-specific
MACSCTLALVLVIVAQLALFFWALSATNVMKEEWPHVVKATPADVYVVQHDRFFGPVWAIIPRRCHEMDMWQHAVEQGEAEISNDGAASAAAAVGSSATLGEVRWEGLYSDSGGGLVRIMQSGRTVIATNTIQSWSPANATVSGHTISLNNSTGTLSNGVISWPTGATWSLQAVSTTASIGPSASWLGDDRLEERRLVQTIKVSRCNQTMEFKGASIWQRYFSMITLGRALYGENTNSQEMHEGRVRLYNGIIVGIVVSMCLKYTMKVTDIIAQLCGHQYEQLWNQGRTTFDKALESLLFHGSNIVFTLAMQMTLCCLFLSFWSNDHFVMHFVPGTGFVVFVLSLVFFQGVMVLDRCMSWMARCNDWYIYVFWVTYVLWALVVNIPMIGYCIYSVNFIWQVQRMGWMAREEYFFSEAFVHASKTGARAMGCFLGVALVDMAVIIMLDLVHNAGGASRAVARHMSTA*
>Karenia-mikimotoi-ANV-105289_dino-specific
MQSILAMSMALFLPAALICSWSLPAVGTSLSQRGGSNAILASFGNASAGDTPEELAKARKDIKENWDQMDTFLQHMFVLACKYKHGKDIHGLAAEKLEKGEVKGEAGYDSVVKEQQVANLESISQACGLIVSKHEASCKKGCAKRWGSTAGKFMTNRFGCDKKCDDVYTNFEKSCKSKAEALAKVYDVKLQKEAAREQCHKGYCKPFPSVYIMDDAAKMKAEVTDKCGKQCSDEVVKDKCQKKWLLQADLFRAGIRANCSTETGVKECFAGKKGAISADQTKCATDGKAACGTQKTACEAAGETDKTFKSAQEFCDQREKMCNEQVTAKCLSQHEANLTKAQKDCEEEAGTTFKTCVDTAMTKKETDEKAACKTATKTSCDEDCAKSCQVDKMVGCLDELKSDFDVTEHFCTDFWKLLHESSEVDPITGDPIVLLAAKAQSDA*
>Karenia-mikimotoi-ANV-105299_dino-specific
MTRDVENLPLNRQAVSPIFGLLLFLFAHLGGANDCPDNSIFYGIVYGLPEFGCCHYVKAMYIICDPIFSSREKCVQRGANRIEPMVLVRGARVCETFCAQNEDCTLWTFQPEKRIGGETQPSTCTLIAEPLDCRPASCAVEHAVTGRKDCSGQGLQSSDERYDPQRDLATVARSYVDYPICEAPSRNPVVTGMLQAGLLVTNEGCRYPIWDYHGSAQSCVQGSWVVIVGGSNAVLIAAQMANLLTKRRSTIDPGRGMVGSASIVDLVIEEDVRDQNAVGDQYEVGTVVHSNYELFSRRVRWSNIADKFKGALAKAPPYRTSLTRVTLFVGQFWDNVEDAIDFVRNDPQWGNVPATLVTQVSQWYQMAASGEQHERPDINYNGFSEMFEAYRQHLRSAIKNQLESWCGPDGPAALRGCTFGSNAFTQDQETQVRAVNRIMQEEVE
>Karenia-mikimotoi-ANV-105357
MRSDHMSLIMHTIALLLAHSSWASHGHRLQILKQRVSAHAHVKQDHPEEAKQFLSGRCAKLRRPRDSLAAFLLSISHPAVGYHFVQGRSLVAADALATRHKARPMMSCPRVGSRLPSEVTDDERALHPRVHVRLLGCAMSLGILLAGTSAALAVGGSFSDVADNSFRSILVRSFKKGLGGGISGFLAAVVQVLSLMWLDTAAKYQHRYGGNLKSSLKSLINEGGVFRLYRGLPMALVNLPLIRSGQMAANEGVLALLSSFPQTEGLSLASKNLAVTLAAATWRILCLPVDTVQTALQVSGRDGWTLLVQNVTRQGPGRLFNGKSSVVAFALAGSFPWYMTFNYLDQVLPLAPEGAIILSLLRSACLGLSASCASDIVSNSMRVLMTNQLASMMSLREALRLVIKTDGVKGLFSRGLKTRLVMNGFQTAVFSIFWKALQARNLCCGE*
>Karenia-mikimotoi-ANV-105358_lineage-specific
MPVTFMHKLLVACASIMATSLATDTLYQFLLVDSALDKVYRVISNGTHKVYDNHPSEMETMRWTCQGDRGVDRVKIFGLAVASNANVVPMYVAGVCKNEFYGRVFRTTGGPMSWSLAKAELNWNGGETQKEQWYPFRIAVDEFGQKIYARACKRAYWTENIIFRADINGHNMEKLVSDIDSNGYCQNSREVGFALDAPRGKIYWATCESTNNILVEGCKSSAVRRANVDGSDVEVVLTEGVDYPIDLAVHTDYNILFIADAGTTYTHNESSFESGVVSRIDLSYSDRREPAELMKNSWPVAGKPASIALGGQYIYVASRVGHYMPLFKTIAFGTVIQRAFIGDTIWGARSKTGGTWSFESIVEVKAFDARHIAFVPASIAEVIGADVATFVQHTEQQRTSIIAAEIANLKTELGALQNSGTDSFLIAWLVVLSFAYVLLLGWILFGKKASPSRASLELQQLHGR*
>Karenia-mikimotoi-ANV-105359_dino-specific
MSHGALPIWFVCAVLTTTATRPSDSSQPEGALSAVLQHNRRIPSSSLEESSIYYDDASALPSAFLQSGAKDTDEVDDNRTAGGIDERPSAGEKADKIEFGFTFRQLYSMDLKDGTYTADIVLNFRWTDPRTAGLVTTGNHITLSEQDAKQKMWMPEMGVTNRDVRGIEVLSTAVTVSTGGKVLKVQRVLAVLKNKFVFGYYPFDDQTLLVVVSSSKYMLEDVVLEAIDDEKDSACSLVKDGAFEGKGVTLESFEAKAFEEISGALKKSRGKLEVVVRRESKKFYDSVLWPCTFLVSCSYMVFWLPLLTPFVMPRIATAMISYLAMYSMMQKYDAMIGPGAGASYGDAFLQGFGALMFSTIIINVALEATSHQLKEVEFATSLNAEMKLVYPALFLLTFLQNFLFGINGNLVLTAALFTYGSHSYQRYKLMKEPKESEEPEETEKMDAVESEPAPPPPVDAPSPPEVGLLAGEATSSTDALATSTSNEEGAKS*
>Karenia-mikimotoi-ANV-105376_lineage-specific
MILCTLLLRSVLVLGVSYASRDLALQELDASPKVHGQRSPQNSKADRKSKRSRQKDQSETAASKPGNGRAQAEFQPTSKPEAMRDLLKAPGHPVNSLIRAMDGLIKAINLQKGISPSVNSVITVSKNSGITASFLAQLLVENEDWQKILELPYTTPLKAEWAQKLITCINADSGPDRVKKYTDAGDWLKPIGQFAQEVINLDNRPSYLSTLVQEVLDPTGTWKFDDDNMYFLVKRRGQPNHKVLLIIAKGENKGSQISVTLSGRSASIDDPRFARAYHGGKALINPTDMLWADGSVAKYCEDMHPAQGLFQLLDVDDSRPDRHMPRRGDTRHSPF*
>Karenia-mikimotoi-ANV-105396_dino-specific
MWLAVLTALFSTQLPTAAGELDLQRASSKLLLAECPQLGEQREDVVQFWESLARHALMAQALIYQDPAFSYQSQMHILQSVLNAYPIEVLHVCPGSLMRYFKKAGDAALATGDLVRCRYLLQWGTTYRLMAVARWYNRLTANPAWNKDTLPPEAMDFDPEYQGAYDIALHTMHGTFGVKPQILQAPLGRKATGIVEVMAVCLYKDRSLPDLASRNHRLYCNQHGYSYNLMLEVPEGGWDRLEGLPKEAHYWKIQQTLDALQRPDGPEWVLSVDCDAFFTNASIGVLDVVEAYGPSGLFYVAEDPAGINTGVLLFRRHDWTREFLRRVLRTPFVQIWDQSQYFWQLLQEYQAFSLEKQAQVPAHISPVHQSHFNAYHSGTAESWNAYGWQPGDYIVHYAGCPWDMKPCWEKMEVSARVIEEQISGS*
>Karenia-mikimotoi-ANV-105400
MAFYHHVLHMFFLGITFTLGRVLMPVPPLGLNTWYALGTDASFARTTEVNTLAVAEYMVSSGLRDLGYKFIVLDDGWSSALRTAGGLDANATKFPSGMGSVAARLRDQGLSLGLYTTAGKYTCAGQSGGGERASRGYEAEDVQKWVGEWGVSWIKDCVCNSTQWDRQQAYHLVRTALDALKSTSVLECANYMDAPWRMDPTTRRVSALDCDIYTVSDDVPDDFDAWNLIVDLAEAQGSRHVQGAGDNPLIWPSFDYVRVGGAQSEAQYRAQVGFIAIAPAPLIIGSELNLSSRKAMLSQSTIQIYSAREVLGVHQDSLGARGRRIRHDATGHNGAFMDVYTRILSGSRMAMLLLNRGSKNAAFSVDVASSDMDLPFDVASAPMIVMDAWTGREAKLSGHLLTWDVEATSAALLVLAQGDASARILV*
>Karenia-mikimotoi-ANV-105414_dino_high
MWRFPSLFAAALAYSAKAQIGKPVPEFDIDLDKAPDQRFNEVIRHYNSSIQAFYHKFLDNAALKVLLFGLAKKRGPENDELMGEVKGISRETNLPLFGIHAIQMLYEIQTVMVPIWNITMPWRGPGCAGIVGLDNDNGMVYHARNQDFSPAPYMQSLTYTANFKKGDKELFKAQMIAGYALPLTGLKKGGNGFSMETNTRYLDHHGGNKEWISNLLTEKRPLNSWTVRKILEEQPDFESAVKAAKEQPFVATQYLIMSGVKKGIIIARNPDNVAYQLTLGQPNYHCRDDYIIVTNFDYWYHDIREYFDPTSQFGLGHSRRTAAQNILNSSSVLTQDVMWKTIRDKGVEATDTIFQAVINVETGMWNVTLPPCKDCSKPEMFLV*
>Karenia-mikimotoi-ANV-105417_lineage-specific
MFIVNLLFALLAINQSPTLFTARTPSSSSDSLSLEVEGLGHQILGINSSNFTVPTSVAALGHASLAALQLLGTESSTSLAWAAPQGNYTAQGQANVISGNGSRNILGLFHISSLPLPKDAVKVTFASLVLLVGLILCCVCLCTESAGAFWSAPPPPPDADDIQMRKVIMGIPIYKWADVDQMMTPDASPEWSLSVPLRTHQLVRIEAHIITGPPFLTGPLTNRACVSCSFFARHTSSSPPLFKVSDSINVFVRPIGSSASIRIADDTVKLCSIAHTWHSRSGTLSTINIPKRWREKALKENPTLNVDSSLEFYGCRLQAGCLVTVVGELHRDEEGVLQMKPCAEPPKEEKTRIASSSRDAPVVVPTKTGVVVKSTAGKQEISAPGNKQDPMATVTETSTTVTETSVAGDQQKKPAITSQFVLLSDVALLGVGLAPRLHSSF*
>Karenia-mikimotoi-ANV-105420_dino_high
MRGLQRLTTTAFATVVVLLLAAAPCYHGASLTQRRHLRGQTYKNDEFPLPVQLKLANHWGVQYVAPVSIGGQTLQAVYDTGSFEVMAVSSQCAACKTKMARYDNRSSATFWAGDYPAENHIFAGGEITARQDFETVRIGSPLKVEKMAFWQVLDTDMKVWTQDKASFSAIVGLGHSPVVPMAHDDAQDSLLHRANSQSFSLCLERGPANPGWLTINPSVDTSSANFRAVPVIGKTHWAVQLTGASFEQSAMHCTGPDSCVAIVDSGTSMIGVPPFAIGMVRGIANKVKFDCSNLRELPDLSLELAGQTFVMPPSAYVIRLAGTDEFPDGRCIPAFMDFDLSTDNGAVWILGMPFLRHFYTVFHRTTPATLYIAEQGSKCTPGAGGSGNKSAYLHHHGLADLPDHVQTRPLQQVGVPTIVDPGQAMSPVWASKVVSAGGHRHIDL*
>Karenia-mikimotoi-ANV-105457_lineage-specific
MKFQLAILWSLVSVLHLQALPKVKKNGTLLLRSEAPLSSIQIDMHGATDGADPHTRQESGSLAVSASGTFLDDLPSFGKPKKGQNTSGVTIGNETSAIQKFLCQEFPSQCDLPMAFPYSAQNVLLVGIQAALVALPGAGLPEYVLQFAVQTWFIALAVTGLIAVGVLATLPAAASALAWLAVIFVPLLAAVALGWAIRGARTFLVIFALPLVAVAFSCEGTSLGQLAAMILSAFSCVSLARVIIGAMCKVSRDGNNTLSSSLNRLLLLRAVIVAVAVLDAALVLPGSVREPYENLYNTSGVIPHSSVRLPRFQVLTFQGSSIGYGDAFWAGAVGATLAAEGYSGRLQAAAALVTFTLSLTFDLLFAVFQMLPATVPLAVAVLIFCDWPNVTKHLLRNSCIRSRVQQISQQPDAQLDARLDAQSDAHET*
>Karenia-mikimotoi-ANV-105470_hapto_low
MRHIAFVVSCFASANHGLRASTQAHGPCIDEKQAVDVRSLPQLCIEENHSSRQAWSVKQLRVLASLLLDFNPVGVGRRPCVQRCSPHRAGHLSSIFCVQSRIGCHIQGMAHESDDRDTPTEQTSEKFQRDAGFLSSAIAGGLAACSATVFFHPLDTVKTMLQHGAGSAAVLALGVQGVYRGVVPAALSMMPACAVRMGAYEVLKNMMLHASLLQRVPTSILIFFASACSVIVSCSVRAPLDLVKTRVQADDSISALGALQEAWGMGGLSGFCGMYRGAGLALLRDVPFFGFNLLIYEKLKAFVLARKLSARETKVALPPNEAQRGPASATSASDDKLAPDVVLSPLALLIIGFVAQGVAGFLTNPADVLKTRVQAGAAAGMGDALQSTLQEGGPLALMAGAGIRVAWIAPQGCIYYPVYELVLRLLSKRRQWRFWKLLRGLQQRDSKA*
>Karenia-mikimotoi-ANV-105486_lineage-specific
MFRALLILVLCSCAQICSQDLLGSSYNFALLSFGHTMLAAISPCILEVLAEAEALGILSSLGPCESYRFHRCSSLCRCIASQSAIGASCIFASTSSADGMDLSDAALSPQNSVIKPGNTPVVDAMFISLANATNRDGLASTTPKMVELLLNSANYFACNLFNMHSEHGNSVLNMRLALLAAKFLERCPTRQWLKVLADAMAASHVVGIDSLARWVLQTLPRNDLRLQVFSFVAIDAVVDMILLLFLRHRRDSDKRRLAIDSLDLLAETIGPDGLLKVTLVRSRSTTVRSPVDDDVMSYFELLCLVVRRGADPSKGLAFIADWRISSHWILTRPVFFATCMLLVELGADIHHAKAVLENCGVSGIGSRIAVDHNRKYGAFGLQSTCTAASRCSTPAEIQARRGSESIVLQVRTFSKSVNGAASRTAVKHDANGLRFQPLDRKALKGKALWRI*
>Karenia-mikimotoi-ANV-105489_hapto_high
MSRIAFLLACLTCAGDGRRIVQASAGQTHHGLSAIRPRRSTSTAGDDQSQNQIEATEMPNPFSPLSSLLLAFSPVPVSHRIGSASRIVLDLTSRRSAAPELSGLPPAATSFAIFAAANSLGLGISAATRWHYHLDLIGTGVFAISAWVLRGTTLAQSFSAGAVALWATKLASFLFYRALILKHDARLDDTLSTFSGQVGFWFISFLWGWLVSLPHTLAAGVPINERPVFGAVHRGGLAIFALGLCIETAADLQKWVFK*
>Karenia-mikimotoi-ANV-105508_lineage-specific
MDKFSLVFVCLAGQTFQSPVGQVLQQSSGGEAQEGAAGVKALASILLARDPSAAFSAASLAASQLVKESNPSVTRARIHGEPNMQTKSSWEPPFWAPGLTKRAFERIPGLVNKPWIPSWIDEEEKAEKRLDEALKWKPEYIPEPWIGPLADDEERARLEDEHERVLAAQSAAPCPSWVTDWMREAGKENVPTTVGEVQGYGKILPGQRIIFKPPPWAEGLNKRQYERIPEPSPQPWIPHWLDEEEQSEKRVNEAEKWRPEYIPEPWLGAYWKDEDIEDAKTGHERTVKAQRAGPPPEWVIEWLKEGGKPIRCNVGECMDLPSPNPPPDWRPSWCEDDDWLGDMAPAPAPEPTEPVFFDGIAPASTETAGEAAVPAPAPVPPGPPGTSRYINVQGLPNVGDELEFKVTDMVKEGDKLKITFDGPFKFTADGDLAAD*
>Karenia-mikimotoi-ANV-105553_dino_high
MSAMMQLFALVLMCLACPGCARRVQPSVEQAKPLQSDASDLLSEQEHMAAMDHNLQETHQKQAWSSPPIPSGESATLAGPLTQSWYSAHRFGYVASIAILIFCCGCYLLKRLVESNKSNLSQHIDHDYSVYFQVQSKAGLKGAAILDADEKNAKDDFVSSETDDTGGNSDPPDISDTTSSITAEESASHATDDTGNVSELSDGSDASDVSDVSSSVSVEELTPTLEYYSINPSLLSQDMALSLLQYLPAGLRIPAASSWKLCYKPSAHGTSMATLHRKLAGCESSLLLIRDSDDNIFGGFAPTPWKIGGRFHGTGEAFVFTFGKVGSLSPADEHERQPSSDTVEVKVFPWTSSNDYFMYAENGLLAMGGGDGCHALAVHEGLLCGHSSPTPTFGNPALSEAPEGDFVVKDMELWSLDYTTSTLAW*
>Karenia-mikimotoi-ANV-105590_dino_high
MAIRALVVALITAGTSASLPEALHDDKVNILPGYGEPRTKHFTGFADAIPSGQNKLFYYFVEADIGSHSAETPVLIWLNGGPGASSLIGLFAENLGPQKITENGTLIDNPDSITKKYHLMAIDNPVGSGYSYTKTGAYVKTEEEVRAQFVHALRQFYKKHPEYAQNPLWLTGESYAGKYVPNIGYELAVNAPEIPFQGIVVGNGLYNGTAQYSTVGEMAFGAGIIDENTLAEEQKREDKCLAAISEKRPKAGDYCENITVRWLYTGPQAAAGKMFYYDFGMSNADEFDAITGAIGKYLNNAEVKHALHVPSNVTWECNDEVGPVAEALAEDFAVHSITVVAALLEKGKHVTLYNGVRDGSVCNHLGNLKALLAMQWSGAEGFARAPNTPWPSASKVMGHIRSVGKLSYMTVLRTGHLVPTAVPDSFATLLDMAVKPSMSSSRSSDAAVLV*
>Karenia-mikimotoi-ANV-105623_lineage-specific
MLAEGLATMASEIFFFSMVLLAISTEASGAAVGKVYFADSGAGTILCAGLVPGGSPMQVLVSGLQKPSGVAVHVGLGQIFWTDAEARKVQRAKLDGSNVQDLVVLQTGAPAGITLDTINGKMYWADSAIYSHRIQRANLDGSNVEDFVNSDTLRVVHDVAVHPQGFRVYWTDTCTHKIQSADLHGNDIYDHVETSVGSPSAIDLDFVSNKIVWTDTFEDQIRRADFGRYPDGVQSIVTTGLNSPKGLAIDLQGRKIYWTDGFTRKVQRSDLSGQNVETLVASGLSEPSGIAVVPDETTTSTITTSTISSSTRSSSTTTTTTVTSTSTTTSTTTPISSTSTSTSTSTVTTTTWTPQGPDFSRTRVEPVEPVEPVEPDVPESTTENLVTEQLNNPFRAPASTADAFFRPGALLCLFALVMDGVCARFSKTL*
>Karenia-mikimotoi-ANV-105644_lineage-specific
HCGSNPQLGFEVAAHPQMHKLIFVLSCLSFAAHGRGVQTSVEQMLQFAKDNVALRTYRTSPDLRSKEFKHVRERPSASKRLVMLLAQQQAVAYHFATLGLRVDACYVVPRGQFFRSRFGRQLCLFGPQSVQRCARTVAMDSRSAATDCLLIFGRIADKMFVEKPEDIQGTAASGYEFGTLEAGRPKWICTYLQRSGQTQGGGSEVDHVPAWRGLFGDDESISKAQLAVALRDLKFTMPLGAPYGARPTTADKPSDAAIDAFWRLMGGSEDDAVLSAETASMALSALTKGKDSFTFPSFSEAMEQA*
>Karenia-mikimotoi-ANV-105654_lineage-specific
YYHLYPWMHTLFATCAIHATVIVAAGTELDSEVPSAILYDLGSPTGPHISPTSMPQTAMPWAPALRRHPTAPDWNCLQHRAPLLRVLRSFEKGRVRGDSKEKVLKSVAGVSG*
>Karenia-mikimotoi-ANV-105668_dino-specific
MLLAIVALLYFMLSPCSNASDDIECDGSSLLQIRSIFNESGFNLITSRRGSHGRSNENAFMLGRQEPTGLSPTITRPNHQVGIADKVHFAIFLNTFFSVNLADETWDADVVVYFRWSDPRTQRLLPEGAQNLTLSEQNAPSLLWLPDIAVTDAEEAENNVISSSVLIKSDGSVEQVNRLYLRLKQSFNTIDFPFDTQALIVAMASRTYMRSDLQLVPMEDFLSLRDTAKKFDNSNWKLTNASLVAFFDAVGPWEKSRGILKLTVKRDIAEFRSSIFIPSTIFLLMTWSALWLPLATPYVMPRVAVNAFALLCQLQISQVAQSMLPSNGDASWMTIYLETCVELQFLIVAINMILLAIEHNQGEGLTLASTLNKEFTYLFPITTTINVVVLLLVGHSTSQAFLVLTYLGNIVYLCARFHFRRGIKSEPA*
>Karenia-mikimotoi-ANV-105682
MMRVVLLLLPALAFAGSFTIYSETIRLRPGEVHNKHSQPIPVPEHIREQFKDKDMSLNAFSMDIIETDAQTGIERSVPLYEMYNHHYIVHAGSFDELDKLRQAAPEPGCKAHVLTKSGITFGGGTGAEFRGYPFKLPAPYAQIARGIEFIMPLLHVINVRQNASLLECPCAPGRVQPPLIDGKSVKIPLDCSDDFKRQGNPSCSLQTYAGGLRCCEDGVFLPEHPNQSAAYSEIRMKMTFGFRDEVQEASMPTIGVQGTYCCDVTGSKYHDGVFHGAGGGGNIEYDIPKCAPGVPSEQCVHTASNVQTIDYIPGLPGDPDEVVELVQATGHVHKAALGLELLDEQSGKEVCNVKLDYGSSEKAGDEAGFLVGVKPCQFGLPPLQPPPRFRRGDLLRSTAKYNSTEAHTGVMSLWLLKVVPVNSNHSLSADVIV*
>Karenia-mikimotoi-ANV-105687_dino_high
MKMSIFRGTYKDGLVCMIFCMCIILLGTQGVSSKSFSSDSASVGSWTDGKPSQLSSGPWPSIEYRHYLLSTFSSNAFFPLFSTLALEGSSVHMEITHAVIWMHGLGADANVYFAAGINASNKAGAAFNTLTIAPWFGDTEVNGSFWSPTLNSSLKSIYWNDDVSYSHWVLGGNSSSMVSGGPYNAFDVLDKLILLLQKASDRFPNLNFMTVAGFSAGCQMSSRWAFFSESIASSASRACVQVVASDCGSYMYLDTRRPADWCRTLNNTGVNHTCSQFDVPTWSRRRYYHSYKYGLYKAAKDVIYSSEQLQHFISTFPEKNVRFLFGAEDACNCNTLTYSNPSFCIHQGLSCSPVLGQDSQCCDTYPDTLTDNKMDNSSAAMLQGSNRLQRGLNYVSYLSSFYQSELFPEFGIFEGGHDCAAFGRSELFLNWVYNSSCTTTGQQSIVI*
>Karenia-mikimotoi-ANV-105701
MSRMALCLVWLMLLWFEAIGDEPMKIIGAGLGRTSTNSMRSALQKLGYKCMHMFEILEGPEKHILGPAWSKFVMTPGVMGSNLEDLPAAAVDELLATHAKLGFNASLDWPICDLYLHQLKRNPAAKVVLTLRSSAETWSESYMETIARATMIMKRFPVNYMMPPHMHELHKWMYESVGMMLDKETYMPTNPVGAYNAWAAKVRSTVPPEKLLVHEAKDGWKPLCDFLGVPVPDEPYPRAANDRAFMKRLFGSLEILGKYFFAILIVVLTALVFIGVFCLRMCCTTSKQKSN*
>Karenia-mikimotoi-ANV-105708_dino-specific
MFRACLAVLAAATASLIETSAALKVEGSIKVPANSIVFLSKFCFDYDLEGKRSGQWDLRFLKATPATSGKIGLILFDDESFSYPSAEDRRGQFRCGSETLKQASKYEGHMDAKILPSFGTFSMPLVERIRPRWWYVSLVDCSGEDHEVKYFLHMTNPKQGFQREMSMDQCGTRLLVMIFVIWALLAWVQLVAIMMRSSARTKHPLRILVTAGAAAGAWGMLAFTGDAAWLLWRGQRHVLLYIVAKSFKAFSKFVMMGILMLLSQGRGISRPLSFQDFGWVSKYLAPFFLGCLALDFWGEYAQSRLYTTDIVYCTWVGGVLVFVDLLLCAFYSYNLYESYKSELELERRVFYRNWGSWYALGFLILPITVCLALRVAPWVRSEVILVFTNAAQIAIFASLIIGLWPERTQAFFCVDSDTLANTFGREVELLDSDASPLQAKLSMTNGHNGEQEY*
>Karenia-mikimotoi-ANV-105739_dino_low
MKIVALVLCGVASAQPHPDRLAQIQEIQETPGVSWKAAVIDRFASLPPGASKTLNGVKGDWKAAVQAAIKSGKIVRFAPSAELEAMEIPESFDSATNWPQCAKIIGDIRDQSMCGCCWAFAAAEAASDRMCIATNASLMFPLSAQDVCFCASDDGCQGGQIDEPWDYIKESGVVSGGQYQGTGPFGKGFCSDFSMVHCHHHGPQGNDPYPAEGTKGCPEQHSAKCPATCDADAAGDHKDFASDKYSFSGQVVSASGVKQVQQMIMTGGPVETAFTVYSDFENYAGGVYHHTKGEMAGGHAVKIVGWGTDSGVKYWKVANSWNPYWGEKGYFRIKFGDSGIDDQVVGSSPTSKWEKKNPGPGPSPGPSPGPSPGPSPGCADKEDATYCDYVKSQKGFCALLAGKCQKSCGCCVADPPSYCNGASSEADATVRTALKEVVV*
>Karenia-mikimotoi-ANV-105755_lineage-specific
MFFAKVALFFTFSICSAQAVRSYTTDDCPVQDVHRQSDQKNHDLPNGFDDFQNHESILLEMAQKNQTLQHALSVRELILSESPAQEAVVASSIEEEKVIDGDPENLSSPSKESPRQEEHLVKCEQEEGVSDEDPVHLVVYGFDETLAMTKEGTTIGDWISWARSFKEIAYDATVARTVARIFGKPMKIAQPSIKGNRSELPTIEENRLEMLQQSLANLKAAGKVLAVLSDNKAGGWAVLNLLHAANLAKFFDVIWCVDPTSIYPHGLYPDIEKSKWKNFYPPIWRLELEFDLGNDDRAKVVPPFWDLESESDLGNGRKTAKVVQKTDVLYDLVKDPEGWFPQLNDPSRTGLEKLKSLTPANLVLIDDKKENFISYEGWRKEDIVNQKLLRHCLVPAINPEPDKRFHAPSKQKMFSFGGVGAWNAGDFQQIWEFVSK*
>Karenia-mikimotoi-ANV-105760_lineage-specific
MSECRSCPGFLCGLLSCMPLLFLSHRDLDCRNEAQQLQRDMDSNSTIIEATRNWSRVATPIKPGSFRKVHGEDTFVCNQQTKVCTSRGKKNPYYEFEASQISDRGPGLQGYYDGAKATVILRFSGLAGLVGGRYAHITFPNLVEKYHMRTKAIQGEDQLVSCGPFRVTFYSYSSSMFGSPEATFKVRWAFSPTSMRIPCPVSVLLWNLYGLRWVRGYHFGILIGDPDEPRGHIVLEYGAGDMFKSYSSVDSETNMFGKILHKAFLGETRDLFECRVDNNVREMFFEDWAGLKYDLHDLNCFSFAEYVVQALHVVASDGKAITVEEFQNLAVIRHGFSVVGKLGFYKPFSGEAVWRNREARGDWRLAGAESERRDPNTCYLNSLELAQYTRRSSLGVPQQRFAQGG*
>Karenia-mikimotoi-ANV-105786_dino_low
MSTKSVTLLAVICLLVSTDASFDQVRTSSTGQDGDSEWYSMCEWYSIPSSSVSTSEEQVLAELRLAKQRVSALEIHLSAQRSSRASLAMQQQRVSLSSPAQRLVKLVVLLALSLLGLGFASHTILRYERERDEIEPPWFHDIPCMSKVLGACALLFVLLGIFCFTEIFVFTESERYLSVAEALYLSSQTITAVGYGDLNPATTTGKIFMLFYVLVAVALIGASVQNVITHYIEQAEHSKTVSRFEIALSSTKPLALCIAFGTLFYAYCPGEGKTLFESLYMSVVTLSNIGFGQHHPVTEVGQIVASAWMIVGVICFFKFMGDFTSALFQYRQSTRSEAAAWKVFNEIDKSHNGYITRTQFVGYDLVQSGLERQRFEAAVAKFKRFDLKHNDLLDFEEFKEYIQNPDSESPSSSKGLI*
>Karenia-mikimotoi-ANV-105839_hapto_high
MAWCSELSLFLIIAAGNMGRSSDPGGCLTGEANELDHDSFLQVQIRLGNNKGWRETMGVNIDLTNKLGKAAAPFASNMHSRPTTKSGTNKTIEMESHGLINVSKSVTERLGDKDLSLALALPRIPRTAIPAHEVVFDAFVQDENEWKWTVAFYFIAFLTFCLLVFAALVCVKKDVHNEVSSEGLQLEDIVLNCVGSILEWFDFGLYGYFMTQIGEAYFPTGNDFATLLVACAIFAAGYFMRPLGGILFGYIGDRHGRVTAMLISLAGMVAGTCTMGLLPPYSQIGFAAPLLAALARLMQGLSVGGQIIGAIIHMMERSRPERRCFFSSLLAFSGNSGSLLASCAATVVAGIDQQWSWRVPFIAAAVFALAGSWAGLKAEESQDFLDLRASGQLQENPIREACRLGSMAMLQVIAMCALWGTSVTAIFFWMPTYQVTLKSPPLPLGSRLNTVAMFAWVLLMLFW
>Karenia-mikimotoi-ANV-105896
MHAASVQLLFFMLLFSTGLCQAPPATSSSGASKHFLTTPLDHFGMNNDTWTLTYYLDNGSFKRGNSLFIVMPSESALSDANQAALNMDTQAPWAHSLNASVVTFEHRLFGQSVPKNGKTLQENYKYLSVEQSLKDAAFLIDHLHSTASYDHVVAVGGSYPGALAAWMRRTYPEKVDAAIAQSPVVEAFMDFPQYGISNLVALSSPDSRCAYFVSRGMQALKRLYTEDKEWLFKKFNQSALIRDPQGDFTFMQGFLAFTDLVQDGRKSFVCSVIAATTKNYSFQGGSDKDWVDVMSSAFFEVTNHRFLPFEILTPNPWWWLKCTQLGWFKTGPQSGSSVIPFESLDVASYLGMCKYLFPGGDFVNDKKIADFNLQFGGAEQRNVSRVFTIDFSDDPWKMATTVGIVERQRWALGEEQPFMLLTCDGCSHCGDGAPQSALDQINEQVKYYLSRWLKGVVPTTFLTVL*
>Karenia-mikimotoi-ANV-105900_dino_high
MSASIVVACLSALCIPQLVHTSGSSFTVGGRTFDHVWNTKQSMPGNRSDMTATTVDDAIYLIGGCVSDQVWVVDPYYSGYACGGNAANSVTGSTLRYFPKTNTFDTALPAAPRPRYRHAAAAVNKKIYVFGGTGASGDIVNEVDVLDTVAGTWTTLPQQMPGATTDLSAFAYESKIYTIGGYDVNWNALTTVQIFNTLFVQGAWEIGPQLIQGRGDAFAAIDGDKAYVVGGFHHGNDFESPISDLESLDVGKGSSSWVSRNNMGLARGDKAVACLNGILHVVGGETKNAQGHSIPLRDVEAYDPITNGWHFGGDIPSERFRFVAAAYESSIFIFGGQGYLVGTPESVGSKYPVVGIVEEYSERVSQADVSKAMRMLYSKRYFGLLFGMLAMFFIQV*
>Karenia-mikimotoi-ANV-105954_lineage-specific
MELPACFLCPVCLHGFDAQPPLIAPCGHAACIRCVKNLVECPVCRAPPDRWWRCSNLQEGAIQYVKMLMQHSRVPEGPDPSKTLAEVPRLLPDEVKIERAPRIFAKLDEAPPPPDVNGASARAFAENIIEPRGVDIETLSVVTKFLQAAVKELCNAPGQQMECRMLAETANVTACWPAHVPRKSAELARLMSFLRAVFALRVTNNALEEGIVVVCLCNKTPEQQNVIANFLDTEHPLQEVFVGKLDEALHEATWQRHRDGSFSTLCRGDLYNLSVALLEKSETKQLLLREIRNELDLGVGLNELYSLLKELRFSFLVRYHGKPFGSMEAFEASLDLQFVFALTKQLAQGTQTDRLEVGLDNNIFAGCLQGIDISRGLSRNPVCVYVLAPSVAGIWGERITQ*
>Karenia-mikimotoi-ANV-105959_lineage-specific
MITMRAIMANTRSCFSGFCLLLLVGISNCARSQTQLAVQIFEPPLKEDPTYGTFFTMLSKPYIPRHVVEQKMRVAGLDPAILDLDPEKPLPSASSGPANMFDTVELNEAESADEIRKRKECEDLKSNLADPARETKAQEGRARLQAKWNNPTCPTGITVEFLRTDSLEESLEHAIDGEATLLAFDLDGTLAEMKGHDTSNTLKLFKDVEAFEKVVVTAAEATRGNCETVLSQLAMPADGDATNEFIKVFGVSPKGSCVMRHVLNKDGTAQDRQMALAPRIAMNRYEKAAGLLSYLMPQTRSELFGDSEAMHHRTPEHVMFYDDFVANPINFADHFCNIEAPVGLKKLTSIWYATAEAEDRERRIEAKLKEKVKTCDVDMRNFKSEGSYFHPDVQENAELSWQRAVFGVM*
>Karenia-mikimotoi-ANV-105968_lineage-specific
MLHFLWAFACLASVCSGHRPSTWLPAESSDLAESWQAVVGDDQIKNTSVSKRHVQESISYMLKSSKALLMFLLAFNPTLVPEHLVSNPSPARKGTVLCRGTPRTRARQKTRKRQRIRRGASEGETYAQRAFRERREYTKYSMDEPSRRMLQVASFLQQRMTQVIIQCAHRNSVGMKRIPPSVDPKGIAITKVDVAPNLMNANIHVAIAGDRANQITTMRWLRTVTPVLRYEFGIASSDQMKKIPEFRFLHDDFGKTEDFKELLDKLATEAEQEEEINEEDIDWLEDEDMRKAVMDETYFSQDESMLEDEDEFWEQYYGDQYEFDESLMDDEERVPQAKKDKNLKDELLEDDEDEDAWLKDETKQVDEEKEWLKDEKAMWEDGDFEDEFEDIDRKDFIPGYDDLDGTETVEELADKILGRTKKGRFKPR*
>Karenia-mikimotoi-ANV-105976_dino_high
MMCVHQLFFLLSMAVAVLGRRIQKNAEEELHDVVSGLEEVSNYTFTDYVRDFGRTYEHGGDEYLRRAAIFKQRVAEIQAHNAAGHSWRKGVNHLTDRTAEEFSQLNGYKRWMRSTPQEGDTYMPASSFLQVASDSVRGCSSHQQRCTKGAKSCCSGLICGAQGLCEKVEELPESFDEWSGLPTAQDILVQGECGSCWAVAATAAIQLQAVMNTDGRFQEILSPQNVLSCTPNPYECGGKGMCDGATAELGLQWLESTGSQGGLYPMSYQKYTAKPTPDACPVDSAKSFLQANLADTITKPGVSIRGWKKIEENSAHAMMQHLVAVGPVVASVVGDPSLQSYSSGVISECPSPVIDHAVLMMGYGKDVRSGMKFWKIRNSWGTKWGENGFFRLQRFYPEEEEPCETDFDTAKGVACKDKPGPQGHYPASMEVCGKCGILSDSAYPIGTEVPDWLLNAASAPY*
>Karenia-mikimotoi-ANV-106010_lineage-specific
MRKVTLVCACLVCTCSAEKSTVRATHTSAGPHELSSIEALAQLMLQVQHPADAAFIGNTYARNTFEPIRPRVAARSTLSMGDGKEEESDYERLKAKVGDLLQASKAGELREKATLKLSRAKQIARDALGESTTKKLSRARQSVGNFFLGEEAAEELRLAESKKPPSASKTVSAEKKKEVSVNNWFPTRRARGRAGYKRKMAKGTFNFLFRKQLGVDHLTTKAKEAHAEIKARAKWIKNAHGPEAEASFLIKEMRERQAVIDDIRSGKPLELPATKVEKSSAKEAEKTQSKKEKETPEREGAEAAAKAAKQAEKKNDDILAVAKAAKDVEMAAVAKAAKNVEKKNAEIVAAKPAKKVEMAAAAKKVATEVEKNKSEIAAAAEAAAEAAKEAENKHAEMASAAKAPKEAEERNFEIEEKNAELAVAKAAQQLEERNAEIAVAKAAQDVQKRNAEIAAAKAAKEAEKRGAEIAAAKAAKEAEK
>Karenia-mikimotoi-ANV-106013_dino-specific
MLTGRLQLLLLCALLAAVGCAIKLPEEATNVDVAGQAKRYAVSALIVEPRCHATLPLTVANMRASLPGVPIQVFYGASNRHFVEELLPPLRGLGRGGIEDQSGPAAGEGAQPLILQPLPGKYYEHMNFTAYSLLLESPEFWDMVMGEKVLVFETDTWVCQDAESKLQHWLQYDYVGAPWNHNVVGCASGVGNGGFSLRSRQAMHDAATSAKARLVAIGDPRPPGVAATNRGKFAVLSEDIFFCEELERAQSEAARKKSSGQAPDSLSPVLPSLLEADKFAEEERVDLKHGDPLGVHRPWVYEAAWWELKRSCPGLHLLYQAFNKPTGARSACGARVMTEAEELLETYLRFLEERRIDADLRRKSWSSALQVWSSAVHRRLAVAVLALSLAALH*
>Karenia-mikimotoi-ANV-106028_lineage-specific
MYLYAAVCCTLGAVLSRAAQAPADVASLEANDGREGAIPQKKIEMMRREAKPSSTIVNHVDQHSRKRHAMERLEIRSSGAFENTDQAEDPTVASLIHRARHSFLGQMQFVHRDGEVNVTFTRKTYEPSTHKCNLEGTVTDNDAEAGDLSLSFKADISGFSLIDSVTGKAIFEEHAGKNDTQTLVIEDDNFVIAGLEEHKDINDTEDANDTGSELIDLIENRYERRTSSAIVHMGRGRMVESRETHWQQVIGMRLSGELSQQHQRSLDKFDQDLKELLSDKRDNAILELAVAFSDAGINGGSYPCAFPLLSLAQKLRENAKSMSTHTKQDVRKREEESAALHGNSLLAVNSSRTCDGCSASCGNSCFGLCGMDCNHWTFVCAGENKAYEGCCEHDGICSCGGLHWYECWSFQAGCSSFICAASRCQRCSACSGSGRRRGTRRRRWGFDGQTLSQAMGVCSP*
>Karenia-mikimotoi-ANV-106060_myzo_high
MVWRVLLFSGCLTVAFSKIYFEETFDDDSWEERWITSKHKAKAHSLGSFVLHKGADRFRNETEESGLMTVEDHRHFSISAKFPNFTCCRKKEKLIIQFQVKYTRHDKCGGGYIKLGPPMEDPEDFHDETPYNLMFGPDECGYRRITQAIFEHRGVPHLKKKDVYYTQWNWTSHVYRLVIRSNGQLTIDCDEVNLYNGDLKEDWEMLGPSEIHDPRDKKPKDWVDESYIVDPRAAPKPDDWVDEKRVKDYDSKAPDDWDEAEDGPWEYPMKDNPEWRGAWRPHKVWNPEYKGYWEPRLIPNPEYKDDPTVGVWNFGWVGFDLWQTNAGSIFDNIIVCTEYDEANAYIRKWRRIKHIEKEHMSRAYRKAKKRFHDLADLYDDDDDDFGMQPPDKYGDEDDHADLVDEDEDDNLEEADSDL*
>Karenia-mikimotoi-ANV-106067_dino-specific
MKWGVFLLLFAHTTPAESAGQESPTGAWQGHGGRLGHTLQVIATPAKHTAMLRQGVELVGPVPTYSPLDPRGKVGRVVILSFLAVILALILLWAWLAKGRRASEEEADQERENKNILQDAYGFGVACLIRDFYVLTTGDGSLQLRCSRVTASILLIALNIAIQVLLIFQIQKFITSKWVHDIRNDYDKYELHMYGDEPGHTTLTVNGKHRGVPGYLEPDNFDSLPNGLKERVCSIPFSEPVFFLSILLIWTLTCMIEIRQCLDLFSSLIVRTPTITSMANSLEYVGEEATVLLGKKFPTVTTAESEQLLVGLTTALKILLVVIVIIPRLVITLVLLWLGSRFLAATNDFSELVLNAVGLEFVLFVKDLLYLTVVPERNKREVDYIVLRPSARMEPASYLTYLGSFKWLYISFMWGIYYMYWMQQVLPQYRWDVRALCGPWLLEHYGHA*
>Karenia-mikimotoi-ANV-106092_lineage-specific
MWKATRVSLVAALGAVFVAASAVTDPAPWTKSCKSTDTASDVLAGIDLTGKIMIYTGADGNLASQSTLALAKANASLILACRTPSKCEAVRKDIQQEGGGVVEVEQLDLSSRESIKDFTKRVMTKHLKIDVLINSAATYGTFLTHDNLVGAMEINLLGPALLTHLLLPSLRGHGRVVNVAAAEQYVSGLPEGMTVKQLAGLCTTFNATLEKTMSYYSLSKFLMVHHALEVAKREPSVAAVALAPGVAFKLPNVPNWLKHLILHFGYPEWILELLPKDFAKFVKVCQTNEAGLASCPETQDQGAAVIVAAAAWPEVDSHSGVYLDFETKPLPPGAPYVYGPWTQSDPTCVPRQPTPMDDKLRADWYDEMLELMRRSIGLSDLSQRSGIEEVALDIVV*
>Karenia-mikimotoi-ANV-106109_dino-specific
MWVQGPDLGTFTVRLPMFTRHALLLWGVSCAAEIQFTIPTWKNGMIQCLAQCAALPSKTKAKLKGIALDYFQRENDEESYSHGPYNLPLDFGACLKKQRPCNVYVETFCARNQCQVQPSGDFLEWQQISKRDEPPPPSKAVLEQAGQAFDAHFKCSAKCASQAYLTVEIGEMMSNDSMSTASAILKECGLVHLTGEVWPHGVLDEFSRGINKLKGNSKQFAAMNTRNLRSNRNEFYLPPAYFNASRVGLPSLQALVGNFVPRLLQEYMGDGVSFDYINILEARGQVAGDQDLHSDVPFFPRTSISVHTALVDIVPDMGPTMFCPCTHSLTEWESKHLAKDEDNVCRADDHGCSSQGLAFPEEVSLAALLKSACKTFGSSSDRQCAGAVYIPDMLRKGTVTVYEGAMLHAGLANTDEKDRTVLNINFASPPGYEIAHDYAKRGSGSEQQSKAIKKVFAQWRKKLNDPLLGTLKRDGK*
>Karenia-mikimotoi-ANV-106117_dino-specific
NIMLWFVAFAALLQHAFSFCTAYSPLDGSRFSFPLRRCLTPEFMELQYENGNFGRERITLSSTVQNLTYEGVSMPLALEASLGWESGHTVTAIVDIILREILGVNTEFVCTWGSVHAMKLLGGCENPMDPSTPCVVDGVSQLSVPLAHVSVESWVTTPAEVNEMNTYNVNLGMIGYYSKSGLHMDKQIAVEAFMNDHVSLEWWQSFVDLPNVADYFDTYADVTEDIHRSLEEDGVSPRCKPGDSGYTELISYGFNCTGGWFFSPACVENTSSCIPVILAEYDWNGLVWISAVVQHGYRFAVTWLGSQHWLVYSMRTQKRLLFYCATTSALCYEKPIAKMFADSSMPVGRPDLITSLLKVVWKQLPNIDTRIVDLLSTMNLPSEDLQALMKLYSETHAWTDVDRLVPKIACDWLTNALNVTNVAGSSTGANAAKWAQWIPRVCQPGHAYDKAMGQCRACKAGEYSFDGWKCVSCSPGTYTNKSALAACSLCEAGKWQSSE
>Karenia-mikimotoi-ANV-106123_hapto_high
MRLFVRVLFLLTFTSYARKLAWKTRQRHGSSLARPYSAEGALHASNVLAKLLRAFTPRAGWQGNAVAQLAVTSQPCSQMQRWQTRSFMQVKGETLGLNFNLRPDELTVGRTVVPTLAQGWESSEFFRTKRDKMFDAGLYPGVDYLIEEVGSNSTVVVRPIYPLKKILERSWPVTVSISLAPRWVSPAAYNVMAASFSIVLGASTLAFFFALSFCVTLSFIPSASMSPSVEPGDVLLVEKVSPRFKAPLAKQDLVFFEPPPALREIGARRNINNAPAGTQQKQSQRARELLQRLQALQQSPLFIKRIAAVPGDEVAVSRTGSVTINGLDVYAGQDLAVPDDDLAALLRSDRFVVPPNSYVVLGDNAAVSIDSRCWGPLPANNIVGRPLLRVWPSSRLGPVK*
>Karenia-mikimotoi-ANV-10613_myzo_high
MLLAIVFVGLLLALGICEDSGSTCRDPLFRVHWHSASCHSCPSMLNEVPRVSHNLQVCPQWRNLEQCCNAKLEHAQEAAFAHWKVAFGQYLIDMRSYLAQMMMRQITDHYRHASLEHRQMFDLGIRVLHAATRAYPPCMQALLQYSAGMICFMCEPQWGEFLYRRVEQWQTPVQEVYQPGAVFESISIDPATCTDLWGACQSFAKLAAEVQQRVIDSPLAKQISAPLPDLDRFLSKPALCTWAHERIAHHPMLEAEMVTPQPTLPGLPPDALITPAPAVWPSTKAGEEQPLANRRLEDGFWHLAVALRVPREVRAGRASADEGLSLSQKLGGAELENVRQIAVDDRGKSGYFYFAVEATAEYDQVAQYKYVVVDGEAVLEVPTRVWPSHGVHKGRVAAMVTYKGDLFIATSRGEVLKLVKEGLDHSTRTDGEPLFSTALPGSDNTVAAKPITGLSVQDALFFSDSTEIFMASRGGPAHGRTYTILNQTEMWSITGSREAVIKDVAANSDGSEVYMAVYLGVLDQETTVYRFSVANKSHAFRLEWGALTDNLQLTLAEDCLYVSSNLNIYCVPPNFQAQDEVRQVYALSPYSPRSMAGMALYFVAGTDCKFTDWHPIGECSKSCGGGQLPERRTVTTEAANGGKPCPSVLKRHVPCNPQACPNVSIDCLVSSWMNDGGCSSSCGWGQLHQKREVLRKMQQGGMPCPPHSSRTVPCNVGECGVLDFVAAVTQMPSGLFSAQVEGIHGYLQMEKVSASGDARTFKDEEKTPRLLAFDSTNHLIYATEAVELGGSIVRQWAYAAGAGDHLSAWSPRIVFDSKAAHSKLFAIHKGMSRNTANLDVIDMSLLDASLYMLTDTGHVIVIPSAKLVDRSQTPTFEVLYSDTDPRLGKPRYLAVAGKYIAWASSLHVALGSTDGADLAVHDLEIVGPQYLRTLSGVSTVEIVDAKFTFDARDLFMLIWDTASQALGLYACVVSDNDEKHSRQLRFTWSDREHRLVMSPLVAFVYGNQRIWQIPLDLSGDDATPIEVYKATSSTRMTSLAYFFLKGSDCVVTGWERTTVCSKTCGGGIVTEARKIQKEAEPGGMPCPPDLIRKVPCNEKPCPVDCEVSQWRKIEQCSRPCDGGIVREVRQVLRLSGHGGHVCPTLRRTVSCNEHPCAGIDCAFSEWADDGRCSKSCGTGRQRQFRRVVHEAQYGGRPCSSEELHRQVACNANPCQQEGFNPIAAGKLTGFNFDIAQYCEHPALCATSQAYEVQSKHLSSRSVGFACSKLWYITLALLITAPTLYH*
>Karenia-mikimotoi-ANV-106165_lineage-specific
MALSFRALLALLISSCLARFARTYRSDIKAPIDSPDVQPLDKNISSPLPFTVALGLKALMESAKTMRGDTLITLSVSPFLRKITPILQQSTNADFQRAVDADGAHPFGLIWKLFHKVSAIAANTDVEVSAAEVLAFVYVSVRGGLECEPCRAHFLDAFEAGAYGVGSVLQALDEGDKKKRIVMWLWRVHNAVTLFRAVQKLPASHDLRWPSYEACNECWNSAPDGSIPGHLIDGGTDRDQRGNLHPSCFTSVVSALNAKAAEGGWGEREDNLGPIGAEQETGTSSMQDYLMQSPKDGKFDKFSKQVDTMQSPDYMQPDLPFGKSYPRDDSMTMPFETPKSAVKWFHELSWKPVEPSNDDVDKVLSVYDTDQVYEYLIRTYA*
>Karenia-mikimotoi-ANV-106196_lineage-specific
MDSHGGVLIPVLLVVSHPVVLSFNPSALGPRAGKPQSSAPIGSRMQENLGAVYDPTPEEFGALLEFALGMQENLNEEPSWDGTGANFSAIRTNSHVGPSSRHELGLFASTDLEKDTIATFYPCHALGNGRQVFTMDRAYNSSGIYRKSVMQPTIRGAWFDIELDRPDLQGWLGHRANDAACLNGSSETAILNYIETSVSECNCILVPFGDVAPLAALVTTRPVSKDEELLHSYGFPYWLERHGLPFGSQIGNQTVFDILAKHDYIWMNRIPSILARYGGEVDLCNMILRDKYKWPPTRTADGAIELAQLAPESDSLPSRNDPAWVPAQETEEETMRSIVKELRAARGGKKRKKVPKKKGSRYRR*
>Karenia-mikimotoi-ANV-106205_lineage-specific
MMPSGKHLLWLVLCSITSAGASRTKPESASDALASCRSDTLVQVPSDSDATAMLKVAVDAITGWGANLTSSISKGKIQFTRFSAPSGAKMLHRYEEALQNVLASSFVKEESKTSKSGASFYWSKDRKFLLKAMPSAREFAVLGHLVKDMEKHFAEANYDILCTSLNPTLLSFSSELGKTKLFWALLVVESVSMIEAASGTDFNLRVASESNEKFYQQDGSFKTLKMPSVFDIKPLPIGSVQRRPFFQYIEVLTSGGGLGGFWENHEKLQVTVLKDLKFLERHNLTDYSIFAMFQKGVITRRSDQSWEEVYLAMGRALPRCAWSPLQHLPNATEISARFLCFAIIDYLMDMTTLTKFKQAENALLGLKGKWGSNFMGKWNHWGNKVQELFVCMVDPCVKATKVHPRVYHVPSVDDVKYINGCVGYRNYFTSKAHKKCIRHQDREVAASVERHHVYNPFFGTE*
>Karenia-mikimotoi-ANV-106220_lineage-specific
MSCAIFLSVALCYLATHVSVAAPVEEDSVNCLSSPDTLSGGGHIMLQHSDVHRILAQGHSELQSIWRSIGKGQCVDASGKTEPDHEIGGWAPCTCNKPFASICETGSCPSIEVCKAECDAQEHCGAINWYPGHCWLYGPMQMPYTKSDNTNLSFSMYECYTRGTWKYSKVQGPSGKYCAAAGMISESSGANCKSVCESRCSDNEACRYASHWTSGDAGWCRLSSSCDTFEEKNQANETINIYQRIFFGP*
>Karenia-mikimotoi-ANV-106288_dino-specific
MGRTCQGIRLSPSRRALLSLHVFCALRLGLAAQSDTHRERRRLIDKTSIDVRPKVGEEVDVIQVGIRCQKLSGIDVRGGMFKADVILTLRWKDDRVTELLPEGHKHLVLSKEAAAEDIWVPNVIPTNRDIKGLEEISQSTTINEEGQVERTRRMIVRMRQPYELKAYPYDKQTLKVVVASSRYMFDEVVLAEMEETAYKGVEDGVMGAQPWNLLRAYMNITKETSGSLRKSRGILNLEIERKPASVYNGTVFPEMLLVVIAWCVFFLPMVMPFVVPRVMTCLVCFLTMTAMTNKTLASLPDSGDLTWISVWEQCCSYLLFLSAVFNAGTEVVAERYSMRVFAERLRSEMALGFAILALVLSYLVHLRTDGEGLAAMSWYVRGMVLFAMIGFTVRAGCHVYDELLAKD*
>Karenia-mikimotoi-ANV-106300_hapto_high
MSGGIWVVCLTWLATVGHGRRLQWAQNVNGCHGAHHMYHQQSHLADLTSRRLSEKNARSKDSTMAVKTLRKTKDRVKAMLQSLKAPGRPNTSPSPAPASVRAMRPETFPLAAVVSQEAIKIALQLCGLNPKIGGIVISGSRGTAKSVMARAVHDLLPPIEIINASKFNIDPEKPHELDSFLQAELQENGKSVKDLETEVIPTPFIQVPLDILEDRLLGSVDVEKSIKTGTTVFQPGLLAAAHRGVLYVDDINLLEESISNILLEALSTGWVTVERDGFSARYPFRPMLIATFDPEEVELRKHMIDRIGIHLSADAVQLSEKQRIEAVGRAIAFSKNPRNFSEKYKLQTEALRMSIMYGREALKGLDLTHEQIKYLCESAIRVGVVGNRGEIFAAQAAIANAALNGRKQVTADDLKMGVKLCIAPRGLKMSESEQKEEEEEEAPPSAPQSMMEEEEEEEEIEIEENDDLDDDECEEMEE
>Karenia-mikimotoi-ANV-106327_dino-specific
SLKCVITWGIVLAPCLPCTCACFVAPVAMVRFLVPLHLPDADPIRLPREGVVKIGRKPENHVVCGDIAVSGQHCLVHCQRRAPTPSVSDVAQGTSAFDVPVVIEVQDCSTNGTFVNERRVTRQGRQQVSHGDVISLTKPPSECEGLGASTAKPRVQFRLEVNLSETPPEETPEPPEELTVCGSGQPLLASVALLGPGKSVGTFTKDAECFAQDLLVQEQQSKAKITGELLLSKRRLDEERSRGETLSKELRKVRAELEEERSRRTTAQDRRDRLETEAPQLRADRRELQELRNSFEALQDRCDSTEAELTAQVQRSTSLEAAMERSRSEVDRAQASGANMQQQLEELQGRLQRAQASSERLNGQRLEARTQAERAKQRAETLQRELGSERSERERLEDQQVLLRAELERAETSKEAVNEVLQAATSRHSELEGRAASCREGVDTARRQCQEVQLQQEAAFDRAEALRGAASRFGEALRQQVDSWIRGLGEPVTPTRAP
>Karenia-mikimotoi-ANV-106338
MYTLTLLLACLVCAGHGRRVKTTFEPAAAFQVTGAAPSQRLPRTRGTLGSRAESPVAYGGGWSWNKEPAWKTAAPTATVTATATATATAKQDFLEFEPYYDKSGMPDNTFKPKSPYEAKIVSVKRIVGPTANGETCDVVIDHGGNVPYIEGQSYGVLPPGLSPKNGKPNKIRLYSIASSRYGDDQTGKTTTLCIKRAEYWEEVDGKWQTDPAKKGVCSNYLCDLKCGDLVKITGPVGKVMLLPEDKPEKDIIMAATGTGIAPFRSFLKRMFVDKTPYSDDFKGLAWLFLGVYNTDAILYDDEWKDILKENPDQFRYDLALSEEMKNPDGGPMFVQHKMAEYADELYERMENGAEMYLCGLKGMVPGIQELLKDVATSKGVDFDEWFKKLKKNGQWHVEVY*
>Karenia-mikimotoi-ANV-106381
MFSFMLYLILARGVGGRCCEGQEIRGAAMRTHWPPWWSWDGVNSPELFNGATLRLIEEQTGYRFRLVEIHSDPAGYVQGYESMILNGTVDVGIGFRSPYDRRDLIFSVPTYYGKVRCLVHKEEDTGGTLRFLRPFSISLWLAVSGGIFLVAFGIITLRVLSGRRVTMRYSFKAIYNTWAAFLGGDGHEWSTGPARLMRLSLLFLVFISAASYTANLAAFFIKPDFKYHGPQSMADLRKSRVCFPQRQWGWMAEHFTREVIYPPDELAAGRTNEQLQQYCKSQVVLGNVDALCDISGQVEPFAARNCNDLWLVPEIIFAPFSLNWIARQDRLELMQNFDQAILEMQLTPKWSAMEASELHFDQKCDEEVTDTTPITLKKQQGVFYVFGFVFALSLMLAIGERVLCTHKAANKLSPRIPASLLAKHNTFRRIAAAKKDLHHCLRELAQIHVEAQPHALTQAECSQTSPRCNSIAL*
>Karenia-mikimotoi-ANV-106396_lineage-specific
MQALTIILLVAACKAQLFFNNNEYYQSPGASTQCASGYQHITDVEVCRKVAEEIAGYTFAETFRYSAVDPFPVFCTVKNSEVHYFLNAADVPHDVQISVICIKETKACTQTDGNTKSAFYPCTCGTDSCYQNEYCNLAENICEIYPGFAETQKFGKTCPTGYQEITDATACMELANTIADPATQVGKRWGAVYSDWTYPHGCTSWRGDIINYYVNDFSVYNPTAYSYAVDAAKICIKTSKACSSTDGVSTSSSYPCTCGTDTCANNEICGNSTGPMMCELIQGIYQTERKVHSCPTGYRTITQTECYTLAPNISRAYLEFQKYSGVAQTCGTWNFRHVNYFDYPGGGHPGRAYTDDERNPENALLCVQDAYGALPSTLRKDQFAVGSGPFVEV*
>Karenia-mikimotoi-ANV-106406_dino-specific
MAVTSQKTLSAISLLAWLLETRTQDCWNEEFTFEACCGELPERRDCWVGPLNEEYCCHKTEERTREQPGELTRRARRLRKSEDRIKHISSVLHHGCMEGCMNDTMRRAFVRGSDAGSAGLDFWRWWEKRWSRELRGPSTRLGGSSARRLEISLLHLILMRLPLEMQRTHMLVERFVEGSHFLWMALWSRSMGVYRRQQARAAGSLVPRKTIREPEPIKQPLSRDSHGGGGDERGEEVHIAMVASVGKPPFGRKAMAGIRSALFFATTRLCFHLLVDGEGEADVRGVLATLEPWLRLRGRFQFYRSESLTNVWEQLHDMLSPECLYSNPRYGSPGWLRLFAHEIIQDKAVKVVVWVDAGDYVFLDDPARLIDHHQEFSNEHVAGAPRGHALPFQIFDLPRMRRAD
>Karenia-mikimotoi-ANV-106413_dino-specific
MAALHARTQQAIFMNVIVSLLMLLMSPVHVGTIRSRGQLSKGKPSDVPSIPLMSAPGVPVLHDTHFLIISSPPNGKVVYTQVANGVSLSGEPAALIDAGLTEPRGLAIDSKYGNLYVADTGAQRIYRYGLIVENGELATNGIRTTVVTNATVDSVAVDLDGNLFYTAGSTNNINKLSYRVVQALSDALLEVTALEIVSAKKMMGEAAGEAAKNLKKPTSEMLAEGPTDAPGADLAPYIYSMYEAEINPFVTEPGAIAVDGLALYWTNKKNGTKSGSVVQGEVDPKPPINGNSSSIEPFPAVALTSLSETAYGMVKTQNSIFWTTNESAEDTGVIYGQPLRDGGLPMKYVEGLATPKGLAWDNDATVYVADDKTNLVSAFPIGRQMQNAPLSRTVEVDGAYGLALLKADMPGFQYVQGNSAAFGRRSFTVLLSAVLMTAIGAS*
>Karenia-mikimotoi-ANV-106418_lineage-specific
MIALTQLCMSWVAHGLVGAPHTGSKSHNLQCHTSWYSGCHLDGEPSARKLIHIRNKLVWLVTYGSSLYPGDQWHGLMRDIAHFKWLLNRCPAAKPSMTALQLLADYGVGGAPKLHLPSVPKLLTEVLCSGWPLFGLLDMIDTNNSWAALHAVQSEIDLIGPCPYPSLAVPVFMQGPGGAPGRRMCVGPGRWMSDREKYPVGLDALHETLFSEGEWIDCNNVLGVLKELSPSCKVVDVGANIGACTLAFALNGFEVIAFEPIPDNIAFLRASLQLASKPLAVELHEQMLSDRPATVHMFSEGAQSRATTAESEPRQLPKVPVVPVAVTTLDAALQDVCGVCALKVDTEGYDLRVLRGAKYFLQTIRFISFEFAPVLMREHGDNPEELLYFLDELGFSIWYAEAGMLVARPRLKYRRNVPKGNALPSRLGYSRRIQVGKFRSYTEWMEKRG
>Karenia-mikimotoi-ANV-106449
MAPTTRYSLCFCLVLVSCMPHTVRGASLTSSTPSVMRAEGKVHSGAASTNSKISMQRQTSFVDYNFDVDAVYTWVKTPKEGSEVYKEIEKSCGKVVPQRYRDHQTLVASVISLQAFLPWIRKVFIVTSGEEPCWKEDMDIPIELVTHEQIFPEELQNTDLPSHNSIAIETHLHRIPGLAERFIYLNDDMFIGNPLQKSFFFTPDGKPIYDDSPQEVGQEAGDPDLGPISSRCKTPGISTHQANPFRKSAIKEQQKSNPHHFEQLSGQRCRANNTAERADPPFWTYTCYHIDHGYAVRKHVHSRNALLSSSRAAWYTLVLAGKPDRFCINYRFDTTPAKALKSEEKALADFIRIFSARVLDVDNSLKPPSTLCHVSFEQIMRLNMLTHQSSAWQELITAKNPGYSPDIPDIPEIADIKEDHATPVS*
>Karenia-mikimotoi-ANV-106451_err1
APGRGLAVLRLGAAISLLCAALCVKGVAGESKRDYYEVLGVNKKADTKAIKSAYRKLALKWHPDKNPDDRENAEKMFREVAEAYEVLSNDETRKKYDMYGHAAPGEGGGGGGFGDFGFGGFGGGFRDANDLFKDMFGSGDPFADFSKFFDGFEEEFDAGEDGGDEQAAFDELVSALSVFYKSVGQHEKAIPEKVKAVLQMPKWRNREQKMFHELAKKYPSPEHSPALQKLEAAFSKLDRSRREEGGFGGFGGGGGGFGGLEDMFAGFGGGFGGFGGGGFPGMGGGGFPGMGGFGGGGGGATMSFSSFSSSSGGKTVRSETKIVGGKRVTKTIESDGENTKATMEEESGGRIKRKSGMKKSNVEQLSDHQDL*
>Karenia-mikimotoi-ANV-106502_lineage-specific
MPQSCFSRPGEPGRFSSSGVLTLLGGVLFSLSLKVEGHSEVLDKEAEFIRSSRELSCSLGTELVASPECEIVKGACTHSVLCRQLESIESRMLPGDANRSSDRECCKAWQQLLACKCPVTLKAFHFTVQKFLIAAGKDENLNRNQTAWCLGEIADPPYDGVTITSNSGVSWQCGPKSGILDAQHECIQGIVPNKHLTCLEAGDGKVMLGSKVELQKKLGNKTADARVSASGYRMAGMILFCVPLVLAVLASCGSRFCSGFGKISFSRLGLFKNPYLRKSSTEPATVDVESRVPHSVRKCFNCDGSGKPGLIGPDAIGIIPLDCHVPNCTEAPS*
>Karenia-mikimotoi-ANV-106505_dino_high
MKSINLLLACLACVSQARRVQVSTEERALEAVSSHALAELTQTSGSKDGNYKVVVCGGAGGIGQPLAMLMTMNPNVAEVVIYDLSIARVPAPGVAADLNHLDKKASVTSSVKSLDERAIDVLGDAFTGASLVLVPAGLPRKPGQTRDDLFKVNAGIAQEVVEAAAKYCPDAILALIVNPVNSIVPAMAELYKKKGLDPHKIVGVTSLDVVRANKFVSEIVGVNPEDVAVPVIGGHAGKTIMPVFSQDKYAKTIPADQIPALDEHVQNAGTDVVNAKNGKGSATLSMAYAGARLGSAVLAGLSGTPTKECAYVMSDVVEGVPYFTSYVTFGKGGVETVHPIGKLNKYEQGRLEEATGILAKEIQSGLDYAVSNTLA*
>Karenia-mikimotoi-ANV-106534_lineage-specific
MLATTLLLLAMVSPGMGQLTPGFQFLGFGYDVLQGNPRDTTGYGDPGYQTNIFVFTDKEHRTTPDGKWSVPDKTTSQPMSACSSHQTQNFINSAYSYKRTVETGMDIAGNFFGVEFDFSIDAKHIRQTTESQTRIFAQQDAMCSAYKLTVHTYDHPEVDPNFLAGVKSLPLTYDEDTYMTFLRTFGTHVVYSMILGGRWGWQVEFESTDFKSLMDDSINVGLYLGYAGQVKAGFKMNHSEDTRLVSMVTSKISKNYSFSVGGDFKTDLSEWQASVCENPMPIRISLQLLSDLLTESYLPGVANLTIRKANLESAMSNYCPYLKREDPTVDCTAPNPIPMPTPPPDAKDDIRRVCVQNNGGYALNFDMYILGSSHLATSDTYPAGQNRCLDGMMVNAQSQDVLRCRAHIIAGTSPDCQGNGYNYNPLSTLQANYECTGTTTINSCNFKGLSQVDEYLSTVANGEDLIV*
>Karenia-mikimotoi-ANV-106581_dino-specific
MCWMLFSSLLCLHGTVASGNVEKIIHIGTASFCRSGSCEFEAMSSLETYEEQEVDTLDVNLMQTQLSRNLKNLSQGALDPTHANFTSASQSSNSSSLKSQAVNMSKALLRDAVSSKPKMARSGTAVWISAYARSGSSTLLAGIATASEGSNTSIFPLYEPGNPIVQEDWQSFMLRMFNCEFLVGDVLQYDWGATLTSSIAQTLEKCSRADLVAVKTVVSGHDLRTEGLPLLELEPQLLLVSIVRDPRAIYASQIATPGEFVEADNGIGGLLSMCDVFASNMEVQHGRLHFFVFERMTTDTVVAIQDLFRFLGLVYGHAQQSWIDENFDADCGLWSHITLAFCSIFGIGGCEAYTTCRSDAEASNEKWRYILEDKVLQAFEGHPSCIRVAEFYGYPTGVIVRQPEPYDTSKLVFMLSMCSMWVSIYLWATCCRATRTPQGLKNHL*
>Karenia-mikimotoi-ANV-106616_lineage-specific
MYACNSGMSRKEPFLFATSMLLWLNTYASRPHAQLSCHRMDNQVLCCRWCRNYRVIGVYDKEFCPFSETSWYWKRRDRTVVIRASNIFGNSYAWVIWIDNRPAFRSGLHEGGVGEPSLDFSLDLCSPDEPSPVFTWVEQGKEYIEVVLTLHAQLNERRRLDIAATRLSGSVVAHLLDLDSSCFLKEVRRKLSEKVPVGVKLVMADGEFLNFTQDNKKLRDIFGLPSMSKVGLVGAAYDQSTLEEAIIQHDQLDRGHLGMCTWKAVTASVDAIAPKRQNMDEPSPTPEHMDSFVFSVTSNRLGSTSAVRAKVQNREEYFPDPEPRSSFTIPVASSRPRFNHLFHVLYRCCCFNSAP*
>Karenia-mikimotoi-ANV-106635_myzo_high
MAFRYQVTYAALAAACWVFSVSAASLGTVAEAAARAREGSTTGATMSVALEKRVIRTQLDSKSSSGRNQVVHKTAYFGKLGIGTPSQSFSVVFDTGSGNLMVPADDCMSEACTVHDRFLQSKSPSARDVSCDGTPPVDGQDAPSDEVTITFGTGEIWGRCIQDNICIGNVCDRGSFIAATYESRNPFKSFAFDGVLGLALLSMSQGNDFNLMDRLGGHRALRQPLFSVFLSDMDAERSEVSFGEVKHDHLASNLFWVDVARDTGYWEVQIEDITVDNHPQELCASCYVAVDTGTSELAGPSEVVDKLAQKLNVLVDCSNYQSLPKLGFVIGGHILNLEPHDYVDKEGSRCDVSLMPLDVPPPKGPLFVFGIPFLQKFYTVYDSNTRQIGFGVAKHKNQGSFLATELLVDVSGKSGHRNTSFLTKSSSVHHFRTRTQ*
>Karenia-mikimotoi-ANV-106649_dino_high
MWCLTELVLIAVFSTRLPSVVQGIRSAQPLAESLILNDTLQPTSTAWDLCAPWEEILTYEKELGKGSQGSVVLAHFDGACLQDAVKVAVKHMQVKEHRAEMFARNEVAVLKLMNSNPFTVSIWDANYDTDESGNGRLAILMEGLTGGDLKDVVSSDKDELYRAHVFIDTIMGVLSMHARQLVHRDIKPANVFVTQQGRAKLGDLAMACHVPATQEHVMACGDGAEGSPLFIAPEAYDGGQSYSSDVWALGIMLYQLVSRSNDAPTHILFDQDLKPRVNGIQVMKALATFDIEKDLEKAPMSEILQQMQPHVKNLLLGMLQQDQDKRIDLNTALERAFEWADALHSPEIGKKGAWRWDAPLSGKAPECFQPVGNL*
>Karenia-mikimotoi-ANV-106662_lineage-specific
MFGAVALCMILAVTGFLTFGPETCSDILNNYAGSDIVIVVARALYMCVMTLVYPISFFVSRHICNVVFFGGDVTSTMPVGRFLGVTFGLWGSSILITCIVFDLSFVMSLAGAFGATTLAFIMPPMMHLWLGYNHCREAVRSPAAWLSFFLLLFGLVALAGSIYQTFGRQASQPAHCTR*
>Karenia-mikimotoi-ANV-106663_myzo_high
SPGVSSVQVLKLVLKLFLVASHMEALGFGQQADAVKQDQISACKPAPQTRIFVNSFSFNQDQSHIVCGTTAGLRVYRLCSSVLEVCRREECIASVSRSVVLIAMLFRSNIFAMVSTGDNRKANKVDLYDMAKDQITYSFRSRSQITGIALSRDVLVVVGESTIYAYDCDDFRVMLYLPTCRNPSGLCALTADTHPWILCCLGESPTDVRVIFGQERDHMFRAHQTPLAAMALNFSGSLLVTGSEDGRVLKVFMTDNGELLYKLRRSINPAIEAKICCAAFSPDGLHLAVASSSKRRTVHIFKLDPKANSVEGTSESCDASSVTSSTQDDVLHAVDAMSAFAMASNIVRTLSEGVMPSRLPIPETRSFARFNIPDVDTIHELDTRSGQARQDSIGRVCGPQLAFHHSEPRLWVLHYNGMLYECSFQPDHDASSGVQNIRLLSATTWFATRPDFKVHSAIVPTAPGGVDADDEEAEDWQLL*
>Karenia-mikimotoi-ANV-106672_dino-specific
VMGVCSWFLSISHIYLCHVAHLALILALGLLHGASGSEEDLCSDFFNAKPEAVSWDGREAFTAQDFLERHLDVLAELFEPLVDPMPLWGRKCGPDGIGVAVGNCFNMLANTIVVWMQEAANYTLRDMSLFGDDPNPYRADPELLKKFLQMAYFLRAEKCFDIPDRWQFDSLALTPALIRGVPVLSDAKVEKALEIFRLEARSPQVVLRKEVQVVQIGKHASYLLELRSLWERYASEPLTFNFKDISLDTGRCRAAGCSVQTTELPSFLRLLERMDRRDKDTGKLLLGLPDMTDELAATVSELQPDLVVCTHPPYLCRILHDLAMGGLAVVGFFGGALDSMVPHEEQEQWLADFHAMSLRPNVLFTTIAALLSVKIWTVTGVALPVIGAFGLSSGMAYAPQRPQVLIWKGSAECCDNLEELSATLLQEFGEAGPSFVTLAGLRAQGNSDYKTISSFKAVLLYIYDVTLFSFFDLYHAGMPMFVPSKILAPRYLFRSVS
>Karenia-mikimotoi-ANV-106689_lineage-specific
MSSFGLVSVLMLRSLASVVCEMAAERKLQNVVCPTDCVLASFTFLAAATECASCTPEFSKYRCPATENRYERAVGATFPGGFKVSAWDLKAHCSHETYSPSFLAFAGPGAWEDDITKACPKAEFCACGPVKEKIIQLLSPDRTKLSKEEKSDLYWAAQASGFTLVTGFTHVVGGSVEHYDIIYEHPDGRRQFCSGVESFTYSPQHVSGSLTYSPIDYFTDYALKPSCDAGYKNVKSEWYCSSKVNPNCYWSKLLCHAVQTDLPLVSSYPDQAATKTFAPTQAANVEPLWTSWADWGKCDKKCGGGSQKRSRQCLAGSGSFVNSQCPGGLAAAVEKQGCNEQVCSTYQTPCKLFPSCDAGDEQTSSDYCGSAWYDYRKQKTCRDIV*
>Karenia-mikimotoi-ANV-106699_dino_high
MLHWQSILLLSVSFHHDAIAREDVSNYTFDLYKQDFGRTYQGREHEMRRSIFNKRVVEIQAHNAQKLSWNMGVNDLTDRTQEELKMLLGHRPWMRAVTSGNTKRSGALLNVSDYGNGLGDGRACSAHEQACASSEQPCCGDLICGALGRCEHVANMPESHDWSVLLPTGTQVLNQGACGSCWAVAATGVLQLQAVINSGHRFRKQLSSQNLLSCTPNPYECGGQGGCQGATAELAYQWLMETGPGVLTVEQQAYRAFETKDACPPTRYGGVPPTGSLWFQSNSFLQRRSLSEKTFGPAISITGWKKLKDNSGEEMMKHLVTVGPLVGSVVGDGLYGYSSGIIPHCKSPVMDHAIIMMGYGKDDNHKMMYWRMRNSWGQGWGEKGFFRVKRSYPESTEPCRMDYETDKGVGCKSKPGPEGKYPESQEVCGTCAILGDTAYPIGTHVPEELL*
>Karenia-mikimotoi-ANV-106710_lineage-specific
MAQRMQAVCFIILVTSLDVHVMSARSEVFGKAWNPSVPDSTQVETFNSHASLDTEGEQPSPCRALYHAAHFFIETSRFWDRFFDVNSAALISHYGSHVWTVIRGHGIDTAATYTSSVLGTIPLWVGGIWGIVDTLHRICEHTLGTCVGVFSVIFLLISLVFIGIYLAPAFLAAVSAKIGLACTTHFLSTYLGHMLTSIVLLVVRKILNVICDVWDGARIRARLVIQQMRHEIPAMAQALSETLTEAYNDPAIGPDFREGLRSSDVKRVQVDGNDQVLLDPVNLVLAINAIDHDDIHNEIDRAVEVSANAVIETSQLLKYYKVSWRVGLGLARYNNEDINELLGDWKDIVVSRTRTGRNQTYLPDIEKLLDQASEPVRSTSSAPARVHEYTNFTFDDEHIPSSRFTEKDHKYAGLISKREEDYASLAPL*
>Karenia-mikimotoi-ANV-106748_lineage-specific
MQPACVVILLLTKCGVESASLLTASRANSLDGRDSNITVDVEHVVGKDQRTLQIAKKQQLFETRKEQIVRKLMLANRTRNVLDGRDSTITMDVKHVAEKKLGMLQNGKTQNLFEIRKEQIVRKLILVNRTQVSQPDHYFSQSDLAYFDHWSERSKYQSMPRVLLYTWQTPDCFDRYPDETHWKICYSKSHGFDVLFDDTSANTNVKHANASQWYSDTMMWAWTFAIKQHLMSGQYDYVLLMGADVKIQEKHLDFPVWLYDTGHDLTVMDQDYFVWGLNENALLFKANSWSLQFLTAMQEHSKYFNLQGDNGPYMETILTYLGREAEAEGRPGYGNACLPKLRLDVTSSEIGKEKYKELNRIYSGCFFHELQRLAGPFGARSSKHIGFSSTSGPKPWANCWSKMREYPDWRERCFALHWNGPKPKHEVHHVQGSCPDKTFQWSQSPYFRP*
>Karenia-mikimotoi-ANV-106753_myzo_high
MYARVILRSLILIRWFLVSIGVALRYESDEGCWSDEVSSARCCDLKLGPRGDDSCWDDWAFSYEACCQASPLIHWHQELLDIGGVAPDRLAMNLYPSLGDGAVKEECPGVLVALEPIFEEAQTVLRGAVHRINKEFEKIFHLGSMTVMRRGLQGNLSTFIAGTEALFRHNLQAGRAYRRAREAALTWRLLHPRCFYDCGLPCIEALQADAATNFEDLLLNTHIHTEDFGGMCVMENIEEKRSVLLRHLESHSKSLQLWIKWMQSVATTSRDVHVGSLRSCNSDAAYESRCFFKNLLRPSVYGWNERSHYDLDGSLIFHLATHIFSPGDRIADVGAGAGKYADWLNSTGQFHATAFDGTMHVNHLTDDRVLHLDVAGQLPQQVVGAFDWVLSLEMVEHIPAHLEEVVLQNLAALPRKGAVISWSEDKQGNHPNARSFDYVKAAIEKVGLQTDMPATSKIRESTSHSWIRRSIAAYRKKK
>Karenia-mikimotoi-ANV-106762_hapto_high
MWKLVLMLACMGFTGHARRVQAMTDEKESQSLQKDQSKRQAAIKLLADFVRELTATAAFNPSSARPRIQLHSGRGFRWLSSPVVMQETIELPPLAEFELEEDAKFLLNQTDGDIAQARENFMIYALQGLQKDYPERYNLVRDDPKHPLAHEELVAVLFNSIGCFSAEFSSWPGDEEAKKLVAIARCGYDGTYARPSILDIGCGDGLIVPFLYAVGSPLDRYTGIDFAERQVAAAKAQHDVEEYRDATFAFRSFEEEVEEREKDKGTYDIIFFNAVLEFFLEPEKALQNATKLLTREPHARIVISHPLGRAQVRRLNEDFPYQAVSLLPSMDQLIGMVEPLGLEVLAPSFMGKEVEDVELAAEQFYLLTLRWKQEFLDE*
>Karenia-mikimotoi-ANV-106763_lineage-specific
MMFSIGLFLAVVLSLARASQVLVHITQRWEDFFNSQKCETSLAGWWLPQTYEHRLGVTVSYLITIGIAAVLGPALVLPTIASFRKRIHEEEIEVQAGQLEFSSVRDAQCFDPDDDRRIRAAISGQEDDVDEMVGLLMQAGAYDQELQVRHRQGSDVRMAGVLSNAMHLILSSFLWLVSFALQMLIFWRTEEVSSVLPIVLLVSVCGCFLWSCNYARLEPEEARAAAVVACQTGLMTVSFHLLYCSAVCFNYRCIHRARWSQVCTTIAELLNWKLIMPLVVHFAMLAYTVVLSMTGVKNVMKAVTVPLYLLAFALLRASGSPVSSVPWFWVPYQCAYVVLAAVWLHLYARNVGSGAYLQASACVSFVLGLVLYTFMTKYNRTCCANYILFYARFNKDPWHIIRKCDFGVAHCWQAVIPASAYLVLLAVAVVSSLREAQRFSDGRSLAGQFGLELGLLRRRS*
>Karenia-mikimotoi-ANV-106790_myzo_high
MRDCHLVVLGISLASLVWAQSSEIETETEDAYGFQWRLNVLQDVWDLGARRWVSSQALERVVRRGSGCKAVVDVFHGALSGALDELAAVWKLFVDMAMVMYHNATQANRPPEPGMITSSSARVASLTINVLHFLATLCVLTKPCCSSEALAPVQDLGEALSVAESLLLRIRLFWWHGLHVGDITGGPDSIELRYLREARLQRWHEDEAAGGGWAAKEDPTSDSQTGVDQQQPGVLHRVVQARTAAAVGIFEDAMLILTRLREARHAMRERDFVASALEEVGAYPTSLAVFHEVFDVQLLDLGLLRYLLRSVLRQGDHIADLGALTGRYAVWMNNTGLVVAHAFDGTPRIEHVTNRRVRHLNLAQPVSHACDFDWCLVIEVAEHIPAGRAEEAFLNNLATCCGGLIISWATPGQGGHGHVNCRTQAEAHHLLVSVGFHLDYEATLQARAASTIWYISRTVSVFRSNRSR*
>Karenia-mikimotoi-ANV-10680_dino-specific
MKRLLLLCLLQVMFVLAVRGHRPKAGAAEAENEYLDVGSTLSAGQGRQIDVLVVNRTDNQKRVVTPRRTPFATVVVKKTRGVVTEEIQIASTSQILICTSLVFVPLILAWCIYFYIGRPPWLYSISLPLAFGCCQLAHILTNQSAVFITESPMGLAACQAFLMVVCTGLWSTSAHRDQIQWEGMHQYTAWFMPVTMLYAIYQISDQVVSLKCSLLERAAFTNLSPMIIFIVEKTLMPDALKPDSSLMCKVVLAGLFAGAVLYCAKSMDFGGYDTFIAFFMVLAMTAFTVFGRINLGRVKFPSAGPLAFIDGAFLMMLSISVSLASENSQRDLQMFLENPSMAILILVSCVTFVGAHVSGILLLREGSATAYAVVQGFVGLIGVDVWSALVGQRVFSGKLPVIGFAVGVATVLLYFLHTYLERKSEKAQITGHSRHESAESLNNSILTAFPFIFVVAVVATVSMPPPSHDMSPGNSVAVAARLNNRFFKGRPSNHLEKAGLLVHVFDMYDDVKFDLHSFPDVKALWDPSLRCDFPLSYANLKTTCDRVSTSVINADMMWETDVHLYSTAPGIVLAPKPAAQHVLCSFPTDGGSDAVVCDTPGGGEQCRPGCYNVNKCPCHAAGSQTFGDNETIFPHGFMFVDDCKVPINPVWGPSKSICSYSPNRLDVMMQKQSELLDRSSTARWLKGARKQASLQTDAYTWGLKGSWNEVVLGTLNPSWSEDMIEALFIQESSTCNSQRLARSIHLAMVDAGLKVPLLGFDHASSRPFTSNIISFDCGSVNSLSYSSLVIAFSIFVFYMQRRRAQDASPIVLSLTSTTMFGISNFLIGQAGQYLLNPLAHIHVMFLITGLIAYVVHAFCWFSFADYRSSWKTAMAAPVKVKLLVVTSGIMIALAQLCACISFELDSSNSGANQALTCLSVIMVSLFFYFHSGETLSAIEVVAYISILVGSLIISGMAFKLRPSMAVFWIFLSTLGYGISIITLRLSSITGVSDFLRMEVIYLVVGTVALILLPFLGRSHGVDEFLHKPSAFIWPFLNSLAELLGMWSVICAYDLPWASVSGITAVVDSNCMVMLIMNFLCVGSRPGYDRIVGIGLVLIGQGISVFSEVSFTKTVRSVSGKIVRSVTG*
>Karenia-mikimotoi-ANV-106845_lineage-specific
FLWNWSIHLIFSMMVMSSSFHEMDEAGQSAIEEQVFPKLSPSDLEQSPLRLVVFDYDRTLTLETCNSAIEDYVSGWKSQIDPWRVHGKETGNGWSSYSGTFGAEGLKAAELQEEFNQGKGTPDDFMQQGMQNFIRLSFNDGHRDAEAESRPSFLTEVYNSSKRLYHLRGLLANIRERLDKQTPRGKMVVMTYNTWGAIFVLNTLIHADLYGYFDAVHSHLNAVERDDSGIWSIIGDAKVELRGSMSIAKIFVRSDGTIENTRFGKADAVEDYYQDFGGLAGAILIDDEPDNVQGWKERGGQRYVDLSKAPGGQKLTVDRIKQLESHFCDVMQILSAKRQSGAHDETVAALDSLEVESPLAAKDEPRASDGNRQES*
>Karenia-mikimotoi-ANV-106855_lineage-specific
MCSKSYLWACLVCLVSGQGMLRARKRSQVASHNEFENYQSLNRWKQMALTNKQIGTYRSARALAALLLSAEKLAAWQVTGGLHTNSGPGSASPCISSHRQGPFLLPPPAVAPGHPVMKMVTYGAGPGQFDVVQFLRVAKRGLCASLEEENGKLNEDAMATLKLIAKQNPAYPNPVEDNDLWSGSWRLMTALPCYGMRYLAPSSVVVEEMEEASGNWTMESTVSFGTSEVKALLQLAGGASPNIPNTFQNNLYQPPGGRDNKVLRLRIDSLTLTLGEGDKEKMAEIAPQVLECASDLGIVLTQNDEAASWSGKVPLPLVRFAIEYLDQDFMAVELLNIGQQLSGNWLVFTMEGVDREV*
>Karenia-mikimotoi-ANV-106878_dino-specific
RFLTFCFACACGPGVASSILHVHSSTSAESQTRNQFSDSFTSLHSRWRWRAKAKRKLKPLHVFSVFILVFNPEAAFSNAGPAAHFSISRPTFCNRLVHVGPCTPAVRSHLTKLTALCGVVETAWCGGAKLVCHSTRCPAVQLGSHGGRGRGYGGRGRGKRYDMMKLRYDLTPDITLSPDRDESCDSSRRQQGHLRPFRVAHDGKAYSKAELKKRFPSSWQKVWDDAHEVPVTDVAPTGLAVTNVAESTAEEALREMLPHFEVGVPAFNLGWEVDGAKSARHLTKEKRKSTDEWKVRPATGGSLTDFPKVHALLKEVHQQFGKKGIDRGRPLEPRICVTCRQYLPGSGLEFHVDRKRWYAEEVYNCVLENTSPDVLEYLKVGNPGQFARYLPDEQIGACYRQIGEARYGWFHGVPSLRCGKRYSISWRWFKDEVDIEDEVYVI*
>Karenia-mikimotoi-ANV-106879_dino_high
MHWSLLAPLWVSTAVSGPVVIIPGDGSNQLEARLDKPSTVSWRCSKKYDWFRLWLDTGNLLLGTDCWADNIKLLYDEKTDTLSNNLGVETRVPDFGGTSSFEELDPGLPFHASAAFREMVRRMVAAGLEKNVSLRGAPYDFRYAPSSAIGAKYIQDLKDLIERTAVATNSRVSLVSHSMGCLQALYLLNHQSQAWKDKYVEKWIPMSGPFGGSSKELRLHASGDNQGLPVSSLTIREEQRSYETNFWLAPVPRWFGDQVLVSTPSRNYTAQDYDAFFDDIGYKAGKKLLKRVLPLTSQVEAPGVDVVCMYSLGVDTPLSFTYKEGNFDNTPVAVNGDGDGTVNDLSLRLCEQWTAAGAQERSAKVMRFSKITHSGMLSDDAVLKAIMNELGMGSTDVIV*
>Karenia-mikimotoi-ANV-106885_dino_high
MPPTEFLLVCLAWTTCENLHWTAPVYTHGNLKSFNTPCSLQSLPRVPRVGVPGRFSSLHRVVQLLLGIKTTAAFHHPGLKACLLLQSPTRRRSSDLLPLGTCCRRPISRAIPMLQEASDFDDFEEHEVRAAAKFMLGEVQTWMGLYQDGYKDDLESLMRGYVYTIKQAFRGAKREEYKAASAREESDKHGVMDHFATPIYRAPLRPSVQDTDALNIDIIRETACVRDKDESGRRLCQEGYEGGYTSYWSERKLNQVCGSAKQLEAWLEPHVRSYWEQTRLQGAARPSEFSMVECWVNYMGTGTDHDFHTHDFANISGTYYVKTPENCSGICFEDPRVGLTDWTEQRQFLEYPVHAGEVILFPSWLSHKVPPNIASDERISVSFNYREVLQADRSPDVLE*
>Karenia-mikimotoi-ANV-106889_dino-specific
MPRQKRQPLVRAASRPFSRKLASFLVVAGALCALSGLSVEAADTEDLAKACVDNDARWAVYNSSCTQMRWLCDSEGYGMLVRSWCPRTCGLCKPTISESVVETDTISLVSRYAKLDSATVRKDGRRREPDEPLTPDQGMLHRRRAQLSAVRNSSGNNISGNSTDDDLMSMDLFEGTFAEDMENATDETSSPLTWPEEWEITMPLQDALVDAATKAVLLPRALWSPGQEHFVFEEVNVTSDNESTITTSTTEASVRPAPRSKRMAGRLRRQGCPPGYDRVVGHVYGSDQFGRGYDLYTESIRQCGKLCYETPGCGSFSYSSSRKRCFRHSHTKPTELVDRRQYIFCRRTPCPSFLTESACVGPAVAAGYHSKDVRLQPGSYCIWSAGKCQAPMACTSEDCFLPDGGLPGMDLPPRYTLWITRGGLMSSMAPLPSFSL*
>Karenia-mikimotoi-ANV-1069_err1
MFTAVLCCLLRVVSSQVDSVPTYAARAVFFQDTDAGLGVVGPAIVRRANNEVNITRYTLYWGASSTQKLPDYGSIVNASAVSTESQSPGCSSPEPPSGFDRRRRANWRQDTCDRITMTQLSAYSGAAKPWMISRGRNSYRHNEYAQISLQGPGILRATYFNTESGYDFLGLQPADATTRVYYSGTNPSIPSVEIPQGLHTSAIEWYSDYSVSGTGWEFEFTPRVSEYFTMPVPSGVPPENATHLLVFTANEHGEMAAPMYTLLDRQLVLPPPESVSYVDINGSLNVIGGVVEIAPASGTLAGFVESYELHLGNNMRRLGACASDAAWDFERGLEDCSGNNITHIDPIAAQFVPGRTGGRAMVFDATFVAVSSTPYSLTFEDWTIMLWAKPMSPMTQSTSLRVFGQGDALPTNRNAWPASGQDLWLVRAASNGDARMECRFRFPRSGMYPVDQASCTSSRSFAPNEWVHLACVCSGSPTPSLSVYVNGVLDNSCTSSHWSTPTLTLGGYQFGGHSNDPLNRFDGVLDDVAVIGRGLPAEEIFAYYSAAELLTIPVSTAAGILTENLTIASLPAGATHLLVYARGTSGLSIPVASALHDRVVPTNAPGGLSFTDSNPTSGLISGVATVIAAAEESDVEKYIIYFGGSDSSKIQGSDPIAQISSAGSAPSTMQAALPICDCRSPNGVADAYRNGASPSDSILCMQTLDQTIRPCYKYTGQCNPDWTKCGNTQDTTLTTTTFASLQVVITDAEIPSGATHLVVVSAYGTDEMSVGASVTLTDYAAPGATPQNISFVDMDDSTGRVGGLCTIKRAVNEDNLVGYNVYWSDGTGLKLGERVGNLSIIGADPADPEFALNITSGTVFPAGATHLLVFVQGIAFEGVNGTSTILSDYNGLSSPQGIDFTDTDVRQLYLGGQITVHRAAAEDDLTVYQVYWGIGDQIYDNTPLVTMPKDGNEQITIELGDSYGDGWNGDADFTLSDSSGTQIATGTLPSGSQKNYEISGLMPGGSYTMTVTGGSWPSEIFWSIIHSNSILVHGARNDDAVGSKTFAIPGIASIIWNAGTISWPLSWPTSIAPAQATHFVVFAPTVSGSRVMIKSTPASDSYPPTTMAAGLSFSDVDVRLGFVSGTVSVLRASDESDIDAYTVSWGIGGDKIPYVRQPGLKAEYFSFSQGNSLPNLVGRTIVDGVDLERVDAKIDYSVSFSAWSGLPSRFMNNFAARWRGFISISLSGMYIFRLTSNDGSSLKVDNTMLIDNDGLALRSKDGRRNLEAGLHKIEVAYFQKTIFGKGIQLRYSGPDTDSSSIIVPESVLFQPGLGARQDLVGTVSVTDVGNPLSLPVSMDTTIPTGATHLLVFTSRSQSVSINAVAIPLIDYMQPSGKPTGVEFEDMDPELGRVSGSVTFLRAQDESGIMQYKLYFGSSSSTKLDGLSSIGAFLTDSSPNVAFEKMQYGASGCPEGHEILTQAECERALAALELPSEMWLGSHSGIPPYCSVREAWHHAGGKGHWNRRTSGRGRADLAPVCRNPDALVQATIGLSARRLTHNATATHLLVFAAYANFEGNETSSTVLDDFAPPVVNASGIEFFDTDFLAGTVGGLVTVQPATDESGLWGYRLYWGKGNSLMLAGAAGLYAEFYYLSTYFASIPSNFDSLPLILSRADETVNYPTNRQGGGSSAWPGLAQRQKFAVRWTGRIVITLPGRYTFRIGSDDGSRLSIDGIRVVDNDGRHGMRHRTGNRLLTSGSHQVLLEYYQRDGPSGMVFQYRGPDTGGSQQFRVVPRTVLRHGTTALPPLGEAAATGSSLAFTLPAGSSILQDATHLVVVTVGTTGHEGLNVVSTTVVDYVVPQSAPGMVNFTDLDQNIGMVRGTVTIQKATSEESITGYLVYWGMNASAKLPVTSRRLTQHSAHAPSCSGRSCTQISIAANGANLWTVSRGSYSNREYAMITLYGPGTIEFMALNTEGCCDKLKFMWDSTSVSGSRVPADIEVPAGPMSVRWRTDYSITGSGFSFRFAASISSGLPHVSDHAAFIGSVAPASGTQERLLDLPASPVPDGATHILAFSAYGVMENPNPGSAVLVDFYPPDDRPLSISFADTDGRRGHVSGNAIIEPSENDTMISSYRVYWGTSDAEKMVGGQPGLLAEFFTWNQGLSSVPSLVGRTPDFVRVDDVVNYEVTIRTWPGLSGNQWRSKFAARWTGYIRIEEDGLHTFYISSDDGSKLWIDDALVADNDGRHAMRTASGSKLLASGFHSLRLEYFENYGVAGMILKYRGPDVPESRIIVVPQDKLIHGNLNNALLGTVASEQDGSNQIVQIATGTVIPQAATHLLAFSVSSAGEGLQCAAVPVADLATPVNAPMNVVFEDVDPVAQKASGVITVTRAADESDVTHYNFYWGANSTHKFNPSAPAMAAVSVEGGASGGQHRGAVCGAKGTDDTPFSSPHSGPSPNIVNGQEATSCEWQWQVSLRQLSGWHFCGGTLISNKWVLTAAHCVSETSRIRVVAGDYNRNSNADPHETYMETTRIIRHPQYDSNSMVYDFALIELAEELSTNACASAACLPTEDVPPGSTCYISGWGTLSSGGSSPSLLQEGRVNTLDNSACSSRYSGGITESMLCAQGASVRGVVDSCQGDSGGPLVCELGTGRYGVYGVTSWGRGCALAAYPGVYGRVFHVRDWILETTGMDSNTGNPILLKNISGVPMPSGATHILAVSSYNAGEMATGVTSAVTDYVAADYPPTGVYFTDMDSTAGEIGGLVIVQSASNESGISAYRAYWAAFDTRISAIGQVVKAGANTNLTLTVDFQTPIPSGASHILAFSVSEGGESTTPAMTTLIDYSDTSAIGGIEFEDYDPASGALGGEVTIQRAVFDAGVSAYRLYWGTGSSCTKVNDVMILEMPVASSGGAPTCTGQACGDITITSTGTGVWAVSRGTGGYGNDERANIVLQGPGVVSITELSTEENYDYLNFWGTRYSGSTTGATIVVPQEVAEGEQPVVSWYSDMTVVMDGWSFTFTKTVGGTLTAPLPLGTSPPVGATHLLAVTVPEGSSCAEVAFEDYAPPVNQVAQSIWFDDMDPGLGTVGGTVTVLQAREDTDIVSYRVYWGQNATHKWTAVDVSPDLVTPIARSSSAHVLTLPATEAGTNLTGTVSIGLVKPEGSTHFLVFSVGSKGEALTGTSTPVTDYAPPPKGPEGLEFIDTDPVIGRIGGVATITQSFDATDVISGSSAVARYNLYWGDGAQALSLIGHALVATSRDFNPTCSGHSCGAINIQELTAGAWEISRGMSGYTDHEGAVVSVDGPGTLTFTDFKTEASYDFLIIQGPQGSTKYSGSTKPPTLEMSSGTYQLRWTTDASQTSKGWASILTPAVSPKLTIDVPQQQPPSDASHLVVFSEGSTGVENPNGVGVAFSDFGPPTTVAEGLTFIDTDPGINEVGGTVTVFRASPETGVDEYAVFWGTSSTSKQSTNALCVINRTLTNVTCLVSDGTPLPSGVTHLLVFARNMYGTAINGMWAEVDDFIGVTVEPSEISMIIEVGVTSSATVDISNADDEPLTLLANLVFEQTSASGGSAHSSGGSGSSGVGASAASAGRSCD
>Karenia-mikimotoi-ANV-106959_dino-specific
MSLHCGPSHFIWAVAALAVSSVVQALDIAAVSHAERDTSAKPDAGTPVMPAKLQLVNKHAEKPRAKRSLRKSAQPSMVQSNASAVKTVGIKPASASDRPTGYYLTPMELSRINTIDCLQLKIKNPYLNCSTDIGYNSNYKVSPANYPSWKDPECRSNGEFFCDPNRLLEDDQRLRLTNLLAKLRKKSAVLCGDTDPVDRWHYQPFYLGVAMAQDWPLHLSDSETLQLFGRMLAARWNMTFPWDGAPLPFSRCPNEGMLLILPTQKQVFLSTPNCEFLCSTSGGPEVVTAVSYMLNNKDIENAVRSGIETVYKLLNRTTPESADLVPSRQLDNWWDNVASLRVAPPSPPTNIPWNDILLNFSMRVLYIVSIFVMAGSLVVAILVCLLAPGLIKKITKSNV*
>Karenia-mikimotoi-ANV-106968
MRTLLCILVCFAWSAPAWRLKMSGPSSAFRPTDVSSQRVHEPLATHSAVKNQVRMMADDAFRASLGNVLILDHFNINHEKGRHDLLKAFYFDLLGLAIDPRKVDNLEKGKKTLWANAGAHQFHLPEAESAQVFDGTITMTFEDDEFKALLSRLESPPNVLADSQFAWKQTEAGVTLTDPWGSVFNLVHRDGPLEPRGAQPGPPSQSTGLQDLTVHVPSSVGSVAGIGRFYTQIMGCAVNHETEHKLVLQVGPEQTLTFLINPERNDIAHEEMVTLQEGIANYGPHISMYVRDLKDTFERAHDLDVVFVNHRFNRRAYTLEDALDQCMFRILDIVDPLDPEAGPIVRLEHEVRSTVKVDGSKYKSCPFFEVPTDVLRP*
>Karenia-mikimotoi-ANV-106984_dino-specific
MLCVYAMISFTYVIFASWFLMASSVRVQKCFEEVGASLASRQVNLNAQYPLCGLPQPCHTESPCTADDMRSLQNVHLLFEDSLCSLRSAFHARAPVEIVRNVGLVNSSGNKGAGKSGANFLVTSDGAYVLKTMTSDDLNTWKSMVARYVDHMQSHIRSSLLVRVFAVIAVKGKGNWASSKFWMVMNNWFPFDFSRIYDLKGSTVGRRNGEEGKVGKDSDFLDEANEATLPPGLYKELKVALKADSEMLEDANVMDYSLIFAQEFYRLKKCTKDRPCSYPVCAESLCADPFEAQPLGTDHWANIHNYYCSARKANSRELHGCVSTMQDAGDAEIDMHFYCFGIIDFLKFYGIGARAETLLRLGHYGRNISALDPTQYGLRFRSTLFGDDYDLDNDGEVFRIAGTVYPFEPEDLACAGGLWTSI*
>Karenia-mikimotoi-ANV-106993_hapto_high
MKMRWFPCMLCLAPTWAQDLFLSSHTKRDASSAIGNWREGPKHSPPRLPLAQTADQMVPYDIENHPSLHCADPKLCTCDDSAEKLSPHVGLDQCNSLCLASPVCDVIYCVNQGATGQPCTCHQYPSCTSTRIPTNLNGGVHYKKQIPPTPQPPPPSTDWPTFSTEADLKSSPWATYFNNLYGELPDTYPLSLATRWCFYMDKMKDAGITPPPSVGQCPTSKDAPRGQRYDENNAYSSKDLTWLWHEAPADVYSGFAKHSIVEVSHLHDPYGDEHHGMWFQYARGSGVWVNLGNSAIFDEHEDAYKEFGATGNEDMCQKAAAAGWDTIQFIKHVDAVNYLCASKIGVPWMNMEIVAVKLVGTYSCGQAQGTPAALRAGWHGDKPCKCDPTNPNTNCVFSLQDDSANLTATLLLRT*
>Karenia-mikimotoi-ANV-107006_lineage-specific
LKTKWFKILSLPLHALLVCHSMAQLGRSAEQDCPLQEFDWLASIEDDDLDLQPSGGTLSKARQVSRFVLLGTFWVAPIVIAIIIVRHGHSPAPSAGEIIQADPSATLNWQSSILNWNQDTWLPSEQDAEHRLAIPSLTQPFYNSVVDVHATVSVEHLEFIFSTIGNWHAALRKLLDEEFFVNYPSAKQSYLITTSPPISRAQMNSGRVKVGNIMFENAQPHVVCGSHQLLDTLLADGHLHQNRSLIFHTHGNVILKRRFDARFKSFWDLQKVASGKFASSDPAENKSASMYKRTVLDIAMANPRMKGVSHTGMTKQEIATEAAELQSQLFANVSSIGPPMHRSIPHLIGVGKADAGLIPLQLAVAAMRESPGVFSAIYLSSNRAGETDNPEVLAQGQVPMTGNNGDSYWISRTNTPVSSEQDYAREAFWDAVHSASFAKILNATGLLPP*
>Karenia-mikimotoi-ANV-107022_dino-specific
MRMRWCSVWCLLHRLAEQVLLVRAFICYPEYAFDWCENSTSASCIHNYAFSVSHFQRKIWDYYELDRRPPLAEAFFLTKLPKPFQQEFMDGGCGAPLIMAYLLVATAKLLVDDDASRYAQIAMGLAQTLPDPMQEMLQESSTWPFQEAITKFEKTLHHGQVVVPLQHGSSDLTTPLVEIVIAHCRETLDWVEHDLLPVAPPGCALTLYEKCGEQPTFSDMVLKHFAKVSIVPCPDPVGLPRGDECLAYLTHIDNRYLDLASFTVFLQADPDQHLHFTYLRTVLAMIVRGMYGVPFMNINGARHVRTKTPCLGAVYEAIFKEPLLKPLGPYCCAQFVVQDSRIRARPLSFYQNMLRLVDGSMGGGDLCSARPVTRSTHCYGMEYVWHLVFGDEHEPPLRQDDVRLPLPLRQKFGNEFTKRQWNDMVLAPNTAKKIVESVDYEQMAAAGKLN*
>Karenia-mikimotoi-ANV-107045_dino-specific
MQPGLIFLLFAVAGIAQPRSVEEASVLEDESSFFQMPARLQPNSKAANVRQAKGRAEKVHQARAWPTPDDPSLTVTDADRLKVKTFKSAVDDKNVTLINETIINMALTPVGLIIDEGVYDYIFQVLHDYQADEYQYVQQSAWRGLSDQSATERGSHIIANHGGPHEGVKYMVDQLLVHPFRYGYCADHLTVQYEILANLVGLLMTDNNNTRGPAAVEEGLIPGVMRALMGEPDLIATQATACKVMMWLFFRNPQYVRLFKEAGAELYTQQAYDRFQDGDDTPFYFGYTMGEWYNISVCYYPLSMLALDDIRDGWHDAYMDWKPWLDLQYNY*
>Karenia-mikimotoi-ANV-107051_lineage-specific
MQPYRTHTARFARGVFYVLLLPILVLTRRDVSFQSFEEAAGEPLQEGDSTSMLQGMGGVHVTPGHVSVQAHSDLRSPLIAASALKEDVLRPYLIQQLRVRHPSAFVFLGVTCVSVCIALFMCASTQAWPQTKSSQDAGGDLPAPAGVSPEPVRAQIAGLAVRVPPIGDRLPPPPMKSEKPATPLPICPALVMPECEARLLIPKQAIPQSAAGGELVIFGLSGSPLLHAFIREGDDHRILQISMWHDIGTPCASIRLPSLSSFQPWTRCEILGPGNVLYGSLQVRPGGWGVVAQSGVELLAISGDAEDLQLTIKSVTGTSLATAHCGSSARPDHVIIEVGQGNDLVLIVVSAIALLLLSSGSHFPPGTANFQW*
>Karenia-mikimotoi-ANV-107103_dino-specific
MTAPVPTCAFVVVFSLLSFGITAQGHKVTPIQTVIQLLESLTVKVTEDGKKDAATYDKFACFCKEQADDKLYAIETSTKLIADLTATESKLDSEVTKLAGEISTHATSISGNEESKKSEIASRAAEHAKFLEDKANLENGMAAVQNAIEVLEKAKGNLVDAKLTGSLMQKVQPVLAQFAPGQLSVLAHASAEPGDAAKYQYQGNALLAILANITATFKRTLKDMELTEFEAKKASDDTVLGLTNAIAFETKEKENKEAIEAAKSEELGKTREDKSAEEKAKTADEAFLKVVQDECEKKAVQWDKRSLLRANELTALSEATEELKTGALENFNANKKLVGFQQVAAKPVKKMTSFLQLRRARQDSRAAGAAVQKAQAFLASAATRLSSSALTSVAVKILVAKDHFVKVRQLIKDLVKKLEADAASEQTQKDYCDTEMKREIASRDLSNSQIETATANIDKLDADNSKLKSE
>Karenia-mikimotoi-ANV-107106_hapto_high
MFHCASQLFSLFLLSRVTDVHSLHEQHPGLQAVKDATPISGSPANFKVLQGCRVCSTLQLKLLAKLLVEFTPKAGWQTVAHPKHRPKKLEKDTASLDFGLVLPKCSRRQLLLSAPAIFGARSAGALEDTLDPSVKSEYDKFAATYDEDNDGLRANLWGIPEMREKAVKKCRGRTLEVGCGTGINLRYYNDPKVTSLQYVDLSAGMLAVAEDRAKVLRQGGQQLPPVDFKRMDATRLQFDDNTFDTVLDTWGLCVYLDPLAALAEMKRVLKPGGQLVLLEAKRYEIPVLDQWLSLLTTLAAPLSQGWYKDAYQDVPGLIQKANLRVVYREDQFISNFGLFVTQPA*
>Karenia-mikimotoi-ANV-107109_lineage-specific
MLNGLLSILLLGLRASAKDSWRSVLLDEAKLRETWSSNISLFEERSHVQDGVSIRFLKEDLGCGGSDQPVVFYEFNVAARPVDVFNMLVINPQRRNPCADVVCTSAGEFPESGLRAWSVWTKIPLFGSMEFVQWEVVDADVQKEDFWLLASTLKNDKLIEKHPLVQGAVDADVCLSSYHISKNADGTAHVTGTRHMNMHLFSIIPLHAIFNNIPASWQIIIQCVDALRDDAIGQMAEKWPKSKLNVPGWMFHSTNDAGLGFEAKANGTGFSHEASKDHSDMHVIIYVSVACALLCICCVLCCCRRGGCVKKSENGKARSLGHSSDSDKDSEPFWWSCMADEASSGEELSE*
>Karenia-mikimotoi-ANV-107135_hapto_high
MFAAALLLASIIFAGSGRAEGEHAEERCKPVRALAAVLLGRISAPSHSYLPSSGWRRDRHVKPNDNGMHFPIMSSTSEQEMLPQASTKVDFDPEWQQEVKRRLQRKRRMKTRSKQVRKSLKEVILPTVLASLFGYFFFDEITSYLNTNLDEGSVKILLSDDTQYIQNFITVMGLLFSILAGNAYAALYEQQEEIYLALFEEVSEVKSLLEQTTLVCQNRAFYPEALLCIRRYINNDLRRLSVSPADLLSSRPMEDPLESIMYMTSVGVPSIVYETVRSLRQARGNRLAAIQRKFPSLGIGLLYLLAFSLLLAFPMLGAAITNQEGPVALQAFLFACLCGSIELVLRIILELWRSTGGVFNVDDVLQQMVFGLEEELTVRAQQTLLLNPSAEIAAELLSTDLGTEKDNHSKNFFKLPRKVRAFFGRLDRAMMEFYSMY*
>Karenia-mikimotoi-ANV-107157_lineage-specific
MRWHIFTITRALHRNCYSMIIIIPLLACLVCADPAASRRVGQIEGILEAALRTLQMHSIRRFGPGIEGDKVRLNKGSGVSEHCKALAICLLAFNSPAIGPGLRFGGHSGALQSAKAERVYRSQLHSRTRTVHMFFYEWLKSRLEPRNYTLGPEEETFVQALTRPEGWILKCQIGSAVAKAEGGTGKLAKGPETSTIALTLRAAFSYAEGSFPPRGNATLMKESQSVRNEPGFWRIVDSDQTGTRLQVQWSFNLPDGLKLGSETLLSPCDLYFDAVSKTMSNGMLQLSQGKLTVREDVGMDGPFGGGILVEQKIVGTFEVTPAFGAVI*
>Karenia-mikimotoi-ANV-107224_hapto_high
MQHAALIFAFLATASHGRLLQSTLARSRSSRHDGRQQQTNAAQVGHTKANSQLFAADAATRHAGRVKALSAFLLSAGPVATFNPAGPVSVINAQPESGPFREHAAPSARCGRLICCDGLPQEIQVQVSLEGGGAELVRLATAFCPARVAADLAEKHGLDADQRSALAADLEMQWEDAQADAPDVYVGPFAENNELRNCIASEELTSVGLALEVADSVIAIGGKGLFLQTIGDVESVTLQEGTAICGYAHGDMRVDCHDEGGKTVAFALRSLGQVVWFEKQLHCVGDLLLDESIDEIAGHVAIHDESSGELTGIALDATWKGPRYFVPSNPQPTLLNISAFGQFANDFGASDAWADSDVDTSTLSEEEMEALYEKASAERNTLGTVFRVERDEQQPGLLVPTRIITTLTRDLTFLNNVPMELGCKYGSLYWKEWATREKKM*
>Karenia-mikimotoi-ANV-107241_lineage-specific
MRIIPICLLSALLSFPGCKDLHSFFGFCVVRGFLNFTRMLLSVLKVWTGMTWLNNCASGQIGRSHLQTKHFGCFPNANWKRFFKMPGMYDDLRQCYDEVEMVHVDAMALGADLHRQVENLKQLNMVLINRNRRQVRSSHMH*
>Karenia-mikimotoi-ANV-107245_dino_high
MAFHMSMLMRSVLMALASLGHGVADSIPIAGGKYAMQWVRNISVHRPGYTQLPPEVQGKMIITSFEGTPFFAKHAVYTLDISKEADSTPEMLPGSDAIDWPNAATGIPRDVFGFEAVAVGNGFLVPSHTTGGVWIMEATFTPTNLPAPVKITKDKQELLPDSGWFYHMTYFMDLNNDGRLDILTSRCQYGVWPWAKKRGELLWLEQPAEKPLSGEPWPEHHLADGPDFLFCIHPNEKWLAAPEYIGERVVFYERLPNGTLQSRVLDDHSGPGFGCSWKDLNNDGRLELLVTNHLNQDGSVFAYEFDGENFLEAGVSRHVLATGFSAISDAKGTASPGDAVAFHPKTSAEDEKPHILVSGDNSNSLFMLVPTSPSNGNWSYFKQELTFLGADIGRPSLIDVDKDGFTDLYVPAYDNDVIVHYKFMAAEGFSRTVLV*
>Karenia-mikimotoi-ANV-107278_dino-specific
MPTTSMLVLICGLALASAFDAEVISDLVTSSADEARALTIKAEQFWQPVRDAAKNAVQAKQQVSMFDEMDSAIATLSDEHHHVRRMLREALTRLKHADDIVLAQATQHSEVADEELASNTRRDADGFSFLRGGQNFISVAIRRFVGGGSYSERLGQQIQRRQASVLPALRGASAVSGNVLQECRLASRLAFDVLKYDIYNKGVPKTPSVAKYVANRIVDAAAKTRRSFMGMVSDTVSSIARDTAGKHEEPASTVTRATIAGLGESLAVERSGIEQQHISDI*
>Karenia-mikimotoi-ANV-10731_hapto_high
MLVQPLPYLVLVSVSWTNLDASGQETYLGQTRLEVARNSFGRVATEKDRRVSLRTNAGAAACKPAQGEVLVSMDGRSLSPSNATLAISRETLGAMEQQALLTEQQALLTELHDSHEAGLETLSAEGIACITGTIGSNASNFTRNMQFDDSPVQAMGLQLLQVKLELMQLPSARDVINVSTHAPEQQPPKKKKSKSWRLRCPVGISSPPPEAPTRILGPPRSFSPGVMVKVPIPTEARCYDGSPPVFYFEPGKAGGTHKWVIYIMGGAACWGEQDCLEIEATRRLTSSSPWPPQVPARQFFKSRSFKNHNKIVLVYCSQDWFMGNTSRMVNGTERFFHGNATFQAFVLMLQPHFQSANEVVLTGSSSGSVALLNHLPDLLRGAPIEHFSLFLDSPLMTKAFMQQKKLINYVPPSGYLCNIFREGSPCCMNFDCVFRRNVPKRMQVLIATFAIDDSQLMPFNDSEASESGRLFDSDFLSAALAQIETETRSTISHLVNEYSRLSYFVANCFDHGYLYPLGLPDCTVSRGKGERPAKEKYHGLGGKVVDCDSSSILAEEPVLGVSLAAKHRLGMTRDIRIQQGDRAVSLSDTIGMWMRGEIARYWDYEENGKGNIRQNPTCQSEATVSKRSVHSFAKHVALGTLACIFALTWYAILLVLRKACHSEPCNAVLQSCVDIVPSDVDGIFCSGATLRISDVWYWHQHGKLQLANISFTCGRGSLTGIVGRTGVGKSTLLKILCGQQLSGSVQGKVCLDETPIGETSLALVPSESTLMPSLTLAQNLMYASELRMPGEETLARWKRIQTTLQALDIIHIQDVLVENLSSGEKRRGEVAVELINPHVSILCLDEVTSNLDGITALKVIQLLKALAGNGCTIIASIHQPSVEIIKLFDKFISIVEEPDGSSVEWEIETSAMNDEEMRKLAMGSTMHLVPKMPVQHSDDRDDRGMAVLNLASANPEESPGAQNLLSVLRRRREYLGFVAQVRRYFCRLIDANKPLAFTSRSLVGVVTLSVGAAVLCGMLIRNLESIPAFGTLMFFFVATPSFFANSFCIYYMGLDMHIFLLEQSAFAIEPFAYLFAHILHFHLFLLLPFIGIFVPILWCITLGHIAGAAVTFWEFLAWAALSLFSNLCMYIGLACHYKRSLSSAMIANSTVLGLISLMSGFLVPIRSMPSAACCSVYFSPMFWAFGSVLFTLQGLHLGPDCLSGAYNTFHFKLLCSASRSTNSAIDAFALLDERVGFPWALASIFLVGWSALWLCVALLSIRPEHRLRVLR*
>Karenia-mikimotoi-ANV-107322_dino_high
MHGISFVLACVACAGHGSRLQRVPPVENQSPLTVADALAMFLRTSSRPEAGFMPSSPTINLPDGNRLGRDSPLMQDGVLKTPEGAKVPEGTPVVPHIGIRTRMRRNRRSKAIRDMVAETKLLPANFINPVFVHEGEEDIPISSMPGVSRLGVDTGLLREVEEARKLGVKSVVIFPKTPDDKKTMTCEEAFNPDGLAQRAIRNVKEKFPDVTVYTDVALDPYNSLGHDGIVRSDGVILNDETIHYLCKQAVSQAEAGADYVSPSDMMDGRVGQIRDALDDAGFTNVGIMAYSAKYSSAFYGPFREALDSNPKIDPDWQVPDNKDTYQQDPANFREALLEAALDEEEGADILMVKPGLPYLDIIKGLHEQSNLPIAAYHVSGEYAMLKAAAEKGWLDEKPAVLEALLSIKRAGASVILTYYAKQAAQWLREEEGL*
>Karenia-mikimotoi-ANV-107333_lineage-specific
MKWPVQRLLVVALSGAATKKIQAYCLPRVCACPVDECIHAFHQYEISERPPDLETHHYFFSSWTNEVLSSFLFVIWCETQASWSWFLELAVEQIPHAVMKQLSEIQNC
>Karenia-mikimotoi-ANV-107414_lineage-specific
MAALCVMCLLFLLRGSAVAKRQVSVSTHGKFVDNRGQIQKDANATRNALEMEGMSFAEAQPAAHSVYTILQKVATFASEEDEMPKKVLDRTVWIINMDPDTYRKQDNWLTIHPQHTDVPCTAEECVFHEAPAVRAIGLTKQHAWRDQGFFEPALTDYENALAYGASQKIAVTSKSPSRFQVVKGWHDISVEKEQYKAEMAAATGMPGGFVSKKVPEHSCEASEPFVVSGIYVYLGGHDGCLFRDISTVYQHHQNWQEILQRWICTRDGRRLEGDPELEICMNYLSCAISDLYWRSSTNKWGFSYHGSTYRYAPWQGDPDDMCLQSGQRQGLWHYGESCGKICPVAGPCHEWCGTGGACCKWNAALGDKLGVGEVSSPACGKNGGAPHSCRMRKCCVPDRNQAGWESLIPSSGLNDNAARSFGETCTDEAGNCDKEADSEKKARSS*
>Karenia-mikimotoi-ANV-107415_dino-specific
MLPRHPRRDQSQSYVSFVAVWLLLGLPQCFAASSASLSEGKALIRSDAASPQLDRKLHHGNRTRTALARALTRHDNAVTSVDETRSGALESRPVTAAAVISSSGVKFVAAGKDNKAHNGSSPEGREVVSLEEMGTGQRTTFSGLTAPTSSSAANSTNETIEEEAEEEIVYVEKHPPKKVYFSVAMAVFMVSFVAMVVSLESLGYRQVEPGSGGENPQDEDAPAASRAPRVTHPGSDVPFRLQQVLISWIHIIASIVYFMDFLALQADFGMFRHWCGVVSSTQWLLGFMVQIHWHHSVDDNDAILASAYMKAVACIFSNVHPLAMMTGSKESDPGVWWPAFVAIALWHVGNLIICIHFKVQPPNGSRQDRGWLFHGNLPITEAWIDQGATWFLIISSLLTTHWLGKNSDQLVSTKSWGIAGCQFAGAAAFLFGSCLHCEWCDGFRNWSHREQVREIAG*
>Karenia-mikimotoi-ANV-107436_lineage-specific
MQAFILALACSAVTGHAHTLQALGVGAPRNSTVASAKHTGDFQVKFASTATGVSKLLKAAWTCQRINLSSPSRGNSQEEVGALMVVSCKVRPSRLRLAKPSPNLLALEQAILQKVHSSADLPVVEERIEGALYQHRGLTKRWVKNKGVNVCRDCLDNARRQANYPDEQGNSKRLCAEHARKAGTYQIQNPCRDCPEDAKKQANYPDEHGNLHCLCSKHARKAGTYRVHSPCRDCPVNSKKEANYPDEHGNSRRLCAQHARKAKTYSVRTPCRDCPENCKRKANHPDENGNPHRLCTKHARQAGTYQLQNPCRDCPDIAKKQANYPDEHGNARRLCAEHARKAGTHQLQNPCRDCPDTRKKSATFPDELGNPLRLCEKHAREAGTYQVRYPCRDCPEDCKLAADYPDEKGRSRQLCLQHAVDVFWMEHSTDMKLTLPKSEAQRELLMQLLFEALLRKMNGASHAINE
>Karenia-mikimotoi-ANV-107459_dino_high
MTVHTVVVLLLLVLVSVSNGRRIQSWESIHALDNSSEMERLQKSLRPGPGLGVAFNPSRLGQRDLLNQFGQHQHVKMASRIARLDTVMSMIGDKPLEQFQQSQSSKSVEKGGSSHLWGSVDGRDVHLVTIKSDMLEVDVCSLGAALVAVRVNVKGEWLDVILGYESLDRYLNGGKANFGTVVGRVANRVAYGSFELDGDTYDLEKNNGPHHIHGGTAGFYSQVFTVASASSEQVVLSLVDPDGNMGYPGQVNLTVSYSVKDGELHFEYSGITDKPTLLSLTNHAYWNLKGHQAGNVLDHTLQVMASRTTLTDETCRITGAFEDVEGTRLDFRAPRILQEAFDAGGPIDRNFCLDSTPGEAALAARLVGPNRVAMEVWTDQPGLQVFTGENIASAGPDSWWNGKGAKWQQFGAISLEPQLWPDGIHHSHFKSPVLRPGEIYKHHSW
>Karenia-mikimotoi-ANV-107489_dino_high
MIYIPVLVLCLCAGPVLQGVFGFSGQLLRDAHAYSVVMATTILPSMVWERVTRYFQSIQVVVPETIVAIFGMLLYLPLGHFLIFGAGAWCGIGLLGAPVAMAIIYLFMNMAFYAYACRLKRYHAQTWPGWQCMKHVTASRVRSYLRLYMPGVVQAASELWRMTLLNLWSGVLGVTEAATQAAGFRMIYIVYIFVFAVSLATTTRVGKHLGAGLPRQARTAAGLGIIVAALFAVSLGVAIAVGHRQFGLIFTNDEAVLAQLESISPLVALAQFFMTMADVFNPILNAQGRPTIAAVASGLTSWLLHVPFCWLFAFHMERGIIGMWEGILVGYFGQGTLSGLFVLCSDWPRLAREAQARSELKSASVGVADDPKMEPALGVSLCETEGIATSG*
>Karenia-mikimotoi-ANV-107493_lineage-specific
MNSFSAAIQTMFLALGFVLSICALQACAQAIQVPTLQTSSSTTILVHLGIGVDVILALIGTWTPSDQRGSQADVQEPFSWAFNSALPMAMATWGIINQEWPISLTFMMIFMIPGFGVDLVLVLVDVWMQPNQQGCEEDVQDPFSWAYRYACNVLLMAMATWSIVGQEWLRSLAITLTLVIIGIGADAAPFLLTLGSSMASKASRKMCVQANQRPSTKEEGHS*
>Karenia-mikimotoi-ANV-107504_dino-specific
MGIRPPLRLFAICSSAASAPVFAEPLAGSSAPKPRELSSALNCGEHPVNWTAIREDLLSYTTLAEPKYRSRRCWGLDSGVWGYCGIAAVRLLQMQPGLLGGSREYKEGPAAIPRHMWNACPIGVLCVTIFSMIFLTPGERYGLIWSVFERLDGLRVSFEEIRHSRWPVFGLLMRLAEEVTFSGAARPVDSWHNAKATAKPPGKTAAELQALQAEMAEQVAQRRRVPESLPNQIINVVEQANLGGSSAGVEPSCCPLALTAAWAGLAETAGLAGDASATSAYVQRAETALRSWESNYTHLDWLSTKWPIFRLFHRLQFALLGLQDVAGPPLDVVPRDARSGRPLRFVFNSGFARPDALHIDIAADIVHNDLLRSLPAFFGMQAARPDEQWQLDVIYTSNEYVDLVPANHLWRLRARSQKLVYTPGAYGLVGEKDTLCRTHHDAMRRWDVRPTLDREIG
>Karenia-mikimotoi-ANV-107511_lineage-specific
MCFCLLLVVTASVSVCIDMLPPCSKTPETDEIGWDFSDQMTNEPSVTTNRTESGSRTSETPRNESGGRTSDHEVRVKSSIQHLKKGMSFYHHFAEVAFQSENAGGVDASRAKQHAVVKLALRLLLIIGGACYTASLAAHLSLEAKNRYVPVYNNLEELNKAGESVCVLGGALSLVSANQPSARLIGKATYGELFSRESVHDECGGILTSAYVLKGNFFNGNVKECNLMPVGEQLAWMSIVQPASGEFQRLLSMEMTRMAAGGRLRWYFDKYAPSQECNGPSEEEADENQLEFQEMSGLFLLVLVLLCCGLFYQAISTFIERTSEAASRMGQPIDGEEMSDFQAKVRGDEESNDSASPTNSGSCTKSGHADVSNGGSVSQAHVTPGTKSSGITENGDVSCTSPSPGIDVSRDDPGHCENIAAVKRSQPAQMQLESDLQDTSRHHTVTRWPLGFPLRDNL*
>Karenia-mikimotoi-ANV-107523_hapto_high
MLRVSLVLVCLTWTSHGRRVHGSSQNYKRSPETVLASQSNRQAETAGFAKFLLASNPTGAFSHSSFGARASSPMASSHRFGHHAPKMGPLRASSIEPSEEVGHMDNAMIDEHGSGVDFANAEELVDQIDPATIALGLAVMTAMHPAEALAKGGEFGIFEGRIVSLAHPFVMALVYAASAFSAYTGYSWRRLRELGGEITELKTQRKALEAKLDPEDESPAHAKIKAEVASLTTKIDEITATRKEMAGQDFRDKHWLGGSLVLGLGVSFAIEGPVNTFLRAQKLFPGPHLYAGAGLVVCWALAASLVGSMQKGKDWARNAHIAINVLALGLFTWQIPTGWEITQKVIKFTNFP*
>Karenia-mikimotoi-ANV-107545_hapto_low
MLTLAALQTVIIVIVFLAVGCAFYVIVDEKPCADESADEGCTENLTFIDALYFCMVTMSTVGYGDFSPTTTGSRVFTGFYILIGISVVFSRLANSLHGMLQAVESRCLFFLDRFDVTAQVSGHLDHGISGEEVDLDHDGKADFVRPPRAITFWLQRLSFPVFILILLQVVSAFGFWAVDEMSYGAAFYHCFVTATTVGYGDISLTTQKARLFAIFHIGVSVAWMAGFVSQFADLATQRRSQLNRADLLETPLSWDNVAEYDKDGLGVSKFEFVIGMLMEIGVELCGEPMKWEDVKPFVVLFQETDVSKTGVLSAEDLRNAQFKAHTLSSLRHGIAKKNSPSTTLVRVVPSSG*
>Karenia-mikimotoi-ANV-107552_lineage-specific
MANTHFAMFSCLFMYVSMAMATDDACVGQACSSEGSGIAAPWAAGEDYPQGLEMLQLNAARGFQTPAPVEVDPAETPIATEATPKFASQCAKTDRVFKVRNVTGAECQQACAVNEFCKFWSHMTDMDRRTGDCLGCKGVFEEAPGYTVMAVGDLLVTEEKVSCLNVGFIRKEPNTGPTCEEPNTYCGSPGSPNCETDTDESTTHRRRGSITKFDGKRPCKCGNETGYSEAGNWCRNCLPYPLGSTDVAAVTQAFPLEGDDELDKSLSKVLEPSTKAADKDKNVSALGLGENISQVWFVPKLFLRRPFQLCCDERKWEKGCPTCCGNKKEECHAKCPKDDQKACMADCAFQETMCSRLCSDQIRFDKAISAGMKGLELQCEKLEDEEEEEEEASEEETDEEEEDSEEDSEDEASDEDSEDEEAEEEDSEEEAEDDEEKEKDEDEEKDEEKEEEKEEEKKDEK
>Karenia-mikimotoi-ANV-107572_lineage-specific
MLVTMYVLGFCCAVCSTATRAENDITSISVTEAFHEIQKGNHTMRPTDMTTWEGACLGSVETNYIFEEKLAAGSFGIVYKAKRIYDEKEVAVKVISGDLRKFSRLELEPARLHLPYNSKLIEVHQPAVLAPPKISLVYELYERGDLAEWLHNNGPMQEDNVRTTAAMIAYGLIVLHGRGFVHRDVKPANIMIRGGQWRMVICDYGTVAQCSKSDPRCANGCIGPPAYMAPAQLCAPGSPFKEKLCPGKLWDSYGPYGPEVDWHAFGVLVYQLVVGIKAYPFQSPSRDDAKMLFNIIDQKPDLTAIKEKELRDLLSLLLTPQINDIPAEAWWAGKYHPVIGHEYWLKGFGGGVIRGHHELLEVGYRFCH*
>Karenia-mikimotoi-ANV-107598
MSGLVVLTFLAHATIAWTHGSLLIPVPRNAEDRHLPEWAHGGFPSDVDFGCNCANSSGVGCAPGTRSNMNGQSCFWFMQGCTIGCGHCDNKTAHAMGKSLCGSIMKPTLPKSAWTMNRWAVEGSRDDWFRTHPWRAPGSAPVVDSCGMAGGTDPKHRGPGAAVFAKTKFAKQGDLARDVLKKGPSAVTWHVGAAVEVAWGMRVNHGGGYQYRLCPASEPSTEECFQRQPLKFATGMQKLRYTDGSETKYFNGTYVSEGTVPKGSTWAMNPIPRLDRATHGGAPPSWKRCVPRALGKDSSFPISQSCPQFKPPCMENDKPNWRPIDGSKDGETGDPEDDVEGKCSGDLTSASIVDVVVVPENLPGGDYVLGWRWDCEETTQIWANCADVTIVGKADVFV*
>Karenia-mikimotoi-ANV-107612_lineage-specific
MQEMLKPLVALLWSLVVAGMSAKRTVPSLDAFVLHLLSFNLVSAFNPAASMPCAVLKDSDVLKSLALIHLCPWLLHTVDCHSKYYPQMAAQKLFAKKHSCYRYRNLDGELMYTRARSDFGNKTKAFKTFTYNGAPKVMRTLYHLEELRDKPFAPILLVEGEKTADAAVDKMHALQGKQYIAMTWPRGAHSVSIPDWSCLAGREILIWPDNDPPGFLAARKLERILLEEGAKQVKTIDRKWLKERFPSKWDLADPWPEELSEAELLEKSNGVQVHAPALYNVKALMCNPNAPVVVVVGQSVADAASHKMQELQGKEYIGVTWPGGPAGASKIDWSLLTGREVLIWPSNDAAGFATIKPLASILFPVGPREIKTIDGKWLRAKFPKKWNLADPWPKQLSKAELVERSIGKKIRGHSSKNCKKKART*
>Karenia-mikimotoi-ANV-107623_dino_high
MMLLSLLTVGAFASCAFASPCGPNAKVPCVQLASGESMPLVAMGSWAGSAGMCTPGNFTCLRAYAVSSLKSWLDTGGRHIDTANDYKDQVAIGQFLTNYGLSREELFITTKCPGTIGYEATIQCVDDNMQMLNLLTDEGKTVNGYIDLLLVHFPFKTPLACRFTDIDLCMDSKWLKDSATMYPMAPSPPGEKAAFQSTWKALEDMKKLGVLKSIGVSSFGVQQLQWILEIATEPIDVNQVNWNPLNHNDDVLDFCKKNGIRLQAWSPLGGSDQFNQVFGIKGSLFTYQPIKDIADRHGVSTAQVILRWSLQQGVAITTSSNSPAHQKLDMQMWGFKLNGTEMKVISKIASSSSNPRKVCTTDADCPGDAPLCAGICVSIPSSEVAVAPTVAKTQIGALVMVTIAAAALAIAAILYWRLPHQGREVALYKLLA*
>Karenia-mikimotoi-ANV-107635_dino-specific
MHIGRDRIACFQMLRVILPLILSIVSGNSCIDGATCDARDGKLPHTDVEDETVLLQTLGEIKRQAGLQAHAVQHDSKSSSCKVEYSPGIHYVQLPALQRQFLFVVPREVAQGVKGAPLVMHFHGMRNSPWYDIRYTALPTYLESYGWLGIVPFGLDANMSNGMSGMESCCAAACDEHCCKNGLMQDPDYDTACRWDQVAENAAFTKALIEWAAENACVDPQKVFATGFSVGGQYVGWLGCEYSELFIGMASMSGDRYPDLFCLPKHPFSYISICGSLDDASQVSCNSTWPYSVDGWSRVLGCTGDGPGGAPINETKSATTSCQSWNSCKGGNFLEMCMNAGMDHRISGHMSPADTIDLRPASDLDIVEYIFQKFSALVGGALLFYGRPTQSEIDAKHDADGMWRDIKRFDHMYLREELTGSYMD*
>Karenia-mikimotoi-ANV-107641_lineage-specific
VLVVMIMLAPLSIVSVSSKTRPTNHPESIYVPRPLMPILGLYVYVEAFFALCSLSHTLHLNGEAADVNTSGAFPSHKWEIPGPILDISAMAKGQSASANVYLLRHGETDYNRAQTEDSRLNRDSKINSLGVKQALAAQQICRSLGLFEEQVSPANTQIAASTLSRAFDTAIIASAPLWRRWLQDGDDNFMVHEIPAADEFGLDNYSSRVHGLDDDDPVRWKDSVLSGDLAAEVTMGDAQGLFYKTVAGGERTSKPAQVRTDYQRHNEWACQKEQMRKLKQYIVHSALSGKEHILIGTHGGVLLCLALDTLRQHSVSIDNSSDQFWLHYQALPNAGLLHLHLTVALDEGFNSTFESINSTFVALRMYSNPAGGLPY*
>Karenia-mikimotoi-ANV-107684_lineage-specific
MGVTWSLLTAVNTVLVGASQAAVSDQAENSQPQWLSEHVLSMHIGNKTFNSQLVEMSRQLMLSHEGLARSNRGGWHSPYLETSTAPALVELQRRLEDPALAFLDRFTGGSALIRSRSMRLRVASLWVNVHHPSDSNVPHRHAELDADGEDVPVISGVYYAAEGSQGTSAKLRFENATKAGDSLSVDPRPGKAVLFPATCLHEVVPASFVDAHAASRLDDVSARQDDASARISLSFNLVVRWLSAPLEKSASAGSLAEVTELLQQGAAVNAAGHHSLTALHHAAEMGHVKMVNHLVMNSASVGMISRGGQQPIHLAAATGHTPVVQSLISHRANIDASWASGGTPIHLAAANGDLSLLEYLHASGANLHSTDQFGGLALHAAIRNGHVDVAEALLRHGMSPDAADDADGLPIHEAIRGGHVKMATLLLTSRANLELADKQGRGPAMWAALAGHTQLLQWLADVGKYVADG
>Karenia-mikimotoi-ANV-107689_dino-specific
LKPRAVLFSAMGQVALCSPEDCNNCRSCRRDGQAQDEQWPNVSARSSTYQPEDEVDTFKDVRPEVSTGLLDLTLQPGCDSLAKDDVVGSPDRPGAGHERTAGGEGFAEVPAPPKKRPENTGEPAADTASEKKQPEVIGEPAANTTPDIICPEAFDSGNPDMQAPDFVAEAQIDTAEAGQGEAPFLKTASLNSAEARQYKHDDHAKSRRSSVKSSQGKPFPKRPFMAKLSQKSWDKLKELYLKMDTDGSNCITREKALEFFSTFKKVSAEAMFNEVDTDKSGAITAEEFMDFWTQVRANGYSEDLILEEIDQIMEGGAWVDWKDNRSTSNKGGLPNYPKRPILCRLSKTSWTKLQELFFKIAGTGAVINRASAMTFFQGGFSNVSTEAMFNEVDTQGHGCITAQEWVQFWIQVRSSGYRDKAILDEVELLLEGGTWVDWKDGRNT*
>Karenia-mikimotoi-ANV-107691_dino_high
QALWLEAVLIILSKMQLRTYLQFLAAALVSPTDAHGQVTFPPSTRHGGSLEAGGGCTQVGECMWFSNQVEIPGEPSLPDYGRTMEANITGGPEDVYRKSPWRAPGRAPVFGSGCGAAAGGPYSYLGAGDPPPGIEQGADGLTLSKVSIQIWSRGAEMKVAWAIAANHGGGYSYRLCRSSDNVSEECFQSNPLRFAGKKSWIMYTNGSRKEFTRTTLSIGTHPAGSEWARNPIPNCRMCPTYETCGPAPEPGPPPGSGAWQQWNICSAGCAGSHISNLPSCPARTPQFPEVVPGLSSFENATWDFSIVDRVIVPSDLEPGDYLLSWRWDCEETHQVWQNCADVRIVTSSAPVTSVATDDFVV*
>Karenia-mikimotoi-ANV-107703_dino-specific
SRFRCWLKLLAAGCWLAQKEPDSAQMSWGIMNSARNLEHLRAVEDDNRITWRDGAPFADWVLAWGDPSDAQVAQTAYRVHRVMLVGGPRPAHYFSGAVREGFEASGTDMSKLLPELCQPSLERALDFIYGTTLGKLIPNEVPPLFKIADVLQCPTLRNFVLDEVDRMIGTASSEADVAVAELLIGAAALELDELCESLIQNASVQALRQGILTLSRMAPHQLASIVPVFLDRVGCGLDATWGGVEHEGGAVKLDGRVVRFRGGGTCIAWTHGEVQSGKHCWRIRVDEVHNASGFIALGVVAGPKDSSLTCDMDSWQQWYLYYSDDGKKRTKGEADLQDFAEPYSPSDVISVILDLDQRTLEFAQNDRSCGLAYSDLVPGLYRVGAELGNSASDMQITLLSYECMSGRISSSQFVPVPPAEARAVEP*
>Karenia-mikimotoi-ANV-107729_lineage-specific
MPPYIVSTFLCLAVFLAHGAPLIRQAKPADTAMVISDSGKVRIMRHGSLQFEASDGQGVHRQEESATSLFAQLATARSSPQSWQSAIPRRLYRDRYDEQAIAFTVSDLMHRSDFIALSEICKQLHIDHMGCLRAEAYIGSTLLNLTSALYLKHKVHDQGCKDNVKHGCVTTKTGLLHADSSDVEGQIVLEYANLFRYIPNVTERDHRFIMLDNAGPLQTQRLTYPTLTSTASVPDPTGNSVIVRMYRDRYEQPVRVVRNNDLPFSEKIDVLLWRGSSRCKDGGPHFKNRSRNLFVQKYGNIADERFDVGFAGDELSGVPPSQLRPSMDIPQQLKYKFIMVIDGVDVATNMEWAMASNSVPFMLSCKVQRWGLHSWLRPWKHYVPIEDDFSDLPAKISWAISNPTLAELIANNGKDFMRDFDDKDLENRINAAVLVAYFNRVRIEKSEDDAQLVGDVPHDEWKRC*
>Karenia-mikimotoi-ANV-107745
MFKIAFTLACLAVEGIGRRVQTANERRPNSREVGSKTPDVLRKFTRILPARRSAAAFNPSTAGAHSVMGHPTYSLPSKVLSAQRHPRRHVDMMGKLKKADDMKRHSQEKKGFGVTKAQKGFGVTKEKGSSAAKEKKVKLEIPEEFRKLPSELEVKLDSEDLDEEEDAYEDDLDFLNDIHGSNIDLINSFLEKGSAESEYSEQAGDSENQTDVDAMIDAIQGDGSFDMPSEFRNLPRELRVKVGPEDYKEALEEEGNYAEGDYDEMFDDEDDPLKPGVDLSLDGEVDEDKYDELLDHIEADAFAMLKAANLSDRRLSVVVCDDEVIRDMNSKWRGKDRPTDVLSFPADDDALVGDLIVSISTAERQAAERGHSLRNEVRILMVHGLLHLCGFDHEDEGNEHATMLDAEEVLMELLGWQGKGLVALGEDAEEEPANKEADDAEEVNPAQ*
>Karenia-mikimotoi-ANV-107756_hapto_high
MRKVVLVLTCLVCASCARRRQSIIDSWRAQIFQQSIHLASDNWRRSGRACDPLIGLATLLQAFNPTSRVQGSGAIPLLSNPRRVTQTPLLQLRAEAPDFGVTQQEVRVYPPGCKSCQEEAREQKAEFEAKEARRLVDMRNSNLSDIVRLSYDYGKYLNDTTLQALRLRTDMLLREFMLNSSTPPTPIMQAVFNETMERVPTEVSTFICAPEQAVLLRTLVGVARPRRLLDVGSFTGYSSAAMAEALPEEAELTCLELDGDYANLAAQQLSGKNINFVVGPAIDAMRSFEEKGYQFDLIALDADKPMHDEYYNSSLRLLRPGGVIIMFGMMLFPTEEDEKAMMAMHRVLPNDTRVMTAQLPLGCGIQVIVKTEGLKPQQPISEVQKAEHKIWQLKSEIAAIDRFLDSLSETPPSTVEQPDTSLGMVAQWDFWQQTLAQAQAEAEASQQKDNPLTKLASVVQSWFR
>Karenia-mikimotoi-ANV-107788_lineage-specific
MWLLGALISLAHFSLTGAARLSVPAVLSDHISFATQHAGTQVFLQTSASHASPDTPLNRDQVAPLMFAFQNFKIHLTVSQKDFVEECAKANSNLSSRVACGNTMNCFMKLFAKDKNMSQLHEIQDADLAVALTKTPDANKPNNYGTKAMHYAKPLNPDQLLKSATGQEFIRNSAMAAIERLQMELFRSDDEQFPRLFVPYMRWASLREKPVYKVHIDGFEEGDDTFFAKWAKMVIAGLEESASESMSEDYRNMVREASESMIASFIEDEYVSFTLPTFSESAVWSATINLMDDICDNFEESGKCEPPSKDAELVKRKYCFCLFKTSEVELAVSEERQDHIFSIVKSGHSKSPFTILQGYIKSNVEEGYDLSDWLCSRNPFAAVDGFGSFTMWKFLQHLKVFAENGAGAGTWDGQNHGSMFLVCEKNYQGKKYFPYFTFLEVQNEDFSAGPLIRQMVTEAQPQDRGGRFRKNER
>Karenia-mikimotoi-ANV-107813_lineage-specific
MGMRASGFVLACLACTRGGAHEMDRLEADTHVYLKKSQRRRSPRDVEKIAGSQSAAPNPARSFATLLLAFVGRQHDLAALWGLHRRLCNSSPLQIVPTLSRSQALFMGESYKVKPLRKVKVNSLQSKKVRRVKVQGVQTVLVPRSGATRGNSLVGEFSLQESFKLYVSAVTSQQVIFSAMLGGVGNVAAQLAVNGANFDDLKLVPPLSYFLFSTFYSGGFQPHVYRAMDRLFGEDTVKKLGAEFFAYAPFLYIPSFYIVTGVLQGLGFSGSLERLSDLYRDTYLSYILIWPLPMFVYFRWVPVEYRVAYLSTCGFVEKAVYTLLGMKV*
>Karenia-mikimotoi-ANV-107873_dino-specific
LKAYSLKRGVKVLSCCVSFSVGLLLPAVMASSINHVISEIPSETGTGRWEIRGFSKLDLQEPDQTHRSKALMKVRNATFCLVLNSGTSEVKGPRRPITVGFKVTAQESVSFKLELCLLSASGERRYVHKDNNETTHVKANQSDVFSWANFCTYGEMGEHVKDDILRLQLEIEAWTRGQMQDPLLSWPTQPPEGSSLSRDFGALLKKCVAADVEICVRGGDSIQAHRLVLAARSPVFESMLLSSSMAESAHNGKVPMTETEPELARGFLHFLYTDSLAQEAMEDDEFLCHLLAMGHKYQVSSLMERCEVGIATKLSEGNACERLIMSDMLGIHHLKRFVLSFIMQSKERFARVQQTESYNRLVEQRPRLLADMMAQASGIVKKRSSEPHVLPPDLEQLTIMALKQLLADRGLACSGNKATLVSRLRSSSS*
>Karenia-mikimotoi-ANV-107888_dino_high
MYCWLACLLQFVLLQDAAAKYHFGKLKMGGVRNGTKWKYVSKFAFGLGAGDYAMRLRMIRPRTFQSDTHNMSLEFYLDEQWPDAEAVKDPCEKQKLARFASMVRVGERGDYGPWTNGSVRQSVRPHVWFLAVSECDSSLGMPSSRHTLEFEFVANQENGSHFGVEMHWIFESNLICMLGFILFFYKFRVAVMAFLQSAGSIHPVIWTLTAAMVLQFAAQCCHTLHLCIFMKNGKGLWALDLASEIAFMVAQIIQSSLLILIAEGYTLLQSEVGDLDPALLVCPALGFLHIFLVAWSKFGDGHAYKFHENEGVFGWVILACRLGFWVWFTLALRFTASKAGMSIRGFLLGKFQTAGSFYFLSYPIIFIATQQFALYWQHFILSTGLMLMQMGSNLWLASLFLQRGEYFKVSTLNSSALPGATRVGLDKTE*
>Karenia-mikimotoi-ANV-107928
MSVPLAQCHNALRVIFFALFSLAASSNLASAVESSHGGGRPIMVSDLVDGQINQRLLRSEGRTTVKTHRDANSRSAASAVMNVSISGASNRSLPGVDGDESQPWVIPASEMDVVMPLHKPTCIIKDVIRNLNMFFGPRRILIATRSDHCPDVEHLALNVICIDESKVVPGLSLEAIKNMKVMQQNGSNSWRGGFGDHTIAGWYLQQFIKLGIAESSSLPGEGLSQTYLVWDSDMVLVNKFEPFDKQGRIPLMAGGDAVCVASRHVCDYWTTYKALVNEPCSDSPFSQGSVQNGYVSHHMVMYKPFVLEMLEAFKGSDRSWFHRVVSSACDRGLRECECGFSEYHSMASWLKARHAHAIVDVPAAFDREVTKCCPSEGYLKLSGNAGRLFVGFEQGACKVSEEARASGDLHLNMKVYAHGIFG*
>Karenia-mikimotoi-ANV-107936_dino_high
MALSFLTAVVSAAIFLGACPFLAASCSYFEVKSPKDIWVIGRTMELGMSGGGMQVHKSKELFVHTNQGLWDAVLHPRGQDGNFTNRFGYVGIDSKPGVLVPGATVTLDGMNEAGVTISCHTMRMAEYEKLDSSKHVLRFDQVAPWILGQFDSVLAVERALANISVISAGASSGNFIHWAVADAHGNSAVLEYVAGQRMFHSNDVRVLTNDPDYAWHVKNLNVYVGVTPEAPTTNRNIQVNTEVGMVPQVWSQGFNLAALPSDLSPTSRFVRLFYLRQYALLQDPVASVDDAIVLATGLLNSVFIPRGTAAPMHPAETALDFDFTHYALLKIPAKSRLLFRDYLDMSWRQIDLAKLDFTKRRGLSISTGSLGIQDVTGKLQAGEDMLELV*
>Karenia-mikimotoi-ANV-107950_lineage-specific
MLKWQLGFVFGVLLSSSSIRAHEPHPGSCSESKVVALQDHTTLLQTTVRNFQRGHHEVSALKQHPQSRDGAHKSADHRPVFGFDCLDLIQQLRGALASAAKAKMHHASSGTRASFFFIGFLLIMVLAGLAQCAPTAPSQEVFAPTAALVSQHSDNQEGKGLESSVPRARSLLKAAKVGSTSFRIPMSCYGSAMILPILLEEGTWTEWWQTDGKCYFRLCLNYVIQIPLVYGLKLISDSSQELIKVGDCERTSLLLISAGLFLFVCFVLKDVEESIDMTDITWRLIPTSERSRCLMYVEDDDGLEFSDGGLSFRHKSAITIFILLPKYLIAFATLAYGSLFLAASNSNQDIILNVLALGFILEVDEMIFMFFAPRRLQAAMEAIPEFEDKSKDSLTRWLRRWGLQFKMIFCMMFVSLFYFLSASCGKDGWMVDVEDNPRGFRVMSLLKH*
>Karenia-mikimotoi-ANV-107951
MRAVALVLTCLACLGYARRVQVSNLEESQTPLRAEDPSKALATVLLKFNPGAAFNPSTPARMPAGNRIRVSARVADLSMSLGDPRPVQIIPSVLPADWAAMGQCVKDLEEAGVDRIQFDVMDGNFVPNLTFGPEMIAACRKYCKVPFETQLMVTNYNSDTMLEEYVEATKGPNGEPGVVIVHVEACTHLHRTLDKIRQLGGSPSVALNPHTPMEMVKNVLDMVDHVLVMTVNPGFGGQAYIPTMLNKITELRKAIVDGGFDVDIEVDGGIKADWTLSQCAAAGANCFIAGSGMFAYPTLKEGCDALRQVAKDAQAGKLMEKP*
>Karenia-mikimotoi-ANV-107984_hapto_high
MLRQSLSTVFVFATVLNVTAFSPTATQPRVVAARARRAADPQCTIAIFGASGRTGTEVTLQALERGEKVSCLVRDRTRLKPPRDHVEMGLTKGSMINFTPTYNDKMSVTEGDVLNSADVDKVFEGKDITGVVIALGGKTREVGLTLLLDSTTHIIAACKKYGVKRISIVSTVGAGDSMDQAPWTFKLLMATMMQKIMDDKNAQEGLFLQEDGPGADLEFTILRPGGLKLGPPSGIVNVIDGEAGAINRADLASFCLDAVLDPDFEHLRKAVCISSDMGAGFGSLMSDKTMSRMGQELSRPLENFNPFGF*
>Karenia-mikimotoi-ANV-108054_myzo_high
MQAMMQIALALIGLSMAMAVVTHADKEHHRGLHHHHHHKGHHKGHHRGHHHRHRGENAHAVVSNKTNQSHKELNAVNTSSVKKVVGNSSIAHKLVVSTKKDVAANHSEKDIVEKLKRLEVTIAKKERKPPARQGQILVNGPLPTDFAERFAQAVTSATGVSQESVRVTAETAVTDAEGVVEVAFQAPSTAVQAVENQAADPDSKLATGNLHSFLVSRSSGEMQARQEPEAPLDSEAPPSHEVAMPAASQEGGLDIDTQMPYGDLEPFGREDTAQELTEQSVKESDEMVDQMERAEVAEEKRAVFRALTRLRGAAITSFDGVARSQTGNIDEYNKIHKWRNTHPLHHLADEESDVSKWAFPDNADF*
>Karenia-mikimotoi-ANV-108075_dino_high
MDSIPLFGTMAALLTRSVLAAQPLNSSLASDGLELFEPIIASLAAEGTGPLNVSFVNDCTAAIEVHRFAQEGSELEYVGTVRISEAMRLETFEGTTFVLKEADKTLGQTKVLANVQGPGAIIILAPDELGQLQVDVEGGVFAEVMGLQPHLFMCEECLHSGWDYCTRSNRCWPRGLTQCDGPDDHVTGDEDFAFQVGATFLECPSDADLLDGEYTRVHGHISHNVTTLFQDEMTLRDGRSKCTATPECQGFTVEHDPSSDDVPVLIFFKSAADVIHSSWVSYIFVKRADARTRTMHVPKALLVQHGFLSSQTFKSEPVPNEKDVYSGNVKNIVGKTFFSTVQNSSMDVLVNCFAPWCGWCQKFKPTYAGIAKGLRHVKTLEFAQIDATRNSVGDFEIEAYPTLLLFRAGPNKSEVLSYPGPRTPDKIKAWLHAYVTHAFSDYPPLGVKSSDSDSEGLLGNENDL*
>Karenia-mikimotoi-ANV-108088_lineage-specific
MASTRFFAVAVFLMTGCAFAEIPSSFFQKAKVTCGESQDEWGMTTVHDPACSTCKEPGCTIGCFGEDAPDCSWCVYDEAKCVDNWDKVFNNTMCKDYITYGTMRGFNKCKGTGMPYKHYSNYCLEAGHDVSGLPNGYMTVEVAQARCANARNESGHNPCAGYWYRPLTQEEVQEKTSDEPNNNCPKDFPIWGMRSMEDPTCATCTQHGDSCIGCIGDSGCSWCVYDLETCLREWDHVYHDHMCETYVRTAKERGASDCSGGPKADEVYVTFTSEFKLVNGIDCPPTGAVKGVANTNFAQGDPVANWKVYELFPGQWLFGNSINDGVMKDPAQGKLFLTTGESSPKSAAAQCHEAEDKGCDGWRYTDSGNPNNTGALAQVQFLTKGPTLLGNSSYSSYQKGQTPVPPPPPPVVV*
>Karenia-mikimotoi-ANV-108093_dino-specific
MASIFGVILIVCGHSPIFAGAMKGDLVRNRTKAHFIACPVLAGLYNRGALKPDEYGRVTEYQLQNALQETGTSLENAAFQALGIAGYHADDLHQNVRHCGPNHPEGFLSRFYVNIFTMNPGDACAVAGHRTPGGFLCNANPQFQQHGYSTTIRDTRYDQEDPDRSKRFDFFIGSELAEPSSASDEVSMATKERVLLFDGFKRMLLKSRSPGDLPMFSGDFNSEYSLTPAGEHKGSGLEKYHPSVIDAEKYHTLATWQPLLAWTGWWAAFSRRAGETRYFTESDLRGFFIHGEFPEDWTKWSWGFQDNYELISGLETNRVGESGLGTRFISQVKAMRLPHNAFFAELRYTTETTKFLQDLGMFKDSEHNTWPAPKGGRNSEAESDSMVWL*
>Karenia-mikimotoi-ANV-108114_myzo_high
MTVAAALFVCLVAGPVAHAAQTEEGSKNRANPIRKVVNMLTAMQTKVTEEGEKEAATHEKFMCYCKTGKADLEKSIASYEAQVPEAISEIEEKEAKLAQTKEDLAAHQADRDAAKTAISEATALREKEAAEFAKEAAGQTETIKMLEKAIEAISAGMSAAFLQTPASKSLSHVVASISMPDLDESDRSQLLAFLQGEADDESPGSSEILGILKQMGDEMNKDYMDAKAKEADAVQAYEALVAAKKKEVAALTSQVETASVRIGDLSVEIVTLKNSLDDAQKQLLEDKEFLAKLNTDCSTAQKDYDAVVAVRQQELVALAETIKILNDDDALELFKKTLPSASASFVQMQVTIESMRTHALDIVRSARRRAKYNRHHFDFIALALHGKKIGFEAVIKMIDDMIGTLKEEQTSDDNKVKFCTSQFEIMADKEAALKNEIADIETFQDEKGETISALTDEISALKEAITALDKSVAEA
>Karenia-mikimotoi-ANV-108149_myzo_high
MLLGFGISVLLALLTFPAVCGATNIRRSWVIPLKRHETIPAHAYNGGILNYSHGRGSLEMAARGEEIGGVLSLRDFSNVQYIAEIRLGTPPQQFTQVIVDTGSSDLWVMSKTFDETKSSTCTDLFKEAYISYGQGDVVGTVFSDAVRLDGLNLSHQEFMLVDQLSSDMRSLKADGVLGLALPGLSRTKSIVKELRKAGVYEFSLRLSGEDADSELVLGPADASWYGGPLVYTQGVSNEWWAASGSLECGSFGYEGLFVLDSGTSYLTFPSSLVNKVFKAFLPGDLTKQCSGAFTDPSESSYICPCRLATDSRVKAFQVFIGSEVYELRPEDVFTIMGNFRDTCILQIQPGPPGVPVLLGDTFLRTVAVQFDLVEGRIGLAKRPSKQSFPGYFWRLLRACRRQWMRILGLILLSFSSVALFFNCLQLVRSRRRTVSPESIEGLAPAALTDPLVTSEGRA*
>Karenia-mikimotoi-ANV-108167_dino_high
MRCFSILLMSALISLSVAEIDPRYAVNITLYHVNPREAGAIPVNMDLGDPAGDLSFYLEQFLLPLECSADPMDALSKFDCSNPEQTSPKLVVTKVDLVVDSRFTGYRACNLCNGTDPTTRRPCKKGSYFCKCLLPLKRNSCDENYVGKQSIYSTKVSGPTCGKTLQTACGKYVGHSPLRCLACLAWNHREISENNCNKLSIATFCTTSWSRPCGEGARDFECWRENVGRKTGGFWYSTTEAGMCQAASPQQSCSWKVVSISTVQEQCMRKSIISMAEAASPDCFAACGPRNTTSTCWIDCFFTTLLGPQAKTSTKVEGLPLDKLTESWAQPFLPESKGGCPKVPDMKLFARQSGQPTKQLPGWLQHNNLALALELEESSTTSSATITM*
>Karenia-mikimotoi-ANV-108181_dino_high
MPVRITLAFLLLVTCCNSVGQAWNQCQAGEAQCKDDVERAQIKIHQVERRSKLPLNNYIREYEAKYLPVVITDYSRHIIDREGASMKQIKRLCGKKKFTPHVYNPNSTAWAKMDKMEAMTVKEFLKYYVQEVKSPSSSSPLYMLDWTLLNNCPELGETITIPKYVVRDAQKILLSEHKMLYDLSDTPWPSLFMSPSTLHGSGLHVDGGNSSFWMYLAYGRKRWRIVGAEHVKHLGLQVLAEQTTPYLEADLFEPDFLRFPGLAEADIWEADLRPGDLIIVPSGCAHQVQNLAPSIAIAGNYVSPHGMKHHHEFLKRLLLGRVGDEESWPEDVRRSVQMYGDKSFFKAVNSVFPETDLSFDVFHSGFTVPGW*
>Karenia-mikimotoi-ANV-108200_prok_high
MLSTQIPPCLIVSTVAASILMGHSAWAFVLPLHSKSPYMSRSTFVTVSSSSPVGTSDTFADAIGQMHLSLDDDACRIFHGRGECFPGYDHITLDWFPPVLLLTSFRGVAGDDFNMWRDALDARWKECFSGSDELPEMNLVYQCRADTSATTRLVSGTVPDKHVIAENGDKYLINLLRGQNHGLFLDMANGRTWIRENSGGRNVLNLFAYTCGFSVAALSGGAKEVVNIDMAKGALKTGQKNHELNDIEPGRSRFLGHDIFKSWGKLKKLGPYDIISCDPPSYQKGSFVAKKDYAKVVRRIPQLLRPGGQALICLNAPELSITFLTSLIESSAPELTFVKRIENPDAFLTADADRALKVLVYELSGATSDERNNT*
>Karenia-mikimotoi-ANV-10822
MMYFSSFFGALACLLNSKIATGRDLRKSPDFELHVLAFRRARSLERLLHSLRDAQYPHEHVVGLTVHVDAARSFDASVQATVSVARMFEWPYGPFDVILAEVQQGVFQSWLTAVSPYLQRRFLILEDDLTVSPFFYEYLWVTWERHKDESSLAGISLQQHWGDLASDASSVDSKMLHPFLSQVPGPWGFSPSPGVWQEFLIWCKAHPRLEEKIPGMKLSAWYHTALREGLTNSIWTFHFALFCSKQKYQTLYAPAVFYGPAGERQGLVANHRECGEHFDVPLGPDVDIYKGYNWTKIKELRLSPEKVPWNIERRALYEGGRLLQGGYGWPASPAVVQNAETLVNEENRLYAPSSASVVTSDVRFAARGWPERLTLGQHIFISFGMMALSLTAYDLIKRPRWNLRFPCLLELWVWVACAVVAEYGLPTEKRRPDGNPDVFWAVGFVAIFCSLFLSRADSCASPMSRRITNEWKGIMQLAFEMYHYTDYWHAYAPVRACVSAYVWLTGWGNTMYFKSEKDHGAKRVLFMLWRIGAFCPLLACGTRTPWISYYIVVLHASHFLFVWFFSLCGGFSDWPFKGMVVVKLLLVAGLFELLTMDQIADNIQNAVDSVFGIHFASYLRYRMEMDRFSSIPGMILGYYWEDLLHLFEHGPHVYRILISALSVLGFGGWMYVATRYEYEKPSERNDYTQIHPYISTLWIPLFILCRNATPWLRRTTLRPFELLGERSLELYLLQFNLFLAWQASHLLVITGYSTLDVFCCWAILLFGAGRCFEGTKNAWTLYSSSVNLTLMTIILLVSCAVLTVALPDLSWLMACFLGIVVSFLSILFAEYGPTRWDHVASGATSNENQVSDHPKALDTAAGASIMRDMEPEPQSANISQRSDHSSDLNVLNVSQIPQDFINSSVHNEHHMNLETDNLATPDEEETHSLPPIPDDEAPSTDSSSKEMLPRLTHLRMGTEEHGSAIHASLGINVSKSAKAAFTARKPHSQSRSADTVSERRSIGLAQDVIHQPTLEVIDVEFGHVVDIDCAANGSAPGPSSSSSHIQLHVETCTVDMTPGSPTGEAGEASLLKIKFNSAYLVRDDLESWELDKGAEQALGDVEQPPLPPSQGDQGIDAEAFEMSPLYTEMQAPEEALERPNSAAFDASPLYKGRMAPSESAECPCLAPGEKIQNQDSGRKGGISPQGLSRCACNQIVLQWCGSAGVFVALIIAAVLWNADLPPNPGAASSTTTSITTTTTVRRPTFSFNQELDKVPTTTWSAITTMTTTSQARPTTTTTTTSTTSTSTTTSTTTTTTTTTTTTTTTTTTT
>Karenia-mikimotoi-ANV-108221_hapto_high
MPHIYWQILALCILPICLTSSAPSGHLKPLGLIREPDGPIKEFDENSLPSPAMFWRDCVNSWTPCLLRGVGKRSPAYDLWNVAYMNTTYGKTEIKREWRKENREIGFTWSDGNNYVQPPRILLEDFLGSSQLQKEYYVVTIASDAMLDDVAVPPCVLCGDRHRSNKKYRQPGYRDVPDWLTQLQEADMWLSTHATKSLLHYDMDQVLNCLFAGEKHWKFYDTRKHYKKFPWAEKHARVNPENLGSSNHLDIDVDRVDLTKYPAMADIPYTTAHQHAGDCIFTPHTYAHQVNSIGDQFSAAISYHWLKHEAFGADVCESAPRGEYIKLRNFDYVWFYNGSGVIPLGYPDAADTRSRLREMVRRSGKMGLSQKAFYQEFFKDLGGNSLGRKTKRERQVLCRHHFNFLDVSPQDDRLTLGEIDHATLEVFVALSIATDDGEEVNFRQPYHPRPVSHSRDASVYLRKLDRLK
>Karenia-mikimotoi-ANV-108277_lineage-specific
ISHASIVVAFALTLQGAVAQSDLWPAGAELIFIRHGESTMNLVDYGFTPIKKQACKDVNASSLLSGICSENQKALASLAIRKLAAGSRGSEVPAALVEAAESYLEGRELFDAPLTATGLQSTHPLHDETVEFQSEWMRQHISGEKKGMLVTSNLIRAVDTLLNSMSKLVDHMDLALVTSMQEVSQSGNADPVSIYLPLGLQQMQMPDLAANQRWAAVALERLQHYTRANMTEQPWAPRGGATEDMRWWVNHPPRVVSIGDTTGQLVNHDLYLPNSALPDLKYREVPDAPLRTVRLPGEYLVGSVSCIERFTHFKGFMLKQMRTTPRLILAGHSQWFEKFMAWLISQMHLDESCAYFGRERMRNAAMMRIYGGRCSCLFDGQNLGGDCMRHEQQDTAVTTV*
>Karenia-mikimotoi-ANV-108294_dino-specific
MRRFLFFACAPCAAVAARTAWVSCAACLFLAVLTKEDDSADVLAQKAVPADKTNAFNMKIPEATEEEAGSKTIPDEFKCDACKATMFHLTLAIDNVKPKDKQVLLDSGGKKAVQAQAAQVAEALEDACDKDTFQDYGIKHLMVADGQSGVKKLDGPALDVEGAGSTQGGGLWPSRLAGLCARIVGDEEEAGLVKRWTAGSLPGLCDVDCGKVKREPRKSRKQKSAASKPSSSPKKEKPPLTGLEELPRPPHFSQQVDRQSIGKFIETTKKKKFVLVLFFDTTPNSAQAVAILEMATRKFETAREADIRKMKSAVARYNSTDGDSYGFTFPKLPNMLFWRKGYKHPKAYDGDLNGPDQIVDWVRNEVLNVYMKDDPSRYPRLSGKSEL*
>Karenia-mikimotoi-ANV-108301_lineage-specific
MPSARKQGDACLASALLIAFLCVASPVDAQSCPDNSACSADTQKAPDQSTFDETSMLQTVQVQSTRKIKVERSAKSIPNIIYVRIPKTASTTCCEVTRRIAEHHGSSGVYERRSWPSINGEPGIWADHGQLNTGEKGFWTEDGPVNGGAAIDDHAGVDAAWPEEAEAFDAKIMKAYDGLPSWTEMQKFKLPSFLWATVREPKKRAMSYYYWHADLLDKEWTTESKMNYLKAYGNDNQYRYIRPRSFWTLDDTLKKYDLIAVTERLDESLVVLAAELKIPLGDVVYLATSSKSCAFNTCHPEIYGEPLEVQDYINNTFPSLNRIDHDLYKKANEMLDEKIASMKLEPVIQQFQKLVADVSDKCSPGADLMTDCYVEDAGCHHECVSSFRASTLKMCEWCDSEM*
>Karenia-mikimotoi-ANV-108322_lineage-specific
MCTLTLVLLCNFFYLHVGNSFSKELLLGRLGTSGVQSFGTLIDTYETLEKWQRESSTQRVQRIVETMKSWQKLACFSTNYGIPCMNNGCRSGCHNMSTTEASASIVVAGWDDLVLKSLQAVRLEMESWYRKHGIRCKLPQPTGTLDWEPSWTKATFRKLHQKFRDLHAAFESAKRRYLIVDSFLPDVVVEAILEELPEQNLCELISKCAAGLGPTVTPLPGECSTSKDVRFLQFCGRMKFPNLKLVQELNGWMTSQYFRGFLYKIFDKKLVAGWYVNDGGAHSVTLPLGYHGIHKDFSLFGKFQGQPAATHKKEERASRLNAILFLHELEAPTGHLEIWDDDPVSGLPESPKVLVTPRRNRLLIIDTEKTAHGYPRPLLGNQSRRVITWYYHEPGADNYAYTYYDPPCLQHRECYDEAAIV*
>Karenia-mikimotoi-ANV-108348_dino-specific
MTCITLFLGYLCCLSPCVASHVSSATAESVLLENQDDVKQITNQKRITDLSQIAKPKQGGVINPWMRKDQILAALSRAKEARIQMDARIDALNNVLSKTEGPSESTTGNTHLIPLVCLCVALVLSCFIVWKVVKHENSRGQFEPIWYHDAPLMSTLLSIAVLLWLLCGIYAFSGLPFNEDQEPLTTIQAIYVSAQVLTTVGYGDFVPATETGLVIMALYVLFGVSLVATLFGNWISLYLTQSDETADGFTHLVLAVVKCLIGSRYSNMIDTRLLRHYRSITTLILYVIFSTLLWGTLTAEDKTYYEALWMTLITLTTVGFGYYTPVTETGRLIGAIWMLLGWVLMATAISDISALVIGQRRGLSSKASAMKFFEKVTQDPSNKYQGRMDRANFLAFEMIRSGQQDDNITKALAMFDEIDTNHSEYLNYGEFQAYVKKIYGAEASR*
>Karenia-mikimotoi-ANV-108359_alve_high
MGLLAALTALCSWNVVEAKWQESHVTFGLKHAEWQPVRWQYLTKFAFGLGQNHYQFRFKCNKAGYDDVFPDPMPNRSRAVLELHRDDNWAAVEANPKVCQRKAMTNHSREIWCEWGYHSGDGWGPWFNGTIYETQRPHMWFFTMSLCNEKRWNLTNQELNMPVRMRFEFRAVQADGSEFSEEYRWVPTMTAAFLVAKTILFIFMAHRCRILLRTVGEIHPVIWVLISIVVSQYLSQALHSIYIDWYHKDGRSWHKLETFSEVFEMCSQAVLSMLLIYIALGYTLIQSKIADSWLENLTPMGFIVSVLHIYFVGFGKVQEDAAYRTNKHNSASGWLLVSFRVIFFLWFLWAVTSTKVAVKDPKLLAFLNKFQRNGSLYFLAFPTIFLVGEFLVDPHLEQPFMTGGWMIMHMVSNIWLCSLFLFETSEYFKVSTLNANFLPGGANKSE*
>Karenia-mikimotoi-ANV-108366_dino-specific
LLLSALTVMNMLIGFFCEVVTTTASVETETLSITYVKERLQAIMVRAGMGKVVKGASSIHKEEFLEILSNRAAAQVLTEVGVDAPGLVDFADFIFKEDLFQREEDEKSISFASFVEVVLKLRGNNNATVRDVVDLRKFVQLKVAGLENKLDAIVGYSKRASQANLGSRASLMRNRSARFFESEVRTSAGDSASKPSCYSSADMSEAVTSHLNPKGDRVSKPPIYSSSDMSDAGNSNCNQQEEKGCVSWSSRQADFKRMQDDQGQQIVDDKLVQDQQHNVDDKRVRLTTMTDDVVDAPLQYKPELLQRDTDELFSISERKAVECCSVLGQLIETLVLEHQNAVSMLRQANERLQSELDVFKSLNQYGIMAVDLDTQGNTSQHLNSACPTLDNFACMEHPVTALKTPLTIDEDNSIDRTNTAGNDRNDQSGELRNNSKEYGEKTKVSASHHFNIESCKAIRKDLTVASQVDHPAAYSL*
>Karenia-mikimotoi-ANV-108374_hapto_high
MSTIAYLLICLACPGQACRGQASFERGIHQEHRDLAGDRSAEYNQASVQSNHFGSSTGLVQANSDRHGDEFNALRLLAMLLVAANPRGGWQSASQTNAKHYHRLARSTPLRVSQHVGAQSQLLRKRHTSKASRRHSCASMQEVNAEENLFAKLKLPSIPLIGWAVMFGLVTSDLIQDKRVAIWLANGATLSAFPLRSVAPNLVILPIALVQLLKYSGIIKPNYYDNLEGLDKNSLSSQAAEWALAGIVPTNSTDGKYEVATFAGGCFWGTELHFQRMPGVIATCVGYTQGQVEKPSYELVCGGTTGHTEGIQLLYDPDVISYDGLCKKLLSTVDSTALNRVGNDMGTQYRHGIYPHTEAQAATAAEAIAREQGKQGAKKVVTEVRKATVFWPAEKYHQRYLQKGGQSAAKNAPDPVRCYG*
>Karenia-mikimotoi-ANV-108394_hapto_high
MCLLMCRAALVLAGLVCVGHGRRFQTSYQNLPGIHYRQTRMALKESPDLRLLADMKDYRQKEVADIKLSRLQSLASQLLSSNQASAFDSSSPTVKRLWIPNAIRGGETKMGDAAPAPDLRYVSPPASDSAGQVSRPAAYPQELYPEIEPYDTGMLEVGDGHKLYYDVSGNPDGVPVVFLHGGPGGGVSPRCRRFFDPKFYRIVIFDQRGSGKSIPNAADDLDGSLVENNTPKLVNDIDLLREHLGVSQWGLVLGGSWGSTLALAYAQAHPEHVRNLLLRGVFLFGPDEVDYLFSSGGTYGQNPQAWENYKRFLYDTSDDWPREQTNLLGAYWSRLTSKNASMRAAAASAFVGYELSISKTYIDQKMIDEVLSTPSILIPFAVMEVHYMLNAGFMRRGQLLDNVDVMAKHGHKVAITHGRADYVCQPQAAWRLSEALRAVGAEVELEFV
>Karenia-mikimotoi-ANV-108402
MRSLLFVCVIISVACSTVPDHMRAAVIIGGSSDTNLDLFKVMDSVPVPKVDGNKVLIKVLASSINPIDWKLDNIGPVGAALRSYWSFSGSYPLTVGFDFAGVIVAKGPSASDRLSVGDEVWGDDASVSAVLHHGGTWAEYAAVDDSVVSKMPTGLEFKEAGAMPLVGLTAYGALTWAGKKEGLAGKTLVVLGGSGGVGHVAVQIAKALGASKVISTCSASNIDLVKSLGADTVYDYHTVNWYEEVADRSVDVVFDTIGLKGTGDQAFPKLAHGGMFVTTLPDGMPCTTTRLGRWDASSLTISASGHVIAYDKMDALGRMVADKKLHAVVDKSFDLAQTTDALEAQATGHTVGKMVITMDQQVKEKVALDPEIRKQASIV*
>Karenia-mikimotoi-ANV-108419_dino_high
MAAMQAILMILSLLLSQVYGDDEAESLRLSDRPTQVADSMEFMQHRISINLSVPAHSSVDPCRDVEVDAKKGQPKRSDGELVLVTGASGFIGSHLTKMLLDLGYRVRAFDNLVTGNVLFLDLKHPNLEFQYGDILDLSALRKAMKGVTGIFHLAAASKVLPSLKDPHMATFNVEKNAVGTGRVLEVANETKAVRKVMYAASSTYYGNQPAPFAETDSFMPTSPYAASKYMGELQMQTNDGLYNIPTLSLRFFMVYGPRNPSEGAYAIVTGKFLKRSQEDKPLLIEGTGENFRDFVHVEDVARALILGLQSPVHGTTINVGSGQAYSVQDVANLVSSNQEHIAARKNDLKGTLADTCRAKKLLNFKTSFNFETVMREMIADAKAGKSDYPAAMWQDEQVLNAMEEKLPGWRASAMVERSKKIKTVLDSRPSFLAEFLATVK*
>Karenia-mikimotoi-ANV-108422_lineage-specific
MLSCLYIVLVVAVAVMESPLRCSWMLLPPSIFQVNAPAVPSQPDKVPANKVKAAFEESKHRKSGIETDAASSTTSKMLWPIAAKAETTAGAVPSGAN*
>Karenia-mikimotoi-ANV-108423_lineage-specific
MSGAQRGCLFLLLIDWLLGLLSEKILPEISSCPPDGDYSEYIGVQCSQGNLQCSYGTEECCGQVHSSVLCDCSGSKFACIATEACMAPCEVSSGVNRTASPTTIWTVTPADNRSSPAIVVLPTQGKSNDIAIDLLWQIGDVDLQPVDERALVFAGHGVCDLLVGPGIQLISGDASCVDVALLSSPKNKQDCARGCINQCALDKACLAVDLQDGLCRKFLRPQENRTPEYQNVWIQLDTKVETGLCFISMNASIVEPLSSCSQCEVSGYQADFCQCGVCGSFGHCSYTCGRGYGEYSGSMLGPRCSAQRKEPDETPSKHLRFANNSLLKNSTPQGLTSLRPRQNDSMKIPWIVFASLGCGVFLLMLIVLLAASLKLHRRQLSPADSSMDVPLQELGGDSDAEAQQSISSSGPISRRIHHLLHQSLLMLGTARLGYSTSMMPVPMQQFRAI*
>Karenia-mikimotoi-ANV-108452_hapto_high
MPINFVALLYLVCQSLGWRAQHANGAQNRGLPSEALAKVLLAFAPAPAFVASGLEATSPQRRQVVTDAKIHWRVSSPVVMKMDVSPTSQLAQLASMTTLSIDTGDLNIIEDFGSTGLITDATTNPLFVSQAGLSGDPRYQAFVDKAISYAKANADGQEAVLELAMDRLAVELGLEIVKLVPGYVSTEVDIRASFDTAESLRRARRIIAMYEDAGVDRSRVLVKLAGTWEGIQAARELEKEGIKCNITLIFGFIQAVAAAQAAARLISPFPGRIKDWHSANGGEPNYEPTADPGVVCVSRMYSYYKKYGHEQTICMPASWRPSRGKSDPAYAIDEIVALAGVDRMTIPPPLLELLAATEAPLPRMLSADSAAEGCNDELVGSGDISESEFRMALNADVAATTKMAEGINAFVGETLKLEAALKEKLH*
>Karenia-mikimotoi-ANV-108454_lineage-specific
MVGRKWTRRDKVPKMLQRGDLTARPLCLAMAMLLLPPPSSYAWASRDGQEETSGDYRADYRGYYSGIPPTFDRGYGYQPAFARGYNMGQYGRSMPSSSLEIYERSAALGNTASYNIGQPMFNEAYRNRYGGSYGKELSYGMSSPEQWKANKGVDEALQKLKATLGDSSGKDEGTLLQNVDLADLHASDVTRDIGNWINGWDPGATHRIMDGTMKDITKVMQSGHEKIKEQVVAHGQQAYDKLKPEGIESLLQTRASTASAKLASHKRKTKVDPTSPLAKSKASTGNSKDELVSVQDVIDTSDMKYDLNLNLAGVAKHNDTSPLRKKVEEASQDAHLGNIGERTEKVEGSLRNAQPDNSRDQAEDIYASISTDEIEKASRDALLENTTERVDEG*
>Karenia-mikimotoi-ANV-108458_dino_high
SVLFLVVLPCIFIHVCRRDLSRTQTPVFSCGSTSYRIQWSTWTEPSVLMRVASINYQLPHKFQASLGFPALSGFILTCFLRMCAVSAQFLPLPELPYRFEELEPDFSGMDARRHYHEVFGHHVERFNAFLKQLQHTSAYQKLLKHGGIDNLFRRINEVPAALHRRLRYHGGGYVNHELFFRLLRPRSSDTIDNGGNVPDGLLLTAIEHCFKSFMVFRNEFSDRARQFQGAGWVWLVVDTSTERAAEASFNLQIVESGVNDHPLLLSPSYVPLLCIDVWEHAYFGQFYNDRQRYIEAWWNLVNWDEVNVILSSVDLEARLSGTVSPSLDFTSDATAEVAAAPGHLQDVAPQGMFVAAEVGLNPPVLEEAEAVIASATVPHSCCMEFTDFIRRFQPPGGVAVQLDCTSLDRPVAINGSGDSHAAWAPVGHFRTLSSCRGIGASHATAAGAVAADDLLMLWPPEYVIGYRGLFHEQKEAGGMLAEVVAALLIENR
>Karenia-mikimotoi-ANV-108469_dino-specific
MNGRSLLAVLLACFTAPVSGSNKFLTHESRAFGDHDYQADIMNAVGSGLGCGGPVPQEKLATIERSLVPMWKTLPKTDGRIDRRSLRYMVHRYFMQTSSLMIRGFEPTRPVNESHWGVADILSQQVPAYVESALESSHAKQKGFTLQDAVHMAVMLEQLVFDSETALLTRVYADQRKPTERPLSHAGLTQILEAYIVYWMVEGDPSEIAAILPNRTLIEEIVPHYRELISFAEGRIRALQFTRDQDAAASFQQGHGRNLWSRRYSFADAHEIVGGITKSFQSYWQSECESMKASLVQMDTHNTGRVSLSRFYGTGLDSDWRFGESESYLRELGALDETSSWRGPQVIIPNYIQATSNCIVSAPHYRVCCVAECEHLQGEIEVAIGSPTALPSEILSIVRNMTSQTTLDHDDPPHLEKNLIKQLEQVANTHGGTVPLHGRLFAQWLHYVFPRECPFPHKIGMVSSVTPDEYGASY
>Karenia-mikimotoi-ANV-108470_lineage-specific
MKQLLVVGFLLFLLACCVRDVGKTKILVVDEGASFKQLTSNASGDQFEEKTRADLSEPEGSKSSVPVTHICACSVGSWDSKSDGCQKQDGAHHGSCSGTCWDEAGRSVGECLQVQLSQQVYKKVMSAGGTSSEAKVAHIRPIVEEELRLKQVSVNSSGQIRVRLASEMSYLKRIQKWQEGGIWSGMSQELLHIIYRAIYAMWRIQRLELAYNLATGNCQVCSPDTASPANRCLGLHIAQQWFVKDPLNQRIAWDRLADIGAGNIPAEAAKAAKWQSIYAQGHTHEGKCGWEEVNSLAEAQACVEDEVPITKIGDSESASFVHFVEKITFDRSLPLHTGQMKPSMTAIAFAFGVGADCHALASCMEPGGSNRLMAVAMGEYDFHTVIAQWEVAAAHKALYGFGDWFCLGDSTYLKNPFTGDFQLSSHCRLINGDPIIRSIKAGGYELFALGGYWVPAKGENAKEGELERSYLST
>Karenia-mikimotoi-ANV-108471
MSKRILTAVLIASLGNATRMSLPGFEGGKSMSISSTGGAEILNASNISQPSNVARATQISLLNVSRTLQRFYAREAFLSHQNEDDLEPVGGDPFPTNGQSDSRAEALKIIMGTKGRRYTYLEELSSGGQGVVWSAKVSYRRSSASPDIDLKAKPDVVIKVSHRRKAAMKASDIANLRNEVKFMEKVEDCGHVVRILDYFQDASGFYYVVMEHMAGGDLYDSVVSAVTKSKAGYCAYTEAQAHKVFVELLEGLECMHSHHIAHLDIKLQNVLLDETGAAKLGDLGLSLQTPFEKSIFRGTPGCVAPEIYARSAFDGTMVDVFALGVILYIMVTSNLPFYDRIWPTKGTKYYPTHEHEEDLREVPEKIKDVIACMLKQRIKCNTTERLQGLCRCDIADLMQMEWIKQAAELYPDN*
>Karenia-mikimotoi-ANV-10850
FKYFKFICCTLITCSFCPALAMAEPPVDADALDPIMEASLSRELQELLRAMDSLPPAVKNLVGRNIQEHDAEKLPRAHTASLIEAPNFKGRLLVIDFRDSYTYNIVALCRLLGAVVDVVQVPYDFKWRRLDDLGESLETPECISFFTRISLGIAFAEWDGVILSPGPGHPNDYLRDFIFVFRLCRTHGIPIFGVCLGMQLMVHYFHNEYATNGHGHILLPVEKISKLSKPMHGVVNEVQRTSVADDAQAIPDVNTGLPKSFKVVCYHSLAGVVNDGDFSQSPMVVTSASLLHDRLIAMSIRARNVPMFAVQYHPESIESEWGTQILANFLDVVCRSFRQRDVLPRSLPTPPPINATTAAQHRHRLFVCRVELPESFEVECLFRGSVASRGLLPGELRTEWFLDNAAAPPCGRFCEAGSHQSSEYHSGGNFSYMGGGHLHRVFKDFVSGNVPKVSIRPPSSYVLQYNLETRTCSRFTLDDAATLFDATITVGHDSYREEVLKDGDTFFCKMKDELAKLQLDVLDVCNESGDPLDFPLPFDFRGGFVGYLGYELEVESLYGIKSHSHSGRNLCAKGPGHPIVTPTAYQQFVTSALVLDHGAGHLYHLSLSIPTSTSFLESLLQQQVSAPSVDLDTTKCTFISTHTPAQAPYEAKVSQCIRHMLVGEAYELCLTTQHTGELIISDVQRPGNDSTIPNCLCFDLFYTRLRKFNPAPYGCFMEVPYLDAESSNLSRAILSSSPERCIKISAQGMVEMKPIKGTLGIGSVYPDDRFKEQEFLRLDPKNRAENLMIVDLIRNDLNKICVGGSVHCPKLMHVETYKTVHQLVTTVRAQIDPRVDWSMDVIEAIFPGGSMTGAPKRVSCELLDDIENNIRRGIFSGSLGFISLNGASDLSIVIRTLCLSEQAECNGKTRSIQSEASLPLFPVSLATHEIKSQEVKFEYSLGAGGAVTVLSDPTDEYKEMCLKASRPLASLHVNTVAVPADTAFVNVALRPEPPPDLFTTMRATVSEDEDVSVPLLQGHHVRLMKAAKEMFGCNLPDEILELSAFAAFVGQEANRYLQDRATTSPVNLPVALRVKVLLSKTSSLDVKPCIIAEVPQYLSVQEELPIAAQLCLIPQVRVMMDTMASDTNSMAVFYKTTDRRIYDDAKARMLQANEGLPSREQFDDVLIWNKRGEVTESCIANIAIQLSEDKWITPPVSCGLLPGVMRTSLLAKTKMGPSLGIQIITLLDLKRLVMKEGKTLLGFNALRGIYRMKLCC*
>Karenia-mikimotoi-ANV-108519_dino_high
MSCSLLLTVAMAFASAAAGSLPIATFDGAKGTTLHWETVNDPVMGGQSKSSFIVNTTEHLGVWTGEVKIVPFLHAPGFCNLQSPGLYKTAEFPDLSGSNGITLRAREALGSGLSHFNVQIMSKGARHFLKQGVYTANVTVTTEMADCFVPWSAFECSWRGEKVSWCPELRSQLQVITSVGLGTAFPGTAGPFSLEIGSLSASTSTFLQDDAEYIDLATFDAKATHKWHAENDPVMGGRSSSVVQIVQAYLDFKGATRIVPSLGAPGFTIALTEGFPLFSKFPDVSSMDGLKLSVRQMGSNFTGYKIAFCTSLNFYRCQFQSFKADFLVPASANGEFQDVFVPWSKFSDKWSASTGKHTAEHPPTSSDLKSIRQLQIWTEAVAGDFHLQVQYVRASKVSVTLALGETFV*
>Karenia-mikimotoi-ANV-108524_dino-specific
MAACSKHLQWNAGAQLSFALPLLVASPISSVHGYPDVQSQNARKKCKVDFNNRFSVFAFHSRARVLRGPAPPEILVKQLSGCRANGGRYWQIVADLADYFAYVLRGTDAFSDCPQCAEHLKSILRAAGQEALMNTNYGFCAPSVCDFEQIIELQSHHLEWLYGVNATLPHLTYGLQQVVELSSWSELSLDFVIAGVDMCGVNSITNNLGAFRDIHVALNYHFGSYILPHKEWVDELEMEFVNAGSPKIRGLVYGTLFRSRLQRQVFALLPNVRVVMIVCDPVGRFEKMFLEFHQGEVCREPGQFCLSTIASTLEAPRAVFGKHSVAEHLRHMSILFGPRMKILHQASLRGAPWQTYAELAAFVGSAETSASNLPALVRYNSIPGHRTDLCRNSSLVKAIQQQFTIDYQVIEDLLRAKGVDVPAELSLRLTRCDRVEDLESVVTCRDRSRFGGNLSNSSCMFFSNHGWNRHMRGVRVAEKKKKK
>Karenia-mikimotoi-ANV-108543_dino-specific
MAIRMANHTFLISMLGSLMASMMHAKCPEKHCDAHAVANAGEHILLQVKAGRESRSPVWSDLAAEPSANSSRHEVAGLDIAATKGSSIKNSRKAVNVVHQAPACRVNGVPASLSPQHDVSFVNYTDHHSNWGLQGLFVYPPSKFAFCLIEKNACSTWIQTVMQPLMRKIDTSKPVQKMEIDYNISLRSQNMFGVKGIEEVFHDPDATRAVFVREPLERFASAFMNKCLGSDTVNCPTNAKTFRGIVEWALQTDLTDTSLNGHWLLQSHHCELHKRIQGYNVIGLIEEATFARDMTCVLTRAGLDGFVQSSRDVPTANRGELNTTKVLQKLFTPDAARQLIEHMHDDYDLFGLPTPAWVTGATGEWFEKAPVPREAFLEMKAAEERSNLAALVRETEDLVDLAHDVGYVS*
>Karenia-mikimotoi-ANV-108550_lineage-specific
MVCFRSSSLCLASLHVLLTVPLVFTFRTRCEVEHVEHTASCAEGALFESDVGPCRGFDTLKAVRHQLWVEWEKCAGADGIAATFNATSYGRSENGKPFSGQSVTVVLNIQEYEQVRLNAADLSRAPERSIFASIFGSAPEEKVLPQLSESKIRFVSQVTQTSFTLTDKGTFVADDPGSSGDFLEAMAACATMNRYSMLPRRKEVKARTIANLDEWTYGLDDGRARGMGRKQVEMQFTSDDSLVSRPWANIALRFIPELQTDLPVWLWGSQGESWWPAGIRFGHYLEMFHSYCEVEGYGGAGCGGYMMGLEGKNENGTPLSLAIYADFVGVSNNGIMASPPAVVIKRGRSEEEELFTIGFTTAARDMGTKDNGEKMEWILVDSHVTVQVPGNSEFLDCMLMIDVNLEKKRAFVSLQETVSGRTNLTAQVCSMKETIPTENLNTFDFFAWK*
>Karenia-mikimotoi-ANV-108557_dino_low
MFVASKFWFLVCLSLFCSCTASPDCLDNGNARCQAVADSDEVGLLQQAVALTTSQKSVANLRSTPPHENARLLDSKMSKQQILAELQLAKNARQSWETHIAALELLLSTSLHSEGDSHRDASSMSKFTWHLQMIVLFVVWCVVLCFSVLSVMKYEKERGESDLPWYHHSPTMTKVVGCMFLLWFIGGTFMFTGFIYFDGLRHLTLIESIYLSVQTVTTVGYGDIVPSTDNGLFFMAFFAIFGCSIGATLVGEIVSMYLAWQEKHLHGATKTFWKPPKGLLAQILCVAFGTIWYGTMPGENKTYIESFYMSIVTLATIGFGKYTSLTPLSQLVGSIWMLVGWIAFAQAITDISSKLFAHRQRFKSKALAVGYFKEITQERGNRMSKDEFLIFEMLRCGLNESQINEANAKFHELDADDDKSLDISEFQTYVDELFPDGK*
>Karenia-mikimotoi-ANV-108577_hapto_high
MHRIAFLLACAACVGHGRRLGASSGHSQSNSHTNLEKILEAADFANGGCQSAARHRSSRLASTKIKSKPLEEFAKLVILHAPAVSFIGAVQGASFPKPLDRPAVKAALSSLHSTPFRVDETLRCGPPCMAVVATEKLIGMSLLAGSAVKGLPQIIRIIRARSVSGLSLSAFYGDFLVFLAKVVYHVRRAYPLSAWCELLLLLNQQIMCITLYHIYGKAGLLDSKISENFKARRIVLFTFDVAVGVSLAFALFRLLPGRFLPLLSASTAPLIFLSYLAQILANWNNKSTGELAPVTVFMRWAFSLIRVGTTWTQLGGDPWVLINHALGALGCGVLLCQIYVYHPSRYIKGESPGSSMSKKLQRLRILFYRSLGGFTNDEYWGRSSPQSTEMLRRVFASIDTNGSGQISREELIEAIKRDWRGKKPDQAFN*
>Karenia-mikimotoi-ANV-108592_dino_high
MPRAMALLIAKVCAVIFSFCLRSSVTSISPDDYICPLYGQDGERKACQLQSAFRTAGDSRVQLQEASAAPVVVEAIEREPAENEQDHLQTEHRKQRHQNQDQVAGKRKVVKVEDIVQVLAGTDTVFQPNAEPFFANFIGNGNTLPQIKMPWGFNDWVPQTNGGVDGEADGGSRGAFWFNDRDHVFQGMRCTHQPSPWLGDYGHFILQPHTDTLPRDLQWSVNQSVFRPYLFNTTLEGIGFEFVPTSHAALLRVTFPASANSGHLSVRVADSILSVEQGKVIRGNTTSNPGDGVPENWTGMYFTVKAITGTVDEDASLAKDESYSNGKRGTLHFETGRGSALVAVASSFISQEQADLNLEQEVGSKSFEQVLAEGRTEWSRQFSRVQVDALDETQLTVFYTNLWKSLLFPRYLQEVDSEGQEVHRSPYTGEVNKGKLVADSGFWDSYISVYPLQSLFFSDNMGSLVDA
>Karenia-mikimotoi-ANV-108606_lineage-specific
MCDMRRVPAFTWSITLLCSPVMSTVSPRPEYEIPDDINSPRILREIYQRYGCDDSLCDSSGGDCCAPLQLLVPEPATCQNDYRSFRLGEKCGGLWSEGSYTCCREMPPAKQVSGAWFLVILGFIVCVACYFACCCGCTWGESKHKHLTWPLTIIQFVTVGIVFHTGLVPALAGAEEQEDLMSMAKYGSLIGMLLGYLSCVWLLPIILRRSLGEQSACVRDGCSFRQHPLMTHGYCCNKCAKGQGHGCRCHKRPHGNVAAVRVIVAPNPGGGEAFENLPLAQEVEEVQYPPLFEMVEAFKRELGVDGHNMSSVVSAACQALQVQEEDIALLQKAKLCWQRLYCRGGNIAMPSAGSVTSAVAGVRSSGCAGFAYALFIRMQEHNNDARSLQRKLVQIRAIHSTVI*
>Karenia-mikimotoi-ANV-108609_hapto_low
MHRVAFALAYLICVGHGRRLQSSRPLQNTEFGNRQKVPRVVKRENIARLLQPLAKLAGKSGPISLKLFAKFALAFNSITGVSGISAQYDAFLLDQFGVLHDGSQALPGAIACFNELVQRGKRCVVLSNTSRRKSDAIKKLGKLGFDSNALTGFVCSGEEAWAFMAGQCAGKKVLWLGWEDDYLGFDNAGYLRGLNVQLTTSPEEADYVLAQGTQLLRSADGQEGVGTSVFATGVVDEPLRGMLQICKDRGIPMLCANPDFQALQPDGSVGYMPGVVAKFYEAIGGKVLHFGKPFTPAFNACIDLLDGVPCDRICHVGDSLHHDIQGASDAGIDSLFITNGIHKDALPSCTDSQYYNAVRSLCEDAGARPTFVAQDFAW*
>Karenia-mikimotoi-ANV-108642_dino-specific
MFFLVPPCANPMSHYVCLAFLAILHATSSDSGSSCDSTGSESCQVDASVKAPLHWRVKSYGKDDSLYGGQHVYTEFGKRFKGPVTHDSWDVLWTHQTNVAQVIEQSLPPRPGRLVNHCSYFRAAGQKCYFAGHLRRVQTALSKRDNASNAQFSYLKNYVLNHDDQFKQWQQEVVSDPNRPWVVKECSAGMSAGIQLLRGDSLMKVAKGTKPKVWSVAQEYLSQPFLGFGASKFHLRMYVLVTRWAPPSVFVYEEGVIFRSRTNYDSKHLSQERDIFSAISSDVEAFPHASLWQTLDTLASDGKVQRSSAEVWSNIVGVIRSIFGEALEESFGDAFKKTDPTEVGFQCFDLFGLDVMLDEHLQPFVLEVNTGPNLNIDDRGEEASGLLHNVKGPLLRQLVHWTELYVRHAPLPDFNPSAIEDLALINFTRVI*
>Karenia-mikimotoi-ANV-108657_lineage-specific
MARPAMKIFALACLVIGATPLRGPRNNAAPALRGPAFDMLLEQAAPLPELAALRLGGRAASVTRGGFSSAAVQAQNPVQEDINSIGRDLCKNYPNHPKCLSFTTTSAAAPLATASAASVVPLAIAPTQAPVTAAVVDPNTRATQPCPCLTTPAPLVPPEEAAANQVMAAADESMEQGLADLRAAANSSATFWMNSIEKFDMDENVAKKSQIILQESIADQNAENRVTLDAEYAREHKALQQMRKEAQDAARTSATQVRKTASEWAAHQAQQSIVNAATGTVGGAMTMAQDTAKLRQEATALAAQAISSAKQTLTVAQEAEKRSEEVPEEVLKSTEEDAEVLKAKQQELQKQMNMTRNQVELASEHGIETQKLADLALQQEEGNENDLFSNDASEDPDVGEDIPCSHEDMEACMRKAKAAEMTAQQALDTARSNSEKIAKLKTRATEILNKAKNPGQVGAMLF*
>Karenia-mikimotoi-ANV-108666_lineage-specific
MAMVAHSCFLLALAVISFVPSRAADCKSEVFSEDVTDENAACFMQQHAAIKVTRHENEVKLTDIGPEDKKKGATSTLIPGAGELGGFNPNTNGLTDWEKQFISDKYGGPFYDGQEKIPAFKSKSEVRKKMYMGDETTTMQSTTIAPTKSNISAAAAEEIPSPTPAPVQAPKQIQMSAEEQAQEVVGSRLGILTALFGLGSCILIYLFLLEPGENRNYFRRRHTHPLPGWGIASYTICVFCSYLIISAVRNLVAAILPIGAAKNYPLTLDACLLVGYFMLFHWLIFQFKEDWFAIEGISHIGAFVMGFAGTDTMGSYFSTQRCFSGTLLSSMSAVCVTLMILALGLVILTVVRANLHDSESRNLTPFQAHTWDIWHECSKRCDTLTTAIALGFLGMQCVSYAQSGKYYPMHSRPMSATPYQAGQLLFTAFLFGMVFLVIAYTLGHHQDRWRSTHR
>Karenia-mikimotoi-ANV-108670_hapto_high
MCSIAPAMYKISLTLLCLAATSNGSRLRSRLNPEVPVNGSKFVSLRPVGLGRYRSLPAFFLEKYRGSRVLPVPLAKEAVRACDQAANPGSNNRVKVLSQAKIFGNREGGLFRNLPWHWSPSSQARAESYKRFSGCGYPSNGYKSPYHLLLDIIERDCYAVPTAVLIENTLLSENKLALEGCVIIERRPSPVPDTVNKYNLRAGLYRAAAPGSMSETILCECFADEALGLALALGSEVFVERHVWDMCSFLPRYTMQGYNVRVDLEPDERVEYDANTDSDLSSVTLPWEINSVEDLLVMTIQDKMRTALAAELQLPRAREITDDSIIALLEPVLHENVRRELRIRRALEDKDYAAADALERGRSRYGQLVELLRQAEADERYGEALQISKELEIENFRRVDVTQDEGAYDAINDWTREEAIYELQQAREREFESLSQEAEKRRRLEKAREKDFESLSREAERRRRLED
>Karenia-mikimotoi-ANV-108736_lineage-specific
MHKAIIFVSFIKLVGAEVCTFPRKNEQKSADSDLSCMPLAASEGGEHVEAVTPQNPFGEQSFVQIRYSDAGIRHYASPTVHTRAYPPAVIGTVQQNQTCRPLSFDEALTLAEASIKKSAEHGADIVSLFEEFWPTCDAPANESCFRRQADIIDFCSSRSKQWKMWLLCPMHFHDPHSQRHTNSDFVFNRTGHLVGRYDKMFPVYQPAFGIGTEDRDPSIRGVQVFDSDFGFRFCIIICNDILFPEVSAQCAALGADLIFWAAAWKGGRHVDAMAISHNVNVVNSPGGCGGGSARIVDNVGNVIPDDQLLYHDLNLKVARLDPERTVVHDNFGKLADVLRSHPDIQMEEDPVSEWKVLSAKKNASHPHEPPPVIAVRKILREASIPTIGELAIWNRQGVNMARGGHTPGSHPAFPNPPPTNIIENSKMVALVV*
>Karenia-mikimotoi-ANV-108748_lineage-specific
FFFLLTLYTYLVSSIAFAKTIQCSSCRWTEFEQFLLKTRLIRKRMCSIDSTFVQSVPARMNSRESVNKCFWSMPSVGTWLMPSAACAKSTVRGRDNGELTVGLSAEIWKAVAACLEVFEQVFLQCVGSSHVKWIQFSIELKKASPSQRIGVVTIDLRNSSKVLNIEKGGLLELWNDTAEEMKKVKKHDLIIEVNGIRGCLPEIENQDQEMRLVIKRKEVPTTTSDEFDCQLKVAALILTNEVNEHFEDPEANEYIQAKHGSIEVSPIVCITPLHYAARVGNAVMASLLLRMGADVNSCIALEPVDSDDESDGGAEELAFFHRFDAGRVTPQSLALAFGHTGIAAMLESCGGKVGEGYFFTGGVVMYKVSMPNNLCTATRESMAVMYTKDAAVKGMETYGIFDPNRSVAVQPFPNVSWHRKSDGRLRQWRSHYYDDDDYEEYHYESSDGGYD*
>Karenia-mikimotoi-ANV-108796_lineage-specific
MVPAPKYFLFLGAATCYSLPGHACQGNDCNLIDDITALDSANSFVQVARKAIQSQKTAAPPEESIIAIEEAASSEEKAAGEAAWWGDIMSMKEAAPSTEQAPKLSDIPKFVISTGKYGKRAVPFAHEVQKFGDAFQNVCRVQAVIGSQCSDFWHGRLDIGSASVSTSHMKIWQHMVENQIPVALIMEDDAFGMVAPDFIPLLQKALDGYKIYDKFRFSRIPIPPTEQLQHDVNPVFLLDKGGTLNCRTFYGEQLAIMTLSGAKFSLENFQFGLSTYSLDVYHKVQNNVTMYSNIDSFKIACFDRGVMRFMDDSFGDASDAEGWDEARQSSEKVHPEHIAVNLTVSLKDQRLIEEEVPDCPSGGILMEPCANYMSTCSEVDAWLHKCNYSKSWNTSDRLVL*
>Karenia-mikimotoi-ANV-108814_dino_high
MGALISALSIVSAVVLLNYRQVEAFGIAMGLFELTFVITMFASKPSPSKMIASMSETHTQAAYWEIFSSNIGAVIMPWMIYFQQSAVVARRLTSQSDLIQERAMTFCGSCLTQLVMIGALVTLAAGPRASQDLKSVRDIHTAFTPMFGEVLSLVLVTLGFIGSSLCGAVVVSLTAAWAICEAANWEDPFSLDRRITEAPRFYAVFLFIVFAGVVVHLIGINVIRLNVYIELIDSFLLPMALSFLFLLVTRQILPQEVRVHGYHRMILGVSFAVVSLTGLSTGIYGILE*
>Karenia-mikimotoi-ANV-108818_lineage-specific
MGMRCCMMRFIPLAFFVALHDAFRYTFAAGGADKEEGQLIAIVGASGAMSDVQSDPTYTYDAGTSTHRNRTGLSNLSLLGRGVPLSSQSLSNLSFSAAHVPQSRSNVPMTVTPAEKNGTGYSLVQSPCNLSLSATGALWSRSSMLKESSFIGSGQEALSYRRFHRQLPSYHQVPLWLAIAVSSLASLGILFFGMYCLFFQLVATEDSNARGQQGQHDEQQAEPEESDKPEPEAKHIDGGHDDRVSYATPQQESAQCGTFFSDARDRWGDADGECTLHAHYCADPLRDV*
>Karenia-mikimotoi-ANV-108827_dino-specific
SRRNKGSRLQSPRPAIPMRHRFSFLAFLASLLSGAEAKDAPTALEASFKNRITQKLNTSVEQAAEHLVVRLALGGGPFGGYELDECEADKGCAKWINSCHEIDVTRDGIELCAMRQLHALTALCDVDGFLDRNEGALALVKTHLKILAKGEVPSLAMKKTKWDSSDLWMYRKSPTTSRDDVEVSPALQASVLMAMVRCADAIGQHEYFKDAESWFVGLQKVYPRESWNETLVSFHKSGIIWESLALVDSHLPIDSTFHAQLVKYIKDKETFLSGLWKQNEKIWSFASARAIALRWNSRAMKGKKKQRKQMRQWAKEHVDRFLGRGKGDNQKGLLDTIGTESYTCGPLQGLTAIASVLSDAELVQVVLQLLEKDVDKYQVKQDIESTSKFSMKPEEVKGSFFRDQGQMKLEKRSSLRVDDAVQCVIALTQMLRTLGTIHGVEVAPEDHQATEANDEDASSHSAENSGIKTEL*
>Karenia-mikimotoi-ANV-108835_hapto_high
MHTSFAALSWLACAVLGRSRQASIAQKHSILFADVSSSMALSGTSPAIPTSAIMPLKVFAMFLLARNPETAFNAPFFIGKPSRAYVHPAGCHSPMDPVQEPAKDAFELRSRLSPMSPISMSDNSESNMALVALEKSLGLVQVAKGNRWLQYGNSWVMVPRGELPWGVVHFVGGAGFGAAPQLCYNTLLSSLVDRAGVMVIATPYGLDTDHWKLSQMVHQEFAQAWDATKEMTSTDEDSTPVFRIGHSLGAKLLVLKSVRDAEVLEEGSPKKGDALALLAFNNFGIKDSAALAADFIGRIQGGDRGSEVARNVFDAFNVVQQIASSTGLGGNFDVSPTPEELENRAAQKYNAASTALYRFDPDTLDCSKQLLDNLPMDAKVTFNELEGSHLSPVVFNLEASDIDPTLAMLMGSNQGFSFGNKDAVQPLVSSLCSWVQLAAQEKFIQTAQSGE*
>Karenia-mikimotoi-ANV-108839_lineage-specific
MQHMKLSLVALSLIVFCSHLQMQVVAFEGRVRRSSRSLSQHSGMDKKGLRGDKVVAYDEEVQGAVPRAIIKWHYLCAWPFPHLKPWTGNHGDMCVPAKAQTHNWHCPKDCEGVFGADSIPAAPWCLNKDTRDKCSKLDCSLTGWQAENHGPNPNAGNLCRSPYQRFQGMPPGGCTFSADPFNPPYYVTTGTSDPCRITTNPHKALVGPIWEWVVVASKNGMGDLNAKLEIGFSSSSSSSNTKEESERFYTRVETSASATVVSPGFFGSADMNAVVEYEKNTRLASTVTSASQQEQVRTISVTCPGFKGYMTFLYQWEVREDNTALKSEHFRCHFSASGGPTAPQCPPFACGHARKNPNCLATPKLPERVVGSDPECKLKRG*
>Karenia-mikimotoi-ANV-108873_lineage-specific
MCGSSIILDLLLCLSWCASSVRLENLASGRLMYVQPDARGCPAKLVGPSCGNDGACLVRRVWSTIALLWPIHVNLNCLKRHNVRWIPPKAVRRKLLSYDGNVSVPFPPGDKEGSEWDLDSSVIGAGGASGAALFSSRNRKLWVKQASNADLAEWDRLEDAYVLRLTSASSATLLMRILGFVTIDGITWMAMLDAAAASSRGCVPKNPLTCDIKPHQMSATSAHGQSYKYLQQCNALIKSRMGVTPPEVATRLLKVAKSDLAILSTGNAIDYSWIVIKACDKDPGAYYLQGHWWHVALIDFLMAYTRGRVLENIVKSVVTPVPFPKFYEKWNSITGYKRGKFDEYAQKQEKVFAGLVGCNQANFTRCKTAFTQFGSFENHRKSILAKCRSLRNKMQKMSPRLQKLHPAKYDALRAMMLKWECNDFLGKKRPDR*
>Karenia-mikimotoi-ANV-108919_dino_high
MVRLVGPSIKTLAVLLLLTEPAAAWQASRFCPAFSVCYSKRCRPPGYFQSRKIDTRRRGATMHAEDEVEKIVICGAGIVGWSTAYFLTQLAKKTGRAVKPIVVDRVGTAACASGKAAGFLARGWGNAVTTQLHEKGFKLHRELAESLGLQSYHDALPTWAVAPGAPLASTSREKLPAGAPDWLDGAVRAADLMDPDTAQVLPRELTEALMNAAVADGADLRLGTVEGVHAEGESGNRRVVSVRVDGDPIACDKVLVALGPWSVLAEQWFENLRVPMVGTLGTSSIFKQSAGSLALSALFCEEDDHGRHIEVFSRPNGEVYCVGGYGNQKVLTAQQLKELPPEEIVPDAEDASAARAAFSGISSVGQGTPPSTLQACVRPCTRDGLPLMGDIPGYDSTAFLACGHSCWGILWGPISGLAMAELILLGESTSLDLSAFDVRRTFPGM*
>Karenia-mikimotoi-ANV-108926_lineage-specific
MNSNLGMLFVLQWAAMLAVDVPQDVGFGAASTSALTNFSAEKWSSTDSSNAHGPQNKSYAHSYNNDYESEGETSAFLESAPPISYPKICSLSEGSSDPFYKKWAGWVKSKMKNHKCQPVYIGCARPESMEKSNHHDAFKMMQHHGQTGGWSRGWWNALGNAACIFTLRDGGKRQWAATNGRSPIYKKMQKVDDSKCGPPDAEGHVLGKGEFVAVYNIQFKVVVGQVKSCDPPPPPTPGAILGPAPTPAPGPAISYPKICSLSEGSSDPFYKKWAGWVKSKMKNHKCQPVYIGCARPESMEKSRCAREYGTEEPP*
>Karenia-mikimotoi-ANV-108933_lineage-specific
MLNIILSMICLACAGQGRRVLAPAHSLAGNQIFETLLAHPAAAAFNPQTPGSQAPKRSPGHSSPEMRLFGQPAVAKPLRKDAMELQRPSHGFEQPDASSYAAAFHEPSDAESKAAKRDVLGLRSRVFGANHPETLRALDDYGAAVNKADHLSHAEKSVREMLERSRELLKQKCERGAENDISLMKDILDLKLRRIGASHPDTLTSLSNYADTLADCGRHAAAARMKRQLVDIRRKVLGAEHPDTLSALESYADTLEELDREAESEPLRKEAHMLARLSLGPEHPETLKALSNYATTLCKLGRLDEAEPMWKEVFEVSRKKFGPKHPATIKASNLYSKTCSALGHSLEANQADEIHAGASSALIDDYAKVLESLSHHAEKLGLHDGFGQAEPREPVVA*
>Karenia-mikimotoi-ANV-108947_hapto_high
MCRVALVLACLAFTCHWHGVQMRSDPSLGRSFTNLLHPQKPHDIWIRYLATKRPRHSRLRGHPGQSLAALLLDFKRPAAGWQIGWQHSQGLGNPSRTRVGRVLVPRMWPEAWHLQPLPAPAQSQIPRCSIPTACAERASDPSKLNLEVRWLNIDTSESDSEPSKGATTMPIFTLRSTHLPFASPQLTIFEPRYREMFNDILFSGARRYAVCAQDEQGRIAEVGAVLYLDEVKEISEQTQDRLKYIGYHTVIGRVKLVKLLNPSSLKTQETYLRAEVEELEDSSVDEDTSAAEADVKEVFIELVDMQGQLGEEPRFTQAVKSVLAFNPGTSAEDKGLWGTIKLWQQFIEEYGESFWKRMESEIRNEVTEFIGDNGGKFDDELTNSKGEWKLDKLPEPLAQQIRSIERRYKEEMAALREPFGYQFQVMLQSSSHAERLSLLRYFLDEWRKRLAARSAIASIFKE*
>Karenia-mikimotoi-ANV-108953_lineage-specific
MFFSWLSYLVLAAALTACSGLQEGYVDFAGRVKPAAKKSPRDRSKGPRFSSLVSRRGASVHQKQGRRSRSLYKGSHAKLKDVNVRHMNNVRRTLLLRSDRMMQRFNETMRTCTTEGKWPPLNKFDLVISWWTNRKQSDMHPKNASSLLQQSSLSGFENQAEIKYALRSFEKYGLLDHVGTVHLLLDAAVVDKHGLPRFFNYSKANLRIITDRDLGVEDTAATSGTKWRKFLSIDKIPGLSEYFLWLPDDNIMMKPFKKEFLYHQDKPLLYSYGKFSLGWCDSMEPVGSTHGPVLFQKCAFQAVANHYWRSPDSLGRQLIGKAIDVPCLYDKVMTYFWRQMGRNVRFHNECHTNSNSPTGCSIKPKNPPLFVNLQGPGISDEYIGGDARDNPGARDIMPKGVASFFHDKFPQPSQFELPV*
>Karenia-mikimotoi-ANV-108967_alve_high//dino_high
KGWRGSGKSVLCFCLCCIAMATHEMFMFVNAGSGGKTGQEILDTVKQPLYIVADDGSTVNLRIFKLTPDGNPYPAGSKPGFQALRQSAAGRQIRVVVAGGDGTVKWVLSEMAAHSISEAGVILGILPLGTGNDFAQAMGWGATVPDSVKKIGWEGTLLEMGKQWWAASQRMLDVWTVRIDVDRENGDVVHVDSKSRVGEETGKVFMSEVMINYFSMGLDAQTGYGMDKKRTSSRAGNFCVYVWEGLKKTLPCRTISRISDFIDSVYEGTSNQGRLIFDSLGLDPEMPTLVTDKPRLLAICNISSYAGGTAHFWKNAHRLGVTRPLDPDLLMREADPGDGKLELVTVRNVLSLAGDKVAGTLPFPIFGAKRIFQGAPLFIDFAEDEFSNEKISFIQIDGEFWKLVNPISASVSLKQRVAVLYNADFEEFESSEEDDSDEDGGCCSCCPPRNEDARTYTEVA*
>Karenia-mikimotoi-ANV-108989_lineage-specific
MLHGAWSFYGLLLLAVCTHLSWAHKLVNLLVLDGHGGFMMDLISQLVPIVDHVGECTLTYVCVYWYCEEAQPKFDQLLRHVPRLCYFQKDCELVSQGRWDMAFFFQELWFESGSTGSSHDFSRTILDQSRRHEFHQRFKHVVERFDVVFCQYPLVLCSYLLPFDVRIIVRSTMRFDYFACSPASQSAIGADLRTVLTKGRVFVSNLFDQRYFEEFLNMSAEVWPSFGWHAVSEARNVSQNREDILVLPNTLREDYSCFQSIQRYLGEVRSQAEAFGLGPRFVNVREAHGSYYALRDLAAHRAALILPYTTPTVSVSEAYALGLTLIMPSPKMLATLHTERGFLCQLNSPCNGDGKLRGENLSDWLSLGEAYQWPYTFTFSSTEELLNLVGTLQDVWDARHKAHAYLEGQFRRMIPELASELRRQVAALHVMNR
>Karenia-mikimotoi-ANV-108994_dino-specific
PPGSSSFDIWIVFLLASYRASSIGMKYAYFPTSNMRLLWDTKKWNSHDQPFRALGVSSHFNVVGTFEYDVMMEIALAALRADVFKELPRQAFRCTTTNAQSVWNEVKERLSKFSAGAAKIGTRKHLDVTGVRASKFGDLQALIGLHDIDRIEQEVSNGVLRASIVAYYFAVKQYAPTPGRVLIIIFMGTVLVNLVRPLVRYGFEDTSEDTRVTTVYEVLLSVSMLSVTAIFSLYLSYCVLDAFKRNHLCRALLASIGHRQVRAERLLGGYKDVFLPLLTPGDVVAFWVVQRVLGAELYRGQSIRYNCAYLTITVVHLLGMFVLVLTSSYGDGLEYSTAAQLLILFVIGTIFVMMATMLASQANTAINLVRKVLERASLNSKLRGDDKSEEIIDLADLLCTNFEDVLPIQIFYLPATGEVVSLIWTGLLFFAHIMLKELSRQFHVPSILLDFV*
>Karenia-mikimotoi-ANV-109016_dino-specific
MQYTMMIPLLFAAAAVSSDAATLRKQSLRAVASGGTSKFFPLNKIIDMLRDIRNEAELNSKMNQQVYDRYGCWAERIIREKTDVIQQDTKAAEEMKEEILKLEASRGKSIAVVKNTKQDIADNKEAQKDAEEQRMKERDEYEATKTENENAKGALAAAIKVLAGTGMGAAFMELSKAEHTRQEVAVLSIVSRLQSAVNRGLESGFVSDNDLHTLQVFLQKPTDFLGRKQLSLSEAQVGEQNNPFGDYAPRSDVIQGILKQMLEDFSAAIVKDDAEEAESAKAYEKLMLTRSKELEELEAALEAEELALAKTKDELSITKTNLEETEQDIKNDKKFVEDTKKDQVVKDKEWNMQVRLQAEEIKGINEAIEILSSAKDTFKASAEDFLQISAASNSQAESNSQAKSRQTFKRLKQLATRSHSMRLAKIALQFKSGWHFDKVIESLDEMLKVLREEEASDIAHKDRCENSQDANSN
>Karenia-mikimotoi-ANV-109039_dino-specific
MLRSLKQLLFCWILNATPSSSQTYRLSDRHPDEACLIQVNVRKALQVVEVIQSSLSFGEKAPLARSVGGNTVNQAGSQAGQLQLIGPHGEANESIGEQEVTTEAWTSLGLSNMFLYTKRLAADWTLSFEWVMFSIWAALFVSIQWFRKIRPHMGLIVWLLLAAIYYTLVSMRLGDEAGASWLTGYSLECMCAFENIFVFHVITSAFQAPRVQVRRAIRLTIGAQVIMQAVLFAGLAERLPSSRVLSIMLGLWLIYLGTQAAREEVQSSHVVEDSWIARCLHDYLGGERFDPSYAESGAMFVRKCGKTCCTMLFPLVLSLILADFCFEINGTRRKFQEFDNHYVAFTSSAVAGFAMPDLFLLAQDLCGQFHLLTYGTSFALLLLGMQRLLNGCLEHRVPALLTCGMIGLISAICIAASWLSGPNATQGRKESAQRENESVRLAAQPRVVTK*
>Karenia-mikimotoi-ANV-109056_dino-specific
MSRAVLFGLWLCVRLASCQEDAEQDLDEVSLLQQGLQVRAAAAKHDKHPAIPSILYLKTHKTGSSTLFGILARMLEIRDMTTMVPIGTEREEPSANLGFPWPFPGMYNYDYYGEPEHQFQSILFHAVLNMSLMQAYVKQPTIRLTILRDPIDTIISTYNYMFSHLTWDEFLSAAYARNLSFQDQSLAINPQSFGLGWYDFVGGQNFDNDQAKISEWLAILDKYFANVVILERIDECLVLLGDQLKVDIEEMKYLVLNSNDEKVMPSEIQRQKIQALINVDSSLYDHFKQRFLQRWDTSARPKLGANLEILRNLNHELHDAFTQDDAEACSKFKWGTPEWKQHFQKKQSVP*
>Karenia-mikimotoi-ANV-109103_dino_high
MVVTVAGLLVLQASIAYSNGKVFASAWSHSPGNWLHGASAQTHPGHGIRSDIKPFWLRIPRSRQPGIWLKSNAATKEDIGLLRLSKQVVAVAGPNAGSFLLQLVNEQTNVIALGQTGSQTALAAVGLGNMMQNCVGLSIGWGVLGALDTLVSQAHGAGQQNEALGYFQRGRLIATAQLLWIIPLLLSSEHLLVALGQNPDVSRLAAAYNTASAPALFCLFQFQAISKYLQNQRINAPPLFINLGCSILHIAWCSLFVSKLGLGNAGAGLANSATWTCQWLLISAYVFSAGRSHRLPSPASVLLPSRLALQGWRRYLGVALPCVLHTSSEWWFWEICALAVGYLGTLQLAAHVASIQFVALAFMPCIGISSAAATLVGNSLGAGSPRIAKRFAILCIALNLGTWSALASFMVFGRQLLASMYVPAGAVSDLMQNLLVIYACAGFFDTTQNVMG
>Karenia-mikimotoi-ANV-109158_dino-specific
MKLLSHSSQVMARLIPCILLLAKVMSSRSARSGESWMGEHWEVIKKRTILQLTLPGSHNSGNSAHLSDEKPCMSDYKFYRMYLDSLPPAHPILDEKSFNARFIPWNINHNHTISEQLLLGTRYFHLKLCNFSPPGSKSVDARNVFHEHRGYTSPISLASILSDMRSFLSSHPYEVLALGFNNLANSASSGFSAADVEALALSVQVEFAKDDLQLLDQYDLQMSLANLVARRKRVAAFFPLPSSVQAIGLRSSEVLSEHWSDDMESGDLLRGEQWLLQDLKVAAAQPGRFFVMQANPNNNVLDMIKLIQSGGPPFSLRAWIDPFLRNLSSLVSEAVAEDNAIRINAISTDFLDVSRPYDIAMQLMRLSDDPEDLSGQDVAVVYRVFAYVFALLVVALIGSWCRRRKHREDAASNERPPMTEERLSLIR*
>Karenia-mikimotoi-ANV-109229_lineage-specific
MTPFSIVATLLYISGQSVRFKIPTEPIDLPAKADNVIIGKVIMDESVRGWCGNHAKECKDGAIKPLRKDPTLSEDEFRRGLYFDDSAQEWRSHEMNGWRGLANIKVKKIAIAHHSTQRTLWSHEDWKRNGTEISTVLDSGLAQSEHRLMVEWERPVWYAQRGGWDVEHPGFITVWTPASVERRSVGKFLIGDSVSSISYGDLIPKDISLLVHRYVGTRWQENAPIIRDFQRSSWVYHAAGLLTWLDKDGRDPGFVTMVELDFVNGLVLRVSKGAYVWSYEEPQNELWDAIKTQHPFMHAPVLPEYSELNVWDLPMDAATFKKFFKETGVSLGRWADPHMTHPVPVTNPLDRKGIMMSLWRYVQNKPKYTASSDNCQTFIADFVRHLNHDQELDIFGVGTHYWDLIATGFRNFYMHYTPHPELFNLSRM*
>Karenia-mikimotoi-ANV-109232_lineage-specific
MLHKFSLLLLCTISMSSGRRMRTAFNGFRSMATGRSSLPVNIPSFASLRCEPLKHPMHYRHQAPCMISRLDMALVNRGLCVSRAAAKIAVQSGFVKVNEVIVRKPSAQILDSASVTVSADAKGKMTDSRSRFAPDKGQGRDAQSRGTTTRKPKAAKNEGPSGTPRVCIIGTGLTGSLTCFHLRALMKKTVHIDVKDMARGVGGRMSTTRGIDEMKANTGAQYISYFSLEAADALEAACAFDDPTHGCHLDQVVNPLKRSTHFMLKPDKDYMHFLPRNGTNSVVKQFLYGGKPDEVAFQSRLQRIVVSESGRHQLVPLFETGGMSKSAYDVIILAMPPKDILRFFNDGSRQDPQSQADLHSRTNRGRKTTIPTGHQPIVLPSHVTRRLRTPSYIGRYSLALWFHDAEFIDKLWKAWQNRREPHAIIDAISPQRNVVVTQSTVDFWRSVSKSGRGGRGTREAARSAITAAMEDLAGDKIPREKRA
>Karenia-mikimotoi-ANV-109237_dino_high
MIFFHAVLCLTALCLQLSLAEPTSRSLVPFSEAALWAASLVPSDCDGQLPQCDWRGVADTWRYALNNLGLAFNAASDSERNQLPIPNLKELQGFVNQLGDEPGMWYANWPNAASVARQLIDVVRPWVQQTPPVELALPKTDIGTKFPTLGRSINVPTDGDMAATVKLANGYKMPILGFGVWQIPADGTTHRSVLQALQAGYRHIDTAQGYGNEHEVGRAMRDSGVPRSDICLVTKLSDPSEYPVARQRFEQQLETLGVDYIDVYMLHSPGNSKEDRHSAWLQLEQLYSEGKIKALGISNFDVPLLQELFGFASVRPVYIQNKYSIYQPGSYDEALKEQSLMEWLAKEQIVMTGYSIIHPAHGGLLRPLEDPHVKAIAKRHGKTASQILHRWLLQLGAAVIPRSTKPERIVENGDLFSFSLPETDIRLLNGIASLVKGMPGGRKSPPWCDDVYGLHSA*
>Karenia-mikimotoi-ANV-109265_lineage-specific
MICLCIIALVLCMLLLTSDDLDSQQLLTYSVICFFAFLLITALCCPLAMVSETFQYDVLRALNNPSILRASQNQLGQQLLGHLQFLDWGFRIGGATITAKLVANIAMAVLITMVTSVSQAAFSRTQDI*
>Karenia-mikimotoi-ANV-109271_dino_low
MRPIRQRQRAPAQNAGLGSAPWQLVALALAVVFATQASATASAFQHATMPDPMTLQDCLNCEQAVTGLQQQTSQCRADIADSIKVQDTRIQGYKDYIAPFESKVTTGEQACEGHNFNKAECDARGCCHFDVQGDVCMSRVGTSKCPQLPGTQLQADVANLQQQQDDLYQEIASIKYTALIQARKRSKFLQQSIGRTSPIEEESEGADFWAFHATLATTVSQTKDCGTGVTVNPIEYRRSYSSVYMDSRPGNGWARSMLDSEQGWSAATETSGQWMLMDIGQITDIAGVITQSRKDNPWEFVKTFGVMTSLDGQSWQDVGGVYAGSQSENDGEKKVVARFANPVQARYVKLFPHTWNAWISMRAGVLSCQAVPITDPLVDRWLKCHSNQNIAQKALDACLAQKTQRETWNADREQAYAKKTKRYLETYLEEDYRIAALENRKVQLTNENNRLQSRLQALRTATNR*
>Karenia-mikimotoi-ANV-109273_lineage-specific
MPCPQRVLLLLMFATLAANAYPEFNDDVVLLQASQRVNHGARLKQVSRDPQIVSTDYSIVLRGAAHSVSLHEAVNVDNTNMVLIRTMKTASSTASGITRRIGAHHGLHGVFNSTAWITEYGEPGVFCEHSALDADDFGPDPENEPVYMKTNETRIAGCTSKECRKELATPVAKNLWKNGIQALELPTFLWTFVRDPAARVMSLYYFSRENIGLEITTQKKIDYLHSYTDTRDNSNFIFRYLRSSAEDTIEDLFKIYGLVGVVERFDESVVVLAATLKVPLSDVLYISSKDSSKYFFDKDFNVTHSSHPSISEEPDEVQDYINNEFKQNNDLDYQLLQRANDVLDARIAEMNLEPAIKMFTKFLADVHADCGEECSPSTGYVNDQGCNYECLDKYNTIGREMCTWCD*
>Karenia-mikimotoi-ANV-109316_dino_high
KTSQFPSPSPCYHLLFVVSLSTAFVMGSECKASTRKCRKFALGLDFKDRSSQLMAVRSNKLRTLAALLLTVRQSEAFNLLEISPFLGPGQFASAWQKCFIGRNSVMSMMNEELVGDVSVLSAPTFPSHLTNAVPKVIFVLGGPGAGKSEQCRRVESYFVDCAHISTGDLKREQAEKELLDGESSPWLTWFKERGVDDSEIKAMMHFRPEAIVDLILRAMLQRMMKGKSCFLIDGFPRDEESNSSWFDSVGPHDAEVLGVIYFEVDASVREWRILERSKTSGRPEDNIKAIGKRFSRFDRLTLPVIDSFMETSKVFTIDGSRTTDEVWEDTRAVVERLIQDIGPLGMRSDRGASGAISRGRGDIPTRGSGRRSRGDIARGGRSLEGIS*
>Karenia-mikimotoi-ANV-109362_dino-specific
MSTFMSKWIFVFLLAGVFPSESLCEQASAAAAVAGVAEVTASPSQFYSLELDDMMKDALYEGASALCAFAALSSFFSIYRRRQGTPKSTKKVHKAGERLDSATFRKFPAQARPWKRPISASAAQTKMPVSKSAAVCQESSKSSKQWHGMEGASIPEGKEMQKLQKVPMRFSATDFLVIAVRNGRAQELPQLLDQTLARAYRDDTTLSAESYQNLAMQQLLAALRACAAVHCFQAALCAYDHMANRIGAGCSAVWSLVLYSAVETRSYDRCEILFTKLCEEGEVSGHDIMNIVRCCAYQQNVAGLKRILASMQSANKAVDVFAWNRSLAACASVDGGLQFAEILADASMCREAMDAVSFNTLMKCNAREGRFARCMELHSEMVAKGHQPSEVTFGILLDVCVAAQEHIKARQIFDELCNSGLPLNAVHCTTFIK
>Karenia-mikimotoi-ANV-109366_lineage-specific
MGPFVFVVLLSLPAQGHSVIGQVTFILNSTAMQPSAGDLVSHAGQKVAVQLLDYPGSNNAFKVRSALNALRIPFRRDYVDIFGPHESQVPRVTITTPESSCHVFADRESFFDYLNKCLLAENDDGVSFRSSLNCDETVSFPNFLRHLKPTMSFEPADKHEMELLLFSPMDPSPKDYATVSHGDILFGSRTFDSFSNAALQTYRGIVEYTIKATLDWEYFSVKNHGKSQIGTRDFS*
>Karenia-mikimotoi-ANV-109368
MSLVWAIAALLLCSVVYEPMRNALHNLGEEVGGVGGVGGLTNLWNPASCNSTAGKADAYCFRDGLLFGLTPFACIVLACWVLPFSLVACLQKPSCELNEGMSPLRGIESNWMAMPGTRKGIVFMWASLSTLWFSVPLAAYTSNTFYQQDAWHVALAIAIAAAFPLSWHLSLVAVPVPSFMADMMGVSRKDLLSFHKMVASATCFWAILHAGGEAMWLISQGSLISSLNIVGTGENLIFACGILTAAILAVHVGISQVRHRLESFKQIHGCLAAVLLLSAAAHWWPFTFFLIPATGVHATSVSLRLLEPNPAGQEQETSRTMTTCLGKALSCATLSATVAISFIWWLRQSYMTSSDAGLHLPFLFPPVALLAGFGAAICVASSVIKMFASKATNNDELQYETPMS*
>Karenia-mikimotoi-ANV-109388
SELACHRILFDTMVAKVLCVWLLSAVQGFLPPTNPPWPPTYNMSMSTLTMQCNGSGWSSPERGAQFGIVSYDWSNAKAQWAAAKPMDCEERLLKHAEITAALNPNSRVFAYRNLVKALPWYTSVREKLDDPAYSGWFLKFDPSKKDYHVPACAAENQTKCSVFYHDQEQTPEVPTTGQPHPDGSCTDGVCDCGTQPCGEYLWDHRNGTMLRDWLVNEFILGATGLGSPSIHGFFMDDYWCSNEICKASPGTPGCPCGDPVQGPTEEDKNSQLDMGLSDEDVKDITLGWNDTMTAVETAILKHGGYTWWLMEGQVNANAMPVLLKSSTCASQLRDACYAESSWQTLPKLFGLTVNSSAPVQIEEDMAFFLLARGPYAWLGWGVWGMTWPFNPEPAHGELPPLPHGVPRPALLDHDFGSPVGLCKETTPGSNVFIREWTKAIIKLDCNTFQADLGQSEDITIV*
>Karenia-mikimotoi-ANV-109409_lineage-specific
MVGESSQAFGILQVACIVGTILAHSCPPSAVEVLARGNDLGVRNCVCEATHQENDLASLLQVKISTELQLEHIVGSSAKEYVSSKIGTGIQQVQTEAYQRFLGRCNAMSEHVYAVLLKFGVTMPVVLTFVCIFILLCILVICLHDLGKAEVLQQHSPLQSASMHSPLQSASLQVEPRLLHSKSSHGKQPFQGSPEFGSTLPTPVGSSISSAALQSSGPLEGLPLCPSLVVPDSARLACVVRSDVCRAKQSLGFDVRSIEARVRGH*
>Karenia-mikimotoi-ANV-109416_lineage-specific
TFVRWICSELLFLALFVMNRSIDPTETSKEVVVRTVSGDEIRLEVFPSSLISDVKRQACERFGRQIAGARLAQGHEILKDSQKLEDLICDSNSALTLVVRSMVEVRRRVWVVPTLGYKGSGKGLPDEFLKDDILLLEPDLPLAEQISRILAFDPEDVNLDDIVRSYELKKAQDKETAELGQVHAMIQKLTRKRHAHDDGSEDDGNKESPAALDKERGKGPPPPPPAQKSKGKGKGKSFDVNSTICFLVPLGRSPETETRTQLSVPPRPRIEQQDMKVGACVQSASDVLGDGKHEIVVFVPAYWWCPGRASSGPRVLLGMAPPMGPAEVKGKVPPPPSKGKGTDLNAFPKNSEVPMRTVKGKPPPPPFKGKGRGKDDGYDQETPQAVPATPEIKFA*
>Karenia-mikimotoi-ANV-109432_lineage-specific
MTLQAVTFFALVCLARAGKARFPWFLGKRQNRADHALAALLLTLKPTSAFADSPWVVRHPIKLNGVTRSGFEFVKKIRPASVGQWAGQETRLGYSNFARKEMLTMTAAAISIPAHRQSWLSKVRKRLFTHEDAWRSHAISGFTFLVYTCWLTAKAISQGGILHASDAGVIEAFVYPCLMFGSMVLSALQFKVPKFKGDMSDDNVYSSDITSGSLRSALTFLRVAWGAWRLTPCYPAALLNFGCDAVFAVAYVLAGWRYPGASFPKGNRVVAWLINFWYHDMFLAMILVGDFELAKVQQPLWVDEMYTNHLGVLGSFISLNLYTLRKRRLISPERAENLSQVIMFFYGILPMIVFFFFLYPASITSDVLGIKTLASSPGALPNYILPWIAWGFLRVPIRGLFNQMGLVVDMHK*
>Karenia-mikimotoi-ANV-109437_dino_low
MGPMKLHAHLVLLFCFFSAHQLSLANQCPTGTLPVETTCSRGGCCKDVRSQSSQTAWVPQAMARSDAPSLLTTQLASFWPIASVPEAGNVRTTPVNADSLTLQRPIELYLGLFISHITSIDQKLQTYKLQYKVRAMWRDCRLAFRCDDTLHVEQDSPDFPMFWRPEFRIAQRYSDEDSVRTRSHDITGYGIDYYEEDHVSIFRCSWAFEDMPFDEQTCKLTFSLPGLTKEQVELFWEDSEPITSSKLRNSEWEVAQGNDWVISKMISTRSERFHMPAQNETVLNVDFKIKRKSSFLVKQFIVPVVLFYILSYASLWISTAAVPARVAAAVIPALQTSNKINAYSSILPPISTSTRLDDFLQFSQYLIVLHLVEYVIVMFAERRLKAMAAPSGPEKVLPYDEKKADNANAKASIQKYVWVFATKYLDSLSMVLSPSLYMLFSCDPPKTPPSPKIKQDQGKNWRRYM*
>Karenia-mikimotoi-ANV-109473_lineage-specific
MFVYHVVAFFFHAVAEDPAVATVRTCVSSSVSNRAFWKALAECPKFALRFWQQSPLLLPKAMPSGVVTFEELANVSPMLIRYTTSGVAAGLLKTFVTENPQQDSIMVQKLNAGHTMVMNKFQVTPKGLALCREAHESLGLECNINIYGVGPSRDVGIPAHWDAHETFVYQSQGTKVFRIYRHLIHLATEMSGGGIAGQELPSNLEVQGDVQLHPGDVLYMPRGLPHSTWTPPGDSWSLSLTWNFGFEHMAYYRILACAYHIKEKEDFGHEALPHWSARRAIKEHKRLFDAVVKHEGLRLYVPVGFHAQALGLQAHHDLHQFIKNELVSLNEFVKYNLSVLHLTAAAWLWATQHHEVMPKEKTVYEQCSYCGRCIGKVPRGLFNWTRGVMTILQEYLDMDSPFRFGMLPGWNEVKKAAVVEELLIRAPTEKCEDSFETLNEARRLAPQNHTVLQALADYMEKKDEFCAVKKK
>Karenia-mikimotoi-ANV-109477_lineage-specific
MSQSIALFALLAWQSSTPTRCLRPEDSAVLLSNSADYSTEERHSKSKIDPMSRLSEIASASKHIEVASASVLRTLPASGGSASRNSSFITVSTQGLITSLRGKYQKELTIEAEWLKFLLYVIGTDDGKTISKEGWKDKVKGPWEEPMWQSRFRVEGEVAPELDKKEWNQETWNAAAADAFYKMGGLTNGSDGDLPRRKEISKEDMEKWNLEGCSDWQIKFAEDVAGSDKRMDLCEFEEFLYTMVLFMGIDVDTDGTIRWKEFSGEGLDPPRKVDVPKQFGWSNQDFQNLFGPSGLQIKGVYDYLKQHKGIFTCVAEANPEPEGWYESGSVRVVLTYAVIALIATHWLCRTTV*
>Karenia-mikimotoi-ANV-109503_lineage-specific
MLGTVLHPMRLLYLFIWGAALLFAFMPQSHPSQGHDLSKHLPLSLRAIRILTHCCLVPYRVHNYGPEVNSEDPKKRSSVGEPLNDIEADLAGRPLEVLLHLGHFSDAALDLCAAVLLWRPDGKDAQNSPTLVVTFRGTESFENWKLDFKVGRVRHDGLTRFASDDSRFHPWKIQINTGHPVEVHRGFLEGLRALRQAGLHTSIQSWVSEHGIRNIWFAGHSLGGALATLSALEYAAEAPDYPSLLQISLFTIGSPRVGNDSLALLANHTVALGKSVRLVADSDPIPRTPRTGFFSAPFKPYKHVSGMLHVSRSGRLIVSPTALELSFVLKVIGWTSPMGLIRRYFCFGVLMLDHTVGHYMKCVRLAEEAETMHGSRTTGDTIEMRNFSIPLTESQVMHIPVPSSAAVRITRRLGQLIACWMSLFFTTAATFFVMCVLIVWTMGPNWLCTEEGINAKWICGWG*
>Karenia-mikimotoi-ANV-109508_lineage-specific
MKAFALAIAALIDPSSSLPGLHSYVTTNSGILSQPQAAKPAQQLLDEAKSLERAVQDEPSAAAPPAANSLSLIQGFGDLRPALTDMQAVVPAAFSGPQHQAVEPGSATLPLASAMAMHDQIAALQLQVQSLSTALQRERIQAATVEERQTQLRAKAQKLSMLAANTAEEDSALRQELQDMEAREKDWKNQAEVELETWKKQAETAKAELEAVKIKEHEAHIEAQNAQEAEKASEEAFEVQQQEFKSKAAAVIKAADQRVRDAETHSAKVTSLAQQASSMVKAATAKADSATKAAEEKAASAAALQERLERSEKQIAVALQRTKARVAQAVESARERRQQIPTQVPTFNFQTPGQDVFLPQAPQRQRENQMSLQTSTIRKRVHTPGSYVPRRTAPSYEKHTPSSYERPAASDELRRTTVPN*
>Karenia-mikimotoi-ANV-10951_dino_high
MWRRSCVPRSCKSSALLLLGVTLLQLQPGLPSETLRAHALQDDDVTLFLQTFHQVEEGKRGRLPLHHDNQRQSLTETQASTHPGCVAAFASLDFLVLGDTLRLLGYLPPRRIECGSQAKSLLEDRLASGKVELALGQMSAKLKRRTGIDYHSPHAALAIPVAYCTFFVIILGRMLMNFLVADPQDARRASRQLGQVRRPEAEAWQRGVFSWLSIDWVNEWVARWGSSSNSVSTRISAEDLGAFGDPDDECAESYSHFAALWEEEVKSVGLGKASLAMVLARFVGCRRFLVVALWSGLHEVVMYLGPPLAMAWAIQYVEDLYILRRRGVEIDPQELLPATIITICLFTGLPIFMGLSNTISSMMSARIGVRVCGALSGLVFRKAQRLPLSSSGTDYCGQELWIQDLQEQKLKRDVKKSLNERNTCADANVQDYKNPSKFNLVQLVANDINTNVVQIPLMFARAVIMIPIVVVLFCMLFVRVSNTIWLCILACLGITGIIMSYARSQLGYMMAFYLHAGKRLQYLEDVLFNIRTLKACGWEAVAERQMSKFRTAELSALNCFYWKLGWMYCWFYQFPRVMIFISLWGYIWLFGRSVPADIFATLPLLLTFQSAVMSLMYTLPLLIAGRPSLQRVEHFLKQAEAPSGWPRSVHVPKWISVWPRILGTTNAPTPQLCVQGSFSWSPYDRPALHNIDVSVPKGSSVGILGAVGSGKTALLHAILGELYPCGDSRVSAPPRVAYSAQVPFICEGSLKDNIIFGEAYNAERYHACIVASGLMHDLEVVPGCEEVPVGARGVALSESQRARVSLARAAYCSDADLVLLDDPYGRQDHRTTNYLLQNYIHGPCLRGRTKVVVCQPDAEQLEGFDCILILVDGGIAVQGSPAEVKQTDEYQRLLVGSSRPALASSTNQGADARLAAHKSQAALSKQAAAIEVARHREVQAVQEFQLREEEPQGRAGWETLRYFCSMGGWLNISANCLGFLVMNLCNLLGGIVLQRWSTRILDAQAAVASNVPQASTYMKSYLVWWALCILCWWVCWLFGIRFTLRLSQVGNDEIVGRLLYAPVDRFFDKTPVGRIMNRMSTDMLNIDVYSYNQVTMLIGHVWTNVVPVFYLHFLMPAYFSVASVPFYFLLCVIIRRFWNTLIPMRYLSHVAKSSTDMTLTEVDMSNAYVRASQKSSHRFQMFQALMTNQMTADITTSTFLKRWLVNRLFLMFGFFVTCVMIVCIWVPDTLSAGAIGLCLTNMLQMLVDIEGFIDAGMQAQFQMISLNRLHDYAKLPQEAPA
>Karenia-mikimotoi-ANV-109527_hapto_high
MRNVELTWLCLVCIGHGWRTRTSVMQSQRRPFVEDTTEKPLKPLTAVNARNAAESFIDFLPIYGQAVTEYAVDPSKMLTRLLQAFHPAYAFSHHTPVSRFPVASPGVTGPHRLDSNNGKNLQATLLRNNTLTPSYGSAVLHGTPGHQAPPLTNDAHHLRFLGPGFKYPYESRSSTKDTADQVALPSELRREVEVKHLKADRFDFFWEYMLVNFILLIGVLFSSPAALRASAVLQVRSQLLGVPCAPHLRSSQICMSSVAPPGRKEPLTSGIHAETERPVLQTWRRYIPPLKWFVLLLLIFQASVTALVARQTRQPHADGSPLYLGSAAVLISECIKLPVCLFLIARDEGGFRGMVREVRTRVFERPADTLRMSVPALCYGLQNALYYVALSHLSATSYQLWSQSKTLFTALFFVRILGRVLRWPQWFALGLLTTGVGIVQLAERTGSGSAAAAASGSAYIGV
>Karenia-mikimotoi-ANV-109540_lineage-specific
MQLCSRMFVALLACFCIGLDGFRHDAKHHLGKDIILDTSGLRDRSLNLSRTDSQRVVHLDANSAASALSPLQDRVSKKEHEIIGSSFWAVQQRQPGGNYTVVKKSSFMGGKTILGEGFYAKVVLVTDSHGGRFAFKEYRTDRSFKDAVSRTAPLFEDTKICRHVLMPHDRNPMVTVERRFKKNLTYAGKGFIFPLMQDNFQKYVETVGVGPNKVDIMKAFMEVMLSALLCVRQKDMVHGDFKMDNILYKIENRRLELHLSDFDLLTKVKSKYITTTYEINWMRDLGKLISADEKQRASFEKQLAPLGLLKHKMVFGAEDFIALALEYTFWIDKTATAMEKLAWVQFAASRLDERFRGNAPFPKIPEFPKLGHFNE*
>Karenia-mikimotoi-ANV-109542
MMTIARLLVLLLAFLRCSAESSISAVNTASYRARHSTRRAARRAMRTLRGARKMPVGFLGTRLDVDQAAATAEEGPSEELEEWTSSGHEVKSTISDEELMRLSAQISAQVYSDHIHGFVDRQDSRFVAHEGNGGAAEYIKEQLLMLGMNVTQQSFEDHRVSSYTGKDDQTEQVNILGYIPGTDLSGEAILLGAHYDSVNWEDTAGKAPGVDDNGSGLALLLAVAKAIKSSSLRFRRSLVFAAFNAEEEGLVGSEHFVKAFAGAGSEGEELFGKLKAVIIADEVAWPGRGSDRRKAIFETVGREEGQTMIVDTLAHCAMMTNATHSSKGDGIGDGNQNFVVNYKGFGSDHIPFLDEGIPAVLLIERDDEYHADTFGHSDRDTFEHVDLDFGAAMSRLALRALVSLANPVD*
>Karenia-mikimotoi-ANV-109569_dino-specific
AKGASSCSLAAILQSLHANIVAWSAEEQSPTPPEVLEVEDAQETLAEEALAEKDELVIDCWSRPGETEIEIAKRIMTSCLEGLKPANQTVPDNIQLVGQCSEKHHGQCFICHFGTRLVHVTTRAEGAGRLLLVVRCGGGFLDFMEYVKRYGATEALHLAHRAEPKGRTTLHLNSTLSNGRHRVAEAVTPRAALATAACSTRSSLRTEAVTPHTSTRLIARSPRSSLPMESMASSSSTGHTTNTTCASLLAGAQAARSSRTSPPTEAVTPRTCRERAACPPCASLPSNPVTPRTSSARAARSVRACFPMGSVTSHTPRARVARSGRTSLPTEVSLGRA*
>Karenia-mikimotoi-ANV-109634_lineage-specific
MLGILISLVAGLLAVNAKRFSLGLEPSEGKLSCAIPRSLAGYYDGKPHVYYMYDSTDAFEPEYGTWDQVFTSSISMKSELTCLTAVMSIAYLEDPEEEAILGKSKPGAYLSLLLALPEWSIGPQVQEFVQSYLIKTALVEGWERGSVLIPYGGPFKESAAAILANKFHASLWIKHGANKQFVGNNYFASVFPYVSVPDVLNYWENAVDVVADGMRSLLESTLTKESAFDKFKLAIEIFAKSVSATLERRSMVRRTLAGMRHFSILIEIVRVLMQERKGFVQSWKEFLGGHYVSGYGGCWDAAYESFGNFAAASMHNGRLNAYGILVDANARLGNYTEQINLVLVEFLEKHSTESLFTLSARYLQVRLYQMGEGVSGTSLCKPIEKRLNCVIQKVNEGSHVKKVWKWWQKLSRIWLSSNWIGLNGDLNNYPKVQC*
>Karenia-mikimotoi-ANV-109639_lineage-specific
MREIALIFGCLACVGCGRRLPSSREHIHRVADATPRLQSLAELLAARHATTSAYIPSGLARPLDERNRPGHRIPAVRLSDEATPVVEAMPMEDAFVECIIGAESLDEINACREMASPEGSQSVRPTIGVDKQSWASVTQTNSIKLNFESCILEAETQDEINECLTAVEDPWTAGMHKPREVATSADTETYDEFEACILEAENDDEINQCREQMLRKAADAEEKSISDRASSPVMTMIGQSGQWQREALKDNGTQTSLLTDMVAELKRRELGPENQDIVASLNEYCEILCDLGRHVEVEPLQKDALELSRQVYGRESLKTAKAMHSYADTLRKLRRFPEAETLLGEVFLLRQKLVPDSRISEESLSNYAEIVEHDPVRKDEYQMRIDELRELRYRRLTDISTFETH*
>Karenia-mikimotoi-ANV-109646
MPGSIQFSLWPLLLFRLATALDDGLALTPPMAWTSWNLVRFDVNATLIKETADALESTGLKALGWDTLQIDEGWEACAEYDGQYGYLTNCKTQAPRDSKGCIVANQTKFPGGIKPLADWLHERGFKIGIYTSASAVACGGNWGSRGHENTDAKCFAEWGIDWVKIDNCRYGTWEDLIASQREMSAALQSAGRPMIIQMGAGDHMALLNDPNASIDASYARTFNDQAWAWAPSIAHTWYTGNDKHNSWESTVSNVLHNYRGAQFFQTPGAYNFAGDLWFGTTEQPGEQKMSFVEEQSTYALWTIMAAPLMLGCDIRNISPQSLAVLSNPELLAVNQDVWGTQGSLVDLANGGQIFVKPLSDGTFALALWNLANQTATVSVVWDVALAPMSFASMIVRDLWTRRDLGVYPGSYSASVRGHGVALIKASPKRSVEFV*
>Karenia-mikimotoi-ANV-10969_dino_high
SRWFLFFSPCWWAAAMGAAASIPLSQALEGSTPDELESAATSVSLAQRQKLVKALEKAPAPSPSPAVSPKAKPKPKPKPKAKADGEASASQVVGGSWSPPKGPSPEDDLVVQDWESSGKLHSLQGVWCQVPYKVLVVPADDAEGDTKGTAQKILDGVAKEAEDIFSHFVDHSEVSAINKMAADQLHSPSAPMKKVLGMAATLNRTSRGSFDPAVLPLAQYFKENAASGDFSRSAEIAAYSKWSMFQINDEGLKKTNASAKLDLCGLAKGWAIDEMAKRLTDGGFKACFVDWGGDIKVTGKHPVGRCWAAAIVEPPKIAEIGNAAATDDDKSKHYLAYVDLRDGQSIATSGDYLQTIAEGMSHIIDPKAGEPCEIVDSKCASISVVANSCMLADALATAAMAKGNIRDARMTLDMFRGHQMKDPVDDYLLFTREGPRVVRMQVRAQEDRQYAEDRLKQHDPAHVVIVGGGLAGVSAAIEAFKARAKVTLIEKEKDLGGNSAKATSGINACGTRVQFGQGIEDDGRYFERDTHVSAKGGRSDVGCVSILSEKSSEGINWLIDELGINLTVLSQLGGHARKRTHRVPPRSDGTPVPVGYTIMQHARAAVAGIPDIEIKTGCEMTGLIKNDKDREVLGIKYKQDGEEVELRCDAVVMTTGGFGFDHSERSLMQEFRPDLVGVPTTNGAFTDGSGVSSGRVIGANLIDMDKVQLHPTAFIDPKDPGSHTKYLGPEALRGSGGILLDQRGNRFVNELDLRSVVSQKILDVCDPYKMPDGTTYRPWAWCVLNEESQEKFGRPMLLFYKDQVGLFEAVDGTKGLAELIGCPEGTVVETLKAYSSACDQKICQKTGKVVFPSRVSEKDQSFIVARITPCIHYCMGGLEISSMGEVLCCPSLLGSVDAAKNAESKRISQVSQEASKGSIGRRAKIKRLFAAGECTGGVHGGNRLGGNSLLECVVFGRLAGQRAATVNQKSPNCLSSGEWVPVQLREIRATDLKYGHNTAVYRFNLHGAMQNTGLEVGRFISIRGEIDGDTVTGYYSPISRPDDEGIIDILCRTDDKGGPIVKLLTSIKPGASLLMKGMGGPKLIPQPTDHSWLYNGRSIRKLSLLAGGTGLAPALQIARAYFNNLQKHEVDDPGGGVRVVYAAESAGDLAFVQAFESMTKRYGGLITYYSVLNTPPAGWTQGVGFVDPDCIRQKLWFPPSDDHLLVMCGPPIFEKIMCGNLKKMGYPRNQYYSFDADNSGEQQ*
>Karenia-mikimotoi-ANV-109696_lineage-specific
MRKIALVLVYFSCLGHGRQVQASAKQGDRLADVQTSMQHSRSRSLAFHESALHPLRVLATLLVANRPFAAFKALNLGSFAAGAASKQGRVYASPCLQMATGLMTCELCGASYEVEDSLAGQQVQCGVCKAIMEVPPLVDAPEDKKLVDYPEDVIQRYANEKRTEGFEVVVRNLNLKIQKDDVFNHFSKCGPVVSVDMPTDQYGRPRLLANVIMKRWVDGVMAVEVLDGGDLLGQKLRVEEGDHYSKRVQREIGLTSPTGAASKGSGAKPVQSFRNRKPNQVQSFRGRPAATPAKKTDWKHKGAKKLTEFKVGQFVVGTVTNVIEKATFVDFGAETDGVMPREATPNSVPKKNDQFKDLVIAKIDLEKNRAVLLPKSALPKGR*
>Karenia-mikimotoi-ANV-109722_lineage-specific
MAISKIVTSLIICSAVHACQATAVAKGPVFSSAMKASESMMMAKGWPPIAAECGLHDFYAKISSEASEVVADCSVKGDIRGDSKSLKQCLEECCALENCIGISARSTGAKLVQSFVYAHPDNSADSYMLHEISQMVLSTGDSGKNSATATADLSTDAFTMSSVMANARGFPPMAAQCGRHDFYGEIGTKASAFIGDCSMDGDIRQDFHALQRCLNECCGTDSCVGITSTAEGTKFVQSFAKAEVDEAANSYMLNPKHRMQPKLTSKSVSHEAESKTEKAESKTEKAEETSKVGVAAAMTRAKSWPSVGSNCGKVYDFYGGIAGKASAELGDCGLHEGDIRKDYAKLKHCMEVCCNTDKCVGITASAKGTKLIESFAAVEEDEEKMSYMQKQN*
>Karenia-mikimotoi-ANV-109724_dino-specific
MAVLRSHKLLLCIGILFALALAPTAVAEEECKPSEERDEEGECCIHNLMVEEDGKKTCAEVPSNMAVAVAATLIGSFVFLISLQFFMNHPDEDMKANAYTVISSTVSIFSAVLFFQSLDGLIENLIIDPYESILPENILGLIVDGIHMILWYFLTQLVIAKVSGALMPDATREHLVPESEDTAGITTTQPVKQGSNKITLSDTSGIKAGMRISIENETRTVLSVSADAITTRNPWKTDFEQGISVQTDIKDHVKLECTCYGLVLAHITGFASINFWATIQQIEPFSKSPLLALLPLPMSLVGQLGLQRITDYLRERYAAGDGKKDWFEDKWDDQCEEAEDDIMGLALSVITVNACRFSINQAFGYECLPNHEQKEEGEACEDLTKERALPQALWLLALGLFFAVVLFITKVIVGKFCPEEEEEEEGEEEKGEGKGESQENEEGKGEEEEEEG
>Karenia-mikimotoi-ANV-109735_dino-specific
LKLAYQTTPCLPCFLVAMATDGGPSVLAHENKVSDSTSSTVQRITGNLSIDVARREMARRGLQLILPDGHVPITKESTERTAHLDWVTHALKRGEHVDLLAEQRSPRAGSGAVWPLSKPRLEARLADMQLGPLGDSLVSAMPEPFQMPRRREIATGRLGKTFYGGHLPVTEEIVARTAAQQGWVFRAVQREEQIALEQTRAEVKAENELAAFIRTTRAQPSDGFGARYECDVSRCFTADEVSKVVALACRHPDDLRAQETLCQVLTKAAAFPVQLDAHTKASPFTGHQTPRVPKAHTDRFAVVCGDGSAGTGIAALVAAMRYHKSALRMQCAACEALWHVTACLPGAQAAQAAGAVEVLSSAMLLFPSEKALQWTGCGSLANLAKNYEESKPDAFLLEAVYAVDSAMASFPMEAPLQGQACNFLWQLATRDPNAIAEMPGLKGLVEHAATTLGIRPAKWLLECVQWRTVSQAKPIAFLC*
>Karenia-mikimotoi-ANV-109757
MGYPWLAHVRLGFCCMLLSIGLRLPSTVDPLQQVAAGEDKKYNAMLADDANHDPCTAARPAAYRILDALITLNMFLLTSGARCAFVAHLSPHLTNIGALPLLARKPRHAEMRLTWEESYSMLEAFVLEHGHCHVSSNYVTADGHNLGSWATRQKRGCRDGSLNESKRSRLTALGLCWQKGSGVPSAVKRSPPLISDELWEEGFSKLVLYKRQHSHCDVPRATVTEDGFKLGRWLSYQRERYKGQRSALTESQQSRLEELGIAWDVLEKNWDDAYALLKAYKLEYGDCNVSPKYVSENGFRLGRWVQKQRAKYLGQLGGLRETQLARLEEVGLVLDRATKFWEEGYAELEAYEAKHGDCDVPESFTTVDGYHLASWVSHFRQKFRNGMSDLEEPELSQFKALQSLGLVFEEGQARLVEEDA*
>Karenia-mikimotoi-ANV-109762_dino-specific
MIMWLAAWAIPGAADSSAASYPKLLSNQCAHQWLRRCFVPGTAGEPNLCKIGAILPPDGPSWEAVLQQYLQCTQLVWGGAFVKIQWDPDHFCEKLGRSPAQMKLPRVFGMCYLHGLCSLTEVQRLLVPLYWLVEIPELSNGGEFLEDVESLDFFFEPLLAADRANVDADSVPGKPVLEDGLEVLAEIYTEAAQERLDSLAVPSQVSAATGAVCVVGQPRTFAQPEVYTSLRRNVIDSLNFSAWSVVYVLDLAFADEQSFKTPRVTLDGLIDPLRLMPPSILVTQTAKRELSNKTCPPRWPLGCNAQFKSLEMCLAQIKLLEEQQAARFDWIVRLRPDMHVRIPLGDVRTYSPGALHACFPYHSDVWDGFALIPRHFAEDYFSARSYGGTNSCWSLPRSYKGS
>Karenia-mikimotoi-ANV-109773_hapto_high
MLLTMHRIAFVLTCLTYEGHGGQVRAQVLPQSVEEIDMAKMTDVTLTQQAHASVNAEGLATLLLALYPRSAFQAYAHGAHLRLDKAILSNSNMIVSGGHRHIGHRAPAISMRGGRSSSGDEEETAVDSSLQLSRREMLGLAALLPVLPAGALFESKEQLAMTKVASLKPKIAQLLKETAELKRKRLQYATATLDGQEDDYRLRFTRAEIEPQVEQMVTAANGLKSPSAAALPDQFKQQVKKLDYACRRRDIVQQYDALASIDKTLGDFVALGSAEKFDMKVVNEVNIYNQMAPYIYSPLLFKQVPKAN*
>Karenia-mikimotoi-ANV-109777_dino-specific
MRCQVPQLYRRQKSIMVNPPSLLFCLLAAMAMPLAATGPSDDCPIDVPSEVVRQIVPDHVLDEVSDPGSQFIQMSKAATHGAQALQANSQRQAPFSGVSKVRPMNCFVNNKPMQMIKGRNGFTLNALDVRDGHYTLVYDYPWDFIDGSYADLNACDINPFDEIIYCVMRADGKSFAVRMDNETVEFVAKLPNAVWSSGAFGYTGEYFVSMHGSELIIVPPIHELPGYTDRTHFKVKDYSDLIAKAPKGFWHTADAVVVQYPINGSTSEENYISLYGPKLQIASIVNGTVNKTWVKETRPARWDNVFGAGFNYKNNIFFSTNRGAGVYAIPLKDVDLNDESQVINLEIVGLSDPTDFNDGLNCKSLPNPWAYDATTTPVPSEPLSTTVPMLANCSVIDSSALSETYPCACGTATCQTGEVCGASSSTCMAPTEAPAPVEEEPAEPEPTEAPVEAPMEAPATEAPAPEPVAAAPTLSD
>Karenia-mikimotoi-ANV-109778_lineage-specific
KYRACVATVLFDNFLWLMLVRCSTLGFNPCGLGKCLPPDKVICRTWHRPSLTASPASLSAGTTSVTRALSSFSRARQTAFPRLLLALVDGARGTTTMRIKASTTLDALQKALDLSKAELKNIIMRMPSVLGFSIKAQLLPLLAALQDRLGVSEVELKRLVLAYPSVLGMKVGATLLPLFSMLQQRFGLSKVELKKVVLLNPAVLKIEDDELPNFTVLEAGLGLTIVEWKKVVMTFPSVLSSHHVQTKALPRLKKLQKRLGLSNVELKGVVLKRPSVMGYSMQTNVLPSLEKLQERLGLSNEGLKGVVLKRPSVMGYSMQNNVLPSLEKLQERLGLSNAELKTVVLKIPTVLGLSMEANVLPSLGALQEHLELNNKELKKIVLTLPAILCYSTESRVLPSLAALQERLGLTKSELKKVVLKQPFLLSFSFEGKVLPSLRALQERLCLSETQLKKVVLKQPSLVGYSVESKVLPSLAALQERLGLNQLEQ
>Karenia-mikimotoi-ANV-109789_dino-specific
MKGSLAAVLLASMLASAAAVSSNPLGATIALLDDLAAKLKAEAAVAEKTAAEYAKWCKSKVTDTGFDITSGEALKEDLEATIGKTTANIAVESSKIDELAGSISEDDAELKSAEAARASEVSTFKASEAELVESIDVLSRASIILGREMSKNPAALVQVSSGNVEAIVKSLTAIIDAASFPSGDQKKLVALVQAQQESDTDDDEVGAPVAAAYKTHSTNILDVLEDLKEKAEGELSDLRKAEVNANHNFDMLKLALTDSIAADDKQLAKSKAEKSSFSEQKAIAEGDLAQTVKSLEEDKVTKASTETTCAEVAADHAASMEGRKAELAAIAEATKILSETTAGAVGQTYSFFQESSQLHSHSALANVEIVNLVKKLAKQHHSQALAQLASRISTVFRYGTQGGEDPFVKVKGLISDLIANLQGEAGAEASEKAFCDEEQAKTDTKKSELDADIASLTSKIDT
>Karenia-mikimotoi-ANV-109812_lineage-specific
MMKTILALSMAAASASHIPEGMFGTWMGNLSTSIVGPLIHGPMWISSPDAAGNVFIRQLGGSQLFRVQNDLTQYCFQDGIDEAPFQINSSSVDEVIFCWRGPRLPTHKLGCAGCDCAQWTLHLDGDTLQSTFMMSPPALHMKGFFIRSGSVLPPETISGGWPCEFNNHTGRPLNNSQVGTQRSGNRGRGLCAAGFGAARKERNTDILAVKHDASNQVHDCVVMNKQHNVRLEYVVPELPCMPCNVTFSASADMPPSSSHSPYFAIGFKGSAAEYFEAPLVPELPNYWGMASGEAERNYSALSGRIVLGAAGASTCVRQLWADSYTGSIVDAEHDNVIRDSIVTSESGRIGVTFTVSMNAGRTKEDLNWRKSTTLGLLRVMWALGTMGGDSCTAPVGFHANTRGLVHLSFKGLLGECDALQQMSGPGSVSNGMLETDSLVFV*
>Karenia-mikimotoi-ANV-109823_dino-specific
MQVIAALLICLASVDDALRFQDPSTALVIFSLEFNPVAALHPSGPITQRDRSGSVQALSPPGGPRASTNPASARAFSQQGARDEAVGLLLGGEQPPDIANCTMFIKGLARAGYLPQAMALYEETKQREGARPDRETYFVLAQALLEKNEVERALDLVDDMGQEGHKPDNVLLVYLIEGCRIVGNYALGQKLFADFIALGVKPNGFTLSAMLKLHDKFGAHEEAFNVLSNWEEYHGVKPDVVAYTCFMGARLRANDYTRAWSAYEIMCSSGVQGDKKMICDLLPHTVANYKWEHTLTLVRDAWSQKPPVVIPNSLLDDALIQMLQTRSPKHFVEQMKSLMLDAGIPILADIEERFQ*
>Karenia-mikimotoi-ANV-109869_err2
MAPSTSRFMHAVALMFTCLARPVKGRRLQITSEQLCRSSCDDRASSRKVRSLASTWRCYNNLVMHFLVWSLHTVPCHTFHHVRVLRQPTAKCRGLTGLTACSIQKKEIIDAIEERGVLSPTDKCYRVTAADVATGSGSELAAAKIALAQLSADLDGAMEVTASGHMLYVFPKNSRHRLRRRKSNKLASFLSRTRTRMWKMTQAAVGLMLIASTTAVQPLLPKDAEDSRRSSTQRLNFRTELQELHRYIEADHDALASVAKDAIIPSQSNLTPLAMACFSFMFGSGGPSTSELEDLQWIALAHAIRSNKGAVCADQLRPFLLDARGADDCPARQPGRQDDLQLIPLDDLMLPIVARFDGQPVVTADGDIVYIFPDLLKTTTLDINYGNPWLPLAQGVNQMFNSIIGPKPGEDYLAEPLVRFMNVESRVPILAVAFTNWVGILALGLVLGPLQLAMRMGGQNP
>Karenia-mikimotoi-ANV-109873_dino_high
MRIRPIAAGLVAAAVSVCNSISLPNDNSRTQYRDDPVHFQKLWPLPSLLTGKAPVAGKMMDFSLHEEEARERYPLLTSILYPFAWEKEFEGWHVVKFCRDWWWVSYAASSLYLIGLWMGTSSMKAKEAYNLKTTLAVWNLFLAVFSFIGMIRTAPQLYMMLYSYGFDYTVCRAALASYGSGATGFWVALFIFSKYAELLDTVLLVIRKRKVGFLHWYHHCSVLLYCWHAYVWEMPTGIYFVVMNYSVHAIMYFYYFLAAVCKRPPRWALLVTILQLLQMAIGICITVSHVLILVYDRVPGCDGHIPNLTAALGMYASYFILFAQFLCGRYCGVRHQNGHHSKNHEKKIS*
>Karenia-mikimotoi-ANV-109874_lineage-specific
MALFFRFLFLSFAVCQSADANTGQMMRRQDELHSSEVKIHEHRSIHVHGDGVLAQAGGTKPIGKSTQALAAESLLKDIEQPRFQAITTCDRDFHVKAAGTDDCGTTGDTIMSREDCFIAAKQLGVNMSANYMLNTHEMNPIPYPKGCLVNDTNSPKTLDFNPSATDPGDMTLLGRKICMRQLYVNGTENLDAPAACTAAGDGYVPILEYDACLTAMTCHKGGGAPKLVAFEQNDTTYMPQNKPTGCFTEVSTGKWGFNWAHKNSITVDQTTFSDSASICYDSTADTVLPDTSVF*
>Karenia-mikimotoi-ANV-109889_dino-specific
MKSFCMLEFLLPSCLDLSLAAQTEERNQDPCHGWDCQPSAGMIEKYGVRPGEGAVFCDIPVFDNERISNDVQQDPLWRFKPFIIRKGATLSKKGFSKHHLLQSAKKQNLNTRIGYSWTIVQQRGQPQKDVTFSKFVEDHMHAKMYDGEYLMERPLMFHDFSPLFGIEGTDFPLPRLVRSWRDKCKLNFSVTTSIPFLLIGASQSGLGFHRHSATLQMMVHGYKRWALYPPNKSPPGGETGAWPIYDWFDRVNPALSGDSKPLECIQRPGDVIWIPELWFHATVNLGDTVAVSMQNNIGESEAFEVREKWHKSELGQGGSKILEKLLQLEPNNVQHKADLAGELLAMGQPAKAEKLLRETIEQDSFHIDAMVMLSSILEDKVKSKEPKGKNKLLSTLAKFAEVLYMNPRNVASNRLLSRYYDLVGDKVKSDYHRERLSFLTSMSMCEPDMYGKCAAPEQGRRHSEES
>Karenia-mikimotoi-ANV-109894_lineage-specific
MRFAYFGSVTLVLLFLFRTVPVRPVEVPLADILTTSCVVSFKLSSCNLCECAGGRIREQVHLHFSSGVVPFQTIRFQMFAIDFPIGDNAGTIFDFMAWEVVFSRICCLNFLPAWSTS*
>Karenia-mikimotoi-ANV-109907_lineage-specific
RTLLAAIASSALTRMTGADVQNLCNTAWAFAQLGFVHMPLFDALAASSIPRLAQFDPQACSNTAWLPLQSLPHDYERALVILAVQTISFSDRPRPQNLANGFWEYTTCACVRQLMLDASWIMLAEDAGALDSQGL*
>Karenia-mikimotoi-ANV-109909
MYFQVVAQLLAVCLLQAWLWNRAEAGSSSGARRALPAHARQLCPDVADWLHMDAPQWGPKGYHVICVAGATISSQGRALKIYLFRDGHWQGAPVLLAPVRSLSELRSSLEQAVPLQEQFRWQLHPWRMFDTDGKEVASATMAQRGDLLLVFEGGRWMWPAVRIGFSRRIDVGLLHPVVLKTVALDPVAFVVDNFLSDGEAAALIDRAKQLLEPSKVALHTAEAEKHELRNSSVAWLERDSDRLVEGLFERAQSLLRVEIFEELQVLRYELGQHYEAHHDYFDPVQYKTNKKHLPQLTHRRNRMATLFWYLSARNLDGGSTGFPRAHGEPEPDRRDDCSGWFQVSARPGRALLFYSLRPDATLNPASMHAGCRVVRGEKWSANIWAWNGPRHHREPEGDYELAPLVAAGVAEQTQPKCADHDENCDGWAEEGECYLNPGFMRETCQLSCNVCE
>Karenia-mikimotoi-ANV-109940_dino_high
MRACLCVLFPGSFIFLLSERVAASTRSQCPHDETEREEHDGVALLQQFLGSVKSEQATSFDTATQSTPISGTSAPRPHIIFMMADDLGWYDQAITGLQSEASKYKTHNLTQLARDGMRLNYHYAFYHCSPSRRSFLTGRTALHHGDFLSRVETDDIDLRWTWISEKLTQAGYVSHFYGKGHTGYKSMMHMPANRGFKGGSVLYLDGGEGKTYYTLQYWNGTSLLFNKSSNPQIYSTDLFGELSVRAIENHDPSIPLFLYLPWQAPHLPESYPTFCKQMGGTEDCDNRVLDCMHSVDMWTGRIIDALRKRDMYSNSLLVFTSDHGGLGTVIGGGNNYPLRGQKDTNWQGGLRVVTFISGGFIPDHIRGTEHNGTFHISDWYPTFCRLAGIDGSDDPPVAPLPIDQSNPGKDIYRDDSYPPVDGVDIWDALVSHSLPARQYLWLSSEVVIKDGRYKLVTANPVPSV
>Karenia-mikimotoi-ANV-109945_lineage-specific
MANLSAASVALLILACADLHGAVRVEVDGAGRASANASSTHAFVCPEECQECCDSSNMMSSSWKCVFKQTITFDQERYFKEFRTLRRVLKSQLTRHGYQCDLPTRRHKSLFQFKSSCKYKKSEEKPLHKCSAQTMCCCHIESDTEDSRCIVPAEKKWFEYPDDDIVHSNAWDVATPKVVDEVAKYEKQRINPDVKLLDAAPAKYYHFIEGGKEWHPAVKAGQSEDMVSGFGVCEEGVWYWAKPKGVNYGQAPIWSNEGCCLETEKERLWIQKEEEEAPPSENAIEVESNKKKDRWSGFWNMYQKGDQAEKEEEYSWKPPPGEYQEFDVCKRWKQVPLCPEGQMHVEYVGKRDGVCFGDQSTGASLSERYGQKFDSISQEQWNGYGEEAKVSVPRVKIIENHFEKWTRQQCPTGWTDRQGRGLRQLCECDTACGGVGSERLLLAAWNSKIYK*
>Karenia-mikimotoi-ANV-109946_lineage-specific
MRVKGSFPSCKMRCFLAMWCFATAAQGLRFPQQRQASAAQGKPDTVLHDWGESCQFEAPPKLSLLNITTGASNADGAHFHDILQTMRDGALHFTSGLRFLGFGKLDRESDAFRARRGCQEEPSIKAAFEVLDSETGGMINRSMLNDSFENERLGNIFTIRDQHVEFQVRQGRTHDILADRAEAYASLLRDLLSEVELPDMKFVLSLLDRSPGGHGILKTEGKPGRDLLTVPRSLVDWGREARANIEKYKQKACEHRFGAAIFRGSTTGGSHHWNGSAAVHPLKETAGGLLPRYEVVQLSKEDPELLDAGFTRVVQADQPARFLEELQAQGMMKDFLHDDQQRCFSAVVVVDGNSLPDRLPRQLAYGIPVVFLHEPHKADEFWYDELRPGTDFIHASPKNLGSVLRKLKSRPDLARCIGQNGQRFVIESLSESRLKCYMHTVLSEYAKRYRSL*
>Karenia-mikimotoi-ANV-109970_lineage-specific
MAVLSLPLFLLWSPGAGEREHVRCMLRGKDMRFVSVANDEDSHGDIGKDVEAVFGHNSAAKIWFSPAGEDLFTREYFSKLVAPGDDENGDLTFEALFEQVREAGATDDAQLVFEEATPFAWLAAGSVWRTLLGSQEDHLFQRNWIAFNFDMAPIDAMAEEKSWTIEPKYFYSLMTIGKTQVRHWSAKPLSNPCAFSSSVESLLYDPVSKCIVDPTGEGLRDLCDHRLHFHARCTDVEQFLQIANPIAASAVSVNSVLKVAGHFTLCLDGFDIFAERDQHFLNLAGVQLVKDLDNRAQDTISNFLDVAAHLGKAVEERYYGCLIRSAERLHAPVWWNIIKGLAERKDVSTGTQDEMRRAVASWQGTERNDWFVGWILLVLTALSSGFVLGGCRERRLRPSRRRKDRSGKEGKKKDASGVELASMKRATSEADAALPLATLKRAMSKEVAADESF*
>Karenia-mikimotoi-ANV-109975_dino-specific
MLIVTLACCIYAASAVRPTDEEDTALIQQKTVKDIGKSLVTSLTANHSSSHDLQDRAKADFFIASHRPGKSKQVQLTVGALAVFLSGLGGFGLMRQKMSTVPAQDSSLDGTHHQEVLGMFCVAIGATLGSIANAFNKLLSHRPLVQVVQVRFLLQSTCGLIIYTALSVYGLPIHILGRPGNRLLLVARAITFSGSLALLWASVTFIPLGETTAYVYLSPIICGLLAYAFLGEHLGYAFAAHAAVSFMGVFLVAGMFNSDSTQEASVTDMQDDNKDHVKGTLLALASSVFMATSNIFLRSLKGSFSSWNIQICQDVLSALVFVPCAQFVGQRNYLLDWSAWEFHDALLLGGFVASGMTGSLFVIMGFSLTPAVKAAPFTYCEVCAAFAIQICIFGQVPQSNQFVGVGLIVVAAAGRAMYELAQSQIADPQCEQAD*
>Karenia-mikimotoi-ANV-110014_dino_high
MAHIAGLRLCLLPALALGNPLHGVAQWPPKVGGEPISVFGHKVPDTDTTTSAMIYAWELSERGIPATAYVLGDLPPETVYVLKKLGMKPPPVLNDVKENSKVAVVDTNNPAELPDNLSKATIHSIVDHHKLSGLANAEPLEIDMRPLCSATSILYSRSKAYNLKPSPKIAGLMLAGILSDSLEFRSPTTTEIDKVHAAELGKLAGLDVHEFAEGMMEAKAQVDHLTPAELIMMDTKIFKIGGKKLRVSVLETTKPKAPLSKKAELVQAQQELAKKEELDDCLFFVVDILNKAATFVSSSATAKATVEKAWGVTVGEDGLVVLPGVLSRKKQIIPKLEAAAKTEL*
>Karenia-mikimotoi-ANV-110017_lineage-specific
DLSSKLLVASLFMALAESTPSDELARLRPASANLRLLEMEGAEGDQNKPRSRRVVCMRCSPCKWLVLAVAAISLVALLYEFVLSPAIAERRQVSESRKVVLVTDIGRDIDDTVAFLLLKGLYQQQAPGKDKVELVGLVCTGSDRETAMLRAGVAEWWLRHLGIGVSGDGQGLIPIGITTTDTAECKKENTADRVVLPVGADVYAKLEREDGTDVLQRLLIKYEHMGGLEVFLIAESTVVQQLITRHAEREIPLPKALHIQGQVKESEATAGKLVADPSAYNMHVDMDSADAVLSVFQNAMVPIHLLGKFAAYQIELTKHDFEVLDKEVAGSGLFQQIFRMVRDFTFNAPHLRWDILPGSYNVHEHRVRGLAQKDDPPPMNKTRIKIQAALGRSFPPPFPSMQGSINDQMREPWFQEFTTTVSKPYDPLLLFAAVHPEFFHAVAWEGATTIGNTPGVHIFADGHDKLEVLRAFKAALGVNEESRM*
>Karenia-mikimotoi-ANV-110039_lineage-specific
MRTIALLLACWACRGQQSRVHADEDKSLQYPSRKRGGPHALRALLPLLLEFRRPAAAWRGATAWWHCDHIAGGLCRPQRALRSARSDIWVMHSESNRVSQGGQEETRQVEVEHSISGVVNSVDTATHEVDGGSNEQANDSEYVTASNETHAEDVHLERLRASFPDYRDIEETLGEVVGEIDDPHVELKGLQPFGSAVNGFGSENSDLDLCILVTPLMKRFGWTGEGEVDLYTHEKRKFLQELVTKLEARPNTRWHLIDDRKLNAKVPVVTLRYDGKKDVDITVNQETSHLNAQTDNLFFLASLPMDSRSSVADLWRLIRIDFENEDLLGPNFSPEGGLARHFPAFRLQLILVEYMISRGYVDLSDEGIITASEWQMDDLQSASPEDLHIEFYHWCSEQNLMSRERKLAWVHNHSMGATFHTKDPWRPDTRLVQWIPFRDFFDRQSPFKKYVAL*
>Karenia-mikimotoi-ANV-110043_dino_high
RWQLMLQCLLLSLMDFAPRLQAAEMYCGEANCYEVLGVRRSSDAATIKKAYRKLSLQWHPDKNPDKKEEATAKFQQIATAYEVLSDDNVREAYDYFLDHPEERMYNTMRYYQTVYQPKTPLWAVLLGIIVVISLLQLWHFRESARSFEKSPQFMKLLEEEYVRHCSRGRQGYQTGELNKSRKAEIRAEFLKLLQEEPNCPLAGTNWHNSLLPSLLYHYPLGLCRLLRWRVENHGQIQEEKRRLAEEREMEEEEEIRAAEEEVRVAAEKEKQKAEKAARLAEKQRLEEEKKQRWREEAQREAEEREGDEELSDDALFIQGTIGAVDELRKKGNFLIEVSYSGGSVQIVCDRSDLVVGQEVTAALESATLENGQRVKRTKVAGEWSEGVLLKVGDAPPDNSRSADCPSAEAEEPEETANEELPAPDEMQKARQRKKKKGKE*
>Karenia-mikimotoi-ANV-11009_dino_high
MTHWSWVDAYMSICFLSLLQLQVTPSWGSVRSARGLSACGNSEWIDPDTPTTACQKMDHRGTEMELVFSDEFDVAGRTFRDGHDARWTAINGFPDGNEQINAYDDAPEFSHTADGLLKLKVDAQRTILNYTDWSTGQSRSSQMRSYTTPMLQTWNKFCFAGGRIELSAQLPGLAEQAGIWPAFWLMGNLGRATVKASTENMWPYSYDHCPPADQHQANQYVEQNQMINKCRDKAWTDQYGLNPHQGRGAIEIDIIEAMPGTYLYDYKKEQVASGHCPALKDESQYQYLMVKQPMVATSLQLAPGILYKADQRPKDADAGYERNCLPEDWTSQWYPELQPGNVNAPSYGTDYASSVNIDFWGDYFESEIPWQTDSMSARHELPLSTFDSQNVYALEWVSGKDGYVRFLLNNKLQYHVNASTVERTVPVSLNGTSVGELLGRQIPVEPSYIMLNIDLSPRWGFPYCPPERCNCCYDCRNEACTTCMDGDYNYMGWLKDLCTTLPATYDIDWIRVYQYPGASDVGCSTKAFPSQGWIESHRKEFSVPNMDEPLRPVLAGGAQCTSDADDCGQHRGVCTNATCRCNPGWTGPRCLSTQAGSSAICQPLEEVAIGGAPCYTDSIDECGARQGTGTCTWIWKPWDKPTQELVLPDGSLQLAGGGDGRCECADGWGGPHCNKPLADASASKCTPDASLPSAKLETLLDSLCMQVKRPSVVKLCDDVQWKPHWQSGGELSSCGAWLRSSRVLQAVADETGICCHKLVWNSEQPQCVEEPGLPLSSEECFLRADYGNGAAALGTCPWPRVVGVHAPQEVINEATSQSWFPTDAVARAAEVVDAAQCQRYCQESAKCSFFSYDGDSRSCWLKSNVSCTLEQALTLSFSLVSGPKLGCISSDFALNESGVPLILPSTAPATTTQEPGSPSPIITGLAAGAGVLVIALFAFACTCYSRKLSGIPDRLKRNNTESKSRENVDSSVADLEKGKQSRPGEVRQKGSKGHESADAQRLRQAATEDVQENEQRGERTHHEADSPSRVKSKAVTFVDFESEPTDASL*
>Karenia-mikimotoi-ANV-110150_lineage-specific
MGMRASGFMLACLACTRGVHANETLEVDAHANPKQSQWSCLTSSSLRALKEVKTIGSGSQSAIPNTMRSLAAVLLAFAGHSHDLTIPWPLQTEPAKFSPLQLMPTLTRCQALLMRQTRVYKMQPFRKVKVKPLQPWSGATKDKSVVVESSLVKSFKAYVAAVTSQQVVYSALLGGSGNVMAQLVSNGVNFEDIKLLPAMSYMLYSLFYIGGFQPNVYRAFDRWFGEDIGPKLAAEFLANAPLLYIPSFYTITGALQGLGWSGSLDRLRDLYVDTYLAYILIWPLPMFVYFRWVPAEYRVGYLSLCGFVEKTVYTLVGQKL*
>Karenia-mikimotoi-ANV-110154_lineage-specific
MACSGFFGITILLLATFCHLTVARDYHASEKCQEKCEELEPEGTEGNCYFRFRPPCHWDHDAFDDYRFCIRACRREEDSPLPGWLALVGAIAFPIIFGIGSWASSVLLDIKRPLAITTLFLVAVSSLVATLVPPLSSREPYVCAEVRFHIDWDNLGFQVFPIVALGICGSYMGVAVACVWQCTKARTSLSWVAFVYFLMVAVFNTCGVIGICFMSCARDETVGAPLYVAWLVSSFITNLVLQKIVLMRAMLVDASKVPRCLRCIFVFEVVVAILLFAFSLGSTIRAVASTEEEDADDGEDEGNFWDIILYVTALLTFLFVVADCVFSVVSSRAMQSGLQKIKGAAPAIAQANPQLGVQESSLAQAVFFAKVNLWLVVMSVSTTSLFYFSLITLLISAAQEDLSEGHFGFLYISWLLDSLFNDVCVMFVGFGPTAKALEVVASAASADVIGAAVTLGSPIVLAATGD
>Karenia-mikimotoi-ANV-110159_lineage-specific
FHQPAFVCLLCASMLVSYGHWLERLAQLCLALRAAAAFDHCDLRACWAVRNHWHWLTSGCSSAGFPTLATRVHAAPEIALLAAGATVSDHVRSARPPFVCRCCLAFSMCEVVKQDTLDHESEERVEDVVRPRKRYRRVRRVRPRSQQTNDTINISQAAWEQMDSVDLEEEQDTSESPDHAYRHWQTAVGGTQHTEAAEHFVEQLKPREYQDYSMAINAFGHQMDWRSVVSLFDGMLKKGIIPTVIKFNVAIAACARSGEWEHPISLLNAMRAIGVAPNRESFRSTIIACSRGLQWQHALSLLQEMREEGLTPDSISFCSGLSSCRHGCKWQIALSLIDEMRMAGVILDTFAFSEAIHTCEQSGQWQSALFLLKQMRAEGVTPNVVSFNSAISACERSGVLQDRVQWHHAWQLLNQMRSADLMPNAESFTSAIKACEEAGEPAVALQIFEMAIDEIGADPDLFRLLEA*
>Karenia-mikimotoi-ANV-110162_dino-specific
MKKHTLLFAVFTSWAPQLAAQAHLSQQADFQYRKHDVDRFTSLIGLAAATESTEESIGSVSLLQKRASGRHDESHLGATIAVSGLQVEDIFTRLDSSHSPPARAALVDGQLDSKEFKAALQRRQEVCLPPEVAGDTNLIQSSKFHSQIMRGRIHASSKGIVFAGLLRDIQSSVTTLFMTLRAAGKSFARYHIIALENDSTDNTRWRLGEECQSPDSWCYLLHVPSLQTSQDQNTHKRIYHLAQLRQALLERVRHLIATSAERWDYVMMFDGDLFAEGSRGFSPSTLDALLGLHVADSATDSQVYADDPWDVVCANQIANWPRPGRYRDTFALRQTSFIADLKGPIDAGLYYTGNQLDPVKSCFSGLALYRAKALVGNDQCNYSYIDELVCEHIPFHYCLATKGFNKFAIYPPLVVATNDKGLGTPKETCSNLMPFVEPVFDDWSVSPR*
>Karenia-mikimotoi-ANV-110169_lineage-specific
MHWISLLLACSLSVVTSRRVHTFSEHLQGKSNAELRDSLAKVRPKDDLAAAFNPSVVGRHAKLSGPHCLGRCSSVTRAMPQSGEALPMPQDIDGFTKAMSAALEAENHNQVMSLLASMDSEAVEPTLEIFNTAISSCEKARLWEQAFKLFDEMISQDVAPDNVTYNLLISVCQNDGQWERGVSLLKVMRESGVPPECAHYTSAIIACDKSEQWETVLSLLDEMRDEGVEKDLSVFQAAIQAAVNVQETEAVLSLLFEMRSRGLVPSQDDFNAAMSICERNWQWQRTLAILELMKEQDASPNIFSFNTAMEACDKGRQWQLALSLLDQMRERSVTPDEISFTGAMSACYRGKKEEQALALVEEMKEEGFLDVDFGDIFSQEVDERSATKDVELAVEQVKAAKDNVQMIAR*
>Karenia-mikimotoi-ANV-110171_lineage-specific
SIALCRSTIAVVLLIYGSVWLAHTTSIQDLLLNASALGFVLDIDDIAFGVLATPTVTAIIGSMQPLKLPKHLFILPVAMLIGVTASVILVEVEAASYIRDCLQDAHAILCDSDNTDLNFIIGETEAGWLVSATSPAYVERKTALVIAKREVTKLRIHNLPEANMYSRDVSGQDKARNLIRVTREVGMELEEVINNEPCIDTTGLQLGASLYAITGSLRSISSCVDVSGHCRGGYNETISRAVRLKCPITCGCTDPFSGIWSLAAPDAGCPWDKCQPIINEVTNQAGAGYECKDIPLNELEANSNWTFMLDEMRKGNMINTSVFNNLSSIGCPAFQPLEYSQRQLLCGTSDTSSWLEDQVFLGAGFMCPESCGCFHPYDKPPKKEDDDNLYIPGNPGLCPRAACAEKYVESAIEVCTSRGLNAYWFYAPQGIDVTCDE*
>Karenia-mikimotoi-ANV-110174_lineage-specific
YPHACFAYLSCLWHVRVSWCKASFGLTASAAGAYKFLIGQREQAPGTRCESICQSWEDLYEQYLIPLKKAASAPKYCSRAAAAAAVLEMQAACTQAPMLQIQGRWQSDGIQGAGAIFIIGTNHASLASVSRIRNMIHQVRPTGLILELCEERLLPFLCCPRDHLIAWNTAGLPSSSHQSEELFLPKQIQGLDVLVELSPGKFLASNDGLQGRSIGLGYRASKNMKDRHVTREYAPWGSHLQGSDEGDGWVKVPWVHGEFGLLDQFELDQMWVWALRQGSEAYEALNAFCELCSQGDDKRVILGLADIPVAMQKSATDSARDASLARACVASILLGHQAVLLVTGEHHLDSVSQELLRLQDTGNPSAGSTTSLWSVGSSAPIFFSMTGIQAMLSRRELLHSLMTPSEIKQSLAALESRFIANQGSSNLFHGDNLSSLRNFAQLAGLQNPGSYVEVKGLEEARSFLEEVEKAGQASRPRSMRELDIWW
>Karenia-mikimotoi-ANV-110191_hapto_high
MIKTSTAMRGFALVFACLAGACHAHRIPMSREQKHSYRMPDTMTGFQQQHTRIGKSSPMKAIARILLAGSPSSGWHAFVARHGCQIAVNSHSDSRTGLRSVVAQLLGSSKPRLAVFGGRGFIGSRVCRTLIESGCDVVSISLSGASPSWAKGEPWVQDVQWLSVDEADRSLGALDAAISCVGNLRPATEWDGFFGLHWDFPTLEQQNGDVNEQIAEAAKRAGAQRFTYVSVSSDVSYAYGGALSGYIKGKKRGEDAARRLFGDQATIIGPSLIYGGGRFSAPGAVYEALTSSAPVKLLVNVLRKLNQISLSPQDRVNIIALSPPVDVDTAARAIAAGALGSTPLGFINGSAEIGRVAAEDADAESLKVAASRLAQKRSPAQAVQLLAGAIAGKSLPTDGAASDLEAPFEGALVGARPFLYPVPYAIAFIALVASFPRVPAKPS*
>Karenia-mikimotoi-ANV-110193_lineage-specific
VFFFLILPTVFWTAALKLVEDESMLEGYHRENDEGANDRRSMFSRLTGWCRHIIRVGWRCLRSTAAEPRSNFSAWYSLVYGSFCTNYEYDGLIKLFQHIRIEGENDYMALTLSNLVAQTIHVALTGNLPDHNEPNEPKHVFEYGLGRAVLMYAVSFLFLLLTLFLYPGTKSWKRELQKATPASLCGVTGPLVEGFLSLTFQILGRLPDVFVTTLMMSFAWCFRYGSAWLLAGSTWSLSDPDVLTILLALAMTLFFFFVAFVADWTLYYLDIHARYHASDTWVVSKYKKFTGNRKGFFNFAVTTVGILLGFTWEAQFDKAIEHVTEHVHVEDIRRKELYQAGIVMLLVIFALPVWTNRIIPMSDAGFKVGSDIQDLKSNLERMNRPSSSRGDSDKSFLEKHKDELEEIKRLLDSLLASGDGADAASDSS*
>Karenia-mikimotoi-ANV-110194_dino_high
MLCIMMALLSVPLAFARPPHWEKAATARWMANTLDWGTLSTTSTRSDGATVGEAFGNPYSFTDASSGVPYFFASMLDASMIDLFGPKLAKPRASFALSEAEIKDPSIILRQYCSIGSLIGDPENPPCARLVLSGTMVKLEANSTEDKTARAALFKRHPSFAQYPPGHDFFVAKMEVDGVWLIDFYGGAAIIPPAEYFGASLPVIERTRASMTQMARAPLPPPAYQKKAATARWITNTLVWGVLSTTSTRSEATKVGDAFGNPNSFADVNGIPYLYVSNDDASMIDVFVAKTANPRVSLALSEASLLSTNLARPDCTIGTGLGDPENPPCARLVLSGKLVRVVANSTEERTANDALFQKHPSFPKYPKDHAFYTAKLEIDGVWLIDFYGGAAIISPTEYFAASPTTAAPIVV*
>Karenia-mikimotoi-ANV-110206_lineage-specific
MSYIYRVSRHLVNKMDLVALLFVFALNSAALSGVEAKDSSCSTEDNDSSFLLQSALVLQPEHLSPSSGNAFAEEASVVKQDGPQNTTTRVACVDIVGQTSVEIDTREDVQQTIIPTSRIIDCNMVPVGAKGKGNSIVRDITNLYNGTPSYRFRMDDGTENRVELSAAFVTQEDISAANLTKSEIAENVAAKSLYHFGKGFAVQGKARTYEYGVFLPSTLNSNSKGIISQWHGVPDRTTVMNPSGTITKYSLHDFNTQVLSKMYFKQTTGYDIGSETPNGYMVDQGGYPPVALKIGEGYLCLVARADHRRVTDKSDRVNISPPRQKLKRSKAKSKEVSSPFMTPLTKLPLNTWTDVKLVITFSKWKLDGRGLETDGSIQMYLNGTQVVDWSGPLGNNDDYGPYFKYGIYKPGAKGIDVSLASFHEHDE*
>Karenia-mikimotoi-ANV-110219_dino_high
MRLIICVLACSAHKGNSYVVQSPTEDELSDISVPSLSAQIDDHWKALSKLLLAFNPAAAPFAALPLSPSGFDSCIPRIRNPPGASISNDHVQIQRVSLDALLEEPLSARWALLQSGPLVITDLQDSMLEEGGDALPTLIANHGETGVEYEIHELASGMVDTYAATLHEALSEMCDSSHAESKFMMAEGLVPWDLELSCRAAVETVLCKEDEGDLFELMPQGVKPSCCLLAGGDGARSNLHADPFEWVGWNVLLQGEKLWTFYPPEATESHLQMFREAPSAWAGSDENGEGGIAAGWQSPLDLFFTRSIDLGDKVCSSRQFKPSTPLSPAAGLPAEVVQRAGEIVLIPPKWTHQTYHCSPTLAVAGQLLATEGFERTAQHCLTWCGAAANEAERHAKMLAALVDPHEKVEQLLRACGIVVVEDETQKFDKA*
>Karenia-mikimotoi-ANV-110220_lineage-specific
MVRTMSLLSSVGALLGRGAGLSLAPSDCWIGAVNAEVCCDLRKSSRGDEQCWSGAFTFESCCPEEAARVAAAFEQSCWPGGSSDPFRRYCCDVRKGFPGDEACWNDPFTFEGCCRAEAAFVRSAPHRECWNGGVRSDICCDLNRGPQGEPACWESSSLFTFELCCPEQKAEQSSMAAKAIEDACWLGIVTPEVCCDRRKGPRGDTSCWSGQYTYESCCTPRTYASLETTAIQQTCWTGAFDRRTCCDVRKSPRGDLACWETPYSFQTCCPEEMKVSAEFEKRCWLGSISSTFCCDPQWGPNGNVACWEGLYTFQNCCPDQAVAAMLEDVAYSPQQQIVSPLQQTQPLPPAPQLLPPAPLLSQQPPPPPAPTPAPPPAHPPAPPPAPPPAQPLPPPTLPSPPPSPPPPTAPSLPAAAASNCWSEGFTAAVCCDQAKGPEGNSLCWGGAFTYQTCCLNAGSAA*
>Karenia-mikimotoi-ANV-110267_lineage-specific
SSIPGSRRSSRNSILLQPPRKLHPSCILCLLLFSNHNVAAMREEKDMMNLEEDVYCNLMLNIIELREANQYSEKSRAGKLLPPGGRWPVLHAVLLWVINLIFQFLIVVLVLLAAEQEEYPLEDTTFLSDYSRTREEVTNALNEATIANNRTLPAWFDSKLETVCGEQMVPSFLMTCSIMTLLWIIVMVGEAKAGIWWAIFILRAEEPEWQARSDAESLERYSSDYDPLEDDNDMDNDDVLVFTDRSVNSAQVIIVGLTPCLKFILFITVPLTRLLLSFLLILAGTKFIFLQTHLSNAVLKAMTLKFVITIDEVLIKALSTKYGGRELRTSRIYSRGARTTCGIRSKWGKRVADNWEQIGGMVWIAVSFLVWTLLYLLPFAGEMSFRRACLGYHQQFPGAFNIRERLSVSEALRMLIIEPTGR*
>Karenia-mikimotoi-ANV-110280_lineage-specific
MWAVALILLAHMQEVYVEPNFFSFGAAITACERGHVWVHALTLVGQMRERGIQPSVIAYSAAVLACDRGQEWQQSLALCEDMQELRLATDATTYNISMGACEKKSQWRCALNLFRGMMQSSVRPNLVSYNIAVSASSGLWTAALTLLSDMFRRQLAPDLVTYNTAVSACEKSQQWEHALALFHEVDMQSLVPDVISYCAVISTCEKAHRHQLALDLFSQMDEHKVEPNIISANAAISSCADGEKAMELFSSLHTLELLPDLISFNAAMDASTRAQRWQQALTFLETLWQSGLPPDIVTFTTAISACGSGHNWRGAMRLLQSMLRFCVQPTGASYGAAIRACEESGQFRHIALLVHSICSMSLATILHATSIELPHAARAYVVAMSSASSFSLLGQGGRYFAKGRLRGIAAAERSWLLEPG
>Karenia-mikimotoi-ANV-110310_hapto_high
MIKIVLFLACWAFAGCRRRVQTSREELQSRATAMGELVSSFAVDWRESGRSTDFPYKALSELLLSSNPASAFYPLDLGMLLKDKPHAALHSHRVPTVRQQFGLPKSGRQSTREAWERADRYRPGERNWFTREQKEDLLELHKKLTPQIDELSEKDPPGIPGAGNKTSLMSTLLKSLTTGDLALTLCSPEPPVLKNLRDWLIKRLTLPEAVRGLPEEQGRVLATVAKALDARKILDLGTYTGYSSISMALATASDARVVCCEPVVKWAKLAKEWWGEAGCASKMEMHTITAQQLMGRMLDNGEAGTVDMIFCDVGDREQYAEVHEQAMQLLRVGGVVVYYDTLWPADGVLEHGYYPAMREFNERLARDPRVLASLVPLSYGITICSKVMTIDGPQLLDARDAVDNGNTEPMQELLLDRRAKVLAELEALPA*
>Karenia-mikimotoi-ANV-110319_lineage-specific
MSYVVWKTVLALICSAVAGHEHDRIPSRESDSLFVGRQELFNVGQRNSVRQSLAELRHCSKATDVRYIRSPIKPLAMLLLAFRSPAFQGTLGCPMAAGCTPKRVPTSQYMQSCRHAAVNIDERDVSKIRKQSNECKINTWVDGFVARHYLCPWAAQAAKSNDIKVVVSDACHEEALLKTLQNEAAALMDLKYPRLATTLVACTGAWALDFARFDEFVETTDVSPTVNLVCFHPSFSRWPDWDVKVGDAVLSYHWQNYAGVDELFLQQAEAGENVVDTDHRIPAVQAEDEEEIDEEEIQDENMDKDRLLQACKEIDNTLLKRTEAPSHGVVLKTEDDIGVREVQVRFEHGDEVIPVDWIVSKECDKTGQGGLLADNFIHRSPLPIVHLLRDDSLAEVLDDVGEEALADLQWRNADLMRRAARILRRVP*
>Karenia-mikimotoi-ANV-110326_dino_high
MGSETLRLGIVCHRQQVLRVVCYSTMRACLLVSLLWAAAHAEMNPPATMKGGALTRRPLNGWNGTLNLKDLAYLDFDVPRVTSGHILVKVEGSTVGPFDWKEIEWYDYFDLDWSFPKILGEEWAGTVVALGEGVTRFRVGDRVWSLTSGAYGEYLVTSQDTVGFAPTRIPLAQAAVLPSVGLTAISSYFFSGAPWINGPTVVVLGGSGGCGHIGIQLAKAWGAARVITTCGPENIEFCQSMGADQVIDYKNQDWHSVIPAKSVDIVYDTVGLPGTGDLAYDILRDHGYFIPVLVEASVTSAKAATRPSIKQYGVDCCDYEGKAGWGDVLKELVDAGKLQPHICATFPMSEFSAAWNMSMGGHAVGKISIVLNEKSSLMIM*
>Karenia-mikimotoi-ANV-110327_dino_high
MKTIAFLLACFAAIVHGGLDQTIPNARVRPTCVLNPLRLFATLLLRINAGATFNSAGPPAGAPGVTSSCPEMNGSIKKKVAVIQDQQIPKEFAVKTLEDAGFDVEWSLSEPSDAWAICTVTAPVSAEVLDKHPHCKLVAVSFTGFNHVDLSACKERGIAVVNVPAYSTDAVAELALGLTLAVYREIPGGERTMRKGGWVHSAGGMEIRDKVVGIVGLGNIGLRTAELFSAFRPKEILGWSRSEKPDFVGKQVSLEEVFERSDIVTIHIALNAETQGFISRDLLEKLQPDSVLVNVARGGVMDQNALAELLTAGRFRAGLDVFETEPLPADDPIMSVPEDRVVLAPHVAYKSVEALRRRMAITAANLKAYSDGVPQNVVLEA*
>Karenia-mikimotoi-ANV-110342_lineage-specific
MYKVVFVFACLRCLGCCRKERTPVQPGSNLLSETNNKDEMNALQTLAALLAPINFQPGFVAASVRAPSMLDSLAFACANPWVKETRNRLRHVLSMSAGDKKTVDRLRMRAERAALEAEKAALEVELLELKIRKIKSEPKRGSDGKGEVSKTVTQQVVPAFPRRPGTEWPEGREKWHRFITEDDPTFEKVDGYLVKTRTVLSTKRRGGVYDGSYRVQVTLPDDDTQVKTIELLQSCDGNATFGAVRLRAMNVFMGIERAVEKTVESDVLCSLISAQQQGTKMPSQISSKHVVVEQLVEEDFLKQELLFGKTAGDFADFMLGLQFGRDQTKLGVDVKRAAKEQLNEMAAPDFYLGGIQKGDIIRAVSVAPKWKEKRNATQRRSLFGELGKLGEILEDSGPSLQGEQGFFFLDGRSPNKVEKMLEITMQHDQDADIVLVVERPVN*
>Karenia-mikimotoi-ANV-110345_lineage-specific
IKLLGLFSVVGQLTMADKTITRESTINYLELADDYALDHVGSQQPEWIIWFKPLGLIYQLFGLWPWVSPCYFVWTCLVGASYVGCISVEFYWWYMDTPNGGYSTDPSARIAEIAYFIQMLVGHWMTWYALKERGHIILVFFGDNKLYKALKPFILTSLGLVGLYVFYSLWTYLTLLTLLPYDVDPLRYVFICCVFMYNIPFGASVMLYIVGCLHVFHQVTLFCDDCQSNKIGTVKDLKRRFDLVCDKLKIIGDCFNSFLSASNACVIIKGAAWLYMDVDFRNPSKQWWVQFNMFARLFVITLIMDAIGAKVTRSALKIQERLVVWRPNAEAGTQLDIMKANHEQQLLVHCCTLLEGQNYRSLAVFGLALNTKNGARICYALGGLLIKHFWQKS*
>Karenia-mikimotoi-ANV-110370_dino_high
MGLEAYQILFDIAVVWICLGSYAVPMKSPTVLNAQVHPLVYQSYKTFWNLILSHVIQLDVPYEFTWWGLASGCTWIPAGIAAVVAVQSVGLAYAQAIFVSIAMATSCVWGFAVLRDATVYSWQVTGFAFILLLCGILGMTFSVEASNKSRMPNAKTMVPLMLTESKEGQTNTSTVTGIIAAICAGVVGGSALVPSTLAPLHGIHFVRFFAVGAAIVNLITIVIYFAMLWFCSLPMPSWHFRVMSLPGFLSGSLWCVGNYYSLASVAMLGQGIGFASIAASVTVAGLWGILFYREMSGWPLAQWFLFCTLCLVGVGLLVHERKAVTG*
>Karenia-mikimotoi-ANV-110380_hapto_low
MIHFPHYCPGLALLVPTFLACTSCGFSLHASEQHLQVPPSADSQKLPKVVDACHGCSLRVLSRLLLTINTPGAAFHALFPGAQVSPASAASTAKSHFGPVMAVVPLLAAKPAASLSGLSLPRVGDGELVDVGAALASATGKTMLVLGTYAADFNMIEIAQRVRCFWPQLQEKGVTRCMMVINGNPPACSMLAKLLDLPEEIEILSDPEGEAGRRFGVSRGWRPDDAGLSPLLKLTVVGLGWGPPWMTLPAVLPGYFGDPNGRREWIEESLKQGQLAGRWPSVLELAEDGSLKRNKFDDFPLLGSWGRRPLELATLRLQNLVSIQFKHWNELKPTDDRCLTQLGGCTVVGPSGEPIYSWIDQGLCDIADMYEVLGAL*
>Karenia-mikimotoi-ANV-110389_lineage-specific
MRCWTVGRWLLPLCLLVLTTWHVLLIHQETLPHAHTRCPPKIHCPFRQPGKASAAAPASGQNATELAALPSAQDLNDSSRDTEGTIADASGAGVSLPYYDLVVMVIGTASPNDQARMAAAEATWLQPQKNSEMTFTYFFALCHDDPGLQCAAGKEGCVRDRRAIVSLPCKHGYKFLASKSIEGYRYIASAFDFRYVLKIDADSLINLACVEQSLRQVPKRCSSFGMGLWRVAGDSKVFGPEHGKYDNTAFREDTGADAYPPYMTGWALMWSADVARFLGMAGDQAKQMPKWRTTWTIDDAAIGTFVLGLDLCRLPMTCPVWTDQEPSAMRTIWTVLSNPSSAIKVEKNGHIEGFSGPFDDDIPGVGDLYNLQAENLGHCASLCKAIGACRSFEYSKTAGKSWNDPIKNCQIATGTNRAGAKWRDYKLYIRTSK*
>Karenia-mikimotoi-ANV-110437_lineage-specific
MARIWLLLHAAFLVCVCGSRLEICRTSTAQNAKAKVSSIQAVDSSMSKQSKQSCALGRDNCLDSQHCCKNSCESGNYGEGIPDGGGVLSLVSWVGCRCKQSCERGWYGDFCTEKCGVNCIMPEQTSNNEKCDKTLHQQCCSKELGCKPGFYGNPENRQSPLPRGVMIETHGSATGYDEPCAYDCLGRHCHHCDFTTGTCLQCQDGWYGTSSQPHKYCSRRCGHCAPSDGGVLTCSMIDGRCEKCQHGWFGDKCNERCGEEILDQAFGNYKVWYVHDSQSLGLEWVSEGEPLHLHYFCSKCDFGRAGVHCPQSSQVLISEWLQELLSDLDSSGVSGLVPSPKLKKEDAPTTSLLVQEFQTHFLSQWSHLSYHDSFEALKAHVKLLRFTTSAEIYESWNKKLISYSLLRPQTYGGNKYVLSEITRLLHSWWHWGKVITDPEAIRRKMYRGKKPDDRPPKSWADSGSRFRKCCM
>Karenia-mikimotoi-ANV-110443_lineage-specific
MSKLAAAFIFSASMVHGRQVHSSCSPVESSLCAKGCRASKSGYAMSNLQLLSEIDESQHLATFQHATNSIRVLIVFLLAFCTCNTQAAFNLMHSTGSSTADRCCCAPTHNAWRFAFRLPRLTLLASPVPGGIAQNKRRLNEELAAVLRELRDIMLRRRDFFRADAYRKAAEATMLYPSDITHPNHLEDIPHCGQSILSKLQVYWGTGARGDALLESEQASPLNQLTKIHGVGPKKAQYLIDQGVTSVDELLARPELITENIRAGLKQSFDIDVSVSDESQQSERASPLDELTKIHGVGPKKARDLIDQGVTSVDELLARPELITKGIRAGLKQLAPIESSSFVIPRAVSAGSKTVLARIEGPISDALLESERESPLDQLTKIHGVGPKKAQDLIDRGVTSVEDLLARPQLITKRMRVGLKQSFDLDVPEATSEGQAAKYESWITKRMRVGLKQSFDLDVPEATSEGQAAKYESWITKRMRV
>Karenia-mikimotoi-ANV-110453_dino_high
KYSRRAACRAPLCGFLFAGHSELLLLHCYTDQMGNCFEGVKQRPKTPPQGFKVCVCGGAGGIGQPLSLLMAMDPLVKELSVYDLTIAMVPADGVAADLGHIERRSIVKAYALDTSQKPIEHLKECLTGCSLVLVPAGVPRKPAQERSELLKINAGIAKSIVEACAKYCPNAVLGLIVNPVNSVVPAMARLYEKRNLDPQKIIGVTTLDSVRANKFIHEATQVAIEKIDVPVVGGHSGKTILPLFSQDATAKTLAPDVLEKLDSRVQDAHLEVVTAKKSKGSATLSMAYSGARFGHAVLAGLAGQKQTATECAYVKSAAVEGVEFFSSPVTFGVNGVEKVAPVQKSKLSAHERRRLDEAVEMLKEEIKQGLAYAETAELAS*
>Karenia-mikimotoi-ANV-110460_lineage-specific
MLDLLFAVLCIGILETCTQVRLHSETNVLMLRSIRSHLDASIDVLTFYARALVAHLVEEDTVGATTTEAAAQGLLAGSHHPTLSATVQQPGSSAKLLEVCMHHSDSRTKPRGPLHAGARCKYTSVCKVQIR
>Karenia-mikimotoi-ANV-110477_dino-specific
MQWLLLSFWPFALLLLPCERAIRVTPTYTGNFGTLTNKTASDQNEEIAQLVTQGGGHGLPKLAASFACELGSEYSRGRSTMIQWLTAAHENRIQCPNLASKFGSPWGTSCPDSIEEVLIAIRRGSKKAQGGKSGTVPIKTDKYVLKVIPQEEFDSAIKFLSSFKNEPKSLIVPTCRLLRVKREHYLQISVNALLQIPANVKSPGQSIIYDLKGNWDYSARDANSSETPQKDKNFKSAFPHGLKIVDYMSSGDWNGGKLTTWLFVDTFRLYKVGLMDYSILAHVLDVTSAPSADKKAILTLNKCKPVFLAQASGKTFFVALSIIDILMHEDNRGAVNTICSGLTCSDCTVDDIDPIPAEEYRVRFVRMFGRQIKYKLQPCAPCLFSVTNNMWFPERGIGYTYFPTDYQIAESRKQIKERTCSWAPPTPSNGVLP*
>Karenia-mikimotoi-ANV-110488_lineage-specific
MNKLAFVLVSLTCFQSGCFLRIPPEFMLKSQYGVSSRTSFEQAGWAGRIGRPTTKSNLKALDKIAMLLLTANSAMAFSLLGHRAFVHGSNRISGESRSATCMTFFSIMMSVSRAQGEVSAMVHARHEMLRCAAPLCLTKSTAQAKYLQVLQEKLEENGGSCPIEELRSLSKKTKKKAFPGMSLKQVLQTYPEQFRLDALEDATSYMVYRISHKIEPTDMSSIDKGVKVSQSTEARASSNLWTLGLYELVVVDTEEALGAVLKRPPFGSPDLQHAVAIDCEGIREGLHLIQVATAEPRVYVFDCVKLSARRVCSALQPLLETDKCLKLVHDVHGDALAMKIHGQLDRLRGLLDTQLVAEHAWGEVFMGFNDLLRKLGQALHPSKQSMRTRMNFGTPSIWSKRPLPKAYIEYAALDATLLLDALPRLQDCVGQDLKLLVDASVKRAEGAVTNNASRAIGFDIVNDCRLTSAELLLSTRPGDAF
>Karenia-mikimotoi-ANV-110512_lineage-specific
MVHLLFAFMSISALPLGGTSRVPNSLSDTLMLDVDSSGHPLPSAEKDANSANHIIPSYLTAFAKVTPAAGVRIPSQLSGTEGNDSVAWAKPKGSFTAQGQANIKYGFGTKLGLLQVSNKSNQPQTDAGVVTLKEVVPEETRSKSPTRYAKERPELPSNIFEDAGSYFFAFMVPTETQKEIGALVASVAGEGAGQFTLTEGDDQHVTLYYVGKAPKGVVSYMLEAAKNVKAEPIDFQVLGVKMAHSEGYITTRGIPVKLEVGPDNVASQMRSMKEILVTQLNEQLEKSTDEGMYDWDRWHETVYWNHDRMINQGASHASRANSRRLYANKSMSSADVYSPVEAYVQGIDLSPHITIGRTAPGPGQEAEQALKEFFRRLAAIPVDEWKKIRWTASPGTDSGFKLLESVGNGHYESVG*
>Karenia-mikimotoi-ANV-110515_hapto_high
MFNSLPCHPSPTMRMVLVLVCMGSLAYGSRFKMRRRQVHDIPRSRQNGCRLDSGTMAASDHLPSNDCTKLPSHQTSFANLLFVLHPVSAWHMIGHSHKLGTNGNNPRALASSPLSVDGKFGRAMLPWASSPLRRHAVPMMEEAVSSKEIEECIAKILNSGTDEDVLDVLGRNIKLLFQTEFIVRLEARRNEAATPVEAEEIKRLTELVLDFMETLAETAHELQEEVLGMEQAADEIMKNITARVARKQADKPMRRVATDMDSFMNETERLESKRAEKRFLLHKLFDAAGAGTERLDQVLEEKRDELDPDFFDYMKWEVDQAIKDKNRKLLEILEVVVQRATLETEKGTPGLGVLNKLLDSKDPYLRQNIYDRELRRGGVEMLETQAAFIKLLYELKRELEKRIVRGDEVDDDLMQIVNVIAQETIEMKNAVEVARQSNGIWRALDPHEMDPAIFSNR*
>Karenia-mikimotoi-ANV-110576_dino_high
MRTVLFAVCHVALLQFTDSHFTLTWPPSRAGGSMATAGTCRGDDPSQIAQDGTCLWFNDGCLIGCSRCDGSITSQGKNGCNGSQPMEPTLPDRFRSWTDESFPQPGRLGSCGHSLTSTLSMKYNPWRAPGFAPVESPCGLAGGYYRPLNGFPGNGGYPPKGVQHGMDGRHMPESARTFWPRGSRQEVATSVNANHGGGYSYRLCPKPGKFEQVTEECFQRHPLEFAGETQWIQWGANVSSRVPIQAVRVSEGTNPYGSQWTRFPVPACGGWLGGDAAGGSDVPGRIQAGPDCNRTQFAPPVAGLFGYGLTQCLFPNLKIPTAGFLNHSRRCRAEEVNAVKKLFNVNVVDIVQVPSDLPVGDYVLSWRHDSEQTPQVWAACADITVTDPPTMVV*
>Karenia-mikimotoi-ANV-110586_lineage-specific
SSVQVSVTQFLAGLIAAMLLICRAAGFVAVTAQRFVDIPRIDAAHFQLDDFKRDFFDKIPVIIDGVSMCPKLGLRDLGSLCTGFPTYAVEGSKTDWAGLQKIEPGNLTVSQFIQDMSSRGQRPPRYLFGVWFFDFCPAVMADVAFPAWMKDLFKSSLEARAMKECKLPGYNLYVTEEGFDTNLHIDDFHAAFVVSMCQGRKQWRIISSKDYLSNKAKLQQKGKPGIEINSTVIGSAFKMPFPSWGRKFEARLNSLNLSHLQVYEGLLKPGELLYIPQNAPHAARTLSDAFMVSINDFSIRSLNEVAAACRSIGSCPKEGLGPWEPADVKRMLSKRKLVVKASKEVQPDKRTQVSVAEAMSCSNREFCDILKAGAEELGLSTDFACPFGRIAKKMKKRRIEL*
>Karenia-mikimotoi-ANV-110611
MRLAVCFSLLLSSQTLETPKQTSSVGQDSNSANVLVVYSPDVYGQVAQLARAIGDGATAASGTVKISMVQEANYKRDVAGWANAVVLGSPVINGNADPDMLSFINSFDFEDNLLFRVGGVFATGGSEAAGLEGTLEGMARGLRTFGMVTLGGTSWRNAHGTGILTNGSEPLTDAQLVLAKDHGMRIAAFASMLKSNTPSPSPGPLISDPPSWGQTWRATVSANVTQVGYDAGLVIVNFTGDCPTPSSQRMLTIYGDFDTVLTRCDMGYEFIIDPPSRGGGCHTRVIGRDVDRRICEACSCPFCVRDTNGSFAHGEQHASKTVWESRDEMNIMGIDVKVWQGRATSAQENYALHTSIAYLAEDPSVPVFVNVTHPLWQSTAARIDNFSHNISDSAFAIPPSCFGSHLPAVRVV*
>Karenia-mikimotoi-ANV-110640_lineage-specific
MLLLSALAPASYSSRLLMLSISLILASVASLGNGRRTRMMTIDVERNQDEKRWDLEPVANERADLYSEMRRFATLLLASGNPAAAWQPVVQRWSLAPTSFGCIRAAKGLSTHQPSRAQPHMVALNMDRTGLFSRRFTGSVIIDASVDDVWAVITDYEQAAKVVVGLESSRRMSSPTGTILVEQESIAPPLPGLDRRQRMVMRMVEKSNLPIPTLEASLQESKMFRDVQGKWLVRKLSAGRCELSYTFEFELKKRQVVMKGPQLLLLTETKIKNEAPQNLEAVKKAAEGKLVGYQIKRQSAEP*
>Karenia-mikimotoi-ANV-110662_hapto_high
MNKIILVMSCLAYVGHGRRMHMSSDQLKGKPLTQLAKLILEPATASAFNPTSAAPLAASHPKAPDASRSRLSSTGPQMFKQKKTVKALKMRMRSLNAFATVTYTMKLVAAAKVRRAQAAVLRCRPFNEEIESLLGGLLNKVKTLDVEVPLLEEREAKTVALAYISGDRGLCGGYNNRIKREVDSRLKQLEPKGLDVKLVPIGYKGYVWAARERNPRLGDKIVQNFDCGLAPTSEQAKNISDFLLNGFYSGKWDRVELIYTRFINFADQVAAIRTLIPLLPDDLALPSDEVFKLTAKKGELGIEKENLPVAPPTKFNSELLLDEDPVALINAILPLYLNGQLLRTLQEAVAGELAARMMAMDQATTNAKKLEKKTTILMHKTRRERINLRLSEVMTSVEAMRVDAIARGETWY*
>Karenia-mikimotoi-ANV-110672_green_high
MEDFAALLLAFINVAAGLQIVKTHCEFVGNACQGERPRLFAELKPVVGSHVKMAAMTPDYMDDWREEEGYDDIDVWAAEIEEQIKKVAKGKPTEQPKIPEKDAQQQEKKSTPVAPPRQTKATDWDFVLRGIPDGSARRVARRAADLALRAAADWDTKFTKFLDPLEAQHAMIAVSRLEKRHNLGILAVGGYPGAERQRLAVGRTDVLESFGKEYLGEEAVALVTVSGRELQQANAASLSQRDFLGAILGAGFDRSFVGDILILKGVDIASLSEVEANSQAEQQGDNVQSKKILQLVKASNSDPEAVVAGQFLVDPIIVEPLLESLKGVGKVRNVEVTRMPLGSLCVPEAKKEEKSAVLVSLRLDAVVAGAFRVSRADAAELVRKGRIKVNFRPLSKVTVQVADGDLLSCRGKGRIKVEVIGETPRGRVRVNFLHFL*
>Karenia-mikimotoi-ANV-110681_lineage-specific
MAHVLQLLVTSVILAALVLHAGSLSAHLHHTKGGSALSVGVSDAANFQTVRRAQGDRALSVGSTDVATFRTARLLQKPTSSLSGLPYRWRTRIDMDSVKPMQTQGGMSKVYTAFARVGSTNGTREEVVIKQINDRHRGLQSELQISWDLGQHAELPGYLLTAYDVHPRPSYTWTTHPPQSGYIMLPRMHGQVLSFIQRWKASRDGVSMLEFGHPASINVSAPAAYSQEVAMLSVILGRALVELKERGLVHLDVRSDQLLARAHEHQGLQSVALADFGTAAYVGVDGSTRHATEAVNQAVFAPELLDHTGTKSVSALADVFGMGTVLFKAWSNGHIRRQARNGSFTILKSKLELGKHLSDCPPGQRQLILDALSREPEARPSSSDFLRRATEIVLPEAFAHHTRSDLKQVQRSLDKIRLPNKFPDWVKDLRRIPSPETVMS*
>Karenia-mikimotoi-ANV-110698_dino_low
MSCVVLRAMLEVLVACLVTASDLFYFAVSQECASEVCPNVGQTLLQANAEQLNVIASHAVQVDPPRQRLVGKLSDCIDQYDFQQLQSCTSDDRREQLLKRSLQAYPHAVCADGSPASYYIKPAPEASAGKSIWLVILQGSWFCYSKETCEIRCGSPQQPKEIEIGACSSLQDSSSLSFTGIFTPEHGAVMQHANKVVVRHCTSDAFLGNASVMGWQFRGRAVLQAVFDDLVAFHGLGHGPGKELLVFGGGSSGARGAMVNLDSVPEMLGDIAANVKVVGFLDSPGWLAMSNDFVNIAKSSYDLLQQPMSHLGGACKVAYPHEPWKCIFGEFSLPLISTEYFLVLSQADSVLTGEKLKHNDMTWVMQFANQTRALATIIKSLKPRSAVFSWSCQSHANSLNYNGFNTHHCGASNTTMNAAFQEFLQQFIGLLPGSSKSQLRWVDECNGFACGRGCEV*
>Karenia-mikimotoi-ANV-110721_dino-specific
MHLRLRMLWLQLVLWALLAVTALGADAAEAKYEFLEELPDADAFEKRVTNIANGTGGGSYAPVVLFHMPWCKHCRATIPELAQAAENINRALGESWTRQNPHIPKFFMLSCEAPGAKAVCDIHAGTNFPTILLFRDRRAVKFDRPRTSQVLTWWVHRVSRSAVPFLHSMDQLQSYTQHETTFVMSVEQKDSNAAEIWQDIALDYLDKYFFLFTTSDKDIGKQFGPVPALTVRGPPHLELSPLPFSASVDRSSIEAWVKYNAFAAVTMMSPHLFFELKTSGFPVVALVYGGKHKKKIKQWKEKVAELRPQGKYLYAAINASDEESAELFKQYFPLLSPTVTSLPRIFAFAGNKKSTRYWEDPELSNISSLTLTDINALLESAEALQEHTVPHWFKEKRKIYIRFATRSLTSAVISIMMPLCAVGFLVMCCKTICAGDEEDEDDAKPAEKDKHSHVD*
>Karenia-mikimotoi-ANV-110752_lineage-specific
MSRAGFCWKGVFTICCMLVALLLRFERAQAGTQDEEKNLKNSIKLHPSDVKPLVKLGMLYHQSGRMEKARGMYQKAVQLEPNRADTRTNLGLMQQNQQEAEESFRVAVELDPSHQNARYLLGSVRGLRYFEARKFSESEHFFQMAVEAKPAAEMASIWGSERTMLGMLLAHRGELDEAEAHFRVGPEFLAAQGRSPVSQIVNLQMLGEEGWNAAMKEEAELFARVCKVNEKSGLPLSAKLPRALQGLRALEDSVEFVVEYQRERVQRFGLDQFGSSYGATWFQSWLAVGKNSLVQAVLHGRKVPREKAPLVFVSGSGLGEHCLFAAAFGARCIGYELVCDSMVGKARKLFKKHGLSKWITLKCADAMEAEGLDRVSMVWLNNFVWTAELRRKQWRHLAANLQEGVIVASAQSDDKATFSQEKDDTAGFALVANEVAAFSWSEQQPINLYQKLQTPQHREEL*
>Karenia-mikimotoi-ANV-110765_dino-specific
LAQALVACACPLLAAMAQKPAQPGKENLIIDLAAVLRATEKAVSVKTARNEWIQKRSCACHGKAVQDVIGEVVAGAKYRMADLRYDIKNGRLELLPPGSDAGQLPQGGASEVPADVLDDTPVKNSPVKKRRADKRSAKQQLTQQHLTEPPTKRLWQAEDIFEQLQAQGRSKGALLIEGRCPGSKNDSINGVYAVLDTCYEGSTAYEKFPPDVARRFLFYSQKKNRWKISDVMEDDKGNFATLKVTDGGKNPPVTENSTLVWSVYHGKEKGHIIDKAVRSCLLIPGFVAGKPPASVGMPPVTSMDAAESQSDNSKLPVTGIDATEPQSDSSSSEESSSSSSSGLGDGDSKPQMRTPPELQPKSEVHTLPELPPCIRQAPRGMACAKLSVRSKFRCACHYIYTKDCPSRVRSA*
>Karenia-mikimotoi-ANV-110776
MRFSLSCVLVATMSLASVPRCVASSSQYVEELQRDVMRIIEAEGIQNPSLPVLLKKILNVNPEDPWTLGLLALRKFRDRDFKRSLTLARRLRKMDEAPEGVRSLAGHLVIALGSFSTSEANRRASIAALRELVCALFLTEESDKTILHELLEHEAQELAGRFDSELTQIPVRERRWKDKLPHYIPGLHSQPFWPAAQFDLAQALEAASPVITDEIACLYNDTQKWKAVGQHTGAVDEKLVLHGTWVDLPIFSSGRFNDENCIRMPQTCNLLKQQLDLITNPPAVALVSVLQPGTEIAEHIGTTNAALTFHLGIRVPANDSAGIQVAGQKQHWQEGQVLVFDDSFNHSVWHHGRASSVPRIVLLLRVWHPEVNIRERTVALQLSKTGAGQVHSAWRDADLDMAFRKLSSKKAAAIWEAQMSRTRESIASAQSASRRMDEP*
>Karenia-mikimotoi-ANV-110778_myzo_high
LKFGSRALQATFSLFKMASVFLLLLIAISGSAIRDVLPIDLFHFELTASGKQENLSKSKVSAHMINGSGEVEATPVFQSSLLDSSPKLHRTRIQEASALDPPAPSLPKISTSSNIWWLQALLSVAQDIPVYYKSALYGFVSSVALPIGALCGILLHPVRPKRTAYVVAFGAGALIFAVSTEMYAEALHQVEVDGTGFAHVEITVSMSCAVIGAVLFTWLNIKLEGWSTQPTEGPNPEEKREKVGQEEDPKSFRVPAAENGSSNHAALAMWLGVGLDGIPESILIGFITNEMMMTAAFLVSIFVANFPEAFSSSSMLKSKGWPAWKVLCMWGSLCLSTTILSGLSSYVLFVLMHGPGAEMAFKLVGSAVEGLAGGAMLAMVASTMLPEAYHKGGVWAGVVTVIGFLASCTVKVFFGAVPGNENARGAIANRGKAIDASENLAHFMFMG*
>Karenia-mikimotoi-ANV-110783_lineage-specific
MRALAFVLVYFAGRQVQSLPKQPQSRDVREAQPYKTFSSGQADSEWSAKHTSMANPLATLAWFLLAQHPLMAFTVSGPRHAIPVERLVNGLSSREMIPRWRRLRHHVQLLFDDSDPCVPSEGQKFPQDGTILRNVPVVKVTDLAVFVEVDEDSKLQGIMYGAGCDVGYIKNLPKTFFVGDKLDVKSLGVSGTSGKLLLSRKAVIEEEGSLKHDLPEDGREQPKRHGVIKPREIEMPDPAIPPEGVDVPAEGTNLYNLKVVKVEPLGIFLEVDAANKLVGYVPSSGVDASYVKNIEKTFFVGDRVAATCIGVSGTSGKLLLSRKKIMEEEGSAKHELPQDGREQPKRTQPIPPREIELPDPSIPPEGAKIPEANVDLRDLKVVRVEEQGIFVEVDAEQSLVGYMPSSGVDCNYVKDLEKTFKVGDIIDARNIGVSGITGRLLLSRKAVMDDEGWEAHELPDDGREMVK
>Karenia-mikimotoi-ANV-110787_dino-specific
SRGSRGSNSSCFLLRLMASCISALTRFCSPHEIVAPAVQHSETDVWNRNYDPLDADSWMRVASFVPLVNWIDLVALNGDIKTAVLRASHGELYSTSELDIDLSAGSAALRFVFVALRHLSVASLLLHGHPTAEFTHMLTTMNSLPTKNWLPASLKVLRLRDGAWQVVTHLCMPRPGCLIVLDIVHLDDNRGQVLGSFLSAGLLGNLRELKAGCPEHKFNTVGSRCTGYDDVVELVPDLASSTPKLATLDIRYSRSIGGFDINACRDLFAACKSLRHLDLTMVMTWRDFNPVLALLAEHLPGLESLAAGGGLAANGLVISQHVLNDFCTAFGNSLKNLQLQSCSVQPFSVPVFHEFSVMRRLNLGGTLLLFEGFNLLAHPFGSWLQQIGGNLLEFIVMGAVLAEEEMTDAELVSEVDACERFCRTCCSNIQDSDLFFARFTAVNDCPRLRKGIPTPVTRLHMLSAELALPPFLDRVQTGCCKHQCP
>Karenia-mikimotoi-ANV-110806_lineage-specific
MRKFLVSVGVVALLASGTCAQEEAACDAADAGLPASGESLLQVTFEKPKSSSKVKVAAFVDEGDVFETSKPDAVGKVHEKDHGAQHKSNKKSEEPRLEEELLDDFMQAYGDEGVLADDTPAAPEEEKASEVQEDQKEAVKLESKAPKRKSKAPAHKSPFHAVTAKAEEHGEDKEIKAAAKTKSSKAKTKLVKTHEKADAPSKKTVNKVNTEKKDEKTNVHEKDEKTSIKKEDDKTSTKKEDDKTKMKKTPVAHAKEKDADLKKEDGKAQTKKAPAVQKKEKDTTSKHKADKERSAGKSKTEKAPNVQAHSKAEDKKKAPVAQAQKKATTSTKKEKKVKTKKAAAKTKRAKAEKKKQKVQKDEAAASDKKDKKSKTKKTLAKAKPAKKAQEHGKAKSQGGRHGKTPA*
>Karenia-mikimotoi-ANV-110844_hapto_high
MMRVAAFLVTVLSYLSQGRRSNSLQDSPHEERRVRPLTSLATLLMTSKPGAGWQTAGAGLSRHLATSNLNGKRLSLARAPSMVDPEKPVVIVTGGSRGLGKAIALDFAKEGCRIIVNYASSAKAAEEVVEEIKKLGGDGVAVQADTSTKDGIDGLFKAAAEAYDEPVGVLVNNAGITRDGLVLRMKPDQWTDVINTNLNGVFFASQAASKVMLKKRKGRIINIASVVGKIGNAGQANYAAAKGGVIAMTMSMAREFASRGITVNSVAPGFIESDMTAKLPEEVVDLQLKNIPLRRFGKPEEVAGLVKYLALDPSALYITGHCLNVDGGIAIGTC*
>Karenia-mikimotoi-ANV-110855_dino_low
MVGAMYSPGAALVCTLIGLLSLLLEGCLFGGSGPVTCSLTSDTCCPQSQMVEKTANCSDWLKDDGTVDESVIRVAGEDLPKQLQGVFWLTEQGDSSSLLSFAKSNDGCGLSQGAGVNGSEDNFRLRVGGDRMWAFAEKAASWALIRTIDLVYNFQVTEGTAKDPKKFQIIPQALNLLGFRLSATWLLDFDMNLLPMDKDVKGYEGSVVWARPSSVVGIEVKSSYYLLVQVVDGKGKPIQPAYDKWLNYSKSDSSGGKTNGFMHYHEASGTLAEEQGSSNDTLQAKVKAAAHCCQAGDDEQSKCLKDVEEELAKDAKESPPQEEKTQEKNATSRRLSDLALKCPTQPETSRLFTESIPMYHASSGVAALAVAAVAASVGFFVAVRAFRARGQAPPDFEISEGVE*
>Karenia-mikimotoi-ANV-110898_lineage-specific
MDKITSLQFITWFLMVFRFASAFSPHGMKVDCPILTSAPDNFYPLVLHGQMQHSRCKPAMSMSETSNTSAEHVDKLRVRAEIAALKAENAALELEVVESQAKLLRSRKENLEDPGAVEAAGQGDQAQSDGFLRVPGATWPLMSNSSLKLHRFITEDDPTYKKSITNYFLRTRERYLGTRTAGVYEGSFRLQFTLPGQDNAFKVVELLQASEGQPSFGAVLVKAMRCLLVVKRVRDLPVENKVRQSMSGSPKGVAADSKLVVEDIEDLPTAADMTPMENNFVESVANFVQPFFENMAQSDTESSVGLYNKLEAMADYLEDIGSNFGLEEGDIIRAMSVPKIDQADLPWWLLQAPLETEGDMYFLDGKGEKQYQDALLRNIAVNGWQSELVLLVERPDKGVPQNKA*
>Karenia-mikimotoi-ANV-110899_lineage-specific
MIEWNNAAFLFVSMMLAAHASRYGADGQAIDNIGRHSVTIEAHSLKAPHRHVNASAPIEVHNLKAPDEDLTASVPIPCPEALLHFPRAYQHGQKIVQNEFSSVSDGASLMRPATGVNWSPYERDSLKTFFDFVSSELESHSEKQLTELFQSYFTEKFTLPPSKNSATQMLSGFGCCASNDSVVDPEGDWQKFWKEPQNRRKIRESWFGVIGELNTGVDPYDLNVIASKLGSHGAEFVRRAQLTYDSKIKGVGEYIDWWQLELEMAKGTSYSKYMVDFNRKDVESFTPPADSTQDPIITQFSNRVGVTGFYEDKWRRAFQKCPRSSRSGEPFTQHEVKVIQEVEARKAVDKRRDLEKRTIPEQDLEKTEREIAEHERLQKLSPNDDNFHDDNSELWLSDELGSYTLLNGELLPDDVEVWSAE*
>Karenia-mikimotoi-ANV-110913_lineage-specific
MSSLLVIITLSFSNVVWGIRPSEISMEGKDNGALHHAITKMHYGGPDPTCDSLRDKDSRKVARDNTRLNADKKEAEALSEQELADTQQAEVDTARSTKIAEAKGLYESAVAEAKRLYDSAVAE*
>Karenia-mikimotoi-ANV-110922_lineage-specific
MRRVMKGVFVSGVSLFNVTLHASGIADGERIEGRNQVDVLMANDTRECSSPRPHSTDEEDSCNDKTCVFELMYRLDVHFEQKVQAYSYERLQHCLKSLTGLQGFKDEVDIDVALELESQYFRPEFKQLHGYNPELTHRAAFEARGLVRDSLAPKFMKQVNRLPFVEHYLRTGIPWSTSAPQAALQLLHLIVVTLPNLGLPNVSDMTRVADAGCGTGFITATLALICTRCTEVVCLEYEQSLNNIGKQIAEHGGIYDPQTLPEDSDEQTVLRKISWRWGDALTMQDLSEGANLGKFNLILFSMSIPHGDLPDALANALEENGVLVGPQCESPDVGEYRQHTAKNQYDHQTAYCVGRWRIFQKRNSIIKEVQMDYIIPSFFMVPTPAVVRTSSIWSSIRSWLYMLVSPLMMVIRSLYDHE*
>Karenia-mikimotoi-ANV-110923_hapto_high
MRTLFFAIACMFFQGKGRSAFLGGLGNEQRMCSHVRTPEPLKALALLLSMSDNKAGWQVVARRGCSAVLNNPSPDRAAYRMPGACMEATTSTLVDTTWRMKLNFGLEPGSWMPKTIAGWGASGTRMIVNVDVCFDANATGEGEELVGPQAQTRALTVLKTSSIVTIRGEEQVDILSGGWCVQRGLGSTPDDMGELRFWLDCKSGCARGDVSVPPGERIFFCASVWDSKQGIQELLRERSEVKEKLRVLTSDQDTSASVPEDSSGLAGIPLIGKALNFRQKVLQQEKLVSLRQANEYFQGFPDLDDDLEWPAQIKKGSISLKRSKGLGPLASNSYHILGTFAAEPRFRET*
>Karenia-mikimotoi-ANV-110956_lineage-specific
MATLLHTLLVLALTDAHGVRPNVNAGAVSKVSNTAEGPSSHTPIGLVLKMETLGSFMPIIAPLGEGGQAKVMEGFIGDAAQIRALKINNLRSLTAMANELIAANEDAYSRIKGRCLDLLEFIDQHHDKFGVWSFNAEKSHMQVVHEYLQELLSDAQRELDAVQSSAEESFAEAMDSIKAESNPYAPNFQALKGRHVAVKISTADDDDKAMLVKEVVFGTVLQSVAGVDWKVGGYLGFVCVDTGDPATNKSQKKTEKLCFSRLCPHGTMALIISEKFPGDTLESGVKFEDATESTSFVNAIGSAVSSMHDHGVTHGDLRERNVMFSKPNIFIIDLGYAKFCGPEAVEAATSKFASQGLFQGVIDSAQCHYDGSQRTRSMIAHTNQFDFASDSQQLNQWLPDMVHSHLEKNAVISNIPKDACEG*
>Karenia-mikimotoi-ANV-110973_lineage-specific
MLVATSSLPWAQTVLLAWLVVYATNIFAAGEDTLPTGVISILADDFALDTAAINEHMEQFTNALLHCLSQGYSFGALSIANPSVRNIGLCVDSQSVQFEAVGVWFGSGTFEIKRVCETIQDVCSWAFGSRSMETWSLTWPDAAQSNISALFEGSFWRTLVAVSEMQWLWACCPDLRANAHLLLERVMWARTNKRPPLDVGAHLSFFRTIASQPDVRSITEFGVQYGMSSAAFILGMADQRLFASSLSNLELHGYDLERYPDSGIMKIMGDSLGVKYQFHRASSLEVQIPDSDLLYVDSLHVYGQVIRELSLHVGRVRRFILLHDTALFGDRSQCGRRDHNSSRSGQFRRWYCKMKQESMSWSNWDMEKGIQHAIVDFLNHHTAWSKVYESPLSNGLVLLERTSSKKKHLA*
>Karenia-mikimotoi-ANV-110975_dino-specific
MSTRYCCFAIFLLAVPVDAIRTRSSLRTKTSSETPSFLIMSSPTERKVSYAQVIGAKASANVIKPLVDAGLVAPFGIALDMKRVWLYVADTVQHKIFHYKLKVEEHFDSDTDTSNFTLSVDGYPVCVAQDVQATWVAVDRAGNLFFTVEDKPKSIDKIQLSVIEQLIAGQIAASQLLVKTGRETNGDPALGSEAESFSSPEPIMTRLYEEAPDGVEGACPDNLAMPGGIVTSGDDLWFTNQKNGFTKGAVVHGKATVQPPMAEASAWCSNAVTNQTNVAYGLVVTNTLFIYSSGPSVYAVSRTNGVTKTLSSSVYNVRGIAWDGDNTCFIADREANALFSMPCGQLRDDAPLEPLFPFHDPFGLALLPGAKAANVKTRIVSGDGGTAVEALHKTVEYFKDLVR*
>Karenia-mikimotoi-ANV-110991_dino-specific
MALLKTIGLAWACFFCFVCACRRTTNSVQQDDHIDGARLLTEAQSALLDAEQQHEPSTLFRFQSLIGTERAAAQAESLTRVEARKPLQAFARILLASTPEAALDGVVPVVGLLGGTCLLTVSQFLRRTARALLEELDLIEAMPIMGVDDAVEAAEARGLDKPLYVKLSGESWTDVPLDSYGGPALAIKSEVSEKTEEYKWEEGEKIYEEEVVNRDGEEVLEKVDTGMRTDGKWVPEKNSEKVEQNVVCAPTGICFRQLGALTNNFSSPPQICVDLRTFDVDELLEDQDELTNFVPSGVAPVNVAMNIESQQPPSRVLGHETLECSAPLRKEVFAVGHVSLQHAASVQGTQAEGLVVTLRPCPGKPFFFGFGSQADFREQRARVAKGRILAARLLDVAGYSTIGLSSLAGLFSLVRKLDERRWNRDGE*
>Karenia-mikimotoi-ANV-111023_hapto_high
MRRIVLILTCFFCSCRGRYVWTAAEALQRIPGEECEKCTGVEDANSGPDAKQSRRPVIARNALHPLQAFSMFVLAGSPASAFKCSGVAAHPPVGSRVGKPIRAASIAAVPVLCNFQSQGPVVNIFRHRPSATTMNAGSAAIAGEDGGLDIAGMLSEVGLEEEQVPEDVLDALKAGRIGATQLCNWRMVLRDPVLRTLATVGFMRDRLLEEARLPSVLRIECIVGSLALLSAEIASRGSTFIRELDFVIANQVLIVLTNLVLVLVLTPVARVSPPPRKGSLAAYAATLPGYLFQRGSFTVQQRAICFISKAILFAMLGSFTSAFGQAAMLGLSELRSKMGQVSDVVLAPVLPTAAAYAVFMGLSSNTRYQLLNSFEGRLLPLVHGGQAAKEVLSSALRILNNYAGSLNWIWWAKRCSLQ*
>Karenia-mikimotoi-ANV-111037_green_high
MRKIILFFVACHACVSNGFRTHIHHDGPRSSPHTGSSFNVLNMLASLLLASNPDTAFNPYISGSHLATVNHRRQGPAHAASLALNGQHVSGLRHGLVDMSGDDNNNSTSAVSDLPQVDEVGGGRFSEIKKALVAGATGGTGRAIVDRLLKEGVTVRALVRDASKASLPLEVELVEGDVYEYGTLPSAVEGCDVVLCATGNRPAVTDPLGPFKVDYIGTGNLASAARNAGAKKFVFVSSIAADELLYPLNLAFGVLFWKKRGEELLQRSGVDYTIVRPGGLKNDGDELPVVMERENTFGLPPARRQAGSILRTQVADLCVEALVTPAASNKIVEVIAVDGEPEKLPEELYAAVF*
>Karenia-mikimotoi-ANV-111055_lineage-specific
MYLVAIHSLLPCLLFFTILKLSRSLDECQGRVLAHNCICDSVKQCWTADAEEDDKLQSLHLLQLGAHQIAHRPCPMPDLQKFEVVGKGCSETEGCLHGNHGYHHLEKAWKVCGHTAYCGAVLQASDGKFYLRRANDPNERIAGVKLYKFSCLAGEIGNEAKGLPPDEFSRNSEAKQVAKWKRVENRIHEERAMVKKHSLLPPEQEFGGQGEDLTESDAKYAEVAEQQAALHEQRQAEELAREQAQREDEAYEAEYAALGTELEDGEKHAREHQDNDAEKQQDNEQNTVPHDLSARVKVHETAEWQRIEDKIMEENAIVRQHSLLPPEQEAAELARLEEEKQIAEAEGQQLEEDEKHAETDVRTVEAEAEKKLRTKADTTSTDKKLAERAEKPKLYSIRKAQSSQSRHPKSLEKKDMAKESRESQESRSKTETSHKEKEK*
>Karenia-mikimotoi-ANV-111110_dino-specific
MIFSVAFILLQIMLLASVILESSFTRCTRHEDCSLGEWCSPALAGRFSTSPGVCFDCWSAKMFYEARFMNASYEVYPDPYELMANAADNDWLIDGSRHCNQTDTQPRRCDFLVDNLQNMTPLSMLIFITVAALICASIVDEMDEVQDCEVLLSHCAKRSPEKKHVYTVMVLSWFACALRRWVLPMMTIGATLGLVLGEPLTASNLMLNGLAITFVTSLDDTLVTMIWFPQTGAEQMPKYAVSFIFWLFHRLYALSLFAALIGTLLSVEYLLSEFGNEAKYGAVCSDLREIVTVYSFYGSFFFAGLHAALRSMRRRTTNEITKTKQLEVFLSSKVHAGVPWDRVCFWATALVEMLVPPLLVWSFRKMFVAEGSVVTLQIGDGMFSM*
>Karenia-mikimotoi-ANV-111112_lineage-specific
MALKSLLTVLVVSFRLLLFASKARAVRLQLLPQHAKILHNHSSPYIRGENDLQDLFFHTVPLPQRDFEGWEGAPRRKAEQCSVVTCDAVMQCIKAAGTTNKFDPMLADLAVPMMKGAERISELPCRHLVPGGVAQSGSKAICVWAWDTLSSRTDAEAQCKCVRRRFWTSDGVLSDSRAIPAATYEACPGQYAECMDKTKAECSANLAAHGYASWDQECTRADNGKAVTCEGAVRPISPNVPRPWLGAPIGKEEQCTADQCDAVMWCIWSAAQKGSLDPRHGRLDNRVVKKGQVIGYRPCHDMLTGGPHGTALCVWAWDELEHFRKAESRAKCKCLRRLAYKGSVHNGAAEHPSQEYEEYDFLRYRRYDACPGHHEECEGQNRDQCNAALSEKFQRPATWDEGCIKDDMGVATCAGSQ*
>Karenia-mikimotoi-ANV-111130_lineage-specific
MACVHNAIACILMITSSDADWGSPDSPSIRTMKYPVESSSESKAGADARVEANAARAQSGALSEMVFMDQHQDRALVRRQARHGLVVAADGSRAAPLIMQAPCRPGQVLTSHCPTRPSHITHGCDVASIFDPRTPRCKSLQDLVSGELLIDVGLNKPSDWSFRPAAQLRNVSVIGFEPIPESCYEGQHFAHTNGLHVDVRCKAIADFVGTSRFHVNSGAPARSTFSDAVVAGLGLNTTEVVVNVTTLDKELTREEAARVSILKSDTQGHELHVLRGARNLLKLANVKRLYVEFDPWLLRKSGTDEHALLEEVHLSGFTCYVKGGVCIRTRDGHRNCWNDMICARHHEVMSELGQCGRCDEINVSDWVDMIDVIDEKNAVLDQRRSENSVSPWAQVIRNSVVGSWISWLCPSCF*
>Karenia-mikimotoi-ANV-111142_lineage-specific
MHHYPCEFIASFSLLALTMPNTYATRSNVMAAFAALSPSSPCLCDRCKSDVPWFDFRTIDTKGRCHLSSAGYGWWCKAHSSTESCTCSRRKYSLRYGYWIPCGKGSGHLATLISYVSQYDLANTSNQQDIVARGRRLVEQTYKEKYVAEETKDADRSSQIHELQPLIDILPEVLDILDEQLHMQEDIKRATARLEVERRILEEVGVLLNKEATAMMESTPGADMGRTELAQAMDVCRYNLDQYYGRSASMTKLEPRDFLDEDDPCRLHGGGRFKKAAEVVGEQIIEQETVEQKDLNTIQLMELCRQRDSIMGQLMLNLQRHAESIPGRGKYAKAFVEASIASFREGGRSRFQVKLDREMGVDSPTRRMSDNVLGLCKAFVQSVSDLRA*
>Karenia-mikimotoi-ANV-111148_hapto_high
MIIFILKVALLVCAGQGRRIQTTSNITHNSRRHEMASPLRAFASLLAVVRDPSAAWHPSSQILTSHHPIGRAVAGGLASPVRASLAPSMVTETEVYEDLAEQLRAEDVRHKRLYDWLEEGGAELGPIYLAKSKLGYGFGGFASRDIDKGEVIFVVPTKACVNAYDAAGDPDIGDMLANLTMKGQGGATVALAISIAKEWLCDKDQGPRGPFLEMLPWERGGDQEQEHVVWWNWEQMKDLEGNEEALRDAWFVREEVQQAVMLGRALLKEVVREKYKERGENMLKMIAAENDIANAMRGAFVSILTRAFADTMTWDELETRLVPMLDMLQHTNETTENVYYQSVIDDETGEKYVEVVARKDIVEGEELTHCYNFNITESQFLSRHGFVPDSTIPEYVEKLKQNRSFLTNVFLNWPTNNLDINNIR*
>Karenia-mikimotoi-ANV-111155_lineage-specific
CFLVLCATLVACAASGTGGYYNKTGHCFSCPDGTFSVAGATSCTSCPTGQICGSNSICDGKCHQCNGGYHASSKHDACPACPNGKYSSAGADECTDCPTGHICGQNSICDGKCHKCNGGYHANSARDACPACPNGKYSSAGADECADCPVGSVCGSNSICDGQCHQCNDGYTSNAEHAACISCEASKPCISKARTDQVNSHLVKVALNNSCGFLLGTVKGLVSKEIGDLKTLAKVPDDMTTVFGDWHDLQWGDGPAIAHALKDSTTAAIDVWNVLSAYTPLPAALKRSCEVYVAAVAPELVVVYESGKYVFHLYEHSKDVTEHVGSFYNGIATGDYEHAGEAFGGLIKDGLALKKDEQHENDEKASERVVARGGTEELAVTTANYTRAFDAQRRQAKAPSNLSIAGAPHYLNLVPVPFLHPQFQASSESIVVV*
>Karenia-mikimotoi-ANV-111174_lineage-specific
MIECFVLFLLCCLGVDTCQQIDVMPHCRRYFRLAAHEWTATDISRQQRDIYFRSTAGKGFRHVRVHEESRWAHKAFERDRWNHTQLNAINGSHSVSTSMAVGKALSSGALMKDEGKEIQKEARRCNWHKHDREAFPPLQSTAAPSNAKSIYKGSAWADFSDTSEDLEDSMPTDLSAARGSPQDQASGGKGKLSGDAFARSASPELAGKLQQRRAANGEEGDGSCISFDFGHLQTFYLPRAQVEGVRKAQNDRAQLEKTLFENKVLLEKTHILEAECEQMRSSIFFLESELGRMQLQMGVVLSCDGKVHMHNSSNAGLQSFACFSSDRDASLSSQAACFSPYVSLDVVEQSALSFPGQLAPCFSSCGPLPQPANLEEINGTCELSIQEVRTELHKSFQTLRTELFEGDRKELHQSYQTLRAELFEEIEAIKASLQKDDAFDVRLLELSKKLQALRAETLD
>Karenia-mikimotoi-ANV-111189_lineage-specific
MKSSLFCVICVAAQARHEQKDLLGKHSLTPQEAHVAGARALDGSPYAWYQSPNSSDIKDWIIYLEGGAECETHKDCWERSKTDLGTSKVLPESVHRNGKQSVSDGMTSSDKTSNPRFADFGTVFLPYVSGDDWLGNMRVACVPWGMDQTCNSAEGGGHRALYFSGALNFDAAIMRWRDGLNGPPKRVLLSGGSAGGQGAFFLADRLRELLNDSTTVVKVNPQYGWFAPPTDTYPDWKKGRHTDPSIPYPSSASPFDVPSWCYNISLALPQRCVHAAKLRGDDPLVCTSLPTVALTVGIPLFISTNVFDGWLTGDMEDVPEDRKIKSPDDDRLRYLVSVTAPAQRRSVRAALAAAAAPRDRAAFVPACIEHPMSWADDDAPVIGNCTHADAVATWFFEDTGLAACEASLIDERSSFDDLASMSCNRDMMVPRLATVFV*
>Karenia-mikimotoi-ANV-111247_lineage-specific
MRGTARFTLALFIALALLQCHVSAESAEMSEAEDVAEMPQEDENMSAEDLVHYIHDILNDPNVDEEQKRLLQSEFDKADVNKDGKVDQHEMPSMLEAMDKLAEIHEEEDDEEDDEKMSAEDLDHYIHDILNDPDVDVEQKRLLQSEFDKADVNKDGKVDQHEMPSMLEAMDNLAGVHEEEDDEEDDEKMSAEDLDHYIHDILNDPDVDVEQKRLLQSEFDKADVNKDGKVDQHEMPSMLEAMDKLAEIHEEEDDEEDDEKMSAEDLDHYIHDILNDPDVDVEQKRLLQSEFDKADVNKDGKVDQHEMPSMLEAMDKLAEIHEEEDDEEDDEKMSAEDLDHYIHDILNDPDVDVEQKRLLQSEFDKADVNKDGKVDQHEMPSMLEAMDNLAGVHEEEDDEEYVEEDDEEHDEE*
>Karenia-mikimotoi-ANV-111248_dino-specific
LKILGSSISWFFLCNIMAMSSTQASSSPTECSLLELPLRKRRAPAPMVEFDPTIEIYAVGESSSDAETDTRRNSITREGRAIRNTTGPVDNMQESQSFSARYRCRRPLCLATPSSCASNNCASDIFTPITTPGSAVHDGAKRRRTPKHFFTKDVSPSCFEGSQEGSGGADGDGPGHQRRPRGMKQLSLNTPSSCGSNVRPWLSPRTPDPSRFDLKLVTGPVAAILFDFDGTLTATPGDAIGNAGGRWGQRGSREVELCTRAPLLAPRLRALREAGIILGIISKSSEVTIRLALQSAGLTDNFQGPILGNAVGFEGKAGFITELVASGDFQHLADCGEVLLVDDDVRELDRAHSCGIQTYPAPAQGGLQECDFAELFESLGLEAESFPKAELTPVAATASSSFGVGRGGA*
>Karenia-mikimotoi-ANV-111252
MWSPILLLHLTLVWFNTFFLVRSFSEPDLPDHICPWCGAGACQHECGTSLDTMRVSISSQIGGRSITYWRADGAASLGAVSTAAATIELAVIVHHGSERNGNEYFCFMQNAVVAAGRARTTLVLAPQIFEDGDDHLDKESHIWWDPATHRHEDRNWKWGGNSTQDLGSSISSFQVIDEMVLTLLRRDIYPRLSKIVFAGHSAGGQIIQRYALFNHIDSPDIHAVFEYYPANPSSMTYLDQRRPILPNHRTCETFCVNSSILNQRWRFALPPSDLDCFSSYDHYGFGLGGHLPDYAAKTSRTRTIQNFAERKVVYLSGESDVCDEHYMRRHRCTRCNPHDHGLDVSCEALAQGRCRMARVHAYFHYVRDFYNNSKLHRLVSVPGVGHNGCGMFQSPEFAASALNPSPAIASLAQEFELIHI*
>Karenia-mikimotoi-ANV-111264_lineage-specific
MTTIRPQHLANVSCFLLSVACLITAKDMCAQTVRVSERRRMILLPLLESATQFSNGARHVENNFDTRIPVKAVALAHGNGTITEAHVYLPVRWHEGVASSDGNDARADRVSPPHAVKEGVSQHSFSQIRWWFRHFLNTSTYLAIAGVFVVILLCTS*
>Karenia-mikimotoi-ANV-111305_dino-specific
PSMYSNLRAFVWVTCLVAVAPVANVKVADVTLRQDFDRLIGKRDDVWIVVFSYGLLSEESGSQWLNVATELKDLIRFGRVNCEEIEPDSGHAGAPCDRVARAGKERVLGYSFNDEGERKVSAETYTGAFFRTPIVTWARPLVPRLQVQLTSVRMEQLGQFLKRPRIVKALIFPESEYSGLVTALALHFRQQVLVGQVKPTDGTMRKAFAVKSLDSMVVVDSKGKRHLYNGYFERLAMEKFLKTFTSDSVAADKGLRDGLESQYFNSQSYSAAETSTYPKGFDPWKVLGLSPSKRIPATEMLKSTYKEIAKKWHPDKCQTTKSECEQRMSETALAKNVLSDGRRLQQWEAWREDEAKSRMGGRRSEL*
>Karenia-mikimotoi-ANV-111311_dino_high
MVSIWHLFCGACLGIAGTVTATPWHHPRSFNAPQVDTPIDVDGNIYKKVWEEVPWSEPFVNIQGPDAPKGSGPWANTATRMKMRWDDKYLYIATEMTADGWEIIADFTERNEPIFQKDSDIEVFLDTDGSNTNYKELEVNAKNTVWNLMLDKPYSSGGAEQSGRIAKPGDSKYWDVTGQKTATKMYGDIGKQNRHGKWTAEIALSHADSLSQTQGAVPTIGKFWRINFSRVERKGDYNWVWSPIMLWTPEKRRYMGKINMHAPDAWGYVHFVEAGAASAGPSNWVDPAWPVKSAASQIFYAEQFALSKEGGEQLQLLPDLQKNGLVNATLFADLQADVLNGSAGWTASVTDAMGCGLTVTGNSHAFDIRCGEVASLLNRLFSPSRYVAITVVSLVLLGIAGIVWVQQHKVEHKPND*
>Karenia-mikimotoi-ANV-111325_lineage-specific
MQWSLKMSKLAIFVLLASVAPATPALSFGRAPVNGLMHVGHPLSTLVQQRFQVAMMNGRKEEAANLAEYCAGSPEVAEKEPIMANWKGYGTFYPGVVDAINEDGSIDVLYDDGWKETNVAKSLFKPRAVKQEKKRDDAACELAEDVTDLKDKLKDAEKNVANYLASQRAAATGKVGAPSPANSSAAVGIGDVPSPASPSVAAPAPASMSNVDGEEANELEQLKQELDAVNEEIARKEAKLQSNAEVLKGLQGNDGSDDRSKVKSVDDLIAEYKARIAQRKEVLGKINEQLRQQEQQMAAMGAASVNLDDLHANVKDLTSDMEDIRTKRQRLEKEDRLDSELRAAVDSMLEYGRTLQDRIQALFEARKKADAAKKAAQAAMEEAEAKRKAAEAQAAMEQAEATRKAAEAEAARKAAKSLQAKREASRKAAEALDSGVHPNGNKWWRYRYEHSFVEAL
>Karenia-mikimotoi-ANV-111330_dino_high
MACSILTLCLASCLTAIAIGHESTMSFEDFIQRHGRQYASGSDEYVMRRRIFDINRASIEKHNREKTSLWTHGVNKFADWTKQELLSLQAERPYRPTSDRGHVLALTGLQNRGQSLPEHVDWSNLETMKDIQDQGSCGSCWAVSALTTLRAHREIWQGDSRKLSVQQLVSCMANPDQCGGTGGCGGATAGLALQYVMENGIAYDSEFPYMANESQCPARFKQKSQSSSFLSRGHGISRDRPGSQVLSSLDSHGRMTGGMSEFIVLPENEMAPVMKALYEYGPVKVSIATPDDFTFYSSGIIDSCPNDAILTHGAVLIGYGGNATKYWLLQNSWGPDWGDQGRFKFLRRGIAYEESEACGWDDEPEKGNGCIGGPARIKVCGMCGLLSNAIVPKMIGSSSMSKSMARLRVMKP*
>Karenia-mikimotoi-ANV-111332_lineage-specific
MAVHSMFAVLLLIVSFVQAQSVRIVQTQCNSNVTKPDPPPERDYKPDAVAVRIRKIIVTGELRQTFIEKEMKWSRLEISLFDKDGNPIQQFQVSQCSGSCSDEEFDVDMLLRLGHGVADTLYLHPPKCSLPNLTSLSARPKKCQDVMPYIALENKGKALNLVPATKTFDDQFPEMMQNSGTPAVTRGYWANPMSTHEPLAWKRDLDSLAVTFKLAEDMDSHPVAFPVVSSLTHTGYDELPCGDCSACNWALVDAHAVRITKVTVSSELRHMFRDKEMKWSRLEISLFDKDGNPIQQFQVSQCSGSCSDEEFDVDMLLRLGHGVADTLYLHPPKCSLPNLASFSANPKKCQDVMPYIALENKGKALNLVPATKTFDDQFPEMMQNSGTPAVTKGFVAREMATRQPHAQRKLDKLAVTFKVAADTHGHPVAFPVVSGHAGILPCGSSACE*
>Karenia-mikimotoi-ANV-111370_lineage-specific
MHTFGLPVFGCALLLAHRCQTGPSVHVQPHGEIIMESEAPEAVLSGILHTLNDLKISATTTKDDVREQVVMLHMLFERMSSTLDIEQQIPGLDWKELQKEIQSLLKNMYTPHSLFSWALWQRLQQMQRNMDLLFARNHTVPTLPGVPAQKPFLVGDAKDSKVLEKIVVKGLPHDFKYEFATARELAEQKKWLPEVEVEFDDSVYKWSKTLGMGKNGLVIEASDGRKSVAVKLSFQKKGLSNEKAILEHLSGSAVKHAKMLHTKNVECEGCNSMTDCFVMEVIEGCYTLASILVPPDKPPLVQPEAWSLLLVNLAKNVDALTAADVHNRDQRLHNTLVSTDGKMVSFIDFGDAVLLDGTEGVSWRSSSTAYQAFVEAHSGFLDHFVKLELPSDLHGFQGTVARRLQGDRFTLFNVLHSTGLSPISFDDSRLTYEEFHEICSAEAQLEALGLNIERATDMGR
>Karenia-mikimotoi-ANV-111414_dino-specific
GSSRLKWLFFLTSLLLHLPFRDFMAESLGDFFKAKSKRKMRSSAKSHNDPGTADHAMPCKDSGFSERGEAQGDKGLSDIGAVLEGLCLDVKAPVENCTEQKSSETDAVALFWGDIKYFLEDMKRDILWMVSAAVQKAPGPLRGDEDDCQKLLELSKLVDGVDQGHYRKLYILRDSPAHMELSALVQCSCQHGRIILFPCPKSDYSWTQLHKAFTKYISRNCESGFVVPACPPRLKSSLLIKTAVLVTFFFRGDELYIFHIFNPSKRKQHWAFVGGDVSYSKDANYFDAVKREWDEEAGILLGFPGELAFRFAMPRIRPQIGQVSKGFYLHIERGQPYLLALASDDFFARTRQGGQMEMPQDGRFVRWDDSTHVQKVHTAGWLFVENDEFMWIKERQFDAGSAGRGKDQRPIRDENKRMLQRRFESEWYLWAREEAK*
>Karenia-mikimotoi-ANV-111463_hapto_high
MGVTVLLACVIFCCHGWRVQSFRTRQRPAAARPCPWSSHDMAKGAFKPLQTLVMFLLASDPKIGFAALHIPVFTTKLPVFCRFADRQLSVRMESEELRIAKDGSPYPVQEYKEFYGAEWQHYWDVAEPYDPGPVSAAYGEKILGEQEAVQQLMTLQGNLKMMENIRALGVVRDEVDDKEGSISNHKYMIEYINLGRRPDRRARMEYQFAQQGIPAIRFEAKTGENVKDSIIDRVWNTAFNARFDPRQQPGSWHEIHDGERGCAGSHAALWLKCVSHNCPMVILEDDALLGPLDANFSQALQCVMRHMTENHPSLLHLQTTPKVWGEYKGQVTPTMQIRDVRYCWQTSGYIVWPRTAIELLSHLPMHEPVDNFLSRLAYNDHIRMYTCDPPIIMQYSATDGDIPHTGVDEWSAVASSKEPDNAQ*
>Karenia-mikimotoi-ANV-111475_dino_low
MRAAILAVLLGLPIQANSKQQACTDESTAQSIVAGIHLQGTLAIVTGGDSGLGYSTAEALAKQGAAVVIAGHSADKSASAARNISTTFGVDARGLAIDLANFSSVRSFVTEFRSQYREPKLRILINDAGITTPGKTDYLTADGYEALFQTDYLGHFLLTELLLPLLRKNAPSRVVNVASTSHYQACSSAGLPEGCFKDWSLLPPPVLPPPASGKRKPGYYGVAKFAQIQHAAELAKREAHNDIMAFSGCPGFADTPLSERGHKSKQVCEGLKFLIPGGQTPCPYTADQGAAVLAYLATNATHSGGWYTRYSHCEENPPVMMHGFTEEMRAELYNRSLQWVGLAPRGASEVVMYV*
>Karenia-mikimotoi-ANV-111476
LAGSFFCMQAISWMWPQNLGHCSHAPVLLWIGLCCAPASIAQEFNVRQYGAKGDGKTDDTHAFETAVLAVARAGGGTLIVPASGNYLIRPINLTSSLDLYIQGGAKITGVADRDSWPVIPPAPSYGQGRDTGPHSRRYTSLLHGEHLSDITIRGDGNSSIVDGQGAYWWDGWRDLLRHTRGHLIEFMYSRNIKIHHIAMRNSPFWNNHFLDCDGVHVNHVSVEAPQHSDNTDGWDPDSSRNVLIENSWYSGGDDCVAIKSGWDCFGLAYAKPSVNITIRNLTCHGRFAGIALGSEMSGGIDNVLVSNVRFTLANCPAHIKTGVPRGGYVTNVRFENISVQGIVKSGIFVDATYDSNNPSCPRGWKPPAKTLMANYSFVNFDGRSAAVQKHVFHFKGSSSQTQIEGVYLENLHFRSTNSRLEPDWRCKYVSGKVKSGTVEPGPVCDAFKPSTALHAKQKVRVRAHGSLFRQFDS*
>Karenia-mikimotoi-ANV-111481_hapto_high
MHKIALMLACLASACHGRLVPSSAQQLRIDLPQVLHPLESFTGAQKSTQIAAHNLAMFLLAFKTAAAFNPSSPMLRNPLGRYFTKIHVGQRMPAVTMQDYKETFAEDSSGAKEFFEESEEKKIEDFENASATAGEVARSLEAIAAKVALAEAAAAALQGNSEIAAVLEKKKSPSGKLAKELRKPAGSMAIIGEAVNTAGLATLGGCDLNDPVYLSKEFREGGASAVFARSLYEDSCGEDTLKATVAEQETALDYPPPLPVVARMPVVDPLQLAQASLEGATGAVISLSVAGKEKTAELMAAAEGLGMESLIRVTSAEELSTALELGAKIVVIGDMSLPQAAPLLESIPKGKDSVVTVADLRYSEVAGAWRLREAGFNALIVGRPLVEQASYDRIPPQEIIKAYRKKGNPNFGATGFQLGRGEGSKENLGQLMM*
>Karenia-mikimotoi-ANV-111577_lineage-specific
MRKAMSLSYITLSFLLLQRSSLFAAGVDIQACNASSNGDPTCEAVEPEQLPIHLLQKRSYQKSWDRLDTNLSSTVFDHQPGAMTISGKINGVSGMRPKYTNWPCDPSDNAVELCKEPKLWPNKDCPPIYEGCWKMPQWAGSFSVNNRNFDQGWDAANNNGVCAMYWRSRTYGHTYFDDIHPESAASRKKEHNKKWLENDRVDDSKCAAPDGNGWIVGQNNYVAVYRLQYTGRGNKKFPCEPAPSKPKCIERPPPAPTPALKYENWPCDPSDNAVELCKEPKLWPNKDCPPIYEGCWKMPQWAGSFSVNNRNFDQGWDAANNNGVCAMYWRSRTYGHTYFDDIHPESAASRKKEHNKKWLENDRVDDSKCAAPDGNGWIVGQNNYVAVYRLQYTGRGNKKFPCEPAPSKPKCIERPPPTKEAPTTTPAPTTAPTTPAPTTA
>Karenia-mikimotoi-ANV-111583_lineage-specific
MRMLVFAVIALAYAARSRRVRISRNSIPGCERCNPSRLSKPTPIRSVSRGHREMRAAAGQSRVSDPLQALATFIFSSDLAAAFNPTGSGALQAAQIGFFGGFLLLIVAHLLKKTSEKLLQELTMINSMPVTKVDVAVKEAKARGFGKSIYTKLSGETWTSKPLESRRGIPVIAVAESMFEISEEFEWQGGDVIHEEEDVLENGQRVRRKVDTGKRKEGKWVPIRKSRRLEDTTLCAASGICFHQLGAKCSGGNSPPHICIDLGKFKVAELLEGLKGTVQFKPSEATAVNIIQSPDQKPPMRVLGHETVERVAPLHQEVFALGDVSWQYAASVDGINSEGCVATLRPCPGKRFVFAWGSEATFQEQMQLSSYRQKMFSKVLDGVGIAGMCFAGVVAVCAAGSALTR*
>Karenia-mikimotoi-ANV-111647_lineage-specific
MLLLCFCTLLALFVICTTAQQTTTTTTSNTTTTTNSTTTTTSTSTITTITTTSTTTLSTPDVDCPVEPDFKPEDDFGNYTHIPGTIMYNMSWRLTCNPGYVPANGRDKAFCNARQRLVMSSCIASSCDAVEELKRFTSRGIAITTCNTTLSEGETCGWKCDKVITEYVYGYWQCLQGRFVGQPICTNRNARYWRVVWVLEKIEAQMKLDIWCRKAILTTQVDANLSNASNGPFRKNVSDAFADLFELQAGDFTPLLVTWRGTQSWLDVEGVSWWANEFDITYDLTIWDPNKRVGYTRTATDVGKSGTVPHNTLKARIDRFIDPPEDHIMSCKVFDLYYVTEPVIYESAMETPDAQESDWARHGCARPCLTMVVGAFIISWLLLDSWDSRS*
>Karenia-mikimotoi-ANV-111650_lineage-specific
MASGVYIMQLMLLVRVGLVAADWATNRSTPLKGKPGIDDVSMSMFSEAIIHDHAETTSAKPAHGQSLIEATTKQLEAERAKGEKLLAQQVKLAKQVADQKAAIAAMAAKLAVAQAELARISANETKDHDEVDATATVVHLSSVTTHHQENSSTTTGEVCCCYSRKGRIFPHRNLHDSAVTALGLTKYQTGCPQGYFKPEDDAANTRTATMSGQRSHGDCSADKTERILPLLVEAIGKVWDATRMQLLHLIWHPAEVLGVSIDTDFATLDASSFGAKFTLSYDGDQARWHCCVPGHGYRPHDTGAPAICARQSSCWSLSIAGANYVQAPDNTFCP*
>Karenia-mikimotoi-ANV-111652_lineage-specific
QAIFVRSYVFPSGWTQQAMLCSRGCLLVCLLMFAIAPTVLGQDEDEENEGLCQHGTSHYFNNGREGLGSKALIAITLWMDNFLNFFISPWFFPFIVLMILHRHIFAFFNLKSFHYTWVFGRASVILHIWIDKSLPRWVNEGPFTASCLVVFLDQFVLWGVVEFLLRFEWFQGLKDLRPDWLVHDRSESKPSMMQRLFQDVEETEPNLEAGNIYQDFRVSFKRSCLTFFAQMGLIMYYIFELNGLNVDEDADDQVYPKMKDATCPSMVKWLIAVIITEIVQEDDVGRKFGAESYGFWTSVFKLRGQNVGQHHRDKHYIEGNVLPQMMHLQIRTFMDFVINSVMFTMIMVTTPQGHQANQTIAHT*
>Karenia-mikimotoi-ANV-111696_dino-specific
MARAHMLSVVLSCMIAKVWATSRTPLNPVNVTMYNLRPYNLTSDISDKDSADAMGDIFFYITDRLLVPYACRHSSKKNPPFFCRDFQKVLETHDQVYTKLQVQVDSSYGGCPDGSDSCTQYADCNPGKILANKSIIWECDCDSQGIDIVPLAGDRWTSRRSVDNGYLSSTWQCRQQVDNLCGHTHGAQCASCVAEHRTGELQFCSDGDLYAICFEGNYSTCRSAVDASGCNKRGTPWTSCIHCTEKDPRVLAANCSKDFTSWICSSPPKYCSAAGKVTVESRYCGATDSRGLCSVCADGCQGVWSHWKSQVSLLGGIWYSTAKEGDCSNPRSKCSWQVLDKVKTVNATCANNNVHAVVEKKGKSCFSRCSQPLNTTSDCWILCFIETVIGRDPLNVSRVVGIPMTTSELTTPWLMAFESEDPAEGGCAALPPAPPPDSSESLIV*
>Karenia-mikimotoi-ANV-111703_lineage-specific
MAHALHLSISVLAFCIFLLVSAGNAKRFAVMPHGVVNWQNRSGQVHCHCIHPCHIERVIGMVHMRFANQSKRQSCFFSLEEVSAKLHVCQGDTRKKDSKAYKKHCAPKIKLAELLWQRSKASCRDIKKSRNKEYVYTFHRSPGDPGVIPADSIAEKCIWKFKHWTVWQRQVQAKQGYTLNFEQCKQAALQIAKEVNLQKTWQCDYFEKSFFNNAIESTPKFVNGRGSPLPMLACKPDQSIQHSDLEVRDIEEAGCLKRCTIVEETCTPYSALSAEVVALQSRPLEYSTSDCETIIERNRQTRECHLRGACDGVQKHEQDRSLGEVLDKKQFCGRCWQVKVLVPRVCEEIWSQRGFSMKTFMHSTDSPQGQTTWWRYHWGRKEKPQVPPDLLCRGWKGSSYVSADISEVRNGLCKQWVHDGHVLREGQEPASRIEA*
>Karenia-mikimotoi-ANV-111704
MRPLMILFTLCLTVGFISVQSVHGNGSSCQVFSEEYELVFGATSYLQLQASRVGDNVSAMSKLGAGSLQHVHAHERAYESENPNSLGDQSPKVAICITGQLSRLELNSKVRNLLIPLSKTSALLHVFTSLESGEEHYVSNLVDSDSAPTITSSEMITLLKPFYQIGSIHPHVNYTANISRWNEKYLDQSRANSHPCNRSQRLASHFSQWSTVKQCVDLIQRREAQLGVSYDVVIKIRDSTLVTHPFRLFSPRDTDKNASTDSVLVKNCASWYGIEDKTMVLPRAHLSVALGGMISILQGVEHGNPDVISRYASIETLQTPEQLLKKVLEVNSIPFVRVNATMLPFVDSRYKSKVGWCPVEGWKDCMPDGPQSTVIPKGCESMDDHLDG*
>Karenia-mikimotoi-ANV-11171_dino_high
RYFVADCLRLARLLAALLSWRRAAGGRPCTDTDWRFDFGVCAEQADGSRSRGIFAYAPQDVCEPLHPNSRPMPTPKSGLPCHIPCPEGERLAVELEPSEDLRRPAEMIAGCRPCEAGQFSLGGGFLIDGGIGDWSKPWPADIRTFCFYRNSGNQWHFGTGVALVCVLHLHDGSVENGELLTETQAGTWNQQLPETTIAGDVVMTPGNMLACQPFTEEEAAAMRGKIMLVLRGVCPFQIKTKHAELAGAVAVVLYNNIPHAGYFHPAAANMSDPPQLPIFMITREDGEKWRQAAIRARGPSEPAAHMEARTSRCSFSKREALELTSPPEPEDDNSTAELLARESWDSIADHRGCSAWAPDPSGNFLQSGNNRHFHWIYSVLAVSLRFVRDGHLAFRYSVDAENMFDGLEFFIDEVEFLPRVSRQTRYTDFRVSVARGVRAFKWIYGKDYASTVGEDRAKIQLLEVVGTEYADLECSSCSSAWGVGNQGLGAAQRCARCARDEYLAVITEGNLSHSECSPCPDGFSAAPGSIGAESCSRRPACTSLDIEVKYVATERFNGSFRLVHGQDCQGNWTYKLSGYRKPTLCDPSRPDSVHLPAPGGSYDQNLPSTLPEKLRDELEAQDFVSALTQCPLCQPNEWRPTGGNCIGREVKCPKGMFALQELILGRWHSWPRNVTVEVAGARGSFAGDEGHSLYSWHLAPDGSAAVVGSALSSVTADAAAAEGLVDVVALLHLDVTLESEGSLLFDFKCQHAGAWERALRLTINGMPMDFETTGGFMADSNNLVSATSTVPAGQHRITWAWRYDADMDTADEGSLVGTFQLLYVAVTHVVGAGSSRCERCPSGFEVSSDARSCRLCSAGRSSTNYWAGNVEKFDDSLNRGCWVCPAGRAAVAGQAHCLECGRGLNSPPGAARCGLQPILNMLETSEDGVESERKWNVSTLVQAWRHVRGYASEDSRPLPVKVQDRHFYMSLFVPSAQPGHETDISGVMAYWWERLPPRISGVVQAGGAPMAADSCEGGSHIRSVAAMIEAFDARIDGEAALLEVTFSGTCDDGTPGGRLRRSKVVFHCDVSVDHTGREGPADPRLDASGHWHVPDLSFAEGLRPRNPASCEDMALEWRTPAACPLCRPGDFAPVSDSACTSKGRLVVFLSRVPCRGGATRPSAYYESCITGTMLVTAVVVVVTLVVLLLCCLSCYVALLRRRYAPYMKLEEAPGAGSGSTTAKVVGASATAF*
>Karenia-mikimotoi-ANV-111747_dino-specific
MSSCQILYRLWAIGAMITMSMAAEMCQDENSAIHLMQTRAMSQSSVGKWRGTRRIASRKAPSSAASLYQPALTSHEKQDAHHNFTCKLPNTRKYLMLLSAYEQFGGASVVIADALAVAKRLQFTFVEPVLRNGRVVNPFNWQEQELIPLRMMMDVDALKKFYPNWISIEEFMASCAAGGKGMPRMHIEDGQDRTNLKKNGWPSGKPVTSETVNSLRKSKEQISAMNSFRRNFRRDGVGFASQDGVPIKTSEEIVRIAERVRQTWGNHVDYACVQWRSELVGLNAEERMQCAHTLVEAVLPMVKNKKVLLLSDVRPSTSGTTYKNENATSLKQSASFLQDQLHFEEVVQPLELFNDTGLQALVEMRLCAASSMMVGCPKEAQPSQCTSCSYMPSKFAASILALRKELGLPAAVAW*
>Karenia-mikimotoi-ANV-111748_lineage-specific
MIKTWNFAVLVVSLSSSVRSPSAEESHGLVDSSIDGAALKSASVKPPQPETQKTMLQDSDMKVSQLQLTATASAQFIAHHHQAATTPVFAYGTLMDTSSRERLFKTYDDATAGTCTERCQRCPDHIDAPTECRRHPGCSEQACTPQNLILHWNQGGKNEYYTSKQCTWVAHCVGAIPLPGVVGANGLPKSECTCKVIPKNSLPKDIEFFWDMSRPWTLIENGKVRCFPNRFSEFCKNGKPHQSKTVAPPNYQMSMEDKQKLLTKLEEYARQFRFDKDKPTYKWDVGQLVETLGDLEMRVGQDIGSDVQGTLPRQMQVVIDLIGTEGTRVRVSSGDLGQVGWISVCNAHQDDTIKLVGDHRLKQERYGVFQILRSGDKLTIEVNSDFPAIARPAADLRDGGRGIGIKAVSPISIAPPIGIGVSPGLVGPKGAVPLKGPDRRKDARRSVAVDPLGPKGIA
>Karenia-mikimotoi-ANV-111750_hapto_high
MQTVALVLAFLACVGHARRVQMTSETKQDTFDASSALAALLRASEQPSAFAHSAPSPRFHPSSRSVVSQRRNQVRMEETEVSEKATTIAAAVIGGLIGKQFFETDLLWTAIWCLLFAYLSTYSTGVGSYVKKAGVFGAKAYDKTLEVNEEYDILPKAKGAVDTVIGVADNLNKNYGITDSLDSKLAISEKVEGVKAKVDDVTSSITSKVDDLKSNALDETN*
>Karenia-mikimotoi-ANV-111755
MSKIVTALACLSVVTDGRRLQWPAEGTASEPPAPLDLRLGLTTPVSGRKVRWCFIGTGRVAHDFAQALKSVDGAVLSVVAARNEARLSRTKQFASLHGFRHVAGSYADALSRSDVDIVYLNTLHQYRVQHVETILNAGKPVLVEKPFALNAADARRLVELARKKNLFIMEGMWTRFFPAVEQARALIDSGILGGVVKVMSDFSFNAGDGGNYPVKPYPEITPNDGDPIFHLESGGGSLLYAGPYPLAAGMLPFANLKPKRVVAAGVVDPYTQIDLSFTLSMSFEQAGGPADAESNAPQGSCPPRGASVSIAAGVDGESTEFTSYVGTRGRITILPPAHCPTSFKLEVKSDGRGNVSETVHKFPLPSLPSSVLAAPISPGSTEYFYYPNSNGFQYEAEAVQRCLLAGLEECPQYPNDEMLRVMDLMDQVRTQIHL*
>Karenia-mikimotoi-ANV-111759_dino-specific
MRYFVDDLRSLKVSVLILHFLFCSHSRALVTVGQDYKGMRDEELQPKLQLTDMPNFTIRRERVRIAIARTAKDTQNWLTKVEHMPVELWTEFNFRTRQALQPGVKEKPRTNSGGSTRECGGYLSYILDNYKDLPDMSIFLQAAPLEGEDYHSDPNLFSTLQHLTAEKNHVGHCSLNKFYTNWSHVPLRQKWNKALDDGEKKTPGRFTALREHLLPLIPSQGGLMCYQSAQFVVSRERIQAHPRAVYEELLDFVRDGPLTTGRDKGSNRNKECGLMEVTWHLLFGEPAVCARDANSCRIAAEGSMEKCTPWEYAKHYVFGKPQACPKPSLALLSVIDRNM*
>Karenia-mikimotoi-ANV-111791_hapto_high
MRKCGVLLVCDFLSCSVLWNAEGALLEPKKSSPQCWVPELVSLGPKPVLSYVDGSSDFQQVFNPAWVAASSGTGGRQGLMVRTQNCSGCTCCVCSGFGHNASRLTFAELLSTDHSRDTEPRFSRVSPESVVFAPELELENLGVEDPRIVYDEVEKLYHMFYTCYHEQKKTKLRKVQVCHAYASDPTRAGSWKRQGAIFTSGTKSASVLQRGRGGGDHLMFWGEGVIKVTKSSSMHGFRRAQQQQSKVFMEKTLWGAPLVEPGPPPLRLSTGDYVFFVNTWDKHFPKPPGYQPGWLVLNGSNPLQIIAQAPEPLWSPSKAPWMTGDLPYGCNAKNVAFVSAAHETETPDTFRLYFGGADAVVGAAVVRFNRVPATACSEQTVISDETLKENQDMTRHSKWHRTSKPYLSSAAGIVGKPPRRGKTALPMMRSETNFAAEG*
>Karenia-mikimotoi-ANV-111799_lineage-specific
MFYFTSQLSFLVHIVTCEVSMCTAATTLDSTCFAHEALPHVGHALLQSQRRTRHGRIIDGASEPDKEPMKGIGLRAPLTEEGYKEVGRCCCNEEMFLFAKRVLEDLGLELCDVGGLAGLVPWYTCDVDASSPAKTDQRQSLAALRENILDSRPPVKCAFVAMKGDCPEKDPSCNGVEDSSKFKNCDNTSTSVSSSMQAAEPTTSMSAEAPKPMTAAKALEVTTTTPAEARVTTSTANTTTIATTTTTMSVNAPMPMKAARAAEVTTTTLATARATTSTPVATTTTTITSTTTTTTTTFTTTSTITTTTTTTMSTTTTITT
>Karenia-mikimotoi-ANV-111840_dino_high
MDLQCRLTSIFLLGCFSHLCMVAHARMGASDQSYELREDVAMFMLQTSASTSSRKSAKDVDMSPVSVTPASRSDALAAGEKALPSFKSWPRSHATADRVNGQTPQALKDVSIAKKVIFLNSKYPLDYPEAVDPEAADPEAICPVSCTITKKTSMLTSADAVIFNPLWMQPVTRTPVIKPSNQKWVFTFYFESPSQVNRDQSWYTTKRLNGRVDWTMSFDNASDIFWPMSHLQPKQHFEIAESKNYLEGKKHLLLFVASNCGGQRFELIHELKARLPQGSVHVYGGCGEPVPCPGIDEKTACFKAWFSKFKFFASFENSCCDGYVTEKFTRAFYQGMVPVVFGGSSRDDYERIAPADSFLYVEDFRSVDDLAERLLSAASNETEYNKFFAWRSQFDVQDGTPKALCDLCQMLHNGTQTMQIHSDLMSTYMAGDEKMCRKSNFLVQRPALGNETL*
>Karenia-mikimotoi-ANV-111841_lineage-specific
MIALSITFMLLCGTKAVRNTQQVQQCAMADDNHMQFLIRSTRAGASCNNEEGGHPKETRGFASGSNGYYDCSRQGSPHCIPLFFSKRSWMTQVHEDGKHVHGRLEEDTRSFPDQEDAYVGQDEHTTMLQHMLDVARNLCTPAEDAVLGVGYCLYLDWCDDRAYLSSEVYRSLFGFGELTYADSLKSLSLSDRQGTLSGNWSYLTDPDQHGPLADWKPVTTDTSQAQSSLMEGSLRGVGWDLSSKLLSPDKNETPDVVNPLNPVFSPGRDTAKYYIRNEEYENLREGRKWDWIHMRQIQNILQQGVSSARVLIKAKFSESEFCNVEMEMKGTLLANGRVSGEILPADATDEGESVSDRLGVDSWEMVKYYVDCLRGKAEELLKDKIKAVKQHIEDESWDDPMKVHVESERLSDLRSNMIVQAGTSF*
>Karenia-mikimotoi-ANV-111858_dino_low
MPYVVRLYVLFVSSWLFLSSGELAQHAELQEMQDVDTCQEHVSLLQSEMLRTSRTHQTSLGVENHFSGTKHTWTAQPLVYLGSLPREKKAAICLCLVMIACFWLWCYVYVSKYAFCCYMLVVSILVCFSFVFFGVSPIRTNFIHIPKCAGASFAVDLEASGIHVKDREMCFGQMYEGPISSTIHMTVLRSPRSHVLSQYMECRYSPWGSEVVKDTNFPQSHEDFYIDFAKWVLFYKINGENGTQGAEGAFNCYNPIDHMARQLSCSRPGMAMAGPHVVLLDVENTSVSLAVENLNKADLVGITELYAETLCLAIFKRTREMPEACYRGRCATPETSQLTHGVPEHSLANVSQKVINDIDFITNKDQIVYRVGVKRFLRDIEQVEKQIGATILCQERREALFESTAYVWDNLQERGGI*
>Karenia-mikimotoi-ANV-111890
MPKKIVLTLACLLSAGHGRRVQASNHQHPKLFSAVGGAEFSGGVSGGIALNPCDVLAILLLVLSPSATFSPSAPGAVSLQKGQLGHIFLGRHSKLDRFCCSDTTMSGTGADDDDAEKKPEIDEAVLLDPGRALQRWREERIKLFGSVLDCSRYHVQVLIVDDDSLRARVCEAMLEKVALWADAGWWIYPHSTSLGNPMYDLEDRAKLNEICEPFQLSKHSLASATSEFDAYDVIDGTYDLIVCVDVDVQERVRKLVKQAASNEPTAVNESRPDSTVLSLCDFLAIGGDRLDALDEQLSDLVASQYFKGLPSLMELPRAYTSQTEEWNRILAASALACAGMTTYLKDEFDNYFVTAFNDLLEAHYHRAEHMNVSWEECERVMRRHIVTGGLTIQQRQELFEAHQTKLGARLSERGEDSAANNGKT*
>Karenia-mikimotoi-ANV-111896_lineage-specific
MVLARNAFVWIALMLLGTVLLGCESGVREDNLRHTQLHQDRVHRKKHKHKEPKQSGSDVLGEKQTHLQPHQHGSDVDVQKESQETDFEKFQMEEVEKLQREVDEAEELEENDEFEDQDEDEECEELEHKHVKKVQPRHHGHHPHHHHHNHHASHHR*
>Karenia-mikimotoi-ANV-111908_lineage-specific
RSGQYGFMHQCFTLPLGLFTHLLARPRESSSPYRCVAVTLLNGLQPLHMRCYDFATSLAIEKSISDTFSAKAGDERGWSIHDLVVFTIPIQHQSFLLAAVPVQTLNTL*
>Karenia-mikimotoi-ANV-111945_lineage-specific
MHTARQMKILVLALSSLSCFDAVRSDQKTLNAVMADFSVPAITMPEADATIVDQWGLNAAEAWVQLRCVGTERCVYKVTKAQTDVVLKRVHFVSADVKAEYDQETETMRMLSGVTHTLELLEAATVDDSWGYILLPFVPYPDLLAYVKAALFLGWDEDRIWQSFGELAASQMSAAIKHLHSKDKGHGDLKLDNILASGVTGGSNRTHPDPAAFTKEMCKSKLQISEAWLIRDCWQSNMVQQAITDLGNGNLPTNFELFDFGKSAKLSERPQNEERNGLSVQAIDAHMWTMSLLQLHHATGQLYRQMKTLNGRYFTGEVAEDIFDIVLQNIDKMTGVELDQQLKKLAQGTEADETFAHILNSIQDVPQREERPTAVASYEALVKDCRKGPKVARNFCCNAACSSAPAADVSRCIQECNE*
>Karenia-mikimotoi-ANV-111946_dino-specific
LKILGSSISWFFLCNIMAMSSTQASSSPTECSLLELPLRKRRAPAPMVEFDPTITICTAVQSSPDTEVDTQSNSITREGWAIRITPEPDDNLQQESQSFSARYRCRRPLGLLTPSSYASNNSASDIFTPRTTPGSALPDGVKRQRTPKHLTTKDVSPSCFKGSPEGTGAADGNQPRHPRRPRRMKLLALSTPSSTGSNVKPWLSPRTPDPLRSDLKLVTGPVAAILFDFDGTLTATPGDAIGNAGGKCGQRGLREVELCARAPLLAPRLQALREAGIILGIISKSSEATIQLALQSAGLAEHFQGPVLGAAVGFEGKAVQHSHTPFWGAKWQRMVPQCGHPDFARRLGKGSSWCHSPTRCAERLASLQNLLPLAVFSILVIVETFCSSTMMFVS*
>Karenia-mikimotoi-ANV-111962_lineage-specific
LYLKLHGVDLACLLAAIQVMGAPLCKPFSNDVGNHEEFKCEPGAGTDQVLGKNEDMKLQSDRRCNHMLAAAVSIQINTLNGQSAVIELPEDAPMYKVHSKIFEAFGIPCMEQTICINSSKPEEAYELCGSGLQTLAEVGFVPGMSFTLLRQDKRSTSQKTCQLIEALHQQHLAGAAALLRSSGSPVDPNCVYRHPGWPKRDDAWRDENFMSCNWPALCLAVFALKQWRYVNEVDDFMSRSWPNYFLKAVGEGVPEPVVLEIVELLVNAGASVDASGYDTISSLSSSPIYRWGRTPLYIAIEAGSTKIVQLLLDAGANPDVGYTLGMPHPERAPDVKSCNHALSSIIDAGVRKDVELLLAAARKSKRGGKQNEGSLA*
>Karenia-mikimotoi-ANV-111970_dino-specific
MKLLLTLMSMFAMACKASTQQGLRLDDSDMSALSDLQEAGLSTSSGATFGDVDSYVGRAELLGISNELADARSELEFQSNVIKDMVAQVNELDAEYKNGLPNQQRSRMPHRRGNKQHKPVPTVDSHSSAHAKDKTTKRYSARKATDTKTAELLESEQASGDEDEGEDEQRFSDNAAPPIMNPLNPNSLKFNFLRIVLQLIVGVFYFYMIVQHYPRLTPNGQAPPEAIRLQKLNPFAAAMEASSKILFCSFCCPGPRAAHTFEITGIFSYWFGLIVGSCFPCCTLLWTNMATDLNVRLGGEQMGFIPGCLSAFFCSCCLIAQDAESLDLLMGVRTGLYGMETPQDRMVQAVAGAAAGQALHHMV*
>Karenia-mikimotoi-ANV-111992_dino_high
MDQNTLAAFKGGRLALALVAALHGIVGASTSADKVTSLPGFGQVAGNQYAGLIPINKTFDKHLFYWFVEAASGNVPGETPLLIWMNGGPGASSLTGLLAENIGPITIQMEGKKATLKSNPDTWANHYNVIAIDNPVGAGFSYTKAGGWVTTEEEMRREYYAGLKAFLTMHPEYQRNPVWVCGESYGGKYVPNVAYEIHAQGELNLKGVIIGNGMFKPLVQYPVIPEYAYNQGVLDENSYKLAKEKMGDCVRMIELQRNAEAKVFCEATVDWIYNAKAAGAGQFYYDLGMSDGKFFDDLTKAMSDWLNSEPTRKALHVGNHTWVQADETGPVADALIDDFVTDQSLVVLTTLLETRKYHIVTYNGIRDGSLCNHVGHGLAMDAMSWTGQLQFREAASKPFMVDGNVAGYVREHGNLTFFKLLRTGHLVPTVVPKVALAMIGGLVGASGSHPAEKVVV*
>Karenia-mikimotoi-ANV-111996_dino-specific
MAHSICCLIGMVFTCSLRSARSTATDSRVATLLSYDGGGCATSFMQVRAAQVNIEEESHSDEEVHSTLMDLWDGMDIGEQQMSNLQLEDPQANLREHVGFLPSLLQGARAHMPSWLADLGNMFVPTFATSQPKAQYVQILGLFDTGTNLLEKMIMLNFPNLQAKSFRGSSPFIWKHANVGAESIASAVNRSLPNTSSMREVVVVAMVRSPISNIVSLRKAPYSVQQCVQRSYHDMGQPCVGAVGDVHGSQDDVLLGSASRSWTNKTFNSTMDVYNSYLRQYRDLKELGLFREVLILSYEDLVLDPSAVMKQLAEATGQELPADLLVMSIKAKNHGAPASRQEAVDKLSKRAYLNEFREDYAGLAVLCKGLNRSLVQDLVEGSFRNPAARVPYTQDCDRLLGSPQMWSVPEESGGDLSMTPWD*
>Karenia-mikimotoi-ANV-111999
MLVRILILLLLLGSDLRCSAVGDESGCSADSGVCQDRVNPRFELLVHDTGAPCVGPPNKWSCVRDISPAEIENRDAAQWGLQQGEVDSDKCHMGQILVNGTMETAVRRAKHTDLRLAEAGLLKMNMTDRLRNTITDWFVERRSTAKPREKHLCTGYGNSHSVGSHIVSLHRPDSESRRVNRIVIEEMHAVMEWWTKRKLKHTASFGVRMYGREGVLFNHLDHTKTHIASAILQVSQQMDDGNGWPLEVIDPSKEGSREVYLQPGEMLLYEGARLVHGRPKRLKGDEFANAFVHFAPV*
>Karenia-mikimotoi-ANV-112001_dino-specific
LRLKCDHKLLYAIVACLCFGYRANSRHCQSGTSVVMSCFLIALERVKFEHECELAALEAKIVQLQRVEVCDSSQGEMPVSLPSREQPTFFSSSTLHGHTGQVDCPPEGLNSDHLFDATDRDGRHDVDQSDEIPIPVAHERSATSESSPRLLKRNSSHQRVTFFDQNAETVRCIQMNRLTADERGTMTEGDRRRRISGSSLSELQMMRDENGTTGTTACATWMSDGRPLGRQFDERMSVLASRNFQLRPWWLTATSPVLDSHKINAVISQKREHKASELRRSFNQFRMALQFDRAAVQARKFLRCSSFLIPPGSRPKMLFDACAMVALCFDMLWIPLQAFDPDETPFIKVAVWTTLIIWSLDMLLSLVTGYARSDGTVVMDWCSILLHYFKTWFVFDVLIVGLDWFLMVFSIMNSEAEEEGDDMDSARAFKIMRMARIFRSVRLVRLFKLRHFLYAVQQKIDTEWASIIYSMSLNLMLILVLN
>Karenia-mikimotoi-ANV-112016_lineage-specific
LWVWILTLLTLFSVTRDAPNFLGDLAKRMVLLMWSLELFGILEGTLTLCWYGTSGNGVATLKTPEAIQQHVYGTVWTYERLVSVTFVMFVRRRIKYFEVLTCDHHHGSSALFVTGMLLVIFLFPLNTGSVAKKNKCVEAKVLLRLGGALTGLFINIVVFWYYSAIWSWMRKQRSKSSMPFLSTAVAVSTRLRYEMVFGIFSSFMLALRALSMAWFCELQIMGQSVWMAIYSLLLRDAILHLMTLSAGIYCAMLISPVALNNVWITFSNPLESVS*
>Karenia-mikimotoi-ANV-112027
MRVASFAFLAVATATDVPLCSLNGELDASGKCVCDVPWSGPSCARFEFEPMPNDYVPAYGYAPNVTSWGGTAILGDDDKYHLFVSEIPGGLKEWTHKSQIIHAVADDPMGIFEKVGTPLPAQAHNAAPVRAPSSHIACPRCYYLFHIGSSNSTSGFAHRAASPDGPWEPVPSPMGCNNPAPAFATNGTLFVVCGSVQVYRAGEDPMETSAWSKITDIDEHLWTDGHYLMVEDAYLWQNSRGWHLLTHRYDYRDGYPPNPNQTMPVLVAGHAFSEDLRTWHLNMEPPFDSQITFANGTVQYFATMERPHLVFNEAGVPTHTVHGVSPIWDQYGEPCNVCDGRAGSQHSCVVCKTSAGYDWTYTLVQKLRVPGHQLLTV*
>Karenia-mikimotoi-ANV-112033_lineage-specific
MKCESVVWLILVTCSAAADAAASPWVARKPQEEVNTAQSANNLGFHGTYRDLSLWVRKDQLSSQSQLADVWIIEFNDVDLMTKERKRAEKARLSVIMQEKLTLVIQGEVPEKLGYDSCGSEENKTVISVSEQEVVVQRLSPPDKARYMQLAKAKDAQIEKLLSYISRSSLEKTLTHLQNYQSRNSYSGNNGLNQAVSWAAGKFREYGFTVSSVAVRSGITPQVVAELPGLENPSRIVVLGAHLDDRSTSAYSRTQRAPGADDNGSGSSNMLEFARIISQSGTRFKHTLRVCLFTGEEQGLIGSRVLARKWKSEGLDIIGMFNADMIGYKRPNQPTVLAFMNRASDGDLTQISMQISKTYLPQLQTGYTSGCCSDQQAFYENGFAAVAFFETPGSRVAYPHYHRSSDLLKYLDLDQIQLHGTSAMASAAVLAEVVKKPTPAPPSPPPTLPPTPPPTPPPTPPPTPPPT
>Karenia-mikimotoi-ANV-112047_lineage-specific
EHCRSRSQMIMPGLLVGVVATCATWVSAAAADVAPKFDSSTAASSVRRSGAAVPLMRLERAYHGIDDKIEIDGKAKATVLEGGWLKTVKAHNIPEAEDEPLEHEMAKLAKETYYVTASHEPVDGWTLEAQWDANSYWISGRDYLALWRKDNMCALVFAPLNQLDNWLSHSQEHIESHDCGLTKLHKGFFNEFQAMIGAQHWGDTFLPIISSSQCATGLLAVGHGFGGAVATMYAACAAKQKHLGASGLNIPQLLRGNDPSSVFQPAYFANLPPTSGLYTFGAPGVSHEQIQSASADDGSFAGARFYTEDDDVLDVIPFSGSIEGWIHPKLAAVRLKQESSGWVNRVEFLAGTDSALEEPDDSKDTDSSLHSPSQYVTRLQVAPLISGISRPGSAGVPMPVHDGGHHVTSMSSPLYGVEGNRSGEPQTSSDAMYVAPEGENQTIENAAATLCLGGVVVALHAVEGLF*
>Karenia-mikimotoi-ANV-112062_hapto_high
MYVVALVLSCLTGVVIGWAEQTSIHYVQNTLELNANSGSQSLAEGLRPHSGVDGTRNSFKALARFLLATKPAGTFNPCGVGLRLIPERFVGCSRAGPSPYMSTATSMPSPFLDEGTISEAAASFPLTPDELISKTKQWILDRNGLDAPDSIAESFEFMGPVVGPLSKSEYLETVGGFNIYDAFPDLRPNFHDFRVDPFEPGRVWFTSRVRGTFTGTFAGSLKGNGEKFEMPPEAISVQWDGEGRVVRYTIGYVTDRARGNSGGLGGAFGILYAVGKGLPFREAQPWSKSLRFRLFNFVGNFAQRMSKRK*
>Karenia-mikimotoi-ANV-112066_lineage-specific
MHASLAAMTGKAFFAIVANLLLAPCTSEDASCSDAVRLPSEYDGEDGCVFSLLQKSAIVEKGSGSVRAWGGGRAWLDDDRASQHDQQLLGLSTYVSPNNKRHNVSPSLHHHVEKIPDARQVYVVQDSEDMHQPKLNTGLKMSNTVTAAAQESEERSGDVQDLVTRMNARFGTGQPSKNLNEAGVILHAFDGVTMPGAADRDLWFVPSDHWSASLINARMPYMYLGHPKEKLYNLHAGFVISPDAAAAGLLCSYAHDGITVALDPCNVPFSGAQLTSYHGQKPITRSKREGYCVPGCVGWRRDAPIAPLALRQWCGINTTISVSETDTDIPLDDFCAWPPSALDEMMRQQEAQNRSGDWVGGCTGGPRVCAYNEIILDPSALWNTLPKSIEAVYFVTGTAALSPEHAMKGEKDAQAAQHFIWKTYGQRVPLVRFSSFDTQMPFEAASAAF*
>Karenia-mikimotoi-ANV-112088_lineage-specific
MLWILCLAVICESIICMPSLSRRLRATERGYVQSVPKDHSHLLVHNSLKDRMCDQLKALQLHQSCNQIAGKDYHYLRDAVLATSHVIGGDATRKGLRINQTAATSRHEWTRCPRLHGSSDGVFLATGYRDGHAVAVWEKAILCLDELVEQDNSLLAGVASGCMETEVELEGSSILLYPEFTNPGCFLELANGGIGEGTQDVLHDKGAPVSRGLSMETVSLDDGYGRVLPEHEHGGKWFDAFTSEGSDDDEVFFVKTDDRDVGAVNDDNEKKISEKGDFDEEPVENTFLHGKVASVSCGLSMEMDSLGNGFEGVLHERVHGGKWIDAFSCEGSDDEEVHHKKTDDSDVCVDNDEHEKKNGEKGDFDEEPVENTFLHGKVASVSCGLSMEMDSLGNGFEGVLHERVHGGKWIDAFSCEGSDDEEVHHKKTDDSDVCVDNDEHEKKNGEKGDFDEEP
>Karenia-mikimotoi-ANV-112090
MFSPSKLRGSVCVLVYASTAMLLELHNTAAGFVIGRSNNLPMYNPASCSALRRKHKWPMTSPVGKHHVLRFPVMGVSSNSDTCLAYSSIERPGFNPDRAKPMQDATFAFLLEGHDNSPLLCLGVMDGHGKRGHDVTRWLKSQLPLEIVRSIKSSQEVASALKDAYMTTQQKLIEDTSVASRASGTTAVVAVVDYENRRVDIANVGDSRAVCGIQQNPNERSWLAKALTNDTTVKIPTEHERILAAGGFIDSVGNVFAGPIGISMTRALGDSVLKSVGVLAEPIVETFQFPVDVAAFLLLASDGIWSVMSNQEAVDIIAAELDAGSGQGVNRTALARKACELLTQTAKDKWQAGLPLDVLIDDISCVLVTL*
>Karenia-mikimotoi-ANV-11210_dino_high
MMRSWVLGALFVQSILALQTPLKTEGQVSVYSEPAQYVEKQNRKAVASWHQIFGQVTPPSSQSLVSMAVVACAFFLTLTTMCLGSFKSAGKCLEFVGRSMLLDNAKVTAQFSVIFLHLISYNVASHSSATSASDAATAGFSFGFSIYTAASTVTVPMLCFISGVLSQGPASDARMRRFIQSLVAPTLVWIFFMKPVVLDTMTDPSIQGFYTRVQSMCSLGSFHEEWYLQALILWRSAVFLIFSHLRPPAALISMFALSCSAGYFQFTGPLWHLKLDQALGYLPYFGIGYVFPFEMVQERTEKRQQLGSIVATGILLVWMLLIVPQLVQLPDHEESYLSGAAGSIFKQLSIVDHTLYWSRRLARVALEMPAILLIIFCLVPRSKTWFSWVGPYVLYPYLFHGFAVHLQNQLVHHVLQSRPNLANSSMLYPTLQLLNVLYALAVLLILASRPWRMLFSWGLEPTWLGLLFTSQPHPEHTTQVSHGMHHSSSSESVASSSNGDIASPHKDKNSDSTGSTISNSDDHTIEDTTVTLSVSALPSVPSDNDDDDDAASDVSIPEMCPSGPTRGHEAWQSTGPAIPWQSASRFLYPSLMLIFLLSIICTATPIILMFLYLPGWRILLRVVVNFPFPIAVIIYVAALALPVVNYAYHYWRLCGSVDVPEATAASPLIHAVVVCAYKEPVEVLTRTIDSIVAQKGLSRKPVVVFASEARDPTAQACFNSLSQHVGSAFELFLLTKHELKEGETIGKSSNENWAVQELYRLLIKEQANDPFEVMVTIVDADSVLSSTYLAHVESSFRDQRDGRRLIFNGPLNVYRNIVDAGFFVQAYEIARCHDDLFHDVLRPYMPQSNYSLTLGFCQEIDFWTPDVMPEDIHTCNKAKLNNFGGWSCVAIPSIICNDVVTEFGDRYTQAKRHQFGSITEFAWVISLWFEKKLSFQVWVAVFMGEMARSGSFLDVATSVVGLVYKVFFLIFFLTHLDEFQIKVKLFGLMALSLVLWKYLLFWAAEFMVWYHLMPQFDVKVPSPARFFALALTFPFITFAGGIVFYICATLDALWHITFKGELAYVCAPKGDEHGTKPATPPAIAEASNSHAGLLLHNAASKPPPPGQKGAPATDLLGKLEEEARSSQKITA*
>Karenia-mikimotoi-ANV-112101_hapto_high
MQMSLHASPWLAHKMTLALACLLSLGWGQRTNQPIGRAPSNYHIDRMQAAAQEREWNGRVVHELEVLAQLLLVSESSAAFHLSGRAGLGLRQWSCGLSARQPVQRSGTVQALVKEFDTKKEFEAAIAQDSLVVVDYTRKLCGPCKLMNPKFNKIAEDFSKDVAFYKADSETNLEMKVVHVLQGVRMLPTFDLFKNGKKLATVSGVKEQELIEAIKTHM*
>Karenia-mikimotoi-ANV-112117_hapto_high
MHAIALVLAWVTFVAHSRRVHLEKPESAQQDAPQKLATLLQAFNTVPVAPRVPALSRSATVRMAAPETKEAKAATAADTSGEPEVLYSQALPFLTRRASLGPVGAYVGDVGFDPLGFTEVFDIKWLREAEIKHCRVAMLAFVGFAFTDFYHFPGFDYTTVDAHDACVASGSMSQILLWTGLLEVIGLISIDQTIRGSGREPGDFGFDPLGFATDPEKKKELQMKELANGRLAMFAFGGAVTQAVLTGNTFPWLYGAETTVGSGGDFAWNIVP*
>Karenia-mikimotoi-ANV-112170_hapto_high
MIMRRIALVLAGLIVQIRCAESRRSLSGDRQGKQHDALSRLLLTFSPSAGWQANTFGHYLISGAVRRSAVVMERGPEVYDNNANRLPPEEEQRLNEYYAKKAKQEAEALKAAGGPTTFEDLVRGEAVKSDKSFEEIAEARRQREPGSGFGEAPLLPNKEYLKQSANAFGSLDRGAFLTTAAVIASPIVVYLGIKDKVDTAETEVARNKVQDPEYGGYDGAQKLYWSAGKVGKRGYSISLIPEAEFVEKAGKLTDFQRQVAYNAVNEKPYTGKTTNDYSWDDKTPGYYIGALSGTPLFSTKAKFDNKDGLLSFTAPCAFDQLYLRGDPKDKTGALLRKEVLDQRSGAHLGYVYEDGPTEEQGGFGKRFSINAAALTFVKTAEGEQAPYGDL*
>Karenia-mikimotoi-ANV-112172_dino_high
MEPFLAPRNIAHPRVHLMILMFLSLIQIVASTPPGFPPSLKPGCLAADGQPNLFCPGDLGYGCYKIPNLLRTKNGTLLAMIEARKFSCDDQGYVDLRLRRSFDNGKTWGPSLLVHGNSTMTEWTTVGDGNMVEDATSGVIWLFHTRNNTYLFVSSSSDQGATWSDPVDLTAELKYGFPAQHWIGTGHAGGIQLRSGRLAVPAYSSSSYVIYSDDHGKSWHMGGTVRDAHGKTWTGEDAVAEMDDGHLIMSFRHSCRFPGSWGCGRLQAYSADGGNTWKNVTEAKQLPEPIEGCEGSIVYHPGTKKLYFSHPDPMLKLLRTRLVVWSSSNHGATWDHHTTVWSKAAGYSSMVVMGTGSDAKLGLLYDRNNNSMLVFEAQSVSFTVVDPGNSSTDVLVL*
>Karenia-mikimotoi-ANV-112185_lineage-specific
MHLFGVTVAWTLALVFESPLSYMCGQLAFGCFPAPRPMLPLQNRLLNFKHSFDFHSTLGVERKWIAKVGLAQVAIFLVLMGRLVVNFSVLATAYYNILLKLYEKGHELDAALITRIIEGSLAFYCAVRVIKAFLRQNIWELVEAIRFLAGFSSLKLLALFNLTQAKRRVSRAMIEVKGTSLYYLYWVALIFSFPVLVYAGLTALLVKVVDLELNLDHGTDWWSLSASDLLKFAAFANQVVSLTDFHSIELHRLQRFVFGRADSKFQQFELELANLHISRVLQQIWDPGHEQISRWKRVVLVFTFEADSYQKTVLQDTPDEWQSFDTVAAPTDPTQISWWQSLVLCLPVGRDSYQKTVMPESSDAGIDPIQYP*
>Karenia-mikimotoi-ANV-112224_dino-specific
MKQAFALLALVAAIQGCTGSFASNGVPGRRQRRSHVPREDDFLEKSSRSLTTVELWSRLHNAESLAETERQVLVAQQEALQALQREQEALALREAKTEAFVEGPLTSEIALSQLDGERSQRITHGVAFSVNKQHTGNRPGFFSRLRTRLASLLGRQAHRGSAGHKEDSVHEGSVGNAEEKRHSEMVFLAKNSHKQREAGKSFLREAFSKRLWYQVGALGFCVVQAFIIAVIYEQCCKMAYPKLPEGAIKEEEWQFGLFQTRGCARDWRICLFSFCCPSARWADTVSRLQPPVMGFLPALFVFSLLSGASALTFGASTVILFLVVVLSRVRIREAYGISHGELGILTDCLIYCCCAPCAIAQEARQIEYVTPLPVDY*
>Karenia-mikimotoi-ANV-11223_dino_high
MSHARRAFIATCFCQIALVESAASVQQHTQTSLEAEGFAQDISAQKGKQLVGLPKQESENIHATRVGLDASGEVLKASSRIHGHRQLLMRSSVQHLVDQLGFASPTTGSISPLSAGSILGGTGQMLPDRVRTYITEDPLDMLQERVHEMPLGQDATFAGQTSMLLATRAAIVFCLVCAFTLLGCYMLCHEGKQVEAEPSWNLQWLTLTYRPEIDGLRVLAVIPIVLFHFQVLMPGGFIGVDVFFVISGYLITRNLVSDLQNERPLWQFWVRRVRRLFPALAALLLAVLIAGCIMLEGNMLTSLAKQVSAVLLFAANYLFYQTTDYFHDPIGVPLLHCWSLAVEEQFYFVYPWLLCCLWKCSNDWLLPSSVIATLVASFTTCLFVAHMDSSLAFYMLPTRAWQFMLGAVVLLSEAYLKFSTRAIAELFSWIGVGAILLPSFLFHIPMLYPDYTTLLPCLGAALFIASQRTHTTYCGNVFAHRWVAFVGKTSYSLYLWHWPIYVFLCYRSEGLKLDAQTTALGLAMSFFAAVLSYLFVETAFRSECKVPSVKFLAGSAVVWVALIAFAFLLLGRGDLQSPRDTVACGPSLPNHTIGKISYLQSDGIRDIEPASTCLDARTHIDKLYRVDSADVSVDKIRQHPAVKDSSYSAEHRNAPPIFGSPLKSGKSPDIVLIGSSFCLMFAELFDRLGKEHGKSMASLCAGGRPGHFNARGTTDWDRFRLSYIKSWQPEAIIWADVWRKEWYTNVTANDFAGNFSLLLNQSDKLKVFVMGQPPGISLHSLVASALPDLFIQSIIKEFRARNNSFSFLTDMKENQGIRKIYLQRQEEIAIAASSPAFGGRTKFFAIDQFFINNATQNMMLIDPCKGTMVFNNPTHLNGDGADRVAPIIRKEVFGEDICSASSSELIFLKAAYPDSCIEAGERIDRLYSVNAEDIKLKIVSQVPPGNGTLYSVEHMPNEPRIFGSPLKSGKSPEIVLIGSSFCLMYAEVFDRLAREHGKSMASLCWGGRPGHFKAQPYSGPKDWDRFRLAYIKKWQPEAVIWIDVWRKEWYNNVTANDFAGNFSLLLNQSDKLKVFVMGQPPGMNGPIAKSGDLEFLSGKSIREQFEKTHSFRFLTEMQENGGVRDVRLKREEFIALATKRPTFEGRAKFLNIDHFYINSATKKMMLIEPKKGTVIFRTPTHLNGDGAGRVAPLVKQQIFGDQAVCDADHE*
>Karenia-mikimotoi-ANV-112243_dino_high
MHSLGLLLTSHVPHGRLMIACCAMFPLVITATPAHTTQVKVVGAGFGRSGTASMMLALEALGYKTYHMKYVMLGTPRHPRAWGALEDGTGNISDVLDLVSADGFNATMDFPICGAYKELLDRYPDAKVILTLRDSGEKWAKSFLETIALNTKWMLRAPWSTLVIPGCGLAHKWMYKRVGMTLDEETLLPSLESAVMAYDTWAKEVVAHVPPKQLLIFRVGDGWDKLCAFLELEGGTCPGAGGVPFPRAVNDRKFMVNLAKFGTFVADFWHLMWPSMLVGVLLLGVFCLRCCCSRPSSRRGPKAKSM*
>Karenia-mikimotoi-ANV-112261_lineage-specific
MMSFAGLTSLTVLLSCPAAGQWLVESIDVPAVESVRIGGDTKESDATALGGGSAADPVNLRSVNYALRTGAPYEWFLKFDLSKYAGKRVSGAALKVSKCLASTTCEVHCNNAGTCTCPTIFRMVDPACGGGNVHEKYSSDSDDLHLWMVPDDWDSKWTYRDWRQTWDGTSRLGVESCCDRGHGGSRQLAFSHYVGGIGTVGMNGTAMFDVLKLVSFSNGAEEIPGAYRMRTGTVSFRLTVNGSNARFFVPAGGDPEFEPHLSLGLLTPEITTSTTMLR*
>Karenia-mikimotoi-ANV-112303_lineage-specific
MLTMRLVKVLLVYLSCACHARRIGIATQRSVKELQSNPEAVDAAAAFNPSLAGASSEIRYPSRPVAARAPPLVAQADERLRRQLDQQRDQLNEERQRVRALRDENKQIPNLERQLQRQEKEYEKTLKAQGELKEQLAKLKEQISKQEDAIKEGDATNVALEKQTGKAEKALNETEVKLETTLKTLQVLLSEQEQMKAQLKIQGQATEVLVQSDREQILAAELDTTKKEVDMLRAREMQLMTQMKVMEKNLAVKQDFKGNYSDYSLASINTTADERALAFRLAVLEKQQDNARQMSLASSARIAAAEQNEMSVRKELESVKEKLEIDVKTLSDEMLKREDMAEQAQTQVQKLERKLENALREGERATRFQEKLKEVEKALRDSQNSSTSLGEQNVALAKERDELRSVFSKLGISENVTASIPTAEVQLEAAKAEELAAKDKKQDSGLGDLFAKLFNF*
>Karenia-mikimotoi-ANV-112372_lineage-specific
MPFLRCLQISACLSLCFVGVDHAQQIQRLLEHGGRNSQELFIETYPRWHPYLEALAAYLRAFNPGSASLRPRVFYNWDRPASYSPVMSGVKERPGQRRTQTQEAKSMLDMLDDLKSEDVGKVQYAVPKSRTKQASREAGRRKSGRAQPKPSANLLKGRKEMTEQPEEFRTGLSFEEYSLWRDVVERHFSFAPLNASAASVMVSELREIGVTSGQGWEIRNHIYTEKRDASRKRLSKLTRKDLPGNWDKIAETAKVFDAPPLCILHAMLAHFARPKMGEKLIDKLIEAIRTTFGTGRPLTADDVLSMKFLGKLEPAQQKSMFQAARRLSSDFWHAAEWACTNDLEGSRQKHLNPRRIFAIKRLVMRHLNLAGVTWSVKWLKDKSFFFEVHSGLPMFWWINIQCVHGLHDNSSKLKDSIAKYNRKFGPGMLIFWHGYNESLADELRASGPVWVMDPAAAVRALRSMVVK*
>Karenia-mikimotoi-ANV-112375_dino-specific
MAFGFIIFLNAIVMLLRIEQQGQRIGYDHNFGHAEELQFVKAESPLYEIHDSTYAAIEICFIACFSLELVLRLWVRHCRFFANSWNILDNVLVAVAYMDLASTQMPVDFTVFRLLRLLRLTRVLRVLRVMRSFKPLRLLVATLWNSLFALVWSVMLVGLILLMGACLMGALLQGTIEDDSIDYAVRQEAWRKWGTAGHAYNTLFRWTLSGTWSTDIDLLILGIGPMFGLFIYFFVVVVNFALIRVVSAVFIKETFNAAQKDSDAVLEETMRRDGTKVVALKAILEEFAEASNGYLTQDEFEKALSDRRCQVAMEDLEIEWRGAGSLFILMDNGRGVLSCDEIVSGAMTLRGDAKAVDIASIMYENAKSMLVVRSIEQHCHLLVKLAEYTAAKIDDVGHRPPVHVVQQTIQMEI*
>Karenia-mikimotoi-ANV-112422_hapto_high
MKAWSLVFACLACAGYSSNVRLARKRSNSRGTQQQISLQKVGPSSQQVGVPYSLGALSRILLAGMPVVGWQVVARPSSVADVHAGKHQLLGHYSLETPPRQRQASMDISKGDASMQVNDGSLDPPVSSRFLEPLPAAAYLEATSVDVFKHAEYLFKQLRAEAAEMSNSPLTAGFAERIVFNSSSLSEVAAAVLLEKLYVTVPQESPEATALQQEVVDILSKPQLIRALVCDIYKVLAVDPAADSALQPLLFFKGFHGLTLQRVAHELWERNGPADRYAALRLQSHGSELFGVDIHPGAAIGPGVMIDHASGVVIGSTAVLGSDIYMLHGVTLGATGKPMYGKKRHPTISDGVTLGAGSTVLGDITMGKGVTVGAAAVVTRDIQEGETVVGVNKVLDNKQQKPGDDDFSWFYNI*
>Karenia-mikimotoi-ANV-112429_dino-specific
MIRAVCDQGCFLLFFCCAILTCSCCEPLSKPPHVGFNDSERALACGANASSSAGVSLLSISRTVKRTQLHETKIASSNTQWEDDTLKVVYGIFTSPLPRYAAQLDAVLNTWGAEVYPQKLLVVGVRGFNPASPDVIYKLAPRCKDGHVNNEGISCKEATLLAEGYRSGADWVVVLGSDNYVFPRNFERELRSRNPERPQILALWGCGVGYCEDKKGGLCGGGGYAISRSALDSLIGKQPHAGKRFVSESMQTAKTSCGFWSDMVTSCLARRHNIEQVDLAGLYAWKVCPRPSNATLYQWWLAGTWFDKLYLCNFNHTLYREKMEAQSPVPLTFHYIQPRQMYRLHEMKREIAAQAFKARKTSLLQISSVNKQSRAAKQLAKFHESDYEQHRIGFIRGVTELMISGNRSLE*
>Karenia-mikimotoi-ANV-112439_dino-specific
MTSSSSTLCQAMKASIVAACLFSFASAAHFGPEDCVSLSQSALGTCVLSTDCDSQDISNVDFGFDCEDDSPADKNGDQIIDVTWHSFGVGGFDAREEFDTGVQCARCLVASPPHLRDGQPKAKDLAAFHLRSSNAAAKPSHSRKRQTRHSRKVAARVPTAVPPVSGAISLARQVRSDEVAYGPEDCVKLWKGTNGHCMMQTDCSKSNMTGYNYGLVCLDRNSVPTRHLFGENSFLPEETFDTLIACETCLGLEDLPDGVSLKGEVAALADDVKQIAIEVKNMSLDVKLLKTVVFPPAAPAPAPASSAPPESPAAGAVQLVGGHNRHRSHSHHHHQVESKTLQEAHSLNHKRNLRRAKNGPRNQHHRRHHDEGEGPRERDGSEHEAKPKLPRKKVLLDVDDDEDLADSEAERVGTQLQEQHADDNDFGVESDFDE*
>Karenia-mikimotoi-ANV-112441_lineage-specific
MPKLRLAVALISALVLLPTWACPDTKAESELKAYMARRTQLVKDGSLAKQIREGSYTADSLSLEMYQWWVQLGLANHAIAINNFVDMIKDAGMPQQKPPSKAWAPLVAQWALPILTIGMIVQPMILPCFLAIQVGVLTYQTTAFALADPEQGGSTDFLKAAQKWRSHLPSQHTSHLLMVHDFINELKSNDTKARLLPAYELVTQLINGTQSYRYLFNAYYAAYQQSIVPHNDFYVAALVHKDWPWSSPQVTTRVLWNPSPAGLDGCVIKGSVMQANDQCIDASTPVLGNFSIKALLINTVFIDHIGWKTWSAYEFSCANVGPDTQTGCIDKVGKHEDVNVANCSNWGRDMDMQTSVFEQLGAACASSFNRKTEFAANNYVNISGKAEYYFLTKFADPGYFRDHTCKNMMFAANQSTVVV*
>Karenia-mikimotoi-ANV-112442_dino_high
MSHLHCLVLWCWVQGVSITSGQRRSLQSNVPEVEHEDKSTADTDYDLQEELLQQRGLKSRRKRKKKTRGATSTGSSHTLQLAAVLRQAVTQAQLAMLENLRAATESQERADLVHRIRTFGEKEQSAGHDVTFIHRKASASIRRLFWELAREADERMPSWGGMVAQLGHQTPALRCMEAISYHPVAQHTTSMSSRTVSLGELGWHHDGSTLFTVVIMLSSTGKDFDGGEIQLSRMFTNSAGTLQNISLLHRGDAVVWRGWYYHRVAPVVRGRRDVAVAEWWLGPNCSDDNERPDDIKEYVEQSLRFDNSSTVLHADLADWLAKDGSHEDAEKHLHIALELEPTNPVAKIVASKIWKSRTTLQEQKDGFLELGQNFEQQGNFKDASHAYSAACKTDPSDATLFVSLARSSVLSKAFKGAIKSARAAIRLDPLSADAHLALGRALEGLGDMAGADMSYEAAQRLNESSFGTQDAAC
>Karenia-mikimotoi-ANV-112465_dino_low
MQPVVLGSPSIMAFLVYTILCLLLCARSGIAAVSSQSLCSNETTANDVLGGQSLAHRVAIVTGGDSGLGYAIAEAVARAGATVVIASHNLEKTQVAANNITALGGGIAVGMHLDLGLLDSVRTFAAQFLKNFTTLNYLFNNAGISGSGNMPYETSDGFESVYEVDYLGHFLLTELLLPVLRKNKGFSPSRIINTASTAHVFACSSAGLPDDCFRDWKYIPTPIFNKPIVRNGTKQNVSTYGMAKFANIQHAAELAVREKDNLVEAFSVCPGLVLTGMTGDLRNSTYFCEMIRSNYGMDQYPCPYTPEQGAAVLATSALSAKEVGAWYTRYTGCSDSKPVVQHGFTAAMRAELYDRSLHWVRLTEGKADDLLLV*
>Karenia-mikimotoi-ANV-112468_hapto_high
MPMTTCTIALLLSYLACAGNAWRLRPSSDQSQSQRFEERARRERAFDAVAFGRLAAESGSSHAMEALASLFSASPSPAFQALHPGVGSTVLPKSLRPRPTSMMQASPPTERNVAEVPLTGTVAVYQDVIIPSPAEGPPRQEVTVVDLMPHINRLLEETGLREGTVNIITRHTTCGITINEWESRLARDLKCWLLKLAPPDDRSSIGSDRGMHYLHNDIDVRPESQDERQRCLENGWNVDDPTELQRWRDQEPINAHSHLAAMLLGSSETVPVTDSRLVLGQWQSVMMVDIDGPRERKVGIQCIGFK*
>Karenia-mikimotoi-ANV-112483_lineage-specific
QPCDGLGSLSLLASLVLCCIGAGLMVESSAFRYVSVELGAFDAEHTGRLMRTGDFDTCFIVEANPQQWRASRKVAMRHNCTFIPQAVWDQPTAVPIHHASVRPVASSIYAGGAHIKEHASMVPAFDIADFFEKYLRASDRITVRMVLEGAQYRVMRRLITRGLACWTNQILFMGQALYNIANFQKLPLDMAFDWLVRGCDEPVDMITELHYHFDPEVSAYWRHYASQDIARCVHCPFLFMPIQEEEAIFVPSSCFDSVFTRRRCCDLRNWTMGYPCWVRPDVIDFTHGPPAFRTQEGFERQLNAFNRCCKNMETRQVGPHNWHPANLYTPKKVLPSVRNVILELGSEDGHWTAQHMRDQSFELCILVEANPKRSKVLRHLAKQYNCIFVEQDAADMPAFDIAEFFREHFRPTDNIMVRMVLGHGRYRVLRRLVTTGLACWMNKLEIMGNSTHSSHNFDKVPLDRVFEWLLRGCDIPVEVQ
>Karenia-mikimotoi-ANV-112521_lineage-specific
MQKRSKSHPVLPANGATGPGLLSLWLMPACCAGPTNAAEAAQGMRPTTACAWDESMPSLSCSAPDNRLSSEQRPKGNSVKWRLRLNECAPVCANDTEYPEVMLDMEHRGWDPWAEVPMPEPSSGIVRLESDGVRKSSEAFAPSRFTPHATRIERPDDWAEEVADLPPASLRAQMIDQVNTLKLRGGVLRSRIKGTTPRQGQAPALDADAKPRKGPVQSLAGKFLKKSLGHANAAALSEAPGQTPVEVRFAEDPLDEVDIDEPTSQGGSCGFTVTIRRSQVTAAGRDLGMCHHFTWDGKHCVASGLGSEHANRCAGRLYVCGAVADLQMCKTPLRCASCNTQAGNAGSGNLASCSKLGDNELVEVVCGPPARRGPTSGCCNEMLCPFIKEGVKCPYSSGVRALRMAEAQILEWHGKQPVPMPPMAPAKW
>Karenia-mikimotoi-ANV-112528_dino-specific
LAFAIAATELLATSWLVLAANPGSAEAQADAPDPEEDEYDDLGLIEIPKGSEREVESFVAQHMEPRNAVAVVTAGKGTKRHLLLKEMAEDQDLIMLMAFGIRYEKSSSLTVHRLGAEDPIVKYTGKWTRGAIRKWLETVAYPLVRRLEHGFAPQKYLSHSPAGVVMVVKDNNVSSALIDLLEFYAERFEDKLKFTFFSKDAFGDSELVQSICDDLGIRTNDELLLVENPRVAVAGPSWHQNREPARKYRLAGVTASRVDQFFQDYTSGVLPRYFKSAKEQVSRTSLGPPPRGVREITGSDFVEVVSDPFSSVMVAFMSQKCKPCMDFVPTLQEVAAVAQDSQRQGIAAFANLTIARIDQTANDHPELVQGSPWLRYWPRILPGRSVKKTIDVDIPQSKDGTKSIFNWLERQLTEELETLAEHEDAIAAQRHHKADL*
>Karenia-mikimotoi-ANV-112536_dino-specific
MRAVRQTMVFASLMRLGCAGKCGFGCGESKSCASCTGWSEQAFCLQSFSNCEDTCGGLWCDGSPTPGPAPSPAPAPTPPHTPPTPGPTPPPARDRCDSAKVPADSKCSGCPPMKDGKLCASTTRYNDPTKGACGCGNTDPVPRDWWTKIKFTAALNCKNLDPSEPLKAWCPSQCGGCYKLCSTGGTTQGTPTSPGVCRVFKVENRCGDGFDGERYDYWCSNELTWQECQSNPQRCKQRGNTNWYGYTAHFDLQDMNLQVSSGLGWNNIEVTFEPVSCSEWTGPAWDCQCPGASGGIANNTEFMLV*
>Karenia-mikimotoi-ANV-112541_hapto_high
MSKIALVLACLACAGLSRRVQPGTSLESSSVQLKVVDGNHSSHSFAEVSTDSMGSMMKVFFKPIEMLLSGLKWLFGMGPKCDVMVVGCGVPKRGMGWYHAKQMLEGYVPHARLTTIVEPYFLGAGAESPPGVLFGEWANEMKKKYGTKFYKAISDLPPIKDKMLALVSGRTADNPRLLKELIEAGVTHVYLEKPGAPTVKELEDMKQFAHRKGVPVYMGYNKNVAQYVAEALEFEKKHVGASTNFIHNNAYKEDELPECFERNAEGMLKNMAIHELALLATFYDVTVENIKEVTPDTEFTRCLTLKGPHSGKTFTDFAKAGFTVTTKQGKTVTVHANRCGHVSGNSIAVVSVGGEEKFRVETPDAKLKSKVDKQIKEHPDYMPYFFLQDEDYITLKERSTAHILSGAEGHPKGMADIDIAVEALRVAEYLTELLKKASC*
>Karenia-mikimotoi-ANV-112557_lineage-specific
MPFAVQAFLAVVILRVNAGRDACRNSFAHQKFVSVSAHLSTNQSMRSSLLETSVDKSQANATMEPLRESLSSIEEISAGQVDEKPITKNEPPGDGFLMVGKSVVKKLLFGTEKLPSGVLPSGVDHIENPQGREIGRSTGVVYKLKGLHYVVKLVEERRLDAVQKNFTIDTVMDEEYSQLGKEYKALKMISRLKEEDKLQIDAPQAVLVAAELDSGKFCFGMVIDFVDGLDLIKLSQRESQTDTWISSGAKAQH*
>Karenia-mikimotoi-ANV-112561_lineage-specific
MRAVATLLVCIANASLGRRERTLTNLRQHSLTTERKQLRTAAVDVACWHSLWGKIHPYQERSVRYAIKARAAFLRFLLAFRTQPAAFNQYCPRMRTAARSCSPSVFCMGVLSKQSHMGNPVPVMNRKEELTEAQVVSHVAPSLSLHSEPEHDRIHNSCLTWVTDFVVKHHLCPWAKGALSHLEFHIIDTPPINEGSSDGEIEDLYAELISLAEALIEAQAHSDSEGKVTTMLIALPQYHDFNGFLSVSQDLVGLFERHGISDFVQVATFHPDYCFRDETSTVSAYTNRSPYPMLHYLLVSEVSKAIDNYAKDGRDSNDIWQDNINKMHNLADELGGEKGMQQVFEKLCRDNA*
>Karenia-mikimotoi-ANV-112569_myzo_high
MSCMLSVATPVLVLSCFFTFGHARHVEIQHAHSGAFVSVRLQRTATRVAADLTKSWTNGSNAQAAHRIAYYGEIAVGTPPQKITVVYDTGSGNLLIPGEDCASSACQLHARFNTKSSSTLKRMNCDGTDEQKWQRRDLLTIKFGSGHITGPCVRDQVCIGNLCTAANFISSNQESSYPFASLPFDGILGLAMDNMAQSADFSIMHRLVNSNLLKEHVFSVFLADSDAEASEIAFGEVKREHLASDLFWVPVTATSGYWEVKIDDITLNNKQQQICDDCRVAVDTGTSYLAVPSDMLSKLQTMLNVASDCSNFDTLPKLGFVIGNHILNLAPRDYIERMHDCHLSLKGIDLPPPKGPFFIFGIPFLQKFFTVYDNAQSRVGFAVAKHANEKAEALVSLGAESSKARLASASKSNSYVKKRRVRGASK*
>Karenia-mikimotoi-ANV-112592_dino_high
MAYLCIALSLLGCTSAAFTFATIGDWGGAHLGGYHETDELAVAKQMGQTAESLGIQLVLNTGDNFYYCGVQSLTDKQFKVDFEDVFTHKSLSVPWYGVLGNHDYAYDPTYQLKYKSPNNDRWQMPARYFTHRQLLGGSQYATFVFIDTNPCVASYRADDPSGWDPCSPEYADECLGSDGKCHFHEHIIAQDCGAQFKWLKSTLDNITKDDWIIVVGHHPANEINVQDFTSLLLDKPINLYLNGHTHALSRYQFDGHQGVDFVLSGAGCMVKTLDQDRALPSNVSNSPTELFYRKIAGFTTHVFSEDFSTLTTKYIDAEGNEINSFVTSKNPGPSPGPTPGPSPGPKPSSDSCSHYGCGKYDPSHSCQCNTYCKEHGDCCSDYDKTCGGGGGGSCSTYGCVRYNREHSCQCNSYCKEHGDCCSDYDQICGGASVAESQYV*
>Karenia-mikimotoi-ANV-112603
MRTLGCVVFCFTCGCQGWRVHSSNKRTQKRSLRSVQRLIEEIERASTGTPSPALEELWLIDGVEASNSLKVLSQLFLQLHVGFLAFKGPSIGRQAAGQSFRSALITCGGNPSAFMRKHFFIQMVEAEAYKLSDSPSEVEHQSSGKGHGRIVVFFPPRGNLLPVVEERSEVKVWLPPGYDTEVERRYDLVFCHDGQNMMEKDESWLGVSWELGKATSDLIELGKIVPPIFVLIPNLDRLRYMEYEFGPLCQNFVNWMADTLKPAVESEFRTNAGHVYALGSSLGGTCSFLSCYWRPDVFSAAACLSPSFNTMLIADVLMNRHFWRANRCRLTRLYLDNGGNSEDGEVMVPVLDWDNRHLGFLPDLSKGFFWLDTQLQPGVDGMLWALQSQGVEPDGERLMYDKFPGDAHNEIAWARRVYKALIFLLGKERRQAVMHR*
>Karenia-mikimotoi-ANV-112623_lineage-specific
MRHPRAQVAQKHRIILCIMTASILRADMERGDPSCWLGDGFTWDQCCHPQWGPQGNNVCWDAVFNYGLCCVDHSFQLVILPDAPPAPESIRRWDRDRMLLTLSRFLRDKIDDKLDYRRAFLLSDVVAFRKKPSELHNLVWDHVRAVSELSAADIRGALFIPFFESDDVLASALEAVVDGGGAFQPPDTTGWDFSNAAVSGPRSLIPTRSRYVWTDRNCHNAVTSSLELPDGHLDAQEAICQILLATQHVLGSYVEIGVYQGTSAHLALNYLAHAGIQRHVYLFDTYEGFNYKAAYTSSDQGPWKGTHQAWSSAEEAQSALQQLLEPLAATSGSQLHLRKHNIIEGDLPADVGTVAAANVDVDLMDATSAALEALAPRMAIGGMIHCDDASSTPMLSGAMLAVDRFLKSKHGHQFVKLMLGTEYVLIRI*
>Karenia-mikimotoi-ANV-112624_lineage-specific
MLLLEYSRHSPSPKLSLVARHFFARAAFLTLAALGAHANADLHSSSPALGTPGGDPPCADCSHEALSLLQISASKSPDSRVAAQSLQTVRDSPPWPLEQQRVLWIKSFPRSGSTLLFSLVSEAIGGKTANKRFPVFTLFEPCSIYDKFEPWLAEKGCRAVLNQLVQCNFTGVTRLAHWNRPPVHLKNGVRKYTPESASSACRSAGLIIMKTVTWGWDLASEAIPFLEANPRVQAIDLIRDPRSIYTSMTATPGFFRFDDSQLLKMCDLMQKGSHKSHQRMLRVVFEKFVTRPDELAKAIFSFILLPKEAGTPKYKGFLQANMNAECGKEKLFSTCRSNSTDPLERYHQLPLPKQILFSDSEHCRAVTNFYGYPP*
>Karenia-mikimotoi-ANV-112644_lineage-specific
MTEVHAHRLILSASILLLPVACSAWPCGLAYAQSSATCNMSRADRALVSEIGGFTESWDALQLDSLMMLQKGVKPKLHTSKENWDTVSVSAVMTLCYPKTPQGPDWKAPAKQAVKLVYERLPKVQSHIIFYCESVQDVVVKEFNDTSKYPGLQLKAMKGDFWNRSTWGGYSKWMVSWNFWSELKGEKVLIYQPDVYICNHAEEKMEKFLQYDYVGAPFPQSKSDPFLCNPSFYPSATDIPLECVHRTQIGNGGFSLRDIKIAKSILQNEPDAQKMVGDPTENRDLLPEDVWWSQHLLEARVPTVETAREFSVEGGGPLPPTSDIVGAHNVWNSEITSFLEPSCTGITKHMRTIPRHYKEPSIG*
>Karenia-mikimotoi-ANV-112653_lineage-specific
MGLKNSAYLPLVLLSVLEAREAEAIGFLGVYLSLYVPLEWFIGPLLFRERQEVGPTSAPKDSWPARCCRFVESHLQECVCGFSLIVSCTKLRLVFFEDKASPAWARPIQETLTAALELTAAAVTPVVMTILGANIASETNQFLVLRQRRDVLADGDLGQRGTETEKPSSNLGCQGDANNMELTTTAPGVHLNVDESHIADVELAGPRTAPPSLTPTTVVTVVLTKLVVVPAVASGVTFCFPVASLNPVVLFVILIQAAMPSPMNLIVMAIRSTMSEAGQRAVSWIIFVQYVMCILTITCWCTIFLYLTNPIE*
>Karenia-mikimotoi-ANV-112685_dino-specific
MAYMNQHLLCVVVVSSLAAIALQGCGSSPDPAITTTTTTVPMGPLPIKPKPYRGVAYGAIPCKDGLSCGGSPDMVQAGYAMQWNATGRDDLGMMSNLGGNAVRLYHSMGLEASHDHGAFLARASKLGMGVMPGIHTFMGCPDFDCFDNWRSATAEAFKVGYLKDGGWHPAISALILLNEPEFLNHVVSGDCTPKGMWCVTKTVLSALDGVLAAEREAKIPQDRLVRLAVTWTFAMATSIDGKVTGPGVYGFQNVKAGIENPMLANYTPRASQAELDEAFRTRWIHSLNTQSPWDFVKSQVVPIYDQFKPIPWFIGEFGWVTSPENLERDLKNMNAFADQDDSFMGAAVFQFQTAYEKQGPERSFGMFPLGDEKIGSTGDVCTGDDCQQWPVFCLADSPRAESVANGWNGSTKGQGRCSQNFASSSVAV*
>Karenia-mikimotoi-ANV-112707_dino-specific
MPPKWIVGVLVCLFGSTCTAMGLVLQKYSMPADDGERSPSNFSYCRQPWWIAGFSLWLAAQFINFIAMALAPQAVLSTLGSWSLACNIVFARWILKEVMGMRKLICVCGLVFAVTLVILGAPTPSEDEEDVVDVRVVSEGFVRWDFDLLASFLVCSVFILHGTRKACGPPNVEEASFHRQDSATSNGSGRKMSAKEIVVLASHAMNPAAWAATAAVASGFTALFFKCIAEVVAMLADLRHTCWWGLLCSGGDTHAQFGASSRGGSGGRASIFCAGDAGTAEYRFRVFSGVQRFSNKHPTLDLLGWCNFSSSLRGPHQLGQSEGRASRSETAASTARRAAAEFGAEP*
>Karenia-mikimotoi-ANV-112720_hapto_high
MHPVALSVVCWASACSASRVRATFLQEQATSDEQKPMLHKKSVAPAPVQGPAQWLYNPKILAESSKVLGDVQLVPQQMVELGNSRSRYYAEHERFVQRRVSAALRHPSLHALARLVFAFNPIATFDPSGITNVNRALQRSAHHPFSKDSSSRLSSALRTPLLRLCGGGAGDPFTFQDENDRCVVTMPIGDDIRPRDIDFSLARNVLTLGVKGMAPVIDAELLWGRVLPDDATWEIDEVNSQRCVVLEMVKREGGRWDHLLVSQAKPADTTVTVQTFMDVAVDGEPAGRIEFGLYGNQVPKTVENFRSLCTGEKGEGASGNALSFAGSPFHRIIPGFMLQGGDFTTGDGRGGESIYGEKFADEDFTVKHEKEGLLSMANSGPDSNGSQFFITVAETPWLDGKHVVFGEVQKGMDVVRAVEKLGSGDGTPSKQVTIAACGMLP*
>Karenia-mikimotoi-ANV-112754_dino_high
MILHVNMRTISIVWACLAANGHGDRVQQMVEPVTVTDKKLRSLYTAAGRALRYETSCQEGHQKCNSLPLRALALLLFSLDLPGFQVAFAGKLPLRCRRALTVSVMRRCSQTSVHASAGEFDERRAALKQCLHREYTSFFRPFEQDFYSEAVTFEDPLNKLDGRDSYQGNVEMLSGESLIGNFLFSDGFIDLHAVEDVPGDVTRLRTRWTLGFTFKLLPWKPKALFTGISEYGIHPSSALVLSQRDYWDTLSLQGGGSYAPEAALSGLADLVGQLMPEALRPAAAQEPAAAADAKWSLLRRARAYRIYRGDDGAVFALVAPGYESGLEGVERELQVHGVGVGARMQVSGVQAVRVETPHPWE*
>Karenia-mikimotoi-ANV-112759_lineage-specific
MSIVHQIYLVLVCLIFINRGRQLPASGVEKQSDAESLKGGDRDFDLQFGGRHKQVDVVSGKTSGPRRAIALLLLALDHRAAFVLHRFVGRSNLALLHPIEGLRKGVGSATVRCSATIDKEDPRILNWILATDWDDTVKAGGNGKFFGIRGVGRRVKGTYPGMVVLLAELDECGSVDVNMDKRSFQVWSANPFSSKIPSSSIPPLHCKPLTCHGSKSAGLAWALSNSIPKRFNSTRGRWLERSAALLADAKYRSFREAAQSCGSDATEIIFFGDSAQGDVDLARRMVEDVDHGTRSWAFLHDLTREVIPGRIPVFDDERIVIQQPFGGSERRSDAWTGPRINFYKTIPEAAFMLAQYGFLDRDGLGRVVAAARRECVGCQLVVDTRAIERLKAQGRTSCTYEELVMLDIAKCEALMDCDGFWKNDGSRSDLDTHACKSALATEEISTPQGVAELLTQRSAQARE
>Karenia-mikimotoi-ANV-112765_lineage-specific
MFLVFGLCAACCSCSAIATPCKSACMNTRATCCASGLLASIIVFLAAVGLGVGMTASAKYFNEVDQGMSSLGTSVNRGFALVDLTAQTMMTLEDFYFNEIPKKCPFPMGAVIDVGFADQKEQLGLINDVLSELKKIVQPHSSIIQDVNDIVNMDLQLTYKLPLIPLVVLLLLALVVFCNILCTGCENYDETPTCAKNIDASCRTVLLTSMAWCNVFFVLSSAILLASTILTAGFCVNADSQVLGFSGAQRIPNASLMTSAGFHMDSKVNFSSPMPRSEDIRILRYYFSGYDNPNPLRTHLTTLDYNLRALIDDIEKFEVLFEVAEWILFCPIFNTTSIKLLLEEPLADLQEVNGLIAAETLWPVYDDLVRQGYCSAGINSLGVVSFITCIVSACLWPVLSCMTSVHLTKWSGKDGERVSYTELEDPNEQSVDE*
>Karenia-mikimotoi-ANV-112766_lineage-specific
MIWLRAVFCCACNFLAANGGRFNSSTSDMFRHELKVFFTNTGLYDCGVDSYANSHSGTSKTSPFTILELGVYTGDTTLVLASIFAHVVAVDVKFHLLSQAQQIVEEKGLARKVTFMLLDLYEESWKQLRLNWIDVVFIDAAHDYPSVKSDVINSLQLQNVKWLIFHDYGIDNAAQGKLYGYQVREVVDEFVAAKFLNCGSGSPPSAAVTQSDGSCEFHTHARGGALGEKKWPFPGAGGEHQNLPEAVVCTVLKPWEWNSTSAKLAWQPGLSRYPARLSRAIWYFYALSYGSIVYPGDGQLGKAVAECTVSHFEADCSGQLHGHAIIGVDVGGFSDTRWQMWRFVPRNNTKRAPFTMLVFLCNDDFVACQVRQLNAKSRTTKDYFALSKQAAFAQLQREATAFPLQA*
>Karenia-mikimotoi-ANV-112783_hapto_high
MRKVALLLAGLTYTNPAGRVQAVRTTIQDRVSSQVKELASLLVAFNNPTRGWQVAAHARNHAVKRPRGEAAAPSALPSNVFSRHSNRCRSDRSLRGCVRMQDFDAKLLKKHKPPASFDGTELTVTQYPNPILRKPNEVIKEFDDKLKKLCDEMFTVMYGSEGVGVAAPQVGLNKQLFVCNAFNDPRAPKMEMYEKVCCNPKILEYSDGVDVESEGCLSSAGFCCQANVRRSIEVQVEYQDVKGDLQKETLRGFEARVFQHEYDHLQGVLHFDRAAPDARQTFQSYLDVMIEEHGPGGILEIEPERRSKLQPLPLDMELEGLNRIERRAEEKRKMKEKKDAAAAAASSTAKGSGGFSMGAGGGASKKAGSKRLDPYKCMISHLDGFVYLGVFVDISGCQKQKEEDEEEMISSCVFVLLDAGDLPRSWWIFAQRFKWEMQAS*
>Karenia-mikimotoi-ANV-112788_dino_high
MVNKDCMNLLLLLFVGQVSAGLLPDSMRMPEVPVGRSACPCADASMCKTPSVQHNQEFFGFGGKNWKQFDWSLVTTVAWADDHNIICEAHKTGARIIAGAPTIEFSSNVTVRRAWIDKLITTMKNGWYDGVTFDYEGPMDKTPGSSTYEQHLNYVSLVNETTAAVHVAMPGSQVSVCVAWSPDDIDGRNYDYAALASASDLLYMMVYDTRSQIYGKCIASANSPLAVAERGVTRYMQLGISPQKLILGTPWYGYQYPCMNSNPTDETCEIKLVPFRGVNCSDAAGTELAFSTIMNIFDRNVCPPGIPFEVCNVTTGIRWDESTQSPYFNYLGMSNDNMTENSIQLYQVWFDNAASSAIKYRAAQSMGVRGVGPYTWDDLDNDGSITGNPKAPMEAKSMWEALKEFKGQSVSDLIV*
>Karenia-mikimotoi-ANV-112796_lineage-specific
MLRNLLSGAVLLLSSIGSATALWWEARSGYPGSGRHHPITFANETHAFLLTGTTADADDTSDFYMYDEALDQWTDISLSSTFTNMARSFGYGVVLNEAFNTKAYVGFGLWGYQPLNDWYEFDMGTHAWKRLADLPATGRRHPAVVPVRNNGRWQIHVGLGDGLVGFSFDNLNDWWSYDISSDTWTQLPDLPDSPRHHPFFFGLGGSSYAGFGHSASRDDISPYVENNWYQYNTPVPGWTSEPSLASYSIDDQRRFSEEVVTTEARVAGTQFSIELPVLNGNDSSMSGSLGFVLSGDGSDHSYMKDGELIAFYPARNGMMSGPSNNSNISWWRQLPPHPGASRWAPGSFVMRGTARAYFTSGLDRTTEELYSDLWRIDLSTLFGGQGPTTTTTTITTSTTTIMSTTTTTTTTTTTTTTTTTTTTTTTTTTTT
>Karenia-mikimotoi-ANV-112810_lineage-specific
MCHTLMLACPGALFVMLVVLLLLSVPPVGSAASNHVIQQLRFEHPSSKVNPSKTFPGRRHLQREVIEAERQSLLSPVQDLMSAVLIMVRRQLHTWSMQHRMATLCAMQVALLLYAARVYALAHKRRCSLVRKAASCKLQRSCGRQPICKASCDVRQEFPPRQSDMDSSQLEAMSNQRTQDWRKLLWHLENEVPIFGTKASHQHGIVSDQLPDIIDQHWDDQDNFRAEIMKALEQKSKSAQPSDGWWNFTSQEVSHMPFSDLMSQYHCDGLLDWSRVPVCEFKQEYTYLVVTSGLGPGAMVHEGLDKDWLTSLHRDVLCDWGAPQNLFYIHVDTLVVGLVGRKRVVLLPPEAAVPTWCASGNVDLTCCSGAELRTFRSMTCDHGWDALEQHAREVGGYAGTICPGTYCLIPSGWWHILRPLDDFTAIVTPTFRQGCWSACSFEHNAMPEAAAP*
>Karenia-mikimotoi-ANV-112812_dino-specific
MPMKLQPSATVFLVFLLAWLRSSDAVTDPWPTMLQDAAHTGLLGQLLKLPADAPKIKWKHKAVDAVESSAVISDKMVFSAAGNQIFALDKGTGKKVWTFYTKKQVLASGALGGGLYMVGADDKNFYALKQDTGELVWKFKGGEFTGGAVVGEEADGPVVYVGSDANKLHAYWLNGTKRFEFQATSNVASTPALDGTGVFFGDDSGTFYRLSRASGELVWNVQFASNIRSPARLHPDGIFISIGDPDDSQSGEVVHLDYNGIVKWRAVCGTTASKCGSCWTSPAVIDHLNVVVAGCGLDNKKEGTIWGLFKDTGKVKWSFAAENDCQTSSPVVVGKDAVIIGCTDGKLYALNAADGKLLWTFMTRRGIWATPALDHDGTIFIGSHDGHVYALSGNNVKSEF*
>Karenia-mikimotoi-ANV-112832_hapto_high
MHHVAFVLALVACASRRPQVQTSAWGSFTENSQLPLRMDATARRLSDSPIRVKGSASHAWRACAMLLRSCALDSAFNPCGPGRPSSVAANQFNFANLHLCPGRRTCVQHMSEASATESTRNQIQTWWRKGLKIRKWHGKSQFFTTLRRVALPTVIAGVVGFLYYDRLSLWIHSMINSDTILFLRGDDSAYIQNFLSVIGLLFSILAGSAYSALYGQQEAIYFALYQEVSEAKSLLEQTTLVCQGRPFYRNALACIRDYVEKDLRRLDVPPAQLLSRRPMEDPLESIMYMTSVGVPSIVYETVKNLRQARGTRLGAFQRKFPALGIFLLYLLAALELFCFPFLGYGTANLQGMISLQSLLFGLLSAGHMLVLRIIQELWQSSGGVFNVDDVLRQMVAGLQEELELRVQQAPASRGPTTSMVPLKPT*
>Karenia-mikimotoi-ANV-112878_dino_high
QGTITVCLACVCTHCGAAFLLYASASMEGSTFLFTSECVTDGHPDKVADRVSDAILDACLAQDADSKVAVETCTKSGMIMVLGEVSTMAKVDYDAVIREVCKQIGYASVDVGLDHRTMEVLNKLDPAQSPDVAQAVHGYFSKPLDDHGAGDQGIICGYATNETAELMPLTHRLAVNICQQLSRLRMDGTLPWLRPDGRAQVTVEYSKQADGALEPRRLHSVVVLAQHSPEVDTAVVKQEVLEKAVRAVCPADLLDKDTNFQVNPAGSFITGGPSRMTGISGRRLAADTYGGWGSHGGGSISGKDCSKVDRSAAYATRWAAKSLVHSGLCSRCMVQIAYAIGLLQPVALSVDSYGSAQKGLSDDDLCRVVMQNFDFTPGGMARDLNLKASSGTPERTVAAHPLLVLFSLVPSSEFSVSCVSVSIAKNSMCHSSSSTPRSAISDVLIWHQDGKFQKICLSRTVRSCSDRMVSYGF*
>Karenia-mikimotoi-ANV-112883_lineage-specific
MVNHMRAAFVIVLVMSLDMHVMSARSYELGKCLHTEGSRNMEFGTATSPKDDTPPPDDTVEEEGNLDWSSTIPSHSNQPGGEQEEKEKPSVLCAKVKRAAELLKTQKNRLGHLLDLNSAATITHLTTHILPFLRGYGVDTVASYIKSDLGDYPLFIGTLFTFVDMLNHNCKSTLGTCVGINSVLGLLISAILIIKLLFPLFLAALAAKVGLAASSAFLSTNLGKLFVALATLVRRKIAGYVCDVIKDGYIKANLIMPKLRDLITDILKVIKEESLGEASAEQILEVINDMIREKFGEEIDEVVAVMTRACEEKLMALSEFAEFQQLSWEVAMGGMRSNNENRVPLVNASELVVGEGNREGLGLNRLEESIRLAMGREEINKSFPRVGARGHDHPRSQKPELGAEFLFGLADRQSSHLVPQATYPYQIFNESSGDAAPI*
>Karenia-mikimotoi-ANV-112898_lineage-specific
MMTCKFKCLFLWLLIYLAGRDSVAMRMNLAADFIGARGQVEGRNLSTEVGQEVRRLEHSLSKEVENEGHRSGHSTQIEITGALISALSYSLNGAIAPQPGTFTGRIVLSLLSEPVIGCAETIRVRESAGIGAGVFLTGLDLKLRVDLQGVQFNSAIPLCCFIDGMADVYVQWPQLRMGLFKFKEDNETFRGYANPVDAQDWRMGLSDWHGRSGVLASAIGLVEGPLKELLPLVLPDFVQGKIAATADDYASVWGIQTVVSALSSVWTHDIHNTACKYVFDYERITKLATNRSDIPMRPPRNRTSGGEHATNRSGIPERPPTSHTSDRRETTPAAAEETREKPKATTRYGIPKEKTRYGLYG*
>Karenia-mikimotoi-ANV-112924_dino_high
MGKLALVRAIFFTWTCIVCTSSETWSEECEDDTMLSLVQKKARQSAKNQETKSGLKGLLQQEPEDEDAEEKSDEAESPSSSEEAEKPSTEETDEPTDVVAEIKKAAAEAKKAEEEETTTLELNTTTTQPDFYKPQIPAGAPTNTTTTLRPQAPKSTRPPTTMPPLAVEPSIADKISFKGCFAEIVVMALYVLIGCGSQATSQGKEGSAWVLQVSLTFGLANACLSYSVDHWKAGNLNLVTTLCLMFLGQVGYYHGAITIFCQLFGSCVGAFILSKMIPVEKDCSEGLGHNVVQPGYKNGQVLVLEAAMSFILMFVTLQAALNPDALSEKILARLSVGFAVFVGNSVLVPIDGCSMNPSRSFGPAYVAKYVRGQTDAFVGWWVFWMGPIMGGLLGACCFRLFADDLWWTLYS*
>Karenia-mikimotoi-ANV-112931_myzo_high
AQVPRLPALLCLSILFACHLHVSTSSSDKLSLMNSNAISNTDVLEFEEALSRDLWPSICRQLVDTIQTQVDSRISEKEHTLHDEHEARLVVIEAKEAAVAAAWDELKTAQQNLQKERDALEEEKRCMVGQSHMNEVLHLSIGGERDVAVQRCTLCICEDSMLASSFSGRWDEALTKDRNGAFFIDFDPELFMPLLAFLRAKRIEDCTMPLKPPTVPGREQEFRTMLKFYGLHDLLSHQQQLPSPQIVTFETTASEMQVRGRKITRTGYRYWKRAFGVKQLCLSELTSASVFKIRVCCLGSIEGGSLGPGPIVGFACANMTKYDDSLNYRSLRRVWGYCCGSGTLVAENSAHVIGPHKQAPTKPGDTVTVAVHPCGLVQIRINDEEPIDIFDGLTGSVKPVVEMNALNCEVEVIV*
>Karenia-mikimotoi-ANV-112943_lineage-specific
MRQIALVWAAVACAACARRLRPGWERTKAHLQEENEDEDEDEAEAGCTFQDEEKPIADQMIVLHFQEEAARLAEQVKEVIMDPKFQEEAKRIMQLLMALIASANSDEDATDVTEKIRAVMANSSLQEQARRVVQPMMSVIAHFDILPEAMFVVEEIQDIISDPSFQREAKRVAELMVAVISDVQQVRVVLSERKVQQQAKLFARPLVTVINNKRTQEKAKRAAEHILNSEEEEASYLAQQLKEVLVDPRFRAQADRVIEPLLLIMESMIFQKEAASLAKQMRAVMADLTFQTEAKHAVDPAAAMMANFNFHQEAKRAAKQVMLVMADPNFQQQMKRISHPLSVMVGDSNFEPEARRIRQEMKDLLTNFKFQEEAERVAEPVMAMVADAKQMKDVIDDLDFQQQFRRVVEPIMAVMEGIVEDMWSTDAGLA*
>Karenia-mikimotoi-ANV-11296_lineage-specific
MLAMYIVIIMKTLPLLALPTVVSTSLKVVSPEVDLDGQWEFSTDPSNIGEKERWFDSSSTPNLGGTISSPGAWVAQGVGNATELMKNQYIGVAWYRKSVQINKSVLDSGSRIYLWIGGAPGGVMRSATVYANGLKIGRHVGYWAPLEMELTDVLKGRGGPLILAVAVDSRWNTTEDPLWGSGCGYEAAWDGYSIGGYGGIVGHSKLLVRKSIWIEDSVHVATAALSSPSGGDWQCRFRLKIAGEMVANTSISVQIAEWSPSGSLTPVARTWPVAVKGVGQLLFINATVRNAKLWYPGGPAPLYIAVIKLNHSSAGVWDEKRIRFGIRSLELKGPRIVWNGERLYLRGYGDDAAYGHSIAPPVSKSFYVSQLRAMQPLGFNFIRLHSHALPTEFFEACDEEGFLVDVELPMTYSYGCQGSCPGPHAEINSAAKLIYNESFASFVERYSHHPSVFAYVLSNEVFWDAENQNQFAELYNFAKEFDPDRPCWWSDGRPTVPVTPEEIADIACNSTNISNRFCFADIVVTSSDWAHTPNSSDAGSGLPGNLAKPSLIHEAADQRAFPRLQEQALALSDGVMKPEVFFAEPISDMRRLGLLAENEMWAIASEKLYTLTMKAYLENWLLDAATSGFEWWVGFDWFATANGIFAGDENNMLPKPGIDNLTIAAVQSEVTILVQQPVAFQNRGWEAGQEVTFDVLLSNLTLAGRPCWGVSSPEFIWEAAVGASVFAREAVELPVGCVPQGEVIPVVKALFAMPNVTYPSTVDFKARLSVGGALIAQNQWQLGVFPKSSQAGRACGLPVYVSSAQMLPLVREICSEAQMLPTSGLPAGGSAFVALVDASVAVTRELIALSNQAGAVLVFLSPVKDGHFPICEDPAQGTIPPSTTTFRQAWWMSAGTVGTLVYNNSELTDGLGQFLDFRWQELVDGALAYNLDNSSYVKVHIRSLPTFQYFSGKSMSTIHNLALVWEARLPDIERGLGEGDGRYLVSGLALQDSPGHIRQTPQAKFMLQRLVKYATRLAGQRLKSMDRLPSRFCATGAEAACQGIFNHSAPQRCDANYKIVQPVMFYNNSGSNEWLDAVHVRVASSGPSAKLRAVVYSHAPSPDGWSGCKPRGLPDKLLAVGAEVTSLPGPGGGWVRLPVALTHALQPGTYWIGALLSANLQCFGVQGGGRAGVDVYSFDSYTSGPSKDFGQSTTGWASLDVYAAVTHKLSLDIVI*
>Karenia-mikimotoi-ANV-112987_lineage-specific
MIHWALQLVLHVQVLCMMTMSSSCLSLSLEALLPAPRRSDLDALHYQCFNELYGSTSSDEDSSVSSERDTRLARRRCRALRRGYINSAPPGHIFIAVPRRFETRMRSQLAALLLHEECNAVVGGSIHYLGDAIAKAAPLRGGEATSRAHQINRKAAKDRHDWNDPSGLSSRLTEHEHKQKILTAHSIARNSMANTVTMGYDGIGVSPDARTHKLVDLFDEDAEAADEEGAAFFLHLGSNLLSIAGGGINPMIDGDEDSADSSGVSIETHKVIDILEKTVGTDEVNSANVVRRWVDVFDSDDDTASSTDFLHVHGETDIFDMDLHESEVDEAFHADTPPTARWELFDGFWTKVAGGFPAPEAPAEDSATVVAMHATLEHEETEIMHDKTDMNDDEVIDDKLHEKILHGDSTSAEVHVENKDFDVRYCPDPVSFGREPNDKHDPDPVSFG
>Karenia-mikimotoi-ANV-113006_lineage-specific
MSQALVQKLWPFILAASLSLLLGGCADGGDTPSRQPQVQIQNVSFHSNLSSGSLTLDGVLFTPIGAKGKLPVILLVAGSGPNNAYETVVESFFATDIQNPEEIDGSFCYYKTLEFQPLKDVGSYLAQQGYAVYSYNKRTCVEDPAKGCYNNLCVTEGQQNCLNVSNLKYSDFIHDAASAVAMLRSRSDIKGDDMTIVGHSEGCNLAPYIADEINASTVVLLMGFGSDLAGTSLRQGNQIVTRNTNILNESICSRESTFGSEIMDEAEKGLALMKETLKVMMPIWDEWRAGVNPFPPHTTVNCGPFGSGPSQWWFETFQYSNPLNYSAKLAKFFGRGGTRLLAVNSPTDLNVAPADYLPLQAMLAKHAAATHSTIPELTHLLSPADLASANVSSHVLELLGEFLKGIGTSGLSQSILL*
>Karenia-mikimotoi-ANV-113036_lineage-specific
DSFAVGLAISLSGAIAGHGAFPSWLADPAMGDILCLDTLQGKSMLDLVFCKSFCHVPVQLINMLAGASKSDYLAADSFAVYPYPNCSGVVGYQSGSDFWRV*
>Karenia-mikimotoi-ANV-113050_dino-specific
LASCRSQGLSACALVLIGAAGPPARTMEVRLDTSLGDNLAFSPAETFICLRIGDVQKQARLTQSRTFVFPESTSARDYAKVEIFKRIGITAVRLDSTAETGADFEVPCSVSGALDVESGPADIESEKQKISMRLFVQSTSKTVEKKSRTKKRLDEAQQYLAEHHVEDLLASAMKEVIRDKPDDPQAYLSKKMSKAVNEGKLKPRAKKDDKILPERLNMQKLVPIDEEALSARAQKAVLLNEPPPPADADSPAEELMPLAQKAAPPPAAPVQAVQEEARAWLETVEKEPESAPPMQEEAPPASGQEKILPPTQPAYEKAPPPEPPQEQVQAALEPAPEGAPEVAGVALEAAELVKEKPPAPEEEAPAAVEPMQEPSPTSAELAKEEAHVDVELLDNGIPAAAQTSEEEASIESSSAYSVSPPPPLKASPPPPSAPPVDEFGVYYCEELERQSSAEASPAEVCEAAPAAALQLPASERRV
>Karenia-mikimotoi-ANV-113057_lineage-specific
MRILLPVAVSIVVHAGDARRVQSSREPVEGISEAENAIFSSFSFAGLSNRHSLSKPLAMLLHALGQTSAFQPCAVGDCLTSRIRAISNSQPGAVAQHARVPSFASVPCARGSANQRSGLLRCCDVPSDEGKPDEEETKVEATEGAEAETTGNETAEVEVEDPEKTALKEAIAKAEVEVVQARSAKIRAKAEIESSGQEQTKRDLVAFETFRRNSRKEWNANDEDGRATVLVEILPLVETFEKLQDAGVAAGESDLSFEVHDIYRGVHRDLKTLLDKWKLEPYELKAGEYYTIDRCNVMEEIISEDIPKGTIIQPLEKGWIMDRRVLRKAKCSISAGPPPPPPPPPEEKNETKKEEENEGDDASEEPTEEAPEAAAEAPDDKGAPEA*
>Karenia-mikimotoi-ANV-113069
MAISFYVALMLDIAAGQDLFLFSLDALHRPLSKTVMLRGGVEMPTISLGSSGHCHSDPDGTEKATCSNYNATLLALQNGYRGFHDALSYGNQAGLGAALKDSGMHRKDLFIMSMVPKYLMGYNEAKASVIASLAQLQIDYLDLVMVHHRAAPATDWPRSVNMAKAFPDDWSGPGNPKNDHTSGKAFWQAPACAATDPTWLRCQDETWKALTELKVAGKIRAIGVSNWLVSNMQRMKDLGQELPVVNQIEQHVGWWDSEMIDWCAKNGILVQAATPLSRAAPQLVKSGAEPVITALAQKYNKTTSQVALRFLIEKGVAAIPSSTNPTYQKENLDIFDFSLEKDEITQLGAIAFNCRSCDNCYKCWGDPAALMCTDKATGHMFHCP*
>Karenia-mikimotoi-ANV-113077_hapto_high
MFVQTVLLPACIFLLADVVCVADSHKVHREDNQLTEILRLALGLSLMFAKRTSSNSGALRTLSRLLLKCNHMPVLAFTCCGTSRHVDCKSAKDLSLAYPRRRTGVVTAGLGKTNDSSKQLKQIFGQRHESASLCCRQQLGQTGVRLPRRAAIANSVSSLALLVPCHVLAEFATPTKVSSSLKDLVEATASLTPGAPAAAISLRPQYGIESSDIFYPAWFKGRWNSSSTLVSVIAPAGDDIFSPGKNGSEMLKRARQEIGVPLTYEIGWRQRTDDDGRTNTILDREFNMASLSRAAMGDTAVDYVEEDGPNHLTIYLKPKGAPKGTIYAADTRVVARRTDPPAVGRSDFFACAEVKRQTVKTLSGDRVIEAPRSPLIKETETVQTFQLDPNDPNTMRGYQRVSLFLVPDTAYTSDTKLTDLAALSMTSFRGRQVAIDVRMYELVFNRII*
>Karenia-mikimotoi-ANV-113151
MRTVALAFLVLASGGHGRRVQKAEEQDQDGSESLVRQSKVLATLLQAFTPSGAFQLNAASAGARPRSSLVAKNHFANHVRPRYTHPVAADDKKDDEEEEEASGHGAPAGGQPQIDPEELAIVQKFQEHQAAAAKLSAPVEVRSLVQYNHGFAVISTNSKQYDGFPSGSVVGFAPDEQGRPLFSFSTMSTHTQDLLKDKRCSLTVASKEFKGAADGRVNLIGECEAIKDKEEVDAAKAIYSEKHPGSFWTGFSDFTWYRMEVQNIRFVGGFARAGAVTGKDYAAATPDPITAIQGRVAGHMNDDHRDASVAIVNHFVGLDVEDAEITSLDSLGMYLKVTRPKGQMKQFKVRVPWTKPLDDPKQVKGMIVQMTQASAASAPEKEDEKEDKEEAPTA*
>Karenia-mikimotoi-ANV-113160_dino-specific
MRSLATTFIWLDVAAATAYTRGLKLVPKGGESEVARFVQDNMEPRHAVAVAVTGKGTKRHRLLESLGDDGDLEFLLAIGVQFARTRTSLAVYRHRSSTEVYSGKWTFSAIKLWLQNASYPLVNRMTNEFAPPKYFTNNPYGLVLIAAPQEALEGDAGETYA*
>Karenia-mikimotoi-ANV-113166_dino-specific
MSCLPHTQINTDLLRAVRTSHAGLPQSQWLLAILTAALCTTVVVSQTCAPPSFGSAYEYSACQSLTRCQTCSVSCKPGTVGSRTTLQCLGEEDELRNYTTGNSSESWLDYSIANCDPAGGSDPVSLVFSSRCGPEPCCPREPVRPAGCSNRMDDIFNSPGQCVNMMQDLGLKCEVDFCPTCGTMAGFCDLECGYGACASCGDCWRESAMSVGGTDRCDDGNSIDGDGCSSTCFVEPGFTCTKEQAGVGADTCEMCLDRENWTDAQGFTCEDYRTLDACDPGGSPADPVTPGGSQFRTPNYHDYTFVYDLSLTPSTALILFVTVQAEHDAHIFLGRPPGTPEVNLPAVGVHGFEIVIGGWKNGMSVIRRYPGQQELSRAYGARLNASERKEFWIYCSSNGTLLVGEGTNLFNRRFLGGERGQQVVDWQGNAIGSGVITVDAQLAGWLYPVDQVSIATGWG
>Karenia-mikimotoi-ANV-113192
MHKVLFLVSCLACASRRHQVRIHSEEFHGKSIGESYNPVKRSGAGATLAQDASKAFMELLLASNPTGLFNPTSAIFDHNELFRRASGKMRHGDRRQGATMSDKKLQLKYFDARGAAETSRILFALAGEEYEDTRYEVMVRDNPSGPAMEVPAFKEAKKAGELTMNLNRAPVLILEDGTSLGQSRAIERFLAKRFGFMGKSPVEEAMIDSITEHCRDVKDAQNRKGFGPFARKKTPEEKTAARSEWFGKELPSFLERIDKVIQETGSPGFAVGSSRSLADLVIFSILNDCAPADKEDTAKAVEKYSALKAIGDAVESEPSVAKWVKDRPDTTM*
>Karenia-mikimotoi-ANV-113202_dino-specific
MKHLLVLFLLHSNCVRVARPPSAAVQVGADAALVVTPNLSGQEHRIYTPDVNGTDNQTSFVMSHQPTFANMTRKRTVGVVGAPLAEVVETTQIITEKSQIANVSEILICHCVVFVPLVVAWCIYFSIGRPRWLYLIVLPLTLGCCEQTNMLTNQSLVAVTDAPMGLTACQAFLMMVCAGLWIAAVDRDRIQQEGIHQYAAWLMPVTMLYTIYQLSNHIVSFKCSLSERAVLTNLCPVTVFIVERTMLPDVLKPNSSLISKVCLIGLVVGAVLYCSTTMDFRGGSTFIAYFMVLTRTGFKVIERSCLSGGKFLSTGFLAFIDGLFLMTVTTYLSLTSEGFLWELCLFLENPSSAILLLVSCMTFMGIHISGISMLRVGSATAYAVVQGLAGFIGVGLGLSFFGEDVFRDKLPAIGLAISLAAGLWYSIETYFQKMSEKTQTADPSRQAT*
>Karenia-mikimotoi-ANV-113210_lineage-specific
MQTPVLFVCLVTMCKSSFVTTPNSTSVVDSTHSVSGPTNHSLVASDGITIGFWTWQATSQWDSCSTVFMLPTYSVTALRWMKWFGPAFTKAKFNVVVMDYRGFGLSVGPWSADTSPNDVVYVGFRASRFAADAHEIMASLRLHQPLLLAHSYGNVVAAQFVSLFNPDLLGYALLDQSPKLTNIGLPADPTFSGNAVFNLSAQEDLLNYIVSFSREGERIEQRSYPTRVFHYPHLPQLWNSTFKSVEGLGPHAHTGCCVCYSEQCLQEWAEATDYWAAQNGQVVALTMWDNFNHDWTDVLDVLQRRNVPVFVYGGKYSLISFDAVKWIWKKLGSNGNPKSQHLFFTNKFGVHSPWLNPYPIRNYFMDNLTAWAATLVMDNTLEVI*
>Karenia-mikimotoi-ANV-113214_lineage-specific
MAGRTRSTYLLVVVGCVLLLIGGWTWNRQNSIQNISPFNVTLSNGQGSIENITRFNATLAKGDAPGGARLINRRLENGNIVIMQAVDGQIEFEMLRPDGKSCGSFHWPQNHVVSWAICQNTVKKHPCEASGLDVHSMPSCWWERWFKQYYHVCLFDHGTLEQVNNRTEPPCFVQPKLDLAFWKCTAKSSTRSFVDVGPLLSEAIVWFPIYGVRTYSFDIRPDLVYFAQVGLELVSIAGESIANRAHYFYGGVSDMTTKLVTNIKMQKGMPSLKISDHIKERIGCFKIDCDGCEGRALLGATCLTCDYGIDNVFTEYYPSSHWKRGRTDPNDYLRNLTILGFECYLTPQFRDSKFGKIWQAHREVLQDSTNFTYLLDCKSHRPVKPWCQWHSRLDIECKRTRLPDVDHCRSSGCRSV*
>Karenia-mikimotoi-ANV-113232_lineage-specific
MAWLRFAILPALLVTPISALPIHSGQHQPSGQRQHVRRAGAKAFPPRAGLLQGRASKQKSQRSAAWSISQQASKLVKASGRHVFIQFPNSSEVQKLRVKNDMAFDGVMFAGGVLVNGRSSFTARLCTSQCIDNNAAGLFSTVVLGELNWADVEHGRAEVHWASASEVPVPHIETGAYVGPEDPRLDVIQGARFILANINVDEPGCPKFVPEWSNPRRMFFKPLDPIPDAQPCAIQLDEVDRCSVQKNWASLVPRGSSELFFVYSITPFQVLRFDKQRCKASFVRDEDVDTAAPTKDVVPVMQQIAQKPQLKVHGGSRYVFGMAVPEGELYFALGHTAPPEYRQVLVAVLRRLNGHGASFSLAAVSCPIKLSSRQREGHLFRGNTIATSIVDFNVKTDLTLVTYQMNDEKNYITELEGVGKWLQAIHKEFHDDVPVYCNA*
>Karenia-mikimotoi-ANV-113249_dino_high
MKGMLLLQIAVVSLLLGEATANSKKLPWAPPPADSPELISHLRDTSRPKLAYSTYIGWYEDGGMNESALLHETEFMSKRLRQHGWTLMLHDYGWQVCGSTYNITPISTPTKLGCYHTDQYGRLLPDPQRYPSTAPHGSWKPIVDKVHALGMGFGLHLIHGVPITAAQKKLPVLGTNFTMDELVAQKCVTFIADHWIINASHPGAQAYYDSVVSMWADAGIDFVYFDGVEGSDCGCQAGAVSLLSDAMKRLGNGMFMYTSFGPPGAGCSFENLSELAAYVRVGGDTQDAWDDPMQLGFSGYTRTVAPQIKPHHFGDLASMMIGKVHCRVGTPGCGTGPDYFIPSSRSALTKDEVISDVSLNAIFRSSWWHAGAFSYSNDWDLSLMTNDDVIRITMMSSNTRQVHTSNSTPSTWGGPGVVWTGDDSVEDWKYVLMVNMCPCSASLGCVPACPDPATEVP
>Karenia-mikimotoi-ANV-113323_hapto_high
MVQQQILLVLACVTWVGHGKRLQNSAGQERSRQTSSQSARTSFRAFARLLSKLNPTAAAFNPTCRLEYVLTGNPASIRSRPWILDCRHHLACHSAVPSMKVENLERRVAADQQTERDPFKSCGSIDLNSVAELIKSKDARNVIVLVGAGISVAAGIPDFRTPGTGLYDNLKEYGLPFPEAMFNLRYFTKNNSKPFYRFCHEIWPGNYEPTLTHYFIRLLYDRGLLVRCYSQNIDSLETAAGLPKRALVAAHGNFDSATVYSEDESGCRVAPVPIEEVEVAAKKEDMEGWAEINAKYGGLVKPDIVFFGENLPERFYDKLEEDFPQCDLLLVLGTSLTVHPFASLVEQVMPDVPRLLINRQRVGDSGEPNMADGPAGPLNFHGETLDGFVAGDCDESVRKLVELLGWKSDLAKLVRKRGALNRFEQLMRWAANAYARIFWRKRRSHPMYDVGGY*
>Karenia-mikimotoi-ANV-113361_lineage-specific
MVPLMLACALSLAAAAASPSVTFGTPVLVGSSNSSTRDGSSFWFPSISIPTGIKGHVAQHITLSGDGGGGCEHEGQADQSCEQIMITRDGGLTYELIKKIRDGTSGNFNGYGDLGTWVPPKKGAKVRPGTFQTIVGCNNCFEKPGGSLVEPAFLQTWLDDGYNLTLIGNVSIAYENTPAALIGSCAGGKVCGFTTPDQSIVRTANSNLLMALYGYAADGYKNGSMYTTVFYSSSDDGLTWSYASRVDVTPAMLAAKGGAGEGPCEPTMATLADGRVLAAFRLEGGHPVWLAYSSDNGKTWTDPVPAEGTQAAGSPGTASTVYAVWPQLLVLSNGALVLASGRPGIGFWISPKGDGTSWIGYDVEAEHSNHLPSDPWNAAHGTGTTSYTGIAEVEPDVVLLAYDKTSGSGRSGDVQKVYSVRIKVGSSILDSFVV*
>Karenia-mikimotoi-ANV-113395_lineage-specific
MKPTVIMNAALVVASLLSQTEAVSQPLDDVLLGADLSEPLPSEQLMEYTPFLHRYHGHHHRHHHRAFRGSPRFGSHRTALAMAAPSETIATPIDALADDATLQTDESQADVQTDLLPNRHPAVERELGSMDKEMHELDARKKAAGDARERLQDVVSDSAMHVNEPFQKMINIAKEQVKINATQQRVQDLEQSEHRLEGTHDRLVEILHRNMDPKIRKAEARLAKEQNREQKLREEVVIWQKKDESYKASALQLLEDRKISEQGLAQAEETLAAAQRQVETAQKSLQVTSRQAEEEVEKYRIVKAKYEAATSKVKLGEDEIGDAESSVQKLRSIFDIEQRRIDKALTVGKDRLHGKIHQLESASERDGKELQALREEYVDWQHSQQGRAQQVAQAQAMTNQLTDAMSEQQDQVLDAANDKVTQQQMDNSEWAWSDWANDDY*
>Karenia-mikimotoi-ANV-113406_lineage-specific
SSYFFTLLFLTALVIRSFGVMRGLVFAALLSLASVKADDLINEFNDPGMGIAFTMIPKNVWEGHGGGNNGMDAAGFFSLNDISTFHAHHQQAISIVTKNQDMNPYDGGYGTYGLAFHITEQSPFWKYFQVAMHGKDVLVAGPGDGANHIPGTADWRSTILAQGKSYSWFAGQKNDILAHYNTVYKNHDYNEFDTNGLSPDGLAGVFVNEQWTMSQPPSDETMCSFLLHANPSHGSSWPVYGYTYHNLYIKKYLNCGQGPTPPPPPPPSNPENCQLSKDGEGSDPNDYTRIQCGDKYETQESCNARSCCWDPNAISGGGTFSCFYQRPGPHDYCANTPDHGFYCESACCDDVYQPNIGTPCCCQGWGFCHSCWFDKDPNQAGCRPRAFSSAARNVTMATIV*
>Karenia-mikimotoi-ANV-113409_lineage-specific
MHSRRASAHGIVVAGILCLLPLQVEAAADITIPDYGVTLTTYVVGETPTSMIIRTTHTQALTVGNAVVYTFDTAFFGQFSSTGRATQCYATTFTAGSESGSATFTCSVDTTQYTATLTATLASGAVSGGQMLELKVTSNLVALSFGGEGMARMTSVTARAGADTLVGAPVDLFYMVNAPTITLTSSDMNAGTQPSQFVIQFKTPIPTISSNLVLQVSSNRDIFVSGQSTGLSTGGATFSSYNSMSDTMVQLNFDSATHTSGVPVDTTITLTFGSNLLRPLPDICGEVLTNIMTSGQTMFSERSGYGNIMCSNTTTTTTIPSLTPMPGIEMTAYSGPGCTGGGQTTYVPLDTCTPGNTVPAYMFGNCTNESVNMMFFADTSCAGFTSESTLMFDECSLSIFRLGNCRTIMYDATAGRYVDVDTTTTTTTTTTTTTTTTTTTTTTT
>Karenia-mikimotoi-ANV-113418_lineage-specific
MHPLMLLGAILCNGLVISSGLHGQGSFFVINDVHTTFFDYASCDYNLTQPYGCYGTPTKFSTGLFQSMLQEMVTINAAPDFIVLDGDISSALVDIKEASHIVKKAFPSTKVFVANGNHDLDLGFYTRSNYSDGVPNPPPCSNPKVNMSCPGDPDLGKDSVRLEDVTELWGVNGTGWLSCPGCEETFRIAGYYSASVEPDLKIISINTNVYIPSLEPPEADTHDPAGQWDWLEAQLADARSSKTGVLLIAHVPPGVDERDASDIGFTTVANQRILSILAEYGNDVIIGVLFGHLHSDAYKVFYASDQVTPVAVGYIAPAAAPLDQNPGFRLFTYEKSSANSQHRLVDYSQYYTNLEKSNHARRLSWQLEYSAKAYFNLSSLEPLEWHRLRDRFERDQAEFQRWSNINYVLRDTGDCSNACKTRKLCANYVVDFGAYSRCVGSVELV*
>Karenia-mikimotoi-ANV-113452_dino-specific
MSCTILFNVILLILETDANAGCDAEDENTGCSPAWMVQSNLVLLGIYTVEMFVVIDVYRYGVKHMPARLLDIFIVVFGYVDLLITYGFGSQVINVQTLKLVRLARVVRGVRLMRVFPELHQIVLGFAGAMRTMLWGFITLMSLIMLFSLVAVQMLAPLNRTLIHEEDYCAEAFDSVWNTMLLLFQTITAGDSWGLCKVPLIKKYPATFFFFAATLISIQVGFLNLIMSVTLDRVAEARERNVDARVHEKQAEVRRTRKKWFNLFEQLDKDGSGEISLEELMQGFNTIPEFSADLKLLGVQQSDLPYLLRVMDEDGNEVLSRDELLLWFDMVTHFDSKLQQVTQGAHAWQKNT*
>Karenia-mikimotoi-ANV-113471_dino_high
LKQFFFLLLGCGIGNQLGIMEDEELQRALEESAQMHMATCTMLVLDTEIRISRRELGPPCKHHWKPPHQPQEGHVLQVDTVNQFAQHWAPMIREFTAPTAICGYMVMANALCLQDMLKPNGSWTQAELQELLRKLREPAALEAHLREAMAFVHASRTAWMISHPDDFRTDHEKRKYLSAWVANYEISDFFIAQTGQGALHKAGLHFARLNQWPQLSVANHEERARLIEEKSFGGRCDASGCVRYAEGDCMFIVESFFPARVLQRPSEFVEKWSEGLKPPAAPAVFVADLNGHFVICLAVHVEDADGAPKQAVIVVNTTSSRYLDSSTCAFIFDLAYPPRPGSDSSPEAVLHAAHEHPITPFAGLRNTCDICGKPGTAYRCAVGCDWDLCSNCFTAGGTDVRNAADCPASPHIIELVNMGFSETASREALAAAGGNLQRAVEMLLG*
>Karenia-mikimotoi-ANV-113512_lineage-specific
MASYQHEIHVPGYLLLVVVLQGSKSQASNVLLSCSWYYTSWSGDGSSTGVFSRRREGGNSYYLDRHDISCSGTQKLLQYWRLEAGGESVHEQRFPYRCCSSPLALGTCSTRSTTENNADNGNIAYLDRHNLECNQNEAMQDWQIERVGGSNIRFQYMCCAVLSSLSDCVVEYTTYTSYDNGRKSYYLDRQRPGCSSHRVMTQWRLQTSGGNMRVKHTCCQIDELTTTTTNATTTTNTTTTVTTTTSTTTITTTTTTTSTTTSTTTTSSTTTTTITTTTTSTTTTTTTTTTTTTRTTTTTSTTTTTTSTTTITTTTTTSTTTSTTTTTITTTTTTTTTTTSTTTTITTTTTTITTTTTTVTTTTTTSTTTSTTTTTITTTTTTTTTTTSTTTTITTTTTTITTTTTTATTIPTTTTTMTTTTTTITTTTLAMTTTTSTTTTTPTTTTTTTTTTTTTTTTTTTTTT
>Karenia-mikimotoi-ANV-113516_lineage-specific
MRACVISLICLAWTGCGGQVHSSAHELIRSSLCEPSKLFGLAELSEPSASRNSGRGNLLRVLSLLFLEMNPAAAFNHYEAFACIPHTKIRTDATGLKRVLMQERCAGIVKFFNIEKGFGFITRDDGQDVFVHINAIDAGQKDKGISCLAAGEPVEFGVEVQSEAASLDTFSWEVNGKTRAYQVTGPGGADLKGDVAAPQRRPALNVAVVDWNSRGTVLTAVQQEGYALQHASGELRSDREIVLAAVQQDGYALEWAGVDLQKDREVVLNAVKSNGYAVRFAGDDLKNDRDIALAAVQQRGCALKHLGDDMRNNREVVLTAIEQSWFAVNFAGEGLKNDREIDLAAIQKDGYAIKYVGDTLKNDREVVLNAVQQYGYGLKDASENLQNDRDVVLAAVRQYGGSLRWAAEDMRSDREIVLAAVQQDPDALKYAAEHLQEDKELIEAAGQV*
>Karenia-mikimotoi-ANV-113518_lineage-specific
MHHLQLLLLLVSAGCPGHCGKLEGLRTEDLLAAHKYELLPISFAAALDDCDRERGGRWAICFPDTKRMERKGLGPPEVPEPVTVPPGEADLAVLVPGLGEKPRAELVKANIYWLRLSGIPFVCWIFVYLPEETFPLKAADYRPCVLVRQKGFWMHHIAKFPLHEARARWVLIWVDAVRPMPDVRPRRFLDIMVANKLDVASLSDNAQSRHRAHMVMRQNRTSRVGRRTDFCEFKFTVMSRHAFACLQHLAGRSEHGLGWGIDKLFPDQCGPLRIGVVDEMSVTKMFIASYSYKDAAIEQQRLLESFPDAHLPDRVTIGRLQDPAMARKPEEKAVYVPDCSRSSCEDLGWTDAIAYTGLGNFDGRIGAAGVCGQRPSACEGEGTPEEAAVYCSSIGARLCTLMELLALEACGHGCYYDWRHVWSGTACAGGFMTVSCSPGGVSPEGKCERESRAYMGRCCADVSCADSKKK
>Karenia-mikimotoi-ANV-113570_lineage-specific
MLPIFDLFLCCAAWLNHGLCEQQVIEQSNTGGHLTWKPASTVDSCFARVQQSFAREDRVTARMSPFKPLALLLLALSSAAYASKPSVSRCIKVQPSPFLQRRACSCTDPVMSSEEREALQMGALLGPLQFARDIQGVFPNNEWPPPVDEIVHNTHVAPSSRHGLGLFASVDIPRNTVATFYPVDAIGLSGVGYLGEEGKFDMEDMYELELQHQSTVPGTLINVAMDHTDVKGWLAHRVNDATTCIDNSKASILQYYGALLENNCAAVPFGEAVPIVALVTIRDVQKGEELLTSYGPMYWLQDNSDTPLKPEVKDTVGQIVRMGQVLNDSLAQVIDIHDSAVDGCRKALQTGSYKEVIAALEALLSNEYNWPPSDSRKEGGPGTPSSKGFSKTGRSKKGNRSGRNAKKGKKR*
>Karenia-mikimotoi-ANV-11366_dino_high
AQVFILKSLSRFCLCTFASLMAVRPDSPSHTAKIAGDFALQGYIERTEHRALSLQQLDRIVEYARANCESWNTLQLQTLNLYHLTTWLIKPATAASNCSFVELLASAPQIPDWFITHWWGECILHFFKCVDKHIETRALSGNTLYWICAYANRLHSLVNEIGADPCQSSFYRAMHLAKGVLLVLDAETEQSGPATPFGRVWCVFEVGIAMSPGMQGDRETPLLLDIATCDATADDAEVLTDGLTDSEKTMETECGAGLGVQEKMRRERSFPVQIFRAGLQLELERASASMEADRVSILNCIAGRELHVPPLSSHESYSCINKKLRSIFAVAAWRQACERGAVAQLELPAVLAADVERLTLSLDFSSCAQMDDKGAGLLAASIPKQLQALSLSFYDCKKIGNGAAVDVGKNLPENLHSLDLNFMGCSKISSVGATVLVSRLPRTLRHLSLCFYGSHSMGDEALKSLALKLTPQLQELQLDFEFCKNITDVGLGHLAEGLPTALKSLNLHLRDCSEVGNVGLASLASSLPSGLTTLELSFRRSESVSDMGLKSLAGYLPPSVHALRLNFRRCEKITDVGIAALSFALPSTLETLLLNCHACKSVGDDAAKKIAENMPSTLKFLVLCFEGTQVGERGVKALADHLPDGVRTVLLQVWPGEEALNLQALRSWPVPRQVKTPMPTSSHVRSSLAREHRQQSNKAVALAPAAKTHVAPSSTRAHVQALVCASSEQAGAHRSTAEEAGKDYQIFPAVESRAPVAMPNAAVPEYADESGRYVATDQGRSSRRGPLTDGSIHVVCRVRPLSKREAQEGDATSVQVLGSDSLQVRHDDRNDTFAVDAVFSPGSQQEVFEECRGVIHAVLQGQNGSIITYGQTGAGKTYTIHGSPDNVGVLSRVAQDLFRVITSDPGNMHRQVSVSMLELYRQDLLDLIKVTEDGRFQAKKLQLRTSKTGEVQIEGLVEKPCHSISDLLDAVSSGLAGRKVMATAMNSESSRSHLIVTVKVSTTDCLSSQTYSGKLHFCDLAGSERLTKSQVTGDGAKEAIEINKSLTALGDVCNQLQKRAKQVPYRNHKLTMLLQDSLGGTARAILFVNCSPALSNANETLLSLKFAHRARCQRGPEPPVQTSERSAEVRGHVAPPGAETPTNSFARTPDPTAALTESGPSTQVADLDDMVAITKLRQAEYSTSVADGVVKLRSMGFSSLASYNALQKEEGNVERALDRLLREGDSVIAETPHIESASRASSTRARRVSRPRRVRARSAATTRPRQSRATE*
>Karenia-mikimotoi-ANV-113711_lineage-specific
MASLQKMLALCLLLCYSAAAMRQVLDVGTLSNSQWHCCNSDEEKLRQEKVVIEAGIVKDSEAAILPLLDPALDVVMDKGNEIGKWASSLEGKACDVYCWLKKVNRQCVGAEAIIQGYDRCNPVYIPHLQGAVAAANDLSRKFVSHQAKFALAASVVNAWTSVKSMSPQGWDFSQKVEKGGVSIAAKLGTGKCTYNLISTNPMTPESLTNSSGSIAGELARAAKKFDNAKNPGTPSNQFKSKYILEHYGVSCPLNSIFWSMEFADKDWLTLIQDDKDWLTLIQDIKQHYPVYTLHDRGPSTRQAYGGYQRFMVTTSTDWFDEWADSHSKLEVESHPASMHVDYEMLCVRRVNVGSIRCPAQADGKCIRCVLKAGNIVPQ*
>Karenia-mikimotoi-ANV-113718_lineage-specific
MGRGGKHATSINSPTCSALVLFVIHIFTAAARKACLWNHSVTEASPLQEGKCFMTLIEEITDRGKPADQTLEVDRYDETYCCKFDGEHCCSSENYCCDTCCSMRRVQGLVSGIFSNPARPENVDNLRVVCSQCCNGTRAMMRYAAAKSQRWPQDCT*
>Karenia-mikimotoi-ANV-113785_lineage-specific
VLIIMSASLLATEAARSELLAEATVVEDDRGACQTPPCNAGKCGISHEGAGLYNVNEEGGKAMQITSLFCQKAFGEESCCLERYGKDNYLRLHKAGGSATPAQMCKSCTPLKGAQSAVKAGTVNLFFMRHAEGCHNLGKAWHEIHDYKNLVFGNYDAPLTDAGVHQAGLAADHLRAIGANIDHVLVSPMLRAQQTYLVAAAGVQQLADKVPAVCSFACETGKLYSGPENTPAEPIVQECLMREDNAAAAAAWKQGHIKRCPIWHTLNPFSFNMETCTHGEKPAYEAESKMVKPQEFADWLTMEFPGQTVLLVGHSNWANLAGIRRTTGEKVYWASLSSLVVEPGYHIKDSAVTEHYTGTPRNAGTQGSVRDEPRCMAYKQYITTCNTPHDWQKSTQFRPHEKDDESSTSGQHARDVQTNDESSASGRHAGHGQEYAERQDGRHGQEDAETSTPGQHGRHGQDGQQKC*
>Karenia-mikimotoi-ANV-113788_hapto_high
MAKVILALACLACAGHGRRLQSPMEELQRLLFQDAQELEPVAAFNPSVPRAHPHLEHGSSQLLRPGVDQLLTSSARMSGAPAPPATTIKIRKKGAKSSSNTDDAASAPASTQITVRKKNTEGDAGSTKASVKPAVSNEPTAEDDDMMTTVVKVKKSSGSSSVSASTPTVSSEDPMAGLTDAEQRLLEGSQRGNCTLILEALQEEANPNILDPNGRTPLHFVAGLGVAPAVMLLVHFGAQVDISDEQGLTPLHMAAGYANVQTLKVLIGAGANPDIVSPTGGTPLQIIISRGDFQLKQSLNKTGLQKMMNRNKKDEKLEELRGCMDVFDNIEKIKSEMDWDETLKEVLTFCALQKEKDQVKTK*
>Karenia-mikimotoi-ANV-11379_dino-specific
MALPTYHFSLWWSVFMLLSPGLDLDEFAVSANTTTTSNIFRDCDPAMRLTEFTFPIVDKGHRSPQEHLPYGVMLDFFLRSHFDPTVKSVFGEPGEWYKIPNIHPCLRVGIKLLPNMDSARETMIHQNLYFYPDNSDLLSNSTIPDMQTTHTAFYGMDPNVHTRAGLKADALEIIHVSPNGVPDLSNKKLYPNFFRAAPSVLYVFQPMWGFYTLYGWRAVMVMYSVEARMQALFRLFVESASIDRIPSAYIVSAPLSMSVPFQVNAILTQLQRLRAKPIRIVFHFVASGLECKAKLGSTFLDRVIGLQVEIGLWMPTYQMVSGREFHQASMFQNATRRSMVGLHSHGSFFFAESHLELPSTLAARLLGFFWWFGKAGQLGAVDLKMHDVQARYGLHEWSPAILQLVLQRFDDAGGLPGLLSELPVEHIQVNWFKTDIAMRQVMAHDCFLKKGGNLTVRDASLFRECLTMVSHKSEALMFDMAYDSNQELEDTHYMMGPVYVMDNTTNTSEQVWFNPVVWVERGLHNLSGCSKAGRFLGYHTPVWGNGAQSDNAPKDLLKCTSGMVQNMIGSCDWCPIGRYSSTTYDAKVCSPCPHGRFAAAPSSTCHSCPPGSEARENSSTRCDLCLPGSYSETSASSECTYCQIGAFSSKSGSTACEKCGRSFTTENIASQQQLDCLCPRGRYPADGTCHDCMEGLVCGEGTAFLMQNYYSLESRPYEVYFCRGLTTGCPGGPPQNCNKGLSGFMCAQCSESRSRIVNGHCERCIPDVMMWLIILAIFFVVLFCLSTVQVLGNAGRVFGKAEHMQDIAAFLSLITLVLYIFDMLQELGIDFSFALFDLLEVLASVFTWNINKFPWPFPLACVLGESAVEQYMLQVLFICSPLAMAAAAHFMASIVTRSRNDRLESSSKLYNVLGQLAQMQLVVFSGATLRPLQCYQHPNGEESVVMYPQLLCWNNRDHISLASLGKALFALFVLPYIAFCAWACWTLPAKLFKREDPDDWDTWCLQRSRFLFRRLHAHCWWWSFASVLRQVLVPLAVVVSSRHARVQLFHIESVLVIYGCFAVMFWPWKSREHNVLDCGMSLMLSLLLMWSSQFLPDASDGGHASLWALFVALSCIILWYLISSAMRLGKWCNFQARDERPDITDLGQQWVVFLEAAGRQSAEDAIKTWERLSPVECWHVLSVIHSWSTMSTPRKKGREAPSFQRIEGPVPVPQPLPDETKLLPDELLRELRDLLQLRECAIEGSARELASCSV*
>Karenia-mikimotoi-ANV-113801_lineage-specific
ISCKHCPIQFLFIAVALRMVAQAITDGRIDARAGAVNLRLPFPMASLPGAAKVQVLSCIGCPYICETLPLLGRTFSAKLPLRAVVHSDLFCPLGLGGEVAHLCCPVPHCQFKVCRGSRVRGYERLHRHMSTCPMWFVCDRSLVSGFFNASPPLHKIVDQQEHVLDLIDNVTKASSVDDASLCGQSANYQSFAQQAVKCPGFGCEEVGPRSWVSEHAAKCPRALQGFSYHHVAQADLQAEFELFWTRASHHIDAHGTLHHSNDGPWKLQRRCRRCRKAPFDAALHRLTCSGSEDRRTRKKVNLWSRQILSCASCGAEVHHHSAIISNLLDQPLSLATHASSPYPKSWTERGAQLGGASGAIVGVGPGALVGAAGGALIGVVRGGVAYASTSSQADQDPSIQDYVSRTMKVGSTTLGGVTFLTLGVPLGLAGTVAGGLVGLGMDAISATVAEAD*
>Karenia-mikimotoi-ANV-113803_dino_high
MVMRCITGAMCMSLALGSHSAATVTIAPGVSMPMLILGTSVPDMFTYDNCSMQDAVEEWFRVGGRHVLTCVGPCYASEPQIGRAWRASGLAREDIFITTMVPEPVGKREVIDMILNVSIRNLGVDYLDLVLIKRACVPSQHGPEYPDRCGNDSKDLRLATWEGLIELQSAGKIRAAGVSNYNAEHVAEILARGETPAVNQVEWHLGFHDDELLEKMREWTVTMQGYGVLSGPTTIYGNPGVPLHDSRLTRVAQRYNVSAADVVLQWTLAKGIAPITATCNAAHAADDMNAFGFNLSAEDIAYLDSLKSQSSMLLM*
>Karenia-mikimotoi-ANV-11381_myzo_high
MSTVMTKWIFAFLIAGALLPESKCEQASAAVAGESEFSASSSQLYSLALDDVMKDALYEGALALCAFAVFSSFFSAYQRKQGNPKPSKKVHKAGERVASASSRKDHAQARLWKRPTSVSAAQCKMAVADSVANSAVCQESSSHQRRGIEGAIIPKGKEMEKPQKASTTFSATDFLVIAVRNGRASELPQLLDQTLARACRGETALSAESLQNLAMQQLLSALRACAAAHCFSDALCAYDHVANRIGVGCSAVWSLVLYSAVEAGNYDRCETLFTKLCAQGEVSGHDIINIVRCCAHQHDVAALKRMLGNLKAAKKEVDVFAWNRSLAACANVDRGLQFAEMLAAESMCREAMDAVSYNTLMKCNARAGRFARCLELHSEMVAKGHQPSEVTFGILLDACVAAQDHEKARQIFDELCNSGLPLNAVHCTTFIKSLAGAGQLHEATQVLERMWQTPGAKPDLITYSTIVKAYADSSNADGALHVVEQMLAQNIKPDEIVFNSVLNACCVAPANRRPSTEIMQLFDKLMKLGMRPTTTTLSICLKGLALSEAFTEAIRMLEDAPLNLSMEPEMRLFTQLTQACVKARKGGKALETFRAMVKAAKRQGVKIEEHLGRLLRHCAMCTQLDTACRLCSAASQAGIKVDSQLEKELKDAASRKCRSSRTN*
>Karenia-mikimotoi-ANV-113813
TGSSTAFGSSSSSGSIAHVTGKIIDDPVLIMLTVAIFSIVAAVEASVIPQCRYGCGAPADCTKCTGNKTGFCLESIQNCHTCGGIWCPVPPSPPAPTIPNLKGVSEACADFGQNLPGKMDHDYTFPREESIDHFASLGFGAVRIPFLWERLQTTLRGPFARAYFASLNKTVNMVTHRGMHAIIDPHNYARYSKTGKVAGSKVIGAPGSGVTVDDFLDLWTKLANVFKDNPNTIFAIMNEPNTMPTQLWADTAQAAIKAIRDTGASQLVLVPGNGWTGAHSWLQNWYDTSSTKKSNADAFENFVDPGNNFAFEMHQYLDSDSSGRKPECASSTVGVDGLAGATKWLEEHKFRGFIGEFAGGANSVCEKGIDVMLTHMDQHPVWLGWTWWAAGPWWGSSWASVEPGSDGKDKAQVAWLVKHLNQTIVV*
>Karenia-mikimotoi-ANV-113816_lineage-specific
MQGKSERCAWLAAYQCLWASLLLLLSLTSDRSMSAMGQPTALQSSTGSGLSPFAGETFTLQVVGTGLSVDDRLSIVPLDTQCNSAASLGKDGPFASVLDSAGKAGNSGSLTTSQRWPGLRSDSAGSFRVCWCGPPLCNIDSDFNTFYHEVGTFEIKGPFAKDVECAATESCAVELAGNGFSSSAGLLIREAGECGAPNPVPAFWGGMTNPKILGGSRAGDTFLMTAFLQRRDVQHEVGHRMCWAHMPTSLEDYVVDVGEFRMVPSALPIYPFCSLGHECKIRLVGTGFARSNKVMISSATACGRSGLVNLPGFVNPQQIAGDFYSFGTLRTGGVGLYRLCWAHDATAPFDWLFLLYVGSLSICGPSGVWNGFGKLLLPAVAEVFDLEVRGFCLGDDDRARIIDQSSDCQSEAAQASNATEALDDEVLRVPDTAGDIGSTADISTSRMWRG
>Karenia-mikimotoi-ANV-113822_hapto_high
MLSIMSRIAFMMACLSCLGHGWPVGVSSARLSRKSLEAESQKLLTQREAASSMQAVAKFLVAINPTTSAFAASAPNKLSFPGSPAMAVKGIACSRRCSMPCMLAAADVFNEYYASTRRPLLLSAAVPAAAAGSAVASFLYTSSSRLLVRISAALVAAGITKLLSRLISRRKDALTAVARELSKGLSEVKENTLRRIASKFNRPMAKFQVDLGELFLTFFSACLQSTAIQTGELSEILKLKLVLNMSPSLVGEQILKAAKEVAPRLKSARAKGDDDKAKRLCTKFAFLAERIFSLDDTGKSSVIRSQIQKVLNLTPSEWDGHAAEPGEHFYCLALRQAVVEDRATFPWQLRKIREAFGIGEELGKEIARQVIRHYVEEDGTIDKQRLLKLEKVCDVRSGFAL*
>Karenia-mikimotoi-ANV-113836_dino_high
MGGNVHGCSALTVSYFVALASAAWTDPSPDVVPNPGCNPSSVVPAIQHPRDATELHPAHFRYSLAIGDSITAAAGAENTPMEHRQISWSGGIGGPGSFTMPYLLQQYSSQKLVGPATGIAQSPQMGPCCGTSPYWSPLYGSNDQLNLALIGLTSEHWKLEVDRLANLVSGKGFGLGFLGGFPRWSQQQQEHYKNNWKVLTVFLGMNDMLTNTDACSNEEWKRRALVDKYSRDMHALFDFLVQDADGIFQKMYVNLVMLFRVSNIGLQEMNNSYCARALTNLQFLKNEFVCMREGGDIQAKGALLDQTASQMNDVLIKIAETYDQKRPDFGVNLVQMMANQQVVHKDLTSLADCFHPTAKAQRVLGTGLWNAMLLPSYPGSLFDHDYMPGCASNWTKLVTYQGMNASKPSKSIREIFF*
>Karenia-mikimotoi-ANV-113855_dino-specific
MLFLVLSTCLCGMLAAVSKQMVQRQNCWKGGDWLGNGIMDTPEAQRRHCCDEWYSEALTWMCFDSTYTREECCGTDHAILFLPKMPPVPNSGSPVTRDKAQREWEYLVRNATFVRTVRVGRSPSFSLRYFKRWHVDHEFLMDEQQSDAYNLDDLPRSSSTSRQWAIDVGANLGIVTLQLLKSDPFLNVLAIEPSPSVFRYLLWNLRANNVADRCIALNVGISNKQETAILFEPLMNPIQASLLHRSVTNVVHAAPRIQVPVMTFEQALGAASLSFSDVGLVKVDCEGCEWSILDAVAFWRDIDRFKIALVSEIHHFNGVAENPRWTEMTQQFCSEGISGKPLRQTDSGEDHLTCARNHYLESVGSRRMMHQLRPVRHSNRSAVTA*
>Karenia-mikimotoi-ANV-113867_dino_high
DLFLVAVPWVFSASVLTISRGMATDKCDPAAKRSRLNGSSGPSLPVLSRDEYLSKLEAVVKPMVDIRAMYSSLVNGIITDKALMSIPIHDHAIVRGHAVFDTCTVARGALYRVDIHLDRHLESAEKARIPFPFGVTKQENKDRMRSIIAQTVVASGLRDASVRYYMSAGAGNFGVTPDGCIPGWYVVVFTGSSVVDTGAEMKGISEFTVDVPLKPSFLATLKSNNYMLNTLTSMASKDKGGSFGILVDEKGLIAESCVMNVAFVTKDRRLITPRFAHILNGTTVRKAMALAEKLVADGRLCQVSQEDIPVATARECVEMMLFAGDSHVKAITKWDGRAVGSGEVGDVAKSLEKLILEDMMSGTGDHYELEYSSA*
>Karenia-mikimotoi-ANV-113870_lineage-specific
MNRIWLTLACVACASYGRRVHAKDVETIPRRQATDQILRDVSRTFAGFLLQSKPGAAFHSCASGVCLPAGKLNSMRPMRPNWRSGAPALQVFDGDDEDQVQYPDADDVEILSEDEDELEAFVGTWVYEIKGRPAEYRLSIDRGKLYYEEEVSTREKIEGRLDAVYSDSDGVWREGRVSKMGAFRVRLMKNGRMKSNFAFLESEDRWGPNIIARKREVPKDLKDMDMAFVDDSIPYGFQPAVILKRTENNQFTKWAYTEESFRNNLLALYAFILCFIGLPIFYYGDPNQAPQLLNVLRDGNALTLVVMLILTLRTRDEWKYCSKALRDRSIYYELQSSVLIDNYVPKYKEKSPEEAYRDTLLNQQQVEPIIKRTENAILPMVGVLGATALAIKFR*
>Karenia-mikimotoi-ANV-113880_lineage-specific
MSMPNFLHTFVILALSFTFVLGNEDRQGRSKRVAERATRLVPVFIGLALAACSACCSALYCYRRRTCCFRATPYDQKSSVDPAAIDQVVGQPVATAAVIQVEAAVSVHTAQTTVHDESQIDSDPKLAARRDREEIPPGMALVEIKDRTQGDTAEEMVLELYKSLPNGVERASQMQTNLSPDSRIVFVPESDVQELQQAWQINFQEARRRVEAKLRRRATRLLFFVRGDDGVAVKLDCPNSNDESSSTTASSSSSHVGDGA*
>Karenia-mikimotoi-ANV-113886_dino-specific
MHTIAVVLACLAWSVHGRRLKQVPIESAALTPSSYELGVLSGGAAQEGWQDDLLDNLKEALEVGRSQVTILFSMKDCPWCEQMLTVVGEAVERRSGAEPSVPPRGSDMLQSPLRAFVLDADDFPSVAAQFGAKVFPTTVVFGHREASPVMAYGYLTEENFDEMLRVAVLGKSAAVLGKFQSEDTVGPQSQSLLELKQEKSGFSPKKAFARLLEAPDPSTAWIGQKAFARLLEAINPGAAASKAASHEVGEPKLAMKKGWQEGFMDSINEAIGEGTSQVAIIFSMNGCPWCDKMYTVAQEVVIKRSDAAEEVASAEPLLSAPLRVFVLYAEEFPGAAQQFDVQGFPTIVAFGPQGAVKATGFLDEDGFKQMLSVAVLGVPEQDVEETVESTEGPSTEEESDEQESTEEESAEEATAEKGSAKE*
>Karenia-mikimotoi-ANV-113898
LKLAYREPGIGFHQTVLLTSTRSMACMHYPWLLTSTLALSMCSMARAQCCPNGDTPTCSGGATFSNGPPPSCSDGSSPSCPQGGSPGRDQPCTNSGGGGGGGDSRTGDEVDATGCSVASGTRCNSDGSTRESILSDLSYSSGSGRFSGTLKGNQCPPSGNSVSLRSTCVSFDFPGGGASQWNSPPYAAGLRGNIGFTFSLNYIYGPMDAGFGTSSNTGQLCNLISRDAREVCEQSGISCCPPGSTAAGCEDKIRYECETGGSTLQAGVFLDKCGLHTQTFYHAHVAPRCEYNQANPTGHSMIVAVAIDGYGIYGVWETATTMPDLDACNGHTMTVPANAALGITSTSVYHYHFTPYEPFTLGCFGPVASLDECKSLYSECSGSEVSYNARFANGTDYVWTGVLDCPCFYHMNVPSSLKTLTLLNTHYNDNIPSVDSNGYNTAGSTIAANGYYTDGSGPTAAPSPAPTSAPTPAPT
>Karenia-mikimotoi-ANV-113903
MGARNLISLGCLFCLTFLPYVRAHGALNRPVPRENRHNQGVHSMQGPGCAGEACGWFSEGCAIGCQCFGTTNGSVTGHGLYSTPDEMNCSSPIEPTLSAASPLRTWNMKLKSPKGDWTRYFPWRAPGSATPLDPCGVATDAPGGPWPWLPSPFADWLGRWQDTHHLGGRPAGYPRGFKGTDIPEPKNVDPAMWRSGGTAIVSHALFINHGGGYQYRLCPKSHAPTEACFQAHPLQFARNYSIIHFEDGSKKDVKIPAMDVTVGVVPEGAAWRRDPIPACNCDENDNCGEPDDSGSIPAEDLPYEKQSGYGPQCPTGVQFTPPCEGCFGWDEINFSIVDEVVVPTEPGEYMLSWRWDCEQSPQVWNSCADIVIVGSDEYLI*
>Karenia-mikimotoi-ANV-113919_hapto_high
LNFISAAMLGLLLLLQISALPLRIESWRLQRTPYHHRRVPSPPLLQVSNAGAVAAQKAAEMLSKMSSDAVRGMKPGEKIEMKDFKTSVKIKHTRSVKAMEGGGVPDYMRLPIDQYAIYDARLMRRLPESEVSEDDGAIFEFRLPMVRPSDPNAFVPKPKVLVRVRSTEESISIESVSASLFDEVDTLNLTADNLGNLSAMSNLRKQLFNLDFNTKLAWRPSRKRKAAQGDTDITATTKVGLKLAMPPPFTRMPRPLVQGAIGIIMRFVGGAILPQFSALLERDYQRWCNGTRGELSAGFGSLNIDDEGFIVVPEKMIQQMQKRDPILAAKFEKLQSLERRTSQNPTDGEILDQIDDILNVSSRAEAKIGDPNQSLM*
>Karenia-mikimotoi-ANV-113953_lineage-specific
DLAFWIKSSLPCASSTYSRNPFAKLTRTMLTRMMFVTSLLFASYAFALATEMPACGGTEGKTTCEADGSQNGLYANLPDDNIDELGIEMMQKKAYNKIQKAEDEDEDSDLVAVYDEDVVMADSNESDIDFLDDAIHPWEDDPDVEMEDFGKGECWDDKKKPGKGHTEFVRRPDVDEAGCSVFCSIRVWCTGYDMKGKECRLHRTKITKTSKKGNIRCFRKKGNDAWKTDKVFVKIGRGACLNKKGDNGKGKFEVLKTGNPSDPHTKCQERCLINRWCASYADHPDGCRFYQARIVETKDNVKNWGCYIKINASETPWSSCSSLPTEEGEDDEEKCVNGNDLKNGKKYIWNTGASEKTLGECGLTGLGCCERPEVTIGETTTAAAGETTTPAASEATTTSEPTADEDTTTGESATGASTTTGSTDDTTTAASGDTTTVASGDTTTAAPGDTTTVASGDTTSVASGNTTTTVPTTTAA
>Karenia-mikimotoi-ANV-113972_lineage-specific
MAQSPSFVLVVFTAANLWSAQAFQQNGTTSALVQATVNHSRPESTVLESVRANLSSLSEIENGFCHEALGDPSTQMPLWTVAVSSCTTTLVNHFVFPTDVSTPMKAKDVALQLLVIVNSLFHACKKSYKSTAFVIEGFEMLLLIASFVGVFGGVYVLAMAWMLDVDDSFSGPEEGDPFAEERVQASQNIRKIRPIHTVMIIVVSLLIQIAMVVTVLITPHFWAQYNCGSIAWARDASQIINFWTALTILKDKSAHNIRKQFAGVWMALILLYGGPMALVLWTHVSIGTLIFIPVPLLLLLVLACIFFIAYRWLDRPGDDAFHSMSEEAKTSLAIKIMVFIPLVIYIMFVTEATARFYDSRDWLQSLWVTWSERTTAKYFAYMVASASSMILFATQLL*
>Karenia-mikimotoi-ANV-113979_dino-specific
MAITLKRCLMILALAASCCFTTEASQPICQLDHALGEFAIKGEILLQKEAHRAAIRPSGHWPLYEDSQTRHGIEQSCELKSPWSSNLSLQHDVSFEDYDDSPKSVPWGQGLFVYPPNNFAVCLIEKVACSTWIGSVLQPLLNNESACHDDCHGKIDYMAAVHSQKKFGQEGIESIFHDPNAIRAVFLRDPIERFVSAFLNKCPENQFDHWNCIVPEGTNKFRTAVEKALAENMSNVNPHWSPQADHCKLRTNLAAYNVIGLMKKQTFEDDMNCVLAKAGLERFIKSNPPNINPTMEAVNKLTPEIILQKLFPQDVARKLINHIVDYDIFSFPKEPEWLKGATGEWYDLDPSQMPWQNDSEAYAIPVPVDGSNTAKGVEIDDIVELAIRAGYIA*
>Karenia-mikimotoi-ANV-114011_hapto_high
MFMASIIMQKIALVSVFLASAGYGREMQILDEPLKYGSLRPLKVLEELLLVSSPAAAYVGNPILAHDVGHRNAFLSPSASPALNRLLARTANYRGGRACMVAKIPDNPKVLSEVAVEALKNALNEGLFRMEMTMPDGLCLYDTQKQNVGDPDVAVPDYVKRKADRDLAYLVCEQFFALGDKVACVLPSNTMGEAEREWTEGRLATRLVSSLDKLKPKKGTGSGVGFGIREKSQLAVIVLPRADKKMLKKLQSTINDLGNDVIVVLVNPKPLRSGKNRAGYTPTFVLKDNPHPDWKGGLLFRAYPSQWVLGVAGSKGEATISEKSDERPTLDELETGFKKIKETKGIWNRISAGFDGLYGDAAALESRVSGEDEFESDD*
>Karenia-mikimotoi-ANV-114074_myzo_high
MFRLLLCLLQCLLLQDAAAKHQLGTLRMGGIKAPNKWKYVSKFAYGMGAGQYAVRVKLLRPKTLFAEANVVLEFYLDEDWQGAEAKKDECQRHTAARTIRNLVVDKEGKWGPWLNGTVRQSIRPHVWFVAVSECNNSHGMPSSRHTLEFEFLARQENGSHFGVEMHWMLESNLIFLIGFTLFLYRFRVAVSAFLGSAGSIHPVIWTLLAAMILQYVAQCCHTLHVWVFSYNGAGLWGLDLASEICFMIAQVIQSSLLILIALGYTLLQSKIGELDLMLPVSFMVGVIHIILVGVSKVGDGHSYKFHENEGVFGWVLMTFRILLYIWFMWAVRSTASEGGMNLRRFLLGQFQTAGSFYFLAYPIIFVVTQQVAAYWQHFVFSTGVMVMQMGSNLWLANLFLQRGEYFKVSTLNASFLPGGARVGVDKEE*
>Karenia-mikimotoi-ANV-114077_lineage-specific
MIALFALVLIASLASAARSPPNEKRKSVLLEESLHLDVAIAADAQHMLVNQDEISNASAAQVLHPGGARRPGLGLADDLAGDIYDGVNKSFTMDILVPRRMKREGELPSVDKAGMTDLFLKNGEEDSNAQPFKTIQTATGNTYIYLQFLGVGGFGAVWSALGPFDNGAPEKIGDESVEVLEARYQGQAGYCQPKGLVPCPPPTVAIKVSNELKGEYDNSELVGLWNEVRTLEALTSCAHVARYYEAFQDEEERYYIAMQFLSGGDLLHNMQRVRYTTEQAMILFKKVVTAVTTLHMKNIAHHDLSLMNVMLPDGFDSDPRLIDFGLSTTAKDPIALCAGTPGYIPQRC*
>Karenia-mikimotoi-ANV-114091_lineage-specific
MKLILILLVIIPATGDISRQEGMAFGNTELQGFRSRFSTSHTVDSTSPMSAADAQAMNAALRTELLQFHNELAEARTEAKSQEELLRNIVAEVTDLASEHKHHTPFDSAPSADELAVGTQALSHQTFEKLSSPGVAPDLTLEKLSQELLRQSETNKLRPSKAHSSKAPKAPKARALRSAKPEHKSVLSERIPHAMQRQTSRQEPVHTSNGFEVGATRKAAPNFTARACTHIQWI*
>Karenia-mikimotoi-ANV-114098_lineage-specific
MLPPYFTHPRTLRLLFLLCVSGPARFSNASAYDSAGNCMQVSEIEELELLQISSEHTHTRSASVTVSPASVASEVGSNPVLKFNYSDHHVPRQTDPRVQSINGFCCTAEKGNHEASTRQGLDSSISNFVIKAFNKSECLCISI*
>Karenia-mikimotoi-ANV-114104_dino-specific
MLICCKVVVTLSLVGLARSEAVTGQQVHCVKDRAHLIDFDIEGEPNDGSSMKGVQRAIISVQPSPSHAQRCSKLRGDNTPEGDKEFCYGVNQDSTCHAAKASIPVKDDFDCEDCFVSADADAFYKLNYSTFHLNSVTVGLRNVNLRASASIHKLLEGSKQVSGSLLFPGSDRNLTVIDALVGCPVCVKVKIQVGFPTTLDYNVDLSGSVDLQAGAALDLNLGSNIIHWDSINSWNHEVDKAEVTVSPLLGATAKASANVNLNVKTSFQIDLDNIIWYHLMLSPSLKTNVKFEGANFFHRDQVCIDGDVAFDMDQEADLNWNLFTWHEKHHWGPSRLYTWSKSNVLNVCKSINKNHSEVVV*
>Karenia-mikimotoi-ANV-114110_lineage-specific
MMALRMHMVFLHLVIFVVVAIRFEACAYRTQHDRGELFQVQVFSSSSSLKYPESSSTAALGQGSEKQRIFSASLANHASHEGSQRLLEKATKILSDDFRAGKLLAHMKHYGNPSDYVKSFSADLDRWSRQNEVDLGLSYSLLHPKLLEQGLFGSIGWLFDSSKCSFMFGAWGDLNTRFGKAKSEAVAESIHELILATLLHRYKFGDGQLYISSEFQQGVVVLAQDSGRIRESEYSHLRVRAAGFLEEDADFDFMRIVSDKAVWVDKQDWTGLSEKLVEQQTSLKEKEHAYSEIVAKCPLEAVRGFIYPDHQGAINVSDVMPSLPASEVFFERLPGAEHLPVVQFARHGTEFRLGRLTKCTSIDLTVTDLTIRPS*
>Karenia-mikimotoi-ANV-114124_hapto_high
MCAFASYVGRLARVACLALSLASAFHPHGALKTNRILQVITPARFCSCLGCTADSESPNTEDWRDVRARLVARERGTVVSNATYFYESPLIERGSIVFDAAPDSVAFDPHVYKTVILLLQVGPDVRTKGVILNRPTWTLLDGWSLWYGGPEGEAGMFQSLETSVGEPLHIVCLHTLVDDVAINCSLPVMRGIWSCTMEDAQSLLDQGVARSKDDFRVIVGYVSWTQERIEDELNSDLWKIASVGSATMLRELMQDRHSTSPPEEKMYHFSGVAAWEMSMKAIGCGEMADSTHDSYGDELLLEWIDTNLFPPEAEDDLYP*
>Karenia-mikimotoi-ANV-114130_dino-specific
MSCVVRRFTILLLLLGPNSAATAAAGQSKPIFPAFRHRLKQKHEVTETKKNAADADSEGIAELAGVVIPAPVDVGYTGFPVLPAISQIMGEASSTLKTVNSKAKFLGNRVGQAQTESELRMAKQKAAFERKLRSQEQGNRAVIAHSASISASITKLKKENGALRLHAKQLQDTNRVMRTELHALETRLSAAQSFVQHSLNITDDSQASQLNVLQVQGNLRHMHDGSNTDDDDADDSDDSDADKDSDSSDSQDAEAFMELSSKVRRSEGRRNSFEVALADMEAVTPLSQAQIASSDASPGHLLEELSREVADLAKQEKASEDQLKKIFIRDFRAGARRHQALLAQQNGLNSTRSDLAALQTRLRAADFHLETTRSQLEQRLHGMGIFLQRLAHLALAPENEVKRLLETLPKSPSIATRKRKNSKVRTQTQ*
>Karenia-mikimotoi-ANV-114171_green_low
MDPLALLLVCLSCAGDGRRRSHTSRSALESGALEDSRKSLRVAGLARGSRYDARWTAQEFRLLRAAAALILACDPMTGFKPYGFKLEGHHCLKRPSSAGVHSWVRNAHQGTNKRAGHHHSLMMASDMELGDLPQLDVAGLKKETDRQYKRAVKKVGKANDRLRKAEEAYEKFLADPDASEEDIEKLPNSLDIEKDLQSLQERSTSLMELQCILNDVKSSKSERYMEAVELATLLEVTDAPPERPPPKKKKKEGKQRDAPRKPYFVYTSADNLEIRVGRRAPDNDELSCNPEHRDGRDWWMHVSGSAGSHVVIRCHDELSEKFPETVKDAALLAAANSKGPQSGTVSVSLVRARQVSKPPMAKPGLVRLSGNVIMVRTNVAAENNRMERLAATKTTGR*
>Karenia-mikimotoi-ANV-11420_dino_high
MAYHVLVAVSITFLALSVGLRDSNTEKGTSTALSIGTAGHLLHTDSNESKLGPSTVNDAPALDLHQMVKAAKEQKEHPSEFAAQDELSVGDASEGEEPMEEDEEDERTDYQAMLWDYNPFRVYYSNGEEEVDLKCPENPNDFIRDAETYPRPFRHVCMLRYAMLRVCKLPKETCTTCKCETNPTDDPGHRSVCPLKECFGRLPELWVRAYLVPPVFIVVAHMLLGPVLGSTLNYLLTLVPIVKNFIVMFIGTSEKAPQRPHFRLYLLIIQIVASLCSVIFFCLLGMFELTSFPWKRSGTCKSLALGWFQFIMNLQMLVNYYVTWFKQGFTWQSVLAANALLDVFTVHRAIYAMAVDAPDDPPFIGPLNANNEFLAYARPRMNLHFLRAYRCLSALMEIQEMGAMDRFGSITKQLIMSSLRLFALVILATGCTVLLEWVGRDLNMQLDDQSDMGECKNQSSLKGNIACTPFLVGIYWVFTTISTVGFGDMTPHSLFSYVLVIGIIVGGVTFFSIESSTLIEVMSLQNNGLAPCIAKRNHVVVSGGAMRDVDEYVMNHFLHQLLHKAVTDQGGEWPFCCILGKVESAEQVIKFFDKRLTPDMKKNIQFCNADPLTPQGLTLGKISTASIVYILPSSSAPDMCREDEYNIHVALSVKAAANKTKASPVPFRLVLFSPRSLELAITNGIHPGQCLCLDQLRTAVMAQASEVRGWPSLLMGLSNNAAYDPSQFAEFCRASLFPEEYGESCENCLFGFAVDKTVSGKPFHVLANIIYQATGALLICAQIDGKVIDFPWEVVIAPDTVVFGIHNKDIENGKETGKFCSPIDWRPLFTSRRAASFSQRLWTDEVAAELDAYIKAPPDTLSEEVLAEEDVEADRLKAVAMKDGTNDLVLVIMTAVESYWDLLTMYIEKLPIVGMSDDSTGGFSCIVLVDETPPVNIVEHLRAKKPNIQLAFLVGNWMEPETLREAGAEQAKVIVAFEVNALRATPDNDTRTFFLLRLIARLQLRPECCVLSELTSGMSGAHMIPVPRSMEEQGELLLPRQPKNLEEDCFNTSCAAGQVFVPRSLLGLVAKSYYVFGIVEAIQNMTFKHAHGNQTCRPVQIRVPEQLYGKCYGEIVESFLLARVGPHPAACIGVLRETLYSEAVMVHPKKQFRVTKADLLIVLAAGSWVDWAQEKGLRCFGGRSQRTANG*
>Karenia-mikimotoi-ANV-114200_lineage-specific
MCVSTCSTALLVLSLTLFDVAASTPSLGSFVALSQKIQQASLKDLDKHSTWHANDVREGLSLSQQKVASMISSMVDVELHAMSSLTAGSQTILIIILLCTPLVIVFLVALFYYDKGKFDPSQHDGYMQEGQYNYPEERHGTPMSSPALSWTHSPQVMQMFPSGQRTRSESQATSRSKGSQGSGPASSRGGPPGRVGYPVSRSQSSKSGHSRRGAGYPASISNATASSRGVSPVMQDDEVLYPQLVVQHPAGMKYRLNGTIESKQQEELMEVCHMDNPGYVEVRIFISESPRDCSILLESGSRSPIAFMNTANAFRGGLGFGEQNVTIRRMGRGHAGKNAAPFAVATNDGSNVMVRRTLRNGGSALVQTVVAVDASEITVLGEGGGIVAVADRRQGSMDIRVMPGTDAALVLCSLIAAFKLAL*
>Karenia-mikimotoi-ANV-114203_lineage-specific
MTGLQICTICILFASAANAVSLFRSESKISSTDLQANGLNISGGDLADQGMLEQYSRRIRYQLYQQRSKTDADDNKYVPGSDGTYSQNYQDKWIAAVAHHNGWDKAGGFFLDLGAFDGLKCSNSALVEKKFGWKGVCVEARPVAGAFSDRDCLLVTRALSKETGKEVRFYGTPGTQLQHIQKQGIDAVGDKGEVIKTLNVPDLFDCVNGTDASPGTANEKCKGVPGSMKIPSFINFVSMDVEGQGLNVLRTFPFDKVKVGAWVVEQEISKENDKARDEILTQHGYIQVPVQNPGVDRYYILPQFWAPSLATKEMRIHPKGSFGC*
>Karenia-mikimotoi-ANV-114239_lineage-specific
MRNGALALPFLACLGHALRVVNLSQSRGSPKAAFQDQQVEDEIHLAKTFALLLLIQSSAASFKVASPRTHVDPFFLRSAPGCIRAVDATFDSVLKRVLPPLSAQLIKHGIESSELTAAIHSLPADAKDEVKLASMLETSALSHIVEALDAWSPDIAPTPLLLAALLGTLSPSLGYEGDDVDRGILQNATFKLTEIDSLLQSCTSVRDAKARAKLAAEICRVYANSIWEGAPVKPSQVVPRLVPQVAKLFQSKVPGWSEEQLDLMACEYVTEHLTEEGFPEDLGAEFQEESEILAMRGKNSEETALVEHEFLSWLQTDVDAEELEDMQRDSLFLYSRMDDAEEEEPIDEAI*
>Karenia-mikimotoi-ANV-114273_dino_high
HYSMAGHALSAVLTVVALFLAPASVCEHVVNSTLVPRSELPLRTRYREIIGIGGRRVNLYCVNWYGSHLEQMVPNGLNKQPLTKISSRIVELGFNCVRLPFSTDIVVDESLRGKVAPNTEIALAANPELQMKSPFQIFNLTVRALTSVGLLVVLNNHISTSTWCCGDDDHEGLWYTTKYPESDFMTSLRVMASCFKDDPLVIGFDLRNELRTSDLGTPTWGDGNPKTDWSIAVVKAAEYIDAEAQDMLIIVSGLTYGTFLCRVPQRPIHISEPQLRGRVVYTAHDYPWFNYHYVVRNVLEQYLAALSLLASGVVSCIIISWLAERKGLHILHLFLAKMPQCRTHRMLVCRACPLQSGKCCWLRLFCRRACAAVILTFFAVIGIAFGDSILVGCGQAHLIVLLTVLFLATLSAAASFVLWMNLALVCLVASANEVNYDDMDTEEQTETPVHSGNNAEPETVGQQDLLPKGTSHMKA
>Karenia-mikimotoi-ANV-114358_lineage-specific
MNLLYLLASSFISIGLTSPREIKLSDLLYSKNIGRIFHSHWAESSKKLRRIIRALANGRPVLIRHALNDGIAEGLREEIRLISEHSKVDGVSTSFWRHGGLSWNVTDEDFAQSREARDCDALEKKTRINRFFTAYHRIHDRELDANTSSTNLTPLLHKLRITLNTLGMFSFGDLMLRETTEPYFENDTHGGLLTDREFQNRLDRFMDEIQGSGQEHKRAVLDRLLRSLPPLGTKGIHYNKIWRLVQRTDVLSSDEIAAAKADYRAWAFSMYGGQSWFRPHVDAVALTVTNFMSSHALGAPSGDFSGKHNDCALGRLLSFNIHLGMPEPWEEEWGGGFVWCKPYRYIPHRFNQMVLFAPRDETGHQVEIIKSAAPADALRLSITGWFTAKTPPWTRATWAQDQKSEGHMWLDEQYENDYQKRWCKCQAGGGAKKLGLVEILDH*
>Karenia-mikimotoi-ANV-114364_lineage-specific
LKHVHFASICCLASLSCLTLNNRVAPSLTYLTGARMEHAASCDSATQTPTEWLLNLSEEEYKVMESLDDRLQQHESNLERYKKSLRERKALANRLQQLQSIIERYKENETRLKDSLQKKDRQVKLVQHKFDRAVKCMFERRQIVNKLGADIDQSQQKSTYLVSKNAQLKQTMAKNVEVARDITKDCVKDEINLELRLRQRADLNFKLLDFRSRFEKDLVCPISHDTFDYPVVAADGHTYELACIQEWLKRGVISPMTGQPLADRRLVVNHAMRKMIDLQKELQQLRVSAI*
>Karenia-mikimotoi-ANV-114369_lineage-specific
MRMRWLLVWCFGWPKTASSVGVEQVPSNMCDDVVAGLRQEVASLHKQLADQSERLQALEQGMQAQKKHRWVSDLRMTHLARALSHVADPRPRNVQAGSRFVHDPSASACPSGSFPLETTTVPSYKLCVRHDADTLEATTSVFGRWYEAEEVLDYFLISIHKKGLSERVVFVDVGANIGAVALFMGVALRDAGYTNVRIIAVEAEPQTASLLRAGVSLNKLQSSVEVVEAAASSSNGWVDFARFQSEVSRSLVLPPETSDARLYAGLQDTHADEMPFDKFEVRAMTLQSIIGDEPQIDFIKLDVEAHELQALYGLGHKLLMHTQAVMFECRAWAYDHLKDYGDILLTTFEDANHYVLCPGRCKRELETVLRPEEARPQFMNSVHVHRDEFTIFAELAFRLRWANRDFNALALNEKIAQDFQQITFQKSH*
>Karenia-mikimotoi-ANV-114373
MRESYLFLACLVCIVHGRRVRVLSGWNSHSHESASAVSNPDLGALAGLLFRCNPSAAFELSIGTLSAPHVAASSLLTTAKPSVNARCPRPLHQVMTGSSRLQTLRQTYLDLVNKGLANSKCSSAKTLISNIMGGFQVGIGGLVCLTVCGNVPGVLPGFLKFIFGALFPVCLLLVLNTGTQLFTDNAATMSAAFFERKIGKSDVYFNWMLAYLGNIIGCGSVALIADISGLLAGGTAEIAACEGMALAGLGAGTFGQMLVRGIMGSYLVTMGVLFAMMSKDMIGRYIGIFIPVSTFLICGFEHSITNLFLLPASMLAGAPFTLKDVLLKNLIPVTIGNIIGAVVLVSAYLSVEYGRLGGKRMLETTENNGRSRWKRAR*
>Karenia-mikimotoi-ANV-114390_hapto_high
MIMLPSTSVLACLVCTSHSLRVPDMTQNEDHQHSKQVDEIASMGPLGNLFLLTKPAAAFKSVPLGRSSAMRNPTRHPVMQDVALRNWIPFLPRPDYLDGTYAGDAGFDPLGLVVRNKIGPMEAWWWDIKIGGAKTPDQRLKFLREAELKHARLAMLAVVGWPLSEMLQGELPALTQNPEASALMQTGGRAPSVLNGGLGEAAPVLGLALLLAIYFEIKFSIHKSLGWEPNDNSPGNLGFDPLGLYEYFDQLAAPPTWEQQEDPKFMESYRAANRKKMEESELMNGRLAMLGITGFAFQEALSGIPVVEQTPEFFVPFMLLPQFNQW*
>Karenia-mikimotoi-ANV-114395_dino-specific
VAMASWRACTPALRVRTIFAFILLWRSESEIPIHLLKAEQKFNEALSFTSGHIANVNANKGQVHLDILKSYGLNQGSRLLEIGCGALDLASLVVPYLEADSYVCVEPNMDSVRDTLYYRAGLLQQVLIKRALFVNATDFHPREAAGHRPFDFVFSHSVLSHAAWWQLPQYIWNTNSLMTPSGVSLASLYLHRLEAGKEGYIENYSVGDSNDECWVYPGISTFEWPTVKQMAARVEAVAHWDPLIKQYMLSKVPTDPHDWIVFRRKNQRRKLNASMPVGMQYYKTPNGEYCPRGRDVTSIRECALATRHLRLAWAQPWYGLADHRKCVFADDRRKQVYFNTAGATEEATKPPNPKYASICKALPDKYEGYPEDLPTESPPHCPWI*
>Karenia-mikimotoi-ANV-114399
MLKYFASCLVLACNGVDADSAGFVVTNRSLLVHDPRLGPVNRMFRLTVPVGIPRGVRMPLVFGFHGQGRAPEDWAQSHIFDKLAGKHEWVVAYPAGMADGSDSGWNCGTASDNSTCVPNTTGTSCHDSCSNLAQCGRCSWSTCYDDVFFVDKIIETLEAELPLNDQAYFLVGESDGGMLIHHIIQERPGKFLGAAPIYALPLMGYLVGSKFQLITQAARALRTSLFSMFPRQDTTIPWEGGRDDDGWLYETRDKVFGVWASLHQCKLEVERMPVPNADLACFSYPFCSSGHVQYCMYDGKHGDWPAQPFADSMIWSFLMTLVQSRGTATFFS*
>Karenia-mikimotoi-ANV-114401_lineage-specific
MRSFVLLLAFLDCNGQRWKASDTDVESSREPAASRLTALGMLLMGYSPAALPSHLSDQGNPRKLTSTRTSIVQPRVGRINADVYQLPELEVFIPTLAALVSSGFAVKLNDELTEARAAVDKATSQADLGLGRAEEEKTALSKEMDEQTMSLQSSIRSMKQEHESEADALQKKLSTIEREKSKIEVRLENSRSEVVNLWKELALAKKEIERLETIHEGNTSQLQMELDEMSAKVDAQLLANKKTVALKAMVVSGLEREIEKLIREKIDLTDLLDHVEEERLALSMETTELGKQIDALTEEKSALATDLDAEKKAVFEKALSVSFLEEEKAQWLTEKADMEKRLTSLTEVNGDGNEYLKAIAELASDADRVW*
>Karenia-mikimotoi-ANV-114417_lineage-specific
[truncated: 6,464,877 more chars]
