# Supplementary material for: New plastids, old proteins: repeated endosymbiotic acquisitions in kareniacean dinoflagellates
Source: EMBO Rep. 2024 Mar 18;25(4):16. doi: 10.1038/s44319-024-00103-y (PMC11014865; doi:10.1038/s44319-024-00103-y)
Supplement: Supplementary file 10 — Dataset EV9 [file 44319_2024_103_MOESM10_ESM.zip › Dataset EV9/phylo-annotated_proteins_Takayama_helix.fasta]

>Takayama-helix-ANV-100020_dino-specific
MLRPSWYVFICEFALLALLTDGRGCLLETATIKMANGTDVQIRHVQPGNRVLSWSEAARKLTTATVIGKEVLKATDLMRLSFVTSDGLYQTPIVMTIDHPVWSERLQGLVSMAPEQTLISYGLDVSEIGSSEVLHHHSGANRSVHVSRFFAKLQVTVMTLQLEQHHWFFAHGVRVHNKARSSGMHTRTGGGGGNSPAPAVVTVVHRRSDYTTNATYAALVLQHVGTRRRYGTYFNNESDSRCTLRNDSVIADACSNTVMVASGISGVTACYDCIACSNMSGCVSLIPACDDFLSAAILECVSYEQKPKKKVDSEFMIALGIGCGCVIIFVCLCCGGRYMRRQWTQQRRTKECESMKEKRDALVPCNVHQLVELDLQGRFTKVSGIGLDVAYSFTIEPSGNFRGAVHIDSSRGLVTGKLNWNEQLPDSAQLMWVEQWITSGMDSEVCGNLKEGEKGCYDFVARCVSPSGEGQLNLSALLPSHERKLPTVERVSAAVVVGQAVEQREHAKPPAKLPDRDSPGEQEHMETIGPSAEATPPVLLALVPEDEGLIVDIPCTPPVGGGLL*
>Takayama-helix-ANV-100070
MHFSLFWSFCWLASAAGLLDDVGYLDLFKDTLDEIEDASLKVVGNLPDWLDGVFYQTGPARWSMGDMKFTHALDGFGKVHKWTFHKGQINFTSKFVRSAALNQSINKGEITWGVLAQETTPPRKNPGIVGFMKAPNDNNNVNPWLFEPGRLSVLSDTPTLVNVNPRSLNFKDEILSQKFTNASNPLGDPAITGASAHPHCAADGSYIGLREAGRMTSFGKSRFAVYKLHPQAPGEVQDIVYIDVPQASYTHTFGLTKGMQGGEYAVVVAQPVYPNMMKLIMKGTLDAAFQEPDDAKTWIHLLPMDSRSGQKKISLKLDYAFFFGHFLNTWSPGPGKIAFDLDAQSEIFFKRFSLDIQADKAKRDNWAAEHGDAYSTATRFEIDLESGNVTSRRLFPNPKTQCAPESKWCEFDLFKLHPDDIGRPYCGFWSQQVFFNSSSFAAQGVVRAEVCGPDGPRVVASWYQPNAYPGEASFVPKPGSHDKTEGVLVFKIYEGDTKDSKIIVADAKTLTTLAYAVLPIRVPFTVHGNFYSAGQTSHCITSQSQTEEKILV*
>Takayama-helix-ANV-100071_dino_low
MQCRFVTMVVGCLATRIQAYAPIRWMKHTTKCLVLMPQQDRRPLRALVLPQKLTMREAPDRMSPSTTPYFTVKPDNTIIWDDLGLCLEAGGDNTGDAIRVNRCTGRPDQKWSWIPNGHGKDMIQLKDTKKCLVVNDKEYGFSGILVDLRECEHAVTDAWVFEEPISDSPTSLSNMRQALTSFFAVAGFGSLSLGALLWRLRTKSCAMAMNHVGASLGATLRADSASNGNDSYATSLLATSQVCNSSALIQNPAPSVLRRSGNVIMHAMDGTLPIPFSRRHSSHVSCGRAHIDMNSNAGDENNGTAQSICTGEVTTLIFDIDDCLYTVSSGFSDHRNKDVIISYIVDAFGFTREEAVALRSEYFKKYHSTLKGLTVASNEGRLPKPFDSAECAQYWAEHCDFERFLKPDPDVVDAFKTLQRDAGLKFVAFTNGPRQYGINCLKALGVKDFFPDRQIFAVDDLLPTCKPEKAAFEKVLSSVGTRPEQAVMFEDSMKNIRACKELGIRTVLIAEQLGNGLGGEAALLGDIPILDDPAVDCAMQRMGQIRQVLPSLWQRRFEPSGFVK*
>Takayama-helix-ANV-100120_hapto_high
MRHHLEIIALLAGVTQSQAFAVAPISLAGLPGKVFVSVPETFPTVGSAKVTQEDMAIGYSSGNVLTNDIPHFTAKPDKSISWNAMDWCLEASGTNNGDVVRISHCTAGPTQKWNWMPLVRGQSRQIQLVGTLKCLHAVGNHDYLNGEVAELRECGGQLTNTWKLEQPLPHHHAAYSSSMQHMMFSFVAVATLWAFGLHAWSRNWYMKPHKVSASQLGFPLNVDHGGICLTALLAAHNGGAPSTQHFDMSAESMVPVMMTVSPTSRAAGVPTAAMVPKQTLPAPVVKNLAQTAPTELPNPGKEPDGTGSLLGAISLVAGSAVGGGMLALPARTFDAGFGPSVATVLLCWLFLIASGLLLAEVNVNTFCTTDKSAVSLDAMAEETLGKFGARVTSLSFMLLQFALLSAFIIQGGDVLLGYLPPAFGPSGTLPTMCGPLLFALGAGGAIYAGSEKQVENANNILFGGMLATFAVLLTLGVPQVDASLLTRNDMNATVPAVPLVICTLVFHNVIPTVCQQLRCDINKIRTALVVGSGIPALMFVLWIYVVLGSVSPEVAAAAAQGATGVFDPLEILG
>Takayama-helix-ANV-100147_dino-specific
YWNVTGVQTCALPICLSLFAFMSATCGNALEVLECGPEEDKFDLHTFRSVDAFHQDITKMLQELRSRIDVRQQSLEKRLDGMLEVLRPQGQRTDQDASSGNPWEEALSSLQSMERAINQMSTRLDSIFKSRGPYTVGGASSRIIHGDSGTYQNTRFLRPTAQQSKVSLGSSTDNSSPISRVVRRKAEDKLDSLRISKQPYATFPIEVDIDDEESSECIWGNLQSRLKASPAIEELVAAFGWKRPDKSDVSREAFQWFHLRKLRKVLETGTTNLIIMMLIILNAVFIGFEANADANNAVSQYDTAEAGDVVLLTKPDWYRAVDITFSIIFMIELTLRILAEELWFFVGKEWKWNCFDALLVLTAVAEEIIKVKNNLTFIRILRVLRAVRAIRVIRVVRFLRELRFMLISVMASFVSLSWALIFLMCMMFLFGIIFLQGVSGYLDDLSKSSDVPPTKAVHVEVLTEHFMNLPMTLLSLFMAISGGVDWWDLGAAFQHVGVGYLILFVFYEAFMIVGVLNVIIGIVVEKTTAALHTLKLEKEDDALRARADTAVKLTGVMIQFDTDEDFHLAPEELDSSIDSEYFKQLLIQLNLPANFTALELFRMLDTNASGKLSKTEFVDGIVR
>Takayama-helix-ANV-100152_lineage-specific
MASNLLVLLVQISFSGILEVDSIRRTCSKEQGLRVQSVRSTNSSVTSSPSCLGIPFTTCNYEWQKQDTTPLWRKKVIGGGCLWIPGAESACQPNCLDSRNLLTSDECVDPKLPDPQLCQWVRTANEEENANEEESMACRYNLANEDEHMAWRGLTPRNVREHYCNPDFWTNDPNEEQPFTPINSEGQVAFCYGVSSDQSRNQDVYLPNSTHKKICPEPNSLQYLLPDPNYFIKEIDEGGSGATVWGVMCTERGKTGTCKYILKALTLKEAVVTQKALKKEAEKNMSESLLMPVCAWWIPGLPPFYGLDQDLEERFYSEFHPSISELISEYISNKSVGGRVWILMPNIGHADFLPGVSAGKPIDVKGWYATSAKYYGALVPRVGARINESDLRENEFTQNGSLKISNESEFRHQYTRNKMTFVENAPENRWHEKLVESLAQLAANKVSDYSLLFAISRISVPALSAGTGTLESAKRLCTNEYSWPHLLVATWMPDKEKNTLEWLCVAMSLIDFTKKEDDFGWRDNKQRDAIEYAKNMLGIFVDEQESKRLVRLSENLVESLADVGETLPKLSGGTDSLPKVTDNAFNGYGLWNRLWG*
>Takayama-helix-ANV-100168_lineage-specific
MLSCLAVAVIVLARVDARGPSLVSVQVNSVGNTRLMRKRVALKSHHIALGTPDNHSATADTRAVSKIPCADGYLLTTKNLANPGETIHEKVATSADCGVICDDEVCKAYEYKSDQQRCKTKPPSYTVSGTQKPGWISCEKISCADGFVVTTKNLANPGETSHEHVATSAICGAKCGVHCEAYEYNSDQQRCKTKPPSYTVSGTQKPGWISCEKGQPPLPPTCPVGYSGTTENLANNNEQVQNHVASIVTCGEYCSATGCCSAFEYNSGEHTCKMKVAYTTSGTQKPEWVTCVKMESNATKLRVGFVGNSMTYYNNLPHIVQHLLGGSTAVVVGAVLRGASTLGKTFRIGANFREERYIQCDMAQSVQELVNDKSPLDVLVLQDISTGPARKHLRKKGLRTLRDDYAPLLKSTQTPPLVVLYQTFGYERKDRSTKTPRYDFNDLTERLIAGYAEYEKILRSNGIAVEVARVGEAVQKVYEKDRDVWARGYVPDDFHPSPSFTLLAASHIASVISSRFKSLTLQIPKAWPCPSNCHPQSASPRQSDIESVLSIAGPSNAQYVDGQHCAC*
>Takayama-helix-ANV-100207_lineage-specific
MRRTMLLAVSAQMLLFSPNSRAMRVHQQPKFAMQTTTSRPMLIEMTDFSTQTVTSRPKIEITLQPTGRSFTFVCEEERHLASVGVDPLPQSDLVAISTEQGEPLILYGELTRVPLSMHQALTVCAGEEGDLILAPDVAQKLIPGLQGVELGPGDVPALGTSFCLEIRRAPARVPIDPNWFSWAENPKQMEAKYSPEIVKQSWLLTLESWLYFASDRQDVDIANVQDGAIFEALEARYANAEHLPPRENETAFDARMDPDLERFHMFGDRRMIMPPDTSEDDAKQMLRELVRRRLRKPFVQCADTPSGGRICQFEIYAQAFTYIAGSLLAVALQALSEQVQLAKRPFDPAAVAFYLFSKYLESEIGSFHVPDILELRKAQEADQIFGAYVTGHSSLFTVFAPVPPPKEAAGMMTRLHVDKLIMQHYTALAFTASGNFDSLETVQWFWRFFLKAIANRDTSVVFFRTALLLALSGPEVMVKDSAERYTTAAFSDILATWLTKQQIDAEDPEAPAVISHFTVGLRHSMQASGILAKGLFEDARHCSSSDLLKKAFWRVFKMCRNSLSSWRSRENYNARSD*
>Takayama-helix-ANV-100216_lineage-specific
MAVTMRCALLQILLLLELLASGTRFQAKLYESHVGGRGKGLNMLISRGHYEGSTGASKKVVDVNETQSPSWESDEWGEDDYEDDYGHRNASFNDTESGSIGVTTIISGVNKTHPFDVKTNTRVSSSGAVDHDYHEEAAVDHDYHEEAAVGHDYHEEALARGVTVGERIMSLIDFNRSDSMEWLREGDVGTVVGAAIDVQNEERVRCDFPHMDGVELLPSQFTRQEWPEEDNYTHQEWFEDVHGTGSIGVTTKIRGVNKTQQFDAQTHTAVSGRASDEADYYADDDDWDEYDGGNVSKPIVVTTEVGGVDTKSEFAVNTNTSISSAGSSRNGNDYAFKDEYDDGNVSKPIVVTTEVRGVDTKSEFAVNTNTSISSAGSSRGSSAGSSREGYDDAFKDEYDDGNVSKPIVVTTEVRGVDTKSEFAVNTNTSISSAGSSRNGNDYAFKDEYDDGNVSKPIVVTTEVRGVDTKSEFAVNTNTSISSAGSSWEYDDDDLDNYTAGLE*
>Takayama-helix-ANV-100231_dino-specific
MRFLSQTLYFSIWLTLCSVGVTTHGNHMALDLGVLSSGAAHLMRREAHGGSKVIAALSAEGHFQQVNITLADGVAGGSSAYESHARVGNAVNAEGSIGRAPLVVLASISAVDIVLVFCSVWLISTMPRLPMPGVLGLTSWPQVAITLAYIFLSIAHMFLQQRAGQTGYSIISATLMIYVCKLVVSLTMFLCKSDVQAGFSALFIPTSTKLGRLNWLPACLLPVIPGGLMAGYDVMSFQNLAILDPVTYQILLHMRMIIVCALWVCMFQQTLTYSQWLAVLVFVAAGITKGTDHFQNTGISWPTIFWLAWKRVFDDRAAFPGCFC*
>Takayama-helix-ANV-10026_lineage-specific
MQETSHLVFGMLSMLTTCGHDEDQNHGERCDVTMVAFHTDHSMMRQYVQPAARKFQADRSAFHERICSSPSWNHPAIGLLWWSWTWTQKTTPCSHFLAGSPTPLWVGTGSALVKLRPAERVKMARVWHSSSMSESH*
>Takayama-helix-ANV-100355_dino_high
MTGAPAFFAVAALLLDIAAAAPALHRITWPGIEEPLKSRHYSGILSLWANHFVYPWTGTTPSVNAHYWYAESEKDPRIDPIVLWIQGGPGASSIGGGFTEMGPLLLDERSLTTQHYHNTGIPTPVRNPHSWTTFAGLLMIDYADVGYSTCMETQDCEWDDAKTSNSIVDFLVLFFSKLFPEHQGRPLWIAGESYAGILVTIVAGIIDHRSTMQPAFPVRLAGVLHGNGAVGHFVGGQDENAWPDGFNTNDMPDDARHHVDFFFRAGLVSENQYAAVQSACPDFWRPSVACSDAMRDMQRAMGNFEVHGTYWNVYNIYDTCSDMPHASRAARRVRRYPGDLGHRAAIPEHEVSWYCGGRKVTKMYMNLPSVRAAMQLPANSSFITWLPEKDLTWNCSNDDPYAFSHNFTTCQIQDYRPMIRYLASRYLFLVYSGDVDAQLPHTATERWTAGLGFKQIESWRPWVVNRDYVGGYLTRYEHNFTYATVKGAGHMVPHFRPAAAREMAMRFITRGGCLGKPTIKDDVVALTEVHV*
>Takayama-helix-ANV-100359
MRMALPIAVTALFVPLSLQVDVSVTTDLGEIVGEVAVMKDGGTVKLFRGIPYALPPIGSRRWAAPNTSLEKFIKPLPAKRFADSCPNVKMDQVDHLCTTCSSRNNFPEWRNSEDCLYLNIMTPHRVVATSGLAVAVFIHGGGSTVGWAGPYMNTSTLTRQGLVYVTAQYRLANLGFLALPELGLDGNYATLDLVAALEWVKRRIGFFGGDADRVMIFGQSAGAQMVQTLLLAPQAAGLFQAAILESSGSVSNYTRSSVNAASFLHSIGCSKGSTAEQLVCARAVHWESIIDSKPYGNYASRRIDGNVIPLQTVEALTSGRYNQVPVLLGYNLQEDRIESFFSGKSAAYFEQEYANKSAEEAAIKSNALAMPCCGQNASTGYLDVLHMYGHRSPWGRVSDSGTDSSVGLDNLLLAEYLQLHSIVYLYAYATKSPSPALHGFESMHLIELMYIMNDTFFFDNHVMNAEELAHTESMSASWASFAKLHDPGRIGEQSFKWLPFKSSGFATLHGLETGNASAIDRGHWYLINLEGGRDIEFRTRELTFFCNWHGLRGPASPNQQILFL*
>Takayama-helix-ANV-100379_dino_high
MLWRQMWRTLIISVFTTGAQAFAPAPIRWGVLQANKFIFVSEPSALVQMTTPSQRKLTIGEPLGKISPNVVPYFSARPDDTITWDSMGQRWCMEASGTTTGEEVRVSHCNGGATQRWTWLPWGPIQLKGTNQCLDAPKLLDNGDGLDGAPIALRECENKATESWHFEFPMAASKENHSSVGWHVLLSLVCTAAAGTLGLGAWLWRWQNKLRMEASSVRAMGARVDKHGGVCLTSPLTRGGDIYMKADDDEQAQTGHRPPPNQDMKIDPEELALQQRLKDHQEAAPKLPYSVECRSLVQYSSGYAVMSTNSMQFPGSPSGSVVGFAPDEQGRPLFCFSSMSSHTQDLKKDGRCSLTVTAKEFKGAADGRLNLIGECVPIASKEEREAAIEVYMQYHPNAFWTTFADFTWYRMEVKNIRFVGGFARAGSVSAEEYTEAKPDLVAAIKERVAKHMNDDHRDATVAMVKNYVGIDVQDAEIISMDSLGMQVTVSRMSKTAGQVQQFKLRVPWIRTIEDPKQVKAVIVQMTQASSEFMPKKEPQAADK*
>Takayama-helix-ANV-100402_hapto_high
MWGRAILVAASVLATCIDAYGTIQWAKFPTKGFVLAPRSLPKRFRGFAPPHQLMIQASRTNMALFPYFTLQPDETITVRKDLCVEASDGAGSQVRINTCTGGPTQKWQWIRDGHGRSMIKLKNTQFCLNVADNKGELDGALVELRECGNDVTGSWKYEETAQDASPIPLSFKTRQVVAFVSALVGIAVLVLSRRVWQRHAHDMTVRSVVSLGRSDSAGSRLGTVLMDGKPPRCNRPVPFVDGKASMRMVDLSGRRVPSPAMSEKVLDLDNYNCEESGVFTFDASNRPEGAHSTGYRFMPMNSMAKGPSPLILAIAGMYPGLTAEQLAATVPLPMPRAGKWNYHRLTAGGTPSGFVCIPNTEVLQDYPDTVAVVCSSPSLGLSLPDGKVHEVLALINRSDPAVSDPDAFSSKEFYAFADPDNKIHIRWMEDVPAGWRVVGGLLYTQLPYVQKPGMGGGFAELSDDFEF*
>Takayama-helix-ANV-100464_lineage-specific
MLLSLTIAVAFLCETPAHCVRLRLLGGSRSTDGGGRERSRFLERLQGRDRIVERNESDENFTLESVERQYMHTTQFETAKTDEGVFMAHVNHSMGLFMNRKPWEIVSMAFLSLWMLLCFYLAFYYQAGKGEPASSFDEIRFRIVVGSDQALHCLGWCNTALARTLAQPVSDPTELIPIHPPWNETSLAYALNEHAPQCNEWNAEAKQDLVKKLSDGQVSSCFRRASCSALVFRMADIVQLVIEYRPRGLVLLESCESQGEACGLLERMPSARRQTHESVVEAAQRTIRAAFRKDWSNMMIINEEIFEDVKTEESAACDESLWTVVRRIFVNVSVEPDGENQLKELGLDCGRFASQGLIYEWSEAAQTIPDILASDQLRHDRMRSGDESNDLSMVRPWSVVNVSEILQKHGVRSCDAHFGVSVDDLVNYLDKGMIGLGVKSGGTELFCFADSVALCASSPDLGTIVEKLSSKRRSRTSKKRTSLTNHGPTCQFPYCLSMHDENVWDTARRVAKGYFGQDCEDAIVVPEAAPEQVDAPSCESALALSHMVRRVFLVKADVTQPEWLPLS*
>Takayama-helix-ANV-100475_alve_high
MFLFCSCADFDLYLPRKSLPPVPWVLALIVALCAAGSSVATQEPSPVESASSAHDTIKFRELFRWMQEGIDAHVPQQHRIGLPSLHEVISRRGRTFVANRDLHAGELLMRLPRQRLMHSGYYNQASEGTTATLAEALAKALESKIVYVAPQTWLALYMLEHRHLGEASEWYPYLSLLPEEFPDMPVFYTEKEFSWLEGSMFVPRAKKHLESLSSQFELVSQMIPGFAANYTLGEFLWARSAIATRVFGWDLPGLSSEFTDFMIPLGDMFNHRSPKQLEWVYNGSTDTLDYWVREDVAVGSELLISYGTKSNAEYLLHYGFAVPGLPSRNYTVCSVKVPLGLDGIPDQEAKRKWLIKASFTEVKDHEAVEFTLRDIWEKEPSKMLAHARFLVLPDMQEVARQTASGMKNCKRIAIPPGSCEHPVSIDNERAALQLCLRTIQALLKAYPTTLQQDEVLLPSLDNLPRSLVTLRRDEKVVLLWWEGFFALALEMLTLNPSQIEKRCKEVLGASKCSVEDNGYMRVTIYELLGGAEAEPKPMKHIVIAVVLTCIVAMIAPLLMAKKHGKGKSHSSTGQAPPSGGKSQRQRGARVKKK
>Takayama-helix-ANV-100538_hapto_high
MCRCLLLASLLVKNARAFAPIQWVGHPTGKFVLSLQALSDKGFVPPQRLVVQNQGDNVPPDVIPLFTANPDKSITWRTTDSTWCIEAGGEQQVGDVVQINHCTGGPAQQWSWMRGGHGQKMIQLKGTNFCLDVIDDTGDSNGASVALRECEGTATESWKFDEPIPLPTQNPSHLFAILPSMRDGALSFIFMAALGALSLSTWLWRQKRLAGARVVAPSDRPTAEQSAVSLTVRKQERILAVMGYHATQVQAADIRGHNIGDAGRLRVAQLGAARSGVVRMGFFDDAFGAKPQKISEEKMTIFDKWMGAEAVPSEAQAEAEASDGPTMSQTKMYVDPTDTANYITVQIPRPMGLTLVENDGGTKGVYVREVAEDGAAASATPTISLGDQVVAVDSKLALGKSFQETVDMVQNSSGETTKIVFFRGPTAFLYGPTRPDEDWYSTNLL*
>Takayama-helix-ANV-100559_dino-specific
MRSLLLAIVSFPLWSVVASADSCDRDDDDAVALLQPLMPLHLASRRDRANENLDRFPSLSDMPSELSKSYADQALHKMSIADGSYLNVDEQKQWETSVSALPQTANNIDHIASSLPRSASREDKAQEIDHRTHVSSNESLAKQLPRFNSDDMPDLEMVSQASRIHAAGSNAALIRNITTRPNAGSGPDQIWFGILVKDFFGADVEHATFTVDVIISLKWKDLRAATSVPSHLDNLTLSGSEAENMIWIPKVEVTDCDVGGSDLISSSVLVSKSGWVHRVERRIERVKHFFTLDKYPYDKQKLSINIASTRYLSNEVTLIPSSDASLSGVDGKLFHGSSFHLKRWQAQSVDERDGMLQKSRGELVMDVERRSSAYVNSQLMPSIFALLLSCTPFLLPLGVTLVKARLFISASTVVGFMQLLIHSTESTPKGIRATWNTIFNENELLLIFLFLGLNVYIEYLAHVWSFNELASQTNYECRILCPCLAAAVLLWLVLAASHDFAPQYVVDIIAKLLMSLVMISYAFYVNRRKNEAHAALERQMAKEQQDVYKTKSMKEQSSLRSLTCCSFRSPGGDDSPL*
>Takayama-helix-ANV-100566_hapto_high
MLMVSYIMTASLALASTLVQVVVAASERPNILFMLADDWGWGDVGAYGANGNFDTTGTRVKTPTLDALAAEGTLFTDFHAGQSFCAPSRTAFMTGRWPADLKVNSNWDVSPKGAEPNKEAGLPYQLPLPSGVGPSPYKGGLPNVAHVMQQAGYATAHFGKWHLGGLSPVGEKTPKPSEYGFDVTGTYGSPIEANSSLIDEQNAPAGNFSDEWWSADVGDFVRDQGIAFIKRSVRRGIPFYLHLWWHMSHDTIDPRPQQLEDFPFKDTCLFPAKMVGQTTCPSQIFWGAQTYEDKSRFSAVVKAVDDLGIRDNTFIIFSSDNGAQSNKWHSKVPGAFDNAVGTQGPFRGCKASLYDGGHRVPFIVTGPGVPKGRVDHSLLSAVDWFPTIASLGGAKIPEGTVLRGLDITDILLGKRNHVTSRSKPLLWRGGPGAPPCWNRSPSLAIRNGDWKLLLNPDYSAPSSQKERYPRVELYNMSVRNLGVNGAFFEAQNEASAHGDLIKTMAEPLLAWHKEVGPEHPKKTDSSQSKAARGCDMYSFPGFTDLSAGQHENIVTI*
>Takayama-helix-ANV-100591_lineage-specific
MAILPQVFVCLAWACSSALATETSPATDCGAGSEATSGTRTLLQVAESSDARAAMRMKGGASRARGKSNRRHMKRSAQTSKELDQDDLIKLANEVLAQIDSEDTEDIDSDAGDASFSDEHNNGSSASEATLPPLSEEGYVAVANLHNDRKMEGFIERLAVDMDLKLIDTGGLKGLAPYYSGRKATQDFETLKLELWNTATQPDGWLVRRAATPHNLLQTDSSQSQQRQQSQQDEQSEQSQQSQEEFSWMQRAERLPLVAAAEFQKAPFFVCLMGFILVIFCFDEIKRTRRADGVDFLNMSPTPPALREDPAAVANFAVLSKTQLGQPPTFKEDSKVAENLARLRRAEGGEAVNVREEETASVASTHFTCKEDLALAANIALLRNMEGGRHRVREDRAAVANVALMRKAEAGQYFAHKDDPAIDPSLALLRRAKGEQYLDLKENGAVPPSLALLKRADGGQHFGLKEPVNPPLSAFMRKTDEGQPVSSRDDEERGDEREKLSKLKTKKSRKKESKASESEH*
>Takayama-helix-ANV-100618_dino_low
MLPGALFVVGIAFVRAFNASVTSWGYASCRCITYQDGALDAFNASAMQFFGVKPSEKLSHGIGCRAHDQAKGVCDAKHPTVPVYCHDSWCYVHQACALSKAPGVVRLGRWYSYATCGYVDRFISQMPNSILNVVLLSSSGGWKGSYCKMSEPTCSGATAELLNLLLVESHATVKFTAKVPFPFQGSIDDVFPREVLEGMRRIRPNETDPNWACWYATGMGFVDLCVLAANEASSKLAISPSLPLFAEPAYLVTKRQGGRSTMWDYMFTFLRPFRLELWLAVFCSIMLLSYTLAWQEHNHGGMYEGVPIVSAIGDASYLGAKSFFEESCGLDPKHVGGRLTAIGFAFLVLITLSSYTANLTTYLIKKVEPGLVVPSWDAVLRNPNIKVCMKDSSKKIFTRPPWNLPAEQAVVFASRSEVIPKIGTAVCAAGIPLYEDIESSQEFGHFCDIFQVGAPLFYSNRVAPISGKAYSLLRYHLANVVKSGQWTTILKKWRPSSPCQQAETSDDGYEGMEVRQMFGPLVIAVGFGALGIIVSVTRVDKCCASSKSECEEVMIPRMSDAATTCDLSIPSVMPKMSDAATTCDLSIPSVMPKMSDAATT
>Takayama-helix-ANV-100635_dino_high
MTPSLVRAMMMKLLFLAALCHEVAAWMPSPKKYTIPLSKPYSEGDDQYKTQVSLYPLHGHVVVLSRWSFAQMNASKGPHAGHPVIVAMYASWCPHCWHLVPTWNALAKAYAGQTDKIEIAALNCADSVNRDVCDAAGITGYPTIQCYGCPETKHCSHRGCELTVGIMDIKGKTEAQSIAKMISDATRGVEPSHPGMLAAASHQSKKHENILGAPGKSGWISAYFARTSDRHHDARRAFFSVLWQRNDATLAREAIQFMMTLVGSSKPNATMPPCLNLWSAQDMGTVLLDLHGAQVDTRQVLQDWCKKHAIGDPSDQESFATLKHDMLLTTKDSYKTCTDFTCALWQYLHVTTTLSAYLSGTGSTQLTPGQVMGYARWFVDKFLQCDACRRHFVKSYDDCEFARCKLNKDKDWHGLVLWLWRVHEGVSLRTAAKSNAPVDRRWPPYSECPGCWSADLIADPKKGAPIDFNIQEIGKFPAKIDAPFNMDNVYKYMVSTYVGWNFVQGKWLAAPKVEKLGQERKPWLACILAAITFIGFAAAVSLRWWHSQTALDGQGEQGWELEDSAGCE*
>Takayama-helix-ANV-100638_dino_high
MGLEANVVVIVLFAVSVALSGCGGGGPSPPNPSTPSPTPSPWLPQISAAVFLFEWSWHDVATECESFLAPNGFDSVYVSPPMEHINGSQWWTRYQPVSDKLISRSGNSAAFEDMIKRCNWVGIRVIVDVVINHMVAGQGIGLAGSSFGKRNFGSFKGGQSPGDFHHNKGDSSSNCGVIFPTTTKQNVWSCDLIGLPDLCTGCSHTKDAIVSFLKDIRSKASKPDDLGFRIDAAKHIDVGELQDILAAVGKPWNFGEVVPQGSAVVPSMYVGIGRVTEFNFAANIAQCFLKGELRGLDTLGEKWGLAPSNVSVTFMDNHDTQRGGGWGQAPLTYKSGPLYYLASAFMLATPYGYPVVMSSYEFNDSDKDKGPPEYPVQCGKGWVCEHRHPLVANMAMWRRVAKTTPIDTFQKGDKPNRIAFSRGAVAFLAINADNTSSWNANLQTGLPAGVYCDVMKSDQGSCHGVEVDKIGKASITVDVLNAVALHVGKMKIAMYEISV*
>Takayama-helix-ANV-100671_dino_high
MHYLLFLLGAAANDCRSEHAVFNASHALLQRPGFGTLPVLSTIDLHHGVSTALVSSSRKTWIKVLQTFPDLQWSRWAPKRTPQKELSLQEFLESVPFFSWGLFACAFILFLVLRMLVLGRLSADGWHSTVLIIWLALSAMYNGAIWIHFGTDLGISWLVGYLLELIFLVENVFIFHIVLDAFKVPRNLTAKALLFVVWGQIMFDMLLFIGCATWLRSFKMLPYVLGVWLLLFGFLAATGGPSLDFNIMEMRACRACISCLGDRLSSTYDRRGRCLTTNESGEVQVSPLGLVVFMMLLADFFLEIDVVLVKIEELPNPYIAFTSSALAAFSLPELFIVNTKLLKNCVMLKYGVGLVLMLFGAQLLLSSVYVIQPGIACCIIFGVLLLCITTSPVISAFSRERPCGSPRPTDGDSPKLETMSPCSSARSGGYKPNDKYSATM*
>Takayama-helix-ANV-100674_hapto_high
MWLLVLIGLLALDGHALAPVQIWWEGLSARRFFIAPTALPGGASVPNGASVQPQAPMIRAASSRMFADETPHFVLTSDKTISWTDAGSGTSWCVEASNHGVIAGHCTATANQLWNVLSWDHGRIQQIQLDGTRSCLHVNDHKVALDGARVELAECGDRATGFWKFEELPLPTQRSLQHFVRHSSTQLGSFLFVFCAGFVALSLSVLWWGKASRCPAGTNQNGAILNIDLGGVCLAEPLAECQSHVTMPARFEGKEENIVSAVMTVAAAEAPSLASLKVYELKAICKAKGLKVSGRKAELVLRIEEAAESMSIRQDAQHQAPENVVSKPVLDDEQALSVPHDVGSTKYSDFATSEASRSPVNHTTFVSPSTVTEASGVEVEVLTAEDAEEEDVASRRAARLAGRRARLAGYFSEEYKKVTGELQSVAGPSYAASLGNPELESISILGVPLQYALPATKKPPVIEASKQGGRFAWCKTFNSTTGTGVLIDLEDKTEVNVNRLALTISVDMPFAQRNLHPGEFVEYDPIAAKSYSAGTVTTTPWVCGVKSWPLMCETCLGLGLNGPFPPFQPCG*
>Takayama-helix-ANV-100693_lineage-specific
MALYHSMGLAGVALLSILVTVFSAPCGPILLPKFDSKARCPDNASYWSVAHQKRKLRDAPNCQHELGIQLLWNELARRDFGPGKVAAHALYPAVVFSASPSAVLPSTMNAQLESVSVSFIPRHQILGATSDAEIEFLFRGQLTVKIVFLLKVANASTSKLVSWLLEDPEPPSCSWWKWLLSWFACPSSQRQRLSVHSLVKRRQFAYHYAQSGCTNTFVLLKPMRIRHEQAQQLR*
>Takayama-helix-ANV-100720_lineage-specific
MFRVLVVFALVGCSAGTRSHWNAMNMDAAQDGDTELVLERHAQGWSRNVASHGTGSASSLKMSQSNMSVRNVTGDRLMDIRARSDSGRNFTAGSKIGDLLQKGTDLLRTAHEHVDNAQQAMSTLQDKFNEQHAKPLAELPKMIPEVCGLNWKEWAFGNGVGQVSSTVIEYLEQYIGMISKQQVAVESAKNSILDARAPIPVEKQDADEGDMIQEIKAAEWIRIKQIDRALGQMHDALEKWVQLGGDAQDCIDNAVKQMKECPGWDNTQNFLTIVRLNLLSGFAVTMTKLLKQAKDSLQTARNARHEADLSQVTTSITANPSSKCEHRSESGILEIMCQCDDMYNVFEQTLPATTGASFSHGYSLAAIMHFMDSVLDPGAPNYVDIAGGVTSVCGNNFASLRGQNELTTFVLNTWEGVKAILESERARIANIAKSLQDARARIQSNLAARTEMQALEEAQKLDKKRMEVLETSQKLLQEAREAWKTPGQGQAKIEGELRIMISNVQTCAGSYYTQTATVIKQLSELLTEVETLDMRYDAAYSATVIEFG*
>Takayama-helix-ANV-100749_lineage-specific
MRVLSSLRRAVFFISVFLGLAESRGRRRGRRGRSTGRRSNRAVSEEEKKQLEPTKPEEALAKCERKPPMPPQHRIGGVPPDARSEEPDSWRYLRRVTDHQFANGMRIEKVDWTPQRATLCQAVFANRMSPAKLHHEHSTTTCMLSLGKDGMTEQALFVSDYNTERGLPNFVAFAVPSKRSGSGQWHTIQDPSTAMVGLDDGYSTRDSPEKCCWCAPENGEPDAACQDPAGKSGVLAPLAAFESTQMDAANVFLNAVPTRLPFHQQQWTRRLKDVFTMAQRQRHRERSIHVLIGPSLQVDGYLKTKTSNTTIEGIKMGAEGTVDVPSFLWTAYSDPYAHSGGGFFCRNGGPDDDCACVDGLQMADMEPRLGIQFFPGVRNPRYMPLAQYDASNSIAWYILLYLGIIIGCCVIMVWCMLWSESDRENERDEVREARIRNQRRLQDDSPKSPTRALQSKWETVARERSRRKSLESAVGGKEALQARFRAI*
>Takayama-helix-ANV-100803_dino_high
MFLVVATLIVGHALALPDAAQCNEQGDHAALLQVNKDVVKSHDDKSMGPKPKTIADRVKAPEIIIDRVEAPDSHKGNTQMVENTKETPTHVIVPQEPKSQLDMIDSAEGAYAVQHGTQTSAHGKTRSTTEVLLVCIFVIVTLSVGWLVFWQMSKSGVEMGTLKLILLCCSFGACSWAMNVLNKTLVKDLKAPTLVTAAQMLMTVIGALIMVRDKLTGSKIQCLKWSFIPLIFCGMLVSSFFTYQYLTLSLLMVIRNLGPLVTLPIESVVMAADKRPYVTNRMILALLVVLASTFLYAQKIEVSSMGVLLALMNMVLAISDRVAQRRLLTSECKDLTTETCMFLNNSIGMIPCFVLALVFGEIEKVDLGVWFASLTTVLLVLSGIIGTGICYFAIAVQREISATSFMVLQNAVRMLVVLFGVVCFFDPIGWPYQVMGLVLSFVGAFAYGLAQLSGQAELKAIKAAEEQAMKAKSAEAAHYVNEPSKEGK*
>Takayama-helix-ANV-100848_lineage-specific
FFFLPQSFFVNSACLGLLISSAVLPCIDEQELGKYLVIVIDNHFSVRFPKCRNTIAEDRVVWSVKDVRSQFICVDGIARHNVCSPTDNPADEQRAHSSIAFPSRNHSRILVGLGASFSKIDAEAVQWHAFVLPSIFPSGPSACHLHPKISLADGLRFI*
>Takayama-helix-ANV-100889_dino_high
MGTARKLPLSLASGVITILLLVLINNLAQPPPPVLNPQTSQSPTNELTTKRSQTPLEVLNTQSFQPPPNELNTKRSQTPLEGLNTQSFQPPPNELNTKRSQPPLEGLDTQRSLLSSEDAEDLRTYLYNFFLWRNGSARLLVRILGTNGELLEDANLLRDFQRVALPSFNEDESSNIRWKLANEDEKSNLPHHIVLDFGDDSGGERLKRMRAAWARLPVGTLWIVRVSDVNIAGFESRAFPLMYKVNCKAMENVVERIHRRSGFTCADQPYSGLYGVAFVRGFILVEKDDPTMNKALVKGELMSQVFSRKPRSDKFETERHNYQSLYARYLPHFKEMANKSTDANKPTMLEIGLGCNMAYGPGASARLWRRYFGSGMRLQYVENDRKCVQKWKEELDQMGLLVHVGAQEADTTNAAVMRAAPREGFQVVIDDGGHMNNQIVKSLDTLWPHIAKGGIYFVEDMGDPAFFEAAYPDGEFVDSLDTIQKKRTALAHILRKYASDLVRRGSHTVEFIDCRKSICAIKKRG*
>Takayama-helix-ANV-100900_dino-specific
MHRVFAVPLLLASLATGIDQPFWGCGILGDLPGIEANGSVNAATQKLIDGLKGTNTKDGKVSYWNWDFAPQDADASSGGGHQYLTKDFLFMPEHWGVLAPNPEHVRNAGATNFIDSNGIRCPATMADIFLGANEPDIIGSCMGDMMGACTGPCTPAEGRFGDCPVAHVDASQGSAKPNDNGHCDCWTDSHATGVGFWPVPGVTSVHQPLPTCWDHADCVNVLMENWKKTAAIAVAKGYKYLSAPLIAVNMDWMRKFVEKACDGCSTISCGCPSHVAWHFYANDCQPEEGGYASFQKKLDATVALMEDFPHLQGAIINEVGMLNCDMATANAICIPNGDAQKYPASKQPNHACPSTPSLPKGLASFVEELLRMIGTSKTADGRRAVVSFTWFNENMAGGTYNLRFFNDDGTLNDLGESYISSCQAWASGTELFSTHVVV*
>Takayama-helix-ANV-100914_lineage-specific
MARITLVVACVVLCALLCQAVRRSVTADASILRTSLALNSSALKTARTRAHQFLTFILEASGRTVSRQDGTFPDPVWPNYRPAAQGAATAYLVTGEKSLFHGTPITWPNESEVRHGSFWALEKGYAGIGFLDKTYEVSVSARMLTYNAPDPPLESGFVLIQNRDGYLDDASGDLALSPALEALSKTTDPSLEPAEVPPGTKGNIKTAWRFCNYVKPANNHNPPENWAGLINYLPYAQTYGSMVNVWMKYNQIRHYNCPSPPSGKLDQVTCTDRRGRDVPNGFYAYFRRALEAINPDAANKRPGRIGVEDWRKFLAEGDKGRAVNIQQMLKVDEYEVVACKTPGELQVEESIYDLLEFVKWKTIQGHSLCKDTPYGTLRPVTLDNCKKACFEAAPGCSVIGFKDTTCRLYSKCDLYWYPYRGSGYRLEELSIPDEETLAEWMNKDLYENEVQAWPRFSIDFLSWAPTVKKKLITAKDDLVKENTEILATLFKNQSSLQAFIALLGSPKATRQAEKTRILDLRRRAGQLRNALR*
>Takayama-helix-ANV-100916_dino-specific
MMRCISLASIIYACGGLVARSIMLAPLHEFNTEKNVDLHTTDVNATAVPFFEQSKLLYEHKYARYGRVPKEVDMPANVVTLDFEIETGSHIKSSPSIVLMRGGLDLDSKYRGDSDAFFPKVSDHFTIGIDGIGGFIRSRDARNETSVTYRQQLPCQMEVETQLMRPQQVLTTSFTHDLKAVLELLHSRQPEHTKNSWAPLPFHGAKGVSYRFSLHPYQECLKCHVQFTVGIVLSEVPALFEMSGNKRFRNVLTRVNNICDRRNGCSPTYKGFLSLAAWVLHGTKKCTGCSHPKRCMRPWLVRTHFGDLATYVINTYGIETLFSLRDDVLEAAKTDFDSPVVPHGLVDYLKFPELAEFSGLVYPRGRAALKYLGHSNETMDMPTTPQGLFDLSEKMLRHKERVNDHLVHRSCGIYGADNIEVTKFTAGDWLLGIFEGKDLMSDSDSPLSKSSFSHLVWKSMGSWRMKPGSNRVYLECRHAGECLSFAETAHGPVDMIARVAARMQRFEKSIKTKSVDRTKDPHDPSNSAEISPEGSVSMKA*
>Takayama-helix-ANV-100925_myzo_high
MKHLRSAEILVWHIFLCPWPGDAEIEIPAEAAQVLPPCDNAEIAIATECPGGAETNISWVLYAQSLYLARSELVAYGVSSAITAVHRVLRGVVTRFSQSFECLPALIASYFSLAHLLVLQGRARRALAMIHMGFIFVRDRGFSECTPWPVQGFNMMLAGRGLAARIRELDKQSVVLVPPSHRNEDMRIAVVTICAYAKDEPVRVVCNENRKIYSALHGYDIHFFTDASEIQVNQEAGMDVGDGVHKPFFWKVNAVKNVLETGKYDWVLWADCDAFFMDPARTLDSVISMYSGNMSLATTLAPFQHGEAEELSSLRRRLYPDAPTNVSLILAIDSTGINNGVWLLRNSPWSHDFLWRWWHSDILDGPGREHNCSDQSTMVHTLLHDRAMDLDEMWDSVEGPIWPLEVRIAAQEHLQSFHQATALTAMSRAWTEGDFIKHHPGCHYYQPACQYLYNEAETLFRQKVQAAQTRSALTGQ*
>Takayama-helix-ANV-100938_dino_high
MVNTRPTLLTAACFAGRAMAQQGAVVNVPFAQAALWAAELPDLRVCDGGINDAGGCPGRPEHGGAGFLSAVFTWKYVLNNVRAAMIGASGAGLAQIPDGGAEAVLQVLAALDQLMEQPIIDMFGEVIRAARSLFDGVRPFLSALPMVPVQLPWSMPLGSKYWTWPSDGRTTLGQAAFTLRTGKKMPAVGFGTWRLWAKEAYQPVRWALEAGYRHLDTAEGYANEAEIGKALKDSGVAREDVFIATKASSVPKGLAQLEHAEAIFNMQLEQLGTDYVDLYMLHTPPQDVDQLRTLWSVLENLYRQGRARALGISNCDVNDLRTVMSFATVPPVYIQNLFKIYKPGEQLPQSEDVVSIAQANQIVVMGYSVQTEWPHIMPPLHDPHIVSIAQQLGRTPSQILHRWTLQRGVGVIPKSATKERIVENSRLFDFELPDTAMRLIDGLATLSESGARASVKPAHQEDVFHLSMLAAAAPPTSSVAAQESAVPSLSASQPHLTTVHSSPVPLEHARDQAFPYAEIQGNLLGPAVDLPPHICQQRCLGESRCAAWEVCAPINSQAGCGGCYLIGLPPRTTQRINGWHAAIERQVS*
>Takayama-helix-ANV-100986_dino_high
MECSFVLALVCLVTASLCWNVCGNHQVSSLNAEANLHGNAFLIESIPFDTDLRPVPGTKDTWKVQLEFIREAQHKIDFWAMYWTLLDTAGYSPQQKKRWGTDRGQLIYEALLNAAKRGVQIRIISEHRLSGIEELEAMHRQHPSQVSFRLWNASEWYEFGMMHLKGWTFDSNRALITDANTDWRSFTQVKEVGVALEGSPGFQAVKDLQLYFDRWWTWTDPTFKRSLQNLRMQVFDPYLQHTRLVPCFSKFGVRSPSSHGLACKSPFNASSDTVYNLANPMPLVLNNTLGRTFLSCSPPEVCDTPDAVYSQSRRALEGRTWDGDALVQTILSAREHVSLSTMYYVPSAYTVFLENPAWWPALNDALLTKAALGVRVRLLISQWTDAYKSMPGYLRALQASAEANAMYAKHPGSIEVRYFALPGWQNATGPADEYPKYSRVNHGKYIVTDTRFNIGTNEMEWSFFFNTAGASFNSDHPLLRRQLQDVFDRDWNSDYAKPLFTTKSDDSGKHIVHV*
>Takayama-helix-ANV-101009_lineage-specific
MVSLQVVIAITLLSGTSVAKDQVFLSASAAKNTVVVRQSGANDGNTPATVPASESESKFEFGVGDAAVFDTDVIPDEESIDSVDESQDAAESREADNIAQHGDDTSKIGDSEDTSNAEFSEDESQEETEVGGRSGSNEESYGSMRVSSDETTSEAEPESLLHVQLGDIPANDGGSQTAVGVSVSDSGIQEVVDDMSDFVGLGQEAAETESSQVSGRDGLDDVASSGSALADGGEENEIEELASFLQIRAQGNYDGSHVEGSFDMDTNADDSDSDNTQDGSEGAVGDGAQSQSEAVADDFSGNSQDSDETLDGQDDEETLAASDDTSSDLEPPQDVNEHMAAAAESEEVEDSISDIPSYGVIPSDERDDLSGTENVLPLKEEAAPVGKYDDINSEEKVRDVSSSATESASAVPKVAQTQELRKSRQNTKAAGKQPAKKTLPVVQHRPLFRQMDVSELRQRILANSAFKEKVRTMCQAFRSLPKCEEAKGAPRAPGRRNLVVHLGPIRRRSPPKASTEILFCQLLRNAKPEAAAQLCQGVPINPNEHLALNITKKVSFPAMSARLRLQSTSSEDDLVNEMSHDLEINFARIWS*
>Takayama-helix-ANV-10107_dino-specific
MSHGSHIMGLALLFCFSWSTYGFTCLPGAIPVAQRRNVSVDRGTATSPQIVKIPLAIANLSWASGALINLAAKIVVEERVGVNAVFGESLHTSSSVLMVCADCNTSDASKTCFPQAIGSGTHLGFEVWESYTSGIEAKLQVEAPGQAPLRAGSLGAEGTDAYFITQAVVANASQNSLFLRWHESYNLSLSNAYTYFASHSELPIPDTPCDQVFYMRDQYLDYYVSATGDTDYVLLPNGQKKRNCHQGWARSPACRTLMQSGRNGCIPGISFGGWGYHYLAQFAYWFDIPLAIGSFWSALYTDIPQTNQTIFYWWTPDSRFTSKGSLEVVFPAYDPDEHANHIYKTSMKGTPLLTISSAAIANDLTVQQFASNVKISIQSFMSFVNAAAGQPASENAKIACQWLQNNNAIWKNWVPDPTQCVSTQGIRDSHGTFITNTSLAQSCDFCPPGRYSQSIQTAAGATNYVCRQCETGRFQAISGRTVCTACLPGRVAPENNTVQCNQCPPGSFQEKSAQTKCTVCAAGNYSSKAGESLCSQCSLGYAAASPNATACMPCPVGYYQDATGSDSCVQCPPQQTTQSFGAVEIGQCQCIQGTFRDNGTSPCQTCKKGMTCPMGSDMSKYVEWQTLGRPSPVPSAMKFPMLLFRHASLASDPLSVFSCKDESRCPGGPPGTCSLNMRTDVFSCAHCVDKWYWSGKKCIECTQFEGSWVLFPLVPIVLGPSVLCVAYFKFRDDVNKWGSWQNGMAAVAFIIINHFQITTLASNSNIQIKQDSKEWMNAWVFYSQPMSAFKPQCAGFETFERKMIMRNLTPITMAILFLLTYWCSKSLGRPSVRMMGDRVLNIYFSAVLTFFAGIASLSMSLFVCHDNPNGKRTLTEDESVVCRESQWNSMVAIGVCSILLYIVGFGGLFCHAIITAPSKFADIQFQRRWKFLFIKYRPDVWWWSIPFCLKGLVMNLGYLFLEDGVAQLSWLLACLLIYLAVIIHFMPWRSWVAAMMDVFVHMALICVIFLLFWFARDALDNGEANQYSDHFNIWIIIVNGSCLPLAILSVFWLVRGTRREADGLNESIRRIKEAVGILAILGESGIEKIVTNAADWDRFYLNAAADIIQFDMMSNGNKKRAKTCIMSSEQSFRPSEVHSKIASLTQQHQQKEIDSMALTECADDESRQKHQQKLCGNTHVTEAAQEAVLEWSPADQQTVMNDDMHLLVEQHFVPAQPSSAYSPRAFSPRNIPQYAGMTTPRGTPYASEEPSVGSFLSPRDEPTPRSPRSPRAS*
>Takayama-helix-ANV-101142_dino-specific
MFLIFPCLTIFCLLPACSGLDVPSSDKGVDATSSISLLQVGAHVQTKSKFTPHMNAEYFGSFSQEESTWTYDGTLAGRKWNPELNVLDGWNPHQLDPLLPRAGASADFFHESPSAGYKEAWQSFYPALSTSVAGNDVNTGEWFTGAGGVYQQDYVNPATQTVGVPGGSWFDASVDQVDGFGRMKFPGYGSPRSNLYWREKSSNTTLSCNKPGCVANVSLLAPFDWTKEEASGCKMSVYFHPTDFDDVHKHELVEWVLVNNQQVQTGCRPYAQGCNKTAQRSLLPCVYNIPLDLLMRDNGVFTVSAKISKAVDECPYHGNYLSAVPMITCLVRKKPHLPHSAIQQGVQTEVKNCSRQALLQCADMNCAAEANVPACLPFGAFPSSRTCKLSLSVKQTDFDGQDGTAELIEYIKVNDKEVKKNLAPGQNPCKSAFKGTPLKPSELDFMAIKDFDLANISSSVNIKAKISEFVDECDSQGFLLDALATVSCTALVPIISHADPENPAHLIQRQARMQKRPKDLRMLSRQRQLRGRGVGEQPLFSS*
>Takayama-helix-ANV-101147_dino-specific
MGGVLPWVLAALSIVKARVPYQLSCDNIPEWKGLRELLQKDLEDSFHGEICDPMSGPLAAQAFQTSLSMLRDDVIQQNIIRIDSDGDFFRNCEQDPPPSFSPCIYGVIAAMVCAYRFNMRSEARIFEELLDDGLVPLMRNHQRMFVHLESSTWPVTLKETMRVFEEAAQIGGQRTFDNGLPIADVPVPRAPLQGHFRTWIFGMHGTLASQPASAWQLLQESHMGSLSIDTHVVVPDQRSCGRVTGNAACPPKHILEFFEKNIEVTEGGRRYPRIDDLDSLSIAMRQLFASDEHLRTADVIVCTEPPCFCAFFADWFGSSKVVVGYIANPLGAYVRREQMPAWFNKLAAISREAVFAAASPHNAALIYWHTGVRVPVVRPLGLNTNTIYHPDKDDVLVSKDVMLSWNHVCLFNHFTSDLPWKFVDTTMLNDKSYRSWASFRAVVYLPYDPILITLYEFYAMGVPVLAPHPSIVPDWIAPSFTNDRCFAHTRPGWDKGGLPDFTSSATYDERVFWASTTDIARLPHILHWASIPELIGILASADLREISSNMRRESLRQVLRSSSFWASVLMKIH*
>Takayama-helix-ANV-101150_dino_high
MASKLSASGATVLLLEAGVEAQNSELCATPSQAWGLWQSQADWGYIYEPQKGLVNADHPDGRRLFIERGKTLGGSSCLNYHTWVRGSQHDFNRWDSQCGAKGWSYADVLPNFKELESVGPDLAQGTDSAFRGSNGPIHLATSVLPEDEIFAETAAKLGHQHTSDYNGAMQEGSMVYQFNIDPRTKRRQDAFTACLSPSVRNSRPGLTIASHCHVQRVVIEDGRAVGVEVLVDETTPLPPSAAQVNDVRRVAVVRAHKEIVLCAGAVNTPQLLLLSGVGDREALSKLGIPVSAHVPGVGEAMQDHPNAFMLFTINEGAAREAGIEYNTPSTVIGSAGVFLQSPVSKAKEASDGHTRGSDIQMLFSLRPRAKASINAKKRVENALSYAAGTHLSVEERRALIEAETTQMLAAAPPPPMGLLLTFMNQVESRGNVRLSSTDPLAPPIIDPNLLGDSQDMAALVYGLKECYKLAMTEPFASLVGELVVPAPGAVDWTSDASIAQYLRSAADTTFHCSCTARMGDLDTDPLAVVDPRLRVRGVIGLRIADASAMPFVTSGNINCPTMMLAARGGDLILQDYGYSSVTLEAATQNARL*
>Takayama-helix-ANV-101207_lineage-specific
MLQSAAPQLQSLHQSIGFLLCIWLLLVAWCSLTDASRVPDSCTDIFNGMYPQELCCDPRYRQHCFEGCKDVPGGCHSGIAAACCNNYSLPLEWPLEERGALLNEHWSCLRSLKKATHQVALGLAAERVLLVRNWVAVHFQITSGVGDISSVCERLVRGQVTELDAYTLALANVAHRFATRTQNATQAPALFEAFAQAAPRVLMQTWEAVLTTCRAVPPGSSPGLAQGDELIEMEALKTSEELLRNAAHDFKSWFSVAAHYIVGMKSHWGTPAPIFRVLEGPCCTCQDVIAALIGQGLLGPTPTEDQSSLKVRQKASWNYFSDAVGMMGSSSILLLEVGVHFGMTPHFLLPRVPELFYVGMDPYLPYAQVKEYTVDVEYLDRARTTANEILLGYQDRAVLRRMSSRDAELVTSVPNASFDVVFIDGDHSREAVVDDFNIWWPKVRCGGFFIGDDLHLLAISRVVWEWFAGQVVYVNGKTFVVPHCNCASAQVGRLCSMQIEMESRAFLKL*
>Takayama-helix-ANV-101299_lineage-specific
MSVPCMVLFCLLSLLVVATESGDPQPDTGFSCNALAENTQWPLYHIVNNITKVAGGRLYMYPLNDANAIFFYKGLYHVMFQAGGGNWNHVISSNLVHWKHIQRALGPAVHSSWDFQGPCDGTLSFPDLGTAVYNGSVPIIMYGPDCHQPIGAAVTMPDQRVGDAPRVNPARPRDPNDPMLREWLKTQPGPVKFDGVPCSFPGRVWKSKVGNYWNMLCSPSVGFPGWTRYTSTDPELLHWKITSESFTKGIDKAARAGAMFHKIPNSIVGGPTHMINAYDGSSFYLGVYDSGTETMTITEPSQRIDYGNAYHWAALGNLGPDPDADVGRVLMVSWIFGVVRRGDSHLSLVREILYDGETRQLISRPVDEYTQLHSRTLLSQTNVGPLPAAAIKTLDNISRTDGGALDIYVAFSVQGWKNAHKQFGISVRAPPQRNAIGPFNVTFTVSAPYANGSRTARVDFPQGVLGAMPASVSILPGETLDVRVLVDRSIVEVFVQGGRAVAVSVGAFDTTFTAVRLFNLDSTESIDTAEVSAYAMGCGWTDAMQESFLNPDGAMMV*
>Takayama-helix-ANV-101311_lineage-specific
MIACGYIWLFMAWPNVSLSLADTELMEDLKQWLIKKTGLPGDRVNTTGMSDKAGNYVENLFSPVISDRRKMLVKKVMSMVSPEISDTWKMLLKKVDAVRRSPESDSERDDLRKAAWNDFKKHLITCCRNKGGFDWGTCTNSQKFIEKGYATLCCKQYATNNCRDDEDRYEEDSYGEFSVEREYTLVFGD*
>Takayama-helix-ANV-101331_dino_low
MHCIVFFHLLVLAAAVVPRNPIRSEGTYEWCDCSTGNSFVDIWPTGRSDLKITVGNTQGKLHWFQFGDRVPVKSIEWKCDMQGTIRKTSFEYPKQWWSVQHFSEVKSSWGFCNQNSGRLKFASWDEASDNHPSGFSVVTNVLSIPFASGEEDYYCIKIPVLLKLRNGDIVAFAEARRLTCSDFASTDLVQKRSIDDGMSWGPLIVVRSLYNASDPKSFHTVVGNAAPIQLSPSNPFFANRILLPHNVNNSQQWVQHSDDNANTWSQPHLISEATLPEWRWVASGPPGSIELSARHPVKPYRILFGGYHSAERGNLANNNAHGHSVYSDDGGTTWAIGAIGYGSSHNGTVHGDDKERPFHFNEHQYVELKDGRILANSRSMAVPLVSTMDRLRAVSYDGGLTFPDTRKMPELRSSLTGNEGSMVRDIKRDLLYYSGTHDYIYRTGLSLYRSSDSGETWERILEVDSFMSGYSSLQIDSKTDQLQLLYEQTDQRQLVMDPDRFIYRSFGLHDLSQRAAIGNFYMQSLPEQEITI*
>Takayama-helix-ANV-101352_dino-specific
MHVRYADSFHLPFLSVCVSLLPLFHGSVDGSQCEQEANQSPFLKQLLQSHRKLALPRPAARNSQSVNSLFKDVSAHDARPALLKGGDEHIVGSGGEKRSHRITALQEDGNVTALKGKDAQHTEPEHDFEPENAFQLHPQAQVHGELMTADHVHSGIPNAVTVYWTHGFMSPSMEPENYTTMCGFPCVQSKFPDGAAYDEADVLVTFPIDATPPKNARGGASLAFSMESMRLYGGEHRDKYDGSSTLDWRSTVPYTLANAGRFAESIGQVQWRTEPTLDIPWEERKPAAVFVARSCGRPDDVAGRQDVLEKLVEHGVPVESISDCKPAGTSGEWPAGVPRENKLLALAKYRVYLALENIAEEGYVSEKVTDGLSSGTVPVYYGAPDIDYYVPDSAFINANDYSSDIEGVAKKIKKAIDDKKEWHRYRDWLDQPAASWNGGKVDQAFVYNRQFDKAHPDANSAVCRMCRFGFAHRMGMTWDRESQQPVGKPVIPPNGDPFWETWRESS*
>Takayama-helix-ANV-101381_dino-specific
MSMTWLAMVICVVCSGAVRSRSALSAVAEMDAVVHGDPYTVKLLITRHGLSCANIAQKWVGDLEGGRGSIHDTLLGGAGEQACIDSARDVKTWLENNNLEIDAVVSSVLGRAMQTALLMFPDDTAPLHVVPWIRESGSGLSNSPKERLPQRESLERAMHSNLSHRLDYRWTDRFGAGMGTWSEFLNFMEQFFLPELIKRLEKPGGSTIVIPVVTHSNFLKEQVSITEKCGYTWKVKGKKKPLNNQVVDMVYNFDMDRPPLQVPTSSAVFTILDCGEEQLNGAWMQGEGLESGRVHYYKMEDKNQKLQWSKKRTAWRFFTDNAAGFARPTLFMSFTDKRAVPDDDSWQGACDCPNCNCDSPRSVTDFFSAGPTCECNGKGPAPRIVFQKKSYSLQQAPDPCIEVSSGQSLDDKHGQRRKLCDRDIGATCAPEFKAHLWSNQMSMITTTVEDGTYEAELTTAKTKLRDAANQYHEDSVKFLKMVTLLNGTPHRTEEIEIRLDGPNGNVVFVQNEKFLQRQLDAAIAIEAALRGMISQEPIIDAEKTKIENLSKGTCLSGGKPDVPDYPP*
>Takayama-helix-ANV-101390_dino_high
MLWRSMLASLFAMGTEAYAPIQWMKFPNSRFVIAPAALSYRDPVPKLIVKDRLGSMAPDMTSFSIHPDKTISWDARPNWCVEAADHGVRLNRCTGTSTQKWNWVPSGRGRHMIQLDGTTKCCAVASDPQIHGAPIELRECANRAADSWMSLPSQDASKRVAISPIMQHVMISFCVLVGLGALNLSARRYWRQKSVRVGAASHGGVSLVASSANSRFNGSVRRMSPAMMTSGVRSMSGMPSLSPPAADGMGQSASAKLVEAGLQVELVPCLGDNYCPVIHHAGSNTTIIMDTPDAAPISAALKAKGWTLTHILNTHHHGDHVGGNGELKREYPAAQIVGPHERTFNYPGPFPPPGLQKEIIPLIDVAVRENDEIRCGSLEARVIDVPGHTDGHVAYFFPSVPFLLAGDALFTMGCGRVFTGDFVRMRSSLAKLRELPDETIVYSAHEYTASNANFARQVEPENSAILEREQQIASIRAGSHPTVPTLLAHEKLTNPFLRWDVEDVKAAVGLTEADAVFTAVRKWKDTGKRPNVAKL*
>Takayama-helix-ANV-101407_lineage-specific
MLFWLLLLSLANNLICRSATSDAHAVAHGLDASGKALVAFASVLSNEGRWQDAVGIARLAAARCHTATCRASAYAQGADALFMARQPRDAANLYARALEADSFWDRLADRARLLFCLAMASQESNRPRLCATYLFQAQAAASNGAVALENYVDPRCLTPEFELTLTNAAGRVGKALDVATVLEQVRAVSARFTEKLDIAWRPPPAFMPAGAREIWWTHGNNGRGGEAWNKVMFARSQPLSAGNGQIQSEAVAAFHEWGVTKLEHNLSDTLCSELEAWFSKIVGPNSTMASETGKRIAAFASDAPPLRDFILPRFDDAGGAVGEAVSTALNLSLPLLRELGVESGTVVGLGQVAAYAGGAASKISRSTGAFSETQLQQLLPLRTDAARPVGVVMLILLTDVPYLGGGTEIWPGAHRMDWASTTWDGLAFEDVDEVGWPLMVASMQIAGSRGECFILDAALPSRFGAAVNYHDAELPGSLPAARWLEISLLPAMPDHAGAMSDSNTLFASKQGSHLHPAHRLRMLEYPNLVVSEDDNDNRGPVSVPAPPLGVAANTYDERHKLAQRAGVAGATLIHNAFRARAGGHRRGVPSYVEQAIR
>Takayama-helix-ANV-101413_dino-specific
MAAASSRHEKRARVIFAVSLIVLSILPVYGKSFLRDTSQPNAIDSQGFSSAVKSALACGGPVEESTLEATRAMVLPLWRTLPKNKYGLVNMRSLRFLAHRYFTHNFNIRIRGFEPTRAVNKSVASAVLSNGTISRNAETSDHPPRVAPDGYSLEDARDLVVMLQQRILESDSALLEHVFWEQGRSREQLLSTSQFVNLLYSYIFHWVFGADIHGKGVLSSLHNLTTARNSPLLSNSNIVELAEFVQGQVMTLEWSRHNAPTSEDSKKAWMNMYTFSDARRIVTGITSSFGVYSASTCRSMKEALVQMDPRNMGRAPLSKFYAAAINDKHHFGESQSYLRELGALDETSILLGKQVIIPNYLQAASNCMVSTLDYLICCANECDDILQAIESALGVSAASPDTILGVVGNLTLQMQVSLDDDESYALGRGLAAKLEEIASKNNGHVQVHGRLFLQWLHYAFPRECAFPHKAGTVVHKTAREYGNVSIETWDNMKEHANDPVEAFAHNALASVDKDQLEWMSQWSAEEELIGEIGQDLQWPDPMQEGKQLCAGGTVLLLIFLLGGIANKGFAVLCQKPAQAASSRAHYV*
>Takayama-helix-ANV-101431_lineage-specific
MTRTFYFLVFMCFLSESFVLSMPEACDGKHIGHRAELDTSTLLLQSSSTKFRNSGSERKERSPSTSTWSNVALPTCKGCQKDSTSHSSSSACCREGGQKGWGLSRMFQLQNAIYDNGSLWVIGQPGVEMDVKQCFSSCSATWFPGCCPHVQVDEIHPMHGGSNASFLQNSFMAQGRLEATRGLKPSWYTQASIPSLPSLLQMGVVEKPGLKCAKQGWHESALVVNRDSSLYQFNMYHYFIDSLFISFLTASHMQLESGCLAEPVHVYVAGEDNVPRVKFDPVWELLFGSPLRNLSKAHGCYRNVVYGFMENQRFMHHPTSKNVLFRSPVMMPWMIAFSRNLLSVFPVPGNRSSRKANSYLVLASHTRMPPWVWAFNWEQYGDPPVARYHLHNLSINDQIAVVSKARGLISAMGAAFVHSIFMPTHSALLVLTSPTNLWANPASNSFTDCAAIPETWHEATALHLGHTAVNWRTCFGSEAFLASKPVRMLNFLLKRRRIAEKNREASVCYVLRRFNNSTKEDRWPSCDTVVTMPTPSASKFSTCGKWSIGTAINSGDRWSAGDINPKGIY*
>Takayama-helix-ANV-101444_dino-specific
MCGYDAAYVICFLVLFLKFVGGKTPPNVFGNSHGVPHLRFLSIRSGDRPIDVRPPFSSGHFIYKASLDFFLGSFAVDAIPAPGMELVNPLALQTSNVILPGDTHPVMITVRDTRSKAKMQYTVQVTRLSGRDVIIRRLEIPGAYVSPKFQPSVINYLVRMPPDRDNLDLRIVPWDTGQTLEVVAQTVPNNSPTTTTTTTFLMNSTTSSYPPGALTSVPPQLRRRLRRVQSTRINGSAIKSSIQSQNSTRSLLATGVTSKLSQFMPDVFSGEMQHSVMTRRFPVEVGGVRLVSITVKPASAAPGLSGAYVLKVIRAFCPASRPYYAPDMRACAITCDEGYFLAAAASRCESCSERCLKCSSWDNCIQCEPSRLHVLQFIRPSGGHCYLVTIPWLPLMIGLGICVILLSICCCLGCCSSRRRKRKGYRPKGRTTEEDRQQSHRLLRTDEDREDDDEG*
>Takayama-helix-ANV-101506_myzo_high
MVMLVLTARLTMLLILGHSAKEAWKLSTRTKSLLMTVSSLIAQEGVSDGYAGAYCEADDVADTGSLSEGGMEIINENEEFVDDSQFVDSAGSWDATGVDGSHEGLVCSDVESDGGGTGANPRPNSAGPESQSAVAVGLEFPSLVWTRDSIAVIAKPANWVCAASDVDKQRGRDLDPNEQLSHKGFQTIADLTTHTFTGYERKYVHWWTQLHYGLDRGRYPILFDEDANYGFCHRLDRETSGSLVVGLTKTARLQMRACFHRRYTRQLYVALVHEFIKPTSQIVDRNILPKGQKSKLDATGKRARSQVKVLGSFLGYDKRGEQREYSLCSIEVLDGVMHQSRIHMASALSAPIVGEFSYQPKAQTDEDRGWCPRIFQHCYAIGFPDVSGDTPRFALDGSSRNGKVNIVDAEKQEWHCAITPFPDDLRDAIHQLEAWDDESAKLQECILQHGLLDTRHVSCHAVGNEQRERVIDSQFFPYQMEMIPLVGCLAIDVDRDGQGGSRDKSSINSAKDSNRVQRKPIARPLQRRLQRGGENVRTHTLERR
>Takayama-helix-ANV-10151_dino_low
MLRILVIGCLCCCVVSTEHGVRGPRNVETCKKDREDISSMIQKRVGVNQVSVHEDDKSNGSLISLNSGADVAIISQDLGDARSAMKASGVAIQGVHVKIQTGEGFMVVKFEHDGKQHAYELLAHSVYTEDAKAYDGDTLLETEVRTYRLREQGKWASMTLHEDGTIRGLCEHEGRVMEVTPLAEHDPETVSALLESYAGDQPPHLIRWVEDPQLGASGSVGMGMSILKGSQPEVSFVDTDKPVYNGVHETISEAPQPHEHVGDIPHGADADDVKHMPSDLVGDGPIEEYAPQNGTWGGVAWWPGCFPGDGWQHELIVGFGADYKAKELYGSRLKTRLESILNEASFVYEKQMNIKLKIGHLKIAANESDGGFLSCQVRQNEDIVKKKLYQMSRLTALRQFPWHAANHLFTGCGWAYGVLGVAFMGGVCADENVFNAKYPTINTGANKIHSGKSPWLVFAHELGHNFFGWHPFDRNQDSGGIMDYGDGKVNGEYQFNSKFRRMEMCRHLRRYVNRCTSKYDRTKGFFQKDPSAPPPTPPPPLPPAPPCPAPLPGLQSGLYEESFYDIAGMSHIPHEYIKVQIPDVQRVVAQPLHQYPGDGRQKFYTRWTGFLEIKKVGGYRFCTYSQSGGRLVLDGAIVSDADDAHRWEEWCGGRHRNLSIGNHSFFAEFFQTGNKGGFEVKYEGPGIPLQRIPASGFSHTRWKPPPAPPPPQLHGLYEEAFFLHPPTLYTDACASFGEDCWKKYMWKQRPPELEVPGDLAANTKWMPVVFEQFRLHERVVDEPFYEGEHEVVNGFWVMKRPWPGFDAKSNLHGRYELRQKFYARWKGYLNITTAGLYTLCVRSDDGGVLWLDGCILVDNGGHGGSTKCQSIALAVGLHDFTLEYFQNGGKGFVEVKYAGPGIALMRIPKSAFVPLPKNLRPQAAATGLREEGWYNFKHCTCGESKGAIVVPDNCSVPDPKASPNDPGSPWDWHDNANFPDAPQRKPDVDRVSHPWRAPTERRWPGWKASDHFFVRWTGYLNIHYLPGAYHFWMGADEAARLWIDDQEFVNVPPCLGHFKNRRRRGPNWRIKKSRNATDARNGFVPDLQLGLHKIRLEMYETVKFSAIYVGYSNVVSPGINGGSVGYSIVIPEFVLHPQPFNTTTTTTLMCVHTTTTTTTTTPGSLVFRVKDGHCMVDQLGCATSSYFHRRHLIGDGYGPDEKCRLEVTQGGDFKVDAFRTERNYDTLTVNGRIYSGDHGPPNGNIAKGGIVEWTSDNSHQRYGWKLCPVVSPGPATTTTTTACSSWLCVTSGKCKVDAAGCLTSPNFAKDSYLDDEACSIDVKKPGPKFKVETFATESNYDVLTVNGKKFHGQHGPQCVKPAGTILWVADYSQTNTGFKLCPTGGKCGAQSGGGGGRGGGRGG*
>Takayama-helix-ANV-101515_dino-specific
LSYWMCIFAVNQHVSICGMCNDCNVVSTGSSCSVCGADLYNPCLCGRTKYKTGHVMCQMDKFDIVMAQMENGLAVALDSQLRTLERVWVLSEIGKSLEMEQKQNKELISWQMPNDIDDCFCGTDDIHIQSIRNCSASLPADKDRILQQVQDAVGIDHFDENVRKRVLPILRKYALVKLVPKKDSDDAVNLLLTRQADPDSETTMGRSVLFEAARRGNLVAVRLLLDAKADFDKQDTAGAPPLFFAAANGHVSVVQALIAVKADVDRADNNGSTPAFQAAQAGHSGVLHHFIAARADLNKSCLNGATPVSTAATAGHLSAVESLIATRVDVNRSMKNGGSPLINAAIFGHIAVVECLVNARADINRSVAGEGSDTALSFAEKRKHHVVVDILRNAGAIKEHTAPAFISETSERLHA*
>Takayama-helix-ANV-101519_lineage-specific
MVHLRFLHVLGLISAIGADSATACPQAKMPSGTKCTLEKLQCKYDLINCPFGGNVHQTVATCVHGLWMLEASGVQCQGKSSSGGAETCESCVERGRGWQDGRCNHGSACPVAERECHTTRASCARWRHPGGSEKKQTCEACVLSGRSWQMGQCNEGADCPVADLGCFTDLPGCRSWHKQLVANAACQKAQGDCESCVRADSLCMWNIAPGKCFMGADYWGSDNMVARDVQACVSAGAIKPLSNGSYDVNRVVAFSLRVKNMDYTALSATVNMQILGRFKAAVKSAVSYAAGPHILPDRVDLSVSAGTGHPSVIINVSVHPPAAVGLKAILGTLSENRVLSQVTDGIRSVRGIFAVSNGSPTVSFQDPPHLYADDRATNQTTSDSSTGIIIIGAIIGGVALLASVFGASFFIYRRRSERMFKTFEDTPSEKKRHETEKAKGQQDPGRQGSKERFFPGDGMSSVNSVFPLSPKPKHDVQLEPPAANSNQEAVGKACDGDV*
>Takayama-helix-ANV-101522
MWCHLLLASLLAGGIHAFGPTPIWWSGLRARSFVLAPASGSTLPTGNMMPAQKLMIRDQAGRMSRNEIPYFAVQSDKTISWASSATGSPKASGLCIEAVSSGGEIGDEVRVSSCTGGPTQLWSVLPWGAGNEDEIERASMHSSNAGTYLLQLEGTNKCLGISIATEEERGSLNGAPIELRECEYTLANSWTFEEPASIAARSPSPRSQYVLAPTLGVLALLGALSFGTWWWRRQTKHGARLANLVGFCSAENQGGVSLTALLGMGPCNGSFNSSFDVKEQEVVPVAMAVSPLPAWATDDSNTDAEPKRTDFSSRPVTRDDVVVKFVRSSGPGGQNVNKLSTKADLRFDVMDAEWLPDEVRLHLIDAEANRINKAGELVVTSDRNRTQLGNVTDALEKLQTMIDDATKAVTPKEEDPIKKKKMAKQIKKANQRRLDDKKKASDKKKQRSAGKRGIWD*
>Takayama-helix-ANV-101543_dino_high
MFHLVVTCFLAGATQVFSYAQIRWGGFSAKSFILAPKVWPKDTFVPHRASVRHTPAELIIWHRVAGISRSRIPCFTVNPDQTISLDGTGLCIEARGVSDGDMVGINDCTGGSTQLWMVSPQGWGDSRLSRIQLKGSDKCIAVAKTDANNGDPVQLQDCDGTMAKSWAFQESLPSQTRGTPQLPTFSLSVRFVVVLLMLAVVLGLLNLRSWSWRQQPIRRAVATHKGGVCLIDPSALHMSTIPRSSRGRQAPVIMSAVSAEEKPECRTPQCWKPWNASDLSDPASTILLNDGNRMPALGLGAAMPPQLSRASVRTALELGYRYVDTASNYLNEVEVGAGVRDFMHGSGVPREEIFISTKLDTNARTYQAALEAGKKSCAALGLEYVDLMLIHTPFVGKLVELYDALLELQSMGVVRSIGVSNFDEPHLSALEYYERPAPAVNQIEMHPLIYAERSELVTRCQTAGIQIIAFCPLLNGVADFFNYGTLPDMAAQKGRTPAQILLRWGLQRGFAVIPKSVRQDRQSENSAVFDFELQSEELLAVEAMQGFRGAKKYKAYPAALDAIVDVGKISARLFSGQT*
>Takayama-helix-ANV-101565_lineage-specific
MGGGGVLAYMLVSLAVQDADCENTDLTLLLVGASGVGKSTLVDLFAGGEELALVGSVTGSSQTTSASLFHVTANLNVSNSTTRWVVIDTPGLPNTQDESYQARDVDSVFRKLRFVTELDAVVLVWKVDTKLTPDAMAPILFLRSNFGPSIFKRLILVYTFWRWADDSFELGGCMSRKDLFKIHRLTLDTAFRYVQRHMRTSDAICNGSHTFDCLPDSKDIPFVGSDLTLKKLKLGRKRGFDLLDPNSTYYSSLGCPRGSPNSAEELRRLQNTVVNITQALFYEPLPTSGVADCWGACRKAKQNLQSADYDNLNVLAADVKTCIKGSVIEDVRELGLLIGELNITMEQELAFAMNAPAMVSKLNGFSSDATEMVNTYTDLDTGILCQRAMVGSDVAALPAQLVHCWQRLQRSSPDLSGRQFAIASLQRSFQKIAPQRRQQIRATILGDMLCTNFSILDCPPFGMCTDTCSSLNMVVNKSTPQLCGNITCSKLECACASAYGWSTIIVIILAGVSSLVICCRVFEESTSQKPRVPKPEVVQEEVPSIQPEISVKKRPSQAEELEGYMALPSC*
>Takayama-helix-ANV-101647_lineage-specific
MHMIKTFIIALFPFYVSATDEYPTVNNWPNDCTPATTHTYGKADFDISISPSITMVSAWQDAKGIAAAGVHLELDHAVRSDWVLGDNQSLKVDARDVVSINNFVGGNNGIVKKAGFLYDSVRRFRSVVSFIGEYAIGIDGSNFPFDDQHINFTLKIPADTWGYYHSLALFCRKGDPFPAGGKCTAYNQHGQEVVDTDPYGTMKHGNANGVFGTLPDRHNNIVYKTVLEIDKKWKGFTWRQLTCVLGKVSKYPAQGKSGIKVCPVQTEIECSMTGRRAWEKEIKSRMLPGVYMIFIGYGSFCIPSKLAMPRVATTMIALLVFMNYMVAAMNGLPYVGTSIVLYFYTVGAVCLLVNLFGHILTFRFPPLGDITGDFMGCIVAPSFFVSIAGFMVGKDYPGFPSKALTVVFLIVSLLCLFIGIAAFLIQQRHAFRNCRSLFAKDDDARDEPEAITPNRAVPNQSDPQDAFESAIPIGQEAQSLGAKCTI*
>Takayama-helix-ANV-101655
MLRSIVLLACAILVSASKCTISDSDDHCFTEGLPSEADESSLLQAQQALQQRKSLAEQQATKVEASSQTPAYYTCVRNSAGIAAGRSDWDYHGWTSKCKSDDCLVSYPVGCSIPMQAVLATPMSEIIDNFKQGDMSKGSTSPAYHGKVLRIRAPVMDGFFVRTMFVMVCSEWAATNKIPFFVDLDEVDYDAHEGIGPAPGAVGAAKKEMRFDAYYDPHSTGDRWEQYFKPVGNMSKKEVYKLVPESRIIEMDAPWAWINYFYLEQPYPKDFKEALQFRTRRALQYKTWIHPTDEIGDAVNEQWTRNMPTSLLQENPVVVLGVHMRGTDKFLGGGKVDPSSYWPFIDNFIGHYEKQGKTVYVFFASDDMSYIKEAMARYPTKAFKQSDVPRASGDNAIWKSHDTSKAHKRGLSVFVDSMMLSKCDFIIKSASAVSEFALYMNPKLINNSHDLSIPDQPMATWAKGLKNPFLDDSYSR*
>Takayama-helix-ANV-101718_lineage-specific
MKPNSAIMLALVNFVACACIAIAASESFDDDVGGPIGNKPPALKPVKFRPAKQAKSTPVASDIYTRTRTTKKETKKQDKTEDDEGSKTVVVPDIDASVRQRIAADSKRVSRIAESLVGVQGDINRVEKEVLGKVFDMSTMKTFLDKHETAIKDHEIFEKQEKDLSGQAISLTRQLDQAINETNVQDKKHRATMASLSSKVAEDKAVIQGLQKELVPLVEMEKEVEKFPAVNANLTAQNTQAVAAAQAATQELIYEKSKLQNYQRTTQHLMKELVKQHDYATKCHTRLTQLNRQIHDVQTEKARMKYEQGRVTAKGEAMSKFLQEKNAVISARLKKAKTNLNTINFAKANTKAKIKALQIEGQLNLEKMKAELGQLRMQSASIETAMMAKVTNRKLIEKALRGANMQIEDMQARLVAGRLEKLRTNNSQMTNDLNEIRTGLQRSQIATAKAEAQKSQLLALAAQMRKQAEDTVLKTQDVAREALAKVVATKQSADAAVQKAQTATLQAEASMLSKCSEIWEKEHPKVKDRLKVCGGIKMDLAAAKASVASLTSSVKSSQVAP*
>Takayama-helix-ANV-101721_dino_high
MGLTKSQLWAASTFALSLLLSFRTNRAMARFWEGTGLLHQMRGEWFDSVSCCVTFSCTALSEKEHDVCMFRHTLVRLMSLCHGSALEEIAGDGGEEADTIDPFGLDTATLEHLNACKHTYHFNRVEVLLHMTQTVITKASEDGILKVPAPILSRVYQTLSRGFVNLLNAKKIQNTRFPFPYAHLIAVLLAIHMLVTPVLMASLIHNKIWAAFFSFLPMYALSSINLIGIELENPFGNDPNDLPLNHFQGEMNKCLLMLLHSSADIAPTVDAKRCIFDFSELLGLFGKDNETMTHVDSKKSLRISHFQEEKDEKDGALLSVLSVSRGVGTPLRTPKSKHGLVKTSLDMATLSVSGSSLEERCARSFSPASTDSGAHSLARAHSMTISNSRPKEQCAVRSSAIAVRFSPEASCPDHPENRSSGDFNLEANGHSPSQTPEDLIASRLRTNQTKPETQIPVVRVSELDESREEAASSSAAMYDCRLKGIETNTR*
>Takayama-helix-ANV-101734_lineage-specific
EQHRFCRLILLFAHCCINEAALFMLLLLLAYLGACIADPWKTLQGNCSSSPVCVAIVSDGSTRDEHFLEAALQTWLAWGWRRANQTLELSHASMVVKNLTEIPVVRRLVVSTTPSILIPMRKATSMLAEHDGVLFFVSNGSVFWFASFMDFQTNQPSKVESMDFHGFTKHHVVFYTRVQPMIHQFVELEAASGQNISDLCWLHAAPESRPHLWMCCLVRNEECFDNVYTFRRCCCNEGTEILDNNRGVGFDGGTYYQRLPMPDWRLSKPPGRFAYATMADGEQFAANIASLVGSMRKHGATVPLHVIVMPGQRIPADAAKRALAKVNVVFSESKRVFLPRRKYFRIPVPRDFIKLQKLQIFQWTQFDKVMWLDADVLIRKNLDVLFHLPTPAFQEDHVQCCPRFSVCTGVMLIKPSKTTFKQLIATLSHSNHTLGEGDQSLIRDTLPNLRPPLGYLLHASVAAYATCVNGVLGRTTLRIPQDQLFPAIVHYAHTSSRALLHSVDVRQMKWEDRVSVTGALNANMPHCKELNSTNFCNLPYLQEFREAYMSCRDMFVDCGLIDPGGPWFVHIPDVSGGSALSEPTRVVKNDKVAASSPVFVRQRHESSPTLSALVRSSL
>Takayama-helix-ANV-101741_dino_high
MRIVLTRFLALLLVWARCRQAQHCPTATPQIPCSLIGCCHEVNTSHYMSSRFKIWAARYGSEPDLIRNLSTGFPIVNLPDMNSLPINIEEMAGGPVILRLGVTVFRISSINQKTTSFKMHYILHWMWRDCRFTFLATGKCDYTLTVNDDHRYFHRYWRPLPRVIEREDDLESMRVFRHIIFSTGEVSFSEERVSYFRCAFDFTDLPFDKQNCVLTFLLPQWDAKKVELTWAPYLAVDQITTAEWEIAPAAEWKKSRAWKVLQQVNNSQLKLKFSIERRSTYLVSSYVVPAILFYCVSWVGLWIDASSVPARAAVGVIPILILTTNGNSLRSSLPPISYSTRLNNFITLTLVFTVIHMLEFGVVNYTNRRVKFLDNCKDKYEMVAVAVQPHMEVSDEQPIKAAIGRYTRLEMKCVRLLHDYLDSYTRAVSIVAYSVGSALCLLAG*
>Takayama-helix-ANV-101755_dino-specific
MRFSFSFIIALHGIRLAEGMSSIVRRTLHNRSRTDDLGKAWTEVAKWLSDNGASVHAGMRGMGTEHGGNVIRGVVTDLGMHAGEQLLVVPKNLWLADDQFTKFNELPNIGACSSFSQRDRVLLRSAVGMATEAQKGSKSFYAPYLTNLPQISDYRSFHPRFATSSLLEDFAGLHLTSRIQQMQKQDAVMMACFEEWHKEPHSQVSHLTWDEVNCALIRWRTRCYGGFPGGTALIPGSDLLNTGPDLNTAWMAPQHKKDPFVVSATKSVSVGTELYDSYCPQCDNTVFLSLWGIYVENNKHTATKWQKWADCGPSRQGALRDVVAAALHTGSEDISLMLAHGWKAPRCRQSTLEQPQGYLRCSMARLAWESCAKVWDDAKHDQKHVLLETEQQSELSAEEFLEYMGTSSIRTVHPGLLGKLGQVAVHLHHDGTSSIDLGFRSMRRAKADLP*
>Takayama-helix-ANV-101764_err1
MVLLATCVQRSAALLCIALVATNVVSTNCRQLQDKSMDGEEEDLFEQALIDSERAAVVDEKPKKAEREPCDGVFISEKGNRFTDCGPWRLKKRAGPPPKGPEAPGGWGLVEEAAVPTKKHDPDFLGWIWVFGAWEDGLFKMVSVDRQGKKIECRYSKREDINTTFMPDQLTADELQPFWDIAVKKGESPEERPTYHPPPGSYNVEVDIFCKKDTHNCDETLYGRGGVGYRGCQSFTRHGEPCQKWTDQSPITHNNTPEKRPGKGLGDHNFCRNPDGMQTIWCYIAKENMNADRRRACKKNPTPHRGALWEWCLPMNVYVDPNLATTTTTTVCQPLGDFKVRLLNKDMACHSRDRHYMGKFTRQRCAEVVRANGYRFFNWVKWCATGGCGAVGTKSAECREGFRKSTKFDFFEIEDTGSKQTYVKHHLVKAGHTCKSGELFLGWMSSLPGCANAVKGEGGKFFSYGNRRSPHTAGACYKEDTKSSTCPEGWDSSGNNTNFDFYAIDKSAQDPTHSGAECFHSQCCQSEGSAPCTWCGGEDWYCCDAKKKYPSGDKCANAEFNSTSQGKRYDKYSDEIRHRCARLKSSSKPSPPAPQPSSRRRSKPR
>Takayama-helix-ANV-101769_lineage-specific
ARFIKAVVLALCAALSGLEVLSFRLATQMDRHSSNEAGTVKATVVTLSGEKVEAEVPKGTSIKELRLNGGVRELCAKLYGSSNEAFNMSEKEFQDVVLRMKFRIVGPNGEECAEDEKIDKDSLFQVVHRTTVAKLGTEEWVPIGTELVREFGYPQSFRDEASHRFKKILDNLAKEQDNSWHLARCDAELLLERVWEKRFSHFYESCAPFFKFLRAIGLKPNLKTDSGGVPFLALAVDENRTKIADFLLRTGDDANAPDPRSGRSLLWRATQKKTTRDGQLASQSSRRSQHI*
>Takayama-helix-ANV-101774_dino-specific
MMLMLLIMAIWCCGSGGSSEEEALKRKQDLSDAEFSKALLDPSESRPCASSFPPSEHKHMRVFLWIFALHGELVAGSLSGKVAGQLQRLVQILLNNLETARYLCPAACGLSMLLLAEQALLAIVPIMSSDTPRNIFSSPFYRVAKMIHFAKRFRNLTSPAEPGLQLLKRAFRRVDQLRTAVNEALKEPWFGKPRQWIMDPSVWSSFARFGRTTLLPLLSTPWDFEARFGSVRRHLRGADSITVGRGWRDIHEAITKVAGVGVEWWPTMGTLIGFLRYGKLHGDLSDGKVDQVDDDIDIMIVIPSPRSWLEFCVRMTAELLARQWLGCSHLLLHRFDNNTPQLVRAGADFRGVACLFCIYLGEVADVIVNIHWAIPVKKRPDDGIEYRSEARHCPISPRAGRRVACGASVIMASSESSFADWDITEEVLCMPGKSCWSASVFFSHWPGLVLPSFQRQPLAHCEAWGRPAPCPRAARDILKYWGKGDYWQPAIDGMAKWPCLALPDVACPDPSSKHELGWKTDRIPELSVNVRMQEEGLVQQDIEILRAERDRLEHSGFFDSRFHRLRLASVFNDRI
>Takayama-helix-ANV-10178_myzo_high
MEMAVMLLCRLPLLSLLLWSSTTLLGSGQTTTSSNTTTTSTQFHINPPLATCNTTTSAVLEYNIGIIGFYGMDVPGWGFFHFVPIFRFIDLDFQSTWNPTVKVRWGPSYFFNGVSMNPCLRIRIMLLNTQWNQIAYLQALLHSIYEIGVSNQPDFFYIPESGVQTGNILAGTAVDRITVTTNSNARLGDNRPLDNYPYHFRYAQNYVSTTEVVVQYVTAFGFRTLAWITGMDEDSIITHTRMIKVWAQSRTRESLRVDLFPSKVVPYPSSSVATQLEIFKDQPNRLVYIDLPGVPDPALSNTDCDPKHVAVTGGYFLLCFLRNLTTAGIRAPTYQIFFTDGLMWYGPNRPHLPALLWGHWLERPFFLDGLFQRTDQLEAELIKRVKPQDYPLDYGDRLGLQHWNPRTLWIGSPNIWANTFPSIQSGKWSSTFFPSESKTYVGQLVDSMIIFIYAVSAAMDKKMPPATSKSNILVTDIQTEMRSAVPTYSLVFGSNAVTMPNLQPDSYQILISKFYVRQFNRTNWTAGSWPPQGLFRTWVEASPLGSRICCGSAQYATPTWSTGESLPLPPSSLSKCSPGSSFNSTSQICTWCPPGEYSTSIDVSECSKCSVGTYSIGKSTGCTQCSTGKFANEVKMSACIWCLAGTYSDQLGMSDCLECVPGTYFATTGATACKQCRGTLSTKNPGAVQASDCVCPQGHFSRNFHASYPTCERCMDGLDCDTGWPSSWNAIGNPISIAQVGFYTTASSPYETYKCCDGITSNCGDDCPGGIPESCVGGRTGLVCDQCIQDAHYIDGKECKECSEILKLMVLIFVLVSAAGVTAAYYFTNGRLTVNADNPLAFMLFVGLVITSVQVFGVLEKLDIPWPTEAASAMRGSSSTFSLDASSINIECAVGKSAVTQYLIQVLLPYMILSEVTLLFLVSKVVNVFVGKPAWESQKALNVAGQLMQALFIAFCGIMTRPFECYEHPNGKSSVVLFPRVLCYTAGDHTVLLVLSGVICFFFIIPFASWCAWGCWKAPVESSRGNMPFLQRYRFLLYRFRPDVWWWGLVFLLRQTCLAFAAALPSDNPHAHIFYSAGILSIYGFACCRLWPWICSELSYIDSGTMLLLILILLNATQFLPTPAEANKGRMPILVCLFVLFGLLLLRYIGLVLASVYSHGVTGEFGSAFPNRMMLCKKWLLWLEYSHNLTNSDVVDAVCRMNGFDRESLYKFLSSWNAVLEDSVEGSKWRLKGLPSRAPVQPDKKAQLAKGSSRKSSREFDQPIPFQANDEDQCETNIALPKSFRVLASTGTALTFGNGN*
>Takayama-helix-ANV-101803_lineage-specific
MGALRSMKAAAVACSMWSQTHLAIAQECVAGGVVCCAQKYNGARNFYNKAAAQCEVPKTQGSCGPNAKVDFGTNQCINLAGAIAGAVARGTTTASVGTTTTTTVDCGQHGKPDSTDPTGCSCDAGWSSNTLAGIHCGVATVVQNQKVAAMGAVVDNRSNSMLPWDQVRNRGLPFIILFTCCTCCCCYAAFRLWRRRRQRRTEQHIVTLNLEPQSYGTQQAHPQENSDEDFLQYQSDCNPTLLCSGGWPGEKNSHDIGAANGFAPVELPPPAFHAAEHGPGAAPRSAQFQNGPTQQQCGDGHVVAAGRSRFEYLPTCPPGPDCRRPMHQFGPYIETNFANEPGAYYQPKQYQCAPAFMQDVRIQQPHPGQSNWLPQPQVFEQLPRSQGNGRMPGFAHFAHRDPVHACLAKSTAPSANAHANQSFSKGQTASVPMSKPQLAKVQHPLAKSQQGHSPKMQGTQQPKAKGMVQAKGKPKAKPKKRW*
>Takayama-helix-ANV-10181_lineage-specific
MAQASRLDGALGLPAWVLWLFHLESTLSLSSPDRAAFNVLCIGHGDGSHVALQASSAQFVIVVKHNAIGLRTNHDIE*
>Takayama-helix-ANV-101818_myzo_high
MAGCSSYSSPAFWCCVFIALPFWASCVILNAGNEATSNCSAESPSGQLCDEGPMNHHDQARSLLTRIPLDRKRSIVPETRRKDVCQMLAAKSREKTSLQSIATHVRSSQRSSFFRRVMDNFWTLVPRPVHEFPGLHMEMVELVPTVICCFVLFSAAIMCSAGGLGGGGIYVTVLMVAGRIVPADAVPLSKAVVFFGSMSSLFLNLRKPTPSHGSKTLIDYNICRLVVPSSLLGTFFGVLLNSILASWFIVTLLLATLVAVTFMSLKNFLDLRRSESAEARCAKVEAAALTDTEVSATVQSAQDKSVRAETLRGEVSGSVALLVLIICTGALRQHTVNCRQDIIDARLILAGAGAANGCFRPVMSGVFGGGLCSLMSNDAFARSLPNLLLCIPACVCGVICWSNGVFLVRKEQWLPSAVVAYSSMALLTGCFAGLVGIGGGLVFSPFMLWMGIDAPIAIATSSTCVIFTSASNTLQYVLTDRVIMSLALIYGVCSTVASYLGTWLVHMLQDKFKKSHISGVVCLGVVVSVLLSFFKLATMGMPAE*
>Takayama-helix-ANV-101820_lineage-specific
MACYQSWLCVVLAATTVVTMTQARLLQSRRSFQISSRGSEEHARWKSLRPSTPTNLLQLRTVTGGDAEEDGEGAAVDDVSSQLENKTGGEGLVAATRIGSESEFETEPEEFVESVEDSTAALTDTEEDGGEEDDLKVVSGCDDATNDCEDADDHAASDAEVVSGCDDATVDCESVQDLGDNKRQGSALPQIDISSLEDDTVSEDGKVKSTQGHPMLGETNVDDAHPSQAFSDLEETFDSEDFAADDEVRRIRLDESHTRPVGSVSDSGSEPSMPQDQGKEGIDQTWDGEDVDIAASSGFSANTNPNDIQDLNLVSADSALTNEQAFNADAERDAHMLNEMGPHSFLQTWDVTNGEQNPRHDMKYWMREFDVAATKPSMPMTNSLDHSLLHATSEKDFIVHDANQKRSRIADHDDANQERSRIADHDDVVDVSWDDLESEANLLVEAQHEDEEEGDNEEKEEEEEREEKRRLLEKQKNEVVRRATETHFDTVARLQAKVAKEHAAELKKLKAAQKAQIKAGLAKAKAVQKAAEAAKAAKAGEAAMKKKTTATKEALKAADADERDLQFESDAASS
>Takayama-helix-ANV-101854_lineage-specific
MSYLLELVTASLLSTCARAHSPSQLTRFPYSGLVLMPKGFVENFKGVVPFQALTILNPLDGLSLTMIPHLLVKPDKSTAGDDMGWCVEAGGGRSGDVVGVRHCNGGPAQKWNRIPKGHGQSMLQLKDTNLCMDAVSEPTGLNGALIELRDCESKLTQSWKLEEPSPFPTPSSLQGFMPLSDMRHVTMPLVAIACMVALCFNARFLYAESSGMFRRQGDVPMSRDEEGGVSLISPESCAVIGRCGHVTMIATDSLLASNPDIQRFRWEDAVPISPNQCFHESLANRLSRCLETLGCHSTYWNGAPRTRYMGWLHLAMSTLWATFGLGMLAHDGLWAVVLALARSFCYGASAHLHLVPHQDDHTFAAAVAADWVGIVNAAFALLLFLTPDAAWLPWQVHMAIELFGGGLLANRVLRWASFRLGDAKRSELSRQRLMIQATLLSWAFVWSGIATGFCIAWKAYTLFGILGALVYSTRISFPWHKSGLWGSHDDFHVVSFFMECSVLCLIPL*
>Takayama-helix-ANV-101858_dino-specific
MHARFSIIGYILFCSHCSPATSSQCHILDHEQSGFQDSFDPLDVEQLFRRKCSLRLGGYFWRGWSRAVKHIRSHRQVALGAHQITMLEKIHHPWLVCMSIDCYALPVSEREQYLWQYFLTSLGLKIDIPAPPVFQTSVALIIRTFAGAMTVLLPLLRSITIFWPYWRWPVVLVLDAESEVDWLMGALMVPEWVQVLFEQPPPNMNSWLESKHNGSKHFGWLRAAWSQFHFDRYASEEFIAQIDSDVVFHTWVDEEVLFDDEGRPRLSGVLSPSASFDKIAKVLALPSGVDFMASQPMVLHREHFSATREYIVRKMEQTDFTQAFAQLTHIVKFNSSSDEHWTHHVCQQSAAGAYLWDFHRLAYSWHIMVEVSPEKLQFGEGAPRIKAPEMRYRCPQLYVASHLSHTQKGGGKQGNNAYVADALSVIVAGLCGTFHVDGTQGTEKTHVLATLLSAVNLGGPASAALCRQAWELDVLLFGIYPFKPLFASTTTRLSWIPCHGAWYSFCTPMPVLRSQLRHHAARNSLVYLCASSQKLGLFGTASSNLSTFCHRHSLSGRFEDNRRPVTSMMQRFPIRLFTQKK
>Takayama-helix-ANV-101874_dino-specific
LKHASFCAFFQVALLDQLVMSATMVGFASHGGIDELFADLYSGSSGTRVAALKQLGAMGEAGAAEYGSAQRSVELLSDHDLAVQAAAVSVLGYMGSLAAPYATDVAQMLHSDDTEVKQAALQTLGYIGGNAQISLVEDFLNNQDLDLVADACAALGHMGATSCISKLVEKMQGNDASVAAAAASSLCLLGADLDMVKQALSKTNATAKAATLNALQKHDSAEKLSTQIADLVGDSDSQVRMSAANLICALGAKAADVAPALGKLLKSQDVGVKACAATALGGIGEKANSEADTIAGLLTDGGEDKSTLILCTAGVQPRAPATLRKPACAAAAALARMKAYSKASDVAAGMLSKDFEMRIESLRAVSEMGKEGASFAEEAMKMIDDPVPLVTATACVALGTMAKHKSPGSAVAEKVAECLKDKLPTVRAAACEGLAKMGDEATNYLDVLVKCLNDQIWSVRVAACDAVTGCGELGQMYASDICRLIFDGDINVRVKAIQCLAKMDERGAAFADEVYSLLDDPVPVVRDAAAASLRAMGTDIESLYLGDYKALQG*
>Takayama-helix-ANV-101880_lineage-specific
MACHASFLVLLVTSPVLGFTLRCARNRAATEYFFADLVAPLSPVVFFERYWDESPVLIEGRSAVRNHSYLFSLDELELMLDPTSRSSKRLQPGHAMTYFDEFRIDLESVKSKKKYMGQLPAEGEPLTSPFVKQLRSLLRKGATMVIGRVYAYWEPMLDFVMAFEQYFEARVHANIYITPAGFTGRRLHSDHFGGFILQLSGRKRWRVWKPFVHNMVWKKKRDNSSAVGLMARDHSERDIWIGKQQLLMDKMLNPGDVLYVPRGFLHEASSPRSPRDQDSDGTSVHLTVSPEVETWAEFFDAMPFTTMTGQPSPPGRTQFRPSGKFMPFEGFELQASYGGSPQSLRKLIPLPLSQQCGKKSFKELTLQRLHDLDSGTPLRQITRKMKEYGRKMTGYIVDVIQDLCLAFDAVRRRDLLSARGSLAKQSVFKLDRPWCVQSSVAARVLPDWLAPPGFDLHSNYTYVIHSRMNGPVRYSNLKSKSALPLIVPSEFRYLFIDSLHAERNPSGVVWPRDLIGNVSQSARKKLKTWLKRMLKLDILQPQLDESLHTEL*
>Takayama-helix-ANV-101927_dino_high
MLPRMAAFLRLCVLLVLALRGARAESQGVALKRHKLNFTEARHAVVGQKELLEIRYGSAGLRGLANQIRSDNFQNNAYIGEISVGTPGQSLKVIFDTGSSNTWLPGASLPGTAHGKAHYDHSLSTTYRADGRTVKTRYGFGSLDGVFSQDVISLGKFVLPLYAFAEVRDTSSLGQMYASSQFEGIVGLADDSTAVGHAIRSLKALESSKPLSEHIFSFHFSDQEHGELFIGSRNPNANETSMSYVPLQSTARWQVGLDDVLVDGSPLETAATSVIVDSGTSLIAGPAADVSRIIQHFGVYAEHEGALVVSCSRIESTIISFRIGGRDFAFKGTELASRYDQDSCVLNLQTISQPVWILGDTFMRKYSVEFDRVNARLGFSCIEEGKLCPGVSSTPASNNFLFNILAGVFIMAIFKYLVVFCLCRKRSKDQEAGRELRFPVVEPPRVARTLSGGQFRMNCPEGALPGTPIQAKAPDGRVVKVQVPGGIQPGQQFLVVPPGTKPTA*
>Takayama-helix-ANV-101955_err1
MIQLIVTCLACIWLHRIEAVSDPDRTHVFVPGVGNVTCSMLPSGVVVAKGIRYAVPPTGSRRFRKSLPAPPLLDIDATSYGHACMQQDAPAYYHIDEDCLFLNVHIPPATLARRKPLQGWPVFFWIHGGAFVVGSGMDYDGETFAKQGVLVVTINYRLGFLAFTPLPEVKVLDGTNGGMNGILDQALALRWVHDHIEYFGGDPTSVTIGGQSAGAVSTELHMRLPLSAGLFKRAIIQSGFHFVLSANSPAGGMNATVFESKVAAMMNKLNVTDLAGMQNVNASDFLSFAQYGQMWPQIDEHYFPRFPNEMDLTCSDCDVIIGVDEQDSPIAPPYIDYPSGGPLDKVIPSKPEQLQQMLSIFMGPEVLGVLPKIDANASEDKIRSQSFYAGSHLGMACSTQMLADELHKRGNNVFFYSFGYWPAEGDWRGMAPHGGELSFTWGYKAGLFCDGCLDRFFDAGLAKTMSGYWSSFISTGTPSGLTSWSPYTLSDQSPSILQITQDDDDKPLVINANAPHYHAECTYVRRLLRTNTTSGFDESNNVIDWLSFGGILVVGLPPFRPLPIDPPVSQSVSISTLLV*
>Takayama-helix-ANV-101972
MAPELFAFLVVLVINFVDTCGISFTLPVIVPYGRFLGASMEMIACFSTVRGIGGFIATLWMPWLSDKRGRKLILVLALLGRSCGYFIQGCSGWSSTAGVGIFLCGRTFAGLFSGSIPVVTAYITEIYGHNKELLSSRIVLVQVASLIAGILLQPFSGSLATVSLQLPFFVCAGTGLLGVLWTLCLFQEAGVVKSRTHLSDLTGVSPSAATQDQVQQPTTEPQEKEEDNPVFDLVIMLCCFGFFFIVIVIITIPFLVPFLLAQESFGLQKDTEEATQGAIANAQAQIFLLPGLLNVFASLFLYIPVTKRCGTLPSLIVASLVAGTGYFSVGYWVKEVWQLNFVLSLGGVCIGLLTPSVAPLVARYSNVHYRRRLAFCQAIPMFGQQVASTIGQNFMALIYGAAGYECCWKIAGACMIFFSLFLGAASVLVDRRTPQADALTLDERKMLLANSFVAGTSFTSDVPVSSSHPRLAQARKIQPSNPSRGGQAELKQSLAFDDAAGA*
>Takayama-helix-ANV-102005_lineage-specific
MAIKGSVGLVTVMASLFLICEGREFASEVDEACAADAVTCSGGGSAMMQQKVGNTPVRRHSLSQADNQLAIFYEDKHFLDELNQTLLAKSLKPHVGLSAGLNEMGYQSVLQTRSDDDMGVFVLRVVEKMNMSVPASNITNHPIFSFASWYSGRKASQSFAGLQKELKSIRRKCSWIKPIILTESGSGKVAHLTEEGYQSVALQRDSSEMIDFVRRVMDELHMHVVDEDGLKGFVPYFDCTKGSQTYNELRTELEKRAAEGAWVQWDAARAQSD*
>Takayama-helix-ANV-102013_myzo_high
MMRQSYSLIIVICVRLFATPWCQQASVSDNCGDESCFIQHVVDLSSGGKPQGSLKSRGVRANAGLDVQEDIGNGEDEEINLFNAISWMAKYVGHPVLPAHPFPSWEFNAVHYPAVWYCCVTLFIAGFVCSAGGIGGGGVYVTVLLVAGQLEPHDAVPLSKSIVFFGSLSSLVLNLMKTVLGKSSINFDICRMVVPCALFGTLLGVLLNSLIAPWLIVALLSMILIGMTVMSTHKVIESWHKERLEEEAEADEGGGQQHPETSMARNGAPHVEGDKLKAQEYAHHDHAPMAGQMYTGEGFGAFCLLLLTIFCGVLRAHTVNCAEDVVADPLGKYGRSRCTRPIMQIVFGNDFALWADPKTTSNLFLLWATIFVPVLLNSTIIWKYGKLMLEYEGWTSRELVLYCSMSVFTGCFAGLVGIGGGLIFAPFILWMNVEPTIAVATSSTLVIFTSSSTTFQYMFTDRIIISLTMIYGVINLVASYFGTKATWAISEYYPKKKSFINTIVCVGVIASVILSVYKLCTMGVKH*
>Takayama-helix-ANV-102019_lineage-specific
MLPLLFSALALQIANGLMFQSRAVSSQWDTWAFNENGTYYVYYLVTEHSPGEGFGVATSSDGQHWTDHGYVFHGPSWTKHRWWEGTGSVYRAPDFHRTGRYLINWSQDPGGYQNITFGESYDLIHWTPVDSWFNIDEQFYKNPGRWDCIYTIPDPSKRRPATGSFDGYPRYGFWTASPKAGMMGFGITHDGVNWQALPSPRMVPDIAGEVGAVEYIKYGPGLTKGAYYAILGYLGSMVTYRASNVSGPYYASTKNWEVLPGFHSAYFARFFYSASLELLVTHQTFSHRGRTYVSPFKQAIVDSEGTLRLGWWANNENLKGNKLPSLDLHGESLLTVDAKAGVLVEATLQLPQALPKTSDYSYLPGFVIETANLGGVIAVLNSECHVIIAKVANATDPVNATMDGDFNRDVDVEPGMTVRVRLLYRRDMMEMYVNDYLYPVFLMPVTSGRIGILPKSAGLVSAVNVWNMSLPVGDDHITNEPALVI*
>Takayama-helix-ANV-102038_lineage-specific
MRRRFVFVTCLWQQVAILDATLRANVVGRLSLSSSSPQALQTTTALQALKTGIAAGVTGTPGTTTISAAMVEVSVLWSSSTLPDVQVNFRIMWLETSYNQYTFTQHEVASSIVKKINTAPTQVISHVTQALTAASITGVTGMTFSPPPNIQTLHTASCPYRYWRFLAVKPRGQLSSSGIALGDLLFYDENMTRLSVTRANVDGAYNGVVPFNGFDGNHSTDWHSTAFRPLQVQWSTSRSIDFYRWYTANGPTSADPVRWRLEASNDLLVWSVVDERSDDYMTPLGRGTHAGFFRAACSSSPAAQTGATDTSGKASPFLIFVLLMLGMMFCAFCLVTHIFGCHKFWRLLYGLDSKKNKVLADEDERGRLQPALIVHAPPGTPEELPKGPVGTDVSASASTEAAAYDEETVFPQGTQIVMVGLTDRPEDNGTLAEVLGFDAERQSYVVTVNNSGRQVMLRPENVDLASSRDATEPIQLDVQHDVDRQEEEDFFPDGTHVAIVGLVQRPEENGTFCEVIQYDVEAKKYMVRTLDSNKKVILKPENVISAFCQGMLNDLDAPAHAS*
>Takayama-helix-ANV-102053_dino-specific
MTCLAVAMVLTSLAVHAEQVIHELLPQPLRLSLQLAPDFKAGECKVLQIGVRRHDHADPFAREHCTERLRGYFWESPPGVANHIARLAKNVRWNTSSFGRALGRLAERVRDGPPWRACMSRPACFLLSPAERLEMLWRRFVEEIKVPADLIASLPPPAPFETTVSLVVRTYAGALEMLVPLIRSIELFWPFWRWPVVIVLDAESARDKWVAAVMLPSWLRIIFESEPAGYLEWATIVRKGSAVRGWQRAAWSQFNFDSYTDSDFIAQLDADTILHSWVDEELLFDSQGKPRITGLTHFNEFRPVLRALHLPDDIDFMAGQPMVFHRKHFETVRHFIVQKMEAPEFDEAFRLLTHAVMQNESGSYGGEKHLPCQQTVMGSYLWEYHRKDYAWHIMWRTGQVRMSGVGSPYPKAPAISHRCPQLYVGSHLGFWGEHGEPVQLKDFGNSHDHAGRASSNHQYMIKATELLLVSQCAIANAVRKYVPSDTDELADRVVSGWHSNHQKCDMSTLSFQQQAEALCASVGWKEQFPALLFGLHNAIFWSGERPSDLCTSQAELLERWECFAARMAVRLQGRFHTEITRYFDDDGKKKKK
>Takayama-helix-ANV-102059_hapto_high
MMNRFVAFLLLPSTQAFPSIQWVKFPEKNLVLVPQGFSGHNLRSYAFHQKLTLGMPTNRMTAYLTPKPDKTISVADWCVEAAGVKSGDAVFVNSCNGGRVQQWDWMFGSHGRNMIKLRDSNKCLDAIDKEGDLSEVRIELRECESRASESWKYEVPAVSPEELPFASDARHAIVSFVALVGAAALSVGVWFWQKNMTKLAVASDATDDASSGGGVLLSPYVPGAECSPSLPSRCGQCKMIVSDVINDYLGEHGATISESIIEDDDNNFNAASETQLAKPMVCETESCDKFNVGMDLPIRRVADLFSSDVKRCHGVMTGVPPSLAQGGNAFSVRGSVDRQDFLRGVCLSVLPLSSFPASAEPPKDGLFPDCPDADICVSSQDDRPQKWDNPWVAEEEQSIAMTRLRTVVEREMNGRILESDSRYLKAEFTSKGLLGGDVRDVAEFYFTPGDTLVQFRAVRVGSGGSDLGANRRRLESMRIGLDWEKVPVLRNRRRALVVVESPFDSFGPAMNELDELGFPIRDIVPAEANQKELYGDTDPLSAAWLKPSMGMRERKAADLGEQFKAAWIRESDDRVRSK*
>Takayama-helix-ANV-102099_lineage-specific
MALGMRFLVVLCALTFADASRATSIRVHDVLAGESKGTCTEPAVEDVCTCKWTSKRSGYQCHECKEATKWGHGCQLECPSRCADKCDFSGSCIHDDPCPANCKRNGRAEHKTDESICLNSEGFCQSCEQDGSGFYGLMCEKKCPGNCERSKIEGKCTRGGNCYSCKTNFYGEQCDKKCPDACPKGKCYQRDGLDENGEFVPAGSCKIACKSGKYGVNCELKCPANCLGGCSRDKGECNQCKPGFWGAFCDSPCNSACTGNVCRKADGFCEKGCQPGFWGDDCSKDCDQFSLKESGCDRITGLPNACDETHYPALGDGGMGLCKDCPSNCANRKCSDDGECSEGCIEGYYGKSCSQQCPDNCVGGCDQETGQCKACTPGKTGRFCKEDCHLRCTTCVQFHVGSKTGKPGNQKEDCLSCPADDASELKSEKGPAECVCIKSAHRNEENAPCTCEHPSDEFMEAILLKEENSYKKCDSKCKQDYKGQELRDVYGEMSHKCITVNLYVAVVIAFHTSPPELGSNGCKSDEYHIPEEGKNGKNCLRQDFVKYITGKK*
>Takayama-helix-ANV-102130
LSRPFFILSILSLCSSYMAVVHHCELVALGMPTKAWRACIFAVMTTIAAEAIAPPDGCVVLTGANGFLAGYIAEVLLEKGYTVHGTVRPSTMKKKHKIQHLYDMDDRLPGTLKLFPAELSRGDLDEASKACSSILATAFPIPQGYADKNSTDPAFFKYQVDAGAEGSYAAMEAAQKFGMKKVIVTSSVFANCPSKAKRYFKFGDTPYDENDWNDVASLGYLNYNYAKTLAEKAAYDWNEQNGKPVELASISFPYGVANPKHKETFSSLGMFSMVLGGDLGLFYFPVVMHVVHMRDVARAHVHVLEHSKGQGRYIVSPPPAKSYYPISHVSALYRKKFPEYPVAFMPIPAWALKFFPNGAAEFTEACGNGFDGTKITRELGFEYEHLDMEAAIVQLGEALIAAGIVEKGRIRYERFVIGFAILMLSLVFCCRKCCGSKSKAE*
>Takayama-helix-ANV-102134_dino_high
MAFILLASLLLTTLSTALVPIPVTIGNGVLTTARNSTFEPVVILEHTLSNSSAYGVMTHWWSAGELINDQIVLDYWIDGESSPSVSFQLSMAAGQGWPRMHGDLGGDGLYDPPKSWAPWGIYSAGGKMGKHGQAGAYFGYHNILFQRSIKVTARTIDGLQVIYLVVRGHEVPQSSPAAAGHVLPSQFRLPPNARMQLQRIDNVTFQRLQFVPLIDLPQGYAGMVHLVTLAPMTSPAGNSYIEGCWHLYTDRKFIWPGIVMGTGTEDFFDSSYYWCALAGHDACLYAHDNSGLLHFSRMWPNGTSVMQGLRPYPNGTIERFSAYRFFDKEVVGFQDGGALHWRVGDDEGKCLGCPTGKNSSGSPCTSAFGEPSPVHVRSYAWLYTWPLDDTHGPAPSQEPIQCPDPAFCGPRFPNPHALYNPPPSDSELRSRVKLLKELRLRAPPSTIQSAAFAV*
>Takayama-helix-ANV-102150_dino-specific
GSSHPTVGAGHAMAMITVALVLSSLLSFLLCDASTGPGCSPSARAGYANEWPKRLDYGIYWLGPNKTFAKGAAYPTPHYDPKRPTVLFFHGWQGGYGGTTHVCWRMGTQCVPCEGHVEIMDAWFQRGWNIGMFYWDQFADEKCVVDAEYKIWQPVKQPMRWVSNDCHGPNFVGKEEHHDYAGPGHSVSELCAENVRSVLQDYAGSEIRWIGESLGVQLAAKCAELVARSWSHAPPMKVVMLEPAFSHTGIVSKLFTCVAGTKVAKDRQFGLQAQQYTNLALRNLQRAGVFIELWSTCVGFLKFVIDSTPHIYYDVHIQYHPLWCRYPMGRVFKMNSRNTIACYHNSVVPLYFFSLSTPRKSPERSIVVRDLSVQCRVPTAASSIDESRQLKRNCNFGDGVPTYDQTHGQMTMDANDDKFSVSLERPQVHISSLSAKYEYEQSGKMQSSWFTGHVVAALVGCVLVMSSVAALVGGKKRFERSRRMVTLISCEAEAQRVTDEYEGELATFRVFNESLESLE*
>Takayama-helix-ANV-102161
MLRNAFCVASFLVASAIKVRYNPDTHVAVKSSGCGSNSPYKSGRTTVAKASFGGVQYTYRVYVPFSYNKYVPMALITQHPGWGMNAASEQQGSGVCDHADSKGYICVVPQGANDNTHPGGPWYSWNAVGSTQSPGRDGPTCTPAASTSQNCYSSCGRCRDSPQCWWTTCDDEVTPTGTGYSHVNGYVPSLYDTLESQLCIDTTREYVAGESNGGMMTYQLSTDMSSRLAAAAPQFGSFHRGFLQGPTVAMPLIDIHGTHDTTVPANTSLSGDGFYYTPTADIFAVFGKANGCSGSSFHYPTPYDGQCALYCVSHGSCSGGDLIRCAWDGGHNWFGNSAALNGGLVTFFLLQWTETSHMGFGNKSEGSFLENIEIMEDVEQTVDAFDSLDVTLAPSSRGHYGNPSAGCGVDEDVLDLGLGRACAPRIASNKSQPPNPPVPSCAIGGAAPSSNGCPTDAPVPRRSKAFPVCIAKGKTSDPYVNAEFHCVLVYLFSHAPYD*
>Takayama-helix-ANV-102167_dino-specific
MAIILFCLAIFDAIALTRASEFLKGSPIAFTERINEEEVRSSLLREIEGTLGEGSASHRLESLEELLRPIYMALPKNQYGKLEHAAGAYALYRLFVLRHGWKMKGLGPDGGSWTSSSPAGFLKHQVPAYIQDLFEQRLEGKGLGLHEIAVLASTIEHLIHTETVAKLNGALGVHNLLPTSTLDAATADEVLDTYMMVHILGENLTNSSLDKVQSLKEDMPEMFTAWKDTQEFVHGVRRNLTRKMTLNSATLTRAAAVVGEQFGSFFSSTQCQIMKQALLKMANPATGRVKLADFYKATLSGAWQFTESVSYLRQLGALDDSVSNELSVVVPNYINSQANCIPTGFYSICCKDDCEGLLGHLEKNIAAPDAAPKTIISLIEGLSSATTSAPRKLPYSLSKRLVDIAAMHGGYVPLHGRLFAQWMHHVYPNECQYPHVSGTTSQHSPDEWLMETGNDPLATQEEMLQFWPGTNSSGSFNGSVRKPESFEKVMPWSPEEELLIVRPSPQFPMNERATPPAIKSAAVFVAAFSVAFALMKSFHARPSLNADMKIFV*
>Takayama-helix-ANV-10217_lineage-specific
MLFNNFLKWLLLSLLQTCQQREGWGCKSRECSPMHTRFSLRLQRICGDLPAQKMQFLAPRCSVPGQEKMFDIGNVHFLPIACLANVPSSIERALLRLELMLNPAQRVF*
>Takayama-helix-ANV-102185_lineage-specific
MTRRLVLSLCLFALGTHWASAGPHMTLYMDCGGVHNPKHDCEKLAGKMVPSSGRYPEGSSASRCFCVLKGKHTPVDLGVRSPEASGFQNQTCDSLSGILITDANSRALCILNGAHLVLDRKGVSHSFGASHSFAQAHDYTGSAKPLWFEGAACTAGLNGTEVSVLDEGTKRKSAEKSDRYCILAGEYTMLPCSGKEAGTCLIKGRHSILYRHMAPEDYFVPTCAEKLGGSTHTFQNGQGFLRDICAIPDYRTVMTPYLRQRNNESGMAKVMDECRTKLLGARFDGNCALQAPYVILGPLSFEGKKVPFADEVRYPITNEQCEEELGGILAGQDEYRLCILPSQEDSTLVVSMNGKSEAEELSRSCKNDLGGVLVGNETWRICVVDYTDRSIFVFEDIIIIVLLCVVLSLMVAVLSYWCILRRRYAQAGDHVELNASFATPSQKMDGVVAVA*
>Takayama-helix-ANV-10223_lineage-specific
DPTRLKSQTYFFLHAFRWAWLCVAIGDPMEDESSQSPDLSQFEDDPQSPGKHWDRSSSNLSVGFKDQSETQEVDGLQDVTFREKDFDGLNEVAHREKRQSIIGRDRKTLTSSARQMQSVLHNQAMAAAKTGHVSHFTRMNLANAMEATMSKLNNIKRRLKAAAFDSNAEEGVNWSKLFNKYDKDHSGEVDYEEFRAAIRKDAKVTVENLNDEMLKQLFDFLDKDSSGTISFQEEFIPWITSGDLRHKRKVALPEDRRNILQEKAEKKNVLLMQAAVQETKDMVKIAKRGLRAAAYAKGGVNWGKLFGKYDDASSGQIGFDTFRRALRKEAKLTQAMVSDQQLQLLFDFLDMSKKGSLDYREELVPWLEINEGDGGDRDSKLVEERVRSMSRTASRSILKGRQSLYSNASGVESGKLKGGASPAVDSTDLSMQIMQLSQLVKKQTREIGRLQSSHSEELRKLKIEQDALCTLLNTSGTVPTQSLEWEMHKMQQDPSKMDAQANLSSSQSSSSPEKDKGTARFKTLPQALDFDAGEDLFEICLPLLQRTTAQRQYDEAFRKLRQALRNGAKPDLWRGPGTPLLGAVQSGNLQLVDLLLDAHATVNVRNEKGVCPLHLASFRGQMDLCISLLDHLADPNVPDQHGQTPLFFAPIRMVCEVLFQRLADITLLNSIGQSAFHVAAKTGYVDVLLWFALHMPRCIADMNDAEGYTAHDLAVRANVNPKTLKRLRLWEPNASKLEWQHAKQSKQAGKGQFDDVGRSRPTQEMLAQIRHKLRAAAHWRGGVNWRQLFDTYDRSGSGNLNYVEFANVLRHGANVPETMISDDALYSLFLLLDADEGGTINYHSEFLPWLEPGEDDFAESDSSEDRKTRIQVLDTKLMGEVKRRLKAAAFQHGIVSWKALFRYYDRENSGEINYTEFRAAIRKSAKIPPSMVSDEQIKNLFDFLDVDSGGTVDYETEFLTWLHPDGEVDEAERKHGKTFQEQTKRALREAFENNVKQTKKAILGAAIDHGQINLKKMWRIYDKRETGKLGFEDFKAIIRKNARVKPQMLTEGHVASLFRQIDKNRDGMIDYEAEFLPWLELAKGDDEPAHYSFSAEAAERQRKKAAQALVKTKMGEIMDKLRTAAYDSGHANWIQLFRHYDRDDTGDMDFVEFQQLLRKRAKITPQHLSDEHLLALFEYVDQDRDGTISYDKEFLPLLEAGGVGREGGAGMNSPRVIAAHKRKTRLAKQDSAQTLKSIINKLRACASENALTEANWLKLFRYYDKDGSGEVNYQQFKSIIRTKAKIKQQEVPDDALKTLFEFLDVNKCGRINYESDFLPWLEHDLDDASNAGTPRLQTRQIRSPSSPHDDLGRWGR*
>Takayama-helix-ANV-102251_dino-specific
MQMEHRQCKALAFCFIILVSSVSQVSDAIAVSRHLRGKHMVDDSRVPSQSAPSAGVALLSDDADPSDDVNIDVVKTDLPTVEASNECLCPQGEFWHWRINKCIKQGAWGYECGFFPAEHHHRVCLDGLKCQAHDTVDPKQNNYQDHGESRKARSFPASCVNCAKGECLMGDERQAEECLKVYKIKGDKACVTTRVATLESAVVSATKTYTSVAKVIKKATAKANATVEATRAAKATKKMRATHTATHNVTAIAEAEHTAKAKSKATATAAGTVTEKAVAEEKVTARAKHTAKDQSTATAKAAKKYTDKVKDKAKASANVTAKATKGANATRKAMATAVATKTAEAAAIGRGSGKATKRAKVTKTIVGQGIGTATAVAKGSGEATSKVEATASATKSAVGTAKKTRTVTKKASAEETGVAEKTACVSVDQAFKELGLKKGKKVSAVLAAKVIDTMGKLAHDDSVRQAIAEARKNGLIKATSSASRLAEERAMVEAMRKSQARAREAAAWLAEAGANKKAKAAAYMRALEAAIVKARVTAAEAAQKEADADAAKKAFNIAYEKAKRIAKAAARLNATEGAAARNAVKEARKAAEAAAKAHAE
>Takayama-helix-ANV-102308_myzo_high
MMSSRLPCLASGILALLALSAAAKEEEKKIDGPVIGIDLGTTYSCVGIYKNGRVEIIPNDQGNRITPSYVAFTEDERLIGEAAKNQATVNPSQTLFDVKRLIGRRFKDSTVQKDIKLLPFKIVDQGGKPQISVKVNGEQKSMPPEEVSSMVLVKMKETAENYLGKEVKHAVVTVPAYFNDAQRQSTKDAGTISGMNVLRIINEPTAAAIAYGLDKKSEQNILVYDLGGGTFDVSLLTIDNGVFEVVATNGDTHLGGEDFDQRVMQHFIKIFNKKHSKDMSKDKRSLQKLRREVEKTKRALSSTHQARVEIEALFDGVDFSETLTRARFEEINNDLFKNTLGPVKQVLEDSGLKKNQIDEIVLVGGSTRIPKIQQLIKDFFNGKEPNRGINPDEAVAYGAAVQAGILSGEGGQDLLLLDVTPLTLGIETVGGVMTKLISRNTVIPTKKSQIFSTYQDNQPAVNIQVFEGERPMTKDNHLLGKFELGGIPPAPRGQPQIEVTFEIDSNGILNVGAEDKGTGKSEKITITNDKGRLTEEQIEKMIKEAEQFADEDKKVKERVDAKNAFDGYVHSMRSAVEGSGENK
>Takayama-helix-ANV-102316_dino_high
MLRCVVCFALLSSALGAFVNNPKEDDPATSSFEHSFVHKGKTITATLTIQSPSGLCDPSVKQHSGYFTFGESKKQYFFWLFESRSDPSNDPSVMWLTGGPGCSSMTGLLFENGPCKVNADGETTSLNPYSWNARANVMWVDQPPGTGFSKGTWDHDEAGVAEDMYQFLQVLFKAMPQYNKRFFVTGESYAGHYIPAVTHRIFQGNGNLSNGSIKIELKGMGIGNGLTDPQEQYKWYPDMMCKGGGYAPPVINSSLACAGLRAAVPVCEASLAGCNAKVPVVSTAACLAAYEACNLAFQVPYQATGMNPYDQRIKCAKPPLCYDMSNDVKFLNNKDVQKQLGVDMNFQSCNLILNKFFTVDFMRNYHELIPPMLAAGIDVLIYAGDQDFICNWLGNEKWTLALDWEHKSEFQAAEKKPFIIAGKEFGAKDGTEVAELRSFRNFHFLRVYQAGHMVPMDQPEAALGMLNTLLDGKFSTTSQSVSVVPDETSSKSYFAIELSVVV*
>Takayama-helix-ANV-102322_dino-specific
MESLLGVVLVAQLPSQQADVYFQHPAEEKVCESRLVKWPSIGAAAGECAETQGDQVREEQEPPKLTHLKRDQIHSSSEDLRAKVRNSFGIPSMIFAKLMLPERDLCNRPFYLEMDAGHRQTTHPHGPLSHLHFVSFPCKVDEFRNQPDSSTKKASRPVHCDFQMGIAGKDPPSNSSNLRTVQSFNVVHVLDSRLTGHRAAHTSTLWEVSAHLARALVTEEARVSYLSKQIDLLAKAQNDLDFDSILKSNLGCLLRDMFEGVKKQGYKAMWVNDCVLCHVCVFPKKEAPAPPSAEQALALLLSREELLEELAIDSAGIVRNVIEAASPTLSLGELMVKLSLPLSTLQRVSQHLVFWKKARVVEVCRGHTRVTVAPGKDMSDGSPISQRFHAWQQKSMRAVAHTMDRIKAQELSFSEVIAVFQKGLPLEDAHAEVSKNAQGVKFDGLLEWLIAEDLLVQLGTFCRFLPSRSRTVPTKANINPKIRSLFAAHAAHHFTENEIQLLASRAHMGRGCTDDRMDDQFLLFFCQFVVRFARAHVRIDGCSFEEFSASIWPLDRNAAERARGLLNDNKDIFVQYTCQC*
>Takayama-helix-ANV-102336_dino-specific
MLPLQFLRYGVHPQFFCALCFMWQTAAEHWQTGQSGATVYLGGEANTSFNNASYNIDDWWKPFRPPGRWNETEFAHRLGVVLEWHRLKKRRLQPSSTNIQCQHHAAANITQCCQRIRLDVEDACNSYQQFGFNQVTCNNWVLEVDKDCNTYCGECNATAERVYEVCKFSLQVIGNGQLIESYCRGTETNFKLRRCPTACFLKCGPRVVVGRERWASASLAEGYAGRLCVQPWDQPAGTCRPCAFVVCVGTPVIPASATCQMKNATCMHYKPDAQKCAMHRWCTPDKCIIGNISCSPRYQCEDAGTCNPADGICRYNDKPDGSPCNDGLAHTLNDQCIGGYCLGTIDYCLYHSVSCLPMNDCMSGGVCHPATGQCTYSTKQDGVFCDDGRANTVEDRCAGGICLGKEVNLCIERSIICSPQTACHKTPTCNNQTGLCSTPEPLDENWPCNDGDPTTANDSCIDGICVGLLPYNAYQTLGQGECTDRDKLRMARYIGDTNDEKECEDVCMRDPQCTAFNYAYPSCSLFGTVRNKAPTAFGRMWAFLGGSVPTAAVLIEDVAPPNAEQRVAVCRVKAPTGNVVKGLPSGKVDADDVFNVR
>Takayama-helix-ANV-102423_dino_high
FGSRLKSVNILLGQFWALLCAWLLGGAAMAQGFMKPNIILLKDGTDTSQGKPQIISNINSCQAVVSIVKTTLGPRGMDKLIQEGSETTITNDGATVMKKLHIVHPAARILLDISKAQDSEVGDGTTSVVVLCGELLKEAKGFLEDGLVAPQIIKGFRKAGTLVQQKLQDIAVDLTEKAPEEKRSMLIKCAETTLTSKLVADYKTFFSEMIVNAVSMLGEDLSISAVGIKKVTGGSVTDSLLVDGVAFKKTFSYAGFEQQPKRFTSPKVLLLNLELELKAEKDNAEVRITDPDQYQSIVDAEWSIIYEKLDLIAKSGAQVVLSRLAIGDLATQYFADRNIFCAGRVDSDDLERTRRATGAEVQTTVQGISPNVLGTCGEFEEKQVGNERYNLFTECSGTKTSTIIIRGGAQQFIDEAERSLHDAIMIVRRAMRNTKVVGGGGAVEMELSRYLREYARTITGKQQLVINYYARALECIPVTLAQNSGGDSTHILNQLRQKHALAGVDGRWFGVDCMNCAIADTFASYIWEPVIVKESALNAATEAACLILSIDETVKNPQSEQPGGGMGGGKGKGKGMGKGMGKGRGRGMRAFRGRG*
>Takayama-helix-ANV-102442_dino_high
MTIILVLLVLATTSSSTPVVIETALGRVRGKSDGFSNSFLGIPFAADTSGSNRWRSPQPRSPWGGVFNATRPGEQCIQGESGNGTLHAKDGSFHGTEDCLYINVFTPAVVRKYVPVYLFFHGGMFIHGDATGGGLYDGSSLASNESICVFSASYRLGAFGFMVSTTHGIGGNFGLQDQRFAMNWVHANAAAFGCNASELTIGGESSGAESIAAHLASPLSRGLFRAAISESNLAGMRYRNASEASVFGEAVVRHLSCASAANVSVCLRGRSTKEVASAVLAAESDLRTIIADVSGVWGHLMTIVYFWSPTAYTEDLPLPVQDAFAEGAVAGVPLLTGTNRNEGDAFVPVVPWFDTLKGWEYDLTLRAIFVDGTTRKAVLARPEYRSPGLLSDATHVFSRLLTEYWFECADLRLARSNAAIAETWTYSFVHPLSPAAARAEGLNPLCGTTSTCHAGELQFVFDSAPSGYPPLSAAERQIARSMRRYWGAFIRGETLEGWTPSADQRMMLGDGTRMMTPRPEVCSFWDSIGYRALEFPVRPIIEDLVV*
>Takayama-helix-ANV-102450_dino-specific
MPAALVFTSFLVAGLTASAQNTTTSNTTTSTSTTTINTTTTTSSSSTNTTTSTTTSTSKTNTTSTVNTTRTYTSTSTSTNTTIDTYVPPSIWYNPQVADGNTTTTTTTANTNNVFHYKFTNTFLNRGDHFTFFGSAYAQPGWYMFTGVAASLTAPLSPGDTKLVLSTINGFLIGDMVLIGSVEICTVTGFPQTNAVPPNVIEVTPPIKSIIGGSIGGRRLTVDERRLNSNDASVIVINSGFGGSGGDPVAVFGNERREFWLPVGLMHPLIQMPEMSITGATFAGEGKEQWFGRLRITSPGGFKIAEISIRKNLDTFNKSRTPKRAFETLDVTLGDTPMLEMPAPDAYFHRDGVYITFMRMSEMKKPIAHQFKIQGAHRDVVMIACKTAHFVIAASPASEFDNWRPDLSVKYAHVDIIVLEVHRPLALKGIMPELWGMRPMSNRTKSLLEPIYIDAGEESHDHDAGSSSTTTVEPNHSVASKPASEAEKLRFLSLASEVAGDGSIQDAEEDGFRKPPEYGPVQIETCSIGDGTKAMPCVT*
>Takayama-helix-ANV-102457_lineage-specific
MRIPCHRCVIACLYCVALHHCVAFRLRRNKTGEAGFRTGRKLKKSTPRRQSFSSNTSSKWYEPCQQGKRVHTFRETDTEKTNRCHLHGKPWKQCPGNLPMFCYDAAKIHDSAAWCCCGLDGISRSGRGRWKYGNDKCALEYQVQATLERATAEKQVQIAISQDSPEIKIILEALDDAHAVGWQNAEKQEKAYLIIQKFLDDSRQSLEPLEFKKLRDGLWANQKLCTRKPEGGKSVQDMLDDLDENRKTALTKGYSLQQHLLSKQIPAAFHSCSIAGMFRQAWNAAVYAPYETPPKEPNQLADDFEFAFIPRLQKVGQVLNFKQELFRKNLSSEPTPLQTNLESKHLISASPRIDDCTPMEAFLVYYVGHTASSAATELLLTDVKKNLIQDDMMIETISFLKVSANSPRANQLETHLLQLWNKIKQSPDLFPVMTVFAAYQQVGRSLYQSFDYGNPKYPGIADERADLMEMAESDEQVTDPETGPRPHQFRVRPYSAEEIISVGRPPSHGFDGLVGFRFPTPEQKRFWGSIYDKMVGIIGGRAPTG*
>Takayama-helix-ANV-102464_dino-specific
PISQVHLKCVVGIALCCVARHFCQKDVTMYRTCRWAKNCSVAIAVDEHVAKSASGKWGWIHGKNVSSCSAGNDARRQWEAAVRLLDRFCGEVARTGRPPSKDGWLASALVDAGCCETDTREAKKRFGKAHDTNFGENMRALHLPSPEATPLVPDEDGYLRSYMYDTNGQPSPGAPIVACAHWDAVSPNDRDQIADEALERLKESGYVVLENLLPAQLLQELSEEFRRYKSVMPDGLAFRRMRAGRDMTIPPFEKRWTDERLVRHPLVLTLLARYLRNSISMADEDEMEAKSTLAHWIAAGSPIEDFITGKMSAGFPILDLMTVVDTPAGAKPQIRHRDTILPGPCASLGVHIPLTPLQLAPLNGSIGFTPGSHILSQSRDDVVGAVPQGSVILYDSFTEHHGLENHSDHPRSALFAWYRVPGVYSGHTQENFGEIGLRRTMLWRKHIAERLSPIYMMEMATHPSEAEASAQETWGFHFKSPLVEWGEERVCFCCDTTTSEGTYHMNKWYCSRCWGNASSTGELSPRASAENLLLAPPFGPDSDRFTPERLEQLQAQGLNIRASRGRHKLTLLRERGIFLPIDPSSSWLAGFSTEPQPHGWRDALRKALGEIPRFDG
>Takayama-helix-ANV-102473_dino_high
MAITTLAVICFALCSEVVASSESGVTRQQTDWQRDLFKNVSAVAAKLSRLAEPALLEKLDSSSFRAQLAACCPSASVLTARALLQRLQDEVAVVEVASGFDAAAPNGPIQADYPGMSIDDGLARSFFQNVWQDVLLHNETFTQSMQQTWKANFSFDERTVNWNEWSNTGCSGKALYATTYPLDICMMDSSQDQFSSHDGGIFRYSRHALNLTLESWSSRRQSWKSHLFRTGFPSLATPFLGNVSCPRRDPDYVINYTADDSCHSRTVWNASDMWGVQDDAEIHSYGLKPFGVRGAPRSMAEARSLLQYWEALPAGTIEYPTDVRFVIGSFRSLFGTAMGRKLQAWAKQRGWVLVWSLGLNSVTDINFIPYVIKSGLSFLLNQRLIDPEVLPHSSAVKGYPLPKHAKASFNVSWVKVDALRKIVPAPNDTAWAQQWYEVVHNQSQALQVEPLRSGVCTRPSDAPECIGISRTGVCLCYSASSANLGVLYV*
>Takayama-helix-ANV-102545_dino-specific
MKLRPLLVALLVSLVAFGDTAVIRGSLNSASRAWSASAQRYGPKHCVLIERAPSGSCLIRTDCHGQDTSSLEFAFDCWSSNGDIYRHSYGSGGFAEREDFDTEVQCAQCHAPSPVITKPISTETVAAPVAAAAVMETQHPLAPVFSPSARAKSIIKATEGRGSNTRPRVMGSLSDRAAADRQTSRYGPSSCVSTWRNGAGHCVVQTDCANVDISSYEFGMICVDERGVKTRHTFGRGSFDAAETFDTLAACTECLGLEDPRVLEQKLQKRQWQRSTDANEVAILSKEVKTLTQGMTMMLASVMKLRQKVEAKKVTTPSPSMVATVAAWGGDDSETVESSPRSLTSMESQPRAARTAMMPSGSMPEVVVHEVRHHKRRHHHHHHQRHHHKKNIMLRVRGSDEDSGGDHKSEGTQSVPARSTKDDDSSSVETVSASLSSLENINAEDSELEVASAGVAAEIPGAGWGNTESELPGSLDDGSSILQAAW*
>Takayama-helix-ANV-102581_dino-specific
MAYVFLTICQICILTIVGGKILEERDPCDNNLDQALGWLESYVEVGFFTDYRAHVRRYYKTNETSYALLWLNSITFSNLDFVKEACPEAALLALLIRAEERLPMREAEPSLLDYAKLAPKVDRAAEWPLADGLERLTGLTDQVVAPEEHSVDMVMPYCNEPLDGILSRTTGYENDDPWLSTRVPLRHIRLLLYRLLSCVDVGDNSSMDMTSAGAQLPPEAASVVKYFQSVEVILVNASPKAWEAARYLLHLARNYDHLADFTIFLHPDVFEHVNPRTLRNVLLSLRVGAFTQSGVPESRWYEHVSLSHHYLSRPSRAQSPSSECTKAEFGFYDLWQAVFQTDGISPDQFSADFGFYCCSQFMVHRDRVRQRPRSWYQRVAEEIPWEHCATSYMELLWHAIFNHGSLHEEKRQDRTDLPLYLRIDNFLESTSEGLT*
>Takayama-helix-ANV-102607_lineage-specific
MWWCLVGCALLAVDTQAFAPAPIQWGGLNGEGFVMATSQSSPNMASEPLTAITIMDPASKHGMVPEFTAKPDSTIMWDSTNWCMEAGGIQSGDVVRVNHCTGGATQKWDWLPWGPIQLKGTSKCIDVINKDGSGNTVFVALQDCSDQATQLWKFAGPLVSPVEDPSRLRSSSQYVMEFVAGITLLGVLSLSAWWQRSQMHGRKSVSGHASVNVDMKQGGLSLAEATVPAVMVVDPIGMKAIGEQTVKDESDRSVNKEFFNNAILWWYPKADTSG*
>Takayama-helix-ANV-102627_lineage-specific
MQGPANVLRILGCCTVLCALAKRATFFSRMYKRSTNPPCERLDESQCEERWIDKGDCATMPSGECVPNCAHVANQDKSRCEHTFCKWTGSEGGNAHRPCQFNPQHSRKRRVFCDNLVGFPDRRMVDQAGEQRHFYDMAGTGSTKVFCSGMINDDDGRHVLAESGKKPEEVIMAGMMRCWRPQPGHRSAYLDEEQQKVMLEQLDGQFSSSRLKSITEHTYPIVMQAGRVAYLFRHVFVGITNSAGSQDSTHCQEFDYTGPRKLDQHGCRFFRKSFEPLQKLTRCIRERLDNDAYKYFWQAVADASELPNKTMKETVMSMYRFDRMTQLLSEHPEVSLESMLKQWRACSSGCTKWFNGYERVVEILKQVEWDSWQGLRAHEVRLMLQKRLTSTLATPVNSEPPALTRETQTSIINECFHVPETDPALIPVEEYLTDSLDPVGDAAEHLKESLACHPLMADYQQVPHPPRRALWPRFWPDFNIPEVKEAWLRLEGDGNGSGVVTEYKNIHPLCGRMALSGLLQSFGRSTYPFREKGKWLNMRLTDSVFTRVTDVGCFSLGYSHCITFRTCWERFLTQFTSKVNPACR*
>Takayama-helix-ANV-102633
MVLIVVCLALVVALSDGKTNLAHTESGPVLGIERAGVWAWLGIPYAASPVGYRRWRPPMGAASWHEPRLSQHSFACPQPDATNLGQFRGSEETCLQINVFSAMNTKSPPKAVYVYYHGGANIATAPELPGFDPSRLIRRSEQHGEPILVFTPGYRLGGLGFLALPALTTESTEGTSGNYALLDQIFALKWVHRNAMRFGAAKDFRVTIGGESGGAYNTAALLASPLATGLFEGAILESSYHAWNILSLSEAEGIGATGIASTACANRADHEIVSCLRELSAQAAYMLYPCAKSLCSDKSWEVRNLAAAGFQPIPNIDGYALQCPPLHAIQFRNTSECGVLPRASVLVGGNWDEAASNFIVSYGIWGNISAGKRNTLAWQLYKGIGESHGRSVPESQRDMVMAATEKLFPPNPASIAHAMAWNHVTVVPELWQWNQMYNDVLGLCSAYLTAKAVAKVGDAAFLFAFSLTPSALPDLGATHSTELAYVFGSFAAIGHVWGVEWTPTEEEKLLSEASMDYWLRFIQTGKPDPIDRPMWPQAILEDAQLSGWMEFGHGPLPHTSLQFRHAQRCDFWMTAIDFPVVKFV*
>Takayama-helix-ANV-102708
MSISLRSCLLLLLFSVSRAVNYDVVVYGSTPAGIAAATAAGQLGMSVAIYEPLKMIGGMGAAGNLGLHDAGAGTGLALNFSMLNAEHYGVKQPVAQPESFVANASFFKMLSAASVKKVALDCRLLSAASSGGILQSIVVLCEPQPITATVFIDASYDGELMVLSGVEYTFGREAFSKYKETLAGARKPTPSNIVVDALRNDGSIIKYVQNVSELKSPGEEDTSLMAFQHRLCISGDADRLPWKKPAHYNRDDFLLFERYIEASGGTFDGFGWPPQKMSNFGYPGPKDKYTLCCGISIAASDQPNLNRGWANASWEKKQKISAAHTYFELGMFYFLSHDSKMPQRLRDEFNRYGLCPDEFTEFDHIPPQLYIRESNRMVSDFVMTQNNIAKPPHLEDSIATGHWWLDMHMTGKYAVPVGGGKYVVQLEGNFPHNSQTTPPPYDVPYKMIVPKRGTGINLLVPVCMSTSHAAFASTRIETMLMGTGTAAGVAAKQLVDGSVPTVQDVNVTRVQEILTGVFKQSIHARAPWTGSPTGRPGAQQYSDVTDAEIAV*
>Takayama-helix-ANV-102725_myzo_high
MALLVTILSASLALKLGEASSMTMKGKETADAYFVTTMADRFLAFTAKHQDASHRFSASEEDRLEAAISHARTAREKSLLELTATAAEENRLERENAFGEMKNFVITLKHAMGARGSASSCEELTCGPHSYCATNKKLGAQCLCKEGYQGNGFVCKTPAHFSAHPLLPSMRHQDKQMQIADLHLSTLQGDTIVAVYRDIQENHKGYAMLGHATPSKMLWGSPVRFSQESQAFSPKLVQLLEGSKGQRRGGIAIAFRDLNRGGDAILLGGHINRTTGTITLGSPRAFTRHQAQGMEMLPFHGSRVALIYAGHGVGPGATQGHGGGMYGVALLAQMHSGGAPPEVIHRARFTSGPVARISAVMISPTNFAIGYRQGESQAESQQAEAAAILGRIHHNELVFDTHPLLLEPEQTQIWSRSMSLIAQNTIAYTYHSGLEGLTKRAVLKVDPATNHLVVAQGPDVVGRGSTYRVGSVALLSETARAEAKEKSVRFLSSAERDRLQNSRLLTYFDDSDGPEPAQVRLCDVDKLGFVGSCSSLQWSGREMFSTSATQVADGRFVFVYTDSKGTPYYQMVGLLDPLLG*
>Takayama-helix-ANV-102757_lineage-specific
MLPIMITFTLMLSAQLVKGKRINVPKTTPCLDPSSLAFKMPSVPVDRARVAERSSQAMLHALQQGLKEGAKEFVSNLAGPLSFIVQGLAGGAEAYYDAKEDAGRDARVKKELHDTLQDRFEDIIPALGHMVKAERLQAAAEQVVQDHGRLLNAVARIMWHHKVGEPTSQTYMRLVVVHDNIMEKQAHWIVGSGDGERAFSLLAPAVEMVGIHMAVLIAIVGMASDADRGRWLVSSYDWAAEYAISLRAMAIAAVTWRVAQYLPTDGSMFEELCESSDPHSHDGSLVVRQVKTCFLKDSYMCTEEKGIPFIERASSCSKYWPNAWMSNNVTHQDPPPCKDDMFFGYPSLSESDRIQHQEEHGFDRPVATRLYLQYLKVKDHVFWHAPAVPPDEGTSLRRVAQMRIEDHLWREIFRTTGSSWVALVRTVGCDVQLSRPEVNWMLFRAPRILECLQNRFMKSSLHIVSLAVRAVGGDAHILAHLVGEQKNHKELSLNVDETGVLVFPVADGSVLDKLDILVLSGLVSVVELRVDDAAKSHLTDSEFGLGSHTVELTFPENNTFTDFMFLEKAWKQSVDRYIAKLGLPP*
>Takayama-helix-ANV-102764_hapto_high
MWGPIVGLLVASTEAYAPLRWTPKIQSKQNPKMEYTIVSKDVSGHSASLIPPLPLSVGNVPDNDPSTIPHFSARPDGTIVWDEMKWCLEASGDVALVNSCSGSPSQKWTWIPDGHGRNIIQLSDSSRCLDVVDSERGVVGAPVEIRQCAYEKMESWRLEELVPSPTQRLAPSLSVLYAMISFTAVGALGLSAWRWHLHKKVRAVVMNQGTCANQGSLSLSAPSDNMQATSWSSPQVLRGIVRPGTQSRHPDSTMVFESKQPVSDCDLQRSLTRRISILFPKGQPLSLGPDDVTADKLGPDDVVKLIFNAFKENSDGGIGLAESCRMLHSFSASVPDGPICDYLGQLQPGAFSSVAALQDYLRNDPQYRTLLTMSEWRAMGAAESINYSRSMQQKLLVRRDAGNWETAYCNLNLTDTPRGKRWFVTSIYKGEFGDGGFRGPSIIIPQDSPVPSMA*
>Takayama-helix-ANV-102783_lineage-specific
MIVIVALLATLTLSSTSRLKVIAEVSKGKEQRIASGSSSQSYACVWAGHESTGVRLRFPLEAENLDICTFACKTIEKFSGFQERFVEAFSKNFVTDATGRPRCECTVNGGPDYLFSFKSSEALCYPGKCWEVYVKYADLGALSSERVGILDNYVGECMPCEGRECSRSTFKRIGLSDEEREIIFNAAASGDTEAQRIKELIQEFEVEPGQSISPVTEEDARMPAVRIQDDDDHEQDPSEFIDDLAPSPRPERDGEPNVFDAAEANCTALINTENSKVEVRLMVFMSSECGVQYQKLVKKYQAGSLEVTLPPEASEYICKDTCRQHPNLVEPLDVDVPPECDESDHIHVFHANEAVYSALMAVWSTCGSETDDRVPLTMSGPRKIKEADIADKFDGWIPQHIVGEDDGCNQIVKDTSPKNGQIGDTCTLHSISKHNLLFHTWVRTESTCGTAKALRKRVLLTSQVPPVEDDVSLRCYKPDGNGEMPEPGEKGICAIPKRKACGNLACPCRPGSHCVAFLASRAMHHYSAMYVANKRIIFQSQQFKCVTLT*
>Takayama-helix-ANV-102791_lineage-specific
MWHVKPLRLCFVICILSVQISFISSLSCDSDSSACEVDTNTLLQGVVQSEHSYRDGLQSYEKGRTLPTAAAAKLQTDEKSHDEIVETAMKGREVERRSANTSSPQSSEPSNASNASAPVNATAPDKHDSAEEPENAPQFSMCILIFFAFAIVVVVLMVISLAFLQFLIRLHRMWQDKVLSQHEADSLTGKDVRVGSTGRASSKSAQKNEKADWSVTDSVLTAAVNGDHLRLNLLLSLAGSSSSTAESDASEIVQKACKANKLKLSEQAVQQIVKGLLALARSASDREHAHEKGLSPKDKLLKAMRRVLTMVQVTRAMGNHDLHHLEHTWSTHLCSTENHASTLSEKYADGHKDSIHGGHRDIKLNKALGNSFFGATVGAYFASERWIDHSAIIFIFAYSQLCAILYATYLKERFPKMYAFMGPWLLVSRGEAMAIILLSMLMVMLLSRGLVTRLRKVVAPWSSILAVIIDKNVLMHRSCGAMLVVCSALHILGHIRGSIPAIIGETDASKINAAFTYGTKIKFNFNTWGGALRCWPAITGIILVVILACFWALSNERVRRWSFETFHYPHLFLIVA
>Takayama-helix-ANV-102795_dino_high
MNSVAMLLITSAVALPSGFDPPEVWHHFDKILEIPRCSGEEQAIRSYVKQVASRHGLGVVEDSSRNLIVKRPASGAGTQATKPIILQTHLDMVCEKNTASTHDWTRDPIFASVHDGWLIANETTLGSDNGIGVAMSLSFMESASDAVLPPLEFVFTVEEETGLFGATGLDVSKLEGRHLLNFDSEEFGVVYIGCAGGADAIIQMPVDSMPLARPSLPFRLELTGLRGGHSGADIHEGRANALILIARAIFQIQLSFPTVRLLDLEGGNKDNAIPRESFAALGLDPVVLPQVRNHVAAIEANLTKEFGRIDPGLSIRISDLPMESFVVPPLSEGSGQRLLDLLLALPSGPIKMSHEVADLVETSNNIAKVRRDSDSMMQVLCFPRSSIDSALEDAHFRIQRIARLCGATVARTFSFPGWAPNASQALLSVVVDEFTRDVGSKPQVSAIHAGLECGIIGGKIPGVEMVSFGPDIKGAHAPGERVNMVSVQRTWHVAKQVLKRLAMADDIKDLKSEL*
>Takayama-helix-ANV-102821_lineage-specific
MAGNVTAQLLSSIWLFSCISAMQSLSSITRSHHDLTDLHQGARLRSNAPQDPQSIRTARWLGPRNARSIELLDQSNYEFNGRSEVFRPSSAQLADGLKQAPLTKSGRGEVVVETFGQLLHQPSLRSSLGVLVEDEAQPATGYTASGLPTTIPIRSASQLSEASWPVNFCISMTLVAPDKGRVACEPSKTCEVIAIVGGVPSSCGNFYVFLTHTNAVGMGVLRTDAENCNANGSDGPIMTKTTLPSFSTNDLRFCYDSASARSYIYINNKIDKNESTSFVFPREGNVSFFVGSHLSDVNVLRGATLKSFQITALTSTTTTTMCPNLFWLRGGARENLQRRAMEIIGAQWPVDFCVSISITMPPLAGAGNAVRAIAALGGLEKCDSFVIFIGTNNSVGLGNNLDCSNGASAATMTAWGVPAGRHWLSFCYAQTDSEANIFVDGQEWAKKTDIAYYYDQMGFVTVLGGSHSDDHFAVLENATLWSMEVVPFTPGKKPENHSQICSPPLANREYFPSIDANGTIDFNPTTTTVTTTTTSTTTTTETTTTTTTTTATVDVIEIHSGSSQSS
>Takayama-helix-ANV-102827_dino-specific
MYLLPLLVAAIQLRHAASQGSCVQDWAQCGGRNYGGPTCCQSSTFCCVFQDSYWSSCKPKSGNQCSTNPNPVTGSTTTTSATIRPTSSNSLTTTSATIRPTSSNSLTTLPQTSCQDDHQQCGGIGWTGPTCCRRSDSCCSKQTQYYSSCFPVFHPAAACVTTTLPTTSTTTTTRTGPTLPATTSTTTTVPPVVAVLSNTFWTATIARSVPDTMGDSCSVPAQYSSCQLIELIERNCGKVAHAAKDLESAITTAVPGMDHGQKQKHAWERKGVTALLACQEAHKLLAAVNTSGCPTPVNSSLAEAARLAANAWGSAIMERRECCTLLNSPFCAASIMTESILVVIVILVGTLAIIMFRSIVVACHHAGTPQLATQTLESTPFTPRAREKHDSPSTSTEAQTPRAMEDDDLPSANPEVEEPRLEIGGGDAFPVHAATHSQSGRISSSVSAALSSSLASVELTSYDTSDSNHATLVKAWVEGNCLRALPGALEFANTTASLFNSLYEVFDFQWDSVQNQHEHLLSMWRSQCAMVADRCIGEETLVDESRLLGEAFGDLHAELLDGFCTWRLQLCEELNRSKASKEPREMS
>Takayama-helix-ANV-102838_dino-specific
MRCGCYKLKRSVGHRGSCADAMCSCFLLLIWLSTAQSSRGPNFTIRYAILEPYRSAAYLHEVGLPMLKSSVCLAEKHLTPDVNATFSVLPDYIIYTDNGTHYLASSLVQAYFPDLKDRVRFLNLDLDPADSLRWSEFYNIGLDSVNLASLRRTLADTDHLPVGSRRLLLGLDISLLARQNRLVNRIFNAGESEALYMVDHNTFGTRGLLYGVRNYPGPQCPGFMADFVYLAPDLHISIESLKSKIYWYAGQPHTPDRTDPPVTWLAFPNASGGLHGIEQFALNLAVAEAAFVQSGRGGCHWLNLDRYMNLGQAPRPSLDAMDVDVIHDKVISSCGTSRFDQCGPVEHSRRLASPEWQRAPMLTLEISGVHQASEVLQLESTLKAIEAQLAPKVHDYLESLPVFAIYTNDHTCGPVSSLLFREFASVAARVILINADLETESSGLQQLSADLGVGAFLFATSRRAFATSGVVQPRGGWPFIGVEVVVLAKQGRSAMLPLQEIVLHGNTYLYMCEYVHYYGTSHGATAPVGADMGSRFFVYDHAFIFSTLTAGC*
>Takayama-helix-ANV-102866_lineage-specific
SSRRRHTRYWNVTGVQTCALPILCILHTVWTQIQEIACLGQRTCRCSLVHSAALPHISCQQVGMVTVNSSEWLAHASVRRALSGDSANAYLTTFMEASRLGDGLGVRAARAFFAGLRGLGRAEVGCSCHQLHWWQRANLTGALINLASTRQAFHDALERFAKISRECRITNFFPVEGTLIALKRYGALVGVFGSDYIDWVDSDLDFVIVASSLQEWMRSITCMKHNLPAEEKWLCRPQDWFDRPIAHSRKFDPGEYPNTVLCRRRWSDDLIEDVQVYISLRLHKGNVSVHNKNDVGHPLPSDLHDPPICAAASEALPCADVYADESSNEEPPALPLITTDRCIFSPGVDMLAQGLSASHLWELRQRAEWLNQRNVSSFYNVWFGATAKLHVPIFPIGTDARNLKGERDMCSQQSPVELFFRRFHALAAGFLAAEAFGGLARDIVFGHHVPLLRRAPKQVLDWYLWFSRLFQVSLQFFMSMWQFLHAGARHLLQSRKIVPLQEELRSVCTALFVLSVAACTSGRPEPQIERGTIRTQCLQAMHNENNYGLSILFFKLTAEGICSGKVGYLAQQLDNLGRLSLNMDPAAVFEHGLCLSAVMSLNSKRLRCHTSEKK
>Takayama-helix-ANV-102881
MDRCITVAMMLLWFLVLQTPCARLKPRKVFHTGMEFSKQVRQKRDLARNHLHNTNKAKVSKDVRHEVQHNSSGHHSPSVPEETHEQIQWKFRWKWSNQGLLPRIAGRFADKWKTSKLSGEDMINQLNDLKENSSDGESDNDELVDDSEERKVTIEPDPYGNKFHGSIEEAIDWIRSICEVSVSRCAVGGGNCQCQGKVYFGDRYSGPTEMAYDEMLLHGHRWRYVVGSTACSNEGIIGNKTQFLNVVAPKQCFCDPRPFLEFALTAHNRYTVHLELGRGGFGIIVLATDVWTNEKVVVKFIPFESQDDDSREFELQREAASAYVPRIHEELHVGGHSFYIMDVAPGMNLQNYLDDVNFVNDEDTARSIFAQVAMAVQGCHRNKIVHRDIKPDNIRYRPNMDYDLASSPPQTSIMLLDFGLAAKISRRGRRELTTKCGTNDYEPPQALSEDRPYGTDFDIWSMGVLLYELVSGKLPFKGNTDEEILASIKQNFEGTDEFQFPDGWESKSPQLKHLIKKMLTIEQDGRVDIDGVLNDPWVTNTKRVARKSKTVVCPGIGCF*
>Takayama-helix-ANV-102885
MSRAMLVFAVAALPLLTIFLQGCAPKNHPSHAIPQSTISFYVPMAASPPTRPMSEYEDAVRPVLQQALERTKAPGMSFGAYGMNGKIDMGVSVGKVSSDPTSRNLKTDDAFIYGSGTKMFTMAGTMQLVATGKVGLDDAAYIHIDPLLQRANGTTLGALFGSQSGIKHVTVRHLLGMTSGIQDVDTGRVGFELDIDFERGSVRTPFDELHMMNKTFLYPPGTYQYATYSSSNYLLLGLLLASKADASSWDTYNYREVLGPAEVQAQMPNIAFASHGPLSNYTDVHAYMCETYAQAFQNTCKIIDVWDLSGMQGSFGYGNMVAAPWDVAKFTYNLYGPAAGTFGSKQTAHDLRAEILSFRNEEAEIFTPYGLGTEYFGDVLFTGAQAGLPPTIAYGHGGMGYGTATMTFYLPSLEMAASLAINSLGAGTSVADAFQILSGAACETLKTLLRTSGEPEPILATMCRGTHWNNTFARGVLSRNRHLKKFVPVRVETGSSVVLV*
>Takayama-helix-ANV-102889_lineage-specific
MVPTILGGRVLLVLVCGTGAARVQVLAGSRNFEDEDAFNETVGVIDEQTTLGFEQEWSKRVCTVNGNLDNHTLLFKTGHVRFTFETQGNTDGKKAQIEAISDVFNVGTRSGMQELDDAISEVEVVHGCLHKHKKDTRFQAMACKGLSSLIVEQTPATFKTASGKESKYANGLLFPQVTMTHKIGNIPRIFSQGYPGVEMSKKGNKVQRTSILKQSVACGLELMQTHIKTMSKRDVGYDDLHGFLVFIVSRGVEHLRSHER*
>Takayama-helix-ANV-102908_lineage-specific
MWRLLLASLHALGTQAFEPNVIQWGGLPAKKFVMVPMSLLKGSQVQNAVVLPLQRLAILDQLSRTLADKIPHFTARPDSTIAWADKGLCIEAGGDKSGDAVHVNHCTGKPAQLWDVLPMGHGQNNHIKLKFTNQCLDVVDEGALNGAPIVLRECGSKVTESWQLQEAFQLPRQASLPQRPAGRQRSKTSVAVRHASNGYFVLVYLWAMFVSIWLWSQQGSARTVVAIKDDVPSCLEQGGESLTVPSAMNQGSTPLLPNFHVSAERMVPAVLALSPPQYEKWPEDFKKADDMPSVMALDVTDVTVTGSEQTERRDLQIKADKIAYVDRNNDRIEYALEKVGYRYRLTKSVNGTKRVGRRNNGGIVTALKCERVSDTKYDVRDQLGEGGDDFPSVLVTKLKDMADMVGTRNNLPVETKVESLVESLIEEGEAVLFQEEWPYLEENGRMHAVTEVKTMRTAAAMSLVMTRLPLLFHRELPWDLFDSKKEFSLVGPNGSVLQSIGSLKLLMELMRRTYARFRMRSEVNLDLANINVTEQPYMVVSIKVSLGDLKPQFRKEGWVAPSGFGSSKYQDAWNQPVEVKGS
>Takayama-helix-ANV-102915_lineage-specific
MSDASLARNTRIHRFVHLMPPQIVLRPLFALFLASMLPVNCEGLPSSVAAGDTARRIVRRHEKDMAPFLGTVDTQSHPQHHEDSGALRRRPIKTNVWGEVVDDEEQKPARARAAEIDHARPRGKRKHQPTSRQDRRAVVHVDSVQMYEQEHNGSIPILTGDEPKEVAATTTRPPRDAQLDALRSTIAELASAVGSLKGLTLKQQATEVKTPAPPPLSNVISAAVPQHITLPEASVTSAPPVDTLSPPGPVIIPLIPGPDPVIMSANDASLLGEGQRASHLTGLEPFETNFYVQIMELAQVASKNRSMCDGQAIWVSERVVGGLEKCKEVCSGNGGCFYITYFWGNTTDECRTYDKVSCGSSVEQDSQRVGVKSVIFEKREACRAGYTMMNEAVAECPAAQMISTKEECKLAFDYIRGRYNLNGSANMQYGAYDRIPLGCSVQYNAAITDNVPYFKEGEQIPYFNTATYSTNYLTDAGVFRTVCQKVNRWVGGDIAEPGPPGPRGPQGKKGPPGTVEGPYGVMGPKGARGITGPPGPPGGLGPKGKKGKTQETGIPSSAVSLYLLGGAIVLHAIVTGIAFVSLKGKYAKRTPDRLNID*
>Takayama-helix-ANV-102918_lineage-specific
MPRAYIHHGLQALLVFCSFRLFLLFRHECRAANPAGVAETEILDSDVGTKSRSMYVEALSCLNVGWSQEHLATDNLNAVALYKKNIKAGIKEKDAMPGPRVVRIPLAHGSVYNGNWHPDSLKRKKETNCIEKAWRFVVVEKKLAQLEAAENLAAFLRNTTKQMPLNFFEEPESIRTAGNELLQKALQVTDRKSSRQSNDIKRLVNELHVLYNDYQKLRSRSGLDPLFDRASTLMTSIASKVSNTKKKLESTDYFGADSTCAPFSEVSTRMARFLWCLGGSHLQTKTRREDGRVEAFLDGRGVYSGRELKWVLMSRIATIAVRYPGSWQREALVRLQPKDSNEVELASCAQELLPRNASRDASIAQARSLGCLPALINAPGFSGVVREEKGRETEQIVVDQQCVISPVCGRLGAAVLTVWQARTHSMSSSVKWNLGSWTEGKDGNPEHTGCTSPSRDDGYVCYDYSDRCFPEVMKFMCYMLPDCCPSKYDYNGNRTHLCSALGVDGFIKDNRECDVCIRQSIVFSNNTINEISAFGLGALRRAAEVLLT*
>Takayama-helix-ANV-102946_lineage-specific
YLGKDALSFVCHAMMPRFFLALALCILRNPEAGPLWECCCEDVNIDCVGAAASAHARVLVLQTFRNKETSCASALWATQADFAFAKLDLDADESDAACDTGLFRSIAHWLHHAPEHVQWLAVLSDHVLPLGSLPDLIYKLDLLQTPEGVPGSTQTTAPQIVALRKPTRDRAVDQAMSTGLWFVRRGDWSQRIFGGLTREASNFAAKSLCLSDVIAKLHLKTPALVVVPRVGELAGLHDGTSVVPPASRKFLSLDSYPDLVRSAVVNTTRELACSNARKTHSDHGEYDRVHDSDSTEQIHGILIDSLSSWVAEHPSQNHNALQLVKILDASGRRAEAASVASEALEFIPSPRDGQELLMRASFHRASGDYEAAHSDCHRASFEEDQRDAALSCISECLHSLGRNEEAISVLKESLTRVGRVGSADAISSLASIHVGQGRLSEAEKLAVRALKIRQEIYVGDHPDIAAALLILGDVWRLQNRRSQSLQALSRALDIQKAALPEAHPDIGSLLNNLGYLYMEDERYEESLPVLRNALHISVRAMGPKHDAVVGTLLNLAAAHEFLKDSAAAERIYQRLAQLRGGKDQQFIDGQWMGRYGKLLHKEGRHDEALERLRD
>Takayama-helix-ANV-102952_lineage-specific
MAMQRTTSVLVVIGFSVSFATCSRQLLSVVNRHRDSGGLSLCRVAGPDGSGLTWHFGTENCKMTCRQTIFTKGKINGAFADKFIASKEKGACYCRDKDTGKAKLPPHGVMNRCGKADCWEYYRNVMSKVVDLPSVNFWSADQECELCGEVDQPRCDETLIDRSFGGDDLKEMKIAAQADKTGKKQKELDIILDALKQEGIEVASTIATPTIADEFRWVTLEDLKCSKQCADENGPGMQVGEYVCQKLAGDSSTATWERVGDSECEHEVGAKPGLGVCATTVCRAAWTCVTDLDNELETMQQKLNDEAKSALPEGIKPGWDPSLIDVTDLMDRIEEKGLRCCCDKDKTGLGGYRDTLLRGISERSKYCALSGESKCGNVVVTEGTEKAHVYDSTDGRCEILKSTLDELKDMIDVTEPELVSAISDGTWQPCSHGCLQKDEIPEDAKQSRSVQCVVENGPGNWETRDAEACEKLIPSATKPVDQRTCEPEPPRCFKWVVTTQCQDHEGNVMEDAKCDGLKKP*
>Takayama-helix-ANV-102970_lineage-specific
MFVFIALLVYSLKAIAGLGESRVAEDLCKHTGTDVVEPFMEWDRRPEWQRKFKARKFEDIQKLHAGHKEMLAMLVDKVRSWNSSRIKRAPLLLLFAGPPGLGKTTMVSLLEEVLGRKQQMFDMATFVHPGVVASFVGSPPGTKGEGALTSQVKDETGKRGFIVEHPNGIVVFDEVDRAHNTFANVFLSMFDSKSAHLTDAKTSKKVSTTHNIFVMTTNIGTHEVNHLWKSRKKIRTAEHYRDAVWKALNQKDVVGEQRANMLGYNPALLNRVTKESLFVFTPLEDNDVREFINLELHEMAALLFEESKLQLHWCPNLVNVLFDKFSKLEGVRSLEKKIKEYVEETIMNCADAPNFKVIIDAQGGCFPLHGGIHTAPSEAPNAKNYLGDGSSASLRRSLEGVGEFFTEAIHTQLAWMSDEFQRIRADRTRQGELDVEVARDVDRAWKFQIIASVTVAISIATAVTFYWNPAVSQLLSWSPALLLCILPLVWIMLPNWVKDGLVALAILGWQKPKSLLLLLLVLAFLLMLLWRNCSGMVQQIGAAFRIKAFWRNCSGMVQQIGAAFRIKAFWRNCSGM
>Takayama-helix-ANV-103098_lineage-specific
MECAIWPFMCLRVLLASLYGTSSQAMVVREIDGQRFNPRLLTKTSEGKVPFVRTFTKAFAPVVTPKQSPLLANKLALALMDLPKQDSHLGKMEVPLGMSRLEVQHLMSRPDRTISLESRGATFCIEAIGAKRGDVIGVNRCTGVPGQLWDVLPNRHGQQKFLRLSGTDQCLDMAVEERDVKGLEAPIVLLDCENEAIKSWTIEESIRSSAGVSPHSHTLISIYVASPSMRKSLTSLVILALLMAMSLGAWFRWQAKGRDVVNQFGSPWKLLQHAASLTASLAGSQDQPDAIAIEDPVSISSCSPASGSCEPSTQTQQCIHDATPMKEESVMSRRGMLPAVMILYPIKVQSGDRSRSEKRRTTWMPFQQLLWRSPSQASEEAAVERHRGAAQATVVEPKEDRMLRVEHAEKQVGESGYTGLAVEELPDDLKGGYWRRF*
>Takayama-helix-ANV-103209_lineage-specific
FFFSFRPHKIMLIASCLLSSCTPRNILLQPSWIAEFAWRVTEVVRFDIAAVGVVNPDSLKPEESAGIEDLQPTLQQHQRNFRSRTEEKVIGTLQPQLLFPKRWHIFREWSFWSREPVQEMRQVAIAHFQ*
>Takayama-helix-ANV-103211_dino_low
MGLHRRGPTCYLSCVIVLAAGQATKYLLDEDSMNPLLRDLEYAVRGAIPDRAMEIDMAIKANPSGHGFPFNKTIQCNIGNPQALGQKPLSFNRQVLSLVSNPDLLKMAEEAGGDLGGIFKKDAVRRARSYLEHDPAGVGAYTNSMGFATVRKEIASFIHRRDGYESSPDQIFVTDGASAGVRMLFQAMIRPGSNDGVLVPIPQYPLYSALTTLFDGKMAGYFLDESSSWGARVAELRRALTDARSKGTNVRGLVVINPGNPTGQCLDVEEMKEIVQFCLDERLVLLADEVYQENVYAEGKQFTSFKKVAMDMAAPLELVSFHSASKGFIGECGIRGGYFELFNISPGVKAMLYKLASVTLCSNTHGQISIGLMVNPPTPGDESYSTYVQERDDILTSLKKRAIKLAALLNELDGVTCNPAEGAMYLFPQIHLPKAAVAAAKKASLVPDTFYCMRLLEATGIVTVPGSGFKQKDGTFHFRTTFLPPEKDMDMVAERMTRFHSNFMNQYAEIEL*
>Takayama-helix-ANV-103252
MLLLLCLFCPAALADSEFAWGTATASYQVEGYRTADGRSRTIWDAFDTPGVSKVIKAVRPNGHWNVKNQENGAHADEDYVRFPESVDLIQSIGFGAARMSIAWSRVMTYSVNMGTGKLEWSRNERGIAHYKAVLRKYAKAGISVGLTMFHWDLPIIFEEHAAATGCGSAWLCDWIGDTFTEYAKLLLQEFKGLVRWWLTINEPLTIIDAGYNVGSHAPGRCSNRVYCWAGDSHSEPYVVAKNMLLAHAGAFRAWEKAGKPGVACGMVLNGDWRIPFTSSAADKAAATRSLEWEAPIFADPIYFGTWPKSLISTLGTQLPAWTDKEIALVKGSHHNTFFMNHYTSNFVRERTGKPRDKNCGFSCDPKAELSGYNFTSGKAVGTDSSNGWLFSYGAGLGEMLAWYNNRYKGQRYIITENGWGNLTAASKTEDLLDWERCNYYREYLGNLSAVAARDGISVDGYFAWSLMDNYEWADGYSTRFGLTYVDYSTQQRTAKLSAKWFRKHVTSLTALPVDGKPFPACDPQELGGVNTVRLV*
>Takayama-helix-ANV-103291_lineage-specific
SMFHMIILVHLLLPVGCQAIRRHTKKAKWGLRINRSVAVKSNSFEDTKSMGRVKMTEMLTPQRFAPSSPMYDSRAESFVEFKWMEGGAKALLAMKNDKSGNVEVPSEFLSSNTSEISVKDWQQALNACRRLERGDLIRYEMRIAENVLREMEGFGWVVKSGDRHLFKPSHPHHYDLTAAPPGHEDEIDQLLRTIYQKYPTISANDNKAEFLAKVSAHASASSISDSGKDHQPPLKYGDFVFEYLGNGNFANVLKVSTKHGVPVCALKVAKPGNENDDDIPVLGGGRDGGKLLKQINRLGDNAMKVLYTEQGLQFVQYLGEGGILREVDGHGKVVQMIVSDASSVQDILDLYLPKSHKEIPRMTKLQREKLETKLSWLTSLDPTSAILWKRQLALDILSFTQALLRNGISHNDIKPANIMVLKLTDAVSNRRFKFVLVDFDFAALGAPKKMCGSPVFRPFYHDSDTQVKTWDSYSTGFTLLEGLAVNPGPLAASAGDQGNESWSWSWTSFFKSVLDMWIYRFDDSFDGAKAIVETSRQQLAKEKIKDPQLQPVFEFAVALLAENSSPNFPIETRLKERSNSSRDAYFLEEAPKLVKGLIALLPVGPALNPAERS
>Takayama-helix-ANV-103300_dino-specific
MWRATVLFVVTALASHSSFDAWDDGTCQDRQGQVPSSSVMQRSANVAQENFDQPRNATQRQLSPRNSSSRTQTGQQPEELPWWKKLAFVCASVVYLVVTSYIMTMMIDNYEANASPTTPPWYVDAHTVFKISGYILISWLGLGHVAFNQVLLFNDPPQHLTFAESMYLCVQIVTTVGYGDITPANPVGTLFVAFYVMVGVTLVAIAVATFMDLVATPLSDVNTTCHGHLHLPSHSPSLDDDDDDEGEALAYSPSQSGGVHVHGARQAGIGTSTTKTPHTHVVTRSIVYFSALVIVGTLFFHFCPGEEKSFLNAFYMSCITLTTVGFGAFHPVTQFGYAFAAIWMLIGVAYSAYMIQVITQWFLQHRKELTSALMDAELLKLMDSDGNRKVDKAEFIVFQLLRDGLVEQRVIDNVFEDFRKLDVDGSGYLEVEFLKMASQKAIRSRDSEVRNANLHSLFQERNVNRSDVGPVRSIPSRHCEIS*
>Takayama-helix-ANV-103323_lineage-specific
MYSAMTHRLLELVLFSCIGGVVSLKHEYELIGNGWCSYHGQRIGLYSAGWQTTSTHSDGGATWCEQSCDTDPACIGYSTVSFGTKCQLHPGNMSGKNVNIITGVDNDTRYDCWWKKGVSRWPSIWSLISDSRPCEMVGTGLTSEGIARSFGGVLYSLDACKRKCLGNTRCKAIDFLKDTGWCSTFEQPCVTPAAAYNGASSYVFDQAAQPGPIIWSIISASLACEANSEGITSTSDGIVYSLDACKRRCLGDRRCRAIDFFNMTGKCNIFDHACSTPLSTGNGASSYALDQAVALGTMGFVLGIIGSNSCPLHYSPVMNVTKCQSAAQVLGIQFSPFGSHMPGFRPAGCFRFFSATTGDSLFFNHASGGTSGDDQRVCEAFPTVVADPAIKYKKCGVPGSPDRVFVLRWGEASEHACRGACAVDASCVAFSGVFGLWCIGCKSPLSESHGDSRAVAYKKEPTTTTTISTTISLDYTTSLTASVPMASVEGEVVLKVNNVSQFIKEPNLTAVLTTAIAHLMNVSVDWVQDVIVNVVSLDRRLLLHADHNHAGVVRMQGRMLTGIAPNVEFTTKSGVSVRFRVVIPPSGE
>Takayama-helix-ANV-103341_dino_high
MALRVASLVACIASSQGYTVDVSGLGSLKGTSTGYADVAAFRGIPYAKPPVGALRWQPPQPFGAWKSPRAASKYGHACIQAPGLAMPPFSEDCLFLNVATPVAQLTAQKKLPVMFWIHGGAYTQGEAASYAIEALVSTSGQNVVVAAANYRLGYLGFAASAEIKARSVDGSAGNFGLQDQRLAMIWVRDHIGAFGGDGLQMTVFGESAGGNSAMNHLALSRSKGLFQRTIIQSGTYMSGAQPLSNAQKDFGKLMSTIKCADLDCMLAASATALTFHELEYWPAIDGVEFNASAGELIQAGMYHKEVDVLLGSNRDEFALFAFMFIQRNIGVLEFNALLEFLVPNPFLHPHILKLYAPNGDYPYPATLGNFSQDWWEIVRIATDGVGLGVFNNGDKGAYALGHCGTRSLARSLKAAGTSKVFQYVFARGAVIAHGDEIVWSFGDVNKFSTDSDKKLATAMAKYWSNFAVNGDPNGAGLVAWPEYDPDADKSLRLDVPIVVRNKYRSAACDFWDGHPIHIDPNTLPLIAAAIGKPRNKDDVSFASLII*
>Takayama-helix-ANV-103365_lineage-specific
MPNAAPVLKEQSMLHFALLASAFPTAEANPGCWSAGFEESVCCDTAFGSKGNPLCWDTYYTFDRCCPTVQSAENCDLNNGLLVAQFIYPGLRKKDMLPRMRPAACSIVGGRLVLVDALVDMARNIEKHSFLECIPKSCATTAKIEEAVALMYKRHTDYASSRLTKVENVRLLSNNLLPSLGDASKCTVSTMAIFGLLVLCSLILFGRSGCEDLFSSQPGTILTLSLVRLLLTVCVVSGHVVIGVDWDPPFHELISLDEWPLWFWLSTRINRMNVGFSMLTAYTMGATRTQRAAWPRLAKRLFVGWLRLVVYVFLTDSYRVFRLSSTDWNYLSNSYFPFFLAAHDKAVRLREHGWIMASLALRPPFSTLWHLQMLCSILAVLQECLPRISTGVIALLVTLAFVIDNPQNIPLASEGREQLLLPGIIVYGMHVLRHLFRLNDAKLSRGASYLGFALIMFAYLPNKPLACGAGLFWITLQLAESIERKIRERCIESSDFGRVAVRLLCAGERLCCGVNVVNVFSIILIQGFVLNHAAMPGHVIVVVEHCILVVFLTFLLCVPLFMFVERPVVMLAQRLLTLIGLIVTSRQRKV*
>Takayama-helix-ANV-103508
MKLYLLLISVSFSWAVGILRRSPSVKQVASSGVGSSQSISLPIITLTKLDSLKGSLALTGDGYAAVIDWLIANANGAQAAADLHTGNSSKNGIAESNYAPTGHYSSLAVVDGTVLGGSGIAVDNGKANTSKQACLFDDAIFGMNAQMKVALQKELTSGPLADAVQYVRTHPNEGWMHCGSQGQQCGCTGQVRFGEVNWLGPTWSAAFPVTGSILCDPGMFKFTLQAPGSPTVCQCAWQTEKNIQPSIQLRFNSWSYAQEAWIFLLRALAHAKWMPITGDRKFHGSQLFGSRGGGIFDRVWINKWLGTVGMDYVRNSFAGRPLKCLEWDPLFYTHKYFPSCAQSTYNLWYVPDPAKMRVEGTTIYTDILKLPQVAGALKMDLVVATQVWEHLAQPVASLKALYDAMNPGGILLFAVPFKAPFHGAPEDYWRYTKSGVVKVLEQGGFCVPRSAMASGGDFIYSIGLNAGISAGDFSQEELLASYAQGFDAIPDGPLEVFAVGVKKKVSLGQYSGIVWKRKASSCTIALWSEDGSRLTGPGCYRCVSSLSELFFRSWRL*
>Takayama-helix-ANV-103552_lineage-specific
MFPPRMFSSLVVGIIAVWLLPAAVASSGVIGCDEDSCRTNPKKTSVLLQTQRGQPSKQWKGSEQTEVLDSDSRMATDVASQWSPNSSPMDAKAYGKKEPPQAASGGAFPEGHRHKHVSSLGVDMRSSTHALKGNPWYWLGQSDQPPPQALGYKAEAKEPSASVWGSLTDEQKRAAVVLGWDKPSWDREYFRDLFQSEEEAQSDDAITPMPGATDDYEDAFPESAADAKARRHFYRRLHNTTRNTTTNATTNSTNAKTNSTKANSNATATTNDTGSAITSSNGSVANDSTANGTEHASETAASTNKSSNASETAASTNKSSNASANESQVNASANESADAIQYGPFEIILRASLDKYFEWQQEKLEEHLEATLESLREDIEELMSSRSGSPTTANPRRLANSTSSTTASPTLKSGNLTAHLVYDSVLKALKDGLGINGSYRPLTADDVEAAVDRSLAKHTPPSNVTVAYVKQALKDVLEEMGRSINSENVHQASSPVATLKDLDKMKDSILRSFERITRDQQRKLKQVLQRVQSVQPMPPASPRVVYPGGGGG
>Takayama-helix-ANV-103565_lineage-specific
MMGKFVLAILAITCLHPLSAMLSPDDEFEACDGKGERSALLQQIKRPSVFLTRDKLPTPSLTLMARVYAGAKHELLSDLLPSYQIFWPQQGSWPNSRLVLIWDAESDADHAAASDMPTFVYNVFEKMPASGTLCDKMKSIGYAGQQYSNFVIDQVLGNVLRDNNEYVGILDSDAYFITAAIPEELFDWDASQSRWRPRVFGYNSCCLGWSSTTERVLGHKQVAGQFMIVLGFPIIIKVDHLKYIRDVIAHESEFNTSSFEESFRTICDTGSFSQFDIMMNILWASHFREEYSWYLRDQNDAHHPAFQKRVTSDEAVLSKNDYNAPKIGLMKHAGHRLIDKMEIKKFACTYDRLTASEQTFCDGLSTEQRAALNRERFVDWTGGGGEQAPGDSSISQSMQQHMDRVNLAREEFSWLAA*
>Takayama-helix-ANV-103581_lineage-specific
MFCCPFPTCVLLLSLVTVQGNHQNFPSAFREILLNDLAQTPAILSCFYGYAGCIGVPNGETVAQLQQRGCAVVGNQHACPSAAVAAQMCGMTHHSVQGSSLPSPMDGMPCVFSFPVDMTSFTSMSQFEIELANGNVTHPACVTNLPANEMSMLHTLLLQGDFGAKSGGTYPAKVRVLNVRPLVPSSITLGSTYGPYTLNFTGSEMTYVSSTTELIRARLMPATMMQALDGTGVAMNPIQQAMLQQAGTTTGPSTCLNDFPQATHSMQVIFSGGSTKDGINGMGSNEATTFFEVRIAKSTVNATVLGLSDINADNYFEICLSLTSVQVQTLQSGGMTVSTPCNAASNSDLYGPKGKCTEANSACTATPCRAKTLNVDLTLVTGSFVPTSTSPGPLVTAPTSSSIGAVVSPTMLKVCIGLVLAILAM*
>Takayama-helix-ANV-103583_dino_high
MVSVSLFAVLTLLLQCGALADDDVGYEYLFKSAPEEFTNRCAEVPRAFPSWATGDFIISSVGLFEFGNRHFEGVLDSFGKLHKFTMSGNRVCATFRVMSTGFLNNSRKEETIAPGILFYETEPPRKCPWYNPICNLVAPNDNSYVVTYNVGGELLSTTDSQVQVTVDPISLNVTGSFQIGRESMMKGKISFLASAHPVNHPVTGEWVDFLGSGTPVSEKTTINAYRMSGKPSDAHNRHQLNEFVMDTPPYMHSFGISDHYLVFPHMPIKFDMDGVMGKTMAGAMRDISITSDTDPNNAFYIVPLNGSKASLRPLPASHKLYYIHTLNAYENETGIVIDLTTMNTNPFAGTLDTIQGQLNKTARDSTQKHTVEVTRFLLPWSSDAPVRSQLLSNPLQKTEFPKINPRYARKEHCIYWANTWFSDLKSYASMAVVKYDICDGGKTVQWSRQHWYPSEPFMLPSSEPGAAEDDGFVLFTATDGTKGEASFIVLDAKTLNIVSETAHFPHIPYTAHGAFYPNGTWASVQSSPQQAVNVEYV*
>Takayama-helix-ANV-103599_dino_high
MMVHFDLSMLLCVVVPTLINGAWNFTVYSRPVETRYGQVYQRGVEGASSSPPPAPLPFPADIVARYAAGDKTMAVTGFDVDMVQISADGQESRVKLSSHYLHHYALFFGERKAMHEMVQDPHMSHMWGGCHSMTGAGPIRAPSGSNKYEKVFVGSASGAEYRHNPQRYAAPFRLLLTRPEVWSPYVHIINTNADLSPERGTGVSPLLECPCTPQRKINATAGTIDGKPAFPPIHCSPEFASSGNPSCHLSTYVGGFRCCEDGVFLIDTAKECASPDCAEKHTDTVHMKFTFYYEDAQPGSRQLEPAACCDTTADRTHQGNENIEYDVPACAEGTPKDQCIHITESLQPVGHSDNGHSGSDLVDLVFASPHIHYGGISLELIDPETNHTLCEVHRTPDGSGGVMYGRGSTVGDEEGYLVGLRPCVWSGADAPRFRRDHLLRTRAVYDATTHHTGVMALWLMSVSAVPDALSSNRTGALIHV*
>Takayama-helix-ANV-103609_dino_high
MLSITLSFLIWCSMQGRETIALYDPHVRIESARLYGNVEHYAYYYLDLLVGRPKPQLTSVIVDTGSNIVAFPCANCAHCGHHIDPPFNMIASRSARWVNCSNQCNNGCPAGRCSYEERYREGSSIKGLWFQDFVQLGDAAQHNPPVISQLGCHLDENNLFYTQRANGIMGMAPFRGGRPSVLTDLLQDRVDVKSDVFSICLAPVGGLFIAGGYNVSYHVGEIQWIPMKLGRYYLLPLDMLRLGETTLGIGRSSFGVTMVDSGTTFTYFPHAIYKRVVQELSRYCEKSTVCELTSGASPCYALHANGTPSRFASFPDLRLTFGNVSIKWRPQAYLYRRDKDDVWCPSFAANGDVVSTVLGSTWMQMKEVVFDLEHRRLGVVDAKCPEYRRSTTVSATDVPIVSSDEVRKMAIRNVQFFVALAFVSALVVSTGAMVCRALSRSGVLSRCIPGCVTAGQLPHHAKRRIDFYPSEAHRFARVASGVTYAPVRSCSKLKADDAGIQTKVLAQPHDNTEYCMSSNKT*
>Takayama-helix-ANV-103661_dino_high
MRVFLAVALLIGAFALGPQDEALVTLPFGIVVGNMLEASKEFLGIPYADKPDRFVASEGWTADFPGKRLEAKSYSPQCMQPMLPGVKLVANFSEDCLYLNVYTPLGRPEVPWPVMVWIHGGGWYTGSANLPNYNGSTLAAQEKVVVVSMNYRLGVLGFMPTIEKGRVTGNLGFFDQREAMTWIQHHIRAFQGDPQQVTIFGESAGGNSVAMHYVSLGSARLFHRAIVQSGMWNNAVPLATALNNSAAFAMRWGCAGPSDLECLRSLNMTAVVNDSVTGFGPCVDGAFLTAAPLDLILSMKFNQVPLLLGTNSDEGNGLLYPPIFPSKPATPREAKCAFRHAFGDLADRMMDIYTIVQSNQIDNRKAVSEFFSDAFFNCDNREIEQALVKVGVETWGYLFERHSKCHYVDQMGYIPFPGTSHGDEIAYVFNNMAWLASNPASASLKTNNTCINAPEDLALARRVAQLWAGFARTGRMEKAWPQFGDSELKAHLDLGTPEQLDVMTGHRRGQCNALKRLGFTLSGLAKAGDALMDGLLQCQSAPSVQESSNDQSSVVLV*
>Takayama-helix-ANV-103665_lineage-specific
VPIMIKMHYMITCFLLSLTGLPCLRSEGAFLPRSRNHSVKDINSDASRRLQSAKCAFRYYHIHMITEGTAASMQTAVTEFLLYYQQTVIEISGSFGTVDASFVLPSGVPEPVYTDPNYVIDGSNTSMVNLDFYSVIVDYKRDVLADEACVVIARKPQTDVYWAMNAGTVQGSWYLRMSPTLIQSDPGFAYCSELSTVASDCTQDAVNFSITYSVPADWQLVADIPTPCMERNACGWNGICSSLTVGPLCHQCKTAIAVHKRSGDPCTPCESIVGVIILMLVFVFLITFLGVSLMIVQFKNHIRPWKFLHALGVAEDFGVPVPAFPPLYAFALVRIMLEHQVLVAIAWTECGWFQLLPDSYEPIGSLVIMDWFLYFKVLCLDPKWQSRNQLVIFLAVVFHGNLVVFVFAYTQISSKWCADCRDEDDKNCCQSCSPMCCSKIFKMCCIRYPLACYHTLCWSIGKSCECLGKACACVIRGCRACQKICCYAIRRLIPMSTRAKQRKLKLNAAGINADAPYKASNVRTVRTPAPSTVTTESTESTESDDFSAIIRFAPEKGDWWERGPAGSVTNCFAAVAILNFLQLPLFNNAWTVYLDCVSLPGNSKRVLRTDL
>Takayama-helix-ANV-103673_lineage-specific
MVWECPMFFMKFFVLLCVEQSVLQNVLHVGASCNFISLPIKNIDAHIWDEPVRLALRTAQVAIASREVVNLRSVALRFGNITLHTTGAGRKSMTVGDYILAPPEDTGFEQLSHPVQVRRNSWTRYSRMSRATYHPCLPACIIDR*
>Takayama-helix-ANV-103697
MTSIFVLVLLLGRVVSADDAASMELPQCPKRMQEYLKKAVSRHARHRGIAMVAGYTGPDGQGNNCSTGAVAYPNKSNTSDPRHGYFSFGSFTKMWTASAILKLYEEGQLDIDSPAFPYMERAYRKATKSSLVKVFGSIIQNVTVRHLLTMRAGIGDYDEFPVQIKHPELDLGPAETVRLFGKKIRQGFMPGTCGAYSSMGYELLGLLLIGQSGAESWDKYNQNVWGDLFKDIRFSVHGVCSKYTDMPAQCAKCNKHGIPIENMSCTNGYTCGNLVARAEDVARFEWSLFNGKLLKKTTVEEMFITHKFGKPGKIGNAPCSSWNAGEPYGLGIEFGNPFGHKFGTLSFPGHNGATYGFLSWNIYDQSRGAAYVAGAATDQGGMPKGLWRDIHSNLPVHVVPVPTPPSHSMPIDVDSPTAHVIIVIVAFIVIMAICVGCRYARRRNMQRMRPASLLACDSRSSCQREVASEQHVKQEDHAMHSSDLA*
>Takayama-helix-ANV-103698_dino_high
MSFNLLLSSLAIGAHAFAPAPILWAGFPANRFFLASPIRPETGVTTQKLTILDRQLLGKMSPNMISAFALQPDKTIAWIPTKPNAPTMQQAALCIEAAGDISGDEVYLSRCTGRQVQQWNLFRGGPGRHTQLQLKDTDQCMDVKGGWHGALVVLRECNRKAAGSWSFDAMPLPTPREEQSKSLRHVLLLVFSMAALTTASLSTLWWRWRRGSRLAAASDGAIPRTADEGGVSLVAPMPAHGRSVATVMAINPLPENDEPRTDAPEDDKPRTDAPEDAEPRNEETIFKRAWTWINETELGSFLFTFLICLSIRAVVVEPRFIPSLSMYPTLEVGDDLAVDKISKYWRDYKRDDVIVFKSPPSFNEEVSIDLIKRIVALEGDTVEVKADGRLYINGELQDEPFTAEPALYAFSPVTVPKGNVLVLGDNRNSSNDGHVWGFLPKDNIIGRAKFIYWPPSHIGGIAGCVD*
>Takayama-helix-ANV-103708_lineage-specific
MQKFQRMTASRFCFLVFGLAAAVLRVLAAGRLQQDASCAGLRTNVDWVPSWLHLRSRLGVSLWGSRPLTAGEIERLSPLAAKSLDSVCVLGSMSMRLAMHLYTIGQASLGAEHSLSVKLALQLYELGQAELGSRALNSVWTAASSVLNFTQLSADWSYLRHIGFEHVLESGWPLFELFRRIQTFVRRRPDPAHPNDDGSCDSMSTELEWKWIDSYPSSLQQLRWEGLDPVALNDLSRVMGASGIQHGKVCALAFATHYFLVAANLFRRPGTLQQFFDDALGASPAAVLETMPNISWTKFFLRKGAVYVHDIRTVLYSYWPVLDILGQLTATSMLYCPVFSYLAPFYNGLADPRDRDGPPVAIEAGAHDGSDAIRMAKNFPNVDIWAFEANPPVFQDLQSGVRECGPACSRIRTAECAVGATDGTVEFYANHVEENGPWGADSSSSLYQPLFNGSRFSQFKAVPIIVNLKSLDTFARDSILGAVRFMELDAEGGELDILRGATSLLPKVHAIKIEVRVVSPQLKDVPLFPEVEAWLGARGFALLMHPNGPDAIFLRKDLALV*
>Takayama-helix-ANV-103729_lineage-specific
RHTRYWNVTGVQTCALPICLMFSPCGARGVANVGDRSPLTSTSAAAPDAVYEKLVNRSSWTPRSGTGPDFSFLEDVEQALRQVVAKGKTDAHFDANWCQQCVPILVERLLRTPWRTLVEAWIRSFHGVPQQQRSSGSYLRQDSSLSRVQNAAADHRVEQQKGLMDNVMILVVEALVRHVGSSEPYWALEPLAQLLDPNQPLYAKPLIKDTNIYEERGMFASMLLSERAPKMVRKLKGHASELNHLAWDVFFKLDGPGQVTKLICRGFEGDVPAGSGEELARVFGLIHKLPRTWQGSRAHTDKVCAELSHAISWFNKSDGAPSPRDVQLLSSILEGLRQVGQGEELELVEREEYDLLQTVEVRGREESGFHRRIELKPPAVVTVYQVEERRRHNSRIYASDVECYTAAEIGCGEVVGWIEVKQGGRFRAPTLRRRQVGLAQSWVKSLVTKTTRELCLSCMRQPMDDHALRLAGLKLLEDVCSSSNDEKDLIAWLQNAKILTLLHEEAMAEDIGEHERTTRACRLLGQGVPFHEDLFNFLVRLLQADNELQGKLGNQLATSLSQRDDFPLRLLSKLLQILGDELLRLDVSTEASSARLHVARSVLEGARPWQQ
>Takayama-helix-ANV-103759_lineage-specific
MSASFWCAALVFLLGVRVGYAIDESSTCQSNECKADVTPGMSATGHVVGESVEYYSSTHNGWIPAEVRAIVGGEYELDVTPGTTVGAGKVRSRLEGIIEVFQQQRGSKGGQYARKCGRSDCNGRHQIYRDAKYQLVEKTGLFTSELLDRVAKKLNYNRIRNGDYIAKDEKLDNETIVFLGDFHSSLDAFEHTLVALQLLDVLDDNFKVQPGFSLMYMGDLVDRGPYGLEILAELALLVDLNQAGKVQCLKGNHEERDTYERYGFGGEVEDSPLPSDVKEKLHKLLDGLPRAVYIRSNGQIGDGWYQFAHGGFSKSMMWSPNDDSVKEFLKRSSIQTLEIEPSYPDGFSWGDFSQANSNPVCEMGRGGRPECGPQATTAILDRHNIIASFGGHQHFISNGYMLKDGNSAKSFSLKADAPGTFYQGANFFTASDSMVTLPASRIGKVILSSATETPGIGDALKLYEYNRPIGILKLQTGEVGIGFQRVKGQSPQTSLDRLKKWIMEPKQS*
>Takayama-helix-ANV-103782_dino_high
MQIVTCVLFACCTLGWGDFSFIAIGDWGGDSDEVPVTASQRSTAAGIRAVAQNLGANFTLLMGDNIYYHGVACSAESSHRFKATFHEVYAALLPNMRFYVLAGNHDYGEGRQANVSSQLAYSKLDPQWQFPALWYKIQQKFKTGTATRVLEVLIIDTVVLCGNFAENEAFINNELRPFSPGASKLRSKTIRQVMAEQQWAWLEQQLEASSADFLWVAGHYPVWSGGIDGSSQCLIDRLRPMLIKHNAQYISGHDHMLEHFHNDGLDTFVVGAGKECCYPPVTMQDTPRDSLQFMLAGEGGSQSLPPVPFPVHGGFASLSFTADHSSVKLHAHTGYVLYSSPPMPRRSVMHRYLSSPHNLDKMPGWEYALSIVGGSSLAVVMTSLVFLIGAWLPKCTLERARAGAREPFLAA*
>Takayama-helix-ANV-103802_lineage-specific
MLALLLLLTSSIVRTNADSMLSADAIMTRVQNWLGQVQVPPCGNFSNQWVSSNGEYIYMAQAAFVLERTQTYCSNRGGRGGQNKFTTKVENLAECVAHVQSVSECGMWFDYGLSDGWCDCVKATDGDCIHASWHDYNTYRFSDEAKDNCTIVATNPVEKWSPMLGHISGNQLHMSGWKIIGTLAAHGSSITWNDTEGTVWKAMEAPPLQEGLESVRSMLQFAIQTEQSVIQPYLSALYSLHPDANSNASALLHDLVVEEMLHMTTAANVLNAIGGHPSMNTESFVPVYPMKLPFVNMTISLAPFTRDQMDMFRRVEEATWGPDNSYRINTVGVYYFRIGMHLESLVKAYGEMAVYSGSPALQVVVSSSRGAVKGVYGHADAIKFLAGVYMQGEGVKGSLFETSPFNGQSELAHYYRFNELVQDRRYIFADNGTHLDDPSGSSLGINWNAVYNFTPNPKSADVAKHVGIYKQMLEFNSCYTHLLAGLHDVFNGQPDKFGQQIGNMMIIGQLAKKLMAIPHPEHPGMNVGPAWEWINISSNEAPECPGLISFI*
>Takayama-helix-ANV-103847_lineage-specific
MYFGNWAFVLLSLSTRYGNSMRQKIWQQVKEKSETESDIAYADHPPWTEYPWAVWLTAQVDVPGRPLVQGQKTCSGTVQGEWVLTAAHCFQNPPYKDLSKWRLHFSDESSQQPIEVHVHDKLDIAAVKCATPRPAHPVEVTLDARLIPSEPGDVLELVGFGQEEDPLRPNGRLGRATFTAQTCIDQSLITPGIDVVGEMKEPDEFCAWTGPESKVSSCKGDSGGPWFRRQSGGAISVVGVNSMGFGGTGGCGSEHKMGKFHAVSHSRDFIDTTTSGTFLWNDSPQPLVRQRPPVHPQPVQVHGSVNTFQPEPPQLSHGNSQPVQMHGNVNGLQPTAVMQQCHPGMRRRSTGECVCLPNHIPSTYGCAPCPPNYVPDQSTGQWACVNTLQPTAVVQQCHPGMRRRSTGECVCLPNHIPSTYGCAPCPPNYVPDQSTGQWACVNTLQPTAVLQPCHPGMRRRSTGDCVCLPNHIPSTYGCAPCPPNHVPNFSTGQWACVLLQH*
>Takayama-helix-ANV-103902_lineage-specific
MPLALLLLACCFSRGVARSWQVCCKFPLSMPFEKFYMSSELGPEECTVPVATWFAGCTKSSAGITFAKKTFWQICHDFAVLQALDPLTTAEPAVTVLALEAPGTDVPLLDMWRGVVRAFPNRRLSWEQFGAVLLMHDLCVSANANFGSRWQRWRGCSKNTSCGTKECQRIIVSHVQQLSLVQDLSSMDVSQLLKYYFSLTASQPHPPSNDSMMMKIANSRDELWTRFSQRVRLYPDRASETFSYQKQWGQMCWRAASKVARAFAKKPSVLALLKQLGNERSHLASQQRHPNPDSFGKELRYKMEPAAWVTPIGERYHAAYHHALFQVLADPANHGLFTPPSNRFAWAQKCGAVLSWTQVPWHDCKPRIQKRGKYVVDVLVSNNSNALTYGVSKVGDSCLIVMNMVVLRSRVDGLLFGEECTNPLGYPNDDREIFWKMLPQNFHASSLAADLVQSIVLKQLLKSYYVEVNNLTRISDESAQARVLNRIGSVIADVFYYVSNIVPWVRGTPTSVNILHHAMWMHAASRLAATSHDGKMVEDAAHEAALQCLGIWQSHVTLDVHAAVYHQAGAAFQRHLYEDLLDHPRVHSLESLVKCIQTDVGKLVRRPDMTE
>Takayama-helix-ANV-103910_dino-specific
MQFALAWFIVGAALQTADGSDVLSITDLASNVSPAEVRRLTRVSSLPTFGALSGVNLYSAYATVQSDKDAHLHFELFESDNPDAPVIVYLMGGPGVPGFGGWGIMKNMPISMHASEPRLVRCNTSWTSKAHVLWLDAPVHVGYSFADPGFFVNCTLCPNSTNDSTSHTLSAVRQVLKRFGLTYQPLHIAGLSYGGKYAPALAWKILRSKQDAQLAQRLASIMVFGSWTDPFRQLPGQVDYFLNGGLISGDAAARLKPKETEELVLIKAGRFREANALNANLTGELLALTGVAPVDVTMPLEELGSAMEGMTVLANKPEFQAALHVRNGSKWEIHDNDGPVADALGEDVMRSYFSLLPDLLRDATAPGRLQPFNLVFINGQLDSTVRALQVENMLGRAASDSGLGGTWSAALRQPWRPGGALQGTVRNGSPLHFYVMRGEGHIAGLKQPDAAQQIVQEVLALGQVPLADSVIV*
>Takayama-helix-ANV-103940_lineage-specific
MMNGFLPFLHCLPFIMCEGLIQTLPKWMTNGFTFTVDSRSYTLGQLRDAGHESAIGVESVTGRSGALFSVTGDANIIVQLQKKLKTDMTTLDGSTEDPKRCEDANAISKLKPQSYMNCVKTGAILVRGGRDATREILAEDAELRKCYKLNTDLNCLDKFKCDDPGFGDRSVYGWNGYLDCGIRGETYSGCQHDYWKDGKGGRYHYWCSNKSPYKGGDFASWVDCTWDDACGEEPKDKEKFVTYKYTIWRAEHAVGTGLEKLLSDNPKAPAAEFANLNIVLQIFSDISGHLKSLVIDSPKDEHRLLGLDNLLVSEARVDVLALLICRCSGEACMKFDGQSQPDYSKCVRDAENDEKSRIVSSSILLFNVMIAMISVPEMRSRDGARLHGFNKKFIDKHLPKLIYHLFWTNRPGPPLSQELLRKFENVTVEDATAEFLEKGLRENYRADVAACIGFERALASMFTWYGKWIFEKAPYGEGSDEWPPAWISDFHKLLCAASEASSLGLQSGVATLLGMLFVFGLAGFGWVQLHKRRDPRNPNDGQGKTLELELVESY*
>Takayama-helix-ANV-103977_lineage-specific
LNIALQILLCLIINDAFTTPTVDDDVISDLTQWRLISGHSASYVDVKHESLASRICRYDGSVPMSSYVADLLHTIDNYAPHAGARERGAQPYLFWSLPDTLFQHIGELMCLAAIVVWCLTVIIEVRSTMELMCAFHHLQPGARTLIVPLSSTGRSLLSVVQLSKARKILCATVAITKLFTEVCLIVSGTLFLLLTVSVSELLLNATALVLVMEIDELIYRAMAPLHAKQLLEHLEPLAVPSSRSLYGLDCWAAGLLLASPIFTAQILVISN*
>Takayama-helix-ANV-104023_lineage-specific
MWQFVVLAVCWATSADAFASAPIWWGGIPAKKFVLAPQSLTNRFFASSKSITAPQELAIWEKPGKITPSEVPYFTPRPDETIAWDATDLCLEADGDKSGDAIRMNYCTGGSNQLWSVIGLDAGRTQQIKLKGTENCIDVSRGLNGSPVALRECDGRVSEWWKIEEPIPLSAQGTSQTQALQSSLRHVLISFFSIALLGASGFSAWLLLLNRKARVAPIRQSSIPSKVEHGGVSLIQNLVMHQDGHHVSASSGMRVQQHV*
>Takayama-helix-ANV-104027_dino_high
MDWRSLAFLLALASDACATLAPAAGEKPHILMLLMDDFGWANAGWHRPANYSEVRTPVMNALVKDGIELDRAYQYKFCSPSRCSLQSGRLPVHVNMENADMSVYNPKDPVSGFAGIPRNMTGMAEHLKRAGYATHQVGKWDAGMATLDHTPHGRGYDTSLGYFHHANDYWTERVGPYVDLWDTDRPAFGINGSAPPESHTPKGTWKEEDYEEYKFKNRVLSIISKHDTSIPLFMCYCLHIVHEPLEVPRKTYAEFTPMENDYVTNGLHHRHTYHAMVKYADDAIGEIITMLKTRGMWKNTLVVFQTDNGGPSFSGSKHTANNYPHKGSKMTNWEGGIRGNAFVSGGFLQQKAPERVGTKLEGYTHIADWYATFAALAGADPTDYKAKSAGLPPIDSLNLWPYLSGMKDVSPRTEIFADPGVLIVDDWKIIGADQKDATSGKGNPVPTACWMGPQYPNASKDPGCYRSEPCAANGGCLYNIKDDPSEYVDLAAGNPAKLHEMQKRLAELQPSVFSPTRYGGPAWLPRHYANDVYRGYWGPFIIDSHAQVSSLRSAAEIVV*
>Takayama-helix-ANV-104076_lineage-specific
MPHATTIVVFALALRGTNAARISTAQTISTSERHRKLMERRIGKCIEPNNPEILVGNPGKWEELVWSKLDHKTEMMTDGWGNIPFATSSLPLGMKPEKVLWLMPHMMMGFVRDDAKYPEAPRNDSFANMDSACFTFQYDRDDNDDPAGCRVFEKSFSPLKRLRKCIEKHLDKDPIWTGRHNAEIIDDTIEFDGSYASWCEHATYKGSDGKPKIVLPGQPAKLCSMFDTIRRAEEMIKLVLFQPPDKPKAAKDIPSYVARKIQSTVTWPFGRDSVDEKTQHNIATECFEVQGDGVEEPYFSYQKISECLPLMFDKAEIQGLGVNDGITKFQLPGVYYPPYNLGRLATYPVLPVCARLAMATIVNFQYAKYTLGSVWTTANDLVTPWTDCVHATQTNCRKAYYCWEQALNRICGISKECCPDRSKWTHKNCKHNPVGDIVVEDPTGLVDALNNSVTRLVTFPIRFARALLPTKNMLGWQGQCPSAMKTGRWTKWEPAQPPAEHDAEQLAHEAQQHDADTLAHEAQIREG*
>Takayama-helix-ANV-104083_dino_low
MLPAYTPRKLKMLITVLVFGSVCGQVSVPRFVRIDGQRFVLSATNASIVLGGPNVVVKGPPYMPAVSGETICNDVDDGTCRAKGTCKSCFTFNQADVDHIKSLGWNAIRLGVVWAGAQPHDVDALDPKFLARLHAVLNLTDANGIHVVLDNHGDMVGSAGCGNGVPMWFQQKAAPELIGKPLQQDFPYSWVSEIELAKVNGYDHCGNDPSKWAAHAGDPNYNLLNECCQAMNSDNPGALGFSTISQKTMDYLIQPGAGRDYFVRFWRLMAEAVKDHPSAFAAELMNEPMTIRRKWMFETWRACAEAINDVIPDMSVSICDVGEGSVLPSWITDITGGFEDIPEETVKWIKDSSNAFYSWHYGTIPKNIKNMQALSREWNVPTFATEVGCDQFEAAAAANISHSYWHYSSYCNTGPSFGNRTVPTDTFGACILGWGSGGSSSCSKSMKTPIIV*
>Takayama-helix-ANV-104122_dino_high
MRLHPVSVVSACAIASHLIVASGIARTFAEKERRSIWDFIVVGSGTGGSLCAGRLADSGATVLLLEAGPWDQPWIYEAAAKERDRVETVWGYPMKVPAHLTMQNSPELRNRVAAGKVPGGSSTVHQDIYNRPPLREFEYLGFKEWNEERVGAAFKRIEADLQVSWYGRESTDDLPDPQYIVFDKTVNGLQLPHRARPHIDGKAGGASIGWWLYRSCPDGENFWGQNPPKPRKEGCKRHTSYWDIVAKRNSTSSAEGALSIAFLPNSLVKRVLIDDHRAVGVEILRHGLLHKVFARRAVVLAAGALGTPKILTLSGIGDPFELQRLGVPVQVANREVGQNLADHLATFTWFLLRGQNETKFEGSMCDDREYFHQFFNLTEPHAGGDGMVDIEVRYFTGCNTERNTVDFGIENVLLHPESRGKVVVTSPDPEILPLAEFPSLWDSDFDRLTDWLRLLASILEIPPDSLTADHSMGLEESVRKHTYLYQHLCCSARVALDGEAGVCDENLRVRGVSGLYVSDASALPAPPSSHTSAAALLVAELASSHMLKHTSSRALPWHAENSEQDALEALFASEVPSQRKQVSPTVQLPLRRSQALGVA
>Takayama-helix-ANV-10415_dino_high
RSVSSRLSIRIRPAPSSGVGVAVWFALMAVPGAVPAPSKDSECFNSDVTTRSGTETITSAGRRCECNDSNRSYSPSSHAESAVPEAPDGAEASLPWHPSYAHEAHGNTATSRSPGHISPRHSGNGSGKSRHNLSPTIRSRAPTSVHGRGLVADVWEYIGGSWKVTHQFYTGLELDTPSFAGSSALATGQSRVHLPSTSLKALQQLRNSLNQPKAVALDVNVEPENQDTCNDLFATLLTQVESTLTPLSRSEAKEMLVSRAMTMQRRGLVEDSDDAKVVSDTLSTTSEALLEAGEGMEVADVSVCLLPNHEVTKPPLVAFARLEKPIRPPGSPVSSAAVRYAALILCSASKGDNGLGRALATTFMDEDFASAARSSKEPNAILKAFDDCLSTLTIVPTVYVGPPQNMRTSIGPEDPNTPSPDYLLSDTLVNSMEKLICKVRGLQKKDEALLKLHHIPKPSESEKRRRFFVEVNELTTFNPGWRVTHRLRQGLELDVNQVATRPHLPRVSVAALAHVRSLMAPASVALDVPAASAQEAIDATVCQLGHAGLPQAAVDHITQALLQRALNDPAFNMDHRVSCEASDDEAAAKRRECNELMKAGSTDEAIHVLVVSAKQIPTNHGIVGAFMRFKSPLGVNFASADTPPVRFLLVFVGPQKAAMDLSALSDSLAALTTDEDLMGNLSSVEDVQSFTNAVDARLNDLVVLPHAHVQSHLLPGERNASPSPRNGNKFRTGKSSHELGKEEGSLSPKLLRSKSGKSWAGSDSDKDSSHGEKKTGHRDVSPQPSSHFISETSANCKESQSCRKLSKRVIELIQKYSIPLVTGVFTALVWSNADEHSYHVMAHDALWSGAEIFGHDFSVHFIINDIFMCFFFGLAIKEVTEALLPGGSLSPISRAANPLMATVGGIVGPILVYIIAILIFDACGSFDSTMCKETGGDGGHRLLAASSGTGSSTEKLCDLGTLIKGWGVPTATDISLAWMFALMIFGAGHPAINFLLLLAIVDDAIGMMIIAIFYPDPSHPVKPLWLLLVVAGAVVAFALRKMEIRHWQIYIIVAAPLSWIGLLKASVHPALALCFVVPFMPASHTRASKRKRMNTAAMNQWRQLHRSASNILQGLTRSKKGEGESSLSSNDLGHHIKKADKVAQTIVDVSAEKKQSAANRAAAILAEIGHAPLHEFEHKLKLPVDIGMFCFGLVNAGVKLGNVGGVTWAVVIALTIGKTVGITGFGMLAVAVGFPLPDGITFVDLLACSALGGVGLTVALFVANEAFTDTGLQGQAKMGAVISVGSAFLAWAIRFIGQGNKRNEEEEETYDEDEEDLEDGDFEEEDEAWIDDMVLDDILQTLWTQRKYEARGTKLPLTPGSRRSISKERTSIGGRMGSKEIRTSSKRTTSKDLGRLRPWSEDRSQSKDLADDFVAGRSESMRASMSTSSDPVSQLEPLVEARSQSNDALQPQAAWMAPPES
>Takayama-helix-ANV-104167_lineage-specific
MNPNRGTIAMSLKALLLAAAITPAVADDSAGVFQLEPHTHESITHSDPDRVEAFKERAGVFLRKAATYLNTHELVGNPDLPEAYRDALPHEAFGKFKESFKNALREKLRED*
>Takayama-helix-ANV-104186_dino_high
MLPPFGLAVLFVAALGDGIDGLSISSPYCTLRDNLCTDESSMLQTFKYIEKPVHHQMQVNDSGLDMVNTSGLDMGPSADGDTYPLVYLNGVIPIGSMPYLEYCWLVPLTASLVLQDERESQEVLLSCGVALGILIMGWTIYRMRIYENDGLRLALSCSSFGICSWGMNIINKSLIIELRSPALLTAAQMIMTLMVTVVVAPHRLKGKRQEVAKWTLVSVILFAMLVTSLYTFRYLTLSMLMIMRNLGPLITMPFEKMVMPDFTLSRDMVLAAVVIFGSTFMYISHTAHHTRGVLYALANMVLAIGDRVVQRRLLSVDCKSLSIETCMVVSNLFGLVPTLFLAVVLGDMQRFNIDAWTQPTNLMLLLLSGVVGTGICYFALEVQREIYATSFLVLQNSVRIGVVIIGVVIFGDPFRSHWSGLSIMLNFLGSFWYGIAQIQMQAAPTQPARQERFGLPGEAVPSAAARYKIFVKRLNDALYTLEVQSQNTVDDVKLIIARDLGIPSEEQVLNFQSNLLSLRDQSLDECGIVEGSTLTLDRKPPSHPIWGALRSWIPFGNR*
>Takayama-helix-ANV-104262
MTMCWRLVLASVFVAGTHGFDPAPIQWAGLSARRFFLAPLRQGVSGTSSSGDLVLPQQLSIVDPLASMSPTEIPRFTAKPDNTIEWASKGLCLEASDSTRGDEVRINKCSGGPKQLWNWLPWGPIQLKGTNRCLAVRGAESVRDGAAVKLQECENKRSASWKFEDLPPSETTHPAVSLSTQSMIIFIGIVSSIVRLSLSTLLWRRQSRAHGGAPGEQQHAIALTKPLDRNLLTQNFGSNGRDMVPAALTISSSPESNSGSPSPNLSSVNRFANVASFLCAIDCTVLPILIVALQFAGFANPSTMHTLHELGHLAAIYFVLPVGGTAVFANFWSHRKPCVSIPAVLGLFAIYAANAHGGLLGLLPHAIRHALHHGITHRLVNLAGCACLIASNYVSHKIIHASGNCGHQHGHDCSHGH*
>Takayama-helix-ANV-104277_lineage-specific
MNMWNIFFVVLLLSLVLFVALEPCPLEPDGYVHNWGRTTHLQLMSKHVSEQCRCDPDVWVKPDIPTKQCNFVVQDVQLLVLSSPNDFDGFNIAKSLNDTYSRGRLDEDEYGPLALLHLRRGDVVLDIGANLGLVSMLLASIFDGIRVFAYEADPTTALFLTESIRRNHLDGNVFAFNEAVTQDGRLVQVYANRMGTGTSNIYACGTPHDDLNQHCATDVQFWNSTSFTSLLQQHAIENIALLKLDCEACEFELDEQIPWDRVNMLIGECHMDHAPSKKLDFPQAHMRRMCKRFSDYALKFVIDASSRGCPVALYRMAIRHLEGDMVPFNVSVAAELLMKTVLEGQSSSGMHVDRQYRKLLQNTVPKAHAELARLLLANPSSLSTHSAEHHLQRAVAYGLPRLHDEFNDNELPLAVSGSQFQLGLSYRSSGDHVNARKWLQQAAGYGHGLAQFILEHFYDAEPRFAGERQSKDRRGVQMFRGRARALGLPIEFSEFLLNSGQNPCIRNQLNKKLSSAEQSRFDKFDGMLMNAVLKCILPMPDVTRQQRCKTGWFEGEACP*
>Takayama-helix-ANV-104286_dino-specific
MWRSIFPASFATFAFLNCAATFPCKAGLDNELPVTPKQACYLADAQQVAVKASHGAEIELLKAFNRPQFRAGLLEHGALELSLLPAVELLAKMKTALASMEYTSNFGISQAYRHANPGEPAMNISTINEFGRIPTMWELRAMNSSLVAGTPAREWKILEAAETGLYRLPVSSKPLPIGPNRTEALERPQYLAGNIHSRAAIGVPRYGVYAALVRNDVVRDRAVLLSTDSGGWENSCNATVSSIQPWMHIAGRLFARCGDVYAGGRDQVVYGTASDPLHTVLANTEVFGKTGGHLSRLVYELLDPKASVRRLETLMYVEAALLGPLRPQDMKLLVASFPSIFGTSDADVLRAFAAQHGVPLAWALNSGETWMEEQPTKSSIVEWMPFSPDSQPVGRARMLDPASWRLTNATAPTIATAVWAAIETEVMNLRKEQTGASNSETQKINSDRFKVWWSALGIAGGAVQPLRGDECESVDLCFGTYNAPRGKPSRDCVCRRPPPSNVVIV*
>Takayama-helix-ANV-104303_hapto_low
MTSLEFLLVGLVVVGVQGFAPSPIVWEGRLGRRFVLATRGLLNNGMIPNRASPSAQMLMIRDQSAMSSDEVPYFILKSDKTIALADSAMCIEARDGTVGIHSCTGGPNQLWNILRMGRGRKSQIQLKDHNACLAVDEGFGTEVAVRLRECDSNASESWMIEKLVPFPSATSFTHKAASGFSSRNAMIWLSVMAGIGAFSVSAVLRRWRKRARAIGAGQNAMPLIVERGTGPLTVEHGGVCLSMPSTVCAGEESQCEFVGRHGMVPSVMALNPTYMGHLNHARLHSPIMMSSSPEQTSSSDDGFATLGVAGLPLESTMKKFKAVPDQKLRYQSLLFLAKKLPAMDKALQIEENRVPGCQSVVFVHATRQEDATFTFEGTSDSELTKGLVALLVQGFAGCTNDQIQAVQPEFIQAMGLAQSLTPGRNNGFLNMFQLIKRKAASLEEASS*
>Takayama-helix-ANV-104306_dino-specific
MMRSLGLLSLFTPVDGFSLPPAFEGLWQGVPEFNIMGPWISNLTFSITKASNGDFVFQNMLPYDERMDWAWQRFYVEGSGDTAGNLWYCNGFSNSSSGAGARTKNSKTDLFKALREPIPTDNSVTFCMASSTGRVPWPVTSLGCHGCDCANWTLTIDEKADVLESSLMMAGSPGHTHSKHLVARMSRIGAAPAINFPMPGHGKDFVCDFSGRDGQPIDFSPCPFARQKIRQRAHQQSLAQRYLSSYDHCYVVNEHTGFVLEWSIDHSESQIHVQVSAAASFGDRSYIAVGFRPLSQAPEKVSTVGTGIEHEFGMTGADIVVGLKAGVKTMYAALYTGPPVDANYLQLSGSEVSFENGRIIMHFTRPLISGKLVELGMNVSMASTANDILWATGSASSNDITYHGHLRGMRPVLDWDKPDVSMHSLPLVNPWLFAPEARCTSSRSILV*
>Takayama-helix-ANV-104307_lineage-specific
MIVMRALVIFLLWLANVESSTTTKKATSTTTTTKYHTTRKAGAHGGKATTTSKKASTTTTKAHATMQAGTHGGTAASTTKKPATTTGGKAATTTGGKTPSTTKKAATTTTGKAASATSGKASSTTDKAATTGGKAASTTGGNAAATTTKAAASTKAATTSGKAATTAEKASTTTGGKALSTTGGTASAATTKASATTKAATTSGKAAATSGYAATTTKKGTTTGKAASTTTGKAVSTNGPYAASTTGGTAVGSTATVPATNTAGTSTGYPTTTTSGKSSSTTGTGGAGGGSGVGAITTVAKGVTTSTAHSPSPSPAPVPTSAAPNPCAPQTYAPNAPKTTTAFNPCGVAVVPTPKPDVPTPTPDVTSAPTAAPTQAPIAPINPCAPAIMVPVSTATTTPVPSTTTPVPSLPPNPCAPAVPVATTPAPIPLPVVAANPCAVKLNSPVNKNDPALTERYAHIPSLTLGIIGFLIVGVSVGMFLRSSRQGRLPRNQFSRIMCEGQTETRSVEIVVEGCAEAPQARSVLTPRHREREGREKDTAEAPLLTSGQFA*
>Takayama-helix-ANV-104328_lineage-specific
MVALVSPVRVLVFALLLTGCVADNSMTSDRRLPRLVRRRKKSRVTHNGFAEIQPLGSVRSPELVEHNGDGGSEGSATTKIMSTSKLAVIDGVGEVRFQAKRAATKMMRKVRASAKTPTSPQPSQSAGVGRFTQVDDLRIGDGDGQRGVVAQRETTTTDSHACRIRALSTTWGVKGTYFRVEAACITKVFGAIPDKTKVAHCIQGKHIPICKPIKIRMWPNPGKTYAYNSDDAKRLCYHGRAEFPTSQDWTVGDTIEKFPQTCRIGAISTKWFVKGTYFRVDAQCIKRVFGVKSLYKTKVTHCIQGQSHCKPIKINMWPNSGSSVFFPNDAGRSDFHGRSQFGSQVWQIGDTISPAPRDHSKAKARSPQTIHRGKMTGKVDSLWLFGAPVPSWHPLINELSPDGCFPGRRVYATTMGGAIDAASFVMPVLISKTNVMDLTVLKADAEHQFPEHVPANYASAEAALIKCYGTEDIKPSCLSNPAASRKLARAPVGKISVVPAVQGHMHNDCYFFNYSDPLLLKMYGIARSYKTGCNCLMTYDGIQEVSRVVVRDPFANNDIDMAYLHQNVSSLKCFIVFRALDSTEAFLDKVQ
>Takayama-helix-ANV-104347_dino_high
MLSLLYIVFAPLAISFEDVCSGYECIDSSEEALRCNRSRFWGSIVAMASVGSFQGPEGSRGVSREALSDADIEARKLLDSWAFELSLRREVDEVGNSYYRRLGRKTGANVVAIGSHLDSQPGGGRFDGSYGVLAGLEVLRILEQSGIETDLDIELVNWSNEEGSRFSPPMMGSGVATGQLPLDAVMATPARENPSITFGSELQRHGLIGAFSADVKSRSWKSYFEVHIEQGPTLDQTGYPLGLVIGGQGQRTFSVHVTGFEGHSGTVPMLERQDALVCASSMVLEIRNAGLEHGVLTTVGSLSVSPGSFNTIPGSVEFSLDMRSPNITALDAAEGRLRHALPSLARQGNCAVQRFTRSKARGIVEFDTTLLGHLREASISVGVDLLSMWSGAGHDACYVAERIPAAMLFVACKDGISHNPRENATLSDLALGIDVLLAAVLRVAIDKQA*
>Takayama-helix-ANV-104354_lineage-specific
MSGLVCIAVAAVASLLRCARSMRLRLERSAPEFGASFIQQENANVCLIRMNDVYGRWGNTLKPGALVVTSERLFVYNPASLLPSCNALGWDKIISYPRGKMLMYNHESVLRKVRFEAWGWSHVHHVADESQESKIIVRYTDLQSLDFTTSEVPFEDGKFYPILEESQAAEKLPAYTPEGCAYPKEAVSIAIETITMQPFHLREEEDNCFKIYGCTDDECKETYVGLTACFHDLVHFVVHPFYNAVTGAHLKKNGIKELLGHAIEQHIHSPGNKFASHHDYEEIATAFSKGIIPKKDDDPNSRSGAAFFYSSDKGYIAKRIRDYELRDGLLALAADGMYSRHIEQGSTLCPTYIGFQSKGDTWIVMRREQLAPDITASLHNVPGMTGVHRFFADVKPHPMVSDRLAFHDTLGKEFLERDFKLGKLHGWEKVIETVDTDTEFLETASLVDYSFWIYGTLFDLPLTRQKDFFEQSMFHLMSMERHPGCAYGCHNPRANPLVDITSKVKGFDQVNSIVTHGQSFKCCCAELDSPYFRPESPCVLVNRAKPSSEFTLMYNSTGCGNLLGQGWHSYHHQALSPANGKCLIGCRV
>Takayama-helix-ANV-104355_lineage-specific
ACSLRSPKSSVAHLLASMIVSALLLSFAVLCSQSFAQVVCDLRESNEICGNGRNTGCISLSIGNGTLCYRLCRGNQVVNDGGNACVECSLMQKRRDDRSGCDLSDAAIAIIAIVVTVFVSFGGNPMLYVPLFVIVLDRILGTKTLCSKPFFNKFYKVCRSSGGNHDVLLCDINEWNPVLCKACARTGLKPADVIASKCGAALPETKLEIKPEIKAPAASDTAVAYSWPVYTKEKPRTVHEGQEIKPKQKPGYPSHKIWYHGTTETIAERIKVEGLRESYGGLMGPGAYLTSERKKAMAFAVLRTRQDTKLNRHRGYYGDEKPALVVLEVDPGNCKILDPSEQDIRSRNNVDVAGRRPNETPEMKENRFVRSRFRHLPAGYTGTEFQCDDIVKFTAGRYMAHHLDVPFPYPDTGHPDVPYGIPPMCVQSECERAQWTWVICADDRLQAWQSESHDSQYMKQTRVNPKEFSSRFWASLFDGDELVLRKGDRATYKDHKVLRDPSGKPIDSKYFLHNTSRVKEEDPLHYKFVAGRDQRWWEFEAADMPSR*
>Takayama-helix-ANV-104375_dino-specific
MANMRVMYFTLVASVVLASGSEFLKAQAKERREHVSEDDIRAAFMAEVEGVLGAGDATNRIRLVEAILKPMYDALPKNQHGNLGHSTVRYALHRFFVLRHGWRVRGLARETDPVNITSPAGVLKGQVPAYIQSMFEKRLGEKGLGLQELAVMAATMEELIHQEAVGKLGEAYEISERRQSDKLDHRAADFVLGVYTMVYILEEDLTRLTARQAKILIEKMPTFFSAWDDTLAFLRRIRSNITGDPARFDFPMLSRVAEVFGEEYGTFQDAECRQIKSFLMEKEFRGAGRVRLADFWKPALDGGSVWNFRESIGYLRQLGALDESDPNDITVIIPNYLHSHTNCIARSEYYAICCKDECEGLFGHLEEKIVAPEAAPSVIAAIVQDLQSSTVSRSRKLSPTLLKRLQGIAAEHGGLVPLHGRLFAQWMHHAYPRECPYPHESGTVTQQKPSEFATETGMDQYASKEDMREYMSVAMLATNVTDDDADVLLWSPTEELLVERPTPLQTSSSIAMLRPVALLVLCVSLAYSLVQTFERSRVAGHSSGNAKYLV*
>Takayama-helix-ANV-104431_lineage-specific
MMCVMMPQLLAAMLLTARATAVQIPRGMQGTWSGNLTASTLGPLYGSELWNGGKNFLVISAPDAAGNTFMWIEMLHQLFRVQGTFMQYCTLFDLAPPGDEAPFQVASATKDEIVFCWRGSRLPTHPVGCIGCDCAHWTLSLDGNALQSTFMMSPPVVHVKMELVRNGSAPPPESVSQGWNCQFQNHTGPPLTSPAPAFGKRGLRMCSRKFADTSEQQIVTAPAPSLHNPGGVHNCVILNRQYNVRLQYVASKLPCMPCDVTYTVSANTGISTSNARYFAIGFKGNMAAYFDHTRAPEMPDYWGMSTSANARNATELTGRILAAYTDMSNESCLRHLRADTYIGPPTEILDDGVIRNATVQSISGRTTITFIVSMYAGSTEKDLSWHHSSLRVMWAIGRVAGDNSCTAPLEYHSNIRALAVLNFGFGQYECDGGAKGLEIGAIPNIMLSTDTSLIV*
>Takayama-helix-ANV-104452
MGCSWHLTVSIACVWMNVMCFGADLSCTAQSCVAPSCILAADHNDSVVFLRFADGFQSLYHNIWLRDNAQDVFDPSSGQRIRNVSQLSMNLQLRELNLQKEPNATCNNMLKVKWLDDSTSSFAATKLRNNAYDLGSLDAHNNAVRPRVFRPGPEKKYPIVEFADVMGSDSGLRAWLQNIFEHGWCLVNNMPNETGTVKKLAQRIGPISHSSLYGDFWHVISDPDPKNIAYSNKWIPLHMDLAYYESPPGIQFLHARTIEAGGGESILLDVHAIAEELRARNPVAFERLTRIPATFTKQRADSNKKQYAMAASMEYQRPHVDVSDDGEVKAVFWSPPFMGPLRCKPEDVIPYYEAVQAFEKLIEEDPSGLKVEFTLNAGVAVTFNQRRMLHGRNEFSGGARHLEGTYVNIDDFKSAILLLNSRTAGTSDTPSWRCGNGA*
>Takayama-helix-ANV-104522_lineage-specific
MLCTLVLLFALSSSNAVRLKRATAGSDPPFNSDTLPESGDESDAPPTFKACALGAARGVGELWHWLCSGLTVLERPDPSASEPEPPQPSYHNSGQSPSTSGAELTPPPPDILAIGGSDYRRDRLLGEGGYGAVWKYSAIDSHDHLVVKVMSDQAEAEREHQVLLSLSEQGTSHIINLVHKEMVTFDVVKLDGETAALKPAFAIILEYANGGDMFDYVQVVGARADKFETSPNAFTMFWALRFKAFETVFFLHALKGLKVVHDNHYVHMDIKMENMMVHFFGKPPSESRTLSEGRAMVIDFGSALKVGHWKKIEFSGTFPYVAPEIWNPTTTSLENSSLPRYKAAPESDMWSMGIILYILTFRTFPRWFLETHRFLQDGDLNRQEKIHKLNIAQQRWTLDGDPIYQRSSWPVPDGLKAHFQALLVGLLQRDPVHRMNANQAIEKATALIQAWQGFLASDAIKALHQGNAETANMIQKMLGDP*
>Takayama-helix-ANV-104570_lineage-specific
MKWQANALAQRSLIFLLAADLSLVAGIPKDRAGDRVTNPCKTKHTPHSSCFQSQQPFMAKARMMAARLESTQTMYKATLIMCIIAIMKSTTMRKATTTMCITSIIRHTIVTRPSFTAIAVIRLCL*
>Takayama-helix-ANV-104581_dino-specific
MASGSLALRLLTCLCLCPLSRCARVVTSRLIKLEASTGAELCDPAIVRETCSLLKSPSATNPDVIYAARLSYRLHVHEDSVLSFLQAIGVHNVEPTGPFTLTCQELCEKTVENLPVWRRPPYSDVICYHTSESDDSVECGMSIADLPEFPDRSAEDLLSQDPGHEQPMGEVPGASPVDKWISVARKLEVAQKRPAKEISYLEVVVANLFRIFPPARIDITSGDAQVLPAHTAEKLGLGNGEKCSVVANAIPAVGFHPISKRTCKCPRNMVLAGDDPQCGSAAKHSRKFKPSTLKGRLCYCRQPEFVRQDCMDVTSQCASRVVQCHLPHVQDECPSTCGLACEDLLHGWKRDIWKAGASAQVHVTKALRLLGDDASAATMEFWLGGSSAAHKKEVLRILNGLNEMLLAMEFRYDVPACGMMTYGFVYPNSYLSKNEKDEYIVYLCPLWMEVSLGVQVETITHEGSHHYPLAAIDMCMDGISSGGPSCVKAYGREKCRDLAIAAPDGAVKNADNLCYFINDLVVGRNEVYGPESAVYAWVARHQNSTTSA*
>Takayama-helix-ANV-104623_lineage-specific
MPPKFAILLLSLHLRAEVATSAFAGGCDEAYAPISQCPSGSQQGTAQTDWKVTGTQTCAGPCDGYSTLQWTAKAGTANDAIKSRNGGSMISPNHQIPQTLDDLRCWFVPEFSWGYQNPGPAPPWNPQPEAAYIDDAGNGLCGGLPGPNATVATCCQEETTCEMMELRHWIFSPPGCSAVDTNYNTDGNAGRVILSKTSDRGEVLPSSKHEACMCGDRKPENQLPFYYYAVKGPEKDESQPLLQSWLDALRTAYNHLFDIWSQRPPCSGECLIMGGASDAWESYSHSTARSIYFQLRAFAAFDPHALKNSCGEKGVMLRFGGMTLDQDGTATCQGIDNWGQTGASCPTITKISSSFNEIVTVQDDATFFASAGSPGAIVLETDRARVTVSMTSGVEVEEKSSCPKPTLNYPWRCNAQGGISNAAACLSAPAPPTPTPPAPPSPSPPGPSPGHWVPCHSGACCNPHSSTPQYCPGHILCGDCGTDACQCPPSPSAVLV*
>Takayama-helix-ANV-104638_dino-specific
MRYAAHIFCVSVWPLPHSKAVPDPLPRGLGKQSVGCYKGCNATTSQDADWLQKKRRVLAGHLLYGRRIFREELPALHQVVSAASSLPLGERFSVAYLLEGEEDVFSKEPVMWQSESVAFRLTFRSHRADAIFFPNSRMAEGRNVLLAAAAFAEFRQGHRYTYYVMMDADVEMEPSWQQVLPSFEIFLQEWEPAVGIPRYERGNHVHNTAMPLSVFNFDNIFVAVHAEASSKLLPFDTSIDGECTVASHWKFKLLASSLFRGHVLLHPTIRVSNPVHAANYSSTCMFQLSLVSAALRENSPASARTCFPNPPPATVVVLPNGSVTHSSYVPWGIARRKAEGDHIVNYSLATLESSGACDREPAAVVLQKPSVVEWCTGCSREEALTLLQGVLVSNPYNARVWGVLGSYFWKWGDSSHWTLAATCFIISEHLFSLEGRPPAPELQAHLVSIDSLLAKSGLSVDVKSLWGDQGSNLAYAMNFALKMPESVGGIEQKVLGRHLNKFIRYFLTKDSPRCALAPLRAIRCTSS*
>Takayama-helix-ANV-104654_lineage-specific
MNLVFVVAACVLLYLLVTKGVDMTLRHCCGLFVRAAQYDNDHPPPPLFQPRRPLELFPIPRGPFFSLFVWLVDFGNDGVQVSTFVGEGSYFFAGACVGFMVMTVIVQFALFYAYTTTPWREALRCAACGFTSHVFGLLGFFEAGIEGVGTGLVAPYGLLLVESLTIPQMLSGLLGLLLSVKTIAAETRAAEFGLIQEYVVLASTMRPNYFRAVSAWIVLRTLAELSLFAVSCFVLHPVLVFTIMLLTSIIPSALVSSQALAPIHWFNGRTSIVGVCFASRGRDVPLVPGCRFLIGSIIRIVVLCVMMCFIDLPQGICKFSSLHRAMGWPVASMELVTPTVAVLSTAVDCITAVSDDMYSCAVRETGTLSMPSMVFRSAVVMMAIISVPLYLICVVVLLICHESYRCGTPDDALAFELKQKQRDVFPWAYKRACVLLSMNCPKVGDTVVALRRLSFIVGRFWEDAILQGENGTVKHVTSDGVTIEFESGSVNLRLDHVDLIEVQQRFQQSEPLL*
>Takayama-helix-ANV-104721_lineage-specific
MPVRSVLNVFLVLGWLSEARPRVKVTCRRFCHCNFSMKTSVASDGNEQCALQADPDCILGTAFAVGPDVGGSAHIVPCWQISGRSRSMQRQLQDTDVQKRCSPPAVECPLDRDQYVSNALLWFDSNPMPDYVSRQMTEDLPELRLGLGNNGYNRSAALIIGQTVSAAELPSLASKGNIEKTSKKKSKAADLVRLLAAGQPLYRSRFNQLLGVQARRCLIVLGAVVAWGDLVMPIVQLLPLEGGWFFTDIFNSLQNAQYRTKEPVQEVCIMQYLPLAC*
>Takayama-helix-ANV-104760_lineage-specific
MVYAVLLSLIFSCQCEVCAYASRVLAVTAEALPSWELLTGCRCSSAEESPRAAAKESPLGPPKLKGWAYSDSDETSGSSLIDLEARWTAPKSGGQTDAGTFGGLYEMRYVLVGSTDTSESTTDGLDTGDMHSWMRSSTQLLVHRLLNRASAVDAHSSLSEAVISLQMAIESTSRKNSLRLTKSVSTHSPPTTFLVKQSPPTEAKKDVAEFLSAALFHYDRRRAPGACHIAILDVEFESVDGNVANDVYLASQYLPNFRDFFGLSHGGRSRAFRDRVMERLQGTPSVTSAVQNGGYNNYERAIVMSVFVCDLDVNSANIGLSSALDESYQNEVVRIDFGEAMKYQDICGLAVDPFASKTKPGIYGTVHGEVNKVLRDMPHLQSSRSFAREAAKLSEPEALHLIAETVVQAWGEIEHAYDPSTLRCFAPMDFLHSSILDMQKLESDIDCQQCFQTPFDARLGSMSFDAMERIPIFLTSDSCTQAHTSKCYVSHATPQNMRVASLVHHYVSRARALGHWGTLKYQALSVPGDTMELDSLQPLS*
>Takayama-helix-ANV-104809_dino_high
MLKSLLFSLPFIGSASNSFGTKFLEENKAKDGVITLPSGLQYKILRSGTGSDHPTLDSPCACHYEGRTAENYPLGGKFDSSYDRGEPATFAPNQVIKGWTIAMQLMVEGDKWEMYIPSELGYGDGGSPPSIPGGAVLVFTMEIVKIEGGRTPAMKDAIVAKSSDAGPNDVSPRKVICEVSRLVGEPSEASFTLEVHPDWAPIGAKRLQELVEAKFFDGVRFFRVIDNFMAQFGIHGDPSTMRKWDTKNIKDDVRLPSVGNSRGRVSFAMAGPNTRSTQFFINFQDNNNLDDMGFTPVAEVVEGMNAVDRIFKVGEGAPNGPGPSQGDLQAKGNAYLDEHFPNLSFVKSCKAVVNSKSEVSEQTAKDIGDGLKLFVTQAGDGMTYPHAGDLLTMHYTLTLAGDTSGKVIDSSRSRKRPFTFTIGRGEVISGWDKGVMKMSLGERGVLKVPASLGYGARGAGNAIPPNSDLSFDVEVLGIGGQRSAAGLEAASSSGVGSSGVFLFIVSMVFLFCLLCRRGKSFLSADSKASV*
>Takayama-helix-ANV-104812_lineage-specific
MLCCQISTRWVAVVRFIALFGLFMECQGRRTKVGAGQRILKPPASTVEIERACNAKLPGWDYHCFHKHRVPSYRKGYCDLQIPKGKMVQECWEADGIGPFRENVCLNIAMEGGAWTEKCGPFDSYVQAYCQPLGSKGAYSRQCFFSKASETRSAYRTAYCQHHITRRNPDQECWEADDIGPFRENVCLNIAKEGGAWTEKCGPFDSYVQAYCQPLGSKGAWSYQCFFSEASETAGSAYRTAYCQHHITRRNPDQECWEADDIGPFRENVCLNIAKEGGAWTEKCGPFDSYVQAYCQPLGSKGAWSYQCFFSEASETAGSAYRTAYCQYQIKEGKPGLHKECWDHNVGNYRTDVCDTWGDHQSLLEKCGRGNPGYVPHERS*
>Takayama-helix-ANV-104835_dino-specific
MSTIFIMVIFVASASAWLCYASEFLQRQPMELQDHVNVTDMRAKLLAEIEGALGTSTASKRLTEIEGLLQPIYTALPKNKHGNLGNATVRYALHRLFVLRHGWVIQGLGKLDGFQTSRSPTSILKDQVPSYVEKLFEERLNGNGFRLHELAILAATIEHIIHSEADAKLEAVFTCHAVSKVRKLSEADADSLLDTYMMAHILGESVSNMTYRDARHVVAEMGEIFSGWNETCEFVRSVRRETVKNKDLDFTSLANVVEAIGEQHGSFQDRECIDLKKTLMKMEHLGTGRVRLADFYTPALGGAWQFQESVAYLRQLGALDESSPMGTSVIIPNYVHSQTNCIAAGGMYSVCCKNECETLLAHLEKQIASPVAEPQKLLSIVSNLSSSTAQAPLELSTMLVQRLQDIAVIHDGVVPVHGRLFAQWMHHVYPRECPYPHVSGTTTSQTAQEWMEQSGSESTATHEEMLQYVSSEPLVPNSTSHSTIEEVMPWSSEEELLVVRTMYIQKSSAAAAPAMRSLALLGVSGSLALSLIQGLKRGQVDFTQADVDKIVV*
>Takayama-helix-ANV-10484_dino_high
MLLPRREARTSLLLFCICVLALQFHVAQAADWLPWWISRPVRRLLGQESTSISTYTSFLEQNATSQVGDPIEDNTSSGWTEGEACKTDTSKCSNGFVLHRQPALKCDFPACPVGPAWEIYCDPDCNGQDLCEEHCFGEEEQSIACPDSTPCAVQPNTATSCTPKDCMLSEWTDWSVEGCTGLCNRTRSMTTNACGGRPCDGRLHETKWCLSPCNPPRDCQFDGWSNWGTCDLKNMRHRFRNIKIPAAGDGTPCEGSMEIAQSCAATSTMKRDCLMSDWMTWTGCTKTCGGGQKRRSRNIQQQAFFGGKSCAASSLMDITSCNNQTCPILAGFVQDCKLLPWSDWRGCFAASSVQKLRSRIIDPLSPGTRAGKACNASLEEITACQASAIIPVHCEFSTWSNWTRCSKTCDGGQTTRMRKVETPASNGGHMCEDSLVETRVCNKNSCGRNGNTTGNCQLAVWSMWSACSSTCGEGIETRNRSIIAQASVGGRGCADAVTEVRGCPDSQPCLKQDCLWDDWTHWAQCSKSCGVGTRSRTRTVKFPPLNGGQPCAALNSTLEVDVCNTDVCQTQCVDGAWGAWSPWTHCTRTCSGGAMWRHREVQTKANHCGNPVAGNLSEFHHCNTLPCAGDKDCEFADWKDWGGCSKGCGGSQSRSRSIKTNSTGAGSPCTGPVTIMRSCDKLARKVCGDDPVDCELNGWQQWSACSVTCEGGQQTRTRTVKTYARNGGKPCNSSLTDVAGCTAGPPCNPMAQDCKWGPWSAWTRCLCDGTKLRHRQISQWPLSGVECNRGAKTEVGMCQRTCGKQLYYCIWSPWRNSSCTASCGTGTRRMERGMLKTMVHPADPTLIIGKLHSDMERCNGTEVIFQRCNLPICTNNCTPQDCTFSAWSDWSTPTGSDCNGLCTRHRTIGVHGNHCGAVCDGATTMTKPCVNGYCLGQDCTLGLWTPWNRTKCSGNDGQKFRHRDENGLASNGGSACSGSMNLTATCNTAAIDPINCEFSDWGSWSQCTRSCGQGKQTRNRDVKTHAAHGGAACSGGLRSVKGCKLATCPSNAVNCTLSDWGDWFGCDNKASSQAYRQRHIVQQAVGAGKPCDGRLKETGHCPELTTVDCAVSVWNEWGICQPSCGSGQKSRTREVKQHARNNGTACTQVLHMTTACATDPCPDVKNCEVGDWSRWSSCSPTCGQGLKKRHRIITKPALIHGVGCTLDLQQVASCKSIACTGVQDCNMTSWSTWGPCQQAIGCGVGYRNRSRQVRTPAGKGGHPCKPGLMNEVQPNKYCPGTCHEHCIDGMWQAWGSWSACSVTCGKGGSRSRTRDAHPASHCGKPAVGAKNEYEGCSANITCRGHVDCQWSNWGPWMPCSASCGGSRERRRKVLRYAERGG
>Takayama-helix-ANV-104886_dino_high
MMMASMFKAYLFLLPVIASSMPVLTANSPELLYTGRFVVPTSADTPALFSWPLTQVSCAFRGTKIAADLGALGKGSVRVMVDGYFTRYIHLPKDARDIYVLAAGLVDTDHEVALVRVTEDDQLNGKTGHMKFYSFSLPSGGSFNQAPARYSRKVEIIGDSDITWGHGVDKCKDMPGWKDKDGDSCAKIVKHGWCQHAADYVNNGVDAYAACCGCGGGQNSSTSCTSNPMWLDSDGDTCLFVETNNHCGAAADFAVGGVSAKQACCGCKEKCTEIDGWKDKDGDGCAKILEWGACSQAAKYAVNGVDANTACCGCKEGWTWTRGCTETWGPQLAYSLGAEVVVEAIGGTGVTSTAYSNIVPVINRILPFNADYTWDYTKWTPDAIVILIGPNDNEKSKEFKLGYSALLNNMAAKYAYATVKPKLINVCGGSGNGLDPCDEIQSVIATFNAGRSDGFKALFTRITQSRWKKINDNGIKYTGADDHYTRHGVAILVGDILPDVKNFMGWTGPAPARPSPRAPARMYARPMQKPTSPQAPLVMVLGAFTMVSFAVVGGVLALKRLGARRVMWQHLAEVEPLAA*
>Takayama-helix-ANV-104925_lineage-specific
MVMVSSMFMIILTSAVRLCASSRILDLGNRPTDLQMGTFASSNEDLQPPSPTELHMESPLPDDEASAAEAMVAPGSPYVSSMAEVGGLLVERLQSGNEYVFVGGCHYQDVLKTGNRDPCDNGLGCGFEHSSGVDWEACASDCSRLRICKGFSFQYNLADAGRFGSCSICARLFPEERQNSGVWKKEQDARQLLPKPPTADQVKTTVVQQPATKRQWRKSATQPPPGNQSPPKSPVTKYSGADSVRTAPKSPVTKYSGAVSVRTVPHRQPATQSGSKTRVVFCEAKWQCSPEQQWFIGEEMLRKGSYGQVWPAMTREEKMLGQDQNEPNFVIKYPVSYSAKESPIWREKECKDISTEAKLMRQIQASFASKPQCQHAVMQAIDDHPCWETSGDNASFTPVPGAYVMRYMDGDLDLYRKQYKLAVPKCIAKITQMAMNAIQCFHESNWVHADIKLPNILWKGLDKDNCPEEIRLADFGLAAKEGTKERSMFSYSNYDKCWYLPSDMFYIPPHKRTNSSVYSLGLADLHERKFQHGFGLDWCAFHFSWSRYFSQHRIPNPHWSGNCGYMGHGRLQAFIVEPAIAG*
>Takayama-helix-ANV-104958_lineage-specific
MLVVGICFVLLGNVAYRADAQECDPQCFPGHGTCSNGLCFCNPQWSGDDCSIAIANHVSQPAAPAPTTQQHPQTGGGPSRVMSGVEGSPQVLVQQLQVPQKFLGSATQGSELMSSPGFMNPMGDTRPTPALLSNALSDQDMVTRHFFLRRDPPAGFRRKCLCHVRQCQKCSQGQ*
>Takayama-helix-ANV-104989_dino-specific
MLRCIIHDAILLQCYLWQLVASLPSTPMEQNLELRVPWIPQIRAGPPMQTKALEGLVGIAMDSVVIQNEHVHRGRLELPTDSFDGCAGHTGHGGQYHYHLPPVCLLAQLGVTIQEDGTVLDHEPQLVGVAADGFPILTLSPSDTPLDECNGHHGKNGYHYHIRMQPPFFPPCLRGKVHSEPFLIRKRQNVACDASAKSGVQTTLAEDGNWIRITGSGCFQKRNKPVPALPHWLVSAKHVWYSKYVGVIPRRRKLGCCGSGNCSACNGTSTSIFASGHNCSASTCCSGSCTGGEWYTDLSDFLQLALVLLITLLPTVLSALFLYSRVGRPGACLVFMTWLYLMIPLPVLMRAKNMTSLGAAYWGIQTLSTVGFGDVSLDTDGLRIFVTLYACFGMPITFTWEKCIFDYGFNKAKGVTCRDIAKPLLLVMAVVLTFMWYWGRRFRARDEQGSWVINGIYFVLDVISTIGFGELVPVGPEDCIVFGMLVVVGVPTWFWTMGNLAAWISDKLFPNLRHDVMVATASTVLSLNSQELILRASSASTLGSCSPRHRGSSASTLGSCSPRHRGSSASTLG
>Takayama-helix-ANV-105026_dino_high
MAHCAQALLLLNAIIISVAAVTEKPYYTAAVFQNAIIGPPDDAAGCSVLSNRSCHGRPVEEANLMKFDSAMAQASAQDADIIVFGEGSIDVDLWNPGPWQWNYACERIPDLDLPGSGSVAPCDASDWRDFPITHNASCLARKHKLVTVISACDRQPCRNSSRPCLNKSDSDCCPTSGYELFNTQLAFSETGKLLAKYHKVHNYDTSPNEGESGPSPKGSGLCCRPPRLDLKYFDTSFGVRFGMHICFDIMFRTPGIEQALDPELGIHDFVYSTHWETTGPPMLPGVEIQQAWSRALGVNLLAANAGIGYRHAGSGIYSAGHALAAHYDPLLRRDDRLLVARVPILKQHIAQGLIRMGKQRMIAPPVPAASSQEFGVLSREVHRVQVAMVTSHGFQCKVTATLSNTTSFDTVDRFLLVSVNGFWMGKGNVPTRSCLVVRCGILSQSDCLARVSCANYHDASCPGARSLYVTASDLQASTLFDSIALEGNFKSDDVVLPIIGTSMGQLIEASAISLEEGRMHATLGKPLLNAMLYGIPKDDHFEIPSAVEDTAVLV*
>Takayama-helix-ANV-105062_myzo_high
MQLPLLVSTLAGSIFAFEYGDSIPPLRCPEEGLWLDVFANVSTALQLLQTGDAVASRSLLGIAIESATQDLHAAFSCPIGVATAYRTLALAHISDPAASSTESMWKIALNLALRFQQLASGWLIYAYNIPAKLDSSFIDDSRWPITTQEFDNEHHSVAAALDLQTGKALSDQTRPNIHRTQRIPDLKLAIVSICSYPKGSLLPALATSVHRLYASRHGYDYIGKLNASSADRPPAWGKIKAMLEILEDGKWDWVIWIDCDLFFMDLDTTIDSLMLRYGSRTDLAEVSWEGLDSHALDPNLQLMFTEDSQMLNTAIFLMRKSKWSLDLLQRVWGPQNSPFINHTWWEQASFAQELLGMNHIRLADITYGLDGVSGLPDKSCVYPYPTQVRLVPQFEMNSYHPISSRIVGDTWAPGKFVLSFNGAQSLSGPTVAKVLHANYYELFCTLNGVQKLCDLLTDEQFAPWLA*
>Takayama-helix-ANV-105092_dino_high
MVSYCEVYCFVGKAMLPLALLLFSGASAQCQGPTPLSPDAPNVMLIGDSISMGGSGYSLFVQDILQTASGGTLVGSLQHGGGFGGGGQMASSANGAAKVKACMGNATGTLKPKAWSVITYNAGLHDCDTSERVQPVDYAKNLLGVFETLRPAASATVFVLTTPYDMPQPIPHPAGINMSCVIQYNAIAREVAAQVGAVVIDDLYAYTEAFCQAWPDEPASTGYGGNYTNCAIQTAATGLHYFTTAPLPSGQQYTALSVASTLMKLIPEAEIQNKSTITEFPSLHESLVYPHRCGDPPSPLNKSLPNVLVIGDSISEQYISGLQNILGHPRPQQGGKQTGALASVQHNGNTGTRQAGPTTNGVACIDSWVGTEKWDVITMNFGIHDCCAGGDGRLLGKIVNKTDYLNNLEHIYNVAKSSLAKNGKIVWVTTTPIGRGAAQPGKACNSPGYDFPGCISDYNTAAAAMFATKSDVVTADLNAAVKDVCGEGYEQCNLQLYSKVHFTKAGVQFNAVEMAKTIAPLLGNKWAELMPNPQSSLTPTIVL*
>Takayama-helix-ANV-105131_dino_high
MLMLTCRPLVLFFLCAAYFGDAAPFSVSQYNILAKYLGSNHDPWFLYPLGLTSAERAAIQTNYEVKVNNSYPNVFENGYGGLLSPAQINEVKKHDVAFDWTSRGPKIFEISKKLNADVMSFVELDVHDELADVLGEGYDSRFFKRPRRSSKDGCALFWRRSRFEIVGEPVELTFEDRRPGDADHIRLDRVMLAVALRDKLDDNIIVAVSTHLMRNPEDPDKDPVRMCELSQMMSRISCLIAEVKATGLIIAGDLNALPNSWSHMMLLKDWPECPGSEKGMADAFANFQGHSCSTRTNVRTMWIDYIFYSGASLSLEDAQAEACPNSPIPDSEHPSDHVPVKATFNVRPGVKSLPLCGSMMSQTLSAVPEAHREVIV*
>Takayama-helix-ANV-105189_hapto_high
MYREKSMRRNFIIFGLLAIGARAYTPIQWTELPGQKAIHAPKAVQSRTLVLPPSWRCCLLESLYGQPTLKWKWVPSGYGGMSQLEETNKCLDVAKSEGDANGAPIAFQNCERELPESWSFGETMPLLKHSAVSRPARPFSATRLTASIFVLAMLSVGAFVWRVRHSSVALPMILEGMPCNLDEGGVALTTTSTFHQESLSCKVFAEKNLPAVMAQNPAPVNENTIEPRDVLSESHGRCTRRDVAALLSLLVPAREVQAFPELPNLPFFEQKPKNLQVEVLESPEICQGRCLDQDFIVIKYIGRFSDGRVFDDRYATEPLVYELGGFYLDGVDQTLVNQCVGTKFLLKWSESPELKVGTSEDMEKLPAGSAIEMEIELKTIKYSLFGEKMRGFSLRGSKMFDNPDDGFFAQSRLTLSSPVDERGHLVAREPTVKKENPFAVGPGEISFITSPTSQLAPLWETYFGSKNPTDANAMRQKMDST*
>Takayama-helix-ANV-105194_lineage-specific
LKLFQSSLCLCVLVARDAAIVLGVPDRLGACVTKHTEHMDRGYFCLLDQVFPRPLNLHCGIDTSTAASTWQIFWMSITSVDIICILATMVLAVSATTACTRRLPFGTLLGKTTVSYGRSVLIMMTWAY*
>Takayama-helix-ANV-105196_lineage-specific
MLRKIVILLLLHGLARRAIRVNTVSHRSGKKKYALPPVQHEPEFFGVVPVATATATVKGPAKVSDKYAANHPAQKYIVGEDSDEENEMAPPVPRTEFFSIVPVPVDVSYSEKEAVTKPAYKVFAEKLNALIKKCTKCADLLGVMLNEFMNELYPMKGFVSLAVHVIDMLHDTKWMGEPGDPDATRFKTRAKRLTTVVVDFASKELLFDRKDCFPDDDIFAKTEICTVKCLMSICTGVVYQYSRHYDEEFRGLLAILVSIFKDIYKSTQAIRQNYNEAKSIAVPCWQLTIAFTRLVAFTWIGVSVGKSPAVIANSWLKVVQELGENWEKELEKKAAERAEKLLAERSGLYAVPANLGQICADRVASIGVYASDNMTEGPCLNGIGDILAVPEWTDSEDYQMILSSFLRFAWMDKAGVQHYHWNMIKDRYKAVLEIDTTIMLDDLGDEDSRERKEQACRVARLVCANKNYVVTDGKDFREVDPYNFDNIDGDEDFAFKGLEKVLEDGLEIPCCLTTTPPTCQGREMV*
>Takayama-helix-ANV-105238_lineage-specific
MRNAFLVMIFALAHDVGASRVRTRIGKKVTTPPDLSGLWFERRTVMGLGVLQHRFYDIVKGPDGLRAFPITACSSGDSLYDAMGLGSMSCDEEILISIIGVSTDGGERYVATKTTTRTGETVVANLDDSSPTELTWNAGTSWELHTEAVTLLDDWDDEECRALSGAAAGDPLEYDVYGGTSASLEFTNVPGVTIDMFACVHHDWIAKHRARFECVLRKASEGEESDLATKQEMVASALSKLREVMPTDNAISNCVPAVCIGVSVTKFPLPSPIPSISLFVTWPTDQEQCNGANIQKAIAEAQEQGEFEESRVSELGKLGKSAVNGAHGSAISVFPIPNVAYFVMGTFHASRLFSGGIDTDDMMKKAREAAERIEPLIAKAVANCPSLRTRFEGHALAAHVKEALEQSQSKGETLRIVAKSFPELSSMPTQSGARVGFGAGGYGQIGWLGFSFGVFGGGSLKFPALGKKYTGCGEWKEVLDIWYASPLSDLDPERMAALARPLELSE*
>Takayama-helix-ANV-105298_lineage-specific
LKGSNRGSVSGCVHLLRLSLEMSLVLAFAFSYIVSPVMAEVGCYSVSQTMEQWVTMYNTSIPVNPHYSGMAVIMHTSSYSLSAVGGTASAGLKLLAETGSTATLSNEVLASSAAALPETLPSMVAPGSGQTDGTGGTQNTKRGFATAHIEVDSNYPMVSLATMIAPSPDWYAFGSATLFENGGFQTKTISLIAYDAGTDSGATYTSANTATSPQGTITKLIAGVTGPGVTGDRIMMTITFTPMCCYTATQSGMDRWTQLYTTSLPGNPHYSGMVAGIHTSGYTMTSVGGTATNGVKQLAESGTTSILKTEVDNSVSSPGATSLMAAKVLPPMAGVGQTDGTGGTQNTKRMFANARMMMSTSYPHVSMATMIAPSPDWYAFGMATLYSSGSWQNNVTMNLIAYDAGTDSGATYTSANTATNPQGTITKLTTGVTGPHPYNSGDRVMFHMTFTPDNTCNRMITTTTTAAPGAQTQTSGTPFAVICSWVWVMLATAALQLQ*
>Takayama-helix-ANV-105305_dino_high
TSWPSTKIFRQMLSSMFGHIIFALFFLALSADHRVSVPGLGKLRGGDGFYGYHGVAAFGGIPYAQPPVGELRWQPPQPHGPWTGVRDATTFGASCVQSLSPGQQGNFSENCLFLNVATPVSALSGFRKKLPVMFWIHGGAYIQGSGDYPLDALVAASNFSVVVASANYRLGFYGFLASSEIQRRTFDGTAGNFGIQDQRLALMWVRDHISSFGGNGMDVTIFGESAGGNSVMNHLAQAPSFPLYSKAIIESGTWMDGAIDTAASNRFYSTLLSAGNCTDLKCLLSLSSDDLQRIVEKVPLLGQIGLAPVIDGVSLTATPKELMFRGMHNRGAPVIIGSNREEMATAWFNGFPHDMNETVFDSIYLPQFGAEELTKVKQIYRPSEYHYPANLGNYSIWWWTAARMMTDMIPGSQPAATPVCCFGACAGRSLARALIEGGSSRVYAYLFAKPPQSPSPIWEVPPNPSVGPGNVLVAHAAEIPFVFGDKSELVASDERELASAMAGYWSSFAHAGVPGLTGLPRWPTYNASGDMILRFETSPSSNGIYVQRRLRKDACDYWDSRLPPPGVHGVII*
>Takayama-helix-ANV-105319_dino-specific
MKRTGTSIATMVPLLPMMAAFMGSVVAANVQTDGAAAVASLSQIRDTLRNLLRSIDDAGREAENLFSGRQKWCDGAIKSFESANQGGAADLEDMQAQLTEHEAEAEEAAGTVQQVRVDIELVQHTIKQTEDMLKEDVSLMQTDNKANADVLRLLLENKQLSLTSLQGELEVAIPVLAQLKASVAETKQRISYRAQSLTVANDFLSVFKDGCQAGADRADTQAAARMGESNSIHVTLQALDRLEDKHDNSQTSPLSFLQLRDRSQEMTTDDLTDLFSDQRGLEPALAVRTVASPGRQDRRILAASSLKPRIHTLLTALKTVGSTSDQLVWCRQQQENSMLALKFARDSVAQLRSEVDAHIASEGELSEELDRLHLTAAALTEVSNKALEFAKKERTLVQSSRKDQQLATKILEQATAILKDLGVANATQAVGGLESAQKMLSAQIKAASGFEKESAAKAANVARSVAEYESTQAAEKHNLEFARDDHVAQRLRGNENRRLYEADVQEASTYVQKLSDSCKLDTSIEASKQRSAQVHALEDADKAIDGKLTEANSTMSNLRGVEAKPSNKNLTPMQRAAAEMGVSMD*
>Takayama-helix-ANV-105320_dino_high
MMRLVALVVAPVQVAGFTFITLGDWGGALPGVYQPSKPYAQNVKDVAAQMAKTAEATGVKFIVNTGDNFYWCGIENTSDFQIEKDWVEPYSATSLQVPWYGVLGNHEYGYNVDAQIDLSKIYKNWVMDARYFSRRVQLDSSNHLSMIFLDTSPCVQEYRAESKSGWDPCGEFPTCSLSGGSDEFEGKCNFHQNILSQDCGAQLAWFKKALAAVPKDDWLVIVGHHPAQEMNVEDLTSAMQSHGFDLYLNGHVHTLNQYTVDGKGAYVTSGAGSLVMSRDQLPGTPHQCRTHNMSLGLEVGPVDNGHRQESVFTARKSGFTLHTFNSDFSSLTTDFMDATGAKLHSFVVKKGQEPAPGPSPPSPAPTSGSCKEYGCGKFSTHHPCQCNSRCKDYNDCCSDYDTVCGGKIVV*
>Takayama-helix-ANV-105337_lineage-specific
MIWVTLIALMLSKARCEDFEEIDILAYFVSSTLPWLFMSVSEDPAQLLPGLAAVFHRETLHDRMDGNRGLPATRPAIILDVGAYIGDVSSQVLQYFTDLGRHQFHGDAYGEYVPEQERRREILTLFGFEPNPATYRQLTARAQMQQWDRAGFCAVHAALSNNTAPSRLLLSASSSWGPESQLQQENEYFGPETLAMEPALEVNVTSLDSWMLTGVSRGSDHAVSLWGSCTRLVDFDFSSHSEIFLLKIDAQGHDDRILRGAERLLSAGLVRFIIFEYGGHRKRPDPSRRLRATVEFLWQFGFVCFFIVEKNIIPVSGRWWIDAYDTAGTIGTQHMDLFCAPVHDPGLPLLVELFVGNRHTRLAKAFVLRAIQSLQEEPRPRANRMGRRPKEQTVKQKHHEHLRKLGMGSKLIEWAIQQNATLPDVDPLAIQLVHSFRERGEVYALGYGAKPDLDNARLFYKLAGERGNIDAMLSLGILEHFHGNGSLLERRRLGLSLYEHACLHGHPVAFWMLHVFGAAQSMGWGPSAVDAW*
>Takayama-helix-ANV-105350_dino_high
MGRASIPIMTLLVLSASENPPSSPLLRFKVDTSAEGCTGLFWRVWSAQLGHFELGPNQADPPWPRNGAILEGRLSENPPGYLLFDGGLALPFHDEAKRYTYLHAIAETRTGFLPLEPPVERSKLHDVLIIGSGPAGLSAAVYARRNKRSVVVVGGPHPGGAMMLAKAVENFPSAKIAAGAELLGHLVQQAAGFGARFLDGTVDSLTAVPVDGDPKSMGLNFQVTMQNSEILQGRSVIVASGAREKWLEVPGEEHLRGKFLHTCAYCDGVFYEGKDVCVVGGGDGALEAVSYLARVAKSVHLIHRRETWRGSARTVQRISGLPSVTILRPYTVEGWRLQGASLVGASLKHVQTGERRTVDCSGAFIAIGRHPQAQFVPATVGRDARGFLLHQQHSMTALAGCFIAGQVADGRYQQAVTAAADGAKAAMDAVRWLDGDLDTDSPNPEAPSIADPRAMRGSTISVTSDGTSIFVKTFPLWVLLQVALCVFVAPRFFGSSTLRLLGSAARCPKVL*
>Takayama-helix-ANV-105366_hapto_high
MAWTRRFLVTCISLAVHGSADPEVSKFMGKFSVPAMSLARPVSPARPVASSPTVSHGAAARAPVANPAAPSSANPSPLLNMQREVVQLEAEHFAMTSELQQLRSRITTVASVKSQKQISSTYTAGPQLAGVFGIIVFLSGSLYSICRLASNHPSGMRSGNVAELQLADGGGVTLRVPSRSGAPMMIGLSSLRSMFSDLFGGETAQPQRRGRRNFNSPQGRPPRRSPNAPPTLLQQARVPFMLLTLLVTAGLVGWQIRGPLQTRESRLLSEFAENMVRVLGDEATMRRTYWSFRTRLGPGRFTSRMATSFLTVLVRNREVDIKTLQDTQKALSILRASDNLATLRTVAEEVEREQGALNNLIFIAERTMPKASRAANLRSKLDDRYVEARDLQQVMLEKVFRRVWDKMPDNSLPDEQTLKLLDLSDSEATRLMDKLKKQREEEAEATQAAIRAARKAKAKESRFDEPK*
>Takayama-helix-ANV-10537_hapto_high
MSCRLICAALLAANARAFAPAAIQWGVHPARRFVLALSPMPNNVPTPIEGQFSPLLLTIRDQLGKNPPSPDEIPRFSAKPDTSIAWDAKGLCVEASGDKNGNLIRLNRCNGGPAQSWNFLVSGKGLHNQIQLRTSGKCINVNGGGGLNGAPVELRTCDSEEPGPWKFEDFVPYASGDSSQPSDHSLFMRHVAFVFFPIAVLGALMLGKLRWWQQKQTRDMCFGKGGTPLNMDHGGVCLSESMVVSPQSHSSTQMTDRVPAMMALNPMPDENINPEKDASSAAFCRRQALKSFAAFATLPLVAGNPERASGFVVDQQSPQDALTDDALDELPPKTKKVFLQYLPQLQQNLDFFTFRLLPLTRNPGQWDVIADLTNSTDIGSAASVSRLDREFLSPMQILALSFPPDEGGDDMVKANTEFRKAMGRFTRLARQGETTGNLAAPSEKDIKEVEKAWDAGRVALNKFTVAINETTKSTRLVPIPAKGEGYPRSEKLYTQLKKDEALCRNRGGEALAGVWGQLMVYGTVPGVNPCGYAAEKYYTQGRKV*
>Takayama-helix-ANV-105427_lineage-specific
MAAIMHMLCLLLYLASARSARLDQLRSVRIKQGTVGNSDLVLHLSMIKQNGCEPPTTWQDTVRRDCNAYFLGNPGNIGTMTVPGYGRWHMLIDALDPASIEQPLYQYTFSIQAAKVWCGAIERSTEEECKAFFDKPPDRDCKGDYNGVLKQRQYDVYHIPPCACAAFNVQSAMLHYSKNVVIVPERTDLHEAALKPVVEEFVFESFACKDISLFYPDCRDTPPETTIEVHEAKPAGSHYTSDRWQMNHWNIFLVTMYAKMIDSILMRNGLTTQPHIPLPLSLNKEVFLMEKAHGEETNPLTAEMTDKDNWVHPSDMYHTASKLYTALGVDVDKDTEVSDEQARMTVYHNIMISQTEEGKYNWMRIDFEPLSFQIHPALFLSIADDRIPATSVTHDLRGRLRKVTNQEIDFARHLVFARFQMNDTERTYRDLVEIYSPMGVSCPEKGTIQETLRQLSLKLRDDYGMVRGGRQPPKRAKTGNVQ*
>Takayama-helix-ANV-105465_dino-specific
MGTGWFRKVRRSIADCSWPVIAVLALSLSSVVAAMDTHEHVSVCEDMHVDDQKLKDWRTSSLPCDSVAWTWRDRIGSLLQVHSQKSKMQNDVLDWLNHVSSEAAELYNQSHMLAESRMPDIGHNSSAAQRDHPMEAILALTSLTMKVRKSSLGATPFLLVIFVVLACVIAYLVRTRSPLFNRAQQNAPHKTGVDSVGLQTSLVATADSRASLQGMTQQQRTSPPTTQRSVQGVSPTPPSVQRVSTTPPRVQVVPNTTTRDLCPGLVVPHGSECVLAVPVLGSPGFQAMDIATLSVQDMKGKPIIQAEIAMSRMSGSGMKQRPLVVLRAGNALRLDTQSAPLLAYCTGFHEGVASNYVYIYDSREELFAQMQKNGDNSRYVLTNNRTGSQLYFEGDLGRHTIHVTNGEQSLADTEPAVMSFDTQGSYYRLRVVAHNDVGLMLCALLSMEAMDRQRIA*
>Takayama-helix-ANV-105498_dino-specific
MTLRIWLPLCALATASVVAESVTPTQKVIQLLADMEAKAKKMKNAEAVEFSKFDQFCTDKQASTAKDIKEAAELIEMLSADIAKLESEIKDLGEKIDALHAEVAADEAGLKKAKLQREKDHASYSDEIQDFSESADALERAIAVMKKQDYDRKQAAGALLQLTTSTALPETVQRTITAFIEMNTGEDNLPASPEANAYEFQSGGILELLEKLRVEFSGKKTEAEKEEMNSRHAYEMVSQDLHDSIENNEADIATKTGIKQEKIEIKAEKTKRLGITKTGHAEDTKYLSELKAECFEKTESFKEKQDLRTEEIQAIAKAIEILKSPEVMGSAEKHLPSSLLQAAAQTALPQLRTQQEPADFRLAAAKFLDNAGRRLHSQRLSMVAQKMSVSSDPFVKVKKMIADMITKLLEEINQETEQKGFCDKELGTNQKTRTKLQATIDELTAKIDENEAIIVSATQRVADLGKEISELQTSMKDASKLRLEEKAKNAETVKDAKEALKAIEAATAVLKDFYEKASAATALLQDNDSRPTMGSEEWNSLANPNFKGKVDKGHKAGMQTFGKKYTGQQDEAGGVMAMLEV
>Takayama-helix-ANV-105513_dino-specific
MFRCTQRFLSLVFLYCLLCWGSTSDVLLANAPSDLNENACEGIRCVIDDVSMDMNQYIYKRRPHKSKDIGGNSLLQISHGQKIANGVTSDIGSEMTAPMSQSVVTAKMNISINSAQSMSMLGKRQPVNTSDVTRVFAMSRVRCGESMYSPEGACPKSCPYFAEEGGKSRVCYFKCVKASQCGSLPLQESHDVADHKHFVCRRCQVLGCVKCSKAQGDVCEICENGMFLLNGQCFGNYGRLWHLLFLIGGSIMVFMLCWLVRLELAEVTNKAGLDEGLAFRSSLKLRVPKAKPATDIKPVSQTQWQREVSHIYHTSLTDHFHVTEVLGRMNLDDESTVTSLDSVPTPPVEQDAEAEVSHDIVMQPDFDEHTDLVMQPEFDEDAEEPPLWPIPGTNLHFAQVAGPGLTLHMNFQVAIILFGSVVASAWVFFAYFTHPDVLFLGLAEMETRQQLCGVTVRGYQSQQKVMSAKVIFLVFMLLAWIVFNLIFSLHQRQCALALENEARMGDFAAVCSGLPEFSGEQKAEDELKEFIQEEIGIKVIG
>Takayama-helix-ANV-105545_dino-specific
MSGKSISSCAFLLVCVMLATVRCAQSFAQLDRRGLLSNHRPVALADVSETSTKVGSRSLRAKSGQVRVAASVPKPSGWFGDFSQDESTFTNLGMNAYQDDPTFGVKYGRDPSIANAYFPTQVLGAEFFHESRSDGSAHAWQTHFPSVTSNIPGNRQPDNPWRYTPSGWVQDYVPITDARIELEGSGGTRRANWFDSSVSQIDGFGRQQTPTIVDGQWYASSWVERSVNTTITCKKPGCKAAASLLMYNTDSEEARMCSISIHVHPTDYDDEWSREHVEYWKINGRVATRECRPEARGCNTTAERPLYPCLSRFNVDDLIDSDGTLVIEGKNSPLVDECPVNDDLLSAVAVGTCLVRNKPKPTPENNTASLFTMNDTHSEAILKCDSPGCSDETTLYFSPAIALNGGTCELSVNVSQTDYDDNLGVPEEIEFLMVADQNITQNLQPGKNPCTDVFKGKTVTDADKIYEAVTKYDVTKLVQQVHPQGALKVKGKISDAVDECASHGNLFYAKVWIDCVPPKKFTAQPPLSSSVLLHTKED*
>Takayama-helix-ANV-105547_lineage-specific
MLGRFVLIGSLVAGLQAFAPAPIRWGGIPGKELFLAPRSLPNRPLVLPLTLMLSDRSGTMSPEEIPYFVMKLDNTISWGDDLCLEAAGDTIGDVIRVNRCTGEPTQLWESVPWSHGEKNRFRLKGSDKCIDVKDEGGLNEASVDLRDCDINRMAEAWSFESIPLPTQGGPVQHTASSFSKQGVVRSSCISMAGLVVFSLGIWLLRRLKTTRTLPVRHRCEISGSEFSGAHNVCQGGISLCAHPTAHQGNAPLNLAPARARVLLAIDLDARRGEEAFERAYFKWHRWMLARGRYNAGEIEYREKLQIWRDLECWGDELPPYRVIPKIIPTTTRPIETYHLGIRSMLKSSWTDKEFYHAEVVVQHPGAASTMHDLMWSPNVLQEVARLRGYEYRHISDSTSNKKLAEETVRFLQNHGVDFADPTWGHYEDSPFNTKHMNLRTLFKYYEQLPQYLADVLLSDLPPPEQKMRSFGPWIPPFEQLGVEAPIKIWTSHWGPVPLSYFEGEVTSLGEKNIGF*
>Takayama-helix-ANV-105554_lineage-specific
MAQQVLSVSLLMFRAFAIVSVTHADLQNRIDEALAARRLIDKSYSLNAQPPERAHPDHPSNAVVVAEFDTFANARKHVKQPHDLVAAYCALRTPRKADERQQVNGTAGDSLRKSGYCSMRERGMLLVRAFSLLGDPEDVEGSGFAETIWPWQQGRKHVQRSLPTKTKSACAREHVSKLTQGRFLERYVAASRPVIVEGVLDEGWAATKWSNMEYLRSKVGSSKVRVFIVPRTDDRASGAYEVVWRLSPEEVSRGVDLHVFNSSRKARGPLENVMVRPAENEITFAEFVDLAKVLRARSNATGRKPRISAYLQKHSISRWGNLTLDMEPSIHSKLGVHFLLGPTHQLLWMSAEGVFAPLHFDKFENLNLVLSGRKRFDLFHPTQSEELYFTQSTMETRSLHLLYTFTKHNGSLVMDGDGSFDQLPILGMPKSAQPFSPVQPSNPDLKMFPKFRNARQVVCEVKAGEVMFIPSNWWHQVTSVPDEKFGTVSSLSHFHEPYYMMSADATFFKRNEKYSHVFSEDGLDSDDKVSPLGFSKEAATAAKALWKKLKKDLTLNAEKTRQCIRGLDDAAAQGCRSDADTVSAERASRFQKK
>Takayama-helix-ANV-105569_dino-specific
MTYKFSKAETFWFLGLPVLLAVFCAQQLHAPANFEFAIEDPASPGLELIQKSAKVLHAKSVHDNAAHEKMGKTTGKKSAVETATPSDDVISNRSVSNLPTFFTGLAIDFVVMALILCFFSCLNSSKKSGQLMYFDNITRGYTEKLFDKYHGDTNGKAFLTKWSNYPEGSWDHEPQTGAFQWMFASWAVDVDDVWHVAGLDHAQMLEFLNLALWAMKWITLPMLFIVGILFCAFGGNAAGQDHLAWLDLQNVQSHRWPYLVAAYMNLYITLVIVVMVDKGMREFIPRRFEWLRNRNKTRACTLLMTGIPEKYRSEDVLKQFWDALMPGRIEKVSITKDIETSGLQNAWEKWEEGKVKLAILKAKHEVKEGARSQAAVERQEAYLTRLEGDINEKREEVNEDPEINNRGTGFITFKAREDALVAMRLDLSNDMYEWVLEPAAMPSDITWEALAADEAAGARRGALGGLLMFVLIILYMPLVVLMCNVAVMIKAGPLQPLLESEVPALGLTIIVDFLPTMLAIIFRNYFTVYDKSKLQHKISVWYWWLQVFFVVILTALSTSFF
>Takayama-helix-ANV-105574_dino_high
MNSSHGGLVLFLLCSLVKIEITSCSMSSYWMEAIAAEGAKACGQHGMKIGVCMPDHRAIVSALKSADINPKSPDFQNDLHAVVDQYLQWPPAYLGISILLDESQAWMPTYCSTFFQSWSNRNNWQWLLLGNSFERPRHTLEELRIIKPGQAAQWERWLRQLRKSKDEELQHLVQAFDRSQVASKKDGFYIYRPLQKVLQYLRARAIGHILLKACKDDKHVQHVFEFEDGLGRNFAHFLASAGNTVMLQVLMGSMDRAHRVRSITSVDAAGHSAVDWASASGYTETVDFLNGEIGASSHLQRPLQAIALFPPPVQSSEQCSTVSTSNSLAFAGCATHSGGWKQPDVDSLAIVVPTQWMPHTGVDRSCFADVIDVSQFDWDAFRTHYLWLGRPLLIRNGVKVPPAIAKHYSREGLLALAGQRVVRTFTTPYADRYRSQTAVDRRLSDYVRYLDERQNAGLEEALDYVFINVGNDENDLKFVHVMPDLLSGRVPRKNSQFYLGGTLMGSPLHYHNRAANSLMYGRKLWFLKPPADMVWSNEVMYHHLVRTEGAPGSHRCIQEAGDLFFVPKDWAHGAICLGDCIGVAHEFD
>Takayama-helix-ANV-105579_dino_high
MHWALVLACLLDTYARAFAPAPLRWGAFPTRNFVVVPNGVVSSAFSSSQNLVIIDRLAKTPPEKIPYFTAKPDNTIAWETMGLCIDAGPRDEDKVRVSRCADLSTQKWEWLPRGSGVSNQIRMKGTKKCLVIDEGGFDRAPIKLQRCESHISQAWTFEEPIPSITQDYLPQVISALVLVALGVLSLAVSLRWRQRIVGVASTSHGGVLSSATLAGVSPSATSVFQAGGDFLRQSCTLGAPKLTPALFTLSPILVQDGAQYDNRKDEETINQCLVNWDSILDDAPRPAGQRTSSIKPTACCKAVSYASSPVAESRVNGGISMKVEQAECCTGQSNENIKTSEESLQGLPPLVVVLDMDETLLRSIPHSSKPSVAQWESLVSQSNFEHFEVDSWITIKRKSLDAFLNACCSKYQTYVFTAGTQSYADLILDRIDPEGKLAGRLYRQDCASIGSNQYAKDLEKIAEQCGRPGDLSRIALVDNAPASCVFQPRNVIPVPTFAPDRKLMDDPNQDVLMGLLNIFEDLSRNYEDVRDRLHEVFRVEDNASIARIRAKLGLPLSN
>Takayama-helix-ANV-105602_hapto_high
MFAVMWLAPVALLATSAQASFSAPLKWMNAQAKGFVSMPTGAFVRNLRGPQELVIRDADSTERVIYFTAKLDQTIALDDMGWCIEAGGDKSGDVVYANRCTGGPAQKWNWIPDGHGRNMIQLKGSSMCLDVVDHGSHLNSAAIQLQECDNTLAESWKFEQPSYHQQLSRSLRVSSDMRHVMISLIVLAGVGVMGLAAWLGEGEAQSLPSRQLMPQDNNRKVHRSRASRICMAEQEFNFDFTDDDEKAVVPEEEPELSEIEKENARLRAAEKFMLRPTGNATCQTCGYKYMWQEWPGGPTLAKNTTFDLVPDSWACPNCKSPKAFFIPETTEIAGYKENQEYGFGGNSLTESQKTNLIFGGLALFFIVFLGGYALN*
>Takayama-helix-ANV-105617_dino-specific
MAHNSAVHKLFAVVVVASCLLRPASPFKPCMGNTGNHHDRTAALLQVSQGRRVNASAKVIRRQADLQPPNLASLRSSLERRRPAFSAVILGIILIMFSLPSLWLNEKRNAKYEALIGLGERDCQEMCADDYDEKNAGCLIHVTGRTFSAMPVADKQFNINFETGVIRLSSNVEIYQYSEVLKAVTVEKERLGGGTETITRKIPEYQASWKSYFNSGKQFHDQAYQNKKPEGIVAGTSSSICKRVELGKGYLLQDGEISQLCGESTFTLKSQLVCAGNPSLQFTEGADGYYYHPQTSATEPSIGDVRVAFTILEDALVSVLGLQCKLEEPGRGGFLPYRVIPRPLCPWRPLPEDQKKELLLVEARKSRDELIAEEIWGGMMWCLCWPCNIAHVCCVGGMLPELHHVFGFGMTKTDSFRRIRQNGATAKWLLRLVGWATMFAGLFMTFSPFTTLLRIIPFGVGPLLSSEWLVVLSTFSFLLTLIVNMIIIAISHGRYNPLFGTLVLTAMTLLILGMLTVVNLLPTKLSGTAPAKLTAATP*
>Takayama-helix-ANV-105678_myzo_high
MLLLALLVPWLAGVFVQQALADLPVHCLRHEVIGEWKFILGALQAKRSSCGHRRPDVEDGQPSRAVVDKDVPATSTDALQLMVTLRNPNVAMTARDSQGHWTMIYDEGFEVNVGGLNFFAFSNFTFEKNATHPKLPKHNVSHCEDTMVGWYQNRDRTRFGCYYGTKVLPRPSAVAAPSRPAAKKVQLNEVPKKSPTFDKPLDKQVQNKVVSKLNKHLAMLQLGWKAREMPKWFGRTMREMNDYAGIKRSEKARELHKEMIRQRAKPEPSVHSFLQRSPGVHSQGGAPKLPASWDWSNVNGKNYLEPVMDQADCGSCYAASSMRMLTARHKIKINDTEALPWSINFPLFCSEYNQGCKGGYGILTAKWSRDVGLLPATCMRYNTAGSCKLECDLTKLEGKRYRADGHRYVGSWYGNASVDSIKEEVYRNGPLVLGLEPSEDFMFYSEGIYRSSKTTSTASQHNNADEEWERVDHAVLLVGWGEENGQKFWKIQNSWGPDWGEDGFFRIAMGENESGIESIPEAADVVEDEQSGHQVENFFTQNVAAATKDAAVKRHSESA*
>Takayama-helix-ANV-105712_dino-specific
MRGQAPGSSCRSRISPLKETWKTSTYSRLVASVLFGLTSGSVAFDAPIPSQSSCPTCAFGNWQCNRQCDPQNLDTYAFDFRYSLGRCWEEIPRDSRSMMFDADIWCSLVHTRLFLSCSNMNGYDFSGITLVKGCKSDAMGAALVRESCTWVCKSGRPVARCFWEFAHGGTIFDGRLDACWLAEVCAGSFTNVSVVCKPTTQLNASAAILVLQTDLSSALAAHSAAENKFQQAVAAHNATKDEFSKHFGNLTAQELAAKRAAEKAELESAQQSLLVARERLSGVAAELQETRRVLEAKIHQHANATAMLVAHGVEQQTLQSMLVQASAALNSTQASLSDQIAGHLQTRTNFDQVRKSLLHEIIRYGNLLKAERDAHSKTQNALRSKEEETEEARTWMWVAVLALGVLLVVCMGIVTGLLIRQRKWKSLALTAAEIRVLGRPVGGNVDAEERKFASADSEAWPANPGDLSYQGVSTRADGSTAFGRVTSTGSAKTAWS*
>Takayama-helix-ANV-105715_lineage-specific
QVIRVLKSLRQISFLPCAIMLSACKVSAITVTKVGATQLRNLLRCFGHSHITRRRPVSHAKLSKMGLQASALQPLGVRYRHHSDFKLLLRSASGLIGIATMIYAKFVSCETSKDTDQDFVLEDIDKALLEEIRAGRCVAYIGSGFSIAAQLPSFAALLVGGAAESGIKTFPLDIVRNYNKDEMFDLQAQIVNEVGKRQASKRFMKKLEVKKNQLPEEMQERLACLRQIPFAFIVTQNWDELLEHAQYTRVVPYDLNDYSSCLEVLRSDESHGKRSTVIKFESDGHHSQSFLLSGNEIDIVKNADGPTTGKTFWRELLTTYTVLFIGCSVEGGYIGKFLRENRNHMKTAYYITASVSDDQRKSLFEQHGISVLAYAPKAPDGPAHPRGALNGYLKQLAHYPK*
>Takayama-helix-ANV-105719_dino_high
MVFRISAMFIIILLSQVCIQQSSDVSAVVEAGGEIQDILNASSDTLGNPECSSCVPFTYVGDYLFEDDVTLRHRKYLIDSGEDYFPERVNQNVDPHFPQIFEVDHAEAKIAFETVEGAGTWLRDLLDRTLHKYGAVVIRGMPLNRSNSEPRGKEPTQQVTNKNVFSFSEVLRHTGYQLTKYIGGVTVRPEKEPMIYPASDENPEVCMDLHQDNTYWPRPPAKLFFFYENVAARGGLNPLLDMRKLIQLIPAEVADKFEQLGVRYENFYPDKSVDANFVPWQASFQTQDRQHVEDNLKAGGFQFEWEEVEVHQPDSESKSNVVYNLRKWNVLSPFKNHPVTGEKLWVNMIVANHASYFHAHPNYPSLLGSPFGKKTDGEIAGKSLTGDVQHNLTSGTDDGSDRRNYPFNIKYGDGSEVPYSVIQILRQLAWENARGFQPRDGDVLVVDNYIVQHGRLGYTPPRNMWIGISLS*
>Takayama-helix-ANV-105748_dino-specific
MRSQSLPLLLSVVVFTFANTVIEDKSPRSLDGALLKHWQRRSTPTVRTGGVCAATKNSGLHRGSKRSLLQASHSVSKSKSETYNHPSPELVQKQPGKGQVGKELAYARALEGSRASELQVVGTQTGTQGRDASKHVEFQPQVPQKSKMKKVIKGKSRRKGGQAQGARLGTKFSRPQQGSTADVIEFGIICKELTSINFAQNTFSADVVVTLLWQDNRTLKLIPKGYANLSMATDDAKEQMWLPDISVTNRELYGFEVISTTLNVASVNGSGLITQTDRIIASMRNNYDVINFPFDSQNLSIRIASSTLMEHELMLKVSQDQTLSGVDDDTFDSKSQYVLNGLSETTHTEIDGTLRKSRGSLYISVSRHVRPILAGVLMPELMLLLISWCVFCLPLLPAFVVPRVMTSLISLLAFMTYSARTCALLPPSRNGLVWLEVWEEDCQIMMFVGSLWNTLIECAYHKWECKELAQEFNDEAKYIFIGLSIFMGCSLSAWDLGDSLPFDLVTITRIVITCVVVGYAAFCIRRLNVATKDEKDRKDSGD*
>Takayama-helix-ANV-105754_lineage-specific
MFFAITRCSTDCLRIPLLVCCVVCWAELTLALGLDSACGRLAGDSPVAAECSRHGKLLLQMALNEQVPSNVKSPTGQDSSMDLVAAQENSVVPMQRGHDLLPSTGKRQAEKNTVTEDGVEADATASMAYEGNVRSPLNFFQMGQEAESEEVQAMSDDVKPSMSRLAPLSVGLLPSILLCALWLTVFSRGKTQGNKNPPEQGSDSLDESETEEEVRQEPLPTSLPCVIKPPTVPNRPYRFAIPAMHHRDPRKSEIVFGVASWPDDDCTFAKGCPWDFMRVKISSKSIGSWAIKSQIELFDESSKIPLTSCSFTIDTENSNVQRALVSWLSLLWDEKGGSPKEATLMDATEGDTDDPQKHVILLAGAANTLVQSARTDATAPIDGWTLCAEFRDCLGETTGKLEAKPRNKYAVRIKDDVELTIEINLVEDWITLSKGGAVIAAAKGFGKQDLIQVELECDDFQLLPYLLVSMLAVIVFDLKIDAESGDAVFAGKHSEAQQSMSD*
>Takayama-helix-ANV-105779
MMKLTLALTCLLCTIAAADDCDWPNTCPGTLPFNMRQTYQMNSSTIIMPCNNTGFTDPATTRGWSIVDFDWSNAKGTGTADGWAKHKPMDDEEMLYKQVQMTTNSSPGTTVWVYRNTVYGYPWYTDVRQILEDPAYADWWISFKSEGPWYSPKCDKNYDPPLCSDLYHSQEQSPDFPHGDGDCAAPACDCGKVPCGFYIWNHSSKTVVNNQTFQQWFIHSYMLNNVGSSPLVSGFFWDDVWNEQCNIHDQVPKTCEDMGLAKPDLVHLTKDYLANMAALRNATLTIGKFAWQMLWTGGGANSIGSTCPTPLVKRATCASDLRSLCKADSPAQTRAMMYAFSPGGCGADPSELPEFKQDLANFLLTRGSYAWLGHGWKSCSRHYPFPSELNADYGAPTHLCQETAPQSGIFVREWTRASVKMDCNTWTPIIMWKEQTPVLPEVLV*
>Takayama-helix-ANV-105781_alve_high
MLACSAFWASYWFSLLVGARAQIRVLAPDALVKSFSSTSGRIEGATATFGAPFYGERLLGRLVWSDPGKHNHCKASDYDVPRPEPFLSGNPQGEYRGRPLLHIVMVRRGTCSFVTKVKVAEKKGAQAVVVVDRENSKLRPGNFRTVIVSDDGYGDSVDIPSLLISHQEGQLLIDAAKTTSVIVELAWDVPRNHSVIMDLWMSSASRQSQEFLQEFSPKRKALSKAVTFVPHFHVFGMKSADYNDRCTSSDAMYCADDPDGSGPVTGKMVLEEDVRQLCIHDITEVKVANSSEVADKFWSYVEQFAQSCPVSGPHKDSQFGRSCSERLMKRLGIPVDQVRRCVSTTSERKLEHEKSNIAWSPHALRINGWRYSGPLDADLVTRAICAGFKKKVDACERLVEPLNHFQHNATRYTVNGVGSRTFVATLLGIAVVSSVACIMYKRSLTGSIHKALREEAMREVRSQSDMFQEIYRELPS*
>Takayama-helix-ANV-105795_lineage-specific
MIAFPYACFVVCLHGLGLAESDQCLNGESSCANERHDLKAAVRSPAQRLADLINLGIPVDVRTAMSLEELETALGQLKPTPLGWHERVGSFFDFLEERAPTRAHETEAKLKSMHFDLPMLIRRAGGGIAGKYTERLNTSEFLLHDVTVKPSLTSGLSLNVGVPPKLANGEWNHAGLAGKEECRNCTMSLRDFVQRSMSAKWPLSLTSTTSDDTNIMLQSNGIRWHELPWLKDLVREPDGVWQPPHVEHFYSPCKHTSAPRMGAAGSLRGLGFHAHLATSNEPIIGRKLFVLFPPRTNAANGLDVTCPWPPWDDDEPAFLDTLEKMLHSVFIGSSNRSTSNHKGSLSLKTCLDHSLTPLQWLVYELPKLALEYRPLMFILRPGWVLWIPDSWKHMTLNIDDSFWMYYSACAPPAGQVRPSLARIRAAMQRACKKKQHFCKGYYHMFCRSCVGRDCDCDS*
>Takayama-helix-ANV-105828_lineage-specific
MFPNCGYTISVWTLVFSVAFHSVGDCMASDLPHASTQNLCRDSQLSDDDDDTSLLQVAVSSKQTKELGSLVQRSESGFAAPAVLANAMPAKSPRSATPSMEIANLTLHSDGPTAIINVTVLDQLQDPQAAVSMAATQIWSHMGYLSLINSSRSSVVLILCALMAMLLFSIMCMVYKQSPIPYSGAAVQGRQAALNSSNLPKGRSPLVSQRMEPNAGQDNRPLVAQSPLSVLSSQRVLASQIQPHNGSQPRQGARISTQNPQYSAGDTVAGDDAALSDHMGSYSTNMEQGMPLCIALTVPEGTRLICMLQKCLTRQRQNLGFNVTGARERGGTDLFMVQGISKQLGSQISGTGEMFRNGRAPCNHLADTPYYRRLRNSRPSVDRGTLESASRQHSSS*
>Takayama-helix-ANV-105845_lineage-specific
MMLLWKCLVFAILITETVRSAQVELVVVTHSSDAGNLFNYLIPSLDVFWPEVAVSAVLEDVASEHRFARTLPSRFKVHYTKLFLHDGIKGNMRQCALKLYADKFVKAEYVGFVDSDTLFVTRVTSAAMFEGGKPKIIADIGKPKNEYWAGFPRRVRMQIGHEEELSCMSYFPMVYKRDHIKLLRKHVARLHGMKFKAFIENTLLSDDPLVPEFNMLCNFVLHHYRDSYVFYGKEIQPGWTGPLVEGQAPMSIVLSEERNLRTSPTVGVGIHAGYMGKMWEDGSYDAPTKCRSKDDMLQCNWFPLVATKMLEGFCRSSAACRSCSSASYATVCEGKRWALTGALHKDLFRFELILTYDWAKVDPNAAKMAQEEHYQQVAKEQGQVDQQALIRFLRRSNQFSYLQYPGQPPPQFRFIAGARWELFPTTDCDDDDRILSSFPVPPWADRLQLCAEACLSEPDCTGFSYPNPVNTTSRCWLKHMYQASWILRVRHGRQSKHFDYYTLLDVNTEVIREASTEHNDKVGDLHPEYMSLIQAYSFQPVINEMGRYVNIILVRAPFRSQ
>Takayama-helix-ANV-105876_dino-specific
MRYSEVVIFVALIVMVQMFMAFNGGATSATIDSIEKEDHTWGPAGIGVLGAMDKMGMTLASPLCGLLFQLVPAKILLTVGLAINAGACFLFGSLRSHIFMFLAKLLIGLTEGLQWVWAPQWIDVWGSRGQETEARKQTWMNISSSIVAGVGAGFGSLIAGFGTANGLSYEFAFKIEALVLALLWLLYLPLDGELVALQEDSANKVEPSDDGEDAPPQQMSSTSNLLQKAHASLKPPVQLEKTFYQQMQELWSNRHFCRCALAFSQVNFVTAGIQFLWVRFFTSLWPIVTKSHAVMSQLLVIGSGGGLGVALAGNVHFTDRPEGPQRPLFTTKAFGLATVGAFFAAVGAFFQLSQLGFNQIFTLVMVYGGVFITCMGLNMTPGVLQIICLETTPANQTRSLGTGVYQGLNNFLGLAMGPLVPQMMMYLYCKQHHESDTNGEEPPDALCFGFIFALSGVLVSLSCSALALLAAEPCNGDDGRSLFSGSV*
>Takayama-helix-ANV-105899_lineage-specific
MHVFALLCLCMQANVQGMRIREVGGEFCPSDIVGSACLMIDAESMGVSARRSELLSMLVTDSSALAQLVPEWEFRVNCQDLCARIVEQTPAELRPPRHDVAAKRHVGTSELDWGVDVSPPAFADLTRDDLEEDHNDIQSRQYLNDEILQVVNTMRKSEVMTIDAVNPDATEEARLEEPLKLNFLELLEEMATFFRLYLPSHMFYHAEDHVSNAHDILPEPTPDIDGNIALYRGEEAIPCDTDESCVKARVWMARGATKLSNSVLPRYVTTWFGITNHSTPLRVLRFVRKKIWQGRQQLVYAYLVRASSSEVTPAACTKDTNAFVSAPPSLLVDFSHHSFSGGENGEPLLAADGRFVLAVLSSAPFSGAHATKCYSPDQSKRWILKWGSLKAASLHKLREELGSNQVLLMLGRSPELQAPYRINLCPKSDALDQVRRATVISHEALHHPPSFIEHATGPESDVLSARLAAKEYQPAALDNAQNYQFAIEHAGHYIPFPKQG*
>Takayama-helix-ANV-105905_lineage-specific
MRYFGDRVFVFLLHGAALSAAPIHVENRDGRYILADTSGRERVIHGINLATMGHNGVDSSIVPIDVALYRNGRCPENDNKWYQPPICASDIEQLKARGFDAVRLLVHWAQIEPSPGKYSAKYFARLNQIIDWAEDNDVDVLLDFHQDNFANVSHACCADDGAPGWAWLADEIALTGEQKVEIALMKKLIPQLDWSGAEVDFYAFWHNVKTAATRRGLQEHYIQAVAHTVKATMNRRGVIGWEIMNEPLPGLDINLFDMAANLLYPFYTRVIQALTGVRDGLPSCACNVAGDLRLICPDEVSPISAACAYPDLGLHTDKLIVFEPMAVRNQLDVSVQWSRPFSEYRNLVYAPHTYTHSFTLWKKGPYSLSLTTALAESSRMHAAILVTEWGGGALEALAGIREWQERLMVNDLHWVWKQNNGGGWSLHHAIDGQNFTIRMDRLRTVSRIHPRYIAGELRSYTQANSTFSMLARCPPSNSSLFLAFTEVYFPSHFTECLHSSPGFVLQGAAHLAKLEHAKDGSVTGFISCDGEGEFQAMCGFQPGMSTVTSAFIV*
>Takayama-helix-ANV-105910_dino_high
MPRSARRYCVFTLLSCGVCGNVSPHGCAHTAATVNAFMDHIFAQISHVTFADTYWDKKPVVFGGHSLGRDYRHLFSAVELNEAILSNSSAPKRLQKGRAMQFDEDLRICNHESISQLSCAPPESPAKGDPSDSVVWRLRDLVEQGWTLVLNGFHLFWRSVETFVRELEMYFERPLNANLYITQGGFAGFALHFDDSDVFFVQISGRKHWRVWRPFVKGIVATEPGEESVRHFPNSDLEREQWEHSQKLLVDKILLPGDILYIPRGFLHQGSAVSGDDSWSVHLTINFVSPMATFEYFIRKTALWKMVGQPRPPGSASHTHSANFMPEPSFEQRVTRNLPLSFRRALPPRLSSACAAHNFLHAVTHVLHDLDPAQSKRRIEEHLHALPRGGFVSVCHFFIALSLTVLTGEQHITRRSQVPSVHFSTRLCVRSPVAARVVPAWLPWPNVRKNKSEAVLIHSELNTCGSKCGQRPWPPEIIAEPFDSALTRLLHTESNPSGMLRPSDFMATGAKVKDDKHDAEESPQSSGTLKIVQRLLELRVLVEQQENAEAVLVSRWEL*
>Takayama-helix-ANV-105930_lineage-specific
MHRTLVGVALLVSCGRIMTSARRARNKQPSNYGVPLEGRVAIPQNVERPESFSQKAKSFPPELFLLPRISISGNAKQGVPTFGTNATASVCSRSYLVVGEVHDKPLSYAIRVWLRGLRQKLAFFEELQPEDHKEFEESEGGNVSKFQDLAGSFRLERFSAFLLSDAHDLIRDQRRESRSESRIRNDRMNFLRRLRFSRDAFRILEDVDRTIIEQERKDLANARSDTPLPGRGSHLGQLIVEFLNLRQPKHTATSADIGERFDETFSHTPEEEWTALARATQRILSQKLVRKLGSTEETDQPRQAAQEELAGFISQDFGGKILDDEIIAARTGQAVAEASELENTKFLMRVRNLGWLRRLLKELRNVDAAIPVALVMGNAHVNHFVDLLVGELRRKCGGICRFCGSVTKARLFTLPQEVIGEDRPGMLQAMLQQLEVPTGVLGFPWNSLPELHEMLQEPFRFAGDKRYMYRFANLYHVAGILRWVYDEAIRQVDHRTD*
>Takayama-helix-ANV-105958_lineage-specific
MNLRRLWSIVALATAWATEHVAESCAPKLEGSPTQVALDVVDRCGPMSLDGDDDIAEVSFLQHSLVKNALVNKISAARDHANTSVRSVTNFSAARDHATTSIRSIVVVLACCTFTLYVSLVRETNDELCLANAKASGDAPRDEKAFKDSRTLTDDDGGKLASLMGFPAVDAARLLGAVHIIYHHFSPKSLPGGPLWLTYFFIIAGLGSATSRLSREVESNPFRVSSPSALMPSMRIIFKRVATVYPTYLLALLPCLWIHKSIMNQNIEKWSLGLELLMLSSFIDKLPEGYAPVYNSPDWFMTALLFCWIFENSAFELMARIYRVCTWLTLPLASVMAYAVIGSLWLDGHVFFGQWWQGLPAYFVGVALAFAIKWKAVSPMLINWASTMAVLLMFVLLSHLMFINRADYTESQVCAVYWPLLLLFIIGLCGDSDFVSVVLSLKPLPAIGRHISMGMYLLQKPAFSLFCHSHSSQCSGSPLEESIDPEKGCLAYFVIILAVIAAVAQSFVQDPLQRIMLRIIT*
>Takayama-helix-ANV-105976_dino-specific
MPSVFVRWFASLLMLHQTSTAQEGGNPLCWYNNERSYKQCCSGDNASLDKCWVGIGYTEDFCCHALPMQHVKCFERIEQRIMDKLEVMDSEAEQLLAHGLDHDAAWMHQHTSTYRMLLALPLSLWSLACSSMTSPFLWSDSCACCDPLGPDCIKDEENTLVRDEYAECCFPVFVQRDNDNIDPALDASIQSHLMSVPVIKSDVHQSGPLVQMTLGRDFIARGCVISLQNGQVHACAEAHACPRFDCSYLRAFVLTLTILQKMRPLPDISFVMSAGDLTIDAFDEIPIFTRVGTKWTNTIGLPAEWQLHPQQCLKHVRKAMQLAQEVPWETRTNVLIWRGSTSNCLFPQCKMALADESDEGMEACGRLQPDEFRDCTWNFSSWLRMPRGRLVWLSRFASGIDAKFVLSKSHDTVDPLAGPLELDPGLLEFLEAEGLIAEPMRVEEQAWFKYTVAVEGDSSPDRLYWQLFMGYVVFIPSSPWRVFSIHDMLQPYVHYVPVRYDLSDLVDKLTWLRENDAEARTIARNAIQFAQRYLTYDGILLYVDRLLRTYADHLH*
>Takayama-helix-ANV-1060_myzo_high
MASFIGFLLLFGAARAMAVQSSEKNCAVAGTCGSEQSAADANILLQSSATVDQSQNPCAVTACPVDWFDQAITFWEQYFPARCFVDTNDVKTELTHSWMPGPFLDPATLAASNDVQHVFDQCQCKVEITVPSSDPSITLGSLYLEVGVSPAAADVSQASLKDLSSGQVTMEDPCIIVPSTVPTLRMVHLDALNYALSALNDRLSNISCAHQAVFSGDITLSPTYGKEDPGSSSDTIKFDIDVDLGTTSGEAVKVFAVELNPTTGNGTSGPSPSFLEQYDGSLETSDDKPADAGLEYARMIDAGLTPEEAGQKLVQMVESGELTQIDYDALKGSGAIDAVSYIQGKIRVRRVSEAQEAYQLNPVPTPAPPPPVVRTISVISFHPSPACLCNPTSGACTTPNSFIEEEEEDAKIQAQQRMYPELAPNLLLQVKTADVGSHAEYHPPYSPGDVMTPSSFDTIPDEGQGDNFHSVILPSRTADDHKNVWAQSRALIEEVTKEMGSLPSSYHFYDTNITSQCFQDAYNQGKCGSCWAFASLGALEKQICLNSFGSVKASLSREMLVRCSEQNFACQGGNADKAYEDLMEIGGVFSTDCLPYQGKGSKHCPVFAYSWFGQGTTGKTGKFARIDQTLQKSCKDHTRYSNRPPQHSEWDMPFRMMYEKRFGQMPNLNDPRLQRYKENFAKVRSRDRIASWWLYGEHAMKSAITKYGSIYASFKVRNDFKGRMCKDGCWTPGTVYGEEAQFQAATCGCGKGHAVHIIGYGEDIQETGTKVPYWLIENSWGTGVHGDITGEDANGVKPFGKDPFTEEHPMNIEDKCVLAGWAYSALPKVGGCSGAQNLNIRQDVKQRGGKMDGMVLSAQIDGVNIGNWSVDKDSVVKFSAVVNYPTAGPHNVTLSIYSKDHPKQQGFDVESYGLWATTLRCRGKGFRYSFTQNDTKAKLSWGRKTRMELKKHAEDFLIKASNGTITKATDQVKYGYCPKLCRTGRYSWVKPCQGIVTNWGSCYKDSWVNRSTWMQSRKRADCWLCTNTHIWHGQRALAIQKLSSADFIKWYNIIQLAWDAPDAPGWMRANTGSCNLMTTGWVPNSMLSATYVIESPQNTWCDERHSAPYMQGRFVHAPGKMADQTVATTRCPPPYQGRVSLFCLNGALKVTSHTCGVRPGAPHRLLSNATLGYYKMLRGSNYHGIETGAAFAIAEMHRFTNGCPTYSWSKWSECNATAPCQQGKQNRTRSPIRISQADPRCANTKFVMHRTCVGPGFCTQVLTRFVAGGATEINDFMAKYKTKSTSINSNSYAEAGAHMLPTSNPSCSDAKYWCKITTGVEKCDMYFEGHIKVLKDGHYNLLYSADEGSGVLEFNTFATDKLLKPQYRILASVGSQKDVSKMHVWQDLGFHHRRRRTSSKPWVKTAALQLSRGTYFARMTRTGWRSCPTFALKLEQQTSVFGSPPLLGVHTYGTTNAQMKYNWPNNWGASWYARYRGRYSYYGPGTDVNHVANELKLQNERGNSVISTKPINKTVFTADELYPLFGVNRYNLPASFTRYGTLEMVLRTRPICHEAGTYIFKFMIDFAATTANQAWHQSSRRRYIKFQIRAGGRSSYNFRAYQSSATATVTRTVTTAGPTTFEASIMTHYAAPGTKPVLPNKIEMIMKKADTLHGASLTLGSRTKYLSDIVAIRGDDKIRIDWPDRDDPLSSELKTQTFEALQPQTVLIGNAGMKGGFSILAEGKIDAGACLSVEAWLPQSKWITSNSFWGLGVNLCDVDGSTQYLDLVSYGPETDPLKKNNSNISLTRKGWVHIGFTQPTHIRIVRDPYTLDKFQVSYKPDNRIQMATPFETVNVPGFQDDMDVGISMNSPEAYRYAEFYNISIEECPVSCNLSNSNVQQYCGTMTTACGTKLQCPNLCSSVGDVCRDNICMKCGAPLQPTNNLWECGTYTQTCLNHKQQKVKLVLEYTSSANNSIVDRASLPQGGLAYHCNANTHKWVCHGKTKWAYLLEGKQCGSVIDNCGNNLTLSTCYYKNDVCMAHKCVCTPTSFPPNLDCGSKDDGCGRIQIFGNSNGNCPASAQCRNNQCCNVKTKSDPAFAGYQCGSTSDGCGGTLDFSSAPPGPFVLAKPYSTYSNYYTGQVGMEFIAKGAPKIKQLGRGLFQDWRTKRYTQLRKKTTVSLWEVSTKTLIASVDVGPTSITKGGYAWADLPTPVTLVKGKAYRLVTKIWRRMPDKYANIWATGSRAKAMYDGYWADFKGRILDEKKSTGFPEDTRKYSWSKNYGLGIVNFAIDQNGGCGRGLFTCNASTFKCLKSVKENFTVRSGNCATSFSAQDGYCVTSPGYPGPYPSRSECEIETPSEGVLVKKDFNFCQWCWPTMYMDGTQYTKQYPPNVTRTLTHPEKWAFNGGWVWSGGPGAKTMRGFKWCVKPNSALSMSESEPTPASDNDLEEIDEEHLRELMLEDAPVRLNEIELQKLPKDQRREYEEILAEYQDRFQREKQERTKAMQELENEPMSDEPIAPGS*
>Takayama-helix-ANV-106057_lineage-specific
MWWYITFVLLASMLAMGSSAFVPAPISWAARSGHNFVVAPKGFLSGAVPTKLAIWDQSHQMSLRQIPYFTATPDRTIAWNNMCLEASSGDKSGDAVYINRCTGGPAQLWNLLPWGREWKNQIQLQNSNMCMVVNAEEDLNGASIELQQCDEKMTELWSFETPASLSAQMSPRLKWHSFLLLPTSSSLLVVALLGAVGFGLWLRRWQEHARVATVGEVGLVGLPLYEDRGGVCLGEPVTAINPTRDAQNTIPATMVLSPVKSDRAFLNLCWNLPAVVPDHDKADHGGGPPRPPRDGRGGGDGRGGHGGGGSDGQGGPKLRLGFLNAAEQAGVLNDWVAQTRVYRMSSDLGNSKLAQAHAEAQKSLEALLALKPTSNTIHPEKEYLVALYNVDDKKPKILAIAGARGGCNERLLNLTFTHLAIRPSYVLEDSVSKCMTKQMMHGLEQFQKALFVVVFDTSQLEGSGSGKSSP*
>Takayama-helix-ANV-106070_lineage-specific
MLMVIALLGFLGVASELQRVLMPDGSAEPQDMYLEDVTCPQVYTSGAERKLIPTMRGLWPDHRVGEIPPHPEIYSARDDAREKLGPIFWVKAPEQPPCFMVVIDAKLGESIFARDGTDLGREFDYLEEAAGLKFVYGKNFTRQRNVLMREVLTDAAKQQRGIVAAPVAAQCILKRLRESVDASMDLLPTLRECMAVFIVTAVMGEHWKGLQSMIDRLLVCETSPCGGLSYKLLGPFGDSFTCLKAVMSQEATYRLETYYKGASGIRDPDADSLFSKMLRLTPQSGRAMGEGYLNFNEVIVNGISFVSAGWETSTLTMINTFWFLTAWTAFPRSEEVQNQVRQEAAKGKNGLSKRILQETLSWRPPIPWHAGNTDRQMEAALNGIMYQIPSDTRIVVDILGMNRLPRMGPIGSWDPETNKSRKIEEHAGGVGGRHCPGGKVVRHGIAVILGLIFQEFTLMQVRPRAVEDWLQAYTGNLIHDLCSILFDTSLQVMPRRWPSNSEKMRND*
>Takayama-helix-ANV-106079_lineage-specific
MASKLFVAYLFSLPPGLVLENSPWCFPSQASLADNEYVGGKVPKELAEQCHLNVIDARNTSAEEFAKNCHHTPCLIRNTVDARWQKAWTLKNLIREYGHIDVKTQALSDMPGKLRRLAKFFKRHVLGQKSLTQLHAGVPNIWDGLDPYSGLGRQLRQRMGYRSHKVDPDVESELESHHLNVKWQFRFNKEWQAYQASLGRHPLKDRTIPDVIVDYFKPTGSRFTAEAFVAGGPCSGSYAHTHGPSVATLAHGMKRWAFALPGTDLGSYMQEGVAAGPPVGYYNITSDLPPHLRFFHDNVPEKIQQPTKLVNGTSPVFLCTQHAGDSVFIPASWWHVTVNMWPSLAAVTELDLPDTPGRTLMQTRLDELAGTLEGRCDLEQDVTTLFRKYEAAYDHGVSVPHPSRELYE*
>Takayama-helix-ANV-106097_dino_high
MRLASASSSVVGLCVLLLPLTETVVLRGVAPADESKYDGESFKCRDQKTEVPSAAVNDDFCDCPDGSDEPGTAACAGIGSESTQPWFFCPNSVSAARYLYPSQVGDGVCDCCDGSDEWQHGWCKDDCEEQGRKHREKMEMMRESAKRGIEKRKQAIADMREAAEESKVRLAELRSSIPQLEARHADLRTKWHSASEAVTAQAGTETEKASVDDSKPEGPAVSEYAKWMEKGGVEGDTASADLPVGTGDIERQTSERKEIDVIKVMSGDLVDFVDFVYKDGSTLSTGDGKGNEQEPFRLQPGERVVEIRGGQGGLLDSIQFVTDTGRESARYGGDGGEKFRVTATPGKMIVGLDRAEGIAGKVRAVLECDFEDRRTPEEKARDEAKYAVDLAHDELEKAKREVNDLKVKLEGDFTDSTAAYSLFEEKCGKASFGQYNYEICLFGEAKQDYTTLGRWKAWGSSNVGIFDNGDHCFSGRERSLKVFVQCGENTEILQVREPSQCFYEASMSHPAACDPKSFEVSTSGVIMPNEAHEEL*
>Takayama-helix-ANV-106116_hapto_high
MKDHLRSVVVLSLAAGSQAFAPVKFPANGLVITPQGFLGCVGCSDQVPDNSVTQEGLSLTTNFDGTIASDQFRDRCLQASGDKGGNIVQFAHCAGVPSQKWNWIPDGHGHSMCQLKDTNMCLGVSGSIEGSPGAPIALQDCEHERARLISWQSGWPSHFAQDWKFKDQLQVRTPAVSSNLGHVLLSLVALAGIGALSLSAWFWRQAEVRAVDKIQDGMLLKVQEGGVSLTTPTPMSRGSSVSDSGNGSVTASQSGSPISRREALALGVAATTLLGTMPLPAFAAAAADPKDLTRLKTGLEQVQYLLDNWDTETVDKNSGDDSPDRVRFYLGLRTTDHPLFQVDKLLNNAAKNLPDDVDFDEWVSATEGLSAQIAKVNELAYTSSFGEYNPGGGKGQVRKYLLLAKDEVIKVRGSLQVIIKALKL*
>Takayama-helix-ANV-106133_dino_high
MHVFRVVSFASICCCCVAVTSHYIWSADPWGDCIQRAAGTINKTCDADRAVQCLMHLTKTVVDNSYCVGQTPLPCRSKADSCDIVQCVNRPSITMLDALASQACVDDYSGPLAANPPVQKLGYVSITAAFNNQAASNERYWGDSTKPTTCMACQGSPSCSEGFPFFRFEVDSAANCGLHCVRMGLDLSAYSSIGVCRCGASLSNSAVYLRNSNPRSCLQFDASKLSSTPQSGSLSAEIFRYSGFLIDDAIPFKLSSSANEMEGKYMDSIATGSDVALQQLPDADPTIPSLPLQYSAGNAVIGKDRRCFPHPNSCSGVAVRSNFDSLFTVSTPPSGAPVNFNKYVRVRYVFESGVDNTRKNAFRAAVQGWRDATCINLVESGDVNTPSTYELRVRSTTANTCSASLGNGIHGHLDYGVINLGWCNDMIHMGSMMHEIGHTLGMSHEQKRPDATLNFQGSGPFLQMNWQNIPAQWVPQYTASDVSYVGSVLDETGDVQVGYAPYDYGSLMHYSMSFLTAGDTIPPGQTTGQRQALSAGDIKQIHDMYQCYDKTAAPATTTPMLTTTPSPDRRRTSTPRRRTSTPRRRTSTP
>Takayama-helix-ANV-106137_lineage-specific
MRSELFVCLFALRFLDASSWELPENSPFVIIDPTADELVIANTPLGEGSWGEVYKAVSKDSGELVVLKVPRGGMSIGDRVPSLAKGCEFLRSLGIGPADHLMSCLEYVHAPPEGFAVFDFCGRNGFAVVSTVGPHVVHQLAKQLFLSLTFLAQASPPLVHMDVKWDNTAVDSQMCLKLIDVDDLWNGTLGHSQTGAKVYTPKFAPRDVEIDGPADLSFFCGAPPLSNSDSSCPHAFAFDVYSAGGSMMSFMCGLVEAELVARCVHHGAMRAKCLQSLFRGRFREDLTSLEQEGVLFMNVINAYPLEPFPLFSDTGAVQKYFVDDPKRRMAGAVLKNESLANSFSAEVKQFGQKQKHCIKLFADPGTSSAILGAVTAKPEQRWSPSRLLESPLFQDLSTGCPLDGNASESQAYLDQHRVAAQTRLTRLVELGIAKPASGGGGNKTESGGSKPSSGGSKPFHAGITVSFWVVGVIIALVCFAWCLGVSFAGCKLFTEPRRNAIELKEIHSDLSADTIS*
>Takayama-helix-ANV-106154_lineage-specific
LKPVCVSVCELVSAMSAVLFLLLSVAAPRACYRVKMKAHVSSGHGTTGTPPEFGFEYETKWLTCWSVPEEHKAPREVCAYDKGTVHGLLGGASNGVMLTSDVHYFGLKRDDPLSEMELVGMAIPTVGGGRHFCEQLRNMGQLDKILSDILAPGKATGQAESWRVKFSELDDNIAPLMAISMGNQLNPCVERVSSESDTNLIVFSFEEKTEASSIFEDFGEEEETASWTFPKQMTGGAQVTFTVDFDRLTAFIREFHAFETQSTRSVKQRLGSPASANNWKAIVDEIDTRLMRFVTLVGHLQTMGKQLPTFANVSMENIQAKQQALTAFLSIVVYYILMFDTKQLYQAPQYPKACLSWLFRTNLANVARRVVLRQFFNSLSTFQLFVFNTVMKLKDGKQNDPEVTEKMQSWLDEYIIDERTRDNHWKWCMDDEQCASTETDARQLATTIGAYLDGLWGIDGDEIAYYDLLSNRGLKEFTSVETSLFESMGAFEDFSSVRRSNTHEELLQGITFELRAIERSQMSMAGSSRPGETNFITVKELQGLLHDYYAFLSQFNHGLVENLSELGCDT*
>Takayama-helix-ANV-106174_lineage-specific
MCYFSWTINLVWLCMFKCVDARESESSIRLWREHKKDLILRTFPEGVQIITDKEYTCSSSPDARWHAYREQLPSALEPATNDSVAGWLGKWNGTGGSFLDRNDLRQVLDFWYMTLESERKDPPSEVYCPVGRLVLSIISFWVDVRGDEPNGILTLASLLENEWRTNITALDVVLSGWPLFLLLDVIAAESGTPQNVDMNTLHWWLLTGGTNITSTKSLKVLGITKRSIVQLMRDLGFGVWPDFMPGMLLPPEVRRALASIPRLSKLARHLTTERPLAYILHHVQRLHVDASVCPPGTKLMSALSRDVPPFRLCVRRVFQGLDASAKINGDWPTCQVLRKMHRIWVGPLKNEAGAAANKCVIIDVGTHNGLCALAFAAHGCEVIAVDICEDHIQMMYASAVVNNFTNIHILQRAVTDNEGGGWASTEGCDGATPHQASITKEGTRHEQLRTRGMKTYVKTTTVDSILQDLGKRREDITMLKIDAEGHDRQILLGAEQLLRNTSSRPISSIEPPVVVFELSSKKTIENGKLLQFLRRKGFTTQGTGPSINWGVRFPHQCEKRDVIEHASQHARNVPVCVK*
>Takayama-helix-ANV-106216_dino-specific
MKMQAASMRSLLWLAALSSTSSASFGTSRTSLSPVTRCVTLLRDLYKQIEKESKTEEELFEKYMCWGKTVVATKTASTSAAESRVDMLKAYIADIDAGRVEFTSERQDLVTEIDDLGADIKQATDIRHQEHKDFLEAKTELDQGINALTSAITVLETATKDHKTGVLFALKSSVNEGFAARAAEGASLRHAADLGEKFLTKGDSVFLRRLLTGEVPQWNWRKLNRKATFKSSYKARSFKIQDVLNKLKASFQANLLRIESKEKKTQILHDALMNSKTAQLTKAQAALGKMEKEMGARGMTKANAEEEVTALELQVKNDKQFVADTEASMVTKTKEWKERSKLRAGELKAISEAVAILNSDDAKDNFKKSFSSQGFLFLQVSKLRQHASRSTIVARASEQIQNLARVVNDNRLVELVGNVTAGTHFDEVIKAIDKMVTILQNETANDLIKKQDCESTRMSDTRDVIVAGRAIDDMTNTITSLTSDIQELSKTVAETKEDLAKATEEINVAKKIRDDENAEWKTSDADDKEASETVVLAKQTLEKFYRDNGLVLVQKQPQA
>Takayama-helix-ANV-106266_dino-specific
QGLELRFTMFALGCALLVFHVCAFDASAVEALQSAWVDPDGEARWSSPGVNTTALSIFEQARLSYEQQYDHYGRSLHDVTWPSHRITLDFEVETLAHVRLSPEALLQRGGVDQGSSPRKARRNLVRHGQLYKHREDDKITWDPPHTIWPNVSKYFTLGVDGTGRKFTSDGDKYYRQELTAQIEIETMMMQPREVVDSSFTDELQSVGKRLHDVGQRDWSLLPFAGAQGIQIKRAAEVTQPCRDCNVQFTVGIVLGEVPSLLAMTTSEPLKNILGSVDAICARRADGCAPEYKAMVSLAAWTLVGAKHCKGCSHPKRCMKPWLVRTHFGDLAMQLKRTLGEHTLLRFPADVMEAAQAKEHDRIYPKGLLDYLRLPEMAELGGLVYPRAFATTAKYPLSEDARDMPTTLDGLLELSRLMLKHRSTVTQRLDARACEIHGRGDARISDLTPGAWLRGILRGKDLMSDHDSPLSKSSFSHLVWKSMGSWRMRPGSNRVYLECRHSDLCLGTGSWPGPAAMIKNVGSRMIEFEKVIQKNQAASQSRLEAVVRHGLRRNHDVPSLKPIGKGRDERISTEISPMGGLSQKLLGRSS*
>Takayama-helix-ANV-106268_lineage-specific
MAGPLSFHRVVVWASVCIATPSFALVLRPEVIKSTADGICMYDLPAKYNVRLLNKTWHMPVPVPHEIPGVPPPLAATYDTDQFSLDRVFFDRMSQEATFKRRPKDCKLFYVPYFAMWETCHKAWVQPIRPELDNEVVGQLTYLGKFRKPVGVDHFLTMSRVEGDYPIFHNPWYAHMKKLIIEDAYWHGHLNVHAVPYPAWFRYNPTLGTKLKPLQSPPSIRLTSATFDVQGCVSSQQISAMSALSKVCDGKPWCAFQIPSNFGGCDIKAMHGQYTCSSQDTQQVAFHKYISYNPAVVLGCSRGPCWLWGDCHKLVGIRRTGPLVVFIGSKKPKEEDRNIIVAQCYQRPGVCAVMDTGLRDGNVRARNFKVQSNEIVDMNELLNSAIFCINAPGDTLTRKGLFDSMLAGCIPVITDSRSLNKYKWHLSNWRDVSVLLNHTDLRWGKIHAIDYLAAISEAEIRQKQDAIRKVAFSLQYSMVPSKEHRSPPDAFDVAMRSMLQEETSEYDALVNVQLVGGPLLRSTRNSTVEQ*
>Takayama-helix-ANV-106271_dino-specific
MSEEMCVSLVVLLLARCISADHWGPPLCWETYQTGYDRSLGPFWVRQRNYLVTGLLSASEKNAKKGLQQPRRPYPDWWDQTQSRWECPWGTMSLELLGINARTRAHEVARELLFDAQWVRALRSGWPIFKQLALLLQAEVPTKAAQHLGVPQNSQIEVQHAILTFRRLAQFVSRRMQAWALHTDHGGMLGMVMTSMERAMMKIVARHQRQVRQVVGQSAIGNSLLWDSLARIQHELHIQGSCPNGTFILPVRSQEVDYRLWGRQPESAGTLVGSSLVDKRILHQGQWPDCEEFLQRLPVRSKCIILDVGANVGSCAILFAALGLRVVAIEADPVNVEMLRASLSLLQPARTAKTAVNISIVHTAVDEVAGHVEMTRLQDNSAGNYIGRRLQRSDANGAEFVLREGGSSIVRSSRLDDISREQAAYLGGHFKDICALKMDIECAELRALKGAPALLASPNLHFLKFEFVPWFCKEDGRMNDPRELLDLLTRHGFQIYGLGPILQERAYLPVEFDDLIASLTRARQVATDLIARRD*
>Takayama-helix-ANV-106310_lineage-specific
MLRRFLLLALSVSAASAKRVRRAMQTDLTTLDSNVNDFRKCERFKELQAWDSVVIQSVNGTSHTLQLGECIGGGANGIVFHLAGYRVPAIVKIYEFTLIEWGGQGEQFRTDAPQQFQIAKQMLDGPLSAHNTELADHGKATMTQPLLAGKLNHKWHAQVWSSAPGKNLQQIFDLSPAGLDPQVFASVGVNLFAALYYLGAKGMWHNDLQACNIMWFSEDGEQILSITDFDGLSSTHCPMQMDQTPTDLTLALEVLQQIAQRTPPFISPDGAEISELPVRKSVWQPLAVAPDKKGFIEGSFGATKALGRKFPHLLPAFELMVAAHRIDRKKDPHAYLSVIESIAETLAARSRASQNTNIGNAEAHDTQNGPEAAERRPKEIDEEAPGRDRRVKGNVGCRQLPPALLPGATMCVDGTRLADRNGKRGLLLSFVPEAQRWRVRFEDGQELNIRPECLSVETHKFCKGERVTAFSTGAQQWLHALIVEAFHTDCTLNGYSIKAGTLLVADSRGQKFFVLPEHVGNLIQKT*
>Takayama-helix-ANV-106318_alve_high
MPCHGLSATLHQPAVLIVIACCCLIPSRIWAYDDERKIESAQLYGDVDGYMYYFVDLLIGTPKPQRASVIVDTGSSVCGFPCTGCASCGRHLDAMFDVSKSKSFEWLRCGTEGSCPGACRKGRCTYEQTYTEGSSISGNWFLDYISLGDEFQRNPPVRGRMGCHHKETNLFLTQKANGIFGMAPGLQGKPSILSDLFKDRSHINTAIFAMCLSDHGGALTIGGHNNSLHSSFITWLPLTAATRSYQVQVSELGLVGDSAVSVSGFGITYVDSGTTYTYLPSGIYSQLMRAVTQYCDARNGCGATKRYGNCWQLSQRHLGLKHFPTIRWKFQTGSEYLWRPKSYLYAKEGPSKLFCVGFEDNGGAKETVLGATWMLHSDIIFDLDNRRLGYAEARCPEHRTRPAPPSSIIQVNGGVASFGEDPSAEAAAGGPMALLLASFISCGLAAVWRNLRIAAHRAAPSGPAFSSVETAALASNHGGGVSKAMPTAPPGPAPPLDWVPDAGSRTGNDSPAMCHMKQDRPVVSKIGRGTALETWWRAGSHGGNESTGTDGSSEASAGESPGHLSTRR*
>Takayama-helix-ANV-106352_lineage-specific
MVALPFLVLLLFLQMSGGASALRHRLKLEDLDNNTREEILYSAQDTQEIVSALEAIKRSTTVWSGPVLTSIHDQIDAIVEQAGSHPKDKSPQQTVDKTSVLEKRAATKKLQDATKVSRHLLRGVGDLQKAYSRTPPNHQQATRGILSIISAATVAIPPPTGLFIAGIVELARFIVGQFNSDAKTDPSIGKIVAKAVAEGLNTYKKADKDEQRYVCKKNLRLAFAVLKPYFDEKQQPIPKPQRDRAALDLRLTQIVDSVDKFLWSLESYIKKAPWPPKALKFDAVWAELVKTDTPRDSGSGFMGGVLLMNGFEGDMAAEVGRFENRLRRACALVPEDKPRGWGEPKGTTYWRDGGCYKSVPVYVGMSEQPPLEYGCIWGSIVCSAACKMASGIRVLPDPQGGAIQCSWKDVPLLVDAYYELQISKLLLLHYAVQVFMAPATDVDSPSATIALMYKEHVCNTLQGMTEFREHLESASKAEADSIDKFVAQMKQDGPEWMNSLMFANRVKGEAMMYLGYPRVFQHLAAHALELAVNSEDLQELSASGESSCRSDGAWA*
>Takayama-helix-ANV-106361_dino-specific
MAKLAMLAVSALALHALCSNEVSSVSMMINIDSQAVEDATRVFQDALDEEKPGIKASDQMSSQNRSVGIQLHVLDSNKMNKSKASPYADLLESSLPANDFVSHFEQDVTEMIIGLSKAGKKATPMAGSVAKLKDLVTKNLMPEVIAAHNADQKKLNYLADLAEACTTVKNKVLKDALVTHQLYKSFSPKHKTCRATEADLYSKTHDAWKDLKAKTRVKKDRCKAYSETSKKLGEQDKNKDIVAKGSSESVEAYVRRITSTICGKPGGKGNGGNGEGGFLDKLLDAKHACQLATKEFNKASALFKSLDKSWHDTKKKCDNTQDAMDNVACKYAVKVKDACEVYTDCHITKKAAYLKFELEVKKDEKDRKAEWRGLKRMECLIDAFSDGKVIQAEIDKCKNSVHKTDHLNITYPGVKTMESCSPPDAYPYTAAYKKAEFSPLPALAKGKMDANPCLGIKNIDTRPLPGSPASCKCERVSLNGPYSAGAMVKCIGCIAIRKATDQTSCPAGTKLFSPRSSQDWETFLKSAAPLRAPNWIIDVTRPQNGCGGCTGNVMNSAVPQ
>Takayama-helix-ANV-106556_dino_high
MAFLRLSVFFALVCGSFPRSSSSSSSCFLYCRRAPRSLIRCSDMQCCEEVKNLTAMGLVLQADADMVLQMARRCDLEANLIRQIATLTNPMNNVSHSSFDINSRPMNAETMHAQPLNIALHFHVFHIAEISQKKQTFKMHYKLKWTWRDCRVQFFAVEEACGNIIEIGDNHVLWKNFWRPDSMIHEREDDIEAMRKHRLSLGAFGETFYVELHSSTFRCHFDFRDMPFDEQRCKLTIGVHSPSYLVDIFWDAISAEDRDFAEWQIPDTDKWKTSKYYDTRDWSNSSRLSVEFVMKRQPGFLTRTYVWPGILFYLLSWVGLWIDIAAVPARVTVGLIPVLILTNLTLSSLASIPPVTYYTRLSLFMMLTVFLTVLHMLEFGAVHYSMRRWIRLVEEKRVREQKQHEEDCEPLQPAHPNATDVPAPQAPRHVKAPSFLMRMDIKLVWFLHNNLDEYTRGVSLVLYIMLSCIVFFA*
>Takayama-helix-ANV-106603
MIMWGITFACLSLLSTNVGAGKHNVIHIIVDDLRPEMGAYGLPNRHTPNIDKLAAGGTVFERAYTQQAVCGPSRNSFLSGRRPDRSRSWNFINHFREDHPEWTSIPGLFLRANATALGSGKTYHPQVPPYYDGYKSWSKQSLPYHNPCWNSADSKIMPSRLQDGGLPCVFCPVDIASRIPHSGVNTTVANEYCAIDAYEDVMTVNHAIGLLREAKNDHFYLAVGFHKPHIPWQYAREDLEKHPLESIDLPPQRSPPKNVPDIALQTSETELPGHTNPWAVLRDDVTREARRQYRAALTGMDRKLGKLLDELDALGLTNKTAVILHADHGWHLGDQGEWRKFTNFETDTRVPLIIRAPWVSGHGRASGLVELVDLAPTVAELAGIELPPDETFDGTSLLPMLKSNQAEVKNAAFSQYPRKVQKPSAMYSHNGILHQDRSEFTHMGYSVRTDGWRYTEWLPWNGTTLKPIWDHVVARELYDHRNEVYYPTNFDAGEQENVAGNSAYADVVASHSQIIRAQFDADTFIPVSMLV*
>Takayama-helix-ANV-106608_lineage-specific
MVSDFRRLLVILMAFGAAASPKQRKLDRRGRQVSLAEREHECGVGPVPHYTDVVEEHRATCGSPSSACKPDDPMDLQDGYLNELNAGFLSRRISRHQAKIEVLEVAEKLKRSDAVKQTYANAILAPLYPVFALASSNSATVLPEQELLAWRALESSPAGLMCPSSKDLCKCPAVICENNRITTVILGVPPRRRLKPRSLTPLRHFSKLRTLALSQSAFGPKSWASLAKHPLPSLRSVSLYIISKLDSAHLGKLVQIAPHLHFLQVGVRYAVGHPRSEDALSPAMLEPICELKDLKHLEILGPFTGLPDCFGQLQSLLSLDVRGCWLSQPLPRSMANLHQLRSFIAFGQREHHCPEPECIASWDNRVSIEDKPVFWCPSGGWAVPLSTVAMPEWTNLERFWVDQNFLSGPIPDWLPVQWPRLRSLDLYSNRLNGSIPVGLLSMPSMFQIQLHDNFLSGEAPAKNLFSDSLRFIDVSMNPSLSGCWPPAQASTEREVVSLAAMSNITRDRVCQPPRFVRSQHQKRSGASAFFIGHTGQPRAALRKLMFSSHV*
>Takayama-helix-ANV-106618_lineage-specific
MLTCSLAGCVLINLLNVVETFNFTLFNPFAFGYCWTGPSGFYWRDLCAKEMVHRRRSSLKVDFETCCGQRLMCSCAAPTAHIEATVAARINASYCITSYKPLLGHPKNIMKYGCYGNFKDVLIEELQCAEALALAGYGRYVINYMNLAIRDLALIHLCLRERVNINSRLTVESVLQSYTNFLLSPAFAHPSLLTLKRVPGDQWLPLSPWSHRKQDLHAKHPVQHSSLEAVFHQSVACLFPGFLPNDGASWDAIKQTFGRHCDVKRLFIARKDDNETRQIRDEEIVNLYHFYPNMTPDRVRYSESRFSEHAGGSRLVERREKRLEATSMSNLVHVTLHLIMFAADHLQADWYCRLDVDAFLIVEHLLLFVQTYGLTPNDEHIALGIPSLWWMDMVGIFPDGSSWCLPRGAFKRLANHLRGVGYSKQRMDFASLPSYCAFFGGALDDATLGNCFREAGIRFHEAMLIPPGGSDYFNTCELDCEQGRPLSMVHSYLQTGTLLNPYETFRFFRGEWRVPANRLGITFHGYKDPKQIHKLYSDLYRKSFIRETRHWTTPVRSLHHFLNEFVPSICELV*
>Takayama-helix-ANV-106622_lineage-specific
MRSHQILQMQMFLAAVAHFAHVASVRFSRQCQNKDSDMKRWQSNFAREVIRSQPNTSSLISSPHDPDADNKREKISSETVKKWAIVKCTTEKIRRNHQALKKKKQMYDQSYIADILPYVGPVERTDSPMPRPVLGWAKRAGTKFGEPLNEFTLDCKHTIADMANQGEIIPEGLGEVALRRKPFQEQQYTGDADHKLETQTIFGGKEEHVYLKNKGHSSIGEVGVNLVCMSSTLKEDPGHAASMQSDLQTRERNLQGNTNNTDKYIRTKGINLFGFRNQVDQEMVIEAIKYILTKWEHREKLKELMVLTGWHGKCGQDAGQLDFPQPEFFEHDTEAIKKMLSLKDGIQVRVVSIQGRIKVVEASGVTLFAARNHVMQRKTPLPGDGVTPLPYVPPGTNSTDPRRTEFQKVVTTGGAEQVHADEDVRAVVKEFLDRGHHQNELENTAVLLAWCCSAGGTVMRSRERRLLTGKDANMNRVQWGAFANKTFNPDEFAALKENIAIQMAREEYVKAGRQNQMDQMDKENVERETGLPFDDPKFDELVITALSECESEDTDPVITFESFEES*
>Takayama-helix-ANV-106627_lineage-specific
MLSRPFKTLVCITLSLTAWFALQRSGGHHQFFSPSPVLGIPEVRSDSRNEEAAAREEVDATASGEVNANQAESSEHAEMSAEVKPFTNANQAETSEHAETSAEVKAFTNSSSSNVVKPPTCVDTDRLNSKLELPVFDGAKFDASTELAKWIAEIRQSAFKDPENPQKTSGAGCPKRSFMAVNPACGGLGFGNCQIGIMSAIFVAVLTDSIPLIGMRAKLIKDVLKLRHGGWSSDDLLPCYKKIADRRKFDPIFKPKKTEALGAVKKLLSRVQSVELKSHQYFGAYALVTPRFRAQLRKVFPAALADSPASFGVYSDIFSSFFEIKPEAKRGTENILDVRRWKVGGPLLVLHLRKGFTSERHPDADASTDALNCLRQVLVCRGLPQVRVFVATFHRETWQKFRSFFGLGYEGGMAQPSSVGGIQAEFKVSEAVNQRQTGTDQKTTSYFHDWYVISQANIVLLQPRTTFSVSAIAMGKPAVVYSYGSNLCKEVFYREVCMHDNTAVRVEAEKSCEDLQSQKSCDTLKKYPEYCADLGS*
>Takayama-helix-ANV-106674_lineage-specific
MASNQVMALALLVVAAVALLIAVRGERRHVQVRKSGILIAKSESKQSLQRPYFGNTPKEANTPEEAANLAQEYSSENCQRLAIVMSGSNKRHLDMQAEIYHELAPYYYPPSRCIVVVTYNHGKATDDDDYEIWDHLGRAPLYQIHGQFIGAFVESLSVQFRSAILIYMGHGRPNALCTHEGGSTSAEIMKLAKGLKKIAKHVLMIFNACYSSTIALESGAQLLSNKETLYLSWQQMPHDSWNTTEANKPRLDKEMLRLIEHYPGTESHMGIAEAMRHMVWMLHCLGGAVRYNSSDSESLKNQLIQEVTHPNLPPKVWVKLNLFKFPGVTQVSEPSLSTGGDYIDLSDWCPGGYHSRFIGPHTKELLFPNFLNRTDSPTPVFESLLRGNRSHFNLWLKELENEIIQIFTPQNFSGKARMWLFALFRLSAPWLAPPSPPVDLLKRSFDEDSDGTGMAIASAPPTTGCYGLHHLEIFKEFLTKNKGKMQNKKVQFMYNAMRSKTLAEWQPSDNFHVRLRQTEGEDFIITDPLTGDLHVPVQQRETEEGERMINCPLTGDLHVPVQQRETEEGERMINCPL
>Takayama-helix-ANV-106686
MCCKFIFCCLPIALAVWPPPRFIQLSGPQRPLQSEFRFRTSHDSPMLALAMQRYTAIIAPTIRLANSAHANALRSVYVEVQGDAMNDKLDLTTNYSYTLDIWADRTEARITAATVFGAFYGLETFVQLLLSNGTLEAESVKISDMPQYPWRGLMIDSGRRFFPVSLVKNLLDTMAAVKLNVLHLHASDFCRFGVESKIYPELTAALVEERAGYYKQADIKELIAYARERGIRIVPEFDVPGHARGFLPLESHGIQFCSKADDRNQLYNDPGNSTFSVLKKLFGEMANLFEDDVFNIGCDETSAKNWCTKESLFSLERALVNTISEEFRKTPAGWEEILLDERAATQSTIVNSWTANNAPSITATGRRAVESNAGHFYFTDAVPGGPAGWSRCHYDISTGIPKPQMNLLLGGEMSMWSDRYCYVEQCGAVHGSAPVGHALFSPSTDEAFAKSIGGMIWPRGFVAAASFWNFNASVDPASAAFQTAIYKINDQLTARGSLVCPSHCSCDELTACGKSYLNDSSIVHFV*
>Takayama-helix-ANV-106690
MFTRFRLRSLMQAHLVACCFALAVSSAAGAEDPSMVTSLPDLIGAHVAADSIFAGYLNVSSRQYYFVFVRAEVKPDTAPFLFWTNGGPGCSSVGEGLWMEHGPFRVSSKHAGIEANPFSWNKIANMLYVEHPVGVGFSYSEMPSDYLELNDFKEADELYGALNVFVERYPEFSPTTEHGLYLSGESYGGEYVPHLAHRITFGDSKLLKDSLRGIAIANPALNCVADKSGYSDTLQYQLYFHHGLMSFKQFRKWADQGCDEGTNALSEQCQQLLHEAEDAVGTVNQQLKVKRRRSLRKSSVPSDNVEANFDPDHKYQSFCLANSTLQFASQHNADTQECHPLGDPGRMATYLNRPDVQKALHVHPERMASPARKWTDCAAHVGDGPGGWINYTSSGVNVLTAYIEPILAWKGSSEFRMLVFSGDEDIATCPAPITMACLSDLEHKVKRTGTWKPWTHNGITAGYFETFDYYTYATVKGAGHTVPQYQPLTTFQLLSRWLLNGSLAEHEQQPSQDMVHFHLV*
>Takayama-helix-ANV-106698_lineage-specific
MLRNARFTCIASLLLTAGAIAQGDSPSGSFETSDFRGFVYLTSDARNSLDMWQRFNGSKIRNELRYASRIGFNFARIFIHNLAFEPSSLDDEQDFENSSFWKLEEFIRIAHEEGIPYVMPVIFDGCGFPFDTQLANCSALSWDPDRASGSAPCWLSSPGYKRQNNETYWPVLERYVKQLGAYFEISHRHQPTLWDLQNEPECAGKHLNWQFLRHFLNIFGEATSLPITYGAGIAESLAQQRDISLHPRLTHLSYHTYFATEAHGRQVMDWVTLTLPGILGFQDRHHMKPIFNSETGCYSLGSAYDETIRLHDEYSLGFTVWELMVSDCAECADKRRQRTGLVYPDGSIRDSSGVLAVRGFYPNVGRTKLSDSTSKNQYFSEISPPVLHNQFEKLSEQVRNQSVSFIALPEGVGNISQGLTCAEIIVNFVQGVEAAPTVWPLRAELLELQRRAGVDYGRRNKALHDRVPTSNFKLQLMSPSLDKFGLGVYFEQLVRATENSLQREHLYVNANIQVPADQALLADIKKFLRAGLRALSGVIDGQEKYPATCEFPQGITSGEDVTSIASFEI*
>Takayama-helix-ANV-106704_lineage-specific
MFQRTQMSYRMVSIIMCLSALTEACKTDSIESCTRGDSDRDVLLQVKVNVHEDDENENEDDDAGVGTMKIAATIGKYVPTGGRKSRQNRMKTNATLHGGVWDYNGSATRLHNCKVSGRAFANDTPPVFVNLQPIGLTNGERAGGFRNVTCSHYKLPCNVAPDMQMVQVCKDTLGCSTHVKRALLQAKEFNPGAILFETGGACKMWCKENGITHVEAPWNVTITTFCKVFEPMQNLIKRNPKLREGGWLASSLRWPLLDEWLQGRIHDAVPPPEQFNICDTDQMVYTNSHSFFRRFNNGNLDMAICKFGGMPTNGIFSFFTKDSYHDLSKFYVKYIGQFHPPCGSDMDVLHLYTGHQSFHQICKYPRIDDTIFCAENSCKPFPSDRVSEVLSWDSEDRYQQHPAASKGLFYRNGSLHFCLREPGAVVYNGNCNKYERQVSVHFQTSGKLKMFWHFRPNLERIPKGSCRSCLMEDCDCSDFKCENCWDKCFGKCEALQNFAKAVL*
>Takayama-helix-ANV-106733_dino-specific
HHRNHLSLASPALAFVCAAFAAMASPGHLASKETSDDRPATPRRSDGASELKDTPVKLNRPAAHSQTRMSAECDKNANTDEASSPTGYEPHSTMRATASEFAPQVPGWPQAMELVQPPPGLDCPPWATESGACGSCFNASEQGCWPAELYLPQNLLSADTSDAAVSSKPRTGQTRHARILQLVTDALNSEDSPKWQDKDGYVLISKLLRVRSDLQREAFGSTKVVVTAVEQGIGTVRLDQERRRVRLRTHEELIRTIAENEVEASPFGQVSFSGLLSSPSLIHAFALDTSPNESPEDKLLRALKHEDCQLSLQGTSVTRRSRHEQFQRIAEELFSDGHLSQDHRLRAKIADTQNGDVPLTWLCSKYAERFGFATAAGAHEVEVMAKELCEALQQSEVVAVDAKRLVARRKLPLPASIPLKNIVPGIGDNAKGAVAPSLPPAVVRSDREPTSAAEKQRIAGAARAASQLRQLLDFYFEPFTLQHNRYLLDLILRSVGPPSQAGPWVAQSLRELCFGIEDLTGLGRIASAFSKLKSSSPHEQVDMQETCGQLKHLIVNEQGLFQLRSPPEIRSFVRAPSATESKANAAARYLSAAREQRGEAPE
>Takayama-helix-ANV-106753_dino_high
SQPKFRFDCQLLALVMQFVVGDLVKTTVALTTDDASVDGEVPVGTLVRIHEDPRDNNGLYSVSLGYRVYDVEPGEIEPVASSHRPEATYLDKDEQSVEHEGLWLRGVQAWIESGTYNANSAPAVEAMKLLERALLAPGLQVSVGLLAQRTLFCAVSVRSLGKTELALEYFEKALALALQPAAWMNDKGPKDTCANLLDMTFREYAGTLETLGFAEKARELASRAVSCGALWTSKWQRPNFMLSEVPACPFWDMQDNWVRELEQGVAVVQDELYALMREEGLWRSETRPHALADGLWRETVLFGKGGRPELAPKTAAMVKLLLPSSVDLCEQGAGEVLFSALGPNTHVAPHCAPHNLRLTAHLGLVVPPKDAGRCALRVRDEWREWQEGRVIIFDDSFEHEVINDTPNVRIVLLIRFWQPTIAHHPNKQAAALNQIKAQVESVANFRAMPPVASMRLQDRLLSLRPCPCCGKSEQLAINFVWGDHPYLKATCICGFVLTSCASLNVDASKLDSSEDRPDALQGTNCNFSELD*
>Takayama-helix-ANV-106766_lineage-specific
MHIFWMSHVANGATYPSFTVTARRSSLRSHFASITLLCVALFGFEVEASRDGLKTDAEKTGPNVPFAGVKEEIEGELKSGSEEIARQALKQETLTRNVGKDMTDYTAAVGNIATSVERVEQAKKTLAKAYREEIQTKEPARVKPLQTAGEMLRGVFGDQVEVDEAKLRGGSFHGAEERSFTDAQPFGMSEGVHQHLDSSTGALESETPGELSQSTVNLRFADIEPTLQQIIREHVQDYDGEHLTEPLPEHVQQELQSIIDGWKDELHDASEEQKEAAISEFKARIGWNQAGSDIQMQSELGTQRQTNTYALDDLLEGRVEPQIITVGSSNSLVDDMRQRRHQVRDLHSSDMMHSSEVNLGEPNAFRREAKPNLQSIFGGSSDDVVHRSSLAQVQETRRPRTPRSNSLDLNDDRSEDDDPDQIPVRRQARRSRADTHRAWENALHGVSLANPRGVRHAAWRREPRSHRYQTRGMSHAGMDRRHDRFRSSRKRQIHQLADHTGAHRPRHAHWRARTSLEVQPKSFRRSQGLPA*
>Takayama-helix-ANV-106815_lineage-specific
MALRLFFITLLCQISLSWGIQEGTMAFSENKRGRLMRRRAKKNVPETQVSILPDGQILEPGDHDHADDVASRSTRMGSSQIEIGSEGETAKHAIGMSQELVDPTSKDDDDEREMHPDEDFMTLGLSEEDAEKVREQRALTKAEKMVQVLDLANETDHAKASHLEHELTSGVKGANVMEEVVDMQDLVQPGAEVDHLIKAGASLTTEDYVSLERYESGNRNIQDGEEIGENNSKDGSEDVNSTLVQEFFQAAVAEEPIMTLLPLRPREDLMRMFENMLTPIQMARLQELNKTHHFFIGVKSKGPNRIPIWPQKNGRYPIEYCRGSSLSDRAWDEFKAASRDVHGVCQKLDFKEVSKGSSCKLEVKAEKDGCSALLGYDSYGRNYVNLADGNFFKTSCASKGIATHEILHALGQAHEHQRADRDDHVKIHFDNIGSTGNKLKWNFGKNDNESTVDSYDLDSIMQYGCKAFAKNHFRWSLQGDRRRRWYDGFFGHKDCLVQMGQRSGMTTQDTRQLQRMYGCQGARPSCRRRWFRCP*
>Takayama-helix-ANV-106845_dino_high
SSRRRHTRYWNVTGVQTCALPILARVLRLLFAFLYFSPARNAQAQSFPPAHPPRTGCNNLPLVTDTCGCSALAAYPPCPTSMQLLGQELKRTVSDAPKSFNSWERQGWMLLNLIPIVLFIFICIRYEYVWMKYLAKREQIWADQVEGSENPVMNLAQMIIPALGVKNYVFKGIEKPRQGISLRFQDLGLRLKDGQQVLAGVTGEFPAGKLIAAMGPSGAGKTTFLNVLCGKATYGQMTGHVFVNDEERPIRDFNPIIGFVPQDDIVYEKLRVRESLFFSAKLRNSRDIPHSQIQYIVDDVLTVLSIGHIQRSIVGGVEERGISGGQRKRVNIGLELVASPTLLFLDEPTSGLDATSSLTIIRSLKKMTEFGMTVIMVIHQPRYSLFKLFDSVLLLAKGGRTVYLGEAEHAKSYFTHIGFAMPSNENPADWFMDIISGEVKNEVHMDFHPRQLSGMWNEHKGSWSEEQADIQRDSESCFDRVTALSDDLLLIQNAIEEAWSAISAGNAIDFDQFTKLIRYSITGETSDDVVQQFWNELRANRHVEVVTMDMIVGFMASLLLAKDEPASRPSTGSADSRHYEDRAMDAMDGAVDVAADVAIAA
>Takayama-helix-ANV-106859_dino_high
MLRVCHIGVSAVLLSSFAVSQHTDAWESLTDGLHAWESFNFDTGFTYKVIVNGSVIYQYPQAVSSAVVLPQSEQVGFEISVVGAKRGGTLLKRITYPHVATIVQYGMDPGSTEGPTSVSREDLLRFGGGLTLLDLIEAVGRAPKPGDKWQTLRDGIDAWASLEFDVNFTMNVGDHSGTLFTYTKGSTGMHTRLPGASLSKWPAALMISGLVADGLMSYDDKANKYLAWWATDPKDARSEITLRHLLTFQSGYMMDASVPCAMNPYADYLSCAHALYNESRLVAKPGTSWAYISCHLQFAGAMAVAVSGLRPDQLFEKYLYKPFGMMETTWTPLRNPQMATGITTTGRDFEMMLHKLLTYEYLPKTVLDEMELDWSAPPISPCGDGWFGHYGMGHWFDCIGYAAGQSAGASAPLTKFCLEEAIPAGPGAYAYFPLIDRKRGFYFQIVLAEDMQCRSEIPEYLRVIAKPVVDAVLANRPLDNKDLLSRMGGIVLRELVDIYNYLPPNCQPQQVKWPLSEEEQHSNPVENILI*
>Takayama-helix-ANV-10686_lineage-specific
MMLLLILTMWVLEGYHLINASFPIIYLVKKTQLEHHLYGLELGVRIRCNNRSHGLCRKFTGFQRLSGELGPNATQYYLDTWLSQECGHERQKASKVASDVS*
>Takayama-helix-ANV-106866_dino_high
VILAQVQWAFTFFWLSATVHRCCSTMAARGISVIVATTQKGGIGKDGTLPWKLPEDMAHFKNVTTAAPPGQVNAVIMGRKTWESIPAKFKPLSDRINVVLSRSSGENSLASTLPAEVMLASSVADAVSRLAHRSEVSEIFAIGGESVYKETMDMPTCRRIFLTRIAKDIECDAFFPAFDETCFTVSQVSKTKSHADLSYDFIVYERVKEADQELDVRMGEVPPSLSAVGGAGQFLHEEYQYLKLIEEITQKGVSMDDRTGVGTVSMFGTMMRFDLRKTFPLLTTKRVFWRGVVEELLWFVRGDTNGKHLSEKGVKIWDANGSREFLDKRGLAHREEGDLGPVYGFQWRHFGAKYVDMHTDYTGQGVDQLAECIRKIKEDPTDRRILLSAWNPADLSLMALPPCHMFCQFYVANGELSCLMYQRSCDMGLGVPFNIASYSLLTCMIAQVCGLKPGDFVHQMGNTHVYQNHIEPLKTQLARVPRPFPVLRVNPEVTDIDSFQASDFELLGYNPHGKIAMDMAV*
>Takayama-helix-ANV-106979_lineage-specific
AVANLIFVTMTPSVLMLHGVGLLLMSALALQSAASPLTGIGSRCDSSTKLPSGHCCCDSTGGTSDDGQRRGILVRGSHVGETNPLSSSFCSPAAAPTTGTLATRAQQGCPTAQDPENWCNDAESCRNATLCTGRFSLICSCDPECVLWKNCCPECSVMCEEMAQETGVQSMAQSCADGCKSPVGGTCSCSPSCVFAKTCCDDFHTQGCAKHRDFFDFMNQDADGKATSREMEFLMKKVLDKDAFFQGLSEKDTEVRRTAIQASRKMLEHIAKRLKIGRHQEDEVLFRRRKNANEVEFDADAIEKLCAITPLHNADLSVSEFMFLQGYCKLQHNSRSHNASSHRLGKHNKGECIESSMLGSSLSAFTNMIRGNISSAALNLGVLTTWLGDISGTLTSSLESSRPFSFRSEDKDWKQVTRTSKQVECELKEEERLGAQAMHLKSKMDASEMAQLAVDVYKPPYELCKNNALSRDDWTLRWMDSIPGFTKFLVGVWQNSVDGGCVLAFQGTENKEQLRDGSP*
>Takayama-helix-ANV-106990_lineage-specific
MLGAALVALSVSVCVHASCRTKCLQALTPTSHNYTLNHNRCDSTSPCLPGEMVEDRQQDSESQVHWACFYAESLPMRQKSLIYLVQDDDGCLRSTSLLCEILASASSDWHVKALGLTYRKFRPGFSFFPGSTWAEGRNALFQSACSFEVKQGFRFGFIAFADDDVNIIRGSLQRWHLELLAYQPAVSVPMQLYLLEDDHVPDAIEIYPQALCGWDGMLIAVHRSAVENLLPYKTQFDTDCWWASHHRQVYEACYFYRGRSLISAQVLINASTLGNSAGPLGPLHEDGCPDNFWKAYADFKGSLPDFTSCWLYSWHRANPYFGSNYNLLGKARLPQQSDRDVSYGYDQPLVPLCTNGRPRNHHRIWSNQTGYHFQSRYYRY*
>Takayama-helix-ANV-106992_dino_high
MQTSSSMLQSWSLLAVLLLLEMMVTPAVPLASTSFGNVFGRALTTVDEFLGIPYAESTAGRYRFAAPRDWSKPFHAGGHNATRYGARCPQAPVDDSAILYSEDCLFLNIWTPRTETPRRKMLPVMVFLYGGSFIAGSGDLYNSTELAMATGTVVVTLNYRVGALGFVQLGVGHDGANFGLLDQQSALRYIHREIASFHGDPQNLLLFGQSSGAHSVGLHFFMSGSDGLYQRLLMESGHPEAVPMDFARSVGNHFADQLNCSQLASRLSCLRNASLDKVLSVQASMLSPAPGQTEWDVPFAFWSSVDGKVIEADPRVLAQAGRFNKQSIKIAIGLNNNELDFSAFSDFPNPINAEDFNAIVRSAIQQRGQRFQSDAPDKLYSAYIRKPGAQGDLRAQLGLLLSDMVFNCRTRRVLQLLARRGVPLFKYIFDHRGSSDPSPTFWGVYHSSELPYIFGVSETGSIINLPHMNNSEKHLMSQMQALWSSFARTGVPRTTLGQSWPLYNMTADNHLELVTTNGTAPFPTGTAFHGHLCDTWDSVEVVPNSAGDHLIV*
>Takayama-helix-ANV-106996_lineage-specific
MSWVWTYAILQVTTALSNWHHTHNTDHHKEHHFVWWCFCCNNQYRLNKHQEESSTLARVFGDRLVSIGKMIINLDTLVDPKYAKRAWCLFEIWVAWDKDVRDLQVALSDDGVSTFTQSLAKGSFDLLQSITIDSRKAEATQKADEDFIKMQMKDRHDEVDKTVRDALFRLVSGLVKDYSAVPTTTERIQIMIKCLEEGRRHADKCSGKDLVVFIGSTGAGKSTTINALRGCQMKRVKISGLAKVQVASESVIKEATQIGHSHQSETSVPTLVESDGLCLCDCAGSMDRRGSDISVSNTVNLHHVLKAAVSAKFVVLVAYGAISIDVDRGRGLDDVLQLLIDLFGSTAQLKENKESILLCITKAPKHDEDGEVTTRSDVTNHFKARTDLKASFHDDDLVQVLYDICQRCVVFHPIEKPDTTWVDKHGLLDAISRLTPMRVPSNTCILVPNSSETMTLRKAFRSCKAQLEEALTMEQYKQAADLLQNYTRWHRLLFTDMKLHHDLVELQIEGQQMVDESNAKLKRAEEEAKDANADEENEEKKDLHDILMERAKYDTKVY
>Takayama-helix-ANV-107014_lineage-specific
MALLRLRAFLIAALCLRSLLAVEPPRATCADVTCVRPYTNRPNRASIFCADRKLCSTKDLGTCCVKESRKQDHHSRPSASSTSHAPETRQSPHPPPTNPPSNPPTEHSAIVPSPAPSSVSYNPNTCAGFTCPWPYVNKPAPQSISCISKLGCTEADRPTCCYATCAGFTCPPPYANKRSPLKINCKGTECSEFDKPACCVLMTTTPLPTTTPVFATCAGFTCPFPYVNKGHAHLIRCMTPASCTAADRQTCCNLITTTPKPATCEAFTCPAPYTNKFNRASIMCSNPLICTASDRDTCCDAMKPATCAGFTCPVPYQSKSQSIKCINPVACSPADLQTCCKYISTTPTPATCAVFTCPPPYMNKPNPASIRCINPLSCTAADERTCCTITTSPYPAIAKFELHAGERNQNAASKRSDSTGRSAAPYVIAMCLLCCCFGASAIWACVGKASHKRTMVFPTGDEHMSSTEALQFRGDPEASPLIVAN*
>Takayama-helix-ANV-107072
MFFFAAAFLLQVASAQGAACVNPSCATPPCAAALTGDVGCTTVSGQEANAFAIYSAGHTVATNAHIHGPFEAGFTSTQNSVIQGWGCTNPSLVYDAAGGLDLMNAEAKVAAACSLTNFPSLSGSAYNGIVAECGGHTSDYHFHVRLSCLYKATAGSGHSTKVGDVASYSLYGKHEHLADSKLPLLDACGAHFGTNPDSTSTDVYHYHVQDYPPFTVGCHGPAAGNTKMTVSGCRALYNSGSNKCDSAPDATFTIKQRSDPNGPATGVQTSITYDRWCPCFDANHQNIATSIVELPAISCSLNWYSGTWSSTACGSGSNGSSGGTNASGTTSTTTSNNGSSTAGTLMSAAGSSSKSVSCSLLIGLMWMTLYSFAHMLRLLW*
>Takayama-helix-ANV-107126_lineage-specific
MGFTKWITVIWLLFRRVANACLSTLDSCQTSDLPWHRYREGIRRAFRLFPESVEHVHHSAQVAADIWRRQFLEEVAPVAKADECPAGQLFFAVYDQYLNFRSNSTSVAGTLPKACYQRTSKDGRLACIIRNVLLRPHFRNLDILDLVMSGWPIFALIHEVVLGARSHKRETFVSAINATSVKDLAMAHGQSASPSFHVERFADMIASAQRQNSMAEKQGQGPTIDVQVILQLFIEIWESEPNAEFIPSSICAILETMPLLRRSAVALTSPQSALPTLLNVLQHRFLYTSYCPKGSRLMPAKGVAPFRLCVRESYGGIDGAMGLHGTWVTCEFLLSVYREFHGPLPSENPRHGRSCTIVDVGCHIGLCVLHFAVRGCRVVAIDIRKDHIEMLNISARLNGLEHQVIPVLAAMSDTTGGESVVSDGGDVVPQETHVCAPGDEHLAACVYGNRVPTWRLDDLLDSLGIPYADVNLLKVDAEGHDIQVLKGAEKTLSRRSSPPDPVVIFEMLSEFRAALTQFFGTQGFDVTERNQAMNVAMRSVELPDFQQG*
>Takayama-helix-ANV-107147_lineage-specific
MPTRATPFTQAFFLLLVFRVHAFRQRIDVSNAGIHRKEGAEALEHLDELTPADDSALVEIQQSSQVTANNFPVIYNRCNLPLAVYLERGFLFNRQVIQPGEAARLWSPSWGPHLAPYSIVAVVGDESSLPNSFDSMLSFVGKAAVPAAFVGGVAISIWSWGALTGPAAALAPMVAGPAGLGAIKVTTAAGAVWTLGVTDLIAGTAAAKAAGELSDKALEEAKKNAIAKVQQFAEDLVKEYPKAFMAKKRFVLPRASYFEVVGGPSNNTGDTPSKLKIKAISSEKYKSYHVDIEKACVEMSTHGLVGTHAFSLDILGDSKVSGKWRMAPFYNDRPSYTPYKDEARVVQWSKNRRAWCMRKITFWGTSQTPLYEAKVDSATIPDNGWEVVEGDGQSPQVTLAVQFTIHSCGDKRMNGAWGHAGEHNGRPQYIPMDGDDDTDVVIEYSWKRGVWRITTASGWRRTTFYQVKSNAKDVPTSGWRVVYGVAPAPTFEV*
>Takayama-helix-ANV-107150_lineage-specific
MSLHLAIAIGLFLPVADAVQADMAAHIDKQRLQGFTQGLAGERSVSTANQRAIKESWLRDQLAQSTCGQVQNQTLANPVSSHNLWVRVAAGSPTNAAPVVLGGHWDSMPTSPGADDNADGVAVVLEVAKVFSALARAGCSANRPIEFVALGLHEVGMVGGYQYVQRFSNQANSLHIAIILDSMGFWSNQNGTLRNFAGTQSIQQEFPQHWAAVSNGWRGDWINVHGRTTQTLEASTATSLTAKINTHGNGVYKALDFSCPLNDCGVSAGKNFMTNLRRSDQSAFWDSGLQAVGISDMPPFHYHPAIASISSCADAQLGAGMAYHNPCDTVDRIDWDFLTNNAKGIADALAVLVGFQCQSLPSSLDFSCSMSTTSQTPQTTVPVTGIAARVRRHVWLFIVAMLAEFQWYHMGS*
>Takayama-helix-ANV-107153_myzo_high
MSFSNITMVIFTLLVANGFAFFFGSGKTTSDSPDEGKSQIVGTVPNDEGDKTVQPHLIPLRRETVPVKRKGKVVSFKTSYSGVVTVGKPLPGTAPQSFRVVFDTGSGHLILPSVECGSEACKVHDQYNQSASSTAVPINVDGSVVPPGKMCDQVNIGFGTGKVKGEFVRDVVCIGAPQTPEEASDPAVQPQLCATMHAVMAVEMSTIPFKNFGFDGILGMGLSSLALSSEFSFFDILSDRGTSPMHHFGVFLTDGEEGEESEIAMGGHNLARTLTPLQWANVAKPDLGYWQVEIVGLYVGGQAIDICRDAPCHGVVDTGTSHLGIPAPHDAQVANLLTMPAGDMLDCRLADLPELVIELPGLNITVHPETYMRRLPLREDVNVDSSKGVTMPEDGELAKSETTTTTTATANADDDPASAPGSVPRFCRPRLMPVNMPAPLGPNLFILGEPVLHRYYTVFDWVGPKIGFGVANTKRNAMDKSQITDRIGELPKDVDVYLMQHTLNSSSSNDRSVGRVESMEDDSDEFAAVQLVMRVTVRAVYRRL*
>Takayama-helix-ANV-107158_hapto_low
MLRRLLTCINVGVLAQDPSCWLAGASAHVCCNLQHGPQGYSPCWTDDFTFERCCGVTGWSDNEAVTAESDNVEQIEVHGQTEQVHLNVSEEYMKRDVDGFRILRIMGFSPARVLDVGAHAGTWAYAIHRLFPKAEFLLLDGSHSFWPAWEQLQRVCREGTRIDMDVAILDNESREVLWYERPIHYGSSIFKDASRAFAREKGASRWSETLDGLLERTGRSRLFDLLKITAQGAELAILQGAPAVLENVEVIQVHVPFIGVLNKGSPTFAEYIAFMDRIGFLPFDVGTQARNWLLLKYDIIFVRRESRVFRFAQLYIENALGSALHQSP*
>Takayama-helix-ANV-107180_dino_high
AQATFCGGSIALLTLFLSVLAFDGDVVKETMAMQNQRRGGPSRSGTSDLKAPQKFASDLNKERLLFVFTSLIGQKVTAKLRDNSIYEGVVHGVSHDADFAIIMKSARKMATDTTKSGKVLECLIIPGKDFLQLVASDVPSPSNWDREQSFGGSAAFQTDAEISQKKAAANTERELVPWSGGGGAPQDEGLEDRHQGRSQPWDQFADNEQMFGISTTFNEDLYTTKLDPNTIPEEKRREAERLAREIESGQMASEVEAKIDAEDDEEGRFSAVQGTGAYRRKEAGQAGWGNDTVVAGTGNAAPSAKARAANGRNQAPLPQIPPMPEDRRGQDDGGLDSRAKRLAAHSPSMMKTSMISEMKRINALNLEPAVPKIEDKTGSDWINFQQTQARNASKSQAGGNALKSEFQQSLDLINKREAVKQQQQHQAKLQQQQESQGNSSADNWRGGKGNGMGNQVALPPESMQQGAMMPRTLSGPGGGGDSTRSKFSFNANAKEFSFNPGAVTFTPSNSNNPGSGPSTMAPSNSANPGAGGGGAPNNMAPGGNMQPASAG*
>Takayama-helix-ANV-107187
MRNSGRHQCEPRAFVLFHVLQLLVATARQVVDPKYYRLLGVAETASDSDLKKAYHKLALKWHPDKQSRKTEAEKRECEAKFKDISLAYDTLSDPKKRKTYDQVGEEGMKRGENGNTGAAFHGGGVDPFKIFEQFFKGFGDGGASFSFDMGGGGRPQGMFAENAGEIQSLREQAKLEEMIKDATSANSLASQQFLVILCIDHSGDCKKLKGGLVKLAKSHKDVLCFFAVDCISQPNLCRVVEPDVKRYPWIVYYGFQKKLPYGMTSEADNPPGLHDKITSYAIRQWLSQVMPGCILSTSSASDKDRFLSNDSKKAKLVYLTEKVGIPPKLKALSLEFQQDLSILHVSKKQTPEVFDALIAKWASGRLPKDFPILLDVQESEFISVLGEDLHTIFEDVVRSFQTKALEQEVGVEEFTMESYGRGVCNVTDYRFCLLVFISTHADKGNVGVKRMMSNVAGEFKKELNDPLRVLYVYLDKAAQTPLWAIITSIVHGIAHLTTIGGVLLWRPKWQRFDLFEGDVSNGEEVLSFVRSAFIRAAIDGESGLRHTHIDL*
>Takayama-helix-ANV-107207_dino-specific
MFLAFASAMLTDMNASRAIRNVLLVFLVAPCVNAQTYSQGGHNTNSCNSPSAAVTSASECQTYAVPGLGPGTHQWCGSVDHNDRPSGCIYQEYMSSPKCVYFNSNTANSLKNNFGMVCRTGASPMATGGDPIFYYGGHKIKFELTPGLLMPLLRTPSLTILGSTFAGNSWEQWFGHFLVTESQGTRSRIVDVKIKKNFAKFNGSHPANRGKALRTIQVMAGNDKHPIHQEGHVTFSVRDGLIQVGCWRMTPHARILQSRMGTAHRECVIVRSSDTHFAFCSSPASEYFGPQHHLSTTNAHLDLVIVEFFNPAYLTGILPELWRRAEAASRSNDTESVTSPHHDILGLLSQDQQSEQVEEMVENLVDASRKSVLELI*
>Takayama-helix-ANV-107254_lineage-specific
MWMTVTLFVCKLSDGHASKLVCLILRCCTSKVPLLAGPLLAGPCQISFKLFNCPAPERRWSQYWNEFVLVLDEAGSFTSGLSTKCKSFFEQVGDEAFVSLLVLQCGWVVA
>Takayama-helix-ANV-107255_dino-specific
MEKWKVIYVFIMCAFSVQVFMAYNGGATQGSIDNIQQLSHWGNAEIGLLGAMDKIGMTVSATIWGILLAKFQAKPLLVMGLGINWMATLMFAVLTNHWTMQAMKLLMGFTEGLQWVWSQAWIMNKTDGDPWNLTFLSASSGSAALGNLVGTIIAGYGTANGLSYAFAFKVEAAGLVVCWLCALTVTTRDLAIRMDADDYRRKPSLTPDMMDKYTPETSEKSGRSLSDSVGSMLRRPLTTKVTAMPLSVKLKMLSKNKLFRYSAVGFALLQYVAAAFAFQWIRLFMGLWRMTKDEATTGLILLPGLAGAIGMVSGACFVVGTEEDRRRTLRKLVICQIAEVSFSMLALVGLLMQMQLRQQQEREGVADTVDMTPTARANLYITYVGLFIGISAAATSQASLQSIASQSDVVGDEGLQTLAVGVQQCLTNFVGYAMGPLFPQLMMSLLETILGCPSDDVRIVFVGGACGIAGTVVAAIVIFMAFRAACAAPTVCTDDGNDGPRKKAATR*
>Takayama-helix-ANV-107270_lineage-specific
MQMLFVLRFIGVLSCVDLCSSLIVTRPEAVAPAAKSKVNSKVPVVPIPAKPTVKLPQPHGHRGGPAKKTTSASQVPVHCQRLDACFSEVKATDEAQSAAMFKSCIEKFCNDLHGVPKSNKSGSRASLCDEKGRQAWDVLSKAQAEVKLSSGHKASLVALRHQRPDVYDKVSHILFAESSTVFHLSSACQMEVGTPQTNSKVEVVPVPAKPTVSLPQPPNGHPGGIAAKTANTTNTPLHCQRLDACFSKIKTTNEAKSAVLFKSCIEDFCNALHAGRKLNKSDSRTALCDDKGKEAWEILSKAQAKIKVASGGKFSLVAFRSQQPNLYAKFLQIFFAKNSGSVDQSDVCVVGDVIGAPNSKTKPEAVSVPSKPSVDLPQPRGHPEGPPTTLKDQPTRCKKLDMCFSVFGESADGFKACIVRFCTKLSNESLRKPEHSDLCKDKGEKAWQVLAKAKSSSPTPGGRKISLMDVKIDYPSVYQEVSLVLFAQNVKHSRMADACRV*
>Takayama-helix-ANV-107271_lineage-specific
MWTLMTAVLLPCLMYTTAIESVALPLLGSSCHRGLEIPPRFLGVCMYLWDQAFEPRSVHFWRVMFETVANTTGIAWYLSNLISWRLLAWCAHLVADVSGIPKSLLVVTMTLALFMASAFMPMNIWSLAIGIAYLPCFTAGLRFPLEELMAAMPSSITPSFAVVGLCAIVAWTIVGMPVTYYWHPQKYLHAHLAEESCISYLSWCKACAGVLQATVTFIALLALACPREQHWFTTIGRERAMYVYLSHLVVLTVFFEVAPESVYFDPAFLNLSSLLVPFAITLFVSLRPVKCVFCLVVEPYQTIVGLRMVTSSTTLRLDAKGEEDGVTCGGPVLEQSKGSLLGCAR*
>Takayama-helix-ANV-107292
MVVLMLRVASLLCVAAATTPVKVGQTFLASGFDPTQGSTPWSLVSHGIAEKLFTVNKQGAVVGQLAQSATKINKYTWQVTLTSGYKFSDGTTVTADHIVTALQTQNTQNSNGDDALGVMTVTKVDSTKIQIVSTMSHPAMEAALANWVFVIFLKTGSNYLYTGPYAVQNYTLGSQINLIPNAYYPVTSGTRPSIMLKKYSNGNVLATDLQAGNVDLAFHLPVNKKATLQAAGFTVKTFDVGYQYMMFPNMRQTSVLSDQNVRKAVDLVINRQALANALNGGTGTRSLFPSTSPYFQADTLATTGDKTAAEALLDQAGWTLQGNIRVKNGNQLSLFLVSYPFRPGLGIMQPVIKTSLESLGIHVNAVDVDLWTAPHTTILSGKTYDLLMWAQHTLPNGDPQWFLNSFFRGNPMSGNNYAGVNSSVIDGFLDTLAHAGYANNERVIATTAVHNAITSQVAVSNLVTPKWHVGMSSRMACYDPWGSDYYVIRADFQDCASSPSTNTQTSGAVHAALGCLSLAILLHFA*
>Takayama-helix-ANV-107293_dino_high
MTIMYWLVPLCAVNTFAADVDQQNIVYGKYYAVTGSGSHDATDNTYYLYRPKGHDASKDGKLPIIVQIHGGGFTGGRPNNSPNAEIMAAVNSGIAYVSVGYRLVATKYYYDNGKTEELIHVDAEGRLTLDTKGKTMDDYTIRRGRTEYNTKCSFDATQMIENLISHADEYGLDIHRISTTGSSAGGGEIHYLTWVYHKWNVGRYTPVGMVYSMAQLDYPVQNMLDRVWRLWTDDVGESTKLSTILDQSDCGMIIGNPWCEEPDKSQSDYNLCNKTWQDESLARFCGDYFSRATLGEVRDAQVWPADDPEVGKGMEVLWYNSLNMQNHQPKPFYLYIANQLNSTQGMNVVHNALYSRNYAKYAEMAGINYTVYYTDYHGMKAGDKGDVRFSASGRAGSVVYNYRSSHDWIHQAGVQATAQASRQEQLLYHCLAFGIDCTSSPGPSVACMKAIDNTCPQQRSAADCTLCIHSNAYALIAAGCSVGRGTAQTCIRYCESRRSVKHINIDFMV*
>Takayama-helix-ANV-107349_lineage-specific
FFFFFWCMALLPQANLKGESIDAFCFSWFPVSWLDLHVTLWSCTRQRRDAEQINKRHRRKSEKDGWWAAAVTSASTNCQRPISTAWTSPNDMIHTPTSKPSWNRIWPSPVQVEAAPDGNINGRQLKSDHAIHKEEALADVNVANGTIQLIY*
>Takayama-helix-ANV-107369_dino-specific
MFWVFLLLAVILYTIAIYCVGEIGRKNSGYPGWNNDPSTLDAESDTFNSFLYFGNVSRSMVSLFSIVLLAEWSSIVRAVWERQPAIVLIFISMVILTTYGVLNVIIGVVVERTTCVMNELREKDIARKKAEQMEAAKRISEMMFDLDTDSDDRLSKEELVRGSENSELRELLAQLDFPHGFTYGEFHQMLDYDGSGWLSQTEFINGMLRLVYNDPFQRDCMFQLTMGQIKANQWKLHREITNQTRELLSGFAQEIKVLREEIHSISRQSAVVLEKTPAFDRGSGPILDRDGFDEVLSTLKASVSTINAAEFIKSKATKKVPHSAGDVGSGQEFDVDGIVLSVGSTEEIKLPASEQKLQESAPAMAEQQVICENGGRVSWTQRSRPSDPSVTAIHVSSATSYSLFGDRDAEQTYEINEPLGESQDFPDSQLQLSI*
>Takayama-helix-ANV-107402_lineage-specific
MRHFSFVLVSLLGACSQAFAPLQWLRLPTSSVAVPATGHVQSVKATLTHQLTQASHDMALCLTARANNALNSDSMGWWCNTPSASTHRDIICVNYCTDDPHQKWTPVLDGHDRNLIRLKGADDKCLGVVDKGADAYRGRGFTISTGLPSQAPIEFRECDHSMAQSWDFVELTPHLSRGFLSRVTNVPESTSSHLFARPAFIRIMFILTFPASLALLLSAWLRSRGTAVAATTISRGVVLNDMNAGIPLTVPSPVCEGKEHSPPQFDMSEWKPRHPDMVPASMVLSPDQLTSHSNDIIEIVQASDGWKWSQANKNVAEFLSDHFYEANLNFAQRFAVNAMWAEDLQTKGGNGRPFALILGKRGDHILSVVWVDCQVYDNRSQKIRPLEKNEDIRTFSDGSGDKDIIAYMSNLAVRKDMRGKGLARKMLDAAENQVKTWGFRCVYLLLDSKNLPARKLYETSGYDVFFQDDRNKIVMPSMLYLKMQEVVALCMRKQLTMPSPVYEGSGGREGREHSPPQFDTDEQKPRQPEMTPATMVLSPSELIRDSNIHRSARRDGNSDIVVIGAGIGGLSAASLLAKYGYSVTVCE
>Takayama-helix-ANV-107460
MLRLLLTTALASIFVASAAGDPKNATFWSRAFQSRWQYKTEDVMADAAKLPSDMPSHCKLAVIGAGWGGSYFAWRLAIDDATLLGPSDVCIFEAGNRVGGRVFSVRDIPGLGDLAIDVGAYRFKESDLLPAELVWYALKLPTSCYDYNCSASCEGGNCYVVKDPYDNNAGYASPIETMLGQIEDEGFGQQVFFGKQLTGIFANPTAPRVTLAFSDKTSVVADKVLLNMPSNALEKLDPSSLIFTNGSTRVKQSLQNVGRYPAAKAYAYYDDAWWASRLGAMEGYITNKTTPIPLAGRYHDGPLKCVIGHTPAGDPVYSGKKIPFGNCSGALEIYYNFGDTFFQKFMTDPLKPLSVFTAREGTAGAAILRDVHSSLMDHHASVFRQKGIDPATINKPSLLVLANWLTDAPVAPSCGMFWGTPSDEALIRAPLPAYGIYVADVDYGDRGCWAVGSLVAAEKVLQAEFGLSKPWWLQKAWYDSNILSNPTGLIV*
>Takayama-helix-ANV-107516_lineage-specific
LIKAMLVVIACLLRSFADEVNNSYADAATLNSWVPCRTVLLLRPVPLLPCFLFETSLTAELPNCMSAPAWCGGCHFCCSYCCTCQRRSLHRPTWSLMGHKRHACPGIKEQMISGSHGAQLPDYANKNASVASAFQVQFFKSGSLHFAVCGIRFLTITMATMRMTTHTVAMMGKIQTLFVGMLTQFPSHLPASNCL*
>Takayama-helix-ANV-107517_dino-specific
MWRSRSHAWSVPFLLFVLLLVMRTCAADKIALTFDKVEKLVKRLARRSNPDVMLPRRVGNRSIWVLFDLALRKLLHFDQATGIFKINAWWRLYWIDANLLYNGTTEFGPHWDFKNHYVLMKPEQIWQPDVTPYYTSSVEGKKTLRSSWSWIYDENFMTENGYNVFTSSPAVMNIFCSTDDNIHLFPFDSHMCNVIIGAWSAPSWMHRFASKLPPGQTSVDGWRIQSEEWNVEVHGLTNFSERYLTGGYDEVHVFLKLTRFPQYFLVNVIFPMMLMVSLSCLTYWIPMNSTLGIERIPVQATLILTNVATVYFTAQKRPMMNVNTWMDDFQSTCIFLTFVPLLESCLMVWLKNHLDFLFVQPEPQCSTSASQCLNPISGSDAGSECSVKKKLKSSSAANLVKKAPRRQRMKTERVVRFLAYVSRAFAVKWTIADIDDLFGHFNILLAAFLLTYCFRDVEWRQCNPFGSRSRILLVVPAVFESLYLSAVFLIFLVGQLTQVMRCRKVTEAHVPVACPSSPNQLTGSQAHADEVVSVSNTHDPGPSSESSKTVSFAEDAHKSGAVMSTFVLSSSDP
>Takayama-helix-ANV-107526_lineage-specific
MWRRLIIAAILARSTQAFAPAPIRWGGISSQRFVIGTSPNRAVVPNEARATPLPLMILRDSGSAPSSEIPRFTANFDNTISWDAQGLCLDANGEKLGAAVRLSPCTGGPRQLWNFVNPGPGRHRQIQLQGTTSCLDVVEKEAAVNGAPIELQECGERVTASWLFEEPIPLPPQHSSDLSASMRHVFLVLTALGTACALALGAGLWWRQHKARAVSLSQHGALLTPDNGGICLASNSDSNEQGLVPAVMMVSPETSKRRSSNISMASSSDGMSWPARGSGQRFIAEADYARCPMGGFTCKTPERFEGARTPGECKGSVRVTFTISDDEPRTVEFLKSQVKDNPSFGAVKVNAPLGLDVGFDPMMSRLVVKAVEAGGHAYKSALRKGDIIRSVSAAEGGPQGGFWPFGAGATVEQGMANLDGKWDQDFWKSVGNQTQPVLLVERPVILGGDDDGGPKSGFGLGKIKSVAEEIKGLLGPAAAPQA*
>Takayama-helix-ANV-107534_alve_high
MANVLRLVLLCLSALVHVSADLPVHCLRHQVAGDWDFSLGPLSSQRSSCGHVKPDDEERQPTVALSQVSDIMQISLRSPSTASTATDPHGHWTMIYDEAFEVKVQSLVFLAFSRFDLHVKDNVKTNTSRCGETQLGWYHNQDRTQFGCFYAKKRIPAHEHVALHAYVPSPRTKTAGYDEPLNHGYHSALADGFNMLQDMWTAKPHSRFVGMSLREMNSMAGLFRSFPLSVQKALSGSGSTTADETQNRSPASFLQVGQHHNSLSQSQNGFSEEDAWQLPKNWDWRNVSGVNWLDGVLDQGGCGSCYAVATTRMLSSRHRIKQNQPDHEAFSISFPLMCSEYSQGCGGGYAFLASKWSHDVGLVPESCAGYTGELTSGMPCMGLQCDVNMLQKRWRADDYHYVGGYYGGATEHEMQWELVHRGPLVASFEPKNDLMYYGGGIYKSVPNQRAEWERVDHAVLLVGYGEDAQGQKYWLLQNSWGDTWGEDGFFRMARGSDESGIESIVVSADVVEDDRPRVLNAFMQTL*
>Takayama-helix-ANV-107552_dino-specific
DVCSSDLSLLIFACVFGSRAMAGVTPELIAMLESKLQQETALRESRLRAELSLEFETRLQSEIAKMKLKTTEGSASQMGSNQAPAGGDEETPEIVFSHGGDSLLSDDHCPRVIEYEAVHWAPQPDWQCFPLHISSVKPVREESERSPRVKEAEAKFIPIPVDMWGVAIMTLTRDLVDLVEGVDFWQHCTRATYCIFCACLNLVLQLAILWWINLYVVGESVWALQGHYAAFHRDLFDEHGTFDEAKWANWGGPRSSLCSAALSKLPFLGSIVFLWCGRMLGEFKACVSLESNIRAVPSAATGTHLRHTILRDQESSNHLIVSMTPTVRFALYALVVIPKFIICVALMYGDCRWLTATESFSDLILNALALEFVIHIDENMLEFFLPQSCASTLEQTMFALASGGPLTAKEQFMATQSDYMKNIRYMGFVLTFTVLVLTYFQQVLPSYAFDVARHCEGSWFQSRFHPRCGLFEHGCFPYGAQSNPPYDYGSAYMIDQQ*
>Takayama-helix-ANV-107576_lineage-specific
MLLVAIVFASLLSTCEANTVASVADSEACDTGGRSGGSVMLQLHGSQHADNVNLAQQVPNIKGMDQASLKLGKLVERRDMARDWNEGYVTQLDPLRITDAKDPAATGFYWDEVRPSKEDQNLTAADSKEEVSVGKTVSVSNALRNDKVIVATVETRGFLNHQLVGPAGWNFTVYNAGAGRKWQSFKTKIRLMQEYLSGLEDDLLVVFLDGGDMMYGGCDLNDLVDRYHKIADATKAPIIAGAENYCFEGPRDGDLFLREDHYPEHGRNESLIMAGLTPKEVEDWQEMGGGDVTGYRSLNSGWIMGPVGKFREFYEETLAFGQRWTEEMIAKGGDKGTDQHWVQQIFYERPDLVGLDYTTLLVNNVGSRGSGLKLEKDGQDLFYYSSTNRAFMSRLTGQSVCFLHFNGVTDDKLAAYSKISESNGFSTTDGLNPE*
>Takayama-helix-ANV-107579_dino-specific
MATLRQDVFALISLLICVACIETPPTGIDACTHSGDDHIDGYTSLLQESLSLTSHQTARIPLATGRDHRIRAILEKASTEEDVATLHSDNILPSPAPRWQMVGKTVLIAGGAAVLMVLLYLLVVVPHLRHAAAHNKHVLQTIIIDHSNTEEIEHRVLGDFELHSYNVGICIAVLDLYALASGKGEKSLRITRITFASLLVLITIFMQVATLYGTKHVVTPQQVASIRDSYDQYQVAMYGEAHTYLNKNGRHRGIAAFFNASAFADLDGDLQANICNIPFSQLRFLCCILGVWSLTCFAQIRQSVETSVNLILFTKTISSMADSLEECEDDDEGSDASDINDGNPNRVVTGLTLWVKLLLIFFVFIPDLGSTAYCLWLGSRWLAATNDFVNMMGNAVALEFILMLKNVIAFTLVSARNKNDLEHFHMQPPWTREPLGYGNVFITLLFPALACIWVYSYIYHFQQVLPDYKWDVHNVCASWLSELLSPSADA*
>Takayama-helix-ANV-107620_lineage-specific
MSSTRLLKLLSLGILTSCAQATRILQSEGSRRVAAGPPSLAEALAARGKLRKTVRPVKVVQTSEALANKYVAPNTIADAVFVNYPRETDSLAKVFETSGCKLLLVDFFAFACTNCIRAGATLKNIYAEFKPHGLEILAFARPEFGFEGDPAEVKAWVEREEVPYPVATDAKDTNWNTWGVTMWPTHFLVIEKLNNPGQFVKVFDHVGDQNSHKLYNEIKKRLAPSMPDYEPMNSVGHTDVEVFFGDSFRKKNKDGKSCDKGCGLESPNEVNLKHPRLPELPLPTADGTPTADGGADKVLIYGASWCRFCRQTKYMLEHSSVEYEYVDVAEYGGHATVLAFLVKQDLMPEEHKTLPIVFQGQSFVGGFDDIIKREPFSSNFDKSSIEANTPLAPVPSVIEYSKHNSMVWVSPSSDGWTVNKESLIALKSGASLEFQAELANTRTTSLYVVCQPPTGTTATITTSTGEEISINWPGRHFITSYDGDQPSDILYFSAGTRVMVFWLSAEDPKRVRDVQIENSNSAGGS*
>Takayama-helix-ANV-107628_dino_high
MRVWQWVLALTLRVELVASMCEKKSDVGRTTVMTIKENVEGSPMELVLLCGDDPAAAVARFVTKKTSVTNGNTVVKLAKKLETSWESDKKNYRIPDRLDVGTDRERPRILKTGGMYSRRAAEHSKKSEHAMAVADLVRALLRPGIDPTAKDRLTSLLSEELKKSEKRHLQAAKDGDLSALFDALELEDNVADNSDVDRSSLKQLYRQLSVKYHPDKNPDAAARFNRIRDAYEVLSDPVKTLLYDTSGIEAVRKYEGGGGDLERNENDEKKVFVTLEDAYNGKTMTLSHNRQVVCRSCRLRPDLPRCKACRRCPGEKQIQQRWINEMQFVQEEVEIPSKEKCTHAQTQVDVTIERGVAVGERVNFPGLASQLPGKITGDYQVSVWLKQHELFKRSGNDLSIVVKVSLFEALLGFEREVRHLDGHIVKFGVDRGSVLKPGLGLVIEGEGMPLREDPTTFGRLLVKFEIEFPTSIPPQAIDGLEASLAEIGLGPQKQKRVTQSVKSKSEL*
>Takayama-helix-ANV-107636_dino_high
MSAPMAFFRLLGGAVLMATRAAATGNPDSGFPDPADFEFTGFTANAVSFSVSSTLGDHMVLQRAPASAIVWGMAPENAIVTTTFNGVKYTSKADSKNVWRTHLTPTSAGGPYTINFSASTGETAMLSDVLFGDVYLCGGQSNMQFAVGGNENAAAYIEEADKYHNIRLFTVGQKTSSKVPLMDLRTIEQKWAVASSKSISDTSAFNYFSAVCWFFGKGVYDGLGGQVPLGLISNNWGGTRVEQWMSPQTSLPCGHASTGELYNAMIVPYTVGPMALIGFTWYQGESDLGGDARLADQNNNYTCTQTAQIEQWRRELNVPQAFYGVVQLSTWYVDPILLAKLRDQQLASGDSLANFAYGTNADYGAGGNIHPPFKQYPGARLANAALSIVYNHPINWRSPTYASAMRTGTGELTVWLNDVTDDGLVLKAPPNARTAGDCVKLNAKTPRTCAWAELQFDDPSKTWVNATVAVGAGKKTMVLTAAPPHGAGSIIASSYGWGAIPMMTVYRADMAGTDGQLPVLTWNRALPDSTLRNDGKQAVIV*
>Takayama-helix-ANV-107661_myzo_high
MTLRCLLFGVTFFANPASAFIGGIDIGREFSKFAIVLPKRAPEVVVNLHSKRKTPTAFSVVEQTRAFGESALQHLTNSASSVARFFPQLLGQKVDDLSKPTLADFSSNFFPFKLSGDHDRWTYHVSVGDLDLSVEEVLAHFLAFGNQISAEAANKKKTQEAVITVPALATQRHRQALLHAAEIAGIPRVRLIHEVSAAAVQRGLDIEAAPAPKASADEAAEDLEPKDGDSPKEKLRKIQAKRERAKRQVDKKAGSQNFRTNVLFFNMGSRHVEVCIARYKVEGKDTSVAVKGCGSSDRVGGHFLDVIIAQKMLDKASLQHKSGELERNHKAAQKILAQATKAKHLLSANKEALFAIEALHNDIDFAYTITRAEFEEWCSKLFPLILQPIEAALSNSKVKLVDIDAVEVIGGGWRVPQVQQILSEYFARNRSTEAGTLTLGQHLNGEEAAALGAAYFAASHSETTTGPRLRPIRLHDIMLHEYSLSIRKLNASQPGTDLDPKPQVIFKRGSVLGRPMQNLQLKSIPFDMRVTLFEDGHAIEIHQFTGLHKAHVHLYAESDAPNISIPIELDSSGIVTVGRA
>Takayama-helix-ANV-107662_lineage-specific
MSRRLLLAGLLAVSTQGFVPAPIQWGGRPAQRFVLAPSASPTSAATLSQQLRVWDIAEKTSPIDVPYFAVNADQTITWDGLCMEASGASKGDAVRLGHCSGGPNGLWDILPEGGKSWIRLKDSQVCLSVNDQGGLRGAPVELQGCEDKLSESWKLEEPLPFPAQRAIRSSSMQSALISFISIAAIGALSLTAWLWRWSKPREVTAIHNGLPVSMDQDGVCLSTPPALTERYQGSVQRIVPAAMAINPIPSKDGRQPNSADHNPDRVGSSTPEETNPSISRVGALGAGLISLIGAPMAAFAARSGGRMGGRVGGRVGGRAPMSRPSAPSSSYSSSSRTNVYVTPQRSTNIYVSPGGGYGYGGYGYGYGGGFGGGYGGGYVDGTYLGLSLINSIVQEEQRRRYIEQQLKTQQELGKDQAMINQLQSQLQQQNAKIDGLRSKAGPEETEEVKKMQQKLEDQQKEIEQLRKNQK*
>Takayama-helix-ANV-107675_myzo_high
MTLMMSRRWPVRSHLAFERAAMILLVVASFLQCHALLEGPITVPLQEYMSIFDAPEPRVPGHHRHRKRVHVSEYYGTISLGSPPQLFDVVFDTGSGNVVLPTVKCSEDVCKQHRRFQSKASKTALQLAYEDETPLQPGQTDRDTTSITYGTGKLTGEYVRDNVCMGNVSGRVCTSVDFLGVTTESRFPFIQLPFDGIFGLGLEGLSAGPNFNFVNRLAGSKSFKFPMFAFFLRNLNAEEDSEITFGGYQKEKLVDGQLHWLPVDHDEASDKGYWLVTMRDIIVDGHALKICDDFTDSPKCQVAMDTGSSLTMGPPSQMTALLDAIGLKDDCTNVENLPTLKFQMDTVGGGVYEMVLEAKDYAEHDADSCATGFQAMALPAYLGPMWVFGQTILRKYYSAYDPKKWQVGVGVAKHSTKKRWHPTPPPTPHPSVPKEKCEDDDKDMAKSSLPGCRSFAQMGYCKRFPPLANHYCRLSCAFCQLPKTPDVAPHEQTQKDPHTMIKGDGIIISHQERRILGHRVDGEI*
>Takayama-helix-ANV-107754_dino_high
MPREPSIWTFLGLTLWALPSDGFYLPGVAPREYQDGEEVELKVNTVTSVKTQLPFDYYTLPYCAPTSVKERVENLGEILGGDIIKNSPYEIKMRKNETCKVLCKKKLTSASKDILKRRINRDYIVNWIVDNLPASTRYIRQVDGVEDSVYQNGFPVGFMQNKRFYLHNHVKITLHFHSNPSSYVGYRIVGFNVEPDSILQSVRDEGDGDVTAKCAGKAAEDAENAESVDKFEVFAHDEVWYTYDVVWVESAVRWASRWDNYLNMEGGQIHWLSILNSVMIVLFLSGLVGLILLRTLRRDIVKYNDLASKEEFEEETGWKLVHGDVFRKPPLSMLLVATVGCGIQVLGMAVVTLVFGAFGFLSPAHRGGLLQSTLLLFTFMGSFAGYAAARLYKLFNGKDWKAPAVMTALFYPSLIFGLFFLLNLFIWGQKSAGAVPFLTMFSLLVLWFGISVPLVFLGAYMGFGQAAIEVPVKINRVPREIPLQAWYMKTLPMALVGGILPFGAVFTELFFIMSSIWQHQIYYMFGILVLVLLILIITCAEISMVLTYFQLTSEDYNWWWRSFITSGFSGVYVFLYSMMYFNA
>Takayama-helix-ANV-107762_lineage-specific
MMISIRTSVFLFAFAMHLHGSQAFRRKSATLVSAEDMGMVPVLEAEESMAKIKEQLRTEIEYLVHSDFTINAWSGENSEYFCFPDGILLVQHNEDMRPQIILRSSSVSVKYLFNTNVLLKPTLLGSTSGGVSCQVVGPDAVQYTTCKSDIKLSIQPTDNDRFKGFKLDPIVFHHVDITSNSVLGHNSSDHYDEITMYVKQKQGLLATALERPADFVLKVKSRNSFTIGTDTQPKQMKGIHLNHLNLCLMLDFWTNAYSSASELYQLCPTTFIQLTNESSVEEYFAAFPEGKDLLWQLCVVGAPSILPDLGFKICDHLLRREMTHKIIWQGSSLLKHLFFNGPTRTLRMYLEDKRGDKAKRVMGIAPDGENLEVTVCREDVVACNEARWKLDGRIDTLLDGLNFHHVGQGRRLQLLEDTNIVDSDGRTFFATRSAPSAQPSDGFEDNLQDQETEIEPIEANEPASLTMASAPVQLWMDPGEIQTRPRRR*
>Takayama-helix-ANV-107781
MRGLWMLVLSGSLARCTQAYAPIQMMKGPAKGLVALSRSLPAKGEAPAQKLMISDQPDSLPPSMIPYFSPKLDHTITWDEMDWCLEADGHNRGDTVGVNRCNKGPNQKWSWLPNGEGNMIQLRDTKLCLNVADKQGHLSGAPIELQECGDQVTYTWMFEERSFLLSTPSQGEIISDEARHAMISLSVLAVVGFLSLSTWLWRRQRKASTELLSQGSTPLNVEQGGVSLTAPLAARHDNALMIPKLDGNTQSMVPAVMAQSPSAAENNGNSFDVGAVAKYVIAGVVQMSIFAVFLRGLDALIPAIGIVPSSIPLPAVAGIFYFFSLRSRAFNPLNNQRPELSKANSGEAKGFKDRVMPSWTPPGVVFPIMWVLIIGPLRAYSSALVFQASGFHFFNAALLSFLLHLTCGDIWNTINNTEKRYGTSVVFVSGVVLSAAFAATQYYQVLPMAGKLLGATLLWLVTASALIADTWRLNPLPNGKRAPLYPVVGESETKFAWFQGTPE*
>Takayama-helix-ANV-107839_lineage-specific
MVLCRILCLPLGALLLPRARADGHLSCHGWNGDGRCSTSKHLSGGLAPTSTRVRICKLQADGTYSPCRWDWDPDMLRAMGLDSDKRYPNYAFTPQHQSTQRQPDGAETRVRSLKSMLNKFHGYVMDFSSDEGEAIFEGEYRNHAALTEKVVKNMIGRSVVVHCSNRSTFCARVNTRWSHPENWAVATLGVGVVELLPKALRFAWKIGSALHAQLLAEGLQCNLTGGGLHLRVHTTAQWPARCRNCQRGASVGVLSECSPDHVGGSFSTLVDPAEAGPNLPECDASFVGTEKECKHGDILDLMDVQALLALPSFTASQVHGGSIVAHCGRSANVDRYLDQPIQSSRIFCARITSLERNIFGASFPDALVRGPVAISEHGLFYDVTIKPALQSELWAQGIECNLRERGVRFHVHSLWNHGHGKDYGVGASCSALFTGGHFHTPLKSSAIRFPGSWE*
>Takayama-helix-ANV-107862_dino_low
MKTILAVSSLLATIAAAVVQEFTVYTEPIALLPGQVHNTVVQPVALPADVQSKFFSKKMGIVKFQWDLVRFERDTEISIPLYEVYNHHTIQIMGPKVVMDYYYKELHTKIPGGTPPAHCGTHLTNFTVEHGQLVSKASTHGLSVEIWEGPIGGAEYRDADRDLPAPYRGVVDTPQSIVAVLHVINTKNASGPRDWPRLFECPCTSARKFDYAKGTLDGLYPLPFSCTSELIAQHNNACKLDWYKGGYRCCENGTFVTEDPDLHAEPTTLYGKLTIRYDDEPVGPSTRHVISHSLDCSGGNAEYDIPKCDPATDGDCIHVVNDTVVFFDNQHPEHFDPVTRTVPSGSTIEILTARGHQHKSGLGMELWNDKTGELICANKPVYGNGTRAGDEKGYDVGIPPCTWGPTPMQPPPKFHPGDRMRIVSKYDSTEEHLGVMCFWFLQIAVTTSDPVLV*
>Takayama-helix-ANV-107870
MCHWLIACVLVTRVQAFVPTIIRWGGSPTERLLLAPKAFLNTALVPQELNILAFPGPSPDVIPQFTAKIDNTITWGARGWCLEASGGKVGDVVRVNHCTGGSSQKWNWVPKGRGKSMIQLMGSSKCLDVSAKQSSSHGAPVQLRECDDRATESWEFEEAISFPGQSEAPSYSVRHVALSMVSMAALAVLSLGTWLVRSRAKPRIAAVSHSSEHHAEVKSECEVGQRDVRKTNGRSGDISMKVNDDIDATNVQRRGLLAASALAFGNALSSPESAMAAPPTGDSANELAWENKKADFENTVKEGANALAPVAAIGVALAVAEAGARAFANFRLRGTPRGEEQAAEIEKNPANPIAEFDTTMGVMKAELFLDRVPITASNFIDLAQSGFYNGIHFHRVIPGFMDQFGCPEAKDPNSEMAGTGAPPDGEFKNLKTGAMEKRTNGGNIQDENISKDSNVPGSLSMANTGRPNSGGSQFFLNVAHNANLDWFTGGQSKHPVFGQVIEGYDVAVAISKVKTRDDRPVEPIKMNSITISNLP*
>Takayama-helix-ANV-107878_myzo_high
MTRLFFYSALLVVCMGSEQYVALDAASASSTYSTGNLAGSPAFTAQQALSGGSGYWCSSGSHGTGQVVTWAGVLNSRRQALGVKIDWAYSPGEVKVLTSSDGSNFEEAKCWQPATRSEVAYAESIMFDTPLPVKAITISMRTPLSWGYFGINSVALLASPGPFMLVSGITSPSGEQCLVNGASLEPCLDAIAAGDGREIMQFDEDGQIVSVNDGSCLTLTDGDTTAGGSLNMQACSATPEGSDGRTVFATQANGQLKMPKMGNYCLTMLGDAATKVDIASAADVSATSSSAQHSAASAVDGNAQSYWASGFDPNSAVDMILDFGAAKKIEKVEISWEYPPLAFELQVATGGAWKNIFATSGNNLDVTKYLGPAVVGSVLRIRMTKPHPTLGTSDGHSLYAMKYIQVLATSTRMVVQDCTEAEENTDARDKFFMVAVPEFDPSVPSLAQDNAALLTAASTRLGSLLAELYTAMPSLAACRFVASFGKSHINHSVLTTHQLGLKSSSGSPQKDAVFVASSGIATKLGVNFDGLLALFSKTKNVFTQISR*
>Takayama-helix-ANV-107881
MKIAVIVLCFLGVGSAEPVGPIKHIVLLMQENRAFDHMCGFFPGVNGLTGNESNPKDTTDPKSDVVYVGRTSPYVGSFDPAHTTGPTTDKIFGKAGAAEQKDPKMNGFYEFEYQRHPKTAAEVMNMFTPDRVPVLKALSDEFVLFDRFFASHPGPTWPNRLFQLLATSSGCTETWQKHKGLNPLYGGKTIFDSVEEVGLDWKMYYADAPMEFVMLRKLATNPGKIKGWKQFHKDIADGTLPSFSWVNPRWFVNRSAGEGASDQHPDHDVRVGEKLLKEVYEALRASPKWNETLFIITYDEHGGYYDHVPTPMNIPAPDDIPAQSGDFKWTRLGIRVPTLAISPWVPKGFVEGKANGPEVNSEYDLTSILSTAKDLLGLKGYLTKRDAWAGSFSHLITKEPRTDCPKKLPEAPKFDRFESARAEAAHPINDLQQQIINNYAFHTNMDASHLKTQGEAGEWVTARAQELLSGQHGFAEIQEFV*
>Takayama-helix-ANV-107927_hapto_high
MMFSRAVALFALFATIEYAGAEDLANRRLAFSGSPVAAPMNAPSVSKSAPTVTGLLQDDANPSPKALVQDPVAGLAQAPGFERPLSDAQNIVTQSQVTETKSNLRAQKQHIHEQTFDGFLMGSVAFLGLAVSMGIAAVRKFAWNRQPASEPGSKAGISMLQIPENVAPAQVAAGVTAAVIATASPVQPAFAVNAEMDPATGMVNESRIALERKLTSESNNETFERRIREDQVLQVPGLIFVAANFYVFAQWASYQEDDVDFFDTYDSRRVDLLSNDPYDKPKAKKASARGGKKGGKPGKRSSRVRMSALLKKTIKQNVPIKKTGVAKGIRSVPAKMSATEDPTARREFLTKTLGASALFAATAANAVIDYAGVGYLGGQKTVDVNNANVRVYTKKQGMYPGAAGKIVSHVPYTDLKDMYAKANFTAQEKEVVKQYEKDFVFLEPRPEFVIDNINNGLYR*
>Takayama-helix-ANV-107936_dino-specific
MPKTPQLGIRTLAISALLRSVAGHQCADGLHVRCMGVSAASINGAPSTFGQGFGAVGSPMCTPDGRKVYCLANHDYHRCSAGQEPCCADGSNPNHRGNNQPTANNVQCSVATPAPALTPAPTPGPPASLRPIVIELDDMDPSARSSMANVFEGSFQPCMKDAYKGQFHHDWARHKGSASYTYKVNVPRSGCYMIEEYHPGSMQACSRYLPNNARLDVNYCKGKSKRFTIDQATRPAQWNHVGALMFFKDIEGTLVMQNHVGEKCVAQSQGEQCFFVTDAFRLTWRGATCKSPVATTQIPVAPVVPAPVASSIASAWNGKEGTLMIEVQHAPSFDVLVELQSQKGTLETALAVHLGHQAVEIVSTVQRGRRLHIAATHMERFEVRYVAKVSTGNARSGSVLQTLQDALIQAGSALVLQSATVQWGWLTQPPATQHQESNSDGCRFVVYIAIIAGCLLSALIAVGVTVLCRRSRKQSQDISPTVDVVGKEVSDDLEKNEQTAVKDDEDAKHLAGDEKDKVKDMEIASVSTGTPGSEDDVNSEGNAVTPAASVERDSEVTVTAL*
>Takayama-helix-ANV-107938
MSSKPFVLLICYFAASVRSQFAKKPNFIVLLTDDQDLMLGSMRAMPKAEQHLANGGANLSNFFVNTPICCPSRGNLLSGRYSHNNKAVTRPASDKKDDLCMSMNLSRKTNPDWWAKSFVSVLKEDLGYNTGMFGKVLNNMNSYGCDEGTDTPSVDRLMVMCGISYFGAKWGDRADVHSPVKVYKDKKDSYSTSVIGNTSIQWIKSIIESGSNHKPFFAWLGPHAPHKPSDPSPWYVEHPVAELPLLKDPYWNFSGVDKHSFLAHEPPINKADEHAINKEQGQRLRSLLSVDDIVDALREYLISVDEWSNTYFIFTSDHGYNLGQFRVDSDKTQAYDHVTRVPMLVRGPNVPKRIQLDMVTSMADIAPTILELASGLSPSSSVAAAISDMDGTSFAAQLTGAMAQNSFPRDAVIVEYQSGRKKDACSKELGDNGFISENGEQCHWHDGPNNTFSVLRVINEAGNLLYSEFVDGLDPRAWHFTPKLINFRELYNLTVDPFMLVNIYDKVPASLRQHLSNRLQKAITCSGQDECGRHLSKSNDVAELIV*
>Takayama-helix-ANV-107944_dino-specific
MRIQLSWLPLACVQADWTQRKQEVLRRHPLYGRIIERSELPALRQVISSANKLPAAETFNVAYLIQGEEDVSAKEAAMWHPASIVLTLTFRTRRADALFFPESKFAEGRNALLAGAAFMEFHQGHRYRYYVLLDGDLEATPNWPQSIPLFEAFLQEWEPAVGFPVYGSQTKWKAPASVFNWDEMFMAIHADVASILLPFETQLDNECGLTSHWKFKVSAAAHFRHHVLLFPDMALENEKHDQVYKSCVDHWSSVSESLRLEAPVELRNCFPDPIPHSISPLLPSFFSTTVCQTYLPWGRARRKHEYPDASSYSTTSLGSMSSCELEPSVQALKRSLVAVSAPQGSSLAVPVQVDWCDNCSVWDVYSRMQKKSEQWQRAEMAQWCSECTLAESVLVLQQMLASNPFSGDLWHALGSHVFKWGDISWFYLSAICFVIAEQILSVANLVSRVVQANLQVVDGVLAKVYPQSYIDVLSLWGDGGLKLLEAVKHILDSWEVLLREFPAREFVEHMLASDPVRCTQPSLRVITCGDVAALSEHEGTVTLVTSQLMMWTYSKALLQ
>Takayama-helix-ANV-107959_dino_high
MQGTCRQIIAALCCALANASIDGPHDNRTARQQSELSLNLTQCQVVVVGGGWAGIYAAWRLSIDTQSVSAKHMCIFEARGAIGGRTYSVNVSVRNGMPLVVDVGAYRFSKSQHLPSDLIDHLNLKVQCYKPSCSPEEGKHLYRLVDANGDSTGYATAMRMMLMQLQKSGAQLFLHHALSAVFPHGAHGAMVLRFSNGVHVVANSAILNIPRPSMKKLAGSSLIFDSQTSQLLLRNCSTAPITGFKVYVIYEDPWWITKLKALEGYFKSFEAQPPFVGRYHDGAIQRLHGKQIGAGALEVLYTYSSDSSCDWYLQYRTNWSDPLTVSKNADLLTKIHKRLMDFHVVNFTARGLNTSLVAPPVQVVMGFWDRQGSSASFLSNPEPANMHGQFSPYPKETCLRSITADQYIASVSAPSSKYNIFIANDDWFWDTYSGSGCCWAENSLKPMEKILHDHFSLDKPPWLNTSYYQTDVLGYGMSPVSQVIV*
>Takayama-helix-ANV-107988_myzo_high
MQQFPVVFFLTLAASLSTTDAAQQGQRAQLSANPIRKVVTMLQSMTKKIEEESEAETKLFDKYMCYCKTGTADLSKSISAAETKIPDLEASIKEGESKKQQLDEDLKQHQSDRSAAKTAMAEATALREKEAKAYAKISSENKADIAATTGAITALEKGLGGAFLQTQSAGLLRQLVKEAGDLEDSDKQGLISFLAGKEGSPGTDQIVGILKTMHDEMTESFAEEKAAEEAAIKAYDQLMSAKTKEVNALTKAIESKMSRVGELAVEIAEMKNDLGDTAEALVEDKKFLADLAKNCATKKAEWEEIVKTRNEELVALADTIKVLNDDDSLELFKKTLPSASSFMQMQVSSSTLRSRALEAIRRARKASRNPQLDLIALACQGKKIGFEAVIKMIDEMVATLKTEQADDDTKKEYCLAELDKSDDKKKSLVRSIEDLKAAIADAKDGISSLKADIDALMESIKALDKAVAEATEQRKEEHADFVQLMASDSAAKEVLGFAKNRLNKFYNPKLYKAPPKRELSEEDRITVSMGGTLAPTAAPGGIAGTGITVLADVS
>Takayama-helix-ANV-107993_dino-specific
QTCALPISLIAFCASFQTMTVVGAPPGLKFGAISEVVGAPPGLKFGAISEASSFQLHSTAGEIGILETAAAQFQVQPDSPPWKISIPAERQKELTKMVVSTSTLGEDGFQNVRLRNGSSDELPVKFGQMNMASAQDEYGFQNSRSRKGSINHSLAKVGQVSLASALEENGFQHAEIRRGRDEQPSNVGQVNLAFALAEGCFKNSKPCMGSSNQSQSNIRQVSLAAELEKASRKLVGAGFNQQTRDHLDGFAQESMLAHQAQTKGAFSSVQVGLRPGATVALHSLREAADSHLNGVVGLVGDWHQSSGMWSVRLPNGEQKLLQSSNLLALTNCPPLQQDEQKLCGTRRISDVSTAAGSTISSRRTSEASTGSRRISDVSIMLANMASSRRNSGESVASFDKVLEVKETSKKAKKGNKLRNSMLSEEMAKDSFTGPVLGKIAVKQDAESDCSKTVQDNSSGCSTVGAAPCDRTESCPRTTVQVRNLPSDMDGAGVLALLDGQGFAGSYDLVYVPMDFKTATGLGYAFVNFTSEPEVERFHAHFDGFRDWPVACDSVCAVAWSAELMGREAHVERYRNSPVMHESVPDEWKPMLFMDGVRV
>Takayama-helix-ANV-108028_lineage-specific
MTHTKVVCAMSALGACKTYSGLTHIELTCQTFNPCTETGFPTLNTFMPAMLGLAPNSLDVMATRPSIQYTSMKVWSTNTRNSKVSSFANRFKELRGPPLRRFNPLFPDVTPTCTADSATSYCRKIRVEEFPARSTFWPAITSMPNIVLAFGLANDIIASACLPELLAQLPSQTESFFPNANSS*
>Takayama-helix-ANV-108031_lineage-specific
PISSRYCLQLCFQLLSCIMGEVCTNACQQREGKDHQNYSLLENLLEGLYRDRLFPTVSMLRIQLEQYKQGGDGAGMSVEALIEVARHFPEKFAVETAEIMQPSKKSPILLGRTGACSPKSVTLAKPPQWFMGFIDWASDGNPFSASLWTAFAKYLQNLARLGNNRSKALCSIAPETRSASIRSNDVATGKANPEAASAPCHGPHAVMGGILEAARELQRRRLNFFADVTLAEICHILHLSLHKHKLVVYEDGFIIPAAACATACAATAPRNTCTGTGGAVTTTPVVRTQGQLCTILREVLSKHEAGLDLCKLKSEILELCNVRLNETVFGCTKLSDVLRLPAVAQLCRVRNGTLRCASIVSLRDSAENDYVKLNWASEESSAYLFPSVLQTPQDSLSPSHQPLLATSPTLNKQTNAGLSSPPFIASPIPPIAPAWSCTPYFLQEYCRPQMPLQPAKHHAPAWEMFGDSRCTEAAWLIDMYDGGVEAPFALLESTEDTVSKQRAMDCGVHAWDYSYLPGSPHTCLFRSCNHAHDCLNTGMLSLKSLCNCAPSAIAMIPPNSLGYDELSPKFIIRSMITLSVQ*
>Takayama-helix-ANV-108033_lineage-specific
MLVRLILQICIFRLTAAWNHVEHLIIADVAKMHLERNEQGERVLQHVNNVLNEVMDVVPRPATLEDVPAPIVSADLVSESVWLDKVKPLFTWHLQTRFFSLQTGRLNTTAQGLADVAQKDMPVGVWAFNTAFTMLKGVSIEAEQSNWTHPFALRVLIHVLSDLHQPLHVITTTDGYCWWNGWQGSESTKGLCDTIITDPFVGAGDGGGNCRGVSYPAKDMFKTSTSESRLKSCTGESGSSSIPCVTKLHSYWDSAGRLYQEYMNESTEEPLPDHRRRAFAEKLALECTDSIESGDEDPNQWVEENVHHFDDVYPADIRDAYRSSPSGLVAIPAEYEEHVRRVAKLRMCLAGKRLARVLSKCFEKQSGFQFLAVLDKSETSAPDSHDWHILLVVLALVLAVVPASILAVGRRFARRTTFCSDGPAQGRMDMQMTPLAARNVSATP*
>Takayama-helix-ANV-108035_lineage-specific
MAPLFLSAIVLQSFNWQSVALPTIGKNVTPFAEKLFGKYSRKTGVPTKAILGPLAYNFLPSMSILRDPETDDVWFTLLQGQMWHTIGSETQYCFGPARTRNLSEQSPFSVYNITENSVNLCWRKGLRGMPTQHSQRGQHCMGCDCARILLELTDASTLHVQFWMSPPVLHADVWFVRSGPQPTFKQAIESTMNDPYTQCTLRPHYGPNVPNEPILTTVPPTSGTPRRTTGGCAQSISETFALGMKNDDLPPKQVAGKPECHQLNGANLWLDNLARFIQPKEVMNVSDVKIQYTQPAKPCAPCDVTYAVSAKMEANEYIAVGFKGRSWERDFPYAPEHPLRPCYFGMCVDSFDNFTSDRIALGYTTGGGCVREMVAKEIVGSPVDADYKILKDTSIERKNGRAVMRFTVSQHWQWDHDNQLDGPWRVMWAKGKVNPILGNKMASACSATLGYHFEQRGVAPLRWLSRLGSSPCQPFDSVEGTTMIV*
>Takayama-helix-ANV-108064_dino-specific
MRPGATFSAFSWRGSGRAWLTIWCSVLCWRRLDAQGQPMLESQAPPGLRAWLGKDLCGTARWVDFHAGLAEIVGLFNSRAFAPALSYIAGLLNPIVNDPYVAFDCGTAVASALLLAAQCCDQLNLPILSARFRQESALFSSFDYQMKGEEYIDQSPWPIRWMEAMEAILHSMTYVKQHERMAEPWWSMPLRTGLSQKLSAMQRSALQRQRIAIVSVCDYDPAVTPLARLSQINKERYAQKFGYDVVIHDTSPIFEDPLASLFIDPPSHRPPAWSKIDAILRLLAAGQHDWVYWMDCDSFFMDGETRLEEVTELAEPSAGDACAGTVHDDAARLRTLVKHWLAGPPTDAAKGGDLLRWYDNLLDETRSEELASAGSCTKGSQTQLEPGQPQNKTLGWSEWLFKERRKHLIASEDGLMLNTGNVLVRASTWSWQFFQKVRWMTFGRSPVTQHPWWEQTAMVYLLQLPFTLAQALAPSNTQLPGYAPACVLLSQKHLNSYPPLVASALRTHQAFEVGDFIVSFSGCKVYSSQEVCNQLFLSHFAHAHGVEDLESDVALRPWL*
>Takayama-helix-ANV-108073_lineage-specific
MFVLCQALGMLITNVAIGLEPGVLPGHVQRVNLDGEAHGNAAILVETLSTDPPVFSADDFIDDASCEALIGAAREAGLQAMPRHFDLFEDQAFLLRKPMPGSLWDLWPTVDTDSDGAVDVDELRAYVQRRLHIHAFSSEDAYALLVADHEHNMPYMSRRAFASYDWDTFLAKRHNQDPAHFIRFGEEAFVRSTYGHTSASRVPGGRVLGMEPAVMGELRTKIAKLLGWPEDLILPSHGEPLRVIRYNIGGHTFCHFDSDDASVANLGRKPVPAIGVQVFLSDGADDHGGALLFPAVGPDVNLSLEQHELERRCHEWCNGSSGVQFWTQHAGLRVMPKRGRIVLWHNHVISAGLSVSAGDRRSASLNADCPVKAGEKWIASFSISLRAAGLKEPTTQERSAVPENLHKSSLPIGTVDASQTEDDGSTRIEIGVANSSQEKMASASEVGAEQETKHPRQMDEI*
>Takayama-helix-ANV-108106
MLPNIGNMWPYLVLASLLVTGSRAFAPLAIRWTGLPAQKFVLAPEDFSNGILVPHQRLTIREQSDKTLVPCFAAGRDNTISCDGWCVTADGSSSGDVVRVSRCTGDPAQRWDSLPHGGERKNQIQLRGVNKCLAAIGREGGVAIELRDCEHKATQAWDFEEPFPFPTQSSLSSSMWHSENPMATLIFFAAMALLGASSLSASLWRRARSTSYFTMTQHGVPLNVDPGGVSLAAQPKMPAVMTINATADGDTSDDKQGSDPFGTNPTLAGESEQDVFRRIAYRRRAARNYDASRDIPDDVMADILATAQRAPTTYNAQPYKVVVVRDRKKREQIADAFLGGNGRRVRTAPVTVIFLADLEPARLIPKILELGRKQGLPADFLGNIPRDILGLTAPGRFGIPTPINVATTALSPFVALPVLSDVEAWSAKNTCLVASQMMLAATSHGVSSSPMEGFDSRRIFQILNIPITEWTRYAIPLAISMGYDVDPDAEKANNPSLRFPPEDVFFKDEFGAPYRDIAPM*
>Takayama-helix-ANV-108107_dino-specific
MPSLFHVLSNIIFALSCCSPANAAKASKVEANIGQSDLAQTVGSAGTRGRSPTCDAKSSESGCPPHPVKGGGPMSMFKDMRRLISSAGGVFARKSLELRTLPGGLGVFMRKHAWKGDVLMEVPLSRVLWRETADLQSLQVDLPPGSLLSEAERLILFSAILRRKASLNLDAGIFSGYAQSLLQRPLPNSTVFWDIAELEWFRQTDAHELTQHFLSRVSHIHSAAPLAVSTEDIKASFAHYHLRHFRLWLGGAPFSADRLDIAMVPGVDFCRHREGGAKVVFNVKRRAVQLLASSALQAGEEIFVDFGSRDITDFLIAGEGALINWNAEALHEGVFLPVPLDNDANGRMKGELLETLQWPAEVRLMPNETRDLRVLRLAVMPLEEFSAWSVGALAAGAPLAVSRAFRTEVQVMAFLATDCARRSSAVSASAPPSAGVNEANTHALALDRLTLALSYRRFLLDIYGSCTDRAKDKLVRLRKWAQRRHVWTQQYVDEAIWKTTASGSAPSDRIEEQLLSLEPPSHVDSENIDQRLSYSSIVALVNSKAREFLRYFTELLRAPVVTVPGFVDVSKRLMKIKRLAAAI
>Takayama-helix-ANV-108216
MVPFFQLLASVCLFGTVLGSEPIVIKPQDGKTGADKVLIVINGALVPNTDYVDVAKSVQAASELKLWVAIPSFIINTPNPGQIGSKIKGGISAIEKAGFPGGVRSDSDVIVAGHSLGGIFSQSAVVSGDYAGLILFGSYLTSLNGYAVNKYPKPVLTLAGELDGLTRITRIAQSWTELQELVKSDGEDAKYTHPVIALPGQTHSQFCSNVNVTSFGMKDKCAEVSLADAHAAIGSTVSEFLSIVFSSGDVAAAKSKLDSGMSYTKDLLSGYLSAYQSTHAGDWCAHAQQQEAQAIQADVSVSVTSTANFASFDATNPSIDGSKVTAVQELKYKFDPADLSTMDFSAQEIDCKIKTAASLAKSLGKTAPAQDASTCKSVNLQAIDNALKLVSAKTKERYLSTLKQLTIEDDETCSTGPGWQATSFTFDTSSGKVGSPRLTTGLDAPLWPGAQLCKYLSPDRVIEYMMVDGLPAFDACPQKVNHTVIV*
>Takayama-helix-ANV-108218_dino_high
MMKIDAFILLFVSLLQSATPWKGPRFSNVFQSHMVLQRDEVLRFWGFDAGENETLRICFGSLCHHTQCNDVGAWHIEFQAQSASITPRDLWVIRERDGQGHSLEDVVVGDVFLFSGQSNIGIPEAYGHQVDRFRADPTQSGPRAQLREEQIADTLGAVGLLRMRIVDVPSSVNASSQLELPATLDCDPCPPPFALGVYSWCQCSQMAWTRPSAVKLRGFSAISWFTGVALRNSVALLEGVPIGVVVSAVGGSAIDSWSSADAKQVCAPSAPPVSPGGFWSMMIAPLVGVQFKAITWYQGENNLGNPAYYQCALAAMISDWKVKLGWSSIPFVVVQLQPWCTAVKYCDDKTAPISTPAKDLAEMRLAQDAAASSLPHVSLVTAMDLGSLHSQAGSCHSAQKPELGQRLAFALRTAVYDNHSFWKSPRARSASLLGTDVAVDFEALGGRGLSLDMSVHCPPEILHVFCTGAGFEICTGSNCVLAASASLHRNGTRVILGTSFANVGAVTSIRYAFADWPVIQVRDAVTRLPVLPFHINITNEESHIEQFHI*
>Takayama-helix-ANV-108245_lineage-specific
MHAVHSFSIEGCRLLPLLLFLHQCRTAYPLGGAHLKLSAKQHARTGAANKDHRKHVGQHTILSRTVATLKNNSSRLNLTSATSNKKARPLAYARGIGANGSNVSFPARESTRVTAVANNNALASSTLAAPLLMAKPSGVRAPRVQSVVRRSATANSTRFSSGHMSHSRDSKPQSLMRSENSKRGKKRASKPNLFVWPMQIFNDGHMSVLPAEKARANTPSERGFESNPSDSIGKQAFIVDQSGDAAPESELAPRRDDHGSGKPQNGLARRRGSASEDLDAKGANAVTPILAQSNVTARSEARLSMISVVIIALLLLTILLLLDISLHNRLRERQDLVATDNMERTFTERSSMSAAISTVGSSAGLGLGDTFTQAALRGTRIKLSKGSSRGQVSTDALKEPGNVSTATTSQTARSSYERLHDATKDASQKKGGSRLQDPSRGRPKNTARATKSAMRSPSQADSASENSASQVEAKFGESPMRAVRSSPTHKAVSFHCESSTDTRAQGEVQHAEDEVVV*
>Takayama-helix-ANV-108252_lineage-specific
RQYEMSSKRACGHIPSRVSWFLLISLLGGGCLYAKFGDTKAPFGAHTLVADMWAETAQYYAMRGGSRSALESAQSLVSVEIEKATAEYQSHVPQGVVESQGSSTSFEIHESEEGIAAGAQGVSPQSTGQRERTETPVHKRVARNSVFNRTLLVLLNAYFHHTASLDPIYRPLFWDILYLIPHDKHTEFQRNGFAMDACRGFKKNQRNFDYSSYTCLGKILRQVDGTQVSSEPPTWENALRRDGRLSLEGVLVVHADFWVTPSMTHGLNFSNVWVLAQRPKPVSSTPQHSDEASSLEAPVCTSVKDPGIKQYLSNWHWKINPRLKERYDEVVSNLRATAPFKTLSPKLYCGGWVDLYFLPRRSWATWSKALDIISHGGIVNEIGVILAWRAMQQDGARFQFVNCWGYCCSRARGKIIQDYPCGHKLDLRKPALISVLADVISNQSAASGEPSGS*
>Takayama-helix-ANV-108280_dino_high
MLAFRKEQSYMVRCFVLAASLVAPSIAFTASGRDPQCDEDCIVDALGNIPSFFWGAATAAAQIEGAWNVSGKQPSIWDDFCHSIPHRDTTNASTFSKTCGKLPAGQHGSRWTTLDVTDDFYHKHTEDLDLLHGYGMNAMRVSLSWPRLMPYNHESKKHEVNQEGIAFYRDVFAEMKKRDITPVVALFHWDLPNDLSFLEDNVVDAFVEYANVAFEAFPEVKDWVTFNEPNSVCSLGYSIGAFAPGHKDTTGHLLCGHNLLKAHAKAVQSFRQKRLDGGQIGIVLDYKWAYAKTDSVDDKKAAQYDRDNVMGFWAEPIFLTGDYPQSLKDFYGSKMPSFTDGEKAMLRGSADFWGVNTYGGKIAEWNNKTLDDYKPGDNMAERYSFSPCDEGADRSAIVDPKFECGADSGWLWAKPEAMRKYLQYVHEYYKVQNIYVTEFGVDVKGESDMKMEDALKDDFRLEYYKRYLGQVALAKKDSKVPVKGVFAWSLMDNFEWGDGLNFRFGITYVDFNDLSRHPKDSAKWWKTLIARRNVDRPIFF*
>Takayama-helix-ANV-108281_lineage-specific
FFFFSCILDILCCYCAVVKGPYRCSETGAPAIKAKAVSKENGPVNIPAGDQRLPPFCGILRVARKVVKIDIGDAKAEVEAISPFEIIHERPRKDTLDRNFGILFGKRNLPQVTLVVLKSEIVLECILHLHIAFTFNVNSELRNVDVLDFVIFMYVLQIFSHGFRLRPKPSRVRPTFEFGIHDCRPVRSFVARTERVPFSHVITRLVVIKSFVIPFCDFPTICVDAPKISRAAKHGLFTVGERWHFRTIEIFQALRVITSKEDRFGPKTHNIVTIILGCLLVINGIRFSVCPLVIENDSNLTTVQPFLPETLHSLRMCLQKIVATQKMASCILVARRKRTNRITKRANRVWLIESYPVLYFWKSFEGYICVLHESVHNIILQKREVVWQVPMEECHNRGDVAFLHLCKHIPVKRDALLVHLVLLRLVIVWHQAGPRQRYAHGVHAIPMQQVQVLGVLVIKVIGYVKGGPPRAMLPRWKFATSFGERRGVGGITVGDAVAKIIPN*
>Takayama-helix-ANV-108288_hapto_high
MNFSISMWRHLAFFGAALVMGVNAYGPIYWMKFPARGLFLAPQSFSGQFKNSVLPQELTLKDTLDSTPSSSIPRFSANLDKTISWDDMNWCITARDGRNGHMAFLDQCTGSPTQRWDWIPDGHGRHVIRLIGTSKCLGRADRQDILSGHSIRLWECDHVVTESWSLQEASLSPIVLRDIRNLIMSLIGLTWVGLLSFRVSCWQWRAKAHALTADAVGVGFKPRHDGAMIMARAGPVMSFRDDMISSTIPPPLPSTLKDSFAASLVFEHGRLQQLDAATGAVIPDTAADYVQTEWRAPLNAALQQWLDLPAQVPTLRVVSVYARGSVPRGLALPGISDIDTVGFVVIRKSAEQALDQWRSRSASREALFVRNFRFVDGLEMRVIALHETSTLGRWLIEEYNDDVARSTLSDDQLQTLDAFRIASQGLLLHGRDLVRRLPPPLPALRLFLELPANLLKATRAINSEHTVMTDVQRLKVARWAGKRALRSGMELAVCSEGYGFFSRDLLPCHRAISETLGEPASQYSLTVLQLTCMPDAGVKKRGGAHVVARELLRTAGMLCEELQQKKK
>Takayama-helix-ANV-108292_dino-specific
MASYARLSLLFAWLLLVFPPCSAVRLLKSKRRQFYDMVGKVQTGNDTREISAPPVTAGPKKHEFRLLASPIGGWRYFTAYHTSVMIDDDELVWTPSGLLRLIGRTSHKTGATEVTEVGTSTSYGADLFMEKMKKHFELGPLTEGSYDLLFKNCNSFSDVATSWFANERIPEYLNRWDNYAQDHPDQFENIANSRLVQRFVRGKYRPNPKVGDFDKETLILSIKHNILRPAVEESLRPPAKQQDQQEQQEQQPQGQDGAAESGEWGAMAEAAVERVLGFFENQRNETAPQFQRVTRPEPQGSAVAGAFPATMQNPPSMSSVRIAAGEIRGIAADARMHCAGANASRAKLEKAIWKRAQQIEKRVHLIKKGDTVWLPSPTYHRRLTRQKTSQGNFSETSGILVGIVEAVSEGEVLGGFVIPAGSPRVTYYGEFWPILGQRKPGKYIPPQDAKKLFFLNKQMPVWAWSNTKSRWRQAEILDFAGDILGSERTDGALPDGSVYVKYVDVDHGDKKWIHRDQAPAFISKHEPESKTV*
>Takayama-helix-ANV-108294_dino-specific
MKCCQGWRGWLLLPMLLQLSLADARYRLGPRHKSESAFRELSRSSHIRRPTFQFTGRTASKPHRGSSLLQIQSRDACTVPKELKFRSFQANSLVDLLANHKPFTFLRFGDGDWYCSLGSTGMDSNGIYLENETAMCKELARDIRSLGADGRDNLFPVLGTFFLCSQTSPDMFEHVEDFLLANPMPARFSGFLDSYAAGFYFPLLPPKKPGRSRGVVPMLQGQTVVLVGPRHLGTLQDMLNYTSHIEVPLHGCWESRDTISSSIKQKSLQHPDQTVVFLVAGGIAGRTLMFQMFSVLGQKDTFIDIGSSLDGFAGVASRDYNQNIKCTCEDYPEYVASDVCDDIDDRLSYDYEIPENGEDITGDENVDRKDECPSTGLSAQGTPSKKEGSAPAVVPSVAKKLGSRPGGVPSMDDEAKKLANQIADEVESEVDGSRKPTISPAKPDQSSSKVMPAKFLRASVPSSGNEKTPSAGSTDDDDADDDDEDENSMSSAAASPSNGVNHAVSHEVLAPSKGAKDAFARKVMGSGSIRMVCQYLLPITTLLIMRP*
>Takayama-helix-ANV-108304_dino_high
MAMLSLRVWLLSICCVSFAQSQCTDHKESRADCAQQAYARSSVSSADACCALCASETRCKQWTYHSFSGQCDRTAMSETIHKGVSTWLSTCGIRSSPGPSPPPSPPSPGVGSKWAVIAAGSKGYYNYRHQADACHAYQIMRKSGIPADHIILMMQDDVANSDENPFRGKLFNKMGDNVPDVYEGCKIDYKGNIVTAELFTKVITGDETAGGKILKSGPNDHVFLNFIDHGGVGIIAFPNGPPLHAKDLSAALRTMQTKKMFNELVFYMEACESGSMFPDLTTDGKIFAVTAANAKESSFGYYCAPHNDTANGKHLGTCLGDLFSISWMEDSDLGQFSSETIATQVQRVTTRTTESHVTIFGDKSITTEVIGDFELGEMRHASPQPTPAHGGAVDARDIHLQYYQSRWNAATNTADKDSAWKHVQQTLANRRDDVSIFTNIARSACVNANSDCFDEIKTGKDELKNMDCHKKLVDAVHQACPVRSKNNPGGWNSFNTQFSQLLVNLCETSATSSKGVHVLQTIVEQECKRSGEVVI*
>Takayama-helix-ANV-108338_lineage-specific
MFQTLCTFLVSLVTCPAVGLQGHGAEGTVPVSSHVVHLTDNAAQRGGELVLMPAKQHVLPVLEQDGGILFSSPSSMLELDVAQVHHSEAGVPPATQGAEREDVNPSVERLMRRNVEDALQVNLAMSSSGKLSALHGATAAVGSTLTTTLSSMSSTPASALALPPAVSLESLATSPTSSASMGSSQPVRMDSLDINLANEKAHVLAEDGQLLNINHDSHGEPYPPNSRAAFHVTQAGLTHFNGVYMPTLYKVNNTALEGCTGLVWELINGNVYHILYSHKDSDGKDWWALRERDKPDPAYEGQPNQATCAPEKDLTSWASLSSDAGVVPFVVRVLADDYTSTPVTTSTPCAGCNGSLVEDEQQEYVVVDNAGMPGFNGIYSAVKGEKGIGCATIFGKNGDTEYVLKYGAPMWYFQTTVGNNVQRPYFGQETTPPACEPWNIKSWISSKDLLTSELTVAIADNSNLYEPPMSTASQPASPPNVMIATKIPATTASDQTAAFVRNRATSRHSGTWFRLYLFTSSTILSRGVALSL*
>Takayama-helix-ANV-108341_lineage-specific
MWWRIVLPSLFAAGTQAFAPAPIQWGNVPGNRFVLAPRSLPYGASVWSNALALPAELRIWHQVGRMSDQVPFFTANPDRTITWMGLCVEAAGDAQTGDAIRLNRCTGGSNQLWKVSSSGRGRQAQFELQGAGKCMASIDAHDQEGNLNGAPVGLSECEDVANDPWIFEASAVLPKQVSSNRLANLNSMRHAILSFLVLAGVGAVSLGAWMYRLQKQTHVLPASHGSMFLNLEDGGISLSTAPTLQETSTNTLGFESSSQKVISALQNVPRAVQSRCGGISMQAEEEFVNVSVTKPLGVVFEEVTEDAADGVFVHECDEDGNGIASGLKPGLRLLEANGIDMQVKTFDECMDVLIDAPDDEPLSLKLVVMNNSSTGEASNKAPVLTGKATLEVTDTSSGSVKTIECDKGEILRNVLLNAGVDLYDFKGKLTNCNGGGQCATCVVAVDASDSHAWADRPDWMAGKLKKYPENCVQSCMVKVEGDASIAVKPNKI*
>Takayama-helix-ANV-108361_lineage-specific
MVSSPMRLLFAVGCTCPFLASAAIRATCADVTCVAPYKNKPNAQSIPCANPKMCAKQDLLTCCVENGGSSVPSGSSVPSGSPPPSTSNYHGPSAPPASYPAPSGSPAASAPTCLDFTCPSPYLNKPGRGTIKCMSPTGCTAQDRATCCDETCLGFTCPPPYTNKPSPGKIKCAGPLCTAADEPTCCIMQTTTPKPTATPPPANCGSFTCPLPYVSKPHKELIKCLTPVTCTAADETNCCTMMTTTPATTTLLRTTTPAPATCASFTCPPPYKSKLNPRARLCSTAATCTANDLHTCCVDITTTLKPATCLSAAFTCPLPYQNKPNPGSIHCINPSGCTAADEKTCCIMMTTSPAPTTTQAPATCAVFTCPPPYTNKPNPSSIHCMNPMTCTAADEATCCVMVGSYAKKFEVDNADSESPSQSRMPYFIGAFALCVFFVAPALWVWRNSSRNSCRSIHPTLHELQISQEVSPLIDSECE*
>Takayama-helix-ANV-108425_lineage-specific
MPVPLFSLVKSLCIALTTASVKQALPSCKVTQLEAQRHPEWGAKLLKYARHGKPLVLKNLTTWPAHELWKPAERFGARFPDLKIFVHGIAEYDWHARTANMSDVSQYLSDEPAKARFHRDALLFQFNNFQVSRTINPDLQPFPAPLLAIREEPGISIGRPGSSAGLHSHEQAWHAQVIGQKHFMLVPPLGQGQALTRTEEKASGCDLLQAKVVLDLPITPCAVHLREGDVLYFPNDWLHATCNSGDISTIAVVGRGNSTKWPWYFHAIVNGNVSLLSESDLRPSDMTTPHPPKGMTSLHLAAGGATSDVLEVLLAKRADPTATDKNGNPPLHMAATNGHVANAMVLLSSGVEVDAPGRGGTTALLAATLAGHFDTVSYLHEKGAQLEVKANKHIQPLHVVAKEGHVEIMKWLLAERCNPNVRGAMGSTPLMRAAHYGQKRATKLLLAARADPRQVNLQGASALHLAAQGHGAIAELLLQKGSDVNATMQGWWKDAASGWTALHMAALHGQIQVATDLVRFNANLGASDSEGMRPVDVAKQYGHKNLVSYFNWLSSTGESSATVEL*
>Takayama-helix-ANV-10845_dino_high
MFAPPARRKWAALVFLLVAFVRPTLESTVQVSPTSLQVFSAHPGNLERTVTVSNPSAAPVSVQLHVNFTTSTSGSVRRLQQQAPREPSHPVWSPPSKEQSKRRKLQSKSDAPTQVQCGEISRLLVRFRSDRSVADSRGAALRRLHQDSALPIKSWTHLDNVNVDVAEVNCSAGIDLNEVLAMLKTRYGAQLELAEVDHKVWPTAAPNDPSWSSLWGMSTIHTEAAWSRLSNLGLHGDKEVVVAVIDTGVKWDHPDLSAKMWTNPQEIPGNGQDDDGNGYVDDVYGYDFYANDGDPNDEGGHGTHCAGVIAATADNGIGVAGVASRNANVRIMALRFLGPNGGTASNALRALNYALAMGVTVSSNSWGGGSASPTFQAALNTAATNHLFVAAAGNDGTDNDVSPQYPCAYPEDNVVCVAATTSSNTMASYSNWGATSVHIAAPGSSIYSTYTGSPGYGTLSGTSMATPHVTGAVALIASAFSHLLIPDIKRLLLTSTEVTSWLTGRVQTGLLDVLNFVKLAEATSWLWLRPLSGSGNTGNQDKILDMTFSIPASASVQVGVIMGRTHINSGVYNASVDVKCANSLVQVPITYTVQGWPVLNLSGPDSIVDFDTLSIGANVQKSIEFFNVGNGTARLQADPVLSPFAAVATNVIEVLAHSSVLVSFACAPSIYGDWSTTVMVRTNSDLEPRDAVASDALSMGTKFPIFLRCSARAPPYLDLDRYSGVAIAQNDTHPRHLEPSVPSEWEASLPDGTNRVHAELAAPAASNPEGCNAHSGVSLQGRILLVSRGTCYFQLKAAHAQSASASGLIIYDNQDVTTIGMMVKPTGAADPTIPTFLVTKAEGMALMQRVQMGESVGAIVSWKPVHLWTNHPLFPGQPASASIGISNLGTALDMNWKARVRLSFGASQNNFYEFTQPSTAEFEWATLPSSAEISYFTAFRPDDGATFFQFPFRFPFFGELVDGAWISSNGLLVLDAAFAPGTDFTPSLPSSTAPNGIIAGFWKDLVCGSTAPCKVSAAPVSINNGNVLIIQFEKLSFFDRNAPGHAGSDLVSFEIRLYEDGRIKMMYQNFPAASLLTGVKVGVETMDGANGIDISAHLTSSSGTSFSVTFTPWLCPTGNVISRVAAGLSVSFNFAVRGTSDQKGFITVSASDEFESYKVNRQVRLMQETFQFRWYAGAWQTCVPSTCGVAGPGTRTRSVQCLGSDNQPYSKSYCVVPPSCTDNPLGWVDSWGDSCAQYYAHAWCTSTGGYGPGWNIFFFGTFADYANGGHTAVTACCACGGGATISSPEPAATENCQNAIVVDSDSDGTPDCSDACPQDPLKTSAGLCGCGSPDLPGCTSTSTTSTIQGLQKNLQGPVITSTTIQASTNTSTRTNITSIISTTSTTTTNTTSTSTTSTTSTTTTNTTSTSTTSTTSTTTTNTTSTST
>Takayama-helix-ANV-108454_lineage-specific
MAMSVLLLGVCFSALLTGSSAASNTFMRAMSIEPGGAATSTEYNSDDKKFKESDRQHRLVRAMSIEPWGLAKSTGDTQVLEQLSGSRPQQSSTAVKFRAHFSRFGRMPSHVVPGDVFLDYEVQFGRLRVTPDVLLDSVYSVAYQHRCCASSDGPAFGNTSRWFTLGTDGASSQRQKFKVQLEATSARMMSAKDVLESSFLPDIQALVDSTNHAGAKIPGTNGRITMRKGTKSILLQYTVGLHLSQVPLLMNNSGANDIWQRTETQCKDKPVLYKALVSLAAMTAHGVTGRIAGSQAGQRCKHAKRYLLPWLVRTHFGDIVKYVASKVGSRVLQALSTDVMAVSEVDHSDRAFPFGVIDYLHMLEIAQVSHLTPRVRPGRRHSPHQLCALARSAIKHIAHVRKSMLALGCGVYGFNATAAGLVESMAKDHEQVLSAIASPAEWLESILKGYDLWTDQESRASQNSKTNLIFKSMGSWRMDPGEGAGYVYLEGEHNHKGQDALQAWSPGSEVSERMRQVAQKVADLLG*
>Takayama-helix-ANV-108510_lineage-specific
MPRWSIVFIWTAVAVLSESKRLREDYLLKETRKTSIQEATHLDSDIPQVSRKLLKIQRSSGAWQLGVVHNAGSEGIVIKFIDSAMGTMHRPLATTKYQNVKVEDRIYLKNRAGAWVEGKVTDLDDLDDTVTVAYQTNAGPLRIFKVSFDDAIGNFLLEPPVVVIQKALPEAPPPVIRKVPDFCDTSSWFCSNEHRWTRTKNPKGIVAPIDKGSYGQVWTVYSQAEKQKQVMTGADEVAVSAIKYPVSLKSVPGSCTQGDCKDNRKEVEKMKSLTSEVAPLPGCENSFMKIVDEFPCVKADALELNLFVPIPGYVMDQMSGTLKTWKTSARTKKLSVQQYNHCLTKITEMVYQALKCFHDGGWVHADFKIGNVLFLGYGTDDGCPEEVRLADFGLSGRIGSASTDGDGLWDYEAYKGAWYLPMDMFEMPSDPYPYPLGLARTRTWLDAQGMFDIEPHFIRDVQLDWCSFAFEWKNYLGLELCAQPGDWQGDCGPMGPGRDASTDLSNKKRIKILPCEGVE*
>Takayama-helix-ANV-108519_dino_low
GLFYSSFSWLLASQLLMSAMSSATNGKRPLETITDTALKRRAGWLREPDANLADFQAIVEQETEASDYPLAREVASNVLVYHRADLPLDSLDGRDRVAAEWMKAFLDGPGIIAIKGAFDQSELHAVDAVTEAFNGIIAQEREAGGEKGDHFGKPGANSRIWNCHEKLAVFDPEAFVEYYSNPLIALVSRAWLGPKYQITAQVNVVHPGGAAQEVHRDYHLGFMTQQQAASFPAHVHDMLSPLLTLQGAVAHCDMPLESGPTLYLPHSQKYQLGYLAWRQQVFKDYFAKHRVQLPLNKGDMVFFNPALFHAAGSNVSKNIHRVANLLQVNSAFGRAMETVNRMRVTLAVHESLLKAAQKPSWSKEKIHNVIAASAEGYPFPANLDLDQPVLGLAPSSQADVLTRAVMERWPLEHLKKELKAQERRKCSM*
>Takayama-helix-ANV-108521_lineage-specific
MLRGAIRHQLRCITILSVVLCIDGFAESVDHSISATSITASGHVDAPRGASRLVRRAGRHHQLNASQHRLNTTRHTQKVVDGSDADAMKLGSKLAMQVRHKEETSNHTARGSSFRLEFRSTAFSLVMLEASCLFLSGPHARESGNDAEIQTQQTVLQPLALQPLRFLGIAMIVFHHEAAFWKVQHEDYFEDLWLFFQHFAHWGDCLVQFFLALSGFVLYLSQKGAPKVPSITGFIWKRFSSIYPAYIASILLGIAADKDPRKMFSIYVDGHDLPGFLMIDSWAVPYLYSPNLPAWFLCSIFFSWLCFPRWYRFIRHVRAPHRALLVAWLSTFALPMLHTARWLHRTWDEPGGGSPPTAFAYWHPLANWQPFVFGMCLARLATEIEAHRLPSSVRQVSASVALAVLAAIFFFGPRPPPMTITPDDPTPDLTPNPLYMFCYKGPFLLPIFAVLLVFTSIGEDRLLQPLILQKPWCLWLGSMSAELYMFHCPVRLMVHRFIENPSSLLTFCTQFAVAAAVNALTRQLWEVSKWCSCHSSFLAPWRKFGVAEVRSERDKM*
>Takayama-helix-ANV-108568_lineage-specific
MFAVWVCAALLQTGNSGLSDSFKGTVLRVSVLDYAPYVQTPGLVKGSEVWPSLFGRTGYAIIQLQTLLQTIADAHDVQGTLVHGGNTSTTECANELVPGCSHVKVMDRQHQEILTLYLQSLNPPACDLGDSFQCCTHALSKNLVDLCVSGFNYNAAHSAKALPLQPPILFDGLRLVVRRAPEPSGSQAIIEWIAPTVSSPELSLFGCVCFLALCYWVVEKDEEHDWHPLSALWMMPFGPICLFEWATPAFKTWKSKLSIIACCFFTLVAVSCLLDHFSRQLLLNATSKSIESIQDVINVGGTVCAWESNVALLRKLYPDLAIRAVEVSSRAIPDDLDTGRCLAFVGRELDVRFSLLNRLSGDHRDCNKELVGSVLAPTQVTMYVNPRFQKVASKLGLVLLEVHDAGLSATQQREFVRKPGSTCTESEVSSAVHVAKTMQVQRDGCHLDLKPLIGSVGVFLAFTVTIFAMFWAAEGW*
>Takayama-helix-ANV-108582_dino_high
MGMLSLMWILAFPASACAFTCSTGWKDDFCPQSSSSMPGCAAAGYSMLPAKPDWRNIRAQLIQEMFGTPMLPQVTKPASISTFTVQHQFPDCLYSVWGDGKKQACEKPINVTELTWSMEATVNQSYNLTLRSKVYLTMNTSGYAPNYWIDNVEEPAEVALPKRGNTLVVFHNGHGTSHGCPTYGDTDGIADYLNQLGFDVAMVMMPFHDCNYKPPPFPSSHAWFKQFADQGLPWVRFFIEPAINTITYAKEVMGYENIVMMGLSGGGWTTTLVAALDPRITLSMPVAGSIPCDFRHTSWDFEQFCDDKWARIGNYTALYVLAALEAGRTSVQMLHEADPCCFHGCGRHERIQDYNGYVQANVQGQFRTVVTEGNLHQVNFREKSIAGLLIEKVHRGQAITASDTDSPFSILGQDRKSAPVVV*
>Takayama-helix-ANV-10862_hapto_low
MFSIRAMMFVSCVFLIANEALSQYQGVSSLQRSQLTVRERNSAFEGTAAVRAPASDNTCWKGMPSKDHTSCCWAGCWTCDNSTGVCVDPTASSDIKKKCCPDLIKVQKPFCDRSLAPCKFTQKATTQWKLVQTQPITAKRHARNLARVKQMQFNDILWYKCKVKYDFGIDLANGVTKLANKKVVDSTARAAKYQKLLKAQTGAGPNTAMRKYFYSNQVESGQDEARFYGQIKRNAIWVSGNGTGGLTKIQQIRLTVANDLDRINDYDKEIKKLQADSIRVYDDAKKLWQQWKDSMKTYNCTPLPVVKNHKTMCSSANTKDRKCPVTCQLGYDGVGTRNTLRCLKQGDFGKQLYGEMIGVATCVGRNCGQPPKLPGALATLQDVRYPHSAAYNCHAGFSVDGTPKAAKDFSIKCNHDGKFLKNISHKCEPIKCGSAPVVQNSKPIVGTFVYNEVANYICVTGHTIDGLATGLQKFHVTCLSSGQFSAGQTCRPVRCGPIPMWNDVSLLSKVSGDQFFPAELKYECNKGYTLDHKPTGPKKVTLKCLATGDYSWVQNPGGQLPLCRAVSAGMAPHVPHGKLKRREMFYPQCVNVLANQGYSYLSKPNAGLTFKLCVTADGKYDGMKTLLPVSCGNVPKPAHSKTTFSKPTAVFGDVMPYACEAGYSIDSSDASGKKTFSVTCEATAAFSQVPDKGECVNIDDCALHNCGPHGICVDALLNYSCKCDSGYAETWDNKTQERVCGNVDDCGPQACGVGRCIDGLNDYTCDCPSGYEERVDPEERTCVKVTCGTPDKIADAATSPIKHANQKIFFDQIVTYQCDHGFTLDGTAMGKNHFTTKCLANRYFTAIAMNMCKAIKCGTPPVIQKASRASAAKVFNETVLYTCDKGYTVDGKAEGDKDFHVTCQINGQFGTPFPCKPVMCGEPTQVANAARPAGTLTYGEKVKYTCFNGFTIDGNRASKAEFEASCQADGKFDAKIHKCKPKICGHPPSLIFALHATVPDMNHVTYPMVVEITCRDGHTVGGDPHGKQSFVVKCGVDGKFETHDKESCKPVRCGALPSMPNSTLKVVHHTGKVKVASPNHLTTKAPGVGAYGGSCTCPNGEVYQVGDNNDDCGSLACVGGTSGTCSKSAGAWSYRKVTCNKVPSPNTITMNAPGVGGWGGTCVCPNGESYQVGDNDDSCTSLACVGGTSGKCNSKSGAWSYRKVVCGKADQSKLVFGQRAVFNCNTGFTAGGNEASPAEVHVECLKNGAFSLPTPNMVCRNVNDCAKHTCGPYGTCVDLIGKSPAYTCTCQFGYAMQTLKNGEKFCGNVDDCGSKGCGPGVCKDLIGDYTCICPAGHYIGTQNKEKTCLPLKCADKAPLGQFVKLVSTAFANKPVDFPNTLDYKCLTGYSIDGSNTEAKSEYKVSC
>Takayama-helix-ANV-108666_dino-specific
MNLKLHRVAALGVLVVISLGVRARAVDSGHRRRDEACEVHASNEYGETDSVGGYVSLLQDTLNLLPGHSRNDQHHVHDVLRTASMSETKSKRGRTGKGGDNHGKNTPESPGDGGHHADEPLVMRTSFTIWVVSCAAVACCMIALCSRLAYHRYEFQRSTPRSSPRGDRNADLRETNSILEHMLVNAESNEETVFRHVDPMDQDAYTVAIALIVRDLWSIARGHGQVTVGLKYGRLFYAYGLIVCTGAIQIGLIVMTKLFVTPQQVASIRSSYDTFQVTMYANHTYVNEHGNHRGEPGFFNESLFDTLSDDDQSSVCNIPFGQLWFLALILLIWSVTCFAALKQCVERFASLIIMTETKASMADAMASVNVALKADPLEKDNVTKPIGQSVMVITGLTVATKVLLVLVAFLPEFGATSYILWLGSRWLLATNDWGNLVSNAVALEFILQLKVLMYYAMVSDRNKRELDHTAMAPPWTREPAGFGVYFITAAYAVLAGLWVWMYVFHLQQVLPDYNWDVHEVCTPWMSSLLAIDKHTD*
>Takayama-helix-ANV-108685_dino-specific
MHLLQRSMLASLMLLSLAQLAVTAPCADQWRFCAFRRAFGMCRSQQQTMAKYCAATCGACPNAQCKPLGSVTRSLQSSLNIVFLPSGFRGNMALFNQKVQQVYRQFQRHAAFSSNIPTLNYFSVEAEVMTNDDGRYCTMNCNNINRLLCCQLAQFDRVVSRACGSGGVINRFIIHNADHWYGGGGAPNGATMSTHPLSFKIAVHEVGHSLFGLTDEYTRSDAGAPNKGNCDTTGCRKWADLIGRFGVGCHYGLCRNGAWYASETNTIMRNMDGRHLGAVNERLGCCKFLMVVNSEPSFCRKFTGNGLNLRQFCGSSVWRSNGWDAGSGLGRLRNASLNSYSVESEAEDMIRRASDDTQGMIHRYIRRPRAFVVKKDPKTELWTCSEEDDTLEAGLYPQNDVELKPRSTTSKTAVVQCSSSFTRARNGHEQASESFTSACATVSGRAAKRSDEVGTYRFTKFQRVVIPKRLRTIIG*
>Takayama-helix-ANV-108701_dino-specific
MRCSMSRLGAVLLAASVALQVKIAQSQSSASFVTARTPGSLTQSHATTITITVNHGGNAIGNALLNIQQTSCSVDPTVNIGNTNNPYWAIVGSFAGTSNDYTYSVTLGTVATDYKICYKDKDGNLRAAQTGVSDIEVVAPTTSTRITGFFPTTIVPGTPYAITFTGTVNSGDKVLFTTGACSAADAAMTSASALSATGVNPTNAFTVSPAGSYKLCYRDNKGSDEVQQGSLSLAVQAAAGSDPVALYGDKIRVFELPPRVLLPLMEAADMRLSGETFSYGGDWQQWFGRLVLFTPDESRWMEIRIKKNILEFNRSKIPQYAQGNFETLKVTLGHGPVDNPSVTADVPSPDVKIPLNFLGFHVLFWKMAKKTKAANTMIGTAHRECMEVAGANSHFYVCSTAAHEFWGFQRDLSIVNAHLDLSVLEFAGAAKGLLTELWGMHPLSEITKSYITYDSGEDPKGKKQNSTKFLVSPDPKSILRKGQAWAGGGGEADLFKACIVDNRSQTLFGCEAPLRAKDTASITALSV*
>Takayama-helix-ANV-108704_lineage-specific
MLQHFSSSNMGRVAVWLTLLFALASGAPAETDPACAAGDVSIAEGHNMAQQQRRAGCAMLQKDNAPLKELPSALFASQDSAFGKRSLEADVKIFGKEEEIDERIFAQKKHTRTSGLGSNRQSAKQFLTEAEVDEKKMTEVKVDEIGKEKCDKFFRMSQHPWGLGSGINQWIKSSMKAEAMCKRACTNSVRLEKIIDNFALEANCPAECMDQPFDCSQDTCHLELTSDDFLSLSMGKEGLSDPCEVRARYTKAFWKPSEEVKSCHSGLLEGAPPEVRAALSDSEYVAIGVRWGDKLIAEAEYFPLTKYVQYAMRAAPKAKYILKTIEIGKVQEMWGIDVCDASCTTCECTGKDWLTCKKECPTGNVTVYVAPPAPTQDEDVAWACDMMLLSGGKGGVWTHSSNIYRFAAYLRYGENPPFLSLSLDKLQGVRPDVNLENSEMRDVARCLPQSLN*
>Takayama-helix-ANV-108730_lineage-specific
MEMAYTIKTFVCAVLCLSTEAMPRTEKQLQLSRRARVLRSAAMNIDSTGHTMMAQTSKVNKIYATDGHGKRCGLEWDGIKDENNERNAKFNCGGSADPLTFEGDKIFVTVSGEKCGLECHGSEAGSDRNAKFDCGGRADPMTIECEIYSVANGTKCGLEWHAGDADSNTDWNAKFDCAGTADPLTIEWGLTASPSDSPFGTTTFPSSDSLSSSLASSFSSSSSASPAPSPPHPAEGNKIYATQNEETINIDSTGNTMVETIQEHKRTAPLPGSKIYATDNEGKKCGLEWHRTANSRSDRIAKFDCTGKADPLTFMDNKIYATDTDGNECGLEWHGSSVDSVNERNAKFDCKGSADPVTVECKIYSTVAGKKCGLEWGAINGHVRKAKWNCKGSADPLTFESNNLYATDTDGKKCGLFWHGPFLSVEMLTSYRPKRREHQAEWDCDGSADPLTIEDGKIYAKIGNKKCGLKKGNAKFNCCEKADPMIIECKIYATIDGEKCGLQWDSSKDASQVRKAKWDCKGTADHVTIESGEHRVLGILPFFEHLLDIPPL
>Takayama-helix-ANV-108797_lineage-specific
MRSRVPIKVCCLLLMVAAAEKTNTCAASSEGCAAKHADYNIQMQTRVRIGIGLTPESIEDELGEAAVDRRGSSCSGNWRSCLISHCCVDPDFTCWEKDATEAKCRRTSSGCPNAWSCNVLSTTTTTPPATTLPAVDHLTADAYHAQLRRGVVVSWAEFKKDIKAYKAQGKRFPELLHTAIGDVANPAENNYDHMRVRFNGDDLFDDTSNVLDLVIDDALITGLSVLIAHKGWTNEKTWTRAGFIQSWRRVAAHYRNHSDKLAFNIFIEVSHVMCHHASTCELLTIMTDGVQANALYIETIKAIRESNPTRVIVIPGPGKLNRPASLLDLDWNSLNAEGVCKVNGIQYCFTEWHVAAAGPCNPMTISNVNPNYACSTTEWAVQWTGAHGKDAEQAHVEHIVKYAADFTKASGIKTWVGAFMPGPYRHAERGYYTKSEQAGFVSYYAALLHKHGIPFACLSGSAAQFGSPPCYRTMQVEDFYAKGTYITMPDGTIPPTCNGTAPVEWIPEMRSVRNAVLQTYDWNTGV*
>Takayama-helix-ANV-108838_lineage-specific
MWTPAALLLFAFGVQCFRRALEFKSLGNMVHPPVSATSTNNLSLGCAKPYTQHKRSECDGLLLSWVKNACGAKTDYEPEFTNLAEFSTLQRAFQTLSDIQKQKVHDNCKRDIVLNVLSDKSPGGASLINIADCYMEDPCYAEPRGPSQMLLPEFPGFVYLKYEDWKTGLWDAFQTGNDKRAILIIPIDGGFGGDAGNKELGFDPELGQLPKMFFKSELWVAMHLLHHFREESFLGIAFINPRVQGIVDQQVAEIVNPKPLNELAFNELCNGHCRLMLAFDIAYSGNQMFKEANRMFMRNCSESVDPNNIVRSQKNRDMQEEEEQANRFNIPCGMPAGSLEQLTDPLDKIVLVGAWHQKGSEDYLARTLPYTVRPGKVVENVGYDKVTNFMTGQPTFLPRLIPQFKIPDKVSIAEGFHDIVTCALCCCDWETVRAPYKLYKNFEGEKEVRCTLSQKDILERTPLDGKPCGCKKNFGGDKCASIFPE*
>Takayama-helix-ANV-108853_hapto_high
MAVDASTGVAGLMAALLLTLATAASSQKGLEVDTITTSEGNGYVFVHVQAGNLDGWGQAAYPTLNDASLGNLSVPIAEKIHEWVAPHALGRSFATGADIETFAQDVWDACYKFTGTLLAQALAGVDTALWDLVAKAKGVPVCALISGGSCRQSVKVYGSNLDRTLSPDELVTRALKFRSEHGVNAFKFKIAKRMNHDVDQYPNRTEEVVTTARQALGPDTTLMVDANGGFDNITHAAEVAKLLVANRYTWLEEPFPFWEYDKASTLHSIVPISIALGEQEYRTDVWQRNIDAIQFAQPDCHYIGGVSRTLQVARLAEKHNVSFVPHSPNPSMIDVFVLHLMAAVPNAYTFMEFEGVDEGAPSGNDLFSEPVFTLHQGAIRVPEGPGWGVELRPGLLVAAHNRTSRVRQYRLPIWT*
>Takayama-helix-ANV-108864_lineage-specific
MISMQLRRYGFLVLGLLLFSDCARVRHMDRLLGKPLNVITWNVDRLSKMFATQSHFEFVHTALQGWVQHYNVDIIVLQEVESCNLFPNTGGTTRGLWYMSQAFLPGFICVDAIAPTSGQAVNGNVILVDTRRFDVLHEGLVNRITSFNYDEFAAHRKDLHGKTLAQRHAEECPTWYAYNECNGHADMMKPTSIELQFQPHVWDEEFYTAFPGGIRVVDVHLFAYGNNKLTDEARLARRAFQVRSLVALCDAWNVDVKGQWQGDPPPAPSTMFVGDFNTPFLGNVSGSFFHILEAIKDYPMLLWCPANGGGHPRTHNCPDPTLQTHRKGMFDNIIVDSPHGKFLRAKGAIVLDQSEVPRQSDADLSDHSPLLVLLEPGEGENYDMWIDFLGN*
>Takayama-helix-ANV-10890_dino_high
MPRVWKSLALVILVSLIPSGSASRLKAEQHGLDSAEDEQVSVTPNDLEETLAPNTVISEMVVTNRWALVPSDDKYLIDALHIAEVEINAARFANGCAPNVELSTVGTALSQEAGSINYKFTALTNVNGSIHSLSLYVSLDDRQKKLHTHVEVIGAIDVCNIGSNETAKGVSSLLQEAETGLPYKWKSSEHMKQGAFDYEITLRHPAPPKEGIPEFYNVLTQHRNKTECFSEPYRVLDQGSCGSCFAMAAVSVAGDRECLMNPESYRLPSVQHYLSCHHPSGCSGGSALDFYEMLRGGLARDRDVPYKVQCWEADPAAEINQDYAGDCPYGQFNVMPDQSKCEEYSAKEQVHNFEVFTIRNHYSLLLPGMNINHIVQAIQSAILEGGPVDASMIVFKDFRTFMTFVPDGVYVHNRVAPAGGSHSVAILGWGNQDGLNYWYCRNSWGSYWGLNGFFKIARGFNMAGIELQVNYPKMQGQNFVPDMLPAVEEARSAAFTKIEENKQNLYKALGYNRSIVEESLTPEALELLAARRARLYEQVYKIHMTGKISDFITKNNEYRLSDKGANNGGLVPLRITFDINCFGLITEPYFVHEEISQCKLTSLLVRPVGDTEWKKCEKGEEIRCSFARSFFLQSIHKVQIDVEPGSWLDAPAIEVKYEGKSLHKHSGSGNPYGTFANREKLTIQKRAQPPTPFRQLPWRTKMEVETIKGETARKSKIHVTMSGTRPFVILKFEILDVFGKKVYALDYDKDDDDSRFESSTILALRSDHVDGFKDFLKGRREFFMEWTAVPQEGGEEIVKTQKYVLDEIFGEVVMHCNRLEHTVHFDKGMDGVFKLSKERAGAEKTTIKCTDAGIPSEWKGACSFRCMGNGKWEMSGECTCLKDQCAPQAYNINLGEKYGVARFELPLADFAQTMPPLSCREVGAPSKFDGTCTFRCSESKGGWAVVPGQCSCLDETKCQPKSYSLNFGDSPSGVPYPSAKFKLPKLDADSETPPLSCMGAGAHQDFDGTCVFKCSAEAKWGTVKDKCSCKDETKCHPTSYSLNFGNNPSGVPYPSAKFKLPKLGKESETPPLSCIRAGAHHDFDGTCVFKCSAEAEWGIVEDKCSCKDETKCQPISYSLNFGDSPSGVPYPSAKFKLPKLGKESETPPLSCMGAGAHQDFDGTCVFKCSAEGEWGIVQDKCSCRDEGACRRKTYTIQFGGRIGDVPFALPKTPLNTHTAALSCARNGANPQLVGAGTCKFACGGDGSWSMVRSECSCIDPNMCPPLEFGVRFGGKIGKVRFDLPALAPRKIVGMDCARAKATESRQPVTGFCQFECSPEKKWEIVQKECSCK*
>Takayama-helix-ANV-108926_dino_high
MLMRPMRRAAAHVAILFFASVMLVHGFFEELFGGGGGQQFHFQMGGHQERHRPDWPHGVSDEISKSMAWLKGTEWRWNNDGHWSMKLERSGDIDAPIQQCQVGCKWTATNGRVYLSLGDAGIFQLDTQEDKPDNMKGHRMRGRSLQDGQRLTLTFIKVFDHEAANLEKDLYWVLGLPDDADDADIKKVYRKLSIKYHPDKNPDEASRQMFNEIRDAYEILNDPDKKILYDTGGMEAVKKGEKGEVQKTDDVNSEIDVSLRDVYNGNSDMKASLNRRVVCRGCRMKPGAPQCLGCGRCPNEIKLVNVQMGPFMTQQQQEVPSKEKCKTADVTIDVNIEKGMRDGEQLTYPRMAEERPGMLPGSVILKLKTQKHPIFTRRNDDLHMDMKISLRESLLGWSQTIRHLDGHTLELSTKAVTSHLQVVKAKEEGMPLRDDPASFGNLHVKVSIDFPSHINEKQKVEIAKIFPPSPSRPIL*
>Takayama-helix-ANV-108948_lineage-specific
MSLCFLCAILTAVPPRVSTTRFLSFGSAARNGSHHSNQAVPCIQSGCDQEAASSDPALAQMCGMAYQTWNGESGPTRTWLNMLESFSNSRCSDHANPTAYELASAALAKQLFEPDGCEAMNLCSHVSAHLVAYDLACGGWHPSDFCAEAILAPGDVPGLRRSLFCPCTTLKTNVSRSHAVLQMSDDRSYIVKGIKSDEMPVLLDLRSNFPDFAQYELLNRWSYIDSTKLIVVMPNADRASYYNIHASARVPFSASFESEECRNWRGRPVEVLHQGVWDVKPLIIVSSQRTSLLRRLVEEGIKLRDMRGWDALTDKLQGNLDFLESQNLVDYSMLISSFEVKVPDDDKCDSFVELKTSEQCIMTQGCQASLQSKPIPIPNRASRQESNDDSLGFTVGGPPSGLHSEMVFRDMTSLMEKNLTMQEKECDVVCVTIIDYLMEFGVLRQWENLAKQKRWTNYATKTKKFWRCMGNLTQDDCQAYLQIGCEGNWNAAWCSGKNSNSFVVSEDELDTDDEQSNSYDSDDAFFGFEVEW*
>Takayama-helix-ANV-108954_dino_low
MKPLSSSVAVALIVHQVSSQWITGTWVTGYWDCCKPSCSWSNKGNVNRPVAACDKITGLRLSNTGAVSVCLGGVSASCIDNQPFLVNNGLSMGFAAAAVGGKSGLAGDANCGQCYELQFVNQQHTDANGWPWGGAHPDLVGKIHVVQVTNIGHDVHGDHSFDLQIPGAGQGIFTSGCTAQFPGYSSGDFDCGNTHGGCSSVSGCSRLPASLQSSCEWRFTWFKWLVSNGKTNNPYVRFQRVKCPTQLTNITGTVPTDDDNYPHYTGFATTSAVATTTQAIATTTAASTAVATTIAVATTTHGFTTTVAATTSCAVGDAVKAVWVGNGRSYPATIASVNSDTTITVNWDDGDTSHRVVAAANVNKNGKQCTVTTVITTTVAMTTQAPTTTAATTSCTLGDAVTAVWAGNGWSYPATVASVNSDATITVNWDDGDTSHRVVAAQNVYKNGKPCDVASVRTTTVAVTTRSPTTATAATSCAVGHAVTAVWAGNGLSYPATVASVNSDATITVNWDDGDTSHRVVAAQNVYKNGKPCDVASVRTTTVAVTTRSPTTATAATSCAVGHAVTAVWAGN
>Takayama-helix-ANV-108989
MMLGQTFVLIFSLVHVITAIRVNERQLKNQGRKPARLAPMLPSIARGGMAPPTAPELFWKGPGRRFTSPRKLDIGAEATTEVFVAYLDQPVIVKFLPDEDLASKPDASQPTEFDLQTRVQSRYVPRMLSDPLVVERETQGRGGAEGRLKRNVVYTMEVASGEDLFTYMEQYTHEHKATVSEETARDIFVQAALAVQDCHLARVVHQDIKWENFIYDAEGGALKLIDFGESRTLEEKMTLDGKRPGTLKYTAPEMILSADDGQTSYDERVDIWSLGVVLHQLAFPFHSPWPGPSKDIEEDAEALAEKLKQDILAEDVLFPDHQSSDPRSTDWASLANAKDLIKKMLVKAPEWRINIEGILAHPWVAEKYSFKKYLALQAKL*
>Takayama-helix-ANV-109012_lineage-specific
MASLRIALFTSVAVSLWAAVSADFLHRRNATIGEESSNVAGHAAGAIAEAKSAIKELAAKAQDLDAAADVKHASINITQANANGTALRGSTATAAGTGSRTSAEQRSKTSAEQRGTAVGLLASGEPATSHFLEAKDEGQYGVAKVTASDNRVQGATGLNVTEISEQVAQEYTSATVLRASSLVGIGLEDTHTANVQGDVPKANAVAKGTSSSDTKGNHNSQAAATTKDNKAEHHTKQDASELESSQSADDIDEDSSSEDSEDDDATSSDAESSDDETRSGTDIVESNDEIGSPVEDMDAELDAKFDEDVKADDGVALFQKEAKLFPYASWDDKFDSAGDSATGGTVSAKEKGGAKPSVSSVLAQKSASNATEAAATRKVGIEGEGEDGDEPSGTVFLTTGTGTNDDETDIEEIESGELSFATEANGMVHDSDDDEHYYDAALMSSSDSSADVFDDDSDMWGGEWDAGHDDDTAEAGGDVGEEDDGDDSDPFSHDDDYYGEEYDDDPGL*
>Takayama-helix-ANV-109059_dino-specific
MDLTSWILFAATAMLAIVGVSASGAASASPPGAIFCAFNCSAGARPTRPGSCLVPEEVYRTGGQSWLMLKTREDTPAPGQAYPYYTLEWSKLSAGNMSWEGWFRVIAPPSQDTSLMGTYGALHDTQTWVLNGEASLGPGSSGPSSWSPGTRRRHGALFIDRHGFLSLTTNAGQSTGRIDGPNVSDAQWHHIAVVWQSSIGGHRIDLKFKVWYADLQVIPTIPGLQQDLINIITTTLAAQAKVSTDHVFLVLYDDSNRQKNGYIRFGVNATINPPLDRDITDSVRRLRNRADLILELSTLIRARIMQIGTNSPGFPVKLPFDPPISVDFMTFAAIVDAGTVLLYVDGLNQPGTLTYAPGMDNIASDQQLVIAGGLLGRPLHAELQRFRFWNVSLSPADLELVSRCKIPTVSSLFGGPWPHSLMADYPLNGNFSNVEGTDFKSLNNTNTRTNVTFVRGGVCHYGQCPALSEDGCPLNRELKFNTSSGCESFARFTFCRTASPNRQRPPYVCEQAIYLVLC*
>Takayama-helix-ANV-109076_lineage-specific
MMHVVLLLYTCFVSRSRADAPSQAGIYLLSENVLLGKNQRGFTSSVDLCHSVALEFARFVQPSKSSCGSCSWNKEDSIWSRWFPWKWELFFSVFDESGCDVGAWLIRLLACTSRTVGCGEVPWTGVSWVHVAATSWPIFHLLRVISAMKETQGCVCSHGWTCAFGDICTSQQELLSNSGLLGLIRSLQHLLQRVRGHARISPKLKSHADQLFRQSQLWWESNRGWHPAGIMAAFWQGLSQLHWHLRHGACGQGYMSFRTRHPDPYAYHVCLPLRAAAAHELEASVHWVQVFGSWFDADVATHLFRSAIAENCTIIDVGASFGTVAFLLAMVGFHVVAIEPQDLSFDALQAGTYQFTSENESRVFALQAAVGVEPRPAMFERSPTERLEETSVDFTEESDEYDVWSDGLDSLVAGVVDHDDICGIKIDVEGGEYRVLKGAPLALAKASQVIFEVRARMDRSMGAPSPRALFDLLVSAGFRAYYMQRMTAGGGLPMTVELRHVDLGRACAADSWELYNATECANALGGPIGDVVARRNAYATSEGLPWVSVSHAGYRLFRW*
>Takayama-helix-ANV-109088_hapto_high
MLSQYLLSCFILVGHTLADPAVSKFMGKAFMPAAPAARPMRPAATKLGIQPLGKDTVMSSGAEAQVAVGNQDPFVNIERWAARLEGENFVLNSELQQLRSQIEQVEMRKQEQQSTAAATVHNWIMWAVLAGTAVSAIFYYMISKLRVRSGDVTAMECSPRDAAELRLFGGAALEDRSSVPMMKAGGAEAASEKTRMTGAPMMNADTLPSIPGLPRPKYLDGTLAGDFGFDPLSLASSLSEGVKVGPFTLGPNTRDTNRSLIWMREAEVKHARLAMLAAAGWPLEELWNPIISKISGMPDMLETTQGRSVSVLNGGLDEVLPFLLAITLGTIVIEVSTLDRVNGLTALGKTMKPSGEVVMKTYVPGDCEFDPLQLYDLIGTNIESTFDKMFVDDDPMVGFERMQRSRKEMEAGEIANGRLAMLAITGFAVQELVLGKPVVDQTPIFFTFFGEFLAPGSLTSIVDNFMYRNL*
>Takayama-helix-ANV-10910_dino-specific
MKRKAFRCIWLCCLSLNWWHAVPTDIFRVAIVSEFTGADYGNSKRFIEGFLNFSAPYINSIGGIPMNGKNYMIQVISYDTQSDNARVALCVQAINMSQDMDGNNVGEIHAIVAATSKKNKAMFGPAQAAQIVNIHTSGGNPTMWLSTNTFAFGLHLPFVWYTRDPMKLAAQKGATTIAIIRSAAHGFSKASCIAALQWAQDAGLTVIGPSVAWCNNRSVQSGGCNVVSVSGGQRCVCGLQSEVDAFGYGYSIDSVPNFYQIDERAIGNGLAWRTVDNATVDFSRSMYQDMLSQGQFPDVVLNFAVEWHNIVQGMIEEGVSPKVLFGWQDGVSVDWAKAQDTQGNQRLTEIEGYWAMGFGQWHSAMNFQDPVFGTNANAVQQFQAQRGRYLDYDTAGAVAAGVALYKAMSTHFTGTFDSLSLAAKRDAVRVAMQDLNDETMWGTIRFNSKHQNIGRGTAAWQVVPNANLTPQQLCVLPTAASQADLFMPFPTWQSRTGCQMGRYNSGVACELCPVGRVQNESTAGLLANTCKKCTAGTGTNITGQIACPDCLPGSKQNGGQDEGVCQPCFIGYFQSNFGSTACVPCGLGKYAPHVGKANCSECASGTYQDSPGASNCRSCSAGFSSGTSGQSVCQLCIRGKYANQTTTTQCTWCPFGLDTNQVGSTSVHACVCPRLSFMRCANGNDLTQCNLNVTLTQSCSACSEGLECPGGSSLDAGIEFHKQPTVQKAYYVKKSNPYTVYKCLREDDCPGGPVGTCADTLYDIACSKCPDSYIKREDTCVECVGAAVVAPIAALIALLLCLVALYYLSNSFLIVNASVGLGATLTCSFMVVVVQMLGTLRQLNVPWPGGADRTMSICQVFIFDPNSVMLECLIGGDPLVRYLFRVMAPFAAGFVLLLLFLATQGLGEHRRWLGNKTMNCCFQGLNAIFISCACTVSVAYQCYAHPDGTTSLVEFPTVFCGESDQYPYIGLAAWLLLSTLLPFVAVSAWACYVAPMGRVDLARFRYLFYPYRPDVWWWGLVVLARSVLLGFSPMFMPDDPNAQVILVVFVLVIYLGFMSFYCPWKEIELCILEYVYLSSLLVIVVTVSTFMPRSEMHAGHEVFMMSVMTCLGLLFVTTGGYAAYGVLAHGMNAQYGRHYPLEMSNSEFAVAWQYLCQEASGMDPKSCELLLDHMNNYDRRATMDAMHAFSEATKGQIKIPHLSETRRLRGLAHSKYIERDDSGKKSFRAPSIIISFDHKDELSKTITRLQEEVKSAQSNSNMNNGTINEHKVNAEMLESMIETLNYTPGIDILHTPGRTPLATPRSATAGFCTPRDTAPLGTSPRGGTTPRGAHPETPRGTTPRDTNR*
>Takayama-helix-ANV-109104_dino_high
MVSSWLHNSALLLSLAELFIFAENAEDCFVNEEQFRFCCCGDDDVPTCWEAKDAAALKPACCNHLASYCDAEPALLQKRPAAKAGPVAAQTHAAKAVKRPVVKSAPAAAAKKQIAKEAVEPVLAVKEAALKTPSAAVAKRPAAKVITESVVATPAVKHAVKVHASGTMSTPVADDLRLNPSAKKLVPELAVRTSDQAAKPALKAAERDLAAKRSSTKVAAQSNVLKVTPMPVSKVATKAAAKHPGAVASPDKASAPSKVSFGSSLSIIPSLPLLDGGQLPLSGLGVCRKPRFTSSLRDVRQVVLDFLSAGGRHLDDASGCDNHSGVGKGILDAVNVGVSRAEVFLTLQILPNDYGFESALAWVDRVLAELGLDYIDLVMLHAAAVPSNLKCGTSKVCRHETWMALQRAHNQGKIRRLGVSNFGARQMQELLAIQGLPITVNQIEFHPWVPHTHLDVADWCHKQGIAVTGYGSMEYLAEMDSMWKANGEEGKMRETVKRMGHKYNKAPGQILLRWAVQRNVSVILSTANPLHQLDNLRIFDFELNADEMAVLDGVPDNQRVILHHLIVDDESL*
>Takayama-helix-ANV-109107_lineage-specific
MAFLAPWRNFICLALAVLSFGSFVNLNVASPASSHWFVTTELQPPQGCGYRLYRTREVHETPKNDGADANYYLLKGDSADLLIDTGFGLLSLRSHLQNLGLIGGGRPLIVLATHEHFDHAGGLHHFEDIEMNATIVMGWADADAVTQNKLNLNAANIVRTNYSRNPRMFWNSFPYPGFEASLLNYSVQSRVDRRVRFNDVISIGKKTSFQVLELPGHTPGSIALWNVNGTGEIYTGDALYDALLFDFCPDSDKSAYRATMELLRGLDISVAFPGHEEVLDRARYRQIIDCYLSGVNPCPPDVAPNTQHAASSASEDDPIPYILSCESEWAASCETGDISGMERFLADDFIGTVEHGLRYTKADALASRARTCQSNHFNGANITRTGDAIVVFGNETWVNLDGAHGMYVWTDTWAKKAKNAWQIVAANDFTLVASRGGHGSLVRSRVGLPLDGKPLVV*
>Takayama-helix-ANV-109119_dino-specific
MVVPMGSAALLFAFGMVTASQSVPQLHCIGHVAHLVINDGTEGILAVEPAPERNAECVVSGLESERGGDKLICLGVNQNEGCTGAKRAALPMPFKVECKGCFAAATTDIFYSVNMTYFRLHHVGVGFRGTHLRSTVNLVGDKGHYKSKQGSIALFSKPLEHKIVIAGIVVAEFNLSMPTELSYEFSERAGEHIDAGTNLDIDLGENSIEYIEGKGWSHHSDKARVTVQPFVKGDYNTETSLTVGVKSQLEVNVNRIMWFRASTDFEVPLMLASTGTSAGDLVHTCASGGLNFDLRHEADLNIEHPFQKKHHWGPKVDRHSEHPDLFKKCFDVHPRRPIVVV*
>Takayama-helix-ANV-109135_myzo_high
MIFRAAIGACLGSLLPISQAIIASQAAPDERGRLFGWVTFTQSLGQVSSSLFATSISNRSFTVGESEFAGWRVAFFVVGALSVVIAGILWTFMEEPSSKLRAVSQREASVENIFYDIYLRIGTYLQIGTFQIIVLQGLFGMLPWRSLDFLVMFFQYVGFEDTWSAVLVMFYMTAIGIGAFAGGFIGDAMAKWSRHHGRLVAAQTSVALGIGFVIPLFGAVQPVNTNFLQYACLLWCLGLSASWVLAGTKRPILTEIVNAEHWASFLAFDTALEGSFSAVFGAPVVGLMAEKCFGYAPSTSQVRNMSPTLRDKNRSALGRAMMVMTILPWALCLLLWSFCHILYPRDLRRIEDAREEEDAESTPLTAEPLHKIEDDGCMEGGAPSY*
>Takayama-helix-ANV-109147_lineage-specific
MPPSATPSAALMLCLLIAIYRCSFNGAVVNECAISPECTLPRLREVLAWRQAEHALWGFFWMAPTSAADVRAVSSWPQCNVDAISMDPAEWGVLFFRSVLVFGEIFCQWLRTRPQLSLLLKRANLRTNADALIADNAN*
>Takayama-helix-ANV-109163_lineage-specific
MKLCPYVFLCIFASIFAKASSNLKVRSLSRNGALRAGTRLTSSGFAVGIETGLKYDASQEGRTQNAGVSAAGSCNGFVDIIGRVFYMRDELHKITTSLGTSGYSVGREWVVGHAVGIMTPATMPTIICGILSNRRQGQRSPRASNSTSDAGCPEGSLQEKLLMQVSTSFDGVRQENKSLDAVRSIFEDLLHGFERNVMNFYQLVKCPTIAQSEIKARHVCEVHRHDQARALKMCQGEIPMMRSRVFSLQARIKKIDSGVSRECAMSRTTTVQPSQAADRERCLELHAVTDAILDGRQTQKRWLKAMGDDMQLLGAMSMQIRRRITGLASGSDPSLQNASQLLGAEWDHLESPSQALRALGSFRAKDAGNIDSLLLQLGGFLKTVSGADGCLSENFRLRYSARSCASLRSQLNATLHLREADLKVLEGHAHRTMLASGTGLTDNKCEKPSLTEGCWLRLPTGCPKLPEWKSAHIWTKDAFGEEAAGAGEDAIVCTTTRKLQIDNFCGVQNTETRFIPGIT*
>Takayama-helix-ANV-109193_lineage-specific
MCRCPFLIIGLLLAATQAFELAPIRWAGLQSQKLLIAPSPRASVPLRKGASAKGAAPQTLKLWNPPSTMSPSEYPYFAVKPDDTIHLDDSGLCIEASAARSGDVCVSGCHGGPSQQWHFLPTGSIQLKGTNQCMDIPNIEGDLDGSIIVLRECGNKKSETWKFEDPNIPSTWPYVLQMLMGLLILGALVWQRQQRRALLTVPTSRTIMDQGGIYLSEPWAVSQGAKMTPAVKAVSPVRNGKPDWSSPLQVAPEVNCETTASPWMVPAIMVVGSDSAKSPAQRSGLAKRKTSIRPASVDDAKAIADLVNEAFTADTFFKNPKFYERLAQDGSDVFSDGGSDENDKETKTTFLLCEDTETKERLGTVKVEIEIGKEIAASFGMLSVPERNGGRGIGSALVRAVEEFVKQRAVEEFATGKFDKTRLVLNRSGNTGSYSYDTSTPTSIHLTMPLISVRRDLFPFYKRLGYAPVTDDSDVRDLPSELDGMVSAEYEGKVGFVWYGKELFVAQ*
>Takayama-helix-ANV-109196_dino_high
MRLLHLRSCESSISFLVLLALSASETAQSEINGGGVGTCSAGDTSAECMALSTTSDNFGPPKTISVVLPCANEGQFALQTVEAVYASTPSHVLHEIVVVDDGSTPKLKNLITKKVRERYAVKLIRHEQTQGLITSKKHGGDAAQGDIVVFFDCHVAPQENWYKAFLRLIGVNYRRIVVPVITDLDIDTWTQSKATNSNNKCYMSWDADFKWFESTDDFVPVLSGGLLGISKRWWNETGGYDEHMFGWGGENIDQSLRSWLCGGEIMSANDSFVAHMWRKTEDLRTARQYNTDPMNPVRNRLRAAVAWYGAFKEKIAHFPRFSIDMKGNDGKPWYGNIANIEAISSKLKCKPLVWYFKRFKNIYTDGGLIPNRTFSLRTAAGDHCLTFLGPAGTNPYGRADAILMPCNYGNDQQRWHGANRNLEKAGHPCCSGLRAWNTDQCVEGVKDGKVQLYACNIAGQHPHQQWKFQKGMLRRRVDRIGVDECIQVDAETNALVVKACDGQKSWRKQDVTEPLEARLYREQLSLLS*
>Takayama-helix-ANV-109219_dino_high
MIYKPIVAVGIVLLRDFAGCSAFSAISVWPFHDASIAIAVDGRIQCVLELERWFGVRYYSSRTETYRQHWLEALLLVRDRCECDRGPCPNEFDVGAMVIVEQDSFSDLPSVVETVFPVGMWHLDVPHHVAHAAVGFYTSPFGVATVVSIDGGGNDGVFNVYDMSRGSNMHNRAMLNFNICRAFKFLSLFAPEVTGKPITDMCRTLEDGDTTNASFLLKPDILQADQFLWDYDSFYNLEYESYAGKLMGYAATGQIDPELSEYVREFYEHHSWTWGVHRNLVRAACTSVKGQRALAASVQTEFEKLITRIVLSVSLWPKAPIEGVVLTGGCALNVPTNQRVHNALKTYVHPMLNVYVPPSPNDGGLAVGALLALATPDVPQAMQYLGFRLWDKEILESEAHKRGAQRLTKLGGIPYLADLLTGCTDVNATTKKPIIAVVRGRQEFGPRALGHRSLVAVPDSLTMRNRLNRLKVRKWYRPVAPMIADEALQKVFGGNVSSPHMSMAPKVLNAIRQRFPAIAHLDGTARHQSVGRRDEPWVHELLLAVGKRTGLAALINTSFNSKGKPICNTVRESLQMLDELQDLDYVLIEDWLFK
>Takayama-helix-ANV-109250_hapto_low
MWSSVQLLIVCVTFLAHALADPMASDFMGKAFVPAVPVVRPIERPISIVPPISKDLATSGDAVGRTSVGISGSVEKIAGEVAKLEEENLALKVDLQQLRSQTANVVFPRPHANEALSAGAKFLGLFSIGVAVGAFLYAFVDKLFKANLSSFGIQTQSVSNLNGAELQHVGAGSAAVACSSSMPVMASTMHEVAHVVATNSMARCRQLSMSIDGPLPSLVVLDLDMCVWSPEMYELHEIPSPEKVIRGELNGRGEGVIGVYSGNDVIRLFPGGLLALQESHDGIHEGMKLAVASSADTPLAEQIGRAAMKILEVVPGVTMHDVLTKDYPDERNLQIGRQPPLSSDKARTHFPTIQRETGVPYDEMLFFDDSLWSDHCGMVERACPGVVTQTTPSGMSEVEWRNGLRKYAQRKK*
>Takayama-helix-ANV-109259_lineage-specific
MSNPGCLILVIPLASLSLVLSYEANRFAAGSRESCDGNFVNCNSDSALSGSVLLQAKSAGKIGEEQPTAGRSLMKALNKSAWAQSEEPPTTGRSLRKALSLSAWEQASAAVSATSGAVCYFADCGCPPFRKSSCTEAHRESATSWCGQSKSNCLRRLAMPSGVMARLHLQ*
>Takayama-helix-ANV-109318_dino_high
MAPAVSSAKLQIIAVAALLLYSLQHQADAAFSFVTLGDWGGAALGGYHESNEEQVAKQLGKSAADIGAQFLVNTGDNFYYCGTQDITDKQFKQDFEDVFTAKSLSVPWYGVLGNHDYGYKVDSQLSYKSPNNDRWQMPARNYTKRLLLGGSHYATFVFLDTNPCVQAYRSSDPKGWDPCSGEFGDECKVGGQCYFHDHIISQDCSAQFHWLKSVLTTVDKDDWLIAVGHHPANEIDVEDFTSVLLDAGMSLYLNGHTHALIHYRMDGHQDVDFVTSGAGCMVHTHDQDQEKLRSGGHSKTEVFSKRASGFTTHTFSDDFSTLTTKFIDSQGTVIHSFTTSKTGPAPGPSPPSPPSPPSPPSGNASCGQYGCGRFNPEHKCQCNDYCKKHSDCCSDYDSVCGGPAPAPPSPPSPPSGDASCKQYGCGRFSPEHRCQCNDYCKEHRDCCSDYDEVCGGSEVVV*
>Takayama-helix-ANV-109326_lineage-specific
SRTSGSSKHFVCCSMATRSLACLPCFVAQLILLLPINHALYDLDMDAASAVINKQATTLAPLTLPPTITPSPAASTPSGPAAASATTTPTAASSTAALTTTTATTTATTTTTTATTTATIVTTTATTTASSTKDPMTTTTTITFYSFQFTQAPSTSTTTVTVLPIRAFNAADYLNHKRKPDDYGFAPGLYHMIRRAPVTARMPPQSSIITVLDVGSVVNVSRVQEYIEEHVDEQAVDSYRAYITLHDGWVTLVNLTAGYLMAELVGKAISTTANGASAGQPRKSRTQGTTTTTVTYTWTPLSQLSVEHFDASDYVKNERRPSDYGVLIGEYIMTRRESVTSKLQVDSGQVAVVKLDYVIDVLEVVPHFDTSYTGKPNAFRGRIRSPAGWVTLVNLTTGQRTCQYLPCNVAPEFLNYKDHGHGIIPVKYLVGFCGFMCCVFGVLGCNVTVIGLPMFARRLVTRHAYNAPGAIACDAFDAVEENEVTHHVYSAPGAIACDAFDAVDENEVAIHLVPNDAEGPRTVCISRPIHISLT*
>Takayama-helix-ANV-109340
MACCTNLVRSSSMIHSGGIICLLATFGSPWRVEAAFATRYWDCCKAHCSWTGNLFGKTNALSSCSKNDVRQTDPMTASSCSASNDPNAAFTCYDQKPFSVNSQLAYGFAAVPATGDVCGKCFQLTFTGAGHYGANEGARRLQGKSMIVQATNIGHDVATQQFDIMIPGGGVGLFNACSYQWGVTNAQLGAQYGGFLTKCQQQHGYNAPFDTYKRCVRDQCQAIFGSPNLAQLYDGCMFFVDWYEVADNPVLTYSEVACPAALVQRSGMNRSGPSPPPATSPGPTPPPTPSPPPTSSPPPTPAPPPGPTPAPGQCVVTTCGCSWATASACSTDDGSACNRECCCQFRQSATTTTAATATTTEITTMTTTTTTTATITTTVTSPVTATTASPTTAIKSTSTVSSTIATTRTSTARTTLQTTTILTKYTSSVPPTTTITTTTTTTTMITVTTTTTTTAITATTVATTTVIRSTSSATTITTGPGTSTSAASSTSSGAPGTTVLPSTTGSSCDHACEDSMGSAACRQADVEWNMCLVGGSSWTSRCQATCAMCGSGLPPCGQCDHKCTNMRSEMECGMRNSLSAG
>Takayama-helix-ANV-109367_dino-specific
MVACKVSQAAIAFLLLQVFVASGELANVGHTVEADPANQTQAENTMFQPVIPDCSCGFLERLAEATRRRISHRKICKFRHWPVQAWGHTLPRFSREKSLHPQNNVDELAAPVGHLFTEQLTGVGMSLVAGLSTTIGAGIVFMLPGGHVSSGHLAFALSLAAGVMLSTTILEFWLPLLTATDDERDTVSVLFYSALGAILFRLLSRLAPEPTIFQTDLEMSSSSGQQHQNSDKHSESRDSQERSRRLATILMVSLTAHNFPEGFAVAISSLQSQSLASVVTFAIAMHNIPEGIAIAVPVLASTGSRRTALWMTFLSGLAEPLGAIVSVMLVRSAGAVSEKGIHNLLCIVGGIMFVVAVTELLPDAWSHGRPGPCIVGTLLGCAIMIATISLGM*
>Takayama-helix-ANV-109385_dino_high
MLLRMQGVIVMSCVLLGHAQLLVQPTVNEETLTKIIHVGSEKVEVSLTIQEPELCDASVKSYAGYFQTSSGSLNAGHKLFFWFFESRSAPSKDPVILWLTGGPGCSSMLALTSENGPCMITRNGTSNPNSTTTVKNPNSWNNAANVLWVDQPAGTGFSVDPNGGHMYESIVSEQMYGFLQAFFQHFSQYQTLDFFITGESYGGHYVPCVSHRVWQGNQNGDGVKINFKGLAVGNGLTDPLEQYKWYPEMAYSGGKDEGGTAPGVVDEAVYQKMKEQVEPCVDKIAQCKDNSTYNECVEAQSFCNDAMLGPYQETGYNQYDQRITCKVPGLCYDFSAETEWLNSPEVQNKLGVSKKWESCNFAINSQFQGDWMIRYDTKLIDLLNNGIRVLIYAGDCDFICNWLGNKHWTLKLDWPHQEAFNNAEEKPYIANGKHAGQLRTSNGFSFLQVFQAGHMVPMDQPEVSVYMINQFINDKLQAAEAQVIV*
>Takayama-helix-ANV-109403_lineage-specific
MRLSLFAIAIAIAAMALAGPELVQDIAVQGGHSNSGVGEMASHMEGMLHDPEDGVQLPVWHRKQEHQGNDRGEDFRVAFLLYRQVLCTKSSAGTSIKTKRFLAYLVDHGVDTLVLEPASSGGRSAELTHDCSTRSGLQVQTYTTSWLSVALPIALPSPQGMKEANDAVLNFRAHAIVIIDPAAFFVTTLQLAPLAKAARVLKAVLVADIRTRMIEVALHQPALYWLAIPGVSDLFHWLHAKMLNNFDMIVCRTKGSAQDVATKAQVSKPIVIVPLGVDRQFSPREPRHKNAARPIQLQEVRLLRESYSTILLVAARLAREKGVRDVLAAFEALNNASVALVFAGHNEGELPLVEAAAQRCAGKVLYIGVLEHHDMPELYQLVDGVLVAGGEGDTTKY*
>Takayama-helix-ANV-109412_lineage-specific
MKAMFAAAFFIALITDLGLGARKKYQRVALDAALDDSLAAGHDTAWTLSFKGVPCYLKPDLSQLGPFSTGIRSSWDKLSKKILTQARDLAEKSNCKACDIDVQGSALPFDFEKLKSRATATVECSATVETLASDCFSGNGNLGKFQEKSQKGQCAPCPTECDGGCKVPAATDVGTQSKTWFKCITNNVRQFKNAPTKGDLVQLSLDAGKGDPYECASTKFKKLDSRVQAKQYAGGEKPADERLVASLRPSSRHKGYFILLCKYKSNYVRGLDQASISPEISPLSTWRFHSGMTGCSQDFVGEATSSDSGFVTKITQTAKPSLQWQAIHQNCAICDVSFGGLLGGIVGGYIAHGDIGQVMKDMTGKDPGPMETLWVKAECATPEMGEAACNHALGTVGWSKKKVCMPCPKECMRCEDRSSGGFKCILLPIISFPSPGLASMKQTSVDRKSVQDLYKLPENLKCKKPSHRECDKNKDWCKAWQFKVDCEYPL*
>Takayama-helix-ANV-109495_dino_high
MWFALALIVLLFLALWCRFPRRRLADGSCLRIAFVHPDLGIGGAERLVVDAAVALQQHRHKVCIYTARHDDSHCFKETKDGTLSVVVYGDFLPKRIQGRFYAACAYVRMCWVSVCIVLLSLSAPFDIIIVDQVSICVPILWLARPRGILFYCHYPDYLLAKRSSILKKLYRMPLDFFEEVTTGLASLIYVNSNFTAGVFATAFPILALLKVTPEVLYPPLNLEDQDESARTAAKREVDVLAADQQLLLSLNRFERKKNIGLAIHAFAELPENVRKCAKLVVAGGYDKELPENVDHAVELQQLAEQLGVADSVVQKWSISNEEKATLLHRATCLLYTPDNEHFGIVPVEAMYARVPVLAVNSGGPRESIKDQETGFLRPPDPKAWAAAVGQLLQNRSLKVDMGEAGRKRVIAKFSLQAFGDTLNDATMGLATGKVCRKDD*
>Takayama-helix-ANV-109576_dino_high
MKLFRIAIVASLAAGASGHASMIEPPSRNSQGWSIMGPGCPGGSCLFFIQGAGIGCSNVTGLGTRDEEMAALRGAGPCEEHAEPTIPFRSPLATYNLHFHVLKPWSWWDYTKYHPWRYPGSAPVADACGLAGGWHSMGKVGNGGRPPFGIPQGFPGSKMSKLLKKTVWIAGSIAEVAFAIQANHGGGYQYRLCPANSTLTEACFQSNILQFVGNKQWLQFGGGKDLDNRTEISAVDVSEGTSPKGSIWRQNPIPPCGDSFLGGACDDRRFFSSPLKCFSPAFTPPIPGVYGFGGATCTLESRDLKAHPKCQCTLEEFKEKNFDFSIVDKVWVPDTPGEYVLGWRWDSEQTNQVWSNCADVSIVKKGEDEPTQPFQQYDGCEACCVATRGTCSNCTKCINDKSGDCEFCWTPLPGFHPIPYVPRAQCLGHEAEDGGPTPWKAGDRVAFWSPGCRKCWSDGTCGAAAAKAAPKIEV*
>Takayama-helix-ANV-109591_hapto_high
LFRSLKLLSSAILLLASFSFGDTSHMEIQEDSQASGVGRYENRLGRRASTPLACTLVTTFVLSAFAAFAACRYTSIRQWNMESLSHFMNAAGVPSTDARRIPAVHAVPKHAKLAAPFPEMAAVASARGHRAIVMSSTVASAQAASTDTERQAEQKAIKAMIAQRVSEKLAKAGQATDIPDKYAGILRSLFISYMTEVAMAGKDLDYYEDVVTRLSKKVMESLKSPYKFEPYHEAIREPYDYYALGNQFIGGLVNDETSALVGTNKIADMQKQIEAGDNVVLFANHQSEADPQIFSVLLDKVAPSFAESIIFVAGDRVTTDLIAQPFSKGRNLLCIFSKKHIDNPPELKGEKSQHNRLVMKKMQELFIGGGKVIWVAPSGGRDRKDSSGRYTVSPFDSKSIEMFRLMSDKASKKAGRKTHFYPLSMLTYGNAPPPDAVGGDLGEQRTVKFSPAGLYFGDEVDLEDFAEGCVVDQYPRDCDSSRSREELRDALSNHIHDIVADHYRILEDSLEGKMPGQGELQAVA*
>Takayama-helix-ANV-109603_dino_high
MKLRWLSLLAVLLTALSMRSMDKGLNLPPTQGTTRDGAFFPGLYTYDYNPDQVTRAMDSAGFTAIRLGVNVETANNVDALQRHKAYLDAVGGRGIICMFDTSLAPGTSWPRTGNLTGKVEKVAEAWRNIHSVFAPYGENVMYELFNEPWGYQGNVLAYLVDMKRVMDLAKLPKNRCILAGLYGSADVQSLARAGWDGYMAYHVYTFWLPEGNRTRRQFAKRIQQDLAGVSSKVFITEFGTGLDGLQFNIDEDETQQDVVRYENGDSITSDWQREHPDTYVRNICAQYPHSRWCRKRLRGTKGLRGTLLAQGPKNLGADVVAQTNTDPIADAAKLQLIYQKENLAFLHGLRDALMAFKKQNVGLKGLYHWHGWHNGDTWDFWDAANARSSRLIQAMMVDLTETSASNVSDPFEDADAFQSEDFPRDEQSVHMMIVRHLDPQRSMKCPEECSVKSCQAGNAGEIGGRKTTGNFCTFNCSVPFNGVRFCGEGALYATVGSFDCSGCAKPARCAGLPCWSAQPDKRKAATAARIVNGLPEYQE*
>Takayama-helix-ANV-109649_dino_high
MSSLRAIACLAFLLGVSGRPGTKGRLPPLGWNTWCTGNRCGNDWCTSSEVLDVAQHIKNVGLLEMGYDHINLDDCWGVRNSTSNRIQGDPERFPEGMPRFIQKVHDLGFKFGLYTDIGEKACHSPFVGSWPYYQQDADTFAEWQVDYVKFDGCYLPSEKDEATLTCNMSEAMNKTGREMWLNFHCWHDKRCAECGNSFRIGPDHADSWESTKGIIQLLQKRQEFWGPDPDYGWPDPDFVFTGGQGCGGDAGRAGQRCPGQSDTEYITEFSIWAIASGQIVFASDPRNMSDIQRKILFNKEILDVYRDTSGFRSVRVIGNRKSGIVSRTEGFSQGCSVALVKQLSETKCILGQSYGCMENLKDMWTANGCRGTFKCNGIDDVVCNEMERQNVTCPCVPGPPSTTVWARPLLDGAAAVALFNGGDNATSITVKFKHIPDRKWDDDTQLSVRDLWKHADIGMHTGSFTANAVSAHGTFFIKLAPATSIVV*
>Takayama-helix-ANV-109652_lineage-specific
MRIFALLIALLTNMPHRHSPAAFARRKEKNREKFKNFDTGCGSIYHFPCLLTVTEVAEVQAFIAKLVARRKFGAADEVASAGVADVQPNGCTLSADGSRSAIGVGFVQPDVSLPCNGVDNAQHANLTEAVAGVQPIGYAFSDNSRNAFGVDSAQPDGSFSFAGVGIAQLTNVSPADGVDDVQPNESTANGAGSAQLNGSLSAGWVAQPTKYDATEGVVVVQPDGCAFSDGSRNANGVDSVQPDAPLPSHEVLNAQHAKLPEKVAGAQPNGYAFSVKPRNAVGVDSVQPDGSFSFAGVGTAQLTNTATEGVDDVQPNGSTLSDGFRSAYAAGCDQLDQLNDSLSPEGVRKASCDIDDRSSDDNSQPCLSRASSIYSDDYRKKPLPKIEPFPFPANASTNDKMTMKQDCKVNRFHDETVDSVETPVIDRVSLIKARIDHLLNDKSNMLDALGCFDKKCSLLGCYSDSEHRKLFVQCRVALAQAAQQDSLHMKQASLDKVSDIMRNLVAQISLKSKHILPSLDLNFLSTDSASNEVFLNDRVAADWQP*
>Takayama-helix-ANV-109657_lineage-specific
MASSALIVLLLSVVILHHSAVATPPPLPCSTRAPGTTTPCTTTPQQNCLSFTCPTPWVQKIGCGTLLCKNNVCSKSQCCSLPTTTRPPTTTPASTTYPLTCASFSCPPMWMMKQNPASLSCYGTCSNSKCCLIKTTTPCLTTTPIITTTPAPTTTPLKCSSFVCPATWTSKTNAQSIICTTTCTQILCCVQPTTTPCPTTTPQTCASYTCPATYIMKTSPASVVCSGQCSTYTCCVLQPSTTPCTTPTPPPSTTPITCSSFTCPTSWVLKPNPGSVVCTSPCTNIACCQLVTTTPSPTTTPLTCAGYTCPQFWVMKLNPTSLLCTNSCTQFTCCLAVTTTPCPTTTTLCPTTTPCPTTTPLTCASFTCPAPMVMKPTPGSLTCSNTCTQYRCCTQPSTTPCPTNPPTIAVAPCTTAASAKLYSARQDKILDVTRAGASVRVWVMFVVLSAAGLAAIVALSTFRRRRRDTRQLSLFGPRYDALESGGSMSDTDGYEGPLE*
>Takayama-helix-ANV-109680_lineage-specific
MHCFSLLLVVMARGQDLFLPKLRVDIASTSDLKRAKTKTHSGHVAASSTSEQAMKINAHLKRLGHNLKDCAEHSVAELNDKVRSMWPLMSEELQEVYKGKDLRQRTHQTLEEFEARWKTEASISDKSSISALRDAKCAEVLMLWVHHVPESGRKSLRNMVLPSLVEFSMDHARKQPKEVAERYISSYTCVTGHGMKANHTSDHVFPHWPEEVHYEGRGHGAYPFWAGPGGDGGSAAIDVYWSEKQLAERFYHASCSMTEVGYSKDTDCFHLFVGGQPNPAAYLYTASKDFCCISGPTSSRGFRSPSRRNSQFPPPPPGGSEKLAPPQSDFMDYMTLSGTESFSGDFYNGKVKHYLMQLADTEAVGWFWYITTEDGKPVEQGEGGKSEKDQSGSGIHIWHEYNTSTFKSTTVDPSIFDVPSVCKSTQTTCAFP*
>Takayama-helix-ANV-109683_lineage-specific
MVSFMFLAAYAWLLLELSLVVADENAVRLPACQEATRRPRKSMVCSYPPAGFLTNPANNTECTDMGLCKTLAHPLRRPRCNAPSETQNTSIYDGVVNRSLYVTYPGGCAKPSNGWPFLLFFGFDINGIRSTRSLQSEILYMMEQLLAQGVAFVETSMYWNDTYDQRECNEFELGSHVISSGTCRSCGKDAQPSCQPLRNWFTCGNWEGARDIVMMRNIFSRWNDDEVTKDLNVASMAYLGWSVGGHMVSRMIQLASQSTGFPLPRCAVMISSGTYQCYSCPSARKPTEPENDFERCNWYAQGSVANSSIDTTTQWPCGPPFAPMNSLQQNQYGVCPGHTLYPSNGTWWQMDATAQQKDDPLLTEESWDSCNKSFHEHPPVLLVQPWEDSDAYWNAAANYYEVLTRQKGAIGCRMYAGESVHGPTPVGNQGTLNFLSSHLLTPTNQGQMVV*
>Takayama-helix-ANV-109711_dino_high
MAKTSALRCAQLLIFIAAFAREGLVVGNRQLQDRIQQELEDIVKRKSAKYNCSFSIGVRTATIAASAAHGTIDFSTGQQASASDKYAWGSVTKMLTGASILKLVSQGAFRLDDAVAPLVDPILSEMASTNGNMHFSSMAGLWGSSNVSNTTVRELLSMTSRVPDFDTAVPDFGKHAATDSLRKRLYEQGSQGLSPSELLSLPWVAGNWNGPCRRFMALVRPFCYSSTGFMLLGLILASHSGANSPFAFDQRDFLPPEMRSKFSFPMQGPPKDFTRVHGYDRTSYNVPPMHHNDHDVSDVGGVFSGWTASNTVADAAAVADLVWNIYGPPKAIAPAEYVAMMPPKTLSLHGVSAYGLATCQLSLFTGHLSEYGIAYGHSGATYGYQSIAAYFPATQMSIAIATNIETDFQQQPAEALCFAYSAVASALLGMRARCTYMTVNNYYVSGCVCTPFHKFPSSVESSRNSTTVLV*
>Takayama-helix-ANV-109744_dino-specific
MKRLIGSIACPMACGGWLAELYPKEVDCWFETFNFEDCCRHYTDDVFGHPECWQSGFTYDLCCLPEIAARADQAKNAIDNGEFYDTSHGMIDLFLNYAQHIGSRVNLGENVFSIFEKARKRLSLQWDNYPYELSWPDVLFSGMGIECPPRQQNDTANATPYAEFVRCCWGNQPFDDGQPCMQILDMFSNGLTSRARQTVGGLDKYFKDFSEHWAFHHFTPSILDSNDVTDEPLSAISRARDVDIQIADALSAEAEPLLGIVWAQNVPNYASPKYCYGVESFTIAFKTIFGTGDEKRPLEIFEIGAGYGSLARLIGSSRQHLAALAQQIHVQRYTILDVRSIIHLQKWYLNKTLGSLARLQDWSTDDATITPLDRFLGSPLQIDLVEREQRDRYVHFYSQERAALVQAESGRRPLRLLVAINSWHEMPMTEYFWYYNAFVAGNEWQLAADWILYIANNGWPNTATKKQLLFGPGPGQNFKVRVENCGPTSCWYLMQRASRI*
>Takayama-helix-ANV-109770_lineage-specific
MLVSLTGSNMKLLSLSWCLFLSLTACTGQEECSDHDGLASHGGKADVHGIESINEPVEALSLMQVRAGKLLKAVSLPSLHWDGPRTKIDELNAPPESLAETMTAPSDAISEGERHSSAHAIGVAVASIGDATKNKAPAPNAFAAFLQQAARAKGVNTFAIIFVAVTGLAATCMLASVVQSGQPVQNSVSTSTSKMKNPRCRQASVAGNERAIASGEDFRSNAGTRTGTSPSLPALPAYRHTPAWNHVRVDDRPAAQALVIPSAASVSASESQSRRSLFLARPASAQNSAVSMPREHQPAKLSSIFNPSSATDLMTTTLETPTALDMRPPEVTGIGNPSTKRPPPLCAMLVMPHCEVFFAVPVDQLLAGVNTVEVIGLSGNALLRATLKDTFKGRILEMSMSPPRSPPLASISEAAEYGPWAGIREIMLCSPSAPPEHYGLLRPCSKGHVLQCGEHEVMTMTINATNGACQLSTGNNCDVLAEACRSRDGEGIFDPEDLEVRVSPGMDAVLSLLCVVSSALFEH*
>Takayama-helix-ANV-109774_lineage-specific
MCFVRYCCSFLIGVAFLVSFATPTWAATKGPASVVSTAHSYKCLTDPCDRYQIVWTGDVLLDDSGVSGKVIEKRGAGFPFAEVHSLLSADYVIGNCEGPITTRSQALDVTQRWTYNMAPKVADVLREVGFSAVGLANNHVFDRGVQGFADSQKHLQDAGLAMFGAGNSAAMAHRPLLIATQFGKVGVVAFFHNIGRAKTLKSRLKAGRDKPGTAWLTKGAILRARKQAQKLGAKWVVGFVHWGTNYKSDILRGQTRAAAYFSEAGYDLVIGHGPHTFQRVERVGRTWILYSLGNFVFTTAGRYAQTNTLGHSLVARTYLGPTGFERVELSCITTDNAIVHYQPRACTGVEQTKVFMKLGPDVHVEEGLGHVRLSYPSASSVPHAEGTVSPYMNLHATSLTSGLNPVEPSMSVSRKPVTKSSRQKRRRRQSALAANNTIRQSGRRRRRNYGATGSSFVQPSVALSNVSN*
>Takayama-helix-ANV-109789_dino_high
MRSGYILALFGCAHAAIDADLVTSLPGYVTPDGTPKPLPMRQWSGYIEVPVPANSSAASPAGNASVHYWLVENAAGRADAPTLVWQQGGPGGSSLIGFFTENGPFTLNDASFHTAAYNKSGIPTLFDNPFSWHQAPANMLYVEHPAPTGFSFCTPSSACQWNDFNQAAVNYEFYVRFFKAFPELASNDFFFSGESYAGVLVPTVSLQILEHTTRENKHLAPWNLKGFALGNDCPGNRIYTCTPYSGWIGVKVALDFRYGHGMIPEELYKKIYEKCGSWWVDAPYPANAHMFDAPPEPCKKLLEDPVRPCLSVAGDTYDMGGGYFLYDTCSRDMLALSKVDHLPHPENFELGPEPPPGSTEYRNTAGEYACGQERSSAIYLNRPEVQAAIHVRLVEKPRFSFSTGLTYNFTAFSLLDEYKGKLIPNYRILQFSGDADPCVPHVGTQRWIDSLELPVSRPWRPWSKDGDGFPAGYRMDYAGPGIGSTFTYMTMRDAGHMVPRYKPSQALHMIKGFLHDERVAKDDATAYTV*
>Takayama-helix-ANV-10980_dino_low
MWRLLCLIQGFVGVAQPTLRIAGSSTVYPVANAWKNSQASQYNYILQGGGSSTGAKRVCAPRNDTNHVDIGDMSRDWKSSEAEMLDDGSTFECKNADANGVKVRVTQIQVATDGLAVVTKLNGAAHLCLTSPDMGGLTLAQLRWIFSNWTNSSLQNDPSGGVNIQSVAPNDDGDGIKEWSDLNSGCQQVPINIYGAGDQSGTYDFFGEVVLCKNCFKGKSGYTPEGFPNCNMTEVHRLEAMNSTNAAAYIASNRDKLGPKNCYVPSEDDQKILNWVLADSGGLAYFGFAYYSTYSSLLTVVPIASDRIKGIADTADAKIAPTTYTITDGSYSVFTRLLYMNVDNAAWSLVRTFLEYGFSNAGQALVASVGYVTVNAAVRAKMISNIARGANIQADYNPVPPAGCDPGMELSVQPYINQWGKSKQGYACTPCAPGKAKDDSTTRKCSVCIAGFYAAGNATTCDICNAGTYAAVGSSNCKACPMNHIAPQRGAGSCSRCAAGMYADTNGSQFCTRCPLGKFRPRDPWDGLCQTCPPQMTTAFMAAEQLVDCQCSPGYFREDENASCISCRKGMTCPFGSDMSNYRAWHKSGRPEPRPAHLPFPLLDQRHAAVATDPLDVFACKDDKRCPGGPPGTCGRNMKSDVISCGRCRDEWYWDGEECIECTSFEVSSILFPLVPVVISPIIIFVMYRFFRDDVRDWESWQNGFAAVLFILLNHFQITTLAASSAVQFPSNVGNYFSVWEFTDNALTLFKPRCAGFQDFQKQTAVRTFAPIFGGLMVVWSWGLSRIANCFLSRDVGMNVDRTMNIYFSIVLTFFAGIVSMCMSVFKCHDNPNGKRTLTVDESIICGEGAWNTAVAFAMASCIIYLLGFGALFTWKVVVAPRHFMDVSFQRRWKFLFIKYRPDVWWWSLSFCLKGIVLNVGYTFLDVGIAQINWIMAVCGVYLGSAIYFRPWRNRAANFTDIYVHVALLFQLSWLTWFARDAIGTDTGSINQGLSYLIIVTSLSTVVCSATVMASYVSQKADLPQCGGGQLVYENTLMAAQGAFDTVAKLDSDAYLSFVKDISELDRCDLVKASHILRVELQGHGHKTRASPRTRVLSQEEQQRMVSSSATSERLSKESTDTVIMTEQVTDVAILVQEEALHESRETKNADQQTQMNDDMRFLVEQHFSVARSSYLSTPRSISESARIVTTPNGTPRSAREAVLVSPRRVLTPRQRSPRAAIT*
>Takayama-helix-ANV-109821_lineage-specific
MLRVAAMHVSKTWLALLLCTMKITNSAQPSQIAINTEQNRAAKTSWCSKSHANKPNFSSHVVFASAVLGPKQEIAHQMAYVSSSFLEIHCTGFLGRSQFYVMACLDSSYPVLKYV*
>Takayama-helix-ANV-109840_dino-specific
MKPSAQLSRTSANMFTLTFALLAFTGTATNNANQLSLNVSTNAEAPAKMAALKVALLQMFDTADGIGNEEDAQPEQPPSQPSSGDEAVQVVGKRKATPSSADMESAITDLITGGISFEGTPFGGSVTKIMDTIQKEMMPEVNDAHSADQKELDKLATQLRQCGLARTVQFRAVVKETTKYHTFSKLHKACRADEAVKYTSLVSCRKTEKQKKKVKQMKCAYYAAVSRKTTDTTNNRKIVTKSGAEGAETYVRRITSTFCGKPGGKGKGGNGVNGFQDQFLRAKQACLIAVKNYNDQVKLCKRQDGEWRRKKARCDALQRMMDGPACKRATLTKDICETYAECYRSKRSAYRTASDTVVTEERDRKAEWRGLKRMACIINAFKDGKVENKEIDACRKAMYKVDHLTIKYPLVPRFQVCEVPKDYPATPQYKQLQFAPLPAQAKGMTPVECTGVITISTKPKPGSPTSCKCYRVTMNGPYTAGAMVKCVNCHTVRRSAEKNSCPDGTKLFSPASRTDWATFIKSTGPLRAPHFIIDVTRPQNGCGGCTRHPMNSHNVQQKTWKTKDGSPWWLRSTR
>Takayama-helix-ANV-109849_dino_high
HVLSAGFSVFVALWCISVFLALCHSPTVVDVSQVGGTFLLTTSGKHWMLYRRAEERVCCNGTGSNVLDGRPHVVRYHSKDRLELQVDTKTPLDTSMGALRLRNPVRGLICKGFILPFGAWALCLGVVIVECICIEGMSSDSTLCWTVGEGIFLGCVAISWYHHQCVITPMKKQIVDFTRAIRQTTRKPRACSRGPGRAISLQHLHDFHLEFQSFIKDRNMYYVVSNIVLPITKPHQLSYAEIVGPMQVMWFVSHFWGTAFAEFVRCIGKHANANTSPSSSYWICSFSNNQWYIEDELGHGDWSQSSFYLALLRSRGTVMALDIEALPLTRSWCLFEIFQTYLLHGDGSRHDFDGFQLCTESGVMSAGEGSIETALVLGRRMLDLDLRDAEASNVQDQDMIHKLVEEHLGGFDEVNLFLKSFFHSALKAAHSHFDVDIAHVESGLASLAEETRRKRKRWSQNSELWDSTGHGDRQASLFHETSVIELQDRRHTWPSKRVVKV*
>Takayama-helix-ANV-109884_myzo_high
MLCHTHELAVVILRFVGLPFLCLYGGCRALPTRGIRVVGPPNNSSLNVPVVASLSRFDVRGLAASQLSPFKIQVSAMAKQPGTFVSERQVEALMGAAVGRISSVLQPLRRSSTSSMRGSRQQGNARAQPREVVSLQDVYGSEYVGDLEVGTTSGLPLTELRVIFDTGSTDLWVLSDLCNKSPCTNKGRHAFDHTKSDTFKPPIMPLALETIYGSGELRGQVGFDDVSIGPLVARGQMLGLITDEVGDVFARLPFDGLVGLGFPSLGSLAGPDAVPFVDNLIDQGNLPLPLFAFYLHSDPMKGGALIWGGVDERLYHAPLQWFPVVEEEYWTLDLVSFRIGDLVFDFNEQKKNVHDKPGHVAVHRHSPQVPKPRLVVDSGTTFFTVPSYLHQRIKNNFRVTSCSEIKHLPSMVFGVMSVSGEVQNISVAPNDYMVKGMSLKGVCLPGLIDMDLDPDSPIMIIGEVFMRHFFTVFSRGTQEEGSRVGFARAKEDAAADAFFAEVGV*
>Takayama-helix-ANV-109891_dino_high
MRLIGTLLNLLLIRLCDCVLQLRRTLRLKRHHTPRWKSFLALQSQRAQSSMEKADVVRSLYRAAHNNTHAIEYSGELHIGGQVFSMLFDTGSDRIIVPSADCISSACQKHRLYDSSKSKTAANMSDPAPCEVSFGAGHVVGYEAEDRACLGGACAPVGFVQALEESDQPFLDADFDGVVGLSLTLRRDASKKTSFLEALVDGGVIPHSQFSVFMARDLRSDASEISFGLPDPSRSVGPTFWANVSEPGYWQFSLSDLAVGGQHLNLCGERGKSNSSESALVMLKGQSISSYFGKMCCRSTEEFQHEVRCQYNTSYKGWRSHTTGGGVVLAEYADGRVAVKMEDGCVQKVPREWVVLPSGCRGDGTIQAVLDTGSSLMMGPRPMIDKLLAAIGVKENCTNQDSAKLPKVSLTLADKSQALTLSPEEYMDTVALADGVFCWPHFLAAPETGKGAALILGMPFLRAYYTTFDLAGSRVGFANAVQPKHSLAKPNLRASLRSVSLHSRRPQSFDDNLVAALKQEHWTG*
>Takayama-helix-ANV-109909_lineage-specific
MWNGMANVLLCFAILLAIRPSYVRCRSTDEDGADDDDDSSPKSGDLVARVKTKLASDHRALGNVSATLLSVQTEVDQTEQSMLGKILDLQTARSFFTRHEEIDTANEKLKDEIETLNSQVEALSAKLSKVQRRFLAAAKANMKSEGKLRQQIIEDQAVIASINAELAKEDEIRAALKRLAKIHEKLLAEAVEAYKAGERAVAMLKVKRSESRLEASRHRSLRAQLVRMNNYSIACHASVDKAGKTLGMLMLAESKDSQAGAMTLRQKRKANDASEQRLLAERALLISETKRVEKEGLAEIERTKDLRDDLQILEKNIVDEIREMQAKIDAEKERVKSLSVALLENTQAEASDVTKKESVDKHLAELMKQVHDEQNPVIIATTEGQNNALRAELDEAFVMWKASKQAETAAELNAEQAAAEAVAQNQTVQIAEKAMNAAQAQGQARLAKAVKEASISRAKSQALFDKAQAAVAGRCQADWNSIWKAKRAKLVKCKSNKQELTMELARKSTLEQALRAAQTTR*
>Takayama-helix-ANV-109932_lineage-specific
MSLCFVISVLLIDTLAAQLASTPWPMFGRSADHNAIAPVTGANNSMLLWRYQTGNAVLSSPVIAGDGTVFVGSNDCFVYALNANGVLKWRYQTGASVQSTPAISADGTLYVGSLDGFLYALNSSDGTLKWRYGLSGLVYSSPSIGADGTVFVGSYDKHLYALNGSEGSLKWRYRVGSDIMSGNPVFSSPAIARNGAIFFGKGDDSDGSLAGMGNVFGLTDGGTLLWNYTAGYAVFASPSVAADGTVFIGAYDVERTGRVDGGMYAFDGKDGSVKWHYSVGDWIVTTPAVNVDGNIFFGSDDGFLYALNGKDGSLKWKFNRTGFEWRSSPALAADGTLFAGSDDNLVYALAADGSVKWRFKTNGTVRSSPAVDADGSILIGSSDGCIYRIGLTSAYAQAVLDAAAVDMAQNRRNTALLQLDHLCDLVPQLARPGLGELPTEAITNVHGACQIASSIRSSGGAGSAVSSVVFA*
>Takayama-helix-ANV-109935_dino-specific
MVCLFGLVIAMIVLSDATRKIPMNSYALLAHSKAIARKRRLKEKNAGAPGDQIPVTVRIYWMRHGMSCANIIKKFSILGRVTQHSYGDPSLTDCAIRHAQQLGARIEADIERRHEEWFQAGHPLPVFSSVLVRAMETALYNFQDAAVYPIPYIAEIGWQTDNTPKEWANVSSGALVVDAVDLEQPLEDGVVSLDGYDLSGEYAKESAPLLQSSPQRNASPKKPTMAKVQRFQVDKLNRDPNTEETIGRIVFLPNVNEADDPDRKKRKEDYSAFLEEFPKILVEVLPEEAITDGAIIPVVVVSHSGFMRDRVRCQKYMPKNNEVWIKDYHTSLIPRSAMCEEDRKIQCKDRVAPPLVPAGEGCEEDPFDHASFPDYIGGDKPAVEGFRGQLGRWVKNKAPCEEDIQRCSVTNPSMPSLRLEGTCCPEVRDDKFFARRAAKVADIEAQDALTVQSKDGSAMASVQDQENQDWVLVQSEVPVG*
>Takayama-helix-ANV-109951_lineage-specific
MPRDNIGTRISAAVALLGIFRVAAQSGSSCWVGGMAHMRHLCCDDLNPQCWDGHFTYAKCCVNVTQPGDQTCWLEGMTFVDCCLKYEHWFVNPKCFDGHYTFKRCCGGHQAILWFSFKKWVHSLYPVWLTVKGHWIYILVFSLCLRAGVWRFSGAAAPVLGRAPVVVPAATSLRLVATYMLVGWHSMGLCGQTRQCLGGWQGRHWIPKQFLEGWFVIHTDVFFVLTAYLVSASAFTSHPQRKPCLSQMRIAFAGVAVAVFRRIARLVPLIFITGILWLKDARLMLWDKDLRLGAFLGIHWPGRWPPSWPFGVEMFCMVVLRMILVIRAIVGEGASVAVAVCILAYCLQGGMVNFPKDPITHQAWLASHFAIGAHRLPLTLSTFLLAWLFNRLRSAQIEKDVNDQDNEKLGTLAEGADQSHRVDESIVVESHAPCKTSVQNIDCNDVRHLSYTPPDAHSNGSVTECSRMQARDDGCSQVKLFLSSIGYARYIDAFLQNGFDEMEILQCMREEHMQLCGVLPGHVLKIQNSLQGKQRFLPRKFNLCQFSRLWSSSHRNDLNALTAPVVDARTW*
>Takayama-helix-ANV-109971_dino_high
MYAAMGLPLVQVSIATLPVFLAYAAPLTCEGGLEGLLPEEFFEKFDMFQSLYIRDSLKRSREFLYTIYLPKIAPNVDECMNKCPAAVLEIMMNAVLAVDADYSFGEAIELYELVIRLANTAADAVPAVSDMLEGWKHDTAHTYPFLFDMLPHSCYNSSLRIFVYDVPANLTAPVLECVHGQWGTEVLFHKFFLNGACRTRDPWEADFFFVPVYGTCLSRAGNLASDEHGGYVLWDPLLRFLASFGPFWARRGQRDHIFLFADGQSARIWDSSELVRGESIMMMVESKCPTWDVPTRRYTDIISCASGWKDIIISGHTDHARAQRMRLYNRPTDERDILMTFHGRHPGNDEVYSNCVVREKVMQLAEFEGVDVGGHVEDYLELKGRSHFCLIPGGTSPWTNHLYESLFCGCIPVILSDEYEVAFQHVLQWSKFSIKWPEAAVDERLYHYLRSFQSRELETMKEQVDQHACWVDYWSDDPGCSPYLAVVRALEERKRNFPPHQGRFWNVGNALADMDAQMLRRTTRFHSTADEAFML*
>Takayama-helix-ANV-109978_lineage-specific
MVSHMFVVCAVSSLIWAVAATTVRIHNDEPGMVHSIRDAAGSVLDAHDGNILGPFNGRYFLYAMNYGTNCSGADHQPDCQHTLSIYDSTDLATWQWIRYALIPEELEQPNSIIYRPKVVHNRKTGMFVLWVNWLWGNYGDSVGGFDTSVYAVATAPTPEGPFTVVNKNVTTRYPVVGDFAVMVDHDDQAYLLYSACITCNERHSPSGQWLRECEAMCVKNASAFGAGEGRYWDHVLTIDTLSADYLSSMAVNDSTASSGLFTGDAGCEAPAFFERKGHYYALYDGACGFCVGGSGVVVHTAQHPLGPWTKRDQVAKGPGPESSCRSTVCSQQNYVVELPSSNGESQWIWIGDRWHHSPDNMTFGLSGQFWTPISWQDETDPPSIEPIGWLDSFALTLPADQLWV*
>Takayama-helix-ANV-109981_lineage-specific
MVFLTVLSLLTGTTGCVLQMSRDENPYRWAITDPRTWTFACTISFVIVGGLTSFLSMLRISWNCFATWDWELVMILSCTVSDVLLIAADHNKASSLYGVNSLELWGQDVRGDETTLVLAIGVGITMACLLLPIRSYRLWLIPVCTVGAHSATVLALGTALPEDSHTTIGQLCGLSVFAYAGACRNEQHVREKWMAVQEMQVAVQLVQEQQTGIHDWEGKIMELQDSLREQVLGICTREKQILELQNNTQEQQLGIHERESRIQELQRNVQEQREGAHAQEVMIEELQDQLQQQLQEVADQMGPLPQPGQLGQHCKQRRGNQHSNHIAMTGRFDGSWIRTEGLAAQWLHSLRIHGDEVILGDGSFALLKRNFGGQSLLEGGVLSLQKGTLCRVGTTGTTTKYKRSLHMAVQIGRNEDGDRDSHVSFDSISTYSAKDIANVEDVDGFHIGDSGSSRQFAPARTSSALLYSVDQDEIPPTDDVGFVIPGQTEI*
>Takayama-helix-ANV-110025_dino-specific
MWLLPRLLFAFSGVAAIWVYSRATACKKQLGSGHALDTTSEQDQDAWRQFNNFSGSDTVKSYVDLGLDDSASYEDRPIMSISAFVRNLHESWNHTAANKLHDLEAQLRAENERHEAKVKMLQKQISRLKEASDGSEENQVEISTGKKIQWGIASIIFAALVGCCCTVAQCGCLIFFCWYAPHSFVSECFTINAFAEVGYIVLDSPAAIGLIVRREVRLMMLYPLIPWIAFSETTCLQGPPNWVYYVYIPLLIRAKYVEFRLLQKLGKGEFVWTVASVLGTLEHFDYFTDGIFPLQALKCDPDVTHMFAKSFLDSKVPFVAPVVNSLHFSGVALMLLCATLFAQQALASVRIGPRTVPDSIEAEVAGFGGLAKYYDKEADRNAGDSLFFIAVVRTLLENCLQLWIQSSFFGLVFSQISFTAKLKLLLSMSLGMLSASYKAVSMFMWMFTTNSDLAACKPIVALFPALILLMVVWIGAKLYFAYTCPDHIWNLTSGCVPM*
>Takayama-helix-ANV-110028_dino_high
MGRSCGSSRFVFPLCLLLAHGEQAPGAVSETCLLQHSTARRERILQSSEDALALFDAHTINMTLMSEVASWKRLLREREAANQQVFAVAEEDTHSCPMNLGRFTSMDAMRTAGWNMSLSDTTFEGGGFQGWRGGFGAGSMGIRFHTSGRMVMKVRNAHDLEHRSNFVNVYLNDDLPIFRLGRSEKRDLCFFFKPGDLFYLVEVSGIINIEHLSVDCSQEALSDTRNFTCMSGAERYFSRLSDVLPQKSAQAFVTAQGDYDQFVHDVIAALKQRALGKGSLSHYLEQVATKELTQCEWAEFGSFSGETMRMMIERRTALGARVPMHGFDSFRGLPEKWRNATSGGDGFAQQYLDKGSFDRKGAPPFEDPSRVKWHIGWYQDTVTKFAEELAPESLCFLHMDADIYSSTSTVFKALEKKLTQNAYIVFDELIGYPEYKEHEMKALYEMLRRTGKSVKVIGYPGPIVEEQPGVLQDIIQRLGHECDELPQNAILQLQ*
>Takayama-helix-ANV-110066
MCSLRLWIAALAATIESSWVASAAAATRETIWNSGHEYVFDISGYGSDPNPPKKILLINRSPSSPDPNPNDNEYFFLNSNGSITWASDQHDQTSLCLTAQSTEPAAALQMNWCSWTDQGPSYSLQEWTWQQSQKGYKLQLTGSNMCAFVSGDAENAAVQMNLCDVPGDSSGLYWQSSSSHRYTPPSPSPTPKPSPSPSPHPGPSPSPSPSLIASYWWIGVIAVVVVLVLVGILCCFCFKRRQNVSPEHPSMPLIPGSQPKKPKRKRNRFADGIQFLSESGARSFFPQGWIPDCDIDQALQRFGTDRETLANLKLKVSSKMEVLQAAVVGCMTVVHTTAIMAYTEENDFLYPPLNSAMRSYDEASKKKLNQWLSFVYFLDKALTSLPTFVGTTFRGIKVRMDQSLYRPGKTITWTQFSSSTKDPMVTLGFLDVTGQAASGTLFVITSQSGKQIQEYSVFPEEEEVLFTYNSHFRVEARCSSNEQKLKLVPQFNAYNVDALEVYKLTQL*
>Takayama-helix-ANV-110093_dino-specific
MRPAVRCLFFLSVSLAAARGTDMPPYVQLDGHAKTFAPRRELSGFAKEALLRYPLLGDHARGMRIVGKSVFVPLDSMLQAEYTRDSIALGREDYGVAKTTWFKNNPKSVLSDRIKLTFFEKSHTLHHSGELSGVSKQRVDAQRPHWSSSLREKWAQLAPVRWLKRAYSLAFVASGFADQVLAAGKDLAHLGAVRDFVAADAGALSRINREKMSQQTSKMWRRASAAHQFSPPFHPISSSVACVHFESTPGMVFNGSGVLVPLDQKIVAFRGRLAFAPNQEYNLATGFGVLTHNNVTNTLDIYLGFSSTLDIIDNEPQTTASFSVGPPDGFNLPIQREGCAPSTALPWIAAMFFSLGQATPVDYRFLYENRTTAGCPDSYLRKFEEESSEISHHMKHKTFTAFTVASSAVPCAVEFLRPDDDSATFGRFEALAFLHFLAEVPPVVVSRILATHIQWNSINAASLATHNASAKYEVEEDWIRVTPQALAHDVSFGFALSSAIGVLMVISCVAIRSRTIGASRSSKHVWYTPLPIGSVETSMST*
>Takayama-helix-ANV-110111_dino_high
MVQRISLLFFICVPASLWAHDPQTVVYGKYYHTTDTDALDKVDNSYYLYRPPVTIGNSPVLFQVYGDGWAKPKPPLTGPFTKSNPAVTDYTKRGIAFVSVGYRAISNTYWFDDPSGARKMEEFIHVDSNGRLSLDQTGMTMADFKAKTCWLELITKAIYDTVQALEHLITNANKYGLDVHRLWFQGSSAGVPEISYLTWVYHRWNVERYTPVGMFMENPIFRLPQSCVMGPGGQDVIQMFIDHSDTGADLPAISLIGNQCGDALANDKCTPAKYGMLGGLSKDIKEAEICNRTWHNEIVTRFCTTDATPIPTLTLRDMLQAQILMNKDSPLDAGLQKLFQVGQNMEEYQPPRPFHVYAVSYDKAWLHGNAFFYAEHAAKLGMNFTLYYLDFPGVRKSNVSNFVGAPLVGLGQLLMRSSISWHSIYNATPPCAQERANYMCYVLELSCSPARPQASLVQQYARKFGHSEELARQRTTTREISNFLPKLAIVAGVVGMLSCAVFQYASRERVNEHIPEIEAARLLTSEFES*
>Takayama-helix-ANV-110168_lineage-specific
MSVSMKHRRCLLIVLQVISCLRMVSSMRLEEIDAIANIGKEAQATTHALQLALKPSLGSSADVEELGIRIAVVGEAAQRLETKCYELAEKIKRKTFGRQDSIEFKNGIKDVVEALETLSNQLAHDDFDFNAIGGPPDAEDWSRYKTLCWLGFRWGILDTNGDITEQVRPDTYVQALAGAVGRCAQHEKTGQILSARFKMTLFR*
>Takayama-helix-ANV-110200_lineage-specific
MRDQHPHLSFVILLLRSILIFTQECQPQCHAEHGVCINGACLCRNPWGGDDCGSRVVGISKLTSSPSLPQDLTSSQLVETQETPSFSEDMEQPSSQALEFEPVDSASQNILAASPLALPTRLLARPSLPSQPVKTGAHSAFATEVMASQAGMPAESRRSWRQHSMQEPPQEPVPTADPSSSDVPTESHTTRLVLRSQPVEAVAQPVFATEVVANERHVPAEIRRAWSQQSIQDWPQESFPTAELSSNNVPTMGHTTGLITLRKPSHSRSTFTVVSTAGEGGEPPSIDRFRKDSEHVEIARLRSASIMNHVKSDTSASDRKFNAVLASWISRVRKQKRTQSDTEICIYVPVGIQAGVFVLIIVFVLIDWLSRGHEAAEKVVRSSWTCGCCIFLSRWAVGAHFYTLLFGLAFFIIINVFWAYLCDSGLAKKYLEEVLFILFIAFVVLGSMMLLMVEMYLRYGKERVEQVRKLENNVKELVGLLQVKYGERLKRARDRVVSAGHNVGDKIDDVTDFVGITEASSDDDVTCWTACKRGSKVPNSKHKQMTSA*
>Takayama-helix-ANV-110234_dino-specific
SSRRRHTRYWNVTGVQTCALPISFLSVAAFDSCWLMSKWFCYAKCLKSCDGMVATGCCPSISKGLCNSATVERDDIVEKEDLYTLNPEYERVEGKVPVAHLEGIVHELSQQVTKECINVDVEESWPPEASAAETAQDRLNSHAIGSVADPSLDNDHVIGSLVEGEQERLDSHRADAKATQPPSKLASPLDGEHWMEAVGLGGQSDFGRFKYCGLRPTPLAAIGLPLYSMTHVDVPLPHLEKGESAKLSEFAQRVQGIAGPSYRTDSLTMLRYLRDQCGDLDEAEKLFREAVKFHKEYHIDIALTEWNLELYERCLAPWYPTGGFIGHGLQGTPVILERFGQCDWVNVVNKVPLEVLKKMDIIHCLRTLGACEEDAGHRHVPCVDSILIEDMAGISIRSCTSPSVLKTLAALFTNRQYMVAGTCKLILIINVPWLFAKVWNGIKHMLLYEQTAGYVHAFPSAASLDAIRKHVSDDVIPAYLGGQKCVEGDPQCRKLLAPGGAIPSAALERLNRLIDVEKRAGRL*
>Takayama-helix-ANV-110257_lineage-specific
MNLLIHHRFLALLVLHFSCALGARVSVIRKLSNDANDKKPETNLCCCKEGECKDRGETAPTADVKRQIHLEDLDPTSHTQPENIHCCKVRKKTKRCDKGGGYWYKAKNKNLGIDVSASYFDFLAKTESSKNKGTLEIMSLIDPGTCERVVATCPPCLNGEAGIMEIADVEGRKNIVRSKCTCFCNEGYNKVAEDGQCIECEDNYIKQGAKCVEKRALLLEEEAREIQVWHPVHKMPYAWGSCCCVEGPCQNREGEPLRPDHRQILWLEQSYCCVFRGADADKFHADWGSCDPPNGRRVYSQPAADLFPSGYLLPSCKRSRIWCHQCKDALPVLLERQRVDICGCPGHDVLDDVVVDLKQSDVLEQEPSSPKLTKQEIAQQQEEQAAMIVECFIVALRENPPDHNSAAKMLDGKRFSYKATKEAHNYQVTSAVIQGEKPALSHYERDDGDNLERKLDSIFKKMERAPATLPSPNAAFEPGTGMTSVTYTFKVLFKKIALSVSVDMAGNIVRAEVKL*
>Takayama-helix-ANV-110262_dino-specific
MVITAQLGSPNAASSWRSLKLLGVSCLILGFGQVDGSWTGAASELFKRAVPILGEAVANSLLKKVDSGTQLFKNSKVHDKTVMLTFSIDGDVVNNGASKLWNPRKTDLASVINDVGIDIEDVALSAKIRDGKEDWVISLSSDEDLEMLLQHSSEQKFLKVNVALRQPPQSKPTKPMQATTTTAKGMLAKVSDTVGAIAGWIYKTKKEIVGKAPTKEHVEAKEKEMLKFVDHTEKTAVALEDEEYDVEKWPEAVAALKESLTLSDADAKQLGLAAFKRTGRKSVFNQRREGDTIKTTFTSYRTIKEDNKISLVYGHYEHSATRKPVDDHSNVIKMNGRLFKVLPEASPHTMQRGVDMIGVEFTLSPGMRLVTVDDKDFNNIREKVIKPFGWNTDCLLVQGAVTSGWSWPCYNTAYHATHQRQSGALPGELWHTFADPEFAQAGAGYRIHIDSIRLLVELPTPEASNAELAMQLQACVEPLARHEWAKKLAIEDSAGSNDDEL*
>Takayama-helix-ANV-110282_lineage-specific
MAGLEFVILIICVFLSIVPSAFRLQARPELELLRHDMVAKISDNYANADVQIVALVNAGVANLWQPSERRWLLHQNFDACEPWVPTCATDADATDLHHSRSEQRRNEKD*
>Takayama-helix-ANV-110335
MVHWFCFQLLALPFVVAKAAVPLIIDTDIGGGGCTDVDDVAAVCIGHALADNGEVELLAILHNTHPPQCVGAISVLNHYYGRDDVAIGAYKGGDLHANTPHKYVTNIVENFFSPIKNSSQVPDAVVVYRRALASQADHSVVISSIGLLTNLAALLRSGPDGASPLSGPELVARKVKLLAVMGGGYPKGGECNLMGGWGADHPTGAAASSYVFSHWPSSARVLFSGWEVGGQVFSGRALSSCVPANNPCRQAFASATSTRFHPDLVDPVKGRESWDPLTTLAAVRGVASVGCVECTYCDGSNTVNNVTGHNEWILGKKSNQSYIMLHNKDAAQVALDRLLCQLPRHTPPEPAPFPLPSMRSVEVGATSGAGSEMTENGGGGFAAAWDGYVVTFYDYSSSSGGWTRGDFVEHSTINVIQYFPRRGYLERSVGGEFVGIKPNGVSISLVNISSKPLDGWNVLPIISDHVFAAVEYRGSNVSNCNIAEIKLYSQDDAARSVVV*
>Takayama-helix-ANV-110341_dino_high
MLRSLVALLAVAHVCGNSPLWFQQPLDHTRPFAGTFLQRYFSDSQYATSDGPLLFFCGNEGDIETFANFSRFVAELAKRLGGLAVYAEHRFYGQSLPFGNSSFSHDHINLLSVEQALADYASLLQHLSTTKSRKVITFGGSYGGMLSSWMRAKYPGLVFASVASSAPVRFNKVGPSFFELVTKAAAAMNAECPQLVQAGFSSVMAEKRWQQLETVFGLCPNQSANRDVLTLWARNAWVTVAMGNYPYASDLFGKGLQAWPLKVACDELSSAAERGKPPIEGLAAAVASYYNSSGLVPCHNITEEYRVCADQTGCGTAKSAWGEAWDIEACTEIVYFTSTNNRTDMFPSRSWDLPELSDYCFKRWGATPNATWFEAWFSAIKNSSRIIFTNGGLDPWRGGGVLSNLSDSLVAVHIPYGAHIYDLAGSHAHDTIGVVAAREQVALLLRKWLSEGPPSSIFI*
>Takayama-helix-ANV-110357_myzo_high
MQSVAAVLCACFLHWASAASTHNGVQVQLSVAAEARESALEASWSDYLEEQPKQVAYKSPIKRVVMLLQKMKTELDAEAGKEAEMYDKMVCWCETNEKEKKKAIADAEMLDSELSSEIESRAATFGEQATEIEQLKNQIAEDTAALNQATAIRERAAAEFSDTEKEQMQNIVNVKNAIEVLSKHHSAASFGQMDAPVLSSMRAVLRDLAFKHEMYIASAQSHGKHVAFLDLATKSVVGNAEGATKTGKALLAALDAQGAAVAEGLPLSIAQKVLERSAQRTDGAGFLQNGVAPTAGSYAPQSGQIFGILKTLKEDFESSLSQAQKDEMKAIEDFKALSKAKSEQIATGKEKLDSLEGAHADNQKALSDAKENLELTREQRSKDVEFLQNLQTTCMDLDKQWEDRSKTRTAETKAVSEAIAIITEDDNMDLLRNTVSLLQLRSNEESEESAEMQMRRKRVVSALRKAADQPFFATKDLLDAWHSRSGPILNAAGTPRTQLSTLAVTVSLDSFTKIKAAMDKMLVDLKEEQEEEVKFKANCDKEF
>Takayama-helix-ANV-110393_dino-specific
MPLSLYFVFASVFACMHFTVHSRSCADDSESVTCEEMGQLQPEPGSVLLQKRRVMASGEWTLVDQDDSDGIGTQSPLDATGYATVNAECCLTGMETWLRRLFISKNWELCFEGGLNGLLPWVTCKPSFTYGMLMAKLQAELTAPCPWLRKTGECPTEIPAACPREPDNPGWHRRRSCNKPTQPPPPDACCAPNSTFLQTASRPAFQAAAFVKSVATVKTLDSLSANVSKFDCATTVGPVQVLKDTVSKAGYDVKELDIKTGNYNLVYSLPFKMTPTAYGALNAVAINPIDSVPYGAMRIKGLSYLVRFDKTKIEFVAKLPDDPNHLISGCFGEQGTYYFSPWRGPGVSPPMWAVRNPDTLKGYDVHNNGKLTDLSKTLGYDLKGAASVADCVGVTRDFEGNGAPGEYILALADSVPTQLLMVKDLGATFQHWVLPTAFTGATSGWGAGWNWKGKIYFASNEGLGVFQLPLSGLTTKVKTVKLKKVGLSTKTMYNDGMNCMEEKSPFPDELCEFGTHEVSMNANGTCPAGSTLAPNSQTSS*
>Takayama-helix-ANV-110414_hapto_high
MMFLLASLLAIGIQAYSPGNAPIQWVRSQTKNHAKPLVIAPKGFAGHSWDLFTPQKLTLRDTSDKVSPDTIPYFSVMLDESIVWGAKGWCIGTDANRDVVVDHCTGVPAQKWKWIPDGLGRNRIQLKNTNWCLAAGNDAGLNGTPVVLRDCQSRKTEMWKFEEPIALPTPVTVLNHVFSSHIRHVLVSLLALAGVGALAFGAWFWQRSTKKTCCVALSQGSVPAGVERREGVLVSTFFATNTKRDQLVEEQDANNELSQQKVALEIDLGADGEPAGVTRLKFKPLLRRSVLFQVDLRLPLGLNIEETDAGDIVVTGALPGFSAFKEVEVGDLIRAVTAYREIMSGAPMWQQLFSYNPVGKMQNKRLIFRTEGATYADLKDSIASHRVDQGGNGIATLVLERAVNESTPMTPRSAQTTQLEPLQDVILEDLQTKPVEDAVEEKIKTMTPQERARRLFQLGMGPDPDK*
>Takayama-helix-ANV-110481_lineage-specific
MSQQMTPRMPLLLVSYVLLAFADDGTGQPCIMPGYWQGSAHDCRHQTDPDWPLVPSQSTAGAWGISPSVVPAASPITETAAPMVGVSTQPSASTAAPMVGVSTQPSASTTSNFQQAATSSFNPTSSSSTTSPSKPTKLKHDFWYWFAIVTSLGLLTTVVYCVFWSFKKICSNITKLFRPTKLAFWTHDFTKQGDRAIDPVLRRAVTYQDMRSEKSYAWYSDDDLRDRFKDLPKERHMTVRQLAFTQCFLVQKLRLVLALVLAIALADGKSDDGVPFWVFIVNVPFMLWSRFLDIGTANRIQAPDYQSTFLRVSLFTMIEELSEFSDAILVGCVYRANDIISGLYVKTFELQKFPMVQAFGHIARRVPLWVAAATFFALSQLMSIALCCNHSPKMFSECAEKAGLGCMAEKWDAMKSWIIANRTEFPKLEVDTPVVLKETGQKARTTQQKDEKGFFTVEVEDKTTLSGLIDDDITLDYAQMFADSQNDRAIRSAATTDLLCGVLFLNLSTFFMMLKKVDSVFDDPATLAQTIFSMLKMSSVVMWLMSVVYSEVT
>Takayama-helix-ANV-110489_lineage-specific
MSTQSLTTDVVTLIRRVSLTLLLALWRAVECGQHPDAQPRIRGWNTSSFIGGETWAGFVSVGLASTHPQELFYWKVVASKPSPARGLIIFLAGGPGLASTPYFFSLGPSNVIDNKRLVPNPHTWSKTLPEYDIVFIDAPAGVGYSALPAGMEISDMKISDEMYAKAVSDAVLQFAPEGSYASKGVVLVGESYGSKYATLVADQLWTSRTSFPLRGLCLSAVLLDRVAEAHGWVEAFGRLLGEEAALKLTNAPFHLIDLEKKLAILSESGSLKEVDEHIGVMWESTEKALNVKNQHDLSLKYRDKKDLDTGGPLYWCVSVASWLKQKGSKLLLAAAGHSQQLPVFIALSSAVFKAFGVQRLEDATPKLARLIDKGAMVLVATAEWDGMCTIEGTTHWLQTNFPGVFNEISTDQCEGVNGDMPSDLQRELEEAKFVHVIVRGSGHTIAHDCPDTLGKILQAFLSKPFLVDSTNSSQVLHGFPLITVLLISVSCLFAILGHRRQVRRQAITQIDNSDPLGLSEDAISFEMENLKE*
>Takayama-helix-ANV-110494_lineage-specific
MFRNSVLMWALLFGSFVASASTKESTCSSADPTCSDQTALLQGRVKLASTETDVFDDLLMLESDDDEDSPSDGNPTTIPMSGNGSLTNANFGSLNKDSSTVNMTTTGGAQLSFTNVKGYGQAHNKKVFVGTTADGNATLDMIKKKQGIYGSIVSIGSNTVTQIGHDANGNTVATTHNSSDFPDDAPPVNSGQDDLLLFEQGLLQIDESGLADDGSVIDVMVVWTHHAECANSRLPKGCTLTTQTETNMKGLIQLAVQESNTAFDLSTVNTNLRLVHMYRDPSGYDESAGFSDALNKITGTSDGKMDGVHAERAKYRADVVALIISNRQYCGMAWMGPSKSRMFSVAAWNCATGYYSFVHEIMHNFGCHHDRGTSRACSRSASNFGYRDPDGQFRSIMAYNCRTGQCDNIKKSGCTRVQRVSNPTTKYQGKPIGSAVADNAKQVNKVRKIVAQYYNSNSAPPATTVPPATPQPTQPPPTTVPPATGVPTPPSPSTVPPSTTVAPPSLEKKINDLAIKFDAILKLVKSLV*
>Takayama-helix-ANV-110513_lineage-specific
MWPQCLLKAVAIYIFSCSAPKVRCSAQQVYPTERNMPSNDSFSNMRDHADGRRLFSFKQPVPIVDFIRQAHIFENSSSHTLAALELSGKGASAADVSKFMTRSQPLLQLGLVIIQSAWLTIQGFAREARKIYAKFFPLDMVFASKSGLRDLINDPGKVSRLQNVIHDLTNVAAVLQSLARSVHVACEVLANTTGLLHHELGKLNWKVTSLLVRIGGNFSRLSSVVHANFANVSKLLPRLNASEQLLKKIASGPSVRRLEYASATLQDIPPLWLSLERTGLALCPSVFESRNLAQTLGCRVDEYLGRPQIANVTTIEDIVANCRPSVLNNGTDSMLTCASVPLSASLKTRTTSGKPQQKSTNGSPLVAIVACTICVVSLVVCISFVIVRFCLAGQAGRNSHIRKIWRPPYSRADSSYDGENSRSDAHYSNDQEQHLTDVDSAAELIAHAQEHGFWERSHVDGHLLENDVVRIEVQLDDSELFMGACGQVLRFDQDGNAEVLFPALDHQAVSQTRWIRSKEFDNLSVIQYPDAS*
>Takayama-helix-ANV-110544_lineage-specific
MCGPLALVVVGLLASSIQAFVPGNAPIQWMRSPAHEPVKPRVLIPQGFARHVGRFAASPKNKLTLSSPLDSMSPGTIPYFSVKADQTIVWDGMDWCIEADKATHDVRVNRCTGGPGQKWNWIPSADGRNMIQLKSSHLCLHIDQECVLDEVPIILRECGDGTQSWKFEAPVPLPTSSPSKGHVLAADMRHVMLSLYALVVLGSLGFSAWSWWRHTKARTATSSPGSVPMSAEQIALESVFARSAMLEGSFGIWHGNRFESAVPIWRGSSDRCPPSSRAQKRDVWMSAKSKVRRPESRRRRAESRRSARELRNLWAEGDDLDGVDLSQAMGPASPDDPICKVRLEIRKLIKDWLDFAEAELSNANCRKVEVMKSTKSLLNAIDSQLDEHIFAFTDGGTSKEDIKAIAVVFESYAWEEFWGDRVPGIEPDSEFVIIGYLVANPWMQQKGFGTELIRRIISWATDSGRLVVLTPGNERLREHYEGLGFENLPGDYESPTLPFQMVYRYSERIEKDAPMNGFLVDLVAEDKYIHIPSHILLPYSD*
>Takayama-helix-ANV-110564_lineage-specific
FRSCGLRILLLCSVLAMAEADFDLIEVVLRNAVSGESLHCIEARSSWPVERFRQEVGSLLGRSAIGLSLLCDGQLLQTCETLKVVGLHGQPVIDVLFQCIGEVVTGSLDGTAKTWSGTTGECLVSLSGHVAAVHSVAFAPDGTSIATGSADGTAKFWNLATGECIFTLESWHKALGVTINSVAFSHCGGYIVTGSSSGVVTLWDALCGNPLCTYPHEGSVVLVAFSMNVCVLTCDELDGLIFGTVWKMHFYSPLAA*
>Takayama-helix-ANV-110581_lineage-specific
MKRAIPSFGPFFGCRPLALLTMHFLLQTARSVEEEIPTCESDLMQSMSGGVRRFLQAASMPSIDQLLSEVKAFEVLAQPTVTVAGRVVASVGLDISPKMTASDVGSDHANSSFDGNGTSHDGGSPSELEIVNDWDAFNESLSEYGIFDNQTNESFRDDPLYANQTLLEITNSVGYATTHEAFLKQKLLTELKPRIFFVAVTNLLAQSSSRKYPTARLAKEACVDNARCRGFYQNTLGFFLLLPGSQSWGVGSDKFGPKVKQMFAKRERSTNAIRTAALLTKPGKRQQVAGKKKTKEKKDEGVSATLVYGIIFLACCAIGSVVLTRDVLWGPEVAKGKIEIEYGKLVVGQLAWKKDKLDTKWTKGFVTDLEPKLRVTVSADPNDLSVKNGTGVGWDQIRPVMSPDEKQPKDP*
>Takayama-helix-ANV-110601_lineage-specific
MVARLTSSRIMILVLMLASGTSVKPRQVSRSPLFTRVLDNIRSIGRDGSWQAFCKWLDPKQARLLERSDLHLSLNSSPIRVASQVFHMDIVNKTRLLRAVQPLEQGDVHVFVPCDAAITTMSVLNGPLQAELADWKVSDEVENQQRKYFQNQRLLALQLVWEVLHLDTSKFKEYILLFPPVAPGIRPLVDLHRAYKAAVANENGERSKELHKLAFLSSQASVIVEDTEYETKAVVNLTLQCIPPALKRESSGNVDVEEEVSGAVFLSLLEALATWATDIVKSRAFATRVCGIAENTTTVAMIPLADLLDSDAGIGSGLDEYSDEGVIEAWVMRNKGRQTIKAGDEVFASYFHGDTPCNQLTYSTFGFGYPSWDCNFVTLFSTTIKRVISMKAENLLPATLLSVLRLSYIAAGGDCRSIIQGPSHAPVSLLSEIRINRALFNTVSTQLRELSERLEGLESWGILHHRDDGAPPSHAYVLDVQGRVELDFPMNYAAILDEFVAPGSPAMQIAFKIAKGEHRIMKAVLEELQQRWESYLMIEDGGNQLLETAQSMAVQKSSDPASCVVMDKFGTFVRNSK
>Takayama-helix-ANV-110612_dino-specific
MSIALFLILNVGRVSSCGDIFDEETGVTGASFLSNCTSVAIASANAVVDGSHFPSFDSYPLLGSCVAVSERRVDEAFRNESKCGSCPEACGVVLSLQATAVLFDGIEMCSQTLLPLVRAFQHLDSSDLRWTYDIYHNLPNIVNSRRSQCATERRHELENMPLPSGFGRSTNWVRKSPAPRSGRSERKADVHERHGPKQHASFEQVAVLIAATPSILPVYQPFLNLWRCYALRHGLAFILETDDTEVRPPHQRAPNWLRWLAARRYIQFYKALLVVDPDQFIVPECWNMSIPAILGAWVSSNRTPPDVATRDFGQPQTLNNGVVLLRSSPRGIFFLDQLLAKNSWMQTIEKDQGAFDETVLEILGLEAAARGEEGYDSECSQYVFPNARGNHEIALYALCWWRVSERLAGPFGSRRSSVIRFVDPRIVDVNHVVGARGLDESALLHHFAGRSKNWDAMLEAFGIPRRHTLDCGKVFNFVDAVASQRACVPGGPAIVECEPPTIVC*
>Takayama-helix-ANV-110628_lineage-specific
MSWSLQCSAIFLLLNSATGARLNQQFVASPSLDNDDEKTETSMTNHLLSISAHQVPKDFVLTGLALTGSAAASAGASSQVIKANRKWRLRAAARSGPPVMSVTDYIGSMRNVLPESQILPVGYHAYALLHLQDGDRTEVVKLDTRPVFTVRLVTSLQTQWEEIYDVKRKSPKALMLFSARQTALKVASTSLPHSLGNGLGGPHVKHMPWKSLTFSEFAEELKTRVGNETWHPEEYNCQSFTEDIARVLLPNSIETGCFTMTQDASTLAWSRRTLGEIVATVSWYWSRFRRWQEDKGIYGRFHQSLKEEELEDSVGYEDLNVSHLRITCLQIFWEDTGVMSDALNPVSLVRAYDLFATAIKDSESNITRQGKVMRVGFDWEVYENYDIPDEGNVTEVDIHTASDIENVKFLVEQRGYSGFCLDGNTAYIKHFDFPLTVDDLEQQDDQPPLKFYIATPRPYIFSDVVKMSRYVT*
>Takayama-helix-ANV-110637_hapto_high
MSSLVVSLGIMQRCFLLTCLVVVSVNAAFEPAAIRWGGLEDKRFVIGTPQHAVANTALEPPIKMTLQAQGGSMSESEVPRFIAKDDNTITWHATGWCLEASGDEVRANKCNGRPNQLWNWLPWGPIQLKGSNKCADVSGQGDLNGAPIQLHECENKATETWRLEEPLPLPTSPETSLSMRRVMASFISMVAIAALVVTASFRLWQKRIRPMNQTSVPLGSEQDGVCLIAPIVTQQRIQPHGQHTRAGTPAMRAPAASVGISVGATAVAIEKKRPIIEGVQAIMADSQLMFCVRSEGLTSNEIAAYRQTLPEGVTMKCVKNTLLRLAVKGNKNFDVEGLDKLTTFSNYWFFAEGEHIRPAVESWKGFQKTIGRELPRGSDIVGGVFDGQLLDTDGVIAVSNLPTKQEMMGTTARLLNLIPTKLARSIDQAGPARLARAIKQASGEKLARAVKLASEK*
>Takayama-helix-ANV-110645_lineage-specific
MRALLLLVAFASCQVTLVSSSAPENRKHVGYRVTAQLPWASNRLREGNVWNAQHLSLQRAVKRRLNTTNATTNSTTNSTTNATNNATNATSNATNVSVSVVNATNISNRTNVSITQSISQSTNISNVSSPAAARANSSNENSSAFWVICTIALSIMLVLSWCLFCMYAYVNKRPPRLLKVNADQIVTVPQNQDSSQTVVDCRVVECHETRPEEENALPVYGRLSPHPGETWFSYFDLLDSNMSKWNELSDQISSFSESRVFIRMQGTDIFPKDVPGPYALSPREHAERFGIQLGPHPISHWACFDRHRAHHFRKFLSFFMKYLIEQGRPPRARSGCFIVEPDRIAPGPIYSKDLCSWKDSASPPIELPAVEALLAMESAAGEGRAAEIRSRSCPPSKMSIRSSS*
>Takayama-helix-ANV-110667_lineage-specific
MVFIIFFAFLSISTPAVCGLLQDIDAEQMFEQEDACLIDGGSDCAMALLQRKAALKLPTQRASISTAEHGKETLDHSLIRKGKPKVIYEKNLEILIEDPGYISLLKKVKTFAGGNLYRTFKHTPWPGLMLTGMPSVYWNDYIQFNFPNNALYAWGSNHSSILYVFAPGTNSLCINYGPTLSHVASALGIFAVCPQFVNNPTSQESVMKPACVVEWALSWGNFSTVILGGHSGGASAVPATARVLMNKSIKVDAMIMQHPGIVYSMNVPGCASSADSEDDAAYCAWYFPTDLMAQVSKAKLMIISGNFCEWTKVQNSNWLSNYACDYNASSNPPLKDGICPSLTFPTPSIRPMQPPVTCDTGCPDASFLLNPGDCMVETYAPLVRSTYLPNFTGKALSISSCGEHAFAVLDKSGLKEEGRPFVRPYLKYVIADTKSHLNSIIALNGTTGTCWSTMNIHDMCLVSVSPYHYKLNPFYTKNGSISLCKDANKTSSSGPIDVLTKNM*
>Takayama-helix-ANV-110707_lineage-specific
MVLHMSRVLVAMSWCNVVLAARVRTLGPKTLHEIKADLMLWGVDLPEDLRKYEMSGGVPLSQDFLTKVHAAIESAKAEGTACPFSAAPVFDTKTGKIDPAMCAVQVNDNQLMFFDCQRVRQWFQTSQGEQFLEKKMVPLQKPPVQPWPECDTPSSIDQAFCTAFQKIGNAPLRVLRDKSLASVVWRAKSVAHGGADVELHFIETLSSTKEWGASLQKKEGAFLVHFKRVRQLTQGEADTLQTECAVARELHRRLPSLRDCLEPPSVEPKDGIAFSVYPFIGAKAGLSAVWKEFSYPEREQAMYQIFMTLEAMLRPPAIAHTAFSSGHGLTVVWNGKHGLGPDGLAVSVVGWGDAHRCEGNGYTACFVSLTEEEAEEEAGPGRWEHGGRGWLQTSMDLSDMLKYWGEAVFGEHGMEFATAGTFLIHSLFDLDEEEAADLSKPGALAINGSASNLWRAASARAVQTFHIGLGADDQFSSLISDLKLKEGVAEFLRGMILIGRLGIRLDPMSDGESLRKILDKQHRMLVELQMSSQYWQALQSSCTV*
>Takayama-helix-ANV-110722_lineage-specific
MASPDSAAVHMAGRGAAVMTRPRLWKLLLLTSLLEVQSAVYSVTSPADQHRVALSASSSIYNGLDIVWGTSVRAGSALSAGCLFSDWQVEVMDMVSGISVNLTTFGCPHKPFTADGGTCQLRGLPTHSQTTYRISVQEACDGAISVVVNLGPNATLSTTSTTVSATTASTTRHPNITDNISEFLVFLDSINATNVSNASNVSNTSSTRFRNTTTNTTTTTTTTSSTTTTSSNTTLPTTSTTNTTSGTTTFVRPPTVVLVTTRPRPADSPTGISLSPAYYSVHVHWEPALSWDCKFWAWRVEHRRLDSPGAWIENTQCSGLIPWSEWVPIHSTVTEPVIPNCTFFDNSTTCFSSFLHDLNSSAKSANDNDANNNSNSSNFSATLLEVSDCIISTISNHTDPVDNCVYELVPFTDFNMTRNMSLNLSDRNVTTNHSHANQTRMPTNASDEVLAVVDVTDPGPLMALVYGAFPGDRMNTSQCMISGLESSTFYEMRVTERCYDPLANSVPSYKPFFTPVRLSDSPYNPAFETGFYWAFVSWEPGKNVWDCDFKAWIVEYRTTA
>Takayama-helix-ANV-110734_dino_high
MPGSRVSFLVLVCISVVGLAENVTEECRIDALGRATCQDRSNLLQSHLHVSSDGKSVLGVMFQSAGVLKRRFLDVVAHDWKVHPEDVTQLSQAEKSTSWYRFHITWQMVLVEVIAAASLLLIIAMISIFVGTDAVVVIILAGVYLLWAPGLQFISKHLVGQDHYVHPVVLVTLHQLTCTLASWGSYLARPQMFPALDTIKAGGVGDEDYRRARRFIIANALCFAGTLTFDNVAYFYSSIALLQMLKEASLVLIAVFGVMLGTEVLGFKRIGLLVLIIIGSCMCVKGEVHSTALGVFAQFLSNFCQASRLVAQQFLLQHAGLKLDPLSYMAIVAPLCLGALLPVAIAICLIHHNTFAAIKASMGLLALSCFLAVGLNFLNSLIIQRTSALGFCLLGILKNAFILFVSFCILGLPTTFCQLSGCVIIVYAALHYSILKQLEGTSSVKSPAITTGSAK*
>Takayama-helix-ANV-110784_lineage-specific
MWRLVPCCAVILASLLTCAESGALPPGIKAGLYGDIVGHSDFQVNLRPPEEDKKETEQALDAVMKLEQSKVQAADTEFVEAKQRMLNIERQKISDIVKKGLAPLLAKLSNE*
>Takayama-helix-ANV-110790_dino_high
MVRRFHLGILWLLTIDGAQGSRGSSIPDCNFSLAWLLPGFADAKTLSLFEDMIMEARRKFPGAEQQRYFGADKTQVGHTVTYLHSVASSALLDVLWTAASSADKGAAWNVSGKLNLNLKDGQRLQVRCLECIDYISHEVDGREANIGWHSDGHTLLTMALMLSNRSDFDGGSFQIRRPLATMSRHNCSGALSVDLQGRGTAEVKDLERGDALVWRGWDEHRVTPVIQGHRRVVVVEWWTEQEAEPTMPNFRPEDTHRGFQVGHSIDPLSAALPRLQAEQFREEGNVEEAIDNYRRSLDLAPSDPLPLVNLAAVFQSQGAAEEALAGYRAAYELDRTEMAAQLGLSNAFQELGRSSEAMFYAKMALSSEPRSTAALTAAGTAHLQAGHVQEAMAELQRALRINPKEAKAHGSLAGVYKNTGRNKEALKQYRKALKIDPRDAGAHNNLANLYQSMKKMPQARSSYQNALMINPRMPQAHANLGIVVGNLGLIDEAGSNFQKAIDLGDRSATVWRNLGLVHLRQGNAKAASTNLQNALRLDPHDKQARTILSNLGTEL*
>Takayama-helix-ANV-110886_lineage-specific
MFRNVVVLTMMCLLPKIGMAAVKESILYNVRGQSAEQGNQNCPAGQALLPPLAEHRGMFGTAVFESKLFVIGGYTYSGRSFTSVQTFDGASWSFGPELPFNGERAVAVVFQSRLYVLGKEGAVVYLNGSHWTSAPPMPRPRFRFSAAVRGSKLYVLGDQNGAGKLVDAFDGKSWSDAPPLPFARDGLAAVTFEGKLYALGGEAGTDSYKTVEVFDGTRWSAAPSMLQDRSGLVAAVFNSKLYALGGMASGVGGRSSVEFFDGHQWTLAPSMTIKRSEFGGGVLGTKLYVLGGDDTGIFEAFDGTSFTRCVAAATAGWAPLGHECVPAHTSTGAQCLKCAGAPLPSPTCKYVRGLDMAPFQDTDCQHVAEGSFTNCDKVAPALQAACKDVVETCKGNSTACNVVSIWKSPSCIEDVGPSYKFCGFYTCDGAPRVDSKCENPVACHAFYTLMRESSTADSNTIPSDIVM*
>Takayama-helix-ANV-110898_lineage-specific
MAMSNVLFLAAMTVLGADADVAAKVAFSPDSAWIAWSDGGKVHLTSFNSSSTPGVDHILEVSDHAPVGNIVFSEDSHTLVVTFSNHAVLYTLTGTAPPLAKLKHVIQTNLTVVSAALSSNGSQWLALAVSGSDFDNAVDIYDLSVATGPSLKHSIKERPSCAGCVQLSLFSVSFSKDAKWLAVGCDLSTMRMYALEGTDSGFPELYFTFQAGDDFSWGVNSAAFSPDSHKLATTLLEGGTVVFSYHDQATPQPGGWGKKTRGGWTFFLIHR*
>Takayama-helix-ANV-110930_dino_high
MPGMMPRMVQLGFISCILTFAQGSTGNSTDNMSLATKFHDDGFAFPIPVFTDTEVHKIRTFLDGLEAHFPNGQFPAQLMNPHLEHREVWNFLRRPAHTAAAAAVSGKPSEQLRILGVAIMTKYPTPIGEVPTGTVGWHQDLAYWNLEPQEAFTTWVAIDNVTEENGCMHMVPQRHQLGMLEHRVQGESSDNVLMNKQAIPEVVLGNNSRVCVELSSGEISAHTGWTPHTSRPNRMQQRRMGISVHWIPSHVHVGPSLYDTKKDDEWRLPVDPNDDTFPPQVLLTPNSVIRETITSEL*
>Takayama-helix-ANV-11096_lineage-specific
MWRVGWSSGKLSLSLCLLVASTTCSVGASTHATNANCTILEWNVGVLAWFSESFANSGQLWYIPPLVFFDLDFQSTWNQSFRARWGSPFWAKPLEVHPCLRIRPVFVDTQGFYELGQMKAQVDSFWSYGDLAVDVFVYESAIKSSVVLHSSSIGKVCVGMLGDIDFESKQRYPYLFRYSRSDGEMARAMFRYFVYFTWRTLVYMYDEDPTESSKCSLDCGMQRIVPAT*
>Takayama-helix-ANV-110973_dino_high
MPPKLGRAFAAALAICCVVARASLSEEIQVKLQNIASQKSREYNCSIAIAVRSDSVQKGSPLHAAVASGSVDDTKGHQAQVGDVYPWGSVTKMLTGASIMRLVSEGAFSLDDEVAPLIDPLLAKMSKANPKQGFASLADLWGADNVSGTTVRKLLSMHSGIPDFDTAKPCMPPRPGCLPTDPLRQTLYATPNRSRTPTELMSVPWVAHQWTDCKPFRPGMSPFCYSSTNFMLLGFLLAAHAGVSPGDIDQGMFLPDYLRKKLLFAKDVSPSTVTRVHGYDRTSYNVPAGHKNDHDNWHVAGVFAGWTASDIVASVATIADLAWEIYGPPHSVAPVVYVDEMVPKGKTDIYGMATFNLGMASGQQGDYGIAYGHLGATYGYQSIVAYFPKLGLSMSVASNIETDNQAQPMDTLCFAYNAVAGALLNRTIVCTFKSSGYYGGGCKCDPITDNSLIVV*
>Takayama-helix-ANV-110979_dino-specific
MTFAVVSCVGWFLLHPLSALAWSTDPFWGCGLVGKDIQPSDPVWKSLIADLKTTSQFQKVATWNWAVQPLSDDHLSSDFMFFPNSQCAGTSAGADNSYLSQSTPLPAGVTMASLALGGNEPDQVGYCQSYTNPSTQGMPCSGFLMRIGACTGASECACNWSPATGQCDYDVTGCGMWPVASKDPTCTGKPFPFWCFGKGKKICNPGDDPSQCCSASCHSGMINAFHVFFVDMADKGYTYATTPIVANDLSFVEQLMDEAGCGDEAVKQLKGQDRLRRGCPTHSAFHFYSVGCPKDSESASQGFVNKVNMAKDLNSKFALEGAIVNELGVLKGSDTQCTDDEVAAMVGKLFDYLKTPGGKGVVSQMVWFNEDSHGGVFDLRLIKNGQLSKIGESYTTACKSWAQASEVADEAAPLYT*
>Takayama-helix-ANV-110987_lineage-specific
LCLSFFLFLSWMANLTAFLESLGVEGHTLNPLCKLDPYHKTKYLPVSGRYCNEGGEVYKLELSYTPYHGTLPSTIGLFTNLTYLICAWHRPTFALEGMIPPEIGRLSKLQELRLTSQFIKGTIPSSIGKLSRLTKLHLQNNRLEGPLLHFIGKLSELSELDVEDNGLEGSLPTELAALLKLKSVNVCENLLEGRLPEWIGKLQLLSLLMIRDNRFTGTLPSRIWSLHELQKLVLGQDFMQGIVPVSMGKLSKLWWLTIVGTNMGGSQFEMTLMNVIPLQALQFLVLTGMVVGSSVPTEMSRLVFLHLLRLSYLGLQGTLPSELGNMGKYRWMNIQIRGSFLQGSIPTELGNMRKLCRFDFSKNLISGSMISEVGKLRNLSSLEMGENRLQGTVPTYRPLQFLTVNLANNFLEGTLPSLHFRDDVKSALRRIFSPNLVYLHDNLFSGDLSRFLEGQTFDHVTLHGNAFEGAMPQVSLGWWDTRRGGIIPNQVDTVLTLHGNLLRCKLPRHLRPQCNSTTEQPIKRGSILIGNFFSGTLPHWLPTSESDEFLLVHDNRIVNIICNPWVVFSFFLFGFLTGMLRRSARISIR
>Takayama-helix-ANV-111044_dino_high
MMRNATAVFRLWICILLLVTSLRAEFLGECHQDPVEECPPDSVSMLQMLREESLHRVYRPGTSDKPSPATTVYSWKGTNGDLLRTGASPFWVPAAILRSPPDFVINEMHGNRLVRATPLIDDKNHIYLASVPGRIYKISPAGRLLWVHQEGRTSEPAAWLDPKYNTPGAPSLMDGNLFSANAAGDVFALDMRDGKEVWRTSLAQSCDYIAGDAWSMTASEGVVIAPCARSLLGPLRGNDLLVALDGASGAQIWTFSPDHTLYNILVACSDGSAVFSDQSGTAYKLKLSDGTLFWKTGSKFPGSFSTGGAVLGPNGVVYVTSNDHGIEEIQSNGDRGMLTALDFETGKELWQRTLKYAANTAAAVGVVYGSSNLTVVLGIGANPDTAESVILNPPGEKKESAVVAIDAATGLLRWSFELPVWYGSAKGDLPLFHECLPRSFGNAVISGDGTVFIGNQNGKLYGIGDNIGDGTIDEARGEVISYDAGSAFQGSPGMASKMLIATTCSGMHVWRV*
>Takayama-helix-ANV-111079_lineage-specific
MPWLVDLFHLLLSAYFCLGVGKSLSPDDRDRTCFPQDSDVIVCCHPNLHLTNGVAGFESSNNATGNPDCWNHLRSYRRCCDPILGLTGEDFPMGPPIGKLGGELTRVSQGRGTWLGKNASSLPDFINTRVAYVTDDLVFQTFRSNVDRGHGTGCDGFYDRLDDDILQMMAQMNVSDWGKALLNAVLPRVAPKVDAVGRPFLFRAGVWGLVSSDVFNMLYKLMLMLESFGDFMTADSHLGVPTVQNVWDGPEAARLFAEWDIIEVGAGPGIHAATLVEAMGARTYSIVDLPTQQALQYKVLSRTLGTGVTDRTFAFVPCCSIPIPALYTLPTYDLFISTYALSELSETVRAVYFYTFIVHSKRGFVIDNHEDIHNTRMDRYWEGSDKPDVGGGADRGSHFTGLDLVWRLQDYGYDVNIVPKSRVLKLKAHRSRTVVITWAATEVSEETVTNNLAREELRASTQSVGSI*
>Takayama-helix-ANV-111109_lineage-specific
MRLAMASKPSSCSVHHLTLPSMTWISTVVLCVTLFPTPALSLENSQATCHEGSCEAHVGAASDESIMLQTWLNPYERPATFASPADAPEMTWQMPMGASQTRETLPQNQAQMLAQMQQQTEQWRELSQPEAPMAVQPQNQPRMPAQAQQQTGQWRELSQPEAPMAFRGSPAVPDSETKMPDGRSRYRADPLQPASMQQLPQASWQTQDAPAQLSVSNMNHNLATEQVDPPHDPASFSKSDANAVSSGEQHMERERSSLVEKEMDRLELKHNLTRLQVANLRLVKNMQELQIQKELEERKLQAMRQNAKGVLNELREYDAKLYELKMNGPSMLRALTAENTRTKSELQQVLAEQQRQQESLEYEQQKAERRQAELEALQRVEQRHKVDMKAMIREREMQMAKADDMEKKLVGKLQTEEKRVVSMEDWAKEIQQQAQAKIEWAQTLAAQAANEVKWAKAAQLQAAKAAADLQRSLVEVKSTYNADQQGEGAKTGTDLENKGSQASDWRNGMQ*
>Takayama-helix-ANV-111118_lineage-specific
MTLIFILMQILLLTGTAAELKVLSVMPDGASHLELDSSGTTQESRPHRHTHRHTHKKLAKFGPVSDAQAQAKTLVRQSKSHDSAAQHGTPIVDMMRAFFFFVILLVMVALAVRSKTSQTNPSEMLVRISVAKLGITSMVLLLGSFAMTSYDALYGLSHTDQRVGSHASRVLVLAQALWNAVQISQLCLCTIFLSATHRSSSWLWYGVALATVIILPLSLYSISPGAYVFALLAFVSGLAASLDDEHVQIFMSSDNGYQSGQQNVRCLVKFDQLGFLCCLGSSVYNWIGRGELNFNVIGRLMSFPDKSSSLLRGLYRLGIQLEVPAFIPISNGHDSMGSFVFLVIWSILPFLYAVYFFALFLVSGSMSRLSMIVQRILCAFALFHFLFVTDVVDYRYGRGMRNPMAETGHWCERWVWRIAIVLPIYQKVALNHWKHGHAKPYMGMIIHYFMAVLGVSFVAHEIAVTVPRFVRWASGKSASIDEGADHMPILQYLAYYPVLHAMVLVFGFTLQQRMNCYRIAVAPLA*
>Takayama-helix-ANV-111131_dino-specific
MSGSSANLLLLLAIYLTSYAAAPLPSLDDFRSWNGTYTIVNKASGRRISSSKHGFAAISQGPIQLEQQWRVVPYENQTFALVNTANQMRILAQGGRDYYDGFLTIDYGPIYQDQLWRFLPREDGSYGLINVRSGRRLVARAGLEGGMGFMAVVAVGPVLNEQAWWLINQDQDEASMLCQKIRAEFACRVELPSQPDGVAHPPAAQQDLLREVSAPLSKNLDAAKNNNTRLQRQLLSMSSRLEWITDAHRRLQYTCGTRALDGGRAIPAAGFIYFSLVVALLLLVCPCLFCVRNRQKRTSQRSRFTVALCQSVDTQTILAVDVPYHVSKADFAGVPCRIVKIQCPGVQHADVEVNLIFNGCEITINRQASLGVEALVWRKTFQFHYDEGLFEFKEDQMQLENGFLQLVFLAYAFHNRAVRFPQHFSLASTDSDMCWEYTAECDKSKGFALDSESSTSEHAKNIREHCISLGSMSTASTS*
>Takayama-helix-ANV-111142_lineage-specific
MPMGAVQLLAFVVSSLGAVNGVQEHHARLSHHTRRRVHPTGDAMMMISHLKKKTMLMGGNGEFQMLDSISEQPNNARDLLEKSGSDTDEVQHVDNAGGEQEHARWTNSFFEQNAAAQNVIPSGWSDRIQDEWLESGSQSFTMAELNALADSLSINPLGDPKTNPTLRYSGSTGLHVTISNGEIYYKPVPDNWLARARLKQTDDWNWFTLYTAGLLTNLKHLLRYQPLVPNVSFVYEFGDGCRQDISNGKQGLPVFSHNYKKECRPMLTFPGFDWFFPYDHNGFFPGDPDRYDMVPDVAWETKKSVAVFRGGPQSWDCSRDRLIALTAEEQAKGLIDAKLTSCQDDNHFKNCKRSLDCSTMVGSFLTPAEHKHYKYIIDADGNGADFRLKSMMLSGSMAIKVHSGYSEFWLSGLTLGVHYISINETALEKDLPEFVRWARTHDAKCKEMAEAGKTWAQKYLTFDMMHEYQAQVLERYAKAFAEPVPTDGMKRFCCGTLQAMKQGRLSDYCKDSTTCSDDIHPSLNRG*
>Takayama-helix-ANV-111207_dino-specific
MFLRCQLQLPTLVVASLVLLHSVVVRAVGHLDKPEPDGSARAALAAAIARVQEADAAANSLQDQVRDRVQSSQDGDAVKLVLSKAETLQTTYRRHSSVTQKVKIHNASQAKAKFRSTLRSLSHAIPPLTTVAGDAQSLDCDLRWRPGSVGIAAFMHIGKAAGTAFRRAILNRPMMARDECMLVPVRSVPDIAIHRTKFTVGRVQWRYTKSHKHEYGDGQAWEFHIPELLATRSNGSNAQHRGPCREAVPCLCTAHYDFSLLEALYKAMPHGTVAGLALIRDPVDRFLSHFYHARRLEWTAGLRIRELSPAEFLQDPESMLDALMVWQDGVAGVSWWAGQTVHFGMGATGDLADNLRLQAGIQNRSETLKKAVRNYHRFAFVGILEEMDASLELLQHVLGWQSPPNLERINVADSSRPAIGLAERRKIKVMLRVLAPMDMWFYEYVKADFHLRLNMIRQRQGFIGTLCTMRPVTIDFPSEAELGGCIATRDAIACGRSVFMKQLFGTSKEFQNFSPY*
>Takayama-helix-ANV-111251_dino_high
LMYRLTVSFFSVLLSSSASMMEGTVASLNSGGCVAAGEVVALGELLTIVLVTSPVRSNPSTEMIEWVLQSFIVGGGLVECSKVIVSDGFETCSDGQKPRVKHGRVPPEWVAPYAEFRDRVDELVAAPYVSATVETPDAQMKFENAVHLRMPRHRGFGGCVQSALWKCVRTPYVLVLQHDRPCLRPFSAQAIVTAMNASSSIVKYVGLPTKASLARCSPANIEVRCGIQKHDVFISDLVTMAVGSSGFELKLLLFWYDSAHFCSASHYQDFVFSRGRVPGGGFPEDSLGQVMHAEICASASAGDWRAAHAPYGTFLYDDGGGPLVGHLRGRSYTEATELRERGWKGPERRSPVCKVKDDEVCEKSLTETPRRKDIDENVGDVASAARAEDEDEGEDIWAQDFDLWAS*
>Takayama-helix-ANV-111282_dino_high
MAMAIHSLCSCRCKQGLVWLLVFPTIVALPIAGPGSVDLTLLVRSQDTEIDRARLAELRATIAEAGWPHKTVVSMSDAERDLKHRGLWTYKPWIFLLEDALQKARRRSAGGQRWLVFIEPSTAVNPSALQALLSSYDARTQLFLGRKLVDTEPCIIHHYSQAPPYPHVHAGFAISGSLARALVRDVKENSLPIEQQIEPVWELAKWIEKLGVAITDRDDAFCVEEQASCSTWVRQSNPQHYGSTVKPNDVLIAVKTVGHFHSSRIPVIHELWAASSPVDVLYLSNEAYHTGVHSDVLQKLVVNLSPEFGDAVDPSKESSKTGSGHCAKMRAILQYLQKHQVGRHWYVVSDDDTLLNIPRLLEVLGLHDHTKPIYLGERYGWAHTEVAEGTNYMTTGAGMAISAPALAEVLKCKQCSCPRPDSPDDMMLGAWFSGLPVQMIHEESFHQAEPQNYHPDILRHAAQPLSFHRFNVRLPEKTPQSKIMKARKKNWREWQREHFNRKNANPEL*
>Takayama-helix-ANV-111317_lineage-specific
MLCMAGLGFAVQCMQLLAARSDHFTRVLASGMYESQPGAVVQMKDTSAEAMRHFVHYIYTDEFDVQERHSTTGNVLDLLERGLSTLAVYRLADQYRVFRLQKLSLLRLEALLNAEIALPLLVEAARNRSWDLNEGAISLCWRSCWQHWQEIKSRHCKTVDEVVRQN
>Takayama-helix-ANV-111360_dino_high
MKLELLLIGFALAPCFAVEHASMRAAVVTSRSWDFKFHLEKVDVIDADVPEPGHGEVLVEVHASNINPVDHKIVEMVGIAWQYPHKLGIDVAGVVTRVGPGCSRLKVGDEVWGEATTLLETISTGGTYAQYATVSESILGLKPKSLSMIEAGSMPMVALTGYDTLTWAAGGSSFSAGNVSVLVLGGSGGTGHLGIQLAKAMGASKVITTCSSTHTEFVTQLGADQVIDYHKQNYYDVLPLESVDVIYDCVGQKGTGDHALPLLKRHGHFASLLPTGAPSLQAKLKRFDVYTKLPLCIAGCSHYDRIDAIAKLVELGKLKVHIDATYSLEDVKKAFNHSIAGHTTGKVAVQVRQSYSTTFV*
>Takayama-helix-ANV-111419_lineage-specific
MSIRPLILVCLLTASGAVRNTCAKRDLRPASSAKTNGVWICTQRSVGHSYAVIANDGRNHEDTSCFGHLNEDGSFKVGSKEKYALAFCPFSKESVDDTFRRRLLFEWYQMMAKNVEEFGHAPFAVNDIAMSCLVGDINDKAFPFAFIDGFSTKETGVPTEVKEVLREGLTDNQFYCDTFLSLAVMFDVIGFRLPGIVLDGVMGARNGFRSVRTVATYHGHETGIESSTGGWGVMINATVLKSQECTFFESKYPRLVLRAVLPTYFRLVYPQSEKGMFIKGARFFQCGNTWEKVFEKQLELIREAALRHENAQTNVDAAFSLAKLRGEDKSRYFPYISSFVNNERMEANTNKECKGRRSVLACNYSPTKADHVGVHGVCKEDECFNPTTGSCFVAETEDDLEKCRSGENVKKRSCPCAKAICWHWTCDLRGAVKASQKIFEGYEPEVNAETNAAALNKV*
>Takayama-helix-ANV-111455
MLLKLILSLLVAEVATLDADVVILGAGTSGLVAAKSLVDKNPKLKIHVLEQRDRAGGRTKNLDVPGYPGTIMEGGGTWLGPTQDDALDLCKELDLELYHSYYHYPGHDPNSSVPEIYPKPSEDTLAWIRKTEAIAKDVGTAAPWAHTHASDYDSVTLAEWLEQQGASRGVIDGFNEKVLGPYNCGADDLSFLFYLFIAASCPYDYDAANTGGAQDFRLVKGSQAISLELLKRVTEAGVRVHFNTTVSYVANAADGVTFITNRGEFHGQHAIIALGTGDAARLSYAGLTPERKFLHDHWIYGGGMKFFFVFDHAFWREEGILGKPNIPAGPSAFFYDYTPFNRTSPGIIAGFWIAGSPKIVNRVQVEALLVAALGPRVIGNVKSYVEQYWDLHHEGGTANIVQHMGKGVLSKAGPAWRSAIGRLHWAGSDTAQKWMGYISGAVESGRRTAHEVLGDMRQVIV*
>Takayama-helix-ANV-111476_lineage-specific
MFNMLVCWTNLLCSLPLLAAESACPHKDTMSSAAALMQVAGAKKMLGHTRLDDSKELPEVDPNEWVNPNVPNETLHYIARSPLWTDPNLWQSTFQSVMRAQGDTSGRSVQCMAATGRGLCSLLVYYMYEVMLAMLYDAPALACGDTNRGVSRLNLLRPFFVFRHENGVSHSCDVEFPKSVDGVQTWFLAKSMLTANQSTAFADLQFEPDSSSWNLPWARHTPSLSNPASRLDEMKRFLFGQLLTPTQDFANHIAHAMSEAGLESHRYIGVHVRHGDKEVDGFGSVKDESEYADAIKSKDISLQAKETGDGYWFSVSEVHYADAIKKFSLEHDVHTVFVASDDEIAAPKLQQLLGDLKVVQQPRLDPAAYEQTYERGDTLRNFLLDVELLVNSYAFFGTATSNVGRIVYYLREPNEHAVSLDLPFDCCG*
>Takayama-helix-ANV-111477
MLRVFNVLLGVSCLTLTTAKGCDCSWTHGGTTCGGDDGSVCWQQCCGQSPSPQCDCSWSHGGADCGQDDGSACWHVCCGGGPTPAPSPSPRPACGTPVQCYGRLGLGGQHGTQLVDQNGTAVQLRGMSVFNPGDYDDCITAESVKFLAEHWGISVLRIPMNGDPNVYNKRAEYVEWALQAGIYAIVDWHYTGTNPVIDDNARNFWRTMATKFKDHVNVFYETFNEPGPDADWNGVIKPYHEAMLQIIRPIDPETIVLCGTRMWSQCVWEVPGNEVQPSKNVMYVRHSYAATHKDYDQVSAVLDKIPIFQTEWGVCDASGSGKIDGGSAQTWVDMMAGRSHNPSGVTISWTNWGYDDKAESCAALQPGACPAHSWDRTSQSGAMVKGYLTEGPADRRFASNVSETIVV*
>Takayama-helix-ANV-111491_lineage-specific
MAWLFFIRNSHLVVETCCRTCAKPRWCVRHLRFPPLAVLWLMYAFSFFTTTWATECPALFPVCRADGNCVASSCRGSACPRSCIFATSNACTGDYQVSPVGLSAARILKATEPTAANSTTTNMTEVLALSNTTTTRATVTATTVPDMFVEGNMTMEASDAAELLIEPLLQSILTTAIAALFNAHAGWIKIATCYQLLSRHGLLSIRRLSVVEVTRRLQSRKLHAIGQVGVSWTLELPPGTTHASATVLVEDFDDLSVSEVTQTVQALLDNETLNYTVNITWKYAIAKEHQRGIGTVSTTYIGGIGTVSTSSTSNASTTIDLSALWPFMMPMPPQPAASGNVGSVSEGTSSAGVIIVIVIFLIIAMAGIGAAGWFYRQPLWNGLQSLSLTALWDGMKTLQTDADLVPERNPAKTKEEFLRKAGEYATWSARDLMMPPHVVSRMRGDQIRQLVRAMYEERKLDAKVHVSFTPGPRSQDARGYGPGTFFAAAFIRALHDAGVPCFSELALPAHAKARQAFNSRLRARDTTCKVLVVLQTDELYKCRLCLRDLYVAQQSRMHIVPL
>Takayama-helix-ANV-111496_lineage-specific
MISMSPFVGTSLFLLCVSVWTAHARGITSRFSVRVGPQVNTDEQKKIEERAEHRTIFLVGPSRVGKSSLGNHLLLGDQQEREDEEEEDDEAQPRKLFDASSSMNAVTKTISNLHAFYQWFDEKNTDAEPKHFKITVFDSPGLSDTEGKSTEFLDKIIMKIKDVKPHCLIIVISAQAFTTDLEMSLRVLAESFGEAALSDVSRIALFVNMLPNDFQFGIQVPPILKKKEMVRIRGEKQKEARNVVSKLLKLKPKSYLVYVFGNTHGAWDGVPPLREFIVGLPKKPLDVSYLRTWTQIKADAQTAIADQVNRRQAAEKRLKDLKNTVETVKRNIKESEEKTLGKGALFGGLTFLAAGAGAGALMFVPGAQALAPAAAMTAINGLAASATAAYAAVASLVAGAGAGVAAKGGINLVQAMGLDERLKEAESELADFESKKPHEQEDAEVTRLTEMLDELLAMEKVINRQIANHDEM*
>Takayama-helix-ANV-111516_lineage-specific
MSCARGGSHGLWRLLVCLYIASCHVAPEIVHLHMHDRCSSLANATWEHPGGVSIGARFCIQKFVELELAGKNAYDLIDQVNSKISALVSRIPVANLSVPWRASFNPADTNTKTEWYGTGEFPYSGHFEDAQWIVPAGYHQQQGEARLIFIHGSDSREDALGRDYAGLATRLANWTQMPSFIVNYPTEPIVPWPQNIRYVLNYMAYALEHGHEGRGRASKLFLVGDSEGTLVVMQTILTIRNPTLRATFGYGPSLRNAEHWLGGVILSSPVIDVACETPSFEWNCYNESQDSGDPDTGNCTLTPTPLDRKADCLWSYLVYHYGFPGLQLGNVNTSTTINEWEARRDFFEQGIINPLRANLTGFPPLLLLAGLRDYYYSDSPRLATLACDAGVDVQAFNAVGVFHDFIEYSEGCGGPAPMEEAIEAYRRIRVFTNFHTQRSTSWHGYVVV*
>Takayama-helix-ANV-111576_lineage-specific
MAGLSFFRKVVFWCVSASVVFLGGASGFLEVSTSKNDLASSAVASVEAKPTPVAVSPASTSRAVNSSKVKSVSPAPRMDLRSRAAETQCAGDGRMIPVSGEGARLRCKTFFDYIEDDLVRWNGGIQSSMLLNGWQTALSSGPTKLAYIHWDGIGRLTLYTRDVRTNKRSLTKPHPYAIAAKLVADVARRVRLPAAEFLFAPTDKCPQLAHDVPMFVLAKNNSGRGILFPSIIRPPRPRAVRGPNNSGMATWGHDFLPAVPWEQKKDDVFYRGSLVGVQGKNVSGKHEPKIDIVCMGRGTEKPKCPVNVGLTCPPKDENPLCQRCGAHRANFSEGAMHKFLALPPGNGYTGRFRDYLAFESVNIKKYKYHLVEFYERGLVHGHTGHLLDVTGQSHAAFLNAVDWAYTNDAISKKIGQRGSAYVRWALSDETVLCFVWKLLTAYSRLLNYSYHDSIFKHLMKGATGFPLERGLRIPREEHYHHYETDVEPPSEQDHLKFVRGCESREQVPREAQAS*
>Takayama-helix-ANV-111585_lineage-specific
MIYTVLLLVLALCGVEQVSGVPPRAIRREAEAAVGLGRQSSLGKPLRVEMEVGAQPSVRIIRREIDNRKKFGARTTRVAQIEADSVSLGSAQSGILQTQSDQLADKMHDELNGDEATRQIENVWYVTPSLRDPTKKNRPHPPVRWDLAPKGPVIAVPVVDEPDQLRSLIFSIDMPIAKLAIVWNRFPDNATWTIHQKIRDVLAEAKGALGEQFLHTYESPGNLGFGLEQARGLAVLSTTCGVTPSLLILSGGST*
>Takayama-helix-ANV-111656_dino_high
FRSFWPKAVKVPLLVGCIAVPVATLRLPKKMTTSTPRCWSSNSSPQPYGPLAMQASAAQAAGHNARPSISANSRGGQTLHQAITARAGGHTQAPQRSHSAHAQSRRPHSMMAPLGMQREMTAPSQSPSFTSNPSFTRISVSPGPSFRAGRSFTTTSPVASFTTSPSMTLAQSIVPWLSKPDLESSKQGIGSNDAQEELVLHPKIPQNSKKIPSFEPDAVSILSSALGGSQASAQKPFQFRESPQAIAALQQRAAWAAALKQASQPHLVRDLLKARTNRQKIFLMRHGESQANVSKHDVPDPNLTPLGLVQAKSWQECIGDFGAQIVLVSPLRRTVQTACHAFKYEEAPFLLCRFAREIGWGCGENTIHLDPNSMRRMLGNLPRGHEVQGIEQALYEAPDDPIDELASLERLKVTLAKRPEAVLAVVCHFGVINALTGSRAKNGDVYECEWGPDNELKVLARHKVPLDDQGCVCA*
>Takayama-helix-ANV-111702_lineage-specific
MKSTVVCIFCVSISGVAEGGFCFPDADVAAVPLATENTWYSDDHRGCLLQASPQKYSTRSFDVHAESGLDVRGQTAATVAGDIDTQDLTLRGQLIALFSASFAVFGFCAWMTGWMMSSTLKLHAGENPLLKECDPEPGERPRPSCREIMFAVFFHAPVQLLISLIWFLTWVLLQLFVLPFRLCGGPLLACALRVFAPFFASLTFPFLAACSGEPCYGRDIRHCASLHDFLQSCSASRRKNIKRNVKAAEQVMLARGIEMRVCPAGSWRISSEHRALIWDHCKRHVGRAQGPADILNCQQPVSPILMYLGEIMLLLAFACDIQLFSTKDGTLISLNTRVHLGNVFYNPHYATAQEHSQDGIYAWVTYHFVKEAIRLNTDVINLCPSMDEAKRNVGMDSLHMGSLIRSCWSCQSRPLRVQAIEDQDPLICRCMIKARGRKRAARKRAAAASAALNACRPDEGSSDTQSRSS*
>Takayama-helix-ANV-111721_dino-specific
MCGQSNLPSILLRKPRNRLGHSLLSLPLLLVVSDAVTTLLADLEVDRCSDVGGNSINGANLLQTRRDLHDKEDAFGPGHCVRLFRSQDGSCTLKTQCKDKNVSDTEFAFVCFSPGSTMPYALHSFGRGGFEAEETFDTNVRCKTCMSVDTAFRTGGSVVRNALAALPLGRLPSLSGGPPSSPYSSADLVAFTPKEAAVFGPDYCISTFRAPAGSCLIRTRCPNADLSKFNVGLTCLDKSGGYTRYLFGKDTFKSEETFDTLISCEKCLGVGPESGMFATHGLLPRKLVEDVGTLKNDVQILNEKVRVLQDAHTIPTPTTRKGKEEGDAKEEQKSRGEEKEADATPDSTSKEADEAPKHTENKDKAHTTHFQQTSPTIRTILVSRAHGDASGIRHEQNVLARAASMDTEMHVVSHKRAPTITELFRRLQMRSHMKQI*
>Takayama-helix-ANV-111726_lineage-specific
MRRVFIMCSLLLSRMQREAFRGDVAAEGSPPYPAEFEAALEQRSEQAAAKNVHLFTNGKEDMPLVIKKYQDSFAELVKAEKLDYRRCQWGPKQMHALAQVLPLFKNLKRLLLDSNSLGTAGARALASALPQCSSTLEVVFVVGNGIGPVGQLQLLYAWLKLHPLGCWCKNFPGCLLAHQCCICCCCGNGCCFRQHGTDEPVVLGMCCQFCCVTSLSLSDYIDCGRGQI*
>Takayama-helix-ANV-111731_lineage-specific
MQRRAGLLVVGARACLLFPASLLLTQQIVRDDCNSVAIIQLDVAAAVAQTCDFSTIENESHRASHHQLSYQACLEKKLCNESGFELVVVQLDINGYARRNHGVEDGSIMRLLHVLAELHTDPVLGAAIEAIYKTGVMLCMPRECAVKERSLLSQVVTQLVWNLSVRLPPPAPPELRLLQIKESTTPNLVKRGSLGQGFNLPWWLNCKKMPGWHRWALLAHETLRSRVPSRKGIWEARRVLKHHAWLASVWIGEAEKYAVYNSFHTVPPQWERADDVDPEISLVSFAMVPGDDARWHLPLWKLWLGFCSMGYTAALVVRARYFVQKGRNLAAQWDLSRAQAMIGGHCGMMDFLDRRIWGVNAEDISSDLKNVNAKIWCSSRSACYRDIIRSDRTHKRSADALQLQWHALQLNTLVRVRLQDSADQQTAHANIGKLALLAFPSYLSLFIVPMFEYIWGLDLDLVILHIGPWDLHNEKCADCMKRYAKNFVIDDW
>Takayama-helix-ANV-111732_lineage-specific
MPRHFPTVEVLVLSLFFSFGAGLHFDTGEDVPAEGRIRKEVSASGANIDHHASDEVIHAQATRRAMVVEASAMHTRIDQPVAIMRKKTRESTAITHGDAHAGSHADESRHVVVDAAGFVREDEFQVDAQTSQEEELHDNFEELYKSFLDPQASGLPTRCSDFFLNDCELDIPPNGKNVTEVKEAFLFCCGDREGGGHHAVTCKSLLEEVVAKNEVTEEECKTLVDFYLAHEDLQEDKKRRKKLQEASQASLAGTVSSSSMLDATLRQKGGAHTAARTPPISGDHINKIGSTPVRVQGNDGNRPIIIFYHGMEQTCGQCPHLLNTLQQAGYTVISPCDHNMGFFWAIWGVGHWGKKVYNDVQAWQNHRKIGVLGYSMGGGAAIKVSYDNGGNKPKVPIVAFHPSSLLAGPGFAAGPTLYTTGDGEDFAKSARYVWTTTALSTWLKYSTTGGTKLYLKYRHANHDYPCWQRPAAEAAVKWFDCHVKGLANQCPKQNFCGINGVMECIGLDR*
>Takayama-helix-ANV-111742
MARQLFAFAALVVACGASDCDNAYKEFLVEFPQKNGSPERKHVFCKNLEYIQKHNSANRRFTLGINEFSDWTEDEFKTMLVDRPLDFNAAEVNASLYKPAPGFKPLASVDWRSSMPPVKNQGSCGDCWAFAALAVVDFQASGSFSEQQLLDCSGMGCDGGHTFNALKYLQSAGADAESTYPYKEQKGSCSHDGRTAQATVSDVKVIRGEMHFAPLVSNQVIAVSLNAGSFRDFQSYSSGVYDSDCGDKTSGHAVAIVGYTNDYWIIRNSWGRRWGQQGYMYFRRGSNLCEIGTRGGAVVATAKYKPRFGTCDTNGGGVICTCSSGCNLKRGETSPCVAPAGTDCTAGFSGAKCCSRPACGLGKRVCTCRTGCGLGKHGSSPCACGTDCSGQFSGCTCCNPVNLATSHTSNMTGGHSGGVVPDARFGGGGVAPTHLTHRSEKASSEVVV*
>Takayama-helix-ANV-111751_dino-specific
MMRISCSVCVTLLVAGVSTAAAQWNPCNSHSKRCCNPYISPPQYCSTSVKCQACGGGSACECPGGPSPSPQAAPRGCGAALAGDWPNCGAQFSTAYNFDITAMMKNAQDVAYYRLWRYDWRSTQHPVNGPWTYISQDWCWQGGIGEHPNPWDSSPGLLGWNEPNVPGQCNANNAGDANGIQEFVNLAVQYKQQGKFVVSPAPGDGRDWLDTFLAQVKAKGFVGIDYIAYHHYVSCNAWTTGNSMYGEMEEMLGAHINLMYKWNAQGFNIKGIWITEIACQPSGGWGNRPYHWESDKPALLMSKFVDIINNHKELQAWAWFGYSGFGQLWNYGSWTLTDLGRTYFSNCHGDRAPVTLGDNITVTRRLTNSTIQVPKPMGRPNFVQLQSQEHAAVII*
>Takayama-helix-ANV-111766_dino_high
MIDARITRNAHVSWLFFIFVTCLSRRTVGAASSTPWHERCPAHPAQATDGKNQKAFIQKPSMHGDFQPASEGGQITSEKSAMEAAFSDVQDDLGPYAAYAGKYLFDVEVCSQHLLKRVRKSMRASRALALSDERPASPKNGSCPVEIVIGSSFSFHDVRQICANANCTVTLHSKDAGSFYHRRSGSVQHDFTALPIGHEDFYSKWRSFDEVTSKLKHVAVGSACKLVDAGKSVEGETMWKVLINDTSYKVGMPRAVFTFQLHAREWITGMAGLYFVEKACLKASSNSSWISGMQIVVFPLSNPDGFKFSTGLERFWRKNRRISGNDEDCFGVDLNRNWRKAWGSEDPMSHDPSDSCSDIYRGPSAMSEPEVKVIAKELDSAPPNVHIDVHSFSQLLLRPWSYTFRKDPPLDNPQISSNLDDLGFAIVKALRGRHLQDYKYGGNELLYVAPGVAADHVVDAGGFGFTLELRPSAGGIDSFAPPPDEILPCAQETWDGLLVAIHWAKLQGSAPRQIPL*
>Takayama-helix-ANV-111808_dino-specific
MSHIRLSVAVVLASFCSRAASEENSADSEAWRDLLKDASASPRRATTIGCSCPLYSSFFTGDGLWRPPQCPITQTFTTTTSTTTITTTLKTSTTTLRSSTTVSVTNSSNCSNATLDRPDCMGVLSYLEVHVDTNDTSNTSTSSFNYTLNTSYNTTTLTTTTTSTTSTTSTTTITSTTTPCQCFFRPPFCPDIGNDTNITLDFSGCEKAIFAGNLTNLTKTKDTTAANFSNDTVICICYNTTTITYTTTTITTTSTNVTTTTSTTSSSTTSTLRSSTSSTTTSRTSTSTTSTTSSTSTSTSTTTTTTRAFACNSPCPLYPRTRCKNAIEAGESCSTPTVISSCVVQGSYTFDCPWGNGDPLRSPTLRGGNTTQFRIRCRVCGIAVHFNDTDPRLGWISGSISFGQNALDGYVNESLVSSYVVYFVDGCGVPLGRPVAHVPRQAGLPTFCCLKNAYTVMISARHMPSQADRFVIIPVTGAGPLPAGELTDRIFDYFVNNSVVGVAKIPATSGIRASFHSSWTTALVTFVAAVALIVAII*
>Takayama-helix-ANV-111873_dino-specific
MAAKFLWLAVALFASSASAINVGSTSDQPVDTQQAEEAFQEAMSEELPGIAKLKLLTQQTSVMHPSEAFPKALAGTPPPEDETSSSGEPVSDFEKDVTDLVIGLSKQGLGATPMGSSVTKIKDVIEKDMMVKVKAAHVANQKELDRLADRVSQCTKTKDAAYAKAKKWEAVYLSKSPQHKNCRNAEAGLYIDNLAAWKELKDRKKIRDVLCKQYSDTSKKVGEQNQNKQIVSKGGSEGVETYVRRVSRTICGKPFKRGVGGHEKGGFLDVLLIAKDKCEKATQAYNKQLQLCKRLDKQWHDTRTKCNNIQDEMDNAACKFATGAKDACESYAECYKDRVQAYSTAEKVVRQEEIDRKAEWKGLERMKCIIVAFQDGKVENAEIAACKAKNHSTTYFDIKYPNIPPMEKCAVPDLYPVTAAYKAREFTPLPAHAKGKVDANMCSSMKAISTVPNSGSPSSCKCDRVTMNGPFTAGAMVKCTNCIVARRSNDKNSCPIGTKVFSPASRLDWETFLKSADPLRAPNWIVDVTRPANGCGGCTRHFMNSGVVE
>Takayama-helix-ANV-111893_lineage-specific
MILALSSCVCLLMASNAARDAHRDRDRFERWDWATVAARHSAPWEINVTSVAFLSGHIGNEAKYLPPKPAVSSHAYFVVDELSVQPFLVNALQSQGWNVLYLPGSADNDAVNCTMRSKLAKIPQKTWNELAPYDFVVWFDDKHEINSTAIFRMIERWPIDAAVAFHRHPFRCKTTFPDCSVMAEVNYAVSVQHRYKRQDRQMRTYVAAQVQSGLQVSGHPLYQGGLVIYNQRHATTDAIQRTWLEHIRACGVNDQVSLFFVAQLFAKHVVEFKGDWGQTVWSGNEALEFLKPLASKYTYHCNAIFLLRRSGQLKVWCSKL*
>Takayama-helix-ANV-111894_lineage-specific
MAVVLHGALQRLFLVWCLHCFLRAADAALRAQDAIFAAADLHRERHVLLQPGDRVVLVDEKQRKKAKKKRKKSEDDRKEAKQNFAPKKVLDLEEPDILQSETVTSDMKAQGIFHLPWLKHTSLQVATLPDFIKPIGKDVDVDTERELVSFFDEVLPSLKNINLEMREEAERFMELVRDAVGGNCFDDRIIGGLPERKIRALLTVLGQDTRRLAWVLRHLFREGYVAGDEVCFMTQDNGESRQGFEFRMHVWHDYLEPRTHPYAPGPHDHGTSMLASVQIRGSLVHHVFQHGGVVPTPLGKSPLGLRNVTADLYRDDQVHGVLGSLDAVPFRGETVEMPKGSIYIFPPRWIHSVEIPRDAEEVGITLELRMGLAVLPHCSKAPLGAHVIDQEPPDAITDLWQHNSGWLRRQVFMYLVGDMKGELVVDGPEIKSPLKEGHLVRFNVRSKDEFKRAFRRAPKDCKYDSRMLPMLGPYTFEVVEARSDGVVSLKEPGDTHGIGPENGFWYFPENALSRIWGGDQSRRTTVHASEL*
>Takayama-helix-ANV-111910_lineage-specific
MNPFALLTIFFQSGLVALLAMVGAETSPSVDVVVVGAGYAGLSAARELHAKGANVVVFEANNYSGGRTLNFDFGTVRPGAGIVELGGQWLDGDRQDQPHAWQLIVDELGFKVQNPHYGSGRAILYSRTNPNGAYFDVSHVVGGALGTLPPAAQREVVWFIKEIGRLYEALPTNRSYLDSLNLWTWTRQNLLEPEARAMVRNFQLSLNCQEPQFMSLLSVVSSWKTNLMDMLDRAQSYRVVGGTQAPHRLWLQHSAIAYICPVQ*
>Takayama-helix-ANV-111914_dino-specific
MKSMFWIFVLLFVMLYASAIFCVHVLGRSDSGYPAWADDQQTINKELFDRFNNYEYFGTVYRSMLTLFGMVLLSEWGIVRAVGEVHLFLVPMFVLLVIMVTFGVLNVIIGIVVENTTEAMEKLRQENEHASQKSRAETAYRLTEVLFRFDTDGDNRLGFEELQVAINDEDFREILIELNLPENYSVLEFFRMLDTNGSGKLSKTEFVTGILRLIYSTSFQRECALSTSLGMLHHEMKRIHLEMQDDLTVRFGNIVREIRSLRCVGAPEPLGPLDVAQTGSWEVFEHAEPSLVKMLISNTSTVTAPSPEPKVSITSLPSNDGSVGFEVDATDPHPDAPHPSWNPAQGEFLLISAVPTPHVSFGGVYAGDDVTVKAYQASWEPLKTASLVPIRVNHSNGHRIHGSGNSAANFEDQQLLGYVPMMRLSQSRHDCQRKVTSNASFPKASSEDSPVPSQRLYKV*
>Takayama-helix-ANV-111935_green_low
MAKPSIVAIAIVWCLVLQSACTRSTNHAKCLALKNDWRSKANHARGTQSSSTATLMRREAFEDLMNAGKSEDSKDIKTQFKHRLSVLKNKVPKVANRSKDKKATRCPLGVCRCRGEMCIGEMKAEGRKLSYIEMKERRKTVCEYKVVVTRCRLREMNRYKELPRSEQHEFLQAYRGLELQCFCNPVAFNEKFNDGEGRARYDFQKVVGQGSFGTILEALESQPPSRKVAVKFIPRELRSPAIKDEFAIYTEVAEINDWVPKVREYIEVERNIFFITEFAEGKEVHEIWWHNRDSGMPPLEVYWIFKQLAQAVEILHSNGIVHRDLKLENLMYDRNGNSEGKLALLDFGFGAKLPEKGANLHVACGTPEYVAPEVFDKKKGGYREEVDIWAMGVCLYLLIFGRYPFEGRNQQETLDQIKVGITNQTLKDLRVPKLWRPQPHSEKAYGEALDLLNRMLEKDRKKRINIDGVLEHQWMKDMKTWEESSKGPKGCCIIL*
>Takayama-helix-ANV-111954_dino_high
MVMLSFLGFAFFLSASAQLVPEPLVDFDQLQQELLAQGELLRESAEEAPTGVQNPTICDPSVKQYSGYLDVAVGTKYFFWMFESRNSPSKDPLVLWLTGGPGCSSQLALLAENGPCTVGKDGKTTSVNNYSWNTNANVIWLDQPAATGFSTGLPLTHNEDGVAKNFYQFMQKFYDTLPQFKGNDFFIFGESYAGHYVPAVSHYLWQQNKAGNGFKVPLKGIGIGNGLTDPAEQYKWYPEMAKDGGKSEGGSLDKGVITNAIAQAAMRAATIPCVNQIKQCNSAANSSACSTAYAVCNYGELIPYQLSGYNPYDMRIKCQVPPLCYDFSSVDTFLNSKEVQQQLGVSKRWGSCNRIVNMAFQGDWMKNYQTMLPDMLADGINVLIYAGDVDYICNWLGNKKWTLAMEWPHKADYNAAEDKPYAVNGKQAGKLRASNGFHFMQVFEAGHMVPMDQPEAALSMLNDFLSGKFSQTEKSVVV*
>Takayama-helix-ANV-111964_lineage-specific
MSVWLHVFLLIRLVQAQTPKKVTYGKYFRFKKPGSWEKDNTDNSYFLYSPPKNMGVAGKLPVIYQAYGNGWRKPFAPYRSYMGPFKHSNDAIGAYITKGMAYVSMGYRAVDTVYWYVNADHVTKMEELIHVDRQGRLSLDATGKRMADYKVRACWMELILKSVFDTVAGLENLISSADTFGIDVHRIFFQASSAGTAEVNYMSWVYHQWNADRYTPVGMMLMDPQFILPTFCAMGDSLKMWVDHAGPDKLIKDIMLQYECIHYLGNARCDPGMSGVREGVEPSEVCNKTWNDLTVAAFCGDNFETITIGEVYQRQRWDASDEVSMGLEKIWYTGRNMDTHAPHPFHLFVSSYQHGMAHGGMSAFGFAEAAHRNGLDYVVYYLDRPGWRKSNNPEFMSHDPEVIQTHFGNTGDATLLVRESFPWRHMQQESGLEEHVMYTCYVFKLPCAPPGLDSRWQSGSPPVSTPPPQVTQVPGMLISRPGTASAQKSVGARRLRHKSWNSQAPSSSRQFNETHVIFN*
>Takayama-helix-ANV-111973_lineage-specific
MWHRPEAILTVLFAARTIALSHADQDDESGTCPPSSTGLTSAGECSTSVPPNVVRVERLGTEHIRSAAGKLLALDALGTPVVLEGALEDLRKRARASGKIWPDVTFKHIAEQAPMVTTIRQSNTSSLFLFRDSSDDSNALWGTSTWGKQTGLDTDVSLSQVKRLADVVDSIETSELFTYATLALSTLSKQKRFAIGSLLDDAKTLLQGVAEPKCWSDGNYLMWLGQQNVSAQVHYDQTFNTFAQVSGTKRFHIFEPRDLSRLCPFPPRHPAGRQLQAEIATTMLRDFTPPARVKPFNSSCPWAAEIKTMMVAELSPGDVLLLPAFWAHHVHSLSAGVSVNLWCPSPVVRSVDDLTNTLGMLTGYTVSTEEEAGTRSKQIVLLVRKLTLKVLKLAEIDDNLEDMFERSFKQSYGVLLKDPPSEIGTFLCGAKADRVKPSKAVAEAWEEGLEMMRKQWSLVNPTLRALHMFSIADTQSGTLVGKGFLRGFEEGVQFLLSFWRCKGKEKKASKKN*
>Takayama-helix-ANV-112025_dino-specific
MASTLKVTRNCTLASSFVLLAAFCVHWQRGSPGELQPITTDDFASPGLELLQKHATVFRAKIVKGAEANDTRGPGNAKPILKDFKVTTNGPGNLIVFITGMFTDLAIMTLCLILFRFGNRWYKVMYRDNVIQGYTKDFTGAPLGNWSKDPNEDDGPLNREQTSWFGWARASWALKTHHVWEVAGLDHAMMIHFTDISLYAMGLIAVMLLITGLLNLFFGGNAAGDDYESWLSLGNVKFYSPLYWVTGFVTWYVAGVICWMCHNGMKDFMKLRRRWLKSWDNKRARTLLMLGIPLQYRTDKKCRMFWDKLFPGRIEHVSVTKDTTGNYGVLAWWSARNNAETKLKRLRATGAEQSRIDRCIQDHSEKERQLKEARKALQVAIDKDEGKDLNAPGATIEAFCQTGFIAFRRREDAEIALRLDLSDDVNEWVLDYAPMPTDIIWGDMTQDPTADSGRMLVGYALTLLIMILYMPMVVAICNVAEMIHMGPFQPIWSAEAPSLGLTIMVDFLPTILNLIFTNFFSLYDKTLSQYKIAVWYWWMNVLYVVLITALGTDFLSFVRTMAH
>Takayama-helix-ANV-112038_dino_low
MCWVVVRVSVVFFALLVDVSTASGGAQTVYVDKFTDGILDPSKPFLGPVKDGGHIIANTAPGCWGPMITPHLKGGHEVTIPVAVSGAEVGDAVLIDIKDITITSLATASGNDYWVQGNFKGDPYCAKYHSGKDEFYPETYIDGIGEDAIRYKHDGKSATPFKFANGYTMGFDSNHEVGVTLPKDAAESIAHNAKHYHAMPANSTQHSILTFAPHHLIGLVARTRPFMGQLGSCPAISLPDSHNAGDFGTFLVGAPHPQAITAEQLAHRTDGHMDIDEVRAGAQLIVPCKVKGCGVYFGDMHAMQGDAEIAGHTTDVSGTITVQVHVLKKFNIDGPMLLPNKEDLPFLAKPLTKKELMRAAEVAKQWGVAQIEDSLPIAFVGTGADMNKATENGLERASAFLGFSVPEVKNRATITGAVEIGRAPGVVTVTLKVPTRLLEEKGLLSLAQRQYAEGEVSVTV*
>Takayama-helix-ANV-112056_lineage-specific
SSDPGSIFFKSLKVSLLLSMTVSLLMPAVEETVDECRAVPYKLELGRYGCLEWLDLSSVGISDDSEGLTELSDLPQLRKLYLNHNALTNLDFFHAAMPDLSDLSVSNNRVRQIDGIRHLSGLKWFNVARNPEIRFSIDSSFPSVQTLLIGGNPAANVETLFRCFPNIHRLNVDPYITGYAHADFDDFGEVLKKLGVTMRTESQMEWTARPRRPEHIGFPHFAVHPDHGLEKVCEDNGIRVFDGASLCDSCDKFVQFCWLGAASVKTPHTELVSFDHWDRVVEQDSPFSWPTFPCILKPALGSNGNGVRLIEDRTALFADLAVARRCKRYQRWVLQDCMIHSLGTDVRAFVMHGRVVKSIRRFAPKWECEGQAEFRTNADFRIRVEQSYVLSPRHAALAVEACRVMGLFYAGVDLLFTNPECTELCVNEVNCCPMFIGYEINQEDMMRIVAKEMIVYTLRNAHQLTQKRALVHAMGCCAQIDQEDSYDVALETLEPLFA*
>Takayama-helix-ANV-112076_dino-specific
MRIELDTLSLCLVSGVLHIVAVSVPGDAINFVNVSTPLDAAWATLELTLKCTARCATLQPSEKQKLRSVADRNHGEAAKSMQRHCEAGLQEPPILLGLPCDVRDVVMCIIHGCDKAMQGKDAWTPLSKHDIQPAAPWALAESQQSLHFYRSCSNQCSEAKPLKLNSPNLLASAVEALTKCGVVSLLPERRSENGSYFAWLDSMRTYLTRIRFERQQWCPLEHGRHEHFLSPTDGLGLSPESIPLDLQRVFSVLKQYMGDDFVMDYASLILAGTKVAEDQVLHYDDGFLPASAASIHIALDDIASDMGPTFFCPCTHTFGNLGGAVAKSSEATVSAAMGVKMLGNSMGSVGRRKGPGTCYSRNLTPAGMVTIYDNTLLHGGLANTANRDRTVINFALARHTQERQATKSNSNYMHSPYAFPAIEAFRESWPQQVLSSMARQSIRADEL*
>Takayama-helix-ANV-112102_dino-specific
MASMPLVFFTLVAFTSCAYGNEFLKAQRNEHVSEDDIRASFMAEVETTLGSSSATSRVRLVEAILKPMYSALPKNEHGKLGHSTVRYALHRLFVMLHGWQVRGLARESSPVNVTSPVGVLKGQVPAYIQNLFEKRLGHQGLGLQELAVMATTMERLIHQEAVGKLGEAFRLSGISPTEELDQQAADHVLGMYVMAYILEEDLSEINARQAGFLMGKMPTLFSAWDDTMAFARRLRSNITMDPSSFNFSMLARVAEVVGEEYGTFQDAECRQIKNFLMEKELRGSGRLTLTDFWKPSLEGGSPWHFRESIGYLRQLGALDESDPTEMTVVIPNYLHSHTNCVARSQYYAVCCKDECEGLFEHLEEKIAAPEALPSALVRIVQNLPSSTVKSSRKLSAGLLKRLEDIAAEHGGMVPLHGRLFAQWMHHAYPRECPYPHQSGTVTQQKGSEFAKETGMTQYASPEDMREYMSLATPVAAYNGTAEGNEALMPWDAEEELLVARSMPMQTGLSFPSRSRPVVLMALCVSLAFTLVQSFEKLRVSGDSGSNAKFIV*
>Takayama-helix-ANV-112119_lineage-specific
FFFFLALSVKLKFAMLLFAHCCNPSMVGSGVLGGGVWFSVSDGNESTSEVAKPLGKESTKAAKSLSGNSSSTAGATGRVMVSEISIGGRGEDSGRVNDGCGGKSSLGMGAGD*
>Takayama-helix-ANV-112121_lineage-specific
MIPLKVFLASLSLEMLSVQSLDQREEAILSPDGKLLGVGGHRRVMRTETSEDALRINVEASELSEVGSRARSFSAEELEELHTHVRTLVQRRSQRKTQKSEQETLSKEVRQQKIARGLAAQTPEDYHSPFHSDIKEGGLMYHDAPIVNPLNNFLGMSTPSTPSGCEVLVGDRSGWSDYGTTGHSCAGCHWPVTEASRMPDVATTKDFEPTLRQCPAQAVSHYVKLESIKELGCTECTTRDVGVIHDHDYNISATSDTGDVPPFGVKVGVFAHGSHAGNTVRGKAFIVVEDNVPPQDIDHCTKNPPGRRYALAGEAHMGELFQCGRFCTDDMSKGYKADHGYGCPCGFKDAVACGFHVELMDTMMMKFEFKQKGTTDAHLPVTDHATGKTNLLRMNGQEWEATVCFPRGNSSAKNCEVIGRVVLTGNDVAEGIIDLMEVNEKWGLTPCDLFYSSIVSYGPFIEEPAGVHRLTGASIVPPPLRADTCERFRVTAVDGGILRYETGAGLWSETQAGIIPAYHCPTPEGSTSATCPTAFR*
>Takayama-helix-ANV-112140_dino_high
QGSRFPPKRLCLLLLPAMLGSMRTSSSAPELLPSTRMEIAEGGEDEDEVEEQAVEDEGRAIRATAGPAELLPMILQIFRDRHQTGSTNDALVDHMVSAGSVTESRIEAAFRAIDRASFIPDAEGASGAYDDSPIRSGHFHMSQPSLYADALAALQLEQGNSFLNVGAGTGYLSSIVSEITGEALHHGVDLHEDVLDHAKAMVKKQGKNYIKLFQVNVHDIDIEKSPRYQRIYLGACAGGESKHLLNLLEVGGILVGPFSTSTGQYIRRVVRKSATAFEVKNLKSVQFSPLVRSDSPNDEKFVLPLPVWTPETHTMYSKAFRKTLVEVLFCTTREESPLHIVPREILVDHVFGFIHPRWFDDPSEGPYKEVLEDGGEREMGNEGDLDEVMRLRTLQTLRTVASLANLGNRPRPRGQERLNLDEFMLHLLSRHPEEASEEDSEDGTQDAQMNTDEPMHEAGDADDAGGSTTPGGEARDSDSDMSGVVNETEEDGERQPPPEEVLTPDNRGARELAPAANVSRRRAIMSRGCQVQ*
>Takayama-helix-ANV-112158_lineage-specific
MLSSSLLFVILHIWAAQGVRHKLRLRQLQDYDLCGQFPKDLLGRFRNPHRIGGGTYGDVYTASDAASDSETVIVKVLKEGQDSDECDILMEIFQNASGADEEGAMHVARCLEQGTTNSSTSWMIQERGGTEDLNSVLLDHNVPVNWSVHRAKKLFRQLLSAIAFINRHGYKHANLTDHFGNVMVRDITSDDPGVKLIDFGRATRVDREPLKHIHMWWWPLLGVPANRGLGVPGRMPAFLRDLVLDKSSAMKVSQDSPVQSVTLARMKDLCANVLAQSPEGSFPEIRQDLREGHLPYFGGPFGQPEASERWNKVCSDLGEEKCDEKPKAGLLAMFVVAHISLLQDALLQASEWFDWCTVVRCADQSSPEEILQMKQTFEQTVGKVEAWKTPTGRMVIKKGRVVIKASMANGEDYAISKVCSQSCAAVAASKTLSPLVINETLPEALAGPGVPVPCCMEVEEDGESFGFLGDTYARHPMKRNTQIM*
>Takayama-helix-ANV-112191_dino-specific
SDLFWLKVKLPSVPLFLCVLALFNMSAVEEVMSKSAKRRAAKKARDAVEETAPEPAPAPKPKQAAAKAKAQSAPASAPAPAPKATAAPKTAAAPKTAAAPKAATAPQPAAPAPNAEQPKAASKAKAKAKKAEPQEPPKPKEPEVPQFLEFDDGKGGEWEQATAQSKKHLRQQERKKEAKEAEEQKKRDEEEAAKKAEIEAKKAAAAKVKSAKAAAKAPTEKAKAQAPAPAASPSTTQPATAASAAETPKPAEAEKPDEPAEILDTVVMEIPDGKMGRIIGPRGSNITMIKEKTGIKKIDTSGGNVTIIGAPATVPLAEAAVRELIERGYMSLSYDDFAEGSVQVHPSMFPEIIGSRGAVINEIKKVANVEVQIPEVPKGKDALKGSEAGKKYKVEIVGDKANVDKAKDIINSILMYGHHEETHPGMVHQELDIDQEHYRFIIGRGGQELRHTQNFYEVRVNIPREHSMNKDKVVIVGEQSGVDRAVKHIEKQVADGLAPKPDKEKVPDRRDWSDDEDLDSAQKAYIIKRSK*
>Takayama-helix-ANV-112199_dino-specific
MAFQSLHIFAHLLLAITIGETVSVTTKVQDQSYVEIGARSFEVKRLMREDATPVSKADSEHAAADRDTDAEIAVDSVLDKTIHFMHHRKPAVLLSGPGIPPQNKDPFAASVETMHDLSKDMSFDCSAQYGERMLDKLMEDRFEHHLCSGNRSTITCHERYPFDCPRYMCELKNVMLSRDGTTVADCKKSGDFDGFFKKQGATEHRVFGADTKFGGVHSADGVFDCKHHVSSNALVQVPDDVNNFYEWYGEWVTLWESLAAMKWNPKNTILYLLIKSPFKTNQSYSRPFDEAWERAFKGGRVYMGTRDELFGDGTCFSNLVTVPNGKLSTVSFQGGRGGVVACSSPIVMSSALYLQALFPPVPPAIAGSDDGASKSKQLTLILRKGRRKFENDVVAINAIKQVLPSDWSMSVFRPEDMEDFSSQLGVIANTNVFVGVHGAGMMHVLFLPPKARVVEIFCDDRPRENHHFRNLEMMAEPAVGGHLFSYYFEASSQRCKVDRKAVKDAITAYEKGLEPAPSVEA*
>Takayama-helix-ANV-11220_lineage-specific
MLTRARKRAAQRQWACGLTFILLLTSAETSRVHHEIARTIAHVKAAAQVGTNASSEVAKTKRTGQLVLIGGLMCVLAITNTANAVVTQRRLAAARHVRTHLENVQSAIVHQRAAQCAQFRHTMLQMFTINIEMNTFVHINSALHPRDAEWTHIVETTTSTVKEMQRLLEEQTAFSCYSVDEGEVQLDKDTAKVQSRIDQLESKLYGDILRALMSFMLVAQNVKLERELDHQASEKDPSKTEGYDKLPSGVQDNIQAQFNSAIGQANATLALTEATFVAMQENARAAGLNSMTITIMFTLYSVLWGLIMVGVEIPIPAEVGLITSYLQIIKNGVILYVQLKDGGASRTDLMITELQLLQNVLASFQTTVVFSGGAIVPGVVQLIAVLSIVTSTISLLQGTLSVKKERKEYVEMLSRSEDVYIRFSVGASYKACNTLAMAERLAEVRESVVRAVPLEELEISGRLADEVVIDALGRSVTRLCKRAPRLCLDVLEHEKMPEVVVRAYGDERMTHLRELVARGPISDITVYTNEDQRIVMESFGFEIIYPGIMVCRACSRDLVVDLAVSTDRSKQDRCCCSMKVGGQCLPIPGKHATVFGHCPEMTLDGELIELHHQESGCKNIESTDFDSMRQRLADFDTPTHLKFVRLPDGRILGLYTQRDAQFPITELEHYLTERPSSQEYFGLHLSIADTLRSNDWQIVAEVQPPMRLRESSGAVFSGLIAKKGQISESYAAVQHPDETVLVSSRRIYDSIAITVGACRLDTAWREYATLLWDRNAVTLPPLSDPLASVDLWAVAAGFNAIPGPRWVNLNSWTSCVIQAVIPLEKPSDEVKVSSVHDILRGFHFPGESIMGWHTERWLRGSGVEGGQEAICCCSADDFDQCDWARNSCPDLEGPDGMSFPLVLARSEHCHARVSHSVTDWEEVSNHAHNLYGHRWRVERLYLMMKFELPDEAGPIHRQFALLTLRNELESYPTALTTSPEDTLGHYSPDITWDFFRNVGEARSPPRDSVIEEHATLSNLWDMAQNVIIGSLNFREASLQELNSPRCSFTDQSVGNALGQLLPDVISWDHNQAIPDIGHGMVITELRRDMEGVLWDDGECEHVQVSEALGVEQSRNVFSLPSSFQLYYTQKYAKSNMTFASFDNAVTSWAHWLELILSTEQDIFKVEGMFKQVATQIADCGCSFQATWHLPVNRNECPFMKLSSNGRRFSRVGVDVVNGATQEKCLSHQDALAVDSYVVQWSGGVQDGYGLAGSVLQQAGYVLLDQQRDQIADIKYGISQKVYVRYDPRVASTEHTKVSIRSTLDKVKEQRAYHEAHLARRLQRVA*
>Takayama-helix-ANV-112204_lineage-specific
LQSVISRSRISTMARCFVLIGLLVADVQAFAPTPIQWGGVPGRIFFLAPNTPPNRALVLPSNMVILSRSGRTSPEEVPHFVPNLDNTIAWDNDFCLEAAGENSGDVIRINLCTGEASQLWDLVDWSHGRKKLLRLKGTSKCIDVKDQSGLDGAPVELQECDNNKLAESWTFEALLPAQGPAQHVTPSSWTRDAIFYAIPMFGLGVLSLVVWLRRGLQAAHVLPMRHSPCGCETFGTNHACRAGVSLCAPLANLPSDVPSVPAAWIQQNANRRERRKQGRHRANAESSHSAVMELDPIEDELPAAMALGPTPVQATKGETVLKVAREIDVEVAPMDLEAGNRRPNGMESGPSSQELLEENS*
>Takayama-helix-ANV-112223_lineage-specific
MQPPRKAKMLFLFMLQLMLERACVVFVSWASVWTTPTCEHARLIPYFLLMSRVGGSAWTVSCDHLRIMLGVLQRGMGFLGCDGMVLISVHSYNGKTLTFYSTT
>Takayama-helix-ANV-112224_dino_high
MVTAARNWVAWVASLAVVASFTIDNKTKTIGVGLKDIGLTGGGPDGVLLFNHTVSPGVGYAYLSHFWLTYFDAYGAYDIHVMNVTVFDYYVDGETKPSISFNPAFAAGNFFPGPGSKPGDITHGDGDMYSAGAQMGKGSVQGGWYHHHKIPFSKSILVRARVLDPSITYYQAWIQIRGVEGAPIVLRSGFELPKNARMQLQTVDRSFAAHTDAVLAEVPAGYQALVYLVEWGNIAPKASGYIEGQFHAVTDSRIGGNDLVLGTGVEDYFESAFRFSADYYGVNAPRFYTFGDAGLTYFNRTGSDEIESISAYKFHDASDLLILSDGGKVYWEVRGIVNRMRSYVWLYVWPNGQPIPAPTPAPSPGAPCIFTYNPGKNFEPVPTDNIWCGQGTLEQLKARCSTNPNCASFTFSATSSFNGSFPFIAERMLTSGAPGGCLKGCSQETRMNTGVDSYTCSAHCPSSVQYVVV*
>Takayama-helix-ANV-112240_dino_high
MAMAMLAITFALPSFTKCQTIQVFGGDIRVAKGHFTRGDDIIRLSVIGDGSEKVSPPLDYMAQFAHRWRSKTLHSQLLNVSQKNTINVDGQDIRLKLPVPGSGATGLLVADPCFTGRGGLNCPNGDRFQILDHLAQIINQLVGSDEFDFWGILGDNFYDQKGDVSSEFFKRLSPAAKAKPFLTVPGNHDFWIAGGPVGVVGDQFGYGFMQFYGQDTPAASGQTPYDFQGNPDAKQLAAGSNFILSTQIGDMFFFGYSAAHGWSVIEPHATAFCKYIGDTPTVNTGVLIGHWNEANLGCKAGMDTPSLYEKIKVMEGCRSKRLLYFDGHQHCNRVTKQSTGPLDAVGFMIGGAGMYGDCAPQFGVTVLRSEPGSYGGPNVRVDHFPVADDKADRFDEILACLTAHGYKGCHQSHAVPFRSIPSAPAPPPPLVSGGSSTKIVCILIVCALSLLVISLSTGLCIWKNMRMRPRARELLMGQAGNLDNVER*
>Takayama-helix-ANV-112338_dino_high
MFAALCILLSGLAVEATDRWPSCESHDGFLNCTLHVTTTRWSIGFKNISFLTRAYNGIVPGPVLRASPGDRVNILLKNELEEDAPEAACSMDHMNQFREANSTNLHIHGIYDSPEHDDTFACIPGGQEKLYSYVIDPRVGTSTLWYHPHWHGSSAMQVYGGMAGAFEIIDETQEVAMGFSAMETETLVLQYLHFDPKHTDWLEKFMVNNGSSSLPVQLENPEGYQGPLLLSNGRFEPRLKLPVGHWMRLKLINAASGANNMMNFGFGSPRLCELRVLAYDGVYLQSPRPQESVVIPPGGRADIAVKCSQIGLHKLSTVDPGFPQLGQFVPAGSFDHSCVVLDVMAAPARRRAVALPTSLPGPPSFYPNLLNANPDKSHSILMSNSAGDNQVSGWPYNGSVSHQSSQWGMEEWSIFGGEGTSHQHPYHQHTTHFQIITSSMDTNGLFGEVGDYRDTVPLYTHLNFTIRFVFPFCGRMMVHCHVFTHEDRGMMTLINVTKATNATSLWKSLALHDETRFLV*
>Takayama-helix-ANV-112371_lineage-specific
MRAALVLALVCLLLLVNLAGVSTKRLLSWKLVSQKFDADKVLYAIGDSHGDMNYLVRSLLATQRFMLDQDEIIQWKPPEASDKFEIVILGDFIDRGVFSRENAQLLKRLEDEQPTHLVVLMGNHESMMLRYRTKHADNRGWSNGWTRDDREENLTDSDGEGFELITWLRTRPVVHLTNGALMMHGGLSEPIASKIVQDLASKGCAMRGGTCGKAAMKFINEQARDFYEKLHQCYLSGEDDSVYDVQPEDCDDVITAPYVLASIKKFVPGWSKEKKGGGGVLWYRGFSKLDYGAGTAESCGDARTVAEMFDVDMMMVAHTTHETITKYCGDSLPVFAVDTHYEDCDDNDECDFDVSHWFHEGEGIDFSAENVPQTLVIERGRDGSFKSKKCYSQLKSGKDQEEEEEESDESEESEESEDREDRALAGTGLDNESDSESGGQGEEVQIVVECTGFARLVDVQT*
>Takayama-helix-ANV-112385
MSVMRSLEMLGFIACVASLQVVGALKLLMEPRADLGKSAYGKLVTAVAQKLDNMKDGTQLCLGHSSDGAASVLSAATEGNCDAGVVVLGAAPSPQSLSGIRSRVLVVAGELDGVLPLSHFAVAKHRSSGNERCHFAILRDASHMSFASGLPSEAVAAADLQPAVSEDIAHARLAELVHSFVHGNGTVLKAAERLADELAGPVVDALKLEGSAQLGHPACNSDWPTNPTCQYPKWPDHSLPFGPAPAPSPPLPGDCICGSPWIMDTAANLAYGLPPPVSAQTKDAFHDVSDTHPFHLPHSFNTCENPDASCVLNVTSLTMPFLKGGDLWPNSHASQPLSVYEFRTKLKSREALFQDAKLPGAGPDLDKSNQICSNINKAAYEWALQHAEASVLQRFKSKGEPFVMVDDVEQTIGITGPEWIKDELVFKRVKDSASPTGTHIEIQSWKFVVGNTNGGNVPWFLPVGMHYCKLLSPARAMEWIYTDSMRRMSTMTLVV*
>Takayama-helix-ANV-112397_lineage-specific
MSPRRWNYFLAAMLCCTLSAACAENTADTLCMIHKDLSVVNLQRSASSKNRTNPNLTPWDLDYIDDEQNTPKAKKPEMTKDMALRMFIGSCVSLLVILFAFIVCLISVPRDTAQKQMGWIIVSHAVAAFSALLLYQASKETLSHITIAMMRQQYTVGTGMFLFGSIFLVVSIWLFLWRGSPLPLFTVAVIGMYGVSFAAADVQSLASHAVLYGVYKNSGLAYTAELLIALALVIAIVAFATVFREALQSYLMNRSDEPSTWCTCFAPCVAWLFDGLFDSVFTQSWTEWKQQAAASEDQFAAVFIGFLISQAFETLLSRTWIAIPRDVTITWLLTAMIACWTIALLVRAVTRDASGASPGRLSLLGQNIGLMSAAWFLLDALSRLMANIATERFNDATAAAFLTALVLSVVILCAFIAHLAFGFVIFSSPWNDHQITSFQLQVGAMGFIIGTAWARGLITAISFGDDFFHAQQIASAIGAALVCLVVGVFVVSILGCCILPNASGFKQSHEQDFGSASAT*
>Takayama-helix-ANV-112400_hapto_high
MRLFLSLVVAGAHVADVQAYAPTQWMTLPTKGLVLMPKAFVGPSKGFLKPQELTISDASDDVVTSGIPYLIAKDDETITWADMGWCIEAASDKGGYSVRLNRCSGGGEQKWKVLSDGRGRNKVQLKDTNKCLDVIDNDGGLKEFAIELKECEDKMSEDWKFEDSPWKFEELAPLPTRKARRSLALLSELRYFMMSLIALIGIGALSLAARVRQRHSKAWLGRASQCCLPMNTGEGGVSLSANGVAATLGGLSLAPTPKFADDGFSLVDDLLVLDVEAQRGLSLYNPSERDSFSSVPGDYNINCQHIVDSQSTFQVSASPAKTVVAKLAKASNSQFHGISSCDTNVKGGSMSRAAAVTMSASPNCNRRAAISVGATAAVGAFMPCVALAASSNQLSEAARVLVDVEWEDEPPYTRGDFRRLDESDDSRFYDEPKLVYHIDEPAVKATTAYYGELFREVAKRRYGSDSHPIDALDLCSSWVSHYPPTSTLGRVAGLGMNQVELGKNPVLTEYVVCDLNKSPALPYDDGAFDVVTCTVSIDYLTSPVKVMSEVARVLRP
>Takayama-helix-ANV-112522_myzo_high
PICSSLKCFFVGFKYLILMSETLAGNACFSKTSGFSRGDLNINNVVESRTGKLPFVGRYHRERKLEKDYSVSSEILGFGASGQIRLATSFTQPGLKFAVKSFQLDTLNARNWKFLHAEVGNYLIMDHPHISRLFDVYESERELHLVMECLDGGDLLSRVQERTRFAEKEASDASRQMLLALNYMHERGIVHRDLKLENVMYDAPDSKHLKMIDFGFSMICEPNEVMNKACGTLTYVAPEVIKQSYTSQCDLWSLGVISFILLVGYVPFGGDDHEKKRNIRRGVPKIRKEKWDSISRQGENFVMSLLAVDPSKRLSAELALRHPWIVSHNRANHAMSAPVLEALQLFSRASKFRRCCMRMMAWSLSNDERSTVRKYFLSLDTTLRGTISLAALKHVMVDEMHVADECDMAQIFHALMEHNKDQELHYSDFLAAMVNTQIPLHDCLLSSAFRRFDADHSGSITVNDLQDVLGDCLNSEMLVDIVSTVDKYGVGEISSSDFTDYLRNADPQKVTDVAKEKPMLKLGSSVQPFWLNSKYYDACAVTAAMEKPLKSDP*
>Takayama-helix-ANV-112562_myzo_high
MQLSLLLAFALPAAACAAAGWKMPESWADAVNHLAVGAKAGTEQHQWQSGQLRNAKDQRAHSKVHLKSVLASEVGIVHKTEYWGKIYVGTPPKEFTVIFDTGSGNLILPSSRCKSLACNSHEKYDPQRSKTSLHVGKKGEGLEENPHQKKEATIKFGTGKIHGQFYQDRLCLGEDTACTKANFIGTDYESEMPFDQCSFDGIMGLGFKDLSMGPGFNMVDDVVSQHSLPSNKFSVYLKDDEGGSEISFGGYKRSQAASEVLWAPVTRQSYWQIGIDDVTFNNAKTGLCSNCQVAVDTGTSLLAGPSEVVEQLGAKLNLKEDCSNFDSLPLLGFALGDKVLNMKPDDYIDRGAGACSLSLMTLDVPPPKGPLFIFGDPFLRRFLTIYDRDGPRVGFAVAAHEGVTAEDETNLIATVPRSGSEGERSETRTAEEPADDDSPSMGLRGSSFAERQRRPTPADTDPLDALENENLSWKSIFKAVQNRKKPSRTGMLQTTEQDADEIVTISLSRSKRQP*
>Takayama-helix-ANV-112568_dino_low
MKCLPHVQRNGRSLGLIILLTTCALVHARQDTFEVSMIVRSANKFVQAASYCISRYCAGDPMVPYSCPGNTWDEMPKSSGRISTAVADTTDLTIDLAYRIIATNSTMVFLKFFNSGNNAVGVAEGVLDVSALTAAGLQQTWKVMSGLTGIGTVLIEFYLGNVIASKGLQENTQYEPANPIAPENAVRVSDITGYAPMLVGVHPLPENLQGVFWLTHQKDSSAFLTFGGPGDDGAGCNNGLLSPTGEATIRVQGERSFSTAQAQWADTVLQAFDGVYKFKFNNATNPTYGQITSQSIHGVPYAGNILWLSNWSMILQGPDPEYPGSKVWLRKTLVMGVNAGHDYKLVQVIDGNRQKIQPAWSKFAAYMNSSVTGWTPGWMWYPSKYPSPSPGAAGYIALVMRRVRSRLHLFILAMVMMVVCCIGCCAGLCYTHCRSKDDDGYDSYEDGMD*
>Takayama-helix-ANV-112583_dino_low
MPWSSLTLWLISNSLAYGSVIPAGFIPFKPPLHQAGVVLKHNWCDLNFSKGLRSSLAGRVVSVVMEPENAALPTVIYNKSSGFIEGGLLPTLLDAVAQQGNFTWRAQSTVYPGSHQLDNNTPALLRQYDIVMNWFSRAPERMLDQIPFRFGFPLLNVDAYLVTKVSTHKTWSALAVTAFAPFDWLVWLSLPICFFLGALVYYQFEQGKADFDGENLSKGLFLSTASFFGGAGFNPETRPGRWFTVAWGSWVMIMTSCYTANLACCLVLPNQQSFAVSSLEDAQSRGLTVCTHKHWYTEKIVREQHPNLRIKSCWSSREYWSKLASGECAAGVIPYDFWMAAQLQDYANPSCDLDAFDIKSVKPMWGSWISGINAASCDDRLQDAINAIFIKMYEDGSLRQFHKNILRELVDQDCPVDKPGEGSLKLTDLLGVFAMPVIVGVVGLVMACCCGWGRFKKE*
>Takayama-helix-ANV-112617_lineage-specific
MATVALVMSSSLKCRLVLSFLLTIGALELSPTLSVSQPLREVVYSAVNISHEFSGFGADLVWPTNDFGFSGLEALKIKFVRVASSFGNMSRLHAITEPLGIRWVLVMWSAPTKYADASNMLVDVDGFASFWVETVQNMSHAGYCPQYIDLMNEPDSMGSWSLGIAPLTYNALVKSVRAKLDAASFGNVTIVGPGLAFLDHDGGNGKWIGALDREGLQALGVFASHAWDDGAFCHGGASCQLHQWRNFGDATISAAPSKPRWITEYATKEFDIHGILYPDPDLTGGYSSAFTMAYAARVIQNTLALLNVGAASAFYWQVQDNYKSWGWITADGKPKPIYSAILNLFPKVPVGSGILVNPEQPQNSCIGTRVQCPEGIYTSLFTDPNSSRSSRSLVFAAANDADKLETVQIRIVENGPFADVSLREGTACVLKSHGSNSTRIMDEAKLENSTVDLRSDPLAGVIEFNVSLEGDSTLTLVIDIWNLEDHTLGDDGLLFL*
>Takayama-helix-ANV-11262_dino-specific
MASACMTKRRARLTHDGSYPAVVRQALRPRLLPRRTWHMLVVLFLSLEVTRARMFQLDECPVGCSSHGSCRDGLCDCAAGWTGQDCSYYLADSTSSEEDPLDGEEECVDDCSAHGTCGGGLCRCQAGWSGLSCNIAAQCPESCRPPNGNCNAGTCVCMAGFFGPECGDALCPHSCFGHGSCNRGACVCSEGWFGRLCDSKLDEASMCDPPCANNGQCVGGQCFCIDGFTGIDCSQQAQVTAAEQAAIIASTRGMPKAELPPPTKQAPPASQQMKNDVAAHGEVAQLPLPQRGADHASRQGANSLMARRIHHLEDELSDVERQAQVLQGRHGENAAARRELADPAAAHRNVVLTQTAHRARIAPGLRPVQQFPIPNSLDAVRRATSAAGSAAERLHRTAEKEFEEAALHRADAAIKRAHQRANLIPGYQEIKSPRLSSPVTPTASSATFPPLQVDVPHAKHVPAAPDVDHEDSEELTDQTDDVRSLVDDFRNVGGQANAAKLNGVHSLMVSRSGSAGTALADPSAQGPVCEANCGGHGTCVKQGEAVACQCSHGWVGMLCDIARCPSDCNGRGLCLQDKCLCSKDWVGKTCGNFRCPDDCSGVGYCFAGKCRCKTGYTGYNCATVHPEGLSVSVKMRPLSLLKAPPPIKPYHEGMTLRAIPPKKCPDNCNGRGDCASNGECQCNVGYSGLACEMFCPNECSHNGDCIEGACLCFAGFLGVDCSITGCCSGHGTCDNPGTCVCEPGWDGDDCSLKLMCADPTCSGHGTCTKGECTCATGFNGPTCAIADGGCEPPCGPNGACNPISKRCECAGGSAGLTCLSTIVSCPNNCNGKGLCMNGECMCGPGWMGADCAVKYFAAGQKPAPAKAALGGAGAADAASGGLGGMPSIVGLGGMGAGGGPAAPGETADDGVGPAQEEQVEGPDGVMQLGPRQFVKKKKPPTKLILSKATGGVVCGEGGFCSGHGVCNTELARCDCKDLFYGDVCEMMHCPGFVQSGTDCFGHGMCEMGKCSCAPGWGMAPFRMIGPPKPQSCMDKICPVGCGMHGKCVNGVCVCQQGWQGPNCKDPQCPNDCAGHGQCAFQSPHSPGQCICNYGWGGAGCQRIALYSQLQKCPNDCSGNGLCMNGMCSCNIGFSGPDCTEVICTGMMAGPKCDQQRCPNDCNGRGLCMNGICACWSYYDGNDCKIPVSCMSTCGGVCQTPGREDRCESCIGMCESSAPRSSSKLGGPPLGMHNPFEDLQSTFLQKNATPVKPNHIHATPAIAKRSPRQHKNNLTASTGHRFREASAIPKRSPHKHRKNRTASTRHRHQEAFVATVQYPHTAARRHLEVSATQIAAAAPRF*
>Takayama-helix-ANV-112634_lineage-specific
MAQAFFASVPRSMSIMATLQVFLISASVSAQRLAAPLGCDVLGTGVRRSTVAKATCTTSPFKPVAIDNLNWPSGTGGTYDVTSLTSFGDLFHGINDQEGLAFGGSVASGIEHMQTSRFAKHTQGFFTQLWEMKHIVSSLGPLQLTDVAKDMLENSPSAFLDEYGDGYVSRITVGRAAHGSIVVAGLGAPNLDSIRQFAGSLIGNPLDFSQTETAFMNQLSESFDQVQAFMVVTCNGRTNKSFPSASLVVQALRACVAASPVPLVLEIRPWGDAAGIRDVISKMNLTNEIAHRFSYRPDRSAVFTARLSEETGKLLGLMESIRQARAWSDVNLTDDFSDLQQRVAAQQQQFDTMTDFEFDVLQQKYVRGEDLPMLTSSNGYEAEYDALLEQSGIMGTSTTTTSTTTPYWSPGMSGVRAMTLARVHMILLSVLALA*
>Takayama-helix-ANV-112659_myzo_high
MEKLIRIASCMLLIAGAGMVSVAQAAVSIEITYSVGMQPLIDVSVGGQWLKLVFDASSGNTAVFVKDMHACVPRNFTPCYSFNQSMEKGTATICEENTKIDCDPGQGSKYLCNVPLEVHNLTDVTARKDLLVIDGLEYKQDGVEGTDKVSLRLDGDAKKTITWPGMPVRLLVGPMLATATAKGKKPPLPLFEETNGLFGASGPSLSCRNDSVWGAFLQKQKVKLIIFDLHPPSQASLTSRRGQQRSRILFDEIDPSFEGHLVWSQPKQTGDVLNDGMYEMLLYHPKVCGIDLLYNTSSNWLAVIDTSGPCLTMPSFLFDRFRSRVNLKCPFKEGEASLGRLCSPDRGTGSEKKKLPSLSFQMEDTQEPVPPRIDFPLERLVFTQKGQELLCVARAENDAARNTADMMFAHIAFGSFAVASFYTIVNLENKTIGLAPRGDAASEASQDMCIPSVQCVSSMQTYYPPRNVCEDPPCSEYIFMRLDEKTKMCVWSTIVPICFGLLLAALAILDLVSHRLYKQAIDKASEFCQ*
>Takayama-helix-ANV-112664_dino-specific
MQGIPWWGFAGLALCLIHMPDQDGFSLGFDSGSKTPSKQFLKPTGIPTLDADASGRQLKSDASKKMNMKVPDFNITVPCVNIPLYGPVLKPCGNVTVGPKGVDIKTPFGKKHIPGTNVIKPYVKSAEKTFQHYTAFFVGGCAAIYGLMTCCIPSMRTQFIQSVKDTFAGKLEDDDPTEDTKDKDDDIKERMDPKSENFIAPGNIYRLLAVLHPGKVGFMQWSKWAFKACVCAYMQLYLPYKIIHTVLDEWSFHGVKSPLWFLSEGGAFITMFISVGSLCNLFAGKCAENIRVGAEANYFILTHREPEGGGGDYQELPQESSGDVAAPKITLPTLPHSVITANEYFWCSMSFFCNVAMSFMLFGAMFLKIATFTGKISQVAMVAVALYFVFDLDGKVMDSDPKLRPKYRHAVVKQTQEKETKPTLLLTAAATTRSLLNMCTPFGLAMILLVSWKSDEQVIGGDPF*
>Takayama-helix-ANV-112669_myzo_low
MRRCLSTLAFAFGAFGAAAFLQGTGGGVGPSPTPPSPGSCSVLSAIKAFLIDLDGTMYTPDGLTPGARSFVRWMKATNKSFVFLSNSGAKGVEGVQAKFMTQPWVLQDEPIGLNQCYTSASAVAMWLADTAPAGARLFIVQGMTKYGNTKDGFVRVMQRLVPSSLLTSWTWRTDMNDTEIRQWAADSQSGHPTFVVLSNDGMISDEEDPVTHRPGYTDWSYSLFSHAQQLLENGATLIHQAPDRAPWPARKDGLLLDTPGPGPFVELLKSAIYPRGLNSSYCTGKGGNLGSKYMYQKGLELLRSQGFIGDLANIAMVGDVLDTDIKGGQDFGVHTFLVLSGCGTLAQKPFFPGIKPTCVFSDVGEIPPVAPTQLVV*
>Takayama-helix-ANV-112730_dino_high
MGRQLLAKTILVVVLSLAAADVPADLVKQIPGFDPSPFKVYSGFLDVPGPVAGYDRLKIHYQFHESQRNPKKDPLVTWHQGGPGGSSINVGLYSELGYFQITEGGPQVNSHAWNKVANMLYLESPAGSGGIYGAGYSQCFKGSSKVVCSWNDKTQGEAYAHTLQAFLKAFPEYSSHPLYLTGESYFGQYGPNIAHFILNNAPFNTTLNLKGMALGNACSDGDETHVTCLDNENQVDVELFYGKGLFSPKLKKKIDNDCNFPHDSNGLACAADLLDMRRQVGPHNVYNVYDNCPQTAAFLEKTGKDMGWLISFLRKNLHNPLAHAQLSNMSGGYDWFCNGDLRKFFANPDVQKALHLEGEVGSRFRYATSGPASIVLYPELVTKLRLLIYNGDADACVPYIANENWIARMEKQGDLQESSPWTPWFSNSKRAPAGYVTKYTSPHAVSGRDVEFQFKTIRLAGHMVPQYQPVAALTMITEFLAGDSQVEQEAIV*
>Takayama-helix-ANV-112758_dino_low
MTYIATLLLALISACCLDGGAAIKDAGQGRAYTLRRFSSQKEDPSALTPWTPPPDYALKTTGHKTMYLADVSIGVNGQHLRLLVDTGSPLVIVPGASCKKCTHHFETSEAKSANRTASVKFGLGSVSGHVFEDQVCLQTPGGSAQLTEVGFLQRNLRTQRANAREALAERSFDGDGACAKMSFVVADQESDDFAEQPFDGILGLGLESSSDISASTGGGLFSFLSQVSKEGSSHGTTFALRLSSSGASQLLLGDVDESTFAGGRAVWVPLSPAADGYWQFSVQDLTLDEQEQHFGEFQVAVDSGTSLLAADRDTGNWFREHLLPKDCNDVDHLPKLGLRVRGGSILSLLPADYIDQTDGKCNLALMPSELQSVGGQRLVLGDSFLRRYTTIFDRQNLRLGFGVAADESMANEMLPAMFPTQTTTAPPSTTAGPPPPAHLDYAQSEYVPVTTRPPPTAAELEAARTDADLNSAFSGLGEDLAGSFEHTIAREKTALEPSNLSSPREAATDDSAVVSEHVGTLSDGASQSRDVGATSEQGGDAGNPYLSFLK*
>Takayama-helix-ANV-112774_lineage-specific
MPSVVVSLSLYACILSCSTEKALSRDAGRNDVNCVEPSTHAEFGESLLQQHTAQASGITLEKWHSPKDRLKHVVHKHNDAAHRSAYRPESKIVSLTRKKQDAEPSRHGHASEHQRHVSFQSRDHFAHARDSVGRRVAMIDHVMIVVGIALVLFCACRRCGNRQSASSLEQSCENAKDDSDMTQSEAVNSGGVGQRLQRQDKHMQDPSQLVKSKASYQKEPRKELPRFVNSQSQRPFHEEPSQVLNSNCAAAQHESTDDEPIVLEPAVGVKGQQRTVTAGRLVGAEHRIRENISTAGKKVDKLCRKRELKERASQEGKKEKSRIQTHQEVNAPSMLEEASQEPPESESGPCSEIDVEKQSKLPVLHCENAHEQDASDDLTMTEQTAPEQILDASGISVTTCIDEGNQQDTAPLVVETKEDAVKARRVRAQELIALKLKEQTRKKMERERLAAVNSFDNLARVAADKEAKHREDEQAAESMFKLLPYKLRNKAANTIGHSQWDSSTWSARLAAAQETDHEVVKKEAETDHEVVKKEAETDHEVV
>Takayama-helix-ANV-112781
MTMRVPLLCILLGACEAHVSQSQGWDLFWRDDLRDMETPISLEVNGSLPNWIEGSLIRNGPSQFTSPKRNVTFVYDGLAKLYKFELGSGHVKYQERFLRTGYANSTWKNEKFPRSATMGPPRPPFSPFESLDPSAMDNVNIQAWPLVGDSVGLATTDSPKVGMFDPITLKTVGVLAPPSHSPLDALQLSASHPHYLPGSGGTKLVNVLTQMIGMGSHKLHVYQMGADHQYNIFGEVVVPFIPYIHSFGVTESHMLLVVYPLAFKEMCIMELLPPLISCLHMLENERVRIFAFPFNGTATSQPTMKFEAPMHFAMHHINSFEDADTFWIDTAAYNDGAVFQSKYIHGNLDIMSNRTERNQIPHMAFYRRLTINRATGDVEMQDIHLEDANASTYLMDFPYINPNYEGRKHCFMWAVSSYAANSTEFDHWALLRVDLCTTSKVNTVIWQMPGHYPSEPIMLPQPGGAEDEGIVLAQVLNGPLGTTYLLALDARTMKEVAHAYLPSGWFTPYTQHGRWFPQAEELAGESVIV*
>Takayama-helix-ANV-112793_lineage-specific
MSCWRLCTLSWLCFAHRYAAAQKSIIRQEVALTPQGEVQGKQARSSGKNGEVRSDLPRGAIVYLFGAAKAEEMKSSLESVCLHLAGAYPILVVHGTAVLQETMDQISSFHRKLSPKCLERNRTLEWVRSPQHDPDGLFLMRQNDYVTTKRKHRGVQYHVHRGNQFKGQPRLVKVSAKVSVHQRRHAARQPIARAVLQKQAKHQPVSFLQVSSGDYKSMIAFWLFDVFDIAHQRGFDYILRLDTDSLLDSTPKEDPIKAVRDMDAAYGYRAFCYDMADTKRAWSRLRSYVESEKITPKFKGFPLNGTGAAPMVYTNFEVTNVSFFRRPDVSKFTFSMLRETAASRLGDAVIRALQLGLFADENQVVHLDTFRYRHGCNRWWWIVNKTSDCAIEKGDPFVMNFEMNSSRFGPPIGHCYSSRLDSERVKAQSTAKKPRRSGGVKHHKKSRRH*
>Takayama-helix-ANV-112867_lineage-specific
LKLPQACSLSPVFCSRILGLDVTMALKALATCIALLSAPTAVQSANCNAGRTPATVKCTGASTSCTEADCCEWIPTRTCSDHTCSAGMKAKTNAATLYCASIAGGCTNSNCCDSDTTKCGGNNVACAGNTYQDSAKAGTTGTTAALCCTNKAACSTLTCPAGYKAKTGTHYCATNSCSATTDRSTCCDTDATKCAGLAAVTCTYGNYYWDTAKAGTAATAADKATVCCSPKAACSGYTCPTGKRMTNSACSSTVATCTEGNCCEWIPTRTCSDHTCSAGMKAKTNAATLYCASIAGGCTNSNCCDSDTTKCGGNNVACAGNTYQDSAKAGTTGTTAALCCTNKAACSTLTCPAGYKQKTGTLYCATNSCSATTGSADLGTCCEADTTKCGVTGVACAGNTYQDSAKAGTTGTTAALCCTNKAACSTLTCPAGYKAKTGTHYCATNSCSATTDRSTCCDTDATKCAGLAAVTCTYGSTYYWDTAKAGTAATAADKATVCCSEKAQCSAAYPVPSPGGSAGTTSTSGAEFARLVKPSIFIAVLSALWWS*
>Takayama-helix-ANV-112872_dino_high
MVYTWSVLAAFALSIRCAREIVAASRATSGSSLLQTAFRPDAMASSGVRLFGDFVAKHGRTYKPDTPEYEMRKSIFLKRLKEVHEHNLNHRGSWFATINKLSDRTDEELARLRGWRRHARPGSNAGSQDSAFSAKFLSTMATNATVAHWPSEFAWTNLTSIGQVEDQGQCGSCWAFASAKVLQAHSEIWMKDPRKWSVQQIISCTKNPRECGGTGGCGGATAELAFDYVMKHGCKTEVEMPYKQVTDTCPTSLLQDREPRRNVQHHDTPASAASGMLGWTKLPENKLPPLKMALVTKGPVAVSISAGYPWNSYGGGILDSCEKDALIDHAVVLIGYGKERNDVSLNIMHPDNRVLIAQKTVIETEGNKHPDNRVLIAGEAEKVFAKRNVKKVKPQFSYPRVQYNNLDRTGGISHTQYWLLQNSWGSDWGEKGYLRMLRKDDEESKQCGWDTDPQIGSGCKGGPSKVYVCGMCGILYDTVVPHFKSKLNTKETRI*
>Takayama-helix-ANV-112912_lineage-specific
MLGWRVDLIFTLCGVAQALVTCTYNPQTFQHCTNHEQDYTTGSADSNACKTRCNVMGSTCHAVFYYPIYFNTGPRCYVSTSPCQLANSVGATAYIKDMLCHTTATRTTTSACLVGGTGSCPCGQAVNNRACAAICTPSDCSNRGVPDGFRPDCSCRCSPGYGGPDCSTTLCLSGGKCQHPTGVSGSIACGDMGRGYDAFRSNIWAPNGNQAVKTAAIVFNTNAFCASETSYLQCHSSSTSKRMESTKDIYEFSNLDMSLAGGLSQAAASFSTAFSFSSQTSTSSSIQSQSDVYWSEAQCLKNHVLFQNPSSFNDSTNFNAAFKAKLDQSNTAQDFVDLMRIYGTHVIFGVKNGGKLLVESHAVARSTSQGNSAQSGVDGQISGPVSAAQGVSAFAHGFTVSGGVTSNFGSTQAGSCVKVRSIGGVGSLSQDYAVWEASVKGSGAAPFSYNLMYLKYFVPAHKHTLWDAAMQMYNQSLSAAPAVISNCPAPPQQNPVIGVSGCFPLDAFMSLALMVLSQILGS*
>Takayama-helix-ANV-112918_dino-specific
MKDEMLLAVAIIAACARHSDADSLLGTGKFMQGYGPHAKARSLFIPKEALAHQTNLTIMFAELGRYPRHTVCRAYHGMDHPNLRGCCNYACGKWCGSPVCLDAPIPNAESQCCEGSMPHYCEFRTQAPCLLNTTHLFHVFGGIHHHCRAFGSIPEYPERRGCCHPDCGEYCGDDKWCAQGPGGAAACCITPSLPKCGVSGKQNETCLLMVPPGGFTYPDVAGRNFAANEILNRSGPQFGKSPALPFAVSLPLSPLSFTIRPALPSGLYFNYSTGEISGTVGIDLDDKTFSITARNFVSNTTVNVTFQVTAPPKSVTYDGFHGRHKFTPLQEVNFQPTVTGGHPSGFTIDPALPNGSGMHFDNTTGKIHGVVKPVLNGTCFVVTAKNFAGDAQSKKVCFSVPEELQPPANLTYPGMHSHPFEHGFTPRQKVDFQENHDGGACTFTIHPALPSCLTLSPKGRIQGVICTQLDGKSYVVTGQNQAGKCTHQIRFPFVVPDALSYPSVSNGIFKPGDKGPFSPKYTGYASSFTIHPALPSCMHLNHTTGQLHGVICKELDGKSYVI
>Takayama-helix-ANV-112936_lineage-specific
MACSRRLRCPFAARRWLHWLTVLTWAVWTPEAANYVTLPGGWHVDAWGPCEASSAATATHGPVMPTGCSAGTQRRTVICGLNASWVSCNGLLPASTRTCGMGDLCGYHISPWGPCDSSCGQQGKQTRSAQCIAPTLPGACKPIPLERTCSVYSSQCGSWYTSVWSACSESCGPGTQDRFVACLSNAGCSGQRPTTIQSCQGTTCQWSLGAWSTCSSGCEQPGTQQRTKTCAIPGACSGSPNVSRSCVGAPCPTSSTMKRTTFLSSVMSTTPPTITPATAPPPASTLSVPAQFNWFIGVWSRCDGPCGSRQYRRREVVCHRTCAASRCPIVSNGSCTALFGAAPPDVEECHMMSPPCVASTSATTSSTPSALTSTTTKTIATTVRKTVTSINQTVGDIKGVAQMPREEGSSVMLMIIILVMAVVATVIFFVVAYVCWHISSHKKDMTTKNSNVVDPELPTKTRSLPEEEVQPQGEWKKYAEPMKTPVTATTKSAWSDASRPNAGDAPTKHGSSWREGTANAEEISTDDSEHGNVVTGATTRKSLKGEMFETRKSSKGEMF
>Takayama-helix-ANV-112995_dino_high
MLRLKSCFLACLVVSAVSGPSPQQIEALKKGLKDFLDGYAAKHPTTAVQLGFKSEATQFGIAAGQYWRPDKDAYQQVTTDDVFLFGSGTKTFTAAAVMKLVNSGIVSMDDLLEKHADSVLNRMRPGASMRSLFGANGSKITVGHVLRMTSGVQDFDFPQFDQYLLMPNETYKAHSPLETFEFVRTQKPLFVCEPGTCVSYSSTNYVLAGLVLAAHAGIQNWWELDEWMFFPNNVKTDLPNSFFYQKELLQSRLTVPGHAAGGWGGYPNTTIWNQSSTILGWTCGNLVSTAEDVAVFFWDLLGPEKKVLPKDVVDSMTKTELLNVGWAKGFIGYGTGVMLQQTGVFAPPKWGRWGSYLGHGGDTYGFLSEQGLIYGLNATISVVANEDSDGQVQPNLMCNAIKISAKALLDIDIGIRCSDKLTSIIV*
>Takayama-helix-ANV-113019_dino-specific
MALQTTLLSFLIWQFYVLTRSSRLQPRDQLASMTSEETPPLHSTPSMGMLDGDSIEELAQQVFEADQDSGLQTVTAMSEEAAETFAVINEHLGRCYNPIEEEEWHVKFHEAVSEARNLSNMPHVAVVHRPVQKLVDIFSRFGMSFLPNNVLPFHTAAVLTSDRNTEVRGDQSWADSHCFLFDYTDPNIEDPHGCRFFKKSFEPMQTLRDCILVRLASSPEWQKYQKVSKKIVQAREAGIRSDRSNPLDVDDEDKEILDLEEHLKEHLDVVKMTFDGIRRADEMVKYVSHKDWTDPAVDIVAKVEEKLSETIITQDKQTLLEPGVITKIRKECFKIEDDHHTWNDLTAEAKEMKLSMPCYPLMWDSTEVSGGREKPTSNAITMWDPSLKTASTVKQELSIPPVCARAAVALVVEATKRAPKGFSYTACIRNQKSWKKCLHPNHFNCQCYTDCWLRSLQKICEFEPMCCSSGFGTKL*
>Takayama-helix-ANV-113048_dino_high
MRLMCFSVALAVSSVLQVLGQQQQRSWRAPPQPSGGCGAQCANNNVQREVDLLLVKQDMLGFSPHCGINFLDAYSREYIEVYLEGTNGNECSFVPHWLKHHSRVSLTGHLEMDAAKKQQLGDELDGVAGGSGGRRLQSRRLRNSQRKILRCIGMDTVVMPGIANANTANAASSGAGVAPPTIHALVILLNSGDPNDANTQVGVTPTQMNAVFFGTGPDSFATMMGLCSRQTVTVTGKVVGPYDINPTNAGLWDQHAAAKVASDNVDPSDWADHPYHVLILPSARMNAIGVGTLGTGTGGTTWIRSQVYNYAMMHLHEIGHNMFLHHSGSYGGNEYNDVSSPMGYCCSQKCYHMIHSWQLGFADFKETLNYNDMATSLQVKEVVIPELAMQYNSGVKIIGSTDSIGNSQEIVLSWRTGNGFDRYLLSTYKNKVNVHVWGGSSRQHAQVTRLTNTVGLGATALITSTDLKITVDASVTASNEAKVLVCKRNANDDTNLSPCGAPSAWQCYYYVWPQNDAWCQQNDGQISGGYEYKWSGAT
>Takayama-helix-ANV-113103_lineage-specific
MQLFRLVALAGAAQAALSGPGTELLALTPPNPMGIVTANVVDFGAKGDGITDDIAAIRKALASLTATGVDSWMGGTLFFPPGQYAISAPIVLSNVHAVVLRGATANRASCSGGSSLLSLTSNSTLVIFDKTSACRIEHMLLSHAGVGKAGHCINIGALGTRMRRHSVMPSISVDAGWPLQTPTSGTAVIIQGAFDTSLTDLWIVGVWQAVQCSHFANTVTVLDSIVLSIYGPAAFPISGSATGSRVDILQMSRITMNQQGLVGENASTIWIDIGAGVNTVRLDNVGLINGGTGVRMHAVADEPAGKDPGRPLFLFANDLEIDFPSGNAIELIRGESVLLSNAYLQGSKTANGIYVGPAWNSELQVTNSRIFGHALSGIELAGGVRTLLSNNIVGDNSIAGTALASGILVRAGVSSFSLTGNHIGPVFAAEHIANHKYGIEIENGTSDAYSVTGNVLLGNEKAGIFDGGAGVRKAVASNAGAETSPSIVTAV*
>Takayama-helix-ANV-113154_dino_high
MRSLLVICGFRAVAHAAFDVSGLRSWFDDVLDEVVDAKIKFEGEVPAYVRGTFVQGGPGRFRFPSMNVTHLFDGFAKHCIVQFEPDGTVNYTNIFLKSSYYNESMKEGKIAHSLNMGDTMPPSRGMSDLLLGHDDNNFVKPHLIGSSPQYLQDSGLASCATDDFKKFDYNIKPAILFNTPGKVWHDDVESPAHVCATATMAHGGFDPKDGTYTAVMSCTSPVGSLMNSYHEVFTIQPSNPLKRNSLARVELPNKRPSSYMHAMGFTSNHVVIVAEPLHIDVEKVMKGNPVADTFWVGNGTIFQVINRHNGSVRNFPMHSSFFFGHIFNTWEENGDIVLDLSHYNADDEMGFIKMFFFAKLLNQTFLNTMPAPKLMRFRLTNDGVIHQTRLLPEEKDTIFELPALDERKLGSKYCVFYPWQGRPNAYDKDKNSTKVGPGGAYGIGKRNLCTGERSGFYAANEYPAEVKFIPNPEGTEEDDGVLIGIVYNATGRSSFFQVIDARTMDRIATAPLPVRTHFFFHSSFFPIGPSETIVV*
>Takayama-helix-ANV-113228_dino_high
MSCVRQVAALILVVTGSAAADLRASRRWMMDNPPPHIPLQAGQRARYPAAEFVTQPQDHFDLRNTNVWKQAYYVNEKFWVPGSDAPVFLCVGGEGPALDGSAVVSSAHCNVAVEWLEEKKALMFALEHRYYGCHNMSACPVHDFANETHALKYLSSRQAIEDVAGFVRQMNKLYSLNVTNKWVTFGGSYPGMLAGWSRLHHPELIHAAVASSAPVHAKLDMYEYNDAVANAYTVSNNDVGGSIQCRDAIREGHRKLEEMLESKQGTLDAESVLGLPKGSLSDKDDQAIILGSGAADFPAQGNDPSCTDEACNIKKICVIMLNTSHGDELHRLAVVRSRQSAFRSGVKSGVPRDSLPDFWFYQTCTEFGFYQTCLHNSSCMFVRGLIDVQSMAALCQNYGITIDDIAKNIDATNQHYGGIRPLSSSGKLGSCVLWPNGEVDPWATLSVLRSPGQSQPVLWVKGASHHAWTHPSQKSDQASVIKARMDIRGVVDNFLTQKCVEQELELPQIVV*
>Takayama-helix-ANV-113278_lineage-specific
MFSSKLRTIAALSVLTCRLFALRLDEIMLSVHEDRNITTDMDGKGEAGSETSGANKCTAGVHTYINMGDGGCFIHLTSRGHFPLQGEHASTYASKYCPFAGSSTDDTKKRRLMVKWYTATTQSGNVDLDKLAEQNRGSSSASSSSVSSSSVSSSSTSAQTGGIASAPPFAVSDVARACILGENLTFNKFYRTLGISGSRYSVSVFCDAMLSLPVMFDAIGFDGPGILLEDSRSVPRWSFRGDVKTTLPSLRPGPYSGCPTSLVEDRRNRLVLRAMLPSYYHHVYTDTKIADGFKTIFSPYWSAQNFHAQLEEVCQTVIEGNIDAALSSSHLRRNGLLNDDVMQRDVFDCKRRAPCNYREDTCVCSTPGYSKYSRINGGCYKDTVEDNIIDAARCERGSCKCHKAMCWYFTEDFKATFAEFEHIVACQNLIVDRPIS*
>Takayama-helix-ANV-113320_lineage-specific
MQAFSVGLILVWNCFAKMADAASDVAYMAWLQDEQGYRFGDVSVIENKEGSRAVIANSEIEENFLLAKCPYENTFSESNVYLTVEDLGCNDKILDNVDARSRLIMLLLREQQNSSSEWRPVFERIEKREIEAPMVWTEAELALLHGSGLQLEVFKEKAVFRKEYTNIVEGCPEFGQAFSWEDFVTAGTFIAQNGIGNEMLVPFIYDVNHDANPNAEYGHEADSGVIALVSTRDIRAGEEITVSYAERSDLHLFMRYSFMPEALVPTATILFPACIPPSIAAIAEEKDAQSSLPEVPPCCGDSLLHDETSDQACFVDHVKVPKVIDSKDEDAKTSSFAFDLVLFDKSQDQPKAMDGLSEVLQRLRTFFADAGFTMPSCPTQTLDMKRPITVTSEYEVMLMFKSLLSAHLSWTAWSDSAGTLPPEAADALQSRVDFAKQVHQIEREVLHEHVAFADWAISFLETPDPDSLQLKLCSALSDKAQRVKLLKYAWFVDHSLAPLAFIPRLEDANMPCSVKEPTYKLKKSACKELLASKEKSEL*
>Takayama-helix-ANV-113333_myzo_high
FNKAGLAMRRGFNNMPLVLVLSCAMVVSGIEFHKEHAAVDQMALWRRSPLGRSRPDKLREKGKMEVAISAHAQRMINISTALEDMKTEYIGTIGVGTGKDGGAQFEARVVFDTGSTNLWVASVLCKEYPCNTDRAREFYNPEKSISQEPYIGEDGDIDIMFGTGELRGPLHVDTYRVGPMVVQKQPFAMIREMNGDVFSSFPFEGILGLGFKSLSFGGINPFFERVIEQKLLTNNEFAFFFNVDSDQPSALLWGGIDKDLYHGPIRMFPVIQPHYWALELLDFKLGNKSMKTVGMSDEPVRRLIVDSGTTYFTAPEGMHDQIVGKIPEAPCEKVDSYPPLTYVLRGSDGQTYELVVSQETYMIGGYSDNCRPAFMALDVNEAYGPAMILGEVFMRHFFTVFSRGSGDVSEAKLGFAPAKMGATPKVRQPKLSSHIPTSAEQDESLATDVIHNSRVGDRRRPLQRVGVTATAQAARFVRRQEP*
>Takayama-helix-ANV-113342_lineage-specific
LKLKLCSCCLGIALGLPMLSKEMVEVLETNSEEQLPQIVSAISADMAADLTRLAAAHQFAEFLVGLKSEVDLGPGGIVQDAISHLVEFAEVVRLGCDNADAIPEPLTCGMVGEATFRARLGVKFVTMSWSGVVAEKLAPLGAESRLLSDAALQICTSLRHIGDALNTCTSRICQTIESLNSLQRQMERLACGGTRVVKTLNLTLLRNLLDLRPFSSAVQKLGRLPEFLEPIINAVRRRVEMIQTFAANAPEEVEASFTMPFPACVVQKAIIGDEPPMKQSLLQQLNSMREIRLGDVVDTLDRLTESLSALNFDLAVEPVKEFVQSARVHLDRLECALGTAMAKSLPPLVSLGEGEGQKARAALLDEDDGRIPRPRPVIDMDQAIDNLNVTHPRCASSPLQLRDMLGERDLIRLSLQYKDEDFRADGTNFSDDIINFKIPYVTPGTCSFAAVLLGRIADQVKCHVDHQDHNVCDMGQRLRWCKQLCARNKRDGSPQYSSHNVARATI*
>Takayama-helix-ANV-113380_dino_high
MEIMKAFLLPFVLAALLCVNARKPHIVLIVADDLGYADLGFMGSEIQTPVIDKLAQEGRILKNYYVQSSCSPTRSAIHTGRYPMRINMDLAMLGTTPRGVPLNETFMPQVLKHEGYHTHAVGKWHLGDHAWEFTPTFRGYDTFLGYLSGGESYFTHGDKWFIPHWLDRTPFPMINQYDFRRQTRSNCGSKCSTVELGANNHYSTHLFTAEATRIINTHNASEPLFLYLAYQAVHGPTEAVDSYVEPYLHVKDRRRQVYCGMLAALDEGVGNVTQALKTSGLWDNTLLVFTTDNGGPTDTCDPQGSSNGPLKKGKCSLHEGGVRGIAFMSGGRHVLPVDLAGKPYTNLMHAVDFLPTFASFAGNDSPHTNLAPDGVNHHKGLLSLTSPEVRQDVFLGFQDSQRKGSALRSGRWKIMRGPTEITGINAVVGKLLGPIINDIKTHNYTRRLAQNYALNETVLAMLEDNYVPAANKIPELADGRIHWPWNQDGKIQLFDVVADIGEQHDVSRLLPDVVKELVPRLDAFAAQAPPAGTDPSL
>Takayama-helix-ANV-113443_dino_high
MLLVGSDAARKCLLLVAMQLLSVHSPAALRPYRPASANRFGVRGFSLSRREGRRITHCSLENPCAGQFQCDAGFCVPQDFANGARDPHEFLCTVFMFVSAVLAASAGTGGGGMFVPLLLLCSNLHSELTVPLSQAMILCSSCANLAYFVGQYHPTFTTSAKIDYDCVALFIPMLSLGVTLGVLVHQVSPQWLLVILLCITLSSAMCRTFQKGLKQRREEKAAEFTSQSGLGTSEILIQSSASFATRWHAHLKEAAHLMSQNLQQLSDIAFVWLTMLVASFHGIPIWSPHYLLYLASLFGMLAICTAAIWRHVRQIALLDSKLWPGTSHGSQDPAHSRKQADHTGRGSCKPIDWSADHSLLGSIKFPFVAFAAGLLGGSLGLGGGIIISPVLLEVGMHSEAVQATTAAFVFLSSSLATIQYVILGQMVWAYVAWYAPVAILATFVGQYLCDVYVRRHKRYSAITMSIAGVLFLSLIALASLGLRAVLHEHGVG*
>Takayama-helix-ANV-113518_lineage-specific
MVFHQFMVLASLVVVHGERRLEKHDVKPHGALVTTYNGGSWRSGRSMNESQTRLMTAEPAEVPAATGANQMKTKRQIKRFVEEFVKRPWPICRQLVILMIGNEPRHLTAQVNMYNVLRSDYDIQEECIFVATYTVIAPEQLTKFKPPPQRLLLGQLVGPFFEELSKLDRNGKPLFGNVFIAYSGHGSPNSIHVHRKGMEKKEFLLHLKVLHRMSASIFIILDCCFSGSMFIEDHEQILSNQAQLYLSTIKLGTSDVADAKTFNELFARYDNLENIVHDKMAVLTTIANFVKLGRDENFDSQLGLSLQQYAEVMDIVKCFYTETMQPSIKPKCSLQKLEDLMKEKKKKIPASDTGKIFGGRYSIAYWRMKMERIMEGLWGEDANKATDWFFLLAIVRSVVGALKPKEQPTDLVKKLRIFAVTSTVACSTSIGQRLCGSMTKFLREHAKKEKSMKDPTIQDMYNDLRAGNLAEWQTSDGDCSVTSEEPYGYFDPATGDFHNPIYLTEGMVPACMPVGFGNFNGTQSCAEFFPPRSR*
>Takayama-helix-ANV-113526_dino_high
MFSLSFSEIGILLLASGAITAGFANDVAHATVWQKNLLERVSISAAKLSQDSEELLLRRMEQPEFRKGLAKCCPSICNLPATVLLSRLQAEIRVSEVVSGFPAVEAYGTWDMTLADGYRGSYFENQWQVRVAHNGSFGNTSAGGWFGTQDDVETKLYGLKPFAIRGHPNSSAEASERGPYCAINDLRVDAGSPLYGAISAVFSQARMRETALLSAVDTGSFQSMCNGSFPWDLGKRLEHNCSAYPRGPNHLGTMDHFNHLLLINDAYWNGTAFGTLLSRFARLVAEPEAKLHGWGEGYSLKGTDFIHYFEAIPAGMLRYPHDVKFLIGKFPDLFGTIQGAELQQWCLKQGWLLVWSLGLNAGQDLNFFSAPYMNGTFPSNKRLLDPIVASGISTVTNMSLGGTTDHFYRIWWAAQHALAVAALDNSTVNGSIWANLFSALRDGLRPELHLEPLRAASCADPDRCIGTNGYGDCVCYARGRADTDTASLIV*
>Takayama-helix-ANV-113551_dino-specific
FKVFKVKLPKSHFNSALLLLLAMVQAALEEDVVAPLLSSANSSRSGTLAHWLEKLVVCGCLRRRRQLRPNHLRKDLEANLQDDRSSCSPNRSPQRSLAEQIPSTPPPLPPPPLPPPLSDDDEAVAEFGEEEDAAGQGIAWISLDPVRSQLDVYPRLIAEKIEDAFQQGDSFVRLDYFNATIQFEKSGHHIQKTGTGIRDVRRLRPHLEDGRVRVFVHQPGRAWRITTASKDGGRVEERSVYPCEDLIFEMECHDAESTKVQRERWISWISVDPRRPALDVYPADVAQKLENAWQRGQETVDLDESIPGAMVHLSDRPFQQTDRGRRDCRRVTLAYPGSDAVLYVVRKNSWKAAEDYDVGAELVQVTVPADCAVEVCADENEISGELRPLWEWGHELQQGASSSASLESQSWGQYSEEQNAIIEQAFQSGLPSTEIFVDSREYHICFGPEEGFARQVEPNMEDGRPVRRRLVSSSALDAAFNPNFSCIAGSDNSCSTCCASFTETAGMPILVA*
>Takayama-helix-ANV-113564_err1
MWCHVMLGGLLAIGAQAFAPAPIQWGDTAQRFVLVDTPKAFLNKWMASPQRLTVGSPFGLMSHSAPPSFTAQPDNTIRWSETGWCVEASGIRSGDAIRVNHCNGGPNQKWDWFPWGQVQLQGTDHCLAVSDHQGDSDEASIELGKCGPGATGSWRFGELLPAQSPAALSFRNSVICFISIAAIGTLSLGAWLLRSQSKARGLSTAQHGVCLTEAMSTPRGSAASPESLPVKLENAIPAVMMIHATPVSNTESKKAFLLALNPSAGGVSSGPLMSAAGPDDISAKGRPEEFVLSGSRNLRSADAVMLFTDKKLDKKQEQSVEEVTEKYGLEAGLFSIFKRSGKGSGDNDNKDDNDNKDGDEESSMTKAGDLLKKYGGAYLLTSTSLAAVSFGLCYVAVDNGIDMGALLSKVGITVSDTSETTGTVAIAYAIHKAASPIRFPPTVALTPIVARNIFGKKDGESED*
>Takayama-helix-ANV-113640_dino-specific
MLSARVTFLAPLVLVVAVVASIFGLSNLSVDVVQDWLERKTYELFIDDCSSQDDSELQGQGSTSNDNNASDDLNVLYATDTEGFQSLLISMLSVSRSLKAPSKCTIHIIVPGYDADQLSQLVECFHVELADMGAVPAVKIHLLQDMPLNLTAFKDVWMDVWPSGAPLLKSLTFAPMYLEDYLQNVPRVVWLSVNTIVQVDLGQLYRIPMRTALAAVRDSKCVTWRSEYMKEVDEVNSKLLRHVPDIDARTLNSGVLVVDLERWKLDRIKAKLEAWVTLASGVKALQLALNLEFLNNFDVLDWRWNVMGLTMVPPRRCVDKARILHWTGKSTPWNTNLTGRLKNLTDELTRPFVPASKCTWSRPVMLDSDFDMR*
>Takayama-helix-ANV-113668
ALPISQALRSLILFWLVCLKMPQVRAFLLLACIDGFKAIGTTPQGPTTSQEPLLPLACGQKGFDGTPTTKIVNGQDANKCEYSWQVSLRNCGVHYCGGSILSRDWILTAAHCVTQDVIDTDTIVVGDYSRLSHSDSYQEEHGIDRIIAHPSYNSSTAQYDFALIKLRTPITFNSCVGPICLPSSDAIQGKRCMISGWGTLKSKGSWPDILQEGEVTLSSNLACAAAYRTGSSRVIHDSMLCASGVRPNGLVVDACQGDSGGPLACLDSTTRTWVLHGVTSWGKGCANSRYPGVYARVWHVLDWIRDEVQSARNGSSVPRSCSWRPVVQCPCTQTDLSGCRLPACSSCAANGASCVANGPLPDRSQDHNINNCFGFSVFVKQCGNLIDDRGGSRAQGIVNSARRNVQKQTLGICLGMTVVLMVLMGDR*
>Takayama-helix-ANV-113670
MCGRRCCALLVLGISVLAYMVGPMALRLYNVVQVTVPPEEKDERALRIGILGAANIAPSALIWPAQKRRDISVVAVAARNMEKAKAYAQTHGIHKVFASYEELIADPDIDAIYNPLPNGLHMKWTMQALRAGKHVLCEKPIASNAEEAREMQLAATEADQVLMEAFHYRFHPVAKRLEEIARSGELGTILHIETEGKLPWNMFDENDIRFNSGGSDSRLAGGALMDIGCYAVNCFRLLAGEEPTVVNATADEVFPGVDATFEAHLLLSGGATGKITATMKKPLLAMEPPFAARALLVGDKASLWVENFIVPFIYHRIEVIPQNGSTSRIEKIYDTGETTYEYQLKAFVDAVRGHRSLNVAGTMDDAVKNMELIDKMYMTAGLQRRQGYA*
>Takayama-helix-ANV-113671_dino_high
MACILYSSLLFAWAAGGAPSSSREYNYEIDFTDARYTSSNVNYTTIVDPSVRWGVWEGWGVSLCWWAHVLGQNEFLADAVFSRKAVDFNGILLPGLGLNIARYNLGASAWRAVNGEGMQASPNIPPFKQMPGFWLDWLSDDPSSSSWDWTVDPNRSAMLQMAKDRGANVFELFSNSPIWWMLKNHNPSGSDLGIENNLQDWNFQNFTKYLAITAEHFKTERGIEFSYVEPFNEPASLYWYFLGTQEGCHFDRSLQAWILGLLADELRQRNLTFLSIASSDEWKYDYALETWNSFDDHTKALISKVNTHGYQYTGGQRDKLYDAVRGKKLWNSEYGDGSASGMEMATNLNLDFRWLHPVAWCYWQIVDESDGWGMFQANLRSDAPVISKVNQKYFVLAHYSRHIRPGMTIIDGGEKNSVAAHCARERRLAIVTVNYGNAQSVTYDLSKFQLGNASRATLWRTHVTGGNMYKEYHNIQASLSMTVDFEANTIQTIEIEDVVEADHHAPHVVFV*
>Takayama-helix-ANV-113685_lineage-specific
MLRFFKAVLFVCILWDASARRLQAPVDDPVDAPVDLYSLSRKVAALTEEVSVLRRALTSAGISVPTSLPIGASTTHVDAQLGNHHDELTATRQCTTDSIALLWEGGPLDAEHDAGKDWFFCTQVERTAGIDAVKIPQGLHVHHAGSSDVRSPFHDGLFAGSKDTAIKYGRLFSATSSGGMNVYEYLVDAGDVRLVLLTADNVRTLRDKVMDVTIDDIFGAGAFDGSDNFLANRYELFKTDMRWTVGQKTWVSDTGKPPLAPVRVSDEWIRGRHLAPLFYQAFDDTDEIRRDSRNAVDWVIMTALCSLFRSDPTLGHVHGWYGHNLRSSSDGKFADEIMLCKEGQHALRKVSESPVSAYAGYTGYK*
>Takayama-helix-ANV-113692_lineage-specific
MARVPSAEMVRTLFLLAWCHAAAMQDPSFCADNFKNATGWLNTRGEPSWSLSELRDGSIAVSTKTSGVMIFRQEEVRKAKSGSRAEASGSLDTLGEWTETNLLLGDGSMATAGATGGTSVENQILVFSSAAISNATNGGKGQITGKIDTGDIVINKLVSLGDRGMAAGDYLGHSAGGALVFSSEEMRKATAGGHANVTGQLDTLGHRAESLRALPSGGLAVGYMEGVILYNSTAVRDALAGGMVKWSGGLDTGSDIGMDVEVLSDGSIAVGTHDSGVLLYSAEVVKQALDGTGHVSSPTGRLDTRNNLVVTLRTMSDGTLAVGTGDVLLFSAETIKHATVTNPGKVSGVLNTKTSCKGGDFNQVGSLLSLDDGSLVVGTTPGCAGSLIFPASALRDAIACVGQQLEVERVIV*
>Takayama-helix-ANV-113697_dino_high
MVTLGSVLFFAASAFVSGKGIYRVTLSKHEKSYDDWTSHLLARRQVMMAKATNHTMPIHNWKDVAYTGSIMIGTPGTLEEVIFDTGSSNMWVPSRQCKGCTKKHLYDHRRSSTYKANGHPIDLGYGAGQVSGYVSCDDVTWAGLALKGFPFAEINNLDLGRAYIEGPLDGILGLGFSSMSVDGILTPLEALNQSGQLAEPIFAFYLGGGSKGGKSELVFGGVDHSHYTGNFMYVDLIDETETSWEVQMKDVKVNSKPILGDFSYPVAMVDSGNTMITGPELFVSVMMEKLGARENKDVNLYSVPCSTVATSKVTFTLGGSVDGYDFDFSVEDLVYARDGDHCYLGVQTNLARKFILGDIFMRKYYVQFDYGKKRMGFAKAVNTAKQTIIV*
>Takayama-helix-ANV-113718
MVWPLVFVCLLAPCTCAFAPAPIRMGERPVKNSAHAPVAFLNEALASQDWTMLDRPSMPQSATPHFLLKADKISWMDWCLEASNQVGSAVRINRCTDGPTQKWNWVLGSDGQGMIQLKDTNKCISFTRGISNGGHVVLRECGEQVQMSLVYDKPHPFLRSPLSWSSIPNGSTPLISMFALGVLVVGAWLVRWQTNVSARTMRLERPPIIEDGGGVSLIVQESGTAQATVPAILAINPIHGNQFRPCRRKESVVNMKDGSEPIDEGTLIHESLVGAQPSVGTAEVSRRNALGCGLLVALASYDSRTPGPVQAFEVEKVKPKFKDTYAEVQPGSGPLRILEIGSGTKGESVFEDRFRAGTEVVCLDLRVPDGATSRDAKKYAAAHGYKVSFVRGDATNMKNIESNSFDAVVDSLLLCSVSSAEAVVSEVRRVLKPGGRYGFVEHIDDIDKVIVDKVFGDPSVLRFQRYPEKTNLVAGVVVKPLEESL*
>Takayama-helix-ANV-113719_lineage-specific
MIGGHICIMSLMMLVSPPCLSTRLKSSRGSQSAEETHAIGAASNVLSRVDTAVEAVRKVPVSVWTPPDDQVPKIVNPWIFDWDDTLSLTTFFERCGLQFDRSPVKGDFPVKGERSWESRRIEYYNDHPMDAAFINEYGRLLAQVLERAADKSGLLPVYIVTNSHFDYVLKVIITFFPAVLDLLQSRGYLVRYAGTVDGLPADPNPEPATLGFMPPLKLQPSGPMDRWDPSEALNRWDPPDTREEPEQGTLMPFTAESWPSQAHQNAKFHFYPLHWNSREWSENARKDPRRRREDPSDKSLLRFPLVVNHAVDTVMQNASASEFPDCVVSSFGDTDEDAYATFDLVRSKRATFQGLLSAEIFMFKEVAFHQGPLVFLRETALSQMNGVLKLIDEDKLPGPVPKDKGFIRRSLPLVKEETLEPQAILHAPSEVEASSSLDG*
>Takayama-helix-ANV-113754_dino-specific
MRRQQAWALLCIWSRGVSVESLHIEIAQSSFYRLRAMCEDEGRAETDFLQAWIRSRKDVIDSRKHVSVSTAKDSAASGQEELAPAYALLNDQVACPHTFDPFSLQGALDFFGFARSEIECPEKFMQATITYTQHLIREKNLHDYDIMHELIRAETGYRAAKAIGKHISATLFATFMQVQKDLAEALRGWDLWTYEFKHWRYHKRPTNKDEYTQLYNVHRLPEFQHLECPAIPLAYRLWSNFPTCPPTRLRDIPRFTDAYVSGMTVDNWRSSYRDFLSEDHNSNTSLLIGGDPTFRLSKGAHSVFAGVFVQKFPSDMWCYQQVIHDLRPQYIIELGSSQGGSAVWFASMLKLFENPGKVITIDLALEQAYWLSKKRAEDAARKLKVTDRIDWNYVGGGSKNSEVQRKVAKLCASASCMVVSDSDHDYEHTYFELEWYSKHVGVGQYLVVEDTNIYGWSGFLNINDPNEDGLKKGPMEAANDFELSHRAEFVRTDWCAKHYGLSQTPNGWFFRAGRESR*
>Takayama-helix-ANV-113852
MPCAGQMVSHPRSLIVLLSILNVFALPKYLSSPPASLGGARVANYTTIAQPATQWGIWDGWGVSLCWWANIFGDRDDLADAVFSLKTTELAGVKLPGLGLNIARYNAGGSAWRSYGGESMKVSPNIPKWKEIHGFWETWASQDPASSAWHWTDAKQVSMLRKAHARGANRLELFSNSPMWWMLYNHNPSGADRGSEDNLQSWNYRNHSVYMATIAKHAKMHWGIEFESVDPFNEPMGDWWTAEGSQEGCHFEHSTQDKVIRYMREELDRRGLKTVVSASDENTYDMALDTWKSLSTKSKKAVGRVNVHGYQGNGGRRDLLYSAVSGKPLWNSEYGDGDESGRSLASNLNLDFRWLHSTAYCYWQVLDNTAGWGLFHFNSDTFVIEKANTKYWVLAQYSRHIRPGMTIIDGGEDSTVAAYDAEKKMLVLITTNFHQPRTITYDLSKFKAAAGPVTRWSTSTDAGGQRYFRHKDMIMPEQNFAAHFLANSISTFEVQNVVSFETATDASVVVV*
>Takayama-helix-ANV-113862_myzo_high
MLPSPTQCPLLIAALVACCGVCLIAFSNVRPDAAPGGDQQSRAPSEQLLERHQLALVALRRAGVSGSVDVVDFGDGLGLGVSQAVGAGAVLLRVPENLALNVRWARSCKEDASADLEVASDCQIERAVVNSVLRNETSILTGLIALLVMERRRGGSLQGLDRSVASDVIATLPEPSWQQENGLFAIDEEEFRTFSTGTSMEGWRDAAVSAAAVAHAFINDKLSLLRDVSLNEVRWAYLMLHSHVQWAQENATDIQSGPELPPSAHFLLPLFLARPTPEWRHGVRIRHDQETHQFEVLATHAMRPGDEVHFVDRRLSDASVLAFQGLWLTGRHRMRLSLNVSSARRDPESQPSLTKYDCGSQPLHLYVLAQKNVDTHFISCMRLLALAANYSKLQRAERKGWMDRWPVTGMVDQRTEAAATELAINSLQQVLGRLGSSSAQMRQRFGGDSAAARPTVHVREAETMIVVGLLKSMKELQLVSSSEYLFEA*
>Takayama-helix-ANV-113965_lineage-specific
MQAVAVRARSRSTLQICFTQLLLWQISTKATIPTWPSTTATLCTTTCAIEFLWGCMPLQQNKTGQEAFDFCMSEIQAGSNVMLRAAGCHIDCAPTNEMLAAIPMHTGSRPGSFWPRSVAASGVMVTTTSSVAYSPKYGVVVMVGDSGCDSQGSTQGETEVRSRGCCP*
>Takayama-helix-ANV-113993_lineage-specific
MRRGDFGHRFWVWLLAHVILCSPQYTLCSLWTHSCPFSDSHLASVEKILIEIENLLIKHHERCDDSCVKGHGYQMLTKAAGEFNATTCDLAASVKCLLRVAALSDERLRASGWETPDLEISLSEEAHACRHALFEIPWSWILRTGWAIPLFGLLWHLQLRFLNLVDLPDERRPTERVNIEYCRSVWGLTSGEKFVPDMAVHIVFLADHPVVRGEAQDRSSAMLRANALVALAQGAVRSKNFDGVVQLVDAADLAFRAHHMSSFSELLTGCAPLWFFLFLLARCWCALDSKHVAMASAVYGISQDPPLRLLKYLSLPAPTPKFTWPITRAGRWWLHRLLYVISRMLWRRQIQWWVSHGTLLGAARHRGPVPHDIIDVDIDIMSWDAHRLEDINFRSQLQRNGIILSPIFRKKLYFRAWPSGMEEPHLDIYLVQLNAARNSLSYLSVPDFHAGFSWRSSPQREHVLLRFGAMQVVAPGNYAEYLNRMYGADWNDTMRPWCQADVCDRKAHAGMAISLEQRRPVLPLERIHPVAP*
>Takayama-helix-ANV-114029_dino_high
MLMETRFLGAGLLLAATVLLNVFAQPEQEDPPWWAAVSAYHFPQLFATDIEDFVPQLQNTSADYVLIDFYAPWCPHCQHFAPDYERLALAIQRFDTKQAQINLAHGGQAVKPSILSGTVDCVRFYSTCDFWGVHSYPTLMWGKRQDWIKKALQEQAQPDQAQPDQDDDSDSKPPSSDIVPIDMDGTAESVATWINNRTKASLDLSNISKQEIARLLFQKSSKQMAVTASGTSAPPEADVDVADDGGYSADVWDAQLAVALLLRDILQHHAFEQEDHEVLQRSKTGRRRHVRPQAKSTNTTRGTFMNFVALLAERFPESVQDGGRCRSSMVELYGQLRDNWASMTQEVTSLATMDPGAKKLVMIDPDWLEQQWQLCGADWSSYSVGWHHCKGTWPGKRGFTCGMWNLFHFLAAATDDKSALQDLQTMRSVISHFFDCQECRDHMMQIPVRETGTWTRKDAQLWWWNAHNVVNRRVGTLEKKYDDGDPAYPKVQWPTPDDCPTCRRPQAGARHARTSKPSLRLRGVTKVATEAVTAT
>Takayama-helix-ANV-114065_dino_high
MLYSSCACLLLCQLTLQFVPHARASDHINDVRARTYPSYHELYYRQQLDHFNPTSHARWSHRYLLNNESWDGRGKLQNGCHGPILMYTGNEGPIPAFWGSNGFMIEVLAPKWGALLFFPEQRFYGASMPFGNASLNSEHLKYLTTAQVLEDYVELLNHLKATLPGAENCPVIAFGGSYGGTLTALIRASHPASVAGGLAASSELGYYDVARWATHGVTEFAFEDIVVRDYQEARPGCMSAIQAAKKAMESATDAELVKALHVCDAKALGPQKSSLFTYALEALPQQDYPYAIGSMPAFPVTYVCNVLVEAFAVRDTNAILSAAAAVVDLGFGYDGSSCIADAGVGGPGNTPGDGPGPGSWGWQSCTETLHRFSARVIRNYTFDYRASAELCAKVYNPSVIPDTGSIARQFGGYALADGSSGVRNIIWSQGTLDPWHGWFKNVAQPPKGSGIYHFLMKGSAHHLDLRGPNPKDPPAVTAAREEYEKIIYGWIQEASMGSANAFLV*
>Takayama-helix-ANV-114072_lineage-specific
MKLSCLLLVLLSPFASAERTERNMLATLHEIDEGVMQRRDINQHRAKKLDCAGFGYENNGNQEIDTAVTLDSKDAKGNIVKNTLLETKWAIKVLTTVSAADVEEFRRVFLPLYVETELYLKNGTATTYGPPSGAEGQELTADERGEHCEGLADRVPNQMRPLIQKMYKCKPERILSIKGPFESAWDNLEYDNLEIERPNNIQLVAMRNEGPCANMDVAERSDAPRRLQMFQGDYRGRGPVPEDVTTNGSPHRSSEPFTTHHAGILFLCENQQMSEAVTEEWGATGAAGYFLEEIYKKGGAEVFRETRPTIEGLHQEFEAIGAPFIAGTSGHVEKAILLAERKAFRDWCNTDAEQLANGRIDCNRARREKFIAIFAAAQIAAGMHSLLESFIVAHEMGYFVDVPNLCPAGAQLPPTGIQAAFRAMTPSDLKAAFRTMMGCCRCGQRGTPDYAEWFTESFERYVDGIMQ*
>Takayama-helix-ANV-114074_dino_high
MARHCVLIMRLACVIMSCCDFQFVSARPGTSCANGGACEDGLDRTKLPMSFIQINAREADAITLHKNMQVEEARILSLRESARAVAWYMKACLAGVVALVFFSIGVFVLSVHVGRTSEAISEDLKKVTNPQVEEVREINTGSDSVETLVPERSVHLGLVVGLALASCLASSSLAIINKTAMTKFRPPLPLGNESSGLGHHKGYLWTLVLMQFLFVAGSSKLVGILGLAKVENIDARRALALFPAAGMFMITIIAGNSVLSATNVNTFLTLRALVPIPCALLETVLYRDPCPPMLSWLALVITVLGAGVYTTSSGGFEMQSVVWGVLFLAAMPIDALLIKHSIAMSGLSSWGLVYYNNLLASLPVFVYVFMFELQSVKKMRDMCTVLFEPGIFMTVLISCVMGICVSYFQMNTRYYVSATAFMVLGVASKFFAVLLNEIFLEHSTFPNLCGCLLSLAGAVCWQISAGRSSVKLRSRSAQSNRNIVLPFAFVLAALVGAGWIQYTQTAR*
>Takayama-helix-ANV-114094
MWLRLLLVSMLALSAHTFGPAPIQWEGGVANRFVIAPRALPNLVSVPRRAVPQALKIWNADGRMSPDKIPNFKVAPDNTIVWDSTGLCLQAHGAEDRETVAVDHCSGEPNQLWNVLPNDHGRNSQIQLRGTSKCLGVADEEGLNGAAIELQECGEKMSASWIFGAWVSTPTTGELQHSERSSSLRHAMISSLGMVGLLALSLNAWRWRQQRRAITADAKFLSVDPGGVCMMPSVRNGDHRGGLRPAVMTMRPTPVEADGSSPDEVMDETEQQPQDILSRLKRIPALPVAGVVVAILGSLMLPSLASDDMAGFTQAFSLVFASEIGDKTFFIAALLAAKFSRLLAFAGATAALVIMTVLSAALGQVFHAVPTEVTNGIPLDDYAAIAAFLYFGVVTLLNAYKLPEGDSSGMQGELEEAEEAVEEATEEAERRNALNALKTTFNLVFIAEIGDRSAISTIALSAAQDPFSVSLGAILAHTSATAVAVLGGGILSEYLSEKVIGYIGGTLFLAFAILTALGLG*
>Takayama-helix-ANV-114103_hapto_high
MLQERLRIMMVLLSMMPFGISVPSNHMRPLGDIRKPEGPIKEFGEGTMPSPEVFWRDCVASWTPCLFRGAGKRSRAYSHWSVDYMNTSYGKTEIKREWRKEDREAGFMWPDGKRYTQPPRIRIQDYLASSQLQKDYYIVTIASDDMLADATVPPFVLCGDRRKSNKRFRERQYTSVPDWLTQMQEADLWLSTHATKSLLHYDMDQVLNCLFAGEKDWKFYDTRKHYSKFPWSEKHRKVDPNNLFSSNHVNMDVDHVDLVQSPLIADIPYTTARQHAGDCIFTPHTYSHQVNSIGDRFSAAVSYHWLKHESFGAEVCKSVPRDKYISFQDFDYVWFYNGSGVIPLGYPDSAGMRSDMRELVQSYGHGGLTENKFYKAFFKDLEGNSLGRKTKRERHALSRYHFKAFDVLPEDDRITLGEIESAALDMFVALSIATDDGEEVNFRQPYNPRPTPQSRKSFARLWELDHSHREL*
>Takayama-helix-ANV-114126_dino-specific
MSARCQFPGVWLCLAILSLPFLQGSRVSVSSETKGHNQQRSNLVQEAASNDISSWTPQKFDLTFDRTMNDILVMQTVRRTFPATNLERHPPVGVKKKIGYLFLVKDGFDQNDLWQTFFNGADPGSYAIYVHQWNPGSDAAAAARAQWGKLGAEFIPTVKTGWGQLAGAEFALLWESLRDPAIAQFALASEGTVPLKSAKYINSYLLWAPSESKICFNKAENEFSIVNNERHSSCVYRDSLQGVKLPTTLDDETQDVSGRVRKHHQWLVLSRQHAVDVISYGETGLRRHFKALVRTSLHKSMDPAILGANDETFVATALLSAFEDRGLATYDSLEELNRQGVKSECTTFVYWRHCFKQTALGAEAGWNNSAYKEMRQLAAATGWETSWEQWFDSRKSPAKALNDSPRNFGFKNSAPNTDYLKALVGSGLLFARKFGLDEDDQLSSDLSQTLPSLWKEWEKQHGPWTRVKLMRESKAWPVLDMGDDRARNTAYHRIPKVSPTSRCCCRGPNANDCVLLYSDQLVRSLNPLRIVQFVCDGNDGWHSYDRHYGMTKLPPACVGG
>Takayama-helix-ANV-114135_lineage-specific
MTLASVRFFIAVIFLTSPSLAKVEVSAKVCAENDLECKIGSGVPEDASGLLQVKVAETFNDDEAYSVDKAFDSGCDDKSPWCSSWAGLGECTKNPGYMLQNCMKSCKQCGPTPACYDTSGSCPYWASIRECTKNPGWMLANCKKSCNVCGSATTPVPTTTPKPPPKPTPKPTPKPTRPPRPTSPPSGGGCRDLGSKKKLCKKFAKPYGCDEYYKGCEFYAAAQGKAWCDKYTKDKNNAQRRRRWAKDAGENCRLTCKFCTTTTTSAAPQPVPTTPPKRPIPPSGGPTHVSDFEMTGNRGKSGFFKTTSCVQPWKRVKTAGFCGKPGQKQGKLVTPFSGKQFMWFPSCLKFMWKMNCGMISGLRSEPLTLGADASVTFHYMMWGHAEMLPFKVLVIEESPWTLHTAWEMRGDQGRVWKGESVSLTKWAGMRVRVEFRGGKAKKEPGCSNGDVALDKVILDIGRGGKMPGA*
>Takayama-helix-ANV-114146_lineage-specific
MVATMVACRALSTVIIMFFLGGPFRAFGLNRNKMQEGSQGVNVSSQSQQVSASVNPFGTIASVESRGSSARAVHQEHDIVLRGARQQAVEQMISREHTKVQESTKVQKTNKVQKGILREGMEDPVVGRTFAAKLSARVGKSTEAILDGIYRSFKTVRAMCGSFEMSFLQKHNLHADFSAAEPVDTTSEIYDKVFEKYQSLPPSATLALPKEFSNAEFSVRERRIPELQCPQWRGPGPCGEYIFRQLWDSSGYVMHGGTIVSAGEAPAPIDSKLLDLIAGHGDLGSAIAGIAFVPESYPSTDVLVLGLGAAFKITYLHQRTPWHVEVAELDPQELSLAQNYFGFPDLPNQGKLGSQCTSDGRLCVALRDALAHMEALAADGRRFATVFVDIGFGDGHNAAFSAYNDSQQKRFFSVLGQLAPTSSFNPIDEGDVPKSVAALQTTYNSVKCAPPDKTAECFLIGYASGILGGESAGRHAAAVDAAMGWAPFSLNGYIQRLQPINLKTS*
>Takayama-helix-ANV-114149_dino_low
MSLFPFMLCSFAYAADGLAPRQGLRCQWRMLILSFLIYDVSVVAIPCQGPETPDELADVLWGSSSGYTRFTRPGVAARTDKNSSDGLPHSAPPDTVEVQLQLFSVGSVDQVKQKFEIDIFMRTRWIDWRLSFNDTTKGGCFDACPKIGGEACEIGYATGIDNIWTPYLWLPELTGEEFRIAESFWLRHDGRVWWTSKVTVQLHCPMIFEQFPFDEQSCSWKVSSFRDSDRDIVLKALDGKATRVGRDFSLPSEFSLVSFDGSVPPAATFGSNLTRSHVDFRLVFARRHAYYVRHYIYTSLVFVMLSWCSLLLSREGLNRLAIILLNLLVIETLKSSLLSSLPVLSGRIWILDFLHSNTLFVLSTAAEFVLAHIMDRVEHRVDKGTTEFTDSRDSYAHSIASEKRVAKVFLRYVHKLDITGNHIDWVFLFISPAVYAVVMREFLKELVSGHRGFSSNESVVLLSPLILAAIVLLCFCCFGIYYHTRVLRSKLAHPPQMAARSGEAHAQHESRQEGANIEVAPDELKSEHCSEIDVSGETPINELPSMITAETPRSNFCPENETQF*
>Takayama-helix-ANV-114188
MVIRTNPHRGGNACLLILCLISAQATPPEQARVLSKVAEREVASSTDSPQKGARKFKVIVIGGGMAGMAAAKALAQSGITDFALLEARNYTGGRVHAVHFGTASPGVVEEGANWIHGVSQWGSNPVWQFAKKVELETVLIPGSCANVSGYNLFHANGTAVANAGQRARGIDNAYDCANKTAQRGGPDMTFRQALGICGWHASDNMDESLEWEVGPANDMLPPWQLSLQQMLPDATYSTLGSDDHFVHDQRARGYASIVDEIMAEAGLSFSDGRLFFEAEVVRIDVNDGIGMNSVVVRTADGRVFQGDSVIVTLPLGVMQSQHSSLFHPPLPQAKAKALSAITMGNFTKIFAEWPAPFWKERGMQWLAAEDYWVEGMERIRLPIEFHDLGALVPGFNVLFTYVVGDHAQRWEALSDTEATELLVSRLQRIFPGIEVPLPSAFHMTRHGSDPFMRGAYSTAQLGVRDSDFIELAAPVLDHAGTARIFFAGEHTCWRFTGFLHGAYESGVGAAAQVLEMFGQTPAIKSLCFSSSDANMLVI*
>Takayama-helix-ANV-114211_dino_high
MARTCTSTFLRTVYVASCCGVVSLALADPASHRVGDHSCPNSDDVDLNCELDVSLLQTGVSVLGASKGKMTVREYMQEKELRVPWHGNYRPALVAGGLALVMLMVLLVVATAYKLEKSGFLSSSKQDAQRVESGKVEGERETSTSKHAQQDLQTKFGVVMFFVVGGCLASSSLTIVNKKAMNTFHPPLPPGHSEDGGHIHNHKGYVWTLVLIQFLFAVITSKALSILGLAKVDALEARRAAAFFPAAGMFMVTIIAGNAVMNYTNVSTFLTLRSIVPIPCALLEILVYKDPLPPVLSWLALATTVFGAGLYTVSTGGFQIQSVAWGIIYLGTMPIDGILIKHSITASNLSPWGLVYYNNVLAAVPLLAYVVAFELQDMSKVHAMFMALHELPVLLIVLMSCLTGIACSFFQLSTRYYISATAFMVLGVVNKFLTVLFNEIFLESNSFVTLTGLLLTLTGAVCWQMSVGGSSVKVRQTPDPSVRNIVLPFAFVALSLLWAAWIQHTQNMHPVHHH*
>Takayama-helix-ANV-114216_dino-specific
MSWAFTVSARAYVTFLIFLGHHLCHGRRSLMQLASYSNRMHRDDDTVEGNEVTVTSKPQNWEKLDTCPFHGLLDSDRCWYLSVIGEDCSRTCDKQGLDFWFLPGSSIVGNEMVPKLLGRQVGSSAAWGRLECYDPSKDTFSLYKADPDPASTGEYGDLKMWANRDCQLACPCNVEDGILPYANPGNLPHATTNPRKVAIIAYSEHMSGLINVASLRNGGKCEMQSSSFADEGIHGGYSCELLLDGDRTDGYYSSWATKGEGKGASAHLRFKKPYMLEYLKYQQRTAADEWNKELQLEFSDGSVQTVTLKGTPEMQTLPLQPVISDKLVLTVQSTYATTNNGATEVQVLGRSIERPGKTTPKQPRTQHCPNKGLLKERRCWYLSHVGESCGCACNREGLNFNWLVPACSMLPLLLGRTPSTFQGPWARLEVFVHSDEWGDDRFHSAQELPPENALDAGDAKDWSWPTGALACPCEPKPLR*
>Takayama-helix-ANV-114252_lineage-specific
NQLLGIMWRLSLASWLVASAHAFAPASIRVGFGEKRFLAPKAFLNTALVPQELTILDRQGMSADMIPQFVVSPEQTITWNGWCMEALGEKVRVNQCTGGASQKWNWLPNGQGRDMIQLSDTNKCVNVGGAFNGSPVELKECVEAVSEVWLFGEPLPADGPSHFSLSVQMRQVMISLFALTGVGALSLSTLFWRSHREVRAAACGHARISPGMDEETGLSMVAPGNLLESQTLSRVPRQGHEEGPKNVPVGALLSAPRAPPVRLEAKEIPFDTFFLRGAKKALRKQLTEENGALDEDALAAIDALAKVNPSDPDPANDFDLWAGKSTFNTAPIIRVPNAKGGCGCHGSVVLDDASGEIRLEIAQPLDDSGSPVSLLVQGRVAATGDKTFQLQCERVALASGDEETAAIVNAALGLNLKQSEGQWVAAAPLPTLNASILYLDQDTHILRVLGEDAEGLPPFVLFLEDQ*
>Takayama-helix-ANV-114261_hapto_high
MLWCVALVSLIVGAQAFVLAPIRWAGVPARNLFLAPTFLPTQPSLTPQSLTISDQHGPHFAAHSDSTIRVERSNQCIEASGSRIGDAVRINFCSGDRPLQKWNWLSRVHGQDRIQLAGTQNCLAAVEKQGGLNVELRACDNTAAEAWMFEEPIPQTSKYTSGAASDSIRHAAIFVFLMVALAAFTFSAWFRRKIKSLVVTTRWSDTPLIGDEGGVALTLPFAEHQDSAPSPPDADIMFVQRMVPAVMALAQIAVKDDADTQQPARVHSDVAMMPRPGRPANTKPYTVPPTTRNEWLSSNIPLFQERIIYLGELIDDAVINRCISQLLSMDGERNAPIYLYINSPGGSVIAGMALYDTMQHVKSDVITINTGIAASTASLLFGAGLRGKRIALANARVMIHQPAGGDDAEVESLDRRVEADQIKRIKDTVISMYADQTGHTREKIAKDISNGDYYMSAQEALEYGLVDVLVPEPEGLLRP*
>Takayama-helix-ANV-11428
MNAVSAVTKLALLATFTAGHPQYANNIPNGAHVQVGGQPWPGVGHVAIGGGGALNVFGDSFRQEGYRWTSRLCQNDSDGDGLSNGEELGDPFCTWTPGATPTRTTNISHPGIANVNTAPGVYNSVTMKSCVTRELEKRLATPRHLIFGDIDMVVGFAVIPESVEIEFTLVVPTRGWISFGVSEVGSMKGADVVVIEPQGDGTYRLTDRYSTDFKEPKIDKIQSWELLSASQETLQTQCQGGPISYTKAVVRRMIDTCDAEDEKLTPDLLQNYFIAAYGSDLQKSIAYHFRRASIAEYVHIPEPMIPKTARGPAHDIMTPPLQVPAGLTSYCYTRVNITKGLLVTGYSAVNILHVHHIGLFKAAPGGISFQGDYSCTKDFDGMGTPQLQWAIGTKEIIFPSGLYIKLEPGEYYYEVHFENLGQQAFNTTAGLRAWALDDDGSLNARDEVQILNLESRWPGAWPSKQGEAVGRFELPVECFNGLPPQGITVMVTVAHMHRHGRKMHMYRKRGDRTDLVFEQRSYDINKQNPVWKAWTVLPGDKIVWQCIWDTAGDSQPITWGLKADDEMCSIFLAANVGMPFRYAGTGLVANGSSNRYAYCSGSRPRFDNAAEISLRLSYPPPGTTVSMVPEKTAPEYFEERGRDRNLCHALVLAEVAAPANNWLVGALFFYLFAAWLLHTLAQRAVQWWVARHELQRPETWCALRAINIMEVCMCITVFSLVLSRFSQHFKVEPDEVYEIGGGPALGRRYDLLNTSGDYVAATYMMVFAVKATHRQKMLGDAAHHGASLLSIWLLRNALEFEYAPSLYAFFASCMLMHCAASGPMYLSFLLLKLNPNRKYNGNLAVLFMCSSALKQSIMIAAHVANIWNYRLVFQDETFYLRDVSTEKWNKKPYFEERLSLRELWLNVAWADILKFALPPLWLLLCQAQVYNTRLQFKIGLYELRKARSDAAKEREQFDAIKPTNVAVDLEHSHPESVKIEESSPLSGNVEASEDQLKRNSSRNITREKSKSSNGAAALSRTLSRAMSFAASAVLGDEEEVHVKTCQNGHCMREDHKFCPECGKTPLQVEQDRYDHMEL*
>Takayama-helix-ANV-114310_lineage-specific
MRFLLHLSMAVATVSQSTLHTLPPCNHQQGSDANYKCTKCSHGVPNQVYSHQSLTSGCPICNANPVYGVPNDDERAVAYCKTQCSSNTVCQGFAYRKHGNGHEVCQYYNSGFVPWNTANTVTTIPGSRLCQKISALRSTPARRANQSCSFASLKVHCSPYMSVGVTTAMDNNVDDCRAGCLASSFCFGISWRAGNCKLWTAHCLISNLMAGSYYLETKACAQYTCASSVSWGSCPVGFSLKTSASTITCASACSQSMCCEVANQATCGSYSCPTGFSSKSSSSTISCGYSCSTAQCCQVASRALSGSIVGTCASYNCPSGYSSKSSPSTISCGSSCGTAQCCGPQSCVLFTCPTGYTRISSYWRISCGSYCSTADCCQRFQNCASYICSPGYTTKSHPSTISCLFSSCNMFDCCQTLTCGSYTCPAGRVPSGSSSTSCFGSCSSSCCDATCASYSCPTGYSAKSSPSTISCGSSCGTAQCCGPQSCVLFTCPTGYTRISSYWRISCGSYCSTADCCQRFQNCASYICPLGYTSKSNP
>Takayama-helix-ANV-11432_dino-specific
MRSAMKCLRWILLGLAPCLAFVLPTGLPNGSRPYLTNSSVENLTELAILSPVPFTGGWVGGWTMRIGAEIAKDIINSQQKILPGYYLSIRWMDDTCNNDNGVQKMLEAWVNSTKWVALGSNGCSAVCMATAIVVSKLRFPQLSYGCASGSISDTTKYPDISRMMVMENTMADVFNALGQKWNWTAMHIITGDPSRFDAPAQYLMDWFKNRPIQTTWLTPRNPSWTDILALMNVVKASQQRVLVVLGYEPFYRKVICAAYKVGIPKGVVWLSVGWHKSGWWNDYDAAMMAPTGFAPDCTIQIIGEYYEGGIGGAAYGKPAVQDMNNPLTCYDGNYTPTQFWSMLTHHFTAGYPVGENILPGAPYSSIAGNAPDGMCVWAYLFRHMIFKLGYTVADMQRPNATVYREMIRFIKEDILFNGVSGIVNFTGNDKPGILAVNQVQKDSQGNLVRILVATVDLQGTLAEVAGTSYRWGDGATAPGSVFKACPPGSSLNAAGQCINCAIGTYHDCSVTNASNGQCTGTKSCVSCPQAYANPNTGGVDLQACSICGTGRYSDVLAASACKNCTIGRFSGTFGLTQCGLCVPGEFADQSGTSACKRCPTGTYSAVKNATICDSCDSGKVTLGVGARSAAECVCDKDTYKEFSSNPNISTCKGCPEKMTCALGSTEDALKALINTGQVPLDAAGAPMKYPEVEKGFWTPKDNYFSVYRCTSEERCPGGPAESCALRLEKQACAQCMDGFYWTGETCASCSDPQKSKFLFPVLPGMGAFLIVVVMYKLGGDVYEFWNSWKNQCICIGFLTLNHQQILSIINNVNLELHINVKQYFGFWSFTENILSIFKLACTGYGDFTSNMIMKTLGPIYLFGVTCAAVFLSRMIANCTRMPILRMSVDRASNMFLSLILTFFIGIASLSLSLFKCIKSPNGVYTMKQDPSVDCYKGTWNSLLGVGIGAVWVYCICCGGVFTWAVFTAPRKFAHRRFQMRWKFLFIKFRPETPYWALVIMARGLVTNIGFVFFTFGLAQLYWIMSCEVVYMCLTIYCSPWRFRGCNFLSIIASISIILACALNAVWIERSTDNLADVSMLVITLTSFPVALAGTMVLYIMYSRRVWSDWSGERTDANCARRNFTAVHSAAKSLAKMDTQLALELYMASTHWDQYYLRVFGDLINPVFFAQPKAFRVVAHPTILDIYERSGRITTIDKLAIREDAVALTRGMTGDSHPQKYKEDENEHEVITHCQGTQTKEEEENTNVEGNDGSILNHWWPVPLESTLPRMIGSPRGGQWRLPAVPVTTPRQVRTPMTTPRQSSGTTPRNALSAMTPRSGQGSRRTPRCY*
>Takayama-helix-ANV-114339_lineage-specific
FFFFLLSLHTHAPPRPALGYNAQSCNGVVQRVACHTTLHSIRGNCARQACIKNPTVEHSIHAYTRTHNTTIAPFHHRSMILKSCQESSEALEAFSSSSIGAASRTDTTLSISPAHMQLPDSPLDFTCVRNARKLGIGETLAAASCCGIGIHIKLSSQALSLHSFRKNMISCSKVAIFSYISRSFASSPKGFSSSVAIASTPSSAIVRKQNSATFA*
>Takayama-helix-ANV-114366_dino-specific
MSCIYPSGSWILRITLLLLIACALAATSDVQASRRRRRGRSGKGGSATSKLSKKTASRPQVQLQADLSETGDGNIHIGHSSTRDSKVNVVQSPTGDTKAAISISQFSYMSIPLALTIAVMAVVLSTLNFCKKLCDDQEATCLLVLPANVIMFIAFTVVIPNSYDLCSALGMGASFSGAMVGIFMLGTCVGQIIMYACIRVWPDIWRKPRLTMATSLALTCVGMSLYTLVALHVDGMNASEWLLYLLLGARILSGVGLGLWTQMASVLFKHLVPPEELPYQMPRLSIANTIGIGFGPFLASGAAMACPNSKAGFAVDGAVTTIMCVVALCGLPYMLPSSAEQEDCITDSSPEEKNSHRSRPDLLICACLFNIMTRAYVVSGVEVASAFLLQEAYLWNKISVGLAIGGTFLLASPVKIIYDAWKGKFSITTWMRSLVCLSLGGCWLLRGNGWQILIGDALIFSSMYMCDGIIGGLMLQGVSALDTNLCVLGDMIVSNVGRLLGPWLARMCIESKGQETYALMQITACLTFTTVYECVINRIRIA*
>Takayama-helix-ANV-114372_dino_high
MCAVLHASIFVACAQIAIASDSWSQDGKGACDGNCAYQPDDHALLQTGASLSEKADALQNQASESPTRNLLSILNKAAAPQTRGSVSVSLIGVEPGASQKPGAPQGTAHAADKADATQNNHVAAAANSASWVHDAEVRKRQLPSNIDYVASTVASVMTDGDASVKRPTQLVVEQIPAPQQATQLDVARMNMSMDESVTNKSSKRSGNMTATAKHSPLHSGDYGWSLIAFALLAVGAYYFSTYADSHGLLFPDHISALVAEFIGTFVLVFTIGCCSIAGNSTWNATAIAAVLAAMIYAAFPISGGNLNPAVSIALYLSSKLDLSSLVQYCAVQVFAGVAATFTVALTVQPIATTVGPVAPFSARYALGAELIYTAMLCFVVLNCAASKRNDAEKNKNQYFALAIGFVIIAGGYPCGNISGAHFNPAVSIGMEMVVAESIGWGFVWACFQLMGACVAVILFKFVRPEERRHLDEDEMEHVLAKPAQMMETCLSEFLGTFMLMFTVGLNIVTSSGATAWSATAALMCMIYSLGDVSGAHFNPAVTIAVMVSGTRREKAPES
>Takayama-helix-ANV-114376_hapto_high
MACFPLLIVTSLLATGAEAFAPIQWARVPGKGMALMPKSFAGHHIQSFAVPQELTIGETIDTMVPNFKAKSDNTISVAGWCVEAAGEKRGDVVLVNNCDGGPAQQWNWIPDGHGRNMIQLKNSNLCLDVVEKTGSLNGASVDLQDCQNGASESWLYEATMSVPEEGALLSSDARHVTITLIVLGLVGVLSLSAWFFGRSTTPVVAGGVPSSYGQEGKVSSTTFLPCQEGGNVRSPSTRRGVIRMSMDDTAADDLEEGGVTADGTVISPPISFVDEGFRLPRLPVNVQSAAAVALLSASFTMVPPAFSDTSFLVAAQPAIERREGGAEKKENAKITGGGASTLQQGRSITITRGVNLNSTNWQGENLKGVAFQQSVVRDANFDKADLKTASFFDADLSNSSFRDADMELTNLEMADLTNADLTGANLTQAYMTGAIVNGPKGGLTKIDNTDWTDAQLNKAQTSYLCKFAKGENPKTGMETRVSLMCKD*
>Takayama-helix-ANV-114397_lineage-specific
MSCFQNTRIFVACFPALLILLKASELEHAIADQDESQQKSNYLDIDGRQLIHRGTGASSDQGRECVGLMQTMKVQLKDNGTCYVRLPSSQVGSQICLTSGRASWISQRCTLRGPALPLPDTDNSVWALNVEECLSKSLAVVAKRAETHDRQGWVAMLRKIQRDARCEHQGRYVNAIVAEGRDFVLLEAVGPSVESLIEDFRWPYFSSDQLLLLGLSHFILGMMAGVVHGVNAGMQAAGFFHDDMKEPNVALALHGLSRSWPPSQCDDRMLSKDFMAKAHWVLIDWDSGISSPRPCGLYGHKLEGLDEESDIPPGFHYGCELAKAALRLVLSISLYQKDPCSLRLCLIKSHSPLQYELIFHEFAAERQPCRQQKYLPALWAIVETISACLTQESSLGKSEPVVSKLVHAISELSGAKLASLSEGKRRQAGCWNWSEWEVFFANVTWE*
>Takayama-helix-ANV-114398_lineage-specific
MQCFLGFCAVAVMASAMRMDVKSRLQRQESIYIRSQYEPFRIVRRLEKLLKQHTAIAISADSSSTTYEVESSNGEKVIVRRIGQHTGVEFDECSEAVDQIFFQDRMAKHGEALPIYYLEPRACPAQQGIVVIMGTASGGNLLTDAKDADGFAKPLSESVLYDIAQQLLRALRFLHGSEIVLSDATLENVMVLYPNDLPDDVAILGWKTVCLTHPCRFLLSGFDAAKSTLMMREKDLKESDRAEDFLIMGKLLFEVYAGFFPDLNKLSSGSTGYDLFEQIDEDPAKLNPLSDDLKEVLLTLLEPSSVTRSGHAIEGGELDRVMAKWQRSLSKSSVSELTLKDFLKVPPSFRQSFSSSKPVLTPPLEPIPGVMLNVFVTIPYEISTDASNESTAVDYVKIEWGERDVLNKYKIHSDDESIRQIRRDGKSADLEVTRLDLPVSQNVKFTFCENSGGVLRSVPMMFGKDRSQCNPLHQVDVQLDKMPVVVKYADGLEVATIDLCHGTSCGGTASVGTFFHLLGFKPHESVYKDEA*
>Takayama-helix-ANV-114487_myzo_high
MAIRSHGFPFARLLVLQFVLGPRCLEGFYLPGVAPIEYHQGSHVELKVNKLTSVKTQLPYRYYFLPYCEPPQIHIAAENLGEILLGDSIENSMYDVKMNVNSSCQFMCKRDFTSEDKQRLKRMIDDEYQVNWLVDNLPAAMRYYRRGDESYSYMNGFPVGMKQNGKYFLHNHVRIGLQYHVDPGEFDGYRIVGFEVYPQSIKQTTKEGSSGGTQASCHDAEDFTPQLDVSTADSVTYTYDVTWTPSPIAWAFRWDTYLKMHEGQIHWFSIVNSLMIVLFLSGMVAMILLRTLHRDIAKYNDMTADDSAEETGWKLVHGDVFRKPPHSKLLAVAVGSGIQLLICTGVTLIFSAAGFLSPVHRGSILQGMLLLFTFAGIVAGYASARFYKTWKGEDWKRTTLWTAFLYPGTVFSIFFVLDLFVWGTESSGAVPFTTMFALLVLWFGISVPLVFLGAFFGYKKAPISLPVRTNQIPRQIPTQPWYISALFTSLVGGILPFGAVFTELFFIMSSIWQHQFYYLFGFLMLVIVILIVTCAEISISLTYFQLTSEDYNWWWR
>Takayama-helix-ANV-11449_lineage-specific
MHCRVASLILFHGVLCGILSVHGVRRKRDVVIGRNAIKRLDSSGISVDKTFNFQSPASGNQTEMLSPRVVEPVPVVGHGVAEESRAWIKHLTAQEKDDLVKKVGREIYDDRCVSYIINVITSTTGEHEWWLFSLQKDPLVAESLNRDSESEIQQKWDTIADKDVEVAPGVKKKIPGGFSRFISATFGSIGRWNRKRKARNRAKSDAAENFKAELAAIKRGDPDPDTGRVPTICDLDYSTLKLWPWNRAWHNDLRENDRDGFCDAEGPEMAERNNLGYMDADRVVRATQMAIYQVCHYKCLQFVIHNFEKAIGKTFCDLNYEQQRMQVSNVEFLLRKLIGRKESPIYTECSMLFAEDDAGAELVDFAIESVCSTYSRPTPMYFPSESPPLKLYKDASIVGGIIVRQPVCRPVGINASGDEAVQVGPGIGNRSAEEPQRYCTEGTHCKCQRASRMDHVAAPQSRIGTTWTLFKPDHWFANDHCSSIRPSGPQALTWINPNRVASSQWAGEMRSYRRKNHGTKIGAALIVMSGILAALQLGAFSALGGWITASAIPWITGTAWPAIVSAFGWVFGGAATAGGTVTAGIGPAIVLAVIGIGFIIRDQTFDCSAKIGCYPLSCEYHHELKHCMMSYKGINAHMEGPKMAVWWLPPPSTQCALMDKKWWKLWKSGRSCVLRACTHSEMAKNMVGMYLSPVSVEGKKFDFLNCQPLNVKEMNAFQQNEFFKALRDEVRLMKDGRIRDNKQLSRHLWSIRLHVPECLTHTNCRHGLEGDEVELPLCVDGMCRKPVVQTLEIEIDGAGAGDEWKRQMQTYLAISLWGPGGEEHAHRIVIVEDDAEGDPVHTCDTGPDEACKVCVELEHRTGNDQCSECNDGYHLSGFICEAYTCVTGDDAACKECVEQENRTGDGQCSDCNDGFHVADDFTCEADDALMQLRQEVQVNGSEDVPDDDFVDLVDADSGTPAANIQLKQVVSAPVKKKFKLIVRASGAMSDDDKIIPTLRAMKNHDGAVSAVDLDVAAAFPPGFAVEVTDLGTLCERRDQRDVPHSVEVCGPTKSGYGCALTCEEGWAALSTTVCDDDGEWSDLKPADPAHVVKPVYECRQAVCPPLPLSDSFCPRGVRGCYQWDSGCDRGGMSGTPDQKFCVVTPTDGYYLKDPSNDKWHCTLRGNWEHLPEFSERPAILEWKCAAPPPGQVDTDSGVESTCDETESGRKTPGDVVPGLCKVVCQTGYMPWKTDPLRCSEDNKWIGMAKCEEVACYQEDIPESLVDPEKVQVECPGSIGMNEKARSTCTISCVEDTDKLEKNDLYCNTLGEWKGTIKCKSKAGGGPGGPGTPDPLRAPGLKDAARHGASLDFFVSAAVVLGFVVAVHHTLT*
>Takayama-helix-ANV-114532_dino_high
MVQGSSNFAFGMPLLSPALLSFVSLLSKGSWGAPEADLVTSLPGWDAPLHSKTYAGYVEVGSKDNATKMYEHYLFFESEGDPAKDPLIMWTNGGPGASSFFGSFSELGPYYLSDASMKTKSYKKTGVPTLFSNFYRWTRLGNLLIRNLPPPIGFSYCDPAGPSGDGYSCGPWNDTSVAKHSFDFMMGWIDSFPEYRSRDLFLTGESYAGVYVPMLAREMLSQRGILSEMLKGVAVGDGCVSGLGCLPHRGPYFSVEFFHGHGQFSDKTYREIKASCSEEELLNGVNRQACMKALDKMDEEKGYNFDYNLYDECYDFALSTAPRSWRESLQFGPPTVRHRLKENEAATTSGNTSGWHMDGSPCGGTAVLPHWVNTKAVKKAVHVSEDAQFFTGDNGVGFTYKGSEPDITPWYKEVAQNSKLRVLIYNGDTDPGLNSFVGENWTAGLGLREREAWRPWTRDGKIKMGGYVTRYEGDFDYLTIRGSGHMVPEYKPEAAFVFLKHFLQNKEYPRYVKPTWVSDARSVIV*
>Takayama-helix-ANV-114566_lineage-specific
MERTQLLVLSLTISCRGGMRNPFSNPAEDSNPQPTYTPLRQSPVDDAEFEILSNDRLSWRWCNDLRSLVWGAEKDLADIRKEVAQQRYRREPVELWVKRTGKKLRFDNLDHLADAITPPSASFPNVGDKVTFVRRDEEADWIGFPHDFGRLEFGAGDTFQVQAMTRNRKFFCVEEYNDLWAPASAVYGYGDDSTLVFGPRTDTEEQMDFCHRHYLRCPRRKDAEKHWTNFWGIMQTPIAQGVQLFFLDRCLTAYDVFSDVVVADKIDREVDPIWFNIAVTLIILPVFLKCVLFSVTFTDYLMNHHGLSRYSAWMAYILFSRFSSPYPIGTFCCCIRGRDHWNPHFCSSNGYLQ*
>Takayama-helix-ANV-114595_err1
MWPCWVLIGLYASCAKAFAPAPIRWGAVSSQRFLMAPASMASPTMATVPPQKLTIRDPRGLTSPKVIPRFTAKPDNTISWDAMDWCIEAIGKNSGNAVRFNHCTSEPSQQWNWLPWGLIQLKGTTQCLGVLGAEGSLNGAPIGLRECKLIERESWMFEDPNPFRTDAPPHTFAASWTFRYALISSIAMPMLGTLGLSTWIWRRQRWASTSDVSQGAGYGSQVLILNRHVQAMVPTVMPQNPMPAKDDDQTIPSDVDPSVEFAEGSAIEVLPLDSSSIEKPPLEASHLHESTMPEHVNAVTCHRDDVVLDSALDQKQMLLASGVSTRRGDAASPPEKNSAKQDRKLAKKAAKMAKRLKRRGELLPEGKCCDLCAKKVKLLVRCQIDMTRKWRMVCGKCWKTVSGGVPDGDADHPHYRYGGLWKQR*
>Takayama-helix-ANV-114607_dino-specific
MRSPSHASRLVLGLLIVFRFGATQDSDSEDPFPVLEMLQGAFLGDSSKFTSECVPNSAQAAFRENFRSTVETMLQKTRRSMQDGLKSIADVTLELLKACTCGDIEDMAKMQEQANRLNVFATSRGMLNIGSKVSYEPMKALTVAGIDIHRELNDLLVAWKMNKGAAEVGRTLKIFMEEFKVEETENVAPVQHEHVAPSADPYGRETRHYWKVAMNSIFKVFGDSSEPVAEHCFTEEAVKELGNGVETSFEFMLEKTRRSMQAGLKKIADTMINGLAEMQKLCGSLTSTMGVKHLASAAARLKVFATAKTLMNFGVHIEYEALQNLKVGGIDVHKEINQLIGAWRLNQGPDNIGQKIASFFEDFSEEEKAKPEVDAKKEEPLLSLILRDAIRAADKSGHGPNDVDIACFSESVRSDFEHGVNGALDHILKKRKRTMQIGLRELADATDNLLKSMSPECSSSPGAATIWKAARKLQRLTRRMVVDYGTHIKYEAMKSLYVGGIGIHAEINEFIGAWSLGNQRESGRPFGLLMLKLSQITGHDEM*
>Takayama-helix-ANV-114610_dino-specific
MFRLSLLCREGICFCVVIAGVLSVQGESLPEADEALRECSHGVAEEPHLSLPREEELKGLELLQLEVRLQSDLVHQAAPASPGLPLRAGHVTPAETTVEREGITSLPVRASRSEHLIPLHSVKPARSDRSDKSAKKKLFNATRPFAKLDDVAFRSPLSTLSLIQERADTSPVRHVSGQHLFTTKILMGLRKFTVSHRSQSFAMTIICVLLAIALGLLCITCMWTPVHGKSEQGHEVLLQKQTRSRSNPDMDKPFGQIGGGNAQGMPRPEAGSASVIPGSRSPFGARSRSGAAPEPETTEIPPLCPSLILPHTEARFVIPIENLMRPLASGELDIRGTSGKKLLHGNVKDTGGRKSISLASCGFHDEPRVTVCSPAQSDTEGSSPTGSSKGAFEIFGKDNMLYGELEPAERGGFLLQVNGQAVMSLEVGSGDLKMTASSMDGRLLASAGKNVQVTNKRMDSHDTWKLQVKPGCDAVLIAACMLGVLIFSQ*
>Takayama-helix-ANV-114613_lineage-specific
MAHLTMYLCLLWGLTTSGRRTKYEEKMMSQIIGEPQAAASSAPATTPAPAAQSCQYAGFSGMRPPLRQLAGVCINGPGVSFETFKTCVSKAESTYGHDRVITVAKSTLSVADCQDLCTKNLKCDQNGINCEPIDQLHGSCLGYVTKDHDLQEPLTSPSCWLIPQDAKRSSSFPDEIKMDRLVLDSSMGKTTTKKVFIKEQCDCGNRLLYIKRHKYQTLSEVFSSKLKAAEELADHEASKSGNVSDKGPQLIQDLKTVMEHITDSMAEHTEIAALSGVYDYFPFHIPHRLVKGYAQYAPEWFIKWKAPVAKVIKDAGNQWTHWNSPVRITSIYKRLDWKAVLYKCANKYGQDKEDHWYVVKSTKLLDTAKKFIREGNFDDDELPSFEDMESLSKENVRKVLTIFFKLRCFGHKLQNGIIHEKGKSSTPTDIEYNQDYLPNIKVTEGHFGPLYDQGCFKNTKKAEAQEEMLVADDVGQLSEDLDELQEDLNHPGGRTESDREDIQDTMDGYSAPKKKKKSKKSALKMFTSFFKFGSSSSPKKK
>Takayama-helix-ANV-114624_lineage-specific
MRGAAFLVFALLVTARAGNFLGPVYASDDDVDVSNPEELTVVDESSPNADDEKEVTAAGDKSLTGDAEAGEEETDSMETADSSNDDLAPTADDDSVASDGGAVEAKPAPIDEVAPADDESAVDDADEAEKTSSVDKNSVAAARAVDRDLVAPADDESAVDDADEAEKTSSVDKNSVAAARAVDRDLVAPADDESAVDDADEAEKTSSVDKNSVAAAHAVDRDLVAPTDDESFHGDVDAAENKMIAGDKNPMVAPGGDESTAIETDATEEKVVPTDGDEAPAIETDATKEKLEPVDEKSVAATVEPSDGALATEADDSEDKTAAVDENSVAATVAPADDESLVTEDDATDEKMPPVSENSIAATAVDSDAALPAKVPARGIKVRDDKQGNVGMEKTSSKDETDADDENMPETAAPVLGDAPVVGDDSGAAVAKLEKVTSEDDAPDVDDEAMPDKIANDDAGVDAPGAPAATADELPSDTAPAVKSEVKTRSELVHVDDEAMPDKIANDDAGVDAPGAPAATADELPSDTAPAVKSEVKTRSELVHVDDEAMP
>Takayama-helix-ANV-114643_lineage-specific
MAALVWWIAKVHLSLFWSQALRRDDLGEENLGQSCGRDRAGRVSNRQMCQHGNISGANVTTTGKILNPAEFREVGDAERDVKIKGQICNYQNIPGWGKGVTFVEKSLKHSWFADPSSPSTKGEYVRALVVPTPHRCKNISSTDCITDSMIMPDFEFGGLTEFISKHQTIDGLDENKLYAVATFKEGEGVYKFANHLEIKRALCLFFHWNTALDASGEKIPAYDVWAAKEWPSEVNTNEFNRRSMFAKGPEAWWSKSGHSGYWDFGAIYHETGHALWHALVDERSMEGLNRLDLALQEGFCDAFSCHVQMKTKQIKVATTTRKEDCEIGAYFDKSSGGVRSRPYKAQGDIDDDHKFNYIVKHKCNTKVDDLDTCEKHRVGEIFASALYRVMASGVDWRHVLDGIKELLDIVSVPTERVGGSYAVHASQFTLVQTMRDCIMKQITDANMYATASLAFADSGMGVEMDQTESEGIGKAGTSAVSIGAGAKYYNTCRVRFVKPLQ*
>Takayama-helix-ANV-114678_myzo_high
MPYIARTMCRLQMLPLLLSCTSMLSSVAILDGHVHSSVGAGKLIHEQDHAHVEAAHVGLSHSIVLKRQQYKSTQQHRVHDAVNSKVVHKTAYYGKLEIGTPRQVFTVVFDTGSGNLMVPSTYCKSRACTMHKRFNRKKSATAEDIEADGSLSRKGGLRDQITVTFGTGEISGVFLQDDVCIGNLCTNVHFVGATDETDDPFSSFKFDGVLGLALPQMSQGPAFSIMDHLVQSKALRQPLFSVFLSDSDLESSEITFGDVKAEHAATEMFWQPVSRDTGYWQVQIEDITIDNKKQSLCSDCQVAVDTGTSQLAGPTEVINDLSKRLDVKSDCSNYKSLPDLGFVVGDNIMNLKPQDYVDKGPDGCEVALMPLDVPPPNGPLFIFGDPFLRKFYTAYDSANRKVGFAAARHVDMPEGAASTLLVSLNGAGTLDKRISPSSDGAAFLASRSG*
>Takayama-helix-ANV-114710_lineage-specific
MHACGKKNKWTSALFLFATLVRSSTTPNGVVVGASIAACHEGHRWEEAIWLLANYPVRDNMASAATIWSAAITACGKSARWEQALCVIAQVIRARSQNKIVYNASISALGKGSQWQLAMFIFAWTLKTSLKPDIVTFASLIDACEKGSQWTCALHLLADMSHHHLNSSTLACSSAISSCAQAAEWVMALGVFFQNDVT*
>Takayama-helix-ANV-114732_lineage-specific
MVTVATAPGTMILFSMLLQCASLRVLTTLDLDGGSSQETRLRKKSGIGLAGRMIQELIARLEQHDVDTILAKKATADIDDYISKVSAEMTKTEDDKEVQRLCKWANTPFEEADVRRLLKETYTNTPFSCADGPSLESSGNGLVGKVFSLFGRSSKTTSSVVNPTMNFVAECTFRDITDRYGGETGAWKGEMFDGWDEQHLAKYPGLQQVLTEELQMLHEYGNKVLSEADDAYFFILQTCVELSNFLFYAAGKDEAKRAFAYETMTKSFLVTMTPHLFAQVSAGNVEQEEAEQLRRAIFYDNIKWAVDYEHANHPSFPDNKQYGDPENVKLGERVLKLVKSCISFEYHDTPPQLRMTPGDPQSKNDGLLNRALAMYTLWNHRYVHYYNTQDAAKEICEHPIKKLILGGRPYVESKWAHVPRSILHTVNALVAPLDFSSSNLAEWTTFRLLGLEQAGASVKESCDGSMSWRHTKPYLQHKGVQIIETLLRKFGITAPPGNRTSWNDP*
>Takayama-helix-ANV-114733_dino_high
MSSRLRALAWIAVLIVSPRQAAPSSGRVFDGEFGTAVGNGARLRTLTWNVAAVNQNPFEYWITHPNPAYRKLMEDVENFIINPADEDARVDQIFTNDMFQRVLAKMEQHLGADKDSELAIVKHMWESNYRSRKVVSEFLKDPDIGSKRLASMPDRVTNTIQLPSGKSAFRPTVINCFPEELGTLDQWFEQWLSFFFEQNFDLGKGPKPVYSLLQKIKKAKYPAVTDEEEAASIPLQIVLQGIFDAILVSLMQSKGGDTWQSLREEICVSLNSRKNDRLLQILHDTYSDADVVFLQEAGNQLVDLVKEQFADKYEVVIPRSYNPKRNQNSVILLRVGIFQGIEEVDVPADGWDEGDLLVIKGQMAGVPLTLASFHGDTNGLLTMPMLSQVHKHLPTKRLVFGMDANTYEKVSKKTAHVLEFEQMYEQLGYKSCWGKVDPTRYTTFNARTYLQPQLNKAAKSTELAEKGDRNPKDFLLFTAHFALGRVWRDNTGNGEYINDLVFPTLEFPSDHAVVAVDLLMLDDRNEEL*
>Takayama-helix-ANV-114830_lineage-specific
MHFTATLLFSAVTACVALSPTTQTDARPHKLVRNARKANTDKIEALTIDADGTVDDPDGAAAFVDGSDSLVHDHAVNKAGEITSLESALQRRGGRVDMRHANWRQMEYYERIEYVRLCNTFYANNITGDDIKDVIMIAMETVTLTMPKFMAKPMLIFGAGNAMDIFREKLWEIVEKLVPKEVKDKPVFASGKVAWDAAFQTADDIKKAIEDFKKDANTVKLINDAVVPILVRALNVAEGFWPKGNHIFSALIGLLNDIANAWQEFAEQKWPEGTNTLYWGLRNCTDDLAPLKVRESKAYKWIIAALDATVGKMQDVVYAFKKAIMQSRICRRKSGYHRPPQAENEGFPNKCPDRYTYDAEDRSCFPPLSSGGPCIKECGKKGRCSAHCGPGLACCKRFDRDLANSRYGAEPCECVHAGMYEPAGEGGYVNNPATKGDPNDYMQCVAIGPCALTADGVCQNSASSLLEADNSTSLLELDASQDMDVTLEKKKKKKKPRPTAAPTPAPLPPYRAPSTCLD
>Takayama-helix-ANV-114848_dino_high
MFPYPYLSALLVGLPVSVAPSPSELKTCDGVCHQSLEQDHDFGIFLQQPYLQQPMWGLPGQSLAVSSSPPHRDQKFPLSRREPSMALPQQSREPSSSADIAHIFCAMICSVVLIVILAVMFRFVSHRPGSHKPLKQEGRSHLLDNAKCLAVIFVAFTHTRFPIFPQFGRARPWNTALLFHTCSPLQTATFCFVSGLMSRGEFKASKIIVFCLAPILAFCFVIEPLDCLDRRMVWHAACVMNPFESLFQSGIQPQWYLFSLIWWRLLGHVFRHLSAPWKMLVAIIISAQANSWEVTFLSLPIALRLFPIFVAGQIFPYGQAVSRITWHPITAILGLIALPSIQYGISLSPMLTGTFFPIAVYQTLPLYANSVISPMQWTLVCVKPFAQNLLTLLNIMIVLFFVCPREEHVFTATGRCSLYPYLLHQSIIPWLGWWFTLDRWVKDAAGLPAACKVLVTTLDIFIMSLVCVALASWPVRCVFGWILEPTWLQAFLNFDIDKPKDAHLGNDAKAQSPRDDSSIKANSVADPNGVILPASK*
>Takayama-helix-ANV-114881_dino-specific
MTKFAMTEFPVLGTVLCFMFCASTVSDLVEECSDVVASGVCSKRGKSMLQMSSSVAAVHSEESPHLSPDHHESIKRKHQRQQRRQQTNDWTVISATAGCEDNDDNIIRTYFGYNHSLESCKGRCVLDPQCRAIDFSNVTGFCNIFNQPCLTPKTTGHDQSSYAFKSRIDFDPCNMVKMIHKSTFEELPLRPRASPARVVDFSQIAFDYELPILQMRLAEMGPYVDEFHIAEGNHDFSGKPKEFVLPRLLDADQDLAKWRHKIVHHKVKTTDGNRADTVWEAQIVKGSGVVLEGDLDEIMSRTLMRTLRHCEPIDGNWNASVQMPFLQWNMGWTPCKTCTWWDATIVHDIGTYTPSRWGYRRNAMSKDEMLATKREASSHSKTTNHLLVQVDGRPAGWHVSWTLNSAKGLANKYLHGWSQGGWVGVHPPYLKPHVGNETELAKFLDEKFLHNPGAYDAGYTHSSLTMRDLPESVIEDPDKFKTQLGPRLYDMVVDYADR*
>Takayama-helix-ANV-114896_lineage-specific
MARHTFACMPVLVLTFLCIAFLLTGTASASMECSATDIHSCPRGKSMMQLSTGLHREVTNPYLLKDLKIYLQSGVPNTCDTNFTMFRSRSNDGSGNQHLNFDRAFRGDIDEYSMQFYIANRAVCDGGLFVPTNDPSEADLCFTNCRSGDPTHYMNDLVLEIGGKSKLREMFGCSELKMGPEIAYGAYGASNKSWERGDCTFAAPYMHSFSIRQELRSDLNHERPTLLVFIGGSWRGSRGILTSLKTYSADIFHAARIFETHDDEDGHWKTKHFYKEIHDTYIRGSFSLQPGGDSATRAGFFQSWVHGCIPVVGQYESDHYRYLENSLLQGRSLEDYVVVSNATTASGLIQSLQSIPASKVRQMRMNLLETAGLMQWGYQSHKDPLSHILFFKEKEFIAAKASKNASEA*
>Takayama-helix-ANV-114901_lineage-specific
MSMMPLSFVLVALLSHKAAQSAGTCRDASCVASQEFDDDFSSLLQASRKSYTQRLTEDISAPDHTSRHFWISEHREFFLRQAERDVAKNQTNSTEILMSKNYSKSADPLADITNILIDVPDMLYTEALLSANTKACKSYPNVILLGPAVVSGLIDRFNQLALMGELAQSLCARIVPAPPCTSLMSFLAGDNFSKSITWNHYVELTDPDGKSMFAPPDTTPQGRFTVFPGQFYGQSTTATYVEAFDMQRSGVPFTWPTLFDYGTLPTITPLLRQRAINVADVKLKPSADVWSGLQMIYNNLSLQEGKYVTIHIRRKDAIRVCDTSPSKVVSYASCSLNKMNWLNQTSEPLIVLTDEEDPQYIHDVVKGLEAKLNGRKVIYGDGAIRGQMPSHMQDDPFVFLVGMVLRWKARGEMFMDRTFCEKCANLRVQNQSFAQYALHMEDHVTAAAAKESDPSTKDSAKLLYNFHPSCVDDALQLTYDLGIKPMLNKLSATEVMKLHGIIGPMTPPTKVGR*
>Takayama-helix-ANV-114915_dino_high
RRVLFRSLKGSSQILVLAIACPAAPMGCAGSSCHSFHQKYKLGKKLGQGGFGQVRVACLRRKQDLEDGLTAGEYAVKVLYVRRTRRNHGKKDPALRSAADKEVTILRMVSECQYCVHLHEVFRDQRFHYLVMEKCRCSVLDDLHQMTDISENVLAGVFGEMLSGISFLHRKGLVHRDIKLDNFLFGGAKGQTIKLCDFGMAVSIPKTGVLYRECGTSPYKAPEMLEGRGYLQTVDMWSFGVSVYLILFGDFPYVPVRKGESFEEAVLSGQPLPEFKREEGCEAPTEHTKDFVQKLLERSAKNRYTAKEALQCSFIHAELRSPRLDRKKEPAPTSPTSISLRATIFKARQRTLEFQSRVEPTVQRSVDEVLRRLQGAFPTGSNHACSVQAHKGCFSEDCGEEAGSRPSRIRPGFLQECFSAEFGDGCSRPSRTSDWDDLKVKPTNFAQSVTHCGTFPTHSPSFWKDLDEQSKSTEAGDSDDDLELPFAMLPSSAISWQDLPNTIDN*
>Takayama-helix-ANV-114946_myzo_high
MFAVLLTLLLSFTPVHGGNSVQATVAAANPIRKVVNMLQAMQKKVTAEGEKEKELYEKFICYCKTSGGELSSGIAQAETKVPQVTSDIGESEAKLAQLKEDLKKHQVDRSAAKTAMAEATAVREKEAAEFAKEKAEYTANIDAMAGAIGAIEKGMSGSFVQTNAAKKLQKLVMEKQDLLTDFDRESVLSFLSGEQGTEYVPASGEITGILKEMKDTMSKNLADAEAEEADSLKSYDELMAAKTKEVNALTKSIETKTVRVGELAVEIVQMKQDLSDTQQALLEDKKFLQDMDKNCAAKTAEYEENNKLRTQELLALAETIKVLNDDDALELFKKTLPSAGSSSFVQLQMNHRAVLQRVLAKIHDAQRKEVAAIGGGRPIRPGLDFIALALQGKKVDFSKVIAMVDKMVATLNTEQLDDDHKKEYCNKQLDFSDDKKKSLEHSISDLETNIGSEEEAVATLKDEIKALEKGIVDLDKSVAEATEQRKEENQDFTDMMASDAAAKELLKFAKNRLNKFYNPKLYNAPPKRTLSEE
>Takayama-helix-ANV-114957_hapto_high
MLWRVVFAGWIVLGTQAFAPVRIQWDGTGTKKITLVAEGFPNTATATPLKLMIGDQSDGAFSKPLPTFTAKFDKTIRWNNWCIEVGGTKIGDEVRLNRCNGGQNQKFNWLPLGRERKNKIQLEDTTMCLDFVAKEGDANGAPIALQECEAQAEGSWIFERHHPLPEQVPSMQHVLRTFMALIALGAFSLGALLWKWQKHASNATSHGSLSTDQGGVALITRKQALDKPNLDVNCQQIVPAVLTINPSDEEEASSEEPPFLRGQGSDGLLVASRRVALAAAFAAAPVVAYDAMPVASGDLQKAERLRKEREAVQLKNKQEAKPYLKKFVDANDSDSFVKACDDFSLWLIGKGVVPDGLKAPAIRDTIQSAYSTRPQKVYKCKSNRDGVCYTRGQDVEDAYKSVLSVLKKYTRSPGKGALQADGVSSANTGAF*
>Takayama-helix-ANV-114969_dino-specific
MTNMRLILSVAALSLFADAMASGGPSARETIVSTIAYEYTHDCGTESKLNIRPGAVALSLQKNGTKNVPGAGIDPFTPFKTVLKDGFMQIDCVKDYMYYRGDKYGDHKYDYKLGPVSNVSIVHYDMFVEYQDQAPMTVNVCFEFCRTVPNMGFFGIVNGRGCYCTPYYKPMAGDSSQCTSPCEGDSSMTCGGQSKSSIFAMHMCASTKGDLRQWSNKALSLKSDIAAKVKTAKGLSQDMQKRAVVLQASFGAVGDRASADLMQTAKIFAGTLQHKAEDANAVIVRLTTQITASNGLKDFSSPSTVTKADRLMDDIEETIAAAEVVGDELDQVIAKASPAPEVLGAVKQYYPMMYFVDKAFDQMPSTCGGASVAEPIVGESKDGCATACDAENQDCVGFQYFGGSTKLCFLFSRLRTAFYYTGCGKSFLQMSDLAPPFSATCYAKLAKFEGTSLKPDPSGKTKFGLKTLTKASRCFK*
>Takayama-helix-ANV-114994_dino-specific
MRRACFSLVLLCGHDGVADRTGQDDHGNTQCWTQGLTFELCCSPLPHGNPMCWDDYYTPALCCTSQDDKHETQPLQMMALDDPDFGGCEMSFFQTFKFRAAAWYIDQRASLALFHDFGAVATYFKGVLMNCAPAALTAMLLKLESIYFEDDATWSGLLDIYMKSEHEALAAGTLHQQHHKNGWPLLNGLKKILGLRELGRIFRGPNTGNVYSSSNEPVVDVVICYCRERLSWLQAFGRLPWRTENRFATMRALVALRIYHKCGGESEQERTKERERLQRDWASDFHTVEVRFIDDEVRADDCSAYLGYIVDRYDNLPDFTVFLHADAPEHIPKLDLLTDSVFAASRGYLPTDVGFVHLSHNFVLHEEGCGELGRDCEAKKNEDFEFPVLWKEVFQSSVAPSLVNGDVNAYCCVQFMARRARIRLRPFSFYEHAFQYFRGAKSYHQLFPTGHVVLKGDANGRTPCQLAMYIWHVIFGEPLRSMRRQKDPRLPLFMKMQNIEIEALDEEGGRWSPEIQGMLSSSIESELGPHSTSARVLSL
>Takayama-helix-ANV-115004_lineage-specific
MPWYFLMLVWIAGRRTNQMAAGRREIPTHCVYSKPVVDALSASNWCGLRLVAPGAVCPDDAHGWDISLRSLHQEIVALAIVEPLSAYSDVNTVSRADSIIMDFYGMTMYNRHRFGFVRVKAIVHVSQPVLLYPGAGQRGAKAKGCSTTLSPGTQFRLENCGTLSLATSYDDFQTAKRALAHAHGIDFTPYLGGDGTGAVNVAMTIPPPHAVMLATDTWTDYAIPISGSNGTYS*
>Takayama-helix-ANV-115006
MRFLAACFLVASSSCLAGKIDHLPGVDDAEHPRMFTGYLEASLGQRTFYWLVEADESPETKPLLIWMDGGPGASSIGSLFSELGPYLLNHRSLPDAAGKWHPLRNPHSWHFIANLLVWDQPAGVGYSYCETQSSCPAPWNDTTSTVANFDIFIEFLHKHPEFQGRDVYIAGESYGGIYVPLLAEKILNFKGTPGCKPARIQGIAVGNGCVGFGVQGGACGPDTMWTLLEFMQGRGAVDADEAADLRAACGGELKNGSVKSLKYFSPQCRKALAAFGEVLGDYNTYNFGSPCGPDGLGNWGDGQVFTCGAEDATYKYLNTKQVRTAIGNYGIGPTTWEEWDGDSGNYKITLADAQPSYRALVESGVNVLVYIGLRDSGGPNFDAKHWTHSLGGKVVSKYGWTSGDGHVAGRVTIFEKSLRYVTIRGAGHIVPASRPKEAFALIRSLVGKEELPQYKGGCQRVWLGLGWADLCPEGGHEAEQGRAVHV*
>Takayama-helix-ANV-115077_lineage-specific
MACCWRLLLFSTLAHALTQVRYGKYFRYDAEDSWKKVYTENSLFLFKPQSTLANQKLPVVMQAYGNAWRRPFKPVQSYMGPFQTENGVTKAFNKRGIAYLSLGYRAIDTVYFFTNKQGVVEEEEMIHVDTEGRLSLDTTGKAMKDFKVRTCWMELIVKSVFDVVAAMENFITATAGAEGLDPHRIFFTASSAGSAEVNYLTWVYHKYNVKRYTPVGMMLMDPQFNLPVFCATGDALKMWVDVAGADTPIKHIMSQFECHQFLGNWRCDPSVRHGIKDGMNPTEICNSTYDTQAVNRFCTANIFDKVTIGEVYKHSQWPKDAANVGLGMEKLWYTARNMAAHAPKPFSMFVSSFQHGMEHGGTSAFGYAMSAYKAKLDFVVYYLDHKGFRDTSSVPGFPKPHVVGKLPHRTLLEAESFPWRKMAPGVTGFDEHLLFVCKVFSLPCAPQLPVPARQLRGSSQANFSAKSESEQVQMV*
>Takayama-helix-ANV-115102_lineage-specific
MPMSKPTFFNVVAYFMLAFAPCLCHARLGGQSSPASRESPLRRLERRSVTDMHGVYPLLREMGKENCDNPGLLMMLMGRRSGRLYFNGKCYDTMREICEENDCMIDAMNPKVGVVKVTARFDAEVVAVMELLQVCLNALRMTSIPNFVFQFFFAFLYWQQVVSLIPVLPQQPPSRATDFQIGVCNCCDSFHLCVHSWFCPLCRFAHTLHVTQVINYWPGLFVMIAASLFGSSCCIPVIVGTWFRMELKKKLGIEQPDACGDCCLKLWCLWCTIQQEAAVVDELSGVEVRCCCNILRTTTNPYGSHAVQMVTLRAPSDQSLAAPALVEATPGQPLMGPPSSISTHVTQAVAVQEPLRAQPACIRVDPTQPNQSNALQQPHIDHPSNITADATQLGQTVALQQSTMAQSSNTLTHSAQPAQPAALQQPSSVESSNIITQSKQPDQPIGLLQAPTSQSSNIGMASTHPVQVAASQQQSMNPQETSIAGSEGNAR*
>Takayama-helix-ANV-115114_dino-specific
MPAIEPLAVNFAALLPLLANALPRDANGVCIIPHQHEMERNEAQQGLPHHLGGSGRPIYRTNKICDNCGTRITDRYYYHCSENCDIDFCEECHRKSQELLDDFLVRTHGDDHASMRRRLFWVIDVMERIGAQVLHLPAEARTRLAHELAFEWPTSMFQSLAQAIIDVVNAKVVHVQDVKDIQSDERFWYVIGMLQFLYSANSLPCSTKRLDEHGSRGPKLEYEKFILEGINKCEPLSEWNRWRKHPSAKVPDVLAMESFRLTPDFCSFLTHNNLVPVSFRRVCLLCDVWENIQSTPGRVTPLQLEVRREPEKLLEDVIKRFRDLSNEELRAPLRVTFAGEDAVGPGVTKEFFQVAMRSFLGCNGSEALFKHNEQQRTYWFNENQGSDEMEEVSRACGLLLGQAVLNNVLVPGIFPRVFYERLLQDLVSPYAKSVGLVYLAPVSEDIARSLQRVLYYEADYIG
>Takayama-helix-ANV-115128_dino-specific
MTSPILNMSILVIFLSMPSASAIEIHAREIYLSSNHPPPPSKTVTSPPKAPSVTVMNTIFGCTIAALIIIVGLGKLLDIMFPACVGKGHPPLWVLFWITASYALLVPGIMSILFRFNVLLKLNLLGIITIQIDVTGQPITESMLGLMKLLWNTGGIFGSILVITYAIVIPMVKIGLLLLGEYWRNSSDKSQLALSRTCIILVQYASKWASDMFAYILLMYLFRRINHPPMLETNAQLELGFLCFTLFCINSTLACLFVPVPALPPDSQNKSTMIYCMRVLGRWGNKCLACVLAAGFVVAFVVGVLTPCMSLSVDSLIHANVSVWQCAVATFGWIATGEAASIMSLLLVVGLVLLVPIIDVTILLATAVCAEPFRLPTNQSDDDKVVNRSSKFGLTVSHYINHVSMLDVFIMGVVVVCAAGAAYSSYGVKFTLQIGMIPLAIAEVLHYTLYAVTDSLCVDDPHDGL*
>Takayama-helix-ANV-115158_lineage-specific
MPLRFFFLLFLIAHAGVAVRIKRNANRMLSKASHVQHVSQKSVKEEIQKSVKEETSNRLNDQFVKVSCVAFVLFCMVFFCCWSAAIVFRPYFTNATIAGRDNRGPRKALAVEVDSATDNSEFEWCHADAVVISGAETSEIEMIAPSWNAESLKDVLRSHGLHITDTPRSRPIQYKWTEEQVLHFAKELSRGKARLAIEDNAKEDKALLRVVDMVIVLVVYEQDELVLQEFAHPEFKKVAEEDAYIRECSLKSRLSSNEDFLECVERCLQKLGSGIAKFLEIVPDILGMREETRILHSAHPGLPTLMQYYVVEAKVVTTDQRGLADLGLLSGRLHVGDYIYKWDHLDSVPHVRRHLKQAWGASRQGAAMWKGLTHSFVPVLPWTEKVVLEKLKERGFPGRSAPPSDAMKALLRSLNEGRVSLAVRKGSPPKLVCVTEKVSVVVKSPRQALILVSGLSKDGAAILPHVQRHASESNWRAAVRLCQTNLGLSAPLFGMEGRVLAVSDEVEDEKCWEQLTREHILCGPLIDSCSSKNTGAYFVRPFG*
>Takayama-helix-ANV-115231_lineage-specific
MSAVVLVLCLSGYFGSALATYTTGKMSSTGTNITTTNAARSASPVSYVPLAQGDCLNKTCGEHCMVQGDMVGLCDVRGECSFNYEAVRKSCPPACGPVCAIHCPFGNVRNSASGCPTCQCNEPPTSTACPSSACRMHCEFGNVLDAAGCPTCECKLRFIVEGSLVLDCSNTPITSADVNFNVSFARAIAQVAGSSVDSVKIYSLSFQRRLSQFLTSSNISQRFLSVPVRHQIVNFTIDAQSRRKLDHMVFQLSHTSLGEMQAAIYQHIPGTPYQIYVVSITAAVVERWSPAIGGPSPTETRAKQFYLVLVVVALLICSTGCLLSVFTVFWILRRRPVCRSSVRAEDKTTLTSVVVAHDAESPQARSAISAVPDHNQLISFHTAKAKNVWRRE*
>Takayama-helix-ANV-115234_dino_high
MGCFSERSACGFVSIMCLCSLPAAAGGGNLKCEVCQVLCILCEEALEDLNPNSRLDTASAASKVVGASQGKAGPCKQEAIWEATSKKLGVPVGKVQLACRKEMEIVEETMETALANPELRGADLRRKVCGDTCKAFWSDKEVPISKNRASRLREEARIREENEGRENEKRAQQFFRNNADRAGVEVLASGLQVKVLREGLGAGPAEQDQKVTVHYRGLLIDCIPQDGPVPCHGGTEFDSTFSCKEGTPSAERKACEKNKPISFTATQAGTFWLELLPRMREGAHVEAYIPYKLAYGSSQDPNKRPSLVGPKAALIFQVELMEVFPVENSPSIAIPGVQTTYRVISTGEEHQHVVEVGDTVTVHATGVIVETGRKFWSTKDPDQEAFTYTVGGGVIKGWDMGARGMRKGEVRQLQIPSDEAYGSNGFPAWGIPPDSDLSFELEVLRIKKGADEL*
>Takayama-helix-ANV-115268_lineage-specific
FFFFPYVPMLFWGKVQACPHAIVHDAHWQTRRRIGNITGKSRIRAKHTHTLSLALRFLNLVTENLSQHIGGSPDRVSVLKLGIIRYLRPHLKHDFFSHNSVCSSLDNSPIQIKVQSAQKHA*
>Takayama-helix-ANV-115278_lineage-specific
MHYPIALMLVAYTATSRRAKRVLDMMQEELQPPSQPLQFTSCITPSCRNHAVGSLPKFECDGGEDVTKGIHSFLEYLHGGPFLKVDGQPPRPLVLGLEKEVLTDASPYRVPSVSVSVAPVSDATCLKVHLIERKADAVFCGCLAPLEGAPNTIVTHNYAERLRADCDFLLIQHSPNATLYQVPEPDSRPLSPASPAPSRLCTTTWNVGREWDKLAEYGIGGGIGLPGLEGAELLEGLRTLLGECKDADIVAIALQEGADPLVSHYLHRITEGTRLRLVVSSFASMRPWGKDIVPISDAPYLLQHNLKYSRPLKEGVLIKIGQVLGQAKLRHVVLTTEHVLTFELDDNYLSVGPPTNALQLGHDSFAIRKTASFDDPALKKELDEVARHPQLNASIGSGWPCFWVEGVESLYKRKRQHVQFKLCPSSFLVEDSESWLEAIQKQHGEAMLLQTMKENQVVKGRVKSNLSTSPPESPAQEGESQVSILPFNQGVSIAILSAVRPTQTSLYSVDFSKGSVSITKRMTSALRQQLPTTADKGAAIVKMVLTDGSGQPHALC
>Takayama-helix-ANV-11531_lineage-specific
MKTYLVRSVVCVSWAICCHAGALQPSFSSCPRCLNGGLCLPVGAGRRKALRGERSFRCFCVSPWVGLACETRGLSSDVDAETPNEFITPSLGRVVEDSVSHQVQIPATSHLLVREHEAVGSGSDEADEVPTFVSELSSFSVGASDSIKQTASLSCAGHCIAILFIVKMVLVVGHIFTERLSRWISPFEYFSLSVDETDDDSIEFSHDFRHIRNMFEVAKIPLNTLPLFVIVFYLVQSRTHQITRGHGHPPKWVEVCMIVSVVVVIVTIVIFCVKVMTKDRIHPQHESLLRQKIYANPRFVFIIPYIVANTIATICFVALVYAVITITPTDCVVSDGQGSSISGSAPDLVLEHKHCLMLLCQAFFVLKLEQVCGWIYLCRIRCSNDDENLGLRYAMNRSIQKCRLICKTTSFCPLLCIIALAVRHVVPLCDEDASFRERCLQVAHTCIVSYSLFVLLFTCLPERRAQALSESPLEEPQDYNLGIERGEKIVTLTATTDYLVSSGDSLKECVFQYVRRTLILCTLCAAALLSLSVFFPTTEDSEGPTPVVDWPVMWVIFLALQGIAVSLAFLFHEAFIAPQAGLSTVHGRELLRLNSTIREIESMTALITPLANLIFVTHSHALVIVANGKVPEWILATMNAIAHALLLQLVLVLLEANLIHWLSDDKAINLHRALSKIKSGELSLPRSSKAAFPSPGERFHEDHDAADDMPRIANEKSQTRVKSNVQKTPSKPISATESLDVDHEASLLGNNVINCLFTTLQSCLLIWLCVYSELLLIGYWTLNHDRVRHSRPATGYLSPFPMRIPTTVAMETTVWCLILFGAVRGIKFMVTWIRFAYHALDWSVLSGTDKAYDQLELTCMIALICFLAQARAASFHGVHSAPPRWVQFHMALIVIGLTAQILLGLAAPALTSNFKTPEVKGRLIPGIRKICLILEFVSSLVMYWGIFVVIVGIMVMRPEYVVLPDGSNGVHWRGGGEPPQLPFIAWNMIIVCILVFVTGFVQKLSDYAITRKRLEYRAAQYNKEVLWAKLSRGHLVHVYRGASLARISFKGSAVLVLIFIPLVNHNRHGNTSDTVSFMHMLFFVVSMALFLKTFFVFCFGYVDEPNKIEVLELAPPPTSQPSFSVFDVPDSHSYEVQDTGNSLVLYPKRLALTTGICEVLAVLVLCGVLLVELVQQDKISSSDLSAYLVTPFVVFAIYLVVHYAAEFHSLAFGSPSAWFDGLKGSATSCPPFFILVMILWQRSQEVAGRHAVLPVWIQNLVVAGMLLLMLMLLAACFAPGQQPAPYGEAISDATANVRATQFRRIAYITIRSLVSAAFTFVSFFLGFALFWMTEDMCTPK*
>Takayama-helix-ANV-115318_dino-specific
MDTCRITRQLLALFLHWSSVLSAPCPKSWKRFEDTGVCYLASSTKGTFIGCQQDFCEHHGGILASVTSEELNEFLTELVLASRVGHDRIGNGGLAWIGLWERLPEEKGVWRWVSNSSEASSSTFRAWRKGYPKNDHCQNENCAAISLKSSTLNWIDVTCSAYAYCICQRGNYSSSDFKAHEENISTANPLDCEPDRKQQCFWKSSGLFRFAYIALVVPCLVVAAAVLCSWWCSTDQILEAGSWPHDSSMSTTAEYGFLLDASDADVGRIVHRWIVRGACSAILYSVLLLLLAFTMSARLSGTRISFVVDGFETVAMFICKMLVGLCAHAVHRRLSSVSRAIAGSWILVLAWSKFLMAFCVLAFAFVYFAASMMHQQKEKLCVIGFALCWSLLLTMVFQSAAGFAFFRIQSRAAACAGEAWVVSRVVRCWWGMLVGGTFGVGIGFWVCGMFFVYDKPSDGIHPVKLLPYFYTGAALCQLLTGVAMLFANSRVKAYFGSAQSASEGLEMVVGIPGVGVNEADDTL*
>Takayama-helix-ANV-115327_dino_high
MARSCPLLVLFVVSSSPSVVLAQYFSLGSGPVSLGQASEGRWSAERAQAWHARQAWRLGANYLPASCSNVFDMFDERNFDAVLLRAERELRVASAAGFTTLRIFLHEILFFRRGAAFLDDVSRFLALLQRLGMTAMLVLFDACWRPDLENATVIAGVHNSAWVQCPTHDVLRAYASDEGWAKDRLQRYVTTTVGHFAHDPRILAWDIYNEPSMRNGEHWILPRLADLNGWSHHPKHWLLDGEKLEAAFKLLRDAFVWARSASPAQPLTTALWDFPEDTDPSDIVEWKEGFNRALLDMSDIVSLHCYCAPNELDSRLSKLLEAGRGPALVTEFMARPRNSTLIGSLPVLHRHRAWGYTWGLFKGKSETHRPWETWVRDDVAENAEWFHDVFFENGSAYNAEEIQAAWWYGVWSGLKM*
>Takayama-helix-ANV-115371_myzo_high
MVVVETVIFVALTVAAQGSSRVTLYHRHEVPKDWERRIRAPGDAVMSLSFALKQCNVQALEDKFWEVSSPDNAKYRQFLSSEEVMEIIQCPHVAKPLLAWLSQEVPLVHTENRGDAIFLEAISVKEVERLFETEIWFYVLHGETHKMTLLRSWGRCSMPRGVWAHIDFVEGLHELPPPKHMNCVTPKPGDICMIPQTLKSLYHLPKEPATGNATQMAVTFLGYPAYYPEDLEVFFTGMALPFQNVSKTFGPWTKLPFFMDEQSLDVQYLAAVGLGVENWYWTTTGYMCTFANDLFNHIRESMAPPDVVSMSWGWSEEDQCHWANCSTLGINNSRLYVNRVNVEFQKIGIQGVSMFGGSGDSGANGRTDSNCSDSTFHAFFPADSPFITAVGATEFVNPNIGFNNIPVCSNSSMNISCATGGREQAVSYQVSGFTSGGGFSKYAPRPAYQNQAVLRYLTRHADTLPPRGFFNSAGRAYPDVSALGENFLIVSETLLHGRHWTTISGTSAATPTWGGIAGILNDRARACSGKPLGFLNPLLYMIADGDQDAFSDITV
>Takayama-helix-ANV-115406_dino-specific
MVTKMKCLVVASSIIVAIASPVVVSNVGNPFKQLLDLSSSNSSRNMSEATAEMETTIETLMLDGSFAASPKGGSVNQIHKIITDDLGPKVISAHKSDQRELKKYAAEIKKCSSLKSSALKNAAVYLSKYKSQSKLHKRCRADEAVKRTSMTSCVASEKSLHQIKKLKCNAFASRSKMYGTSKNNAIIVRKAGSENVLSYVTRLSTTFCGNHVHGKKGTRSRPGGWGGGLENGMLDKYLKAKDACEVASKNYKDKVKECAAKTRAYKTKKAKCDQYQTLMDSASCKNAVMIKDACEAYAGCYFSSVENFKNLRRKVRYEVRDRKAEWRGLKRIGCLTIAMGKGKVTNKDIDTCKKKSHSTKFLDIKYPKIPPPLKCAIPNLYPSTGAYKRAEFAPLPAMAKGMPSPECSGVKAIATKPRKGSPSSCKCRRLAINGAYSSGALVKCTRCLDVYKSLQKNSCPRGTKIFSPASRNDWRTFLVSSLPLRDPNWIVDVTRPQNGCGGCAASPMNSGNKQQRTWRTSDGTPWWLRSSRYNEPNGDYNANCFLDLWNRPPNENGIT
>Takayama-helix-ANV-115415_lineage-specific
MLLKVLLVFSANLCMVQRVQVDATEASISRVAVAQKLIEKMVLEGAVIRAKVEWDEVGGLYLVASEDLKQGDIWANLPEHTIISVAASNKEFRSALADFDKEVESCPETHVSSPCINSRKEARLCLLVLRELKQAERSQWRNYMDVLRGSSANVTPSSISHHQKLVLNASQKGSVYLAEFQHWRSYVDGFLGSKYAEQVFPIIPSEEDIAWVRSVVLSHVFHGSEDEKMMAPVLDFVQHVNPRSKNIDTVLTPGSRSSFATRDVKAGEQLVFSYGPLDNVALATRYGFLLGSNIYGPTRTIAPLEAAGAIYKPCEWPVHEGRSLYRLMDDQPASIPDSMLLCEFLARLPSRRVAQVALTSAYRTLIKMESFPPLTCSGWLWQQCVISEKPGLPKITIAMSDLKELVKTHSDVLKDAFEFCTFWVDRAEDNDTIIAMRELTADGSMWSQMLAKSSSDDMALVKRCTECMRTRRSNLSSWLHQLGIKSNDAAQGRFEF*
>Takayama-helix-ANV-115463_dino_high
MMQRSLLALCLIRASIAQCLPGNETCLPTWKPTWNMYRSTVLYTCNNSGMHDVGHATKFGIVVYDWSNAKALWANAHPMNSQELLTKNAEEVLAAEPGIEGEAPRVWVYRNTIKALNWYSSVREKLDDPKYASWFIKFKDYKGPQSNNSYHVPACDWAPPKPKCSGFYHDQEQTPEHPGGGKPYPVDGSCKEQCDCGNTNPCGEYIFDHRGGKVEGRTFREWFINEYMVTNETLLHKNPATAKPQPIGLGWLDDSMNLHGPTEEDRNYIADTGATPEDMEAQVAAYQETMLELKKKVVPAGGFWWQLMDGGAMKGLSGMNTDKCTSTLRSLCVPKPTSWNRMQMYNIPKGGTGVNSSGFTDYTAEFLLTRGPYAMLGYSWCGCTNGQQARPRAKEWDEDFGEPVGAAACSETGTDTGIFERKWSKAIVQWDCSSGHGKIMPVGGGESLVV*
>Takayama-helix-ANV-115482_dino-specific
MLFVHPRMVCRALLLSVLAAALLQRGGALLAKGSVTVPAGRSAFITKFCFDYGAGQGVFAPAQSRISFRGMSPATGHFDVVWLDDQQDSYPNENAMRDWKCDSQHLKHAAKYRQSVSASDPVWTKLVPIKENVRPRWWYLMVVDCSGVERKLDYSVHLTNPNQDRQQEFSMDQCGLKLMGACFLVYTLMVLAQLKAIHTKSETSCTKHPLRLLLLCSIALAALGMMASVFDGFLFSRTGESPLSLHLTGKVLKASSKLALACMLLLLSEGTCISKSFRYRDLWRMLGALAPFFTACLVLELWGEYAQSRTYTTGFVYCTWFGAALVIGDLCLLALYLRSMYRSYSNEFDTDKKSFYRLWGPLYSCSFAALPFAALLSLVVSPWVRAEIMFSVTNGVHATMLCLLVIGLWPEKTQRFFCIDNDELPHTIGIMSDLLTKEGMDAEPCLLNTLASKRTDAWPKCAEEFTSNTTVVSTHAARGLECEC*
>Takayama-helix-ANV-115495_dino-specific
MNSKMLFLAALFATCGADQPNLTSVGVSAEVAQIAKGMSAFISTDGIDSIPDPTCKRGVASPDLKACCADECDSCGDHKLCDNPGKYQELTGKLVGQCCMSLILEKAPSCDKDHPPCVLSDSYAPSLANWVQDLPKRHAMQDCNKATEIARMKHALGVERGEMMAKLYIDGNTKYEEALEIAVKVDRLCERRIDKLKDEAGPLEVKIKDATEEDKKVDPLTGVSALSVWKDELDSKKAEIRFYNMIIKNSKIVADNAKKGIKKVEAFKKEVMSAKDLAPLHVKLNALVDDADAVYKEAKLLWQQWLDSSKDYNCGAPPAVDHAKSQCTNGNTKYTPKCAIVCETGYDDPKESKNRLRCLKQGKFGKQLYGEWLGMAACVGRNCGEPPAIKKSKTVAQEIRFPHAASYNCNEGFTIDGNAKSPAAFSISCGSDGMFEKNMSHDCKPVKCGAAPQLLHTNPTPGTFFYTDVVNYKCLKGYTVDETAGGLTAFSASCQATGKFTSTLQCKPVRCGPPPNYTHTQTKGTHTDKYFGDSV
>Takayama-helix-ANV-115531_dino_high
ARFCFAFLMGCGCTRGLKLSPVSPLVAEAEVSCEAPATHDCFDQSTLTALHEKYCKSDSLVSALKSDDTKLVKGSFLQEVVRCGKPIDRRQELTPKYFWQVDKLVPEMNTTQETRNRGVCLVGLSYCWASKEHPDPNAVQLKWIAQVLEKFLDIVDDAALFIDWCSLYQRPHSESQLEAFKRSLKDVNLWYAHQLVWVWILNRALPGVRPYDERGWPCFERAVTAFIKDQRLMLDIGMEAAETSRSWGEIVSQCTKGRSPPKIPNIFNDLLETKIFTNGVDVSFVKNKYAQTFVEVLASAEQLDYSHLGWGDTEAAQVFDLFPWCHSLKRLEIGFNKITDVSGLCSVLESSRVQHLDLRGNPLRIETVNKLKDMWKSVGLTDKGLQLSADQVLGKPASGKPKPQGARSPSPLADRGSLRGADQKMGKQTSGRSKSQGTRTPSPPLLK*
>Takayama-helix-ANV-115548_dino-specific
MQSKRRSAWYSQCSGLLTICLFNFSVGMRADILADPGSAAFMYVLQADIGLLPGAEVIVNVSYSADSAVKDIALLILTRDQWRTFLESSPGYYSGYIISYWRFPFSNHVEIKHYIEASKLNYYYILLMNTHMTRLTVKGYTNFVNPGGEHLKSQWIHLPLLIWASSAAYTMLFILVLLLLTFLWSHQATPLHGLFVLCLFLKSAELSLKWGFFNAMSRQGAFSVSRYQLWQLAFRMHSTCELLLLLLAALGWRMLRPRLSAAEMRFLVLAGSFSLSLAILQVGSIETDNPPNSNLTIEIFFSIIRLVFYLMILFAVSVNLQLIAATLADSPMTYTAAVLYQKQQAYLHFRRLFVFIIFRPSIFLWLEGLADLDPTKVCWFRAAFNEASGWSINLALFFILCPARNHMLDLMRYHTPQAGLTEDATTTVDSDFEDFLNDRSAEVPREVVNSATSLAAENFAEDDNAHRNDILGTTGGNENYSELVENDEEEPEFHYVLVEDDG*
>Takayama-helix-ANV-115556_lineage-specific
MRPKMISKCKLVAALFVAFALQAAMLRLNVPEKAHELGNNEQTTSALGEPSAQHSNSADSEPHVHAPPASVWKLYVYPVVLADLGIDPEIVKVYDSMFDFARYPVLKQPMLPCNCDYEHHRVVHHPLVGLASAAECLGHLTSDKSEADLFFLPVSAALLCAAASFVTGIEHKDSEPPDHSVQWICEEYNAVLDWLFAENSWKQGAGKNHIFLMDNFDLGFYGISQSVIHTVEAKLGNSIVLTKEDRGAKEETWSGCRVMIIPYYVARELWLVNPDAKKTTLVTFIGSPTKGCHLIDCSKWQSDRIREAISKELRSAGDEAFVSGIGSSIAERASVSFSDMIEAYKASLFCVVPPGDTYNAKRLFSVLLAGCIPVIINDNVQLPFANTFHSWDEFTVRIDESVFLEHGLLKFLQEISNDGNVVAMLQKAGQNARLTLSYSLEPCSANSTEDDAQTQMVQELGAFVQ*
>Takayama-helix-ANV-115584_dino_high
MGILAMNALEACTFLLFHGALTETLFPGSTTVVNLNPQNFDKTVIQDKSHWAVDLYAAWCPHCQVFAPKWEVLARKYGKEKGIIMFGALNCAEFYDFCNKLGVQAYPDLRVWHFPSNPASNTFAGFQIPVEPLEPDIDRWLATQEPKLSPVVTQRLPPPVPAGNGSSAPPPMTHAEPMPSATTANNRLHDAEVALLFSFRQGVFLQSQQIVSKGAPIVVLKPDVLVDLLIVLDFISKIFPSRHACEDLGALAAAVRRSTAASTHGYLEYTTWSTILDSQSLDGIPPEAGKNPSSFWRLCRTYTCGLWTMFHLIMAGSSQRATMSLTPSTNTSLAQQDSLSIIRTFVARFFGCTDCVQNFLRSYDTCQFGRCNLVPGDTKSAALWLWAAHNNITARVAAERKLPVPAPWPPITICPSCWANGLAVYDRTYDFLRKSYWGLSWVPGGNDLGYAGTGGGFRNIGIILVVIGLSMVSLVLCAICYSSTRSDENLSHGAPFLRNPVESEFAQDIDGSE*
>Takayama-helix-ANV-115635_lineage-specific
FRSQVFPSWTVISATQACAGNLEFIFPLQSGWASSLMSCKSRCLRNSKCQAIDFFTKSGWCNTYHNICTKPEATIDGASSYALQGAALGRDFAYVCDPDGLLELETRSALQKLCQQVKLPNVLAVVVVDKIDFHSISSPNTDHTVPQTLDSLMDSFCQELLRRWQLGRGSGANGVLLLISLEWQRAYFKYETSNPLDGAAYRWVINEKVLPDMVAGQLDKTVLNGVQSVVSMLDSVRSCQIYIKEVLPIYLLLASFVVPVAACVMGTPVVSKLLRRAKVVKQRCLL*
>Takayama-helix-ANV-115659_dino-specific
MMPAVADRWLIGIAVAFVGRSQADSSYSSRYPNVEFVPLLQFYGQTERELEAQDLPVRTCTSQRAAPAWYTQPFVRTRLHIERIAPQYISQEGWLWWNSRPAYNLDHVQPQRFFCRWSRAASSLPWLCQDCTKNPCTKSARAVRDSGDYFVELPSIGESCVIINDLPKYASKVRVAWEDPDVDRSVLVLLVAGSALVRCYQDLRESKMFHAAIGGVLSIAVVFLFVAWWFFSNSRNALGAPLGSFVSFLAVTAFSYLYLGTPIGSYNILDWLNTRDPMYNLPIGWIVAAVLVCLFLTVIWFGANMTVQFFRSADEPDPRQVPFEIGSDGRRIDILPPTRLPQRCLGWLLWLVGIITLLQSTHSDEWSLGLAMVVNFLSTTEYIILDLFTSPCPCPFRNNVTPASLRPLVSAEEYQQQTRRTTQVALDKLQRHLQRNKSLMLGLGDNDTELRLRRFADTGIHALDPCASNFYDGGARRCMIL*
>Takayama-helix-ANV-115714_dino-specific
MRKLSTNFALLLSCSSMLLFRSQDQGNPVCWNEPNWVGLELSYEACCRNEHESDCFHHLGGLYSYEFCCFRPVADTCDWTAAADSIVHSQGMGANIEVLIQFPVALREFCCVFPGPPHPCWATTADEEIPDSFIQCCFPILQRRLNDPTSDPAWLQVELDREFSTLRGHRWSSSDFDMFEKNLQADHAKLENVPCRLRVREGYKVSLCDMSSICAVKPDDPANDCSYVLVVRTALQIIGALRHLPDMDLFVSPGEQDIKETLTPLFTRFKSREPRSKHILLPMEWQLHPWQMRKATTPIERTAANQPWHDRHPQLIWRGSNSNCLSSSCSIAKVAHGDESWGSCFDAWDCNATWNWSNWHNMPRGRAIFLSQFVDSVDARLTSTSQPIEPSLWKYFDEHNMTGQHLKPADQSQWRYALNIDGTGNGDRVYWQLLTGSVVLVQESPLLSWLLGEVGNPNNTALRPWEHYVPVRFDLSDLVDKLQWLESHEDDAQRIAAAGRRFAVQHLSMDAILLYVDRVVRRYASQHLDQPWPVEAEA*
>Takayama-helix-ANV-115751_lineage-specific
MAFVRSPWQILVLTFFALTLGTDNARISRTRIRHGVGRRKPSKSRLSLPRGVSVHAEMHQGADADYPTAVVLVPSYGGRYVEDDYEPLHVISEPLPAISEPLPVISEGSDDESAPLELGSGSVGLGMNFTNVGLPNIAFDNISDLPPPAPQQRLVRTTTGHGNVENVDGMVPVMGIEECAHTMEQMRQQLAHQGYAVILEDSDLAEAFPRPPILDVEGLDKARFDMFEAVLFGSVPDRARPHETLLQFGIHFGARPQDTPLQFGINFGTSRLHVDALRQQEIDNEVIGLLDAWQPVRLHRDGWYTKRLVLMTLENTREISGGLDQYVSTGEETGKGGVSIKKTRALKWIFKEGAMRATPANTHMVIFFPDRLFHTGIVVRDPPGYTPHERLGRAEVTSQANVYELYRLSP*
>Takayama-helix-ANV-115818_lineage-specific
MGTAAVRLLALLLLWGNPAGADNNFHFNLAHTHHVVDGFGCQLWADQIFAISELKALNIRYIRITQDYTNVTQMKALRDVTDSLGIEWIYVLWGPPQKFRSSRGMLEDIDGFAAYWLDLVVSMHRLGMRPHYLDLMNEPRPHVISVYDYATLVKAVRHKLDVSGNGDVGIVGPGTSSLVEAPSYIDKLDKDALNSLSAFAVHAYDDGIICHGGASCTVPIWKYSFGAAAAAADRQKKIWVTEYASQETNLHGFTYASPDTTGGFSFSRTMAYAARVAQTTIAVLNSGASVAFYWEAEDQLAMVESDRNKSWGFVSRQGKRRPVYDVLKELFARIPRGAKVLAPPTPPPVGNEGIYAGAFATNSLLVVAFANDANTTQNAAVHVGGEHNLKLKEARAAMLAVRGDPLQEQSDISKVVPVELQIMSESPGHSAFNVSLPGDSTLTAVFDLTAINVIV*
>Takayama-helix-ANV-115883_dino-specific
MGWPRFFWHAALVATLLPRPTLPQDTTPPTVSVIAVAPYIFHFLVTVTVDEVSNVWCGAVLTGATAPSAANFKGSSSPIVGVGTASSVAAATVTTLAVASLSPGTAYDVYCYAEDAALNPTPPSSISATKQTNVVTLSGGDYIRPVFSYVSPFQLIEPQSIKLFVQLNEEGTVWCVLKKDTGSGTTTPTSGEIMGNVNVDSWATALIRATFSYQAQMLFLNLPANTTYDAYCFAKDLAGNGIDNTPGYTQDTTAIPNTKRSGLSTPTTTSSSALQLQGGLGSSGAGVTSYTLQPAVWNNFLPRKIISADQERRDIESWNTPLALSGALLVNFARDTSRGCGSLRVAPPGLIWMAVVVRGGCTFREKAKRAYFAGYSGLLVVNFSGTTLPDMIAPNADDLVEIPSWIVSITDGSAIISAMENSDTPISITVADLTRKPILGEAQSDTYGLRMYRTQ*
>Takayama-helix-ANV-115893_dino_high
MSSSKSGSKIMSTPRLSFVLIVVFSSQLVSMAVSKSNSSCTPSGSLDLRVSKALGAHGYDAARLSVITLGEPLKSTQFTYRSSFQYRWTNFSVSTTLVNGLQPGMNEVKLGDATVCARLPHLGSGVRGVIFGDPCTGKGAMKCRDQSLNTWNVEGRLTELLNLAAGGNEPIDFWVSVGDNFYDKQPVATKSFYDKLSPEVKSTFMLTVPGNGDFWPGSGTPDTVTCDMPFGYGFLQWYGQDTMAGKQNSSKPFDFSVEPPNATTHACKQDTGYCAAPANYFFYHILGNVGFIGYSGHTGFKEQEDSFAEACDHFNRHAGSVNEVVLLGHWSGEDHGCPVNGGADTGTLQRTLRERFAKTPCGNAKAFFGHMHCNVKESFDCGNLGGHSCFQIGAAGAPSTSAMPHGACDAHWGVLFLDTTNGVQLTYYQLGDENSDLSKPLLDCLRREGFSGCSQYGQTWLNTSADSTLVV*
>Takayama-helix-ANV-115923_dino-specific
MKSYLPLLVASLLEVLVPTLARKPASSVESPQIAALKKENAELKSANAKLVKKMEEMKRDFSKREIADLKVSGGEVLKHLTEVKVGVDDMIRRVSADVKMEAAKPITGTKKLGADVKVEAAKPITGTKKLGADVKVEAAKPITGTKKFLVHSSEAERPGDVVSRPPTSVKRISNSAPETGSKPRWKAMVINLDRRRDRLRQFTQQVLDDEPWIFGSLCRIRGRDGRDFKHASSQKRFKHMSNQKALPEEASRRLRGNGNHRTRSSFGLKKHDHDDMLSAIPRSLQNTSSLVSDGWITNDALNFAEQDGVTWPKMTPGGIGLYLAHADAWEHVVGMNLDFALIFEDDLTLFSPSFESEVSKILESRSRDSSSATWDMLYLQRCDDKSWLKERSYDDEAPVVPTEKPVEIPIPAGHVVPCTGAYILTRRGAQKLLQRAFPANSQLDDQISSISDLKRVALSPPVAQCQEVLRSEHGVRYRDTDVQREALDLHRQKTAMDALADEWLAAWKARHKSIGVVFAEHGEGIQDCSF*
>Takayama-helix-ANV-116000_lineage-specific
MAARSKIVIAAVLACSCMISAFRMQARRPPFDRQKDEKPVYEVLGASSQGPRMHHSLKCEVLLVKEKGVDGVLVLKAARNDAAAATLQREVEILHMLKNDALAGLPVVLLVDANARVTVAEGADMRLEHDSFITPLYAQGNLLDNFNKPHLAESDRTSLLCSVAIRIMTALRRLHGQHGIAHRDVKPHNIFLDANGKCFLADFDIGFFGHEEKNSIAGTPGYKSPDIDVYKPFADFRRWDWYSFGMVLLEIAMAEEFQYGSGYSKGLSPGEVMTHARVMELLSSKTWLPRDAQTAIASLLAPRSTTNLDIPAVAEAFIGVFAFGSDEQDLALAQHFLEDGADVSENCEAERQVCCFTHNVFGFSLGITSAKLTQYGCEKRCGDTREVGLASHVRGIVSNSLLPALPRCRYSVPECDRSCTRQCIINEMGLLPEEEEA*
>Takayama-helix-ANV-116004_hapto_high
MASVSLMIVAGFLAKGTEAFAPIQWAKSPGKRFALMPRKFARHHFGSFAVPQELTIGETTDTTVPHFTVKSDNTISVAGWCVEAVGEKRGDGVLVNTCDGGPAQQWNWIPDAHGRNMIQLKNTNLCLDIADKKGNSNGDSVELQDCENRASESWLYEAPMSAPEGGALFTSDARYVTITLIALAIVGALRFGARFLGRSSPTTPIVTGGVPSSYRGEGSVPSVTLVASHEGRQFARAFQSSSKTWAPTSRLGQPVCSATAPLGGVDFSSVSWKALQEELDKLPVFTCANEAGVPVPYESGGKPFNIFFADAMRAEQELEMVLGQFPPEAKLGMVEFGLGDVYQRTRKGIALLVASGEALARAGEDWDDTQLPLFSCLALSLKRPDASDVIPLFMDPDDGQAFVDRALNTAGSRLTQLEKEQLQLACTSLDNAVNMILTGRDVEVCGNPFNFSPSRKSLRALDRTTSLNATSTSTTSSSAGAVQPADYRVPRVQMPKTDDSIYPQTTNDSIFPQAK*
>Takayama-helix-ANV-116014
MPILVFLGCCVISVVAIDNAKAGKTSIDIDGAGRIGGYAADFHRGQPRQLQHGKDSKAAIVDLCRVLTKVTEEKRCHRVALFRETRASLVSMTAWPDSGCGLPVPLVDAGVSQESSCTFVFAKSSSNIEATWAWLPAGGVVVVPLRPPPRRALMRNQRGKEDPEGMIWQALYQIHSNLYFTSMYGDKFQRGLGLPDLQFARFWKGYGLLQKADWNLDLRASHGSFWQLAKDAGTDKIDVFHNYSLLYHRHLDDPGLFRDLGSMMLEVGLGCTAGRGDPKWAGASAKLWPRLFPKMAVHVIEFDRLCTARWSSQMRELGVTRLHIGPQADPTVLAEVIRDSRMSPGGFCSVVDDGSHNAADIESTFRALFPHLKSGGLYFVEDIMYSAWGTMYGRRNLTGMEFRSKRDRTSANPIALAAVLAAAATGLAELPDSTTSSTEVLQQKASVALAERSKSLFRRIAERVHSTIAYLLEPFITPPLPPTWPVPSFSDPKKWREDVLSTSGGLVDLVECTPGICVFRRSTP*
>Takayama-helix-ANV-116123_lineage-specific
MVCSQFMLVAMLLVVRGERRRIDAKGFFRKTDLERNRLEKNVSTVGGSYRHHQPADHSSQPSSPPIQQELTQVCAGCKFIHALIRWSVASLSLPEPTVQRDLFAEDCSFDDHQCLAVASTVPSLRCRGLGLSESLLTFLQGWREEGKKTHNGGIMPKKTMEDMYHHLIEQTNAELIEQTNAEPYANLESMNLDEWNFYVISPLNGSLLVPSSGIISRSIPLFFGNMKLKSTECSTIFPPKGQNLTEGGEDAYVPVFGGLDFLAGDSDDSLDPRQQRVPLCPAASHVYDNCVRLAIVMSGKEERHFNRQKEMYDELLKYDIDEQCIVFFSYSDEAMATWKKNNEETWAPHWYLVGEQFSTFMVELEERCRLSPDARFEGVFLTYVGHGNRGLLSIDDAGGLTREDFRRYTRVLNKVAENLFISLEACHSSSMLAEENAQFVPHGVHLTASRDMFDKWKWNEQRARGEFQRLFRHYPGLEERFIKNLISFQQAYSTPDIKFGFEGFKHDIDMAVKYGILGYEDTFNWAEFEEAVGINWAEFEEAVGINWAEFEE
>Takayama-helix-ANV-116146_lineage-specific
MNVIGSSASTLFIVAALVYVCSFASRLSGGKIRKPQTVVPGTPKRDKEEENFAKSKSAAIDAAGVTKAAIHAPHIDIDVDAYATKIQQNSLYASADPGSAVPFHNIEHANNIAEFASWYAAAMGFDETDTNILVISAISHDLMHPGLARCPDNDKSSVSGDFLRNVQERFGMDYSLERCAEDVWAVLKNGGVKEEQMQVAFAHSIVPLMSEPEEGKPIPVVNPHVPLLMVARAAQEVLHAWVTIQLLLEQKDHKTLIDPVSTAKILINILMTSISLHFTLHNSGIAGAEAKHVATMCKDPFFMTFQCGLLLHLLDMGWCTQGQCANDGMCTKIGGVEPSLVFGPRFLAESRSYQRLNTLSKIRSSEEGFVDMVTKLVYNLAKASEPWGNNLHDLDGVNETGLSHAIQNSVVMVVGLLDDESFSSNPSEFKTMSPWMFVALIDSALSHKGTVGSPQFLSALVSTVKEFALKETPWMKGEENWQPRERTMSTSSFEE*
>Takayama-helix-ANV-116157_dino_low
MSMTRACLALLVVVPAVAYNNGAPHSRAPPLGWSSWVGLGPYWLGPDASAPVFDFCDEVSVRTSIDAFHEVGLYDAGYRHFHLDDCWADVQRNATGFLQAERDHFPNGMKPIVDYAHSKGLTFGLYTCAGNYTCVGKRPGSRDHFTQDAQVFAEWGVDVVKMDWCFTTGMDPVQTYPKMSEALNKTGRHIHFNMCEWGKASPWQWGPKVAQSWRATGDHTGTWDSTKQIIEQRTKIPANEGGAAFAWNDMDMLETGNYKQAAHANGRVGTMTSIEYKTEFSMWAILASPLVVTTPILNCSKTDQINGKYTPGTCTASITPLQKEILLNKDILAINQDVTPAGRLLSPSPAKDAVAAAPYSMVYGRNLTDGGAAVAFYNPADGNGLGFLEFTALGWPQGTSATVRDLWSHEDLGSFTDRYPSTGTVTVAPHGTTMLRLARSATEYVV*
>Takayama-helix-ANV-116159_alve_high
MLQVSSWRYLLRCVLILWFLTAVDADVEVKVLWRYNVKNISNASQHTPQEEKENMVEGLRTGHTPFPKFYHKSMAVRRLVTELASPGPGHCPGLELVRAVFPIVAHRAERPVRIKELHSEAAWNYTPGPHESVLDIVRISRRTAIPPQRQPPVRYAFFFGEHGRELISTEVGIYLMKAFCGREDVDARVRHRALQVLSSAEVMILPNLDEGGRRYAEEGHYCQRQNLDHVTLAATSHGIDLNVDLNRNWDYRWAESRFNDQGPYPFSEPETQIARKYLEAFKPDAFLSVHSGDRALWTPGAYDFDDGEARRQKGPVWETLLAIADKVNEYTRCNCRIGAPGKVAHLRHPGTSLDYAGLKMNIPFAMAWEIWLHQTEDCFPHYNPTSMEAYSKVQERWGAAMVYFAETVAGVMQERDPVDTVRWIPPADAHTRLHVAEVARHRLKVHAKHARFRHDGGSAATRQVPLHSQRLRSHLSVLLCSAALLLVVVACAGIAIRCDGFGRELGKVSWWPSKTSTI*
>Takayama-helix-ANV-116161_lineage-specific
MTGFFVLVVASLLVAGTQAYAPHGVPIKWEGLEGRERVLLPNGFKSDSDDSVPPESITTSDPHVNIPPDAIPRFTVQLGGIIRWDVHNDWCIESPGGSRSGSAVRVNWCNNGPDQKWNWIPGSHGANMIQLKDTNKCLSKGSFDGTPVGLSECGDADTVAWKFEEVGSHLNPARLEESRTSSTMRHAMLFMLAVAGIGAVSLAAGFWQKIINARRNTWALSGTISNVVTQGGISMMVPWSTQDDVGIVGYHKNGGSQPSVPLQRVSQVLASGGGGTAVLEKPSTTPSLKQSPVANINFPQLQLQGGGGGGDHGGGDGGGGGGGGDGDGDRVLVRILDAQEQAIVLDDWKARSRLYRMSEDEAIKEAHNKHLLMLQDLSEFADEPRVMIAIFKNAPELSSIGTLTDSDQAMKVKMVFGAEVKTDGCSDIPLVWFHVQHMAFSPAALNSLQQTVALYAFAIQDLVNFAFSMNLSIDTTPLQNNPKYAGFTTQVDHIDLDRDDISTD*
>Takayama-helix-ANV-116175_lineage-specific
MVRLLLSQFCLWMVSTELAPLPVSFGPASVPYVLAMHRVLRDFQNAPEALQTLWSRYDDQYDNMWHEFIHGCNMRNITYPMVERMVIAWMKNSTSRTEVGTLIDTVRRTGLPAIGRKVQSKVIAARQAKKWIKVSQNLRQTFTTIADYRDSMLLVQFDYLLPILTSMENSDAARALEIAQAGQAGTTLLRDEKTGKLRLVPSSEAPPNSPNPKEYVQFLRYVAYYTCRETRPPTILSNFSSAFTGWAYGETEERILTAIHYPIFEEQLDRLTQEQAGLISSGKRNTLLDMQIQIYQSYLDERQEQYANFVGSKTIQVRVGGAGRVSAEVSRDLSKIQGVKTIAINHRLRYEDLFDKGRLKKSFSNFMKELAKDPEHLPVFETADVQSKYIKLYEDLRRGEANPKLLGHLNHLLKVNRAVGVVDLPGTLGMEQLKSSPNFMLTFGQRGDGDIVYGNPTHYQGVWPYVPSPMDDHISQHVESILLTCNESLADSIKYEL*
>Takayama-helix-ANV-116187
MRQSRHRRIMRHILACISALPFFITLGFRSDENNSRLDWADRATQIIANYIGDASFACTGSLAAGMEGMDLLGCTLVGFVTALGGGTIRDVLMGRFPIWWMTAWDEFLLVIAVSTLTFFAWPPVSRRLHLTSTGEWLFWTDALGLGVFAASGAATGVSRRPQLHFVACACCGMFTATFGGLTRDVLLGRPPRILYSMLELYAIPAFSGGLACTALLRLWCETAEMEAIMLGMWITIHARVLAVNHGVRLPTFPASETYSKQARPRDIAAQLALEEDLHRESENDGLSQANSPTRELLPETGSVALTLP*
>Takayama-helix-ANV-116201_lineage-specific
MCTSQTIACLFLLSGFALLGYSNALPEQVGYGVVNIPASPATVPVEIPSSFTGVVEVSVQGEKLLHKANGFTNKFMKTTMPIDAKFRIGSNSKLFVTVALYQLQEKGVLSISDSVANHLTATDFENFGHPAVKSWCPRVLSANDTSPCTPPTIEQLLSMGSGVIDVTNCRYPSGSQLAAYCWNGKLPQFTQLVDGFYSGSLAKIIGMFIMNPLASLPGSAYHYTNENFVLASYIVEKYTGMGLGKYLDLNVLRPLGLDDTHLDNVGPQFSVKKYSKLAYEYMDFYDSETHEYLDSGLAAFEFAPGSISGAGGMFSTTDDMSKWYSTLFSDKPVVLTVESVKEIVKPRLQINHGARGHSYYSQGAVVQLYNATSGWPSVILYEGGTFNCWTQIVHAPAQGGWPRPGLTATAFSSVSRWNVTSSDYYALAEARHGSFKNMLKHIAKGFDDGGANELANELFHSYSRSLNANIV*
>Takayama-helix-ANV-116244_lineage-specific
VGVMSFCGYPMAYGVLLLWTSRILANRRVVYVGPEWKTFSNWDDAKSMVSGTLDVDFDWNVTAFLTPGVDNTKLDMRDTISVEEMVTGSEGRVKRTAFDWYYVYQHRRASISYIGDFSQELDGTCYPVDEQKVTLTLQLQRAWSDHFQFRLFCRLGSTCTAFDNDGNAVNYTDPWDNNFYGSPRVSNVEKIVTTQPRNAEGFRWSNMSCQLVANETVVCSLSGARNWGTPLLKWVFPGIIMLLVGFSSVFIPIEARMPRVTTTMIAILTFMNSSTSAMSELPRTGASWVLEFYLLGTVALALNMFGHVYSFRHEKFVSPIGDLTLGIGFFGISFVLAIRIHVRRCKQVPQSLSIFFIIVTLLGLAAALTRGAYRYRIVLHQIRAFVQARQARGLDSTNAGLDLEIPREDCSSRRTSVQSYDDGDDEYPPNEEMEETVHDVYNRHKSLKVI*
>Takayama-helix-ANV-116284_lineage-specific
MARFFVLTCTCIATLGKCGEWDKPLLRGAKIAPEELFQMGKETAASSVKAYAPTQANVIAVLAEDAGAPRACPKCNAKDYSDSCPLGWTELYDGSCRAPSTYASICNTTQTFLSASVHEKVEVELQCDLCWPCTESDDNKAMCTRNYALPCPQGYSPLDINYYEYTEANGITCSADIFYEGQCEQRVQFKDTTSKIEFAERCQTSWPCETQCDRQLGLCPVGWDNIGGGLCMAIAPGIFRHIDGFFDDGRPPILTKCTAVPC*
>Takayama-helix-ANV-116324_dino-specific
MAGAHVFFALFVTCCRADTPLHICDVRGLAIVNCPSEEHGVDWRDFLKGVCHFCALGQRCDTSSSGFQQLLEVAGRVSQGKHLERDEDVDFRCIPGILSTAIMSAQSYLLTAESGLKGWMESDMHLAPFPFHTSQFSLYTNMVPLYLTMCDRELEKTLLGQYVPKVHPEDSGCCGFVFTDAQLIRRCRVRRSWKQLQMTAADRVYEEERRAMVKSAGCPDSSAISLGAELSKKLEKYAERARSLQCQSKAGMWNREMSEVHKCVLISVAHFLDFRPGNLALDWGSGCGHKLSWAKQLFDVDGFGVDVEGGAVAWAHEHSVGTFCHADGRNLTWVPNGIFDHVISYAALYHLPVLEQCDTGIQLIRKLRVGGNAWFGWNHLPNMSHLDWNECFKMSAEELQKARDAGDHTSEAGVQVTLESIEEGFLFPPNPQAIGDNFLYHYPAYSLLITRMA*
>Takayama-helix-ANV-116365_hapto_high
MWRRMIIAALLAENAQALSPAPIRWGGLSARRVVSLSTSKTFMSRDPVPSHSLIIGDPLDEKLPNRIPYFTTKPDNTIAWDAMGWCLEASGVGIGEEARVSQCTGGPTQRWNWHPSGQIQLQDTNKCLDVTDKSNGFIGAPIELQDCVHDATSSWEFDDLISTHDAPQRANHVLSLRHVMMIFVITMSIGTLGLSIWLRRLKHLSKKESLSEELMWESGGASVQELPAPMMMAGKGRGMRSAGPMMKKKTDFLDEWQDEEEQMQKEQAPINMNIEFEEMRVLLDVPGEPDEPMGVMSKMKAVKEARKRDVDLVLVNGSIDPPICKLVNWDKYRYNKAKTKKDNKKASGNAGQMKKLKLSYKIGKGDFTHRQSQAEKFLKQGNSVKFEMIFKGREITFTQEGEQMMLKMADSLTGSGTIEGRPRLTGRSMFMNILPKTGHGQS*
>Takayama-helix-ANV-116388_dino-specific
MKSFSCYGSCAVLFFSLAFEVAAISLRNGRQGTTVMPVASQPAKLPQPAQSLAIASTNQTRKQPLLIFLFLVYDKINNEAIWDRFFASAAYGSDYRVFVHCKYPHLCRENIKSQHRYVIIPSVQTKYCTDLVSGMNALLKSAVTYTLRQAMQSDKFIFLSDSTIPVKPFSTVRARLLPTGTNSNFCIFPRNEWAEIHENQPGFSPSVRAAVKAHQWIILSRTHVETILRRSQEHLDLMSQFRINTWPMKNTGCLDEYSYFAILFGTISHATNPQSLSLNGLGGLPISTTNYEIQGQCDTFVQWVPRATGTVNNMTGLIQKLSTDPGVDMTAASDKRPAAFHRFSLNAVINLRQSWFLFARKVDDAATFSGCDQLVDVFDKVIFSVPPQQMIPAPPFQGAGAWRDTRNAAVTIAGTDGAIQLQGQGNGMDGKGRYCGSRMEVVFANGYKAAATLTPDATALTWDTGVSWHRA*
>Takayama-helix-ANV-11642_dino_high
MNMKSYRFWTFLICLAIFKSTAGDDPSYAHERAEAPSLQPKEKNVMRRDETLHAQISPHEGGMLDFIDPVSSHASAQEKQLTRSTRKKRTVKSDHDLVQLTIDEHGHTHGHPLSGMVHVALGETMANKSLPPDQALIGISSGTRRDPANIVLGVSAFVACVVVLATAVWLCKRSPHGDELQRQREKAAVCIQKHVRGMQARSDLKDDFGEGSIGLPTRQLSAHMAFQDLRGRRSTVVITASQAIQERYQKLRPPNQALGQAANRDYQTMVHTLSYEELSQVLNSRLNADDNFRCITGPAGLKLPQAENYLRVHGQNKITPPKRDNIWVKLLIYIFGGLFNILLWFCVVAQITLVYVKMMNDPNRKHSIEDFVTPAILTFVIIAAAVLQWYTEMQAENMMESVQQMQSDQAVRVVRRTADGDRIDADIAPQLLVPGDVVFLEAGVRIPADVRILFCTEGMQVDNSALTGESMPEARVACVEHDIPIMEARNVAFCGTTVLTGNATCMVHSTGDTTFLGRIASGLKGPRQHSTLEIQIEHFVHIVALVAIAVGLLSIASNMLSPVQRSNADILENAATALFAQVPEGLLPTVTISLMIASGQLSKRRVLVRRLDAVETLGCVSVVCSDKTGTLTTGEMSAVTLVVPVASDGAGVGRRGSVFDSSDPLKRLEPRSGAVSSLEAVARKAGVFDNAQLAPWNFQALCVCGVLNNGAVLSGTAEVEGDRPMQPAAEREWKERWKATGSPTEVAILRTSVEALGGLASAMQLRGEYGLVHEVPFNSENKWMLTIHTHSGSTDSYQMVLKGAPERVLTYCSISDSERELIENKLQELMTRGLRVLCFASRTLAGEEGRLPKFEAGGSGSGATSEANYPMTGFRFVGLVGIEDPPKVGVAEAVLDAYAAGVKVVMVTGDHPDTAKAIAGRLGILPQRTLPPEIEQFLAIPGTSLDGKLPRSHTFSDEDPPEILEWWKLAVTHTRVFARVSPIHKQVIVQAFQYFGNNGVGDIVAMTGDGVNDAPALRQADVGVAMGIRGTEVAKDAADIVLMDDDFTSIVSGMEQGRLASDNLQKSIMYTLCSKVPQVAPTFAEILGVPLALNAVHVLLIDIGTDIWTAIAYALQPAEDALMKQPPRHPRYEKLVNWKVLLYSYCYIGQLQMALCWAFFLMTPNIVKLFHKSHYDTAEKKTHLEGMTVYYWTLVLGQIAAAVSTTTKTQHIFGPGGYGLQNHFLTALLFLEIALGVAVIYVKQMNDIFSTAPLDASQLLPPLLAIPCICTIDEMRKHFVRRSTRENVVVQHDDESRIPLREDDRS*
>Takayama-helix-ANV-116473_dino_high
MERLFALSLLLIDVAGADAPKCAQIDSGSALLQMPRARNNYVELNASEETPLARPKALEPLLSFFGEFDQVTSSSSSTFNHTGLLMPQAAAKFLHALPMMQWSRWSPRLALKEEPLGEGMHALFFSVTVFDWEVFACAFSVFLILRMVVFNRLDSKGWNVTILVIWLALGATYNVGIFMHFGYTLGISWFVGYILELIFLVENVFIFHIVLEAFKTPRNCTTKALLFVVWGQIMFEMLFFIGLAAWLRSFKVLPYALGAWLIFFGIWAIQGGPSLDFNIMETGPCRAVISFLGDRLSPSFNKDGSCLMTDECGKVQVSLMGLVVFMLLLADFFLEIDVVLVKIEELPNPYIAFTSSALAAFSIPELCIVNKRLLKHCIMLKYGLGLVLILFGTQLLLSSYYIMRPTIACAIILGVLAVCVLVSPFLSFFGMDQFHMTPAGSDAGDFNKSGTSTPHQTLTPRLFDVAPKKRPERGVESTAPTLPM*
>Takayama-helix-ANV-116477_dino_high
MLLSLLYPFTLFINSAGATTCVADDSVENRLAMLQHTKKHADDATASFRNQHRHRQNVTFLQPDISNFQASKDGGAFSEFFNNRSTGRGIHKWLQYFPAYQRHFAKFIGKEVHIVEIGIQSGGSMDMWKAVFGPGAHVYGCDIDPKCKAYEDSRTQIFIGDQESPEFWENFRKHVPRIDILIDDGGHTVEQQIATLGIMLPHVSPDGVYVTEDVHGQKNLFWENLQFEQLKSPAGKHYAGLSTLVSSVHIYPYLLVVERAGGNSAASMVQQLGTKAPNGYQVAVLDTAFKQHTQLELQSVFPWLRWSSKPQLIMPSDSSALLTADLHPSDWLLVSDGIADFSLSAPWDSHSDQLMLRMSSSFRQLHAGTCCDVETNDLQQKFESLHIYPHLSIAKLTDSRNRLIKAPMHGSLWIPYP*
>Takayama-helix-ANV-116485_lineage-specific
MERCLVIIGLLVADVQAYAPIQWMRFPAKNFILAPRGFPSNALALPQDLTISDRSRMPTEAKPYFTASPDKTLRLESLGWCVEASGRASGDAVRVNKCTGKPTQLWNFLPRFNQLQLKDTNKCLHVTEHDQHKVAGFNGALIDLQDCEEGKLADNWKFAEPVSLPAQGRFAMVPVSSLWLVMTFSFVMLAFLVLGLRNWLWRWPAQAHAKIASQGGLHCNTHEGGVALVAPMAVDRASLTFSPSTGPASNLGIQDVIPAAMVLDPIPVDNTDKFTVSIRAPNQRKDRKHIGWWSDDQIIHNLTEKQGFQRPIERGADGSCLFHSIAPQILDDDWDDGEDRLRWQQTLSPAEDASRSFASRWLPWSPTPQAQEQALILRKVAMAQETKWMNSIRNKNADNLEPIEVSYIDELYKDMLEELEGVHRQYVRQRVRDTDFPSRFAYCVGPRFETYRERTSRPFNEAGTPEAMAIAVALNRSLKIYGAEERLSETTLLDARGELVQPFYSLEFEDGQAPISIFQVCGGGHYQELPRHETSKAQ*
>Takayama-helix-ANV-116489_dino_high
MLVGQHVLGLSIAFASSLDWCTATWISGSTTIPKNRAVFVAKFCFDYDLVSNTSSQLDFWVQSVSPQTGILRVLLLDDQEDSYPDGSSRWPGYTCHDEKLMVAAKSQLMVQASNLENTNRLHTVVIERLRPRWWFVAILDCSGVDHYMEYSLHMVNKKQGWLQELSLDHCGLKSLIAVLMGYLVLGLVQTKALFMQSTARTKHPLRLFLTFGIGAAFWGTGFYTAETVLHAQNGKDPYGLYLAAKVFKAFSKLTLMFILMLLSKGKCISQDLNLKDISQATLIIGPFLIMCFLLEIGGEHDQARKYTTGFVYCTWVGFALIFLDLVLLGLYGYNLFTTHAAETDKDKKLFYRAWGPVYATTFLALPISTVIAFFVAPWVRSEVMFIFTNTIHMILLGLLVVGLWPEKTQPAFCIDKQLAFTYGLQSDNLLASDESLNGSSTPAPFDIDDSARQ*
>Takayama-helix-ANV-116514_lineage-specific
MTCSMLRKAPVPLFLSAMTLWNSQVRAQAPKAPKQSKNVVHGGVTYRKTYDSACDGAPYTKGTGSCNGWSGIDETQCIKKCTDNAVPSSCNDAAGTTCGSAVFYPDAASQGKTGWCHLFDANNCHNKLPNPTVLTFIKKASASKMQPTTSMPTTSLATTAVPAPAPVQRPKSKLEREEDMAFQESQGGQDVQTTSTSRQQQVQASQGTQPGQASPQPTTPRPTTAEPSPQPRTHQTTIQSPQQQAQAFQQAQLAKQAQFVSTAAPATTSTAPPATTSTAAPATHVAASGTASKAHTTLQGNVPAGTTELNVADESQFRKGQTIVLDKGTVLEEQNEVAGFGSILLKSPTKFDHVLGATIDASHPKPTQLATTASPPPSTQAIKVLAVGATSLRQGQNQQQQPTTTGAALAPWNTGTTGTKAPVVAKQVPVVTTTQGNATHTPQSGHNQFQFNIPLLVTSALLVICCAACCCFRRNSNPSNAPDKWRSVSTQELQHLDPQFSPGQASPDFYSREEQETMGLLAAGAPASSKDRACCSIQ*
>Takayama-helix-ANV-116552
MLGRLVLAGLLATSAEAFAPAPVRIQWGSRRFVLAPRSLPSISSIPSKASASPQVLMVTDGSSKTSPNEIPHFTLKSDGEITWDSLCWQASGDKRGDVIHVSHCTGGKSQLWNVLPERNQIQLQGTKMCVGMNMEGGLNGAAADLQECDDDRSSKSWKFETPASSRKSPSRNTAPSSSMRFDVLAFLGMAGLGSLSLSVWLWRWRTSFRVATMRQDRLPLDIAQEGVSLCAPFIVCHGNAMLAPRFDMSAQAVVPAVMATSPIAAHLVSNESVVSQLGEGLDALNTLSEEELDALVKSFSEEVQEVPEELDPTKVEKAMKGMVAFSNTYSKRTGTTFCSQREIPAVVIRGLAENKIRLGAPLCPCRNYEDEKAEVKKGHWNCPCEPMRTHNDCHCMLFLEEDHECAGGNEKLTLDEVKELANVS*
>Takayama-helix-ANV-116558_dino_high
MVPSLLLLLCGVLLSESNAEGPREEDSVLVLTDKNFDETVKGNAFILVEFYAPWCGHCKQFAPEFASAARQLKEATPPIPLAKVDATTETKIAEAYGVRGYPTIRLFIDGKDQEYTGGRTAQNIVTWVLKKAGPPAIKLETSEAAEQFEKDNKLAVVGLFDAGTSMEPFTDAARQLEDVMFAYSTSPNVIARYEGLTPPAVRMFYPHDEKMQTFSGNIQSSSEIENFVKSHKHPCVSIFDGATAAEIFGDGRPILFLFRDQDDKGTALENELREVAPSLKRRMLVSVAGSSEPMDQRLMDYVAVEPEELPTARIVAKPMSGMVKYKLGETLSGASILQFALDYEAGKLQPHLKSEPVPDSQPGPVYTLVGSSFDSIVKDSTKDVLVEFYAPWCGHCKKLEPIYREVAKKLENVKTLLIAKMDTTANDVQGVDVEGFPTIKFWRANKKEDPLDYDGDRDVESFITWLEDKAALPFVRDEPRSEL*
>Takayama-helix-ANV-116587_lineage-specific
MTKLALLLLIFFAFLQATCAERVDSLRISASSIVVDSVRKQRIRHAIGQDMLPTPRCPRGTTDSSHDLMQAFFKGMPSPELIVQNDGFLLTHFTEHCGCEAKISSQASTTCKDCCTWDKASDKLSILPQSDANCTWEAYSKRWKMPDEESVHPFAKTADAIVRGWSDVDLHKKFFALSRCGCTIEGLSVALGAATCTRCCVPKTASYPSFYPAKEKAHFFLNGSPCELELQTVTEGRKKASFATCRDEDRSWQVFVKQDEEGRRSEGKVLEKVDNKCRDVVRLEGLGGKGRTVCPESMGSCVITKHVGPSLAQIIKHKDEELSDKDIYHLGAAMLSGQACLHRLLGSYHADLHPENILFDSKRRKWIIIDLEPEHMMGLRDTPPPKGRYRETLAQMIANPDGKIMGRYSDEVKDGICEVLGMPKENSMFSQALSWGNKDSKLPIVAGDSEEMAVNVLRTVFCGSSEWYARDQYSPSNTDSLYIYGEGSVESPEFSMTVAQALYLLASQTCPGYAAATPTVAGLAEYLASPECSVG*
>Takayama-helix-ANV-116592_lineage-specific
MSIVLAFFLPAVVQVVTSDVACLSDNSQCAASNNPSDLSGLIQMRVERSQNNDSFADNEELHGEDFDENADLSDDDADLSDDDADLSDDDVEAQASAPTIGTKGTNSCPAGSVAMSSADDCKRAATVLGKRFRRTRSYKNHPKGCMTRKSRVFYNTHATGKKKSKWAPVCTLSQGTSQAPVSGGQPPATTPPPRANCGWTRHAFQKCDGSVAGGSPFWGLAQAQGKCSELGLSKCGAVTCRRIGAIETCTMRKCATLTRSGHGEVTYTPNAYPLNCGWTSHAFQKCDGSVAGGSPFWGLAQAQGKCSELGLSKCGAVTCRRIGAIETCTMRKCATLTRSGHGEVTYTPNAYPLNCGWTSHAFQKCDGNVAGGPLFWDLAQAKAKCLELGPCKCRAVTCRQLGPISTCTMRTCATLTRSEHGEKTYMPNCQSNSL*
>Takayama-helix-ANV-116614_dino-specific
SSRRRHTRYWNVTGVQTCALPISCSCEITSPSAMRFLVLLFLASAPAALADALMMSGLDTGIAVTLVGGVVFVMASLLVLNFPDRDIKRYSWSVMSASIVCFVGVVIFSWINFRIQSFDTTGDWQVEISMVQTVVWFVILQLRATKPTINLKANILCLASANMWCALQSLQVINMWLFVPLAFVFHTFLALVADKVRGMMIGEEMDESEKQWHEEVEEAENDIAAFALGYLIVQCSRSTACGALPGKLGIFSICDGNQDVTLSLGTLVCFVLGAVIPAILNKYPSPDERKARMIAIVQTSVCLSAAWFLTFTSAALTSSMFSLTDPVVEATLSAIIVAVVSVIGVLIADKITDTDWSGETCDQMMRAIIDMFGMCAGIAWLQCFRVAYSVMDFKSGAAGSLTVLLLTVCFVVPAWRRHVFRPLETQKESCNVNPEFQEELLQEKASS*
>Takayama-helix-ANV-116616_lineage-specific
MFSTIYFLRIVLLCLLPSILATPAEDAQKVIYGKYYTRKGKYWKMAGSKRPDLYKDFTDNSYYVFRPPRNLDPKKKIPGLLPTVLFAFGNGWLYEGSRNLDVVHGKMTPAIAQYISSGLGYVSMAYRSVDLHYWYDKPGARHLPAYLEDTVNHEGAPEELIHVDQHGVLTLDTTGKTMSDYKARACYQELIMKSVYDAVQSMEHILKNAVALGIDAHRLFFMASSAGTAEVNYLTYVYHKWHKDRFTPHGMILMTPQFDYPTDCAMDKVWQSWESHVGGKFPIKKLMKQESCNIFVGNHGCRMGFKNEGIGRTRKVGCNQSWDDVAMKKFCTPVAFNSATVSQMVQHQRWNAADPEVGLGMQKLWYVSVNAREHHPSPFYLYASSPVTFFPHASMYVAAYADLANQLAFNFTVYFAEYPGMKHNVLDVNLTNQTGMQAMGKNYMFRSSIRWREFSRVSQASMSGISEHVMYVCYVFRIKHCGPEEFIYSQTPVRKLDVILP*
>Takayama-helix-ANV-116635_myzo_high
MVALVILFVFFFLRTRPTFQSPAYGLRTRALSTFNPNVCTPRSGKNATHVPVLSDFEITGTLPSNIKRRLIFVPRFHPSDPGRDHDFVCYLDFNMEKFTVRVEPQPPAELSAVTQSGIALSSRWNLTDVGLQAGAKTVFSVDVVDRLKCTYTLVVNRRTGKSTELLDLRPVTGNLTVPYHAGELQDDFHVTQAFYEDYFECDFLKADGGQVTRCGVLNTSTISKNLPTRSQVYLHPNLYIPSLERLHNMSDKEYYDVTRGPMVRCRWPIDTWRRLDLGIQIESADRTMNRVVVVHVTRKGCAENTFYHAGRCVKDCPTYYYAQTFNWRCGACNLHCEFCSNWDKCLMCRRNTALENYIMQPDGSCTRVLLHSYRIYYLIAHYLGIACVALLICYCLICSVGISRAICWGEADDDELAAREPFSAGRQRRPPWAAE*
>Takayama-helix-ANV-116643_dino-specific
MQVPSNFLSTMFLVSLVLSCLLLTCAVAEKPLVTPDQAKYLAEAQIAASEQSKNAEQQLLKEFSSFKFKVELLAQGTKAWKLLLKSPAELLLDLKNALHSLEFVFSFGYDAESAKLHPGQPAWSLKSIDEFGHIPTLWELKADGKASALPEAQWKLVDAEETGLYRLPTFAKPHDPNMTEAALRPSYVSGNLAHFDAGIWEFGLYAPMYRLSALKERAVIAGLDGGGWTTVCNSSASTMNKGLLPLVTKMLVPCDAIFAGGDKKIIFGTIDHLLHSFYGNTRTFSIMGASLARRMYQLLAPGASMHPLEDNMYMEAVFFGPARMQDMKLFIASFPDVFGTPEGDAVQEFCKRHRLPLAWAFGSGKLRKSTDLTHKLIWAPYEPFVHWNVNGDRLLDPSSWTSVNHDAPVNSGWEAVQAKAKEVRSLNPTKLDHQTISTWWNALYAQGGVVRGLRGGDCKDQLDLCFGTSGDKGSEGKCLCRVMSNAFEGEHPAFFV*
>Takayama-helix-ANV-116696_lineage-specific
MMLVSFASLLLLVSFAYRLRVDSERIVFTADSYRKPGISGDNPRRSQASISGDNPRRSQAGISGDNPRRSQVRWITQNVLKLFVLDDHVHSNWFAAKDNYMFSMVTKKTQMRNESAPEMLALVNGRSEFLCKVIFGVPTKLCLHDSKQQANLVPIPARIWSDRINGIADFTEAQQECTAQALGSVTYLSDLDFTISCSGREGVENDSLRQQASDEIDIAERLTVAIEEILGKSPGMIFDTNFYTNTYSYASALAEGKPESLGGVAIGLYAVARGFMKVARYAVNAKCQHAWDANPSRLDVTRYRNRPTGFLKDLITANPRILGKLRPQAASINGIVNFVASEVTFADELRTSMYFHTLREALDDPPHFCIRTAFSLILANEAYWIPGAIKDVVEQKQELTTTEAAESVLMNLGYAMEHVAHDFAHGDLSSGDVMMCNYGDGLIKLGKYISRVQVALGKAQMLQSVSVRPGVQDLFATADNLKTAKKRAGQNTQNANALPQEYVHQYQQLILNGDGGKCGVLHRLAHASMAIVEAALAL*
>Takayama-helix-ANV-116718_dino_high
MTIAVILACWMVSYVAGSERNAWNVDIAPTERELKRVSNDWLFHVRTTSCTGSSFDNTANSLLSRMVLPILFIGLACAIALTAYSGVQSQPEAQKLLQRSETNQTFSTPQSDQQKMVVHSPQLPEPTSRLWHLDFARIAAVICVIGEHSGGTNYSRRNVSFALWWVLPFLYMTSGIGCTLSRRSMSGYIGRLACVFVVGVSANWIADVINHRDWQGDFANTIFQMWFIVMLVAMAIVTEPLRNALQRRKDNAPARPSSLGWTTLWGVITVVGLWNFIRSSSGLGGSFSNPWLQFYSPILKQIPLILAQCFGSLFLGMYGTLLSKPENTGFIGWVLLAYIYVQNVLIPWNEGSFFHLMSLYIFAMVTTVLPLEGSDTISKNVRAYWPFLVISLMFMSMPDMWGRCDVHPAYTTFERARSNFGEFIMVVCFVTNSFTPEDPHKVTVWMGWWSLYAYCFHVMWYRLLGAPYGAVVSYSSILVFCAINVCLGGENNTKKQERSEHGSLGKSSCLSKEDLAQYIDKGVSPA*
>Takayama-helix-ANV-116732_lineage-specific
MTAICVSFLAMFAWCRGVTFSAGASADTVSIAASGALRALSEEARVSRSKIRKQRRSPDDLPFVLEYPAPTGKPMPLPHTAVKSFDYTPFSLDDGTAPKAAPLRTNDSPFEVENLAGLQPSRPRSASEFQKEASEVNDSPFVVETEPQATTPSAVSDSPFVSESETQVNLGAQSGTETDDAEDKEDQAEAALNVAQAAKLKPKGALTIVRNGEKIGPQPSTTRFVHHATNNAVPTANMPPQFELKGSLLEQGERYIDIPDTPFVMDTRIAVPAQEKRRVRIELQRPASLMEGIVPGMAPMTDAPTLLEGGTVQDGIHSDQLIVPAPLNHIGKEPGVGPAAAATPSATASTASDTAATASGPKAVDHAATKTKVAKPAESSVPTSTEHTLGAPVVLPAPAVGTEQGDNASVVNSEKPEAAADRLNQTAYNALPPIGGTVDVPTDNITANSTALKGHASVKAITTRGAIISIFLGLAVTLFFLSIVLVILHAGRKLPEGSADKEPPRPTRSYRQLLKARESEAVQTSSPSPPSA*
>Takayama-helix-ANV-116736_lineage-specific
MHSSCLTWILIVLASAALAIRVKFAIRHPRSPSALAIRNPLLQPYSETDTGAYTCNALQWTKFLHKFGPHNGSLAFRTGIIGEMLKMSTNMELAYFKKGKRKLCATGNVLWLMGKEDECNAFKYDEATCYRLMVWSEIACSVVVKKIESNQAAIEVLQTYPPDSIGHLVFAGHGAGADTKGNIVPAFMRWREDDDATHDFRVEDLETTNVIATAVEKVFRGGTVLMDSCYGASLHKEESLAHYVSRLMGKGISVTGAVYSFGGSELAVEVSDGRFKAVVVHGTRVFKHDVAEDRNLHARVGDWIRCWYHTPAGKSTRSSVGIVLATHASGHYSVRLKIGTGVEQHNIPGVWITRRVGIGEFIFMPVKWNEPRPFKTFQYLGVNPNFQDPNTRHWFMVADTATGQILFISELWPLGQLPPILGKEYPEQSSWVKVGKRAGVVLAEWGKGARVLFEDGESKLVEARKISDVARPEDMVEYFLDPKKKGFPGFVEGLQGRDIYDAKILRMENSVIAELLETREAKVLIQNVGENSTSWLPVQLVDGAMH*
>Takayama-helix-ANV-116745_dino_high
MTAILRCGFLWLLIGLAHLAEGTAFFPEGLAAKLQAIADAKSAKFNCSVSISVYNNRSSISVAAGIIDFSSKRKASIADMYAWGSGTKPLTGASILKLVSQGLFGLDDYVAPLVDPFLKSMAQRDASQNFSSLADLWGTNVSNVTVRQCLTMHTGIPDFDTAEYYVTGSYEDRFRKLVYANANKSWSPTELMRLPWVAGHWKPGYSTTNFMILGLILAAKTNMSSWHDFDPGSFLPGDLQHKLKFATGGSPANFTDVHGYDRTSYNYYPKKSNQDVWNVGGVFAGWTGADMVGSAASVAELAWNIYGPEPTIFPKKFAKLMAHPEGFYGMATFNLDRNTGQNNKYGSAWGHLGATYGYQSILAYLPAFEFTMAIATNLETDDQIQPAETFCTSYAEVAGTLLGKSVHCDSGCSCTQLAPSPPPPPMGNCCWGVSSCDRASAMSCPNSTQTHMCQTKDACTKACHGTWCPSHEIIV*
>Takayama-helix-ANV-116795
MKVATFCLLLAAANAGSINVPLIHRPKTLPDFRAMIAHRASLLQQVEGQPFVSLTNYQDTEYYGEVDIGSPAQKFKVIYDTGSSNLWVPSKSCRNCKKDSPAYDFTKSTTYTKDGQSFWLTYGTGSCFGFISRDSVTLGGLTLTNFKFAEVTEEDADVFSNASFDGILGMGPAAAAIDSVPTPMDQLVADGKIHHNMFAFFLQSGGKAGSVLTLGGTDSTFYTGDFTYIPLARAAWLLPYWLISGSDISIGGEGTDSCSWFTGCESVVDTGTSTIMGPVSAVSRLVEQIGTVTENCSNVNSLPTITFTFNGHDFPLEPEFYVLRMQDPDTKKEVCQLGVQGVDVRAGLWVLGDPFLRKYYTVWDADQRRIGFALAKPPAEATIIV*
>Takayama-helix-ANV-116820_lineage-specific
MRCFTCIAMMVLFVLPPVGVLATRRGINQKYGKFSVVVDSHSLAGPQGTKGNQSNASDVNQSVAVESQSFRPSSSSDSDMDPALLSKSSIRSGLQKSSATASGGNSLVGGKRLLGGASSKKQPEGNLMLMDRSPLTKRGSFGGSALPINNKPVPKLASIREVPKVHASTSPKFLKAPRSHINRVRRLAPISEVAKVRTKTCNTKLWSTLAAIEEDVQVIQSPRNMKKDPEDLRLVTVTRLMDLEEFKRMVMTGKADGQNLYKNTCFNKQYGNMNETWWDIECKEGKAFNSNYVAAAKEQVGNNEGFKQVWKLKTVKSWNDAPSRWTDSATTYKLGNQVIPIRGKMPRMLIEGRVPNTKFCFLFTGLSVTFNVYKDFIRRGKAETLCPFPILIMSGAPIELPILRVENVKEMMPDDFAQLHQLLIREGLLIGSDCSNVEYSDEDSDEIGN*
>Takayama-helix-ANV-116844_dino_low
MKAIQGFILSAVASITTAQDIFLATAPVIQSPLQTTPEAIELDSKHATKPGAIDAPRLADWMGDLLPLLTNQTLLDISVIQTHNSLSSELTATISDNCEGATAQESALAHDATILPKVLNPEGVFAQKWATVQSMDIIDQLDNGIRAIDFRMIWTAPADKLSSATHDWYANHRVQSKETAMSYLSRIRDWVVKHPKEILQIEVSRHAGNSYPFTPTTALTRFFTDLKQLFGSLLLNHTAHPVATTTIGEMLRAEQRVLLELADYMNMTSGGSDVASDRSHPPTRQCGSIPDFKGLSANIQGALQDCCIGGASREAGTFTEISIGLDPQTDVYVDAAEVFFSPLKRGLTEKCARDIGFSALSGKWCPGGIRDYNHLQAYYAQFFFEAVTNQSLSLPNNIFVNDFGLNGTMQIGNRKGYAIMDALLLANVRTACGKLSVPRDICDGLQEALLQRKASNPLQVWVDPDQGRQPTLPN*
>Takayama-helix-ANV-116875_dino_high
IYFGSSRGSTFQPIALFLCFLVSQVAMVVCKISRIRNCSFRTFYIVPAADPFNTPYIGGRACDHGRVQVPPGFDETVEGVIIPWAALAGALSGFAIGELQSSARVLCVVGPAGGDVSQDLDMLRLHTPTWQHVAQDRWLPLGYRHIRGTAATLEVQLTFTDDDRGLPTRKSSTAQHWRIAVGNEFGVPLGESLTSRQIATHINFEHYLHSLPDNAVLLNVYDLGQLACTANAVLCNAWTKSMGAFHTTVEVYGEEWSYGEQSHPGLCGICRSLYTRWHPLHVYRESINMGVIDLKRKDIFAILKGLGPSWPSGKYHPVYCNCIMFCDELLRLLGARSVPGWVRGLHETGAALLSLSSPRGQTNSLPRFLALSSPRGQQNMLTNGNESSLLRAQTTTDLPLSGLDRRQQSKQSVASAESAPSPELPRQGSSNLLARSSTTPSLFRSLSAQERSSPESQLLSGPDEGTNVEYYLGPTENSVTRPLRVRHIVGPSPDNKNRDVWQCLIECITSFCTLHEAISVRQAQLRTKNFHPGVRRRRPLCTFDRQDWYMRLNRTGTFRGT*
>Takayama-helix-ANV-116924
MKAALLCSLFLQISHLVDCTCSQDQLSRFRRGWPEVLDVGIYWYDQDDHSERASGQQSQFYDPAKPTLIFVHGWTGYGKELGVQSCRRWTSACAICKDQRPLARPWVQRGWNYGIFYWDQFADEPCTRDTELKVWLNPSKPEGLTWKSYNIATDTVTVRHYDRSMPSLGHLCANVIRQALGSFSGSVFRLVGHSFGAQLATYCAQLLHEETPHHPAVPGRLVLLDPWFTGNLQHVGQVLRKAAGPLQRYFFHCDPLTNTTSFGAIATTSALHAIQFLWKRRVPTELYKGSLLSMTKVVGNPFKELETLATYVVQNVDGGYCHHNSLDCGHSSLVPLYMERIADTQPSVENGEPVGNCSMPGPACSDEQIRVFIHRNNELIEKTGKRVVWHQNKGIYTIRSSDDTYRSAVEPVPTTARLPHMLRPLRRFEDTDDFPDASSPRTFLKRVIAAPISTASSNVIFLSVAAIGIAGSICGLRAVFISVSRRERLATRDASCCERGYSRSAWALLTEAVDNEE*
>Takayama-helix-ANV-116945_dino_high
MMDVVCIFLLYAIQGSVQGLVFGTLPMLVQRNPSATDLHISQFSIVGYPFSFKFLIAPLVDGMYIKKVGQRESWLLPLQLVSAVMLSWLAGKVVPMLDASPPDLSLLVMLLFTLIAATAAGDIATDAWAAGRMDDAGASMCQSVGLALGSEATTTIFFLLQGRGLMDIALMLRIMSTLGFVVLGCFVFQMMRKPPAAADDNEQVGVQEVLQSIKNLIRDSPNMRWYLLFSFLSPIAGGHSSVLGARYQALGFTPEIMSKYDLFLLPLSILVMTLGGKVAQMARLLTIQTWITVLSMLLAVASLVHFHRSQAMGKSAVEDMWMRGTFIALSQTVGSLGTIQFVVRIAFFNRIAQRHTAIAGTVITFCASISNLGGMWPGTFVPLISNYAGVDAAAAVCLLAGCLVQIFFWKKVRQIEILDVAGW*
>Takayama-helix-ANV-116974_lineage-specific
MAALVSLDYIHLLALLSYLPMCQAWACRQCHQFFRVVFEHLRDLHNTTGCHWLDILMTAWTMLRREVIETKFVEQLHAWAKVSVIYEPRDLGDVEFLPMLGLNAKMILVDPDRKYLTQKPRLKAMSRRADLSSELALAFMILGLRVTHFVCPDNVQGSICAFVESLHSVMSCEACYYKRKMESYGFEGDDSFSRGRAARAIEIENYHIRISIAGKEGDIGLALRASYKDEVTKVTCGCKLPEQIDWFVVFEYNEDDPITPDPQLLARLSHLLFGCIAARAVVLHVLWRLLCAPTVAWPYSAESRHDNYDELSGPPSFLGNVQIGPRIRVDKVQHDNGDDFFDCTWPFHLAGTKDKPAVQGSMPWDGYQCSKLAATDRNCCADDFHYIPTYLRFRRVFEVMVESLEATSSSELDNFGLLGRLSFGLAGHSLNDEHTVLVEAEVRNSGNTSSADRRRDVNTPEHEQHHPVEAQSSTWKITARELACRLHAVRSAKKSLHGGFFRCNGSTNSGFYIDLVDSKDMFSGLE*
>Takayama-helix-ANV-116980_dino_high
MTLAVIACCVLGFALSLQGCSFGGNGATQAPDITTPAPPPRPVLGKIDNFRVAKAMHARGYNKVRISVVDDGSGNFGDFFDYNQPFAFIWTSYHLHSTIKDVAEGGSTFSIGGHNVTVKIPNEGSKTRGLLLADPCFSSRDTNCPFGGRFQVFDRLKAIADDLVASDEIDYWGIIGDNFYESKFPSLSAQFFEAISLQAKAKPLVAVPGNHDYWIAGGPPGQGSDQFGYGFLQMYGQDTEASLLNGTVPYDFSVPPQIGKPGDATFGLPRQENFIFNHQIGDVAILGWTGASTWELFAPFAKKFCDAMEDAPTVNTVLLLGHWNQDDLGCFNHLATPDVYAQLKSMAGCSRKTVLYVDGHRHCNEVTEPEHGFMIGGNGMVGCNQFGFLVLESNPHANGGPGSRVDYFELANGGLDTFDVVHSCLKTGRFTDCRDAHAKPWRRMSGRQNNNFAI*
>Takayama-helix-ANV-116983_lineage-specific
MASLHTVLSFCLLCPLVVDGVGSHVCHGSAVPPGQFQWLVRFSEQPQKGGTQNPEPAECTGSLVGPQHVLTAAHCIKDTSCVEVSGECVAIMTDSVCIHPSWDPSLGNGPDLAVVTLPAASKVAPLSLIDNATAHLETVGQPAVLAGFGFQCGAPQTKVAQYTDNLTIINRGLCQKMLNAKKFPVQPPWNISTEEVCTQDNITKSGAAVGDSGGPLFQKVSLANGGFDFVQFGVVHGGEAEGIGLPDVYTRVLPNVEWIHNVIGGRKPKLCQKLQSRSLIV*
>Takayama-helix-ANV-116994
MGKTSMFSWPMVFALVGVATGLHCPNTTTAIEILAGRDLTGQTHVITGGDSGIGYTTAMALAAKNATVVLGCRGTDGKYAKAVENITQATGNSKVFIIKLDLSDLASVRSFAVELSLRVPVIHTLICNAGISNNPASLPPLTKDGFERVFEVNFLSHFLLVEELLPALRRSRGRIVHIASAASFYACPWSGQGQGDDCMSLDNLPPKVPPKGQFLKLNFSNYGVSKYMQVIHAAELARRENSIDVYSLMPGLVESGMTDRWAKKLCQGLPNCPLSAEEGAATSVYIATASADELRGADGKYFVECEPARSVVSQMVNEIGEAATLEYQRDFYDLCLQMLKPNVSIVV*
>Takayama-helix-ANV-116999_lineage-specific
FFFFLLHLTALHGQVPVCGTGSSESNYRRKRNTSTYNYTTSTSLCSLNRQNSGTELEDFKCDKKQAIAIAGCSRTDSTSNLKKGSKSHAKATILLLHGLPFMEKPKNLPQHGPTKKIHRCMRPCICISFAFPTASMGTYLPRQGGISAVALT*
>Takayama-helix-ANV-117036_myzo_high
MWSQAILYVLGATLLYANAHDVGVRGSLQSRQQLWPSHPVHPVLLAHGDPIAVQPRIWPNSTKPREQPESPQAQPQATDKVDGRTQSVFVVALTWLALIALTCVAGYVVRGKSWNAQRRAPYIAALVILWTILVFSTIFYTLSSHKWTWLECIYFCIVTVTTVGYGDYVPIASVLDKIMLLTFVWGNMFVLSIVLSIVVSAADEKIEGEKGKGMVFHSISVLGALLFGAILFCYLESWTFIEGLHFATVTMTTVGYGHLLPNHDKFTMLCACFYILITVPMTGCFVSKLSDVIDNALKAKKNRMSTRTQAGAYIAIIIGWLLFGASGYRLFNTHGWTWTECLYLAAVTMTTVGYGDFVPDRTVSDHILSIVFIWCSVVVIATVFSDLNGILINVVTQNMKRHKALLTQFGLLVGIMLIGIAVFDLLEGWGFLNGVVFTSVTCTTVGYGHFIPSSFAARLFAVPFILTGVPLVGTIVGNISKTYSDDIQKLISKAGVKNAN*
>Takayama-helix-ANV-117060_dino-specific
MIAAMIVAASLLFASVAGGTSPADGQGGGDPAPEKEREMNAKRIPCPFLSGMYRQGILKPDSIGRISSDHMKNVMVAAGSTLPNAIFPALGTVRFRQDDVHQRRGRHFDYGLLPESVLQELFPGMGFQEKMWLNIMTMNVGDKCVNASDAAYMPSKFPCNANPQHVQHGYSTTIRDTRYDAEDPTREKRFQSWIGQVLVEDKACHPSERVMKFDGFARMLKRMATEGDQSSEWSLLGNELQIDGSNSEKYHPSLNANQARALYNWGAYLAWVGLWEAFGHSHPDTTEGKYMTESDLRSFFLDGNMPKRWKPQKFTLEDVGFTIIALKGRGIPTGDLWSDALETNFPLSKWIPGQFAKEWRYMVNYATTQRKLGFFKDDILNPIPNTAFQEMVFVV*
>Takayama-helix-ANV-117070_dino_high
MKAVALSAALLVVASAAVHPDRAAQIEKINNAEGVLWKAAAHPRFASEAPGASKDLCGVKNISDQANIIKKLIELGEIEEFQSDSNAAVPDSFDSEQNWPQCGKIIGDIRDQSNCGCCWAFAGAEAGSDRMCIATNASMMVPLSAQDVCFNGGGFMSMGCNGGQITSPWSYLKKGGLFGGKGAVSGGQYQGTGPFGKGLCSYFSLPHCHHHGPKGDDPYPAEGAPGCPHENSPRGPKACDADAKAPHNNFEEDKYGYDGQTITARGEMGIKQAIMAGGPMEVAFTVYSDFENYATGIYHHTSGEMAGGHAVKVVGWGVENGVKYWKIANSWNPYWGEKGYFRIRVGECGIDDQAVASSPNAKWSRAGDVSKPQGVDCSTSKCPSECQCAQSKCADSINACLADSQCAKGQSCALSCACGDKACALKCELANPSAKATAVGKCVLANCAKSEIVV*
>Takayama-helix-ANV-117114_dino_high
MALSLVAFALAVVSVGAAPIHVPITRRPRTASGLRALQNALGALPPQGLKDFQDSEYYGTISIGTPGKDFKVIFDTGSSNLWVPSHACISKACKTHSTYDPAKSSSNHPDGRKLVLPYGSGVCAGTLVEDVVQLGAITLKNVTLGSIAIEPGEIWVESPFDGILGLGYPQIAMPVDPSDPVVPPMDMMIKQKLLDANLFAFYLSTCKPPSKSGGSDTCDGSQITFGGLDKSKYSGEITYIKMPALQKALGYWLVTSNAFKVGDKNIACGKLPCPMVVDSGTSVIAAPPDQVLNMNASLPKVNSDCSNVESLPIVTITIAGHDFPLEPDFYVLRGADTNGADQCQMGIQAINAGTPFLWILGDPFLRKYYTIFDRDQNRVGFAVANQPKSSGAVVV*
>Takayama-helix-ANV-117122
MASSRLLFVLILSCMQHADARRQRSSDLLSQTLITEEKRSSKTEDKKRTIRYPVVVVGPLMGQTLEVNDARWFNHCSPLVSKWTTAWMNTGKIALTCAVGFAADAQLALTFDASTYRTKSPDNVQVRVAEGWAGLTFAGMDVYGALVQKLEGEGWIKDVDILPMPYDWRLSVADWAQEAFPRMVRVISDAVVKNGQPVVLTGISMAAPFTHSFLMWAKATMGQIWLKKNVHAFVPVGGPFNGAVNALSALVGGAMLSFATPAQISRGTTFTCPLCDPPLLPTKPAEKVSEGIVKDTLHGFGAVLMDVLAADVTELIRGFPSIYWMSTGMDYSTSPPTDKVYVTLQHDRSKTDEVTGVQTPFVMSENIKASMMPSLFRKMEMDEKAELFEYAMSVGTTEDPGVPTHCIYSHNVRTFSYLTFPAGNFSKGASVELGDGDGTVHADSLSVCDNWKSTIKSYKLPGVPHVSMMSIGQVLDIIVAVAKDDHAALDDWKPPAFVELDVPDGPGLNKTAWQANLVAAVKDKM*
>Takayama-helix-ANV-117136_lineage-specific
RVLFRSQVRTYFILMAVGTFLTPEAPQEPGVGDVRDDMAKDELLAKGQTVKYWSSSKGRWIDAVVEAVDERGAVRLSVKPNVWVDRAGQATKVRRQHSTAKELINEVPSSPKLPQVLATEVAVTLPVAPSNHCGGNAEVGGGSGCGAGNDEQPDRARVLFSLFSKWDAKRQQDPLPQIQMRQDGEGDIREHASNARTEAGFDVMTVSQRASQGGSVSSVSKSPEDHCERHRLAEVLLRQPQRSMQKRVPTLIWRSFYRDIQKKASELKPSNSERYATKVGDLSDPALAALADVLDSAEKYLRQLCDGVRQRLDERAVGETSEGETKDGQCLAHKRARLHCIGQVYTMLADLERYRAMHGLGDSSEALAKASQLYTAALEAFPQIGQAFNQLGLLAAYARNGLHAVLCGFRALLCTFAFPNSRENLLVWLERFANADDDMHPRSRCGASLCKMHQDLLVAEGSPFKATAITNNVLTTNVEEQLREVIATDECPSKVGVDWLLEAVMISVCTVVYHANRRRSSVPGDSVQTDPYEYATEPVLEAMLAMLDTSSGCAAQAWDWVIRLGLCLCE
>Takayama-helix-ANV-117162_dino-specific
MNRFIVLISVLDCTDAVAQQQLNLREMRQHGKRVVLTSHGDASIEKRSGVAPWELRKSLADPTGMPQIPVEDFVEETSTPLASAAEFIQDVNGSTPTGYVTLGTPGKKLLAIFDTGSDKFVAKTWETLENEMAQLDPSSEGMATPTAWVYDHSSSKTYQHEMVWKNSTKEWVPKKSIIAYGSGVAQTLQGKETLSVGRVTLENFSLSEITADSLQLLHTKKGIAAVLGLQHMKNASLGSSLFSVARNKSLMEAFGYVRGSGNNGSFLWGDQSKEGDEIPVIGDMHWAVHIGDLAVVGGSHSTNKPAANASSDSHHTVVIADPEQSGLVARQPSFPKGFPFASDVDSSREAAADVSVVGEAANPFHAPRRHPPTPRNTQRERDDLEDGAQTDEQPDMTVCANMSCCGILDSGSNIIAGPSHAMKHLADQLAVLPSCSNYESLPDIQLNFGGKMVNISKEGYVMKVPMPEWADPSSSGESDGADGDDGS
>Takayama-helix-ANV-117251_lineage-specific
MNFSRFAILASMIIRSVAPQPCGPYRGQSANGLRINHAQVLGSHNSYHVGTNLWNYTHPPLGDQLQLGVRAFELDFYFDLDLNTLKVLHVPGADALSNCDDLTSCLSSMKTWSDAHPWHFPLFIQLEFIGGLQQGSSSSSQCLYSDVVPVVNCGVAHCNGQLMSNLQTCIQTSCLVPALQAYALKSSCSSLLPCLTTESQKLSATAVATTNLLVSTVQVCTGTTANQKAKVSVPSGNYSSLAQKIIDALDATFHASKRISPKDIFTNGVTESAAMANFTNNFGSPGNYNFWPEVDASRGKVLFWLKHASFLLPYLPNATRPLFLNGVDMSVVGEDSSAVQADAWVAKGALVRTRSDEALVLQSSRRAAALNSGALVVSTDFFPTFTVAPHGHADWNSLSASQHVWMPGGLPVRCNPKYTSWYGNSAAGGLPACSSSMLEDPSAIACSTTTTTTTTMLSSAAGTTPITAATTMSTASDSKRDRVQLFSIFVVSIFFGISSSAIPTMAHVSH*
>Takayama-helix-ANV-117288_lineage-specific
MLDMVFGVECRLRFLRGVLGVLVFLLTASCADANMGPGSLDVHPFLKSFCPNADSPSQDCSNAWQVAWHHPPLINRSADASCIVVDENTSKVVTQPIVVNSSAIHAAVLSALSSTVASCRNKSRAHCLDNCEWSDKTSRCDISAALAVAMLARDVGKPAASSGQIPPGNLPEWRLQPQLWTENITKKQLAQISASCGTFPKDSCANHFSSVCAWDPDAGKCVVNPVLAVRAIAENMGASGARRLAVPSESSIVTSVKWDGDWPHACLVSNFTKVPFALSCYTTLIVERAIFNGIPGPCLYRKDQIHFWVPTEHLRPSRRYHLYCTSGNSTDGVAHVSFIHVPNDHSGNATIAGNTSNRSNCTNQTLTKPRPSLMALSPVVVLAIFVVVLGTLWVVKGTITGRSKRTLGLMGGSDYELPEGSSTNASFAEAQSMRWIQLQGGPA*
>Takayama-helix-ANV-11733_myzo_high
MLATVFILLTKWGVAAQHTTNTSALPCPQIHEFVVAFSSHVTLHNPFVLSSVMGGDIEMRKFYDPVVQQLYGQGGHIFPSSAPLHPCFRIRPILLDLTTDAKLEDAGALWNAVSASEGANGASQSVTVISMCGSCDEKLATYLAVEKIPHLHFSMLPDLSDKVKYPYSFRIQSSTAIMAEIIMNYVSTFQFKTATVIYHLGTYGLGIFQAFSNFAAAANFTERMFAFVLPSLQGVPLSVTCNDVAQRAKWMPTRLILVFVFSEHNELFTALQNHGLWMPTYQIVGEFEYAKSKLLNSIYVHQLAQTPIHFTYVAIASFSGNPAFDSWANTWRTFGGLTYYGQTAGIASNFARYDLSAWNPSLPPFNASLMNYTIYLGEPTLSDQELIGKIVWATMAFFYAVNDCMNKFPPHHITGTHIRDAMRGVNFKTMALDPLAFDNNQDLVIPWGMFETCAFSGNFTHQTGDCVGGLPNYAFGNYTNAPFRYGFQGQYMFTGNMIYWGNGMKNMSAPRELTECQAGQAVNAKGICQMCGLGEVSTTMNAVTCDPCPAGMFAELNRTMCTSCPPGRGSADSGATACATCPMGFFGIGASICQQCVEGRYADTAGSSFCKDCEAVLAGSSSLRASTRAQECVCPQQTYREINNGTCTTCPSMMTCKMGSSVDNFLAMKQQGYPSNDPKLYPLLQEMHWSSEQEPLSVFLCNSKGECPGGRPGTCGPNMKGQSCGECKAGYWRNEQGCHKCTSKTVTAITFPVLPLLSAPVIISGIYWLFRDMPDKWESWQNLMAALLLLVFSHYQGVAIIGQTNVDWPSRSESVYESLAWTNDILSLFHIGCIGVGGFTGQYVMQVLGPIVLCVLCIWTYFLVKVASKCFNQNLTMDKNRLINVYMSLIYTFFAAIASGTLLLFKFKKSPNGELALATDASVLKRSSEWQSMLFVGIAAMSVECFGVMIVFLYAIRMAPSQFRNDSFQKRWKFLFIKYRPDVYWWGVPYLIKGVLINFGLVIMVKGTRQLIWIYFTMFLYSCCAIFYHPWRNGATNALDIIGSMAVASVAIMGTWFAVEQGLTSDIEMVMIVLCFGTLSFFIIAFCVLVVPMALATKCPRIQRLQEASLLSNLRTTRMACQVLNNLDQSSAEKFFLDYLAHNDRVTLNDAASCILLEFNVFESSRRITRDTWQGRGGTVQEKFEIFSERTNGTETFASGDDVQTVDVAAESYSVDQDSRTEKVVEHAAQYVEEKKLLETNVDVLQQLDVVDWPYETSPRASGWRCAQPFSPIHVVSATTPRTKTHITPRSVLLNPAVSPKWSSPVGNQSS*
>Takayama-helix-ANV-117418
MCIFSGLTCMPESHMPLVLFCLLFTHLQGHGSGIPSSPSTTEFAPVLHKFEMKTQAEQNGAVCLDGSPGVFYWAGAQDSKLSSTWVIFLEGGGWCYSPVDCTQRALFQSTGSTKRDGPTMTQSGYAGGIFNADPSVNPDFARANHVYVRYCDGSSYSGNRDDVVNVTGTPLYFRGFRILQAVLDTLLNDQKFNLVAATDVLLTGCSAGGFGVLLHADFVGARVKAAAPHLNRYKAVACSGFFLDHANVDGAVVYQAQMHAIFTLSNATGGLNQACVSAQTPSETWRCMMNPYAYEYVESPIMLLNSALDRWQTCCILSADPIVNQTVNGNCTTRTNRGSLKFPAGCACCNCEIESSCNDMAFDYFRAYEKDFMTILRSTKNYYKTGNAAFIHSCYTHCAGTQDGSYKSIVVNGTHMYSAVTEFWRGSAVLPDSFLPCLQRGPHEEHCNPTCVCPTCYPWGGRAPGNQNEDALGACGEACAAPLDLTVVT*
>Takayama-helix-ANV-117428_lineage-specific
MARLVGLVLHFFQLQLLPSFLLQIEYVSASPLFSISNTCPHTRTTGYSNMHRTLRIPTSMWPGLSASNDATTVATALAQVNQLCCVFTHVDFNSTAVTIPTLIAYDGSMRTYGSATTFAGAASQAYAAICGMSMGSNDCASAASRCPTPRGYDAHGMLCRPINNNGYKLTTGVASAAACRAQCDAESTKCGAFEYEYTAGDDRECELHEKTIVSTSQTAAMGSCLLEVVKGGASPSIDAVLYGTPVMSQHRCCWILSSSGTSSITSSSSTSSSGASTSVSSSTSTTSSSGTSTSKAISSMRWTDLGITMMLIAVQLWNLV*
>Takayama-helix-ANV-117541_lineage-specific
MTMVLQPWFTFMAAMMVAALAARIRTVHKRSHALPPALKPPDLADFAFRRKIVKSLTVDKFFGTAKPELCVGFEGFGEADAEATKSELQALDAKGIEYEFGSYSDYSDDVIGKNKVKSYELWSSGVYTPEDNAELIANQHASEKLPGELFCYAESHVHTWYMIEMKNGHVFTVDSEFFTFSGEKHKLFSPYLERDDAEGLIDERLKHELDKQGTALTKDDWGQLLEVNIGKELELLGNQGAAMYFGYTRIQVFHGVRAFRTREDAIAGMARFYSGGITDSLASKSLHARTFVFREDPPTLCDVVNSMRSVTKEYEYRGGTDFEDLGAASATQVQLVVSRFEPTFQFELLERFHDSLLTYLPKPDEVKHPLGKSVSCRTLYWLTIRLGFQGLGEASLGEGLLEQIHIVAGMANRLADEAMELAESSQEIQQEKERLMTFAYASGMAWKSLGLLVKAMQDIDDPPDQVKVEMRKDVQSVYDILKRMENIWNGMKGATAEKLA*
>Takayama-helix-ANV-117596_lineage-specific
MMPCAGKRTLGLLASTLASMVTVCTFPHISQKVSDMFPSLAEGQEPNRIPADRSKVQRDFIIAGRTEQGYTEVGTARRQGSRTTSTNVPILGNPSGDSIDEHAHTTGAQCHPQSAAFPHVLPDEEEMRQRVSEVIGVAVPTVNDGKMPGWLDRHKKRVRYLNTSQRPFNVVFYGDSLVERWGLTENKEAFHNTFEKKHGPVALLGAGGDAAEMLLWRLLNGERLTWRPQVVVLHVGINNLLILEILCHRYYIPGQDRLKALSQKRACPGNQTSATQRDVEAAFVGIKAVLDELWRQCSPVVLMPLLLPSGKQWPKGYLGEAVPQLNKLLIRLARISGKSGNFHIVDCSGIFVKASNGAMLSQLTVDYVHPSAKGMKSWASCISSELKNVMKWRSQIEPKK
>Takayama-helix-ANV-117610_lineage-specific
MTRLRTLALMLAVAQTMLPKDLARRSTSLGRGLVSEGNKKPISFFAYLHQHTVQDLSGCKFIFHWPSLNGMQTIVPENVVQAGAKSIESVKDKICLGLVLALGMLSYDHLGFCNFFCCYLAAYVSRQPRFPLSPAILS
>Takayama-helix-ANV-117615_myzo_high
MCLHRWALWALLGISVQAQIKILNPTSLKDQYAKTNGFVMGATSVFGAPYYGERVLGKLRGSSNQHNHHCTDADYNLTIMVRGPRGEFRGGEKVHDIILIPHNGKGCAAIQKVIVAQRKGAKAVVLIDQTGQTDEQVQHKTVADYGMGGDVRIPSILVSKETGDRMYSAMDKDMVVVELSWDIPLAQTVSVDFWMSSASKESANFIASFKDSAELLNTQMQFKPHYYIFELPAGKGAGDLCADVGTCLGGIDDADCKKVRHCAPDPDGPGPITGADVANEDVRQLCLWHVTAIAPESPQPAVPPVAVAEGVPYSQKWWEYVSRLFDACPLQEEQRVLRFGSKTCSYKLMTDIAVSTDEIDSCVRHKSSQLLDEQAKKQAWSEQALRINGWRYVGPLDAETVLKAVCAGFATPIAACQELTRGVFSRFVTIFQHRVAHGLSEKAFTWMIIAICILSVINCYLYRRWLKRMLKRQMREEVMLEVQSQMAEYSKLDGGNGRR*
>Takayama-helix-ANV-117621_lineage-specific
MASHAFACTKKTVQCPTYVFLILQILGTKATHADYGAGGPYTPTCPAGYQDHTQGHAYLWKCGETCFGVAWADHTCHCACVLPSECVTNTTTDDCVVAWENAFANSGVLPTPSAASKVVISTSSRGNSGLGYYPGYYPGANAGSNTGGSNTGGSTTQGFMTNSNSNRKENSTTVTIIVILSIVALCICCSCVGFFIACVWMDEPPKLFETTLGSRGAKADIAVMSWTTGIKSWKVVSGVKRTNKARDAAPLGPGTLGGTWGPPETTSTRCVSPNTSPRTSQRSQGSNSPKPSPRSSHHSQASPRTSPRDDRHNVPGVVCEQNVSPRCSIKSNKSAGSAGSQRERAGSLTTAGSQRVSVKSINSTGSQRQNRSATSHVSSLRTAGRAEDVVPPTIS*
>Takayama-helix-ANV-117627_lineage-specific
MRIIPSLHRIALPWLSLMFAEGAMSSKSLSCPLVVHKCFPL*
>Takayama-helix-ANV-117652_dino-specific
MLSPLLLRYCLAFAGIRTNACYKHRANQLKHETVEFGECDKGHCILDWSDAEASQSGSLMQRRGGPYHQSPKSRQGQSGAVSSVSTDSANNSESVAESLFFDYRRILSTLDVPAQFFVKLSAQYLGGQRYKRGAGEDLVLVVVTVVLVIVLGCLLFLGYKGTPPIRSPRVVERMFHPAFMNQKSRQQAAAPTKQQPNLSRQGSSANSPATSRFGSVAGSPVRPNTSLRSPMSPHRNLCPGLVVPPNNECFLAVPAVQNTLSRQSTEFDVRDLSGKPVIRVEIGLAWGTAPINRRDNLLLTIHAAGLQGGSPILGTCRAMREEGGDWTVYIYDHQNELFANISRDPFRSCYTLSSSIMNAQYVFDGNPRERAIRVTSERCNQTTILADTKPSGMDFDPRGEYYQMHVHSNVDVGLILCGMLAMEHLELF*
>Takayama-helix-ANV-117677_dino-specific
[truncated: 6,464,033 more chars]
