# Supplementary material for: New plastids, old proteins: repeated endosymbiotic acquisitions in kareniacean dinoflagellates
Source: EMBO Rep. 2024 Mar 18;25(4):16. doi: 10.1038/s44319-024-00103-y (PMC11014865; doi:10.1038/s44319-024-00103-y)
Supplement: Supplementary file 10 — Dataset EV9 [file 44319_2024_103_MOESM10_ESM.zip › Dataset EV9/README.txt]

phylo-annotated_proteins_[organism]: final predicted plastid protein datasets for the studied kareniaceans with their phylogenetic annotations expressed as a suffix of the sequence ID
