# Supplementary material for: New plastids, old proteins: repeated endosymbiotic acquisitions in kareniacean dinoflagellates
Source: EMBO Rep. 2024 Mar 18;25(4):16. doi: 10.1038/s44319-024-00103-y (PMC11014865; doi:10.1038/s44319-024-00103-y)
Supplement: Supplementary file 11 — Dataset EV10 [file 44319_2024_103_MOESM11_ESM.zip]

Archive with 145 entries (128 files):
- Dataset EV10/
- Dataset EV10/phylofisher-files/
- Dataset EV10/phylofisher-files/indices.tsv
- Dataset EV10/phylofisher-files/matrix.fas
- Dataset EV10/phylofisher-files/matrix_constructor_stats.tsv
- Dataset EV10/phylofisher-files/metadata.tsv
- Dataset EV10/phylofisher-files/renamed_PMSF_tree_C20.tre
- Dataset EV10/phylofisher-files/to_exclude.txt
- Dataset EV10/plastid_genome_phylogeny_files/
- Dataset EV10/plastid_genome_phylogeny_files/16S/
- Dataset EV10/plastid_genome_phylogeny_files/16S/16S_full_dataset.fasta
- Dataset EV10/plastid_genome_phylogeny_files/16S/alternative alignments and trees 1/
- Dataset EV10/plastid_genome_phylogeny_files/16S/alternative alignments and trees 1/16S-final-auto+terminalonly.fasta
- Dataset EV10/plastid_genome_phylogeny_files/16S/alternative alignments and trees 1/16S-final-auto+terminalonly.fasta.treefile
- Dataset EV10/plastid_genome_phylogeny_files/16S/alternative alignments and trees 1/16S-final-auto.fasta
- Dataset EV10/plastid_genome_phylogeny_files/16S/alternative alignments and trees 1/16S-final-auto.fasta.treefile
- Dataset EV10/plastid_genome_phylogeny_files/16S/alternative alignments and trees 1/16S-final-gappyout.fasta
- Dataset EV10/plastid_genome_phylogeny_files/16S/alternative alignments and trees 1/16S-final-gappyout.fasta.treefile
- Dataset EV10/plastid_genome_phylogeny_files/16S/alternative alignments and trees 1/16S-final-gt25.fasta
- Dataset EV10/plastid_genome_phylogeny_files/16S/alternative alignments and trees 1/16S-final-gt25.fasta.treefile
- Dataset EV10/plastid_genome_phylogeny_files/16S/alternative alignments and trees 1/16S-final-gt50.fasta
- Dataset EV10/plastid_genome_phylogeny_files/16S/alternative alignments and trees 1/16S-final-gt50.fasta.treefile
- Dataset EV10/plastid_genome_phylogeny_files/16S/alternative alignments and trees 1/16S-final-gt75.fasta
- Dataset EV10/plastid_genome_phylogeny_files/16S/alternative alignments and trees 1/16S-final-gt75.fasta.treefile
- Dataset EV10/plastid_genome_phylogeny_files/16S/alternative alignments and trees 1/16S-final-gt95.fasta
- Dataset EV10/plastid_genome_phylogeny_files/16S/alternative alignments and trees 1/16S-final-gt95.fasta.treefile
- Dataset EV10/plastid_genome_phylogeny_files/16S/alternative alignments and trees 1/16S-final-strict.fasta
- Dataset EV10/plastid_genome_phylogeny_files/16S/alternative alignments and trees 1/16S-final-strict.fasta.treefile
- Dataset EV10/plastid_genome_phylogeny_files/16S/alternative alignments and trees 1/16S-final-strictplus.fasta
- Dataset EV10/plastid_genome_phylogeny_files/16S/alternative alignments and trees 1/16S-final-strictplus.fasta.treefile
- Dataset EV10/plastid_genome_phylogeny_files/16S/alternative alignments and trees 1/16S_full_aligned_dataset.fasta
- Dataset EV10/plastid_genome_phylogeny_files/16S/alternative alignments and trees 1/summary.xlsx
- Dataset EV10/plastid_genome_phylogeny_files/16S/alternative alignments and trees 2/
- Dataset EV10/plastid_genome_phylogeny_files/16S/alternative alignments and trees 2/16S_full_aligned_dataset.fasta
- Dataset EV10/plastid_genome_phylogeny_files/16S/alternative alignments and trees 2/16S_linsi-trim-iq_GTR+R5+F.treefile
- Dataset EV10/plastid_genome_phylogeny_files/16S/alternative alignments and trees 2/16S_linsi_small-trim-iq.treefile
- Dataset EV10/plastid_genome_phylogeny_files/16S/alternative alignments and trees 2/16S_linsi_small-trim.aln
- Dataset EV10/plastid_genome_phylogeny_files/16S/alternative alignments and trees 2/16S_linsi_small-trim2-iq.treefile
- Dataset EV10/plastid_genome_phylogeny_files/16S/alternative alignments and trees 2/16S_linsi_small-trim2.aln
- Dataset EV10/plastid_genome_phylogeny_files/16S/alternative alignments and trees 2/16S_linsi_small-trim3-iq-GTR+F+I.treefile
- Dataset EV10/plastid_genome_phylogeny_files/16S/alternative alignments and trees 2/16S_linsi_small-trim3-iq-GTR+F+R4.treefile
- Dataset EV10/plastid_genome_phylogeny_files/16S/alternative alignments and trees 2/16S_linsi_small-trim3.aln
- Dataset EV10/plastid_genome_phylogeny_files/16S/alternative alignments and trees 2/16S_man-trim-iq_GTR+R5+F.treefile
- Dataset EV10/plastid_genome_phylogeny_files/16S/alternative alignments and trees 2/16S_muscle-trim-iq_GTR+R5+F.treefile
- Dataset EV10/plastid_genome_phylogeny_files/16S/alternative alignments and trees 2/16S_muscle_small-trim-iq.treefile
- Dataset EV10/plastid_genome_phylogeny_files/16S/alternative alignments and trees 2/16S_muscle_small-trim.aln
- Dataset EV10/plastid_genome_phylogeny_files/16S/alternative alignments and trees 2/16S_muscle_small-trim2-iq.treefile
- Dataset EV10/plastid_genome_phylogeny_files/16S/alternative alignments and trees 2/16S_muscle_small-trim2.aln
- Dataset EV10/plastid_genome_phylogeny_files/16S/alternative alignments and trees 2/16S_muscle_small-trim3-iq-GTR+F+I.treefile
- Dataset EV10/plastid_genome_phylogeny_files/16S/alternative alignments and trees 2/16S_muscle_small-trim3-iq-GTR+F+R4.treefile
- Dataset EV10/plastid_genome_phylogeny_files/16S/alternative alignments and trees 2/16S_muscle_small-trim3.aln
- Dataset EV10/plastid_genome_phylogeny_files/16S/alternative alignments and trees 2/16S_report.xlsx
- Dataset EV10/plastid_genome_phylogeny_files/16S/alternative alignments and trees 2/Phaecystales.pdf
- Dataset EV10/plastid_genome_phylogeny_files/16S/kareniaceae_16S.fasta
- Dataset EV10/plastid_genome_phylogeny_files/protein concatenation/
- Dataset EV10/plastid_genome_phylogeny_files/protein concatenation/5-protein_concatenated_matrix.fasta
- Dataset EV10/plastid_genome_phylogeny_files/protein concatenation/5-protein_final_tree.treefile
- Dataset EV10/plastid_genome_phylogeny_files/protein concatenation/new sequences/
- Dataset EV10/plastid_genome_phylogeny_files/protein concatenation/new sequences/new_genes_nt.txt
- Dataset EV10/plastid_genome_phylogeny_files/protein concatenation/new sequences/new_genes_prot.fasta
- Dataset EV10/plastid_genome_phylogeny_files/protein concatenation/raw alignments/
- Dataset EV10/plastid_genome_phylogeny_files/protein concatenation/raw alignments/psaA-enriched-aligned.fasta
- Dataset EV10/plastid_genome_phylogeny_files/protein concatenation/raw alignments/psbA-enriched-aligned.fasta
- Dataset EV10/plastid_genome_phylogeny_files/protein concatenation/raw alignments/psbC-enriched-aligned.fasta
- Dataset EV10/plastid_genome_phylogeny_files/protein concatenation/raw alignments/psbD-enriched-aligned.fasta
- Dataset EV10/plastid_genome_phylogeny_files/protein concatenation/raw alignments/rbcL-enriched-aligned.fasta
- Dataset EV10/plastid_genome_phylogeny_files/protein concatenation/single gene trees/
- Dataset EV10/plastid_genome_phylogeny_files/protein concatenation/single gene trees/psaA.treefile
- Dataset EV10/plastid_genome_phylogeny_files/protein concatenation/single gene trees/psbA.treefile
- Dataset EV10/plastid_genome_phylogeny_files/protein concatenation/single gene trees/psbC.treefile
- Dataset EV10/plastid_genome_phylogeny_files/protein concatenation/single gene trees/psbD.treefile
- Dataset EV10/plastid_genome_phylogeny_files/protein concatenation/single gene trees/rbcL.treefile
- Dataset EV10/plastid_genome_phylogeny_files/protein concatenation/trimmed alignments/
- Dataset EV10/plastid_genome_phylogeny_files/protein concatenation/trimmed alignments/psaA-enriched-trimmed.fasta
- Dataset EV10/plastid_genome_phylogeny_files/protein concatenation/trimmed alignments/psbA-enriched-trimmed.fasta
- Dataset EV10/plastid_genome_phylogeny_files/protein concatenation/trimmed alignments/psbC-enriched-trimmed.fasta
- Dataset EV10/plastid_genome_phylogeny_files/protein concatenation/trimmed alignments/psbD-enriched-trimmed.fasta
- Dataset EV10/plastid_genome_phylogeny_files/protein concatenation/trimmed alignments/rbcL-enriched-trimmed.fasta
- Dataset EV10/plastid_protein_phylogeny_files/
- Dataset EV10/plastid_protein_phylogeny_files/annotated single gene trees/
- Dataset EV10/plastid_protein_phylogeny_files/annotated single gene trees/1-acyl-sn-glycerol-3-phosphate_acyltransferase.fasta.tre
- Dataset EV10/plastid_protein_phylogeny_files/annotated single gene trees/3-hydroxyacyl-ACP_dehydratase.fasta.tre
- Dataset EV10/plastid_protein_phylogeny_files/annotated single gene trees/3-oxoacyl-ACP_synthase.fasta.tre
- Dataset EV10/plastid_protein_phylogeny_files/annotated single gene trees/ACP.fasta.tre
- Dataset EV10/plastid_protein_phylogeny_files/annotated single gene trees/chlorophyll-ide_b_reductase.fasta.tre
- Dataset EV10/plastid_protein_phylogeny_files/annotated single gene trees/chlorophyll_a_synthase.fasta.tre
- Dataset EV10/plastid_protein_phylogeny_files/annotated single gene trees/cysteinyl-tRNA_synthetase.fasta.tre
- Dataset EV10/plastid_protein_phylogeny_files/annotated single gene trees/digalactosyldiacylglycerol_synthase.fasta.tre
- Dataset EV10/plastid_protein_phylogeny_files/annotated single gene trees/glutaminyl-tRNA_synthetase.fasta.tre
- Dataset EV10/plastid_protein_phylogeny_files/annotated single gene trees/heme_oxygenase.fasta.tre
- Dataset EV10/plastid_protein_phylogeny_files/annotated single gene trees/LHCA1.fasta.tre
- Dataset EV10/plastid_protein_phylogeny_files/annotated single gene trees/lycopene_beta-cyclase.fasta.tre
- Dataset EV10/plastid_protein_phylogeny_files/annotated single gene trees/magnesium-protoporphyrin_O-methyltransferase.fasta.tre
- Dataset EV10/plastid_protein_phylogeny_files/annotated single gene trees/magnesium_chelatase_subunit_H.fasta.tre
- Dataset EV10/plastid_protein_phylogeny_files/annotated single gene trees/protochlorophyllide_reductase.fasta.tre
- Dataset EV10/plastid_protein_phylogeny_files/annotated single gene trees/PsbO.fasta.tre
- Dataset EV10/plastid_protein_phylogeny_files/annotated single gene trees/PsbP.fasta.tre
- Dataset EV10/plastid_protein_phylogeny_files/annotated single gene trees/PsbU.fasta.tre
- Dataset EV10/plastid_protein_phylogeny_files/annotated single gene trees/readme.txt
- Dataset EV10/plastid_protein_phylogeny_files/annotated single gene trees/RP-L1.fasta.tre
- Dataset EV10/plastid_protein_phylogeny_files/annotated single gene trees/RP-L13.fasta.tre
- Dataset EV10/plastid_protein_phylogeny_files/annotated single gene trees/SecA+CP.fasta.tre
- Dataset EV10/plastid_protein_phylogeny_files/annotated single gene trees/SufC.fasta.tre
- Dataset EV10/plastid_protein_phylogeny_files/annotated single gene trees/SufD.fasta.tre
- Dataset EV10/plastid_protein_phylogeny_files/concatenations/
- Dataset EV10/plastid_protein_phylogeny_files/concatenations/full concatenation/
- Dataset EV10/plastid_protein_phylogeny_files/concatenations/full concatenation/final-concatenated-matrix.fasta
- Dataset EV10/plastid_protein_phylogeny_files/concatenations/full concatenation/final-concatenated-tree.tre
- Dataset EV10/plastid_protein_phylogeny_files/concatenations/full concatenation/tree.png
- Dataset EV10/plastid_protein_phylogeny_files/concatenations/partial concatenations/
- Dataset EV10/plastid_protein_phylogeny_files/concatenations/partial concatenations/concat-KKsplit-2.fasta
- Dataset EV10/plastid_protein_phylogeny_files/concatenations/partial concatenations/concat-KKsplit-2.fasta.tre
- Dataset EV10/plastid_protein_phylogeny_files/concatenations/partial concatenations/concat-KKsplit.fasta.tre
- Dataset EV10/plastid_protein_phylogeny_files/concatenations/partial concatenations/concat-mono+taka-2.fasta
- Dataset EV10/plastid_protein_phylogeny_files/concatenations/partial concatenations/concat-mono+taka-2.fasta.tre
- Dataset EV10/plastid_protein_phylogeny_files/concatenations/partial concatenations/concat-mono+taka.fasta.tre
- Dataset EV10/plastid_protein_phylogeny_files/concatenations/partial concatenations/concat-mono-2.fasta
- Dataset EV10/plastid_protein_phylogeny_files/concatenations/partial concatenations/concat-mono-2.fasta.tre
- Dataset EV10/plastid_protein_phylogeny_files/concatenations/partial concatenations/concat-mono.fasta.tre.tre
- Dataset EV10/plastid_protein_phylogeny_files/concatenations/working-concatenation.xlsx
- Dataset EV10/plastid_protein_phylogeny_files/raw alignments/
- Dataset EV10/plastid_protein_phylogeny_files/raw alignments/1-acyl-sn-glycerol-3-phosphate_acyltransferase.fasta_aligned.fasta
- Dataset EV10/plastid_protein_phylogeny_files/raw alignments/3-hydroxyacyl-ACP_dehydratase.fasta_aligned.fasta
- Dataset EV10/plastid_protein_phylogeny_files/raw alignments/3-oxoacyl-ACP_synthase.fasta_aligned.fasta
- Dataset EV10/plastid_protein_phylogeny_files/raw alignments/ACP.fasta_aligned.fasta
- Dataset EV10/plastid_protein_phylogeny_files/raw alignments/chlorophyll-ide_b_reductase.fasta_aligned.fasta
- Dataset EV10/plastid_protein_phylogeny_files/raw alignments/chlorophyll_a_synthase.fasta_aligned.fasta
- Dataset EV10/plastid_protein_phylogeny_files/raw alignments/cysteinyl-tRNA_synthetase.fasta_aligned.fasta
- Dataset EV10/plastid_protein_phylogeny_files/raw alignments/digalactosyldiacylglycerol_synthase.fasta_aligned.fasta
- Dataset EV10/plastid_protein_phylogeny_files/raw alignments/glutaminyl-tRNA_synthetase.fasta_aligned.fasta
- Dataset EV10/plastid_protein_phylogeny_files/raw alignments/heme_oxygenase.fasta_aligned.fasta
- Dataset EV10/plastid_protein_phylogeny_files/raw alignments/LHCA1.fasta_aligned.fasta
- Dataset EV10/plastid_protein_phylogeny_files/raw alignments/lycopene_beta-cyclase.fasta_aligned.fasta
- Dataset EV10/plastid_protein_phylogeny_files/raw alignments/magnesium-protoporphyrin_O-methyltransferase.fasta_aligned.fasta
- Dataset EV10/plastid_protein_phylogeny_files/raw alignments/magnesium_chelatase_subunit_H.fasta_aligned.fasta
- Dataset EV10/plastid_protein_phylogeny_files/raw alignments/protochlorophyllide_reductase.fasta_aligned.fasta
- Dataset EV10/plastid_protein_phylogeny_files/raw alignments/PsbO.fasta_aligned.fasta
- Dataset EV10/plastid_protein_phylogeny_files/raw alignments/PsbP.fasta_aligned.fasta
- Dataset EV10/plastid_protein_phylogeny_files/raw alignments/PsbU.fasta_aligned.fasta
- Dataset EV10/plastid_protein_phylogeny_files/raw alignments/RP-L1.fasta_aligned.fasta
- Dataset EV10/plastid_protein_phylogeny_files/raw alignments/RP-L13.fasta_aligned.fasta
- Dataset EV10/plastid_protein_phylogeny_files/raw alignments/SecA+CP.fasta_aligned.fasta
- Dataset EV10/plastid_protein_phylogeny_files/raw alignments/SufC.fasta_aligned.fasta
- Dataset EV10/plastid_protein_phylogeny_files/raw alignments/SufD.fasta_aligned.fasta
- Dataset EV10/README.txt.txt
