# Supplementary material for: New plastids, old proteins: repeated endosymbiotic acquisitions in kareniacean dinoflagellates
Source: EMBO Rep. 2024 Mar 18;25(4):16. doi: 10.1038/s44319-024-00103-y (PMC11014865; doi:10.1038/s44319-024-00103-y)
Supplement: Supplementary file 11 — Dataset EV10 [file 44319_2024_103_MOESM11_ESM.zip › Dataset EV10/phylofisher-files/renamed_PMSF_tree_C20.tre]

#NEXUS
begin taxa;
	dimensions ntax=280;
	taxlabels
	Alveida_Ancoracysta_twista
	Alveolata_Alphamonas_edax
	Alveolata_Chromera_velia
	Alveolata_Colpodella_angusta
	Alveolata_Cryptosporidium_parvum
	Alveolata_Eimeria_brunetti
	Alveolata_Gregarina_niphandrodes_GNI3
	Alveolata_Hematodinium_sp_
	Alveolata_Ichtyopthirius_multifiliis
	Alveolata_Karenia_brevis_SP1
	Alveolata_Karenia_mikimotoi
	Alveolata_Karenia_papilionacea
	Alveolata_Karlodinium_armiger
	Alveolata_Karlodinium_micrum
	Alveolata_Karlodinium_sp_RCC3446
	Alveolata_Noctiluca_scintillans
	Alveolata_Oxyrrhis_marina
	Alveolata_Paramecium_tetraurelia
	Alveolata_Perkinsus_marinus
	Alveolata_Piridium_sociabile
	Alveolata_Plasmodium_falciparum
	Alveolata_Platyophrya_macrostoma
	Alveolata_Platyproteum_vivax
	Alveolata_Protocruzia_adherens
	Alveolata_Ross_Sea_Dinoflagellate
	Alveolata_Stentor_coeruleus
	Alveolata_Strombidium_inclinatum
	Alveolata_Stylonychia_lemnae
	Alveolata_Symbiodinium_microadriaticum
	Alveolata_Takayama_helix
	Alveolata_Tetrahymena_thermophila
	Alveolata_Toxoplasma_gondii
	Alveolata_Vitrella_brassicaformis
	Amoebozoa_Acanthamoeba_castellanii
	Amoebozoa_Amoeba_proteus
	Amoebozoa_Arcella_intermedia
	Amoebozoa_Armaparvus_languidus
	Amoebozoa_Cavostelium_apophysatum
	Amoebozoa_Cochliopodium_minutoideum
	Amoebozoa_Copromyxa_protea_CF08-5
	Amoebozoa_Cunea_russae
	Amoebozoa_Dictyostelium_discoideum
	Amoebozoa_Dracoamoeba_jormungandri
	Amoebozoa_Echinamoeba_exudans
	Amoebozoa_Echinostelium_bisporum
	Amoebozoa_Endostelium_zonatum_ATCC_PRA191
	Amoebozoa_Filamoeba_nolandi
	Amoebozoa_Flabellula_citata
	Amoebozoa_Gocevia_fonbrunei
	Amoebozoa_Heterostelium_pallidum
	Amoebozoa_Idionectes_vortex
	Amoebozoa_Luapelamoeba_hula
	Amoebozoa_Mastigella_eilhardi
	Amoebozoa_Mayorella_cantabrigiensis
	Amoebozoa_Micriamoeba_sp
	Amoebozoa_Nolandella_sp_
	Amoebozoa_Ovalopodium_desertum
	Amoebozoa_Paradermamoeba_levis
	Amoebozoa_Pellita_catalonica
	Amoebozoa_Phalansterium_solitarium
	Amoebozoa_Physarum_polycephalum
	Amoebozoa_Protostelium_aurantium_var_fungivorum
	Amoebozoa_Rhizamoeba_saxonica
	Amoebozoa_Rhizomastix_elongata
	Amoebozoa_Sapocribrum_chincoteaguense
	Amoebozoa_Sappinia_pedata
	Amoebozoa_Schizoplasmodiopsis_vulgaris
	Amoebozoa_Soliformovum_irregularis
	Amoebozoa_Squamamoeba_japonica
	Amoebozoa_Stenamoeba_stenopodia
	Amoebozoa_Vannella_fimicola
	Amoebozoa_Vermamoeba_vermiformis
	Amoebozoa_Vexillifera_minutissima
	Ancyromonadida_Ancyromonas_sigmoides_B70
	Ancyromonadida_Fabomonas_tropica
	Ancyromonadida_Nutomonas_longa
	CRuMs_Diphylleia_rotans
	CRuMs_Mantamonas_plastica
	CRuMs_Rigifila_ramosa
	Chloroplastida_Arabidopsis_thaliana
	Chloroplastida_Chara_braunii
	Chloroplastida_Chlamydomonas_reinhardtii
	Chloroplastida_Chlorella_variabilis
	Chloroplastida_Dunaliella_salina
	Chloroplastida_Mesostigma_viride
	Chloroplastida_Micromonas_pusilla
	Chloroplastida_Nephroselmis_pyriformis
	Chloroplastida_Oryza_sativa
	Chloroplastida_Ostreococcus_tauri
	Chloroplastida_Physcomitrella_patens
	Chloroplastida_Picocystis_salinarum
	Chloroplastida_Prasinococcus_capsulatus
	Chloroplastida_Prasinoderma_singulare
	Chloroplastida_Pyramimonas_parkeae
	Chloroplastida_Tetraselmis_astigmatica
	Chloroplastida_Volvox_carteri
	Cryptista_Baffinella_frigidus
	Cryptista_Cryptomonas_paramecium
	Cryptista_Geminigera_cryophila
	Cryptista_Goniomonas_avonlea
	Cryptista_Guillardia_theta
	Cryptista_Hemiselmis_rufescens
	Cryptista_Palpitomonas_bilix
	Cryptista_Rhodomonas_salina
	Cryptista_Roombia_truncata
	Discoba_Andalucia_godoyi
	Discoba_Bodo_saltans
	Discoba_Diplonema_ambulator
	Discoba_Euglena_gracilis
	Discoba_Euglena_longa
	Discoba_Eutreptiella_gymnastica
	Discoba_Flectonema_neradi
	Discoba_Heterolobosean_isolate_BB2
	Discoba_Leishmania_major
	Discoba_Leptomonas_pyrrhocoris
	Discoba_Naegleria_gruberi
	Discoba_Neobodo_designis
	Discoba_Paratrypanosoma_confusum
	Discoba_Pharyngomonas_kirbyi
	Discoba_Stygiella_incarcerata
	Discoba_Trypanosoma_brucei
	Glaucophyta_Cyanophora_paradoxa
	Glaucophyta_Gloeochaete_witrockiana
	Haptista_Acanthocystis_sp_
	Haptista_Calcidiscus_leptoporus
	Haptista_Choanocystis_sp_
	Haptista_Chrysochromulina_rotalis
	Haptista_Chrysotila_carterae
	Haptista_Diacronema_lutheri
	Haptista_Gephyrocapsa_huxleyi
	Haptista_Pavlovales_sp
	Haptista_Phaeocystis_globosa
	Haptista_Prymnesium_parvum
	Haptista_Prymnesium_polyepis
	Haptista_Raineriophrys_erinaceoides
	Haptista_Raphidiophrys_heterophryoidea
	Haptista_Tisochrysis_lutea
	Hemimastigophora_Hemimastix_kukwesjijk
	Hemimastigophora_Spironema_cf_Ciliatum
	Malawimonadida_Gefionella_okellyi
	Metamonada_Aduncisulcus_paluster
	Metamonada_Carpediemonas_membranifera
	Metamonada_Ergobibamus_cyprinoides
	Metamonada_Giardia_lamblia
	Metamonada_Monocercomonoides_exilis
	Metamonada_Paratrimastix_pyriformis
	Metamonada_Spironucleus_salmonicida
	Metamonada_Trichomonas_vaginalis
	Metamonada_Trimastix_marina
	Obazoa_Allomyces_macrogynus
	Obazoa_Amoebidium_parasiticum
	Obazoa_Amphimedon_queenslandica
	Obazoa_Apis_mellifera
	Obazoa_Aplysia_californica
	Obazoa_Aspergillus_fumigatus_Af293
	Obazoa_Batrachochytrium_dendrobatidis
	Obazoa_Blastocladiella_britannica
	Obazoa_Blastocladiella_emersonii
	Obazoa_Branchiostoma_floridae
	Obazoa_Caenorhabditis_elegans
	Obazoa_Capsaspora_owczarzaki
	Obazoa_Coprinus_cinereus
	Obazoa_Corallochytrium_limacisporum
	Obazoa_Creolimax_fragrantissima
	Obazoa_Debaryomyces_hansenii
	Obazoa_Drosophila_melanogaster
	Obazoa_Fonticula_alba
	Obazoa_Gallus_gallus
	Obazoa_Homo_sapiens
	Obazoa_Lenisia_limosa
	Obazoa_Manchomonas_bermudensis
	Obazoa_Ministeria_vibrans
	Obazoa_Mitosporidium_daphniae
	Obazoa_Mnemiopsis_leidyi
	Obazoa_Monosiga_brevicollis
	Obazoa_Nematostella_vectensis
	Obazoa_Neurospora_crassa_OR74A
	Obazoa_Paramicrosporidium_saccamoebae
	Obazoa_Parvularia_atlantis
	Obazoa_Pigoraptor_vietnamica
	Obazoa_Pygsuia_biforma
	Obazoa_Rhizopus_delemar
	Obazoa_Rozella_allomycis
	Obazoa_Saccharomyces_cerevisiae
	Obazoa_Salpingoeca_rosetta
	Obazoa_Schistosoma_mansoni
	Obazoa_Schizosaccharomyces_pombe
	Obazoa_Sphaeroforma_arctica
	Obazoa_Sphaerothecum_destruens
	Obazoa_Spizellomyces_punctatus
	Obazoa_Syssomonas_multiformis
	Obazoa_Taenia_solium
	Obazoa_Thecamonas_trahens
	Obazoa_Trichoplax_adhaerens
	Obazoa_Ustilago_maydis
	Rhizaria_Ammonia_sp_
	Rhizaria_Aurigamonas_solis
	Rhizaria_Bigelowiella_natans
	Rhizaria_Brevimastigomonas_motovehiculus
	Rhizaria_Chlorarachnion_reptans
	Rhizaria_Guttulinopsis_vulgaris
	Rhizaria_Lapot_gusevi
	Rhizaria_Leptophrys_vorax
	Rhizaria_Mataza_sp_
	Rhizaria_Paulinella_chromatophora
	Rhizaria_Plasmodiophora_brassicae
	Rhizaria_Reticulomyxa_filosa
	Rhizaria_Sorites_sp_
	Rhodelphidia_Rhodelphis_limneticus
	Rhodelphidia_Rhodelphis_marinus
	Rhodophyta_Ceramium_kondoi
	Rhodophyta_Chondrus_crispus
	Rhodophyta_Compsopogon_coeruleus
	Rhodophyta_Cyanidioschyzon_merolae
	Rhodophyta_Galdieria_phlegrea
	Rhodophyta_Galdieria_sulphuraria
	Rhodophyta_Gracilariopsis_chorda
	Rhodophyta_Grateloupia_turuturu
	Rhodophyta_Porphyra_purpurea
	Rhodophyta_Porphyra_umbilicalus
	Rhodophyta_Porphyridium_aerugineum
	Rhodophyta_Rhodella_maculata
	Rhodophyta_Rhodosorus_marinus
	Stramenopiles_Agarum_clathratum
	Stramenopiles_Albugo_laibachii
	Stramenopiles_Aplanochytrium_kerguelense
	Stramenopiles_Aurantiochytrium_limacinum
	Stramenopiles_Aureococcus_anophagefferens
	Stramenopiles_Aureoumbra_lagunensis
	Stramenopiles_Bicosoecida_sp_
	Stramenopiles_Blastocystis_sp_subtype_7_strain_B
	Stramenopiles_Cafeteria_roenbergensis
	Stramenopiles_Cantina_marsupialis
	Stramenopiles_Chattonella_subsalsa
	Stramenopiles_Chrysocystis_fragilis
	Stramenopiles_Chrysophyceae_sp_TOSAG23-4
	Stramenopiles_Developayella_elegans
	Stramenopiles_Dinobryon_sp_
	Stramenopiles_Ectocarpus_sp_7
	Stramenopiles_Fibrocapsa_japonica
	Stramenopiles_Florenciella_sp
	Stramenopiles_Fragilariopsis_cylindrus
	Stramenopiles_Fucus_ceranoides
	Stramenopiles_Halocafeteria_seosinensis
	Stramenopiles_Heterosigma_akashiwo
	Stramenopiles_Mallomonas_marina
	Stramenopiles_Ochromonadaceae_sp_CCMP2298
	Stramenopiles_Octactis_speculum
	Stramenopiles_Paraphysomonas_vestita
	Stramenopiles_Pedinellales_sp
	Stramenopiles_Pedospumella_elongata
	Stramenopiles_Pelagococcus_subviridis
	Stramenopiles_Pelagomonas_calceolata
	Stramenopiles_Pelagophyceae_sp_
	Stramenopiles_Phaeodactylum_tricornutum
	Stramenopiles_Phaeomonas_parva
	Stramenopiles_Phytophthora_parasitica
	Stramenopiles_Pinguiococcus_pyrenoidosus
	'Stramenopiles_Placididea_sp_"Caron_lab_isolate"'
	Stramenopiles_Poteriochromonas_sp_BG-1
	Stramenopiles_Proteromonas_lacertae
	Stramenopiles_Pseudonitzschia_multiseries
	Stramenopiles_Pseudopedinella_elastica
	Stramenopiles_Pythium_irregulare
	Stramenopiles_Rhizochromulina_sp_CCMP1243
	Stramenopiles_Saprolegnia_declina
	Stramenopiles_Schizochytrium_aggregatum
	Stramenopiles_Stramenopile_sp_MAST-4_clade_A_1
	Stramenopiles_Stramenopile_sp_MAST-4_clade_A_2
	Stramenopiles_Stramenopile_sp_MAST-4_clade_C
	Stramenopiles_Stramenopile_sp_MAST-4_clade_E
	Stramenopiles_Synchroma_pusillum_CCMP3072
	Stramenopiles_Thalassiosira_pseudonana
	Stramenopiles_Thraustochytrium_sp_
	Stramenopiles_Tribonema_gayanum
	Stramenopiles_Triparma_eleuthera
	Stramenopiles_Vaucheria_litorea
	Stramenopiles_Wobblia_lunata
	Telonemia_Telonema_sp_P2
	Telonemia_Telonema_subtilis
;
end;
begin trees;
	tree tree_1 = [&R] (Amoebozoa_Acanthamoeba_castellanii[&!name="Amoebozoa"]:0.265311,(((((((((((((((Haptista_Acanthocystis_sp_[&!name="Haptista"]:0.291816,(Haptista_Raineriophrys_erinaceoides[&!name="Haptista"]:0.242958,Haptista_Raphidiophrys_heterophryoidea[&!name="Haptista"]:0.238132)[&label=100,!name="Haptista"]:0.032953)[&label=75,!color=#333333,!name="Haptista"]:0.027872,Haptista_Choanocystis…
end;
begin figtree;
	set appearance.backgroundColorAttribute="Default";
	set appearance.backgroundColour=#ffffff;
	set appearance.branchColorAttribute="User selection";
	set appearance.branchColorGradient=false;
	set appearance.branchLineWidth=1.0;
	set appearance.branchMinLineWidth=0.0;
	set appearance.branchWidthAttribute="Fixed";
	set appearance.foregroundColour=#000000;
	set appearance.hilightingGradient=false;
	set appearance.selectionColour=#2d3680;
	set branchLabels.colorAttribute="User selection";
	set branchLabels.displayAttribute="label";
	set branchLabels.fontName="Arial";
	set branchLabels.fontSize=12;
	set branchLabels.fontStyle=0;
	set branchLabels.isShown=false;
	set branchLabels.significantDigits=4;
	set layout.expansion=73;
	set layout.layoutType="RECTILINEAR";
	set layout.zoom=0;
	set legend.attribute="label";
	set legend.fontSize=10.0;
	set legend.isShown=false;
	set legend.significantDigits=4;
	set nodeBars.barWidth=4.0;
	set nodeBars.displayAttribute=null;
	set nodeBars.isShown=false;
	set nodeLabels.colorAttribute="User selection";
	set nodeLabels.displayAttribute="Node ages";
	set nodeLabels.fontName="Arial";
	set nodeLabels.fontSize=12;
	set nodeLabels.fontStyle=0;
	set nodeLabels.isShown=false;
	set nodeLabels.significantDigits=4;
	set nodeShapeExternal.colourAttribute="User selection";
	set nodeShapeExternal.isShown=false;
	set nodeShapeExternal.minSize=10.0;
	set nodeShapeExternal.scaleType=Width;
	set nodeShapeExternal.shapeType=Circle;
	set nodeShapeExternal.size=4.0;
	set nodeShapeExternal.sizeAttribute="Fixed";
	set nodeShapeInternal.colourAttribute="User selection";
	set nodeShapeInternal.isShown=false;
	set nodeShapeInternal.minSize=10.0;
	set nodeShapeInternal.scaleType=Width;
	set nodeShapeInternal.shapeType=Circle;
	set nodeShapeInternal.size=4.0;
	set nodeShapeInternal.sizeAttribute="Fixed";
	set polarLayout.alignTipLabels=false;
	set polarLayout.angularRange=0;
	set polarLayout.rootAngle=0;
	set polarLayout.rootLength=100;
	set polarLayout.showRoot=true;
	set radialLayout.spread=0.0;
	set rectilinearLayout.alignTipLabels=false;
	set rectilinearLayout.curvature=0;
	set rectilinearLayout.rootLength=100;
	set scale.offsetAge=0.0;
	set scale.rootAge=1.0;
	set scale.scaleFactor=1.0;
	set scale.scaleRoot=false;
	set scaleAxis.automaticScale=true;
	set scaleAxis.fontSize=8.0;
	set scaleAxis.isShown=false;
	set scaleAxis.lineWidth=1.0;
	set scaleAxis.majorTicks=1.0;
	set scaleAxis.minorTicks=0.5;
	set scaleAxis.origin=0.0;
	set scaleAxis.reverseAxis=false;
	set scaleAxis.showGrid=true;
	set scaleBar.automaticScale=true;
	set scaleBar.fontSize=12.0;
	set scaleBar.isShown=true;
	set scaleBar.lineWidth=1.0;
	set scaleBar.scaleRange=0.0;
	set tipLabels.colorAttribute="User selection";
	set tipLabels.displayAttribute="Names";
	set tipLabels.fontName="Arial";
	set tipLabels.fontSize=12;
	set tipLabels.fontStyle=0;
	set tipLabels.isShown=true;
	set tipLabels.significantDigits=4;
	set trees.order=false;
	set trees.orderType="increasing";
	set trees.rooting=true;
	set trees.rootingType="User Selection";
	set trees.transform=false;
	set trees.transformType="cladogram";
end;
