# Supplementary material for: New plastids, old proteins: repeated endosymbiotic acquisitions in kareniacean dinoflagellates
Source: EMBO Rep. 2024 Mar 18;25(4):16. doi: 10.1038/s44319-024-00103-y (PMC11014865; doi:10.1038/s44319-024-00103-y)
Supplement: Supplementary file 11 — Dataset EV10 [file 44319_2024_103_MOESM11_ESM.zip › Dataset EV10/phylofisher-files/to_exclude.txt]

Gregniph
Plasfalc
Platviva
Nutohowe
Protlace
Hyphcate
Gymn2014
Lapoguse
Leptvora
Plasbras
Gromspha
Sapochin
Crypparv
Cantmars
BlasS7SB
Palpbili
PB58411a
Hemikukw
SpirCILI
TeloneP1
TeloneP2
Telosubt
Mitodaph
Parasacc
Multmedi
Pyroyezo
Thecoxon
Cyangloe
Colltric
