# Supplementary material for: New plastids, old proteins: repeated endosymbiotic acquisitions in kareniacean dinoflagellates
Source: EMBO Rep. 2024 Mar 18;25(4):16. doi: 10.1038/s44319-024-00103-y (PMC11014865; doi:10.1038/s44319-024-00103-y)
Supplement: Supplementary file 11 — Dataset EV10 [file 44319_2024_103_MOESM11_ESM.zip › Dataset EV10/plastid_genome_phylogeny_files/16S/16S_full_dataset.fasta]

>CAMNT_0006738711_Phaeocystis_Sp_Strain_CCMP2710
GTTTACACTGCCTAGGGATGAGCTCACGCCTGATTAGCTTGTTGGTAAGGTAATGGCTTACCAAGGCCACGATCAGTAGCTGGTTTGAGAGAACGATCAGCCACACTGGGACTGAGACACGGCCCAGACTCCTCCGGGAGGCAGCAGTGAGGAATTTTCCGCAATGGGCGAAAGCCTGACGGAGCAATACCGCGTGAGGGATGAAGGATTTTGGTCTGTAAACCTCTTTTCTCAAGAAAGAAGTTCTGACGGTACTTGAGGAATAAGCATCGGCTAACTCCGTGCCAGCAGCCGCGGTAATACGGGGGATGCAAGCGTTATCCGGATTTATTGGGCGTAAAGCGCCTGTAGGTTGTTTAATAAGTCTGTTGTTAAAGACTAGGGCTTAACCCTAGGAAAGCAATGGAAACTACTAGACTTGAGTATGATAGGGGTAGAGGGAATTTCTAGTGTAGCGGTGAAATGCGTAGATATTAGAAAGAACACCGGTGGCGAAGGCGCTCTACTGGATCATTACTGACACTCAGAGGCGAAAGCTAGGGTAGCAAAAGGGATTAGATACCCCTGTAGTCCTAGCCGTAAACGATGGATACTACATGTTGCGTTTTTAATGCAGTATGGTAGCTAACGCGTTAAGTATCCCGCCTGGGGAGTACGGTCGCAAGGCTGAAACTCAAAGGAATTGACGGGGGCCCGCACAAGCGGTGGAGCATGTGGTTTAATTCGACGCAACGCGAAGAACCTTACCTGGCCTTGACATGCAGAGAACTTTCCAGAGATGGATTGGTGCCTTCGGGAACTCTGACACAGGTGCTGCATGGCCGTCGTCAGCTCGTGTCGTGAGATGTTGGGTTAAGTCCCGTAACGAGCGCAACCCCTATCCCTAGTTGCTAGCAGTTCGGCTGAGAACTCTAGGGAGACTGCCGGTGACAAACCGGAGGAAGGTGGGGATGACGTCAGGTCATCATGGCCCTTACGGCCAGGGCTACACACGTGCTACAATGGCGCGCACAGAGGGCTGCAAACCCGCGAGGGGGAGCCAATCTCACAAAACGCGTCGTAGTCCGGATCGCAGTCTGCAACTCGACTGCGTGAAGTCGGAATCGCTAGTAATCGTGAATCAGAATGTCACGGTGAATACGTTCCCGGGCCTTGTACACACCGCCCGTCA
>DQ4426541_Phaeocystis_antarctica_W64
TGAGGAATTTTCCGCAATGGGCGAAAGCCTGACGGAGCAATACCGCGTGAGGGATGAAGGATTTTGGTCTGTAAACCTCTTTTCTCAAGAAAGAAGTTCTGACGGTACTTGAGGAATAAGCATCGGCTAACTCCGTGCCAGCAGCCGCGGTAATACGGGGGATGCAAGCGTTATCCGGATTTATTGGGCGTAAAGCGCCTGTAGGTTGTTTAATAAGTCCGTTGTTAAAGACTAGGGCTTAACCCTAGGAAAGCAATGGAAACTACTAGACTTGAGTATGATAGGGGTAGAGGGAATTTCTAGTGTAGCGGTGAAATGCGTAGATATTAGAAAGAACACCGGTCGCGAAGGCGCTCTACTGGATCATTACTGACACTCAGAGGCGAAAGCTAGGGTAGCAAAAGGGATTAGATACCCCTGTAGTCCTAGCCGTAAACGATGGATACT
>DQ4426521_Phaeocystis_antarctica_W51
TGAGGAATTTTCCGCAATGGGCGAAAGCCTGACGGAGCAATACCGCGTGAGGGATGAAGGATTTTGGTCTGTAAACCTCTTTTCTCAAGAAAGAAGTTCTGACGGTACTTGAGGAATAAGCACCGGCTAACTCCGTGCCAGCAGCCGCGGTAATACGGGGGGTGCAAGCGTTATCCGGATTTATTGGGCGTAAAGCGCCTGTAGGTTGTTTAATAAGTCTGTTGTTAAAGACTAGGGCTTAACTCTAGGAAAGCAATGGAAACCACTAGACTTGAGTATAATAGGGGTAGAGGGAATTTCTAGTGTAGCGGTGAAATGCGTAGATATTAGAAAGAACACCGGTGGCGAAGGCGCTCTACTGGATCATTACTGACACTCAGAGGCGAAAGCTAGGGTAGCAAAAGGGATTAGATACCCCTGTAGTCCTAGCCGTAAACGATGGATACT
>DQ4426531_Phaeocystis_antarctica_RS24
TGAGGAATTTTCCGCAATGGGCGAAAGCCTGACGGAGCAATGCCGCGTGAGGGATGAAGGATTTTGGTCTGTAAACCTCTTTTCTCAAGAAAGAAGTTCTGACGGTACTTGAGGAATAAGCACCGGCTAACTCCGTGCCAGCAGCCGCGGTAATACGGGGGGTGCAAGCGTTATCCGGATTTATTGGGCGTAAAGCGCCTGTAGGTTGTTTAATAAGTCTGTTGTTAAAGACTAGGGCTTAACCCTAGGAAAGCAATGGAAACTACTAGACTTGAGTATGATAGGGGTAGAGGGAATTTCTAGTGTAGCGGTGAAATGCGTAGATATTAGAAAGAACACCGGTGGCGAAGGCGCTCTACTGGATCATTACTGACACTCAGAGGCGAAAGCTAGGGTAGCAAAAGGGATTAGATACCCCTGTAGTCCTAGCCGTAAACGATGGATACT
>LC0873771_Uncultured_Emiliania_JT_stE_200m_78
TAATACGGGGGATGCAAGCGTTATCCGGATTTATTGGGCGTAAAGCGCCTGTAGGTTGTTTAATAAGTCTGTTGTTAAAGACTAGGGCTTAACCCTAGGAAAGCAATGGAAACTACTAGACTTGAGTATGATAGGGGTAGAGGGAATTTCTAGTGTAGCGGTGAAATGCGTAGATATTAGAAAGAACACCGGTGGCGAAGGCGCTCTACTGGATCATTACTGACACTCAGAGGCGAAAGCTAGGGTAGCAAAAGGGATTAGATACCCCTGTAATCCTAGCCGTAAACGATGGATACTACATGTTGCGTTTTTAATGCAGTATGGTAGCTAACGCGTTAAGTATCCCGCCTGGGGAGTACGGTCGCAAGGCTG
>KT9562901_Uncultured_Phaeocystis_ST4_8
GTGCCAGCAGCCGCGGGTAATACGGGGGGATGCAAGCGTTATCCGGAATCATTGGGCGTAAAGCGCCTGTAGGTTGTTTAATAAGTCTGTTGTTAAAGACTAGGGCTTAACCCTAGAAAAGCAATGGAAACTACTAGACTAGAGTATGGCAGGGGTAGAGGGAATTTCTAGTGTAGCGGTGAAATGCGTAGATATTAGAAAGAACACCGGTGGCGAAGGCGCTCTACTGGATCATTACTGACACTCAGAGGCGAAAGCTAGGGTAGCAAAAGGGATTAGATACCCCTGTAGTCCTAGCCGTAAACGATGGATACTACATGTTGCGTTTTTAATGCAGTATGGTAGCTAACGCGTTAAGTATCCCGCCTGGGGAGTACGGTCGCAAGGCTGAAACTCAAAGGAATTGACGGGGGCCCGCACAAGCGGTGGAGCATGTGGTTTAATTCGATGCAACGCGAAGAACCTTACCAAGGCTTGACATACTACAGATTTCTTTGAAAGAGGAAAGTGCCTTCGGGAATGTAGATACAGGTGGTGCATGGCTGTCGTCAGCTCGTGTCGTGAGATGTTGGGTTAAGTCCCGCAACGAGCGCAACCCTTATTTTTAGTTGCTAATTTATTTTAGGTTTTCTAGAAAGACTGCCGGTGACAAACCGGAGGAAGGTGAGGATGACGTCAAGTCAGCATGCCCCTTATGCCTTGGGCTACACACGTGCTACAATGGTTAAGACAAAGAGTTGCGAGCTCGTGAGAGTCAGCTAATCTCATAAACTTAGCCTAAGTTCGGATTGTAGGCTGCAACTCGCCTGCATGA
>KT9562891_Uncultured_Phaeocystis_ST4_10
GAGGAATAAGCATCGGCTAACTCCGTGCCAGCAGCCGCGGTAATACGGGGGATGCAAGCGTTATCCGGATTTATTGGGCGTAAAGCGCCTGTAGGTTGTTTAATAAGTCTGTTGTTAAAGACTAGGACTTAACCCTAGGAAAGCAATGGAAACTACTAGACTTGAGTATGATAGGGGTAGAGGGAATTTCTAGTGTAGCGGTGAAATGCGTAGATATTAGAAAGAACACCGGCGGCGAAGGCGCTCTACTGGATCATTACTGACACTCAGAGGCGAAAGCTAGGGTAGCAAAAGGGATTAGATACCCCTGTAGTCCTAGCCGTAAACGATGGATACTACATGTTGCGTTTTTAATGCAGTATGGTAGCTAACGCGTTAAGTATCCCGCCTGGGGAGTACGGTCGCAAGGCTGAAACTCAAAGGAATTGACGGGGGCCCGCACAAGCGGTGGAGCATGTGGTTTAATTCGATGCAACGCGAAGAACCTTACCAAGGCTTGACATACTACAGATTTCTTTGAAAGAGGAAAGTGCCTTCGGGAATGTAGATACAGGTGGTGCATGGCTGTCGTCAGCTCGTGTCGTGAGATGTTGGGTTAAGTCCCGCAACGAGCGCAACCCTTATTTTTAGTTGCTAATTTATTTTAGGTTTTCTAGAAAGACTGCCGGTGACAAACCGGAGGAAGGTGAGGATGACGTCAAGTCAGCATGCCCCTTATGCCTTGGGCTACACACGTGCTACAATGGTTAAGACAAAGAGTTGCGAGCTCGTGAGAGTCAGCTAATCTCATAAACTTAGCCTAAGTTCGGATTGTAGGCTGCAACTCGCCTGCATGA
>KT9562981_Uncultured_Phaeocystis_ST4_13
GAGGAATAAGCATCGGCTAACTCCGTGCCAGCAGCCGCGGTAATACGGGGGATGCAAGCGTTATCCGGATTTATTGGGCGTAAAGCGCCTGTAGGTTGTTTAATAAGTCTGTTGTTAAAGACTAGGGCTTAACCCTAGGAAAGCAATGGAAACTACTAGACTTGAGTATGATAGGGGTAGAGGGAATTTCTAGTGTAGCGGTGAAATGCGTAGATATTAGAAAGAACACCGGTGGCGAAGGCGCTCTACTGGATCATTACTGACACTCAGAGGCGAAAGCTAGGGTAGCAAAAGGGATTAGATACCCCTGTAGTCCTAGCCGTAAACGATGGATACTACATGTTGCGTTTTTAATGCAGTATGGTAGCTAACGCGTTAAGTATCCCGCCTGGGGAGTACGGTCGCAAGGCTGAAACTCAAAGGAATTGACGGGGGCCCGCACAAGCGGTGGAGCATGTGGTTTAATTCGATGCAACGCGAAGAACCTTACCAAGGCTTGACATACTACAGATTTCTTTGAAAGAGGAAAGTGCCTTCGGGAATGTAGATACAGGTGGTGCATGGCTGTCGTCAGCTCGTGTCGTGAGATGTTGGGTTAAGTCCCGCAACGAGCGCAACCCTTATTTTTAGTTGCTAATTTATTTTAGGTTTTCTAGAAAGACTGCCGGTGACAAACCGGAGGAAGGTGAGGATGACGTCAAGTCAGCATGCCCCTTATGCCTTGGGCTACACACGTGCTACAATGGTTAAGACAAAGAGTTGCGAGCTCGTGAGAGTCAGCTAATCTCATAAACTTAGCCTAAGT
>EF0519031_Uncultured_haptophyte_MC601107
GAGGAATAAGCATCGGCTAACTCCGTGCCAGCAGCCGCGGTAATACGGGGGATGCAGGCGTTATCCGGATTTATTGGGCGTAAAGCGCCTGTAGGTTGTTTAATAAGTCTGTTGTTAAAGACTAGGGCTTAACCCTAGGAAAGCAATGGAAACTACTAGACTTGAGTATGATAGGGGTAGAGGGAATTTCTAGTGTAGCGGTGAAATGCGTAGATATTAGAAAGAACACCGGTGGCGAAGGCGCTCTACTGGATCATTACTGACACTCAGAGGCGAAAGCTAGGGTAGCAAAAGGGATTAGATACCCCTGTAGTCCTAGCCGTAAACGATGGATACTACATGTTGCGTTTTTAATGCAGTATGGTAGCTAACGCGTTAAGTATCCCGCCTGGGGAGTACGGTCGCAAGGCTGAAACTCAAAGGAATTGACGGGGGCCCGCACAAGCGGTGGAGCATGTGGTTTAATTCGATGCAACGCGAAGAACCTTACCAAGGCTTGACATACTACAGATTTCTTTGAAAAAGGAAAGTGCCTTCGGGAATGTAGATACAGGTGGTGCATGGCTGTCGTCAGCTCGTGTCGTGAGATGTTGGGTTAAGTCCCGCAACGAGCGCAACCCTTATTTTTAGTTGCTAATTTAGTTTAGGTTTTCTAGAAAGACTGCCGGTGACAAACCGGAGGAAGGTGAGGATGACGTCAAGTCAGCATGCCCCTTATGCCTTGGGCTACACACGTGCTACAATGGTTAAGACAAAGAGTTGCGAGCTCGTGAGAGTCAGCTAATCTCATAAACTTAGCCTAAGTTCGGATTGTAGGCTGCAACTCGCCTACGTGAA
>EF0519751_Uncultured_haptophyte_MAMA64113
GAGGAATAAGCATCGGCTAACTCCGTGCCAGCAGCCGCGGTAATACGGGGGATGCAAGCGTTATCCGGATTTATTGGGCGTAAAGCGCCTGTAGGTTGTTTAATAAGTCTGTTGTTAAAGACTAGGGCTTAACCCTAGGAAAGCAATGGAAACTACTAGACTTGAGTATGATAGGGGTAGAGGGAATTTCTAGTGTAGCGGTGAAATGCGTAGATATTAGAAAGAACACCGGTGGCGAAGGCGCTCTACTGGATCATTACTGACACTCAGAGGCGAAAGCTAGGGTAGCAAAAGGGATTAGATACCCCTGTAGTCCTAGCCGTAAACGATGGATACTACATGTTGCGTTTTTAATGCAGTATGGTAGCTAACGCGTTAAGTATCCCGCCTGGGGAGTACGGTCGCAAGGCTGAAACTCAAAGGAATTGACGGGGGCCCGCACAAGCGGTGGAGCATGTGGTTTAATTCGATGCAACGCGAAGAACCTTACCAAGGCTTGACATACTACAGATTTCTTTGAAAAAGGAAAGTGCCTTCGGGAATGTAGATACAGGTGGTGCATGGCTGTCGTCAGCTCGTGTCGTGAGATGTTGGGTTAAGTCCCGCAACGAGCGCAACCCTTATTTTTAGTTGCTAATTTAGTTTAGGTTTTCTAGAAAGACTGCCGGTGACAAACCGGAGGAAGGTGAGGATGACGTCAAGTCAGCATGCCCCTTATGCCTTGGGCTACACACGTGCTACAATGGTTAAGACAAAGAGTTGCGAGCTCGTGAGAGTCAGCTAATCTCATAAACTTAGCCTAAGTTCGGATTGTAGGCTGCAACTCGCCTACGTGAAG
>EF0519841_Uncultured_haptophyte_MAMA64122
GAGGAATAAGCATCGGCTAACTCCGTGCCAGCAGCCGCGGTAATACGGGGGATGCAAGCGTTATCCGGATTTATTGGGCGTAAAGCGCCTGTAGGTTGTTTAATAAGTCTGTTGTTAAAGACTAGGGCTTAACCCTAGGAAAGCAATGGAAACTACTAGACTTGAGTATGATAGGGGTAGAGGGAATTTCTAGTGTAGCGGTGAAATGCGTAGATATTAGAAAGAACACCGGTGGCGAAGGCGCTCTACTGGATCATTACTGACACTCAGAGGCGAAAGCTAGGGTAGCAAAAGGGATTAGATACCCCTGTAGTCCTAGCCGTAAACGATGGATACTACATGTTGCGTTTTTAATGCAGTATGGTAGCTAACGCGTTAAGTATCCCGCCTGGGGAGTACGGTCGCAAGGCTGAAACTCAAAGGAATTGACGGGGGCCCGCACAAGCGGTGGAGCATGTGGTTTAATTCGATGCAACGCGAAGAACCTTACCAAGGCTTGACATACTACAGATTTCTTTGAAAAAGGAAAGTGCCTTCGGGAATGTAGATACAGGTGGTGCATGGCTGTCGTCAGCTCGTGTCGTGAGATGTTGGGTTAAGTCCCGCAACGAGCGCAACCCTTATTTTTAGTTGCTAATTTAGTTTAGGTTTTCTAGAAAGACTGCCGGTGACAAACCGGAGGAAGGTGAGGATGACGTCAAGTCAGCATGCCCCTTATGCCTTGGGCTACACACGTGCTACAATGGTTAAGACAAAGAGTTGCGAGCTCGTGAGAGTCAGCTAATCTCATAAACTTAGCCTAAGTTCGGATTGTAGGCTGCAACTCGCCTACGTGAAG
>EF0519731_Uncultured_haptophyte_MAMA64111
GAGGAATAAGCATCGGCTAACTCCGTGCCAGCAGCCGCGGTAATACGGGGGATGCAAGCGTTATCCGGATTTATTGGGCGTAAAGCGCCTGTAGGTTGTTTAATAAGTCTGTTGTTAAAGACTAGGGCTTAACCCTAGGAAAGCAATGGAAACTACTAGACTTGAGTATGATAGGGGTAGAGGGAATTTCTAGTGTAGCGGTGAAATGCGTAGATATTAGAAAGAACACCGGTGGCGAAGGCGCTCTACTGGATCATTACTGACACTCAGAGGCGAAAGCTAGGGTAGCAAAAGGGATTAGATACCCCTGTAGTCCTAGCCGTAAACGATGGATACTACATGTTGCGTTTTTAATGCAGTATGGTAGCTAACGCGTTAAGTATCCCGCCTGGGGAGTACGGTCGCAAGGCTGAAACTCAAAGGAATTGACGGGGGCCCGCACAAGCGGTGGAGCATGTGGTTTAATTCGATGCAACGCGAAGAACCTTACCAAGGCTTGACATACTACAGATTTCTTTGAAAAAGGAAAGTGCCTTCGGGAATGTAGATACAGGTGGTGCATGGCTGTCGTCAGCTCGTGTCGTGAGATGTTGGATTAAGTCCCGCAACGAGCGCAACCCTTATTTTTAGTTGCTAATTTAGTTTAGGTTTTCTAGAAAGACTGCCGGTGACAAACCGGAGGAAGGTGAGGATGACGTCAAGTCAGCATGCCCCTTATGCCTTGGGCTACACACGTGCTACAATGGTTAAGACAAAGAGTTGCGAGCTCGTGAGAGTCAGCTAATCTCATAAACTTAGCCTAAGTTCGGATTGTAGGCTGCAACTCGCCTGCATGAAG
>EF0520601_Uncultured_haptophyte_25030473
GAGGAATAAKCATCGGCTAACTCCGTGCCAGCAGCCGCGGTAATACGGGGGATGCAAGCGTTATCCGGATTTATTGGGCGTAAAGCGCCTGTAGGTTGTTTAATAAGTCTGTTGTTAAAGACTAGGGCTTAACCCTAGGAAAGCAATGGAAACTACTAGACTTGAGTATGATAGGGGTAGAGGGAATTTCTAGTGTAGCGGTGAAATGCGTAGATATTAGAAAGAACACCGGTGGCGAAGGCGCTCTACTGGATCATTACTGACACTCAGAGGCGAAAGCTAGGGTAGCAAAAGGGATTAGATACCCCTGTAGTCCTAGCCGTAAACGATGGATACTACATGTTGCGTTTTTAATGCAGTATGGTAGCTAACGCGTTAAGTATCCCGCCTGGGGAGTACGGTCGCAAGGCTGAAACTCAAAGGAATTGACGGGGGCCCGCACAAGCGGTGGAGCATGTGGTTTAATTCGATGCAACGCGAAGAACCTTACCAAGGCTTGACATACTACAGATTTCTTTGAAAAAGGAAAGTGCCTTCGGGAATGTAGATACAGGTGGTGCATGGCTGTCGTCAGCTCGTGTCGTGAGATGTTGGGTTAAGTCCCGCAACGAGCGCAACCCTTATTTTTAGTTGCTAATTTAGTTTAGGTTTTCTAGAAAGACTGCCGGTGACAAACCGGAGGAAGGTGAGGATGACGTCAAGTCAGCATGCCCCTTATGCCTTGGGCTACACACGTGCTACAATGGTTAAGACAAAGAGTTGCGAGCTCGTGAGAGTCAGCTAATCTCGTAAACTTAGCCTAAGTTCGGATTGTAGGCTGCAACTCGCCTACATGAAG
>KT9643041_Uncultured_Phaeocystaceae_c10
GAGGAATAAGCATCGGCTAACTCCGTGCCAGCAGCCGCGGTAATACGGGGGATGCAAGCGTTATCCGGATTTATTGGGCGTAAAGCGCCTGTAGGTTGTTTAATAAGTCTGTTGTTAAAGACTAGGGCTTAACCCTAGGAAAGCAATGGAAACTACTAGACTTGAGTATGATAGGGGTAGAGGGAATTTCTAGTGTAGCGGTGAAATGCGCAGATATTAGAAAGAACACCGGTGGCGAAGGCGCTCTACTGGATCATTACTGACACTCAGAGGCGAAAGCTAGGGTAGCAAAAGGGATTAGATACCCCTGTAGTCCTAGCCGTAAACGATGGATACTACATGTTGCGTTTTTAATGCAGTATGGTAGCTAACGCGTTAAGTATCCCGCCTGGGGAGTACGGTCGCAAGGCTGAAACTCAAAGGAATTGACGGGGGCCCGCACAAGCGGTGGAGCATGTGGTTTAATTCGATGCAACGCGAAGAACCTTACCAAGGCTTGACATACTACAGATTTCTTTGAAAGAGGAAAGTGCCTTCGGGAATGTAGATACAGGTGGTGCATGGCTGTCGTCAGCTCGTGTCGTGAGATGTTGGGTTAAGTCCCGCAACGAGCGCAACCCTTATTTTTAGTTGCTAATTTATTTTAGGTTTTCTAGAAAGACTGCCGGTGACAAACCGGAGGAAGGTGAGGATGACGTCAAGTCAGCATGCCCCTTATGCCTTGGGCTACACACGTGCTACAATGGTTAAGACAAAGAGTTGCGAGCTCGTGAGAGTCGGCTAATCTCATAAACTTAATCTAAGTTCGGATTGTACGCTGCAACTCGCCTGCGTGAAG
>NC_0167032_Phaeocystis_antarctica_CCMP1374
CATGGAGAGTTTGATCCTGGCTCAGGATGAACGCTGGCGGTATGCTTAACACATGCAAGTCGAACGAAAGCTTTATGCTTTAGTGGCGAACGGGTGCGTAATACGTGAGAATCTGCCCTTAGGAGGAGAATAACTTCTGGAAACGGTTGCTAAGTCTCCATATGCCGAGAGGTAAAATAGTTTACACTGCCTAGGGATGAGCTCACGCCTGATTAGCTTGTTGGTAAGGTAATGGCTTACCAAGGCCACGATCAGTAGCTGGTTTGAGAGAACGATCAGCCACACTGGGACTGAGACACGGCCCAGACTCCTCCGGGAGGCAGCAGTGAGGAATTTTCCGCAATGGGCGAAAGCCTGACGGAGCAATACCGCGTGAGGGATGAAGGATTTTGGTCTGTAAACCTCTTTTCTCAAGAAAGAAGTTCTGACGGTACTTGAGGAATAAGCACCGGCTAACTCCGTGCCAGCAGCCGCGGTAATACGGGGGGTGCAAGCGTTATCCGGATTTATTGGGCGTAAAGCGCCTGTAGGTTGTTTAATAAGTCTGTTGTTAAAGACTAGGGCTTAACCCTAGGAAAGCAATGGAAACTACTAGACTTGAGTATGATAGGGGTAGAGGGAATTTCTAGTGTAGCGGTGAAATGCGTAGATATTAGAAAGAACACCGGTGGCGAAGGCGCTCTACTGGATCATTACTGACACTCAGAGGCGAAAGCTAGGGTAGCAAAAGGGATTAGATACCCCTGTAGTCCTAGCCGTAAACGATGGATACTACATGTTGCGTTTTTAATGCAGTATGGTAGCTAACGCGTTAAGTATCCCGCCTGGGGAGTACGGTCGCAAGGCTGAAACTCAAAGGAATTGACGGGGGCCCGCACAAGCGGTGGAGCATGTGGTTTAATTCGATGCAACGCGAAGAACCTTACCAAGGCTTGACATACTACAGATTTCTTTGAAAGAGGAAAGTGCCTTCGGGAATGTAGATACAGGTGGTGCATGGCTGTCGTCAGCTCGTGTCGTGAGATGTTGGGTTAAGTCCCGCAACGAGCGCAACCCTTATTTTTAGTTGCTAATTTATTTTAGGTTTTCTAGAAAGACTGCCGGTGACAAACCGGAGGAAGGTGAGGATGACGTCAAGTCAGCATGCCCCTTATGCCTTGGGCTACACACGTGCTACAATGGTTAAGACAAAGAGTTGCGAGCTCGCGAGAGTCAGCTAATCTCATAAACTTAGCCTAAGTTCGGATTGTAGGCTGCAACTCGCCTGCATGAAGTCGGAATCGCTAGTAATCGCTGGTCAGCCATACAGCGGTGAATCCGTTCCCGGGCCTTGTACACACCGCCCGTCACACCATGGGAGCTGGTCATGCCCGAAACCGTTTGCTTAACCTTTATGGAGAGCGGCGTCTAAGGTAGGGTTAGTGACTGGGGTGAAGTCGTAACAAGGTAGCCGTACTGGAAGGTGCGGCTGGATCACCTCCTT
>JN1172752_Phaeocystis_antarctica_CCMP1374
CATGGAGAGTTTGATCCTGGCTCAGGATGAACGCTGGCGGTATGCTTAACACATGCAAGTCGAACGAAAGCTTTATGCTTTAGTGGCGAACGGGTGCGTAATACGTGAGAATCTGCCCTTAGGAGGAGAATAACTTCTGGAAACGGTTGCTAAGTCTCCATATGCCGAGAGGTAAAATAGTTTACACTGCCTAGGGATGAGCTCACGCCTGATTAGCTTGTTGGTAAGGTAATGGCTTACCAAGGCCACGATCAGTAGCTGGTTTGAGAGAACGATCAGCCACACTGGGACTGAGACACGGCCCAGACTCCTCCGGGAGGCAGCAGTGAGGAATTTTCCGCAATGGGCGAAAGCCTGACGGAGCAATACCGCGTGAGGGATGAAGGATTTTGGTCTGTAAACCTCTTTTCTCAAGAAAGAAGTTCTGACGGTACTTGAGGAATAAGCACCGGCTAACTCCGTGCCAGCAGCCGCGGTAATACGGGGGGTGCAAGCGTTATCCGGATTTATTGGGCGTAAAGCGCCTGTAGGTTGTTTAATAAGTCTGTTGTTAAAGACTAGGGCTTAACCCTAGGAAAGCAATGGAAACTACTAGACTTGAGTATGATAGGGGTAGAGGGAATTTCTAGTGTAGCGGTGAAATGCGTAGATATTAGAAAGAACACCGGTGGCGAAGGCGCTCTACTGGATCATTACTGACACTCAGAGGCGAAAGCTAGGGTAGCAAAAGGGATTAGATACCCCTGTAGTCCTAGCCGTAAACGATGGATACTACATGTTGCGTTTTTAATGCAGTATGGTAGCTAACGCGTTAAGTATCCCGCCTGGGGAGTACGGTCGCAAGGCTGAAACTCAAAGGAATTGACGGGGGCCCGCACAAGCGGTGGAGCATGTGGTTTAATTCGATGCAACGCGAAGAACCTTACCAAGGCTTGACATACTACAGATTTCTTTGAAAGAGGAAAGTGCCTTCGGGAATGTAGATACAGGTGGTGCATGGCTGTCGTCAGCTCGTGTCGTGAGATGTTGGGTTAAGTCCCGCAACGAGCGCAACCCTTATTTTTAGTTGCTAATTTATTTTAGGTTTTCTAGAAAGACTGCCGGTGACAAACCGGAGGAAGGTGAGGATGACGTCAAGTCAGCATGCCCCTTATGCCTTGGGCTACACACGTGCTACAATGGTTAAGACAAAGAGTTGCGAGCTCGCGAGAGTCAGCTAATCTCATAAACTTAGCCTAAGTTCGGATTGTAGGCTGCAACTCGCCTGCATGAAGTCGGAATCGCTAGTAATCGCTGGTCAGCCATACAGCGGTGAATCCGTTCCCGGGCCTTGTACACACCGCCCGTCACACCATGGGAGCTGGTCATGCCCGAAACCGTTTGCTTAACCTTTATGGAGAGCGGCGTCTAAGGTAGGGTTAGTGACTGGGGTGAAGTCGTAACAAGGTAGCCGTACTGGAAGGTGCGGCTGGATCACCTCCTT
>MT4713271_Phaeocystis_globosa_CNS00066
AGAGTTTGATCCTGGCTCAGGATGAACGCTGGCGGTATGCTTAACACATGCAAGTCGAACGAAAGCTTTATGCTTTAGTGGCGAACGGGTGCGTAATACGTGAGAATCTGCCCTTAGGAGGAGAATAACTTCTGGAAACGGTTGCTAAGTCTCCATATGCCGAGAGGTAAAATAGTTTACACTGCCTAGGGATGAGCTCACGCCTGATTAGCTTGTTGGTAAGGTAATGGCTTACCAAGGCCACGATCAGTAGCTGGTTTGAGAGAACGATCAGCCACACTGGGACTGAGACACGGCCCAGACTCCTCCGGGAGGCAGCAGTGAGGAATTTTCCGCAATGGGCGAAAGCCTGACGGAGCAATACCGCGTGAGGGATGAAGGATTTTGGTCTGTAAACCTCTTTTCTCAAGAAAGAAGTTCTGACGGTACTTGAGGAATAAGCATCGGCTAACTCCGTGCCAGCAGCCGCGGTAATACGGGGGATGCAAGCGTTATCCGGATTTATTGGGCGTAAAGCGCCTGTAGGTTGTTTAATAAGTCTGTTGTTAAAGACTAGGGCTTAACCCTAGGAAAGCAATGGAAACTACTAGACTTGAGTATGATAGGGGTAGAGGGAATTTCTAGTGTAGCGGTGAAATGCGTAGATATTAGAAAGAACACCGGTGGCGAAGGCGCTCTACTGGATCATTACTGACACTCAGAGGCGAAAGCTAGGGTAGCAAAAGGGATTAGATACCCCTGTAGTCCTAGCCGTAAACGATGGATACTACATGTTGCGTTTTTAATGCAGTATGGTAGCTAACGCGTTAAGTATCCCGCCTGGGGAGTACGGTCGCAAGGCTGAAACTCAAAGGAATTGACGGGGGCCCGCACAAGCGGTGGAGCATGTGGTTTAATTCGATGCAACGCGAAGAACCTTACCAAGGCTTGACATACTACAGATTTCTTTGAAAAAGGAAAGTGCCTTCGGGAATGTAGATACAGGTGGTGCATGGCTGTCGTCAGCTCGTGTCGTGAGATGTTGGGTTAAGTCCCGCAACGAGCGCAACCCTTATTTTTAGTTGCTAATTTAGTTTAGGTTTTCTAGAAAGACTGCCGGTGACAAACCGGAGGAAGGTGAGGATGACGTCAAGTCAGCATGCCCCTTATGCCTTGGGCTACACACGTGCTACAATGGTTAAGACAAAGAGTTGCGAGCTCGTGAGAGTCAGCTAATCTCATAAACTTAGCCTAAGTTCGGATTGTAGGCTGCAACTCGCCTACATGAAGTCGGAATCGCTAGTAATCGCTGGTCAGCCATACAGCGGTGAATCCGTTCCCGGGCCTTGTACACACCGCCCGTCACACCATGGGAGCTGGTCATGCCCGAAACCGTTAGCTTAACCTTTATGGAGAGCGGCGTCTAAGGTAGGGTTAGTGACTGGGGTGAAGTCGTAACAAGGTAGCCGTACTGGAAGGTGCGGCTGGATCACCT
>MT4713341_Phaeocystis_globosa_CNS00093
AGAGTTTGATCCTGGCTCAGGATGAACGCTGGCGGTATGCTTAACACATGCAAGTCGAACGAAAGCTTTATGCTTTAGTGGCGAACGGGTGCGTAATACGTGAGAATCTGCCCTTAGGAGGAGAATAACTTCTGGAAACGGTTGCTAAGTCTCCATATGCCGAGAGGTAAAATAGTTTACACTGCCTAGGGATGAGCTCACGCCTGATTAGCTTGTTGGTAAGGTAATGGCTTACCAAGGCCACGATCAGTAGCTGGTTTGAGAGAACGATCAGCCACACTGGGACTGAGACACGGCCCAGACTCCTCCGGGAGGCAGCAGTGAGGAATTTTCCGCAATGGGCGAAAGCCTGACGGAGCAATACCGCGTGAGGGATGAAGGATTTTGGTCTGTAAACCTCTTTTCTCAAGAAAGAAGTTCTGACGGTACTTGAGGAATAAGCATCGGCTAACTCCGTGCCAGCAGCCGCGGTAATACGGGGGATGCAAGCGTTATCCGGATTTATTGGGCGTAAAGCGCCTGTAGGTTGTTTAATAAGTCTGTTGTTAAAGACTAGGGCTTAACCCTAGGAAAGCAATGGAAACTACTAGACTTGAGTATGATAGGGGTAGAGGGAATTTCTAGTGTAGCGGTGAAATGCGTAGATATTAGAAAGAACACCGGTGGCGAAGGCGCTCTACTGGATCATTACTGACACTCAGAGGCGAAAGCTAGGGTAGCAAAAGGGATTAGATACCCCTGTAGTCCTAGCCGTAAACGATGGATACTACATGTTGCGTTTTTAATGCAGTATGGTAGCTAACGCGTTAAGTATCCCGCCTGGGGAGTACGGTCGCAAGGCTGAAACTCAAAGGAATTGACGGGGGCCCGCACAAGCGGTGGAGCATGTGGTTTAATTCGATGCAACGCGAAGAACCTTACCAAGGCTTGACATACTACAGATTTCTTTGAAAAAGGAAAGTGCCTTCGGGAATGTAGATACAGGTGGTGCATGGCTGTCGTCAGCTCGTGTCGTGAGATGTTGGGTTAAGTCCCGCAACGAGCGCAACCCTTATTTTTAGTTGCTAATTTAGTTTAGGTTTTCTAGAAAGACTGCCGGTGACAAACCGGAGGAAGGTGAGGATGACGTCAAGTCAGCATGCCCCTTATGCCTTGGGCTACACACGTGCTACAATGGTTAAGACAAAGAGTTGCGAGCTCGTGAGAGTCAGCTAATCTCATAAACTTAGCCTAAGTTCGGATTGTAGGCTGCAACTCGCCTGCATGAAGTCGGAATCGCTAGTAATCGCTGGTCAGCCATACAGCGGTGAATCCGTTCCCGGGCCTTGTACACACCGCCCGTCACACCATGGGAGCTGGTCATGCCCGAAACCGTTAGCTTAACCTTTATGGAGAGCGGCGTCTAAGGTAGGGTTAGTGACTGGGGTGAAGTCGTAACAAGGTAGCCGTACTGGAAGGTGCGGCTGGATCACCT
>MT4713331_Phaeocystis_globosa_CNS00087
AGAGTTTGATCCTGGCTCAGGATGAACGCTGGCGGTATGCTTAACACATGCAAGTCGAACGAAAGCTTTATGCTTTAGTGGCGAACGGGTGCGTAATACGTGAGAATCTGCCCTTAGGAGGAGAATAACTTCTGGAAACGGTTGCTAAGTCTCCATATGCCGAGAGGTAAAATAGTTTACACTGCCTAGGGATGAGCTCACGCCTGATTAGCTTGTTGGTAAGGTAATGGCTTACCAAGGCCACGATCAGTAGCTGGTTTGAGAGAACGATCAGCCACACTGGGACTGAGACACGGCCCAGACTCCTCCGGGAGGCAGCAGTGAGGAATTTTCCGCAATGGGCGAAAGCCTGACGGAGCAATACCGCGTGAGGGATGAAGGATTTTGGTCTGTAAACCTCTTTTCTCAAGAAAGAAGTTCTGACGGTACTTGAGGAATAAGCATCGGCTAACTCCGTGCCAGCAGCCGCGGTAATACGGGGGATGCAAGCGTTATCCGGATTTATTGGGCGTAAAGCGCCTGTAGGTTGTTTAATAAGTCTGTTGTTAAAGACTAGGGCTTAACCCTAGGAAAGCAATGGAAACTACTAGACTTGAGTATGATAGGGGTAGAGGGAATTTCTAGTGTAGCGGTGAAATGCGTAGATATTAGAAAGAACACCGGTGGCGAAGGCGCTCTACTGGATCATTACTGACACTCAGAGGCGAAAGCTAGGGTAGCAAAAGGGATTAGATACCCCTGTAGTCCTAGCCGTAAACGATGGATACTACATGTTGCGTTTTTAATGCAGTATGGTAGCTAACGCGTTAAGTATCCCGCCTGGGGAGTACGGTCGCAAGGCTGAAACTCAAAGGAATTGACGGGGGCCCGCACAAGCGGTGGAGCATGTGGTTTAATTCGATGCAACGCGAAGAACCTTACCAAGGCTTGACATACTACAGATTTCTTTGAAAAAGGAAAGTGCCTTCGGGAATGTAGATACAGGTGGTGCATGGCTGTCGTCAGCTCGTGTCGTGAGATGTTGGGTTAAGTCCCGCAACGAGCGCAACCCTTATTTTTAGTTGCTAATTTAGTTTAGGTTTTCTAGAAAGACTGCCGGTGACAAACCGGAGGAAGGTGAGGATGACGTCAAGTCAGCATGCCCCTTATGCCTTGGGCTACACACGTGCTACAATGGTTAAGACAAAGAGTTGCGAGCTCGTGAGAGTCAGCTAATCTCATAAACTTAGCCTAAGTTCGGATTGTAGGCTGCAACTCGCCTGCATGAAGTCGGAATCGCTAGTAATCGCTGGTCAGCCATACAGCGGTGAATCCGTTCCCGGGCCTTGTACACACCGCCCGTCACACCATGGGAGCTGGTCATGCCCGAAACCGTTAGCTTAACCTTTATGGAGAGCGGCGTCTAAGGTAGGGTTAGTGACTGGGGTGAAGTCGTAACAAGGTAGCCGTACTGGAAGGTGCGGCTGGATCACCT
>MT4713321_Phaeocystis_globosa_CNS00080
AGAGTTTGATCCTGGCTCAGGATGAACGCTGGCGGTATGCTTAACACATGCAAGTCGAACGAAAGCTTTATGCTTTAGTGGCGAACGGGTGCGTAATACGTGAGAATCTGCCCTTAGGAGGAGAATAACTTCTGGAAACGGTTGCTAAGTCTCCATATGCCGAGAGGTAAAATAGTTTACACTGCCTAGGGATGAGCTCACGCCTGATTAGCTTGTTGGTAAGGTAATGGCTTACCAAGGCCACGATCAGTAGCTGGTTTGAGAGAACGATCAGCCACACTGGGACTGAGACACGGCCCAGACTCCTCCGGGAGGCAGCAGTGAGGAATTTTCCGCAATGGGCGAAAGCCTGACGGAGCAATACCGCGTGAGGGATGAAGGATTTTGGTCTGTAAACCTCTTTTCTCAAGAAAGAAGTTCTGACGGTACTTGAGGAATAAGCATCGGCTAACTCCGTGCCAGCAGCCGCGGTAATACGGGGGATGCAAGCGTTATCCGGATTTATTGGGCGTAAAGCGCCTGTAGGTTGTTTAATAAGTCTGTTGTTAAAGACTAGGGCTTAACCCTAGGAAAGCAATGGAAACTACTAGACTTGAGTATGATAGGGGTAGAGGGAATTTCTAGTGTAGCGGTGAAATGCGTAGATATTAGAAAGAACACCGGTGGCGAAGGCGCTCTACTGGATCATTACTGACACTCAGAGGCGAAAGCTAGGGTAGCAAAAGGGATTAGATACCCCTGTAGTCCTAGCCGTAAACGATGGATACTACATGTTGCGTTTTTAATGCAGTATGGTAGCTAACGCGTTAAGTATCCCGCCTGGGGAGTACGGTCGCAAGGCTGAAACTCAAAGGAATTGACGGGGGCCCGCACAAGCGGTGGAGCATGTGGTTTAATTCGATGCAACGCGAAGAACCTTACCAAGGCTTGACATACTACAGATTTCTTTGAAAAAGGAAAGTGCCTTCGGGAATGTAGATACAGGTGGTGCATGGCTGTCGTCAGCTCGTGTCGTGAGATGTTGGGTTAAGTCCCGCAACGAGCGCAACCCTTATTTTTAGTTGCTAATTTAGTTTAGGTTTTCTAGAAAGACTGCCGGTGACAAACCGGAGGAAGGTGAGGATGACGTCAAGTCAGCATGCCCCTTATGCCTTGGGCTACACACGTGCTACAATGGTTAAGACAAAGAGTTGCGAGCTCGTGAGAGTCAGCTAATCTCATAAACTTAGCCTAAGTTCGGATTGTAGGCTGCAACTCGCCTGCATGAAGTCGGAATCGCTAGTAATCGCTGGTCAGCCATACAGCGGTGAATCCGTTCCCGGGCCTTGTACACACCGCCCGTCACACCATGGGAGCTGGTCATGCCCGAAACCGTTAGCTTAACCTTTATGGAGAGCGGCGTCTAAGGTAGGGTTAGTGACTGGGGTGAAGTCGTAACAAGGTAGCCGTACTGGAAGGTGCGGCTGGATCACCT
>MT4713301_2_Phaeocystis_globosa_CNS00076
AGAGTTTGATCCTGGCTCAGGATGAACGCTGGCGGTATGCTTAACACATGCAAGTCGAACGAAAGCTTTATGCTTTAGTGGCGAACGGGTGCGTAATACGTGAGAATCTGCCCTTAGGAGGAGAATAACTTCTGGAAACGGTTGCTAAGTCTCCATATGCCGAGAGGTAAAATAGTTTACACTGCCTAGGGATGAGCTCACGCCTGATTAGCTTGTTGGTAAGGTAATGGCTTACCAAGGCCACGATCAGTAGCTGGTTTGAGAGAACGATCAGCCACACTGGGACTGAGACACGGCCCAGACTCCTCCGGGAGGCAGCAGTGAGGAATTTTCCGCAATGGGCGAAAGCCTGACGGAGCAATACCGCGTGAGGGATGAAGGATTTTGGTCTGTAAACCTCTTTTCTCAAGAAAGAAGTTCTGACGGTACTTGAGGAATAAGCATCGGCTAACTCCGTGCCAGCAGCCGCGGTAATACGGGGGATGCAAGCGTTATCCGGATTTATTGGGCGTAAAGCGCCTGTAGGTTGTTTAATAAGTCTGTTGTTAAAGACTAGGGCTTAACCCTAGGAAAGCAATGGAAACTACTAGACTTGAGTATGATAGGGGTAGAGGGAATTTCTAGTGTAGCGGTGAAATGCGTAGATATTAGAAAGAACACCGGTGGCGAAGGCGCTCTACTGGATCATTACTGACACTCAGAGGCGAAAGCTAGGGTAGCAAAAGGGATTAGATACCCCTGTAGTCCTAGCCGTAAACGATGGATACTACATGTTGCGTTTTTAATGCAGTATGGTAGCTAACGCGTTAAGTATCCCGCCTGGGGAGTACGGTCGCAAGGCTGAAACTCAAAGGAATTGACGGGGGCCCGCACAAGCGGTGGAGCATGTGGTTTAATTCGATGCAACGCGAAGAACCTTACCAAGGCTTGACATACTACAGATTTCTTTGAAAAAGGAAAGTGCCTTCGGGAATGTAGATACAGGTGGTGCATGGCTGTCGTCAGCTCGTGTCGTGAGATGTTGGGTTAAGTCCCGCAACGAGCGCAACCCTTATTTTTAGTTGCTAATTTAGTTTAGGTTTTCTAGAAAGACTGCCGGTGACAAACCGGAGGAAGGTGAGGATGACGTCAAGTCAGCATGCCCCTTATGCCTTGGGCTACACACGTGCTACAATGGTTAAGACAAAGAGTTGCGAGCTCGTGAGAGTCAGCTAATCTCATAAACTTAGCCTAAGTTCGGATTGTAGGCTGCAACTCGCCTGCATGAAGTCGGAATCGCTAGTAATCGCTGGTCAGCCATACAGCGGTGAATCCGTTCCCGGGCCTTGTACACACCGCCCGTCACACCATGGGAGCTGGTCATGCCCGAAACCGTTAGCTTAACCTTTATGGAGAGCGGCGTCTAAGGTAGGGTTAGTGACTGGGGTGAAGTCGTAACAAGGTAGCCGTACTGGAAGGTGCGGCTGGATCACCT
>MT4713301_Phaeocystis_globosa_CNS00076
AGAGTTTGATCCTGGCTCAGGATGAACGCTGGCGGTATGCTTAACACATGCAAGTCGAACGAAAGCTTTATGCTTTAGTGGCGAACGGGTGCGTAATACGTGAGAATCTGCCCTTAGGAGGAGAATAACTTCTGGAAACGGTTGCTAAGTCTCCATATGCCGAGAGGTAAAATAGTTTACACTGCCTAGGGATGAGCTCACGCCTGATTAGCTTGTTGGTAAGGTAATGGCTTACCAAGGCCACGATCAGTAGCTGGTTTGAGAGAACGATCAGCCACACTGGGACTGAGACACGGCCCAGACTCCTCCGGGAGGCAGCAGTGAGGAATTTTCCGCAATGGGCGAAAGCCTGACGGAGCAATACCGCGTGAGGGATGAAGGATTTTGGTCTGTAAACCTCTTTTCTCAAGAAAGAAGTTCTGACGGTACTTGAGGAATAAGCATCGGCTAACTCCGTGCCAGCAGCCGCGGTAATACGGGGGATGCAAGCGTTATCCGGATTTATTGGGCGTAAAGCGCCTGTAGGTTGTTTAATAAGTCTGTTGTTAAAGACTAGGGCTTAACCCTAGGAAAGCAATGGAAACTACTAGACTTGAGTATGATAGGGGTAGAGGGAATTTCTAGTGTAGCGGTGAAATGCGTAGATATTAGAAAGAACACCGGTGGCGAAGGCGCTCTACTGGATCATTACTGACACTCAGAGGCGAAAGCTAGGGTAGCAAAAGGGATTAGATACCCCTGTAGTCCTAGCCGTAAACGATGGATACTACATGTTGCGTTTTTAATGCAGTATGGTAGCTAACGCGTTAAGTATCCCGCCTGGGGAGTACGGTCGCAAGGCTGAAACTCAAAGGAATTGACGGGGGCCCGCACAAGCGGTGGAGCATGTGGTTTAATTCGATGCAACGCGAAGAACCTTACCAAGGCTTGACATACTACAGATTTCTTTGAAAAAGGAAAGTGCCTTCGGGAATGTAGATACAGGTGGTGCATGGCTGTCGTCAGCTCGTGTCGTGAGATGTTGGGTTAAGTCCCGCAACGAGCGCAACCCTTATTTTTAGTTGCTAATTTAGTTTAGGTTTTCTAGAAAGACTGCCGGTGACAAACCGGAGGAAGGTGAGGATGACGTCAAGTCAGCATGCCCCTTATGCCTTGGGCTACACACGTGCTACAATGGTTAAGACAAAGAGTTGCGAGCTCGTGAGAGTCAGCTAATCTCATAAACTTAGCCTAAGTTCGGATTGTAGGCTGCAACTCGCCTGCATGAAGTCGGAATCGCTAGTAATCGCTGGTCAGCCATACAGCGGTGAATCCGTTCCCGGGCCTTGTACACACCGCCCGTCACACCATGGGAGCTGGTCATGCCCGAAACCGTTAGCTTAACCTTTATGGAGAGCGGCGTCTAAGGTAGGGTTAGTGACTGGGGTGAAGTCGTAACAAGGTAGCCGTACTGGAAGGTGCGGCTGGATCACCT
>MT4713291_Phaeocystis_globosa_CNS00075
AGAGTTTGATCCTGGCTCAGGATGAACGCTGGCGGTATGCTTAACACATGCAAGTCGAACGAAAGCTTTATGCTTTAGTGGCGAACGGGTGCGTAATACGTGAGAATCTGCCCTTAGGAGGAGAATAACTTCTGGAAACGGTTGCTAAGTCTCCATATGCCGAGAGGTAAAATAGTTTACACTGCCTAGGGATGAGCTCACGCCTGATTAGCTTGTTGGTAAGGTAATGGCTTACCAAGGCCACGATCAGTAGCTGGTTTGAGAGAACGATCAGCCACACTGGGACTGAGACACGGCCCAGACTCCTCCGGGAGGCAGCAGTGAGGAATTTTCCGCAATGGGCGAAAGCCTGACGGAGCAATACCGCGTGAGGGATGAAGGATTTTGGTCTGTAAACCTCTTTTCTCAAGAAAGAAGTTCTGACGGTACTTGAGGAATAAGCATCGGCTAACTCCGTGCCAGCAGCCGCGGTAATACGGGGGATGCAAGCGTTATCCGGATTTATTGGGCGTAAAGCGCCTGTAGGTTGTTTAATAAGTCTGTTGTTAAAGACTAGGGCTTAACCCTAGGAAAGCAATGGAAACTACTAGACTTGAGTATGATAGGGGTAGAGGGAATTTCTAGTGTAGCGGTGAAATGCGTAGATATTAGAAAGAACACCGGTGGCGAAGGCGCTCTACTGGATCATTACTGACACTCAGAGGCGAAAGCTAGGGTAGCAAAAGGGATTAGATACCCCTGTAGTCCTAGCCGTAAACGATGGATACTACATGTTGCGTTTTTAATGCAGTATGGTAGCTAACGCGTTAAGTATCCCGCCTGGGGAGTACGGTCGCAAGGCTGAAACTCAAAGGAATTGACGGGGGCCCGCACAAGCGGTGGAGCATGTGGTTTAATTCGATGCAACGCGAAGAACCTTACCAAGGCTTGACATACTACAGATTTCTTTGAAAAAGGAAAGTGCCTTCGGGAATGTAGATACAGGTGGTGCATGGCTGTCGTCAGCTCGTGTCGTGAGATGTTGGGTTAAGTCCCGCAACGAGCGCAACCCTTATTTTTAGTTGCTAATTTAGTTTAGGTTTTCTAGAAAGACTGCCGGTGACAAACCGGAGGAAGGTGAGGATGACGTCAAGTCAGCATGCCCCTTATGCCTTGGGCTACACACGTGCTACAATGGTTAAGACAAAGAGTTGCGAGCTCGTGAGAGTCAGCTAATCTCATAAACTTAGCCTAAGTTCGGATTGTAGGCTGCAACTCGCCTGCATGAAGTCGGAATCGCTAGTAATCGCTGGTCAGCCATACAGCGGTGAATCCGTTCCCGGGCCTTGTACACACCGCCCGTCACACCATGGGAGCTGGTCATGCCCGAAACCGTTAGCTTAACCTTTATGGAGAGCGGCGTCTAAGGTAGGGTTAGTGACTGGGGTGAAGTCGTAACAAGGTAGCCGTACTGGAAGGTGCGGCTGGATCACCT
>MT4713281_Phaeocystis_globosa_CNS00067
AGAGTTTGATCCTGGCTCAGGATGAACGCTGGCGGTATGCTTAACACATGCAAGTCGAACGAAAGCTTTATGCTTTAGTGGCGAACGGGTGCGTAATACGTGAGAATCTGCCCTTAGGAGGAGAATAACTTCTGGAAACGGTTGCTAAGTCTCCATATGCCGAGAGGTAAAATAGTTTACACTGCCTAGGGATGAGCTCACGCCTGATTAGCTTGTTGGTAAGGTAATGGCTTACCAAGGCCACGATCAGTAGCTGGTTTGAGAGAACGATCAGCCACACTGGGACTGAGACACGGCCCAGACTCCTCCGGGAGGCAGCAGTGAGGAATTTTCCGCAATGGGCGAAAGCCTGACGGAGCAATACCGCGTGAGGGATGAAGGATTTTGGTCTGTAAACCTCTTTTCTCAAGAAAGAAGTTCTGACGGTACTTGAGGAATAAGCATCGGCTAACTCCGTGCCAGCAGCCGCGGTAATACGGGGGATGCAAGCGTTATCCGGATTTATTGGGCGTAAAGCGCCTGTAGGTTGTTTAATAAGTCTGTTGTTAAAGACTAGGGCTTAACCCTAGGAAAGCAATGGAAACTACTAGACTTGAGTATGATAGGGGTAGAGGGAATTTCTAGTGTAGCGGTGAAATGCGTAGATATTAGAAAGAACACCGGTGGCGAAGGCGCTCTACTGGATCATTACTGACACTCAGAGGCGAAAGCTAGGGTAGCAAAAGGGATTAGATACCCCTGTAGTCCTAGCCGTAAACGATGGATACTACATGTTGCGTTTTTAATGCAGTATGGTAGCTAACGCGTTAAGTATCCCGCCTGGGGAGTACGGTCGCAAGGCTGAAACTCAAAGGAATTGACGGGGGCCCGCACAAGCGGTGGAGCATGTGGTTTAATTCGATGCAACGCGAAGAACCTTACCAAGGCTTGACATACTACAGATTTCTTTGAAAAAGGAAAGTGCCTTCGGGAATGTAGATACAGGTGGTGCATGGCTGTCGTCAGCTCGTGTCGTGAGATGTTGGGTTAAGTCCCGCAACGAGCGCAACCCTTATTTTTAGTTGCTAATTTAGTTTAGGTTTTCTAGAAAGACTGCCGGTGACAAACCGGAGGAAGGTGAGGATGACGTCAAGTCAGCATGCCCCTTATGCCTTGGGCTACACACGTGCTACAATGGTTAAGACAAAGAGTTGCGAGCTCGTGAGAGTCAGCTAATCTCATAAACTTAGCCTAAGTTCGGATTGTAGGCTGCAACTCGCCTGCATGAAGTCGGAATCGCTAGTAATCGCTGGTCAGCCATACAGCGGTGAATCCGTTCCCGGGCCTTGTACACACCGCCCGTCACACCATGGGAGCTGGTCATGCCCGAAACCGTTAGCTTAACCTTTATGGAGAGCGGCGTCTAAGGTAGGGTTAGTGACTGGGGTGAAGTCGTAACAAGGTAGCCGTACTGGAAGGTGCGGCTGGATCACCT
>MT4713261_Phaeocystis_globosa_CNS00065
AGAGTTTGATCCTGGCTCAGGATGAACGCTGGCGGTATGCTTAACACATGCAAGTCGAACGAAAGCTTTATGCTTTAGTGGCGAACGGGTGCGTAATACGTGAGAATCTGCCCTTAGGAGGAGAATAACTTCTGGAAACGGTTGCTAAGTCTCCATATGCCGAGAGGTAAAATAGTTTACACTGCCTAGGGATGAGCTCACGCCTGATTAGCTTGTTGGTAAGGTAATGGCTTACCAAGGCCACGATCAGTAGCTGGTTTGAGAGAACGATCAGCCACACTGGGACTGAGACACGGCCCAGACTCCTCCGGGAGGCAGCAGTGAGGAATTTTCCGCAATGGGCGAAAGCCTGACGGAGCAATACCGCGTGAGGGATGAAGGATTTTGGTCTGTAAACCTCTTTTCTCAAGAAAGAAGTTCTGACGGTACTTGAGGAATAAGCATCGGCTAACTCCGTGCCAGCAGCCGCGGTAATACGGGGGATGCAAGCGTTATCCGGATTTATTGGGCGTAAAGCGCCTGTAGGTTGTTTAATAAGTCTGTTGTTAAAGACTAGGGCTTAACCCTAGGAAAGCAATGGAAACTACTAGACTTGAGTATGATAGGGGTAGAGGGAATTTCTAGTGTAGCGGTGAAATGCGTAGATATTAGAAAGAACACCGGTGGCGAAGGCGCTCTACTGGATCATTACTGACACTCAGAGGCGAAAGCTAGGGTAGCAAAAGGGATTAGATACCCCTGTAGTCCTAGCCGTAAACGATGGATACTACATGTTGCGTTTTTAATGCAGTATGGTAGCTAACGCGTTAAGTATCCCGCCTGGGGAGTACGGTCGCAAGGCTGAAACTCAAAGGAATTGACGGGGGCCCGCACAAGCGGTGGAGCATGTGGTTTAATTCGATGCAACGCGAAGAACCTTACCAAGGCTTGACATACTACAGATTTCTTTGAAAAAGGAAAGTGCCTTCGGGAATGTAGATACAGGTGGTGCATGGCTGTCGTCAGCTCGTGTCGTGAGATGTTGGGTTAAGTCCCGCAACGAGCGCAACCCTTATTTTTAGTTGCTAATTTAGTTTAGGTTTTCTAGAAAGACTGCCGGTGACAAACCGGAGGAAGGTGAGGATGACGTCAAGTCAGCATGCCCCTTATGCCTTGGGCTACACACGTGCTACAATGGTTAAGACAAAGAGTTGCGAGCTCGTGAGAGTCAGCTAATCTCATAAACTTAGCCTAAGTTCGGATTGTAGGCTGCAACTCGCCTGCATGAAGTCGGAATCGCTAGTAATCGCTGGTCAGCCATACAGCGGTGAATCCGTTCCCGGGCCTTGTACACACCGCCCGTCACACCATGGGAGCTGGTCATGCCCGAAACCGTTAGCTTAACCTTTATGGAGAGCGGCGTCTAAGGTAGGGTTAGTGACTGGGGTGAAGTCGTAACAAGGTAGCCGTACTGGAAGGTGCGGCTGGATCACCT
>MT4713251_Phaeocystis_globosa_CNS00064
AGAGTTTGATCCTGGCTCAGGATGAACGCTGGCGGTATGCTTAACACATGCAAGTCGAACGAAAGCTTTATGCTTTAGTGGCGAACGGGTGCGTAATACGTGAGAATCTGCCCTTAGGAGGAGAATAACTTCTGGAAACGGTTGCTAAGTCTCCATATGCCGAGAGGTAAAATAGTTTACACTGCCTAGGGATGAGCTCACGCCTGATTAGCTTGTTGGTAAGGTAATGGCTTACCAAGGCCACGATCAGTAGCTGGTTTGAGAGAACGATCAGCCACACTGGGACTGAGACACGGCCCAGACTCCTCCGGGAGGCAGCAGTGAGGAATTTTCCGCAATGGGCGAAAGCCTGACGGAGCAATACCGCGTGAGGGATGAAGGATTTTGGTCTGTAAACCTCTTTTCTCAAGAAAGAAGTTCTGACGGTACTTGAGGAATAAGCATCGGCTAACTCCGTGCCAGCAGCCGCGGTAATACGGGGGATGCAAGCGTTATCCGGATTTATTGGGCGTAAAGCGCCTGTAGGTTGTTTAATAAGTCTGTTGTTAAAGACTAGGGCTTAACCCTAGGAAAGCAATGGAAACTACTAGACTTGAGTATGATAGGGGTAGAGGGAATTTCTAGTGTAGCGGTGAAATGCGTAGATATTAGAAAGAACACCGGTGGCGAAGGCGCTCTACTGGATCATTACTGACACTCAGAGGCGAAAGCTAGGGTAGCAAAAGGGATTAGATACCCCTGTAGTCCTAGCCGTAAACGATGGATACTACATGTTGCGTTTTTAATGCAGTATGGTAGCTAACGCGTTAAGTATCCCGCCTGGGGAGTACGGTCGCAAGGCTGAAACTCAAAGGAATTGACGGGGGCCCGCACAAGCGGTGGAGCATGTGGTTTAATTCGATGCAACGCGAAGAACCTTACCAAGGCTTGACATACTACAGATTTCTTTGAAAAAGGAAAGTGCCTTCGGGAATGTAGATACAGGTGGTGCATGGCTGTCGTCAGCTCGTGTCGTGAGATGTTGGGTTAAGTCCCGCAACGAGCGCAACCCTTATTTTTAGTTGCTAATTTAGTTTAGGTTTTCTAGAAAGACTGCCGGTGACAAACCGGAGGAAGGTGAGGATGACGTCAAGTCAGCATGCCCCTTATGCCTTGGGCTACACACGTGCTACAATGGTTAAGACAAAGAGTTGCGAGCTCGTGAGAGTCAGCTAATCTCATAAACTTAGCCTAAGTTCGGATTGTAGGCTGCAACTCGCCTGCATGAAGTCGGAATCGCTAGTAATCGCTGGTCAGCCATACAGCGGTGAATCCGTTCCCGGGCCTTGTACACACCGCCCGTCACACCATGGGAGCTGGTCATGCCCGAAACCGTTAGCTTAACCTTTATGGAGAGCGGCGTCTAAGGTAGGGTTAGTGACTGGGGTGAAGTCGTAACAAGGTAGCCGTACTGGAAGGTGCGGCTGGATCACCT
>MT4713241_Phaeocystis_globosa_CNS00063
AGAGTTTGATCCTGGCTCAGGATGAACGCTGGCGGTATGCTTAACACATGCAAGTCGAACGAAAGCTTTATGCTTTAGTGGCGAACGGGTGCGTAATACGTGAGAATCTGCCCTTAGGAGGAGAATAACTTCTGGAAACGGTTGCTAAGTCTCCATATGCCGAGAGGTAAAATAGTTTACACTGCCTAGGGATGAGCTCACGCCTGATTAGCTTGTTGGTAAGGTAATGGCTTACCAAGGCCACGATCAGTAGCTGGTTTGAGAGAACGATCAGCCACACTGGGACTGAGACACGGCCCAGACTCCTCCGGGAGGCAGCAGTGAGGAATTTTCCGCAATGGGCGAAAGCCTGACGGAGCAATACCGCGTGAGGGATGAAGGATTTTGGTCTGTAAACCTCTTTTCTCAAGAAAGAAGTTCTGACGGTACTTGAGGAATAAGCATCGGCTAACTCCGTGCCAGCAGCCGCGGTAATACGGGGGATGCAAGCGTTATCCGGATTTATTGGGCGTAAAGCGCCTGTAGGTTGTTTAATAAGTCTGTTGTTAAAGACTAGGGCTTAACCCTAGGAAAGCAATGGAAACTACTAGACTTGAGTATGATAGGGGTAGAGGGAATTTCTAGTGTAGCGGTGAAATGCGTAGATATTAGAAAGAACACCGGTGGCGAAGGCGCTCTACTGGATCATTACTGACACTCAGAGGCGAAAGCTAGGGTAGCAAAAGGGATTAGATACCCCTGTAGTCCTAGCCGTAAACGATGGATACTACATGTTGCGTTTTTAATGCAGTATGGTAGCTAACGCGTTAAGTATCCCGCCTGGGGAGTACGGTCGCAAGGCTGAAACTCAAAGGAATTGACGGGGGCCCGCACAAGCGGTGGAGCATGTGGTTTAATTCGATGCAACGCGAAGAACCTTACCAAGGCTTGACATACTACAGATTTCTTTGAAAAAGGAAAGTGCCTTCGGGAATGTAGATACAGGTGGTGCATGGCTGTCGTCAGCTCGTGTCGTGAGATGTTGGGTTAAGTCCCGCAACGAGCGCAACCCTTATTTTTAGTTGCTAATTTAGTTTAGGTTTTCTAGAAAGACTGCCGGTGACAAACCGGAGGAAGGTGAGGATGACGTCAAGTCAGCATGCCCCTTATGCCTTGGGCTACACACGTGCTACAATGGTTAAGACAAAGAGTTGCGAGCTCGTGAGAGTCAGCTAATCTCATAAACTTAGCCTAAGTTCGGATTGTAGGCTGCAACTCGCCTGCATGAAGTCGGAATCGCTAGTAATCGCTGGTCAGCCATACAGCGGTGAATCCGTTCCCGGGCCTTGTACACACCGCCCGTCACACCATGGGAGCTGGTCATGCCCGAAACCGTTAGCTTAACCTTTATGGAGAGCGGCGTCTAAGGTAGGGTTAGTGACTGGGGTGAAGTCGTAACAAGGTAGCCGTACTGGAAGGTGCGGCTGGATCACCT
>MT4713231_Phaeocystis_globosa_CNS00062
AGAGTTTGATCCTGGCTCAGGATGAACGCTGGCGGTATGCTTAACACATGCAAGTCGAACGAAAGCTTTATGCTTTAGTGGCGAACGGGTGCGTAATACGTGAGAATCTGCCCTTAGGAGGAGAATAACTTCTGGAAACGGTTGCTAAGTCTCCATATGCCGAGAGGTAAAATAGTTTACACTGCCTAGGGATGAGCTCACGCCTGATTAGCTTGTTGGTAAGGTAATGGCTTACCAAGGCCACGATCAGTAGCTGGTTTGAGAGAACGATCAGCCACACTGGGACTGAGACACGGCCCAGACTCCTCCGGGAGGCAGCAGTGAGGAATTTTCCGCAATGGGCGAAAGCCTGACGGAGCAATACCGCGTGAGGGATGAAGGATTTTGGTCTGTAAACCTCTTTTCTCAAGAAAGAAGTTCTGACGGTACTTGAGGAATAAGCATCGGCTAACTCCGTGCCAGCAGCCGCGGTAATACGGGGGATGCAAGCGTTATCCGGATTTATTGGGCGTAAAGCGCCTGTAGGTTGTTTAATAAGTCTGTTGTTAAAGACTAGGGCTTAACCCTAGGAAAGCAATGGAAACTACTAGACTTGAGTATGATAGGGGTAGAGGGAATTTCTAGTGTAGCGGTGAAATGCGTAGATATTAGAAAGAACACCGGTGGCGAAGGCGCTCTACTGGATCATTACTGACACTCAGAGGCGAAAGCTAGGGTAGCAAAAGGGATTAGATACCCCTGTAGTCCTAGCCGTAAACGATGGATACTACATGTTGCGTTTTTAATGCAGTATGGTAGCTAACGCGTTAAGTATCCCGCCTGGGGAGTACGGTCGCAAGGCTGAAACTCAAAGGAATTGACGGGGGCCCGCACAAGCGGTGGAGCATGTGGTTTAATTCGATGCAACGCGAAGAACCTTACCAAGGCTTGACATACTACAGATTTCTTTGAAAAAGGAAAGTGCCTTCGGGAATGTAGATACAGGTGGTGCATGGCTGTCGTCAGCTCGTGTCGTGAGATGTTGGGTTAAGTCCCGCAACGAGCGCAACCCTTATTTTTAGTTGCTAATTTAGTTTAGGTTTTCTAGAAAGACTGCCGGTGACAAACCGGAGGAAGGTGAGGATGACGTCAAGTCAGCATGCCCCTTATGCCTTGGGCTACACACGTGCTACAATGGTTAAGACAAAGAGTTGCGAGCTCGTGAGAGTCAGCTAATCTCATAAACTTAGCCTAAGTTCGGATTGTAGGCTGCAACTCGCCTGCATGAAGTCGGAATCGCTAGTAATCGCTGGTCAGCCATACAGCGGTGAATCCGTTCCCGGGCCTTGTACACACCGCCCGTCACACCATGGGAGCTGGTCATGCCCGAAACCGTTAGCTTAACCTTTATGGAGAGCGGCGTCTAAGGTAGGGTTAGTGACTGGGGTGAAGTCGTAACAAGGTAGCCGTACTGGAAGGTGCGGCTGGATCACCT
>MT4713311_Phaeocystis_globosa_CNS00079
AGAGTTTGATCCTGGCTCAGGATGAACGCTGGCGGTATGCTTAACACATGCAAGTCGAACGAAAGCTTTATGCTTTAGTGGCGAACGGGTGCGTAATACGTGAGAATCTGCCCTTAGGAGGAGAATAACTTCTGGAAACGGTTGCTAAGTCTCCATATGCCGAGAGGTAAAATAGTTTACACTGCCTAGGGATGAGCTCACGCCTGATTAGCTTGTTGGTAAGGTAATGGCTTACCAAGGCCACGATCAGTAGCTGGTTTGAGAGAACGATCAGCCACACTGGGACTGAGACACGGCCCAGACTCCTCCGGGAGGCAGCAGTGAGGAATTTTCCGCAATGGGCGAAAGCCTGACGGAGCAATACCGCGTGAGGGATGAAGGATTTTGGTCTGTAAACCTCTTTTCTCAAGAAAGAAGTTCTGACGGTACTTGAGGAATAAGCATCGGCTAACTCCGTGCCAGCAGCCGCGGTAATACGGGGGATGCAAGCGTTATCCGGATTTATTGGGCGTAAAGCGCCTGTAGGTTGTTTAATAAGTCTGTTGTTAAAGACTAGGGCTTAACCCTAGGAAAGCAATGGAAACTACTAGACTTGAGTATGATAGGGGTAGAGGGAATTTCTAGTGTAGCGGTGAAATGCGTAGATATTAGAAAGAACACCGGTGGCGAAGGCGCTCTACTGGATCATTACTGACACTCAGAGGCGAAAGCTAGGGTAGCAAAAGGGATTAGATACCCCTGTAGTCCTAGCCGTAAACGATGGATACTACATGTTGCGTTTTTAATGCAGTATGGTAGCTAACGCGTTAAGTATCCCGCCTGGGGAGTACGGTCGCAAGGCTGAAACTCAAAGGAATTGACGGGGGCCCGCACAAGCGGTGGAGCATGTGGTTTAATTCGATGCAACGCGAAGAACCTTACCAAGGCTTGACATACTACAGATTTCTTTGAAAAAGGAAAGTGCCTTCGGGAATGTAGATACAGGTGGTGCATGGCTGTCGTCAGCTCGTGTCGTGAGATGTTGGGTTAAGTCCCGCAACGAGCGCAACCCTTATTTTTAGTTGCTAATTTAGTTTAGGTTTTCTAGAAAGACTGCCGGTGACAAACCGGAGGAAGGTGAGGATGACGTCAAGTCAGCATGCCCCTTATGCCTTGGGCTACACACGTGCTACAATGGTTAAGACAAAGAGTTGCGAGCTCGTGAGAGTCAGCTAATCTCATAAACTTAGCCTAAGTTCGGATTGTAGGCTGCAACTCGCCTGCATGAAGTCGGAATCGCTAGTAATCGCTGGTCAGCCATACAGCGGTGAATCCGTTCCCGGGCCTTGTACACACCGCCCGTCACACCATGGGAGCTGGTCATGCCCGAAACCGTTAGCTTAACCTTTATGGAGAGCGGCGTCTAAGGTAGGGTTAGTGACTGGGGTGAAGTCGTAACAAGGTAGCCGTACTGGAAGGTGCGGCTGGATCACCTCCTTT
>NC_0216371_Phaeocystis_globosa_PgGA
ACCATGGAGAGTTTGATCCTGGCTCAGGATGAACGCTGGCGGTATGCTTAACACATGCAAGTCGAACGAAAGCTTTATGCTTTAGTGGCGAACGGGTGCGTAATACGTGAGAATCTGCCCTTAGGAGGAGAATAACTTCTGGAAACGGTTGCTAAGTCTCCATATGCCGAGAGGTAAAATAGTTTACACTGCCTAGGGATGAGCTCACGCCTGATTAGCTTGTTGGTAAGGTAATGGCTTACCAAGGCCACGATCAGTAGCTGGTTTGAGAGAACGATCAGCCACACTGGGACTGAGACACGGCCCAGACTCCTCCGGGAGGCAGCAGTGAGGAATTTTCCGCAATGGGCGAAAGCCTGACGGAGCAATACCGCGTGAGGGATGAAGGATTTTGGTCTGTAAACCTCTTTTCTCAAGAAAGAAGTTCTGACGGTACTTGAGGAATAAGCATCGGCTAACTCCGTGCCAGCAGCCGCGGTAATACGGGGGATGCAAGCGTTATCCGGATTTATTGGGCGTAAAGCGCCTGTAGGTTGTTTAATAAGTCTGTTGTTAAAGACTAGGGCTTAACCCTAGGAAAGCAATGGAAACTACTAGACTTGAGTATGATAGGGGTAGAGGGAATTTCTAGTGTAGCGGTGAAATGCGTAGATATTAGAAAGAACACCGGTGGCGAAGGCGCTCTACTGGATCATTACTGACACTCAGAGGCGAAAGCTAGGGTAGCAAAAGGGATTAGATACCCCTGTAGTCCTAGCCGTAAACGATGGATACTACATGTTGCGTTTTTAATGCAGTATGGTAGCTAACGCGTTAAGTATCCCGCCTGGGGAGTACGGTCGCAAGGCTGAAACTCAAAGGAATTGACGGGGGCCCGCACAAGCGGTGGAGCATGTGGTTTAATTCGATGCAACGCGAAGAACCTTACCAAGGCTTGACATACTACAGATTTCTTTGAAAAAGGAAAGTGCCTTCGGGAATGTAGATACAGGTGGTGCATGGCTGTCGTCAGCTCGTGTCGTGAGATGTTGGGTTAAGTCCCGCAACGAGCGCAACCCTTATTTTTAGTTGCTAATTTAGTTTAGGTTTTCTAGAAAGACTGCCGGTGACAAACCGGAGGAAGGTGAGGATGACGTCAAGTCAGCATGCCCCTTATGCCTTGGGCTACACACGTGCTACAATGGTTAAGACAAAGAGTTGCGAGCTCGTGAGAGTCAGCTAATCTCATAAACTTAGCCTAAGTTCGGATTGTAGGCTGCAACTCGCCTGCATGAAGTCGGAATCGCTAGTAATCGCTGGTCAGCCATACAGCGGTGAATCCGTTCCCGGGCCTTGTACACACCGCCCGTCACACCATGGGAGCTGGTCATGCCCGAAACCGTTAGCTTAACCTTTATGGAGAGCGGCGTCTAAGGTAGGGTTAGTGACTGGGGTGAAGTCGTAACAAGGTAGCCGTACTGGAAGGTGCGGCTGGATCACCTCCTTT
>KC9008891_Phaeocystis_globosa_PgGA
ACCATGGAGAGTTTGATCCTGGCTCAGGATGAACGCTGGCGGTATGCTTAACACATGCAAGTCGAACGAAAGCTTTATGCTTTAGTGGCGAACGGGTGCGTAATACGTGAGAATCTGCCCTTAGGAGGAGAATAACTTCTGGAAACGGTTGCTAAGTCTCCATATGCCGAGAGGTAAAATAGTTTACACTGCCTAGGGATGAGCTCACGCCTGATTAGCTTGTTGGTAAGGTAATGGCTTACCAAGGCCACGATCAGTAGCTGGTTTGAGAGAACGATCAGCCACACTGGGACTGAGACACGGCCCAGACTCCTCCGGGAGGCAGCAGTGAGGAATTTTCCGCAATGGGCGAAAGCCTGACGGAGCAATACCGCGTGAGGGATGAAGGATTTTGGTCTGTAAACCTCTTTTCTCAAGAAAGAAGTTCTGACGGTACTTGAGGAATAAGCATCGGCTAACTCCGTGCCAGCAGCCGCGGTAATACGGGGGATGCAAGCGTTATCCGGATTTATTGGGCGTAAAGCGCCTGTAGGTTGTTTAATAAGTCTGTTGTTAAAGACTAGGGCTTAACCCTAGGAAAGCAATGGAAACTACTAGACTTGAGTATGATAGGGGTAGAGGGAATTTCTAGTGTAGCGGTGAAATGCGTAGATATTAGAAAGAACACCGGTGGCGAAGGCGCTCTACTGGATCATTACTGACACTCAGAGGCGAAAGCTAGGGTAGCAAAAGGGATTAGATACCCCTGTAGTCCTAGCCGTAAACGATGGATACTACATGTTGCGTTTTTAATGCAGTATGGTAGCTAACGCGTTAAGTATCCCGCCTGGGGAGTACGGTCGCAAGGCTGAAACTCAAAGGAATTGACGGGGGCCCGCACAAGCGGTGGAGCATGTGGTTTAATTCGATGCAACGCGAAGAACCTTACCAAGGCTTGACATACTACAGATTTCTTTGAAAAAGGAAAGTGCCTTCGGGAATGTAGATACAGGTGGTGCATGGCTGTCGTCAGCTCGTGTCGTGAGATGTTGGGTTAAGTCCCGCAACGAGCGCAACCCTTATTTTTAGTTGCTAATTTAGTTTAGGTTTTCTAGAAAGACTGCCGGTGACAAACCGGAGGAAGGTGAGGATGACGTCAAGTCAGCATGCCCCTTATGCCTTGGGCTACACACGTGCTACAATGGTTAAGACAAAGAGTTGCGAGCTCGTGAGAGTCAGCTAATCTCATAAACTTAGCCTAAGTTCGGATTGTAGGCTGCAACTCGCCTGCATGAAGTCGGAATCGCTAGTAATCGCTGGTCAGCCATACAGCGGTGAATCCGTTCCCGGGCCTTGTACACACCGCCCGTCACACCATGGGAGCTGGTCATGCCCGAAACCGTTAGCTTAACCTTTATGGAGAGCGGCGTCTAAGGTAGGGTTAGTGACTGGGGTGAAGTCGTAACAAGGTAGCCGTACTGGAAGGTGCGGCTGGATCACCTCCTTT
>AY7021421_Phaeocystis_cordata_RCC186
CGAAAGCCTGACGGAGCAATACCGCGTGAGGGATGAAGGATTTTGGTCTGTAAACCTCTTTTCTCAAGAAAGAAGTTCTGACGGTACTTGAGGAATAAGCATCGGCTAACTCCGTGCCAGCAGCCGCGGTAATACGGGGGATGCAAGCGTTATCCGGATTTATTGGGCGTAAAGCGCCTGTAGGTTGTTTAATAAGTCTGTTGTTAAAGACTAGGGCTTAACCCTAGGAAAGCAATGGAAACTACTAGACTTGAGTATGATAGGGGTAGAGGGAATTTCTAGTGTAGCGGTGAAATGCGTAGATATTAGAAAGAACACCGGTGGCGAAGGCGCTCTACTGGATCATTACTGACGCTCAGAGGCGAAAGCTAGGGTAGCAAAAGGGATTAGATACCCCTGTAGTCCTAGCCGTAAACGATGGATACTACATGTTGCGTTTTTAATGCAGTATGGTAGCTAACGCGTTAAGTATCCCGCCTGGGGAGTACGGTCGCAAGGCTGAAACTCAAAGGAATTGACGGGGGCCCGCACAAGCGGTGGAGCATGTGGTTTAATTCGATGCAACGCGAAGAACCTTACCAAGGCTTGACATACTACAGATTTCTTTGAAAAAGGAAAGTGCCTTCGGGAATGTAGATACAGGTGGTGCATGGCTGTCGTCAGCTCGTGTCGTGAGATGTTGGGTTAAGTCCCGCAACGAGCGCAACCCTTATTTTTAGTTGCTAATTTAGTTTAGGTTTTCTAGAAAGACTGCCGGTGACAAACCGGAGGAAGGTGAGGATGACGTCAAGTCAGCATGCCCCTTATGCCTTGGGCTACACACGTGCTACAATGGTTAAGACAAAGAGTTGCGAGCTCGTGAGAGTCAGCTAATCTCATAAACTTAGCCTAAGTTCGGATTGTAG
>AY7021431_Phaeocystis_globosa_RCC187
CGAAAGCCTGACGGAGCAATACCGCGTGAGGGATGAAGGATTTTGGTCTGTAAACCTCTTTTCTCAAGAAAGAAGTTCTGACGGTACTTGAGGAATAAGCATCGGCTAACTCCGTGCCAGCAGCCGCGGTAATACGGGGGATGCAAGCGTTATCCGGATTTATTGGGCGTAAAGCGCCTGTAGGTTGTTTAATAAGTCTGTTGTTAAAGACTAGGGCTTAACCCTAGGAAAGCAATGGAAACTACTAGACTTGAGTATGATAGGGGTAGAGGGAATTTCTAGTGTAGCGGTGAAATGCGTAGATATTAGAAAGAACACCGGTGGCGAAGGCGCTCTACTGGATCATTACTGACGCTCAGAGGCGAAAGCTAGGGTAGCAAAAGGGATTAGATACCCCTGTAGTCCTAGCCGTAAACGATGGATACTACATGTTGCGTTTTTAATGCAGTATGGTAGCTAACGCGTTAAGTATCCCGCCTGGGGAGTACGGTCGCAAGGCTGAAACTCAAAGGAATTGACGGGGGCCCGCACAAGCGGTGGAGCATGTGGTTTAATTCGATGCAACGCGAAGAACCTTACCAAGGCTTGACATACTACAGATTTCTTTGAAAAAGGAAAGTGCCTTCGGGAATGTAGATACAGGTGGTGCATGGCTGTCGTCAGCTCGTGTCGTGAGATGTTGGGTTAAGTCCCGCAACGAGCGCAACCCTTATTTTTAGTTGCTAATTTAGTTTAGGTTTTCTAGAAAGACTGCCGGTGACAAACCGGAGGAAGGTGAGGATGACGTCAAGTCAGCATGCCCCTTATGCCTTGGGCTACACACGTGCTACAATGGTTAAGACAAAGAGTTGCGAGCTCGTGAGAGTCAGCTAATCTCATAAACTTAGCCTAAGTTCGGATTGTAG
>EF0517631_Phaeocystis_globosa_Napoli
AAAGCGCCTGTAGGTTGTTTAATAAGTCTGTTGTTAAAGACTAGGGCTTAACCCTAGGAAAGCAATGGAAACTACTAGACTTGAGTATGATAGGGGTAGAGGGAATTTCTAGTGTAGCGGTGAAATGCGTAGATATTAGAAAGAACACCGGTGGCGAAGGCGCTCTACTGGATCATTACTGACGCTCAGAGGCGAAAGCTAGGGTAGCAAAAGGGATTAGATACCCCTGTAGTCCTAGCCGTAAACGATGGATACTACATGTTGCGTTTTTAATGCAGTATGGTAGCTAACGCGTTAAGTATCCCGCCTGGGGAGTACGGTCGCAAGGCTGAAACTCAAAGGAATTGACGGGGGCCCGCACAAGCGGTGGAGCATGTGGTTTAATTCGATGCAACGCGAAGAACCTTACCAAGGCTTGACATACTACAGATTTCTTTGAAAAAGGAAAGTGCCTTCGGGAATGTAGATACAGGTGGTGCATGGCTGTCGTCAGCTCGTGTCGTGAGATGTTGGGTTAAGTCCCGCAACGAGCGCAACCCTTATTTTTAGTTGCTAATTTAGTTTAGGTTTTCTAGAAAGACTGCCGGTGACAAACCGGAGGAAGGTGAGGATGACGTCAAGTCAGCATGCCCCTTATGCCTTGGGCTACACACGTGCTACAATGGTTAAGACAAAGAGTTGCGAGCTCGTGAGAGTCAGCTA
>LN7355133_Phaeocystis_sp_RCC994_RCC994
CGGGGGAGCAGCSTTATCCGGATTTATTGGGCGTAAAGCGCCTGTAGGTTGTTTAATAAGTCTGTTGTTAAAGACTAGGGCTTAACCCTAGGAAAGCAATGGAAACTACTAGACTTGAGTATGATAGGGGTAGAGGGAATTTCTAGTGTAGCGGTGAAATGCGTAGATATTAGAAAGAACACCGGTGGCGAAGGCGCTCTACTGGATCATTACTGACACTCAGAGGCGAAAGCTAGGGTAGCAAAAGGGATTAGATACCCCTGTAGTCCTAGCCGTAAACGATGGATACTACATGTTGCGTTTTTAATGCAGTATGGTAGCTAACGCGTTAAGTATCCCGCCTGGGGAGTACGGTCGCAAGGCTGAAACTCAAAGGAATTGACGGGGGCCCGCACAAGCGGTGGAGCATGTGGTTTAATTCGATGCAACGCGAAGAACCTTACCAAGGCTTGACATACTACAGATTTCTTTGAAAAAGGAAAGTGCCTTCGGGAATGTAGATACAGGTGGTGCATGGCTGTCGTCAGCTCGTGTCGTGAGATGTTGGGTTAAGTCCCGCAACGAGCGCAACCCTTATTTTTAGTTGCTAATTTAGTTTAGGTTTTCTAGAAAGACTGCCGGTGACAAACCGGAGGAAGGTGAGGATGACGTCAAGTCAGCATGCCCCTTATGCCTTGGGCTACACACGTGCTACAATGGTTAAGACAAAGAGTTGCGAGCTCGTGAGAGTCAGCTAATCTCATAA
>LN7351942_Phaeocystis_antarctica_RCC4024
CGCGGTAATACGGGGGGTGCAAGCGTTATCCGGATTTATTGGGCGTAAAGCGCCTGTAGGTTGTTTAATAAGTCTGTTGTTAAAGACTAGGGCTTAACCCTAGGAAAGCAATGGAAACTACTAGACTTGAGTATGATAGGGGTAGAGGGAATTTCTAGTGTAGCGGTGAAATGCGTAGATATTAGAAAGAACACCGGTGGCGAAGGCGCTCTACTGGATCATTACTGACACTCAGAGGCGAAAGCTAGGGTAGCAAAAGGGATTAGATACCCCTGTAGTCCTAGCCGTAAACGATGGATACTACATGTTGCGTTTTTAATGCAGTATGGTAGCTAACGCGTTAAGTATCCCGCCTGGGGAGTACGGTCGCAAGGCTGAAACTCAAAGGAATTGACGGGGGCCCGCACAAGCGGTGGAGCATGTGGTTTAATTCGATGCAACGCGAAGAACCTTACCAAGGCTTGACATACTACAGATTTCTTTGAAAGAGGAAAGTGCCTTCGGGAATGTAGATACAGGTGGTGCATGGCTGTCGTCAGCTCGTGTCGTGAGATGTTGGGTTAAGTCCCGCAACGAGCGCAACCCTTATTTTTAGTTGCTAATTTATTTTAGGTTTTCTAGAAAGACTGCCGGTGACAAACCGGAGGAAGGTGAGGATGACGTCAAGTCAGCATGCCCCTTATGCCTTGGGCTACACACGTGCTACAATGGTTAAGACAAAGAGTTGCGAGCTCGCGAGAGTCAGCTAATCTCATAAACTTAGCCCAAATTCGGAT
>Antarctic_CAMNT_0013831151_Phaeocystis_antarctica_Strain_Caron_Lab
GAGAGGTAAAATAGTTTACACTGCCTAGGGATGAGCTCACGCCTGATTAGCTTGTTGGTAAGGTAATGGCTTACCAAGGCCACGATCAGTAGCTGGTTTGAGAGAACGATCAGCCACACTGGGACTGAGACACGGCCCAGACTCCTCCGGGAGGCAGCAGTGAGGAATTTTCCGCAATGGGCGAAAGCCTGACGGAGCAATACCGCGTGAGGGATGAAGGATTTTGGTCTGTAAACCTCTTTTCTCAAGAAAGAAGTTCTGACGGTACTTGAGGAATAAGCACCGGCTAACTCCGTGCCAGCAGCCGCGGTAATACGGGGGGTGCAAGCGTTATCCGGATTTATTGGGCGTAAAGCGCCTGTAGGTTGTTTAATAAGTCTGTTGTTAAAGACTAGGGCTTAACCCTAGGAAAGCAATGGAAACTACTAGACTTGAGTATGATAGGGGTAGAGGGAATTTCTAGTGTAGCGGTGAAATGCGTAGATATTAGAAAGAACACCGGTGGCGAAGGCGCTCTACTGGATCATTACTGACACTCAGAGGCGAAAGCTAGGGTAGCAAAAGGGATTAGATACCCCTGTAGTCCTAGCCGTAAACGATGGATACTACATGTTGCGTTTTTAATGCAGTATGGTAGCTAACGCGTTAAGTATCCCGCCTGGGGAGTACGGTCGCAAGGCTGAAACTCAAAGGAATTGACGGGGGCCCGCACAAGCGGTGGAGCATGTGGTTTAATTCGATACAACGCGAAGAACCTTACCAAGGCTTGACATACTACAGATTTCTTTGAAAGAGGAAAGTGCCTTCGGGAATGTAGATACAGGTGGTGCATGGCTGTCGTCAGCTCGTGTCGTGAGATGTTGGGTTAAGTCCCGCAACGAGCGCAACCCTTATTTTTAGTTGCTAATTTATTTTAGGTTTTCTAGAAAGACTGCCGGTGACAAACCGGAGGAAGGTGAGGATGACGTCAAGTCAGCATGCCCCTTATGCCTTGGGCTACACACGTGCTACAATGGTTAAGACAAAGAGTTGCGAGCTCGTGAGAGTCAGCTAATCTCATAAACTTAGCCTAAGTTCGGATTGTAGGCTGCAACTCGCCTGCATGAAGTCGGAATCGCTAGTAATCGCTGGTCAGCCATACAGCGGTGAATCCGTTCCCGGGCCTTGTACACACCGCCCGTCACACCATGGGAGCTGGTCATGCCCGAAACCGTTTGCTTAACCTTTTTGGAGAGCGGCGTCTAAGGTAGGGTTAGTGACTGGGGTGAAGTCGTAACAAGGTAGCCGTACTGGAAGGTGCGGCTGGATCACCTCCTKCACACCAT
>Antarctic_CAMNT_0043826573_Phaeocystis_antarctica_Strain_CCMP1374
CTAGGGATGAGCTCACGCCTGATTAGCTTGTTGGTAAGGTAATGGCTTACCAAGGCCACGATCAGTAGCTGGTTTGAGAGAACGATCAGCCACACTGGGACTGAGACACGGCCCAGACTCCTCCGGGAGGCAGCAGTGAGGAATTTTCCGCAATGGGCGAAAGCCTGACGGAGCAATACCGCGTGAGGGATGAAGGATTTTGGTCTGTAAACCTCTTTTCTCAAGAAAGAAGTTCTGACGGTACTTGAGGAATAAGCACCGGCTAACTCCGTGCCAGCAGCCGCGGTAATACGGGGGGTGCAAGCGTTATCCGGATTTATTGGGCGTAAAGCGCCTGTAGGTTGTTTAATAAGTCTGTTGTTAAAGACTAGGGCTTAACCCTAGGAAAGCAATGGAAACTACTAGACTTGAGTATGATAGGGGTAGAGGGAATTTCTAGTGTAGCGGTGAAATGCGTAGATATTAGAAAGAACACCGGTGGCGAAGGCGCTCTACTGGATCATTACTGACACTCAGAGGCGAAAGCTAGGGTAGCAAAAGGGATTAGATACCCCTGTAGTCCTAGCCGTAAACGATGGATACTACATGTTGCGTTTTTAATGCAGTATGGTAGCTAACGCGTTAAGTATCCCGCCTGGGGAGTACGGTCGCAAGGCTGAAACTCAAAGGAATTGACGGGGGCCCGCACAAGCGGTGGAGCATGTGGTTTAATTCGATACAACGCGAAGAACCTTACCAAGGCTTGACATACTACAGATTTCTTTGAAAGAGGAAAGTGCCTTCGGGAATGTAGATACAGGTGGTGCATGGCTGTCGTCAGCTCGTGTCGTGAGATGTTGGGTTAAGTCCCGCAACGAGCGCAACCCTTATTTTTAGTTGCTAATTTATTTTAGGTTTTCTAGAAAGACTGCCGGTGACAAACCGGAGGAAGGTGAGGATGACGTCAAGTCAGCATGCCCCTTATGCCTTGGGCTACACACGTGCTACAATGGTTAAGACAAAGAGTTGCGAGCTCGTGAGAGTCAGCTAATCTCATAAACTTAGCCTAAGTTCGGATTGTAGGCTGCAACTCGCCTGCATGAAGTCGGAATCGCTAGTAATCGCTGGTCAGCCATACAGCGGTGAATCCGTTCCCGGGCCTTGTACACACCGCCCGTCACACCATGGGAGCTGGTCATGCCCGAAACCGTTTGCTTAACCTTTTTGGAGAGCGGCGTCTAAGGTAGGGTTAGTGACTGGGGTGAAGTCGTAACAAGGTAGCCGTACTGGAAGGTGCGGCTGGATCACCTCCTTTTAGGGAATTTATTACATAACTAGTTTAACTCACA
>HM1334951_Uncultured_marine_haptophyte_Biosope_T84_16S_PLA491022
TTATCCGGATTTATTGGGCGTAAAGCGCCTGTAGGTTGTTTAATAAGTCTGTTGTTAAAGACTAGGGCTTAACCCTAGGAAAGCAACGGAAACTACTAGACTTGAGTATGATAGGGGTAGAGGGAATTTCTAGTGTAGCGGTGAAATGCGTAGATATTAGAAAGAACACCGGCGGCGAAGGCGCTCTACTGGATCATTACTGACACTCAGAGGCGAAAGCTAGGGTAGCAAAAGGGATTAGATACCCCTGTAGTCCTAGCCGTAAACGATGGATACTATATGTTGCGTTTTTAATGCAGTGTGGTAGCTAACGCGTTAAGTATCCCGCCTGGGGAGTACGGTCGCAAGGCTGAAACCCAAAGGAATTGACGGGGGCCCGCACAAGCGGTGGAGCATGTGGTTTAATTCGATGCAACGCGAAGAACCTTACCAAGGCTTGACATACTACAAATTTCTTTGAAAAAGGAAAGTGCCTTCGGGAATGTAGATACAGGTGGTGCATGGCTGTCGTCAGCTCGTGTCGTGAGATGTTGGGTTAAGTCCCGCAACGAGCGCAACCCTTATTTTTAGTTGCTAATTTAGTTTAGGTTTTCTAGAAAGACTGCCGGTGACAAACCGGAGGAAGGTGAGGATGACGTCAAGTCAGCATGCCCCTTATGCCTTGGGCTACACACGTGCTACAATGGTTAAGACAAAGAGTTGCGAGCTCGTGAGAGTCAGCTAATCTCATAAACTTAGCCTAAGTTCGGATTGTAGGCTGCA
>HM1335531_Uncultured_marine_haptophyte_Biosope_T88_16S_PLA491024
CAGCGTTATCCGGATTTATTGGGCGTAAAGCGCCTGTAGGTTGTTTAATAAGTCTGTTGTTAAAGACTAGGGCTTAACCCTAGGAAAGCAATGGAAACTACTAGACTTGAGTATGATAGGGGTAGAGGGAATTTCTAGTGTAGCGGTGAAATGCGTAGATATTAGAAAGAACACCGGCGGCGAAGGCGCTCTACTGGATCATTACTGACACTCAGAGGCGAAAGCTAGGGTAGCAAAAGGGATTAGATACCCCTGTAGTCCTAGCCGTAAACGATGGATACTACATGTTGCGTTTTTAATGCAGTGTGGTAGCTAACGCGTTAAGTATCCCGCCTGGGGAGTACGGTCGCAAGGCTGAAACTCAAAGGAATTGACGGGGGCCCGCACAAGCGGTGGAGCATGTGGTTTAATTCGATGCAACGCGAAGAACCTTACCAAGGCTTGACATACTACAAATTTCTTTGAAAAAGGAAAGTGCCTTCGGGAATGTAGATACAGGTGGTGCATGGCTGTCGTCAGCTCGTGTCGTGAGATGTTGGGTTAAGTCCCGCAACGAGCGCAACCCTTATTTTTGGTTGCTAATTTAGTTTAGGTTTTCTAGAAAGACTGCCGGTGACAAACCGGAGGAAGGTGAGGATGACGTCAAGTCAGCATGCCCCTTATGCCTTGGGCTACACACGTGCTACAATGGTTAAGACAAAGAGTTGCGAGCTCGTGAGAGTTAGCTAATCTCATAAACTTAGCCTAAGTTCGGATTGTAGGCTGCA
>HM1335491_Uncultured_marine_haptophyte_Biosope_T88_16S_PLA491020
CAGCGTTATCCGGATTTATTGGGCGTAAAGCGCCTGTAGGTTGTTTAATAAGTCTGTTGTTAAAGACTAGGGCTTAACCCTAGGAAAGCAGTGGAAACTACTAGACTTGAGTATGATAGGGGTAGAGGGAGTTTCTAGTGTAGCGGTGAAATGCGTAGATATTAGAAAGAACACCGGTGGCGAAGGCGCTCTACTGGATCATTACTGACACTCAGAGGCGAAAGCTAGGGTAGCAAAAGGGATTAGATACCCCTGTAGTCCTAGCCGTAAACGATGGATACTACATGTTGCGTTTTTAATGCAGTGTGGTAGCTAACGCGTTAAGTATCCCGCCTGGGGAGTACGGTCGCAAGGCTGAAACTCAAAGGAATTGACGGGGGCCCGCACAAGCGGTGGAGCATGTGGTTTAATTCGATGCAACGCGAAGAACCTTACCAAGGCTTGACATACTACAAATTTCTTTGAAAAAGGAAAGTGCCTTCGGGAATGTAGATACAGGTGGTGCATGGCTGTCGTCAGCTCGTGTCGTGAGATGTTGGGTTAAGTCCCGCAACGAGCGCAACCCTTATTTTTAGTTGCTAATTTAGTTTAGGTTTTCTAGAAAGACTGCCGGTGACAAACCGGAGGAAGGTGAGGATGACGTCAAGTCAGCATGCCCCTTATGCCTTGGGCTACACACGTGCTACAATGGTTAAGACAAAGAGTTGCGAGTTCGTGAGAGTCAGCTAATCTCATAAACTTAGCCTAAGTTCGGATTGTAGGCTGCA
>HM1335681_Uncultured_marine_haptophyte_Biosope_T88_16S_PLA491039
ATCCGGATTTATTGGGCGTAAAGCGCCTGTAGGTTGTTTAATAAGTCTGTTGTTAAAGACTAGGGCTTAACCCTAGGAAAGCAATGGAAACTACTAGACTTGAGTATGATAGGGGTAGAGGGAATTTCTAGTGTAGCGGTGAAATGCGTAGATATTAGAAAGAACACCGGTGGCGAAGGCGCTCTACTGGATCATTACTGACACTCAGAGGCGAAAGCTAGGGTAGCAAAAGGGACTAGATACCCCTGTAGTCCTAGCCGTAAACGATGGATACTACATGTTGCGTTTTTAATGCAGTGTGGTAGCTGACGCGTTAAGTATCCCGCCTGGGGAGTACGGTCGCAAGGCTGAAACTCAAAGGAATTGACGGGGGCCCGCACAGGCGGTGGAGCATGTGGTTTAATTCGATGCAACGCGAAGAACCTTACCAAGGCTTGACATACTACAAATTTCTTTGAAAAAGGAAAGTGCCTTCGGGAATGTAGATACAGGTGGTGCATGGCTGTCGTCAGCTCGTGTCGTGAGATGTTGGGTTAAGTCCCGCAACGAGCGCAACCCTTATTTTTAGTTGCTAATTTAGTTTAGGTTTTCTAGAAAGACCGCCGGTGACAAACCGGAGGAAGGTGAGGATGACGTCAAGTCAGCATGCCCCTTATGCCTTGGGCTACACACGTGCTACAATGGTTAAGACAAAGAGTTGCGAGCTCGTGAGAGTCAGCTAATCTCATAAACTTAGCCTAAGTTCGGATTGTAGGCTGCAAC
>HM1330411_Uncultured_marine_haptophyte_Biosope_T123_16S_PLA491031
ATTGGGCGTAAAGCGCCTGTAGGTTGTTTAATAAGTCTGTTGTTAAAGACTAGGGCTTAACCCTAGGAAAGCAATGGAAACTACTAGACTTGAGTATGATAGGGGTAGAGGGAATTTCTAGTGTAGCGGTGAAATGCGTAGATATTAGAAAGAACACCGGCGGCGAAGGCGCTCTACTGGATCATTACTGACACTCAGAGGCGAAAGCTAGGGTAGCAAAAGGGATTAGATACCCCTGTAGTCCTAGCCGTAAACGATGGATACTACATGTTGCGTTTTTAATGCAGTGTGGTAGCTAACGCGTTAAGTATCCCGCCTGGGGAGTACGGTCGCAAGGCTGAAACTCTAAGGAATTGACGGGGGCCCGCACAAGCGGTGGAGCATGTGGTTTAATTCGATGCAACGCGAAGAACCTTACCAAGGCTTGACATACTACAAATTTCTTTGAAAAAGGAAAGTGCCTTCGGGAATGTAGATACAGGTGGTGCATGGCTGTCGTCAGCTCGTGTCGTGAGATGTTGGGTTAAGTCCCGCAACGAGCGCAACCCTTATTTTTAGTTGCTAATTTAGTTTAGGTTTTCTAGAAAGACTGCCGGTGACAAACCGGAGGAAGGTGAGGATGACGTCAAGTCAGCATGCCCCTTATGCCTTGGGCTACACACGTGCTACAATGGTTAAGACAAAGAGTTGCGAGCTCGTGAGAGTCAGCTAATCTCATAAACTTAGCCTAAGTTCGGATTGTAGGCTGCAACTCGCCTTACG
>EF0520531_Uncultured_haptophyte_25030463
GAGGAAGAAGTCGGCTAACTCCGTGCCACACAGCCGCGGTAAACACCGGGGGATGCAAGCGTTATCCGGATTTATTGGGCGTAAAGCGCCTGTAGGTTGTTTAAAAAGTCTGTTGTTAAAGACTAGGGCTTAACCCTAGGAAAGCAATGGATACTACTAGACTTGAGTATGATAGGGGTAGAGGGAATTTCTAGTGTAGCGGTGAAATGCGTAGATATTAGAAAGAACACCGGTGGCGAAGCGCTCTACTGGATCATTACTGACACTCAGAGGCGAAAGCTAGGGTAGCAAAAGGGATTAGATACCCCTGTAGTCCTAGCCGTAAACGATGGATACTACATGTTGCGTTTTTAATGCAGTATGGTAGCTAACGCGTTAAGTATCCCGCCTGGGGAGTACGGTCGCAAGGCTGAAACTCAAAGGAATTGACGGGGGCCCGCACAAGCGGTGGAGCATGTGGTTTAATTCGATGCAACGCGAAGAACCTTACCAAGGCTTGACATACTACAGATTTCTTTGAAAAAGGAAAGTGCCTTCGGGAATGTAGATACAGGTGGTGCATGGCTGTCGTCAGCTCGTGTCGTGAGATGTTGGGTTAAGTCCCGCAACGAGCGCAACCCTTATTTTTAGTTGCTAATTTAGTTTAGGTTTTCTAGAAAGACTGCCGGTGACAAACCGGAGGAAGGTGAGGATGACGTCAAGTCAGCATGCCCCTTATGCCTTGGGCTACACACGTGCTACAATGGTTAAGACAAAGAGTTGCGAGCTCGTGAGAGTCAGCTAATCTCATAAACTTAGCCTAAGTTCGGATTGTAGGCTGCAACTCGCCTACATGAAG
>Karlodiniumarmiger16Sstrict
GTATAACTGCTGGAAACGGCTGCTAACACTCCATATGTCGAGAGATGAAATAATTTATTGCCTAAGGATGAGCTCACGCCTGATTAGCTTGTTGGTGAGGTAATGGCTCACCAAGGCCACGATCAGTAGCTGGTTTGAGAGGACGATCAGCCACACTGGGACTGAGACACGGCCCAGACTCCTCCGGGAGGCAGCAGTGAGGAATTTTCCGCAATGGGCGAAAGCCTGACGGAGCAATACCGCGTGAGGGATGAAGGATTTTGGTCTGTAAACCTCTTTTCTCAAGAAAGAAGTTCTGACGGTACTTGAGGAATAAGCATCGGCTAACTCCGTGCCAGCAGCCGCGGTAATACGGGGGATGCAAGCGTTATCCGGAATCATTGGGCGTAAAGCGCCTGTAGGTTGTTTAATAAGTCTGTTGTTAAAGACTAGGGCTTAACCCTAGGAAAGCAATGGAAACTACTAGACTTGAGTATGGCAGGGGTAGAGGGAATTTCTAGTGTAGCGGTGAAATGCGTAGATATTAGAAAGAACACCGGTGGCGAAAGCGCTCTACTGGACCATTACTGACACTCAGAGGCGAAAGCTAGGGTAGCAAAAGGGATTAGATACCCCTGTAGTCCTAGCCGTAAACGATGGATACTAGATGTTGTGCATAATGTACAGTATCGTAGCTAACGCGTTAAGTATCCCGCCTGGGGAGTACGCTCGCAAGGGTGAAACTCAAAGGAATTGACGGGGGCCCGCACAAGCGGTGGAGCATGTGGTTTAATTCGATNNAACGCGAAGAACCTTACCAGGGCTTGACATACTACAAATTCTTTWGAGAWAARGAAGTGCCTTCGGGAATGTAGATACAGGTGGTGCATGGCTGTCGTCAGCTCGTGTCGTGAGATGTTGGGTTAAGTCCCGCAACGAGCGCAACCCTTATTTTTAGTTACTA
>EF0521971_Uncultured_haptophyte_MC62231
GAGGAATAAGCATCGGCTAACTCCGTGCCAGCAGCCGCGGTAATACGGGGGATGCAAGCGTTATCCGAAATCATTGGGCGTAAAGCGCCTGTAGGTTGTTTGTTAAGTCCGTTGTTAAAGCCTAGGGCTTAACCCTAGAGAAGCAATGGAAACTAGTAGACTAGAGTATGGTAGGGGTAGAGGGAATTTCTAGTGTAGCGGTGAAATGCGTAGATATTAGAAAGAACACCAGTGGCGAAGGCGCTCTACTGGACCATTACTGACACTCAGAGGCGAAAGCTAGGGTAGCAAAAGGGATTAGATACCCCTGTAGTCCTAGCCGTAAACGATGGATACTAGATGTTGTGCTTATTGTACAGTATCGTAGCTAACGCGTTAAGTATCCCGCCTGGGGAGTACGCTCGCAAGGGTGAAACTCAAAGGAATTGACGGGGGCCCGCACAAGCGGTGGAGCATGTGGTTTAATTCGATGCAACGCGAAGAACCTTACCAGGGCTTGACATACTGCGAATCTTTTTGAGAAAAAAGAGTGCCTTCGGGAATGCAGGTACAGGTGGTGCATGGCTGTCGTCAGCTCGTGTCGTGAGATGTTGGGTTAAGTCCCGCAACGAGCGCAACCCTTGTTTTTAGTTACTAATTTATTAGGTTTTCTAGAAAGACTGCCGGTGACAAACCGGAGGAAGGTGAGGATGACGTCAAGTCAGCATGCCCCTTATGCCTTGGGCTACACACGTGCTACAATGGTTAAGACAAAGAGTTGCGAGCTCGCGAGAGTCAGCTAATCTCATAAACTTAGCCTAAGTTCGGATTGTAGGCTGCAACTCGCCTACATGAAG
>EF0520391_Uncultured_haptophyte_25030442
GAGGAATAAGCATCGGCTAACTCCGTGCCAGCAGCCGCGGTAATACGGGGGATGCAAGCGTTATCCGGAATCATTGGGCGTAAAGCGCCTGTAGGTTGTTTATTAAGTCCGTTGTTAAAGCCTAGGGCTTAACCCCAGAAAAGCAATGGAAACTAATAGACTAGAGTATGGTAGGGGTAGAGGGAATTTCTAGTGTAGCGGTGAAATGCGTAGATATTAGAAAGAACACCAGTGGCGAAAGCGCTCTACTGGACCATTACTGACACTCAGAGGCGAAAGCTAGGGTAGCAAAAGGGATTAGATACCCCTGTAGTCCTAGCCGTAAACGATGGATACTAGATGTTGTGCTTATAGTACAGTATCGTAGCTAACGCGTTAAGTATCCCGCCTGGGGAGTACGCTCGCAAGGGTGAAACTCAAAGGAATTGGCGGGGGCCCGCACAAGCGGTGGAGCATGTGGTTTAATTCGATGCAACGCGAAGAACCTTACCAGGGCTTGACATACTGCGAATCTTTTTGAGAAAAAAGAGTGCCTTCGGGAATGCAGATACAGGTGGTGCATGGCTGTCGTCAGCTCGTGTCGTGAGATGTTGGGTTAAGTCCCGCAACGAGCGCAACCCTTGTTTTTAGTTACTAATTTATTAGGTTTTCTAGAAAGACTGCCGGTGACAAACCGGAGGAAGGTGAGGATGACGTCAAGTCAGCATGCCCCTTATGTCCTGGGCCACACACGTGCTACAATGGTTAAGACAAAGAGTCGCGAATTCGTGAGAATCAGCTAATCTCATAAACTTAATCTAAGTTCAGATTGTAGGCTGCAACTCGCCTGCATGAAG
>EF0517761_Uncultured_haptophyte_MC59711
GAGGAATAAGCATCGGCTAACTCCGTGCCAGCAGCCGCGGTAATACGGGGGATGCAAGCGTTATCCGAAATCATTGGGCGTAAAGCGCCTGTAGGTGGTTTAGAAAGTCTGTTGTTAAAGCCTAGGGCTTAACCCTAGAACAGCAATGGAAACTGCTAAACTTGAGTATGGTAGGGGTAGAGGGAATTTCTAGTGTAGCGGTGAAATGCGTAGATATTAGAAAGAACACCAGTGGCGAAAGCGCTCTACTGGACCATTACTGACACTCAGAGGCGAAAGCTAGGGTAGCAAAAGGGATTAGATACCCCTGTAGTCCTAGCCGTAAACGATGGATACTAGATGTTGCGTTTATTATGCAGTATCGTAGCTAACGCGTTAAGTATCCCGCCTGGGGAGTACGCTCGCAAGGGTGAAACTCAAAGGAATTGACGGGGGCCCGCACAAGCGGTGGAGCATGTGGTTTAATTCGATGCAACGCGAAGAACCTTACCAGGGCTTGACATACTGCGAATCTCTTTGAAAAAAGAGAGTGCCTTCGGGAATGCAGATACAGGTGGTGCATGGCTGTCGTCAGCTCGTGTCGTGAGATGTTGGGTTAAGTCCCGCAACGAGCGCAACCCTTGTTTTTAGTTACTAATTTATTAGGTTTTCTAGAAAGACTGCCGGTGACAAACCGGAGGAAGGTGAGGATGACGTCAAGTCAGCATGCCCCTTATGTCCTGGGCCACACACGTGCTACAATGGCTAAGACAAAGAGTCGCGAATTCGTGAGGATAAGCTAATCTCGTAAACTTAGCCTAAGTTCAGATTGTGGGCTGCAACTCGCCTGCGTGAAG
>EF0517861_Uncultured_haptophyte_MC59722
GAGGAATAAGCATCGGCTAACTCCGTGCCAGCAGCCGCGGTAATACGGGGGATGCAAGCGTTATCCGAAATCATTGGGCGTAAAGCGCCTGTAGGTTGTTTATTAAGTCTGTTGTTAAAGCCTAGGGCTTAACCCTAGAACAGCAATGGAAACTGGTAAACTTGAGTATGGTAGGGGTAGAGGGAATTTCTAGTGTAGCGGTGAAATGCGTAGATATTAGAAAGAACACCAGTGGCGAAAGCGCTCTACTGGACCATTACTGACACTCAGAGGCGAAAGCTAGGGTAGCAAAAGGGATTAGATACCCCTGTAGTCCTAGCCGTAAACGATGGATACTAGATGTTGCGCTTATTGTGCAGTATCGTAGCTAACGCGTTAAGTATCCCGCCTGGGGAGTACGCTCGCAAGGGTGAAACTCAAAGGAATTGACGGGGGCCCGCACAAGCGGTGGAGCATGTGGTTTAATTCGATGCAACGCGAAGAACCTTACCAGGGCTTGACATACTGCGAATTTCTTTGAAAGAAGAAAGTGCCTTCGGGAATGCAGATACAGGTGGTGCATGGCTGTCGTCAGCTCGTGTCGTGAGATGTTGGGTTAAGTCCCGCAACGAGCGCAACCCTTGTTTTTAGTTACTAATTTATTTAGGTTTTCTAGAAAGACTGCCGGTGACAAACCGGAGGAAGGTGAGGATGACGTCAAGTCAGCATGCCCCTTATGTCCTGGGCTACACACGTGCTACAATGGTTAAGACAAAGAGTCGCAAATTCGTAAGGATAAGCTAATCTCATAAACTTAGCCTAAGTTCAGATTGTAGGCTGCAACTCGCCTAGCGATGAAG
>EF0521961_Uncultured_haptophyte_MC62230
GAGGAATAAGCATCGGCTAACTCCGTGCCAGCAGCCGCGGTAATACGGGGGATGCAAGCGTTATCCGAAATCATTGGGCGTAAAGCGCCTGTAGGTTGTTTATTAAGTCTGTTGTTAAAGCCTAGGGCTTAACCCTAGAACAGCAATGGAAACTGGTAAACTTGAGTATGGTAGGGGTAGAGGGAATTTCTAGTGTAGCGGTGAAATGCGTAGATATTAGAAAGAACACCAGTGGCGAAAGCGCTCTACTGGACCATTACTGACACTCAGAGGCGAAAGCTAGGGTAGCAAAAGGGATTAGATACCCCTGTAGTCCTAGCCGTAAACGATGGATACTAGATGTTGCGCTTATAGTGCAGTATCGTAGCTAACGCGTTAAGTATCCCGCCTGGGGAGTACGCTCGCAAGGGTGAAACTCAAAGGAATTGACGGGGGCCCGCACAAGCGGTGGAGCATGTGGTTTAATTCGATGCAACGCGAAGAACCTTACCAGGGCTTGACATACTGCGAATCTCTTTGAAAGAAGAGAGTGCCTTCGGGAATGCAGGTACAGGTGGTGCATGGCTGTCGTCAGCTCGTGTCGTGAGATGTTGGGTTAAGTCCCGCAACGAGCGCAACCCTTGTTTTTAGTTACTAATTTATTTAGGTTTTCTAGAAAGACTGCCGGTGACAAACCGGAGGAAGGTGAGGATGACGTCAAGTCAGCATGCCCCTTATGTCCTGGGCCACACACGTGCTACAATGGTTAAGACAAAGAGTCGCAAATTCGCAAGGATAAGCTAATCTCATAAACTTAGCCTAAGTTCAGATTGTAGGCTGCAACTCGCCTGCATGAAG
>EF0522331_Uncultured_haptophyte_MC62273
GAGGAATAAGCATCGGCTAACTCCGTGCCAGCAGCCGCGGTAATACGGGGGATGCAAGCGTTATCCGAAATCATTGGGCGTAAAGCGCCTGTAGGTTGTTTATTAAGTCTGTTGTTAAAGCCTAGGGCTTAACCCTAGAACAGCAATGGAAACTGGTAAACTTGAGTATGGTAGGGGTAGAGGGAATTTCTAGTGTAGCGGTGAAATGCGTAGATATTAGAAAGAACACCAGTGGCGAAAGCGCTCTACTGGACCATTACTGACACTCAGAGGCGAAAGCTAGGGTAGCAAAAGGGATTAGATACCCCTGTAGTCCTAGCCGTAAACGATGGATACTAGATGTTGCGCTTATAGTGCAGTATCGTAGCTAACGCGTTAAGTATCCCGCCTGGGGAGTACGCTCGCAAGGGTGAAACTCAAAGGAATTGACGGGGGCCCGCACAAGCGGTGGAGCATGTGGTTTAATTCGATGCAACGCGAAGAACCTTACCAGGGCTTGACATACTGCGAATCTCTTTGAAAGAAGAGAGTGCCTTCGGGAATGCAGATACAGGTGGTGCATGGCTGTCGTCAGCTCGTGTCGTGAGATGTTGGGTTAAGTCCCGCAACGAGCGCAACCCTTGTTTTTAGTTACTAATTTATTTAGGTTTTCTAGAAAGACTGCCGGTGACAAACCGGAGGAAGGTGAGGATGACGTCAAGTCAGCATGCCCCTTATGTCCTGGGCCACACACGTGCTACAATGGTTAAGACAAAGAGTCGCAAATTCGCAAGGATAAGCTAATCTCATAAACTTAGCCTAAGTTCAGATTGTAGGCTGCAACTCGCCTGCATGAAG
>EF0521791_Uncultured_haptophyte_MC62210
GAGGAATAAGCATCGGCTAACTCCGTGCCAGCAGCCGCGGTAATACGGGGGATGCAAGCGTTATCCGAAATCATTGGGCGTAAAGCGCCTGTAGGTTGTTTATTAAGTCTGTTGTTAAAGCCTAGGGCTTAACCCTAGAACAGCAATGGAAACTGGTAAACTTGAGTATGGTAGGGGTAGAGGGAATTTCTAGTGTAGCGGTGAAATGCGTAGATATTAGAAAGAACACCAGTGGCGAAAGCGCTCTACTGGACCATTACTGACACTCAGAGGCGAAAGCTAGGGTAGCAAAAGGGATTAGATACCCCTGTAGTCCTAGCCGTAAACGATGGATACTAGATGTTGCGCTTATAGTGCAGTATCGTAGCTAACGCGTTAAGTATCCCGCCTGGGGAGTACGCTCGCAAGGGTGAAACTCAAAGGAATTGACGGGGGCCCGCACAAGCGGTGGAGCATGTGGTTTAATTCGATGCAACGCGAAGAACCTTACCAGGGCTTGACATACTGCGAATCTCTTTGAAAGAAGAGAGTGCCTTCGGGAATGCAGATACAGGTGGTGCATGGCTGTCGTCAGCTCGTGTCGTGAGATGTTGGGTTAAGTCCCGCAACGAGCGCAACCCTTGTTTTTAGTTACTAATTTATTTAGGTTTTCTAGAAAGACTGCCGGTGACAAACCGGAGGAAGGTGAGGATGACGTCAAGTCAGCATGCCCCTTATGTCCTGGGCCACACACGTGCTACAATGGTTAAGACAAAGAGTCGCAAATTCGCAAGGATAAGCTAATCTCATAAACTTAGCCTAAGTTCAGATTGTAGGCTGCAACTCGCCTACGTGAAG
>EF0521991_Uncultured_haptophyte_MC62234
GAGGAATAAGCATCGGCTAACTCCGTGCCAGCAGCCGCGGTAATACGGGGGATGCAAGCGTTATCCGAAATCATTGGGCGTAAAGCGCCTGTAGGTTGTTTATTAAGTCTGTTGTTAAAGCCTAGGGCTTAACCCTAGAACAGCAATGGAAACTGGTAAACTTGAGTATGGTAGGGGTAGAGGGAATTTCTAGTGTAGCGGTGAAATGCGTAGATATTAGAAAGAACACCAGTGGCGAAAGCGCTCTACTGGACCATTACTGACACTCAGAGGCGAAAGCTAGGGTAGCAAAAGGGATTAGATACCCCTGTAGTCCTAGCCGTAAACGATGGATACTAGATGTTGCGCTTATAGTGCAGTATCGTAGCTAACGCGTTAAGTATCCCGCCTGGGGAGTACGCTCGCAAGGGTGAAACTCAAAGGAATTGACGGGGGCCCGCACAAGCGGTGGAGCATGTGGTTTAATTCGATGCAACGCGAAGAACCTTACCAGGGCTTGACATACTGCGAATCTCTTTGAAAGAAGAGAGTGCCTTCGGGAATGCAGATACAGGTGGTGCATGGCTGTCGTCAGCTCGTGTCGTGAGATGTTGGGTTAAGTCCCGCAACGAGCGCAACCCTTGTTTTTAGTTACTAATTTATTTAGGTTTTCTAGAAAGACTGCCGGTGACAAACCGGAGGAAGGTGAGGATGACGTCAAGTCAGCATGCCCCTTATGTCCTGGGCCACACACGTGCTACAATGGTTAAGACAAAGAGTCGCAAATTCGCAAGGATAAGCTAATCTCATAAACTTAGCCTAAGTTCAGATTGTAGGCTGCAACTCGCCTACGTGAAG
>EF0522111_Uncultured_haptophyte_MC62248
GAGGAATAAGCATCGGCTAACTCCGTGCCAGCAGCCGCGGTAATACGGGGGATGCAAGCGTTATCCGAAATCATTGGGCGTAAAGCGCCTGTAGGTTGTTTATTAAGTCTGTTGTTAAAGCCTAGGGCTTAACCCTAGAACAGCAATGGAAACTGGTAAACTTGAGTATGGTAGGGGTAGAGGGAATTTCTAGTGTAGCGGTGAAATGCGTAGATATTAGAAAGAACACCAGTGGCGAAAGCGCTCTACTGGACCATTACTGACACTCAGAGGCGAAAGCTAGGGTAGCAAAAGGGATTAGATACCCCTGTAGTCCTAGCCGTAAACGATGGATACTAGATGTTGCGCTTATAGTGCAGTATCGTAGCTAACGCGTTAAGTATCCCGCCTGGGGAGTACGCTCGCAAGGGTGAAACTCAAAGGAATTGACGGGGGCCCGCACAAGCGGTGGAGCATGTGGTTTAATTCGATGCAACGCGAAGAACCTTACCAGGGCTTGACATACTGCGAATCTCTTTGAAAGAAGAGAGTGCCTTCGGGAATGCAGATACAGGTGGTGCATGGCTGTCGTCAGCTCGTGTCGTGAGATGTTGGGTTAAGTCCCGCAACGAGCGCAACCCTTGTTTTTAGTTACTAATTTATTTAGGTTTTCTAGAAAGACTGCCGGTGACAAACCGGAGGAAGGTGAGGATGACGTCAAGTCAGCATGCCCCTTATGTCCTGGGCCACACACGTGCTACAATGGTTAAGACAAAGAGTCGCAAATTCGCAAGGATAAGCTAATCTCATAAACTTAGCCTAAGTTCAGATTGTAGGCTGCAACTCGCCTACATGAAG
>EF0522101_Uncultured_haptophyte_MC62245
GAGGAATAAGCATCGGCTAACTCCGTGCCAGCAGCCGCGGTAATACGGGGGATGCAAGCGTTATCCGAAATCATTGGGCGTAAAGCGCCTGTAGGTTGTTTATTAAGTCTGTTGTTAAAGCCTAGGGCTTAACCCTAGAACAGCAATGGAAACTGGTAAACTTGAGTATGGTAGGGGTAGAGGGAATTTCTAGTGTAGCGGTGAAATGCGTAGATATTAGAAAGAACACCAGTGGCGAAAGCGCTCTACTGGACCATTACTGACACTCAGAGGCGAAAGCTAGGGTAGCAAAAGGGATTAGATACCCCTGTAGTCCTAGCCGTAAACGATGGATACTAGATGTTGCGCTTATAGTGCAGTATCGTAGCTAACGCGTTAAGTATCCCGCCTGGGGAGTACGCTCGCAAGGGTGAAACTCAAAGGAATTGACGGGGGCCCGCACAAGCGGTGGAGCATGTGGTTTAATTCGATGCAACGCGAAGAACCTTACCAGGGCTTGACATACTGCGAATCTCTTTGAAAGAAGAGAGTGCCTTCGGGAATGCAGATACAGGTGGTGCATGGCTGTCGTCAGCTCGTGTCGTGAGATGTTGGGTTAAGTCCCGCAACGAGCGCAACCCTTGTTTTTAGTTACTAATTTATTTAGGTTTTCTAGAAAGACTGCCGGTGACAAACCGGAGGAAGGTGAGGATGACGTCAAGTCAGCATGCCCCTTATGTCCTGGGCCACACACGTGCTACAATGGTTAAGACAAAGAGTCGCAAATTCGCAAGGATAAGCTAATCTCATAAACTTAGCCTAAGTTCAGATTGTAGGCTGCAACTCGCCTACATGAAG
>EF0522051_Uncultured_haptophyte_MC62240
GAGGAATAAGCATCGGCTAACTCCGTGCCAGCAGCCGCGGTAATACGGGGGATGCAAGCGTTATCCGAAATCATTGGGCGTAAAGCGCCTGTAGGTTGTTTATTAAGTCTGTTGTTAAAGCATAGGGCTTAACCCTAGAACAGCAATGGAAACTGGTAAACTTGAGTATGGTAGGGGTAGAGGGAATTTCTAGTGTAGCGGTGAAATGCGTAGATATTAGAAAGAACACCAGTGGCGAAAGCGCTCTACTGGACCATTACTGACACTCAGAGGCGAAAGCTAGGGTAGCAAAAGGGATTAGATACCCCTGTAGTCCTAGCCGTAAACGATGGATACTAGATGTTGCGCTTATAGTGCAGTATCGTAGCTAACGCGTTAAGTATCCCGCCTGGGGAGTACGCTCGCAAGGGTGAAACTCAAAGGAATTGACGGGGGCCCGCACAAGCGGTGGAGCATGTGGTTTAATTCGATGCAACGCGAAGAACCTTACCAGGGCTTGACATACTGCGAATCTCTTTGAAAGAAGAGAGTGCCTTCGGGAATGCAGATACAGGTGGTGCATGGCTGTCGTCAGCTCGTGTCGTGAGATGTTGGGTTAAGTCCCGCAACGAGCGCAACCCTTGTTTTTAGTTACTAATTTATTTAGGTTTTCTAGAAAGACTGCCGGTGACAAACCGGAGGAAGGTGAGGATGACGTCAAGTCAGCATGCCCCTTATGTCCTGGGCCACACACGTGCTACAATGGTTAAGACAAAGAGTCGCAAATTCGCAAGGATAAGCTAATCTCATAAACTTAGCCTAAGTTCAGATTGTAGGCTGCAACTCGCCTACATGAAG
>EF0522301_Uncultured_haptophyte_MC62270
GAGGAATAAGCATCGGCTAACTCCGTGCCAGCAGCCGCGGTAATACGGGGGATGCAAGCGTTATCCGAAATCATTGGGCGTAAAGCGCCTGTAGGTTGTTTATTAAGTCTGTTGTTAAAGCCTAGGGCTTAACCCTAGAACAGCAATGGAAACTGGTAAACTTGAGTATGGTAGGGGTAGAGGGAATTTCTAGTGTAGCGGTGAAATGCGTAGATATTAGAAAGAACACCAGTGGCGAAAGCGCTCTACTGGACCATTACTGACACTCATAGGCGAAAGCTAGGGTAGCAAAAGGGATTAGATACCCCTGTAGTCCTAGCCGTAAACGATGGATACTAGATGTTGCGCTTATAGTGCAGTATCGTAGCTAACGCGTTAAGTATCCCGCCTGGGGAGTACGCTCGCAAGGGTGAAACTCAAAGGAATTGACGGGGGCCCGCACAAGCGGTGGAGCATGTGGTTTAATTCGATGCAACGCGAAGAACCTTACCAGGGCTTGACATACTGCGAATCTCTTTGAAAGAAGAGAGTGCCTTCGGGAATGCAGATACAGGTGGTGCATGGCTGTCGTCAGCTCGTGTCGTGAGATGTTGGGTTAAGTCCCGCAACGAGCGCAACCCTTGTTTTTAGTTACTAATTTATTTAGGTTTTCTAGAAAGACTGCCGGTGACAAACCGGAGGAAGGTGAGGATGACGTCAAGTCAGCATGCCCCTTATGTCCTGGGCCACACACGTGCTACAATGGTTAAGACAAAGAGTCGCAAATTCGCAAGGATAAGCTAATCTCATAAACTTAGCCTAAGTTCAGATTGTAGGCTGCAACTCGCCTACATGAAG
>EF0521711_Uncultured_haptophyte_MC615104
GAGGAATAAGCATCGGCTAACTCCGTGCCAGCAGCCGCGGTAATACGGGGGATGCAAGCGTTATCCGGAATCATTGGGCGTAAAGCGCCTGTAGGTGGTTTAATAAGTCTGTTGTTAAAGACTAGGGCTTAACCCTAGGAAAGCAATGGAAACTAATAGACTAGAGTATGGCAGGGGTAGAGGGAATTTCTAGTGTAGCGGTGAAATGCGTAGATATTAGAAAGAACACCAGTGGCGAAAGCGCTCTACTGGACCATTACTGACACTCAGAGGCGAAAGCTAGGGTAGCAAAAGGGATTAGATACCCCTGTAGTCCTAGCCGTAAACGATGGATACTAGATGTTGTGTTTTCTCACAGTGTCGCAGCTAACGCGTTAAGTATCCCGCCTGGGGAGTACGCTCGCAAGGGTGAAACTCAAAGGAATTGACGGGGGCCCGCACAAGCGGTGGAGCATGTGGTTTAATTCGATGCAACGCGAAGAACCTTACCAGGGCTTGACATACTGCAGATCTTTTTGAGAAAGAAGAGTGCCTTCGGGAATGCAGATACAGGTGGTGCATGGCTGTCGTCAGCTCGTGTCGTGAGGTGTTGGGTTAAGTCCCGCAACGAGCGCAACCCTTATTTTTAGTTACTAATTCGTTAGGTTCTCTAGAAAGACTGCCGGTGACAAACCGGAGGAAGGTGAGGATGACGTCAAGTCAGCATGCCCCTTATGTCCTGGGCTACACACGTGCTACAATGGTTAAGACAAAGAGTCGCGAGCTCGCGAGAGTCAGCTAATCTCATAAACTTAGCCTAAGTTCAGATTGTAGGCTGCAACTCGCCTACATGAAG
>EF0520131_Uncultured_haptophyte_25030418
GAGGAATAAGCATCGGCTAACTCCGTGCCAGCAGCCGCGGTAATACGGGGGATGCAAGCGTTATCCGGAATCATTGGGCGTAAAGCGCCTGTAGGTGGTTTAATAAGTCTGTTGTTAAAGACTAGGGCTTAACCCTAGGAAAGCAATGGAAACTAATAGACTAGAGTATGGCAGGGGTAGAGGGAATTTCTAGTGTAGCGGTGAAATGCGTAGATATTAGAAAGAACACCAGTGGCGAAAGCGCTCTACTGGACCATTACTGACACTCAGAGGCGAAAGCTAGGGTAGCAAAAGGGATTAGATACCCCTGTAGTCCTAGCCGTAAACGATGGATACTAGATGTTGTGTTTTCTCACAGTGTCGCAGCTAACGCGTTAAGTATCCCGCCTGGGGAGTACGCTCGCAAGGGTGAAACTCAAAGGAATTGACGGGGGCCCGCACAAGCGGTGGAGCATGTGGTTTAATTCGATGCAACGCGAAGAACCTTACCAGGGCTTGACATACTGCAGATCTTTTTGAGAAAGAAGAGTGCCTTCGGGAATGCAGATACAGGTGGTGCATGGCTGTCGTCAGCTCGTGTCGTGAGATGTTGGGTTAAGTCCCGCAACGAGCGCAACCCTTATTTTTAGTTACCAACTTGTTGGGTTCTCTAGAAAGACTGCCGGTGACAAACCGGAGGAAGGTGAGGATGACGTCAAGTCAGCATGCCCCTTATGTCCTGGGCTACACACGTGCTACAATGGTTAAGACAAAGAGTCGCGAGTTCGTGAGAACCAGCTAATCTCGTAAACTTAGCCTAAGTTCAGATTGTAGGCTGCAACTCGCCTACATGAAG
>EF0521271_Uncultured_haptophyte_MC61554
GAGGAATAAGCATCGGCTAACTCCGTGCCAGCAGCCGCGGTAATACGGGGGATGCAAGCGTTATCCGGAATCATTGGGCGTAAAGCGCCTGTAGGTGGTTTAATAAGTCTGTTGTTAAAGACTAGGGCTTAACCCTAGGAAAGCAATGGAAACTAATAGACTAGAGTATGGCAGGGGTAGAGGGAATTTCTAGTGTAGCGGTGAAATGCGTAGATATTAGAAAGAACACCAGTGGCGAAAGCGCTCTACTGGACCATTACTGACACTCAGAGGCGAAAGCTAGGGTAGCAAAAGGGATTAGATACCCCTGTAGTCCTAGCCGTAAACGATGGATACTAGATGTTGTGTTTTCTCACAGTGTCGCAGCTAACGCGTTAAGTATCCCGCCTGGGGAGTACGCTCGCAAGGGTGAAACTCAAAGGAATTGACGGGGGCCCGCACAAGCGGTGGAGCATGTGGTTTAATTCGATGCAACGCGAAGAACCTTACCAGGGCTTGACATACTGCAGATCTTTTTGAGAAAGAAGAGTGCCTTCGGGAATGCAGATACAGGTGGTGCATGGCTGTCGTCAGCTCGTGTCGTGAGATGTTGGGTTAAGTCCCGCAACGAGCGCAACCCTTATTTTTAGTTACCAACTTGTTGGGTTCTCTAGAAAGACTGCCGGTGACAAACCGGAGGAAGGTGAGGATGACGTCAAGTCAGCATGCCCCTTATGTCCTGGGCTACACACGTGCTACAATGGTTAAGACAAAGAGTCGCGAGTTCGTGAGAACCAGCTAATCTCGTAAACTTAGCCTAAGTTCAGATTGTAGGCTGCAACTCGCCTACGTGAAG
>EF0520681_Uncultured_haptophyte_25030483
GAGGAATAAGCATCGGCTAACTCCGTGCCAGCAGCCGCGGTAATACGGGGGATGCAAGCGTTATCCGGAATCATTGGGCGTAAAGCGCCTGTAGGTGGTTTAATAAGTCTGTTGTTAAAGACTAGGGCTTAACCCTAGGAAAGCAATGGAAACTAATAGACTAGAGTATGGCAGGGGTAGAGGGAATTTCTAGTGTAGCGGTGAAATGCGTAGATATTAGAAAGAACACCAGTGGCGAAAGCGCTCTACTGGACCATTACTGACACTCAGAGGCGAAAGCTAGGGTAGCAAAAGGGATTAGATACCCCTGTAGTCCTAGCCGTAAACGATGGATACTAGATGTTGTGTTTTCTCACAGTGTCGCAGCTAACGCGTTAAGTATCCCGCCTGGGGAGTACGCTCGCAAGGGTGAAACTCAAAGGAATTGACGGGGGCCCGCACAAGCGGTGGAGCATGTGGTTTAATTCGATGCAACGCGAAGAACCTTACCAGGGCTTGACATACTGCAGATCTTTTTGAGAAAGAAGAGTGCCTTCGGGAATGCAGATACAGGTGGTGCATGGCTGTCGTCAGCTCGTGTCGTGAGATGTTGGGTTAAGTCCCGCAACGAGCGCAACCCTTATTTTTAGTTACCAACTTGTTGGGTTCTCTAGAAAGACTGCCGGTGACAAACCGGAGGAAGGTGAGGATGACGTCAAGTCAGCATGCCCCTTATGTCCTGGGCTACACACGTGCTACAATGGTTAAGACAAAGAGTCGCGAGTTCGTGAGAACCAGCTAATCTCGTAAACTTAGCCTAAGTTCAGATTGTAGGCTGCAACTCGCCTAGGCATGAAG
>HM1331811_Uncultured_marine_haptophyte_Biosope_T35_16S_PLA491039
ATCCGGAATCATTGGGCGTAAAGCGCCTGTAGGTGGTTTAATAAGTCTGTTGTTAAAGACTAGGGCTTAACCCTAGGAAAGCAATGGAAACTAATAGACTAGAGTATGGCAGGGGTAGAGGGAATTTCTAGTGTAGCGGTGAAATGCGTAGATATTAGAAAGAACACCAGTGGCGAAAGCGCTCTACTGGACCATTACTGACACTCAGAGGCGAAAGCTAGGGTAGCAAAAGGGATTAGATACCCCTGTAGTCCTAGCCGTAAACGATGGATACTAGATGTTGTGTTTTCTCACAGTGTCGCAGCTAACGCGTTAAGTATCCCGCCTGGGGAGTACGCTCGCAAGGGTGAAACTCAAAGGAATTGACGGGGGCCCGCACAAGCGGTGGAGCATGTGGTTTAATTCGATGCAACGCGAAGAACCTTACCAGGGCTTGACATACTGCAGATCTTTTTGAGAAAGAAGAGTGCCTTCGGGAATGCAGATACAGGTGGTGCATGGCTGTCGTCAGCTCGTGTCGTGAGATGTTGGGTTAAGTCCCGCAACGAGCGCAACCCTTATTTTTAGTTACCAACTTGTTGGGTTCTCTAGAAAGACTGCCGGTGACAAACCGGAGGAAGGTGAGGATGACGTCAAGTCAGCATGCCTCTTATGTCCTGGGCTACACACGTGCTACAATGGTTAAGACAAAGAGTCGCGAGTTCGTGAGAACCAGCTAATCTCGTAAACTTAGCCTAAGTTCAGATTGTAGGCTGCAACT
>EF0521671_Uncultured_haptophyte_MC615100
GAGGAATAAGCATCGGCTAACTCCGTGCCAGCAGCCGCGGTAATACGGGGGATGCAAGCGTTATCCGGAATCATTGGGCGTAAAGCGCCTGTAGGTGGTTTAATAAGTCTGTTGTTAAAGACTAGGGCTTAACCCTAGGAAAGCAATGGAAACTAATAGACTAGAGTATGGCAGGGGTAGAGGGAATTTCTAGTGTAGCGGTGAAATGCGTAGATATTAGAAAGAACACCAGTGGCGAAAGCGCTCTACTGGACCATTACTGACACTCAGAGGCGAAAGCTAGGGTAGCAAAAGGGATTAGATACCCCTGTAGTCCTAGCCGTAAACGATGGATACTAGATGTTGTGTTTTATCACAGTGTCGCAGCTAACGCGTTAAGTATCCCGCCTGGGGAGTACGCTCGCAAGGGTGAAACTCAAAGGAATTGACGGGGGCCCGCACAAGCGGTGGAGCATGTGGTTTAATTCGATGCAACGCGAAGAACCTTACCAGGGCTTGACATACTGCAGATCTTTTTGAGAAAGAAGAGTGCCTTCGGGAATGCAGATACAGGTGGTGCATGGCTGTCGTCAGCTCGTGTCGTGAGATGTTGGGTTAAGTCCCGCAACGAGCGCAACCCTTATTTTTAGTTACCAACTTGTTGGGTTCTCTAGAAAGACTGCCGGTGACAAACCGGAGGAAGGTGAGGATGACGTCAAGTCAGCATGCCCCTTATGTCCTGGGCTACACACGTGCTACAATGGTTAAGACAAAGAGTCGCGAGTTCGTGAGAACCAGCTAATCTCGTAAACTTAGCCTAAGTTCAGATTGTAGGCTGCAACTCTGTCTCTATACTGTGAAG
>EF0520741_Uncultured_haptophyte_25030490
GAGGAATAAGCATCGGCTAACTCCGTGCCAGCAGCCGCGGTAATACGGGGGATGCAAGCGTTATCCGGAATCATTGGGCGTAAAGCGCCTGTAGGTTGTTTAATAAGTCTGTTGTTAAAGACTAGGGCTCAACCCTAGAAAAGCAATGGAAACTAATAGACTAGAGTATGGCAGGGGTAGAGGGAATTTCTAGTGTAGCGGTGAAATGCGTAGATATTAGAAAGAACACCAGTGGCGAAAGCGCTCTACTGGACCATTACTGACACTCAGAGGCGAAAGCTAGGGTAGCAAAAGGGATTAGATACCCCTGTAGTCCTAGCCGTAAACGATGGATACTAGATGTTGTGTTATATCACAGTATCGCAGCTAACGCGTTAAGTATCCCGCCTGGGGAGTACGCTCGCAAGGGTGAAACTCAAAGGAATTGACGGGGGCCCGCACAAGCGGTGGAGCATGTGGTTTAATTCGATGCAACGCGAAGAACCTTACCAGGGCTTGACATACTACAGATCTTTTTGAGAAAGAAGAGTGCCTTCGGGAATGTAGATACAGGTGGTGCATGGCTGTCGTCAGCTCGTGTCGTGAGATGTTGGGTTAAGTCCCGCAACGAGCGCAACCCTTATTTTTAGTTACCAACTTGTTGGGTTCTCTAGAAAGACTGCCGGTGACAAACCGGAGGAAGGTGAGGATGACGTCAAGTCAGCATGCCCCTTATGTCCTGGGCTACACACGTGCTACAATGGCTAAGACAAAGAGTTGCGAATTCGTGAGAATCAGCTAATCTCGTAAACTTAGCCTAAGTTCAGATTGTAGGCTGCAACTCGCCTGCGTGAAG
>EF0518561_Uncultured_haptophyte_MC6017
GAGGAATAAGCATCGGCTAACTCCGTGCCAGCAGCCGCGGTAATACGGGGGATGCAAGCGTTATCCGGAATCATTGGGCGTAAAGCGCCTGTAGGTTGCCTAATAAGTCTGTTGTTAAAGACTAGGGCTCAACCCTGGGAAAGCAATGGAAACTAATAGGCTAGAGTATGGCAGGGGTAGAGGGAATTTCTAGTGTAGCGGTGAAATGCGTAGATATTAGAAAGAACACCAGTGGCGAAAGCGCTCTACTGGACCATTACTGACACTCAGAGGCGAAAGCTAGGGTAGCAAAAGGGATTAGATACCCCTGTAGTCCTAGCCGTAAACGATGGATACTAGATGTTGTATTTACTTACAGTGTCGCAGCTAACGCGTTAAGTATCCCGCCTGGGGAGTACGCTCGCAAGAGTGAAACTCAAAGGAATTGACGGGGGCCCGCACAAGCGGTGGAGCATGTGGTTTAATTCGATGCAACGCGAAGAACCTTACCAGGGCTTGACATACTACAAATCTTTTTGAGAAGAAAGAGTGCCTTCGGGAATGTAGATACAGGTGGTGCATGGCTGTCGTCAGCTCGTGTCGTGAGATGTTGGGTTAAGTCCCGCAACGAGCGCAACCCTTATTTTTAGTTACCAACTTGTTGGGTTCACTAGAAAGACTGCCGGTGACAAACCGGAGGAAGGTGAGGATGACGTCAAGTCAGCATGCCCCTTATGTCCTGGGCTACACACGTGCTACAATGGCTAAGACAAAGAGTTGCGAGTTCGTGAGGACCAGCTAATCTCGTAAACTTAGCCTAAGTTCAGATTGTAGGCTGCAACTCGCCTACATGAAG
>HM1330541_Uncultured_marine_haptophyte_Biosope_T148_16S_PLA491014
AATCATTGGGCGTAAAGCGCCTGTAGGTGGTTTAGTAAGTCTGTTGTTAAAGCCTAGGGCTTAACCCTAGAAAAGCAATGGAAACTACTAGACTAGAGTATGGTAGGGGTAGAGGGAATTTCTAGTGTAGCGGTGAAATGCGTAGATATTAGAAAGAACACCGGTGGCGAAAGCGCTCTACTGGACCATTACTGACACTCAGAGGCGAAAGCTAGGGTAGCAAAAGGGATTAGATACCCCTGTAGTCCTAGCCGTAAACGATGGATACTAGATGTTGGGTTTATTTCACAGTGTCGTAGCTAACGCGTTAAGTATCCCGCCTGGGGAGTACGCTCGCAAGGGTGAAACTCAAAGGAATTGACGGGGGCCCGCACAAGCGGTGGAGCATGTGGTTTAATTCGATGCAACGCGAAGAACCTTACCAGGGCTTGACATACTACAAATCTTTTTGAGAAAAAAGAGTGCCTTCGGGAATGTAGATACAGGTGGTGCATGGCTGTCGTCAGCTCGTGTCGTGAGATGTTGGGTTAAGTCCCGCAACGAGCGCAACCCTTATTTTTAGTTACCAACTTGTTGGGTTCTCTAGAAAGACTGCCGGTGACAAGCCGGAGGAAGGTGAGGATGACGTCAAGTCAGCATGCCCCTTATGTCCTGGGCTACACACGTGCTACAATGGTTAAGACAAAGAGTCGCGAGTTCGTGAGAACCAGCTAATCTCGTAAACTTAGCCTAAGTTCAGATTGTAGGCTGCAACT
>EF0522271_Uncultured_haptophyte_MC62267
GAGGAATAAGCATCGGCTAACTCCGTGCCAGCAGCCGCGGTAATACGGGGGATGCAAGCGTTATCCGGAATCATTGGGCGTAAAGCGCCTGTAGGTGGTTTAGTAAGTCTGTTGTTAAAGCCTAGGGCTTAACCCTAGAAAAGCAATGGAAACTACTAGGCTAGAGTATGGTAGGGGTAGAGGGAATTTCTAGTGTAGCGGTGAAATGCGTAGATATTAGAAAGAACACCGGTGGCGAAAGCGCTCTACTGGACCATTACTGACACTCAGAGGCGAAAGCTAGGGTAGCAAAAGGGATTAGATACCCCTGTAGTCCTAGCCGTAAACGATGGATACTAGATGTTGTGTTTATTTCACAGTGTCGTAGCTAACGCGTTAAGTATCCCGCCTGGGGAGTACGCTCGCAAGGGTGAAACTCAAAGGAATTGACGGGGGCCCGCACAAGCGGTGGAGCATGTGGTTTAATTCGATGCAACGCGAAGAACCTTACCAGGGCTTGACATACTACAGATCTTTTTGAGAAAAAAGAGTGCCTTCGGGAATGTAGATACAGGTGGTGCATGGCTGTCGTCAGCTCGTGTCGTGAGATGTTGGGTTAAGTCCCGCAACGAGCGCAACCCTTATTTTTAGTTACCAACTTGTTGGGTTATCTAGAAAGACTGCCGGTGACAAACCGGAGGAAGGTGAGGATGACGTCAAGTCAGCATGCCCCTTATGTCCTGGGCTACACACGTGCTACAATGGTTAAGACAAAGAGTTGCGAGTTCGTGAGAACCAGCTAATCTCGTAAACTTAGCCTAAGTTCAGATTGTAGGCTGCAACTCGCCTACGTGAAG
>EF0520271_Uncultured_haptophyte_25030428
CATCGGCTAACTCCGTGCCAGCAGCCGCGGTAATACGGGGGATGCAAGCGTTATCCGGAATCATTGGGCGTAAAGCGCCTGTAGGTTGTTTATTAAGTCTGTTGTTAAAGCCTAGGGCTTAACCCTAGAGAAGCAGTGGAAACTGGTAGACTAGAGTATGGCAGGGGTAGAGGGAATTTCTAGTGTAGCGGTGAAATGCGTAGATATTAGAAAGAACACCAGCGGCGAAGGCGCTCTACTGGACCATCACTGACACTCAGAGGCGAAAGCTAGGGTAGCAAAAGGGATTAGATACCCCTGTAGTCCTAGCCGTAAACGATGGATACTAGATGTTGTGTTTATTTCACAGTGTCGCAGCTAACGCGTTAAGTATCCCGCCTGGGGAGTACGCTCGCAAGGGTGAAACTCAAAGGAATTGACGGGGGCCCGCACAAGCGGTGGAGCATGTGGTTTAATTCGATGCAACGCGAAGAACCTTACCAGGGCTTGACATACTACAGATCTTTTTGAGAAAGAAGAGTGCCTTCGGGAATGTAGATACAGGTGGTGCATGGCTGTCGTCAGCTCGTGTCGTGAGATGTTGGGTTAAGTCCCGCAACGAGCGCAACCCTTATTTTTAGTTACCAACTTGTTGGGTTCTCTAGAAAGACTGCCGGTGACAAACCGGAGGAAGGTGAGGATGACGTCAAGTCAGCATGCCCCTTATGTCCTGGGCTACACACGTGCTACAATGGCTAAGACAAAGAGTTGCGAGTTCGTGAGAACCAGCTAATCTCGTAAACTTAGCCCAAGTTCAGATTGTAGGCTGCAACTCGCCTACATGAAG
>EF0519911_Uncultured_haptophyte_MAMA64131
GAGGAATAAGCATCGGCTAACTCCGTGCCAGCAGCCGCGGTAATACGGGGGATGCAAGCGTTATCCGGAATCATTGGGCGTAAAGCGCCTGTAGGTTGTTTAATAAGTCTGTTGTTAAAGACTAGGGCTTAACCCTAGAAAAGCAATGGATACTACTAGACTAGAGTATGGCAGGGGTAGAGGGAATTTCTAGTGTAGCGGTGAAATGCGTAGATATTAGAAAGAACACCGGTGGCGAAAGCGCTCTACTGGACCATTACTGACACTCAGAGGCGAAAGCTAGGGTAGCAAAAGGGATTAGATACCCCTGTAGTCCTAGCCGTAAACGATGGATACTACATGTTGTATTTATTTTACAGTATGGTAGCTAACGCGTTAAGTATCCCGCCTGGGGAGTACGCTCGCAAGGGTGAAACTCAAAGGAATTGACGGGGGCCCGCACAAGCGGTGGAGCATGTGGTTTAATTCGATGCAACGCGAAGAACCTTACCAGGGCTTGACATACTGCGAATCTCTTTGAAAAAAGAGAGTGCCTTCGGGAATGCAGATACAGGTGGTGCATGGCTGTCGTCAGCTCGTGTCGTGAGATGTTGGGTTAAGTCCCGCAACGAGCGCAACCCTTATTTTTAGTTACCAATTCGTTGGGTTTTCTAGAAAGACTGCCGGTGACAAACCGGAGGAAGGTGAGGATGACGTCAAGTCAGCATGCCCCTTATGTCCTGGGCTACACACGTGCTACAATGGCTAAGACAAAGAGTCGCGAATTCGCGAGAATCAGCTAATCTCATAAACTTAGTCTAAGTTCAGATTGTAGGCTGCAACTCGCCTACATGAAG
>AY7021501_Imantonia_rotunda_RCC305
CGAAAGCCTGACGGAGCAATACCGCGTGAGGGATGAAGGATTTTGGTCTGTAAACCTCTTTTCTCAAGAAAGAAGTTCTGACGGTACTTGAGGAATAAGCATCGGCTAACTCCGTGCCAGCAGCCGCGGTAATACGGGGGATGCAAGCGTTATCCGGAATCATTGGGCGTAAAGCGCCTGTAGGTTGTTTAATAAGTCTGTTGTTAAAGACTAGGGCTTAACCCTAGAAAAGCAATGGAAACTACTAGACTAGAGTATGGCAGGGGTAGAGGGAATTTCTAGTGTAGCGGTGAAATGCGTAGATATTAGAAAGAACACCGGTGGCGAAAGCGCTCTACTGGACCATTACTGACACTCAGAGGCGAAAGCTAGGGTAGCAAAAGGGATTAGATACCCCTGTAGTCCTAGCCGTAAACGATGGATACTACATGTTGTGTTTATTTCACAGTATGGTAGCTAACGCGTTAAGTATCCCGCCTGGGGAGTACGCTCGCAAGGGTGAAACTCAAAGGAATTGACGGGGGCCCGCACAAGCGGTGGAGCATGTGGTTTAATTCGATGCAACGCGAAGAACCTTACCAGGGCTTGACATACTGCGAATCTTTCCGAAAGGAAAGAGTGCCTTCGGGAATGCAGATACAGGTGGTGCATGGCTGTCGTCAGCTCGTGTCGTGAGATGTTGGGTTAAGTCCCGCAACGAGCGCAACCCTTGTTTTTAGTTACCAATTCGTTGGGTTTTCTAGAAAGACTGCCGGTGACAAACCGGAGGAAGGTGAGGATGACGTCAAGTCAGCATGCCCCTTATGTCCTGGGCTACACACGTGCTACAATGGTTAGGACAAAGAGTTGCGAGCTTGTGAAAGTCAGCTAATCTCATAAACCTAGCCCAAGTTCAGATTGTAG
>AY7021621_Imantonia_rotunda_RCC406
CGAAAGCCTGACGGAGCAATACCGCGTGAGGGATGAAGGATTTTGGTCTGTAAACCTCTTTTCTCAAGAAAGAAGTTCTGACGGTACTTGAGGAATAAGCATCGGCTAACTCCGTGCCAGCAGCCGCGGTAATACGGGGGATGCAAGCGTTATCCGGAATCATTGGGCGTAAAGCGCCTGTAGGTTGTTTAATAAGTCTGTTGTTAAAGACTAGGGCTTAACCCTAGAAAAGCAATGGAAACTACTAGACTAGAGTATGGCAGGGGTAGAGGGAATTTCTAGTGTAGCGGTGAAATGCGTAGATATTAGAAAGAACACCGGTGGCGAAAGCGCTCTACTGGACCATTACTGACACTCAGAGGCGAAAGCTAGGGTAGCAAAAGGGATTAGATACCCCTGTAGTCCTAGCCGTAAACGATGGATACTACATGTTGTGTTTATTTCACAGTATGGTAGCTAACGCGTTAAGTATCCCGCCTGGGGAGTACGCTCGCAAGGGTGAAACTCAAAGGAATTGACGGGGGCCCGCACAAGCGGTGGAGCATGTGGTTTAATTCGATGCAACGCGAAGAACCTTACCAGGGCTTGACATACTGCGAATCTTTCCGAAAGGAAAGAGTGCCTTCGGGAATGCAGATACAGGTGGTGCATGGCTGTCGTCAGCTCGTGTCGTGAGATGTTGGGTTAAGTCCCGCAACGAGCGCAACCCTTGTTTTTAGTTACCAATTCGTTGGGTTTTCTAGAAAGACTGCCGGTGACAAACCGGAGGAAGGTGAGGATGACGTCAAGTCAGCATGCCCCTTATGTCCTGGGCTACACACGTGCTACAATGGTTAGGACAAAGAGTTGCGAGCTTGTGAAAGTCAGCTAATCTCATAAACCTAGCCCAAGTTCAGATTGTAG
>AB1969651_Imantonia_sp_MBIC10497
AGTTGGTAAGGTAATGGCTTACCAAGGCCACGATCAGTAGCTGGTTTGAGAGAACGATCAGCCACACTGGGACTGAGACACGGCCCAGACTCCTCCGGGAGGCAGCAGTGAGGAATTTTCCGCAATGGGCGAAAGCCTGACGGAGCAATACCGCGTGAGGGATGAAGGATTTTGGTCTGTAAACCTCTTTTCTCAAGAAAGAAGTTCTGACGGTACTTGAGGAATAAGCATCGGCTAACTCCGTGCCAGCAGCCGCGGTAATACGGGGGATGCAAGCGTTATCCGGAATCATTGGGCGTAAAGCGCCTGTAGGTTGTTTAATAAGTCTGTTGTTAAAGACTAGGGCTTAACCCTAGAAAAGCAATGGAAACTACTAGACTAGAGTATGGCAGGGGTAGAGGGAATTTCTAGTGTAGCGGTGAAATGCGTAGATATTAGAAAGAACACCGGTGGCGAAAGCGCTCTACTGGACCATTACTGACACTCAGAGGCGAAAGCTAGGGTAGCAAAAGGGATTAGATACCCCTGTAGTCCTAGCCGTAAACGATGGATACTACATGTTGTGTTTATTTCACAGTATGGTAGCTAACGCGTTAAGTATCCCGCCTGGGGAGTACGCTCGCAAGGGTGAAACTCAAAGGAATTGACGGGGGCCCGCACAAGCGGTGGAGCATGTGGTTTAATTCGATGCAACGCGAAGAACCTTACCAGGGCTTGACATACTGCGAATCTTTCCGAAAGGAAAGAGTGCCTTCGGGAATGCAGATACAGGTGGTGCATGGCTGTCGTCAGCTCGTGTCGTGAGATGTTGGGTTAAGTCCCGCAACGAGCGCAACCCTTGTTTTTAGTTACCAATTCGTTGGGTTTTCTAGAAAGACTGCCGGTGACAAACCGGAGGAAGGTGAGGATGACGTCAAGTCAGCATGCCCCTTATGTCCTGGGCTACACACGTGCTACAATGGTTAGGACAAAGAGTTGCGAGCTTGTGAAAGTCAGCTAATCTCRTAAACCTAGCCCAAGTTCAGATTGTAGGCTGCAACTCGCCTACATGAAGTTGGAATCGCTAGTAATCGCTGGTCAGCCATACAGCGGTGAATCCGTTCCCGGGCCTTGTACACACCGCCCGTCACACCATGGGAGCTGGTCATACCCGAAACCGTTAGCTTAA
>EU3945621_Uncultured_haptophyte_PEACE2006/26_P3
GATTAGAGTTTGATCATGGCTCAGGATGAACGCTGGCGGTATGCTTAACACATGCAAGTCGAACGAAAGTTTTTAACTTTAGTGGCGAACGGGTGCGTAATACGTGAGAATCTGCCCTTAGGAGAAGAATAACTACTGGAAACGGTTGCTAAATCTTCATATACCGAGAGGTGAAATAGCTTCGGCTGCCAAAGGATGAGCTCGCGCCTGATTAGCTAGTTGGTAAGGTAACGGCTTACCAAGGCCACGATCAGTAGCTGGTTTGAGAGAACGATCAGCCACACTGGGACTGAGACACGGCCCAGACTCCTCCGGGAGGCAGCAGTGAGGAATTTTCCGCAATGGGCGAAAGCCTGACGGAGCAATACCGCGTGAGGGATGAAGGATTTTGGTCTGTAAACCTCTTTTCTCAAGAAAGAAGTTCTGACGGTACTTGAGGAATAAGCATCGGCTAACTCCGTGCCAGCAGCCGCGGTAATACGGGGGATGCAAGCGTTATCCGGAATCATTGGGCGTAAAGCGCCTGTAGGTTGTTTAATAAGTCTGTTGTTAAAGACTAGGGCTTAACCCTAGAAAAGCAATGGAAACTACTAGACTAGAGTATGGCAGGGGTAGAGGGAATTTCTAGTGTAGCGGTGAAATGCGTAGATATTAGAAAGAACACCGGTGGCGAAAGCGCTCTACTGGACCATTACTGACACTCAGAGGCGAAAGCTAGGGTAGCAAAAGGGATTAGATACCCCTGTAGTCCTAGCCGTAAACGATGGATACTACATGTTGTGTTTATTTCACAGTATGGTAGCTAACGCGTTAAGTATCCCGCCTGGGGAGTACGCTCGCAAGGGTGAAACTCAAAGGAATTGACGGGGGCCCGCACAAGCGGTGGAGCATGTGGTTTAATTCGATGCAACGCGAAGAACCTTACCAGGGCTTGACATACTGCGAATCTTTCCGAAAGGAAAGAGTGCCTTCGGGAATGCAGATACAGGTGGTGCATGGCTGTCGTCAGCTCGTGTCGTGAGATGTTGGGTTAAGTCCCGCAACGAGCGCAACCCTTGTTTTTAGTTACCAATTCGTTGGGTTTTCTAGAAAGACTGCCGGTGACAAACCGGAGGAAGGTGAGGATGACGTCAAGTCAGCATGCCCCTTATGTCCTGGGCTACACACGTGCTACAATGGTTAGGACAAAGAGTTGCGAGCTTGTGAAAGTCAGCTAATCTCATAAACCTAGCCCAAGTTCAGATTGTAGGCTGCAACTCGCCTACATGAAGTTGGAATCGCTAGTAATCGCTGGTCAGCCATACAGCGGTGAATCCGTTCCCGGGCCTTGTACACACCGCCCGTCACACCATGGGAGCTGGTCATACCCGAAACCGTTAGCTTAACCGTTTGGAGAGCGGCGTCTAAGGTAGGGCTAGTGACTGGGGTGAAGTCGTAACAAGGTACC
>LN7354453_Imantonia_rotunda_RCC704
CGGGGGATGCAAGCGTTATCCGGAATCATTGGGCGTAAAGCGCCTGTAGGTTGTTTAATAAGTCTGTTGTTAAAGACTAGGGCTTAACCCTAGAAAAGCAATGGAAACTACTAGACTAGAGTATGGCAGGGGTAGAGGGAATTTCTAGTGTAGCGGTGAAATGCGTAGATATTAGAAAGAACACCGGTGGCGAAAGCGCTCTACTGGACCATTACTGACACTCAGAGGCGAAAGCTAGGGTAGCAAAAGGGATTAGATACCCCTGTAGTCCTAGCCGTAAACGATGGATACTACATGTTGTGTTTATTTCACAGTATGGTAGCTAACGCGTTAAGTATCCCGCCTGGGGAGTACGCTCGCAAGGGTGAAACTCAAAGGAATTGACGGGGGCCCGCACAAGCGGTGGAGCATGTGGTTTAATTCGATGCAACGCGAAGAACCTTACCAGGGCTTGACATACTGCGAATCTTTCCGAAAGGAAAGAGTGCCTTCGGGAATGCAGATACAGGTGGTGCATGGCTGTCGTCAGCTCGTGTCGTGAGATGTTGGGTTAAGTCCCGCAACGAGCGCAACCCTTGTTTTTAGTTACCAATTCGTTGGGTTTTCTAGAAAGACTGCCGGTGACAAACCGGAGGAAGGTGAGGATGACGTCAAGTCAGCATGCCCCTTATGTCCTGGGCTACACACGTGCTACAATGGTTAGGACAAAGAGTTGCGAGCTTGTGAAAGTCAGCTAATCTC
>LN7354893_Imantonia_rotunda_RCC918
ATACGGGGGATGCAAGCGTTATCCGGAATCATTGGGCGTAAAGCGCCTGTAGGTTGTTTAATAAGTCTGTTGTTAAAGACTAGGGCTTAACCCTAGAAAAGCAATGGAAACTACTAGACTAGAGTATGGCAGGGGTAGAGGGAATTTCTAGTGTAGCGGTGAAATGCGTAGATATTAGAAAGAACACCGGTGGCGAAAGCGCTCTACTGGACCATTACTGACACTCAGAGGCGAAAGCTAGGGTAGCAAAAGGGATTAGATACCCCTGTAGTCCTAGCCGTAAACGATGGATACTACATGTTGTGTTTATTTCACAGTATGGTAGCTAACGCGTTAAGTATCCCGCCTGGGGAGTACGCTCGCAAGGGTGAAACTCAAAGGAATTGACGGGGGCCCGCACAAGCGGTGGAGCATGTGGTTTAATTCGATGCAACGCGAAGAACCTTACCAGGGCTTGACATACTGCGAATCTTTCCGAAAGGAAAGAGTGCCTTCGGGAATGCAGATACAGGTGGTGCATGGCTGTCGTCAGCTCGTGTCGTGAGATGTTGGGTTAAGTCCCGCAACGAGCGCAACCCTTGTTTTTAGTTACCAATTCGTTGGGTTTTCTAGAAAGACTGCCGGTGACAAACCGGAGGAAGGTGAGGATGACGTCAAGTCAGCATGCCCCTTATGTCCTGGGCTACACACGTGCTACAATGGTTAGGACAAAGAGTTGCGAGCTTGTGAAAGTCAGCTAATCTCATAAACCTAACCCAAGTTC
>EF0519871_Uncultured_haptophyte_MAMA64126
GAGGAATAAGCATCGGCTAACTCCGTGCCAGCAGCCGCGGTAATACGGGGGATGCAAGCGTTATCCGGAATCATTGGGCGTAAAGCGCCTGTAGGTTGTTTAATAAGTCTGTTGTTAAAGACTAGGGCTTAACCCTAGAAAAGCAATGGAAACTACTAGACTAGAGTATGGCAGGGGTAGAGGGAATTTCTAGTGTAGCGGTGAAATGCGTAGATATTGGAAAGAACACCGGTGGCGAAAGCGCTCTACTGGACCATTACTGACACTCAGAGGCGAAAGCTAGGGTAGCAAAAGGGATTAGATACCCCTGTAGTCCTAGCCGTAAACGATGGATACTACATGTTGTGTTTATTTCACAGTATGGTAGCTAACGCGTTAAGTATCCCGCCTGGGGAGTACGCTCGCAAGGGTGAAACTCAAAGGAATTGACGGGGGCCCGCACAAGCGGTGGAGCATGTGGTTTAATTCGATGCAACGCGAAGAACCTTACCAGGGCTTGACATACTGCGAATCTTTCCGAAAGGAAAGAGTGCCTTCGGGAATGCAGATACAGGTGGTGCATGGCTGTCGTCAGCTCGTGTCGTGAGATGTTGGGTTAAGTCCCGCAACGAGCGCAACCCTTGTTTTTAGTTACCAATTCGTTGGGTTTTCTAGAAAGACTGCCGGTGACAAACCGGAGGAAGGTGAGGATGACGTCAAGTCAGCATGCCCCTTATGTCCTGGGCTACACACGTGCTACAATGGTTAGGACAAAGAGTTGCGAGCTTGTGAAAGTCAGCTAATCTCATAAACCTAGCCCAAGTTCAGATTGTAGGCTGCAACTCGCCTACATGAAG
>EF0519821_Uncultured_haptophyte_MAMA64120
GAGGAATAAGCATCGGCTAACTCCGTGCCAGCAGCCGCGGTAATACGGGGGATGCAAGCGTTATCCGGAATCATTGGGCGTAAAGCGCCTGTAGGTTGTTTAATAAGTCTGTTGTTAAAGACTAGGGCTTAACCCTAGAAAAGCAATGGAAACTACTAGACTAGAGTATGGCAGGGGTAGAGGGAATTTCTAGTGTAGCGGTGAAATGCGTAGATATTAGAAAGAACACCGGTGGCGAAAGCGCTCTACTGGACCATTACTGACACTCAGAGGCGAAAGCTAGGGTAGCAAAAGGGATTAGATACCCCTGTAGTCCTAGCCGTAAACGATGGATACTACATGTTGTGTTTATTTCACAGTATGGTAGCTAACGCGTTAAGTATCCCGCCTGGGGAGTACGCTCGCAAGGGTGAAACTCAAAGGAATTGACGGGGGCCCGCACAAGCGGTGGAGCATGTGGTTTAATTCGATGCAACGCGAAGAACCTTACCAGGGCTTGACATACTGCGAATCTTTCCGAAAGGAAAGAGTGCCTTCGGGAATGCAGATACAGGTGGTGCATGGCTGTCGTCAGCTCGTGTCGTGAGATGTTGGGTTAAGTCCCGCAACGAGCGCAACCCTTGTTTTTAGTTACCAATTCGTTGGGTTTTCTAGAAAGACTGCCGGTGACAAACCGGAGGAAGGTGAGGATGACGTCAAGTCAGCATGCCCCTTATGTCCTGGGCTACACACGTGCTACAATGGTTAGGACAAAGAGTTGCGAGCTTGTGAAAGTCAGCTAATCTCATAAACCTAGCCCAAGTTCAGATTGTAGGCTGCAACTCGCCTGCATGAAG
>EF0520521_Uncultured_haptophyte_25030460
GAGGAATAAKCATCGGCTAACTCCGTGCCAGCAGCCGCGGTAATACGGGGGATGCAAGCGTTATCCGGAATCATTGGGCGTAAAGCGCCTGTAGGTTGTTTAATAAGTCTGTTGTTAAAGACTGGGGCTTAACCCTAGAAAAGCAATGGAAACTACTAGACTAGAGTATGGCAGGGGTAGAGGGAATTTCTAGTGTAGCGGTGAAATGCGTAGATATTAGAAAGAACACCGGTGGCGAAAGCGCTCTACTGGACCATTACTGACACTCAGAGGCGAAAGCTAGGGTAGCAAAAGGGATTAGATACCCCTGTAGTCCTAGCCGTAAACGATGGATACTACATGTTGTGTTTATTTCACAGTATGGTAGCTAACGCGTTAAGTATCCCGCCTGGGGAGTACGCTCGCAAGGGTGAAACTCAAAGGAATTGACGGGGGCCCGCACAAGCGGTGGAGCATGTGGTTTAATTCGATGCAACGCGAAGAACCTTACCAGGGCTTGACATACTGCGAATCTTTCCGAAAGGAAAGAGTGCCTTCGGGAATGCAGATACAGGTGGTGCATGGCTGTCGTCAGCTCGTGTCGTGAGATGTTGGGTTAAGTCCCGCAACGAGCGCAACCCTTGTTTTTAGTTACCAATTCGTTGGGTTTTCTAGAAAGACTGCCGGTGACAAACCGGAGGAAGGTGAGGATGACGTCAAGTCAGCATGCCCCTTATGTCCTGGGCTACACACGTGCTACAATGGTTAGGACAAAGAGTTGCGAGCTTGTGAAAGTCAGCTAATCTCATAAACCTAGCCCAAGTTCAGATTGTAGGCTGCAACTCGCCTGCATGAAG
>EF0520401_Uncultured_haptophyte_25030443
GAGGAATAAKCATCGGCTAACTCCGTGCCAGCAGCCGCGGTAATACGGGGGATGCAAGCGTTATCCGGAATCATTGGGCGTAAAGCGCCTGTAGGTTGTTTAATAAGTCTGTTGTTAAAGACTAGGGCTTAACCCTAGAAAAGCAATGGAAACTACTAGACTAGAGTATGGCAGGGGTAGAGGGAATTTCTAGTGTAGCGGTGAAATGCGTAGATATTAGAAAGAACACCGGTGGCGAAAGCGCTCTACTGGACCATTACTGACACTCAGAGGCGAAAGCTAGGGTAGCAAAAGGGATTAGATACCCCTGTAGTCCTAGCCGTAAACGATGGATACTACATGTTGTGTTTATTTCACAGTATGGTAGCTAACGCGTTAAGTATCCCGCCTGGGGAGTACGCTCGCAAGGGTGAAACTCAAAGGAATTGACGGGGGCCCGCACAAGCGGTGGAGCATGTGGTTTAATTCGATGCAACGCGAAGAACCTTACCAGGGCTTGACATACTGCGAATCTTTCCGAAAGGAAAGAGTGCCTTCGGGAATGCAGATACAGGTGGTGCATGGCTGTCGTCAGCTCGTGTCGTGAGATGTTGGGTTAAGTCCCGCAACGAGCGCAACCCTTGTTTTTAGTTACCAATTCGTTGGGTTTTCTAGAAAGACTGCCGGTGACAAACCGGAGGAAGGTGAGGATGACGTCAAGTCAGCATGCCCCTTATGTCCTGGGCTACACACGTGCTACAATGGTTAGGACAAAGAGTTGCGAGCTTGTGAAAGTCAGCTAATCTCGTAAACCTAGCCCAGGTTCAGATTGTAGGCTGCAACTCGCCTACGTGAAG
>EF0520231_Uncultured_haptophyte_25030423
GAGGAATATGCATCGGCTAACTCCGTGCCAGCAGCCGCGGTAATACGGGGGATGCAAGCGTTATCCGGAATCATTGGGCGTAAAGCGCCTGTAGGTTGTTTAATAAGTCTGTTGTTAAAGACTAGGGCTTAACCCTAGAAAAGCAATGGAAACTACTAGACTAGAGTATGGCAGGGGTAGAGGGAATTTCTAGTGTAACGGTGAAATGCGTAGATATTAGAAAGAACACCGGTGGCGAAAGCGCTCTACTGGACCATTACTGACACTCAGAGGCGAAAGCTAGGGTAGCAAAAGGGATTAGATACCCCTGTAGTCCTAGCCGTAAACGATGGATACTACATGTTGTGTTTATTTCACAGTATGGTAGCTAACGCGTTAAGTATCCCGCCTGGGGAGTACGCTCGCAAGGGTGAAACTCAAAGGAATTGACGGGGGCCCGCACAAGCGGTGGAGCATGTGGTTTAATTCGATGCAACGCGAAGAACCTTACCAGGGCTTGACATACTGCGAATCTTTCCGAAAGGAAAGAGTGCCTTCGGGAATGCAGATACAGGTGGTGCATGGCTGTCGTCAGCTCGTGTCGTGAGATGTTGGGTTAAGTCCCGCAACGAGCGCAACCCTTGTTTTTAGTTACCAATTCGTTGGGTTTTCTAGAAAGACTGCCGGTGACAAACCGGAGGAAGGTGAGGATGACGTCAAGTCAGCATGCCCCTTATGTCCTGGGCTACACACGTGCTACAATGGTTAGGACAAAGAGTTGCGAGCTTGTGAAAGTCAGCTAATCTCGTAAACCTAGCCCAAGTTCAGATTGTAGGCTGCAACTCGCCTACATGAAG
>LN7352372_Imantonia_rotunda_RCC1343
GATGCAGCGTTATCCGGAATCATTGGGCGTAAAGCGCCTGTAGGTTGTTTAATAAGTCTGTTGTTAAAGACTAGGGCTTAACCCTAGAAAAGCAATGGAAACTACTAGACTAGAGTATGGCAGGGGTAGAGGGAATTTCTAGTGTAGCGGTGAAATGCGTAGATATTAGAAAGAACACCGGTGGCGAAAGCGCTCTACTGGACCATTACTGACACTCAGAGGCGAAAGCTAGGGTAGCAAAAGGGATTAGATACCCCTGTAGTCCTAGCCGTAAACGATGGATACTACATGTTGTGTTTATTTCACAGTATGGTAGCTAACGCGTTAAGTATCCCGCCTGGGGAGTACGCTCGCAAGGGTGAAACTCAAAGGAATTGACGGGGGCCCGCACAAGCGGTGGAGCATGTGGTTTAATTCGATGCAACGCGAAGAACCTTACCAGGGCTTGACATACTGCGAATCTTTCCGAAAGGAAAGAGTGCCTTCGGGAATGCAGATACAGGTGGTGCATGGCTGTCGTCAGCTCGTGTCGTGAGATGTTGGGTTAAGTCCCGCAACGAGCGCAACCCTTGTTTTTAGTTACCAATTCGTTGGGTTTTCTAGAAAGACTGCCGGTGACAAACCGGAGGAAGGTGAGGATGACGTCAAGTCAGCATGCCCCTTATGTCCTGGGCTACACACGTGCTACAATGGTTAGGACAAAGAGTTGCGAGCTTGTGAAAGTCAGCTAATCTCGTAAACCTAGCCCAAGTTCAGATTGTAGGCTGCAA
>EF0517621_Imantonia_rotunda_UIO_101
AAAGCGCCTGTAGGTTGTTTAATAAGTCTGTTGTTAAAGACTAGGGCTTAACCCTAGAAAAGCAATGGAAACTACTAGACTAGAGTATGGCAGGGGTAGAGGGAATTTCTAGTGTAGCGGTGAAATGCGTAGATATTAGAAAGAACACCGGTGGCGAAAGCGCTCTACTGGACCATTACTGACACTCAGAGGCGAAAGCTAGGGTAGCAAAAGGGATTAGATACCCCTGTAGTCCTAGCCGTAAACGATGGATACTACATGTTGTGTTTATTTCACAGTATGGTAGCTAACGCGTTAAGTATCCCGCCTGGGGAGTACGCTCGCAAGGGTGAAACTCAAAGGAATTGACGGGGGCCCGCACAAGCGGTGGAGCATGTGGTTTAATTCGATGCAACGCGAAGAACCTTACCAGGGCTTGACATACTGCGAATCTTTCCGAAAGGAAAGAGTGCCTTCGGGAATGCAGATACAGGTGGTGCATGGCTGTCGTCAGCTCGTGTCGTGAGATGTTGGGTTAAGTCCCGCAACGAGCGCAACCCTTGTTTTTAGTTACCAATTCGTTGGGTTTTCTAGAAAGACTGCCGGTGACAAACCGGAGGAAGGTGAGGATGACGTCAAGTCAGCATGCCCCTTATGTCCTGGGCTACACACGTGCTACAATGGTTAGGACAAAGAGTTGCGAGCTTGTGAAAGTCAGCTA
>EF0520501_Uncultured_haptophyte_25030455
GAGGAATAAGCATCGGCTAACTCCGTGCCAGCAGCCGCGGTAATACGGGGGATGCAAGCGTTATCCGGAATCATTGGGCGTAAAGCGCCTGTAGGTTGTTTAATAAGTCTGTTGTTAAAGACTAGGGCTTAACCCTAGAAAAGCAATGGAAACTACTAGACTAGAGTATGGCAGGGGTAGAGGGAATTTCTAGTGTAGCGGTGAAATGCGTAGATATTAGAAAGAACACCGGTGGCGAAAGCGCTCTACTGGACCATTACTGACACTCAGAGGCGAAAGCTAGGGTAGCAAAAGGGATTAGATACCCCTGTAGTCCTAGCCGTAAACGATGGATACTACATGTTGTGTTTATTTCACAGTATGGTAGCTAACGCGTTAAGTATCCCGCCTGGGGAGTACGCTCGCAAGGGTGAAACTCAAAGGAATTGACGGGGGCCCGCACAAGCGGTGGAGCATGTGGTTTAATTCGATGCAACGCGAAGAACCTTACCAGGGCTTGACATACTGCGAATCTTTCCGAAAGGAAGGAGTGCCTTCGGGAATGCAGATACAGGTGGTGCATGGCTGTCGTCAGCTCGTGTCGTGAGATGTTGGGTTAAGTCCCGCAACGAGCGCAACCCTTGTTTTTAGTTACCAATTCGTTGGGTTTTCTAGAAAGACTGCCGGTGACAAACCGGAGGAAGGTGAGGATGACGTCAAGTCAGCATGCCCCTTATGTCCTGGGCTACACACGTGCTACAATGGTTAGGACAAAGAGTTGCGAGCTTGTGAAAGTCAGCTAATCTCATAAACCTAGCCCAAGTTCAGATTGTAGGCTGCAACTCGCAAAGGGATGAAG
>LN7353413_Imantonia_rotunda_RCC2298
GGGGATGCAAGCGTTATCCGGAATCATTGGGCGTAAAGCGCCTGTAGGTTGTTTAATAAGTCTGTTGTTAAAGACTAGGGCTTAACCCTAGAAAAGCAATGGAAACTACTAGACTAGAGTATGGCAGGGGTAGAGGGAATTTCTAGTGTAGCGGTGAAATGCGTAGATATTAGAAAGAACACCGGTGGCGAAAGCGCTCTACTGGAACCATTACTGACACTCAGAGGCGAAAGCTAGGGTAGCAAAAGGGATTAGATACCCCTGTAGTCCTAGCCGTAAACGATGGATACTACATGTTGTGTTTATTTCACAGTATGGTAGCTAACGCGTTAAGTATCCCGCCTGGGGAGTACGCTCGCAAGGGTGAAACTCAAAGGAATTGACGGGGGCCCGCACAAGCGGTGGAGCATGTGGTTTAATTCGATGCAACGCGAAGAACCTTACCAGGGCTTGACATACTGCGAATCTTTCCGAAAGGAAAGAGTGCCTTCGGGAATGCAGATACAGGTGGTGCATGGCTGTCGTCAGCTCGTGTCGTGAGATGTTGGGTTAAGTCCCGCAACGAGCGCAACCCTTGTTTTTAGTTACCAATTCGTTGGGTTTTCTAGAAAGACTGCCGGTGACAAACCGGAGGAAGGTGAGGATGACGTCAAGTCAGCATGCCCCTTATGTCCTGGGCTACACACGTGCTACAATGGTTAGGACAAAGAGTTGCGAGCTTGTGAAAGTCAGCTAATCTC
>LN7353793_Imantonia_rotunda_RCC2504
GGGGATGCAAGCGTTATCCGGAATCATTGGGCGTAAAGCGCCTGTAGGTTGTTTAATAAGTCTGTTGTTAAAGACTAGGGCTTAACCCTAGAAAAGCAATGGAAACTACTAGACTAGAGTATGGCAGGGGTAGAGGGAATTTCTAGTGTAGCGGTGAAATGCGTAGATATTAGAAAGAACACCGGTGGCGAAAGCGCTCTACTGGACCATTTACTGACACTCAGAGGCGAAAGCTAGGGTAGCAAAAGGGATTAGATACCCCTGTAGTCCTAGCCGTAAACGATGGATACTACATGTTGTGTTTATTTCACAGTATGGTAGCTAACGCGTTAAGTATCCCGCCTGGGGAGTACGCTCGCAAGGGTGAAACTCAAAGGAATTGACGGGGGCCCGCACAAGCGGTGGAGCATGTGGTTTAATTCGATGCAACGCGAAGAACCTTACCAGGGCTTGACATACTGCGAATCTTTCCGAAAGGAAAGAGTGCCTTCGGGAATGCAGATACAGGTGGTGCATGGCTGTCGTCAGCTCGTGTCGTGAGATGTTGGGTTAAGTCCCGCAACGAGCGCAACCCTTGTTTTTAGTTACCAATTCGTTGGGTTTTCTAGAAAGACTGCCGGTGACAAACCGGAGGAAGGTGAGGATGACGTCAAGTCAGCATGCCCCTTATGTCCTGGGCTACACACGTGCTACAATGGTTAGGACAAAGAGTTGCGAGCTTGTGAAAGTCAGCTAATCTCGTAAACCTAACCCCCAGTTCAGA
>EF0521001_Uncultured_haptophyte_MC61526
GAGGAATAAGCATCGGCTAACTCCGTGCCAGCAGCCGCGGTAATACGGGGGATGCAAGCGTTATCCGGAATCATTGGGCGTAAAGCGCCTGTAGGTTGTTTAATAAGTCTGTTGTTAAAGACTAGGGCTCAACCCTAGAAAAGCAATGGAAACTACTAGACTAGAGTATGGCAGGGGTAGAGGGAATTTCTAGTGTAGCGGTGAAATGCGTAGATATTAGAAAGAACACCAGTGGCGAAAGCGCTCTACTGGACCATTACTGACACTCAGAGGCGAAAGCTAGGGTAGCAAAAGGGATTAGATACCCCTGTAGTCCTAGCCGTAAACGATGGATACTAGATGTTGTATTTATTTTACAGTATCGTAGCTAACGCGTTAAGTATCCCGCCTGGGGAGTACGCTCGCAAGGGTGAAACTCAAAGGAATTGACGGGGGCCCGCACAAGCGGTGGAGCATGTGGTTTAATTCGATGCAACGCGAAGAACCTTACCAGGGCTTGACATACTGCGAATCTTTTTGAAAGAAGAGAGTGCCTTCGGGAATGCAGATACAGGTGGTGCATGGCTGTCGTCAGCTCGTGTCGTGAGATGTTGGGTTAAGTCCCGCAACGAGCGCAACCCTTGTTTTTAGTTACCAACTTGTTGGGTTTTCTAGAAAGACTGCCGGTGACAAACCGGAGGAAGGTGAGGATGACGTCAAGTCAGCATGCCCCTTATGTCCTGGGCTACACACGTGCTACAATGGTTAGGACAAAGAGTTGCGAGTTCGCGAGGACCAGCTAATCTCATAAACCTAGCCTAAGTTCAGATTGTAGGCTGCAACTCGCCTACATGAAG
>EF0517921_Uncultured_haptophyte_MC59729
GAGGAATAAGCATCGGCTAACTCCGTGCCAGCAGCCGCGGTAATACGGGGGATGCAAGCGTTATCCGGAATCATTGGGCGTAAAGCGCCTGTAGGTTGTTTAATAAGTCTGTTGTTAAAGACTAGGGCTCAACCCTAGAAAAGCAATGGAAACTACTAGACTAGAGTATGGCAGGGGTAGAGGGAATTTCTAGTGTAGCGGTGAAATGCGTAGATATTAGAAAGAACACCAGTGGCGAAAGCGCTCTACTGGACCATTACTGACACTCAGAGGCGAAAGCTAGGGTAGCAAAAGGGATTAGATACCCCTGTAGTCCTAGCCGTAAACGATGGATACTAGATGTTGTATTTATTTTACAGTATCGTAGCTAACGCGTTAAGTATCCCGCCTGGGGAGTACGCTCGCAAGGGTGAAACTCAAAGGAATTGACGGGGGCCCGCACAAGCGGTGGAGCATGTGGTTTAATTCGATGCAACGCGAAGAACCTTACCAGGGCTTGACATACTGCGAATCTTTTTGAAAGAAGAGAGTGCCTTCGGGAATGCAGATACAGGTGGTGCATGGCTGTCGTCAGCTCGTGTCGTGAGATGTTGGGTTAAGTCCCGCAACGAGCGCAACCCTTGTTTTTAGTTACCAATTCGTTGGGTTTTCTAGAAAGACTGCCGGTGACAAACCGGAGGAAGGTGAGGATGACGTCAAGTCAGCATGCCCCTTATGTCCTGGGCTACACACGTGCTACAATGGTTAGGACAAAGAGTCGCGAGCTCGCAAGAGCCAGCTAATCTCGTAAACCTAGCCTAAGTTCAGATTGTAGGCTGCAACTCGCCTACATGAAG
>LN7353273_Haptolina_fragaria_RCC2057
GGGGGATGCAAGCGTTATCCGGAATCATTGGGCGTAAAGCGCCTGTAGGTTGTTTAATAAGTCTGTTGTTAAAGACTAGGGCTCAACCCTAGAAAAGCAATGGAAACTACTAGACTAGAGTATGGCAGGGGTAGAGGGAATTTCTAGTGTAGCGGTGAAATGCGTAGATATTAGAAAGAACACCAGTGGCGAAAGCGCTCTACTGGACCATTACTGACACTCAGAGGCGAAAGCTAGGGTAGCAAAAGGGATTAGATACCCCTGTAGTCCTAGCCGTAAACGATGGATACTAGATGTTGTATTTATTTTACAGTATCGTAGCTAACGCGTTAAGTATCCCGCCTGGGGAGTACGCTCGCAAGGGTGAAACTCAAAGGAATTGACGGGGGCCCGCACAAGCGGTGGAGCATGTGGTTTAATTCGATGCAACGCGAAGAACCTTACCAGGGCTTGACATACTGCGAATCTTTTTGAAAGAAGAGAGTGCCTTCGGGAATGCAGATACAGGTGGTGCATGGCTGTCGTCAGCTCGTGTCGTGAGATGTTGGGTTAAGTCCCGCAACGAGCGCAACCCTTGTTTTTAGTTACCAATTCGTTGGGTTTTCTAGAAAGACTGCCGGTGACAAACCGGAGGAAGGTGAGGATGACGTCAAGTCAGCATGCCCCTTATGTCCTGGGCTACACACGTGCTACAATGGTTAGGACAAAGAGTCGCGAGCTCGCAAGAGTCAGCTAATCTCGTAAACCTAGCCTAAGTTCA
>AB1969671_Chrysochromulina_sp_MBIC10518
AGTTGGTAAGGTAACGGCTTACCAAGGCCACGATCAGTAGCTGGTTTGAGAGAACGATCAGCCACACTGGGACTGAGACACGGCCCAGACTCCTCCGGGAGGCAGCAGTGAGGAATTTTCCGCAATGGGCGAAAGCCTGACGGAGCAATACCGCGTGAGGGATGAAGGATTTTGGTCTGTAAACCTCTTTTCTCAAGAAAGAAGTTCTGACGGTACTTGAGGAATAAGCATCGGCTAACTCCGTGCCAGCAGCCGCGGTAATACGGGGGATGCAAGCGTTATCCGGAATCATTGGGCGTAAAGCGCCTGTAGGTTGTTTAATAAGTCTGTTGTTAAAGACTAGGGCTCAACCCTAGAAAAGCAATGGAAACTACTAGACTAGAGTATGGCAGGGGTAGAGGGAATTTCTAGTGTAGCGGTGAAATGCGTAGATATTAGAAAGAACACCAGTGGCGAAAGCGCTCTACTGGACCATTACTGACACTCAGAGGCGAAAGCTAGGGTAGCAAAAGGGATTAGATACCCCTGTAGTCCTAGCCGTAAACGATGGATACTAGATGTTGTATTTATTTTACAGTATCGTAGCTAACGCGTTAAGTATCCCGCCTGGGGAGTACGCTCGCAAGGGTGAAACTCAAAGGAATTGACGGGGGCCCGCACAAGCGGTGGAGCATGTGGTTTAATTCGATGCAACGCGAAGAACCTTACCAGGGCTTGACATACTGCGAATCTTTTTGAAAGAAGAGAGTGCCTTCGGGAATGCAGATACAGGTGGTGCATGGCTGTCGTCAGCTCGTGTCGTGAGATGTTGGGTTAAGTCCCGCAACGAGCGCAACCCTTGTTTTTAGTTACCAATTCGTTGGGTTTTCTAGAAAGACTGCCGGTGACAAACCGGAGGAAGGTGAGGATGACGTCAAGTCAGCATGCCCCTTATGTCCTGGGCTACACACGTGCTACAATGGTTAGGACAAAGAGTCGCGAGCTCGCAAGAGTCAGCTAATCTCGTAAACCTAGCCTAAGTTCAGATTGTAGGCTGCAACTCGCCTACATGAAGTTGGAATCGCTAGTAATCGCTGGTCAGCCATACAGCGGTGAATCCGTTCCCGGGCCTTGTACACACCGCCCGTCACACCATGGGAGCTGGTCATACCCGAAACCGTTAGCTTAA
>AB1969661_Chrysochromulina_sp_MBIC10516
AGTTGGTAAGGTAATGGCTTACCAAGGCCACGATCAGTAGCTGGTTTGAGAGAACGATCAGCCACACTGGGACTGAGACACGGCCCAGACTCCTCCGGGAGGCAGCAGTGAGGAATTTTCCGCAATGGGCGAAAGCCTGACGGAGCAATACCGCGTGAGGGACGAAGGATTTTGGTCTGTAAACCTCTTTTCTCAAGAAAGAAGTTCTGACGGTACTTGAGGAATAAGCATCGGCTAACTCCGTGCCAGCAGCCGCGGTAATACGGGGGATGCAAGCGTTATCCGGAATCATTGGGCGTAAAGCGCCTGTAGGTTGTTTAATAAGTCTGTTGTTAAAGACTAGGGCTCAACCCTAGAAAAGCAATGGAAACTGTTAGACTAGAGTATGGCAGGGGTAGAGGGAATTTCTAGTGTAGCGGTGAAATGCGTAGATATTAGAAAGAACACCAGTGGCGAAAGCGCTCTACTGGACCATTACTGACACTCAGAGGCGAAAGCTAGGGTAGCAAAAGGGATTAGATACCCCTGTAGTCCTAGCCGTAAACGATGGATACTAGRTGTTGTATTTATTTTACAGTATCGTAGCTAACGCGTTAAGTATCCCGCCTGGGGAGTACGCTCGCAAGGGTGAAACTCAAAGGAATTGACGGGGGCCCGCACAAGCGGTGGAGCATGTGGTTTAATTCGATGCAACGCGAAGAACCTTACCAGGGCTTGACATACTGCGAATCTCCTTGAAAGAGGAGAGTGCCTTCGGGAATGCAGATACAGGTGGTGCATGGCTGTCGTCAGCTCGTGTCGTGAGATGTTGGGTTAAGTCCCGCAACGAGCGCAACCCTTGTTTTTAGTTACCAATTCGTTGGGCTTTCTAGAAAGACTGCCGGTGACAAACCGGAGGAAGGTGAGGATGACGTCAAGTCAGCATGCCCCTTATGTCCTGGGCTACACACGTGCTACAATGGCTAGGACAAAGAGTCGCAAGTTTGCGAAAACAAGCTAATCTCATAAACCTAGCCTAAGTTCAGATTGTAGGCTGCAACTCGCCTACATGAAGTTGGAATCGCTAGTAATCGCTGGTCAGCCATACAGCGGTGAATCCGTTCCCGGGCCTTGTACACACCGCCCGTCACACCATGGGAGCTGGTCATACCCGAAACCGTTAGCTTAA
>EF0519251_Uncultured_haptophyte_MC601132
GAGGAATAAGCATCGGCTAACTCCGTGCCAGCAGCCGCGGTAATACGGGGGATGCAAGCGTTATCCGGAATCATTGGGCGTAAAGCGCCTGTAGGTTGTTTAATAAGTCTGTTGTTAAAGACTAGGGCTCAACCCTAGAAAAGCAATGGAAACTGTTAGACTAGAGTATGGCAGGGGTAGAGGGAATTTCTAGTGTAGCGGTGAAATGCGTAGATATTAGAAAGAACACCAGTGGCGAAAGCGCTCTACTGGACCATTACTGACACTCAGAGGCGAAAGCTAGGGTAGCAAAAGGGATTAGATACCCCTGTAGTCCTAGCCGTAAACGATGGATACTAGATGTTGTATTTATTTTACAGTATCGTAGCTAACGCGTTAAGTATCCCGCCTGGGGAGTACGCTCGCAAGGGTGAAACTCAAAGGAATTGACGGGGGCCCGCACAAGCGGTGGAGCATGTGGTTTAATTCGATGCAACGCGAAGAACCTTACCAGGGCTTGACATACTGCGAATCTCCTTGAAAGAGGAGAGTGCCTTCGGGAATGCAGATACAGGTGGTGCATGGCTGTCGTCAGCTCGTGTCGTGAGATGTTGGGTTAAGTCCCGCAACGAGCGCAACCCTTGTTTTTAGTTACCAATTCGTTGGGCTTTCTAGAAAGACTGCCGGTGACAAACCGGAGGAAGGTGAGGATGACGTCAAGTCAGCATGCCCCTTATGTCCTGGGCTACACACGTGCTACAATGGTTAGGACAAAGAGTCGCAAGTTTGCGAAAACAAGCTAATCTCATAAACCTAGCCTAAGTTCAGATTGTAGGCTGCAACTCGCCTGCATGAAG
>EF0518971_Uncultured_haptophyte_MC601101
GAGGAATAAGCATCGGCTAACTCCGTGCCAGCAGCCGCGGTAATACGGGGGATGCAAGCGTTATCCGGAATCATTGGGCGTAAAGCGCCTGTAGGTTGTTTAATAAGTCTGTTGTTAAAGACTAGGGCTCAACCCTAGAAAAGCAATGGAAACTGTTAGACTAGAGTATGGCAGGGGTAGAGGGAATTTCTAGTGTAGCGGTGAAATGCGTAGATATTAGAAAGAACACCAGTGGCGAAAGCGCTCTACTGGACCATTACTGACACTCAGAGGCGAAAGCTAGGGTAGCAAAAGGGATTAGATACCCCTGTAGTCCTAGCCGTAAACGATGGATACTAGATGTTGTATTTATTTTACAGTATCGTAGCTAACGCGTTAAGTATCCCGCCTGGGGAGTACGCTCGCAAGGGTGAAACTCAAAGGAATTGACGGGGGCCCGCACAAGCGGTGGAGCATGTGGTTTAATTCGATGCAACGCGAAGAACCTTACCAGGGCTTGACATACTGCGAATCTCCTTGAAAGAGGAGAGTGCCTTCGGGAATGCAGATACAGGTGGTGCATGGCTGTCGTCAGCTCGTGTCGTGAGATGTTGGGTTAAGTCCCGCAACGAGCGCAACCCTTGTTTTTAGTTACCAATTCGTTGGGCTTTCTAGAAAGACTGCCGGTGACAAACCGGAGGAAGGTGAGGATGACGTCAAGTCAGCATGCCCCTTATGTCCTGGGCTACACACGTGCTACAATGGTTAGGACAAAGAGTCGCAAGTTTGCGAAAACAAGCTAATCTCATAAACCTAGCCTAAGTTCAGATTGTAGGCTGCAACTCGCCTGCATGAAG
>EF0518241_Uncultured_haptophyte_MC59762
GAGGAATAAGCATCGGCTAACTCCGTGCCAGCAGCCGCGGTAATACGGGGGATGCAAGCGTTATCCGGAATCATTGGGCGTAAAGCGCCTGTAGGTTGTTTAATAAGTCTGTTGTTAAAGACTAGGGCTCAACCCTAGAAAAGCAATGGAAACTGTTAGACTAGAGTATGGCAGGGGTAGAGGGAATTTCTAGTGTAGCGGTGAAATGCGTAGATATTAGAAAGAACACCAGTGGCGAAAGCGCTCTACTGGACCATTACTGACACTCAGAGGCGAAAGCTAGGGTAGCAAAAGGGATTAGATACCCCTGTAGTCCTAGCCGTAAACGATGGATACTAGATGTTGTATTTATTTTACAGTATCGTAGCTAACGCGTTAAGTATCCCGCCTGGGGAGTACGCTCGCAAGGGTGAAACTCAAAGGAATTGACGGGGGCCCGCACAAGCGGTGGAGCATGTGGTTTAATTCGATGCAACGCGAAGAACCTTACCAGGGCTTGACATACTGCGAATCTCCTTGAAAGAGGAGAGTGCCTTCGGGAATGCAGATACAGGTGGTGCATGGCTGTCGTCAGCTCGTGTCGTGAGATGTTGGGTTAAGTCCCGCAACGAGCGCAACCCCTGTTTTTAGTTACCAATTCGTTGGGCTTTCTAGAAAGACTGCCGGTGACAAACCGGAGGAAGGTGAGGATGACGTCAAGTCAGCATGCCCCTTATGTCCTGGGCTACACACGTGCTACAATGGTTAGGACAAAGAGTCGCAAGTTTGCGAAAACAAGCTAATCTCATAAACCTAGCCTAAGTTCAGATTGTAGGCTGCAACTCGCCTGCATGAAG
>EF0521701_Uncultured_haptophyte_MC615103
GAGGAATAAGCATCGGCTAACTCCGTGCCAGCAGCCGCGGTAATACGGGGGATGCAAGCGTTATCCGGAATCATTGGGCGTAAAGCGCCTGTAGGTTGTTTAATAAGTCTGTTGTTAAAGACTAGGGCTCAACCCTAGAAAAGCAATGGAAACTGTTAGACTAGAGTATGGCAGGGGTAGAGGGAATTTCTAGTGTAGCGGTGAAATGCGTAGATATTAGAAAGAACACCAGTGGCGAAAGCGCTCTACTGGACCATTACTGACACTCAGAGGCGAAAGCTAGGGTAGCAAAAGGGATTAGATACCCCTGTAGTCCTAGCCGTAAACGATGGATACTAGATGTTGTATTTATTTTACAGTATCGTAGCTAACGCGTTAAGTATCCCGCCTGGGGAGTACGCTCGCAAGGGTGAAACTCAAAGGAATTGACGGGGGCCCGCACAAGCGGTGGAGCATGTGGTTTAATTCGATGCAACGCGAAGAACCTTACCAGGGCTTGACATACTGCGAATCTCCTTGAAAGAGGAGAGTGCCTTCGGGAATGCAGATACAGGTGGTGCATGGCTGTCGTCAGCTCGTGTCGTGAGATGTTGGGTTAAGTCCCGCAACGAGCGCAACCCTTGTTTTTAGTTACCAATTCGTTGGGCTTTCTAGAAAGACTGCCGGTGACAAACCGGAGGAAGGTGAGGATGACGTCAAGTCAGCATGCCCCTTATGTCCTGGGCTACACACGTGCTACAATGGTTAGGACAAAGAGTCGCAAGTTTGCGAAAACAAGCTAATCTCATAAACCTAGCCTAAGTTCAGATTGTAGGCTGCAACTCGCCTACATGAAG
>EF0521181_Uncultured_haptophyte_MC61545
GAGGAATAAGCATCGGCTAACTCCGTGCCAGCAGCCGCGGTAATACGGGGGATGCAAGCGTTATCCGGAATCATTGGGCGTAAAGCGCCTGTAGGTTGTTTAATAAGTCTGTTGTTAAAGACTAGGGCTCAACCCTAGAAAAGCAATGGAAACTGTTAGACTAGAGTATGGCAGGGGTAGAGGGAATTTCTAGTGTAGCGGTGAAATGCGTAGATATTAGAAAGAACACCAGTGGCGAAAGCGCTCTACTGGACCATTACTGACACTCAGAGGCGAAAGCTAGGGTAGCAAAAGGGATTAGATACCCCTGTAGTCCTAGCCGTAAACGATGGATACTAGATGTTGTATTTATTTTACAGTATCGTAGCTAACGCGTTAAGTATCCCGCCTGGGGAGTACGCTCGCAAGGGTGAAACTCAAAGGAATTGACGGGGGCCCGCACAAGCGGTGGAGCATGTGGTTTAATTCGATGCAACGCGAAGAACCTTACCAGGGCTTGACATACTGCGAATCTCCTTGAAAGAGGAGAGTGCCTTCGGGAATGCAGATACAGGTGGTGCATGGCTGTCGTCAGCTCGTGTCGTGAGATGTTGGGTTAAGTCCCGCAACGAGCGCAACCCTTGTTTTTAGTTACCAATTCGTTGGGCTTTCTAGAAAGACTGCCGGTGACAAACCGGAGGAAGGTGAGGATGACGTCAAGTCAGCATGCCCCTTATGTCCTGGGCTACACACGTGCTACAATGGTTAGGACAAAGAGTCGCAAGTTTGCGAAAACAAGCTAATCTCATAAACCTAGCCTAAGTTCAGATTGTAGGCTGCAACTCGCCTACATGAAG
>EF0519011_Uncultured_haptophyte_MC601105
GAGGAATAAGCATCGGCTAACTCCGTGCCAGCAGCCGCGGTAATACGGGGGATGCAAGCGTTATCCGGAATCATTGGGCGTAAAGCGCCTGTAGGTTGTTTAATAAGTCTGTTGTTAAAGACTAGGGCTCAACCCTAGAAAAGCAATGGAAACTGTTAGACTAGAGTATGGCAGGGGTAGAGGGAATTTCTAGTGTAGCGGTGAAATGCGTAGATATTAGAAAGAACACCAGTGGCGAAAGCGCTCTACTGGACCATTACTGACACTCAGAGGCGAAAGCTAGGGTAGCAAAAGGGATTAGATACCCCTGTAGTCCTAGCCGCAAACGATGGATACTAGATGTTGTATTTATTTTACAGTATCGTAGCTAACGCGTTAAGTATCCCGCCTGGGGAGTACGCTCGCAAGGGTGAAACTCAAAGGAATTGACGGGGGCCCGCACAAGCGGTGGAGCATGTGGTTTAATTCGATGCAACGCGAAGAACCTTACCAGGGCTTGACATACTGCGAATCTCCTTGAAAGAGGAGAGTGCCTTCGGGAATGCAGATACAGGTGGTGCATGGCTGTCGTCAGCTCGTGTCGTGAGATGTTGGGTTAAGTCCCGCAACGAGCGCAACCCTTGTTTTTAGTTACCAATTCGTTGGGCTTTCTAGAAAGACTGCCGGTGACAAACCGGAGGAAGGTGAGGATGACGTCAAGTCAGCATGCCCCTTATGTCCTGGGCTACACACGTGCTACAATGGTTAGGACAAAGAGTCGCAAGTTTGCGAAAACAAGCTAATCTCATAAACCTAGCCTAAGTTCAGATTGTAGGCTGCAACTCGCCTACATGAAG
>EF0520841_Uncultured_haptophyte_MC6156
GAGGAATAAGCATCGGCTAACTCCGTGCCAGCAGCCGCGGTAATACGGGGGATGCAAGCGTTATCCGGAATCATTGGGCGTAAAGCGCCTGTAGGTTGTTTAATAAGTCTGTTGTTAAAGACTAGGGCTCAACCCTAGAAAAGCAATGGAAACTACTAGACTAGAGTATGGCAGGGGTAGAGGGAATTTCTAGTGTAGCGGTGAAATGCGTAGATATTAGAAAGAACACCGGTGGCGAAAGCGCTCTACTGGACCATTACTGACACTCAGAGGCGAAAGCTAGGGTAGCAAAAGGGATTAGATACCCCTGTAGTCCTAGCCGTAAACGATGGATACTAGATGTTGGATTTATTTTACAGTATCGTAGCTAACGCGTTAAGTATCCCGCCTGGGGAGTACGCTCGCAAGGGTGAAACTCAAAGGAATTGACGGGGGCCCGCACAAGCGGTGGAGCATGTGGTTTAATTCGATGCAACGCGAAGAACCTTACCAGGGCTTGACATACTGCGAATCTTTTTGAAAGAAGAGAGTGCCTTCGGGAATGCAGATACAGGTGGTGCATGGCTGTCGTCAGCTCGTGTCGTGAGATGTTGGGTTAAGTCCCGCAACGAGCGCAACCCTTGTTTTTAGTTACCAACTTGTTGGGTTTTCTAGAAAGACTGCCGGTGACAAACCGGAGGAAGGTGAGGATGACGTCAAGTCAGCATGCCCCTTATGTCCTGGGCTACACACGTGCTACAATGGCTAGGACAAAGAGTCGCAAGTTTGCAAAAACAAGCTAATCTCGTAAACCTAGCCTAAGTTCAGATTGTAGGCTGCAACTCGCCTACGTGAAG
>EF0522481_Uncultured_haptophyte_MC62290
GAGGAATAAGCATCGGCTAACTCCGTGCCAGCAGCCGCGGTAATACGGGGGATGCAAGCGTTATCCGGAATCATTGGGCGTAAAGCGCCTGTAGGTTGTTTAATAAGTCTGTTGTTAAAGACTAGGGCTCAACCCTAGAAAAGCAATGGAAACTACTAGACTAGAGTATGGCAGGGGTAGAGGGAATTTCTAGTGTAGCGGTGAAATGCGTAGATATTAGAAAGAACACCGGTGGCGAAAGCGCTCTACTGGACCATTACTGACACTCAGAGGCGAAAGCTAGGGTAGCAAAAGGGATTAGATACCCCTGTAGTCCTAGCCGTAAACGATGGATACTAGATGTTGTATTTATTTTACAGTATCGTAGCTAACGCGTTAAGTATCCCGCCTGGGGAGTACGCTCGCAAGGGTGAAACTCAAAGGAATTGACGGGGGCCCGCACAAGCGGTGGAGCATGTGGTTTAATTCGATGCAACGCGAAGAACCTTACCAGGGCTTGACATACTGCGAATCTCTTTGAAAGGAGAGAGTGCCTTCGGGAATGCAGATACAGGTGGTGCATGGCTGTCGTCAGCTCGTGTCGTGAGATGTTGGGTTAAGTCCCGCAACGAGCGCAACCCTTGTTTTTAGTTACCAACTTGTTGGGTTTTCTAGAAAGACTGCCGGTGACAAACCGGAGGAAGGTGAGGATGACGTCAAGTCAGCATGCCCCTTATGTCCTGGGCTACACACGTGCTACAATGGTTAGGACAAAGAGTCGCAAGTTTGCAAAAACAAGCTAATCTCATAAACCTAACCTAAGTTCAGATTGTAGGCTGCAACTCGCCTACGTGAAG
>EF0519271_Uncultured_haptophyte_MC601136
GAGGAATAAGCATCGGCTAACTCCGTGCCAGCAGCCGCGGTAATACGGGGGATGCAAGCGTTATCCGGAATCATTGGGCGTAAAGCGCCTGTAGGTTGTTTAATAAGTCTGTTGTTAAAGACTAGGGCTCAACCCTAGAAAAGCAATGGAAACTACTAGACTAGAGTATGGCAGGGGTAGAGGGAATTTCTAGTGTAGCGGTGAAATGCGTAGATATTAGAAAGAACACCGGTGGCGAAAGCGCTCTACTGGACCATTACTGACACTCAGAGGCGAAAGCTAGGGTAGCAAAAGGGATTAGATACCCCTGTAGTCCTAGCCGTAAACGATGGATACTAGGTGTTGTATTTATTTTACAGTATCGTAGCTAACGCGTTAAGTATCCCGCCTGGGGAGTACGCTCGCAAGGGTGAAACTCAAAGGAATTGACGGGGGCCCGCACAAGCGGTGGAGCATGTGGTTTAATTCGATGCAACGCGAAGAACCTTACCAGGGCTTGACATACTGCGAATCTCTTGGAAAGGAGAGAGTGCCTTCGGGAATGCAGATACAGGTGGTGCATGGCTGTCGTCAGCTCGTGTCGTGAGATGTTGGGTTAAGTCCCGCAACGAGCGCAACCCTTGTTTTTAGTTACCAATTCGTTGGGTTTTCTAGAAAGACTGCCGGTGACAAACCGGAGGAAGGTGAGGATGACGTCAAGTCAGCATGCCCCTTATGTCCTGGGCTACACACGTGCTACAATGGTTAGGACAAAGAGTTGCAAGTTTGCAAAAACAAGCTAATCTCGTAAACCTCACCTAAGTTCAGATTGTAGGCTGCAACTCGCCTACATGAAG
>EF0519571_Uncultured_haptophyte_MAMA6471
GAGGAATAAGCATCGGCTAACTCCGTGCCAGCAGCCGCGGTAATACGGGGGATGCAAGCGTTATCCGGAATCATTGGGCGTAAAGCGCCTGTAGGTTGTTTAATAAGTCTGTTGTTAAAGACTAGGGCTCAACCCTAGAAAAGCAATGGAAACTACTAGACTAGAGTATGGCAGGGGTAGAGGGAATTTCTAGTGTAGCGGTGAAATGCGTAGATATTAGAAAGAACACCGGTGGCGAAAGCGCTCTACTGGACCATTACTGACACTCAGAGGCGAAAGCTAGGGTAGCAAAAGGGATTAGATACCCCTGTAGTCCTAGCCGTAAACGATGGATACTAGGTGTTGTATTTATTTTACAGTATCGTAGCTAACGCGTTAAGTATCCCGCCTGGGGAGTACGCTCGCAAGGGTGAAACTCAAAGGAATTGACGGGGGCCCGCACAAGCGGTGGAGCATGTGGTTTAATTCGATGCAACGCGAAGAACCTTACCAGGGCTTGACATACTGCGAATCTCTTGGAAAGGAGAGAGTGCCTTCGGGAATGCAGATACAGGTGGTGCATGGCTGTCGTCAGCTCGTGTCGTGAGATGTTGGGTTAAGTCCCGCAACGAGCGCAACCCTTGTTTTTAGTTACCAATTCGTTGGGTTTTCTAGAAAGACTGCCGGTGACAAACCGGAGGAAGGTGAGGATGACGTCAAGTCAGCATGCCCCTTATGTCCTGGGCTACACACGTGCTACAATGGTTAGGACAAAGAGTTGCAAGTTTGCAAAAACAAGCTAATCTCGTAAACCTCACCTAAGTTCAGATTGTAGGCTGCAACTCGCCTACGTGAAG
>EF0521061_Uncultured_haptophyte_MC61532
GAGGAATAAGCATCGGCTAACTCCGTGCCAGCAGCCGCGGTAATACGGGGGATGCAAGCGTTATCCGGAATCATTGGGCGTAAAGCGCCTGTAGGTTGTTTAATAAGTCTGTTGTTAAAGACTAGGGCTCAACCCTAGAAAAGCAATGGAAACTACTAGACTAGAGTATGGCAGGGGTAGAGGGAATTTCTAGTGTAGCGGTGAAATGCGTAGATATTAGAAAGAACACCGGTGGCGAAAGCGCTCTACTGGACCATTACTGACACTCAGAGGCGAAAGCTAGGGTAGCAAAAGGGATTAGATACCCCTGTAGTCCTAGCCGTAAACGATGGATACTAGGTGTTGTATTTATTTTACAGTATCGTAGCTAACGCGTTAAGTATCCCGCCTGGGGAGTACGCTCGCAAGGGTGAAACTCAAGGAATTGACGGGGGCCCGCACAAGCGGTGGAGCATGTGGTTTAATTCGATGCAACGCGAAGAACCTTACCAGGGCTTGACATACTGCGAATCTCTTGGAAAGGAGAGAGTGCCTTCGGGAATGCAGATACAGGTGGTGCATGGCTGTCGTCAGCTCGTGTCGTGAGATGTTGGGTTAAGTCCCGCAACGAGCGCAACCCTTGTTTTTAGTTACCAATTCGTTGGGTTTTCTAGAAAGACTGCCGGTGACAAACCGGAGGAAGGTGAGGATGACGTCAAGTCAGCATGCCCCTTATGTCCCGGGCTACACACGTGCTACAATGGTTAGGACAAAGAGTTGCAAGTTTGCAAAAACAAGCTAATCTCGTAAACCTCACCTAAGTTCAGATTGTAGGCTGCAACTCGCCTGCGTGAAG
>EF0520471_Uncultured_haptophyte_25030450
GAGGAATAAGCATCGGCTAACTCCGTGCCAGCAGCCGCGGTAATACGGGGGATGCAAGCGTTATCCGGAATCATTGGGCGTAAAGCGCCTGTAGGTTGTTTAATAAGTCTGTTGTTAAAGACTAGGGCTCAACCCTAGAAAAGCAATGGATACTACTAGACTAGAGTATGGCAGGGGTAGAGGGAATTTCTAGTGTAGCGGTGAAATGCGTAGATATTAGAAAGAACACCGGTGGCGAAAGCGCTCTACTGGACCATTACTGACACTCAGAGGCGAAAGCTAGGGTAGCAAAAGGGATTAGATACCCCTGTAGTCCTAGCCGTAAACGATGGATACTACATGTTGTATTTATTTTACAGTATGGTAGCTAACGCGTTAAGTATCCCGCCTGGGGAGTACGCTCGCAAGGGTGAAACTCAAAGGAATTGACGGGGGCCCGCACAAGCGGTGGAGCATGTGGTTTAATTCGATGCAACGCGAAGAACCTTACCAGGGCTTGACATACTGCGAATCTCTTTGAAAGAAGAGAGTGCCTTCGGGAATGCAGATACAGGTGGTGCATGGCTGTCGTCAGCTCGTGTCGTGAGATGTTGGGTTAAGTCCCGCAACGAGCGCAACCCTTGTTTTTAGTTACCAATTCGTTGGGTTTTCTAGAAAGACTGCCGGTGACAAACCGGAGGAAGGTGAGGATGACGTCAAGTCAGCATGCCCCTTATGTCCTGGGCTACACACGTGCTACAATGGTGAGGACAAAGAGTCGCAAGTTTGTAAAAACAAGCTAATCTCGTAAACCTAACCTAAGTTCAGATTGTAGGCTGCAACTCGCCTACATGAAG
>HM1332611_Uncultured_marine_haptophyte_Biosope_T41_16S_PLA491062
CGTTATCCGGAATCATTGGGCGTAAAGCGCCTGTAGGTTGTTTAATAAGTCTGTTGTTAAAGACTAGGGCTCAACCCTAGAAAAGCAATGGATACTACTAGACTAGAGTATGGCAGGGGTAGAGGGAATTTCTAGTGTAGCGGTGAAATGCGTAGATATTAGAAAGAACACCGGTGGCGAAAGCGCTCTACTGGACCATTACTGACACTCAGAGGCGAAAGCTAGGGTAGCAAAAGGGATTAGATACCCCTGTAGTCCTAGCCGTAAACGATGGATACTACATGTTGTATTTATTTTACAGTATGGTAGCTAACGCGTTAAGTATCCTGCCTGGGGAGTACGCTCGCAAGGGTGAAACTCAAAGGAATTGACGGGGGCCCGCACAAGCGGTGGAGCATGTGGTTTAATTCGATGCAACGCGAAGAACCTTACCAGGGCTTGACATACTGCGAATCTCTTTGAAAGAAGAGAGTGCCTTCGGGAATGCAGATACAGGTGGTGCATGGCTGTCGTCAGCTCGTGTCGTGAGATGTTGGGTTAAGTCCCGCAACGAGCGCAACCCTTGTTTTTAGTTACCAATTCGTTGGGTTTTCTAGAAAGACTGCCGGTGACAAACCGGAGGAAGGTGAGGATGACGTCAAGTCAGCATGCCCCTTATGTCCTGGGCTACACACGTGCTACAATGGTGAGGACAAAGAGTCGCAAGTTTGTAAAAACAAGCTAATCTCGTAAACCTAACCTAAGTTCAGATTGTAGGCTGCA
>HM1334861_Uncultured_marine_haptophyte_Biosope_T84_16S_PLA491011
CGTTATCCGGAATCATTGGGCGTAAAGCGCCTGTAGGTTGTTTAATAAGTCTGTTGTTAAAGACTAGGGCTCAACCCTAGAAAAGCAATGGATACCACTAGACTAGAGTATGGCAGGGGTAGAGGGAATTTCTAGTGTAGCGGTGAAATGCGTAGATATTAGAAAGAACACCGGTGGCGAAAGCGCTCTACTGGACCATTACTGACACTCAGAGGCGAAAGCTAGGGTAGCAAAAGGGATTAGATACCCCTGTAGTCCTAGCCGTAAACGATGGATACTACATGTTGTATTTATTTTACAGTATGGTAGCTAACGCGTTAAGTATCCCGCCTGGGGAGTACGCTCGCAAGGGTGAAGCTCAAAGGAATTGACGGGGGCCCGCACAAGCGGTGGAGCATGTGGTTTAATTCGATGCAACGCGAAGAACCTTACCAGGGCTTGACATACTGCGAATCTCTTTGAAAGAAGAGAGTGCCTTCGGGAATGCAGATACAGGTGGTGCATGGCTGTCGTCAGCTCGTGTCGTGAGATGTTGGGTTAAGTCCCGCAGCGAGCGCAACCCTTGTTTTTAGTTACCAATTCGTTGGGTTTTCTAGAAAGGCTGCCGGTGACAAACCGGAGGAAGGTGAGGATGACGTCAAGTCAGCATGCCCCTTATGTCCTGGGCTACACACGTGCTACAATGGTGAGGACAAAGAGTCGCAAGTTTGTAAAAACAAGCTAATCTCGTAAACCTAACCTAAGTTCAGATTGTAGGCTGCAACT
>HM1333731_Uncultured_marine_haptophyte_Biosope_T60_16S_PLA491014
ATCCGGAATCATTGGGCGTAAAGCGCCTGTAGGTTGTTTAATAAGTCTGTTGTTAAAGACTAGGGCTCAACCCTAGAAAAGCAATGGATACTACTAGACTAGAGTATGGCAGGGGTAGAGGGAATTTCTAGTGTAGCGGTGAAATGCGTAGATATTAGAAAGAACACCGGTGGCGAAAGCGCTCTACTGGACCATTACTGACACTCAGAGGCGAAAGCTAGGATAGCAAAAGGGATTAGATACCCCTGTAGTCCTAGCCGTAAACGATGGATACTACATGTTGTATTTATTTTACAGTATGGTAGCTAACGCGTTAAGTATCCCGCCTGGGGAGTACGCTCGCAAGGGTGAAACTCAAAGGAATTGACGGGGGCCCGCACAAGCGGTGGAGCATGTGGTTTAATTCGATGCAACGCGAAGAACCTTACCAGGGCTTGACATACTGCGAATCTCTTTGAAAGAAGAGAGTGCCTTCGGGAATGCAGATACAGGTGGTGCATGGCTGTCGTCAGCTCGTGTCGTGAGATGTTGGGTTAAGTCCCGCAACGAGCGCAACCCTTGTTTTTAGTTACCAATTCGTTGGGTTTTCTAGAAAGACTGCCGGTGACAAACCGGAGGAAGGTGAGGATGACGTCAAGTCAGCATGCCCCTTATGTCCTGGGCTACACACGTGCTACAATGGTGAGGACAAAGAGTCGCAAGTTTGTAAAAACAAGCTAATCTCGTAAACCTAACCTAAGTTCAGATTGTAGGCTGCAACT
>CAMNT_0038248125_ChrysochromulinapolylepisCCMP1757
TGGCTCAGGATGAACGCTGGCGGTATGCTTAACACATGCAAGTCGAACGAAAGTTTTTAACTTTAGTGGCGAACGGGTGCGTAATACGTGAGAATCTGCCCTTAGGAGAAGAATAACTGCTGGAAACGGCTGCTAAATCTTCATATGCCGGGAGGTGAAATAATTTCGATTGCCTAAGGATGAGCTCACGCCTGATTAGCTAGTTGGTAAGGTAATGGCTTACCAAGGCCACGATCAGTAGCTGGTTTGAGAGAACGATCAGCCACACTGGGACTGAGACACGGCCCAGACTCCTCCGGGAGGCAGCAGTGAGGAATTTTCCGCAATGGGCGAAAGCCTGACGGAGCAATACCGCGTGAGGGATGAAGGATTTTGGTCTGTAAACCTCTTTTCTCAAGAAAGAAGTTCTGACGGTACTTGAGGAATAAGCATCGGCTAACTCCGTGCCAGCAGCCGCGGTAATACGGGGGATGCAAGCGTTATCCGGAATCATTGGGCGTAAAGCGCCTGTAGGTTGTTTAATAAGTCTGTTGTTAAAGGCTAGGGCTCAACCCTAGAAAAGCAATGGAAACTACTAGACTAGAGTATGGCAGGGGTAGAGGGAATTTCTAGTGTAGCGGTGAAATGCGTAGATATTAGAAAGAACACCGGTGGCGAAAGCGCTCTACTGGACCATTACTGACACTCAGAGGCGAAAGCTAGGGTAGCAAAAGGGATTAGATACCCCTGTAGTCCTAGCCGTAAACGATGGATACTAGGTGTTGTATTTATTTTACAGTATCGTAGCTAACGCGTTAAGTATCCCGCCTGGGGAGTACGCTCGCAAGGGTGAAACTCAAAGGAATTGACGGGGGCCCGCACAAGCGGTGGAGCATGTGGTTTAATTCGATGCAACGCGAAGAACCTTACCAGGGCTTGACATACTGCGAATCTCTTGGAAAGGAGAGAGTGCCTTCGGGAATGCAGGTACAGGTGGTGCATGGCTGTCGTCAGCTCGTGTCGTGAGATGTTGGGTTAAGTCCCGCAACGAGCGCAACCCTTGTTTTTAGTTACCAACTTGTTGGGTTTTCTAGAAAGACTGCCGGTGACAAACCGGAGGAAGGTGAGGATGACGTCAAGTCAGCATGCCCCTTATGTCCTGGGCTACACACGTGCTACAATGGTTAGGACAAAGAGTTGCAAGTTTGTAAAAACAAGCTAATCTCGTAAACCTCACCTAAGTTCAGATTGTAGGCTGCAACTCGCCTACATGAAGTTGGAATCGCTAGTAATCGCTGGTCAGCCATACAGCGGTGAATCCGTTCCCGGGCCTTGTACACACCGCCCGTCACACCATGGGAGCTGGTCATACCCGAAACCGTTAGCTTAACCGTTTGGAGAGCGGCGTCTAAGGTAGGGCTAGTGACTGGGGTGAAGTCGTAACAAGGTAGCCGTACTGGAAGGTGCGGCTGGATCACCTCCTTTTAGGGAATTATAAAGGTTTTGCATTGCAAACACCTAGATTAACTACTAGTTTATTTTTCGGAATTTTTAGTCATTATGTATTTTGGGCTATTAGCTCAGTTGGTTAGAGCGCACCCCTGATAAGGGTGAGGTCCCAGGTTCAAATCCTGGATGGCCCATCAGTGGGGGTATAGCTCAGTTGGTAGAGCGCTGCCTTTGCACGGCAGATGTCAGCGGTTCGAATCCGCTTATCTCCACAATATAGAAAAAATGTAAGTAAATTGAATTTTTGAGTTTGAATTTTAAAGTCAAGCGATTAAGAGCTCACGATGGATACCTTGGTGTTCAGAAGCGATGAAGGGCGTGGCTACCAGCGAAATGTCTTGGGGAACTGGAAGCAAGTTTTGATCCAAGAATACCCGAATAAGGAAACTTCGAGAACTACTTCTTGAATACATAGAGAAGAAAGAGCGTACCTAGTGAATTGAAACATCTTAGTAACTAGAGGAAAAGAAAGCAAAAGCGATTCTCTGAGTAGCGGCGAGCGAAACGGGATTAGTCTAAACTCTATTTATAGAGGGTTGTGGGACAATAAAACTGAATGCGATTTGTTAGGTGAAACAGATTGAATGCTGTACCATAGGAGGTGAAAGTCCTGTAACCAAAAACGTGTACATTTCAATGTTGTATCCCAAGTAGGAAGGGACACGTGGAACCCCTTTTGAATTTGCGAGGACCACCTCGTAAGACTAAATATTCCTGAACAACCGATAGTGAACCAGTACCGTGAGGGAAAGGTGAAAAGAACCCCGGGAGGGGAGTGAAATAGAACATGAAATCGTGGGTTTACAAGCAGTAGAAGAGCGACTTAACGCTCGACTTCGTGCCTGTTGAAGAATGAGCTGGCGACTTGTAGGTTGTGGCGAGGTTAAGATAAGAGAATATCGGAGCCATAGTGAAAGCAAGCCTGATAAGGGCTTTTAGTCATAATTTACAGACCCGAACCCGGATGATCTAACCATGGCCAGTGTGAAGCTTAGGTAACACTAAGTGGAGGTACCAACCGACTGTTGTTGAAAAAACAGCGGATGAGTTGTGGTTAGGGGTGAAATTCCAATCGAATCCGGAGCTAGCTGGATCTCCCCGAAATGCGTTGAGGCGCAGCGGTTAATATTTCTTCTTAGGGGTAAAGCTACTGTTTTGGTGCGGGCTGCGAGAGCGGTACCAAATCAAGGCAAACTCTGAATACTAAGACGTTTAGTTAACCAGTGAGACATTGGGGGATAAGCTTCAATGTCAAGAGGGAAACAGCCCAGATTACTAGTTAAGGCCCCTAAATAATTACTAAGTGGCAAAGGAGGTGGGATTGCAGAGACAATCAGGAGGTTTGCCCAGAAGCAGCAATCCTTTAAAGAGTGCGTAATAGCTCACTGTTCGAGTGATCCTGCGCCGAAAATGACTGGGACTAAGTAATTTGCCGAAGCTGTAAGATGTTAAAACATCGGTAGGGGAGCGTTCTACATTAGTGTGAAGCGTTAACGGAAGTGGGCGTGGACAAAGTAGAAGTGAGAATGTCAGCTTGAGTAGCGAAAACATTGGTGAGAATCCAATGCCCCGAAAACCTAAGGGTTCCTCCGGAAGGCTCGTCCGCGGAGGGTGAGTCAGGTCCTAAGGTGAGGCTGAAAAGTGTAATCGATGGATAACAGGTTAATATTCCTGTACTGTTTATTGTTGGTAAAGGGGGACGGAGAAGGTTAAGTTGACCGAATTTTGGTTATCGGCTTAAGTATTCGAGGTGTTGAGGACTGGCGAAAACAGTCTGAGCTGAGGTGCGAATAGGAAAGTGCTAAGGTACTAAACCAACTGATATCATGCTTCCAAGAAAAGCCCTAACTGCCATAAGCAATAAATACCTGTACCCTAAACCGACACAGGTGGGTAAGTAGAGTATACTAAGGGGCGCGAGATAACTCTCTCTAAGGAACTCGGCAAAATGGCCTCGTAACTTCGGGAGAAGAGGTACCCTTAATGGGTTGCAAGAACCAGACGCTGGCGACTGTTTACCAAAAACACAGGTCTCCGCAAAGTCGTAAGACGATATATGGGGGCTGACACCTGCCCAGTGCCGGAAGGTTAAGGAAGCTTGTTAGTCTTTGACGAAGCTCGCGACCGAAGCCCCGGTGAACGGCGGCCGTAACAATAACGGTCCTAAGGTAGCGAAATTCCTTGTCGGGTAAGTTCCGACCCGCACGAAAGGTGTAACGATCTGCGTACTGTCTCGGAGAGAGACTCGGCGAAATAGACTTGTCTGTGAAGATGCGGACTACCTGCACCTGGACAAAAAGACCCTATGAAGCTTTACTGTAGCTTGATATTGGCTCCGGGCTTTGTTTGCGCAGGATAGGTGGGAGGCGTTGAAAATTTTCTTGCGGGAAAGTTGGAGCCATTGGTGAGATACCACTCTAACAATGCTAGGATTCTAACCCTATATCGTTATCTGGTTAGGGGACAGTTTCAGGTGGTCAGTTTGACTGGGGCGGTCGCCTCCCAAAAGGTAACGGAGGCGTGCAAAGGTTTCCTCAGACTGGTCGGAAATCAGTCGTAGAGTGTAAAGGCATAAGGAAGCTTGATTGTGAGACCTACAAGTCGAACAAAGACGAAAGTCGGCCTTAGTGATCCGACGGTTCCGAGTGGAAGGGCCGTCGCTCAACGGATAAAAGTTACTCTAGGGATAACAGGCTGATCTCCCCCAAGAGTCCATATCGACGGGGAGGTTTGGCACCTCGATGTCGGCTCGTCGCATCCTGGGGCGGTAGTACGTCCCAAGGGTTGGGCTGTTCGCCCATGAAAGCGGCACGCGAGCTGGGTTCAGAACGTCGTGAGACAGTTCGGTCCATATCCGGTGTAGGCGTTAGAGTATTGCGAGGATCTCTTCTTAGTACGAGAGGACCGGAAGAGACGTACCTCTGGTGTACCAGTTATTGTGCCAACAGTAAACGCTGGGTAGCCATGCACGGTTAGGATAACCGCTGAAAGCATCTAAGTGGGAAGCCAACCTCAAGATGAGTACTCTTACCATCATAGAATGGTTAAGGTCACGGCAAGACGAGCCGTTTGATAGGTATCAAGTGTACGTACAGTAATGTATTTAGCTGAGATATACTAATAGACCGAAGGCTTGATTTTT
>EF0522411_Uncultured_haptophyte_MC62281
GAGGAATAAGCATCGGCTAACTCCGTGCCAGCAGCCGCGGTAATACGGGGGATGCAAGCGTTATCCGGAATCATTGGGCGTAAAGCGCCTGTAGGTTGTTTAATAAGTCTGTTGTTAAAGACCAGGGCTCAACCCTAGAAAAGCAATGGAAACTACTAGACTAGAGTATGGCAGGGGTAGAGGGAATTTCTAGTGTAGCGGTGAAATGCGTAGATATTAGAAAGAACACCAGTGGCGAAAGCGCTCTACTGGACCATTACTGACACTCAGAGGCGAAAGCTAGGGTAGCAAAAGGGATTAGATACCCCTGTAGTCCTAGCCGTAAACGATGGATACTAGATGTTGTATTTATTTTACAGTATCGTAGCTAACGCGTTAAGTATCCCGCCTGGGGAGTACGCTCGCAAGGGTGAAACTCAAAGGAATTGACGGGGGCCCGCACAAGCGGTGGAGCATGTGGTTTAATTCGATGCAACGCGAAGAACCTTACCAGGGCTTGACATACTACGAATTTTCTTGAAAAAGAAAAGTGCCTTCGGGAATGCAGATACAGGTGGTGCATGGCTGTCGTCAGCTCGTGTCGTGAGATGTTGGGTTAAGTCCCGCAACGAGCGCAACCCTTGTTTTTAGTTACCAATTCGTTGGGTTTTCTAGAAAGACTGCCGGTGACAAACCGGAGGAAGGTGAGGATGACGTCAAGTCAGCATGCCCCTTATGTCCTGGGCTACACACGTGCTACAATGGTTAGGACAAAGAGTTGCAAATTTGCAAAAATTAGCTAATCTCGTAAACCTAGCCTAAGTTCAGATTGTAGGCTGCAACTCGCCTACGTGAAG
>LN7352282_Haptolina_ericina_RCC1192
GCGGTAATACGGGGGATGCAAGCGTTATCCGGAATCATTGGGCGTAAAGCGCCTGTAGGTTGTTTAATAAGTCTGTTGTTAAAGACTAGGGCTCAACCCTAGAAAAGCAATGGAAACTACTAGACTAGAGTATGGCAGGGGTAGAGGGAATTTCTAGTGTAGCGGTGAAATGCGTAGATATTAGAAAGAACACCAGTGGCGAAAGCGCTCTACTGGACCATTACTGACACTCAGAGGCGAAAGCTAGGGTAGCAAAAGGGATTAGATACCCCTGTAGTCCTAGCCGTAAACGATGGATACTAGATGTTGTATTTATTTTACAGTATCGTAGCTAACGCGTTAAGTATCCCGCCTGGGGAGTACGCTCGCAAGGGTGAAACTCAAAGGAATTGACGGGGGCCCGCACAAGCGGTGGAGCATGTGGTTTAATTCGATGCAACGCGAAGAACCTTACCAGGGCTTGACATACTGCGAATTTTTTTGAAAAAAAAGAGTGCCTTCGGGAATGCAGATACAGGTGGTGCATGGCTGTCGTCAGCTCGTGTCGTGAGATGTTGGGTTAAGTCCCGCAACGAGCGCAACCCTTGTTTTTAGTTACCAATTCGTTGGGTTTTCTAGAAAGACTGCCGGTGACAAACCGGAGGAAGGTGAGGATGACGTCAAGTCAGCATGCCCCTTATGTCCTGGGCTACACACGTGCTACAATGGTTAGGACAAAGAGTTGCAAATTTGCAAAAATTAG
>LN7353263_Haptolina_ericina_RCC2056
TATACGGGGGATGCAAGCGTTATCCGGAATCATTGGGCGTAAAGCGCCTGTAGGTTGTTTAATAAGTCTGTTGTTAAAGACTAGGGCTCAACCCTAGAAAAGCAATGGAAACTACTAGACTAGAGTATGGCAGGGGTAGAGGGAATTTCTAGTGTAGCGGTGAAATGCGTAGATATTAGAAAGAACACCAGTGGCGAAAGCGCTCTACTGGACCATTACTGACACTCAGAGGCGAAAGCTAGGGTAGCAAAAGGGATTAGATACCCCTGTAGTCCTAGCCGTAAACGATGGATACTAGATGTTGTATTTATTTTACAGTATCGTAGCTAACGCGTTAAGTATCCCGCCTGGGGAGTACGCTCGCAAGGGTGAAACTCAAAGGAATTGACGGGGGCCCGCACAAGCGGTGGAGCATGTGGTTTAATTCGATGCAACGCGAAGAACCTTACCAGGGCTTGACATACTGCGAATCTTTTTGAAAAGAAAGAGTGCCTTCGGGAATGCAGATACAGGTGGTGCATGGCTGTCGTCAGCTCGTGTCGTGAGATGTTGGGTTAAGTCCCGCAACGAGCGCAACCCTTGTTTTTAGTTACCAATTCGTTGGATTTTCTAGAAAGACTGCCGGTGACAAACCGGAGGAAGGTGAGGATGACGTCAAGTCAGCATGCCCCTTATGTCCTGGGCTACACACGTGCTACAATGGTTAGGACAAAGAGTTGCAAATTTGCAAA
>LN7352252_Haptolina_ericina_RCC1188
TGCCAGCAGCCGCGGTAATATCGGGGGATGCAAGCGTTATCCGGAATCATTGGGCGTAAAGCGCCTGTAGGTTGTTTAATAAGTCTGTTGTTAAAGACTAGGGCTCAACCCTAGAAAAGCAATGGAAACTACTAGACTAGAGTATGGCAGGGGTAGAGGGAATTTCTAGTGTAGCGGTGAAATGCGTAGATATTAGAAAGAACACCAGTGGCGAAAGCGCTCTACTGGACCATTACTGACACTCAGAGGCGAAAGCTAGGGTAGCAAAAGGGATTAGATACCCCTGTAGTCCTAGCCGTAAACGATGGATACTAGATGTTGTATTTATTTTACAGTATCGTAGCTAACGCGTTAAGTATCCCGCCTGGGGAGTACGCTCGCAAGGGTGAAACTCAAAGGAATTGACGGGGGCCCGCACAAGCGGTGGAGCATGTGGTTTAATTCGATGCAACGCGAAGAACCTTACCAGGGCTTGACATACTGCGAATTTTTTTGAAAAAAAAGAGTGCCTTCGGGAATGCAGATACAGGTGGTGCATGGCTGTCGTCAGCTCGTGTCGTGAGATGTTGGGTTAAGTCCCGCAACGAGCGCAACCCTTGTTTTTAGTTACCAATTCGTTGGGTTTTCTAGAAAGACTGCCGGTGACAAACCGGAGGAAGGTGAGGATGACGTCAAGTCAGCATGCCCCTTATGTCCTGGGCTACACACGTGCTACAATGGTTAGGACAAAGAGTTGCAAATTTGCAAAAATTAGCTAATCTCGTAAACCTAGCCTAAGTTCAGATTGTAGGCTGCAA
>EF0517511_Chrysochromulina_hirta_hi1
AAAGCGCCTGTAGGTTGTTTAATAAGTCTGTTGTTAAAGACTAGGGCTCAACCCTAGAAAAGCAATGGAAACTACTAGACTAGAGTATGGCAGGGGTAGAGGGAATTTCTAGTGTAGCGGTGAAATGCGTAGATATTAGAAAGAACACCAGTGGCGAAAGCGCTCTACTGGACCATTACTGACACTCAGAGGCGAAAGCTAGGGTAGCAAAAGGGATTAGATACCCCTGTAGTCCTAGCCGTAAACGATGGATACTAGATGTTGTATTTATTTTACAGTATCGTAGCTAACGCGTTAAGTATCCCGCCTGGGGAGTACGCTCGCAAGGGTGAAACTCAAAGGAATTGACGGGGGCCCGCACAAGCGGTGGAGCATGTGGTTTAATTCGATGCAACGCGAAGAACCTTACCAGGGCTTGACATACTGCGAATCTTTTTGAAAAGAAAGAGTGCCTTCGGGAATGCAGATACAGGTGGTGCATGGCTGTCGTCAGCTCGTGTCGTGAGATGTTGGGTTAAGTCCCGCAACGAGCGCAACCCTTGTTTTTAGTTACCAATTCGTTGGGTTTTCTAGAAAGACTGCCGGTGACAAACCGGAGGAAGGTGAGGATGACGTCAAGTCAGCATGCCCCTTATGTCCTGGGCTACACACGTGCTACAATGGTTAGGACAAAGAGTTGCAAATTGCAAAAATTAGCTA
>EF0517491_Chrysochromulina_herdlensis_CCMP284
AAAGCGCCTGTAGGTTGTTTAATAAGTCTGTTGTTAAAGACTAGGGCTCAACCCTAGAAAAGCAATGGAAACTACTAGACTAGAGTATGGCAGGGGTAGAGGGAATTTCTAGTGTAGCGGTGAAATGCGTAGATATTAGAAAGAACACCAGTGGCGAAAGCGCTCTACTGGACCATTACTGACACTCAGAGGCGAAAGCTAGGGTAGCAAAAGGGATTAGATACCCCTGTAGTCCTAGCCGTAAACGATGGATACTAGATGTTGTATTTATTTTACAGTATCGTAGCTAACGCGTTAAGTATCCCGCCTGGGGAGTACGCTCGCAAGGGTGAAACTCAAAGGAATTGACGGGGGCCCGCACAAGCGGTGGAGCATGTGGTTTAATTCGATGCAACGCGAAGAACCTTACCAGGGCTTGACATACTGCGAATCTTTTTGAAAAGAAAGAGTGCCTTCGGGAATGCAGATACAGGTGGTGCATGGCTGTCGTCAGCTCGTGTCGTGAGATGTTGGGTTAAGTCCCGCAACGAGCGCAACCCTTGTTTTTAGTTACCAATTCGTTGGGTTTTCTAGAAAGACTGCCGGTGACAAACCGGAGGAAGGTGAGGATGACGTCAAGTCAGCATGCCCCTTATGTCCTGGGCTACACACGTGCTACAATGGTTAGGACAAAGAGTTGCAAATTTGCAAAAATTAGCTA
>LN7353423_Haptolina_hirta_RCC2300
TATACGGGGGATGCAAGCGTTATCCGGAATCATTGGGCGTAAAGCGCCTGTAGGTTGTTTAATAAGTCTGTTGTTAAAGACTAGGGCTCAACCCTAGAAAAGCAATGGAAACTACTAGACTAGAGTATGGCAGGGGTAGAGGGAATTTCTAGTGTAGCGGTGAAATGCGTAGATATTAGAAAGAACACCAGTGGCGAAAGCGCTCTACTGGACCATTACTGACACTCAGAGGCGAAAGCTAGGGTAGCAAAAGGGATTAGATACCCCTGTAGTCCTAGCCGTAAACGATGGATACTAGATGTTGTATTTATTTTACAGTATCGTAGCTAACGCGTTAAGTATCCCGCCTGGGGAGTACGCTCGCAAGGGTGAAACTCAAAGGAATTGACGGGGGCCCGCACAAGCGGTGGAGCATGTGGTTTAATTCGATGCAACGCGAAGAACCTTACCAGGGCTTGACATACTGCGAATCTTTTTGAAAAGAAAGAGTGCCTTCGGGAATGCAGATACAGGTGGTGCATGGCTGTCGTCAGCTCGTGTCGTGAGATGTTGGGTTAAGTCCCGCAACGAGCGCAACCCTTGTTTTTAGTTACCAATTCGTTGGGTTTTCTAGAAAGACTGCCGGTGACAAACCGGAGGAAGGTGAGGATGACGTCAAGTCAGCATGCCCCTTATGTCCTGGGCTACACACGTGCTACAATGGTTAGGACAAAGAGTTGCAAATTTGCAAAAATTAGCTAATCTCGTAAACCTAGCCTAAGTTCAGATTGTAG
>LN7352222_Chrysochromulina_sp_RCC1184_RCC1184
CGCGGTATACGGGGGATGCAGCGTTATCCGGAATCATTGGGCGTAAAGCGCCTGTAGGTTGTTTAATAAGTCTGTTGTTAAAGACTAGGGCTCAACCCTAGAAAAGCAATGGAAACTACTAGACTAGAGTATGGCAGGGGTAGAGGGAATTTCTAGTGTAGCGGTGAAATGCGTAGATATTAGAAAGAACACCAGTGGCGAAAGCGCTCTACTGGACCATTACTGACACTCAGAGGCGAAAGCTAGGGTAGCAAAAGGGATTAGATACCCCTGTAGTCCTAGCCGTAAACGATGGATACTAGATGTTGTATTTATTTTACAGTATCGTAGCTAACGCGTTAAGTATCCCGCCTGGGGAGTACGCTCGCAAGGGTGAAACTCAAAGGAATTGACGGGGGCCCGCACAAGCGGTGGAGCATGTGGTTTAATTCGATGCAACGCGAAGAACCTTACCAGGGCTTGACATACTGCGAATCTTTTTGAAAAGAAAGAGTGCCTTCGGGAATGCAGATACAGGTGGTGCATGGCTGTCGTCAGCTCGTGTCGTGAGATGTTGGGTTAAGTCCCGCAACGAGCGCAACCCTTGTTTTTAGTTACCAATTCGTTGGGTTTTCTAGAAAGACTGCCGGTGACAAACCGGAGGAAGGTGAGGATGACGTCAAGTCAGCATGCCCCTTATGTCCTGGGCTACACACGTGCTACAATGGTTAGGACAAAGAGTTGCAAATTTGCAAAAATTAGCTAATCTCGTAAACCTAGCCTAAGTTCAGATTGTA
>LN7353283_Prymnesium_kappa_RCC2058
AACTCCGTGCCAGCAGCCGCGGTAATACGGGGGATGCAAGCGTTATCCGGAATCATTGGGCGTAAAGCGCCTGTAGGTTGTTTAATAAGTCTGTTGTTAAAGACTAGGGCTCAACCCTAGAAAAGCAATGGATACTACTAGACTAGAGTATGGCAGGGGTAGAGGGAATTTCTAGTGTAGCGGTGAAATGCGTAGATATTAGAAAGAACACCGGTGGCGAAAGCGCTCTACTGGACCATTACTGACACTCAGAGGCGAAAGCTAGGGTAGCAAAAGGGATTAGATACCCCTGTAGTCCTAGCCGTAAACGATGGATACTAGATGTTGTATTTATTTTACAGTATCGTAGCTAACGCGTTAAGTATCCCGCCTGGGGAGTACGCTCGCAAGGGTGAAACTCAAAGGAATTGACGGGGGCCCGCACAAGCGGTGGAGCATGTGGTTTAATTCGATGCAACGCGAAGAACCTTACCAGGGCTTGACATACTGCGAATCTCCTTGAAAGGGGAGAGTGCCTTCGGGAATGCAGATACAGGTGGTGCATGGCTGTCGTCAGCTCGTGTCGTGAGATGTTGGGTTAAGTCCCGCAACGAGCGCAACCCTTGTTTTTAGTTACCAATTCGTTGGGTTTTCTAGAAAGACTGCCGGTGACAAACCGGAGGAAGGTGAGGATGACGTCAAGTCAGCATGCCCCTTATGTCCTGGGCTACACACGTGCTACAATGGTTAGGACAAAGAGTTGCAAGTTTGCAAAAACAAGCTAATCTCGTAAACCTAACCTAAGTT
>LN7352262_Prymnesium_kappa_RCC1189
TAACTCCGTGCCAGCAGCCGCGGTAATACGGGGGATGCAAGCGTTATCCGGAATCATTGGGCGTAAAGCGCCTGTAGGTTGTTTAATAAGTCTGTTGTTAAAGACTAGGGCTCAACCCTAGAAAAGCAATGGATACTACTAGACTAGAGTATGGCAGGGGTAGAGGGAATTTCTAGTGTAGCGGTGAAATGCGTAGATATTAGAAAGAACACCGGTGGCGAAAGCGCTCTACTGGACCATTACTGACACTCAGAGGCGAAAGCTAGGGTAGCAAAAGGGATTAGATACCCCTGTAGTCCTAGCCGTAAACGATGGATACTAGATGTTGTATTTATTTTACAGTATCGTAGCTAACGCGTTAAGTATCCCGCCTGGGGAGTACGCTCGCAAGGGTGAAACTCAAAGGAATTGACGGGGGCCCGCACAAGCGGTGGAGCATGTGGTTTAATTCGATGCAACGCGAAGAACCTTACCAGGGCTTGACATACTGCGAATCTCCTTGAAAGGGGAGAGTGCCTTCGGGAATGCAGATACAGGTGGTGCATGGCTGTCGTCAGCTCGTGTCGTGAGATGTTGGGTTAAGTCCCGCAACGAGCGCAACCCTTGTTTTTAGTTACCAATTCGTTGGGTTTTCTAGAAAGACTGCCGGTGACAAACCGGAGGAAGGTGAGGATGACGTCAAGTCAGCATGCCCCTTATGTCCTGGGCTACACACGTGCTACAATGGTTAGGACAAAGAGTTGCAAGTTTGCAAAAACAAGCTAATCTCGTAAACCTAACCTAAGTTCAGATTGTAGGCTGCAACT
>EF0517521_Chrysochromulina_aff_polylepis_PLY200
AAAGCGCCTGTAGGTTGTTTAATAAGTCTGTTGTTAAAGACTAGGGCTTAACCCTAGAAAAGCAATGGAAACTACTAGACTAGAGTATGGCAGGGGTAGAGGGAATTTCTAGTGTAGCGGTGAAATGCGTAGATATTAGAAAGAACACCGGTGGCGAAAGCGCTCTACTGGACCATTACTGACACTCAGAGGCGAAAGCTAGGGTAGCAAAAGGGATTAGATACCCCTGTAGTCCTAGCCGTAAACGATGGATACTAGATGTTGTATTTATTTTACAGTATCGTAGCTAACGCGTTAAGTATCCCGCCTGGGGAGTACGCTCGCAAGGGTGAAACTCAAAGGAATTGACGGGGGCCCGCACAAGCGGTGGAGCATGTGGTTTAATTCGATGCAACGCGAAGAACCTTACCAGGGCTTGACATACTGCGAATCTCCTTGAAAGAGGAGAGTGCCTTCGGGAATGCAGATACAGGTGGTGCATGGCTGTCGTCAGCTCGTGTCGTGAGATGTTGGGTTAAGTCCCGCAACGAGCGCAACCCTTGTTTTTAGTTACCAAYTTGTTGGGTTTTCTAGAAAGACTGCCGGTGACAAACCGGAGGAAGGTGAGGATGACGTCAAGTCAGCATGCCCCTTATGTCCTGGGCTACACACGTGCTACAATGGTTGGGACAAAGAGTCGCAAGTTGTAAGAACAAGCTA
>EF0517661_Phaeocystis_sp_MC679
AAAGCGCCTGTAGGTTGTTTAATAAGTCTGTTGTTAAAGACTAGGGCTCAACCCTAGAAAAGCAATGGAAACTACTAGACTAGAGTATGGCAGGGGTAGAGGGAATTTCTAGTGTAGCGGTGAAATGCGTAGATATTAGAAAGAACACCGGTGGCGAAAGCGCTCTACTGGACCATTACTGACACTCAGAGGCGAAAGCTAGGGTAGCAAAAGGGATTAGATACCCCTGTAGTCCTAGCCGTAAACGATGGATACTAGATGTTGTATTTATTTTACAGTATCGTAGCTAACGCGTTAAGTATCCCGCCTGGGGAGTACGCTCGCAAGGGTGAAACTCAAAGGAATTGACGGGGGCCCGCACAAGCGGTGGAGCATGTGGTTTAATTCGATGCAACGCGAAGAACCTTACCAGGGCTTGACATACTGCGAATTTTTTTGAAAGAAGAGAGTGCCTTCGGGAACGCAGATACAGGTGGTGCATGGCTGTCGTCAGCTCGTGTCGTGAGATGTTGGGTTAAGTCCCGCAACGAGCGCAACCCTTGTTTTTAGTTACCAACTTGTTGGGTTTTCTAGAAAGACTGCCGGTGACAAACCGGAGGAAGGTGAGGATGACGTCAAGTCAGCATGCCCCTTATGCCCTGGGCCACACACGTGCTACAATGGTTAGGACAAAGAGTTGCGAGTTGCAAAAACAAGCTA
>CAMNT_0023273127_Chrysochromulina_ericina_Strain_CCMP281_extraction
TGGCTCAGGATGAACGCTGGCGGTATGCTTAACACATGCAAGTCGAACGAAAGTTTTTAACTTTAGTGGCGAACGGGTGCGTAATACGTGAGAATCTGCCCTTAGGAGAAGAATAACTGCTGGAAACGGCTGCTAAATCTTCATATGCCGAGAGGTGAAATAGTTTAAACTGCCTAAGGATGAGCTCACGCCTGATTAGCTAGTTGGTGAGGTAACGGCTTACCAAGGCCACGATCAGTAGCTGGTTTGAGAGAACGATCAGCCACACTGGGACTGAGACACGGCCCAGACTCCTCCGGGAGGCAGCAGTGAGGAATTTTCCGCAATGGGCGAAAGCCTGACGGAGCAATACCGCGTGAGGGATGAAGGATTTTGGTCTGTAAACCTCTTTTCTCAAGAAAGAAGTTCTGACGGTACTTGAGGAATAAGCATCGGCTAACTCCGTGCCAGCAGCCGCGGTAATACGGGGGATGCAAGCGTTATCCGGAATCATTGGGCGTAAAGCGCCTGTAGGTTGTTTAATAAGTCTGTTGTTAAAGACTAGGGCTCAACCCTAGAAAAGCAATGGAAACTACTAGACTAGAGTATGGCAGGGGTAGAGGGAATTTCTAGTGTAGCGGTGAAATGCGTAGATATTAGAAAGAACACCAGTGGCGAAAGCGCTCTACTGGACCATTACTGACACTCAGAGGCGAAAGCTAGGGTAGCAAAAGGGATTAGATACCCCTGTAGTCCTAGCCGTAAACGATGGATACTAGATGTTGTATTTATTTTACAGTATCGTAGCTAACGCGTTAAGTATCCCGCCTGGGGAGTACGCTCGCAAGGGTGAAACTCAAAGGAATTGACGGGGGCCCGCACAAGCGGTGGAGCATGTGGTTTAATTCGATCAACGCGAAGAACCTTACCAGGGCTTGACATACTGCGAATCTTTTTGAAAAGAAAGAGTGCCTTCGGGAATGCAGATACAGGTGGTGCATGGCTGTCGTCAGCTCGTGTCGTGAGATGTTGGGTTAAGTCCCGCAACGAGCGCAACCCTTGTTTTTAGTTACCAATTCGTTGGGTTTTCTAGAAAGACTGCCGGTGACAAACCGGAGGAAGGTGAGGATGACGTCAAGTCAGCATGCCCCTTATGTCCTGGGCTACACACGTGCTACAATGGTTAGGACAAAGAGTTGCAAATTTGCAAAAATTAGCTAATCTCGTAAACCTAGCCTAAGTTCAGATTGTAGGCTGCAACTCGCCTACATGAAGTTGGAATCGCTAGTAATCGCTGGTCAGCCATACAGCGGTGAATCCGTTCCCGGGCCTTGTACACACCGCCCGTCACACCATGGGAGCTGGTCATACCCGAAACCGTTAGCTTAACCATTCGGAGAGCGGCGTCTAAGGTAGGGCTAGTGACTGGGGTGAAGTCGTAACAAGGTAGCCGTACTGGAAGGTGCGGCTGGATCACCTCCTTTTAGGGAATTTTAAGCTTGTTTTTTAACAGTTTAGAAATATTAATAACTAGTTTAATTTTTACGGAGTTTTTAATCTTTTATTTTGGGCTATTAGCTCAGTTGGTTAGAGCGCACCCCTGATAAGGGTGAGGTCCCAGGTTCAAATCCTGGATGGCCCATCAGTGGGGGTATAGCTCAGTTGGTAGAGCGCTGCTTTTGCACGGCAGATGTCAGCGGTTCGAATCCGCTTATCTCCACAAAATAGAGAAAAGAAAGAAAATTGAAATCTTTGAGTTTTAAATAAAGTCAAGCGATTAAGAGCTTACGACGGATACCTTGGTGTTCAGAAGCGATGAAGGGCGTGGCTACCAGCGAAATGTCTTGGGGAACTGGAAGCAAGTTTTGATCCAAGAATACCCGAATAAGGAAACTTCTAGAACTACTTCTTGAATAAATAAAGAAGAAAGAGCAAACCTAGTGAATTGAAACATCTTAGTAACTAGAGGAAAAGAAAGCAAAAGCGATTCTCTTAGTAGCGGCGAGCGAAACGGGATTAGTCTAAACTCTATAATTATAGAGGGTTGTGGGACAACGTATCAAATTTGTATTTTGTTAGATGAAATAAGTTGAATCTTATACCATAGAAGGTGAAAGTCCCGTAATCAAAAACAAGATCATTTATTGTTGTATCCCAAGTAGGGAGGGACACGTGGAACCCCTTTTGAATTTGCGAGGACCACCTCGTAAGACTAAATATTCCTGAACAACCGATAGTGAACCAGTACCGTGAGGGAAAGGTGAAAAGAACCCCGGGAGGGGAGTGAAATAGAACATGAAATCGTAAGTTTACAAGCAGTAGAAGAGCGACTTAACGCTCGACTTCGTGCCTGTTGAAGAATGAGCTGGCGACTTGTAGGTTGTGGCAAGGTTAAGATAAGAGAATATCGAAGCCATAGTGAAAGCGAGCCTGATAAGGGCTTTAAGTCATAATTTACAGACCCGAACCCGGATGATCTAACCATGGCCAGTGTGAAGCTTAGGTAACACTAAGTGGAGGTACCAACCGACTGTTGTTGAAAAAACAGCGGATGAGTTGTGGTTAGGGGTGAAATTCCAATCGAATCCGGAGCTAGCTGGATCTCCCCGAAATGCGTTGAGGCGCAGCGGTTAATGTTTCTTCTTAGGGGTAAAGCTACTGTTTTGGTGCGGGCTGCGAGAGTGGTACCAAATCAAGGCAAACTCTGAATACTAAGACGGTTAATTAACCAGTGAGACATTGGGGGATAAGCTTCAATGTCAAGAGGGAAACAGCCCAGATTACTAGTTAAGGCCCCTAAATAATTACTAAGTGGCAAAGGAGGTGGGATTGCAGAGACAATCAGGAGGTTTGCCCAGAAGCAGCAATCCTTTAAAGAGTGCGTAATAGCTCACTGTTCGAGTGGTCCTGCGCCGAAAATGACTGGGACTAAGTAATTTGCCGAAGCTGTAAGATGTCAAAACATCGGTAGGGGAGCGTTCTACATTAGGTTGAAGCGTTAACGTAAGTGGGCGTGGACAAAGTAGAAGTGAGAATGTCAGCTTGAGTAGCGAAAACATTGGTGAGAATCCAATGCCCCGAAAACCTAAGGGTTCCTCCGGAAGGCTCGTCCGCGGAGGGTGAGTCAGGTCCTAAGGTGAGGCTGAAAAGCGTAATCGATGGATAACAGGTTAATATTCCTGTACTGTTTATTGTTGGTAAAGGGGGACGGAGAAGGCTAAGTTGACCGAATTTTGGTTATCGGCTTAAGTATTCGAGGTGTTGAGGATTGGCGAAAACAATCTGAGCTGAGGTGCGAATAGGAAAGTGCTAAGGCACTAAACCAACTGATGTCATACTTCCAAGAAAAGCCCTAACTACCATAAACAATAAATACCTGTACCCTAAACCGACACAGGTGGGTAAGTAGAGTATACTAAGGGGCGCGAGATAACTCTCTCTAAGGAACTCGGCAAAATGGCCTCGTAACTTCGGGAGAAGAGGTACCCTTTATGGGTTGCAAGAACCAGACGCTGGCGACTGTTTACCAAAAACACAGGTCTCCGCAAAGTCGTAAGACGATATATGGGGGCTGACACCTGCCCAGTGCCGGAAGGTTAAGGAAGCTTGTTAGTCTTTGACGAAGCTCGCGACCGAAGCCCCGGTGAACGGCGGCCGTAAC
>EF0521861_Uncultured_haptophyte_MC62219
GAGGAATAAGCATCGGCTAACTCCGTGCCAGCAGCCGCGGTAATACGGGGGATGCAAGCGTTATCCGGAATCATTGGGCGTAAAGCGCCTGTAGGTTGTTTAATAAGTCTGTTGTTAAAGACTAGGGCTCAACCCTAGGAAAGCAATGGAAACTACTAGACTTGAGTATGATAGGGGTAGAGGGAATTTCTAGTGTAGCGGTGAAATGCGTAGATATTAGGAAGAACACCGGTGGCGAAGGCGCTCTACTGGATCATTACTGACACTCAGAGGCGAAAGCTAGGGTAGCAAAAGGGATTAGATACCCCTGTAGTCCTAGCCGTAAACGATGGATACTAGATGTTGCGTTTATTATGCAGTATCGTAGCTAACGCGTTAAGTATCCCGCCTGGGGAGTACGCTCGCAAGGGTGAAACTCAAAGGAATTGACGGGGGCCCGCACAAGCGGTGGAGCATGTGGTTTAATTCGATGCAACGCGAAGAACCTTACCAGGGCTTGACATACTGCGAATCTTTTTGAAAAGAAAGAGTGCCTTCGGGAATGCAGATACAGGTGGTGCATGGCTGTCGTCAGCTCGTGTCGTGAGATGTTGGGTTAAGTCCCGCAACGAGCGCAACCCTTGTTTTTAGTTACCAATTCGTTGGGTTTTCTAGAAAGACTGCCGGTGACAAACCGGAGGAAGGTGAGGATGACGTCAAGTCAGCATGCCCCTTATGTCCTGGGCTACACACGTGCTACAATGGTTAGGACAAAGAGTTGCAAATTTGCAAAAATTAGCTAATCTCGTAAACCTAGCCTAAGTTCAGATTGTAGGCTGCAACTCGCCTACATGAAG
>LN7352532_Prymnesium_calathiferum_RCC1448
GGGATGCAAGCGTTATCCGGAATCATTGGGCGTAAAGCGCCTGTAGGTTGTTTAATAAGTCTGTTGTTAAAGACTAGGGCTCAACCCTAGAAAAGCAATGGAAACTACTAGACTTGAGTATGGCAGGGGTAGAGGGAATTTCTAGTGTAGCGGTGAAATGCGTAGATATTAGAAAGAACACCGGTGGCGAAAGCGCTCTACTGGACCATTACTGACACTCAGAGGCGAAAGCTAGGGTAGCAAAAGGGATTAGATACCCCTGTAGTCCTAGCCGTAAACGATGGATACTAGATGTTGTGTTTATTTTACAGTATCGTAGCTAACGCGTTAAGTATCCCGCCTGGGGAGTACGCTCGCAAGGGTGAAACTCAAAGGAATTGACGGGGGCCCGCACAAGCGGTGGAGCATGTGGTTTAATTCGATGCAACGCGAAGAACCTTACCAGGGCTTGACATACTGCGAATCTCCTTGAAAGGGGAGAGTGCCTTCGGGAATGCAGATACAGGTGGTGCATGGCTGTCGTCAGCTCGTGTCGTGAGATGTTGGGTTAAGTCCCGCAACGAGCGCAACCCTTATTTTTAGTTACCAATTCGTTGGGTTCTCTAGAAAGACTGCCGGTGACAAACCGGAGGAAGGTGAGGATGACGTCAAGTCAGCATGCCCCTTATGTCCTGGGCTACACACGTGCTACAATGGTTGGGACAAAGAGTTGCAAGTTTGCAAGAACAAGCTAATCTCGTAAACCCAACCTAAGTTCAG
>EF0520801_Uncultured_haptophyte_MC6151
GAGGAATAAGCATCGGCTAACTCCGTGCCAGCAGCCGCGGTAATACGGGGGATGCAAGCGTTATCCGGAATCATTGGGCGTAAAGCGCCTGTAGGTTGTTTAATAAGTCTGTTGTTAAAGACTAGGGCTTAACCCTAGAAAAGCAATGGAAACTACTAGACTAGAGTATGGCAGGGGTAGAGGGAATTTCTAGTGTAGCGGTGAAATGCGTAGATATTAGAAAGAACACCAGTGGCGAAAGCGCTCTACTGGACCATTACTGACACTCAGAGGCGAAAGCTAGGGTAGCAAAAGGGATTAGATACCCCTGTAGTCCTAGCCGTAAACGATGGATACTAGATGTTGTATTTTTTACAGTATCCTAGCTAACGCGTTAAGTATCCCGCCTGGGGAGTACGCTCGCAAGGGTGAAACTCAAAGGAATTGACGGGGGCCCGCACAAGCGGTGGAGCATGTGGTTTAATTCGATGCAACGCGAAGAACCTTACCAGGGCTTGACATACTGCGAATCTTCTTGAAAGAGAGGAGTGCCTTCGGGAATGCAGTTACAGGTGGTGCATGGCTGTCGTCAGCTCGTGTCGTGAGATGTTGGGTTAAGTCCCGCAACGAGCGCAACCCTTGTTTTTAGTTACCAATTCGTTGGGTTCTCTAGAAAGACTGCCGGTGACAAACCGGAGGAAGGTGAGGATGACGTCAAGTCAGCATGCCCCTTATGTCCTGGGCTACACACGTGCTACAATGGTTAGGACAAAGAGTCGCAAGTTTGTAAAAACAAGCTAATCTCATAAACCTAGCCTAAGTTCAGATTGTAGGCTGCAACTCGCCTGCGTGAAG
>AF1727191_Chrysochromulina_polylepis_product
CCTGGCTCAGGATGAACGCTGGCGGTATGCTTAACACATGCAAGTGGAACGAGAGTGTTTAACTTTAGTGGCGAACGGGTGCGTAATACGTGAGAATCTGCCCTTAGGAGAAGAATAACTGCTGGAAACGGCTGCTAAATCCTCATATGCCGAGAGGTGAAATAATTTAGGTTGCCTAAGGATGAGCTCACGCCTGATTAGCTAGTTGGTAAGGTAATGGCTTACCAAGGCCACGATCAGTAGCTGGTTTGAGAGAACGATCAGCCACACTGGGACTGAGACACGGCCCAGACTCCTCCGGGAGGCAGCAGTGAGGAATTTTCCGCAATGGGCGAAAGCTGACGGAGCAATACCGCGTGAGGGATGAAGGATTTTGGTCTGTAAACCTCTTTTCTCAAGAAAGAAGTTCTGACGGTACTTGAGGAATAAGCATCGGCTAACTCCGTGCCAGCAGCCGCGGTAATACGGGGGATGCAAGCGTTATCCGGAATCATTGGGCGTAAAGCGCCTGTAGGTTGTTTAATAAGTCTGTTGTTAAAGGCTAGGGCTCAACCCTAGAAAAGCAATGGAAACTACTAGACTAGAGTATGGCAGGGGTAGAGGGAATTTCTAGTGTAGCGGTGAAATGCGTAGATATTAGAAAGAACACCGGTGGCGAAAGCGCTCTACTGGACCATTACTGACACTCAGAGGCGAAAGCTAGGGTAGCAAAAGGGATTAGATACCCCTGTAGTCCTAGCCGTAAACGATGGATACTAGGTGTTGTATTTATTTTACAGTATCGTAGCTAACGCGTTAAGTATCCCGCCTGGGGAGTACGCTCGCAAGGGTGAAACTCAAAGGAATTGACGGGGGCCCGCACAAGCGGTGGAGCATGTGGTTTAATTCGATGCAACGCGAAGAACCTTACCAGGGCTTGACATACTGCGAATCTCTTGGAAAGGAGAGAGTGCCTTCGGAATGCAGGTACAGGTGGTGCATGGCTGTCGTCAGCTCGTGTCGTGAGATGTTGGGTTAAGTCCCGCAACGAGCGCAACCCTTGTTTTTAGTTACCAACTTGTTGGGTTTTCTAGAAAGACTGCCGGTGACAAACCGGAGGAAGGTGGGGATGACGTCAAGTCAGCATGCCCCTTATGTCCTGGGCTACACACGTGCTACAATGGTTAGGACAAAGAGTTGCAAGTTTGTAAAAACAAGCTAATCTCGTAAACCTCACCTAAGTTCAGATTGTAGGCTGCAACTCGCCTACATGAAGTTGGAATCGCTAGTAATCGCTGGTCAGCCATACAGCGGTGAATCCGTTCCCGGGCCTTGTACACACCGCCCGTCA
>LN7352542_Prymnesium_neolepis_RCC1453
GTATACGGGGGATGCAAGCGTTATCCGGAATCATTGGGCGTAAAGCGCCTGTAGGTTGTTTAATAAGTCTGTTGTTAAAGACTAGGGCTCAACCCTAGAAAAGCAATGGAAACTGCTAGACTAGAGTATGGCAGGGGTAGAGGGAATTTCTAGTGTAGCGGTGAAATGCGTAGATATTAGAAAGAACACCGGTGGCGAAAGCGCTCTACTGGACCATTACTGACACTCAGAGGCGAAAGCTAGGGTAGCAAAAGGGATTAGATACCCCTGTAGTCCTAGCCGTAAACGATGGATACTAGGTGTTGTATTTATTTTACAGTATCGTAGCTAACGCGTTAAGTATCCCGCCTGGGGAGTACGCTCGCAAGGGTGAAACTCAAAGGAATTGACGGGGGCCCGCACAAGCGGTGGAGCATGTGGTTTAATTCGATGCAACGCGAAGAACCTTACCAGGGCTTGACATACTGCGAATCTCCTTGAAAGAGAAGAGTGCCTTCGGGAATGCAGATACAGGTGGTGCATGGCTGTCGTCAGCTCGTGTCGTGAGATGTTGGGTTAAGTCCCGCAACGAGCGCAACCCTTGTTTTTAGTTACCAACTTGTTGGGTTTTCTAGAAAGACTGCCGGTGACAAACCGGAGGAAGGTGAGGATGACGTCAAGTCAGCATGCCCCTTATGTCCTGGGCTACACACGTGCTACAATGGCTAGGACAAAGAGTCGCGAGTTTGCGAAAACAAGCTAATCTCGTAAACCT
>EF0520361_Uncultured_haptophyte_25030438
GAGGAATAAGCATCGGCTAACTCCGTGCCAGCAGCCGCGGTAATACGGGGGATGCAAGCGTTATCCGGAATCATTGGGCGTAAAGCGCCTGTAGGTTGTTTATTAAGTCTGTTGTTAAAGACTAGGGCTTAACCCTAGGAAAGCAAGAGAAACTAATAGACTTGAGTATGGCAGGGGTAGAGGGAATTTCTAGTGTAGCGGTGAAATGCGTAGATATTAGAAAGAACACCGGCGGCGAAAGCGCTCTACTGGACCATTACTGACACTCAGAGGCGAAAGCTAGGGTAGCAAAAGGGATTAGATACCCCTGTAGTCCTAGCCGTAAACGATGGATACTAGATGTTGTATTTATTTTACAGTATCGTAGCTAACGCGTTAAGTATCCCGCCTGGGGAGTACGCTCGCAAGGGTGAAACTCAAAGGAATTGACGGGGGCCCGCACAAGCGGTGGAGCATGTGGTTTAATTCGATGCAACGCGAAGAACCTTACCAGGGCTTGACATACTACGAATCTTCTTGAGAGAGAAGAGTGCCTTCGGGAATGTAGATACAGGTGGTGCATGGCTGTCGTCAGCTCGTGTCGTGAGATGTTGGGTTAAGTCCCGCAACGAGCGCAACCCTTATTTTTAGTTACCAATTCGTTGGGTTCTCTAGAAAGACTGCCGGTGACAAACCGGAGGAAGGTGAGGATGACGTCAAGTCAGCATGCCCCTTATGTCCTGGGCTACACACGTGCTACAATGGGTAGGACAAAGAGTCGCAAGTTTGTAAAAACAAGCTAATCTCGTAAACCTATCCCAAGTTCAGATTGTAGGCTGCAACTCGCCTGCGTGAAG
>HM1333941_Uncultured_marine_haptophyte_Biosope_T65_16S12b
AGCGTTATCCGGAATCATTGGGCGTAAAGCGCCTGTAGGTTGTTTAATAAGTCCGTTGTTAAAGACTAGGGCTTAACCCTAGGAAAGCGATGGAAACTGATAGACTTGAGTATGGCAGGGGTAGAGGGAATTTCTAGTGTAGCGGTGAAATGCGTAGATATTAGAAAGAGCACCGGTGGCGAAAGCGCTCTACTGGACCATTACTGACACTCAGAGGCGAAAGCTAGGGTAGCAAAAGGGATTAGATACCCCTGTAGTCCTAGCCGTAAACGATGGATACTACATGTTGTATTTATTTTACAGTATGGTAGCTAACGCGTTAAGTATCCCGCCTGGGGAGTACGCTCGCAAGGGTGAAACTCAAAGGAATTGACGGGGGCCCGCACAAGCGGTGGAGCATGTGGTTTAATTCGATGCAACGCGAAGAACCTTACCAGGGCTTGACATACTGCGAATCTCTTTGAAAGAAGAGAGTGCCTTCGGGAATGCAGATACAGGTGGTGCATGGCTGTCGTCAGCTCGTGTCGTGAGATGTTGGGTTAAGTCCCGCAACGAGCGCAACCCTTGTTTTTAGTTACCAATTCGTTGGGTTTTCTAGAAAGACTGCCGGTGACAAACCGGAGGAAGGTGAGGATGACGTCAAGTCAGCATGCCCCTTATGTCCTGGGCTACACACGTGCTACAATGGTGAGGACAAAGAGTCGCAAGTTTGTAAAAACAAGCTAATCTCGTAAACCTAACCTAAGTTC
>EF0521461_Uncultured_haptophyte_MC61575
GAGGAATAAGCATCGGCTAACTCCGTGCCAGCAGCCGCGGTAATACGGGGGATGCAAGCGTTATCCGGAATCATTGGGCGTAAAGCGCCTGTAGGTTGTTTAGTAAGTCTGTTGTTAAAGACTAGGGCTTAACCCTAGAAAAGCAATGGAAACTACTAGACTAGAGTATGGTAGGGGTAGAGGGAATTTCTAGTGTAGCGGTGAAATGCGTAGATATTAGAAAGAACACCGGTGGCGAAAGCGCTCTACTGGACCATTACTGACACTCAGAGGCGAAAGCTAGGGTAGCAAAAGGGATTAGATACCCCTGTAGTCCTAGCCGTAAACGATGGATACTAGATGTTGCGCTTTGTGCAGTATCGTAGCTAACGCGTTAAGTATCCCGCCTGGGGAGTACGCTCGCAAGGGTGAAACTCAAAGGAATTGACGGGGGCCCGCACAAGCGGTGGAGCATGTGGTTTAATTCGATGCAACGCGAAGAACCTTACCAGGGCTTGACATACTACGAATTTTCTTGAAAAAGAAAAGTGCCTTCGGGAATGTAGATACAGGTGGTGCATGGCTGTCGTCAGCTCGTGTCGTGAGATGTTGGGTTAAGTCCCGCAACGAGCGCAACCCTTATTTTTAGTTACCAATTCGTTGGGTTCTCTAGAAAGACTGCCGGTGACAAACCGGAGGAAGGTGAGGATGACGTCAAGTCAGCATGCCCCTTATGTCCTGGGCTACACACGTGCTACAATGGCTAAGACAAAGAGTTGCGAGCTCGCGAGAGTCAGCTAATCTCATAAACTTAGCCTAAGTTCAGATTGTAGGCTGCAACTCGCCTACGTGAAG
>EF0521051_Uncultured_haptophyte_MC61531
GAGGAATAAGCATCGGCTAACTCCGTGCCAGCAGCCGCGGTAATACGGGGGATGCAAGCGTTATCCGGAATCATTGGGCGTAAAGCGCCTGTAGGTTGTTTAGTAAGTCTGTTGTTAAAGACTAGGGCTTAACCCTAGAAAAGCAATGGAAACTACTAGACTAGAGTATGGTAGGGGTAGAGGGAATTTCTAGTGTAGCGGTGAAATGCGTAGATATTAGAAAGAACACCGGTGGCGAAAGCGCTCTACTGGACCATTACTGACACTCAGAGGCGAAAGCTAGGGTAGCAAAAGGGATTAGATACCCCTGTAGTCCTAGCCGTAAACGATGGATACTAGATGTTGCGCTTTGTGCAGTATCGTAGCTAACGCGTTAAGTATCCCGCCTGGGGAGTACGCTCGCAAGGGTGAAACTCAAGGAATTGACGGGGGCCCGCACAAGCGGTGGAGCATGTGGTTTAATTCGATGCAACGCGAAGAACCTTACCAGGGCTTGACATACTACGAATTTTCTTGAAAAAGAAAAGTGCCTTCGGGAATGTAGATACAGGTGGTGCATGGCTGTCGTCAGCTCGTGTCGTGAGATGTTGGGTTAAGTCCCGCAACGAGCGCAACCCTTATTTTTAGTTACCAATTCGTTGGGTTCTCTAGAAAGACTGCCGGTGACAAACCGGAGGAAGGTGAGGATGACGTCAAGTCAGCATGCCCCTTATGTCCTGGGCTACACACGTGCTACAATGGCTAAGACAAAGAGTTGCGAGCTCGCGAGAGTCAGCTAATCTCATAAACTTAGCCTAAGTTCAGATTGTAGGCTGCAACTCGCCTACGTGAAG
>HM1332711_Uncultured_marine_haptophyte_Biosope_T41_16S_PLA491155
GGGCGTAAAGCGCCTGTAGGTTGTTTAGTAAGTCTGTTGTTAAAGACTAGGGCTTAACCCTAGAAAAGCAATGGAAACTACTAGACTAGAGTATGGTAGGGGTAGAGGGAATTTCTAGTGTAGCGGTGAAATGCGTAGATATTAGAAAGAACACCGGTGGCGAAAGCGCTCTACTGGACCATTACTGACACTCAGAGGCGAAAGCTAGGGTAGCAAAAGGGATTAGATACCCCTGTAGTCCTAGCCGTAAACGATGGATACTAGATGTTGCGCTTTGTGCAGTATCGTAGCTAACGCGTTAAGTATCCCGCCTGGGGAGTACGCTCGCAAGGGTGAAACTCAAAGGAATTGACGGGGGCCCGCACAAGCGGTGGAGCATGTGGTTTAATTCGATGCAACGCGAAGAACCTTACCAGGGCTTGACATACTACGAATTTTCTTGAAAAAGAAAAGTGCCTTCGGGAATGTAGATACAGGTGGTGCATGGCTGTCGTCAGCTCGTGTCGTGAGATGTTGGGTTAAGTCCCGCAACGAGCGCAACCCTTATTTTTAGTTACCAATTCGTTGGGTTCTCTAGAAAGACTGCCGGTGACAAACCGGAGGAAGGTGAGGATGACGTCAAGTCAGCATGCCCCTTATGTCCTGGGCTACACACGTGCTACAATGGCTAAGACAAAGAGTTGCGAGCTCGCGAGAGTCAGCTAATCTCATAAACTTAGCCTAAGTTCAGATTGTAGGCTGCAACTCGC
>HM1331781_Uncultured_marine_haptophyte_Biosope_T35_16S_PLA491036
ATCATTGGGCGTAAAGCGCCTGTAGGTTGTTTAGTAAGTCTGTTGTTAAAGACTAGGGCTTAACCCTAGAAAAGCAATGGAAACTACTAGACTAGAGTATGGTAGGGGTAGAGGGAATTTCTAGTGTAGCGGTGAAATGCGTAGATATTAGAAAGAACACCGGTGGCGAAAGCGCTCTACTGGACCATTACTGACACTCAGAGGCGAAAGCTAGGGTAGCAAAAGGGATTAGATACCCCTGTAGTCCTAGCCGTAAACGATGGATACTAGATGTTGCGCTTTGTGCAGTATCGTAGCTAACGCGTTAAGTATCCCGCCTGGGGAGTACGCTCGCAAGGGTGAAACTCAAAGGAATTGACGGGGGCCCGCACAAGCGGTGGAGCATGTGGTTTAATTCGATGCAACGCGAAGAACCTTACCAGGGCTTGACATACTACGAATTTTCTTGAAAAAGAAAAGTGCCTTCGGGAATGTAGATACAGGTGGTGCATGGCTGTCGTCAGCTCGTGTCGTGAGATGTTGGGTTAAGTCCCGCAACGAGCGCAACCCTTATTTTTAGTTACCAATTCGTTGGGTTCTCTAGAAAGACTGCCGGTGACAAACCGGAGGAAGGTGAGGATGACGTCAAGTCAGCATGCCCCTTATGTCCTGGGCTACACACGTGCTACAATGGCTAAGACAAAGAGTTGCGAGCTCGCGAGAGTCAGCTAATCTCATAAACTTAGCCTAAGTTCAGATTGTAGGCTGCAA
>HM1333711_Uncultured_marine_haptophyte_Biosope_T60_16S_PLA491012
ATCATTGGGCGTAAAGCGCCTGTAGGTTGTTTAGTAAGTCTGTTGTTAAAGACTAGGGCTTAACCCTAGAAAAGCAATGGGAACTACTAGACTAGAGTATGGTAGGGGTAGAGGGAATTTCTAGTGTAGCGGTGAAATGCGTAGATATTAGAAAGAACACCGGTGGCGAAAGCGCTCTACTGGACCATTACTGACACTCAGAGGCGAAAGCTAGGGTAGCAAAAGGGATTAGATACCCCTGTAGTCCTAGCCGTAAACGATGGATACTAGATGTTGCGCTTTGTGCAGTATCGTAGCTAACGCGTTAAGTATCCCGCCTGGGGAGTACGCTCGCAAGGGTGAAACTCAAAGGAATTGACGGGGGCCCGCACAAGCGGTGGAGCATGTGGTTTAATTCGATGCAACGCGAAGAACCTTACCAGGGCTTGACATACTACGAATTTTCTTGAAAAAGAAAAGTGCCTTCGGGAATGTAGATACAGGTGGTGCATGGCTGTCGTCAGCTCGTGTCGTGAGATGTTGGGTTAAGTCCCGCAACGAGCGCAACCCTTATTTTTAGTTACCAATTCGTTGGGTTCTCTAGAAAGACTGCCGGTGACAAACCGGAGGAAGGTGAGGATGACGTCAAGTCAGCATGCCCCTTATGTCCTGGGCTACACACGTGCTACAATGGCTAAGACAAAGAGTTGCGAGCTCGCGAGAGTCAGCTAATCTCATAAACTTAGCCTAAGTTCAGATTGTAGGC
>EF0517821_Uncultured_haptophyte_MC59717
GAGGAATAAGCATCGGCTAACTCCGTGCCAGCAGCCGCGGTAATACGGGGGATGCAAGCGTTATCCGGAATCATTGGGCGTAAAGCGCCTGTAGGTTGTTTAGTAAGTCTGTTGTTAAAGACTAGGGCTTAACCCTAGAAAAGCAATGGAAACTACTAGACTAGAGTATGGTAGGGGTAGAGGGAATTTCTAGTGTAGCGGTGAAATGCGTAGATATTAGAAAGAACACCGGTGGCGAAAGCGCTCTACTGGACCATTACTGACACTCAGAGGCGAAAGCTAGGGTAGCAAAAGGGATTAGATACCCCTGTAGTCCTAGCCGTAAACGATGGATACTAGATGTTGCGCTTTGTGCAGTATCGTAGCTAACGCGTTAAGTATCCCGCCTGGGGAGTACGCTCGCAAGGGTGAAACTCAAAGGAATTGACGGGGGCCCGCACAAGCGGTGGAGCATGTGGTTTAATTCGATGCAACGCGAAGAACCTTACCAGGGCTTGACATACTACGAATTTTCTTGAAAAAGAAAAGTGCCTTCGGGAATGTAGATACAGGTGGTGCATGGCTGTCGTCAGCTCGTGTCGTGAGATGTTGGGTTAAGTCCCGCAACGAGCGCAACCCTTATTTTTAGTTACCAATTCGTTGGGTTCTCTAGAAAGACTGCCGGTGACAAACCGGAGGAAGGTGAGGATGACGTCAAGTCAGCATGCCCCTTATGTCCTGGGCTACACACGTGCTACAATGGCTAAGACAAAGAGTTGCGAGCCCGCGAGAGTCAGCTAATCTCATAAACTTAGCCTAAGTTCAGATTGTAGGCTGCAACTCGCCGTGCAGTGAAG
>HM1330561_Uncultured_marine_haptophyte_Biosope_T148_16S_PLA491020
ATCCGGAATCATTGGGCGTAAAGCGCCTGTAGGTTGTTTAGTAAGTCTGTTGTTAAAGACTAGGGCTTAACCCTAGAAAAGCAATGGAAACTACTAGACTAGAGTATGGTAGGGGTAGAGGGAATTTCCAGTGTAGCGGTGAAATGCGTAGATATTAGAAAGAACACCGGTGGCGAAAGCGCTCTACTGGACCATTACTGACACTCAGAGGCGAAAGCTAGGGTAGCAAAAGGGATTAGATACCCCTGTAGTCCTAGCCGTAAACGATGGATACTAGATGTTGCGCTTTGTGCAGTATCGTAGCTAACGCGTTAAGTATCCCGCCTGGGGAGTACGCTCGCAAGGGTGAAACTCAAAGGAATTGACGGGGGCCCGCACAAGCGGTGGAGCACGTGGTTTAATTCGATGCAACGCGAAGAACCTTACCAGGGCTTGACATACTACGAATTTTCTTGAAAAAGAAAAGTGCCTTCGGGAATGTAGATACAGGTGGTGCATGGCTGTCGTCAGCTCGTGTCGTGAGATGTTGGGTTAAGTCCCGCAACGAGCGCAACCCTTATTTTTAGTTACCAATTCGTTGGGTTCTCTAGAAAGACTGCCGGTGACAAACCGGAGGAAGGTGAGGATGACGTCAAGTCAGCATGCCCCTTATGTCCTGGGCTACACACGTGCTACAATGGCTAAGACAAAGAGTTGCGAGCTCGCGAGAGTCAGCTAATCTCATAAACTTAGCCTAAGTTCAGATTGTAGGCTGCAACTCGCCT
>EF0522241_Uncultured_haptophyte_MC62264
GAGGAATAAGCATCGGCTAACTCCGTGCCAGCAGCCGCGGTAATACGGGGGATGCAAGCGTTATCCGGAATCATTGGGCGTAAAGCGCCTGTAGGTTGTTTAATAAGTCTGTTGTTAAAGACCAGGGCTTAACCCTGGGAAAGCAATGGAAACTACTAGACTAGAGTATGATAGGGGTAGAGGGAATTTCTAGTGTAGCGGTGAAATGCGTAGATATTAGAAAGAGCACCGGTGGCGAAGGCGCTCTACTGGATCATTACTGACACTCAGAGGCGAAAGCTAGGGTAGCAAAAGGGATTAGATACCCCTGTAGTCCTAGCCGTAAACGATGGATACTAGGTGTTGCGTTTTTATGCAGTATCGTAGCTAACGCGTTAAGTATCCCGCCTGGGGAGTACGCTCGCAAGGGTGAAACTCAAAGGAATTGACGGGGGCCCGCACAAGCGGTGGAGCATGTGGTTTAATTCGATGCAACGCGAAGAACCTTACCAAGGCTTGACATACTACGAGTTTTCTTGAAAAAGAAAAGTGCCTTCGGGAATGTAGATACAGGTGGTGCATGGCTGTCGTCAGCTCGTGTCGTGAGATGTTGGGTTAAGTCCCGCAACGAGCGCAACCCTTATTTTTAGTTACCAATTCGTTGGGTTCTCTAGAAAGACTGCCGGTGACAAACCGGAGGAAGGTGAGGATGACGTCAAGTCAGCATGCCCCTTATGTCCTGGGCTACACACGTGCTACAATGGCTAAGACAAAGAGTTGCGAGCTCGCGAGAGTCAGCTAATCTCATAAACTTAGCCTAAGTTCAGATTGTAGGCTGCAACTCGCCTACGTGAAG
>EF0520561_Uncultured_haptophyte_25030467
GAGGAATAAGCATCGGCTAACTCCGTGCCAGCAGCCGCGGTAATACGGGGGATGCAAGCGTTATCCGGAATCATTGGGCGTAAAGCGCCTGTAGGTTGTTTAATAAGTCTGTTGTTAAAGACTAGGGCTTAACCCTAGGAAAGCAATGGAAACTACTAGACTAGAGTATGGTAGGGGTAGAGGGAATTTCTAGTGTAGCGGTGAAATGCGTAGATATTAGAAAGAACACCGGTGGCGAAGGCGCTCTACTGGACCATTACTGACACTCAGAGGCGAAAGCTAGGGTAGCAAAAGGGATTAGATACCCCTGTAGTCCTAGCCGTAAACGATGGATACTAGATGTTGCGTTTTTATGCAGTATCCTAGCTAACGCGTTAAGTATCCCGCCTGGGGAGTACGCTCGCAAGGGTGAAACTCAAAGGAATTGACGGGGGCCCGCACAAGCGGTGGAGCATGTGGTTTAATTCGATGCAACGCGAAGAACCTTACCAAGGCTTGACATACTACAGATCCCTTTGAGAAAGGAGAGTGCCTTCGGGAATGTAGATACAGGTGGTGCATGGCTGTCGTCAGCTCGTGTCGTGAGATGTTGGGTTAAGTCCCGCAACGAGCGCAACCCTTATTTTTAGTTACCAATTTTTTGGGTTTTCTAGAGAGACTGCCGGTGACAAACCGGAGGAAGGTGAGGATGACGTCAAGTCAGCATGCCCCTTATGCCTTGGGCTACACACGTGCTACAATGGCTAAGACAAAGAGTTGCGAACTTGCGAAAGTCAGCTAATCTCATAAACTTAGCCTAAGTTCGGATTGTAGGCTGCAACTCGCCTACATGAAG
>EF0519811_Uncultured_haptophyte_MAMA64119
GAGGAATAAGCATCGGCTAACTCCGTGCCAGCAGCCGCGGTAATACGGGGGATGCAAGCGTTATCCGGAATCATTGGGCGTAAAGCGCCTGTAGGTTGTTTAATAAGTCTGTTGTTAAAGACTAGGGCTTAACCCTAGGAAAGCAATGGAAACTACTAGACTAGAGTATGGTAGGGGTAGAGGGAATTTCTAGTGTAGCGGTGAAATGCGTAGATATTAGAAAGAACACCGGTGGCGAAGGCGCTCTACTGGACCATTACTGACACTCAGAGGCGAAAGCTAGGGTAGCAAAAGGGATTAGATACCCCTGTAGTCCTAGCCGTAAACGATGGATACTAGATGTTGCGTTTTTATGCAGTATCCTAGCTAACGCGTTAAGTATCCCGCCTGGGGAGTACGCTCGCAAGGGTGAAACTCAAAGGAATTGACGGGGGCCCGCACAAGCGGTGGAGCATGTGGTTTAATTCGATGCAACGCGAAGAACCTTACCAAGGCTTGACATACTACAGATCTCTTTGAGAAAGGAGAGTGCCTTCGGGAATGTAGATACAGGTGGTGCATGGCTGTCGTCAGCTCGTGTCGTGAGATGTTGGGTTAAGTCCCGCAACGAGCGCAACCCTTATTTTTAGTTACCAATTTTTTGGGTTTTCTAGAGAGACTGCCGGTGACAAACCGGAGGAAGGTGAGGATGACGTCAAGTCAGCATGCCCCTTATGCCTTGGGCTACACACGTGCTACAATGGCTAAGACAAAGAGTTGCGAACTTGCGAAAGTCAGCTAATCTCATAAACTTAGCCTAAGTTCGGATTGTAGGCTGCAACTCGCCTACGTGAAG
>EF0518881_Uncultured_haptophyte_MC60185
GAGGAATAAGCATCGGCTAACTCCGTGCCAGCAGCCGCGGTAATACGGGGGATGCAAGCGTTATCCGGAATCATTGGGCGTAAAGCGCCTGTAGGTTGTTTAATAAGTCTGTTGTTAAAGACTAGGGCTTAACCCTAGGAAAGCAATGGAAACTACTAGACTAGAGTATGGTAGGGGTAGAGGGAATTTCTAGTGTAGCGGTGAAATGCGTAGATATTAGAAAGAACACCGGTGGCGAAGGCGCTCTACTGGACCATTACTGACACTCAGAGGCGAAAGCTAGGGTAGCAAAAGGGATTAGATACCCCTGTAGTCCTAGCCGTAAACGATGGATACTAGATGTTGCGTTTTTATGCAGTATCCTAGCTAACGCGTTAAGTATCCCGCCTGGGGAGTACGCTCGCAAGGGTGAAACTCAAAGGAATTGACGGGGGCCCGCACAAGCGGTGGAGCATGTGGTTTAATTCGATGCAACGCGAAGAACCTTACCAAGGCTTGACATACTACAGATCTCTTTGAGAAAGGAGAGTGCCTTCGGGAATGTAGATACAGGTGGTGCATGGCTGTCGTCAGCTCGTGTCGTGAGATGTTGGGTTAAGTCCCGCAACGAGCGCAACCCTTATTTTTAGTTACCAATTTTTTGGGTTTTCTAGAGAGACTGCCGGTGACAAACCGGAGGAAGGTGAGGATGACGTCAAGTCAGCATGCCCCTTATGCCTTGGGCTACACACGTGCTACAATGGCTAAGACAAAGAGTTGCGAACTTGCGAAAGTCAGCTAATCTCATAAACTTAGCCTAAGTTCGGATTGTAGGCTGCAACTCGCCTGCATGAAG
>LN7354963_Phaeocystis_jahnii_RCC942
GGGGGATGCAAGCGTTATCCGGAATCATTGGGCGTAAAGCGCCTGTAGGTTGTTTAATAAGTCTGTTGTTAAAGACTAGGGCTTAACCCTAGGAAAGCAATGGAAACTACTAGACTAGAGTATGGTAGGGGTAGAGGGAATTTCTAGTGTAGCGGTGAAATGCGTAGATATTAGAAAGAACACCGGTGGCGAAGGCGCTCTACTGGACCATTACTGACACTCAGAGGCGAAAGCTAGGGTAGCAAAAGGGATTAGATACCCCTGTAGTCCTAGCCGTAAACGATGGATACTAGATGTTGCGTTTTTATGCAGTATCCTAGCTAACGCGTTAAGTATCCCGCCTGGGGAGTACGCTCGCAAGGGTGAAACTCAAAGGAATTGACGGGGGCCCGCACAAGCGGTGGAGCATGTGGTTTAATTCGATGCAACGCGAAGAACCTTACCAAGGCTTGACATACTACAGATCTCTTTGAGAAAGGAGAGTGCCTTCGGGAATGTAGATACAGGTGGTGCATGGCTGTCGTCAGCTCGTGTCGTGAGATGTTGGGTTAAGTCCCGCAACGAGCGCAACCCTTATTTTTAGTTACCAATTTTTTGGGTTTTCTAGAGAGACTGCCGGTGACAAACCGGAGGAAGGTGAGGATGACGTCAAGTCAGCATGCCCCTTATGCCTTGGGCTACACACGTGCTACAATGGCTAAGACAAAGAGTTGCGAACTTGCGAAAGTCAGCTAATCTCATAACTA
>EF0517651_Phaeocystis_jahnii_B5
AAAGCGCCTGTAGGTTGTTTAATAAGTCTGTTGTTAAAGACTAGGGCTTAACCCTAGGAAAGCAATGGAAACTACTAGACTAGAGTATGGTAGGGGTAGAGGGAATTTCTAGTGTAGCGGTGAAATGCGTAGATATTAGAAAGAACACCGGTGGCGAAGGCGCTCTACTGGACCATTACTGACACTCAGAGGCGAAAGCTAGGGTAGCAAAAGGGATTAGATACCCCTGTAGTCCTAGCCGTAAACGATGGATACTAGATGTTGCGTTTTTATGCAGTATCCTAGCTAACGCGTTAAGTATCCCGCCTGGGGAGTACGCTCGCAAGGGTGAAACTCAAAGGAATTGACGGGGGCCCGCACAAGCGGTGGAGCATGTGGTTTAATTCGATGCAACGCGAAGAACCTTACCAAGGCTTGACATACTACAGATCTCTTTGAGAAAGGAGAGTGCCTTCGGGAATGTAGATACAGGTGGTGCATGGCTGTCGTCAGCTCGTGTCGTGAGATGTTGGGTTAAGTCCCGCAACGAGCGCAACCCTTATTTTTAGTTACCAATTTTTTGGGTTTTCTAGAGAGACTGCCGGTGACAAACCGGAGGAAGGTGAGGATGACGTCAAGTCAGCATGCCCCTTATGCCTTGGGCTACACACGTGCTACAATGGCTAAGACAAAGAGTTGCGAACTGCGAAAGTCAGCTA
>EF0520211_Uncultured_haptophyte_25030421
GAGGAATAAGCATCGGCTAACTCCGTGCCAGCAGCCGCGGTAATACGGGGGATGCAAGCGTTATCCGGAATCATTGGGCGTAAAGCGCCTGTAGGTTGTTTAATAAGTCTGTTGTTAAAGACTAGGGCTTAACCCTAGGAAAGCAATGGAAACTACTAGACTTGAGTATGATAGGGGTAGAGGGAATTTCTAGTGTAGCGGTGAAATGCGTAGATATTAGGAAGAACACCGGTGGCGAAGGCGCTCTACTGGATCATTACTGACACTCAGAGGCGAAAGCTAGGGTAGCAAAAGGGATTAGATACCCCTGTAGTCCTAGCCGTAAACGATGGATACTAGATGTTGCGTTTATTATGCAGTATCGTAGCTAACGCGTTAAGTATCCCGCCTGGGGAGTACGCTCGCAAGGGTGAAACTCAAAGGAATTGACGGGGGCCCGCACAAGCGGTGGAGCATGTGGTTTAATTCGATGCAACGCGAAGAACCTTACCAAGGCTTGACATACTACAAATTCTTTTGAGAAAAAGAAGTGCCTTCGGGAATGTAGATACAGGTGGTGCATGGCTGTCGTCAGCTCGTGTCGTGAGATGTTGGGTTAAGTCCCGCAACGAGCGCAACCCTTATTTTTAGTTACCAATTCGTTGGGTTCTCTAGAATAGACTGCCGGTGACAAACCGGAGGAAGGTGAGGATGACGTCAAGTCAGCATGCCCCTTATGTCCTGGGCTACACACGTGCTACAATGGTTAAGACAAAGAGTCGCGAGCTCGTGAGAGTCAGCTAATCTCATAAACTTAGCCCAAGTTCAGATTGTAGGCTGCAACTCGCCTACATGAAG
>EF0519631_Uncultured_haptophyte_MAMA6489
GAGGAATAAGCATCGGCTAACTCCGTGCCAGCAGCCGCGGTAATACGGGGGATGCAAGCGTTATCCGGAATCATTGGGCGTAAAGCGCCTGTAGGTTGTTTAATAAGTCTGTTGTTAAAGACTAGGGCTCAACCCTAGGAAAGCAGTGGAAACTACTAGACTTGAGTATGATAGGGGTAGAGGGAATTTCTAGTGTAGCGGTGAAATGCGTAGATATTAGGAAGAACACCGGTGGCGAAGGCGCTCTACTGGATCATTACTGACACTCAGAGGCGAAAGCTAGGGTAGCAAAAGGGATTAGATACCCCTGTAGTCCTAGCCGTAAACGATGGATACTAGATGTTGCGTTTATTATGCAGTATCGTAGCTAACGCGTTAAGTATCCCGCCTGGGGAGTACGCTCTCAAGGGTGAAACTCAAAGGAATTGACGGGGGCCCGCACAAGCGGTGGAGCATGTGGTTTAATTCGATGCAACGCGAAGAACCTTACCAGGGCTTGACATACTACAAATTCTTTTGAGAAAAAGAAGTGCCTTCGGGAATGTAGATACAGGTGGTGCATGGCTGTCGTCAGCTCGTGTCGTGAGATGTTGGGTTAAGTCCCGCAACGAGCGCAACCCTTATTTTTAGTTACTAATTCGTTAGGTTCTCTAGAAAGACTGCCGGTGACAAACCGGAGGAAGGTGAGGATGACGTCAAGTCAGCATGCCCCTTATGCCCTGGGCTACACACGTGCTACAATGGCTAAGACAAAGAGTCGCGAGCTTGCAAGAGTCAGCTAATCTCATAAACTTAGCCTAAGTTCAGATTGTAGGCTGCAACTCGCCTGCATGAAG
>EF0521451_Uncultured_haptophyte_MC61574
GAGGAATAAGCATCGGCTAACTCCGTGCCAGCAGCCGCGGTAATACGGGGGATGCAAGCGTTATCCGGAATCATTGGGCGTAAAGCGCCTGTAGGTTGTTTAATAAGTCTGTTGTTAAAGACTAGGGCTCAACCCTAGGAAAGCAATGGAAACTACTAGACTTGAGTATGATAGGGGTAGAGGGAATTTCTAGTGTAGCGGTGAAATGCGTAGATATTAGGAAGAACACCGGTGGCGAAGGCGCTCTACTGGATCATTACTGACACTCAGAGGCGAAAGCTAGGGTAGCAAAAGGGATTAGATACCCCTGTAGTCCTAGCCGTAAACGATGGATACTAGATGTTGCGTTTATTATGCAGTATCCTAGCTAACGCGTTAAGTATCCCGCCTGGGGAGTACGCTCGCAAGGGTGAAACTCAAAGGAATTGACGGGGGCCCGCACAAGCGGTGGAGCATGTGGTTTAATTCGATGCAACGCGAAGAACCTTACCAGGGCTTGACATACTACGAATTCTTTTGAGAAAAAGAAGTGCCTTCGGGAATGTAGATACAGGTGGTGCATGGCTGTCGTCAGCTCGTGTCGTGAGATGTTGGGTTAAGTCCCGCAACGAGCGCAACCCTTATTTTTAGTTACTAATTCGTTAGGTTCTCTAGAAAGACTGCCGGTGACAAACCGGAGGAAGGTGAGGATGACGTCAAGTCAGCATGCCCCTTATGCCCTGGGCTACACACGTGCTACAATGGTTAAGACAAAGAGTCGCGAGCTCGCAAGAGTCAGCTAATCTCATAAACTTAGCCTAAGTTCAGATTGTAGGCTGCAACTCGCCTACATGAAG
>EF0519741_Uncultured_haptophyte_MAMA64112
GAGGAATAAGCATCGGCTAACTCCGTGCCAGCAGCCGCGGTAATACGGGGGATGCAAGCGTTATCCGGAATCATTGGGCGTAAAGCGCTTGTAGGTTGTTTAATAAGTCTGTTGTTAAAGACTAGGGCTTAACCCTAGGAAAGCAATGGAAACTACTAGACTAGAGTATGATAGGGGTAGAGGGAATTTCTAGTGTAGCGGTGAAATGCGTAGATATTAGGAAGAACACCGGTGGCGAAGGCGCTCTACTGGATCATTACTGACACTCAGAGGCGAAAGCTAGGGTAGCAAAAGGGATTAGATACCCCTGTAGTCCTAGCCGTAAACGATGGATACTAGATGTTGCGTTTATTATGCAGTATCGTAGCTAACGCGTTAAGTATCCCGCCTGGGGAGTACGCTCGCAAGGGTGAAACTCAAAGGAATTGACGGGGGCCCGCACAAGCGGTGGAGCATGTGGTTTAATTCGATGCAACGCGAAGAACCTTACCAAGGCTTGACATACTACAAATTTCTTTGAGAAAAGAAAGTGCCTTCGGGAATGTAGATACAGGTGGTGCATGGCTGTCGTCAGCTCGTGTCGTGAGATGTTGGGTTAAGTCCCGCAACGAGCGCAACCCTTATTTTTAGTTGCCAATTTATTGGGTTTTCTAGAAAGACTGCCGGTGACAAACCGGAGGAAGGTGAGGATGACGTCAAGTCAGCATGCCCCTTATGTCTTGGGCTACACACGTGCTACAATGGCTAAGACAAAGAGTCGCGAATTCGCGAGAATCAGCTAATCTCATAAACTTAGTCTAAGTTCAGATTGTAGGCTGCAACTCGCCTACATGAAG
>EF0521881_Uncultured_haptophyte_MC62221
GAGGAATAAGCATCGGCTAACTCCGTGCCAGCAGCCGCGGTAATACGGGGGATGCAAGCGTTATCCGGAATCATTGGGCGTAAAGCGCCTGTAGGTTGTTTAATAAGTCTGTTGTTAAAGACTAGGGCTTAACCCTAGGAAAGCAATGGAAACTACTAGACTAGAGTATGGTAGGGGTAGAGGGAATTTCTAGTGTAGCGGTGAAATGCGTAGATATTAGGAAGAACACCGGTGGCGAAGGCGCTCTACTGGATCATTACTGACACTCAGAGGCGAAAGCTAGGGTAGCAAAAGGGATTAGATACCCCTGTAGTCCTAGCCGTAAACGATGGATACTAGATGTTGCGTTTATTATGCAGTATCGTAGCTAACGCGTTAAGTATCCCGCCTGGGGAGTACGCTCGCAAGGGTGAAACTCAAAGGAATTGACGGGGGCCCGCACAAGCGGTGGAGCATGTGGTTTAATTCGATGCAACGCGAAGAACCTTACCAAGGCTTGACATACTACAAATTTCTTTGAGAAAAGAAAGTGCCTTCGGGAATGTAGATACAGGTGGTGCATGGCTGTCGTCAGCTCGTGTCGTGAGATGTTGGGTTAAGTCCCGCAACGAGCGCAACCCTTATTTTTAGTTGCCAATTTATTGGGTTTTCTAGAAAGACTGCCGGTGACAAACCGGAGGAAGGTGAGGATGACGTCAAGTCAGCATGCCCCTTATGTCTTGGGCTACACACGTGCTACAATGGTTAAGACAAAGAGTTGCGAGCTCGCAAGAGTCAGCTAATCTCATAAACTTAGCCTAAGTTCGGATTGTAGGCTGCAACTCGCCTACGTGAAG
>EF0518111_Uncultured_haptophyte_MC59749
GAGGAATAAGCATCGGCTAACTCCGTGCCAGCAGCCGCGGTAATACGGGGGATGCAAGCGTTATCCGGAATCATTGGGCGTAAAGCGCCTGTAGGTTGTTTAATAAGTCTGTTGTTAAAGACTAGGGCTCAACCCTAGAAAAGCAATGGAAACTACTAGACTTGAGTATGATAGGGGTAGAGGGAATTTCTAGTGTAGCGGTGAAATGCGTAGATATTAGGAAGAACACCGGTGGCGAAGGCGCTCTACTGGATCATTACTGACACTCAGAGGCGAAAGCTAGGGTAGCAAAAGGGATTAGATACCCCTGTAGTCCTAGCCGTAAACGATGGATACTAGATGTTGCGTTTATTATGCAGTATCGTAGCTAACGCGTTAAGTATCCCGCCTGGGGAGTACGCTCGCAAGGGTGAAACTCAAAGGAATTGACGGGGGCCCGCACAAGCGGTGGAGCATGTGGTTTAATTCGATGCAACGCGAAGAACCTTACCAAGGCTTGACATACTACAAATTTCTTTGAAAGAGGAAAGTGCCTTCGGGAATGTAGATACAGGTGGTGCATGGCTGTCGTCAGCTCGTGTCGTGAGATGTTGGGTTAAGTCCCGCAACGAGCGCAACCCTTATTTTTAGTTGCTAATTTATTAGGTTTTCTAGAAAGACTGCCGGTGACAAACCGGAGGAAGGTGAGGATGACGTCAAGTCAGCATGCCCCTTATGCCTTGGGCTACACACGTGCTACAATGGTTAAGACAAAGAGTTGCGAGCTCGTGAGAGTCAGCTAATCTCATAAACTTAGCCTAAGTTCGGATTGTAGGCTGCAACTCGCCTACATGAAG
>EF0520151_Uncultured_haptophyte_25030420
GAGGAATAAGCATCGGCTAACTCCGTGCCAGCAGCCGCGGTAATACGGGGGATGCAAGCGTTATCCGGAATCATTGGGCGTAAAGCGCCTGTAGGTTGTTTAATAAGTCTGTTGTTAAAGACTAGGGCTCAACCCTAGGAAAGCAATGGAAACTACTAGACTTGAGTATGATAGGGGTAGAGGGAATTTCTAGTGTAGCGGTGAAATGCGTAGATATTAGGAAGAACACCGGTGGCGAAGGCGCTCTACTGGATCATTACTGACACTCAGAGGCGAAAGCTAGGGTAGCAAAAGGGATTAGATACCCCTGTAGTCCTAGCCGTAAACGATGGATACTAGATGTTGCGTTTATTATGCAGTATCGTAGCTAACGCGTTAAGTATCCCGCCTGGGGAGTACGCTCGCAAGGGTGAAACTCAAAGGAATTGACGGGGGCCCGCACAAGCGGTGGAGCATGTGGTTTAATTCGATGCAACGCGAAGAACCTTACCAAGGCTTGACATACTACAAATTTCTTTGAAAGAGGAAAGTGCCTTCGGGAATGTAGATACAGGTGGTGCATGGCTGTCGTCAGCTCGTGTCGTGAGATGTTGGGTTAAGTCCCGCAACGAGCGCAACCCTTATTTTTAGTTGCTAATTTATTAGGTTTTCTAGAAAGACTGCCGGTGACAAACCGGAGGAAGGTGAGGATGACGTCAAGTCAGCATGCCCCTTATGCCTTGGGCTACACACGTGCTACAATGGTTAAGACAAAGAGTTGCGAGCTCGCGAGAGTCAGCTAATCTCATAAACTTAGCCTAAGTTCGGATTGTAGGCTGCAACTCGCCTGCATGAAG
>EF0519861_Uncultured_haptophyte_MAMA64124
GAGGAATAAGCATCGGCTAACTCCGTGCCAGCAGCCGCGGTAATACGGGGGATGCAAGCGTTATCCGGAATCATTGGGCGTAAAGCGCCTGTAGGTTGTTTAATAAGTCTGTTGTTAAAGACTAGGGCTCAACCCTAGGAAAGCAATGGAAACTACTAGACTTGAGTATGATAGGGGTAGAGGGAATTTCTAGTGTAGCGGTGAAATGCGTAGATATTAGGAAGAACACCGGTGGCGAAGGCGCTCTACTGGATCATTACTGACACTCAGAGGCGAAAGCTAGGGTAGCAAAAGGGATTAGATACCCCTGTAGTCCTAGCCGTAAACGATGGATACTAGATGTTGCGTTTATTATGCAGTATCGTAGCTAACGCGTTAAGTATCCCGCCTGGGGAGTACGCTCGCAAGGGTGAAACTCAAAGGAATTGACGGGGGCCCGCACAAGCGGTGGAGCATGTGGTTTAATTCGATGCAACGCGAAGAACCTTACCAAGGCTTGACATACTACAAATTTCTTTGAAAGAGGAAAGTGCCTTCGGGAATGTAGATACAGGTGGTGCATGGCTGTCGTCAGCTCGTGTCGTGAGATGTTGGGTTAAGTCCCGCAACGAGCGCAACCCTTATTTTTAGTTGCTAATTTATTAGGTTTTCTAGAAAGACTGCCGGTGACAAACCGGAGGAAGGTGAGGATGACGTCAAGTCAGCATGCCCCTTATGCCTTGGGCTACACACGTGCTACAATGGTTAAGACAAAGAGTTGCGAGCTCGCGAGAGTCAGCTAATCTCATAAACTTAGCCTAAGTTCGGATTGTAGGCTGCAACTCGCCTACATGAAG
>EF0518521_Uncultured_haptophyte_MC59795
GAGGAATAAGCATCGGCTAACTCCGTGCCAGCAGCCGCGGTAATACGGGGGATGCAAGCGTTATCCGGAATCATTGGGCGTAAAGCGCCTGTAGGTTGTTTAATAAGTCTGTTGTTAAAGACTAGGGCTCAACCCTAGGAAAGCAATGGAAACTACTAGACTTGAGTATGATAGGGGTAGAGGGAATTTCTAGTGTAGCGGTGAAATGCGTAGATATTAGGAAGAACACCGGTGGCGAAGGCGCTCTACTGGATCATTACTGACACTCAGAGGCGAAAGCTAGGGTAGCAAAAGGGATTAGATACCCCTGTAGTCCTAGCCGTAAACGATGGATACTAGATGTTGCGTTTATTATGCAGTATCGTAGCTAACGCGTTAAGTATCCCGCCTGGGGAGTACGCTCGCAAGGGTGAAACTCAAAGGAATTGACGGGGGCCCGCACAAGCGGTGGAGCATGTGGTTTAATTCGATGCAACGCGAAGAACCTTACCAAGGCTTGACATACTACAAATTTCTTTGAAAGAGGAAAGTGCCTTCGGGAATGTAGATACAGGTGGTGCATGGCTGTCGTCAGCTCGTGTCGTGAGATGTTGGGTTAAGTCCCGCAACGAGCGCAACCCTTATTTTTAGTTGCTAATTTATTAGGTTTTCTAGAAAGACTGCCGGTGACAAACCGGAGGAAGGTGAGGATGACGTCAAGTCAGCATGCCCCTTATGCCTTGGGCTACACACGTGCTACAATGGTTAAGACAAAGAGTTGCGAGCTCGCGAGAGTCAGCTAATCTCATAAACTTAGCCTAAGTTCGGATTGTAGGCTGCAACTCGCCTACATGAAG
>EF0517701_Uncultured_haptophyte_MC5975
GAGGAATAAGCATCGGCTAACTCCGTGCCAGCAGCCGCGGTAATACGGGGGATGCAAGCGTTATCCGGAATCATTGGGCGTAAAGCGCCTGTAGGTTGTTTAATAAGTCTGTTGTTAAAGACTAGGGCTCAACCCTAGGAAAGCAATGGAAACTACTAGACTTGAGTATGATAGGGGTAGAGGGAATTTCTAGTGTAGCGGTGAAATGCGTAGATATTAGGAAGAACACCGGTGGCGAAGGCGCTCTACTGGATCATTACTGACACTCAGAGGCGAAAGCTAGGGTAGCAAAAGGGATTAGATACCCCTGTAGTCCTAGCCGTAAACGATGGATACTAGATGTTGCGTTTATTATGCAGTATCGTAGCTAACGCGTTAAGTATCCCGCCTGGGGAGTACGCTCGCAAGGGTGAAACTCAAAGGAATTGACGGGGGCCCGCACAAGCGGTGGAGCATGTGGTTTAATTCGATGCAACGCGAAGAACCTTACCAAGGCTTGACATACTACAAATTTCTTTGAAAGAGGAAAGTGCCTTCGGGAATGTAGATACAGGTGGTGCATGGCTGTCGTCAGCTCGTGTCGTGAGATGTTGGGTTAAGTCCCGCAACGAGCGCAACCCTTATTTTTAGTTGCTAATTTATTAGGTTTTCTAGAAAGACTGCCGGTGACAAACCGGAGGAAGGTGAGGATGACGTCAAGTCAGCATGCCCCTTATGCCTTGGGCTACACACGTGCTACAATGGTTAAGACAAAGAGTTGCGAGCTCGCGAGAGTCAGCTAATCTCATAAACTTAGCCTAAGTTCGGATTGTAGGCTGCAACTCGCCTACATGAAG
>EF0518141_Uncultured_haptophyte_MC59752
GAGGAATAAGCATCGGCTAACTCCGTGCCAGCAGCCGCGGTAATACGGGGGATGCAAGCGTTATCCGGAATCATTGGGCGTAAAGCGCCTGTAGGTTGTTTAATAAGTCTGTTGTTAAAGACTAGGGCTCAACCCTAGGAAAGCAATGGAAACTACTAGACTTGAGTATGATAGGGGTAGAGGGAATTTCTAGTGTAGCGGTGAAATGCGTAGATATTAGGAAGAACACCGGTGGCGAAGGCGCTCTACTGGATCATTACTGACACTCAGAGGCGAAAGCTAGGGTAGCAAAAGGGATTAGATACCCCTGTAGTCCTAGCCGTAAACGATGGATACTAGATGTTGCGTTTATTATGCAGTATCGTAGCTAACGCGTTAAGTATCCCGCCTGGGGAGTACGCTCGCAAGGGTGAAACTCAAAGGAATTGACGGGGGCCCGCACAAGCGGTGGAGCATGTGGTTTAATTCGATGCAACGCGAAGAACCTTACCAAGGCTTGACATACTACAAATTTCTTTGAAAGAGGAAAGTGCCTTCGGGAATGTAGATACAGGTGGTGCATGGCTGTCGTCAGCTCGTGTCGTGAGATGTTGGGTTAAGTCCCGCAACGAGCGCAACCCTTATTTTTAGTTGCTAATTTATTAGGTTTTCTAGAAAGACTGCCGGTGACAAACCGGAGGAAGGTGAGGATGACGTCAAGTCAGCATGCCCCTTATGCCTTGGGCTACACACGTGCTACAATGGTTAAGACAAAGAGTTGCGAGCTCGCGAGAGTCAGCTAATCTCATAAACTTAGCCTAAGTTCGGATTGTAGGCTGCAACTCGCCTACATGAAG
>EF0518451_Uncultured_haptophyte_MC59786
GAGGAATAAGCATCGGCTAACTCCGTGCCAGCAGCCGCGGTAATACGGGGGATGCAAGCGTTATCCGGAATCATTGGGCGTAAAGCGCCTGTAGGTTGTTTAATAAGTCTGTTGTTAAAGACTAGGGCTCAACCCTAGGAAAGCAATGGAAACTACTAGACTTGAGTATGATAGGGGTAGAGGGAATTTCTAGTGTAGCGGTGAAATGCGTAGATATTAGGAAGAACACCGGTGGCGAAGGCGCTCTACTGGATCATTACTGACACTCAGAGGCGAAAGCTAGGGTAGCAAAAGGGATTAGATACCCCTGTAGTCCTAGCCGTAAACGATGGATACTAGATGTTGCGTTTATTATGCAGTATCGTAGCTAACGCGTTAAGTATCCCGCCTGGGGAGTACGCTCGCAAGGGTGAAACTCAAAGGAATTGACGGGGGCCCGCACAAGCGGTGGAGCATGTGGTTTAATTCGATGCAACGCGAAGAACCTTACCAAGGCTTGACATACTACAAATTTCTTTGAAAGAGGAAAGTGCCTTCGGGAATGTAGATACAGGTGGTGCATGGCTGTCGTCAGCTCGTGTCGTGAGATGTTGGGTTAAGTCCCGCAACGAGCGCAACCCTTATTTTTAGTTGCTAATTTATTAGGTTTTCTAGAAAGACTGCCGGTGACAAACCGGAGGAAGGTGAGGATGACGTCAAGTCAGCATGCCCCTTATGCCTTGGGCTACACACGTGCTACAATGGTTAAGACAAAGAGTTGCGAGCTCGCGAGAGTTAGCTAATCTCATAAACTTAGCCTAAGTTCGGATTGTAGGCTGCAACTCGCCTACATGAAG
>EF0518531_Uncultured_haptophyte_MC59796
GAGGAATAAGCATCGGCTAACTCCGTGCCAGCAGCCGCGGTAATACGGGGGATGCAAGCGTTATCCGGAATCATTGGGCGTAAAGCGCCTGTAGGTTGTTTAATAAGTCTGTTGTTAAAGACTAGGGCTCAACCCTAGGAAAGCAATGGAAACTACTAGACTTGAGTATGATAGGGGTAGAGGGAATTTCTAGTGTAGCGGTGAAATGCGTAGATATTAGGAAGAACACCGGTGGCGAAGGCGCTCTACTGGATCATTACTGACACTCAGAGGCGAAAGCTAGGGTAGCAAAAGGGATTAGATACCCCTGTAGTCCTAGCCGTAAACGATGGATACTAGATGTTGCGTTTATTATGCAGTATCGTAGCTAACGCGTTAAGTATCCCGCCTGGGGAGTACGCTCGCAAGGGTGAAACTCAAAGGAATTGACGGGGGCCCGCACAAGCGGTGGAGCATGTGGTTTAATTCGATGCAACGCGAAGAACCTTACCAAGGCTTGACATACTACAAATTTCTTTGAAAGAGGAAAGTGCCTTCGGGAATGTAGATACAGGTGGTGCATGGCTGTCGTCAGCTCGTGTCGTGAGATGTTGGGTTAAGTCCCGCAACGAGCGCAACCCTTATTTTTAGTTGCTAATTTATTAGGTTTTCTAGAAAGACTGCCGGTGACAAACCGGAGGAAGGTGAGGATGACGTCAAGTCAGCATGCCCCTTATGCCTTGGGCTACACACGTGCTACAATGGTTAAGACAAAGAGTTGCGAGCTCGCGAGAGTCAGCTAATCTCATAAACTTAGCCTAAGTTCGGATTGTAGGCTGCAACTCGCCTGCGTGAAG
>EF0519151_Uncultured_haptophyte_MC601121
GAGGAATAAGCATCGGCTAACTCCGTGCCAGCAGCCGCGGTAATACGGGGGATGCAAGCGTTATCCGGAATCATTGGGCGTAAAGCGCCTGTAGGTTGTTTAATAAGTCTGTTGTTAAAGACTAGGGCTCAACCCTAGGAAAGCAATGGAAACTACTAGACTTGAGTATGATAGGGGTAGAGGGAATTTCTAGTGTAGCGGTGAAATGCGTAGATATTAGGAAGAACACCGGTGGCGAAGGCGCTCTACTGGATCATTACTGACACTCAGAGGCGAAAGCTAGGGTAGCAAAAGGGATTAGATACCCCTGTAGTCCTAGCCGTAAACGATGGATACTAGATGTTGCGTTTATTATGCAGTATCGTAGCTAACGCGTTAAGTATCCCGCCTGGGGAGTACGCTCGCAAGGGTGAAACTCAAAGGAATTGACGGGGGCCCGCACAAGCGGTGGAGCATGTGGTTTAATTCGATGCAACGCGAAGAACCTTACCAAGGCTTGACATACTACAAATTTCTTTGAAAGAGGAAAGTGCCTTCGGGAATGTAGATACAGGTGGTGCATGGCTGTCGTCAGCTCGTGTCGTGAGATGTTGGGTTAAGTCCCGCAACGAGCGCAACCCTTATTTTTAGTTGCTAATTTATTAGGTTTTCTAGAAAGACTGCCGGTGACAAACCGGAGGAAGGTGAGGATGACGTCAAGTCAGCATGCCCCTTATGCCTTGGGCTACACACGTGCTACAATGGTTAAGACAAAGAGTTGCGAGCTCGCGAGAGTCAGCTAATCTCATAAACTTAGCCTAAGTTCGGATTGTAGGCTGCAACTCGCCTGCGTGAAG
>EF0520371_Uncultured_haptophyte_25030440
GAGGAATAAGCATCGGCTAACTCCGTGCCAGCAGCCGCGGTAATACGGGGGATGCAAGCGTTATCCGGAATCATTGGGCGTAAAGCGCCTGTAGGTTGTTTAATAAGTCTGTTGTTAAAGACTAGGGCTCAACCCTAGGAAAGCAATGGAAACTACTAGACTTGAGTATGATAGGGGTAGAGGGAATTTCTAGTGTAGCGGTGAAATGCGTAGATATTAGGAAGAACACCGGTGGCGAAGGCGCTCTACTGGATCATTACTGACACTCAGAGGCGAAAGCTAGGGTAGCAAAAGGGATTAGATACCCCTGTAGTCCTAGCCGTAAACGATGGATACTAGATGTTGCGTTTATTATGCAGTATCGTAGCTAACGCGTTAAGTATCCCGCCTGGGGAGTACGCTCGCAAGGGTGAAACTCAAAGGAATTGACGGGGGCCCGCACAAGCGGTGGAGCATGTGGTTTAATTCGATGCAACGCGAAGAACCTTACCAAGGCTTGACATACTACAAATTTCTTTGAAAGAGGAAAGTGCCTTCGGGAATGTAGATACAGGTGGTGCATGGCTGTCGTCAGCTCGTGTCGTGAGATGTTGGGTTAAGTCCCGCAACGAGCGCAACCCTTATTTTTAGTTGCTAATTTATTAGGTTTTCTAGAAAGACTGCCGGTGACAAACCGGAGGAAGGTGAGGATGACGTCAAGTCAGCATGCCCCTTATGCCTTGGGCTACACACGTGCTACAATGGTTAAGACAAAGAGTTGCGAGCTCGCGAGAGTCAGCTAATCTCATAAACTTAGCCTAAGTTCGGATTGTAGGCTGCAACTCGCCTACGTGAAG
>EF0520061_Uncultured_haptophyte_2503048
GAGGAATAAGCATCGGCTAACTCCGTGCCAGCAGCCGCGGTAATACGGGGGATGCAAGCGTTATCCGGAATCATTGGGCGTAAAGCGCCTGTAGGTTGTTTAATAAGTCTGTTGTTAAAGACTAGGGCTCAACCCTAGGAAAGCAATGGAAACTACTAGACTTGAGTATGATAGGGGTAGAGGGAATTTCTAGTGTAGCGGTGAAATGCGTAGATATTAGGAAGAACACCGGTGGCGAAGGCGCTCTACTGGATCATTACTGACACTCAGAGGCGAAAGCTAGGGTAGCAAAAGGGATTAGATACCCCTGTAGTCCTAGCCGTAAACGATGGATACTAGATGTTGCGTTTATTATGCAGTATCGTAGCTAACGCGTTAAGTATCCCGCCTGGGGGGTACGCTCGCAAGGGTGAAACTCAAAGGAATTGACGGGGGCCCGCACAAGCGGTGGAGCATGTGGTTTAATTCGATGCAACGCGAAGAACCTTACCAAGGCTTGACATACTACAAATTTCTTTGAAAGAGGAAAGTGCCTTCGGGAATGTAGATACAGGTGGTGCATGGCTGTCGTCAGCTCGTGTCGTGAGATGTTGGGTTAAGTCCCGCAACGAGCGCAACCCTTATTTTTAGTTGCTAATTTATTAGGTTTTCTAGAAAGACTGCCGGTGACAAACCGGAGGAAGGTGAGGATGACGTCAAGTCAGCATGCCCCTTATGCCTTGGGCTACACACGTGCTACAATGGTTAAGACAAAGAGTTGCGAGCTCGCGAGAGTCAGCTAATCTCATAAACTTAGCCTAAGTTCGGATTGTAGGCTGCAACTCGCCTACGTGAAG
>EF0519691_Uncultured_haptophyte_MAMA64103
GAGGAATAAGCATCGGCTAACTCCGTGCCAGCAGCCGCGGTAATACGGGGGATGCAAGCGTTATCCGGAATCATTGGGCGTAAAGCGCCTGTAGGTTGTTTAATAAGTCTGTTGTTAAAGACTAGGGCTTAACCCTAGGAAAGCAATGGAAACTACTAGACTTGAGTATGATAGGGGTAGAGGGAATTTCTAGTGTAGCGGTGAAATGCGTAGATATTAGGAAGAACACCGGTGGCGAAGGCGCTCTACTGGATCATTACTGACACTCAGAGGCGAAAGCTAGGGTAGCAAAAGGGATTAGATACCCCTGTAGTCCTAGCCGTAAACGATGGATACTAGATGTTGCGTTTATTATGCAGTATCGTAGCTAACGCGTTAAGTATCCCGCCTGGGGAGTACGCTCGCAAGGGTGAAACTCAAAGGAATTGACGGGGGCCCGCACAAGCGGTGGAGCATGTGGTTTAATTCGATGCAACGCGAAGAACCTTACCAAGGCTTGACATACTACAAATTTCTTTGAAAGAGGAAAGTGCCTTCGGGAATGTAGATACAGGTGGTGCATGGCTGTCGTCAGCTCGTGTCGTGAGATGTTGGGTTAAGTCCCGCAACGAGCGCAACCCTTATTTTTAGTTGCTAATTTATTAGGTTTTCTAAAAAGACTGCCGGTGACAAACCGGAGGAAGGTGAGGATGACGTCAAGTCAGCATGCCCCTTATGCCTTGGGCTACACACGTGCTACAATGGTTAAGACAAAGAGTTGCGAGCTCGCGAGAGTCAGCTAATCTCATAAACTTAGCCTAAGTTCGGATTGTAGGCTGCAACTCGCCTGCGTGAAG
>EF0519881_Uncultured_haptophyte_MAMA64127
GAGGAATAAGCATCGGCTAACTCCGTGCCAGCAGCCGCGGTAATACGGGGGATGCAAGCGTTATCCGGAATCATTGGGCGTAAAGCGCCTGTAGGTTGTTTAATAAGTCTGTTGTTAAAGACTAGGGCTTAACCCTAGGAAAGCAATGGAAACTACTAGACTTGAGTATGATAGGGGTAGAGGGAATTTCTAGTGTAGCGGTGAAATGCGTAGATATTAGGAAGAACACCGGTGGCGAAGGCGCTCTACTGGATCATTACTGACACTCAGAGGCGAAAGCTAGGGTAGCAAAAGGGATTAGATACCCCTGTAGTCCTAGCCGTAAACGATGGATACTAGATGTTGCGTTTATTATGCAGTATCGTAGCTAACGCGTTAAGTATCCCGCCTGGGGAGTACGCTCGCAAGGGTGAAACTCAAAGGAATTGACGGGGGCCCGCACAAGCGGTGGAGCATGTGGTTTAATTCGATGCAACGCGAAGAACCTTACCAAGGCTTGACATACTACAAATTTCTTTGAAAGAGGAAAGTGCCTTCGGGAATGTAGATACAGGTGGTGCATGGCTGTCGTCAGCTCGTGTCGTGAGATGTTGGGTTAAGTCCCGCAACGAGCGCAACCCTTATTTTTAGTTGCTAATTTATTAGGTTTTCTAAAAAGACTGCCGGTGACAAACCGGAGGAAGGTGAGGATGACGTCAAGTCAGCATGCCCCTTATGCCTTGGGCTACACACGTGCTACAATGGTTAAGACAAAGAGTTGCGAGCTCGCGAGAGTCAGCTAATCTCATAAACTTAGCCTAAGTTCGGATTGTAGGCTGCAACTCGCCTACATGAAG
>EF0520421_Uncultured_haptophyte_25030445
GAGGAATAAGCATCGGCTAACTCCGTGCCAGCAGCCGCGGTAATACGGGGGATGCAAGCGTTATCCGGAATCATTGGGCGTAAAGCGCCTGTAGGTTGTTTAATAAGTCTGTTGTTAAAGACTAGGGCTTAACCCTAGGAAAGCAATGGAAACTACTAGACTTGAGTATGATAGGGGTAGAGGGAATTTCTAGTGTAGCGGTGAAATGCGTAGATATTAGGAAGAACACCGGTGGCGAAGGCGCTCTACTGGATCATTACTGACACTCAGAGGCGAAAGCTAGGGTAGCAAAAGGGATTAGATACCCCTGTAGTCCTAGCCGTAAACGATGGATACTAGATGTTGCGTTTATTATGCAGTATCGTAGCTAACGCGTTAAGTATCCCGCCTGGGGAGTACGCTCGCAAGGGTGAAACTCAAAGGAATTGACGGGGGCCCGCACAAGCGGTGGAGCATGTGGTTTAATTCGATGCAACGCGAAGAACCTTACCAAGGCTTGACATACTACAAATTTCTTTGAAAGAGGAAAGTGCCTTTGGGAATGTAGATACAGGTGGTGCATGGCTGTCGTCAGCTCGTGTCGTGAGATGTTGGGTTAAGTCCCGCAACGAGCGCAACCCTTATTTTTAGTTGCTAATTTATTAGGTTTTCTAAAAAGACTGCCGGTGACAAACCGGAGGAAGGTGAGGATGACGTCAAGTCAGCATGCCCCTTATGCCTTGGGCTACACACGTGCTACAATGGTTAAGACAAAGAGTTGCGAGCTCGCGAGAGTCAGCTAATCTCATAAACTTAGCCTAAGTTCGGATTGTAGGCTGCAACTCGCCTACGTGAAG
>EF0520721_Uncultured_haptophyte_25030487
GAGGAATAAGCATCGGCTAACTCCGTGCCAGCAGCCGCGGTAATACGGGGGATGCAAGCGTTATCCGGAATCATTGGGCGTAAAGCGCCTGTAGGTTGTTTAATAAGTCTGTTGTTAAAGACTAGGGCTTAACCCTAGGAAAGCAATGGAAACTACTAGACTTGAGTATGATAGGGGTAGAGGGAATTTCTAGTGTAGCGGTGAAATGCGTAGATATTAGGAAGAACACCGGTGGCGAAGGCGCTCTACTGGATCATTACTGACACTCAGAGGCGAAAGCTAGGGTAGCAAAAGGGATTAGATACCCCTGTAGTCCTAGCCGTAAACGATGGATACTAGATGTTGCGTTTATTATGCAGTATCGTAGCTAACGCGTTAAGTATCCCGCCTGGGGAGTACGCTCGCAAGGGTGAAACTCAAAGGAATTGACGGGGGCCCGCACAAGCGGTGGAGCATGTGGTTTAATTCGATGCAACGCGAAGAACCTTACCAAGGCTTGACATACTACAAATTTCTTTGAAAGAGGAAAGTGCCTTCGGGAATGTAGATACAGGTGGTGCATGGCTGTCGTCAGCTCGTGTCGTGAGATGTTGGGTTAAGTCCCGCAACGAGCGCAACCCTTATTTTTAGTTGGTAATTTATTAGGTTTTCTAAAAAGACTGCCGGTGACAAACCGGAGGAAGGTGAGGATGACGTCAAGTCAGCATGCCCCTTATGCCTTGGGCTACACACGTGCTACAATGGTTAAGACAAAGAGTTGCGAGCTCGCGAGAGTCAGCTAATCTCATAAACTTAGCCTAAGTTCGGATTGTAGGCTGCAACTCGCCTGCATGAAG
>EF0520701_Uncultured_haptophyte_25030485
GAGGAATAAGCATCGGCTAACTCCGTGCCAGCAGCCGCGGTAATACGGGGGATGCAAGCGTTATCCGGAATCATTGGGCGTAAAGCGCCTGTAGGTTGTTTAATAAGTCTGTTGTTAAAGACTAGGGCTCAACCCTAGGAAAGCAATGGAAACTACTAGACTTGAGTATGATAGGGGTAGAGGGAATTTCTAGTGTAGCGGTGAAATGCGTAGATATTAGGAAGAACACCGGTGGCGAAGGCGCTCTACTGGATCATTACTGACACTCAGAGGCGAAAGCTAGGGTAGCAAAAGGGATTAGATACCCCTGTAGTCCTAGCCGTAAACGATGGATACTAGATGTTGCGTTTATTATGCAGTATCGTAGCTAACGCGTTAAGTATCCCGCCTGGGGAGTACGCTCGCAAGGGTGAAACTCAAGGAATTGACGGGGGCCCGCACAAGCGGTGGAGCATGTGGTTTAATTCGATGCAACGCGAAGAACCTTACCAAGGCTTGACATACTACAAATTTCTTTGAAAGAGGAAAGTGCCTTCGGGAATGTAGATACAGGTGGTGCATGGCTGTCGTCAGCTCGTGTCGTGAGATGTTGGGTTAAGTCCCGCAACGAGCGCAACCCTTATTTTTAGTTGCTAATTTATTAGGTTTTCTAGAAAGACTGCCGGTGACAAACCGGAGGAAGGTGAGGATGACGTCAAGTCAGCATGCCCCTTATGCCTTGGGCTACACACGTGCTACAATGGTTAAGACAAAGAGTTGCGAGCTCGCGAGAGTCAGCTAATCTCATAAACTTAGCCTAAGTTCGGATTGTAGGCTGCAACTCGCCTGCATGAAG
>EF0517641_Phaeocystis_cordata_Phaeonap_1
AAAGCGCCTGTAGGTTGTTTAATAAGTCTGTTGTTAAAGACTAGGGCTCAACCCTAGGAAAGCAATGGAAACTACTAGACTTGAGTATGATAGGGGTAGAGGGAATTTCTAGTGTAGCGGTGAAATGCGTAGATATTAGGAAGAACACCGGTGGCGAAGGCGCTCTACTGGATCATTACTGACACTCAGAGGCGAAAGCTAGGGTAGCAAAAGGGATTAGATACCCCTGTAGTCCTAGCCGTAAACGATGGATACTAGATGTTGCGTTTATTATGCAGTATCGTAGCTAACGCGTTAAGTATCCCGCCTGGGGAGTACGCTCGCAAGGGTGAAACTCAAAGGAATTGACGGGGGCCCGCACAAGCGGTGGAGCATGTGGTTTAATTCGATGCAACGCGAAGAACCTTACCAAGGCTTGACATACTACAAATTTCTTTGAAAGAGGAAAGTGCCTTCGGGAATGTAGATACAGGTGGTGCATGGCTGTCGTCAGCTCGTGTCGTGAGATGTTGGGTTAAGTCCCGCAACGAGCGCAACCCTTATTTTTAGTTGCTAATTTATTAGGTTTTCTAGAAAGACTGCCGGTGACAAACCGGAGGAAGGTGAGGATGACGTCAAGTCAGCATGCCCCTTATGCCTTGGGCTACACACGTGCTACAATGGTTAAGACAAAGAGTTGCGAGCTCGCGAGAGTCAGCTA
>HM1333821_Uncultured_marine_haptophyte_Biosope_T60_16S_PLA491023
TCCGGAATCATTGGGCGTAAAGCGCCTGTAGGTTGTTTAATAAGTCTGTTGTTAAAGACTAGGGCTTAACCCTAGGAAAGCAATGGAAACTACTAGACTAGAGTATGATAGGGGTAGAGGGAATTTCTAGTGTAGCGGTGAAATGCGTAGATATTAGGAAGAACACCGGTGGCGAAGGCGCTCTACTGGATCATTACTGACACTCAGAGGCGAAAGCTAGGGTAGCAAAAGGGATTAGATACCCCTGTAGTCCTAGCCGTAAACGATGGATACTAGATGTTGCGTTTTTTGTGCAGTATCGTAGCTAACGCGTTAAGTATCCCGCCTGGGGAGTACGCTCGCAAGGGTGAAACTCAAAGGAATTGACGGGGGCCCGCACAAGCGGTGGAGCATGTGGTTTAATTCGATGCAACGCGAAGAACCTTACCAAGGCTTGACATACTACAAATTTCTTTGAAAGAGGAAAGTGCCTTCGGGAATGTAGATACAGGTGGTGCATGGCTGTCGTCAGCTCGTGTCGTGAGATGTTGGGTTAAGTCCCGCAACGAGCGCAACCCTTGTTTTTAGTTGCCAATTTTTTGGGTTTTCTAGAAAGACTGCCGGTGACAAACCGGAGGAAGGTGAGGATGACGTCAAGTCAGCATGCCCCTTATGTCTTGGGCTACACACGTGCTACAATGGTTAAGACAAAGAGTTGCGAACTTGTGAGAGTTAGCTAATCTCGTAAACTTAGCCTAAGTTCGGATTGTAGGCTGCAACT
>EF0521331_Uncultured_haptophyte_MC61561
GAGGAATAAGCATCGGCTAACTCCGTGCCAGCAGCCGCGGTAATACGGGGGATGCAAGCGTTATCCGGAATCATTGGGCGTAAAGCGCCTGTAGGTTGTTTAATAAGTCTGTTGTTAAAGACTAGGGCTTAACCCTAGGAAAGCAATGGAAACTACTAGACTAGAGTATGATAGGGGTAGAGGGAATTTCTAGTGTAGCGGTGAAATGCGTAGATATTAGGAAGAACACCGGTGGCGAAGGCGCTCTACTGGATCATTACTGACACTCAGAGGCGAAAGCTAGGGTAGCAAAAGGGATTAGATACCCCTGTAGTCCTAGCCGTAAACGATGGATACTAGATGTTGCGTTTTTTGTGCAGTATCGTAGCTAACGCGTTAAGTATCCCGCCTGGGGAGTACGCTCGCAAGGGTGAAACTCAAAGGAATTGACGGGGGCCCGCACAAGCGGTGGAGCATGTGGTTTAATTCGATGCAACGCGAAGAACCTTACCAAGGCTTGACATACTACAAATTTCTTTGAAAGAGGAAAGTGCCTTCGGGAATGTAGATACAGGTGGTGCATGGCTGTCGTCAGCTCGTGTCGTGAGATGTTGGGTTAAGTCCCGCAACGAGCGCAACCCTTGTTTTTAGTTGCCAATTTTTTGGGTTTTCTAGAAAGACTGCCGGTGACAAACCGGAGGAAGGTGAGGATGACGTCAAGTCAGCATGCCCCTTATGCCTTGGGCTACACACGTGCTACAATGGTTAAGACAAAGAGTTGCGAGCTTGTGAGAGTTAGCTAATCTCGTAAACTTAACCTAAGTTCGGATTGTAGGCTGCAACTCGCCTACATGAAG
>EF0522371_Uncultured_haptophyte_MC62277
GAGGAATAAGCATCGGCTAACTCCGTGCCAGCAGCCGCGGTAATACGGGGGATGCAAGCGTTATCCGGAATCATTGGGCGTAAAGCGCCTGTAGGTTGTTTAATAAGTCTGTTGTTAAAGACTAGGGCTTAACCCTAGGAAAGCAATGGAAACTACTAGACTAGAGTATGATAGGGGTAGAGGGAATTTCTAGTGTAGCGGTGAAATGCGTAGATATTAGGAAGAACACCGGTGGCGAAGGCGCTCTACTGGATCATTACTGACACTCAGAGGCGAAAGCTAGGGTAGCAAAAGGGATTAGATACCCCTGTAGTCCTAGCCGTAAACGATGGATACTAGATGTTGCGTTTTTTGTGCAGTATCGTAGCTAACGCGTTAAGTATCCCGCCTGGGGAGTACGCTCGCAAGGGTGAAACTCAAAGGAATTGACGGGGGCCCGCACAAGCGGTGGAGCATGTGGTTTAATTCGATGCAACGCGAAGAACCTTACCAAGGCTTGACATACTACAAATTTCTTTGAAAGAGGAAAGTGCCTTCGGGAATGTAGATACAGGTGGTGCATGGCTGTCGTCAGCTCGTGTCGTGAGATGTTGGGTTAAGTCCCGCAACGAGCGCAACCCTTGTTTTTAGTTGCCAATTTTTTGGGTTTTCTAGAAAGACTGCCGGTGACAAACCGGAGGAAGGTGAGGATGACGTCAAGTCAGCATGCCCCTTATGCCTTGGGCTACACACGTGCTACAATGGTTAAGACAAAGAGTTGCGAGCTTGTGAGAGTTAGCTAATCTCGTAAACTTAACCTAAGTTCGGATTGTAGGCTGCAACTCGCCTACATGAAG
>EF0520111_Uncultured_haptophyte_25030414
GAGGAATTACATMGGCTAACTCCGTGCCAGCAGCCGCGGTAATSCTKTKGGATGCAAGCGTTATCCGGAATCATTGGGCGTAAAGCGCCTGTAGGTTGTTTAATAAGTCTGTTGTTAAAGACTAGGGCTCAACCCTAGGAAAGCAATGGAAACTACTAGACTTGAGTATGATAGGGGTAGAGGGAATTTCTAGTGTAGCGGTGAAATGCGTAGATATTAGGAAGAACACCGGTGGCGAAGGCGCTCTACTGGATCATTACTGACACTCAGAGGCGAAAGCTAGGGTAGCAAAAGGGATTAGATACCCCTGTAGTCCTAGCCGTAAACGATGGATACTAGATGTTGCGTTTATTATGCAGTATCGTAGCTAACGCGTTAAGTATCCCGCCTGGGGAGTACGCTCGCAAGGGTGAAAACTCAAAGGAATTGACGGGGGCCCGCACAAGCGGTGGAGCATGTGGTTTAATTCGATGCAACGCGAAGAACCTTACCAAGGCTTGACATACTACAAATTTCTTTGAAAGAGGAAAGTGCCTTCGGGAATGTAGATACAGGTGGTGCATGGCTGTCGTCAGCTCGTGTCGTGAGATGTTGGGTTAAGTCCCGCAACGAGCGCAACCCTTATTTTTAGTTGCTAATTTATTAGGTTTTCTAGAAAGACTGCCGGTGACAAACCGGAGGAAGGTGAGGATGACGTCAAGTCAGCATGCCCCTTATGCCTTGGGCTACACACGTGCTACAATGGTTAAGACAAAGAGTTGCGAGCTCGCGAGAGTCAGCTAATCTCATAAACTTAGCCTAAGTTCGGATTGTAGGCTGCAACTCGCCTACGTGAAG
>LK3918221_Phaeocystis_cordata_F926
AAAGCGCCTGTAGGTTGTTTAATAAGTCTGTTGTTAAAGACTAGGGCTCAACCCTAGGAAAGCAATGGAAACTACTAACTTGAGTATGATAGGGGTAGAGGGAATTTCTAGTGTAGCGGTGAAATGCGTAGATATTAGGAAGAACACCGGTGGCGAAGGCGCTCTACTGGATCATTACTGACACTCAGAGGCGAAAGCTAGGGTAGCAAAAGGGATTAGATACCCCTGTAGTCCTAGCCGTAAACGATGGATACTAATGTTGCGTTTATTATGCAGTATCGTAGCTAACGCGTTAAGTATCCCGCCTGGGGAGTACGCTCGCAAGGGTGAAACTCAAAGGAATTGACGGGGGCCCGCACAAGCGGTGGAGCATGTGGTTTAATTCGATGCAACGCGAAGAACCTTACCAAGGCTTGACATACTACAAATTTCTTTGAAAGAGGAAAGTGCCTTCGGGAATGTAGATACAGGTGGTGCATGGCTGTCGTCAGCTCGTGTCGTGAGATGTTGGGTTAAGTCCCGCAACGAGCGCAACCCTTATTTTTAGTTGCTAATTTATTAGGTTTTCTAGAAAGACTGCCGGTGACAAACCGGAGGAAGGTGAGGATGACGTCAAGTCAGCATGCCCCTTATGCCTTGGGCTACACACGTGCTACA
>HM1331571_Uncultured_marine_haptophyte_Biosope_T35_16S_PLA491011
TCCGGAATCATTGGGCGTAAAGCGCCTGTAGGTTGTTTAATAAGTCTGTTGTTAAAGACTAGGGCTTAACCCTAGGAAAGCAATGGAAACTACTAGACTTGAGTATGATAGGGGTAGAGGGAATTTCTAGTGTAGCGGTGAAATGCGTAGATATTAGGAAGAACACCGGTGGCGAAGGCGCTCTACTGGATCATTACTGACACTCAGAGGCGAAAGCTAGGGTAGCAAAAGGGATTAGATACCCCTGTAGTCCTAGCCGTAAACGATGGATACTAGATGTTGCGTTTATTATGCAGTATCGTAGCTAACGCGTTAAGTATCCCGCCTGGGGAGTACGCTCGCAAGGGTGAAACTCAAAGGAATTGACGGGGGCCCGCACAAGCGGTGGAGCATGTGGTTTAATTCGATGCAACGCGAAGAACCTTACCAAGGCTTGACATACTACAAATTTTTCTGAGAAGAAAAAGTGCCTTCGGGAATGTAGATACAGGTGGTGCATGGCTGTCGTCAGCTCGTGTCGTGAGATGTTGGGTTAAGTCCCGCAACGAGCGCAACCCTTGTTTTTAGTTGCCAATTCATTGGGTTTTCTAGAAAGACTGCCGGTGACAAACCGGAGGAAGGTGAGGATGACGTCAAGTCAGCATGCCCCTTATGCCTTGGGCTACACACGTGCTACAATGGCTAGGACAAAGAGTTGCGAGCTCGCGAGAGTCAGCTAATCTCATAAACTTAGCCTAAGTTCGGATTGTAGGCTGCAACT
>HM1331611_Uncultured_marine_haptophyte_Biosope_T35_16S_PLA491016
TCCGGAATCATTGGGCGTAAAGCGCTTGTAGGTTGTTTAATAAGTCTGTTGTTAAAGACTAGGGCTTAACCCTAGGAAAGCAATGGAAACTACTAGACTTGAGTATGATAGGGGTAGAGGGAATTTCTAGTGTAGCGGTGAAATGCGTAGATATTAGGAAGAACACCGGTGGCGAAGGCGCTCTACTGGATCATTACTGACACTCAGAGGCGAAAGCTAGGGTAGCAAAAGGGATTAGATACCCCTGTAGTCCTAGCCGTAAACGATGGATACTAGATGTTGCGTTTATTATGCAGTATCGTAGCTAACGCGTTAAGTATCCCGCCTGGGGAGTACGCTCGCAAGGGTGAAACTCAAAGGAATTGACGGAGGCCCGCACAAGCGGTGGAGCATGTGGTTTAATTCGATGCAACGCGAAGAACCTTACCAAGGCTTGACATACTACAAATTTTTCTGAGAAGAAAAAGTGCCTTCGGGAATGTAGATACAGGTGGTGCATGGCTGTCGTCAGCTCGTGTCGTGAGATGTTGGGTTAAGTCCCGCAACGAGCGCAACCCTTGTTTTTAGTTGCCAATTTATTGGGTTTTCTAGAAAGACTGCCGGTGACAAACCGGAGGAAGGTGAGGATGACGTCAAGTCAGCATGCCCCTTATGCCTTGGGCTACACACGTGCTACAATGGCTAGGACAAAGAGTTGCGAGCTCGCGAGAGTCAGCTAATCTCATAAACTTAGCCTAAGTTCGGATTGTAGGCTGCAACT
>HM1331591_Uncultured_marine_haptophyte_Biosope_T35_16S_PLA491014
TCCGGAATCATTGGGCGTAAAGCGCCTGTAGGTTGTTTAATAAGTCTGTTGTTAAAGACTAGGGCTTAACCCTAGGAAAGCAATGGAAACTACTAGACTTGAGTATGATAGGGGTAGAGGGAATTTCTAGTGTAGCGGTGAAATGCGTAGATATTAGGAAGAACACCGGTGGCGAAGGCGCTCTACTGGATCATTACTGACACTCAGAGGCGAAAGCTAGGGTAGCAAAAGGGATTAGATACCCCTGTAGTCCTAGCCGTAAACGATGGATACTAGATGTTGCGTTTATTATGCAGTATCGTAGCTAACGCGTTAAGTATCCCGCCTGGGGAGTACGCTCGCAAGGGTGAAACTCAAAGGAATTGACGGGGGCCCGCACAAGCGGTGGAGCATGTGGTTTAATTCGATGCAACGCGAAGAACCTTACCAAGGCTTGACATACTACAAATTTTTCTGAGAAGAAAAAGTGCCTTCGGGAATGTAGATACAGGTGGTGCATGGCTGTCGTCAGCTCGTGTCGTGAGATGTTGGGTTAAGTCCCGCAACGAGCGCAACCCTTGTTTTTAGTTGCCAATTTATTGGGTTTTCTAGAAAGACTGCCGGTGACAAACCGGAGGAAGGTGAGGATGACGTCAAGTCAGCATGCCCCTTATGCCTTGGGCTACACACGTGCTACAATGGCTAGGACAAAGAGCTGCGAGCTCGCGAGAGTCAGCTAATCTCATAAACTTAGCCTAAGTTCGGATTGTAGGCTGCAACTC
>HM1331661_Uncultured_marine_haptophyte_Biosope_T35_16S_PLA491021
ATCATTGGGCGTAAAGCGCCTGTAGGTTGTTTAATAAGTCTGTTGTTAAAGACTAGGGCTTAACCCTAGGAAAGCAATGGAAACTACTAGACTTGAGTATGATAGGGGTAGAGGGAATTTCTAGTGTAGCGGTGAAATGCGTAGATATTAGGAAGAACACCGGTGGCGAAGGCGCTCTACTGGATCATTACTGACACTCAGAGGCGAAAGCTAGGGTAGCAAAAGGGATTAGATACCCCTGTAGTCCTAGCCGTAAACGATGGATACTAGATGTTGCGTTTATTATGCAGTATCGTAGCTAACGCGTTAAGTATCCCGCCTGGGGAGTACGCTCGCAAGGGTGAAACTCAAAGGAATTGACGGGGGCCCGCACAAGCGGTGGAGCATGTGGTTTAATTCGATGCAACGCGAAGAACCTTACCAAGGCTTGACATACTACAAATTTTTCTGAGAAGAAAAAGTGCCTTCGGGAATGTAGATACAGGTGGTGCATGGCTGTCGTCAGCTCGTGTCGTGAGATGTTGGGTTAAGTCCCGCAACGAGCGCAACCCTTGTTTTTAGTTGCCAATTTATTGGGTTTTCTAGAAAGACTGCCGGTGACAAACCGGAGGAAGGTGAGGATGACGTCAAGTCAGCATGCCCCTTATGCCTTGGGCTACACACGTGCTACAATGGCTAGGACAAAGAGTTGCGAGCTCGCGAGAGTCAGCTAATCTCATAAACTTAGCCTAAGTTCGGATTGTAGGCTGCAA
>HM1333661_Uncultured_marine_haptophyte_Biosope_T60_16S_PLA491005
ATCATTGGGCGTAAAGCGCCTGTAGGTTGTTTAATAAGTCTGTTGTTAAAGACTAGGGCTTAACCCTAGGAAAGCAATGGAAACTACTAGACTTGAGTATGATAGGGGTAGAGGGAATTTCTAGTGTAGCGGTGAAATGCGTAGATATTAGGAAGAACACCGGTGGCGAAGGCGCTCTATTGGATCATTACTGACACTCAGAGGCGAAAGCTAGGGTAGCAAAAGGGATTAGATACCCCTGTAGTCCTAGCCGTAAACGATGGATACTAGATGTTGCGTTTATTATGCAGTATCGTAGCTAACGCGTTAAGTATCCCGCCTGGGGAGTACGCTCGCAAGGGTGAAACTCAAAGGAATTGACGGGGGCCCGCACAAGCGGTGGAGCATGTGGTTTAATTCGATGCAACGCGAAGAACTTTACCAAGGCTTGACATACTACAAATTTTTCTGAGAAGAAAAAGTGCCTTCGGGAATGTAGATACAGGTGGTGCATGGCTGTCGTCAGCTCGTGTCGTGAGATGTTGGGTTAAGTCCCGCAACGAGCGCAACCCTTGTTTTTAGTTGCCAATTTATTGGGTTTTCTAGAAAGACTGCCGGTGACAAACCGGAGGAAGGTGAGGATGACGTCAAGTCAGCATGCCCCTTATGCCTTGGGCTACACACGTGCTACAATGGCTAGGACAAAGAGTTGCGAGCTCGCGAGAGTCAGCTAATCTCATAAACTTAGCCTAAGTTCGGATTGTAGGCTGCAAC
>HM1331561_Uncultured_marine_haptophyte_Biosope_T35_16S_PLA491010
AATCATTGGGCGTAAAGCGCCTGTAGGTTGTTTAATAAGTCTGTTGTTAAAGACTAGGGCTTAACCCTAGGAAAGCAATGGAAACTACTAGACTTGAGTATGATAGGGGTAGAGGGAATTTCTAGTGTAGCGGTGAAATGCGTAGATATTAGGAAGAACACCGGTGGCGAAGGCGCTCTACTGGATCATTACTGACACTCAGAGGCGAAAGCTAGGGTAGCAAAAGGGATTAGATACCCCTGTAGTCCTAGCCGTAAACGATGGATACTAGATGTTGCGTTTATTATGCAGTATCGTAGCTAACGCGTTAAGTATCCCGCCTGGGGAGTACGCTCGCAAGGGTGAAACTCAAAGGAATTGACGGGGGCCCGCACAAGCGGTGGAGCACGTGGTTTAATTCGATGCAACGCGAAGAACCTTACCAAGGCTTGACATACTACAAATTTTTCTGAGGAGAAAAAGTGCCTTCGGGAATGTAGATACAGGTGGTGCATGGCTGTCGTCAGCTCGTGTCGTGAGATGTTGGGTTAAGTCCCGCAACGAGCGCAACCCTTGTTTTTAGTTGCCAATTTATTGGGTTTTCTAGAAAGACTGCCGGTGACAAACCGGAGGAAGGTGAGGATGACGTCAAGTCAGCATGCCCCTTATGCCTTGGGCTACACACGTGCTACAATGGCTAGGACAAAGAGTTGCGAGCTCGCGAGAGTCAGCTAATCTCATAAACTTAGCCTAAGTTCGGATTGTAGGCTGCA
>HM1334231_Uncultured_marine_haptophyte_Biosope_T65_16S3b
TTATCCGGAATCATTGGGCGTAAAGCGCCTGTAGGTTGTTTAATAAGTCCGTTGTTAAAGACTAGGGCTTAACCCTAGGAAAGCGATGGAAACTGATAGACTTGAGTATGGCAGGGGTAGAGGGAATTTCTAGTGTAGCGGTGAAATGCGTAGATATTAGGAAGAACACCGGTGGCGAAGGCGCTCTACTGGATCATTACTGACACTCAGAGGCGAAAGCTGGGGTAGCAAAAGGGATTAGATACCCCTGTAGTCCTAGCCGTAAACGATGGATACTAGATGTTGCGTTTATTATGCAGTATCGTAGCTAACGCGTTAAGTATCCCGCCTGGGGAGTACGCTCGCAAGGGTGAAACTCAAAGGAATTGACGGGGGCCCGCACAAGCGGTGGAGCATGTGGTTTAATTCGATGCAACGCGAAGAACCTTACCAAGGCTTGACATACTACAAATTTTTCTGAGAAGAAAAAGTGCCTTCGGGAATGTAGATACAGGTGGTGCATGGCTGTCGTCAGCTCGTGTCGTGAGATGTTGGGTTAAGTCCCGCAACGAGCGCAACCCTTGTTTTTAGTTGCCAATTTATTGGGTTTTCTAGAAAGACTGCCGGTGACAAACCGGAGGAAGGTGAGGATGACGTCAAGTCAGCATGCCCCTTATGCCTTGGGCTACACACGTGCTACAATGGCTAGGACAAAGAGTTGCGAGCTCGCGAGAGTGAGCTAATCTT
>HM5659091_Uncultured_prymnesiophyte_C19847
ATTTTAATCACTAAACCCTCTTTATCGCATTGATCAATTCAGTAAGTGAACTAATTTTAAAAATTTAATATTTAGAAACTATTGACAAGGTCCTAAATCGTTTAGTATATTTCTTCTTAGATTACAAGTTTAATTTAAATTTTTAAAATAAAAGAGAAATACCATGGAGAGTTTGATCCTGGCTCAGGATGAACGCTGGCGGTATGCTTAACACATGCAAGTCGAACGAAAGTTTTTAACTTTAGTGGCGAACGGGTGCGTAATACGTGAGAATCTGCCCTTAGGAGGAGTATAACTGTTGGAAACGACTGCTAACACTCCATATGTCGAGAGATGAAAAATTTATTGCCTAAGGATGAGCTCGCCTGATTAGCTAGTTGGTGAGGTAATGGCTCACCAAGGCCACGATCAGTAGCTGGTTTGAGAGAACGATCAGCCACACTGGGACTGAGACACGGCCCAGACTCCTCCGGGAGGCAGCAGTGAGGAATTTTCCGCAATGGGCGAAAGCCTGACGGAGCAATACCGCGTGAGGGATGAAGGATTTTGGTCTGTAAACCTCTTTTCTCAAGAAAGAAGTTCTGACGGTACTTGAGGAATAAGCATCGGCTAACTCCGTGCCAGCAGCCGCGGTAATACGGGGGATGCAAGCGTTATCCGGAATCATTGGGCGTAAAGCGCCTGTAGGTTGTTTAATAAGTCTGTTGTTAAAGACTAGGGCTTAACCCTAGAAAAGCAATGGAAACTACTAGACTAGAGTATGGTAGGGGTAGAGGGAATTTCTAGTGTAGCGGTGAAATGCGTAGATATTAGAAAGAACACCAGTGGCGAAAGCGCTCTACTGGACCATTACTGACACTCAGAGGCGAAAGCTAGGGTAGCAAAAGGGATTAGATACCCCTGTAGTCCTAGCCGTAAACGATGGATACTAGATGTTGTGCTTTTAGTACAGTATCGTAGCTAACGCGTTAAGTATCCCGCCTGGGGAGTACGCTCGCAAGGGTGAAACTCAAAGGAATTGACGGGGGCCCGCACAAGCGGTGGAGCATGTGGTTTAATTCGATGCAACGCGAAGAACCTTACCAGGGCTTGACATACTACAAATTTCTTTGAAAGAAGAAAGTGCCTTCGGGAATGTAGATACAGGTGGTGCATGGCTGTCGTCAGCTCGTGTCGTGAGATGTTGGGTTAAGTCCCGCAACGAGCGCAACCCTTATTTTTAGTTACCAATTCGTTGGGTTCTCTAGAAAGACTGCCGGTGACAAACCGGAGGAAGGTGAGGATGACGTCAAGTCAGCATGCCCCTTATGTCCTGGGCTACACACGTGCTACAATGGCTAAGACAAAGAGTCGCGAGCTCGTAAGAGTCAGCTAATCTCATAAACTTAGCCCAAGTTCAGATTGTAGGCTGCAACTCGCCTACATGAAGTTGGAATCGCTAGTAATCGCTGGTCAGCCATACAGCGGTGAATCCGTTCCCGGGCCTTGTACACACCGCCCGTCACACCATGGGAGCTGGTCATACCCGAAACCGTTTGCTTAACCTTTTGGAGAGCGGCGTCTAAGGTAGGGCTAGTGACTGGGGTGAAGTCGTAACAAGGTAGCCGTACTGGAAGGTGCGGCTGGATCACCTCCTT
>EF0520541_Uncultured_haptophyte_25030465
GAGGAATAAGCATCGGCTAACTCCGTGCCAGCAGCCGCGGTAATACGGGGGATGCAAGCGTTATCCGGAATCATTGGGCGTAAAGCGCCTGTAGGTTGTTTAATAAGTCTGTTGTTAAAGACTAGGGCTTAACTCTAGAAAAGCAATGGAAACTATTAGACTAGAGTATGGCAGGGGTAGAGGGAATTTCTAGTGTAGCGGTGAAATGCGTAGATATTAGAAAGAACACCGGCGGCGAAAGCGCTCTACTGGACCATTACTGACACTCAGAGGCGAAAGCTAGGGTAGCAAAAGGGATTAGATACCCCTGTAGTCCTAGCCGTAAACGATGGATACTAGATGTTGTGCTTCATGTACAGTATCGTAGCTAACGCGTTAAGTATCCCGCCTGGGGAGTACGCTCGCAAGGGTGAAACTCAAAGGAATTGACGGGGGCCCGCACAAGCGGTGGAGCATGTGGTTTAATTCGATGCAACGCGAAGAACCTTACCAGGGCTTGACATACTACGAATCCTTCTGAGAAGAAGGAGTGCCTTCGGGAATGTAGATACAGGTGGTGCATGGCTGTCGTCAGCTCGTGTCGTGAGATGTTGGGTTAAGTCCCGCAACGAGCGCAACCCTTATTTTTAGTTACCAACTTGTTGGGTTCTCTAGAAAGACTGCCGGTGACAAACCGGAGGAAGGTGAGGATGACGTCAAGTCAGCATGCCCCTTATGTCCTGGGCTACACACGTGCTACAATGGCTAAGACAAAGAGTCGCGAGCTTGCAAAAGTCAGCTAATCTCATAAACTTAGCCTAAGTTCAGATTGTAGGCTGCAACTCGCCTACATGAAG
>EF0520001_Uncultured_haptophyte_MAMA64141
GAGGAATAAGCATCGGCTAACTCCGTGCCAGCAGCCGCGGTAATACGGGGGATGCAAGCGTTATCCGGAATCATTGGGCGTAAAGCGCCTGTAGGTTGTTTAATAAGTCTGTTGTTAAAGACTAGGGCTCAACCCTAGATAAGCAATGGAAACTACTAGACTAGAGTATGGCAGGGGTAGAGGGAATTTCTAGTGTAGCGGTGAAATGCGTAGATATTAGAAAGAACACCGGTGGCGAAAGCGCTCTACTGGACCATTACTGACACTCAGAGGCGAAAGCTAGGGTAGCAAAAGGGATTAGATACCCCTGTAGTCCTAGCCGTAAACGATGGATACTAGATGTTGCATGTAATGTGCAGTATCCTAGCTAACGCGTTAAGTATCCCGCCTGGGGAGTACGCTCGCAAGGGTGAAACTCAAAGGAATTGACGGGGGCCCGCACAAGCGGTGGAGCATGTGGTTTAATTCGATGCAACGCGAAGAACCTTACCAGGGCTTGACATACTACAAATCCTTTTGAGAAAAAGGAGCGCCTTCGGGAATGTAGATACAGGTGGTGCATGGCTGTCGTCAGCTCGTGTCGTGAGATGTTGGGTTAAGTCCCGCAACGAGCGCAACCCTTATTTTTAGTTACCAATTCGTTGGGTTCTCTAGAAAGACTGCCGGTGACAAACCGGAGGAAGGTGAGGATGACGTCAAGTCAGCATGCCCCTTATGTCCTGGGCTACACACGTGCTACAATGGCTAAGACAAAGAGTCGCGAGCTTGCAAAAGTCAGCTAATCTCATAAACTTAGCCTAAGTTCAGATTGTAGGCTGCAACTCGCCTACATGAAG
>EF0520451_Uncultured_haptophyte_25030448
GAGGAATAAKCATCGGCTAACTCCGTGCCAGCAGCCGCGGTAATACGGGGGATGCAAGCGTTATCCGGAATCATTGGGCGTAAAGCGCCTGTAGGTTGTTTAATAAGTCTGTTGTTAAAGACTAGGGCTCAACCCTAGAGAAGCAATGGAAACTATTAGACTAGAGTATGGCAGGGGTAGAGGGAATTTCTAGTGTAGCGGTGAAATGCGTAGATATTAGAAAGAACACCGGCGGCGAAAGCGCTCTACTGGACCATTACTGACACTCAGAGGCGAAAGCTAGGGTAGCAAAAGGGATTAGATACCCCTGTAGTCCTAGCCGTAAACGATGGATACTAGATGTTGCATGTAATGTGCAGTATCCTAGCTAACGCGTTAAGTATCCCGCCTGGGGAGTACGCTCGCAAGGGTGAAACTCAAAGGAATTGACGGGGGCCCGCACAAGCGGTGGAGCATGTGGTTTAATTCGATGCAACGCGAAGAACCTTACCAGGGCTTGACATACTACAGACCCTTTTGAGAAAAAGGGGTGCCTTCGGGAATGTAGATACAGGTGGTGCATGGCTGTCGTCAGCTCGTGTCGTGAGATGTTGGGTTAAGTCCCGCAACGAGCGCAACCCTTATTTTTAGTTACCAATTCGTTGGGTTCTCTAGAAAGACTGCCGGTGACAAACCGGAGGAAGGTGAGGATGACGTCAAGTCAGCATGCCCCTTATGCCCTGGGCTACACACGTGCTACAATGGCTAAGACAAAGAGTTGCGAGCTTGCAAGAGTCAGCTAATCTCATAAACTTAGCCTAAGTTCAGATTGTAGGCTGCAACTCGCCTACGTGAAG
>EF0520621_Uncultured_haptophyte_25030475
GAGGAATAAGCATCGGCTAACTCCGTGCCAGCAGCCGCGGTAATACGGGGGATGCTAGCGTTATCCGGAATCATTGGGCGTAAAGCGCCTGTAGGTTGTTTAATAAGTCCGTTGTTAAAGACTAGGGCTCAACCCTAGAGCAGCAATGGAAACTACTAGACTAGAGTATGGCAGGGGTAGAGGGAATTTCTAGTGTAGCGGTGAAATGCGTAGATATTAGAAAGAACACCGGCGGCGAAAGCGCTCTACTGGACCATTACTGACACTCAGAGGCGAAAGCTAGGGTAGCAAAAGGGATTAGATACCCCTGTAGTCCTAGCCGTAAACGATGGATACTAGATGTTGCATATAATGTGCAGTATCCTAGCTAACGCGTTAAGTATCCCGCCTGGGGAGTACGCTCGCAAGGGTGAAACTCAAAGGAATTGACGGGGGCCCGCACAAGCGGTGGAGCATGTGGTTTAATTCGATGCAACGCGAAGAACCTTACCAGGGCTTGACATACTACAGATCCCTTTGAAAAAAGGGGGTGCCTTCGGGAATGTAGATACAGGTGGTGCATGGCTGTCGTCAGCTCGTGTCGTGAGATGTTGGGTTAAGTCCCGCAACGAGCGCAACCCTTATTTTTAGTTACCAATTCGTTGGGTTCTCTAGAAAGACTGCCGGTGACAAACCGGAGGAAGGTGAGGATGACGTCAAGTCAGCATGCCCCTTATGTCCTGGGCTACACACGTGCTACAATGGCTAAGACAAAGAGTCGCGAGCTTGCAAGAGTCAGCTAATCTCATAAACTTAGCCTAAGTTCAGATTGTAGGCTGCAACTCGCCTACGTGAAG
>EF0518031_Uncultured_haptophyte_MC59741
GAGGAATAAGCATCGGCTAACTCCGTGCCAGCAGCCGCGGTAATACGGGGGATGCTAGCGTTATCCGGAATCATTGGGCGTAAAGCGCCTGTAGGTTGTTTAATAAGTCCGTTGTTAAAGACTAGGGCTCAACCCTAGAGCAGCAATGGAAACTACTAGACTAGAGTATGGCAGGGGTAGAGGGAATTTCTAGTGTAGCGGTGAAATGCGTAGATATTAGAAAGAACACCAGCGGCGAAAGCGCTCTACTGGACCATTACTGACACTCAGAGGCGAAAGCTAGGGTAGCAAAAGGGATTAGATACCCCTGTAGTCCTAGCCGTAAACGATGGATACTAGATGTTGCATATAATGTGCAGTATCCTAGCTAACGCGTTAAGTATCCCGCCTGGGGAGTACGCTCGCAAGGGTGAAACTCAAAGGAATTGACGGGGGCCCGCACAAGCGGTGGAGCATGTGGTTTAATTCGATGCAACGCGAAGAACCTTACCAGGGCTTGACATACTACAGATTCCTTTGAAAAAAGGAAGTGCCTTCGGGAATGTAGATACAGGTGGTGCATGGCTGTCGTCAGCTCGTGTCGTGAGATGTTGGGTTAAGTCCCGCAACGAGCGCAACCCTTATTTTTAGTTACCAACTCGTTGGGTTCTCTAGAAAGACTGCCGGTGACAAACCGGAGGAAGGTGAGGATGACGTCAAGTCAGCATGCCCCTTATGTCCTGGGCTACACACGTGCTACAATGGCTAAGACAAAGAGTCGCGAGCTTGCAAGAGTCAGCTAATCTCATAAACTTAGCCTAAGTTCAGATTGTAGGCTGCAACTCGCCTGCATGAAG
>EF0522361_Uncultured_haptophyte_MC62276
GAGGAATAAGCATCGGCTAACTCCGTGCCAGCAGCCGCGGTAATACGGGGGATGCTAGCGTTATCCGGAATCATTGGGCGTAAAGCGCCTGTAGGTTGTTTAATAAGTCCGTTGTTAAAGACTAGGGCTCAACCCTAGAGCAGCAATGGAAACTACTAGACTAGAGTATGGCAGGGGTAGAGGGAATTTCTAGTGTAGCGGTGAAATGCGTAGATATTAGAAAGAACACCAGCGGCGAAAGCGCTCTACTGGACCATTACTGACACTCAGAGGCGAAAGCTAGGGTAGCAAAAGGGATTAGATACCCCTGTAGTCCTAGCCGTAAACGATGGATACTAGATGTTGCATATAATGTGCAGTATCCTAGCTAACGCGTTAAGTATCCCGCCTGGGGAGTACGCTCGCAAGGGTGAAACTCAAAGGAATTGACGGGGGCCCGCACAAGCGGTGGAGCATGTGGTTTAATTCGATGCAACGCGAAGAACCTTACCAGGGCTTGACATACTACAGATTCCTTTGAAAAAAGGAAGTGCCTTCGGGAATGTAGATACAGGTGGTGCATGGCTGTCGTCAGCTCGTGTCGTGAGATGTTGGGTTAAGTCCCGCAACGAGCGCAACCCTTATTTTTAGTTACCAACTCGTTGGGTTCTCTAGAAAGACTGCCGGTGACAAACCGGAGGAAGGTGAGGATGACGTCAAGTCAGCATGCCCCTTATGTCCTGGGCTACACACGTGCTACAATGGCTAAGACAAAGAGTCGCGAGCTTGCAAGAGTCAGCTAATCTCATAAACTTAGCCTAAGTTCAGATTGTAGGCTGCAACTCGCCTGCATGAAG
>HM1334171_Uncultured_marine_haptophyte_Biosope_T65_16S35b
TTATCCGGAATCATTGGGCGTAAAGCGCCTGTAGGTTGTTTAATAAGTCCGTTGTTAAAGACTAGGGCTCAACCCTAGAGCAGCAATGGAAACTACTAGACTAGAGTATGGCAGGGGTAGAGGGAATTTCTAGTGTAGCGGTGAAATGCGTAGATATTAGAAAGAACACCAGCGGCGAAAGCGCTCTACTGGACCATTACTGACACTCAGAGGCGAAAGCTAGGGTAGCAAAAGGGATTAGATACCCCTGTAGTCCTAGCCGTAAACGATGGATACTAGATGTTGCATATAATGTGCAGTATCCTAGCTAACGCGTTAAGTATCCCGCCTGGGGAGTACGCTCGCAAGGGTGAAACTCAAAGGAATTGACGGGGGCCCGCACAAGCGGTGGAGCATGTGGTTTAATTCGATGCAACGCGAAGAACCTTACCAGGGCTTGACATACTACAGATCCCTTTGAAAAAAGGGAGTGCCTTCGGGAATGTAGATACAGGTGGTGCATGGCTGTCGTCAGCTCGTGTCGTGAGATGTTGGGTTAAGTCCCGCAACGAGCGCAACTTTTATTTTTAGTTACCAACTCGTTGGGTTCTCTAGAAAGACTGCCGGTGACAAACCGGAGGAAGGTGAGGATGACGTCAAGTCAGCATGCCCCTTATGTCCTGGGCTACACACGTGCTACAATGGCTAAGACAAAGAGTCGCGAGCTTGCAAAAGTCAGCTAATCTCATAAACTTAGCTT
>EF0520951_Uncultured_haptophyte_MC61520
GAGGAATAAGCATCGGCTAACTCCGTGCCAGCAGCCGCGGTAATACGGGGGATGCAAGCGTTATCCGGAATCATTGGGCGTAAAGCGCCTGTAGGTTGTTTATTAAGTCTGTTGTTAAAGACTAGGGCTTAACCCTAGAAAAGCAATGGAAACTGATAGACTAGAGTATGGCAGGGGTAGAGGGAATTTCTAGTGTAGCGGTGAAATGCGTAGATATTAGAAAGAACACCAGCGGCGAAAGCGCTCTACTGGACCATTACTGACACTCAGAGGCGAAAGCTAGGGTAGCAAAAGGGATTAGATACCCCTGTAGTCCTAGCCGTAAACGATGGATACTAGATGTTGTGCTTAAAGTACAGTATCGTAGCTAACGCGTTAAGTATCCCGCCTGGGGAGTACGCTCGCAAGGGTGAAACTCAAAGGAATTGACGGGGGCCCGCACAAGCGGTGGAGCATGTGGTTTAATTCGATGCAACGCGAAGAACCTTACCAGGGCTTGACATACTACAAATTCTTTGGAGACAGAGAAGTGCCTTCGGGAATGTAGATACAGGTGGTGCATGGCTGTCGTCAGCTCGTGTCGTGAGATGTTGGGTTAAGTCCCGCAACGAGCGCAACCCTTATTTTTAGTTACCAATTCGTTGGGTTCTCTAGAAAGACTGCCGGTGACAAACCGGAGGAAGGTGAGGATGACGTCAAGTCAGCATGCCCCTTATGTCCTGGGCTACACACGTGCTACAATGGTTAAGACAAAGAGTCGCTAGCTTGCGAAAGTTTGCTAATCTCATAAACTTAGCCTAAGTTCAGATTGTAGGCTGCAACTCGCCTACATGAAG
>EF0522131_Uncultured_haptophyte_MC62252
GAGGAATAAGCATCGGCTAACTCCGTGCCAGCAGCCGCGGTAATACGGGGGATGCAAGCGTTATCCGGAATCATTGGGCGTAAAGCGCCTGTAGGTTGTTTATCAAGTCTGTTGTTAAAGACTAGGGCTTAACCCTAGAAAAGCAATGGAAACTGATAGACTAGAGTATGGCAGGGGTAGAGGGAATTTCTAGTGTAGCGGTGAAATGCGTAGATATTAGAAAGAACACCGGTGGCGAAAGCGCTCTACTGGACCATTCCTGACACTCAGAGGCGAAAGCTAGGGTAGCAAAAGGGATTAGATACCCCTGTAGTCCTAGCCGTAAACGATGGATACTAGATGTTGTGCTTCATGTACAGTATCCTAGCTAACGCGTTAAGTATCCCGCCTGGGGAGTACGCTCGCAAGGGTGAAACTCAAAGGAATTGACGGGGGCCCGCACAAGCGGTGGAGCATGTGGTTTAATTCGATGCAACGCGAAGAACCTTACCAGGGCTTGACATACTACAAATTTTTTGGAAACAGAAAAGTGCCTTCGGGAATGTAGATACAGGTGGTGCATGGCTGTCGTCAGCTCGTGTCGTGAGATGTTGGGTTAAGTCCCGCAACGAGCGCAACCCTTATTTTTAGTTACCAATTCGTTGGGTTCTCTAGAAAGACTGCCGGTGACAAACCGGAGGAAGGTGAGGATGACGTCAAGTCAGCATGCCCCTTATGTCCTGGGCTACACACGTGCTACAATGGCTAAGACAAAGAGTTGCGAGCTCGCGAGAGTCAGCTAATCTCATAAACTTAGCCTAAGTTCAGATTGTAGGCTGCAACTCGCCTACGTGAAG
>EF0522211_Uncultured_haptophyte_MC62261
GAGGAATAAGCATCGGCTAACTCCGTGCCAGCAGCCGCGGTAATACGGGGGATGCAAGCGTTATCCGGAATCATTGGGCGTAAAGCGCCTGTAGGTTGTTTATCAAGTCTGTTGTTAAAGACTAGGGCTTAACCCTAGAAAAGCAATGGAAACTGATAGACTAGAGTATGGCAGGGGTAGAGGGAATTTCTAGTGTAGCGGTGAAATGCGTAGATATTAGAAAGAACACCGGTGGCGAAAGCGCTCTACTGGACCATTACTGACACTCAGAGGCGAAAGCTAGGGTAGCAAAAGGGATTAGATACCCCTGTAGTCCTAGCCGTAAACGATGGATACTAGATGTTGTGCTTCATGTACAGTATCCTAGCTAACGCGTTAAGTATCCCGCCTGGGGAGTACGCTCGCAAGGGTGAAACTCAAAGGAATTGACGGGGGCCCGCACAAGCGGTGGAGCATGTGGTTTAATTCGATGCAACGCGAAGAACCTTACCAGGGCTTGACATACTACAAATTTTTTGTAAACAGAAAAGTGCCTTCGGGAATGTAGATACAGGTGGTGCATGGCTGTCGTCAGCTCGTGTCGTGAGATGTTGGGTTAAGTCCCGCAACGAGCGCAACCCTTATTTTTAGTTACTAATTCGTTAGGTTTTCTAGAAAGACTGCCGGTGACAAACCGGAGGAAGGTGAGGATGACGTCAAGTCAGCATGCCCCTTATGCCCTGGGCTACACACGTGCTACAATGGCTAAGACAAAGAGTCGCGAGCTCGCGAGAGTCAGCTAATCTCATAAACTTAGCCTAAGTTCAGATTGTAGGCTGCAACTCGCCTACATGAAG
>EF0522421_Uncultured_haptophyte_MC62282
GAGGAATAAGCATCGGCTAACTCCGTGCCAGCAGCCGCGGTAATACGGGGGATGCAAGCGTTATCCGGAATCATTGGGCGTAAAGCGCCTGTAGGTTGTTTATCAAGTCTGTTGTTAAAGACTAGGGCTTAACCCTAGAAAAGCAATGGAAACTGATAGACTAGAGTATGGCAGGGGTAGAGGGAATTTCTAGTGTAGCGGTGAAATGCGTAGATATTAGAAAGAACACCGGTGGCGAAAGCGCTCTACTGGACCATTACTGACACTCAGAGGCGAAAGCTAGGGTAGCAAAAGGGATTAGATACCCCTGTAGTCCTAGCCGTAAACGATGGATACTAGATGTTGTGCTTCATGTACAGTATCCTAGCTAACGCGTTAAGTATCCCGCCTGGGGAGTACGCTCGCAAGGGTGAAACTCAAAGGAATTGACGGGGGCCCGCACAAGCGGTGGAGCATGTGGTTTAATTCGATGCAACGCGAAGAACCTTACCAGGGCTTGACATACTACAAATTTTTTGGAAACAGAAAAGTGCCTTCGGGAATGTAGATACAGGTGGTGCATGGCTGTCGTCAGCTCGTGTCGTGAGATGTTGGGTTAAGTCCCGCAACGAGCGCAACCCTTATTTTTAGTTACCAATTCGTTGGGTTCTCTAGAAAGACTGCCGGTGACAAAYCGGAGGAAGGTGAGGAKGACGTCAAGTCAGCATGCCCCTTATGTCCTGGGYTACACACGTGCTACAATGGTTAAGACAAAGAGTSGCTAGCTTGCAAAAGTTTGCTAATSTCATAAACTTAGCCTAAGTTCAGATTGTAGGCTGCAACTCGCCTACATGAAG
>EF0521391_Uncultured_haptophyte_MC61568
GAGGAATAAGCATCGGCTAACTCCGTGCCAGCAGCCGCGGTAATACGGGGGATGCAAGCGTTATCCGGAATCATTGGGCGTAAAGCGCCTGTAGGTTGTTTATCAAGTCTGTTGTTAAAGACTAGGGCTTAACCCTAGAAAAGCAATGGAAACTGATAGACTAGAGTATGGCAGGGGTAGAGGGAATTTCTAGTGTAGCGGTGAAATGCGTAGATATTAGAAAGAACACCGGTGGCGAAAGCGCTCTACTGGACCATTACTGACACTCAGAGGCGAAAGCTAGGGTAGCAAAAGGGATTAGATACCCCTGTAGTCCTAGCCGTAAACGATGGATACTAGATGTTGTGCTTCATGTACAGTATCCTAGCTAACGCGTTAAGTATCCCGCCTGGGGAGTACGCTCGCAAGGGTGAAACTCAAAGGAATTGACGGGGGCCCGCACAAGCGGTGGAGCATGTGGTTTAATTCGATGCAACGCGAAGAACCTTACCAGGACTTGACATACTACAAATTTTTTGGAAACAGAAAAGTGCCTTCGGGAATGTAGATACAGGTGGTGCATGGCTGTCGTCAGCTCGTGTCGTGAGATGTTGGGTTAAGTCCCGCAACGAGCGCAACCCTTATTTTTAGTTACCAATTCGTTGGGTTTTCTAGAAAGACTGCCGGTGACAAACCGGAGGAAGGTGAGGATGACGTCAAGTCAGCATGCCCCTTATGTCCTGGGCTACACACGTGCTACAATGGTTAGGACAAAGAGTCGCAAGTTTGCAAAAACAAGCTAATCTCGTAAACCTAACCTAAGTTCAGATTGTAGGCTGCAACTCGCCTACGTGAAG
>EF0522001_Uncultured_haptophyte_MC62235
GAGGAATAAGCATCGGCTAACTCCGTGCCAGCAGCCGCGGTAATACGGGGGATGCAAGCGTTATCCGGAATCATTGGGCGTAAAGCGCCTGTAGGTTGTTTATTAAGTCTGTTGTTAAAGACTAGGGCTTAACCCTAGAAAAGCAATGGAAACTAATAGACTCGAGTATGGCAGGGGTAGAGGGAATTTCTAGTGTAGCGGTGAAATGCGTAGATATTAGAAAGAACACCGGTGGCGAAAGCGCTCTACTGGACCATTACTGACACTCAGAGGCGAAAGCTAGGGTAGCAAAAGGGATTAGATACCCCTGTAGTCCTAGCCGTAAACGATGGATACTAGATGCTGTGCATTAAGTACAGTATCGTAGCTAACGCGTTAAGTATCCCGCCTGGGGAGTACGCTCGCAAGGGTGAAACTCAAAGGAATTGACGGGGGCCCGCACAAGCGGTGGAGCATGTGGTTTAATTCGATGCAACGCGAAGAACCTTACCAGGGCTTGACATACTACGAATTCTTTTGAAAAAGAGAAGTGCCTTCGGGAATGTAGATACAGGTGGTGCATGGCTGTCGTCAGCTCGTGTCGTGAGATGTTGGGTTAAGTCCCGCAACGAGCGCAACCCTTATTTTTAGTTACCAATTCGTTGGGTTCTCTAGAAAGACTGCCGGTGACAAACCGGAGGAAGGTGAGGATGACGTCAAGTCAGCATGCCCCTTATGTCCTGGGCTACACACGTGCTACAATGGTTAAGACAAAGAGTCGCGAGCTTGTGAAAGTCAGCTAATCTCATAAACTTAGCCTAAGTTCAGATTGTAGGCTGCAACTCGCCTGCATGAAG
>EF0519791_Uncultured_haptophyte_MAMA64117
GAGGAATAAGCATCGGCTAACTCCGTGCCAGCAGCCGCGGTAATACGGGGGATGCAAGCGTTATCCGGAATCATTGGGCGTAAAGCGCCTGTAGGTTGTTTATTAAGTCTGTTGTTAAAGACTAGGGCTTAACCCTAGAAAAGCAATGGAAACTAATAGACTAGAGTATGGCAGGGGTAGAGGGAATTTCTAGTGTAGCGGTGAAATGCGTAGATATTAGAAAGAACACCGGTGGCGAAAGCGCTCTACTGGACCATTACTGACACTCAGAGGCGAAAGCTAGGGTAGCAAAAGGGATTAGATACCCCTGTAGTCCTAGCCGTAAACGATGGATACTAGATGTTGTGCATTAAGTACAGTATCGTAGCTAACGCGTTAAGTATCCCGCCTGGGGAGTACGCTCGCAAGGGTGAAACTCAAAGGAATTGACGGGGGCCCGCACAAGCGGTGGAGCATGTGGTTTAATTCGATGCAACGCGAAGAACCTTACCAGGGCTTGACATACTACGAATTCTTTTGAAAGAGAGAAGTGCCTTCGGGAATGTAGATACAGGTGGTGCATGGCTGTCGTCAGCTCGTGTCGTGAGATGTTGGGTTAAGTCCCGCAACGAGCGCAACCCTTATTTTTAGTTACCAATTCGTTGGGTTTTTTAGAAAGACTGCCGGTGACAAACCGGAGGAAGGTGAGGATGACGTCAAGTCAGCATGCCCCTTATGTCCTGGGCTACACACGTGCTACAATGGTTAAGACAAAGAGTTGCGAGCTTGCAAAAGCCAGCTAATCTCATAAACTTAGCCTAAGTTCAGATTGTAGGCTGCAACTCGCCTACATGAAG
>EF0519681_Uncultured_haptophyte_MAMA64102
GAGGAATAAGCATCGGCTAACTCCGTGCCAGCAGCCGCGGTAATACGGGGGATGCAAGCGTTATCCGGAATCATTGGGCGTAAAGCGCCTGTAGGTTGTTTATTAAGTCTGTTGTTAAAGACTAGGGCTCAACCCTAGAAAAGCAATGGAAACTAATAGACTCGAGTATGGCAGGGGTAGAGGGAATTTCTAGTGTAGCGGTGAAATGCGTAGATATTAGAAAGAACACCGGTGGCGAAAGCGCTCTACTGGACCATTACTGACACTCAGAGGCGAAAGCTAGGGTAGCAAAAGGGATTAGATACCCCTGTAGTCCTAGCCGTAAACGATGGATACTAGATGTTGTGCATTACGTACAGTATCGTAGCTAACGCGTTAAGTATCCCGCCTGGGGAGTACGCTCGCAAGGGTGAAACTCAAAGGAATTGACGGGGGCCCGCACAAGCGGTGGAGCATGTGGTTTAATTCGATGCAACGCGAAGAACCTTACCAGGGCTTGACATACTACGGATTTTTTTGAAAGAGAAAAGTGCCTTCGGGAATGTAGATACAGGTGGTGCATGGCTGTCGTCAGCTCGTGTCGTGAGATGTTGGGTTAAGTCCCGCAACGAGCGCAACCCTTATTTTTAGTTACCAACTCGTTGGGTTCTCTAGAAAGACTGCCGGTGACAAACCGGAGGAAGGTGAGGATGACGTCAAGTCAGCATGCCCCTTATGTCCTGGGCTACACACGTGCTACAATGGTTAAGACAAAGAGTTGCGAGCTTGTAAAAGTCAGCTAATCTCGTAAACTTAGCCTAAGTTCAGATTGTAGGCTGCAACTCGCCTGCATGAAG
>EF0521661_Uncultured_haptophyte_MC61599
GAGGAATAAGCATCGGCTAACTCCGTGCCAGCAGCCGCGGTAATACGGGGGATGCAAGCGTTATCCGGAATCATTGGGCGTAAAGCGCCTGTAGGTTGTTTATTAAGTCTGTTGTTAAAGACTAGGGCTCAACCCTAGAAAAGCAATGGAAACTAATAGACTCGAGTATGGCAGGGGTAGAGGGAATTTCTAGTGTAGCGGTGAAATGCGTAGATATTAGAAAGAACACCGGTGGCGAAAGCGCTCTACTGGACCATTACTGACACTCAGAGGCGAAAGCTAGGGTAGCAAAAGGGATTAGATACCCCTGTAGTCCTAGCCGTAAACGATGGATACTAGATGTTGTGCATTACGTACAGTATCGTAGCTAACGCGTTAAGTATCCCGCCTGGGGAGTACGCTCGCAAGGGTGAAACTCAAAGGAATTGACGGGGGCCCGCACAAGCGGTGGAGCATGTGGTTTAATTCGATGCAACGCGAAGAACCTTACCAGGGCTTGACATACTACGGATTTTTTTGAAAGAGAAAAGTGCCTTCGGGAATGTAGATACAGGTGGTGCATGGCTGTCGTCAGCTCGTGTCGTGAGATGTTGGGTTAAGTCCCGCAACGAGCGCAACCCTTATTTTTAGTTACCAACTCGTTGGGTTCTCTAGAAAGACTGCCGGTGACAAACCGGAGGAAGGTGAGGATGACGTCAAGTCAGCATGCCCCTTATGTCCTGGGCTACACACGGGCTACAATGGTTAAGACGAAGAGTTGCGAGCTTGTAAAAGTCAGCTAATCTCGTAAACTTAGCCTAAGTTCAGATTGTAGGCTGCAACTCGCCTGCGTGAAG
>EF0520301_Uncultured_haptophyte_25030431
GAGGAATATTCATCGGCTAACTCCGTGCCAGCAGCCGCGGTAATACGGGGGATGCAAGCGTTATCCGGAATCATTGGGCGTAAAGCGCCTGTAGGTTGTTTATTAAGTCTGTTGTTAAAGACTAGGGCTCAACCCTAGAAAAGCAATGGAAACTAATAGACTCGAGTATGGCAGGGGTAGAGGGAATTTCTAGTGTAGCGGTGAAATGCGTAGATATTAGAAAGAACACCGGTGGCGAAAGCGCTCTACTGGACCATTACTGACACTCAGAGGCGAAAGCTAGGGTAGCAAAAGGGATTAGATACCCCTGTAGTCCTAGCCGTAAACGATGGATACTAGATGTTGTGCATTACGTACAGTATCGTAGCTAACGCGTTAAGTATCCCGCCTGGGGAGTACGCTCGCAAGGGTGAAACTCAAAGGAATTGACGGGGGCCCGCACAAGCGGTGGAGCATGTGGTTTAATTCGATGCAACGCGAAGAACCTTACCAGGGCTTGACATACTACGGATTTTTTTGAAAGAGAAAAGTGCCTTCGGGAATGTAGATACAGGTGGTGCATGGCTGTCGTCAGCTCGTGTCGTGAGATGTTGGGTTAAGTCCCGCAACGAGCGCAACCCTTATTTTTAGTTACCAACTCGTTGGGTTCTCTAGAAAGACTGCCGGTGACAAACCGGAGGAAGGTGAGGATGACGTCAAGTCAGCATGCCCCTTATGTCCTGGGCTACACACGTGCTACAATGGTTAAGACAAAGAGTTGCGAGCTTGTAAAAGTCAGCTAATCTCGTAAACTTAGCCTAAGTTCAGATTGTAGGCTGCAACTCGCCTGCATGAAG
>EF0520581_Uncultured_haptophyte_25030471
GAGGAATATTCATCGGCTAACTCCGTGCCAGCAGCCGCGGTAATACGGGGGATGCAAGCGTTATCCGGAATCATTGGGCGTAAAGCGCCTGTAGGTTGTTTATTAAGTCTGTTGTTAAAGACTAGGGCTCAACCCTAGAAAAGCAATGGAAACTAATAGACTCGAGTATGGCAGGGGTAGAGGGAATTTCTAGTGTAGCGGTGAAATGCGTAGATATTAGAAAGAACACCGGTGGCGAAAGCGCTCTACTGGACCATTACTGACACTCAGAGGCGAAAGCTAGGGTAGCAAAAGGGATTAGATACCCCTGTAGTCCTAGCCGTAAACGATGGATACTAGATGTTGTGCATTACGTACAGTATCGTAGCTAACGCGTTAAGTATCCCGCCTGGGGAGTACGCTCGCAAGGGTGAAACTCAAAGGAATTGACGGGGGCCCGCACAAGCGGTGGAGCATGTGGTTTAATTCGATGCAACGCGAAGAACCTTACCAGGGCTTGACATACTACGGATTTTTTTGAAAGAGAAAAGTGCCTTCGGGAATGTAGATACAGGTGGTGCATGGCTGTCGTCAGCTCGTGTCGTGAGATGTTGGGTTAAGTCCCGCAACGAGCGCAACCCTTATTTTTAGTTACCAACTCGTTGGGTTCTCTAGAAAGACTGCCGGTGACAAACCGGAGGAAGGTGAGGATGACGTCAAGTCAGCATGCCCCTTATGTCCTGGGCTACACACGTGCTACAATGGTTAAGACAAAGAGTTGCGAGCTTGTAAAAGTCAGCTAATCTCGTAAACTTAGCCTAAGTTCAGATTGTAGGCTGCAACTCGCCTACATGAAG
>EF0521831_Uncultured_haptophyte_MC62216
GAGGAATAAGCATCGGCTAACTCCGTGCCAGCAGCCGCGGTAATACGGGGGATGCAAGCGTTATCCGGAATCATTGGGCGTAAAGCGCCTGTAGGTTGTTTATTAAGTCTGTTGTTAAAGACTAGGGCTTAACCCTAGAAAAGCAATGGAAACTAATAGACTAGAGTATGGCAGGGGTAGAGGGAATTTCTGGTGTAGCGGTGAAATGCGTAGATATTAGAAAGAACACCGGTGGCGAAAGCGCTCTACTGGACCATTACTGACACTCAGAGGCGAAAGCTAGGGTAGCAAAAGGGATTAGATACCCCTGTAGTCCTAGCCGTAAACGATGGATACTAGATGTTGTGCTTCATGTACAGTATCGTAGCTAACGCGTTAAGTATCCCGCCTGGGGAGTACGCTCGCAAGGGTGAAACTCAAAGGAATTGACGGGGGCCCGCACAAGCGGTGGAGCATGTGGTTTAATTCGATGCAACGCGAAGAACCTTACCAGGGCTTGACATACTACGAATTTTCTTGAAAGAGAAAAGTGCCTTCGGGAATGTAGATACAGGTGGTGCATGGCTGTCGTCAGCTCGTGTCGTGAGATGTTGGGTTAAGTCCCGCAACGAGCGCAACCCTTATTTTTAGTTACCAATTCGTTGGGTTCTCTAGAAAGACTGCCGGTGACAAACCGGAGGAAGGTGAGGATGACGTCAAGTCAGCATGCCCCTTATGTCCTGGGCTACACACGTGCTACAATGGTTAAGACAAAGAGTCGCGAGCTCGCAAGAGTCAGCTAATCTCGTAAACTTAGCCTAAGTTCAGATTGTAGGCTGCAACTCGCCTACATGAAG
>JX8693531_Uncultured_haptophyte_env_Pavin_epi_T_S61B
GAGGAATAAGCATCGGCTAACTCCGTGCCAGCAGCCGCGGTAATACGGGGGATGCAAGCGTTATCCGGAATGATTGGGCGTAAAGCGCCTGTAGGTTGTTTATTAAGTCCGTTGTTAAAGCCTAGGGCTTAACCCTAGAAAAGCAATGGAAACTAGTAGACTAGAGTATGGCAGGGGTAGAGGGAATTTCTAGTGTAGCGGTGAAATGCGTAGATATTAGAAAGAACACCGGTGGCGAAAGCGCTCTACTGGACCATTACTGACACTCAGAGGCGAAAGCTAGGGTAGCAAAAGGGATTAGATACCCCTGTAGTCCTAGCCGTAAACGATGGATACTAGATGTTGTGCATTATGTACAGTATCGTAGCTAACGCGTTAAGTATCCCGCCTGGGGAGTACGCTCGCAAGGGTGAAACTCAAAGGAATTGACGGGGGCCCGCACAAGCGGTGGAGCATGTGGTTTAATTCGATGCAACGCGAAGAACCTTACCAGGGCTTGACATACTACGAATTTTCTTGAAAGAGAAAAGTGCCTTCGGGAATGTAGATACAGGTGGTGCATGGCTGTCGTCAGCTCGTGTCGTGAGATGTTGGGTTAAGTCCCGCAACGAGCGCAACCCTTATTTTTAGTTACCAATTCGTTGGGTTCTCTAGAAAGACTGCCGGTGACAAACCGGAGGAAGGTGAGGATGACGTCAAGTCAGCATGCCCCTTATGTCCTGGGCTACACACGTGCTACAATGGTTAAGACAAAGAGTTGCGAGCTTGTAAAAGTCAGCTAATCTCGTAAACTTAGCCTAAGTTCAGATTGTAGGCTGCAACTCGCCTACGTGAAG
>NC_0369371_Chrysochromulina_parva
AGAGTTTGATCCTGGCTCAGGATGAACGCTGGCGGTATGCTTAACACATGCAAGTCGAACGAAAGTTTTTAACTTTAGTGGCGAACGGGTGAGTAATACGTGAGAATCTGCCCTTAGGAGAAGAATAACTGCTGGAAACGGTTGCTAAATCTTCATATGTCGAGAGATGAAATAGCTTAAGCTGCCTAAGGATGAGCTCACGCCTGATTAGCTTGTTGGTGAGGTAATGGCTCACCAAGGCCACGATCAGTAGCTGGTTTGAGAGAACGACCAGCCACACTGGGACTGAGACACGGCCCAGACTCCTCCGGGAGGCAGCAGTGAGGAATTTTCCGCAATGGGCGAAAGCCTGACGGAGCAATACCGCGTGAGGGATGAAGGATTTTGGTCTGTAAACCTCTTTTCTCAAGAAAGAAGTTCTGACGGTACTTGAGGAATAAGCATCGGCTAACTCCGTGCCAGCAGCCGCGGTAATACGGGGGATGCAAGCGTTATCCGGAATGATTGGGCGTAAAGCGCCTGTAGGTTGTTTATTAAGTCCGTTGTTAAAGCCTAGGGCTCAACCCTAGAAAAGCAATGGAAACTAGTAGACTAGAGTATGGCAGGGGTAGAGGGAATTTCTAGTGTAGCGGTGAAATGCGTAGATATTAGAAAGAACACCGGTGGCGAAAGCGCTCTACTGGACCATTACTGACACTCAGAGGCGAAAGCTAGGGTAGCAAAAGGGATTAGATACCCCTGTAGTCCTAGCCGTAAACGATGGATACTAGATGTTGTGCATTATGTACAGTATCGTAGCTAACGCGTTAAGTATCCCGCCTGGGGAGTACGCTCGCAAGGGTGAAACTCAAAGGAATTGACGGGGGCCCGCACAAGCGGTGGAGCATGTGGTTTAATTCGATGCAACGCGAAGAACCTTACCAGGGCTTGACATACTACGAATTTTCTTGAAAGAGAAAAGTGCCTTCGGGAATGTAGATACAGGTGGTGCATGGCTGTCGTCAGCTCGTGTCGTGAGATGTTGGGTTAAGTCCCGCAACGAGCGCAACCCTTATTTTTAGTTACCAATTCGTTGGGTTCTCTAGAAAGACTGCCGGTGACAAACCGGAGGAAGGTGAGGATGACGTCAAGTCAGCATGCCCCTTATGTCCTGGGCTACACACGTGCTACAATGGTTAAGACAAAGAGTTGCGAACTTGTAAAAGTCAGCTAATCTCGTAAACTTAGCCTAAGTTCAGATTGTAGGCTGCAACTCGCCTGCATGAAGTTGGAATCGCTAGTAATCGCTGGTCAGCTATACAGCGGTGAATCCGTTCCCGGGCCTTGTACACACCGCCCGTCACACCATGGGAGCTGGTCATACCCGAAACCGTTAGTTTAACCGCGAGGAGAACGACGTCTAAGGTAGGGCTAGTGACTGGGGTGAAGTCGTAACAAGGTAGCCGTACTGGAAGGTGCGGCTGGATCACCT
>KJ2019072_Chrysochromulina_sp_CCMP291
AGAGTTTGATCCTGGCTCAGGATGAACGCTGGCGGTATGCTTAACACATGCAAGTCGAACGAAAGTTTTTAACTTTAGTGGCGAACGGGTGAGTAATACGTGAGAATCTGCCCTTAGGAGAAGAATAACTGCTGGAAACGGTTGCTAAATCTTCATATGTCGAGAGATGAAATAGCTTAAGCTGCCTAAGGATGAGCTCACGCCTGATTAGCTTGTTGGTGAGGTAATGGCTCACCAAGGCCACGATCAGTAGCTGGTTTGAGAGAACGACCAGCCACACTGGGACTGAGACACGGCCCAGACTCCTCCGGGAGGCAGCAGTGAGGAATTTTCCGCAATGGGCGAAAGCCTGACGGAGCAATACCGCGTGAGGGATGAAGGATTTTGGTCTGTAAACCTCTTTTCTCAAGAAAGAAGTTCTGACGGTACTTGAGGAATAAGCATCGGCTAACTCCGTGCCAGCAGCCGCGGTAATACGGGGGATGCAAGCGTTATCCGGAATGATTGGGCGTAAAGCGCCTGTAGGTTGTTTATTAAGTCCGTTGTTAAAGCCTAGGGCTCAACCCTAGAAAAGCAATGGAAACTAGTAGACTAGAGTATGGCAGGGGTAGAGGGAATTTCTAGTGTAGCGGTGAAATGCGTAGATATTAGAAAGAACACCGGTGGCGAAAGCGCTCTACTGGACCATTACTGACACTCAGAGGCGAAAGCTAGGGTAGCAAAAGGGATTAGATACCCCTGTAGTCCTAGCCGTAAACGATGGATACTAGATGTTGTGCATTATGTACAGTATCGTAGCTAACGCGTTAAGTATCCCGCCTGGGGAGTACGCTCGCAAGGGTGAAACTCAAAGGAATTGACGGGGGCCCGCACAAGCGGTGGAGCATGTGGTTTAATTCGATGCAACGCGAAGAACCTTACCAGGGCTTGACATACTACGAATTTTCTTGAAAGAGAAAAGTGCCTTCGGGAATGTAGATACAGGTGGTGCATGGCTGTCGTCAGCTCGTGTCGTGAGATGTTGGGTTAAGTCCCGCAACGAGCGCAACCCTTATTTTTAGTTACCAATTCGTTGGGTTCTCTAGAAAGACTGCCGGTGACAAACCGGAGGAAGGTGAGGATGACGTCAAGTCAGCATGCCCCTTATGTCCTGGGCTACACACGTGCTACAATGGTTAAGACAAAGAGTTGCGAACTTGTAAAAGTCAGCTAATCTCGTAAACTTAGCCTAAGTTCAGATTGTAGGCTGCAACTCGCCTGCATGAAGTTGGAATCGCTAGTAATCGCTGGTCAGCTATACAGCGGTGAATCCGTTCCCGGGCCTTGTACACACCGCCCGTCACACCATGGGAGCTGGTCATACCCGAAACCGTTAGTTTAACCGCGAGGAGAACGACGTCTAAGGTAGGGCTAGTGACTGGGGTGAAGTCGTAACAAGGTAGCCGTACTGGAAGGTGCGGCTGGATCACCT
>MG5203311_Chrysochromulina_parva
AGAGTTTGATCCTGGCTCAGGATGAACGCTGGCGGTATGCTTAACACATGCAAGTCGAACGAAAGTTTTTAACTTTAGTGGCGAACGGGTGAGTAATACGTGAGAATCTGCCCTTAGGAGAAGAATAACTGCTGGAAACGGTTGCTAAATCTTCATATGTCGAGAGATGAAATAGCTTAAGCTGCCTAAGGATGAGCTCACGCCTGATTAGCTTGTTGGTGAGGTAATGGCTCACCAAGGCCACGATCAGTAGCTGGTTTGAGAGAACGACCAGCCACACTGGGACTGAGACACGGCCCAGACTCCTCCGGGAGGCAGCAGTGAGGAATTTTCCGCAATGGGCGAAAGCCTGACGGAGCAATACCGCGTGAGGGATGAAGGATTTTGGTCTGTAAACCTCTTTTCTCAAGAAAGAAGTTCTGACGGTACTTGAGGAATAAGCATCGGCTAACTCCGTGCCAGCAGCCGCGGTAATACGGGGGATGCAAGCGTTATCCGGAATGATTGGGCGTAAAGCGCCTGTAGGTTGTTTATTAAGTCCGTTGTTAAAGCCTAGGGCTCAACCCTAGAAAAGCAATGGAAACTAGTAGACTAGAGTATGGCAGGGGTAGAGGGAATTTCTAGTGTAGCGGTGAAATGCGTAGATATTAGAAAGAACACCGGTGGCGAAAGCGCTCTACTGGACCATTACTGACACTCAGAGGCGAAAGCTAGGGTAGCAAAAGGGATTAGATACCCCTGTAGTCCTAGCCGTAAACGATGGATACTAGATGTTGTGCATTATGTACAGTATCGTAGCTAACGCGTTAAGTATCCCGCCTGGGGAGTACGCTCGCAAGGGTGAAACTCAAAGGAATTGACGGGGGCCCGCACAAGCGGTGGAGCATGTGGTTTAATTCGATGCAACGCGAAGAACCTTACCAGGGCTTGACATACTACGAATTTTCTTGAAAGAGAAAAGTGCCTTCGGGAATGTAGATACAGGTGGTGCATGGCTGTCGTCAGCTCGTGTCGTGAGATGTTGGGTTAAGTCCCGCAACGAGCGCAACCCTTATTTTTAGTTACCAATTCGTTGGGTTCTCTAGAAAGACTGCCGGTGACAAACCGGAGGAAGGTGAGGATGACGTCAAGTCAGCATGCCCCTTATGTCCTGGGCTACACACGTGCTACAATGGTTAAGACAAAGAGTTGCGAACTTGTAAAAGTCAGCTAATCTCGTAAACTTAGCCTAAGTTCAGATTGTAGGCTGCAACTCGCCTGCATGAAGTTGGAATCGCTAGTAATCGCTGGTCAGCTATACAGCGGTGAATCCGTTCCCGGGCCTTGTACACACCGCCCGTCACACCATGGGAGCTGGTCATACCCGAAACCGTTAGTTTAACCGCGAGGAGAACGACGTCTAAGGTAGGGCTAGTGACTGGGGTGAAGTCGTAACAAGGTAGCCGTACTGGAAGGTGCGGCTGGATCACCT
>LK3918241_Chrysochromulina_elegans_F928
AAAGCGCCTGTAGGTTGTTTATTAAGTCTGTTGTTAAAGACTAGGGCTTAACCCTAGAAAAGCAATGGAAACTAATAGACTAGAGTATGGCAGGGGTAGAGGGAATTTCTAGTGTAGCGGTGAAATGCGTAGATATTAGAAAGAACACCGGTGGCGAAAGCGCTCTACTGGACCATTACTGACACTCAGAGGCGAAAGCTAGGGTAGCAAAAGGGATTAGATACCCCTGTAGTCCTAGCCGTAAACGATGGATACTAGATGTTGTGCATTATGTACAGTATCGTAGCTAACGCGTTAAGTATCCCGCCTGGGGAGTACGCTCGCAAGGGTGAAACTCAAAGGAATTGACGGGGGCCCGCACAAGCGGTGGAGCATGTGGTTTAATTCGATGCAACGCGAAGAACCTTACCAGGGCTTGACATACTACGAATTCTTTTGAAAGAGAGAAGTGCCTTCGGGAATGTAGATACAGGTGGTGCATGGCTGTCGTCAGCTCGTGTCGTGAGATGTTGGGTTAAGTCCCGCAACGAGCGCAACCCTTATTTTTAGTTACCAATTCGTTGGGTTTTTTAGAAAGACTGCCGGTGACAAACCGGAGGAAGGTGAGGATGACGTCAAGTCAGCATGCCCCTTATGTCCTGGGCTACACACGTGCTACA
>EF0522161_Uncultured_haptophyte_MC62255
GAGGAATAAGCATCGGCTAACTCCGTGCCAGCAGCCGCGGTAATACGGGGGATGCAAGCGTTATCCGGAATCATTGGGCGTAAAGCGCCTGTAGGTTGTTTAATAAGTCTGTTGTTAAAGACTAGGGCTTAACCCTAGAAAAGCAATGGAAACTACTAGACTAGAGTATGGCAGGGGTAGAGGGAATTTCTAGTGTAGCGGTGAAATGCGTAGATATTAGAAAGAACACCGGTGGCGAAAGCGCTCTACTGGACCATTACTGACACTCAGAGGCGAAAGCTAGGGTAGCAAAAGGGATTAGATACCCCTGTAGTCCTAGCCGTAAACGATGGATACTAGATGTTGTGTTTTATATACAGTATCGTAGCTAACGCGTTAAGTATCCCGCCTGGGGAGTACGCTCGCAAGGGTGAAACTCAAAGGAATTGACGGGGGCCCGCACAAGCGGTGGAGCATGTGGTTTAATTCGATGCAACGCGAAGAACCTTACCAGGGCTTGACATACTACAGATTCTTTAGAGATAGAGAAGTGCCTTCGGGAATGTAGATACAGGTGGTGCATGGCTGTCGTCAGCTCGTGTCGTGAGATGTTGGGTTAAGTCCCGCAACGAGCGCAACCCTTATTTTTAGTTACCAATTCGTTGGGTTCTCTAGAAAGACTGCCGGTGACAAACCGGAGGAAGGTGAGGATGACGTCAAGTCAGCATGCCCCTTATGTCCTGGGCTACACACGTGCTACAATGGCTAAGACAAAGAGTTGCGAGCTCGCGAGAGTAAGCTAATCTCATAAACTTAGCCTAAGTTCAGATTGTAGGCTGCAACTCGCCTACGTGAAG
>EF0521111_Uncultured_haptophyte_MC61538
GAGGAATAAGCATCGGCTAACTCCGTGCCAGCAGCCGCGGTAATACGGGGGATGCAAGCGTTATCCGGAATCATTGGGCGTAAAGCGCCTGTAGGTTGTTTAATAAGTCTGTTGTTAAAGACTAGGGCTCAACCCTAGAAAAGCAATGGAAACTGTTAGACTAGAGTATGGCAGGGGTAGAGGGAATTTCTAGTGTAGCGGTGAAATGCGTAGATATTAGAAAGAACACCGGTGGCGAAAGCGCTCTACTGGACCATTACTGACACTCAGAGGCGAAAGCTAGGGTAGCAAAAGGGATTAGATACCCCTGTAGTCCTAGCCGTAAACGATGGATACTAGATGTTGTRTGTTATGTACAGTATCGTAGCTAACGCGTTAAGTATCCCGCCTGGGGAGTACGCTCGCAAGGGTGAAACTCAAAGGAATTGACGGGGGCCCGCACAAGCGGTGGAGCATGTGGTTTAATTCGATGCAACGCGAAGAACCTTACCAGGGCTTGACATACTACAGATTCTTTTGAGAGAGAGAAGTGCCTTCGGGAATGTAGATACAGGTGGTGCATGGCTGTCGTCAGCTCGTGTCGTGAGATGTTGGGTTAAGTCCCGCAACGAGCGCAACCCTTATTTTTAGTTACCAATTCGTTGGGTTCTCTAGAAAGACTGCCGGTGACAAACCGGAGGAAGGTGAGGATGACGTCAAGTCAGCATGCCCCTTATGTCCTGGACTACACACGTGCTACAATGGCTAAGACAAAGAGTTGCGAGCTCGCGAGAGTAAGCTAATCTCATAAACTTAGCCTAAGTTCAGATTGTAGGCTGCAACTCGCCTGCATGAAG
>EF0520711_Uncultured_haptophyte_25030486
GAGGAATAAGCATCGGCTAACTCCGTGCCAGCAGCCGCGGTAATACGGGGGATGCAAGCGTTATCCGGAATCATTGGGCGTAAAGCGCCTGTAGGTTGTTTAATAAGTCTGTTGTTAAAGACTAGGGCTCAACCCTAGAAAAGCAATGGAAACTGTTAGACTAGAGTATGGCAGGGGTAGAGGGAATTTCTAGTGTAGCGGTGAAATGCGTAGATATTAGAAAGAACACCGGTGGCGAAAGCGCTCTACTGGACCATTACTGACACTCAGAGGCGAAAGCTAGGGTAGCAAAAGGGATTAGATACCCCTGTAGTCCTAGCCGTAAACGATGGATACTAGATGTTGTATGTTATTTACAGTATCGTAGCTAACGCGTTAAGTATCCCGCCTGGGGAGTACGCTCGCAAGGGTGAAACTCAAAGGAATTGACGGGGGCCCGCACAAGCGGTGGAGCATGTGGTTTAATTCGATGCAACGCGAAGAACCTTACCAGGGCTTGACATACTACAGATTCTTTTGAGAGAGAGAAGTGCCTTCGGGAATGTAGATACAGGTGGTGCATGGCTGTCGTCAGCTCGTGTCGTGAGATGTTGGGTTAAGTCCCGCAACGAGCGCAACCCTTATTTTTAGTTACCAATTCGTTGGGTTCTCTAGAAAGACTGCCGGTGACAAACCGGAGGAAGGTGAGGATGACGTCAAGTCAGCATGCCCCTTATGCCCTGGGCTACACACGTGCTACAATGGCTAAGACAAAGAGTTGCAAGCTCGCGAGAGTAAGCTAATCTCATAAACTTAGCCTAAGTTCAGATTGTAGGCTGCAACTCGCCTACATGAAG
>EF0518131_Uncultured_haptophyte_MC59751
GAGGAATAAGCATCGGCTAACTCCGTGCCAGCAGCCGCGGTAATACGGGGGATGCAAGCGTTATCCGGAATCATTGGGCGTAAAGCGCCTGTAGGTTGTTTAATAAGTCTGTTGTTAAAGACTAGGGCTTAACCCTAGAAAAGCAATGGAAACTACTAGACTAGAGTATGGCAGGGGTAGAGGGAATTTCTAGTGTAGCGGTGAAATGCGTAGATATTAGAAAGAACACCGGTGGCGAAAGCGCTCTACTGGACCATTACTGACACTCAGAGGCGAAAGCTAGGGTAGCAAAAGGGATTAGATACCCCTGTAGTCCTAGCCGTAAACAATGGATACTAGATGTTGTGTATTATATACAGTATCGTAGCTAACGCGTTAAGTATCCCGCCTGGGGAGTACGCTCGCAAGGGTGAAACTCAAAGGAATTGACGGGGGCCCGCACAAGCGGTGGAGCATGTGGTTTAATTCGATGCAACGCGAAGAACCTTACCAGGACTTGACATACTACAAATTCTTTTGAGAAAAAGAAGTGCCTTCGGGAATGTAGATACAGGTGGTGCATGGCTGTCGTCAGCTCGTGTCGTGAGATGTTGGGTTAAGTCCCGCAACGAGCGCAACCCTTATTTTTAGTTACCAATTCGTTGGGTTCTCTGGAAAGACTGCCGGTGACAAACCGGAGGAAGGTGAGGATGACGTCAAGTCAGCATGCCCCTTATGTCCTGGGCTACACACGTGCTACAATGGTTAAGACAAAGAGTCGCGAGCTCGCAAGGGTCAGCTAATCTCATAAACTTAGCCTAAGTTCAGATTGTAGGCTGCAACTCGCCTGCATGAAG
>EF0518891_Uncultured_haptophyte_MC60187
GAGGAATAAGCATCGGCTAACTCCGTGCCAGCAGCCGCGGTAATACGGGGGATGCAAGCGTTATCCGGAATCATTGGGCGTAAAGCGCCTGTAGGTTGTTTAATAAGTCTGTTGTTAAAGACTAGGGCTTAACCCTAGAAAAGCAATGGAAACTACTAGACTAGAGTATGGCAGGGGTAGAGGGAATTTCTAGTGTAGCGGTGAAATGCGTAGATATTAGAAAGAACACCGGTGGCGAAAGCGCTCTACTGGACCATTACTGACACTCAGAGGCGAAAGCTAGGGTAGCAAAAGGGATTAGATACCCCTGTAGTCCTAGCCGTAAACGATGGATACTAGATGTTGTGTATTATATACAGTATCGTAGCTAACGCGTTAAGTATCCCGCCTGGGGAGTACGCTCGCAAGGGTGAAACTCACAGGAATTGACGGGGGCCCGCACAAGCGGTGGAGCATGTGGTTTAATTCGATGCAACGCGAAGAACCTTACCAGGACTTGACATACTACAAATTCTTTTGAGAAAAAGAAGTGCCTTCGGGAATGTAGATACAGGTGGTGCATGGCTGTCGTCAGCTCGTGTCGTGAGATGTTGGGTTAAGTCCCGCAACGAGCGCAACCCTTATTTTTAGTTACCAATTCGTTGGGTTCTCTAGAAAGACTGCCGGTGACAAACCGGAGGAAGGTGAGGATGACGTCAAGTCAGCATGCCCCTTATGTCCTGGGCTACACACGTGCTACAATGGTTAAGACAAAGAGTCGCGAGCTCGCAAGGGTCAGCTAATCTCATAAACTTAGCCTAAGTTCAGATTGTAGGCTGCAACTCGCCTACGTGAAG
>EF0522201_Uncultured_haptophyte_MC62260
GAGGAATAAGCATCGGCTAACTCCGTGCCAGCAGCCGCGGTAATACGGGGGATGCAAGCGTTATCCGGAATCATTGGGCGTAAAGCGCCTGTAGGTTGTTTAATAAGTCTGTTGTTAAAGACTAGGGCTTAACCCTAGAAAAGCAATGGAAACTACTAGACTAGAGTATGGCAGGGGTAGAGGGAATTTCTAGTGTAGCGGTGAAATGCGTAGATATTAGAAAGAACACCAGTGGCGAAAGCGCTCTACTGGACCATTACTGACACTCAGAGGCGAAAGCTAGGGTAGCAAAAGGGATTAGATACCCCTGTAGTCCTAGCCGTAAACGATGGATACTAGATGTTGTGTTTTATAGACAGTATCGTAGCTAACGCGTTAAGTATCCCGCCTGGGGAGTACGCTCGCAAGGGTGAAACTCAAAGGAATTGACGGGGGCCCGCACAAGCGGTGGAGCATGTGGTTTAATTCGATGCAACGCGAAGAACCTTACCAGGACTTGACATACTACAAATTCTTTTGAGAAAAAGAAGTGCCTTCGGGAATGTAGATACAGGTGGTGCATGGCTGTCGTCAGCTCGTGTCGTGAGATGTTGGGTTAAGTCCCGCAACGAGCGCAACCCTTATTTTTAGTTACCAATTCGTTGGGTTCTCTAGAAAGACTGCCGGTGACAAACCGGAGGAAGGTGAGGATGACGTCAAGTCAGCATGCCCCTTATGTCCTGGGCTACACACGTGCTACAATGGTTAAGACAAAGAGTTGCGAGCTCGCGAGAGTCAGCTAATCTCATAAACTTAGCCTAAGTTCAGATTGTAGGCTGCAACTCGCCTACATGAAG
>EF0521771_Uncultured_haptophyte_MC6228
GAGGAATAAGCATCGGCTAACTCCGTGCCAGCAGCCGCGGTAATACGGGGGATGCAAGCGTTATCCGGAATCATTGGGCGTAAAGCGCCTGTAGGTTGTTTAATAAGTCTGTTGTTAAAGACTAGGGCTTAACCCTAGAAAAGCAATGGAAACTACTAGACTAGAGTATGGCAGGGGTAGAGGGAATTTCTAGTGTAGCGGTGAAATGCGTAGATATTAGAAAGAACACCAGTGGCGAAAGCGCTCTACTGGACCATTACTGACACTCAGAGGCGAAAGCTAGGGTAGCAAAAGGGATTAGATACCCCTGTAGTCCTAGCCGTAAACGATGGATACTAGATGTTGTGTTTTATAGACAGTATCGTAGCTAACGCGTTAAGTATCCCGCCTGGGGAGTACGCTCGCAAGGGTGAAACTCAAAGGAATTGACGGGGGCCCGCACAAGCGGTGGAGCATGTGGTTTAATTCGATGCAACGCGAAGAACCTTACCAGGACTTGACATACTACAAATTCTTTTGAGAAAAAGAAGTGCCTTCGGGAATGTAGATACAGGTGGTGCATGGCTGTCGTCAGCTCGTGTCGTGAGATGTTGGGTTAAGTCCCGCAACGAGCGCAACCCTTATTTTTAGTTACCAATTCGTTGGGTTCTCTAGAAAGACTGCCGGTGACAAACCGGAGGAAGGTGAGGATGACGTCAAGTCAGCATGCCCCTTATGTCCTGGGCTACACACGTGCTACAATGGTTAAGACAAAGAGTTGCGAGCTCGCGAGAGTCAGCTAATCTCATAAACTTAGCCTAAGTTCAGATTGTAGGCTGCAACTCGCCTACGTGAAG
>EF0520041_Uncultured_haptophyte_2503045
GAGGAATAAGCATCGGCTAACTCCGTGCCAGCAGCCGCGGTAATACGGGGGATGCAAGCGTTATCCGGAATCATTGGGCGTAAAGCGCCTGTAGGTTGTTTAATAAGTCTGTTGTTAAAGACTAGGGCTTAACCCTAGAAAAGCAATGGAAACTACTAGACTAGAGTATGGCAGGGGTAGAGGGAATTTCTAGTGTAGCGGTGAAATGCGTAGATATTAGAAAGAACACCAGTGGCGAAAGCGCTCTACTGGACCATTACTGACACTCAGAGGCGAAAGCTAGGGTAGCAAAAGGGATTAGATACCCCTGTAGTCCTAGCCGTAAACGATGGATACTAGATGTTGTGTTTTATAGACAGTATCGTAGCTAACGCGTTAAGTATCCCGCCTGGGGAGTACGCTCGCAAGGGTGAAACTCAAAGGAATTGACGGGGGCCCGCACAAGCGGTGGAGCATGTGGTTTAATTCGATGCAACGCGAAGAACCTTACCAGGACTTGACATACTACAAATTCTTTTGAGAAAAAGAAGTGCCTTCGGGAATGTAGATACAGGTGGTGCATGGCTGTCGTCAGCTCGTGTCGTGAGATGTTGGGTTAAGTCCCGCAACGAGCGCAACCCTTATTTTTAGTTACCAATTCGTTGGGTTCTCTAGAAAGACTGCCGGTGACAAACCGGAGGAAGGTGAGGATGACGTCAAGTCAGCATGCCCCTTATGTCCTGGGCTACACACGTGCTACAATGGTTAAGACAAAGAGTTGCGAGCTCGCGAGAGTCAGCTAATCTCATAAACTTAGCCTAAGTTCAGATTGTAGGCTGCAACTCGCCTGCGTGAAG
>EF0520781_Uncultured_haptophyte_25030494
GAGGAATAAGCATCGGCTAACTCCGTGCCAGCAGCCGCGGTAATACGGGGGATGCAAGCGTTATCCGGAATCATTGGGCGTAAAGCGCCTGTAGGTTGTTTAATAAGTCTGTTGTTAAAGACTAGGGCTCAACCCTAGAAAAGCAATGGAAACTACTAGACTAGAGTATGGCAGGGGTAGAGGGAATTTCTAGTGTAGCGGTGAAATGCGTAGATATTAGAAAGAACACCGGTGGCGAAAGCGCTCTACTGGACCATTACTGACACTCAGAGGCGAAAGCTAGGGTAGCAAAAGGGATTAGATACCCCTGTAGTCCTAGCCGTAAACGATGGATACTACATGTTGTGCTTTATGTACAGTATGGTAGCTAACGCGTTAAGTATCCCGCCTGGGGAGTACGCTCGCAAGGGTGAAACTCAAAGGAATTGACGGGGGCCCGCACAAGCGGTGGAGCATGTGGTTTAATTCGATGCAACGCGAAGAACCTTACCAGGACTTGACATACTACAAATTCTTTTGAGAAAAAGAAGTGCCTTCGGGAATGTAGATACAGGTGGTGCATGGCTGTCGTCAGCTCGTGTCGTGAGATGTTGGGTTAAGTCCCGCAACGAGCGCAACCCTTATTTTTAGTTACCAATTCGTTGGGTTCTCTAGAAAGACTGCCGGTGACAAACCGGAGGAAGGTGAGGATGACGTCAAGTCAGCATGCCCCTTATGTCCTGGGCTACACACGTGCTACAATGGTTAAGACAAAGAGTCGCGAGCTCGCAAGAGTCAGCTAATCTCATAAACTTAGCCCAAGTTCAGATTGTAGGCTGCAACTCGCCTACATGAAG
>EF0522291_Uncultured_haptophyte_MC62269
GAGGAATAAGCATCGGCTAACTCCGTGCCAGCAGCCGCGGTAATACGGGGGATGCAAGCGTTATCCGGAATCATTGGGCGTAAAGCGCCTGTAGGTTGTTTAATAAGTCTGTTGTTAAAGACTAGGGCTTAACCCTAGAAAAGCAATGGAAACTACTAGACTAGAGTATGGCAGGGGTAGAGGGAATTTCTAGTGTAGCGGTGAAATGCGTAGATATTAGAAAGAACACCGGTGGCGAAAGCGCTCTACTGGACCATTACTGACACTCAGAGGCGAAAGCTAGGGTAGCAAAAGGGATTAGATACCCCTGTAGTCCTAGCCGTAAACGATGGATACTACATGTTGTGCATTATGTACAGTATGGTAGCTAACGCGTTAAGTATCCCGCCTGGGGAGTACGCTCGCAAGGGTGAAACTCAAAGGAATTGACGGGGGCCCGCACAAGCGGTGGAGCATGTGGTTTAATTCGATGCAACGCGAAGAACCTTACCAGGACTTGACATACTACAAATTCTTTTGAGAAAAAGAAGTGCCTTCGGGAATGTAGATACAGGTGGTGCATGGCTGTCGTCAGCTCGTGTCGTGAGATGTTGGGTTAAGTCCCGCAACGAGCGCAACCCTTATTTTTAGTTACCAATTCGTTGGGTTCTCTAGAAAGACTGCCGGTGACAAACCGGAGGAAGGTGAGGATGACGTCAAGTCAGCATGCCCCTTATGTCCTGGGCTACACACGTGCTACAATGGTTAAGACAAAGAGTCGCGAGCTCGCAAGAGTCAGCTAATCTCATAAACTTAGCCCAAGTTCAGATTGTAGGCTGCAACTCGCCTGCATGAAG
>EF0519761_Uncultured_haptophyte_MAMA64114
GAGGAATAAGCATCGGCTAACTCCGTGCCAGCAGCCGCGGTAATACGGGGGATGCAAGCGTTATCCGGAATCATTGGGCGTAAAGCGCCTGTAGGTTGTTTAATAAGTCTGTTGTTAAAGACTAGGGCTCAACCCTAGAAAAGCAATGGAAACTACTAGACTAGAGTATGGCAGGGGTAGAGGGAATTTCTAGTGTAGCGGTGAAATGCGTAGATATTAGAAAGAACACCGGTGGCGAAAGCGCTCTACTGGACCATTACTGACACTCAGAGGCGAAAGCTAGGGTAGCAAAAGGGATTAGATACCCCTGTAGTCCTAGCCGTAAACGATGGATACTACATGTTGTGCATTATGTACAGTATGGTAGCTAACGCGTTAAGTATCCCGCCTGGGGAGTACGCTCGCAAGGGTGAAACTCAAAGGAATTGACGGGGGCCCGCACAAGCGGTGGAGCATGTGGTTTAATTCGATGCAACGCGAAGAACCTTACCAGGACTTGACATACTACAAATTCTTTTGAGAAAAAGAAGTGCCTTCGGGAATGTAGATACAGGTGGTGCATGGCTGTCGTCAGCTCGTGTCGTGAGATGTTGGGTTAAGTCCCGCAACGAGCGCAACCCTTATTTTTAGTTACCAATTCGTTGGGTTCTCTAGAAAGACTGCCGGTGACAAACCGGAGGAAGGTGAGGATGACGTCAAGTCAGCATGCCCCTTATGTCCTGGGCTACACACGTGCTACAATGGTTAAGACAAAGAGTCGCGAGCTCGTGAGAGTCAGCTAATCTCATAAACTTAGCCCAAGTTCAGATTGTAGGCTGCAACTCGCCTACATGAAG
>EF0517721_Uncultured_haptophyte_MC5977
GAGGAATAAGCATCGGCTAACTCCGTGCCAGCAGCCGCGGTAATACGGGGGATGCAAGCGTTATCCGGAATCATTGGGCGTAAAGCGCCTGTAGGTTGTTTAATAAGTCTGTTGTTAAAGACTAGGGCTTAACCCTAGAAAAGCAATGGAAACTACTAGACTAGAGTATGGCAGGGGTAGAGGGAATTTCTAGTGTAGCGGTGAAATGCGTAGATATTAGAAAGAACACCGGCGGCGAAAGCGCTCTACTGGACCATTACTGACACTCAGAGGCGAAAGCTAGGGTAGCAAAAGGGATTAGATACCCCTGTAGTCCTAGCCGTAAACGATGGATACTACATGTTGTGCATTACGTACAGTATGGTAGCTAACGCGTTAAGTATCCCGCCTGGGGAGTACGCTCGCAAGGGTGAAACTCAAAGGAATTGACGGGGGCCCGCACAAGCGGTGGAGCATGTGGTTTAATTCGATGCAACGCGAAGAACCTTACCAGGACTTGACATACTACAAATTCTTTTGAGAAAGAGAAGTGCCTTCGGGAATGTAGATACAGGTGGTGCATGGCTGTCGTCAGCTCGTGTCGTGAGATGTTGGGTTAAGTCCCGCAACGAGCGCAACCCTTATTTTTAGTTACCAATTCGTTGGGTTCTCTAGAAAGACTGCCGGTGACAAACCGGAGGAAGGTGAGGATGACGTCAAGTCAGCATGCCCCTTATGTCCTGGGCTACACACGTGCTACAATGGTTAAGACAAAGAGTCGCGAGCTCGTGAGAGTCAGCTAATCTCATAAACTTAGCCCAAGTTCAGATTGTAGGCTGCAACTCGCCTACGTGAAG
>EF0520381_Uncultured_haptophyte_25030441
GAGGAATAAGCATCGGCTAACTCCGTGCCAGCAGCCGCGGTAATACGGGGGATGCAAGCGTTATCCGGAATCATTGGGCGTAAAGCGCCTGTAGGTTGTTTAATAAGTCTGTTGTTAAAGACTAGGGCTTAACCCTAGAAAAGCAATGGAAACTACTAGACTAGAGTATGGCAGGGGTAGAGGGAATTTCTAGTGTAGCGGTGAAATGCGTAGATATTAGAAAGAACACCGGCGGCGAAAGCGCTCTACTGGACCATTACTGACACTCAGAGGCGAAAGCTAGGGTAGCAAAAGGGATTAGATACCCCTGTAGTCCTAGCCGTAAACGATGGATACTACATGTTGTGCATTACGTACAGTATGGTAGCTAACGCGTTAAGTATCCCGCCTGGGGAGTACGCTCGCAAGGGTGAAACTCAAAGGAATTGACGGGGGCCCGCACAAGCGGTGGAGCATGTGGTTTAATTCGATGCAACGCGAAGAACCTTACCAGGACTTGACATACTACAAATTCTTTTGAGAAAGAGAAGTGCCTTCGGGAATGTAGATACAGGTGGTGCATGGCTGTCGTCAGCTCGTGTCGTGAGATGTTGGGTTAAGTCCCGCAACGAGCGCAACCCTTATTTTTAGTTACCAATTCGTTGGGTTCTCTAGAAAGACTGCCGGTGACAAACCGGAGGAAGGTGAGGATGACGTCAAGTCAGCATGCCCCTTATGTCCTGGGCTACACACGTGCTACAATGGTTAAGACAAAGAGTCGCGAGCTCGTGAGAGTCAGCTAATCTCATAAACTTAGCCCAAGTTCAGATTGTAGGCTGCAACTCGCCTACGTGAAG
>EF0521551_Uncultured_haptophyte_MC61587
GAGGAATAAGCATCGGCTAACTCCGTGCCAGCAGCCGCGGTAATACGGGGAATGCAAGCGTTATCCGGAATCATTGGGCGTAAAGCGCCTGTAGGTTGTTTAATAAGTCTGTTGTTAAAGACTAGGGCTTAACCCTAGAAAAGCAATGGAAACTACTAGACTAGAGTATGGCAGGGGTAGAGGGAATTTCTAGTGTAGCGGTGAAATGCGTAGATATTAGAAAGAACACCGGTGGCGAAAGCGCTCTACTGGACCATTACTGACACTCAGAGGCGAAAGCTAGGGTAGCAAAAGGGATTAGATACCCCTGTAGTCCTAGCCGTAAACGATGGATACTACATGTTGTGCATTATGTACAGTATGGTAGCTAACGCGTTAAGTATCCCGCCTGGGGAGTACGCTCGCAAGGGTGAAACTCAAAGGAATTGACGGGGGCCCGCACAAGCGGTGGAGCATGTGGTTTAATTCGATGCAACGCGAAGAACCTTACCAGGACTTGACATACTACAAATTCTTTGGAGACAAAGAAGTGCCTTCGGGAATGTAGATACAGGTGGTGCATGGCTGTCGTCAGCTCGTGTCGTGAGATGTTGGGTTAAGTCCCGCAACGAGCGCAACCCTTATTTTTAGTTACCAATTCGTTGGGTTCTCTAGAAAGACTGCCGGTGACAAACCGGAGGAAGGTGAGGATGACGTCAAGTCAGCATGCCCCTTATGTCCTGGGCTACACACGTGCTACAATGGTTAAGACAAAGAGTCGCGAGCTCGTAAGAGTCAGCTAATCTCATAAACTTAGCCCAAGTTCAGATTGTAGGCTGCAACTCGCCTACGTGAAG
>EF0520791_Uncultured_haptophyte_25030495
GAGGAATAAGCATCGGCTAACTCCGTGCCAGCAGCCGCGGTAATACGGGGGATGCAAGCGTTATCCGGAATCATTGGGCGTAAAGCGCCTGTAGGTTGTTTAATAAGTCTGTTGTTAAAGACTAGGGCTTAACCCTAGAAAAGCAATGGAAACTACTAGACTAGAGTATGGCAGGGGTAGAGGGAATTTCTAGTGTAGCGGTGAAATGCGTAGATATTAGAAAGAACACCGGTGGCGAAAGCGCTCTACTGGACCATTACTGACACTCAGAGGCGAAAGCTAGGGTAGCAAAAGGGATTAGATACCCCTGTAGTCCTAGCCGTAAACGATGGATACTACATGTTGTGCATTATGTACAGTATGGTAGCTAACGCGTTAAGTATCCCGCCTGGGGAGTACGCTCGCAAGGGTGAAACTCAAAGGAATTGACGGGGGCCCGCACAAGCGGTGGAGCATGTGGTTTAATTCGATGCAACGCGAAGAACCTTACCAGGATTTGACATACTACAAATTCTTTGGAGACAAAGAAGTGCCTTCGGGAATGTAGATACAGGTGGTGCATGGCTGTCGTCAGCTCGTGTCGTGAGATGTTGGGTTAAGTCCCGCAACGAGCGCAACCCTTATTTTTAGTTACCAATTCGTTGGGTTCTCTAGAAAGACTGCCGGTGACAAACCGGAGGAAGGTGAGGATGACGTCAAGTCAGCATGCCCCTTATGTCCTGGGCTACACACGTGCTACAATGGTTAAGACAAAGAGTCGCGAGCTCGTAAGAGTCAGCTAATCTCATAAACTTAGCCCAAGTTCAGATTGTAGGCTGCAACTCGCCTACATGAAG
>EF0520851_Uncultured_haptophyte_MC6158
GAGGAATAAGCATCGGCTAACTCCGTGCCAGCAGCCGCGGTAATACGGGGGATGCAAGCGTTATCCGGAATCATTGGGCGTAAAGCGCCTGTAGGTTGTTTAATAAGTCTGTTGTTAAAGACTAGGGCTTAACCCTAGAAAAGCAATGGAAACTACTAGACTAGAGTATGGCAGGGGTAGAGGGAATTTCTAGTGTAGCGGTGAAATGCGTAGATATTAGAAAGAACACCGGTGGCGAAAGCGCTCTACTGGACCATTACTGACACTCAGAGGCGAAAGCTAGGGTAGCAAAAGGGATTAGATACCCCTGTAGTCCTAGCCGTAAACGATGGATACTACATGTTGTGCATTATGTACAGTATGGTAGCTAACGCGTTAAGTATCCCGCCTGGGGAGTACGCTCGCAAGGGTGAAACTCAAAGGAATTGACGGGGGCCCGCACAAGCGGTGGAGCATGTGGTTTAATTCGATGCAACGCGAAGAACCTTACCAGGATTTGACATACTACAAATTCTTTGGAGACAAAGAAGTGCCTTCGGGAATGTAGATACAGGTGGTGCATGGCTGTCGTCAGCTCGTGTCGTGAGATGTTGGGTTAAGTCCCGCAACGAGCGCAACCCTTATTTTTAGTTACCAATTCGTTGGGTTCTCTAGAAAGACTGCCGGTGACAAACCGGAGGAAGGTGAGGATGACGTCAAGTCAGCATGCCCCTTATGTCCTGGGCTACACACGTGCTACAATGGTTAAGACAAAGAGTCGCGAGCTCGTAAGAGTCAGCTAATCTCATAAACTTAGCCCAAGTTCAGATTGTAGGCTGCAACTCGCCTACGTGAAG
>EF0520411_Uncultured_haptophyte_25030444
GAGGAATAAGCATCGGCTAACTCCGTGCCAGCAGCCGCGGTAATACGGGGGATGCAAGCGTTATCCGGAATCATTGGGCGTAAAGCGCCTGTAGGTGGTTTAATAAGTCTGTTGTTAAAGACTAGGGCTTAACCCTAGGAAAGCAATGGAAACTAATAGACTAGAGTATGGCAGGGGTAGAGGGAATTTCTAGTGTAGCGGTGAAATGCGTAGATATTAGAAAGAGCACCGGTGGCGAAAGCGCTCTACTGGACCATTACTGACACTCAGAGGCGAAAGCTAGGGTAGCAAAAGGGATTAGATACCCCTGTAGTCCTAGCCGTAAACGATGGATACTACATGTTGTGCTTTATGTACAGTATGGTAGCTAACGCGTTAAGTATCCCGCCTGGGGAGTACGCTCGCAAGGGTGAAACTCAAAGGAATTGACGGGGGCCCGCACAAGCGGTGGAGCATGTGGTTTAATTCGATGCAACGCGAAGAACCTTACCAGGACTTGACATACTACAAATTCTTTTGAGAAAAAGAAGTGCCTTCGGGAATGTAGATACAGGTGGTGCATGGCTGTCGTCAGCTCGTGTCGTGAGATGTTGGGTTAAGTCCCGCAACGAGCGCAACCCTTATTTTTAGTTACCAATTCGTTGGGTTCTCTAGAAAGACTGCCGGTGACAAACCGGAGGAAGGTGAGGATGACGTCAAGTCAGCATGCCCCTTATGTCCTGGGCTACACACGTGCTACAATGGTTAAGACAAAAAGTCGCGAGCTCGCAAGAGTCAGCTAATCTCATAAACTTAGCCCAAGTTCAGATTGTAGGCTGCAACTCGCCTGCATGAAG
>EF0520511_Uncultured_haptophyte_25030457
TKCATCGGCTAACTCCGTGCCAGCAGCCGCGGTAATACGGGGGATGCAAGCGTTATCCGGAATCATTGGGCGTAAAGCGCCTGTAGGTTGTTTAATAAGTCTGTTGTTAAAGACTAGGGCTTAACCCTAGAAAAGCAATGGAAACTACTAGACTAGAGTATGGCAGGGGTAGAGGGAATTTCTAGTGTAGCGGTGAAATGCGTAGATATTAGAAAGAACACCGGTGGCGAAAGCGCTCTACTGGACCATTACTGACACTCAGAGGCGAAAGCTAGGGTAGCAAAAGGGATTAGATACCCCTGTAGTCCTAGCCGTAAACGATGGATACTACATGTTGTGCATTACGTACAGTATGGTAGCTAACGCGTTAAGTATCCCGCCTGGGGAGTACGCTCGCAAGGGTGAAACTCAAAGGAATTGACGGGGGCCCGCACAAGCGGTGGAGCATGTGGTTTAATTCGATGCAACGCGAAGAACCTTACCAGGACTTGACATACTACAAATTCTTTTGAGAAAGAGAAGTGCCTTCGGGAATGTAGATACAGGTGGTGCATGGCTGTCGTCAGCTCGTGTCGTGAGATGTTGGGTTAAGTCCCGCAACGAGCGCAACCCTTATTTTTAGTTACCAATTCGTTGGGTTCTCTAGAAAGACTGCCGGTGACAAACCGGAGGAAGGTGAGGATGACGTCAAGTCAGCATGCCCCTTATGTCCTGGGCTACACACGTGCTACAATGGTTAAGACAAAGAGTCGCGAGCTCGTGAGAGTGAGCTAATCTCATAAACTTAGCCCAAGTTCAGATTGTAGGCTGCAACTCGCCTACATGAAG
>EF0520071_Uncultured_haptophyte_2503049
AKCATCGGCTAACTCCGTGCCAGCAGCCGCGGTAATACGGGGGATGCAAGCGTTATCCGGAATCATTGGGCGTAAAGCGCCTGTAGGTTGTTTAGTAAGTTTGTTGTTAAAGACTAGGGCTTAACCCTAGAAAAGCAATGAAAACTGCTAGACTAGAGTATGGCAGGGGTAGAGGGAATTTCTAGTGTAGCGGTGAAATGCGTAGATATTAGAAAGAACACCGGTGGCGAAAGCGCTCTACTGGACCATTACTGACACTCAGAGGCGAAAGCTAGGGTAGCAAAAGGGATTAGATACCCCTGTAGTCCTAGCCGTAAACGATGGATACTACATGTTGTGCATTATGTACAGTATGGTAGCTAACGCGTTAAGTATCCCGCCTGGGGAGTACGCTCGCAAGGGTGAAACTCAAAGGAATTGACGGGGGCCCGCACAAGCGGTGGAGCATGTGGTTTAATTCGATGCAACGCGAAGAACCTTACCAGGACTTGACATACTACAAATTCTTTTGAGAAAAAGAAGTGCCTTCGGGAATGTAGATACAGGTGGTGCATGGCTGTCGTCAGCTCGTGTCGTGAGATGTTGGGTTAAGTCCCGCAACGAGCGCAACCCTTATTTTTAGTTACCAATTCGTTGGGTTCTCTAGAAAGACTGCCGGTGACAAACCGGAGGAAGGTGAGGATGACGTCAAGTCAGCATGCCCCTTATGTCCTGGGCTACACACGTGCTACAATGGTTAAGACAAAGAGTCGCGAGCTCGTAAGAGTCAGCTAATCTCATAAACTTAGCCCAAGTTCAGATTGTAGGCTGCAACTCGCCTACGTGAAG
>EF0522321_Uncultured_haptophyte_MC62272
GAGGAATAAGCATCGGCTAACTCCGTGCCAGCAGCCGCGGTAATACGGGGGATGCAAGCGTTATCCGGAATCATTGGGCGTAAAGCGCCTGTAGGTTGTTTAATAAGTCTGTTGTTAAAGACTAGGGCTCAACCCTAGAAAAGCAATGGAAACTACTAGACTAGAGTATGGCAGGGGTAGAGGGAATTTCTAGTGTAGCGGTGAAATGCGTAGATATTAGAAAGAACACCGGTGGCGAAAGCGCTCTACTGGACCATTACTGACACTCAGAGGCGAAAGCTAGGGTAGCAAAAGGGATTAGATACCCCTGTAGTCCTAGCCGTAAACGATGGATACTAGATGTTGTGCGTAAAGTACAGTGTCCTAGCTAACGCGTTAAGTATCCCGCCTGGGGAGTACGCTCGCAAGGGTGAAACTCAAAGGAATTGACGGGGGCCCGCACAAGCGGTGGAGCATGTGGTTTAATTCGATGCAACGCGAAGAACCTTACCAGGGCTTGACATACTACGAATTCTTTTGAGAAAAAGAAGTGCCTTCGGGAATGTAGATACAGGTGGTGCATGGCTGTCGTCAGCTCGTGTCGTGAGATGTTGGGTTAAGTCCCGCAACGAGCGCAACCCTTATTTTTAGTTACTAATTCGTTAGGTTCTCTAGAAAGACTGCCGGTGACAAACCGGAGGAAGGTGAGGATGACGTCAAGTCAGCATGCCCCTTATGCCCTGGGCTACACACGTGCTACAATGGTTAAGACAAAGAGTCGCGAGCTCGCAAGAGTCAGCTAATCTCATAAACTTAGCCTAAGTTCAGATTGTAGGCTGCAACTCGCCTACGTGAAG
>EF0519321_Uncultured_haptophyte_MAMA642
GAGGAATAAGCATCGGCTAACTCCGTGCCAGCAGCCGCGGTAATACGGGGGATGCAAGCGTTATCCGGAATCATTGGGCGTAAAGCGCCTGTAGGTTGTTTAATAAGTCTGTTGTTAAAGACTAGGGCTTAACCCTAGAAAAGCAATGGAAACTACTAGACTAGAGTATGGCAGGGGTAGAGGGAATTTCTAGTGTAGCGGTGAAATGCGTAGATATTAGAAAGAACACCGGTGGCGAAAGCGCTCTACTGGACCATTACTGACACTCAGAGGCGAAAGCTAGGGTAGCAAAAGGGATTAGATACCCCTGTAGTCCTAGCCGTAAACGATGGATACTAGATGTTGTGCATAACGTACAGTATCGTAGCTAACGCGTTAAGTATCCCGCCTGGGGAGTACGCTCGCAAGGGTGAAACTCAAAGGAATTGACGGGGGCCCGCACAAGCGGTGGAGCATGTGGTTTAATTCGATGCAACGCGAAGAACCTTACCAGGGCTTGACATACTACAAATTCTTTTGAGAAAAAGAAGTGCCTTCGGGAATGTAGATACAGGTGGTGCATGGCTGTCGTCAGCTCGTGTCGTGAGATGTTGGGTTAAGTCCCGCAACGAGCGCAACCCTTATTTTTAGTTACTAATTCGTTAGGTTCTCTAGAAAGACTGCCGGTGACAAACCGGAGGAAGGTGAGGATGACGTCAAGTCAGCATGCCCCTTATGTCCTGGGCTACACACGTGCTACAATGGTTAAGACAAAGAGTCGCGAGCTCGCGAGAGTCAGCTAATCTCATAAACTTAGCCTAAGTTCAGATTGTAGGCTGCAACTCGCCTACATGAAG
>EF0520031_Uncultured_haptophyte_2503043
GAGGAATAAGCATCGGCTAACTCCGTGCCAGCAGCCGCGGTAATACGGGGGATGCAAGCGTTATCCGGAATCATTGGGCGTAAAGCGCCTGTAGGTTGTTTAATAAGTCTGTTGTTAAAGACTAGGGCTTAACCCTAGAAAAGCAATGGAAACTACTAGACTAGAGTATGGCAGGGGTAGAGGGAATTTCTAGTGTAGCGGTGAAATGCGTAGATATTAGAAAGAACACCGGTGGCGAAAGCGCTCTACTGGACCATTACTGACACTCAGAGGCGAAAGCTAGGGTAGCAAAAGGGATTAGATACCCCTGTAGTCCTAGCCGTAAACGATGGATACTAGATGTTGTGCATAACGTACAGTATCGTAGCTAACGCGTTAAGTATCCCGCCTGGGGAGTACGCTCGCAAGGGTGAAACTCAAAGGAATTGACGGGGGCCCGCACAAGCGGTGGAGCATGTGGTTTAATTCGATGCAACGCGAAGAACCTTACCAGGGCTTGACATACTACAAATTCTTTTGAGAAAAAGAAGTGCCTTCGGGAATGTAGATACAGGTGGTGCATGGCTGTCGTCAGCTCGTGTCGTGAGATGTTGGGTTAAGTCCCGCAACGAGCGCAACCCTTATTTTTAGTTACTAATTCGTTAGGTTCTCTAGAAAGACTGCCGGTGACAAACCGGAGGAAGGTGAGGATGACGTCAAGTCAGCATGCCCCTTATGTCCTGGGCTACACACGTGCTACAATGGTTAAGACAAAGAGTCGCGAGCTCGCGAGAGTCAGCTAATCTCATAAACTTAGCCTAAGTTCAGATTGTAGGCTGCAACTCGCCTGCGTGAAG
>EF0519891_Uncultured_haptophyte_MAMA64128
GAGGAATAAGCATCGGCTAACTCCGTGCCAGCAGCCGCGGTAATACGGGGGATGCAAGCGTTATCCGGAATCATTGGGCGTAAAGCGCCTGTAGGTTGTTTAATAAGTCTGTTGTTAAAGACTAGGGCTTAACCCTAGAAAAGCAATGGAAACTACTAGACTAGAGTATGGCAGGGGTAGAGGGAATTTCTAGTGTAGCGGTGAAATGCGTAGATATTAGAAAGAACACCGGTGGCGAAAGCGCTCTACTGGACCATTACTGACACTCAGAGGCGAAAGCTAGGGTAGCAAAAGGGATTAGATACCCCTGTAGTCCTAGCCGTAAACGATGGATACTAGATGTTGTGCATAATGTACAGTATCGTAGCTAACGCGTTAAGTATCCCGCCTGGGGAGTACGCTCGCAAGGGTGAAACTCAAAGGAATTGACGGGGGCCCGCACAAGCGGTGGAGCATGTGGTTTAATTCGATGCAACGCGAAGAACCTTACCAGGGCTTGACATACTACAGATTCTTTTGAGAAAAAGAAGTGCCTTCGGGAATGTAGATACAGGTGGTGCATGGCTGTCGTCAGCTCGTGTCGTGAGATGTTGGGTTAAGTCCCGCAACGAGCGCAACCCTTATTTTTAGTTACTAATTCGTTAGGTTCTCTAGAAAGACTGCCGGTGACAAACCGGAGGAAGGTGAGGATGACGTCAAGTCAGCATGCCCCTTATGTCCTGGGCTACACACGTGCTACAATGGTTAAGACAAAGAGTCGCGAGCTCGCGAGAGTCAGCTAATCTCATAAACTTAGCCTAAGTTCAGATTGTAGGCTGCAACTCGCCTACGTGAAG
>EF0519951_Uncultured_haptophyte_MAMA64136
GAGGAATAAGCATCGGCTAACTCCGTGCCAGCAGCCGCGGTAATACGGGGGATGCAAGCGTTATCCGGAATCATTGGGCGTAAAGCGCCTGTAGGTTGTTTAATAAGTCTGTTGTTAAAGACTAGGGCTTAACCCTAGAAAAGCAATGGAAACTACTAGACTAGAGTATGGCAGGGGTAGAGGGAATTTCTAGTGTAGCGGTGAAATGCGTAGATATTAGAAAGAACACCGGTGGCGAAAGCGCTCTACTGGACCATTACTGACACTCAGAGGCGAAAGCTAGGGTAGCAAAAGGGATTAGATACCCCTGTAGTCCTAGCCGTAAACGATGGATACTAGATGTTGTGCATAATGTACAGTATCGTAGCTAACGCGTTAAGTATCCCGCCTGGGGAGTACGCTCGCAAGGGTGAAACTCAAAGGAATTGACGGGGGCCCGCACAAGCGGTGGAGCATGTGGTTTAATTCGATGCAACGCGAAGAACCTTACCAGGGCTTGACATACTACAGATTCTTTTGAGAAAAAGAAGTGCCTTCGGGAATGTAGATACAGGTGGTGCATGGCTGTCGTCAGCTCGTGTCGTGAGATGTTGGGTTAAGTCCCGCAACGAGCGCAACCCTTATTTTTAGTTACTAATTCGTTAGGTTCTCTAGAAAGACTGCCGGTGACAAACCGGAGGAAGGTGAGGATGACGTCAAGTCAGCATGCCCCTTATGTCCTGGGCTACACACGTGCTACAATGGTTAAGACAAAGAGTCGCGAGCTCGCGAGAGTCAGCTAATCTCATAAACTTAGCCTAAGTTCAGATTGTAGGCTGCAACTCGCCTACGTGAAG
>EF0520341_Uncultured_haptophyte_25030436
GAGGAATAAGCATCGGCTAACTCCGTGCCAGCAGCCGCGGTAATACGGGGGATGCAAGCGTTATCCGGAATCATTGGGCGTAAAGCGCCTGTAGGTTGTTTAATAAGTCTGTTGTTAAAGACTAGGGCTTAACCCTAGAAAAGCAATGGAAACTACTAGACTAGAGTATGGCAGGGGTAGAGGGAATTTCTAGTGTAGCGGTGAAATGCGTAGATATTAGAAAGAACACCGGTGGCGAAAGCGCTCTACTGGACCATTACTGACACTCAGAGGCGAAAGCTAGGGTAGCAAAAGGGATTAGATACCCCTGTAGTCCTAGCCGTAAACGATGGATACTAGATGTTGTGCATAATGTACAGTATCGTAGCTAACGCGTTAAGTATCCCGCCTGGGGAGTACGCTCGCAAGGGTGAAACTCAAAGGAATTGACGGGGGCCCGCACAAGCGGTGGAGCATGTGGTTTAATTCGATGCAACGCGAAGAACCTTACCAGGGCTTGACATACTACAGATTCTTTTGAGAAAAAGAAGTGCCTTCGGGAATGTAGATACAGGTGGTGCATGGCTGTCGTCAGCTCGTGTCGTGAGATGTTGGGTTAAGTCCCGCAACGAGCGCAACCCTTATTTTTAGTTACTAATTCGTTAGGTTCTCTAGAAAGACTGCCGGTGACAAACCGGAGGAAGGTGAGGATGACGTCAAGTCAGCATGCCCCTTATGTCCTGGGCTACACACGTGCTACAATGGTTAAGACAAAGAGTCGCGAGCTCGCGAGAGTCAGCTAATCTCATAAACTTAGCCTAAGTTCAGATTGTAGGCTGCAACTCGCCTACATGAAG
>EF0519851_Uncultured_haptophyte_MAMA64123
GAGGAATAAGCATCGGCTAACTCCGTGCCAGCAGCCGCGGTAATACGGGGGATGCAAGCGTTATCCGGAATCATTGGGCGTAAAGCGCCTGTAGGTTGTTTAATAAGTCTGTTGTTAAAGACTAGGGCTTAACCCTAGAAAAGCAATGGAAACTACTAGACTAGAGTATGGCAGGGGTAGAGGGAATTTCTAGTGTAGCGGTGAAATGCGTAGATATTAGAAAGAACACCGGTGGCGAAAGCGCTCTACTGGACCATTACTGACACTCAGAGGCGAAAGCTAGGGTAGCAAAAGGGATTAGATACCCCTGTAGTCCTAGCCGTAAACGATGGATACTAGATGTTGTGCATAATGTACAGTATCGTAGCTAACGCGTTAAGTATCCCGCCTGGGGAGTACGCTCGCAAGGGTGAAACTCAAAGGAATTGACGGGGGCCCGCACAAGCGGTGGAGCATGTGGTTTAATTCGATGCAACGCGAAGAACCTTACCAGGGCTTGACATACTACAGATTCTTTTGAGAAAAAGAAGTGCCTTCGGGAATGTAGATACAGGTGGTGCATGGCTGTCGTCAGCTCGTGTCGTGAGATGTTGGGTTAAGTCCCGCAACGAGCGCAACCCTTATTTTTAGTTACTAATTCGTTAGGTTCTCTAGAAAGACTGCCGGTGACAAACCGGAGGAAGGTGAGGATGACGTCAAGTCAGCATGCCCCTTATGTCCTGGGCTACACACGTGCTACAATGGTTAAGACAAAGAGTCGCGAGCTCGCGAGAGTCAGCTAATCTCATAAACTTAGCCTAAGTTCAGATTGTAGGCTGCAACTCGCCTGCATGAAG
>EF0520591_Uncultured_haptophyte_25030472
GAGGAATAAGCATCGGCTAACTCCGTGCCAGCAGCCGCGGTAATACGGGGGATGCAAGCGTTATCCGGAATCATTGGGCGTAAAGCGCCTGTAGGTTGTTTAATAAGTCTGTTGTTAAAGACTAGGGCTTAACCCTAGAAAAGCAATGGAAACTACTAGACTAGAGTATGGCAGGGGTAGAGGGAATTTCTAGTGTAGCGGTGAAATGCGTAGATATTAGAAAGAACACCGGTGGCGAAAGCGCTCTACTGGACCATTACTGACACTCAGAGGCGAAAGCTAGGGTAGCAAAAGGGATTAGATACCCCTGTAGTCCTAGCCGTAAACGATGGATACTAGATGTTGTGCATAATGTACAGTATCGTAGCTAACGCGTTAAGTATCCCGCCTGGGGAGTACGCTCGCAAGGGTGAAACTCAAAGGAATTGACGGGGGCCCGCACAAGCGGTGGAGCATGTGGTTTAATTCGATGCAACGCGAAGAACCTTACCAGGGCTTGACATACTACAGATTCTTTTGAGAAAAAGAAGTGCCTTCGGGAATGTAGATACAGGTGGTGCATGGCTGTCGTCAGCTCGTGTCGTGAGATGTTGGGTTAAGTCCCGCAACGAGCGCAACCCTTATTTTTAGTTACTAATTCGTTAGGTTCTCTAGAAAGACTGCCGGTGACAAACCGGAGGAAGGTGAGGATGACGTCAAGTCAGCATGCCCCTTATGTCCTGGGCTACACACGTGCTACAATGGTTAAGACAAAGAGTCGCGAGCTCGCGAGAGTCAGCTAATCTCATAAACTTAGCCTAAGTTCAGATTGTAGGCTGCAACTCGCCTGCATGAAG
>EF0520571_Uncultured_haptophyte_25030468
GAGGAATAAGCATCGGCTAACTCCGTGCCAGCAGCCGCGGTAATACGGGGGATGCAAGCGTTATCCGGAATCATTGGGCGTAAAGCGCCTGTAGGTTGTTTAATAAGTCTGTTGTTAAAGACTAGGGCTTAACCCTAGAAAAGCAATGGAAACTACTAGACTAGAGTATGGCAGGGGTAGAGGGAATTTCTAGTGTAGCGGTGAAATGCGTAGATATTAGAAAGAACACCGGTGGCGAAAGCGCTCTACTGGACCATTACTGACACTCAGAGACGAAAGCTAGGGTAGCAAAAGGGATTAGATACCCCTGTAGTCCTAGCCGTAAACGATGGATACTAGATGTTGTGCATAATGTACAGTATCGTAGCTAACGCGTTAAGTATCCCGCCTGGGGAGTACGCTCGCAAGGGTGAAACTCAAAGGAATTGACGGGGGCCCGCACAAGCGGTGGAGCATGTGGTTTAATTCGATGCAACGCGAAGAACCTTACCAGGGCTTGACATACTACAGATTCTTTTGAGAAAAAGAAGTGCCTTCGGGAATGTAGATACAGGTGGTGCATGGCTGTCGTCAGCTCGTGTCGTGAGATGTTGGGTTAAGTCCCGCAACGAGCGCAACCCTTATTTTTAGTTACTAATTCGTTAGGTTCTCTAGAAAGACTGCCGGTGACAAACCGGAGGAAGGTGAGGATGACGTCAAGTCAGCATGCCCCTTATGTCCTGGGCTACACACGTGCTACAATGGTTAAGACAAAGAGTCGCGAGCTCGCGAGAGTCAGCTAATCTCATAAACTTAGCCTAAGTTCAGATTGTAGGCTGCAACTCGCCTACATGAAG
>EF0520551_Uncultured_haptophyte_25030466
GAGGAATAAGCATCGGCTAACTCCGTGCCAGCAGCCGCGGTAATACGGGGGATGCAAGCGTTATCCGGAATCATTGGGCGTAAAGCGCCTGTAGGTTGTTTAATAAGTCTGTTGTTAAAGACTAGGGCTTAACCCTAGAAAAGCAATGGAAACTACTAGACTAGAGTATGGCAGGGGTAGAGGGAATTTCTAGTGTAGCGGTGAAATGCGTAGATATTAGAAAGAACACCGGTGGCGAAAGCGCTCTACTGGACCATTACTGACACTCAGAGGCGAAAGCTAGGGTAGCAAAAGGGATTAGATACCCCTGTAGTCCTAGCCGTAAACGATGGATACTAGATGTTGTGCATAAAGTACAGTATCATAGCTAACGCGTTAAGTATCCCGCCTGGGGAGTACGCTCGCAAGGGTGAAACTCAAAGGAATTGACGGGGGCCCGCACAAGCGGTGGAGCATGTGGTTTAATTCGATGCAACGCGAAGAACCTTACCAGGGCTTGACATACTACAGATTCTTTTGAGAAAAAGAAGTGCCTTCGGGAATGTAGATACAGGTGGTGCATGGCTGTCGTCAGCTCGTGTCGTGAGATGTTGGGTTAAGTCCCGCAACGAGCGCAACCCTTATTTTTAGTTACTAATTCGTTAGGTTCTCTAGAAAGACTGCCGGTGACAAACCGGAGGAAGGTGAGGATGACGTCAAGTCAGCATGCCCCTTATGTCCTGGGCTACACACGTGCTACAATGGTTAAGACAAAGAGTCGCGAGCTCGCGAGAGTCAGCTAATCTCATAAACTTAGCCTAAGTTCAGATTGTAGGCTGCAACTCGCCTACGTGAAG
>EF0520091_Uncultured_haptophyte_25030411
GAGGAATSAGCATCGGCTAACTCCGTGCCAGCAGCCGCGGTAATACGGGGGATGCARGCGTTATCCGGAATCATTGGGCGTAAAGCGCCTGTAGGTTGTTTAATAAGTCTGTTGTTAAAGACTAGGGCTTAACCCTAGAAAAGCAATGGAAACTACTAGACTAGAGTATGGCAGGGGTAGAGGGAATTTCTAGTGTAGCGGTGAAATGCGTAGATATTAGAAAGAACACCGGTGGCGAAAGCGCTCTACTGGACCATTACTGACACTCAGAGGCGAAAGCTAGGGTAGCAAAAGGGATTAGATACCCCTGTAGTCCTAGCCGTAAACGATGGATACTAGATGTTGTGCATAAAGTACAGTATCATAGCTAACGCGTTAAGTATCCCGCCTGGGGAGTACGCTCGCAAGGGTGAAACTCAAAGGAATTGACGGGGGCCCGCACAAGCGGTGGAGCATGTGGTTTAATTCGATGCAACGCGAAGAACCTTACCAGGGCTTGACATACTACAGATTCTTTTGAGAAAAAGAAGTGCCTTCGGGAATGTAGATACAGGTGGTGCATGGCTGTCGTCAGCTCGTGTCGTGAGATGTTGGGTTAAGTCCCGCAACGAGCGCAACCCTTATTTTTAGTTACTAATTCGTTAGGTTCTCTAGAAAGACTGCCGGTGACAAACCGGAGGAAGGTGAGGATGACGTCAAGTCAGCATGCCCCTTATGTCCTGGGCTACACACGTGCTACAATGGTTAAGACAAAGAGTCGCGAGCTCGCGAGAGTCAGCTAATCTCATAAACTTAGCCTAAGTTCAGATTGTAGGCTGCAACTCGCCTACATGAAG
>EF0519421_Uncultured_haptophyte_MAMA6436
GAGGAATAAGCATCGGCTAACTCCGTGCCAGCAGCCGCGGTAATACGGGGGATGCAAGCGTTATCCGGAATCATTGGGCGTAAAGCGCCTGTAGGTTGTTTAATAAGTCTGTTGTTAAAGACTAGAGCTTAACCCTAGAAAAGCAATGGAAACTACTAGACTAGAGTATGGCAGGGGTAGAGGGAATTTCTAGTGTAGCGGTGAAATGCGTAGATATTAGAAAGAACACCGGTGGCGAAAGCGCTCTACTGGACCATTACTGACACTCAGAGGCGAAAGCTAGGGTAGCAAAAGGGATTAGATACCCCTGTAGTCCTAGCCGTAAACGATGGATACTAGATGTTGTGCATAAAGTACAGTATCGTAGCTAACGCCTTAAGTATCCCGCCTGGGGAGTACGCTCGCAAGGGTGAAACTCAAAGGAATTGACGGGGGCCCGCACAAGCGGTGGAGCATGTGGTTTAATTCGATGCAACGCGAAGAACCTTACCAGGGCTTGACATACTACAGATTCTTTTGAGAAAAAGAAGTGCCTTCGGGAATGTAGATACAGGTGGTGCATGGCTGTCGTCAGCTCGTGTCGTGAGATGTTGGGTTAAGTCCCGCAACGAGCGCAACCCTTATTTTTAGTTACTAATTCGTTAGGTTCTCTAGAAAGACTGCCGGTGACAAACCGGAGGAAGGTGAGGATGACGTCAAGTCAGCATGCCCCTTATGTCCTGGGCTACACACGTGCTACAATGGTTAAGACAAAGAGTTGCGAGCTCGCGAGAGTCAGCTAATCTCATAAACTTAGCCTAAGTTCAGATTGTAGGCTGCAACTCGCCTACATGAAG
>EF0520261_Uncultured_haptophyte_25030427
CATCGGCTAACTCCGTGCCAGCAGCCGCGGTAATACGGGGGATGCAAGCGTTATCCGGAATCATTGGGCGTAAAGCGCCTGTAGGTTGTTTAATAAGTCTGTTGTTAAAGACTAGGGCTTAACCCTAGAAAAGCAATGGAAACTACTAGACTAGAGTATGGCAGGGGTAGAGGGAATTTCTAGTGTAGCGGTGAAATGCGTAGATATTAGAAAGAACACCGGTGGCGAAAGCGCTCTACTGGACCATTACTGACACTCAGAGGCGAAAGCTAGGGTAGCAAAAGGGATTAGATACCCCTGTAGTCCTAGCCGTAAACGATGGATACTAGATGTTGTGCATAAAGTACAGTATCATAGCTAACGCGTTAAGTATCCCGCCTGGGGAGTACGCTCGCAAGGGTGAAACTCAAAGGAATTGACGGGGGCCCGCACAAGCGGTGGAGCATGTGGTTTAATTCGATGCAACGCGAAGAACCTTACCAGGGCTTGACATACTACAGATTCTTTTGAGAAAAAGAAGTGCCTTCGGGAATGTAGATACAGGTGGTGCATGGCTGTCGTCAGCTCGTGTCGTGAGATGTTGGGTTAAGTCCCGCAACGAGCGCAACCCTTATTTTTAGTTACTAATTCGTTAGGTTCTCTAGAAAGACTGCCGGTGACAAACCGGAGGAAGGTGAGGATGACGTCAAGTCAGCATGCCCCTTATGTCCTGGGCTACACACGTGCTACAATGGTTAAGACAAAGAGTCGCGAGCTCGCGAGAGTCAGCTAATCTCATAAACTTAGCCTAAGTTCAGATTGTAGGCTGCAACTCGCCTACATGAAG
>EF0520251_Uncultured_haptophyte_25030425
KCATCGGCTAACTCCGTGCCAGCAGCCGCGGTAATACGGGGGATGCAAGCGTTATCCGGAATCATTGGGCGTAAAGCGCCTGTAGGTTGTTTAATAAGTCTGTTGTTAAAGACTAGGGCTTAACCCTAGAAAAGCAATGGAAACTACTAGACTAGAGTATGGCAGGGGTAGAGGGAATTTCTAGTGTAGCGGTGAAATGCGTAGATATTAGAAAGAACACCGGTGGCGAAAGCGCTCTACTGGACCATTACTGACACTCAGAGGCGAAAGCTAGGGTAGCAAAAGGGATTAGATACCCCTGTAGTCCTAGCCGTAAACGATGGATACTAGATGTTGTGCATAAAGTACAGTATCATAGCTAACGCGTTAAGTATCCCGCCTGGGGAGTACGCTCGCAAGGGTGAAACTCAAAGGAATTGACGGGGGCCCGCACAAGCGGTGGAGCATGTGGTTTAATTCGATGCAACGCGAAGAACCTTACCAGGGCTTGACATACTACAGATTCTTTTGAGAAAAAGAAGTGCCTTCGGGAATGTAGATACAGGTGGTGCATGGCTGTCGTCAGCTCGTGTCGTGAGATGTTGGGTTAAGTCCCGCAACGAGCGCAACCCTTATTTTTAGTTACTAATTCGTTAGGTTCTCTAGAAAGACTGCCGGTGACAAACCGGAGGAAGGTGAGGATGACGTCAAGTCAGCATGCCCCTTATGTCCTGGGCTACACACGTGCTACAATGGTTAAGACAAAGAGTCGCGAGCTCGCGAGAGTCAGCTAATCTCATAAACTTAGCCTAAGTTCAGATTGTAGGCTGCAACTCGCCTGCATGAAG
>EF0519441_Uncultured_haptophyte_MAMA6439
GAGGAATAAGCATCGGCTAACTCCGTGCCAGCAGCCGCGGTAATACGGGGGATGCAAGCGTTATCCGGAATCATTGGGCGTAAAGCGCCTGTAGGTTGTTTAATAAGTCTGTTGTTAAAGACTAGGGCTTAACCCTAGAAAAGCAATGGAAACTACTAGACTAGAGTATGGCAGGGGTAGAGGGAATTTCTAGTGTAGCGGTGAAATGCGTAGATATTAGAAAGAACACCGGTGGCGAAAGCGCTCTACTGGACCATTACTGACACTCAGAGGCGAAAGCTAGGGTAGCAAAAGGGATTAGATACCCCTGTAGTCCTAGCCGTAAACGATGGATACTAGGTGTTGTGCATATTGTACAGTATCGTAGCTAACGCGTTAAGTATCCCGCCTGGGGAGTACGCTCGCAAGGGTGAAACTCAAAGGAATTGACGGGGGCCCGCACAAGCGGTGGAGCATGTGGTTTAATTCGATGCAACGCGAAGAACCTTACCAGGGCTTGACATACTACAGATTCTTTTGAGAAAAAGAAGTGCCTTCGGGAATGTAGATACAGGTGGTGCATGGCTGTCGTCAGCTCGTGTCGTGAGATGTTGGGTTAAGTCCCGCAACGAGCGCAACCCTTATTTTTAGTTACTAATTCGTTAGGTTCTCTAGAAAGACTGCCGGTGACAAACCGGAGGAAGGTGAGGACGACGTCAAGTCAGCATGCCCCTTATGTCCTGGGCTACACACGTGCTACAATGGTTAAGACAAAGAGTCGCGAGCTCGCGAGAGTCAGCTAATCTCATAAACTTAGCCTAAGTTCAGATTGTAGGCTGCAACTCGCCTACGAGAAG
>EF0519471_Uncultured_haptophyte_MAMA6443
GAGGAATAAGCATCGGCTAACTCCGTGCCAGCAGCCGCGGTAATACGGGGGATGCAAGCGTTATCCGGAATCATTGGGCGTAAAGCGCCTGTAGGTTGTTTAATAAGTCTGTTGTTAAAGACTAGGGCTTAACCCTAGAAAAGCAATGGAAACTACTAGACTAGAGTATGGCAGGGGTAGAGGGAATTTCTAGTGTAGCGGTGAAATGCGTAGATATTAGAAAGAACACCGGTGGCGAAAGCGCTCTACTGGACCATTACTGACACTCAGAGGCGAAAGCTAGGGTAGCAAAAGGGATTAGATACCCCTGTAGTCCTAGCCGTAAACGATGGATACTAGATGTTGTGCATAATGTACAGTATCGTAGCTAACGCGTTAAGTATCCCGCCTGGGGAGTACGCTCGCAAGGGTGAAGCTCAAAGGAATTGACGGGGGCCCGCACAAGCGGTGGAGCATGTGGTTTAATTCGATGCAACGCGAAGAACCTTACCAGGGCTTGACATACTACAGATTCTTTTGAGAAAAAGAAGTGCCTTCGGGAATGTAGATACAGGTGGTGCATGGCTGTCGTCAGCTCGTGTCGTGAGATGTTGGGTTAAGTCCCGCAACGAGCGCAACCCTTATTTTTAGTTACTAATTCGTTAGGTTCTCTAGAAAGACTGCCGGTGACAAACCGGAGGAAGGTGAGGATGACGTCAAGTCAGCATGCCCCTTATGTCCTGGGCTACACACGTGCTACAATGGTTAAGACAAAGAGTCGCGAGCTCGCGAGAGTCAGCTAATCTCATAAACTTAGCCTAAGTTCAGATTGTAGGCTGCAACTCGCCTACAGTGAAG
>EF0519361_Uncultured_haptophyte_MAMA6412
GAGGAATAAGCATCGGCTAACTCCGTGCCAGCAGCCGCGGTAATACGGGGGATGCAAGCGTTATCCGGAATCATTGGGCGTAAAGCGCCTGTAGGTTGTTTAATAAGTCTGTTGTTAAAGACTAGGGCTCAACCCTAGAAAAGCAATGGAAACTACTAGACTAGAGTATGGCAGGGGCAGAGGGAATTTCTAGTGTAGCGGTGAAATGCGTAGATATTAGAAAGAACACCGGTGGCGAAAGCGCTCTGCTGGACCATTACTGACACTCAGAGGCGAAAGCTAGGGTAGCAAAAGGGATTAGATACCCCTGTAGTCCTAGCCGTAAACGATGGATACTAGATGTTGTGCATATCGTACAGTATCGAAGCTAACGCGTTAAGTATCCCGCCTGGGGAGTACGCTCGCAAGGGTGAAACTCAAAGGAATTGACGGGGGCCCGCACAAGCGGTGGAGCATGTGGTTTAATTCGATGCAACGCGAAGAACCTTACCAGGGCTTGACATACTACAGATTCTTTTGAGAAAAAGAAGTGCCTTCGGGAATGTAGATACAGGTGGTGCATGGCTGTCGTCAGCTCGTGTCGTGAGATGTTGGGTTAAGTCCCGCAACGAGCGCAACCCTTATTTTTAGTCACTAATTCGTTAGGTTCTCTAGAAAGACTGCCGGTGACAAACCGGAGGAAGGTGAGGATGACGTCAAGTCAGCATGCCCCTTATGTCCTGGGCTACACACGTGCTACAATGGTTAAGACAAAGAGTCGCGAGCTCGCGAGAGTCAGCTAATCTCATAAACTTAGCCTAAGTTCAGATTGTAGGCTGCAACTCGCCTGCGTGAAG
>EF0520661_Uncultured_haptophyte_25030481
GAGGAATAAGCATCGGCTAACTCCGTGCCAGCAGCCGCGGTAATACGGGGGATGCAAGCGTTATCCGGAATCATTGGGCGTAAAGCGCCTGTAGGTTGTTTAATAAGTCTGTTGTTAAAGACTAGGGCTCAACCCTAGGAAAGCAATGGAAACTACTAGACTAGAGTATGGCAGGGGCAGAGGGAATTTCTAGTGTAGCGGTGAAATGCGTAGATATTAGAAAGAACACCGGTGGCGAAAGCGCTCTGCTGGACCATTACTGACACTCAGAGGCGAAAGCTAGGGTAGCAAAAGGGATTAGATACCCCTGTAGTCCTAGCCGTAAACGATGGATACTAGATGTTGTGCATATCGTACAGTATCGAAGCTAACGCGTTAAGTATCCCGCCTGGGGAGTACGCTCGCAAGGGTGAAACTCAAAGGAATTGACGGGGGCCCGCACAAGCGGTGGAGCATGTGGTTTAATTCGATGCAACGCGAAGAACCTTACCAGGGCTTGACATACTACAAATTCTTTAGAGATAAAGAAGTGCCTTCGGGAATGTAGATACAGGTGGTGCATGGCTGTCGTCAGCTCGTGTCGTGAGATGTTGGGTTAAGTCCCGCAACGAGCGCAACCCTTATTTTTAGTTACTAATTCGTTAGGTTCTCTAGAAAGACTGCCGGTGACAAACCGGAGGAAGGTGAGGATGACGTCAAGTCAGCATGCCCCTTATGCCCTGGGCTACACACGTGCTACAATGGTTAAGACAAAGAGTCGCGAGCTCGCGAGAGTCAGCTAATCTCATAAACTTAGCCTAAGTTCAGATTGTAGGCTGCAACTCGCCTGCATGAAG
>EF0520081_Uncultured_haptophyte_25030410
GAGGAATAAGCATCGGCTAACTCCGTGCCAGCAGCCGCGGTAATACGGGGGATGCAAGCGTTATCCGGAATCATTGGGCGTAAAGCGCCTGTAGGTTGTTTAATAAGTCTGTTGTTAAAGACTAGGGCCAAACCCTAGAAAAGCAATGGAAACTACTAGACTAGAGTATGGCAGGGGTAGAGGGAATTTCTAGTGTAGCGGTGAAATGCGTAGATATTAGAAAGAACACCGGTGGCGAAAGCGCTCTACTGGACCATTACTGACACTCAGAGGCGAAAGCTAGGGTAGCAAAAGGGATTAGATACCCCTGTAGTCCTAGCCGTAAACGATGGATACTAGATGTTGTGCTTAATGTACAGTATCGTAGCTAACGCGTTAAGTATCCCGCCTGGGGAGTACGCTCGCAAGGGTGAAACTCAAAGGAATTGACGGGGGCCCGCACAAGCGGTGGAGCATGTGGTTTAATTCGATGCAACGCGAAGAACCTTACCAGGGCTTGACATACTACAAATTCTTTTGAGAAAAAGAAGTGCCTTCGGGAATGTAGATACAGGTGGTGCATGGCTGTCGTCAGCTCGTGTCGTGAGATGTTGGGTTAAGTCCCGCAACGAGCGCAACCCTTATTTTTAGTTACTAATTCGTTAGGTTCTCTAGAAAGACTGCCGGTGACAAACCGGAGGAAGGTGAGGATGACGTCAAGTCAGCATGCCCCTTATGCCCTGGGCTACACACGTGCTACAATGGCTAAGACAAAGAGTCGCGAGCTTGCAAGAGTCAGCTAATCTCATAAACTTAGCCTAAGTTCAGATTGTAGGCTGCAACTCGCCTACGTGAAG
>EF0520121_Uncultured_haptophyte_25030416
GAGGAATAAGCATCGGCTAACTCCGTGCCAGCAGCCGCGGTAATACGGGGGATGCAAGCGTTATCCGGAATCATTGGGCGTAAAGCGCCTGTAGGTTGTTTAATAAGTCTGTTGTTAAAGACTAGGGCTTAACCCTAGACAAGCAATGGAAACTACTAGACTAGAGTATGGCAGGGGTAGAGGGAATTTCTAGTGTAGCGGTGAAATGCGTAGATATTAGAAAGAACACCGGTGGCGAAAGCGCTCTACTGGACCATTACTGACACTCAGAGGCGAAAGCTAGGGTAGCAAAAGGGATTAGATACCCCTGTAGTCCTAGCCGTAAACGATGGATACTAGATGTTGCGCTTTATGTGCAGTATCGTAGCTAACGCGTTAAGTATCCCGCCTGGGGAGTACGCTCGCAAGGGTGAAACTCAAAGGAATTGACGGGGGCCCGCACAAGCGGTGGAGCATGTGGTTTAATTCGATGCAACGCGAAGAACCTTACCAGGGCTTGACATACTACAAATTCTTTTGAGAAAAAGAAGTGCCTTCGGGAATGTAGATACAGGTGGTGCATGGCTGTCGTCAGCTCGTGTCGTGAGATGTTGGGTTAAGTCCCGCAACGAGCGCAACCCTTATTTTTAGTTACTAATTCGTTAGGTTCTCTAGAAAGACTGCCGGTGACAAACCGGAGGAAGGTGAGGATGACGTCAAGTCAGCATGCCCCTTATGCCCTGGGCTACACACGTGCTACAATGGTTAAGACAAAGAGTCGCAAGCTTGCAAGAGTTAGCTAATCTCATAAACTTAGCCTAAGTTCAGATTGTAGGCTGCAACTCGCCTGCGTGAAG
>EF0520931_Uncultured_haptophyte_MC61518
GAGGAATAAGCATCGGCTAACTCCGTGCCAGCAGCCGCGGTAATACGGGGGATGCAAGCGTTATCCGGAATCATTGGGCGTAAAGCGCCTGTAGGTTGTTTAATAAGTCTGTTGTTAAAGACTAGGGCTTAACCCTAGAAAAGCAATGGAAACTACTAGACTAGAGTATGGCAGGGGTAGAGGGAATTTCTAGTGTAGCGGTGAAATGCGTAGATATTAGAAAGAACACCGGTGGCGAAAGCGCTCTACTGGACCATTACTGACACTCAGAGGCGAAAGCTAGGGTAGCAAAAGGGATTAGATACCCCTGTAGTCTTAGCCGTAAACGATGGATACTAGATGTTGTGCATAAAGTACAGTATCATAGCTAACGCGTTAAGTATCCCGCCTGGGGAGTACGCTCGCAAGGGTGAAACTCAAAGGAATTGACGGGGGCCCGCACAAGCGGTGGAGCATGTGGTTTAATTCGATGCAACGCGAAGAACCTTACCAGGGCTTGACATACTACAAATCTTTTTGAGAAAGAGGAGTGCCTTCGGGAATGTAGATACAGGTGGTGCATGGCTGTCGTCAGCTCGTGTCGTGAGATGTTGGGTTAAGTCCCGCAACGAGCGCAACCCTTATTTTTAGTTACTAATTCGTTAGGTTTTCTAGAAAGACTGCCGGTGACAAACCGGAGGAAGGTGAGGATGACGTCAAGTCAGCATGCCCCTTATGTCCTGGGCTACACACGTGCTACAATGGCTAAGACAAAGAGTCGCGAGCTCGTGAGAGTCAGCTAATCTCGTAAACTTAGCCTAAGTTCAGATTGTAGGCTGCAACTCGCCTGCAGAAG
>EF0520761_Uncultured_haptophyte_25030492
GAGGAATAAGCATCGGCTAACTCCGTGCCAGCAGCCGCGGTAATACGGGGGATGCAAGCGTTATCCGGAATCATTGGGCGTAAAGCGCCTGTAGGTTGTTTAATAAGTCTGTTGTTAAAGACTAGGGCTTAACCCTAGAAAAGCAATGGAAACTACTAGACTAGAGTATGGCAGGGGTAGAGGGAATTTCTAGTGTAGCGGTGAAATGCGTAGATATTAGAAAGAACACCGGTGGCGAAAGCGCTCTACTGGACCATTACTGACACTCAGAGGCGAAAGCTAGGGTAGCAAAAGGGATTAGATACCCCTGTAGTCTTAGCCGTAAACGATGGATACTAGATGTTGTGCATAAAGTACAGTATCATAGCTAACGCGTTAAGTATCCCGCCTGGGGAGTACGCTCGCAAGGGTGAAACTCAAAGGAATTGACGGGGGCCCGCACAAGCGGTGGAGCATGTGGTTTAATTCGATGCAACGCGAAGAACCTTACCAGGGCTTGACATACTACAAATCTTTTTGAGAAAGAGGAGTGCCTTCGGGAATGTAGATACAGGTGGTGCATGGCTGTCGTCAGCTCGTGTCGTGAGATGTTGGGTTAAGTCCCGCAACGAGCGCAACCCTTATTTTTAGTTACTAATTCGTTAGGTTTTCTAGAAAGACTGCCGGTGACAAACCGGAGGAAGGTGAGGATGACGTCAAGTCAGCATGCCCCTTATGTCCTGGGCTACACACGTGCTACAATGGCTAAGACAAAGAGTCGCGAGCTCGTGAGAGTCAGCTAATCTCGTAAACTTAGCCTAAGTTCAGATTGTAGGCTGCAACTCGCCTACATGAAG
>EF0521851_Uncultured_haptophyte_MC62218
GAGGAATAAGCATCGGCTAACTCCGTGCCAGCAGCCGCGGTAATACGGGGGATGCAAGCGTTATCCGGAATCATTGGGCGTAAAGCGCCTGTAGGTTGTTTAATAAGTCTGTTGTTAAAGACTAGGGCTTAACCCTAGAAAAGCAATGGAAACTACTAGACTAGAGTATGGCAGGGGTAGAGGGAATTTCTAGTGTAGCGGTGAAATGCGTAGATATTAGAAAGAACACCAGTGGCGAAAGCGCTCTACTGGACCATTACTGACACTCAGAGGCGAAAGCTAGGGTAGCAAAAGGGATTAGATACCCCTGTAGTCCTAGCCGTAAACGATGGATACTAGATGTTGTGCTTAATGTACAGTATCGTAGCTAACGCGTTAAGTATCCCGCCTGGGGAGTACGCTCGCAAGGGTGAAACTCAAAGGAATTGACGGGGGCCCGCACAAGCGGTGGAGCATGTGGTTTAATTCGATGCAACGCGAAGAACCTTACCAGGGCTTGACATACTACAAATTTTTTAGAGATAGAAAAGTGCCTTTGGGAATGTAGATACAGGTGGTGCATGGCTGTCGTCAGCTCGTGTCGTGGGATGTTGGGTTAAGTCCCGCAACGAGCGCAACCCTTATTTTTAGTTACTAACTTGTTAGGTTTTCTAGAAAGACTGCCGGTGACAAACCGGAGGAAGGTGAGGATGACGTCAAGTCAGCATGCCCCTTATGTCCTGGGCTACACACGTGCTACAATGGTTAAGACAAAGAGTCGCGAGCTCGCGAGAGTCAGCTAATCTCATAAACTTAGCCTAAGTTCAGATTGTAGGCTGCAACTCGCCTACGTGAAG
>EF0521871_Uncultured_haptophyte_MC62220
GAGGAATAAGCATCGGCTAACTCCGTGCCAGCAGCCGCGGTAATACGGGGGATGCAAGCGTTATCCGGAATCATTGGGCGTAAAGCGCCTGTAGGTTGTTTAATAAGTCTGTTGTTAAAGACTAGGGCTTAACCCTAGAAAAGCAATGGAAACTACTAGACTAGAGTATGGCAGGGGTAGAGGGAATTTCTAGTGTAGCGGTGAAATGCGTAGATATTAGAAAGAACACCAGTGGCGAAAGCGCTCTACTGGACCATTACTGACACTCAGAGGCGAAAGCTAGGGTAGCAAAAGGGATTAGATACCCCTGTAGTCCTAGCCGTAAACGATGGATACTAGATGTTGTGCTTCATGTACAGTATCGTAGCTAACGCGTTAAGTATCCCGCCTGGGGAGTACGCTCGCAAGGGTGAAACTCAAAGGAATTGACGGGGGCCCGCACAAGCGGTGGAGCATGTGGTTTAATTCGATGCAACGCGAAGAACCTTACCAGGGCTTGACATACTACAAATTCTTTAGAGATAGAGAAGTGCCTTCGGGAATGTAGATACAGGTGGTGCATGGCTGTCGTCAGCTCGTGTCGTGAGATGTTGGGTTAAGTCCCGCAACGAGCGCAACCCTTATTTTTAGTTACTAATTCGTTAGGTTTTCTAGAAAGACTGCCGGTGACAAACCGGAGGAAGGTGAGGATGACGTCAAGTCAGCATGCCCCTTATGCCCTGGGCTACACACGTGCTACAATGGTTAAGACAAAGAGTCGCGAGCTCGCGAGAGTCAGCTAATCTCATAAACTTAGCCTAAGTTCAGATTGTAGGCTGCAACTCGCCTGCATGAAG
>EF0522231_Uncultured_haptophyte_MC62263
GAGGAATAAGCATCGGCTAACTCCGTGCCAGCAGCCGCGGTAATACGGGGGATGCAAGCGTTATCCGGAATCATTGGGCGTAAAGCGCCTGTAGGTTGTTTAATAAGTCTGTTGTTAAAGACTAGGGCCTAACCCTAGAAAAGCAATGGAAACTACTAGACTAGAGTATGGCAGGGGTAGAGGGAATTTCTAGTGTAGCGGTGAAATGCGTAGATATTAGAAAGAACACCAGTGGCGAAAGCGCTCTACTGGACCATTACTGACACTCAGAGGCGAAAGCTAGGGTAGCAAAAGGGATTAGATACCCCTGTAGTCCTAGCCGTAAACGATGGATACTAGATGTTGTGCTTCATGTACAGTATCGTAGCTAACGCGTTAAGTATCCCGCCTGGGGAGTACGCTCGCAAGGGTGAAACTCAAAGGAATTGACGGGGGCCCGCACAAGCGGTGGAGCATGTGGTTTAATTCGATGCAACGCGAAGAACCTTACCAGGGCTTGACATACTACAAATTCTTTAGAGATAGAGAAGTGCCTTCGGGAATGTAGATACAGGTGGTGCATGGCTGTCGTCAGCTCGTGTCGTGAGATGTTGGGTTAAGTCCCGCAACGAGCGCAACCCTTATTTTTAGTTACTAATTCGTTAGGTTTTCTAGAAAGACTGCCGGTGACAAACCGGAGGAAGGTGAGGATGACGTCAAGTCAGCATGCCCCTTATGCCCTGGGCTACACACGTGCTACAATGGTTAAGACAAAGAGTCGCGAGCTCGCGAGAGTCAGCTAATCTCATAAACTTAGCCTAAGTTCAGATTGTAGGCTGCAACTCGCCTACATGAAG
>EF0520311_Uncultured_haptophyte_25030432
GAGGAATAAGCATCGGCTAACTCCGTGCCAGCAGCCGCGGTAATACGGGGGATGCAAGCGTTATCCGGAATCATTGGGCGTAAAGCGCCTGTAGGTTGTTTAATAAGTCTGTTGTTAAAGACTAGGGCTCAACCCTAGAAAAGCAATGGAAACTACTAGACTAGAGTATGGCAGGGGTAGAGGGAATTTCTAGTGTAGCGGTGAAATGCGTAGATATTAGAAAGAACACCGGTGGCGAAAGCGCTCTACTGGACCATTACTGACACTCAGAGGCGAAAGCTAGGGTAGCAAAAGGGATTAGATACCCCTGTAGTCCTAGCCGTAAACGATGGATACTAGATGTTGTGATTTATTTACAGTGTCCTAGCTAACGCGTTAAGTATCCCGCCTGGGGAGTACGCTCGCAAGGGTGAAACTCAAAGGAATTGACGGGGGCCCGCACAAGCGGTGGAGCATGTGGTTTAATTCGATGCAACGCGAAGAACCTTACCAGGGCTTGACATACTACAGATTCTTTAGAGATAGAGAAGTGCCTTCGGGAATGTAGATACAGGTGGTGCATGGCTGTCGTCAGCTCGTGTCGTGAGATGTTGGGTTAAGTCCCGCAACGAGCGCAACCCTTATTTTTAGTTACTAATTCGTTAGGTTCTCTAGAAAGACTGCCGGTGACAAACCGGAGGAAGGTGAGGATGACGTCAAGTCAGCATGCCCCTTATGCCCTGGGCTACACACGTGCTACAATGGTTAAGACAAAGAGTCGCGAGCTCGCGAGAGTCAGCTAATCTCATAAACTTAGCCTAAGTTCAGATTGTAGGCTGCAACTCGCCTGCGTGAAG
>EF0520671_Uncultured_haptophyte_25030482
GAGGAATAAGCATCGGCTAACTCCGTGCCAGCAGCCGCGGTAATACGGGGGATGCAAGCGTTATCCGGAATCATTGGGCGTAAAGCGCCTGTAGGTTGTTTAATAAGTCTGTTGTTAAAGACTAGGGCTCAACCCTAGAAAAGCAATGGAAACTACTAGACTAGAGTATGGCAGGGGTAGAGGGAATTTCTAGTGTAGCGGTGAAATGCGTAGATATTAGAAAGAACACCGGTGGCGAAGGCGCTCTACTGGACCATTACTGACACTCAGAGGCGAAAGCTAGGGTAGCAAAAGGGATTAGATACCCCTGTAGTCCTAGCCGTAAACGATGGATACTAGATGTTGTGCGTAAAGTACAGTATCCTAGCTAACGCGTTAAGTATCCCGCCTGGGGAGTACGCTCGCAAGGGTGAAACTCAAAGGAATTGACGGGGGCCCGCACAAGCGGTGGAGCATGTGGTTTAATTCGATGCAACGCGAAGAACCTTACCAGGGCTTGACATACTACAAATTCTTTAGAGATAGAGAAGTGCCTTCGGGAATGTAGATACAGGTGGTGCATGGCTGTCGTCAGCTCGTGTCGTGAGATGTTGGGTTAAGTCCCGCAACGAGCGCAACCCTTGTTTTTAGTTACTAATTCGTTAGGTTTTCTAGAAAGACTGCCGGTGACAAACCGGAGGAAGGTGAGGATGACGTCAAGTCAGCATGCCCCTTATGTCCTGGGCTACACACGTGCTACAATGGTTAAGACAAAGAGTCGCGAGCTCGCGAGAGTCAGCTAATCTCATAAACTTAGCCTAAGTTCAGATTGTAGGCTGCAACTCGCCTACATGAAG
>EF0520491_Uncultured_haptophyte_25030453
GAGGAATAAGCATCGGCTAACTCCGTGCCAGCAGCCGCGGTAATACGGGGGATGCAAGCGTTATCCGGAATCATTGGGCGTAAAGCGCCTGTAGGTTGTTTAATAAGTCTGTTGTTAAAGACTAGGGCTCAACCCTAGAAAAGCAATGGAAACTACTAGACTAGAGTATGGCAGGGGTAGAGGGAATTTCTAGTGTAGCGGTGAAATGCGTAGATATTAGAAAGAACACCGGTGGCGAAAGCGCTCTACTGGACCATTACTGACACTCAGAGGCGAAAGCTAGGGTAGCAAAAGGGATTAGATACCCCTGTAGTCCTAGCCGTAAACGATGGATACTAGATGTTGTACGTAAAGTACAGTATCCTAGCTAACGCGTTAAGTATCCCGCCTGGGGAGTACGCTCGCAAGGGTGAAACTCAAAGGAATTGACGGGGGCCCGCACAAGCGGTGGAGCATGTGGTTTAATTCGATGCAACGCGAAGAACCTTACCAGGGCTTGACATACTACAAATTCTTTAGAGATAGAGAAGTGCCTTCGGGAATGTAGATACAGGTGGTGCATGGCTGTCGTCAGCTCGTGTCGTGAGATGTTGGGTTAAGTCCCGCAACGAGCGCAACCCTTGTTTTTAGTTACTAATTCGTTAGGTTTTCTAGAAAGACTGCCGGTGACAAACCGGAGGAAGGTGAGGATGACGTCAAGTCAGCATGCCCCTTATGTCCTGGGCTACACACGTGCTACAATGGTTAAGACAAAGAGTCGCGAGCTCGCGAGAGTCAGCTAATCTCATAAACTTAGCCTAAGTTCAGATTGTAGGCTGCAACTCGCCTGCGTGAAG
>HM1330501_Uncultured_marine_haptophyte_Biosope_T148_16S_PLA491010
ATCCGGAATCATTGGGCGTAAAGCGCCTGTAGGTTGTTTAATAAGTCTGTTGTTAAAGACTAGGGCTCAACCCTAGAAAAGCAATGGAAACTACTAGACTAGAGTATGGCAGGGGTAGAGGGAATTTCTAGTGTAGCGGTGAAATGCGTAGATATTAGAAAGAACACCGGTGGCGAAAGCGCTCTACTGGACCATTACTGACACTCAGAGGCGAAAGCTAGGGTAGCAAAAGGGATTAGATACCCCTGTAGTCCTAGCCGTAAACGATGGATACTAGATGTTGTACGTAAAGTACAGTATCCTAGCTAACGCGTTAAGTATCCCGCCTGGGGAGTACGCTCGCAAGGGTGAAACTCAAAGGAATTGACGGGGGCCCGCACAAGCGGTGGAGCATGTGGTTTAATTCGATGCAACGCGAAGAACCTTACCAGGGCTTGACATACTACAAATTCTTTAGAGATAGAGAAGTGCCTTCGGGAATGTAGATACAGGTGGTGCATGGCTGTCGTCAGCTCGTGTCGTGAGATGTTGGGTTAAGTCCCGCAACGAGCGCAACCCTTGTTTTTAGTTACTAATTCGTTAGGTTTTCTAGAAAGACTGCCGGTGACAAACCGGAGGAAGGTGAGGATGACGTCAAGTCAGCATGCCCCTTATGTCCTGGGCTACACACGTGCTACAATGGTTAAGACAAAGAGTCGCGAGCTCGCGAGAGTCAGCTAATCTCATAAACTTAGCCTAAGTTCAGATTGTAGGCTGCAACTC
>EF0521621_Uncultured_haptophyte_MC61595
GAGGAATAAGCATCGGCTAACTCCGTGCCAGCAGCCGCGGTAATACGGGGGATGCAAGCGTTATCCGGAATCATTGGGCGTAAAGCGCCTGTAGGTTGTTTAATAAGTCTGTTGTTAAAGACTAGGGCTTAACCCTAGAAAAGCAATGGAAACTAATAGACTAGAGTATGGCAGGGGTAGAGGGAATTTCTAGTGTAGCGGTGAAATGCGTAGATATTAGAAAGAACACCAGTGGCGAAAGCGCTCTACTGGACCATTACTGACACTCAGAGGCGAAAGCTAGGGTAGCAAAAGGGATTAGATACCCCTGTAGTCCTAGCCGTAAACGATGGATACTAGATGTTGTGCTTCCGTACAGTGTCATAGCTAACGCGTTAAGTATCCCGCCTGGGGAGTACGCTCGCAAGGGTGAAACTCAAAGGAATTGACGGGGGCCCGCACAAGCGGTGGAGCATGTGGTTTAATTCGATGCAACGCGAAGAACCTTACCAGGGCTTGACATACTACAAATTCTTTAGAGATAGAGAAGTGCCTTCGGGAATGTAGATACAGGTGGTGCATGGCTGTCGTCAGCTCGTGTCGTGAGATGTTGGGTTAAGTCCCGCAACGAGCGCAACCCTTATTTTTAGTTACCAATTCGTTGGGTTCTCTAGAAAGACTGCCGGTGACAAACCGGAGGAAGGTGAGGATGACGTCAAGTCAGCATGCCCCTTATGTCCTGGGCTACACACGTGCTACAATGGTTAAGACAAAGAGTCGCGAGCTCGCAAGAGTCAGCTAATCTCATAAACTTAGCCTAAGTTCAGATTGTAGGCTGCAACTCGCCTACATGAAG
>EF0520221_Uncultured_haptophyte_25030422
GAGGAATAAGCATCGGCTAACTCCGTGCCAGCAGCCGCGGTAATACGGGGGATGCAAGCGTTATCCGGAATCATTGGGCGTAAAGCGCCTGTAGGTTGTTTAATAAGTCTGTTGTTAAAGACTAGGGCTCAACCCTAGAAAAGCAATGGAAACTATTAGACTTGAGTATGGCAGGGGTAGAGGGAATTTCTAGTGTAGCGGTGAAATGCGTAGATATTAGAAAGAACACCGGTGGCGAAAGCGCTCTACTGGACCATTACTGACACTCAGAGGCGAAAGCTAGGGTAGCAAAAGGGATTAGATACCCCTGTAGTCCTAGCCGTAAACGATGGATACTAGATGTTGTGCTTTCCGTACAGTATCGTAGCTAACGCGTTAAGTATCCCGCCTGGGGAGTACGCTCGCAAGGGTGAAACTCAAAGGAATTGACGGGGGCCCGCACAAGCGGTGGAGCATGTGGTTTAATTCGATGCAACGCGAAGAACCTTACCAGGACTTGACATACTACAAATTCTTTAGAGATAGAGAAGTGCCTTCGGGAATGTAGATACAGGTGGTGCATGGCTGTCGTCAGCTCGTGTCGTGAGATGTTGGGTTAAGTCCCGCAACGAGCGCAACCCTTATTTTTAGTTACCAATTCGTTGGGTTCTCTAGAAAGACTGCCGGTGACAAACCGGAGGAAGGTGAGGATGACGTCAAGTCAGCATGCCCCTTATGTCCTGGGCTACACACGTGCTACAATGGTTAAGACAAAGAGTCGCGAGCTCGCAAGAGTCAGCTAATCTCATAAACTTAGCCTAAGTTCAGATTGTAGGCTGCAACTCGCCTGCATGAAG
>EF0521141_Uncultured_haptophyte_MC61541
GAGGAATAAGCATCGGCTAACTCCGTGCCAGCAGCCGCGGTAATACGGGGGATGCAAGCGTTATCCGGAATCATTGGGCGTAAAGCGCCTGTAGGTTGTTTAATAAGTCTGTTGTTAAAGACTAGGGCTCAACCCTAGAAAAGCAATGGAAACTACTAGACTAGAGTATGGCAGGGGTAGAGGGAATTTCTAGTGTAGCGGTGAAATGCGTAGATATTAGAAAGAACACCGGTGGCGAAAGCGCTCTACTGGACCATTACTGACACTCAGAGGCGAAAGCTAGGGTAGCAAAAGGGATTAGATACCCCTGTAGTCCTAGCCGTAAACGATGGATACTAGATGTTGTGCTTTAATGTACAGTATCGTAGCTAACGCGTTAAGTATCCCGCCTGGGGAGTACGCTCGCAAGGGTGAAACTCAAAGGAATTGACGGGGGCCCGCACAAGCGGTGGAGCATGTGGTTTAATTCGATGCAACGCGAAGAACCTTACCAGGGCTTGACATACTACAAATTCTTTAGAGATAGAGAAGTGCCTTCGGGAATGTAGATACAGGTGGTGCATGGCTGTCGTCAGCTCGTGTCGTGAGATGTTGGGTTAAGTCCCGCAACGAGCGCAACCCTTATTTTTAGTTACTAACTTGTTAGGTTTTCTAGAAAGACTGCCGGTGACAAACCGGAGGAGGGTAAGGATGACGTCAAGTCAGCATGCCCCTTATGTCCTGGGCTACACACGTGCTACAATGGTTAAGACAAAGAGTCGCGAGCTCGCAAGAGTCAGCTAATCTCATAAACTTAGCCTAAGTTCAGATTGTAGGCTGCAACTCGCCTACATGAAG
>EF0520281_Uncultured_haptophyte_25030429
GAGGAATAAKCATCGGCTAACTCCGTGCCAGCAGCCGCGGTAATACGGGGGATGCAAGCGTTATCCGGAATCATTGGGCGTAAAGCGCCTGTAGGTTGTTTAATAAGTCTGTTGTTAAAGACTAGGGCTTAACCCTAGAAAAGCAATGGAAACTACTAGACTAGAGTATGGCAGGGGTAGAGGGAATTTCTAGTGTAGCGGTGAAATGCGTAGATATTAGAAAGAACACCGGTGGCGAAAGCGCTCTACTGGACCATTACTGACACTCAGAGGCGAAAGCTAGGGTAGCAAAAGGGATTAGATACCCCTGTAGTCCTAGCCGTAAACGATGGATACTAGATGTTGTGCATAAAGTACAGTATCGTAGCTAACGCGTTAAGTATCCCGCCTGGGGAGTACGCTCGCAAGGGTGAAACTCAAAGGAATTGACGGGGGCCCGCACAAGCGGTGGAGCATGTGGTTTAATTCGATGCAACGCGAAGAACCTTACCAGGGCTTGACATACTACAGATCTTTTTGAGAAAAAAGAGTGCCTTCGGGAATGTAGATACAGGTGGTGCATGGCTGTCGTCAGCTCGTGTCGTGAGATGTTGGGTTAAGTCCCGCAACGAGCGCAACCCTTATTTTTAGTTACTAATTCGTTAGGTTCTCTAGAAAGACTGCCGGTGACAAACCGGAGGAAGGTGAGGATGACGTCAAGTCAGCATGCCCCTTATGTCCTGGGCTACACACGTGCTACAATGGGTAAGACAAAGAGTTGCGAGCTCGCGAGAGTCAGCTAATCTCATAAACTTCCCCTAAGTTCAGATTGTAGGCTGCAACTCGCCTACATGAAG
>EF0520651_Uncultured_haptophyte_25030479
STTCATCGGCTAACTCCGTGCCAGCAGCCGCGGTAATACGGGGGATGCAAGCGTTATCCGGAATCATTGGGCGTAAAGCGCCTGTAGGTTGTTTAATAAGTCTGTTGTTAAAGACTAGGGCTTAACCCTAGGAAAGCAATGGAAACTACTAGACTTGAGTATGGCAGGGGTAGAGGGAATTTCTAGTGTAGCGGTGAAATGCGTAGATATTAGAAAGAACACCGGTGGCGAAAGCGCTCTACTGGACCATTACTGACACTCAGAGGCGAAAGCTAGGGTAGCAAAAGGGATTAGATACCCCTGTAGTCCTAGCCGTAAACGATGGATACTAGATGTTGTGCTTTATGTACAGTATCGTAGCTAACGCGTTAAGTATCCCGCCTGGGGAGTACGCTCGCAAGGGTGAAACTCAAAGGAATTGACGGGGGCCCGCACAAGCGGTGGAGCATGTGGTTTAATTCGATGCAACGCGAAGAACCTTACCAGGGCTTGACATACTACAAATTCTTTTGAGAAAAAGAAGTGCCTTCGGGAATGTAGATACAGGTGGTGCATGGCTGTCGTCAGCTCGTGTCGTGAGATGTTGGGTTAAGTCCCGCAACGAGCGCAACCCTTATTTTTAGTTACTAATTCGTTAGGTTCTCTAGAAAGACTGCCGGTGACAAACCGGAGGAAGGTGAGGATGACGTCAAGTCAGCATGCCCCTTATGTCCTGGGCTACACACGTGCTACAATGGTTAAGACAAAGAGTCGCGAGCTCGTGAGAGTCAGCTAATCTCGTAAACTTAGCCTAAGTTCAGATTGTAGGCTGCAACTCGCCTGCATGAAG
>HM1330151_Uncultured_marine_haptophyte_Biosope_T123_16S_PLA491005
GAATCATTGGGCGTAAAGCGCCTGTAGGTTGTTTAATAAGTCTGTTGTTAAAGCCTAGGGCTTAACCCTAGAAAAGCAATGGAAACTACTAGACTAGAGTATGGCAGGGGTAGAGGGAATTTCTAGTGTAGCGGTGAAATGCGTAGATATTAGAAAGAACACCGGTGGCGAAAGCGCTCTACTGGACCATTACTGACACTCAGAGGCGAAAGCTAGGGTAGCAAAAGGGATTAGATACCCCTGTAGTCCTAGCCGTAAACGATGGATACTAGATGTTGTGCTTCATGTACAGTATCGTAGCTAACGCGTTAAGTATCCCGCCTGGGGAGTACGCTCGCAAGGGTGAAACTCAAAGGAATTGACGGGGGCCCGCACAAGCGGTGGAGCATGTGGTTTAATTCGATGCAACGCGAAGAACCTTACCAGGGCTTGACATACTACGAATTCTTTTGAGAAAAAGAAGTGCCTTCGGGAACGTAGATACAGGTGGTGCATGGCTGTCGTCAGCTCGTGTCGTGAGATGTTGGGTTAAGTCCCGCAACGAGCGCAACCCTTATTTTTAGTTACTAATTCGTTAGGTTCTCTAGAAAGACTGCCGGTGACAAACCGGAGGAAGGTGAGGATGACGTCAAGTCAGCATGCCCCTTATGTCCTGGGCTACACACGTGCTACAATGATTAAGACAAAGAGTCGCGAGCTCGCGAGAGTCAGCTAATCTCATAAACTTAGCCTAAGTTCAGATTGTAGGCTGCA
>EF0520641_Uncultured_haptophyte_25030477
YTATCGGCTAACTCCGTGCCAGCAGCCGCGGTAATACGGGGGATGCAAGCGTTATCCGGAATCATTGGGCGTAAAGCGCCTGTAGGTTGTTTAATAAGTCTGTTGTTAAAGCCTAGGGCTTAACCCTAGAAAAGCAATGGAAACTACTAGACTAGAGTATGGCAGGGGTAGAGGGAATTTCTAGTGTAGCGGTGAAATGCGTAGATATTAGAAAGAACACCGGTGGCGAAAGCGCTCTACTGGACCATTACTGACACTCAGAGGCGAAAGCTAGGGTAGCAAAAGGGATTAGATACCCCTGTAGTCCTAGCCGTAAACGATGGATACTAGATGTTGTGCTTCATGTACAGTATCGTAGCTAACGCGTTAAGTATCCCGCCTGGGGAGTACGCTCGCAAGGGTGAAACTCAAAGGAATTGACGGGGGCCCGCACAAGCGGTGGAGCATGTGGTTTAATTCGATGCAACGCGAAGAACCTTACCAGGGCTTGACATACTACGAATTCTTTTGAGAAAAAGAAGTGCCTTCGGGAACGTAGATACAGGTGGTGCATGGCTGTCGTCAGCTCGTGTCGTGAGATGTTGGGTTAAGTCCCGCAACGAGCGCAACCCTTATTTTTAGTTACTAATTCGTTAGGTTCTCTAGAAAGACTGCCGGTGACAAACCGGAGGAAGGTGAGGATGACGTCAAGTCAGCATGCCCCTTATGTCCTGGGCTACACACGTGCTACAATGGTTAAGACAAAGAGTCGCGAGCTCGCGAGAGTCAGCTAATCTCATAAACTTAGCCTAAGTTCAGATTGTAGGCTGCAACTCGCCTGCATGAAG
>HM1331711_Uncultured_marine_haptophyte_Biosope_T35_16S_PLA491028
ATCCGGAATCATTGGGCGTAAAGCGCCTGTAGGTTGTTTAATAAGTCTGTTGTTAAAGACTAGGGCTTAACCCTAGAAAAGCAATGGAAACTACTAGACTAGAGTATGGCAGGGGTAGAGGGAATTTCTAGTGTAGCGGTGAAATGCGTAGATATTAGAAAGAACACCGGTGGCGAAAGCGCTCTACTGGACCATTACTGACACTCAGAGGCGAAAGCTAGGGTAGCAAAAGGGATTAGATACCCCTGTAGTCCTAGCCGTAAACGATGGATACTAGATGTTGTGCTTCCTGTACAGTATCGTAGCTAACGCGTTAAGTATCCCGCCTGGGGAGTACGCTCGCAAGGGTGAAACTCAAAGGAATTGACGGGGGCCCGCACAAGCGGTGGAGCATGTGGTTTAATTCGATGCAACGCGAAGAACCTTACCAGGACTTGACATACTACGAATTCTTTTGAGAAAAAGAAGTGCCTTCGGGAATGTAGATACAGGTGGTGCATGGCTATCGTCAGCTCGTGTCGTGAGATGTTGGGTTAAGTCCCGCAACGAGCGCAACCCTTATTTTTAGTTACTAATTCGTTAGGTTCTCTAGAAAGACTGCCGGTGACAAACCGGAGGAAGGTGAGGATGACGTCAAGTCAGCATGCCCCTTATGTCCTGGGCTACACACGTGCTACAATGGTTAAGACAAAGAGTCGCGAGCTCGCGAGAGTCAGCTAATCTCATAAACTTAGCCTAAGTTCAGATTGTAGGCTGCA
>HM1331681_Uncultured_marine_haptophyte_Biosope_T35_16S_PLA491023
ATCATTGGGCGTAAAGCGCCTGTAGGTTGTTTAATAAGTCTGTTGTTAAAGACTAGGGCTTAACCCTAGAAAAGCAATGGAAACTACTAGACTAGAGTATGGCAGGGGTAGAGGGAATTTCTAGTGTAGCGGTGAAATGCGTAGATATTAGAAAGAACACCGGTGGCGAAAGCGCTCTACTGGACCATTACTGACACTCAGAGGCGAAAGCTAGGGTAGCAAAAGGGATTAGATACCCCTGTAGTCCTAGCCGTAAACGATGGATACTAGATGTTGTGCTTCCTGTACAGTATCGTAGCTAACGCGTTAAGTATCCCGCCTGGGGAGTACGCTCGCAAGGGTGAAACTCAAAGGAATTGACGGGGGCCCGCACAAGCGGTGGAGCATGTGGTTTAATTCGATGCAACGCGAAGAACCTTACCAGGACTTGACATACTACGAATTCTTTTGAGAAAAAGAAGTGCCTTCGGGAATGTAGATACAGGTGGTGCATGGCTGTCGTCAGCTCGTGTCGTGAGATGTTGGGTTAAGTCCCGCAACGAGCGCAACCCTTATTTTTAGTTACTAATTCGTTAGGTTCTCTAGAAAGACTGCCGGTGACAAACCGGAGGAAGGTGAGGATGACGTCAAGTCAGCATGCCCCTTATGTCCTGGGCTACACACGTGCTACAATGGTTAAGACAAAGAGTCGCGAGCTCGCGAGAGTCAGCTAATCTCATAAACTTAGCCTAAGTTCAGATTGTAGGCTGCAAC
>HM1331751_Uncultured_marine_haptophyte_Biosope_T35_16S_PLA491033
ATCATTGGGCGTAAAGCGCCTGTAGGTTGTTTAATAAGTCTGTTGTTAAAGACTAGGGCTTAACCCTAGAAAAGCAATGGAAACTACTAGACTAGAGTATGGCAGGGGTAGAGGGAATTTCTAGTGTAGCGGTGAAATGCGTAGATATTAGAAAGAACACCGGTGGCGAAAGCGCTCTACTGGACCATTACTGACACTCAGAGGCGAAAGCTAGGGTAGCAAAAGGGATTAGATACCCCTGTAGTCCTAGCCGTAAACGATGGATACTAGATGTTGTGCTTCCTGTACAGTATCGTAGCTAACGCGTTAAGTATCCCGCCTGGGGAGTACGCTCGCAAGGGTGAAACTCAAAGGAATTGACGGGGGCCCGCACAAGCGGTGGAGCATGTGGTTTAATTCGATGCAACGCGAAGAACCTTACCAGGACTTGACATACTACGAATTCTTTTGAGAAAAAGAAGTGCCTTCGGGAATGTAGATACAGGTGGTGCATGGCTGTCGTCAGCTCGTGTCGTGAGATGTTGGGTTAAGTCCCGCAACGAGCGCAACCCTTATTTTTAGTTACTAATTCGTTAGGTTCTCTAGAAAGACTGCCGGTGACAAACCGGAGGAAGGTGAGGATGACGTCAAGTCAGCATGCCCCTTATGTCCTGGGCTACACACGTGCTACAATGGTTAAGACAAAGAGTCGCGAGCTCGCGAGAGTCAGCTAATCTCATAAACTTAGCCTAAGTTCAGATTGTAGGCTGCAACT
>HM1335031_Uncultured_marine_haptophyte_Biosope_T84_16S_PLA491030
CAAGCGTTATCCGGAATCATTGGGCGTAAAGCGCCTGTAGGTTGTTTAATAAGTCTGTTGTTAAAGACTAGGGCTTAACCCTAGAAAAGCAATGGAAACTACTAGACTAGAGTATGGCAGGGGTAGAGGGAATTTCTAGTGTAGCGGTGAAATGCGTAGATATTAGAAAGAACACCAGCGGCGAAAGCGCTCTACTGGACCATTACTGACACTCAGAGGCGAAAGCTAGGGTAGCAAAAGGGATTAGATACCCCTGTAGTCTTAGCCGTAAACGATGGATACTAGATGTTGTGCATATCGTACAGTATCATAGCTAACGCGTTAAGTATCCCGCCTGGGGAGTACGCTCGCAAGGGTGAAACTCAAAGGAATTGACGGGGGCCCGCACAAGCGGTGGAGCATGTGGTTTAATTCGATGCAACGCGAAGAACCTTACCAGGGCTTGACATACTACAAATTCTTTTGAGAAAAGGAAGTGCCTTCGGGAATGTAGATACAGGTGGTGCATGGCTGTCGTCAGCTCGTGTCGTGAGATGTTGGGTTAAGTCCCGCAACGAGCGCAACCCTTATTTTTAGTTACTAACTCGTTAGGTTTTCTAGAAAGACTGCCGGTGACAAACCGGAGGAAGGTGAGGATGACGTCAAGTCAGCATGCCCCTTATGTCCTGGGCTACACACGTGCTACAATGGTTAAGACAAAGAGTCGCGAGCTCGCAAGAGTCAGCTAATCTCATAAACTTAGCCTAAGTTCAGATTGTAGGCTGCAA
>HM1335581_Uncultured_marine_haptophyte_Biosope_T88_16S_PLA491029
GCAGCGTTATCCGGAATCATTGGGCGTAAAGCGCCTGTAGGTTGTTTAATAAGTCTGTTGTTAAAGACTAGGGCTTAACCCTAGAAAAGCAATGGAAACTACTAGACTAGAGTATGGCAGGGGTAGAGGGAATTTCTAGTGTAGCGGTGAAATGCGTAGATATTAGAAAGAACACCGGTGGCGAAAGCGCTCTACCGGACCATTACTGACACTCAGAGGCGAAAGCTAGGGTAGCAAAAGGGATTAGATACCCCTGTAGTCCTAGCCGTAAACGATGGATACTAGATGTTGTGCATAAAGTACAGTATCGTAGCTAACGCGTTAAGTATCCCGCCTGGGGAGTACGCTCGCAAGGGTGAAACTCAAAGGAATTGACGGGGGCCCGCACAAGCGGTGGAGCATGTGGTTTAATTCGATGCAACGCGAAGAACCTTACCAGGGCTTGACATACTACAAATTCTTTTGAGAAAAAGAAGTGCCTTCGGGAATGTAGATACAGGTGGTGCATGGCTGTCGTCAGCTCGTGTCGTGAGATGTTGGGTTAAGTCCCGCAACGAGCGCAACCCTTATTTTTAGTTACTAATTCGTTAGGTTCTCTAGAAAGACTGCCGGTGACAAACCGGAGGAAGGTGAGGATGACGTCAAGTCAGCATGCCCCTTATGCCCTGGGCTACACACGTGCTACAATGGTTAAGACAAAGAGTCGCGAACTCGCGAGAGTCAGCTAATCTCATAAACTTAACCTAAGTTCAGATTGTAGGCTGCAA
>HM1333201_Uncultured_marine_haptophyte_Biosope_T58_16S_PLA491004
TATCCGGAATCATTGGGCGTAAAGCGCCTGTAGGTTGTTTAATAAGTCTGTTGTTAAAGACTAGGGCTTAACCCTAGAAAAGCAATGGAAACTACTAGACTAGAGTATGGCAGGGGTAGAGGGAATTTCTAGTGTAGCGGTGAAATGCGTAGATATTAGAAAGAACACCGGTGGCGAAAGCGCTCTACTGGACCATTACTGACACTCAGAGGCGAAAGCTAGGGTAGCAAAAGGGATTAGATACCCCTGTAGTCCTAGCCGTAAACGATGGATACTAGATGTTGTGCATAACGTACAGTATCGTAGCTAACGCGTTAAGTATCCCGCCTGGGGAGTACGCTCGCAAGGGTGAAACTCAAAGGAATTGACGGGGGCCCGCACAAGCGGTGGAGCATGTGGTTTAATTCGATGCAACGCGAAGAACCTTACCAGGGCTTGACATACTACAAATTCTTTTGAGAAAAAGAAGTGCCTTCGGGAATGTAGATACAGGTGGTGCATGGCTGTCGTCAGCTCGTGTCGTGAGATGTTGGGTTAAGTCCCGCAACGAGCGCAACCCTTATTTTTAGTTACTAATTCGTTAGGTTCTCTAGAAAGACTGCCGGTGACAAACCGGAGGAAGGTGAGGATGACGTCAAGTCAGCATGCCCCTTATGTCCTGGGCTACACACGTGCTACAATGGTTAAGACAAAGAGTCGCGAGCTCGCGAGAGTCAGCTAATCTCATAAACTTAGCCTAAGTTCAGATTGTAGGCTGCAA
>HM1333241_Uncultured_marine_haptophyte_Biosope_T58_16S_PLA491010
TTATCCGGAATCATTGGGCGTAAAGCGCCTGTAGGTTGTTTAATAAGTCTGTTGTTAAAGACTAGGGCTCAACCCTAGAAAAGCAATGGAAACTACTAGACTAGAGTATGGCAGGGGTAGAGGGAATTTCTAGTGTAGCGGTGAAATGCGTAGATATTAGAAAGAACACCGGTGGCGAAAGCGCTCTACTGGACCATTACTGACACTCAGAGGCGAAAGCTAGGGTAGCAAAAGGGATTAGATACCCCTGTAGTCCTAGCCGTAAACGATGGATACTAGATGTTGTGCATAACGTACAGTATCGTAGCTAACGCGTTAAGTATCCCGCCTGGGGAGTACGCTCGCAAGGGTGAAACTCAAAGGAATTGACGGGGGCCCGCACAAGCGGTGGAGCATGTGGTTTAATTCGATGCAACGCGAAGAACCTTACCAGGGCTTGACATACTACAAATTCTTTTGAGAAAAAGAAGTGCCTTCGGGAATGTAGATACAGGTGGTGCATGGCTGTCGTCAGCTCGTGTCGTGAGATGTTGGGTTAAGTCCCGCAACGAGCGCAACCCTTATTTTTAGTTACTAATTCGTTAGGTTCTCTAGAAAGACTGCCGGTGACAAACCGGAGGAAGGTGAGGATGACGTCAAGTCAGCATGCCCCTTATGTCCTGGGCTACACACGTGCTACAATGGTTAAGACAAAGAGTCGCGAGCTCGTGAGAGTCAGCTAATCTCATAAACTTAGCCTAAGTTCAGATTGTAGGCTGCAA
>HM1333231_Uncultured_marine_haptophyte_Biosope_T58_16S_PLA491009
CAGCGTTATCCGGAATCATTGGGCGTAAAGCGCCTGTAGGTTGTTTAATAAGTCTGTTGTTAAAGACTAGGGCTCAACCCTAGAAAAGCAATGGAAACTACTAGACTAGAGTATGGCAGGGGTAGAGGGAATTTCTAGTGTAGCGGTGAAATGCGTAGATATTAGAAAGAACACCGGTGGCGAAAGCGCTCTACTGGACCATTACTGACACTCAGAGGCGAAAGCTAGGGTAGCAAAAGGGATTAGATACCCCTGTAGTCCTAGCCGTAAACGATGGATACTAGATGTTGTGCATAACGTACAGTATCGTAGCTAACGCGTTAAGTATCCCGCCTGGGGAGTACGCTCGCAAGGGTGAAACTCAAAGGAATTGACGGGGGCCCGCACAAGCGGTGGAGCATGTGGTTTAATTCGATGCAACGCGAAGAACCTTACCAGGGCTTGACATACTACAAATTCTTTTGAGAAAAAGAAGTGCCTTCGGGAATGTAGATACAGGTGGTGCATGGCTGTCGTCAGCTCGTGTCGTGAGATGTTGGGTTAAGTCCCGCAACGAGCGCAACCCTTATTTTTAGTTACTAATTCGTTAGGTTCTCTAGAAAGACTGCCGGTGACAAACCGGAGGAAGGTGAGGATGACGTCAAGTCAGCATGCCCCTTATGTCCTGGGCTACACACGTGCTACAATGGTTAAGACAAAGAGTCGCGAGCTCGTGAGAGTCAGCTAATCTCATAAACTTAGCCTAAGTTCAGATTGTAGGCTGCAA
>HM1333191_Uncultured_marine_haptophyte_Biosope_T58_16S_PLA491003
ATCCGGAATCATTGGGCGTAAAGCGCCTGTAGGTTGTTTAATAAGTCTGTTGTTAAAGACTAGGGCTTAACCCTAGAAAAGCAATGGAAACTACTAGACTAGAGTATGGCAGGGGTAGAGGGAATTTCTAGTGTAGCGGTGAAATGCGTAGATATTAGAAAGAACACCGGTGGCGAAAGCGCTCTACTGGACCATTACTGACACTCAGAGGCGAAAGCTAGGGTAGCAAAAGGGATTAGATACCCCTGTAGTCCTAGCCGTAAACGATGGATACTAGATGTTGTGCATAATGTACAGTATCGTAGCTAACGCGTTAAGTATCCCGCCTGGGGAGTACGCTCGCAAGGGTGAAACTCAAAGGAATTGACGGGGGCCCGCACAAGCGGTGGAGCATGTGGTTTAATTCGATGCAACGCGAAGAACCTTACCAGGGCTTGACATACTACAGATTCTTTTGAGAAAAAGAAGTGCCTTCGGGAATGTAGATACAGGTGGTGCATGGCTGTCGTCAGCTCGTGTCGTGAGATGCTGGGTTAAGTCCCGCAACGAGCGCAACCCTTATTTTTAGTTACTAATTCGTTAGGTTCTCTAGAAAGACTGCCGGTGACAAACCGGAGGAAGGTGAGGATGACGTCAAGTCAGCATGCCCCTTATGTCCTGGGCTACACACGTGCTACAATGGTTAAGACAAAGAGTCGCGAGCTCGCGAGAGTCAGCTAATCTCATAAACTTAGCCTAAGTTCAGATTGTAGGCTGCAA
>HM1333211_Uncultured_marine_haptophyte_Biosope_T58_16S_PLA491005
ATCCGGAATCATTGGGCGTAAAGCGCCTGTAGGTTGTTTAATAAGTCTGTTGTTAAAGACTAGGGCTTAACCCTAGAAAAGCAATGGAAACTACTAGACTAGAGTATGGCAGGGGTAGAGGGAATTTCTAGTGTAGCGGTGAAATGCGTAGATATTAGAAAGAACACCGGTGGCGAAAGCGCTCTACTGGACCATTACTGACACTCAGAGGCGAAAGCTAGGGTAGCAAAAGGGATTAGATACCCCTGTAGTCCTAGCCGTAAACGATGGATACTAGATGTTGTGCATAATGTACAGTATCGTAGCTAACGCGTTAAGTATCCCGCCTGGGGAGTACGCTCGCAAGGGTGAAACTCAAAGGAATTGACGGGGGCCCGCACAAGCGGTGGAGCATGTGGTTTAATTCGATGCAACGCGAAGAACCTTACCAGGGCTTGACATACTACAGATTCTTTTGAGAAAAAGAAGTGCCTTCGGGAATGTAGATACAGGTGGTGCATGGCTGTCGTCAGCTCGTGTCGTGAGATGTTGGGTTAAGTCCCGCAACGAGCGCAACCCTTATTTTTAGTTACTAATTCGTTAGGTTCTCTAGAAAGACTGCCGGTGACAAACCGGAGGAAGGTGAGGATGACGTCAAGTCAGCATGCCCCTTATGTCCTGGGCTACACACGTGCTACAATGGTTAAGACAAAGAGTCGCGAGCTCGCGAGAGTCAGCTAATCTCATAAACTTAGCCTAAGTTCAGATTGTAGGCTGCAACT
>HM1331641_Uncultured_marine_haptophyte_Biosope_T35_16S_PLA491019
GAATCATTGGGCGTAAAGCGCCTGTAGGTTGTTTAATAAGTCTGTTGTTAAAGACTAGGGCTTAACCCTAGAAAAGCAATGGAAGCTACTAGACTAGAGTATGGCAGGGGTAGAGGGAATTCCTAGTGTAGCGGTGAAATGCGTAGATATTAGAAAGAACACCGGTGGCGAAAGCGCTCTACTGGACCATTACTGACACTCAGAGGCGAAAGCTAGGGTAGCAAAAGGGATTAGATACCCCTGTAGTCCTAGCCGTAAACGATGGATACTAGATGTTGTGCATAATGTACAGTATCGTAGCTAACGCGTTAAGTATCCCGCCTGGGGAGTACGCTCGCAAGGGTGAAACTCAAAGGAATTGACGGGGGCCCGCACAAGCGGTGGAGCATGTGGTTTAATTCGATGCAACGCGAAGAACCTTACCAGGGCTTGACATACTACAAATTCTTTTGAGAAAAAGAAGTGCCTTCGGGAATGTAGATACAGGTGGTGCATGGCTGTCGTCAGCTCGTGTCGTGAGATGTTGGGTTAAGTCCCGCAACGAGCGCAACCCTTATTTTTAGTTACTAATTCGTTAGGTTCTCTAGAAAGACTGCCGGTGACAGACCGGAGGAAGGTGAGGATGACGTCAAGTCAGCATGCCCCTTATGTCCTGGGCTACACACGTGCTACAATGGTTAAGACAAAGAGTCGCGAGCTCGCGAGAGTCAGCTAATCTCATAAACTTAGCCTAAGTTCAGATTGTAGGCTGCAACT
>EF0520441_Uncultured_haptophyte_25030447
GCTAATTCTGGTCCAGGCAGCCGCGGTAATACGGGGGATGCAAGCGTTATCCGGAATCATTGGGCGTAAAGCGCCTGTAGGTTGTTTAATAAGTCTGTTGTTAAAGACTAGGGCTTAACCCTAGAAAAGCAATGGAAACTACTAGACTAGAGTATGGCAGGGGTAGAGGGAATTTCTAGTGTAGCGGTGAAATGCGTAGATATTAGAAAGAACACCGGTGGCGAAAGCGCTCTACTGGACCATTACTGACACTCAGAGGCGAAAGCTAGGGTAGCAAAAGGGATTAGATACCCCTGTAGTCCTAGCCGTAAACGATGGATACTAGATGTTGTGCATAATGTACAGTATCGTAGCTAACGCGTTAAGTATCCCGCCTGGGGAGTACGCTCGCAAGGGTGAAACTCAAAGGAATTGACGGGGGCCCGCACAAGCGGTGGAGCACGTGGTTTAATTCGATGCAACGCGAAGAACCTTACCAGGGCTTGACATACTACAGATTCTTTTGAGAAAAAGAAGTGCCTTCGGGAATGTAGATACAGGTGGTGCATGGCTGTCGTCAGCTCGTGTCGTGAGATGTTGGGTTAAGTCCCGCAACGAGCGCAACCCTTATTTTTAGTTACTAATTCGTTAGGTTCTCTAGAAAGACTGCCGGTGACAAACCGGAGGAAGGTGAGGATGACGTCAAGTCAGCATGCCCCTTATGTCCTGGGCTACACACGTGCTACAATGGTTAAGACAAAGAGTCGCGAGCTCGCGAGAGTCAGCTAATCTCATAAACTTAGCCTAAGTTCAGATTGTAGGCTGCAACTCGCCTACGTGAAG
>HM1331181_Uncultured_marine_haptophyte_Biosope_T33_16S_PLA491018
CGTTATCCGGAATCATTGGGCGTAAAGCGCCTGTAGGTTGTTTAATAAGTCTGTTGTTAAAGACTAGGGCTCAACCCTAGAAAAGCAATGGAAACTACTAGACTAGAGTATGGCAGGGGTAGAGGGAATTTCTAGTGTAGCGGTGAAATGCGTAGATATTAGAAAGAACACCAGTGGCGAAAGCGCTCTACTGGACCATTACTGACACTCAGAGGCGAAAGCTAGGGTAGCAAAAGGGATTAGATACCCCTGTAGTCCTAGCCGTAAACGATGGATACAAGATGTTGTGCATAACGTACAGTATCGTAGCTAACGCGTTAAGTATCCCGCCTGGGGAGTACGCTCGCAAGGGTGAAACTCAAAGGAATTGACGGGGGCCCGCACAAGCGGTGGAGCATGTGGTTTAATTCGATGCAACGCGAAGAACCTTACCAGGGCTTGACATACTACAAATTCTTTTGAGAAAAAGAAGTGCCTTCGGGAATGTAGATACAGGTGGTGCATGGCTGTCGTCAGCTCGTGTCGTGAGATGTTGGGTTAAGTCCCGCAACGAGCGCAACCCTTATTTTTAGTTACTAATTCGTTAGGTTCTCTAGAAAGACTGCCGGTGACAAACCGGAGGAAGGTGAGGATGACGTCAAGTCAGCATGCCCCTTATGTCCTGGGCTACACACGTGCTACAATGGTTAAGACAAAGAGTCGCGAGCTCGTGAGAGTCAGCTAATCTCATAAACTTAGCCTAAGTTCAGATTGTAGGCTGC
>HM1334791_Uncultured_marine_haptophyte_Biosope_T84_16S_PLA491004
CGTTATCCGGAATCATTGGGCGTAAAGCGCCTGTAGGTTGTTTAATAAGTCTGTTGTTAAAGACTAGGGCTTAACCCTAGAAAAGCAATGGAAACTACTAGACTAGAGTATGGCAGGGGTAGAGGGAATTTCTAGTGTAGCGGTGAAATGCGTAGATATTAGAAAGAACACCGGTGGCGAAAGCGCTCTACTGGACCATTACTGACACTCAGAGGCGAAAGCTAGGGTAGCAAAAGGGATTAGATACCCCTGTAGTCCTAGCCGTAAACGATGGATACTAGATGTTGTGCATAAAGTACAGTATCGTAGCTAACGCCTTAAGTATCCCGCCTGGGGAGTACGCTCGCAAGGGTGAAACTCAAAGGAATTGACGGGGGCCCGCACAAGCGGTGGAGCATGTGGTTTAATTCGATGCAACGCGAAGAACCTTACCAGGGCTTGACATACTACAGATTCTTTTGAGAAAAAGAAGTGCCTTCGGGAATGTAGATACAGGTGGTGCATGGCTGTCGTCAGCTCGTGTCGTGAGATGTTGGGTTAAGTCCCGCAACGAGCGCAACCCTTATTTTTAGTTACTAATTCGTTAGGTTCTCTAGAAAGACTGCCGGTGACAAACCGGAGGAAGGTGAGGATGACGTCAAGTCAGCATGCCCCTTATGTCCTGGGCTACACACGTGCTACAATGGTTAAGACAAAGAGTTGCGAGCTCGCGAGAGTCAGCTAATCTCATAAACTTAGCCTAAGTTCAGATTGTAGGCTGC
>HM1335591_Uncultured_marine_haptophyte_Biosope_T88_16S_PLA491030
TATCCGGAATCATTGGGCGTAAAGCGCCTGTAGGTTGTTTAATAAGTCTGTTGTTAAAGACTAGGGCTTAACCCTAGGAAAGCAATGGAAACTACTAGACTAGAGTATGGCAGGGGTAGAGGGAATTTCTAGTGTAGCGGTGAAATGCGTAGATATTAGAAAGAACACCGGTGGCGAAAGCGCTCTACTGGACCATTACTGACACTCAGAGGCGGAAGCTAGGGTAGCAAAAGGGATTAGATACCCCTGTAGTCTTAGCCGTAAACGATGGATACTAGATGTTGTGCATAATGTACAGTATCGTAGCTAACGCGTTAAGTATCCCGCCTGGGGAGTACGCTCGCAAGGGTGAAACTCAAAGGAATTGACGGGGGCCCGCACAAGCGGTGGAGCATGTGGTTTAATTCGATGCAACGCGAAGAACCTTACCAGGGCTTGACATACTACAAATTCTTTAGAGATAAGGAAGTGCCTTCGGGAATGTAGATACAGGTGGTGCATGGCTGTCGTCAGCTCGTGTCGTGAGATGTTGGGTTAAGTCCCGCAACGAGCGCAACCCTTATTTTTAGTTACTAATTCGTTAGGTTCTCTAGAAAGACTGCCGGTGACAAACCGGAGGAAGGTGAGGATGTCGTCAAGTCAGCATGCCCCTTATGTCCTGGGCTACACACGTGCTACAATGGTTAAGACAAAGGGTCGCGAGCTTGCAAGAGTCAGCTAATCCCATAAACTTAGCCTAAGTTCAGATTGTAGGCTGCAAC
>HM1335601_Uncultured_marine_haptophyte_Biosope_T88_16S_PLA491031
ATCCGGAATCATTGGGCGTAAAGCGCCTGTAGGTTGTTTAATAAGTCTGTTGTTAAAGACTAGGGCTTAACCCTAGGAAAGCAATGGAAACTACTAGACTAGAGTATGGCAGGGGTAGAGGGAATTTCTAGTGTAGCGGTGAAATGCGTAGATATTAGAAAGAACACCGGTGGCGAAAGCGCTCTACTGGACCATTACTGACACTCAGAGGCGAAAGCTAGGGTAGCAAAAGGGATTAGATACCCCTGTAGTCTTAGCCGTAAACGATGGATACTAGATGTTGTGCATAATGTACAGTATCGTAGCTAACGCGTTAAGTATCCCGCCTGGGGAGTACGCTCGCAAGGGTGAAACTCAAAGGAATTGACGGGGGCCCGCACAAGCGGTGGAGCATGTGGTTTAATTCGATGCAACGCGAAGAACCTTACCAGGGCTTGACATACTACAAATTCTTTAGAGATAAGGAAGTGCCTTCGGGAATGTAGATACAGGTGGTGCATGGCTGTCGTCAGCTCGTGTCGTGAGATGTTGGGTTAAGTCCCGCAACGAGCGCAACCCTTATTTTTAGTTACTAATTCGTTAGGTTCTCTAGAAAGACTGCCGGTGACAAACCGGAGGAAGGTGAGGATGACGTCAAGTCAGCATGCCCCTTATGTCCTGGGCTACACACGTGCTACAATGGTTAAGACAAAGGGTCGCGAGCTTGCAAGAGTCAGCTAATCCCATAAACATAGCCTAAGTTCAGATTGTAGGCTGCAACT
>LK3918251_Chrysochromulina_apheles_F929
AAAGCGCCTGTAGGTTGTTTAATAAGTCTGTTGTTAAAGACTAGGGCTTAACCCTAGAAAAGCAATGGAAACTACTAGACTAGAGTATGGCAGGGGTAGAGGGAATTTCTAGTGTAGCGGTGAAATGCGTAGATATTAGAAAGAACACCGGCGGCGAAAGCGCTCTACTGGACCATTACTGACACTCAGAGGCGAAAGCTAGGGTAGCAAAAGGGATTAGATACCCCTGTAGTCCTAGCCGTAAACGATGGATACTACATGTTGTGCATTACGTACAGTATGGTAGCTAACGCGTTAAGTATCCCGCCTGGGGAGTACGCTCGCAAGGGTGAAACTCAAAGGAATTGACGGGGGCCCGCACAAGCGGTGGAGCATGTGGTTTAATTCGATGCAACGCGAAGAACCTTACCAGGACTTGACATACTACAAATTCTTTTGAGAAAAAGAAGTGCCTTCGGGAATGTAGATACAGGTGGTGCATGGCTGTCGTCAGCTCGTGTCGTGAGATGTTGGGTTAAGTCCCGCAACGAGCGCAACCCTTATTTTTAGTTACCAATTCGTTGGGTTCTCTAGAAAGACTGCCGGTGACAAACCGGAGGAAGGTGAGGATGACGTCAAGTCAGCATGCCCCTTATGTCCTGGGCTACACACGTGCTACA
>LK3918231_Chrysochromulina_apheles_F927
AAAGCGCCTGTAGGTTGTTTAATAAGTCTGTTGTTAAAGACTAGGGCTTAACCCTAGAAAAGCAATGGAAACTACTAGACTAGAGTATGGCAGGGGTAGAGGGAATTTCTAGTGTAGCGGTGAAATGCGTAGATATTAGAAAGAACACCGGCGGCGAAAGCGCTCTACTGGACCATTACTGACACTCAGAGGCGAAAGCTAGGGTAGCAAAAGGGATTAGATACCCCTGTAGTCCTAGCCGTAAACGATGGATACTACATGTTGTGCATTACGTACAGTATGGTAGCTAACGCGTTAAGTATCCCGCCTGGGGAGTACGCTCGCAAGGGTGAAACTCAAAGGAATTGACGGGGGCCCGCACAAGCGGTGGAGCATGTGGTTTAATTCGATGCAACGCGAAGAACCTTACCAGGACTTGACATACTACAAATTCTTTTGAGAAARAGAAGTGCCTTCGGGAATGTAGATACAGGTGGTGCATGGCTGTCGTCAGCTCGTGTCGTGAGATGTTGGGTTAAGTCCCGCAACGAGCGCAACCCTTATTTTTAGTTACCAATTCGTTGGGTTCTCTAGAAAGACTGCCGGTGACAAACCGGAGGAAGGTGAGGATGACGTCAAGTCAGCATGCCCCTTATGTCCTGGGCTACACACGTGCTACA
>HM1331631_Uncultured_marine_haptophyte_Biosope_T35_16S_PLA491018
TCATTGGGCGTAAAGCGCCTGTAGGTTGTTTAATAAGTCTGTTGTTAAAGACTAGGGCTTAACCCTAGAAAAGCAATGGAAACTACTAGACTAGAGTATGGCAGGGGTAGAGGGAATTTCTAGTGTAGCGGTGAAATGCGTAGATATTAGAAAGAACACCGGTGGCGAAAGCGCTCTACTGGACCATTACTGACACTCAGAGGCGAAAGCTAGGGTAGCAAAAGGGATTAGATACCCCTGTAGTCCTAGCCGTAAACGATGGATACTAGATGTTGTGCATTACGTACAGTATCGTAGCTAACGCGTTAAGTATCCCGCCTGGGGAGTACGCTCGCAAGGGTGAAACTCAAAGGAATTGACGGGGGCCCGCACAAGCGGTGGAGCATGTGGTTTAATTCGATGCAACGCGAAGAACCTTACCAGGACTTGACATACTACGAATTCTTTTGAGAAAAAGAAGTGCCTTCGGGAATGTAGATACAGGTGGTGCATGGCTGTCGTCAGCTCGTGTCGTGAGATGTTGGGTTAAGTCCCGCAACGAGCGCAACCCTTATTTTTAGTTACCAATTCGTTGGGTTCTCTAGAAAGACTGCCGGTGACAAACCGGAGGAAGGTGAGGATGACGTCAAGTCAGCATGCCCCTTATGTCCTGGGCTACACACGTGCTACAATGGTTAAGACAAAGAGTCGCGAGCTCGCAAGAGTCAGCTAATCTCATAAACTTAGCCCAAGTTCAGATTGTAGGCTGCAACTC
>EF0521921_Uncultured_haptophyte_MC62226
GAGGAATAAGCATCGGCTAACTCCGTGCCAGCAGCCGCGGTAATACGGGGGATGCAAGCGTTATCCGGAATCATTGGGCGTAAAGCGCCTGTAGGTTGTTTATTAAGTCTGTTGTTAAAGACTAGGGCTTAACCCTAGACAAGCAATGGAAACTAATAGACTAGAGTATGGCAGGGGTAGAGGGAATTTCTAGTGTAGCGGTGAAATGCGTAGATATTAGAAAGAACACCAGCGGCGAAAGCGCTCTACTGGACCATTACTGACACTCAGAGGCGAAAGCTAGGGTAGCAAAAGGGATTAGATACCCCTGTAGTCCTAGCCGTAAACGATGGATACTAGGTGTTGTGTTTAATATACAGTATCGTAGCTAACGCGTTAAGTATCCCGCCTGGGGAGTACGCTCGCAAGGGTGAAACTCAAAGGAATTGACGGGGGCCCGCACAAGCGGTGGAGCATGTGGTTTAATTCGATGCAACGCGAAGAACCTTACCAGGGCTTGACATACTACGGATCCTTTTTAAAAAAAGGAGTGCCTTCGGGAATGTAGATACAGGTGGTGCATGGCTGTCGTCAGCTCGTGTCGTGAGATGTTGGGTTAAGTCCCGCAACGAGCGCAACCCTTATTTTTAGTTACCAACTCGTTGGGTTCTCTAGAAAGACTGCCGGTGACAAACCGGAGGAAGGTGAGGATGACGTCAAGTCAGCATGCCCCTTATGTCCTGGGCTACACACGTGCTACAATGGTTAAGACAAAGAGTTGCGAGCTTGTGAAAGTCAGCTAATCTCATAAACTTAGCCTAAGTTCAGATTGTAGGCTGCAACTCGCCTACGTGAAG
>EF0522091_Uncultured_haptophyte_MC62244
GAGGAATAAGCATCGGCTAACTCCGTGCCAGCAGCCGCGGTAATACGGGGGATGCAAGCGTTATCCGGAATCATTGGGCGTAAAGCGCCTGTAGGTTGTTTATTAAGTCTGTTGTTAAAGACTAGGGCTTAACCCTAGACAAGCAATGGAAACTAATAGACTAGAGTATGGCAGGGGTAGAGGGAATTTCTAGTGTAGCGGTGAAATGCGTAGATATTAGAAAGAACACCAGCGGCGAAAGCGCTCTACTGGACCATTACTGACACTCAGAGGCGAAAGCTAGGGTAGCAAAAGGGATTAGATACCCCTGTAGTCCTAGCCGTAAACGATGGATACTAGGTGTTGTGTTTAATATACAGTATCGTAGCTAACGCGTTAAGTATCCCGCCTGGGGAGTACGCTCGCAAGGGTGAAACTCAAAGGAATTGACGGGGGCCCGCACAAGCGGTGGAGCATGTGGTTTATTTCGATGCAACGCGAAGAACCTTACCAGGGCTTGACATACTACGGATCCTTTTTAAAAAAAGGAGTGCCTTCGGGAATGTAGATACAGGTGGTGCATGGCTGTCGTCAGCTCGTGTCGTGAGATGTTGGGTTAAGTCCCGCAACGAGCGCAACCCTTATTTTTAGTTACCAACTCGTTGGGTTCTCTAGAAAGACTGCCGGTGACAAACCGGAGGAAGGTGAGGATGACGTCAAGTCAGCATGCCCCTTATGTCCTGGGCTACACACGTGCTACAATGGTTAAGACAAAGAGTTGCGAGCTTGTGAAAGTCAGCTAATCTCATAAACTTAGCCTAAGTTCAGATTGTAGGCTGCAACTCGCCTACATGAAG
>EF0519611_Uncultured_haptophyte_MAMA6482
GAGGAATAAGCATCGGCTAACTCCGTGCCAGCAGCCGCGGTAATACGGGGGATGCAAGCGTTATCCGGAATCATTGGGCGTAAAGCGCCTGTAGGTTGTTTAATAAGTCTGTTGTTAAAGACTAGGGCTCAACCCTAGAAAAGCAATGGAAACTACTAGACTAGAGTATGGCAGGGGTAGAGGGAATTTCTAGTGTAGCGGTGAAATGCGTAGATATTAGAAAGAACACCGGTGGCGAAAGCGCTCTACTGGACCATTACTGACACTCAGAGGCGAAAGCTAGGGTAGCAAAAGGGATTAGATACCCCTGTAGTCCTAGCCGTAAACGATGGATACTAGATGTTGTGCATAACGTACAGTATCGTAGCTAACGCGTTAAGTATCCCGCCTGGGGAGTACGCTCGCAAGGGTGAAACTCAAAGGAATTGACGGGGGCCCGCACAAGCGGTGGAGCATGTGGTTTAATTCGATGCAACGCGAAGAACCTTACCAGGGCTTGACATACTACAGATTCTTTTGAGATAGAAGAAGTGCCTTCGGGAATGTAGATACAGGTGGGGCATGGCTGTCGTCAGCTCGTGTCGTGAGATGTTGGGTTAAGTCCCGCAACGAGCGCAACCCTTATTTTTAGTTACCAATTCGTTGGGTTCTCTAGAAAGACTGCCGGTGACAAACCGGAGGAAGGTGAGGATGACGTCAAGTCAGCATGCCCCTTATGTCCTGGGCTACACACGTGCTACAATGGCTAAGACAAAGAGTTGCGAGCTCGCGAGAGTAAGCTAATCTCATAAACTTAGCCTAAGTTCAGATTGTAGGCTGCAACTCGCCTGCATGAAG
>EF0520751_Uncultured_haptophyte_25030491
GAGGAATAAGCATCGGCTAACTCCGTGCCAGCAGCCGCGGTAATACGGGGGATGCAAGCGTTATCCGGAATCATTGGGCGTAAAGCGCCTGTAGGTTGTTTAATAAGTCTGTTGTTAAAGACTAGGGCTCAACCCTAGGAAAGCAATGGAAACTATTAGACTTGAGTATGGCAGGGGTAGAGGGAATTTCTAGTGTAGCGGTGAAATGCGTAGATATTAGAAAGAACACCGGTGGCGAAAGCGCTCTACTGGACCATTACTGACACTCAGAGGCGAAAGCTAGGGTAGCAAAAGGGATTAGATACCCCTGTAGTCCTAGCCGTAAACGATGGATACTACATGTTGTGCGTAATGTACAGTATGGTAGCTAACGCGTTAAGTATCCCGCCTGGGGAGTACGCTCGCAAGGGTGAAACTCAAAGGAATTGACGGGGGCCCGCACAAGCGGTGGAGCATGTGGTTTAATTCGATGCAACGCGAAGAACCTTACCAGGGCTTGACATACTACGAATTCTTTTGAAAAAAAGAAGTGCCTTCGGGAATGTAGATACAGGTGGTGCATGGCTGTCGTCAGCTCGTGTCGTGAGATGTTGGGTTAAGTCCCGCAACGAGCGCAACCCTTATTTTTAGTTACCAATTCGTTGGGATTTTTAGAAAGACTGCCGGTGACAAACCGGAGGAAGGTGAGGATGACGTCAAGTCAGCATGCCCCTTATGTCCTGGGCTACACACGTGCTACAATGGTTAAGACAAAGAGTCGCGAGCTTGTAAAAGTCAGCTAATCTCATAAACTTAGCCTAAGTTCAGATTGTAGGCTGCAACTCGCCTGCATGAAG
>HM1330171_Uncultured_marine_haptophyte_Biosope_T123_16S_PLA491007
ATCCGGAATCATTGGGCGTAAAGCGCCTGTAGGTTGTTTAATAAGTCTGTTGTTAAAGACTAGGGCTCAACCCTAGAAAAGCAATGGAAACTGTTAGACTAGAGTATGGCAGGGGTAGAGGGAATTTCTAGTGTAGCGGTGAAATGCGTAGATATTAGAAAGAACACTGGTGGCGAAAGCGCTCTACTGGACCATTACTGACACTCAGAGGCGAAAGCTAGGGTAGCAAAAGGGATTAGATACCCCTGTAGTCCTAGCCGTAAACGATGGATACTAGATGTTGTATGTTATTTACAGTATCGTAGCTAACGCGTTAAGTATCCCGCCTGGGGAGTACGCTCGCAAGGGTGAAACTCAAAGGAATTGACGGGGGCCCGCACAAGCGGTGGAGCATGTGGTTTAATTCGATGCAACGCGAAGAACCTTACCAGGGCTTGACATACTACAGATTCTTTTGAGAGAGAGAAGTGCCTTCGGGAATGTAGATACAGGTGGTGCATGGCTGTCGTCAGCTCGTGTCGTGAGATGTTGGGTTAAGTCCCGCAACGAGCGCAACCCTTATTTTTAGTTACCAATTCGTTGGGTTCTCTAGAAAGACTGCCGGTGACAAACCGGAGGAAGGTGAGGATGACGTCAAGTCAGTATGCCCCTTATGTCCTGGGCTACACACGTGCTACAATGGCTAAGACAAAGAGTTGCGAGCTCGCGAG
>HM1332681_Uncultured_marine_haptophyte_Biosope_T41_16S_PLA491130
CAAGCGTTATCCGGAATCATTGGGCGTAAAGCGCCTGTAGGTTGTTTAATAAGTCTGTTGTTAAAGACCAGGGCTCAACCCTAGAAAAGCAATGGAAACTGTTAGACTAGAGTATGGCAGGGGTAGAGGGAATTTCTAGTGTAGCGGTGAAATGCGTAGATATTAGAAAGAACACCGGTGGCGAAAGCGCTCTACTGGACCATTACTGACACTCAGAGGCGAAAGCTAGGGTAGCAAAAGGGATTAGATACCCCTGTAGTCCTAGCCGTAAACGATGGATACTAGATGTTGTATGTTATTTACAGTATCGTAGCTAACGCGTTAAGTATCCCGCCTGGGGAGTACGCTCGCAAGGGTGAAACTCAAAGGAATTGACGGGGGCCCGCACAAGCGGTGGAGCATGTGGTTTAATTCGATGCAACGCGAAGAACCTTACCAGGGCTTGACATACTACAGATTCTTTTGAGAGAGAGAAGTGCCTTCGGGAATGTAGATACAGGTGGTGCATGGCTGTCGTCAGCTCGTGTCGTGAGATGTTGGGTTAAGTCCCGCAACGAGCGCAACCCTTATTTTTAGTTACCAATTCGTTGGGTTCTCTAGAAAGACTGCCGGTGACAAACCGGAGGAAGGTGAGGATGACGTCAAGTCAGCATGCCCCTTATGTCCTGGGCTACACACGTGCTACAATGGCTAAGACAAAGAGTTGCGAGCTCGCGAGAGTAAGCTAATCTCATAAACTTAGCCTAAGTTCAGATTGTAGGCTGCA
>HM1333691_Uncultured_marine_haptophyte_Biosope_T60_16S_PLA491010
AATCATTGGGCGTAAAGCGCCTGTAGGTTGTTTAATAAGTCTGTTGTTAAAGACTAGGGCTCAACCCTAGAAAAGCAATGGAAACTGTTAGACTAGAGTATGGCAGGGGTAGAGGGAATTTCTAGTGTAGCGGTGAAATGCGTAGATATTAGAAAGAACACCGGTGGCGAAAGCGCTCTACTGGACCATTACTGACACTCAGAGGCGAAAGCTAGGGTAGCAAAAGGGATTAGATACCCCTGTAGTCCTAGCCGTAAACGATGGATACTAGATGTTGTATGTTATTTACAGTATCGTAGCTAACGCGTTAAGTATCCCGCCTGGGGAGTACGCTCGCAAGGGTGAAACTCAAAGGAATTGACGGGGGCCCGCACAAGCGGTGGAGCATGTGGTTTAATTCGATGCAACGCGAAGAACCTTACCAGGGCTTGACATACTACAGATTCTTTTGAGAGAGAGAAGTGCCTTCGGGAATGTAGATACAGGTGGTGCATGGCTGTCGTCAGCTCGTGTCGTGAGATGTTGGGTTAAGTCCCGCAACGAGCGCAACCCTTATTTTTAGTTACCAATTCGTTGGGTTCTCTAGAAAGACTGCCGGTGACAAACCGGAGGAAGGTGAGGATGACGTCAAGTCAGCATGCCCCTTATGTCCTGGGCTACACACGTGCTACAATGGCTAAGACAAAGAGTTGCGAGCTCGCGAGAGTAAGCTAATCTCATAAACTTAGCCTAAGTTCAGATTGTAGGCTGCA
>HM1334991_Uncultured_marine_haptophyte_Biosope_T84_16S_PLA491026
CGTTATCCGGAATCATTGGGCGTAAAGCGCCTGTAGGTTGTTTAATAAGTCTGTTGTTAAAGACTAGGGCTCAACCCTAGAAAAGCAATGGAAACTGTTAGACTAGAGTATGGCAGGGGTAGAGGGAATTTCTAGTGTAGCGGTGAAATGCGTAGATATTAGAAAGAACACCGGTGGCGAAAGCGCTCTACTGGACCATTACTGACACTCAGAGGCGAAAGCTAGGGTAGCAAAAGGGATTAGATACCCCTGTAGTCCTAGCCGTAAACGATGGATACTAGATGTTGTATGTTATTTACAGTATCGTAGCTAACGCGTTAAGTATCCCGCCTGGGGAGTACGCTCGCAAGGGTGAAACTCAAAGGAATTGACGGGGGCCCGCACAAGCGGTGGAGCATGTGGTTTAATTCGATGCAACGCGAAGAACCTTACCAGGGCTTGACATACTACAGATTCTTTTGAGAGAGAGAAGTGCCTTCGGGAATGTAGATACAGGTGGTGCATGGCTGTCGTCAGCTCGTGTCGTGAGATGTTGGGTTAAGTCCCGCAACGAGCGCAACCCTTATTTTTAGTTACCAATTCGTTGGGTTCTCTAGAAAGACTGCCGGTGACAAACCGGAGGAAGGTGAGGATGACGTCAAGTCAGCATGCCCCTTATGTCCCGGGCTACACACGTGCTACAATGGCTAAGACAAAGAGTTGCGAGCTCGCGAGAGTAAGCTAATCTCATAAACTTAGCCTAAGTTCAGATTGTAGGCTGCAA
>AY7021521_Chrysochromulina_acantha_RCC339
ACGAAAGTTTTTAACTTTAGTGGCGAACGGGTGCGTAATACGTGAGAATCTGCCCCTAGGAGAAGAATAACTGCTGGAAACGGCTGCTAAATCTTCATATGTCGAGAGATGAAATAGCTTAGGCTGCCTAGGGATGAGCTCGCGCCTGATTAGCTAGTTGGTGAGGTAATGGCTCACCAAGGCCACGATCAGTAGCTGGTTTGAGAGAACGATCAGCCACACTGGGACTGAGACACGGCCCAGACTCCTCCGGGAGGCAGCAGTGAGGAATTTTCCGCAATGGGCGAAAGCCTGACGGAGCAATACCGCGTGAGGGATGAAGGATTTTGGTCTGTAAACCTCTTTTCTCAAGAAAGAAGTTCTGACGGTACTTGAGGAATAAGCATCGGCTAACTCCGTGCCAGCAGCCGCGGTAATACGGGGGATGCAAGCGTTATCCGGAATCATTGGGCGTAAAGCGCCTGTAGGTTGTTTAATAAGTCCGTTGTTAAAGACTAGGGCTTAACCCTAGAAAAAGCAATGGAAACTATTAGACTAGAGTATGGCAGGGGTAGAGGGAATTTCTAGTGTAGCGGTGAAATGCGTAGATATTAGAAAGAACACCGGCGGCGAAAGCGCTCTACTGGACCATTACTGACACTCAGAGGCGAAAGCTAGGGTAGCAAAAGGGATTAGATACCCCTGTAGTCCTAGCCGTAAACGATGGATACTAGATGTTGTGCTTTATGTACAGTATCGTAGCTAACGCGTTAAGTATCCCGCCTGGGGAGTACGCTCGCAAGGGTGAAACTCAAAGGAATTGACGGGGGCCCGCACAAGCGGTGGAGCATGTGGTTTAATTCGATGCAACGCGAAGAACCTTACCAGGGCTTGACATACTACGAATTCTCTTGAAAAAGAGAAGTGCCTTCGGGAATGTAGATACAGGTGGTGCATGGCTGTCGTCAGCTCGTGTCGTGAGATGTTGGGTTAAGTCCCGCAACGAGCGCAACCCTTATTTTTAGTTACTAATTCGTTAGGTTCTCTAGAAAGACTGCCGGTGACAAACCGGAGGAAGGTGAGGATGACGTCAAGTCAGCATGCCCCTTATGTCCTGGGCTACACACGTGCTACAATGGTTAAGACAAAGAGTCGCGAGCTTGTAAAAGTCAGCTAATCTCATAAACTTAGCCTAAGTTCAGATTGTAG
>LN7353313_Chrysochromulina_throndsenii_RCC2064
CGTGCCAGCAGCCGCGGTAATACGGGGGATGCAAGCGTTATCCGGAATCATTGGGCGTAAAGCGCCTGTAGGTTGTTTAATAAGTCCGTTGTTAAAGACTAGGGCTTAACCCTAGAAAAGCAATGGAAACTATTAGACTAGAGTATGGCAGGGGTAGAGGGAATTTCTAGTGTAGCGGTGAAATGCGTAGATATTAGAAAGAACACCGGCGGCGAAAGCGCTCTACTGGACCATTACTGACACTCAGAGGCGAAAGCTAGGGTAGCAAAAGGGATTAGATACCCCTGTAGTCCTAGCCGTAAACGATGGATACTAGATGTTGTGCTTTATGTACAGTATCGTAGCTAACGCGTTAAGTATCCCGCCTGGGGAGTACGCTCGCAAGGGTGAAACTCAAAGGAATTGACGGGGGCCCGCACAAGCGGTGGAGCATGTGGTTTAATTCGATGCAACGCGAAGAACCTTACCAGGGCTTGACATACTACGAATTCTCTTGAAAAAGAGAAGTGCCTTCGGGAATGTAGATACAGGTGGTGCATGGCTGTCGTCAGCTCGTGTCGTGAGATGTTGGGTTAAGTCCCGCAACGAGCGCAACCCTTATTTTTAGTTACTAATTCGTTAGGTTCTCTAGAAAGACTGCCGGTGACAAACCGGAGGAAGGTGAGGATGACGTCAAGTCAGCATGCCCCTTATGTCCTGGGCTACACACGTGCTACAATGGTTAAGACAAAGAGTCGCGAGCTTGTAAAAGTCAGCTAATCTCAT
>EF0517581_Chrysochromulina_acantha_UIO_T20
AAAGCGCCTGTAGGTTGTTTAATAAGTCCGTTGTTAAAGACTAGGGCTTAACCCTAGAAAAGCAATGGAAACTATTAGACTAGAGTATGGCAGGGGTAGAGGGAATTTCTAGTGTAGCGGTGAAATGCGTAGATATTAGAAAGAACACCGGCGGCGAAAGCGCTCTACTGGACCATTACTGACACTCAGAGGCGAAAGCTAGGGTAGCAAAAGGGATTAGATACCCCTGTAGTCCTAGCCGTAAACGATGGATACTAGATGTTGTGCTTTATGTACAGTATCGTAGCTAACGCGTTAAGTATCCCGCCTGGGGAGTACGCTCGCAAGGGTGAAACTCAAAGGAATTGACGGGGGCCCGCACAAGCGGTGGAGCATGTGGTTTAATTCGATGCAACGCGAAGAACCTTACCAGGGCTTGACATACTACGAATTCTCTTGAAAAAGAGAAGTGCCTTCGGGAATGTAGATACAGGTGGTGCATGGCTGTCGTCAGCTCGTGTCGTGAGATGTTGGGTTAAGTCCCGCAACGAGCGCAACCCTTATTTTTAGTTACTAATTCGTTAGGTTCTCTAGAAAGACTGCCGGTGACAAACCGGAGGAAGGTGAGGATGACGTCAAGTCAGCATGCCCCTTATGTCCTGGGCTACACACGTGCTACAATGGTTAAGACAAAGAGTCGCGAGCTTGTAAAAGTCAGCTA
>LN7353303_Chrysochromulina_throndsenii_RCC2063
CCAGCAGCCGCGGTATACGGGGGATGCAAGCGTTATCCGGAATCATTGGGCGTAAAGCGCCTGTAGGTTGTTTAATAAGTCCGTTGTTAAAGACTAGGGCTTAACCCTAGAAAAGCAATGGAAACTATTAGACTAGAGTATGGCAGGGGTAGAGGGAATTTCTAGTGTAGCGGTGAAATGCGTAGATATTAGAAAGAACACCGGCGGCGAAAGCGCTCTACTGGACCATTACTGACACTCAGAGGCGAAAGCTAGGGTAGCAAAAGGGATTAGATACCCCTGTAGTCCTAGCCGTAAACGATGGATACTAGATGTTGTGCTTTATGTACAGTATCGTAGCTAACGCGTTAAGTATCCCGCCTGGGGAGTACGCTCGCAAGGGTGAAACTCAAAGGAATTGACGGGGGCCCGCACAAGCGGTGGAGCATGTGGTTTAATTCGATGCAACGCGAAGAACCTTACCAGGGCTTGACATACTACGAATTCTCTTGAAAAAGAGAAGTGCCTTCGGGAATGTAGATACAGGTGGTGCATGGCTGTCGTCAGCTCGTGTCGTGAGATGTTGGGTTAAGTCCCGCAACGAGCGCAACCCTTATTTTTAGTTACTAATTCGTTAGGTTCTCTAGAAAGACTGCCGGTGACAAACCGGAGGAAGGTGAGGATGACGTCAAGTCAGCATGCCCCTTATGTCCTGGGCTACACACGTGCTACAATGGTTAAGACAAAGAGTCGCGAGCTTGTAAAAGTCAGCTAATCTCATAAACTAGCCTAAGTTCAGA
>LN7354323_Chrysochromulina_sp_RCC574_RCC574
TATACGGGGGAYGCAAGCGTTATCCGGAATCATTGGGCGTAAAGCGCCTGTAGGTTGTTTAATAAGTCCGTTGTTAAAGACTAGGGCTTAACCCTAGAAAAGCAATGGAAACTATTAGACTAGAGTATGGCAGGGGTAGAGGGAATTTCTAGTGTAGCGGTGAAATGCGTAGATATTAGAAAGAACACCGGCGGCGAAAGCGCTCTACTGGACCATTACTGACACTCAGAGGCGAAAGCTAGGGTAGCAAAAGGGATTAGATACCCCTGTAGTCCTAGCCGTAAACGATGGATACTAGATGTTGTGCTTTATGTACAGTATCGTAGCTAACGCGTTAAGTATCCCGCCTGGGGAGTACGCTCGCAAGGGTGAAACTCAAAGGAATTGACGGGGGCCCGCACAAGCGGTGGAGCATGTGGTTTAATTCGATGCAACGCGAAGAACCTTACCAGGGCTTGACATACTACGAATTCTCTTGAAAAAGAGAAGTGCCTTCGGGAATGTAGATACAGGTGGTGCATGGCTGTCGTCAGCTCGTGTCGTGAGATGTTGGGTTAAGTCCCGCAACGAGCGCAACCCTTATTTTTAGTTACTAATTCGTTAGGTTCTCTAGAAAGACTGCCGGTGACAAACCGGAGGAAGGTGAGGATGACGTCAAGTCAGCATGCCCCTTATGTCCTGGGCTACACACGTGCTACAATGGTTAAGACAAAGAGTCGCGAGCTTGTAAAAGTCAGCTAATCTCATAAACTTAGCCTAAGTTCAGATT
>EF0517591_Chrysochromulina_leadbeateri_UIO_TJE
AAAGCGCCTGTAGGTTGTTTAATAAGTCTGTTGTTAAAGACTAGGGCTCAACCCTAGGAAAGCAATGGAAACTACTAGACTAGAGTATGGCAGGGGTAGAGGGAATTTCTAGTGTAGCGGTGAAATGCGTAGATATTAGAAAGAACACCGGTGGCGAAAGCGCTCTACTGGACCATTACTGACACTCAGAGGCGAAAGCTAGGGTAGCAAAAGGGATTAGATACCCCTGTAGTCCTAGCCGTAAACGATGGATACTAGATGTTGTGTATTATGTACAGTATCGTAGCTAACGCGTTAAGTATCCCGCCTGGGGAGTACGCTCGCAAGGGTGAAACTCAAAGGAATTGACGGGGGCCCGCACAAGCGGTGGAGCATGTGGTTTAATTCGATGCAACGCGAAGAACCTTACCAGGACTTGACATACTACAGATCCTTTTGAGAAAAARGAGTGCCTTCGGGAATGTAGATACAGGTGGTGCATGGCTGTCGTCAGCTCGTGTCGTGAGATGTTGGGTTAAGTCCCGCAACGAGCGCAACCCTTATTTTTAGTTACTAATTCGTTAGGTTCTCTAGAAAGACTGCCGGTGACAAACCGGAGGAAGGTGAGGATGACGTCAAGTCAGCATGCCCCTTATGTCCTGGGCTACACACGTGCTACAATGGTTAAGACAAAGAGTCGCGAGCTCGCAAGAGTCAGCTA
>EF0517601_Chrysochromulina_cymbium_UIO_R18
AAAGCGCCTGTAGGTTGTTTAATAAGTCTGTTGTTAAAGACTAGGGCTCAACCCTAGGAAAGCAATGGAAACTACTAGACTAGAGTATGGCAGGGGTAGAGGGAATTTCTAGTGTAGCGGTGAAATGCGTAGATATTAGAAAGAACACCGGTGGCGAAAGCGCTCTACTGGACCATTACTGACACTCAGAGGCGAAAGCTAGGGTAGCAAAAGGGATTAGATACCCCTGTAGTCCTAGCCGTAAACGATGGATACTAGATGTTGTGTATTATGTACAGTATCGTAGCTAACGCGTTAAGTATCCCGCCTGGGGAGTACGCTCGCAAGGGTGAAACTCAAAGGAATTGACGGGGGCCCGCACAAGCGGTGGAGCATGTGGTTTAATTCGATGCAACGCGAAGAACCTTACCAGGACTTGACATACTACAGATCCTTTTGAGAAAAAAGAGTGCCTTCGGGAATGTAGATACAGGTGGTGCATGGCTGTCGTCAGCTCGTGTCGTGAGATGTTGGGTTAAGTCCCGCAACGAGCGCAACCCTTATTTTTAGTTACTAATTCGTTAGGTTCTCTAGAAAGACTGCCGGTGACAAACCGGAGGAAGGTGAGGATGACGTCAAGTCAGCATGCCCCTTATGTCCTGGGCTACACACGTGCTACAATGGTTAAGACAAAGAGTCGCGAGCTCGCAAGAGTCAGCTA
>KU0595011_Uncultured_marine_haptophyte_CARBOM_St98_surf_16S_NEUK_C2
ATAAGTCTGTTGTTAAAGACTAGGGCTCAACCCTAGAAAAGCAATGGAAACTACTAGACTAGAGTATGGCAGGGGTAGAGGGAATTTCTAGTGTAGCGGTGAAATGCGTAGATATTAGAAAGAACACCGGTGGCGAAAGCGCTCTACTGGACCATTACTGACACTCAGAGGCGAAAGCTAGGGTAGCAAAAGGGATTAGATACCCCTGTAGTCCTAGCCGTAAACGATGGATACTAGATGTTGTGCATAATGTACAGTATCATAGCTAACGCGTTAAGTATCCCGCCTGGGGAGTACGCTCGCAAGGGTGAAACTCAAAGGAATTGACGGGGGCCCGCACAAGCGGTGGAGCATGTGGTTTAATTCGATGCAACGCGAAGAACCTTACCAGGACTTGACATACTACAAATTCTTTTGAGAAAAAGAAGTGCCTTCGGGAATGTAGATACAGGTGGTGCATGGCTGTCGTCAGCTCGTGTCGTGAGATGTTGGGTTAAGTCCCGCAACGAGCGCAACCCTTATTTTTAGTTAC
>HM1334511_Uncultured_marine_haptophyte_Biosope_T65_16S9a
CGTTATCCGGAATCATTGGGCGTAAAGCGCCTGTAGGTTGTTAAAAAAGTCTGTTGTTAAAGACTAGGGCTCAACCCTAGAAAAGCAATGGAAACTAATAGACTAGAGTATGGCAGGGGTAGAGGGAATTTCTAGTGTAGCGGTGAAATGCGTAGATATTAGAAAGAACACCGGTGGCGAAAGCGCTCTACTGGACCATTACTGACACTCAGAGGCGAAAGCTAGGGTAGCAAAAGGGATTAGATACCCCTGTAGTCCTAGCCGTAAACGATGGATACTAGATGTTGTGCATTATGTACAGTATCGTAGCTAACGCGTTAAGTATCCCGCCTGGGGAGTACGCTCGCAAGGGTGAAACTCAAAGGAATTGACGGGGGCCCGCACAAGCGGTGGAGCATGTGGTTTAATTCGATGCAACGCGAAGAACCTTACCAGGGCTTGACATACTACGAATTCTTTTGAAAGAGAGAAGTGCCTTCGGGAATGTAGATACAGGTGGTGCATGGCTGTCGTCAGCTCGTGTCGTGAGATGTTGGGTTAAGTCCCGCAACGAGCGCAACCCTTATTTTTAGTTACTAATTCGTTAGGTTCTCTAGAAAGACTGCCGGTGACAAACCGGAGGAAGGTGAGGATGACGTCAAGTCAGCATGCCCCTTATGTCCTGGGCTACACACGTGCTACAATGGTTAAGACAAAGAG
>EF0519101_Uncultured_haptophyte_MC601114
GAGGAATAAGCATCGGCTAACTCCGTGCCAGCAGCCGCGGTAATACGGGGGATGCAAGCGTTATCCGGAATCATTGGGCGTAAAGCGCCTGTAGGTTGTTTATTAAGTCTGTGGTTAAAGACTAGGGCTTAACCCTGGGAAAGCAATGGAAACTAATAGACTAGAGTATGGCAGGGGTAGAGGGAATTTCTAGTGTAGCGGTGAAATGCGTAGATATTAGAAAGAACACCGGTGGCGAAAGCGCTCTACTGGACCATTACTGACACTCAGAGGCGAAAGCTAGGGTAGCAAAAGGGATTAGATACCCCTGTAGTCCTAGCCGTAAACGATGGATACTAGATGTTGTGCATAAAGTACAGTATCGCAGCTAACGCGTTAAGTATCCCGCCTGGGGAGTACGCTCGCAAGGGTGAAACTCAAAGGAATTGACGGGGGCCCGCACAAGCGGTGGAGCATGTGGTTTAATTCGATGCAACGCGAAGAACCTTACCAGGGCTTGACATACTACGAATTCTCTTGAAAAAGGGAAGTGCCTTCGGGAATGTAGATACAGGTGGTGCATGGCTGTCGTCAGCTCGTGTCGTGAGATGTTGGGTTAAGTCCCGCAACGAGCGCAACCCTTATTTTTAGTTACCAATTCGTTGGGTTCTCTAGAAAGACTGCCGGTGACAAACCGGAGGAAGGTGAGGATGACGTCAAGTCAGCATGCCCCTTATGTCCTGGGCTACACACGTGCTACAATGGCGGAGACAAAGAGTCGCGAGCTCGCGAGAGTCAGCTAATCTCATAAACTTCGCCTAAGTTCAGATTGCAGGCTGCAACTCGCCTACGTGAAG
>EF0520331_Uncultured_haptophyte_25030435
GAGGAATAAGCATCGGCTAACTCCGTGCCAGCAGCCGCGGTAATACGGGGGATGCAAGCGTTATCCGGAATCATTGGGCGTAAAGCGCCTGTAGGTTGTTTATTAAGTCTGTGGTTAAAGACTAGGGCTTAACCCTGGGAAAGCAATGGAAACTAATAGACTAGAGTATGGCGGGGGTAGAGGGAATTTCTAGTGTAGCGGTGAAATGCGTAGATATTAGAAAGAACACCGGTGGCGAAAGCGCTCTACTGGACCATTACTGACACTCAGAGGCGAAAGCTAGGGTAGCAAAAGGGATTAGATACCCCTGTAGTCCTAGCCGTAAACGATGGATACTAGATGTTGTGCATAAAGTACAGTATCGCAGCTAACGCGTTAAGTATCCCGCCTGGGGAGTACGCTCGCAAGGGTGAAACTCAAAGGAATTGACGGGGGCCCGCACAAGCGGTGGAGCATGTGGTTTAATTCGATGCAACGCGAAGAACCTTACCAGGGCTTGACATACTACGAATTCTCTTGAAAAAGAGAAGTGCCTTCGGGAATGTAGATACAGGTGGTGCATGGCTGTCGTCAGCTCGTGTCGTGAGATGTTGGGTTAAGTCCCGCAACGAGCGCAACCCTTATTTTTAGTTACCAATTCGTTGGGTTCTCTAGAAAGACTGCCGGTGACAAACCGGAGGAAGGTGAGGATGACGTCAAGTCAGCATGCCCCTTATGTCCTGGGCTACACACGTGCTACAATGGCGGAGACAAAGAGTCGCGAGCTCGCGAGAGTCAGCTAATCTCATAAACTTCGCCTAAGTTCAGATTGCAGGCTGCAACTCGCCATACATGAAG
>HM1331791_Uncultured_marine_haptophyte_Biosope_T35_16S_PLA491037
TCCGGAATCATTGGGCGTAAAGCGCCTGTAGGTTGTTTATTAAGTCTGTGGTTAAAGACTAGGGCTTAACCCTGGGAAAGCAATGGAAACTAATAGACTAGAGTATGGCAGGGGTAGAGGGAATTTCTAGTGTAGCGGTGAAATGCGTAGATATTAGAAAGAACACCGGTGGCGAAAGCGCTCTACTGGACCATTACTGACACTCAGAGGCGAAAGCTAGGGTAGCAAAAGGGATTAGATACCCCTGTAGTCCTAGCCGTAAACGATGGATACTAGATGTTGTGCATAAAGTACAGTATCGCAGCTAACGCGTTAAGTATCCCGCCTGGGGAGTACGCTCGCAAGGGTGAAACTCAAAGGAATTGACGGGGGCCCGCACAAGCGGTGGAGCATGTGGTTTAATTCGATGCAACGCGAAGAACCTTACCAGGGCTTGACATACTACGAATTCTCTTGAAAAAGAGAAGTGCCTTCGGGAATGTAGATACAGGTGGTGCATGGCTGTCGTCAGCTCGTGTCGTGAGATGTTGGGTTAAGTCCCGCAACGAGCGCAACCCTTATTTTTAGTTACCAATTCGTTGGGTTCTCTAGAAAGACTGCCGGTGACAAACCGGAGGAAGGTGAGGATGACGTCAAGTCAGCATGCCCCTTATGTCCTGGGCTACACACGTGCTACAATGGCGGAGACAAAGAGTCGCGAGCTCGCGAGAGTCAGCTAATCTCATAAACTTCGCCTAAGTTCAGATTGCAGGCTGCAACTC
>EF0521891_Uncultured_haptophyte_MC62223
GAGGAATAAGCATCGGCTAACTCCGTGCCAGCAGCCGCGGTAATACGGGGGATGCAAGCGTTATCCGGAATCATTGGGCGTAAAGCGCCTGTAGGTTGTTTACTAAGTCTGTTGTTAAAGACTAGGGCTTAACCCTGGGAAAGCAATGGAAACTAGTAGACTAGAGTATGGCAGGGGTAGAGGGAATTTCTAGTGTAGCGGTGAAATGCGTAGATATTAGAAAGAACACCGGTGGCGAAAGCGCTCTACTGGACCATTACTGACACTCAGAGGCGAAAGCTAGGGTAGCAAAAGGGATTAGATACCCCTGTAGTCCTAGCCGTAAACGATGGATACTAGATGTTGTGCATAATGTACAGTATCGTAGCTAACGCGTTAAGTATCCCGCCTGGGGAGTACGCTCGCAAGGGTGAAACTCAAAGGAATTGACGGGGGCCCGCACAAGCGGTGGAGCATGTGGTTTAATTCGATGCAACGCGAAGAACCTTACCAGGGCTTGACATACTACGAATCCCTTTGAAAAAAGGGAGTGCCTTCGGGAATGTAGATACAGGTGGTGCATGGCTGTCGTCAGCTCGTGTCGTGAGATGTTGGGTTAAGTCCCGCAACGAGCGCAACCCTTATTTTTAGTTACCAATTCGTTGGGTTCTCTAGAAAGACTGCCGGTGACAAACCGGAGGAAGGTGAGGATGACGTCAAGTCAGCATGCCCCTTATGTCCTGGGCTACACACGTGCTACAATGGTGGAGACAAAGAGTTGCGAGCTCGCGAGGGTAAGCTAATCTCATAAACTTCGCCTAAGTTCAGATTGCAGGCTGCAACTCGCCTGCGTGAAG
>EF0522311_Uncultured_haptophyte_MC62271
GAGGAATAAGCATCGGCTAACTCCGTGCCAGCAGCCGCGGTAATACGGGGGATGCAAGCGTTATCCGGAATCATTGGGCGTAAAGCGCCTGTAGGTTGTTTATTAAGTCTGTTGTTAAAGACCAGGGCTTAACCCTGGGAAAGCAATGGAAACTAGTAGACTAGAGTATGGCAGGGGTAGAGGGAATTTCTAGTGTAGCGGTGAAATGCGTAGATATTAGAAAGAACACCGGTGGCGAAAGCGCTCTACTGGACCATTACTGACACTCAGAGGCGAAAGCTAGGGTAGCAAAAGGGATTAGATACCCCTGTAGTCCTAGCCGTAAACGATGGATACTAGATGTTGTGCATAATGTACAGTATCGTAGCTAACGCGTTAAGTATCCCGCCTGGGGAGTACGCTCGCAAGGGTGAAACTCAAAGGAATTGACGGGGGCCCGTACAAGCGGTGGAGCATGTGGTTTAATTCGATGCAACGCGAAGAACCTTACCAGGGCTTGACATACTACGAATCCCTTTGAAAAAAGGGAGTGCCTTCGGGAATGTAGATACAGGTGGTGCATGGCTGTCGTCAGCTCGTGTCGTGAGATGTTGGGTTAAGTCCCGCAACGAGCGCAACCCTTATTTTTAGTTACCAATTCGTTGGGTTCTCTAGAAAGACTGCCGGTGACAAACCGGAGGAAGGTGAGGATGACGTCAAGTCAGCATGCCCCTTATGTCCTGGGCTACACACGTGCTACAATGGTGGAGACAAAGAGTTGCGAGCTCGCGAGGGTAAGCTAATCTCATAAACTTCGCCTAAGTTCAGATTGCAGGCTGCAACTCGCCTACGTGAAG
>EF0522391_Uncultured_haptophyte_MC62279
GAGGAATAAGCATCGGCTAACTCCGTGCCAGCAGCCGCGGTAATACGGGGGATGCAAGCGTTATCCGGAATCATTGGGCGTAAAGCGCCTGTAGGTTGTTTATTAAGTCTGTTGTTAAAGACCAGGGCTTAACCCTGGGAAAGCAATGGAAACTAGTAGACTAGAGTATGGCAGGGGTAGAGGGAATTTCTAGTGTAGCGGTGAAATGCGTAGATATTAGAAAGAACACCGGTGGCGAAAGCGCTCTACTGGACCATTACTGACACTCAGAGGCGAAAGCTAGGGTAGCAAAAGGGATTAGATACCCCTGTAGTCCTAGCCGTAAACGATGGATACTAGATGTTGTGCATAATGTACAGTATCGTAGCTAACGCGTTAAGTATCCCGCCTGGGGAGTACGCTCGCAAGGGTGAAACTCAAAGGAATTGACGGGGGCCCGCACAAGCGGTGGAGCATGTGGTTTAATTCGATGCAACGCGAAGAACCTTACCAGGGCTTGACATACTACGAATCCCTTTGAAAAAAGGGAGTGCCTTCGGGAATGTAGATACAGGTGGTGCATGGCTGTCGTCAGCTCGTGTCGTGAGATGTTGGGTTAAGTCCCGCAACGAGCGCAACCCTTATTTTTAGTTACCAATTCGTTGGGTTCTCTAGAAAGACTGCCGGTGACAAACCGGAGGAAGGTGAGGATGACGTCAAGTCAGCATGCCCCTTATGTCCTGGGCTACACACGTGCTACAATGGTGGAGACAAAGAGTTGCGAGCTCGCGAGGGTAAGCTAATCTCATAAACTTCGCCTAAGTTCAGATTGCAGGCTGCAACTCGCCTACGTGAAG
>HM1330651_Uncultured_marine_haptophyte_Biosope_T148_16S_PLA491032
TATCCGGAATCATTGGGCGTAAAGCGCCTGTAGGTTGTTTAATAAGTCTGTTGTTGAAGACTAGGGCTTAACCCTAGAAGAGCAATGGAAACTACTAGACTAGAGTATGGCAGGGGTAGAGGGAATTTCTAGTGTAGCGGTGAAATGCGTAGATATTAGAAAGAACACCGGTGGCGAAGGCGCTCTACTGGACCATTACTGACACTCAGAGGCGAAAGCTAGGGTAGCAAAAGGGATTAGATACCCCTGTAGTCCTAGCCGTAAACGATGGATACTACATGTTGTGCATTATGTACAGTATGGTAGCTAACGCGTTAAGTATCCCGCCTGGGGAGTACGCTCGCAAGGGTGAAACTCAAAGGAATTGACGGGGGCCCGCACAAGCGGTGGAGCATGTGGTTTAATTCGATGCAACGCGAAGAACCTTACCAGGACTTGACATACTACAAATTCCTTTGAGAAAAGGAAGTGCCTTCGGGAATGTAGATACAGGTGGTGCATGGCTGTCGTCAGCTCGTGTCGTGAGATGTTGGGTTAAGTCCCGCGACGAGCGCAACCCTTATTTTTAGTTACCAATTCGTTGGGTTCTCTAGAAAGACTGCCGGTGACAAACCGGAGGAAGGTGAGGATGACGTCAAGTCAGCATGCCCCTTATGTCCTGGGCTACACACGTGCTACAATGGTTAAGACAAAGAGTCGCGAGCTCGTAAGGGTCAGCTAATCTCATAAACTTAGCCCAAGTTCAGATTGTAGGCTGCAACTCGCTTA
>HM1330611_Uncultured_marine_haptophyte_Biosope_T148_16S_PLA491025
TCCGGAATCATTGGGCGTAAAGCGCATGTAGGTTGTTTAATAAGTCTGTTGTTAAAGACTAGGGCTTAACCCTAGAAAAGCAATGGAAACTACTAGACTAGAGTATGGCAGGGGTAGAGGGAATTTCTAGTGTAGCGGTGAAATGCGTAGATATTAGAAAGAACACCGGTGGCGAAAGCGCTCTACTGGACCATTACTGACACTCAGAGGCGAAAGCTAGGGTAGCAAAAGGGATTAGATACCCCTGTAGTCCTAGCCGTAAACGATGGATACTACATGTTGTGCATTACGTACAGTATGGTAGCTAACGCGTTAAGTATCCCGCCTGGGGAGTACGCTCGCAAGGGTGAAACTCAAAGGAATTGACGGGGGCCCGCACAAGCGGTGGAGCATGTGGTTTAATTCGATGCAACGCGAAGAACCTTACCAGGACTTGACATACTACAAATTCCTTTGAGAAAAGGAAGTGCCTTCGGGAATGTAGATACAGGTGGTGCATGGCTGTCGTCAGCTCGTGTCGTGAGATGTTGGGTTAAGTCCCGCAACGAGCGCAACCCTTATTTTTAGTTACCAATTCGTTGGGTTCTCTAGAAAGACTGCCGGTGACAAACCGGAGGAAGGTGAGGATGACGTCAAGTCGGCCTGCCCCTTATGTCCTGGGCTACACACGTGCTACAATGGTTAAGACAAAGAGTCGCGAGCTCGTAAGGGTCAGCTAATCTCATAAACTTAGCCCAAGTTCAGATTGTAGGCTGCAACTCGCCT
>HM1330621_Uncultured_marine_haptophyte_Biosope_T148_16S_PLA491026
CGTTATCCGGAATCATTGGGCGTAAAGCGCATGTAGGTTGTTTAATAAGTCTGTTGTTAAAGACTAGGGCTTAACCCTAGAAAAGCAATGGAAACTACTAGACTAGAGTATGGCAGGGGTAGAGGGAATTTCTAGTGTAGCGGTGAAATGCGTAGATATTAGAAAGAACACCGGTGGCGAAAGCGCTCTACTGGACCATTACTGACACTCAGAGGCGAAAGCTAGGGTAGCAAAAGGGATTAGATACCCCTGTAGTCCTAGCCGTAAACGATGGATACTACATGTTGTGCATTACGTACAGTATGGTAGCTAACGCGTTAAGTATCCCGCCTGGGGAGTACGCTCGCAAGGGTGAAACTCAAAGGAATTGACGGGGGCCCGCACAAGCGGTGGAGCATGTGGTTTAATTCGATGCAACGCGAAGAACCTTACCAGGACTTGACATACTACAAATTCCTTTGAGAAAAGGAAGTGCCTTCGGGAATGTAGATACAGGTGGTGCATGGCTGTCGTCAGCTCGTGTCGTGAGATGTTGGGTTAAGTCCCGCAACGAGCGCAACCCTTATTTTTAGTTACCAATTCGTTGGGTTCTCTAGAAAGACTGCCGGTGACAAACCGGAGGAAGGTGAGGATGACGTCAAGTCGGCCTGCCCCTTATGTCCTGGGCTACACACGTGCTACAATGGTTAAGACAAAGAGTCGCGAGCTCGTAAGGGTCAGCTAATCTCATAAACTTAGCCCAAGTTCAGATTGTAGGCTGCAACTCG
>HM1335691_Uncultured_marine_haptophyte_Biosope_T88_16S_PLA491040
AGCGTTATCCGGAATTATTGGGCGTAAAGCGCCTGTAGGTTGTTTAATAAGTCTGTTGTTAAAGACTAGGGCTTAACCCTGGAAAAGCAATAGAAACTACTAGACTAGAGTATGGCAGGGGTAGAGGGAATTTCTAGTGTAGCGGTGAAATGCGTAGATATTAGAAAGAACACCAGTGGCGAAAGCGCTCTACTGGACCATTACTGACACTCAGAGGCGAAAGCTAGGGTAGCAAAAGGGATTAGATACCCCTGTAGTCTTAGCTGTAAACGATGGATACTAGATGTTGTGCATAATGTACAGTATCGTAGCTAACGCGTTAAGTATCCCGCCTGGGGAGTACGCTCGCAAGGGTGAAACTCAAAGGAATTGACGGGGGCCCGCACAAGCGGTGGAGCATGTGGTTTAGTTCGATGCAACGCGAAGAACCTTACCAGGGCTTGACATACTACAAGTTCTTTTGAAAAAAAGAAGTGCCTTCGGGAATGTAGATACAGGTGGTGCATGGCTGTCGTCAGCTCGTGTCGTGAGATGTTGGGTTAAGTCCCGCAACGAGCGCAACCCTTATTTTTAGTTACTAACTTGTTAGGTTTTCTAGAAAGACTGCCGGTGATAAACCGGAGGAAGGTGAGGATGACGTCAAGTCAGCATGCCCCTTATGTCCTGGGCTACACACGTGCTACAATGGTTAAGACAAAGAGTTGCGAACTCGCGAGAGTCAGCTAATCTCATAAACTTAGCCTAAGTTCAGATTGTAGGCTGCAAC
>HM1331721_Uncultured_marine_haptophyte_Biosope_T35_16S_PLA491030
TATCCGGAATCATTGGGCGTAAAGCGCCTGTAGGTTGTTTAATAAGTCTGTTGTTAAAGCCTAGGGCTTAACCCTAGAAAAGCAATGGAAACTACTAGACTAGAGTATGGCAGGGGCAGAGGGAATCTCTAGTGTAGCGGTGAAATGCGTAGATATTAGAAAGAACACCGGTGGCGAAAGCGCTCTGCTGGACCATTACTGACACTCAGAGGCGAAAGCTAGGGTAGCAAAAGGGATTAGATACCCCTGTAGTCCTAGCCGTAAACGATGGATACTAGATGTTGTGCATAATGTACAGTATCGCAGCTAACGCGTTAAGTATCCCGCCTGGGGAGTACGCTCGCAAGGGTGAAACTCAAAGGAATTGACGGGGGCCCGCACAAGCGGTGGAGCATGTGGTTTAATTCGATGCAACGCGAAGAACCTTACCAGGGCTTGACATACTACAGATTCTTTAGAGATAAAGAAGTGCCTTCGGGAATGTAGATACAGGTGGTGCATGGCTGTCGTCAGCTCGTGTCGTGAGATGTTGGGTTAAGTCCCGCAACGAGCGCAACCCTTATTTTTAGTTACTAATTCGTTAGGTTCTCTAGAAAGACTGCCGGTGACAAACCGGAGGAAGGTGAGGATGACGTCAAGTCAGCATGCCCCTTATGCCCTGGGCTACACACGTGCTACAATGGTTAAGACAAAGAGTCGCGAGCTCGCGAGAGTCAGCTAATCTCATAAACTTAGCCTAAGTTCAGATTGTAGGCTGCAACT
>HM1333321_Uncultured_marine_haptophyte_Biosope_T58_16S_PLA491021
TTATCCGGAATCATTGGGCGTAAAGCGCCTGTAGGTTGTTTAATAAGTCTGTTGTTAAAGACTAGGGCTTAACCCTAGAAAAGCAATGGAAACTACTAGACTAGAGTATGGCAGGGGTAGAGGGAATTTCTAGTGTAGCGGTGAAATGCGTAGATATTAGAAAGAACACCAGTGGCGAAAGCGCTCTACTGGACCATTACTGACACTCAGAGGCGAAAGCTAGGGTAGCAAAAGGGATTAAATACCCCTGCAGTCCTAGCCGTAAACGATGGATACTAGATGTTGTGCATAATGTACAGTATCGTAGCTAACGCGTTAAGTATCCCGCCTGGGGAGTACGCTCGCAAGGGTGAAACTCAAAGGAATTGACGGGGGCCCGCACAAGCGGTGGAGCATGTGGTTTAATTCGATGCAACGCGAAGAACCTTACCAGGGCTTGACATACTACAAATTCTTTAGAGATGAAGAAGTGCCTTCGGGAATGTAGATACAGGTGGTGCATGGCTGTCGTCAGCTCGTGTCGTGAGATGTTGGGTTAAGTCCCGCAACGAGCGCAACCCTTGTTTTTAGCTACTAATTCGTTAGGTTTTCTAGAAAGACTGCCGGTGACAAACCGGAGGAAGGTGAGGATGACGTCAAGTCAGCATGCCCCTTATGTCCTGGGCTACACACGTGCTACAATGGTTAAGACAAAGAGTCGCGAGCTCGCGAGAGTCAGCTAATCTCATAAACTTAGCCTAAGTTCAGATTGTAGGCTGCAAC
>HM1331731_Uncultured_marine_haptophyte_Biosope_T35_16S_PLA491031
AATCATTGGTCGTAAAGCGCCTGTAGGTTGTTTAATAAGTCTGTTGTTAAAGACTAGGGCTTAACCCTAGAAAAGCAATGGAAACTACTAGACTAGAGTATGGCAGGGGTAGAGGGAATTTCTAGTGTAGCGGTGAAATGCGTAGATATTAGAAAGAACACCAGTGGCGAAAGCGCTCTACTGGACCATTACTGACACTCAGAGGCGAAAGCTAGGGTAGCAAAAGGGATTAGATACCCCTGTAGTCCTAGCCGTAAACGATGGATACTAGATGTTGTGTATAATTTACAGTATCGTAGCTAACGCGTTAAGTATCCCGCCTGGGGAGTACGCTCGCAAGGGTGAAACTCAAAGGAATTGACGGGGGCCCGCACAAGCGGTGGAGCATGTGGTTTAATTCGATGCAACGCGAAGAACCTTACCAGGGCTTGACATACTACGGATTCTTTAGAGATAAAGAAGTGCCTTCGGGAATGTAGATACAGGTGGTGCATGGCTGTCGTCAGCTCGTGTCGTGAGATGTTGGGTTAAGTCCCGCAACGAGCGCAACCCTTGTTTTTAGTTACTAATTCGTTAGGTTTTCTAGAAAGACTGCCGGTGACAAACCGGAGGAAGGTGAGGATGACGTCAAGTCAGCATGCCCCTTATGTCCTGGGCTACACACGTGCTACAATGGCTAAGACAAAGGGTCGCGAGCTTGTGAGAGTCAGCTAATCTCATAAACTTGGCCTAAGTTCAGATTGTAGGCTGCAAC
>HM1333641_Uncultured_marine_haptophyte_Biosope_T60_16S_PLA491003
TCCGGAATCATTGGGCGTAAAGCGCCTGTAGGTTGTTTAATAAGTCTGTTGTTAAAGACTAGGGCTCAACCCTAGAAAAGCAATGGAAACTACTAGACTAGAGTATGGCAGGGGTAGAGGGAATTTCTAGTGTAGCGGTGAAATGCGTAGATATTAGAAAGAACACCGGTGGCGACAGCGCTCTACTGGACCATTACTGACACTCAGAGGCGAAAGCTAGGGTAGCAAAAGGGATTAGATACCCCTGTAGTCCTAGCCGTAAACGATGGATACTAGATGTTGTGCGTAGTGTACAGTGTCCTAGCTAACGCGTTAAGTATCCCGCCTGGGGAGTACGCTCGCAAGGGTGAAACTCAAAGGAATTGACGGGGGCCCGCACAAGCGGTGGAGCATGTGGTTTAATTCGATGCAACGCGAAGAACCTTACCAGGGCTTGACATACTACAAATTCTTTAGAGATAAAGAAGTGCCTTCGGGAATGTAGATACAGGTGGTGCATGGCTGTCGTCAGCTCGTGTCGTGAGATGTTGGGTTAAGTCCCGCAACGAGCGCAACCCTTATTTTTAGTTACTAATTCGTTAGGTTCTCTAGAAAGACTGCCGGTGACAAACCGGAGGAAGGTGAGGATGACGTCAAGTCAGCATGCCCCTTATGTCCTGGGCTACACACGTGCTACAATGGTTAAGACAAAGAGTCGCGAGCTCGCGAGAGTCGGCTAATCTCATAAACTTAGCCTAAGTTCAGATTGTAGGCTGCAA
>HM1330531_Uncultured_marine_haptophyte_Biosope_T148_16S_PLA491013
AGGGCGTAAAGCGCCTGTAGGTTGTTTAATAAGTCTGTTGTTAAAGACTAGGGCTCAACCCTAGAAAAGCAATGGAAACTACTAGACTAGAGTATGGCAGGGGTAGAGGGAATTTCTAGTGTAGCGGTGAAATGCGTAGATATTAGAAAGAACACCGGTGGCGAAAGCGCTCTACTGGACCATTACTGACACTCAGGGGCGAAAGCTAGGGTAGCAAAAGGGATTAGATACCCCTGTAGTCCTAGCCGTAAACGATGGATACTAGATGTTGTACGTAAAGTACAGTATCCTAGCTAACGCGTTAAGTATCCCGCCTGGGGAGTACGCTCGCAAGGGTGAAACTCAAAGGAATTGACGGGGGCCCGCACAAGCGGTGGAGCATGTGGTTTAATTCGATGCAACGCGAAGAACCTTACCAGGGCTTGACATACTACAAATTCTTTAGAGATAGAGAAGTGCCTTCGGGAATGTAGATACAGGTGGTGCATGGCTGTCGTCAGCTCGTGTCGTGAGATGTTGGGTTAAGTCCCGCAACGAGCGCAACCCTTGTTTTTAGTTACTAATTCGTTAGGTTTTCTAGAAAGACTGCCGGTGACAAACCGGAGGAAGGTGAGGATGACGTCAAGTCAGCATGCCCCTTATGTCCTGGGCTACACACGTGCTACAATGGTTAAGACAATGAGTCGCGAGCTCGCGAGAGTCAGCTAATCTCATAAACTTAGCCTAAGTTCAGATTGTAGGCTGCA
>HM1334011_Uncultured_marine_haptophyte_Biosope_T65_16S25a
CCGGAATCATTGGGCGTAAAGCGCCTGTAGGTTGTTTAATAAGTCTGTTGTTAAAGACTAGGGCTTAACCCTAGAAAAGCAATGGAAACTACTAGACTAGAGTATGGCAGGGGTAGAGGGAATTTCTAGTGTAGCGGTGAAATGCGTAGATATTAGAAAGAACACCAGTGGCGAAAGCGCTCTACTGGACCATTACTGACACTCAGAGGCGAAAGCTAGGGTAGCAAAAGGGATTAGATACCCCTGTAGTCCTAGCCGTAAACGATGGATACTAGATGTTGTGTATAATTTACAGTATCGTAGCTAACGCGTTAAGTATCCCGCCTGGGGAGTACGCTCGCAAGGGTGAAACTCAAAGGAATTGACGGGGGCCCGCACAAGCGGTGGAGCATGTGGTTTAATTCGATGCAACGCGAAGAATTTTACCAGGGCTTGACATACTACGGATTTTTTAGAGATAAAGAAGTGCCTTCGGGAATGTAGATACAGGTGGTGCATGGCTGTCGTCAGCTCGTGTCGTGAGATGTTGGGTTAAGTCCCGCAACGAGCGCAACTTTTGTTTTTAGTTACTAATTCGTTAGGTTTTCTAGAAAGACTGCCGGTGACAAACCGGAGGAAGGTGAGGATGACGTCA
>EF0521151_Uncultured_haptophyte_MC61542
GAGGAATAAGCATCGGCTAACTCCGTGCCAGCAGCCGCGGTAATACGGGGGATGCAAGCGTTATCCGGAATCATTGGGCGTAAAGCGCCTGTAGGTGGTTTAATAAGTCTGTTGTTAAAGACTAGGGCTTAACCCTAGAAAAGCAATGGAAACTACTAGACTAGAGTATGGCAGGGGTAGAGGGAATTTCTAGTGTAGCGGTGAAATGCGTAGATATTAGAAAGAACACCGGTGGCGAAAGCGCTCTACTGGACCATCACTGACACTCAGAGGCGAAAGCTAGGGTAGCAAAAGGGATTAGATACCCCTGTAGTCCTAGCCGTAAACGATGGATACTAGATGTTGTGTATCATATACAGTATCGTAGCTAACGCGTTAAGTATCCCGCCTGGGGAGTACGCTCGCAAGGGTGAAACTCAAAGGAATTGACGGGGGCCCGCACAAGCGGTGGAGCATGTGGTTTAATTCGATGCAACGCGAAGAACCTTACCAGGACTTGACATACTACAGATCCAATTGAGAAATTGGAGTGCCTTCGGGAATGTAGATACAGGTGGTGCATGGCTGTCGTCAGCTCGTGTCGTGAGATGTTGGGTTAAGTCCCGCAACGAGCGCAACCCTTATTTTTAGTTACTAATTCGTTAGGTTCTCTAGAAAGACTGCCGGTGACAAACCGGAGGAAGGTGAGGATGACGTCAAGTCAGCATGCCCCTTATGTCCTGGGCTACACACGTGCTACAATGGTTAAGACAAAGAGTCGCGAGCTTGCGAAAGTCAGCTAATCTCATAAACTTAGCCTAAGTTCAGATTGTAGGCTGCAACTCGCCTGCATGAAG
>EF0521431_Uncultured_haptophyte_MC61572
GAGGAATAAGCATCGGCTAACTCCGTGCCAGCAGCCGCGGTAATACGGGGGATGCAAGCGTTATCCGGAATCATTGGGCGTAAAGCGCCTGTAGGTTGTTTAATAAGTCTGTTGTTAAAGACTAGGGCTTAACCCTAGAAAAGCAATGGAAACTACTAGACTAGAGTATGGCAGGGGTAGAGGGAATTTCTAGTGTAGCGGTGAAATGCGTAGATATTAGAAAGAACACCAGTGGCGAAAGCGCTCTACTGGACCATTACTGACACTCAGAGGCGAAAGCTAGGGTAGCAAAAGGGATTAGATACCCCTGTAGTCCTAGCCGTAAACGATGGATACTAGATGTTGTGCATAATGTACAGTGTCCTAGCTAACGCGTTAAGTATCCCGCCTGGGGAGTACGCTCGCAAGGGTGAAACTCAAAGGAATTGACGGGGGCCCGCACAAGCGGTGGAGCATGTGGTTTAATTCGATGCAACGCGAAGAACCTTACCAGGGCTTGACATACTACAAATCCTTTTTGAGAAAAAGGAGTGCCTTCGGGAATGTAGATACAGGTGGTGCATGGCTGTCGTCAGCTCGTGTCGTGAGATGTTGGGTTAAGTCCCGCAACGAGCGCAACCCTTATTTTTAGTTACTAATTCGTTAGGTTCTCTAGAAAGACTGCCGGTGACAAACCGGAGGAAGGTGAGGATGACGTCAAGTCAGCATGCCCCTTATGCCCTGGGCTACACACGTGCTACAATGGTTAAGACAAAGAGTCGCGAGCTTGTGAAAGTCAGCTAATCTCATAAACTTAGCCTAAGTTCAGATTGTAGGCTGCAACTCGCCTACATGAAG
>HM1330421_Uncultured_marine_haptophyte_Biosope_T123_16S_PLA491032
CTTAACCCTAGAAAAGCAATGGAAACTACTAGACTAGAGTATGGCAGGGGTAGAGGGAATTTCTAGTGTAGCGGTGAAATGCGTAGATATTAGAAAGAACACCAGCGGCGAAAGCGCTCTACTGGACCATTACTGACACTCAGAGGCGAAAGCTAGGGTAGCAAAAGGGATTAGATACCCCTGTAGTCTTAGCCGTAAACGATGGATACTAGATGTTGTGCATATCGTACAGTATCGTAGCTAACGCGTTAAGTATCCCGCCTGGGGAGTACGCTCGCAAGGGCGAAACTCAAAGGAATTGACGGGGGCCCGCACAAGCGGTGGAGCATGTGGTTTAATTCGATGCAACGCGAAGAACCTTACCAGGGCTTGACATACTACAAATTCTTTTGAGAAAAGGAAGTGCCTTCGGGAATGTAGATACAGGTGGTGCATGGCTGTCGTCAGCTCGTGTCGTGAGATGTTGGGTTAAGTCCCGCAACGAGCGCAACCCTTATTTTTAGTTACTAACTCGTTAGGTTTTCTAGAAAGACTGCCGGTGACAAACCGGAGGAAGGTGAGGATGACGTCAAGTCAGCATGCCCCTTATGTCCTGGGCTACACACGTGCTACAATGGTTAAGACAAAGAGTCGCGAGCTCGCAAGAGTCAGCTAATCTCATAAACTTAGCCTAAGTTCAGATTGTAGGCTGCAACTCGCCTTACGTGA
>HM1330241_Uncultured_marine_haptophyte_Biosope_T123_16S_PLA491014
ATCATTGGGCGTAAAGCGCCTGTAGGTTGTTTAATAAGTCTGTTGTTAAAGACTAGGGCTTAACCCTAGAAAAGCAATGGAAACTACTAGACTAGAGTATGGCAGGGGTAGAGGGAATTTCTAGTGTAGCGGTGAAATGCGTAGATATTAGAAAGAACACCAGCGGCGAAAGCGCTCTACTGGACCATTACTGACACTCAGAGGCGAAAGCTAGGGTAGCAAAAGGGATTAGATACCCCTGTAGTCTTAGCCGTAAACGATGGATACTAGATGTTGTGCATATCGTACAGTATCGTAGCTAACGCGTTAAGTATCCCGCCTGGGGAGTACGCTCGCAAGGGTGAAACTCAAAGGAATTGACGGGGGCCCGCACAAGCGGTGGAGCATGTGGTTTAATTCGATGCAACGCGAAGAACCTTACCAGGGCTTGACATACTACAAATTCTTTTGAGAAAAGGAAGTGCCTTCGGGAATGTAGGTACAGGTGGTGCATGGCTGTCGTCAGCTCGTGTCGTGAGATGTTGGGTTAAGTCCCGCAACGAGCGCAACCCTTATTTTTAGTTACTAACTCGTTAGGTTTTCTAGAAAGACTGCCGGTGACAAACCGGAGGAAGGTGAGGATGACGTCAAGTCAGCATGCCCCTTATGTCCTGGGCTACACACGTGCTACAATGGTTAAGACAAAGAGTCGCGAGCTCGCAAGAGTCAGCTAATCTCATAAACTTAGCCTAAGTTCAGATTGTAGGCTGCAACTCGCCT
>EF0520321_Uncultured_haptophyte_25030433
GAGGAATAAGCATCGGCTAACTCCGTGCCAGCAGCCGCGGTAATACGGGGGATGCAAGCGTTATCCGGATTTATTGGGCGTAAAGCGCCTGTAGGTTGTTTAATAAGTCTGTTGTTAAAGACTAGGGCTTAACCCTAGGAAAGCAATGGAAACTACTAGACTAGAGTGTGATAGGGGTAGAGGGAATTTCTAGTGTAGCGGTGAAATGCGTAGATATTAGGAAGAACACCGGTGGCGAAGGCGCTCTACTGGATCATTACTGACACTCAGAGGCGAAAGCTAGGGTAGCAAAAGGGATTAGATACCCCTGTAGTCCTAGCCGTAAACGATGGATACTACATGTTGCGTTTTTATGCAGTATGGTAGCTAACGCGTTAAGTATCCCGCCTGGGGAGTACGCTCGCAAGGGTGAAACTCAAAGGAATTGACGGGGGCCCGCACAAGCGGTGGAGCATGTGGTTTAATTCGATGCAACGCGAAGAACCTTACCAAGGCTTGACATACTACAGATTTCTTTGAAAGAAGAAAGTGCCTTCGGGAATGTAGATACAGGTGGTGCATGGCTGTCGTCAGCTCGTGTCGTGAGATGTTGGGTTAAGTCCCGCAACGAGCGCAACCCTTGTTTTTAGTTGCCAATTTATTTGGGTTTTCTAGAAAGACTGCCGGTGACAAACCGGAGGAAGGTGAGGATGACGTCAAGTCAGCATGCCCCTTATGCCTTGGGCTACACACGTGCTACAATGGTTAAGACAAAGAGTTGCAAGCTTGTGAAAGTTAGCTAATCTCGTAAACTTAATCTAAGTTCGGATTGTAGGCTGCAACTCGCCTACATGAAG
>LN7352982_Prymnesium_sp_RCC1941_RCC1941
GTAATACGGGGGATGCAAGCGTTATCCGGAATTATTGGGCGTAAAGCGCCTGTAGGTTGTTTAATAAGTCTGTTGTTAAAGACTAGGGCTTAACCCTAGAAAAGCAATGGAAACTACTAGACTTGAGTATGGCAGGGGTAGAGGGAACTTCTAGTGTAGCGGTGAAATGCGTAGATATTAGAAAGAACACCAGTGGCGAAAGCGCTCTACTGGACCATTACTGACACTGAGAGGCGAAAGCTAGGGTAGCAAAAGGGATTAGATACCCCTGTAGTCCTAGCCGTAAACGATGGATACTAGATGTTGTATATTTTTTACAGTATCGTAGCTAACGCGTTAAGTATCCCGCCTGGGGAGTACGCTCGCAAGGGTGAAACTCAAAGGAATTGACGGGGGCCCGCACAAGCGGTGGAGCATGTGGTTTAATTCGATGCAACGCGAAGAACCTTACCAGGGCTTGACATACTACAAATCTCTTTGAAAGAAGAGAGTGCCTTCGGGAATGTAGATACAGGTGGTGCATGGCTGTCGTCAGCTCGTGTCGTGAGATGTTGGGTTAAGTCCCGCAACGAGCGCAACCCTTATTTTTAGTTACCAATTTTATTGGGTTCTCTAGAAAGACTGCCGGTGACAAACCGGAGGAAGGTGAGGATGACGTCAAGTCAGCATGCCCCTTATGTCCTGGGCCACACACGTGCTACAATGGTTATGACAAAGAGTCGCAAGTTCGYGAGGACAAGCTAATCTCATAAACTTAACCTAAGTTCAGATTGTA
>LN7353022_Prymnesium_sp_RCC1948_RCC1948
CTCCGTGCCAGCAGCCGCGGTAATACGGGGGATGCAAGCGTTATCCGGAATCATTGGGCGTAAAGCGCCTGTAGGTTGTTTAATAAGTCTGTTGTTAAAGACTAGGGCTCAACCCTAGAAAAGCAATGGAAACTACTAGACTTGAGTATGGCAGGGGTAGAGGGAACTTCTAGTGTAGCGGTGAAATGCGTAGATATTAGAAAGAACACCAGTGGCGAAAGCGCTCTACTGGACCATTACTGACACTCAGAGGCGAAAGCTAGGGTAGCAAAAGGGATTAGATACCCCTGTAGTCCTAGCCGTAAACGATGGATACTAGATGTTGTATATTTCTTACAGTATCGTAGCTAACGCGTTAAGTATCCCGCCTGGGGAGTACGCTCGCAAGGGTGAAACTCAAAGGAATTGACGGGGGCCCGCACAAGCGGTGGAGCATGTGGTTTAATTCGATGCAACGCGAAGAACCTTACCAGGGCTTGACATACTACAAATCTTTTTGAAAGAAGAGAGTGCCTTCGGGAATGTAGATACAGGTGGTGCATGGCTGTCGTCAGCTCGTGTCGTGAGATGTTGGGTTAAGTCCCGCAACGAGCGCAACCCTTATTTTTAGTTACCAACTATGTTGGGTTCTCTAGAAAGACTGCCGGTGACAAACCGGAGGAAGGTGAGGATGACGTCAAGTCAGCATGCCCCTTATGTCCTGGGCCACACACGTGCTACAATGGTTAGGACAAAGAGTCGCGAGTTCGTGAGAACAAGCTAATCTCGTAAATCTAACCTAAGTTCAGATTGTAGG
>AB1969681_Platychrysis_sp_MBIC10528
AGTTGGTAAGGTAATGGCTTACCAAGGCCACGATCAGTAGCTGGTTTGAGAGGACGATCAGCCACACTGGGACTGAGACACGGCCCAGACTCCTCCGGGAGGCAGCAGTGAGGAATTTTCCGCAATGGGCGAAAGCCTGACGGAGCAATACCGCGTGAGGGATGAAGGATTTTGGTCTGTAAACCTCTTTTCTCAAGAAAGAAGTTCTGACGGTACTTGAGGAATAAGCATCGGCTAACTCCGTGCCAGCAGCCGCGGTAATACGGGGGATGCAAGCGTTATCCGGAATCATTGGGCGTAAAGCGCCTGTAGGTGGTTTAATAAGTCCGTTGTTAAAGACTAGGGCTCAACCCTAGAAGAGCAATGGAAACTACTAGACTTGAGTATGGCAGGGGTAGAGGGAACTTCTAGTGTAGCGGTGAAATGCGTAGATATTAGAAAGAACACCAGTGGCGAAAGCGCTCTACTAGACCATCACTGACACTCAGAGGCGAAAGCTAGGGTAGCAAAAGGGATTAGATACCCCTGTAGTCCTAGCCGTAAACGATGGATACTAAATGTTGTATATTTCTTACAGTATTGTAGCTAACGCGTTAAGTATCCCGCCTGGGGAGTACGCTCGCAAGGGTGAAACTCAAAGGAATTGACGGGGGCCCGCACAAGCGGTGGAGCATGTGGTTTAATTCGATGCAACGCGAAGAACCTTACCAGGGCTTGACATACTACGAATCTTTTTGAAAGAAGAGAGTGCCTTCGGGAACGTAGATACAGGTGGTGCATGGCTGTCGTCAGCTCGTGTCGTGAGATGTTGGGTTAAGTCCCGCAACGAGCGCAACCCTTATTTTTAGTTACCAATTTATTGGGTTCTCTAGAAAGACTGCCGGTGACAAACCGGAGGAAGGTGAGGATGACGTCAAGTCAGCATGCCCCTTATGTCCTGGGCCACACACGTGCTACAATGGTTAGAACAAAGAGTTGCAAGTTTGCGAAAACAAGCTAATCTCGTAAATCTAATCTAAGTTCAGATTGTAGGCTGCAACTCGCCTACATGAAGTTGGAATCGCTAGTAATCGCTGGTCAGCCATACAGCGGTGAATCCGTTCCCGGGCCTTGTACACACCGCCCGTCACACCATGGGAGCTGGTCATGCCCGAAACCGTTAGCTTAA
>LN7352472_Prymnesium_zebrinum_RCC1432
GTATACGGGGGATGCAAGCGTTATCCGGAATCATTGGGCGTAAAGCGCCTGTAGGTGGTTTAATAAGTCTGTTGTTAAAGACTAGGGCTTAACCCTAGAAAAGCAATGGAAACTACTAGACTTGAGTATGGCAGGGGTAGAGGGAACTTCTAGTGTAGCGGTGAAATGCGTAGATATTAGAAAGAACACCAGCGGCGAAAGCGCTCTACTGGACCATTACTGACACTCAGAGGCGAAAGCTAGGGTAGCAAAAGGGATTAGATACCCCTGTAGTCCTAGCCGTAAACGATGGATACTAAATGTTGTATATATTTTACAGTATTGTAGCTAACGCGTTAAGTATCCCGCCTGGGGAGTACGCTCGCAAGGGTGAAACTCAAAGGAATTGACGGGGGCCCGCACAAGCGGTGGAGCATGTGGTTTAATTCGATGCAACGCGAAGAACCTTACCAGGGCTTGACATACTACGAATCTTTTTGAAAGAAGAGAGTGCCTTCGGGAACGTAGATACAGGTGGTGCATGGCTGTCGTCAGCTCGTGTCGTGAGATGTTGGGTTAAGTCCCGCAACGAGCGCAACCCTTATTTTTAGTTACCAATTTTAATTGGGTTCTCTAGAAAGACTGCCGGTGACAAACCGGAGGAAGGTGAGGATGACGTCAAGTCAGCATGCCCCTTATGTCCTGGGCCACACACGTGCTACAATGGTTAGAACAAAGAGTTGCGAGTTTGCGAAAACAAGCTAAT
>LN7352432_Prymnesium_sp_RCC1389_RCC1389
CGGGGGATGCAAGCGTTATCCGGAATCATTGGGCGTAAAGCGCCTGTAGGTGGTTTAATAAGTCCGTTGTTAAAGACTAGGGCTTAACCCTAGAAAAGCAATGGAAACTACTAGACTTGAGTATGGCAGGGGTAGAGGGAACTTCTAGTGTAGCGGTGAAATGCGTAGATATTAGAAAGAACACCAGCGGCGAAAGCGCTCTACTGGACCATCACTGACACTCAGAGGCGAAAGCTAGGGTAGCAAAAGGGATTAGATACCCCTGTAGTCCTAGCCGTAAACGATGGATACTAAATGTTGTATATATTTTACAGTATTGTAGCTAACGCGTTAAGTATCCCGCCTGGGGAGTACGCTCGCAAGGGTGAAACTCAAAGGAATTGACGGGGGCCCGCACAAGCGGTGGAGCATGTGGTTTAATTCGATGCAACGCGAAGAACCTTACCAGGGCTTGACATACTACGAATCTTTTTGAAAGAAGAGAGTGCCTTCGGGAACGTAGATACAGGTGGTGCATGGCTGTCGTCAGCTCGTGTCGTGAGATGTTGGGTTAAGTCCCGCAACGAGCGCAACCCTTATTTTTAGTTACCAATTTAATTGGGTTCTCTAGAAAGACTGCCGGTGACAAACCGGAGGAAGGTGAGGATGACGTCAAGTCAGCATGCCCCTTATGTCCTGGGCCACACACGTGCTACAATGGTTAGAACAAAGAGTTGCAAGTTTGCCAAAACAAGCTAATCT
>LN7352422_Prymnesium_simplex_RCC1386
TGTTAAAGACTAGGGCTTAACCCTAGAAAAGCAATGGAAACTACTAGACTTGAGTATGGCAGGGGTAGAGGGAACTTCTAGTGTAGCGGTGAAATGCGTAGATATTAGAAAGAACACCAGTSGCGAAAGCGCTCTACTGGACCATTACTGACACTCAGAGGCGAAAGCTAGGGTAGCAAAAGGGATTAGATACCCCTGTAGTCCTAGCCGTAAACGATGGATACTAAATGTTGTATATATTTTACAGTATTGTAGCTAACGCGTTAAGTATCCCGCCTGGGGAGTACGCTCGCAAGGGTGAAACTCAAAGGAATTGACGGGGGCCCGCACAAGCGGTGGAGCATGTGGTTTAATTCGATGCAACGCGAAGAACCTTACCAGGGCTTGACATACTACGAATCTTTTTGAAAGAAGAGAGTGCCTTCGGGAACGTAGATACAGGTGGTGCATGGCTGTCGTCAGCTCGTGTCGTGAGATGTTGGGTTAAGTCCCGCAACGAGCGCAACCCTTATTTTTAGTTACCAATTTAATTGGGTTCTCTAGAAAGACTGCCGGTGACAAACCGGAGGAAGGTGAGGATGACGTCAAGTCAGCATGCCCCTTATGTCCTGGGCCACACACGTGCTACAATGGTTAGAACAAAGAGTTGCAAGTTTGCGAAAACAAGCTAATCT
>LN7352522_Prymnesium_sp_RCC1440_RCC1440
TATACGGGGGATGCAAGCGTTATCCGGAWTCATTGGGCGTAAAGCGCCTGTAGGTGGTTTAATAAGTCCGTTGTTAAAGACTAGGGCTTAACCCTAGAAAAGCAATGGAAACTACTAGACTTGAGTATGGCAGGGGTAGAGGGAACTTCTAGTGTAGCGGTGAAATGCGTAGATATTAGAAAGAACACCAGTGGCGAAAGCGCTCTACTGGACCATTACTGACACTCAGAGGCGAAAGCTAGGGTAGCAAAAGGGATTAGATACCCCTGTAGTCCTAGCCGTAAACGATGGATACTAAATGTTGTATATATTTTACAGTATTGTAGCTAACGCGTTAAGTATCCCGCCTGGGGAGTACGCTCGCAAGGGTGAAACTCAAAGGAATTGACGGGGGCCCGCACAAGCGGTGGAGCATGTGGTTTAATTCGATGCAACGCGAAGAACCTTACCAGGGCTTGACATACTACGAATCTTTTTGAAAGAAGAGAGTGCCTTCGGGAACGTAGATACAGGTGGTGCATGGCTGTCGTCAGCTCGTGTCGTGAGATGTTGGGTTAAGTCCCGCAACGAGCGCAACCCTTATTTTTAGTTACCAATTTAATTGGGTTCTCTAGAAAGACTGCCGGTGACAAACCGGAGGAAGGTGAGGATGACGTCAAGTCAGCATGCCCCTTATGTCCTGGGCCACACACGTGCTACAATGGTTAGAACAAAGAGTTGCAAGTTTGCGAAAACAAGCTA
>LN7352502_Prymnesium_parvum_RCC1435
GCCGCGGTAATACGGGGGATGCAAGCGTTATCCGGAATCATTGGGCGTAAAGCGCCTGTAGGTTGTTTAATAAGTCCGTTGTTAAAGACTAGGGCTTAACCCTAGAAAAGCGATGGAAACTACTAGACTTGAGTATGGCAGGGGTAGAGGGAATTTCTAGTGTAGCGGTGAAATGCGTAGATATTAGAAAGAACACCGGTGGCGAAAGCGCTCTACTGGACCATTACTGACACTCAGAGGCGAAAGCTAGGGTAGCAAAAGGGATTAGATACCCCTGTAGTCCTAGCCGTAAACGATGGATACTAGATGTTGTATATATTTTACAGTATCGTAGCTAACGCGTTAAGTATCCCGCCTGGGGAGTACGCTCGCAAGGGTGAAACTCAAAGGAATTGACGGGGGCCCGCACAAGCGGTGGAGCATGTGGTTTAATTCGATGCAACGCGAAGAACCTTACCAGGGCTTGACATACTGCGAATCTTTTTGAAAGGAAAGAGTGCCTTCGGGAATGCAGATACAGGTGGTGCATGGCTGTCGTCAGCTCGTGTCGTGAGATGTTGGGTTAAGTCCCGCAACGAGCGCAACCCTTATTTTTAGTTACCAATTTACTTGGGTTCTCTAGAAAGACTGCCGGTGACAAACCGGAGGAAGGTGAGGATGACGTCAAGTCAGCATGCCCCTTATGTCCTGGGCTACACACGTGCTACAATGGTTGGGACAAAGAGTTGCAAGTTTGCAAAAACAAGCTAATCTCATAAAC
>LN7352482_Prymnesium_parvum_RCC1433
GCCGCGGTAATACGGGGGATGCAAGCGTTATCCGGAATCATTGGGCGTAAAGCGCCTGTAGGTTGTTTAATAAGTCCGTTGTTAAAGACTAGGGCTTAACCCTAGAAAAGCGATGGAAACTACTAGACTTGAGTATGGCAGGGGTAGAGGGAATTTCTAGTGTAGCGGTGAAATGCGTAGATATTAGAAAGAACACCGGTGGCGAAAGCGCTCTACTGGACCATTACTGACACTCAGAGGCGAAAGCTAGGGTAGCAAAAGGGATTAGATACCCCTGTAGTCCTAGCCGTAAACGATGGATACTAGATGTTGTATATATTTTACAGTATCGTAGCTAACGCGTTAAGTATCCCGCCTGGGGAGTACGCTCGCAAGGGTGAAACTCAAAGGAATTGACGGGGGCCCGCACAAGCGGTGGAGCATGTGGTTTAATTCGATGCAACGCGAAGAACCTTACCAGGGCTTGACATACTGCGAATCTTTTTGAAAGGAAAGAGTGCCTTCGGGAATGCAGATACAGGTGGTGCATGGCTGTCGTCAGCTCGTGTCGTGAGATGTTGGGTTAAGTCCCGCAACGAGCGCAACCCTTATTTTTAGTTACCAATTTACTTGGGTTCTCTAGAAAGACTGCCGGTGACAAACCGGAGGAAGGTGAGGATGACGTCAAGTCAGCATGCCCCTTATGTCCTGGGCTACACACGTGCTACAATGGTTGGGACAAAGAGTTGCAAGTTTGCAAAAACAAGCTAATCTCATAAACCTAAC
>LN7352512_Prymnesium_parvum_RCC1437
CCGTCCCAGCAGCCGCGGTAATACGGGGGATGCAAGCGTTATCCGGAATCATTGGGCGTAAAGCGCCTGTAGGTTGTTTAATAAGTCCGTTGTTAAAGACTAGGGCTTAACCCTAGAAAAGCGATGGAAACTACTAGACTTGAGTATGGCAGGGGTAGAGGGAATTTCTAGTGTAGCGGTGAAATGCGTAGATATTAGAAAGAACACCGGTGGCGAAAGCGCTCTACTGGACCATTACTGACACTCAGAGGCGAAAGCTAGGGTAGCAAAAGGGATTAGATACCCCTGTAGTCCTAGCCGTAAACGATGGATACTAGATGTTGTATATATTTTACAGTATCGTAGCTAACGCGTTAAGTATCCCGCCTGGGGAGTACGCTCGCAAGGGTGAAACTCAAAGGAATTGACGGGGGCCCGCACAAGCGGTGGAGCATGTGGTTTAATTCGATGCAACGCGAAGAACCTTACCAGGGCTTGACATACTGCGAATCTTTTTGAAAGGAAAGAGTGCCTTCGGGAATGCAGATACAGGTGGTGCATGGCTGTCGTCAGCTCGTGTCGTGAGATGTTGGGTTAAGTCCCGCAACGAGCGCAACCCTTATTTTTAGTTACCAATTTACTTGGGTTCTCTAGAAAGACTGCCGGTGACAAACCGGAGGAAGGTGAGGATGACGTCAAGTCAGCATGCCCCTTATGTCCTGGGCTACACACGTGCTACAATGGTTGGGACAAAGAGTTGCAAGTTTGCAAAAACAAGCTAATCTCATAAACCTAACCTAAGTTCAGATTGTAGGCT
>LN7352492_Prymnesium_parvum_RCC1434
TACGGGGGATGCAAGCGTTATCCGGAATCATTGGGCGTAAAGCGCCTGTAGGTTGTTTAATAAGTCCGTTGTTAAAGACTAGGGCTTAACCCTAGAAAAGCGATGGAAACTACTAGACTTGAGTATGGCAGGGGTAGAGGGAATTTCTAGTGTAGCGGTGAAATGCGTAGATATTAGAAAGAACACCGGTGGCGAAAGCGCTCTACTGGACCATTACTGACACTCAGAGGCGAAAGCTAGGGTAGCAAAAGGGATTAGATACCCCTGTAGTCCTAGCCGTAAACGATGGATACTAGATGTTGTATATATTTTACAGTATCGTAGCTAACGCGTTAAGTATCCCGCCTGGGGAGTACGCTCGCAAGGGTGAAACTCAAAGGAATTGACGGGGGCCCGCACAAGCGGTGGAGCATGTGGTTTAATTCGATGCAACGCGAAGAACCTTACCAGGGCTTGACATACTGCGAATCTTTTTGAAAGGAAAGAGTGCCTTCGGGAATGCAGATACAGGTGGTGCATGGCTGTCGTCAGCTCGTGTCGTGAGATGTTGGGTTAAGTCCCGCAACGAGCGCAACCCTTATTTTTAGTTACCAATTTACTTGGGTTCTCTAGAAAGACTGCCGGTGACAAACCGGAGGAAGGTGAGGATGACGTCAAGTCAGCATGCCCCTTATGTCCTGGGCTACACACGTGCTACAATGGTTGGGACAAAGAGTTGCAAGTTTGCAAAAACAAGCTAATCTCATA
>CAMNT_0035192417_PrymnesiumparvumTexoma1
TGGCTCAGGATGAACGCTGGCGGTATGCCTAACACATGCAAGTCGAACGAAAGTTTTTAACTTTAGTGGCGAACGGGTGCGTAATACGTGAGAATCTGCCCTTAGGAAAAGAATAACTGCTGGAAACGGCTGCTAAGTCTTCATATGCCGAGAGGTGAAATAATTTCGATTGCCTAAGGATGAGCTCACGCCTGATTAGCTAGTTGGTAAGGTAATGGCTTACCAAGGCCACGATCAGTAGCTGGTTTGAGAGAACGATCAGCCACACTGGGACTGAGACACGGCCCAGACTCCTCCGGGAGGCAGCAGTGAGGAATTTTCCGCAATGGGCGAAAGCCTGACGGAGCAATACCGCGTGAGGGATGAAGGATTTTGGTCTGTAAACCTCTTTTCTCAAGAAAGAAGTTCTGACGGTACTTGAGGAATAAGCATCGGCTAACTCCGTGCCAGCAGCCGCGGTAATACGGGGGATGCAAGCGTTATCCGAAATCATTGGGCGTAAAGCGCCTGTAGGTTGTTTAATAAGTCCGTTGTTAAAGACTAGGGCTTAACCCTAGAAAAGCGATGGAAACTACTAGACTTGAGTATGGCAGGGGTAGAGGGAATTTCTAGTGTAGCGGTGAAATGCGTAGATATTAGAAAGAACACCGGTGGCGAAAGCGCTCTACTGGACCATTACTGACACTCAGAGGCGAAAGCTAGGGTAGCAAAAGGGATTAGATACCCCTGTAGTCCTAGCCGTAAACGATGGATACTAGATGTTGTATATATTTTACAGTATCGTAGCTAACGCGTTAAGTATCCCGCCTGGGGAGTACGCTCGCAAGGGTGAAACTCAAAGGAATTGACGGGGGCCCGCACAAGCGGTGGAGCATGTGGTTTAATTCGATGCAACGCGAAGAACCTTACCAGGGCTTGACATACTGCGAATCTTTTTGAAAGGAAAGAGTGCCTTCGGGAATGCAGATACAGGTGGTGCATGGCTGTCGTCAGCTCGTGTCGTGAGATGTTGGGTTAAGTCCCGCAACGAGCGCAACCCTTATTTTTAGTTACCAATTTACTTGGGTTCTCTAGAAAGACTGCCGGTGACAAACCGGAGGAAGGTGAGGATGACGTCAAGTCAGCATGCCCCTTATGTCCTGGGCTACACACGTGCTACAATGGTTGGGACAAAGAGTTGCAAGTTTGCAAAAACAAGCTAATCTCATAAACCTAACCTAAGTTCAGATTGTAGGCTGCAACTCGCCTACATGAAGTTGGAATCGCTAGTAATCGCTGGTCAGCCATACAGCGGTGAATCCGTTCCCGGGCCTTGTACACACCGCCCGTCACACCATGGGAGCTGGTCATACCCGAAACCGTTAGCTTAACCATTCGGAGAGCGGCGTCTAAGGTAGGGCTAGTGACTGGGGTGAAGTCGTAACAAGGTAGCCGTACTGGAAGGTGCGGCTGGATCACCTCCTTTTAGGGAATTTCAAAGCATTAAGCTTTAAGTATCAGTTTATTTTTCCGTAATTTTTAATCAAAAAAAATAGGGCTATTAGCTCAGTTGGTTAGAGCGCACCCCTGATAAGGGTGAGGTCCCAGGTTCAAATCCTGGATGGCCCATCAATGGGGGTATAGCTCAGTTGGTAGAGCGCTGCTTTTGCACGGCAGATGTCAGCGGTTCGAATCCGCTTATCTCCATAAATTAGAAAGACTACTATAGATTGAATTTTAAATATAACAAATTGAATATAAGTCAAGCGAATAAGAGCTCACGATGGATACCTTGGTGTTCAGAAGCGACGAAGGGCGTGGCTACCTGCGAAATGTCTTGGGGAACTGGAAGCAAGTTTTGATCCAAGAGTACCCGAATAAGGAAACTTCTAGAACTACTTCTTAAATACATAAAGAAGAAAGAGCAAACCCAGTGAATTGAAACATCTTAGTAACTGGAGGAAAAGAAAGCAAAAGCGATTCTCGGAGTAGCGGCGAGCGAAATGGGACTAGTCTAAACTCTATTTCTATAGAGGGTTGTGGGACAATTTAGCAAGATGAAAATTGTTAGATGAAACAGGTTGAATACTGTACCATAGAAGGTGAAAGTCCTGTAATCAAAACATATACATTTTTAAATTGTATCCCAAGTAGAAAGGGACACGTGGAACCCCTTTTGAATTTGCGAGGACCACCTCGTAAGACTAAATATTCCTGAACAACCGATAGTGAACCAGTACCGTGAGGGAAAGGTGAAAAGAACCCCGGGAGGGGAGTGAAATAGAACATGAAATCGTGAGTTTACAAGCAGTAGGAGAGCGACTTAACGCTCAACTTCGTGCCTGTTGAAGAATGAGCTGGCGACTTGTAGGTTGTGGCAAGGTTAAGATAAGAGAATATCGGAGCCATAGTGAAAGCGAGCCTGAAAAGGGCTTTAAGTCATAATTTACAGACCCGAACCCGGATGATCTAACCATGGCCAGTGTGAAGCTTAGGTAACACTAAGTGGAGGTACCAACCGACTGTTGTTGAAAAAACAGCGGATGAGTTGTGGTTAGGGGTGAAATTCCAATCGAATCCGGAGCTAGCTGGATCTCCCCGAAATGCGTTGAGGCGCAGCGGTTAATATTTCTTCTTAGGGGTAAAGCTACTGTTTTGGTGCGGGCTGCGAGAGTGGTACCAAATCAAGGCAAACTCTGAATACTAAGACGTTTAGTTAGCCAGTGAGACATTGGGGGATAAGCTTCAATGTCAAGAGGGAAACAGCCCAGATTATTAGTTAAGGCCCCTAAATGATTACTAAGTGGTAAAGGAGGTGGGATTGCTAAGACAATCAGGAGGTTTGCCCAGAAGCAGCAATCCTTTAAAGAGTGCGTAATAGCTCACTGTTCGAGTGATCCTGCGCCGAAAATGAATGGGACTAAGTAATTTGCCGAAACTGTAAGATGTCAAAACATCGGTAGGGGAGCGTTCTACATTAGTGTGAAGCATTAACGAAAGTGGGTGTGGACGAAGTAGAAGTGAGAATGTCAGCTTGAGTAGCGAAAACATTGGTGAGAATCCAATGCCCCGAAAACCTAAGGGTTCCTCCGGAAGGCTCGTCCGCGGAGGGTGAGTCAGGTCCTAAGGTGAGGCTGAAAAGCGTAGTCAATGGATAACAGGTTAATATTCCTGTACTGTTTATTGTTGGTAAAGAGGGACGGAGAAGGCTATACTGACCGAATGTTGGTTATCGGCTTAAGTATTCGAGGTGTTGAGGGTTGGAGAAAACAATCTGAGCTGAGATGCGAATAGGAAGGTACTAAGGTACTAAACCAGTTGATGTCATACTTCCAAGAAAAGCTCTAAATACCATAAACAATAAATACCTGTACCCTAAACCGACACAGGTGGGTAGGTAGAGAATACTAAGGGGCGCGAGATAACTCTCTCTAAGGAACTCGGCAAAATGGCCTCGTAACTTCGGGAGAAGAGGTACCCTTAATGGGTTGCAAGAACCAGACGCTGGCGACTGTTTACCAAAAACACAGGTCTCCGCAAAGTCGTAAGACGATATATGGGGGCTGACACCTGCCCAGTGCCGGAAGGTTAAGGAAGCTTGTTAGTTTTTGACGAAGCTCGCGACCGAAGCCCCGGTGAACGGCGGCCGTAACAATAACGGTCCTAAGGTAGCGAAATTCCTTGTCGGGTAAGTTCCGACCCGCACGAAAGGTGTAACGATCTGCGTACTGTCTCGGAGAGAGACTCGGCGAAATAGACTTGTCTGTGAAGATGCGGACTACCTGCACCTGGACAAAAAGACCCTATGAAGCTTTACTGTAGCTTGATATTGGCTCCGGGCTTTGTTTGCGCAGGATAGGTGGGAGACGTTGAAGATTTTCTTGCGGGAAAATTGGAGTCATTGGTGAGATACCACTCTGACAATGCTAGGATTCTAACCCTATACCGTTATCCGGTTAGGGGACAGTTTCAGGTGGTCAGTTTGACTGGGGCGGTCGCCTCCTAAAAGGTAACGGAGGCGTGCAAAGGTTTCCTCAGGCTGGTCGGAAATCAGTCGTAGAGTGTAAAGGCATAAGGAAGCTTGATTGTGAGACCTACAAGTCGAACAAAGACGAAAGTCGGCCTTAGTGATCCGACGGTTCCGAGTGGAAGGGCCGTCGCTCAACGGATAAAAGTTACTCTAGGGATAACAGGCTGATCTCCCCCAAGAGTCCATATCGACGGGGAGGTTTGGCACCTCGATGTCGGCTCGTCGCATCCTGGGGCGGTAGTACGTCCCAAGGGTTGGGCTGTTCGCCCATGAAAGCGGCACGCGAGCTGGGTTCAGAACGTCGTGAGACAGTTCGGTCCATATCCGGTGTAGGCGTTAGAGTATTGCGAGGATCTCTTCTTAGTACGAGAGGACCGGAAGAGACATACCTCTGGTGTATCAGTTATCGTGCCAACGGTAAACGCTGGGTAGCCATGTATGGTTAGGATAACCGCTGAAAGCATCTAAGTGGGAAGCCCACCTCAAGATGAGTACTCTTACCATCTAATAATGGTTAAGGTCACGGCAAGACGAGCCGTTTGATAGGTATCAAGTGTACGTGCAGTAATGCATTTAGCTGAGATATACTAATAGACCGAAGGCTTGACTTTTCAATTATATTTTAAAATTCAAGGGACAGTTTCAGGTGGTCAGTTTGACTGGGGCGGTCGCCTCCTAAAAGGTAACGGAGGCGTGCAAAGGTTTCCTCAGGCTGGTCGGAAATCAGTCGTAGAGTGTAAAGGCATATGGAAGCTTGATTGTGAGACCTACAAGTCGAACA
>LN7352272_Chrysochromulina_sp_RCC1191_RCC1191
GTGCCAGCAGCCGCGGTAATACGGGGGATGCAAGCGTTATCCGGAATCATTGGGCGTAAAGCGCCTGTAGGTTGTTTAATAAGTCCGTTGTTAAAGACTAGGGCTTAACCCTAGAAAAGCGATGGAAACTACTAGACTTGAGTATGGCAGGGGTAGAGGGAATTTCTAGTGTAGCGGTGAAATGCGTAGATATTAGAAAGAACACCGGTGGCGAAAGCGCTCTACTGGACCATTACTGACACTCAGAGGCGAAAGCTAGGGTAGCAAAAGGGATTAGATACCCCTGTAGTCCTAGCCGTAAACGATGGATACTAGATGTTGTATGTATTTTACAGTATCGTAGCTAACGCGTTAAGTATCCCGCCTGGGGAGTACGCTCGCAAGGGTGAAACTCAAAGGAATTGACGGGGGCCCGCACAAGCGGTGGAGCATGTGGTTTAATTCGATGCAACGCGAAGAACCTTACCAGGGCTTGACATACTGCGAATCTTTTTGAAAGGAAAGAGTGCCTTCGGGAATGCAGATACAGGTGGTGCATGGCTGTCGTCAGCTCGTGTCGTGAGATGTTGGGTTAAGTCCCGCAACGAGCGCAACCCTTATTTTTAGTTACCAATTTACTTGGGTTCTCTAGAAAGACTGCCGGTGACAAACCGGAGGAAGGTGAGGATGACGTCAAGTCAGCATGCCCCTTATGTCCTGGGCTACACACGTGCTACAATGGTTGGGACAAAGAGTTGCAAGTTTGCAAAAACAAGCTAATCTCATAAACCTAACCTAAGTTC
>HM1334381_Uncultured_marine_haptophyte_Biosope_T65_16S51a
GGTGCAAGCGTTATCCGGAATCATTGGGCGTAAAGCGCCTGTAGGTTGTTTAATAAGTCTGTTGTTAAAGACTAGGGCTCAACCCTAGAAAAGCAATGGATACTACTAGACTAGAGTATGGCAGGGGTAGAGGGAATTTCTAGTGTAGCGGTGAAATGCGTAGATATTAGAAAGAACACCGGTGGCGAAAGCGCTCTACTGGACCATTACTGACACTCAGAGGCGAAAGCTAGGGTAGCAAAAGGGATTAGATACCCCTGTAGTCCTAGCCGTAAACGATGGATACTACATGTTGTATTTATTTTACAGTATGGTAGCTAACGCGTTAAGTATCCCGCCTGGGGAGTACGCTCGCAAGGGTGAAACTCAAAGGAATTGACGGGGGCCCGCACAAGCGGTGGAGCATGTGGTTTAATTCGATGCAACGCGAAGAACCTTACCAGGGCTTGACATACTACAGATCTTTTTGAGAAAGAAGAGTGCCTTCGGGAATGTAGATACAGGTGGTGCATGGCTGTCGTCAGCTCGTGTCGTGAGATGTTGGGTTAAGTCCCGCAACGAGCGCAACCCTTATTTTTAGTTACCAATTCGTTGGGTTCTCTAGAAAGACTGCCGGTGACAAACCGGAGGAAGGTGAGGATGACGTCAAATCAGCATGCCCCTTATGTCCTGGGCTACACACGTGCTACAATGGCTAAGACAAAGAGTTGCGAGCTCGCGAGAGTAAGCTAATCTCATAAACTTAGCCTAAGTTC
>EF0519531_Uncultured_haptophyte_MAMA6454
GAGGAATAAGCATCGGCTAACTCCGTGCCAGCAGCCGCGGTAATACGGGGGATGCAAGCGTTATCCGGAATCATTGGGCGTAAAGCGCCTGTAGGTTGTTTAATAAGTCTGTTGTTAAAGACTAGGGCTTAACCCTAGAAAAGCAATGGAAACTACTAGACTAGAGTATGGCAGGGGTAGAGGGAATTTCTAGTGTAGCGGTGAAATGCGTAGATATTAGAAAGAACACCGGTGGCGAAAGCGCTCTACTGGACCATTACTGACACTCAGAGGCGAAAGCTAGGGTAGCAAAAGGGATTAGATACCCCTGTAGTCCTAGCCGTAAACGATGGATACTACATGTTGTGTTTATTTCACAGTATGGTAGCTAACGCGTTAAGCATCCCGCCTGGGGAGTACGCTCGCAAGGGTGAAACTCAAAGGAATTGACGGGGGCCCGCACAAGCGGTGGAGCATGTGGTTTAATTCGATGCAACGCGAAGAACCTTACCAGGGCTTGACATACTACAGATTCTTTTGAGAGAGAGAAGTGCCTTCGGGAATGTAGATACAGGTGGTGCATGGCTGTCGTCAGCTCGTGTCGTGAGATGTTGGGTTAAGTCCCGCAACGAGCGCAGCCCTTATTTTTAGTTACCAATTCGTTGGGTTCTCTAGAAAGACTGCCGGTGACAAACCGGAGGAAGGTGAGGATGACGTCAAGTCAGCATGCCCCTTATGTCCTGGGCTACACACGTGCTACAATGGCTAAGACAAAGAGTTGCGAGCTCGCGAGAGTAAGCTAATCTCATAAACCGTGGCTCAGTTCAGATCGTAGGCTGCAACTCGCCTGCGTGAAG
>EF0520871_Uncultured_haptophyte_MC61510
GAGGAATAAGCATCGGCTAACTCCGTGCCAGCAGCCGCGGTAATACGGGGGATGCAAGCGTTATCCGGAATCATTGGGCGTAAAGCGCCTGTAGGTTGTTTATCAAGTCTGTTGTTAAAGACTAGGGCTCAACCCTAGAAAAGCAATGGAAACTGATAGACTAGAGTATGGCAGGGGTAGAGGGAATTTCTAGTGTAGCGGTGAAATGCGTAGATATTAGAAAGAACACCGGTGGCGAAAGCGCTCTACTGGACCATTACTGACACTCAGAGGCGAAAGCTAGGGTAGCAAAAGGGATTAGATACCCCTGTAGTCCTAGCCGTAACGATGGATACTACATGTTGGGTTTTATACTCAGTATGGTAGCTAACGCGTTAAGTATCCCGCCTGGGGAGTACGCTCGCAAGGGTGAAACTCAAAGGAATTGACGGGGGCCCGCACAAGCGGTGGAGCATGTGGTTTAATTCGATGCAACGCGAAGAACCTTACCAGGGCTTGACATACTACGAATTCTTTTGAAAAAGAGAAGTGCCTTCGGGAATGCAGATACAGGTGGTGCATGGCTGTCGTCAGCTCGTGTCGTGAGATGTTGGGTTAAGTCCCGCAACGAGCGCAACCCTTGTTTTTAGTTACCAACTTGTTGGGTTTTCTAGAAAGACTGCCGGTGACAAACCGGAGGAAGGTGAGGATGACGTCAAGTCAGCATGCCCCTTATGTCCTGGGCTACACACGTGCTACAATGGTTAGGACAAAGAGTTGCGAGTTCGCGAGGACCAGCTAATCTCATAAACCTAGCCTAAGTTCAGATTGTAGGCTGCAACTCGCCTACGTGAAG
>EF0520901_Uncultured_haptophyte_MC61514
GAGGAATAAGCATCGGCTAACTCCGTGCCAGCAGCCGCGGTAATACGGGGGATGCAAGCGTTATCCGGAATCATTGGGCGTAAAGCGCCTGTAGGTGGTTTATTAAGTCTGTTGTTAAAGACTAGGGCTCAACCCTAGAAAAGCAATGGAAACTAATAGACTTGAGTATGGTAGGGGTAGAGGGAATTTCTAGTGTAGCGGTGAGATGCGTAGATATTAGAAAGAACACCAGTGGCGAAAGCGCTCTACTGGACCATTACTGACACTCAGAGGCGAAAGCTAGGGTAGCAAAAGGGATTAGATACCCCTGTAGTCCTAGCCGTAACGATGGATACTAGATGTTGCGCATATCGTGCAGTGTCCTAGCTAACGCGTTAAGTATCCCGCCTGGGGAGTACGCTCGCAAGGGTGAAACTCAAAGGAATTGACGGGGGCCCGCACAAGCGGTGGAGCATGTGGTTTAATTCGATGCAACGCGAAGAACCTTACCAGGGCTTGACATACTACAAATTCTCTTGAAAAAGAGAAGTGCCTTCGGGAATGTAGATACAGGTGGTGCATGGCTGTCGTCAGCTCGTGTCGTGAGATGTTGGGTTAAGTCCCGCAACGAGCGCAACCCTTATTTTTAGTTACCAATTCGTTGGGTTCTCTAGAAAGACTGCCGGTGACAAACCGGAGGAAGGTGAGGATGACGTCAAGTCAGCATGCCCCTTATGTCCTGGGCTACACACGTGCTACAATGGCTAAGACAAAGAGTTGCGAGCTCGCGAGAGTCAGCTAATCTCATAAACTTAGCCTAAGTTCAGATTGTAGGCTGCAACTCGCCTACGTGAAG
>EF0519901_Uncultured_haptophyte_MAMA64129
GAGGAATAAGCATCGGCTAACTCCGTGCCAGCAGCCGCGGTAATACGGGGGATGCAAGCGTTATCCGGAATCATTGGGCGTAAAGCGCCTGTAGGTTGTTTACTAAGTCTGTTGTTAAAGACTAGGGCTTAACCCTAGAAAAGCAATGGAAACTTGTAGACTAGAGTATGGCAGGGGTAGAGGGAATTTCTAGTGTAGCGGTGAAATGCGTAGATATTAGAAAGAACACCAGTGGCGAAAGCGCTCTACTGGACCATTACTGACACTCAGAGGCGAAAGCTAGGGTAGCAAAAGGGATTAGATACCCCTGTAGTCCTAGCCGTAAACGATGGATACTAGATGTTGTGCTTTGTACAGTATCGTAGCTAACGCGTTAAGTATCCCGCCTGGGGAGTACGCTCGCAAGGGTGAAACTCAAAGGAATTGACGGGGGCCCGCACAAGCGGTGGAGCATGTGGTTTAATTCGATGCAACGCGAAGAACCTTACCAGGGCTTGACATACTACAGATTCTTTTGAAAAAAGGAAGTGCCTTCGGGAATGTAGATACAGGTGGTGCATGGCTGTCGTCAGCTCGTGTCGTGAGATGTTGGGTTAAGTCCCGCAACGAGCGCAACCCTTATTTTTAGTTACCAATTCGTTGGGTTCTCTAGAAAGACTGCCGGTGACAAACCGGAGGAAGGTGAGGATGACGTCAAGTCAGCATGCCCCTTATGTCCTGGGCTACACACGTGCTACAATGGTTAAGACAAAGAGTCGCAAGCTTGCAAGAGTTAGCTAATCTCATAAACTTAGCCTAAGTTCAGATTGTAGGCTGCAACTCGCCTACATGAAG
>EF0521741_Uncultured_haptophyte_MC6223
GAGGAATAAGCATCGGCTAACTCCGTGCCAGCAGCCGCGGTAATACGGGGGATGCAAGCGTTATCCGGAATCATTGGGCGTAAAGCGCCTGTAGGTTGTTTACTAAGTCTGTTGTTAAAGACTAGGGCTTAACCCTAGAAAAGCAATGGAAACTTGTAGACTAGAGTATGGCAGGGGTAGAGGGAATTTCTAGTGTAGCGGTGAAATGCGTAGATATTAGAAAGAACACCAGTGGCGAAAGCGCTCTACTGGACCATTACTGACACTCAGAGGCGAAAGCTAGGGTAGCAAAAGGGATTAGATACCCCTGTAGTCCTAGCCGTAAACGATGGATACTAGATGTTGTGCTTAGTACAGTATCGTAGCTAACGCGTTAAGTATCCCGCCTGGGGAGTACGCTCGCAAGGGTGAAACTCAAAGGAATTGACGGGGGCCCGCACAAGCGGTGGAGCATGTGGTTTAATTCGATGCAACGCGAAGAACCTTACCAGGGCTTGACATACTACAAATTCTTTTGAGAAAGAGAAGTGCCTTCGAGAATGTAGATACAGGTGGTGCATGGCTGTCGTCAGCTCGTGTCGTGAGATGTTGGGTTAAGTCCCGCAACGAGCGCAACCCTTATTTTTAGTTACCAATTCGTTGGGTTTTTTAGAAAGACTGCCGGTGACAAACCGGAGGAAGGTGAGGATGACGTCAAGTCAGCATGCCCCTTATGCCTTGGGCTACACACGTGCTACAATGGTTAAGACAAAGAGTTGCGAGCTCGCGAGAGTCAGCTAATCTCATAAACTTAGCCTAAGTTCGGATTGTAGGCTGCAACTCGCCTGCATGAAG
>EF0519171_Uncultured_haptophyte_MC601123
GAGGAATAAGCATCGGCTAACTCCGTGCCAGCAGCCGCGGTAATACGGGGGATGCAAGCGTTATCCGGAATCATTGGGCGTAAAGCGCCTGTAGGTTGTTTACTAAGTCTGTTGTTAAAGACTAGGGCTTAACCCTAGAAAAGCAATGGAAACTTGTAGACTAGAGTATGGCAGGGGTAGAGGGAATTTCTAGTGTAGCGGTGAAATGCGTAGATATTAGAAAGAACACCAGTGGCGAAAGCGCTCTACTTGACCATTACTGACACTCAGAGGCGAAAGCTAGGGTAGCAAAAGGGATTAGATACCCCTGTAGTCCTAGCCGTAAACGATGGATACTAGATGTTGTGCTTAGTACAGTATCGTAGCTAACGCGTTAAGTATCCCGCCTGGGGAGTACGCTCGCAAGGGTGAAACTCAAAGGAATTGACGGGGGCCCGCACAAGCGGTGGAGCATGTGGTTTAATTCGATGCAACGCGAAGAACCTTACCAGGGCTTGACATACTACAAATTCTTTTGAGAAAAAGAAGTGCCTTCGGGAATGTAGATACAGGTGGTGCATGGCTGTCGTCAGCTCGTGTCGTGAGATGTTGGGTTAAGTCCCGCAACGAGCGCAACCCTTATTTTTAGTTACCAATTCGTTGGGTTTTTTAGAAAGACTGCCGGTGACAAACCGGAGGAAGGTGAGGATGACGTCAAGTCAGCATGCCCCTTATGTCCTGGGCTACACACGTGCTACAATGGTTAAGACAAAGAGTCGCAAGCTCGTGAGAGTAAGCTAATCTACTAAACTTAGCCTAAGTTCAGATTGTAGGCTGCAACTCGCCTACATGAAG
>EF0521931_Uncultured_haptophyte_MC62227
GAGGAATAAGCATCGGCTAACTCCGTGCCAGCAGCCGCGGTAATACGGGGGATGCAAGCGTTATCCGGAATCATTGGGCGTAAAGCGCCTGTAGGTGGTTTGCTAAGTCTGTTGTTAAAGACTAGGGCTTAACCCTAGAAAAGCAATGGAAACTTGTAGACTAGAGTATGGCAGGGGTAGAGGGAATTTCTAGTGTAGCGGTGAAATGCGTAGATATTAGAAAGAACACCAGTGGCGAAAGCGCTCTACTGGACCATTACTGACACTCAGAGGCGAAGGCTAGGGTAGCAAAAGGGATTAGATACCCCTGTAGTCCTAGCCGTAAACGATGGATACTAGATGTTGTGCATAGTACAGTATCGTAGCTAACGCGTTAAGTATCCCGCCTGGGGAGTACGCTCGCAAGGGTGAAACTCAAAGGAATTGACGGGGGCCCGCACAAGCGGTGGAGCATGTGGTTTAATTCGATGCAACGCGAAGAACCTTACCAGGGCTTGACATACTACAAATTCTTTTGAAAAAGAGAAGTGCCTTCGGGAATGTAGATACAGGTGGTGCATGGCTGTCGTCAGCTCGTGTCGTGAGATGTTGGGTTAAGTCCCGCAACGAGCGCAACCCTTATTTTTAGTTACCAATTCGTTGGATTTTTTAGAAAGACTGCCGGTGACAAACCGGAGGAAGGTGAGGATGACGTCAAGTCAGCATGCCCCTTATGTCCTGGGCTACACACGTGCTACAATGGTTAAGACAAAGAGTCGCAAACTCGTGAGGGTAAGCTAATCTATTAAACTTAGCCTAAGTTCAGATTGTAGGCTGCAACTCGCCTGCATGAAG
>EF0522491_Uncultured_haptophyte_MC62291
GAGGAATAAGCATCGGCTAACTCCGTGCCAGCAGCCGCGGTAATACGGGGGATGCAAGCGTTATCCGGAATCATTGGGCGTAAAGCGCCTGTAGGTGGTTTGCTAAGTCTGTTGTTAAAGACTAGGGCTTAACCCTAGAAAAGCAATGGAAACTTGTAGACTAGAGTATGGCAGGGGTAGAGGGAATTTCTAGTGTAGCGGTGAAATGCGTAGATATTAGAAAGAACACCAGTGGCGAAAGCGCTCTACTGGACCATTACTGACACTCAGAGGCGAAAGCTAGGGTAGCAAAAGGGATTAGATACCCCTGTAGTCCTAGCCGTAAACGATGGATACTAGATGTTGTGCATAGTACAGTATCGTAGCTAACGCGTTAAGTATCCCGCCTGGGGAGTACGCTCGCAAGGGTGAAACTCAAAGGAATTGACGGGGGCCCGCACAAGCGGTGGAGCATGTGGTTTAATTCGATGCAACGCGAAGAACCTTACCAGGGCTTGACATACTACAAATTCTTTTGAAAAAGAGAAGTGCCTTCGGGAATGTAGATACAGGTGGTGCATGGCTGTCGTCAGCTCGTGTCGTGAGATGTTGGGTTAAGTCCCGCAACGAGCGCAACCCTTATTTTTAGTTACCAATTCGTTGGATTTTTTAGAAAGACTGCCGGTGACAAACCGGAGGAAGGTGAGGATGACGTCAAGTCAGCATGCCCCTTATGTCCTGGGCTACACACGTGCTACAATGGTTAAGACAAAGAGTCGCAAACTCGTGAGGGTAAGCTAATCTATTAAACTTAGCCTAAGTTCAGATTGTAGGCTGCAACTCGCCTACATGAAG
>EF0518291_Uncultured_haptophyte_MC59767
GAGGAATAAGCATCGGCTAACTCCGTGCCAGCAGCCGCGGTAATACGGGGGATGCAAGCGTTATCCGGAATCATTGGGCGTAAAGCGCCTGTAGGTTGTTTACTAAGTCTGTTGTTAAAGACTAGGGCTTAACCCTAGAAAAGCAATGGAAACTTGTAGACTAGAGTATGGCAGGGGTAGAGGGAATTTCTAGTGTAGCGGTGAAATGCGTAGATATTAAAAAGAACACCAGTGGCGAAAGCGCTCTACTGGACCATTACTGACACTCAGAGGCGAAAGCTAGGGTAGCAAAAGGGATTAGATACCCCTGTAGTCCTAGCCGTAAACGATGGATACTAGATGTTGTGCTTAGTACAGTATCGTAGCTAACGCGTTAAGTATCCCGCCTGGGGAGTACGCTCGCAAGGGTGAAACTCAAAGGAATTGACGGGGGCCCGCACAAGCGGTGGAGCATGTGGTTTAATTTGATGCAACGCGAAGAACCTTACCAGGGCTTGACATACTACAAATTCTTTTGAGAAAGAGAAGTGCCTTCGGGAATGTAGATACAGGTGGTGCATGGCTGTCGTCAGCTCGTGTTGTGAGATGTTGGGTTAAGTCCCGCAACGAGCGCAACCCTTATTTTTAGTTACCAATTCGTTGGGTTTTTTAGAAAGACTGCCGGTGACAAACCGGAGGAAGGTGAGGATGACGTCAAGTCAGCATGCCCCTTATGTCCTGGGCTACACACGTGCTACAATGGTTAAGACAAAGAGTCGCAAGCTCGCGAGAGTTAGCTAATCTATTAAACTTAGCCTAAGTTCAGATTGTAGGCTGCAACTCGCCTAGCATGAAG
>EF0519981_Uncultured_haptophyte_MAMA64139
GAGGAATAAGCATCGGCTAACTCCGTGCCAGCAGCCGCGGTAATACGGGGGATGCAAGCGTTATCCGGAATCATTGGGCGTAAAGCGCCTGTAGGTTGTTTACTAAGTCTGTTGTTAAAGACTAGGGCTTAACCCTAGAAAAGCAATGGAAACTTGTAGACTAGAGTATGGCAGGGGTAGAGGGAATTTCTAGTGTAGCGGTGAAATGCGTAGATATTAGAAAGAACACCAGTGGCGAAAGCGCTCTACTGGACCATTACTGACACTCAGAGGCGAAAGCTAGGGTAGCAAAAGGGATTAGATACCCCTGTAGTCCTAGCCGTAAACGATGGATACTAGATGTTGTGCATAGTACAGTATCGTAGCTAACGCGTTAAGTATCCCGCCTGGGGAGTACGCTCGCAAGGGTGAAACTCAAAGGAATTGACGGGGGCCCGCACAAGCGGTGGAGCATGTGGTTTAATTCGATGCAACGCGAAGAACCTTACCAGGGCTTGACATACTACAGATTCTCTTGAGAAAGAGAAGTGCCTTCGGGAATGTAGATACAGGTGGTGCATGGCTGTCGTCAGCTCGTGTCGTGAGATGTTGGGTTAAGTCCCGCAACGAGCGCAACCCTTATTTTTAGTTACCAATTCGTTGGGTTTTTTAGAAAGACTGCCGGTGACAAACCGGAGGAAGGTGAGGATGACGTCAAGTCAGCATGCCCCTTATGTCCTGGGCTACACACGTGCTACAATGGTTAAGACAAAGAGTCGCAAGCTCGTGAGAGTTAGCTAATCTACTAAACTTAGCCTAAGTTCAGATTGTAGGCTGCAACTCGCCTAGCATGAAG
>LN7352242_Chrysochromulina_camella_RCC1186
CTCCGTGCCAGCAGCCGCGGTAATACGGGGGATGCAAGCGTTATCCGGAATCATTGGGCGTAAAGCGCCTGTAGGTTGTTTACTAAGTCTGTTGTTAAAGACTAGGGCTTAACCCTAGAAAAGCAATGGAAACTTGTAGACTAGAGTATGGCAGGGGTAGAGGGAATTTCTAGTGTAGCGGTGAAATGCGTAGATATTAGAAAGAACACCAGTGGCGAAAGCGCTCTACTGGACCATTACTGACACTCAGAGGCGAAAGCTAGGGTAGCAAAAGGGATTAGATACCCCTGTAGTCCTAGCCGTAAACGATGGATACTAGATGTTGTGCATAGTACAGTATCGTAGCTAACGCGTTAAGTATCCCGCCTGGGGAGTACGCTCGCAAGGGTGAAACTCAAAGGAATTGACGGGGGCCCGCACAAGCGGTGGAGCATGTGGTTTAATTCGATGCAACGCGAAGAACCTTACCAGGGCTTGACATACTACAAATTCTTTTGAGAAAGAGAAGTGCCTTCGGGAATGTAGATACAGGTGGTGCATGGCTGTCGTCAGCTCGTGTCGTGAGATGTTGGGTTAAGTCCCGCAACGAGCGCAACCCTTATTTTTAGTTACCAATTCGTTGGGTTTTTTAGAAAGACTGCCGGTGACAAACCGGAGGAAGGTGAGGATGACGTCAAGTCAGCATGCCCCTTATGTCCTGGGCTACACACGTGCTACAATGGTTAAGACAAAGAGTTGCAAGCTCGTGAGAGTTAGCTAATCTATTAAACTTAGCCTAAGTTCAGATTGTAGG
>LN7352232_Chrysochromulina_camella_RCC1185
TCGGCTAACTCCGTGCCAGCAGCCGCGGTAATACGGGGGATGCAAGCGTTATCCGGAATCATTGGGCGTAAAGCGCCTGTAGGTTGTTTACTAAGTCTGTTGTTAAAGACTAGGGCTTAACCCTAGAAAAGCAATGGAAACTTGTAGACTAGAGTATGGCAGGGGTAGAGGGAATTTCTAGTGTAGCGGTGAAATGCGTAGATATTAGAAAGAACACCAGTGGCGAAAGCGCTCTACTGGACCATTACTGACACTCAGAGGCGAAAGCTAGGGTAGCAAAAGGGATTAGATACCCCTGTAGTCCTAGCCGTAAACGATGGATACTAGATGTTGTGCATAGTACAGTATCGTAGCTAACGCGTTAAGTATCCCGCCTGGGGAGTACGCTCGCAAGGGTGAAACTCAAAGGAATTGACGGGGGCCCGCACAAGCGGTGGAGCATGTGGTTTAATTCGATGCAACGCGAAGAACCTTACCAGGGCTTGACATACTACAAATTCTTTTGAGAAAGAGAAGTGCCTTCGGGAATGTAGATACAGGTGGTGCATGGCTGTCGTCAGCTCGTGTCGTGAGATGTTGGGTTAAGTCCCGCAACGAGCGCAACCCTTATTTTTAGTTACCAATTCGTTGGGTTTTTTAGAAAGACTGCCGGTGACAAACCGGAGGAAGGTGAGGATGACGTCAAGTCAGCATGCCCCTTATGTCCTGGGCTACACACGTGCTACAATGGTTAAGACAAAGAGTTGCAAGCTCGTGAGAGTTAGCTAATCTATTAAACTTAGCCTAAGTTCAGATTGTAGGCTGCAACTC
>EF0522171_Uncultured_haptophyte_MC62256
GAGGAATAAGCATCGGCTAACTCCGTGCCAGCAGCCGCGGTAATACGGGGGATGCAAGCGTTATCCGGAATCATTGGGCGTAAAGCGCCTGTAGGTTGTTTACTAAGTCTGTTGTTAAAGACTAGGGCTTAACCCTAGAAAAGCAATGGAAACTTGTAGACTAGAGTATGGCAGGGGTAGAGGGAATTTCTAGTGTAGCGGTGAAATGCGTAGATATTAGAAAGAACACCAGTGGCGAAAGCGCTCTACTGGACCATTACTGACACTCAGAGGCGAAAGCTAGGGTAGCAAAAGGGATTAGATACCCCTGTAGTCCTAGCCGTAAACGATGGATACTAGATGTTGTGCTTTTGTACAGTATCCTAGCTAACGCGTTAAGTATCCCGCCTGGGGAGTACGCTCGCAAGGGTGAAACTCAAAGGAATTGACGGGGGCCCGCACAAGCGGTGGAGCATGTGGTTTAATTCGATGCAACGCGAAGAACCTTACCAGGGCTTGACATACTACAAATTCTTTTGAAAAAGAGAAGTGCCTTCGGGAATGTAGATACAGGTGGTGCATGGCTGTCGTCAGCTCGTGTCGTGAGATGTTGGGTTAAGTCCCGCAACGAGCGCAACCCTTATTTTTAGTTACCAATTCGTTGGGTTTTTTAGAAAGACTGCCGGTGACAAACCGGAGGAAGGTGAGGATGACGTCAAGTCAGCATGCCCCTTATGTCCTGGGCTACACACGTGCTACAATGGTTAAGACAATGAGTCGCAAGCTCGTGAGAGTAAGCTAATCTATTAAACTTAGCCTAAGTTCAGATTGTAGGCTGCAACTCGCCTACATGAAG
>EF0517611_Chrysochromulina_campanulifera_UIO_J10
AAAGCGCCTGTAGGTTGTTTACTAAGTCTGTTGTTAAAGACTAGGGCTTAACCCTAGAAAAGCAATGGAAACTTGTAGACTAGAGTATGGCAGGGGTAGAGGGAATTTCTAGTGTAGCGGTGAAATGCGTAGATATTAGAAAGAACACCAGTGGCGAAAGCGCTCTACTGGACCATTACTGACACTCAGAGGCGAAAGCTAGGGTAGCAAAAGGGATTAGATACCCCTGTAGTCCTAGCCGTAAACGATGGATACTAGATGTTGTGCATAGTACAGTATCGTAGCTAACGCGTTAAGTATCCCGCCTGGGGAGTACGCTCGCAAGGGTGAAACTCAAAGGAATTGACGGGGGCCCGCACAAGCGGTGGAGCATGTGGTTTAATTCGATGCAACGCGAAGAACCTTACCAGGGCTTGACATACTACAGATTCTTTTGAGAAAGAGAAGTGCCTTCGGGAATGTAGATACAGGTGGTGCATGGCTGTCGTCAGCTCGTGTCGTGAGATGTTGGGTTAAGTCCCGCAACGAGCGCAACCCTTATTTTTAGTTACCAATTCGTTGGGTTTTTTAGAAAGACTGCCGGTGACAAACCGGAGGAAGGTGAGGATGACGTCAAGTCAGCATGCCCCTTATGTCCTGGGCTACACACGTGCTACAATGGTTAAGACAAAGAGTCGCAAGCTCGTGAGAGTGAGCTA
>EF0519801_Uncultured_haptophyte_MAMA64118
GAGGAACATTTATAGGCTAACTCCGTGCCAGCAGCCGCGGTAATACHVYBTKKATGCAAGCGTTATCCGGAATCATTGGGCGTAAAGCGCCTGTAGGTTGTTTACTAAGTCTGTTGTTAAAGACTAGGGCTTAACCCTAGAAAAGCAATGGAAACTTGTAAACTAGAGTATGGCAGGGGTAGAGGGAATTTCTAGTGTAGCGGTGAAATGCGTAGATATTAGAAAGAACACCAGTGGCGAAAGCGCTCTACTGGACCATTACTGACACTCAGAGGCGAAAGCTAGGGTAGCAAAAGGGATTAGATACCCCTGTAGTCCTAGCCGTAAACGATGGATACTAGATGTTGTGCATAGTACAGTATCGTAGCTAACGCGTTAAGTATCCCGCCTGGGGAGTACGCTCGCAAGGGTGAAACTCAAAGGAATTGACGGGGGCCCGCACAAGCGGTGGAGCATGTGGTTTAATTCGATGCAACGCGAAGAACCTTACCAGGGCTTGACATACTACAGATTCTTTTGAGAAAGAGAAGTGCCTTCGGGAATGTAGATACAGGTGGTGCATGGCTGTCGTCAGCTCGTGTCGTGAGATGTTGGGTTAAGTCCCGCAACGAGCGCAACCCTTATTTTTAGTTACCAACTCGTTGGGTTTTTTAGAAAGACTGCCGGTGACAAACCGGAGGAAGGTGAGGATGACGTCAAGTCAGCATGCCCCTTATGTCCTGGGCTACACACGTGCTACAATGGTTAAGACAAAGAGTTGCGAGCTCGTGAGAGTAAGCTAATCTATTAAACTTAGCCTAAGTTCAGATTGTAGGCTGCAACTCGCCTGCGTGAAG
>CAMNT_0015890455_Chrysochromulina_brevifilum_Strain_UTEX_LB_985
AAATAGTTTAGGCTGCCTAAGGATGAGCTCACGCCTGATTAGCTAGTTGGTAAGGTAATGGCTTACCAAGGCCACGATCAGTAGCTGGTTTGAGAGAACGATCAGCCACACTGGGACTGAGACACGGCCCAGACTCCTCCGGGAGGCAGCAGTGAGGAATTTTCCGCAATGGGCGAAAGCCTGACGGAGCAATACCGCGTGAGGGATGAAGGATTTTGGTCTGTAAACCTCTTTTCTCAAGAAAGAAGTTCTGACGGTACTTGAGGAATAAGCATCGGCTAACTCCGTGCCAGCAGCCGCGGTAATACGGGGGATGCAAGCGTTATCCGGAATCATTGGGCGTAAAGCGCCTGTAGGTTGTTTACTAAGTCTGTTGTTAAAGACTAGGGCTTAACCCTAGAAAAGCAATGGAAACTTGTAGACTAGAGTATGGCAGGGGTAGAGGGAATTTCTAGTGTAGCGGTGAAATGCGTAGATATTAGAAAGAACACCAGTGGCGAAAGCGCTCTACTGGACCATTACTGACACTCAGAGGCGAAAGCTAGGGTAGCAAAAGGGATTAGATACCCCTGTAGTCCTAGCCGTAAACGATGGATACTAGATGTTGTGCATAGTACAGTATCGTAGCTAACGCGTTAAGTATCCCGCCTGGGGAGTACGCTCGCAAGGGTGAAACTCAAAGGAATTGACGGGGGCCCGCACAAGCGGTGGAGCATGTGGTTTAATTCGATGCAACGCGAAGAACCTTACCAGGTCTTGACATACTACAGATTCTTTTGAGAAAGAGAAGTGCCTTCGGGAATGTAGATACAGGTGGTGCATGGCTGTCGTCAGCTCGTGTCGTGAGATGTTGGGTTAAGTCCCGCAACGAGCGCAACCCTTATTTTTAGTTACCAACTCGTTGGGTTTTTTAGAAAGACTGCCGGTGACAAACCGGAGGAAGGTGAGGATGACGTCAAGTCAGCATGCCCCTTATGTCCTGGGCTACACACGTGCTACAATGGTTAAGACAAAGAGTTGCGAGCTCGTGAGAGTAAGCTAATCTATTAAACTTAGCCTAAGTTCAGATTGTAGGCTGCAACTCGCCTACATGAAGTTGGAATCGCTAGTAATCGCTGGTCAGCCATACAGCGGTGAATCCGTTCCCGGGCCTTGTACACACCGCCCGTCACACCATGGGAGCTGGTCATACCCGAAACCGTTTGCTTAACCATCTGGAGAGCGGCGTCTAAGGTAGGGCTAGTGACTGGGGTGAAGTCGTAACAAGGTAGCCGTACTGGAAGGTGCGGCTGGATCACCTCCTTTT
>HM1331621_Uncultured_marine_haptophyte_Biosope_T35_16S_PLA491017
CGGAATCATTGGGCGTAAAGCGCCTGTAGGTTGTTTACTAAGTCTGTTGTTAAAGACTAGGGCTTAACCCTAGAAAAGCAATGGAAACTTGTAGACTAGAGTATGGCAGGGGTAGAGGGAATTTCTAGTGTAGCGGTGAAATGCGTAGATATTAGAAAGAACACCGGTGGCGAAAGCGCTCTACTGGACCATTACTGACACTCAGAGGCGAAAGCTAGGGTAGCAAAAGGGATTAGATACCCCTGTAGTCCTAGCCGTAAACGATGGATACTAGATGTTGTGTATAACAGTATCGTAGCTAACGCGTTAAGTATCCCGCCTGGGGAGTACGCTCGCAAGGGTGAAACTCAAAGGAATTGACGGGGGCCCGCACAAGCGGTGGAGCATGTGGTTTAATTCGATGCAACGCGAAGAACCTTACCAGGGCTTGACATACTACGAATTCTCTTGAAAAAGAGAAGTGCCTTCGGGAATGTAGATACAGGTGGTGCATGGCTGTCGTCAGCTCGTGTCGTGAGATGTTGGGTTAAGTCCCGCAACGAGCGCAACCCTTATTTTTAGTTACCAATTCGTTGGGTTTTTTAGAAAGACTGCCGGTGACAAACCGGAGGAAGGTGAGGATGACGTCAAGTCAGCATGCCCCTTATGTCCTGGGCCACACACGTGCTACAATGGTTAAGACAAAGAGTTGCGAGCTCGTGAGAGCCAGCTAATCTAATAAACTTAGCCTAAGTTCAGATTGTAGGCTGCAACT
>EF0519971_Uncultured_haptophyte_MAMA64138
GAGGAATAAGCATCGGCTAACTCCGTGCCAGCAGCCGCGGTAATACGGGGGATGCAAGCGTTATCCGGAATCATTGGGCGTAAAGCGCCTGTAGGTTGTTTGTTAAGTCTGTTGTTAAAGACTAGGGCTTAACCCTAGAAAAGCAATGGAAACTAATAGACTAGAGTATGGCAGGGGTAGAGGGAATTTCTAGTGTAGCGGTGAAGTGCGTAGATATTAGAAAGAACACCAGTGGCGAAAGCGCTCTACTAGACCATTACTGACACTCAGAGGCGAAAGCTAGGGTAGCAAAAGGGATTAGATACCCCTGTAGTCCTAGCCGTAAACGATGGATACTAGATGTTGTAAGTTTTTTACAGTATCTTAGCTAACGCGTTAAGTATCCCGCCTGGGGAGTACGCTCGCAAGGGTGAAACTCAAAGGAATTGACGGGGGCCCGCACAAGCGGTGGAGCATGTGGTTTAATTCGATGCAACGCGAAGAACCTTACCAGGGCTTGACATACTACGAATTCTTTTGAAAAAAAGAAGTGCCTTAGGGAACGTAGATACAGGTGGTGCATGGCTGTCGTCAGCTCGTGTCGTGAGATGTTGGGTTAAGTCCCGCAACGAGCGCAACCCTTATTTTTAGTTACCAATTCGTTGGGTTCTCTAGAAAGACTGCCGGTGACAAACCGGAGGAAGGTGAGGATGACGTCAAGTCAGCATGCCCTTTATGTCCTGGGCTACACACGTGCTACAATGGCTAAGACAAAGGGTCGCAAGCTTGTGAAAGTTAGCTAATCTCGTAAACTTAGCCTAAGTTCAGATTGTAGGCTGCAACTCGCCTGCATGAAG
>EF0522221_Uncultured_haptophyte_MC62262
GAGGAATAAGCATCGGCTAACTCCGTGCCAGCAGCCGCGGTAATACGGGGGATGCAAGCGTTATCCGGAATCATTGGGCGTAAAGCGCCTGTAGGTTGTTTAGTAAGTCTGTTGTTAAAGACTAAGGCTTAACCTTAGGAAAGCGATGGAAACTACTAGACTTGAGTATGGCAGGGGTAGAGGGAATTTCTAGTGTAGCGGTGAAATGCGTAGATATTAGAAAGAACACCAGTGGCGAAAGCGCTCTACTGGACCATTACTGACACTCAGAGGCGAAAGCTAGGGTAGCAAAAGGGATTAGATACCCCTGTAGTCCTAGCCGTAAACGATGGATACTAGATGTTGTGCATAGTACAGTATCGTAGCTAACGCGTTAAGTATCCCGCCTGGGGAGTACGCTCGCAAGGGTGAAACTCAAAGGAATTGACGGGGGCCCGCACAAGCGGTGGAGCATGTGGTTTAATTCGATGCAACGCGAAGAACCTTACCAGGGCTTGACATACTACAGATTCCTTTGAGAAAAGGAAGTGCCTTCGGGAATGTAGATACAGGTGGTGCATGGCTGTCGTCAGCTCGTGTCGTGAGATGTTGGGTTAAGTCCCGCAACGAGCGCAACCCTTATTTTTAGTTACCAATTCGTTGGGTTTTTTAGAAAGACTGCCGGTGACAAACCGGAGGAAGGTGAGGATGACGTCAAGTCAGCATGCCCCTTATGTCCTGGGCTACACACGTGCTACAATGGTTAAGACAAAGAGTTGCGAGCTCGTGAGAGTAAGCTAATCTACTAAACTTAGCCTAAGTTCAGATTGTAGGCTGCAACTCGCCTGCATGAAG
>HM1334931_Uncultured_marine_haptophyte_Biosope_T84_16S_PLA491020
AGCGTTATCCGGAATCATTGGGCGTAAAGCGCCTGTAGGTTGTTTAATAAGTCTGTTGTTAAAGACTAGGGCTCAACCCTAGAAAAGCAATGGAAACTATTAGACTAGAGTATGGCAGGGGTAGAGGGAATTTCTAGTGTAGCGGTGAAATGCGTAGATATTAGAAAGAACACCAGCGGCGAAAGCGCTCTACTGGACCATTACTGACACTCAGAGGCGAAAGCTAGGGTAGCAAAAGGGATTAGATACCCCTGTAGTCCTAGCCGTAAACGATGGATACTAGATGTTGTGCTTCCGTACAGTATCGTAGCTAACGCGTTAAGTATCCCGCCTGGGGAGTACGCTTGCAAGGGTGAAACTCAAAGGAATTGACGGGGGCCCGCACAAGCGGTGGAGCATGTGGTTTAATTCGATGCAACGCGAAGAACCTTACCAGGGCTTGACATACTACAGATTCTTTAGAGATAGAGAAGTGCCTCCGGGAATGTAGATACAGGTGGTGCATGGCTGTCGTCAGCTCGTGTCGTGAGATGTTGGGTTAAGTCCCGCAACGAGCGCAACCCTTATTTTTAGTTACCAATTCGTTGGGTTCTCTAGAAAGACTGCCGGTGACAAACCGGAGGAAGGTGAGGATGACGTCAAGTCAGCATGCCCCTTATGTCCTGGGCTACACACGTGCTACAATGGTTAAGACAAAGAGTTGCGAGCTCGCAAGAGTCAGCTAATCTCATAAACTTAGCCTAAGTTCAGATTGTAGGCTGCAACT
>HM1332661_Uncultured_marine_haptophyte_Biosope_T41_16S_PLA491106
TTATCCGGAATCATTGGGCGTAAAGCGCCTGTAGGTTGTTTAATAAGTCTGTTGCTAAAGACTAGGGCTCAACCCTAGAAAAGCAATGGAAACTATTAGACTAGAGTATGGCAGGGGTAGAGGGAATTTCTAGTGTAGCGGTGAAATGCGTAGATATTATAAAGAACACCAGCGGCGAAAGCGCTCTACTGGACCATTACTGACACTCAGAGGCGAAAGCTAGGGTAGCAAAAGGGATTAGATACCCCTGTAGTCCTAGCCGTAAACGATGGATACTAGATGTTGTGCTTCCGTACAGTATCGTAGCTAACGCGTTAAGTATCCCGCCTGGGGAGTACGCTCGCAAGGGTGAAACTCAAAGGAATTGACGGGGGCCCGCACAAGCGGTGGAGCATGTGGTTTAATTCGATGCAACGCGAAGAACCTTACCAGGGCTTGACATACTACAGATTCTTTAGAGATAGAGAAGTGCCTTCGGGAATGTAGATACAGGTGGTGCATGGCTGTCGTCAGCTCGTGTCGTGAGATGTTGGGTTAAGTCCCGCAACGAGCGCAACCCTTATTTTTAGTTACCAATTCGTTGGGTTCTCTAGAAAGACTGCCGGTGACAAACCGGAGGAAGGTGAGGATGACGTCAAGTCAGCATGCCCCTTATGTCCTGGGCTACACACGTGCTACAATGGTTAAGACAAAGAGTTGCGAGCTCGCAAGAGTCAGCTAATCTCATAAACTTAGCCTAAGTTCAGATTGTAGGCTGCAACTCGCCCTA
>HM1333971_Uncultured_marine_haptophyte_Biosope_T65_16S18a
GGTGCAAGCGTTATCCGGAATCATTGGGCGTAAAGCGCCTGTAGGTTGTTTAATAAGTCTGTTGTTAAAGACCAGGGCTCAACCCTAGAAAAGCAATGGAAACTACTAGACTAGAGTATGGCAGGGGTAGAGGGAATTTCTAGTGTAGCGGTGAAATGCGTAGATATTAGAAAGAACACCGGTGGCGAAAGCGCTCTACTGGACCATTACTGACACTCAGAGGCGAAAGCTAGGGTAGCAAAAGGGATTAGATACCCCTGTAGTCCTAGCCGTAAACGATGGATACTACATGTTGTGCTTATTTGTACAGTATGGTAGCTAACGCGTTAAGTATCCCGCCTGGGGAGTACGCTCGCAAGGGTGAAACTCAAAGGAATTGACGGGGGCCCGCACAAGCGGTGGAGCATGTGGTTTAATTCGATGCAACGCGAAGAACCTTACCAGGGCTTGACATACTACAAATTCTTTAGAGATGAAGAAGTGCCTTCGGGAATGTAGATACAGGTGGTGCATGGCTGTCGTCAGCTCGTGTCGTGAGATGTTGGGTTAAGTCCCGCAACGAGCGCAACCCTTATTTTTAGTTACTAATTCGTTAGGTTCTCTAGAAAGACTGCCGGTGACAAACCGGAGGAAGGTGAGGATGACGTCAAGTCAGCATGCCCCTTATGTCCTGGGCTACACACGTGCTACAATGGTTAAGACAAAGAGTCGCGAGCTCGCGAGAGTCAGCTAATCTCATAAACTTAGCCT
>EF0521371_Uncultured_haptophyte_MC61566
GAGGAATAAGCATCGGCTAACTCCGTGCCAGCAGCCGCGGTAATACGGGGGATGCAAGCGTTATCCGGAATCATTGGGCGTAAAGCGCCTGTAGGTTGTTTAATAAGTCTGTTGTTAAAGCCTAGGGCTTAACCCTAGAAAAGCAATGGAAACTACTAGACTAGAGTATGGCAGGGGCAGAGGGAATTTCTAGTGTAGCGGTGAAATGCGTAGATATTAGAAAGAACACCAGTGGCGAAAGCGCTCTGCTGGACCATTACTGACACTCAGAGGCGAAAGCTAGGGTAGCAAAAGGGATTAGATACCCCTGTAGTCCTAGCCGTAAACGATGGATACTAGATGTTGTGCAACCGTACAGTATCGTAGCTAACGCGTTAAGTATCCCGCCTGGGGAGTACGCTCGCAAGGGTGAAACTCAAAGGAATTGACGGGGGCCCGCACAAGCGGTGGAGCATGTGGTTSATTCGATGCAACGCGAAGAACCTTACCAGGGCTTGACATACTACAAATTCTTTAGAGATAGAGAAGTGCCTTCGGGAATGTAGATACAGGTGGTGCATGGCTGTCGTCAGCTCGTGTCGTGAGATGTTGGGTTAAGTCCCGCAACGAGCGCAACCCTTATTTTTAGTTACTAACTCGTTAGGTTCTCTAGAAAGACTGCCGGTGACAAACCGGAGGAAGGTGAGGATGACGTCAAGTCAGCATGCCCCTTATGCCCTGGGCTACACACGTGCTACAATGGTTAAGACAAAGAGTCGCGAGCTCGCGAGAGTCAGCTAATCTCATAAACTTAGCCTAAGTTCAGATTGTAGGCTGCAACTCGCCTACATGAAG
>HM1333361_Uncultured_marine_haptophyte_Biosope_T58_16S_PLA491035
TATCCGGAATCATTGGGCGTAAAGCGTCTGTAGGTTGTTTAATAAGTCTGTTGTTAAAGACTAGGGCTTAACCCTAGAAAAGCAATGGAAACTACTAGACTTGAGTATGGCAGGGGTAGAGGGAATTTCTAGTGTAGCGGTGAAATGCGTAGATATTAGAAAGAACACCAGTGGCGAAAGCGCTCTACTGGACCATTACTGACACTCAGAGACGAAAGCTAGGGTAGCAAAAGGGATTAGATACCCCTGTAGTCCTAGCCGTAAACGATGGATACTAGATGTTGTGTTTAATATGCAGTATCGTAGCTAACGCGTTAAGTATCCCGCCTGGGGAGTACGCTCGCAAGGGTGAAACTCAAAGGAATTGACGGGGGCCCGCACAAGCGGTGGAGCATGTGGTTTAATTCGATGCAACGCGAAGAACCTTACCAGGACTTGACATACTACAAATTTCTTTGAAAAAAGGAAGTGCCTTCGGGAATGTAGATACAGGTGGTGCATGGCTGTCGTCAGCTCGTGTCGTGAGATGTTGGGTTAAGTCCCGCAACGAGCGCAACCCTTATTTTTAGTTACTAATTAATTAGGTTTTCTAGAAAGACTGCCGGTGACAAACCGGAGGAAGGTGAGGATGACGTCAAGTCAGCATGCCCCTTATGTCCTGGGCTACACACGTGCTACAATGGTTAAAACAAAGGGTCGCGAGCTTGTGAGAGTCAGCTAATCCCATTAATTTAGCCTAAGTTCAGATTGTAGGCTGCAAC
>HM1332151_Uncultured_marine_haptophyte_Biosope_T39_16S_PLA491011
TCATTGGGCGTAAAGCGTCTGTAGGTTGTTTAATAAGTCTGTTGTTAAAGACTAGGGCTCAACCCTAGAAAAGCAATGGAAACTACTAGACTTGAGTATGGCAGGGGTAGAGGGAATTTCTAGTGTAGCGGTGAAATGCGTAGATATTAGAAAGAACACCAGCGGCGAAAGCGCTCTACTGGGCCATTACTGACACTCAGAGACGAAAGCTAGGGTAGCAAAAGGGATTAGATACCCCTGTAGTCCTAGCCGTAAACGATGGATACTAGATGTTGTGTTTAATATGCAGTATCGTAGCTAACGCGTTAAGTATCCCGCCTGGGGAGTACGCTCGCAAGGGTGAAACTCAAAGGAATTGACGGGGGCCCGCACAAGCGGTGGAGCATGTGGTTTAATTCGATGCAACGCGAAGAACCTTACCAGGACTTGACATACTACAAATTTCTTTGAAAAAAGGAAGTGCCTTCGGGAATGTAGATACAGGTGGTGCATGGCTGTCGTCAGCTCGTGTCGTGAGATGTTGGGTTAAGTCCCGCAACGAGCGCAACCCTTATTTTTAGTTACTAATTAATTAGGTTTTCTAGAAAGACTGCCGGTGACAAACCGGAGGAAGGTGAGGATGACGTCAAGTCAGCATGCCCCTTATGTCCTGGGCTACACACGTGCTACAATGGTTAAGACAAAGGGTCGCGAGCTCGTGAGAGTCAGCTAATCCCATAAATTTAGCCTAAGTTCAGATTGTAGGCTGCAACT
>HM1335011_Uncultured_marine_haptophyte_Biosope_T84_16S_PLA491028
AGCGTTATCCGGAATCATTGGGCGTAAAGCGTCTGTAGGTTGTTTAATAAGTCTGTTGTTAAAGACTAGGGCTCAACCCTAGAAAAGCAATGGAAACTACTAGACTTGAGTATGGCAGGGGTAGAGGGAATTTCTAGTGTAGCGGTGAAATGCGTAGATATTAGAAAGAACACCAGCGGCGAAAGCGCTCTACTGGACCATTACTGACACTCAGAGACGAAAGCTAGGGTAGCAAAAGGGATTAGATACCCCTGTAGTCCTAGCCGTAAACGATGGATACTAGATGTTGTGTTTAATATGCAGTATCGTAGCTAACGCGTTAAGTATCCCGCCTGGGGAGTACGCTCGCAAGGGTGAAACTCAAAGGAATGGACGGGGGCCCGCACAAGCGGTGGAGCATGTGGTTTAATTCGATGCAACGCGAAGAACCTTACCAGGACTTGACATACTACAAATTTCTTTGAAAAAAGGAAGTGCCTTCGGGAATGTAGATACAGGTGGTGCATGGCTGTCGTCAGCTCGTGTCGTGAGATGTTGGGTTAAGTCCCGCAACGAGCGCAACCCTTATTTTTAGTTACTAATTAATTAGGTTTTCTAGAAAGACTGCCGGTGACAAACCGGAGGAAGGTGAGGATGACGTCAAGTCAGCATGCCCCTTATGTCCTGGGCTACACACGTGCTACAATGGTTAAAACAAAGGGTCGCGAGCTCGTGAGAGTCAGCTAATCCCATAAATTTAGCCTAAGTTCAGATTGTAGGCTGCAACT
>HM1335631_Uncultured_marine_haptophyte_Biosope_T88_16S_PLA491034
TATCCGGAATCATTGGGCGTAAAGCGTCTGTAGGTTGTTTAATAAGTCTGTTGTTAAAGACTAGGGCTCAACCCTAGAAAAGCAATGGAAACTACTAGACTTGAGTATGGCAGGGGTAGAGGGAATTTCTAGTGTAGCGGTGAAATGCGTAGATATTAGAAAGAACACCAGCGGCGAAAGCGCTCTACTGGACCATTACTGACACTCAGAGACGAAAGCTAGGGTAGCAAAAGGGATTAGATACCCCTGTAGTCCTAGCCGTAAACGATGGATACTAGATGTTGTGTTTAATATGCAGTATCGTAGCTAACGCGTTAAGTATCCCGCCTGGGGAGTACGCTCGCAAGGGTGAAACTCAAAGGAATTGACGGGGGCCCGCACAAGCGGTGGAGCATGTGGTTTAATTCGATGCAACGCGAAGAACCTTACCAGGACTTGACATACTACAAATTTCTTTGAAAAAAGGAAGTGCCTTCGGGAATGTAGATACAGGTGGTGCATGGCTGTCGTCAGCTCGTGTCGTGAGATGTTGGGTTAAGTCCCGCAACGAGCGCAACCCTTATTTTTAGTTACTAATTAATTAGGCTTTCTAGAAAGACTGCCGGTGACAAACCGGAGGAAGGTGAGGATGACGTCAAGTCAGCATGCCCCTTATGTCCTGGGCTACACACGTGCTACAATGGTTAAAACAAAGGGTCGCGAGCTCGTGAGAGTCAGCTAATCCCATAAATTTAGCCTAAGTTCAGATTGTAGGCTGCAACT
>HM1335611_Uncultured_marine_haptophyte_Biosope_T88_16S_PLA491032
CGTTATCCGGAATCATTGGGCGTAAAGCGTCTGTAGGTTGTTTAATAAGTCCGTTGTTAAAGACTAGGGCTCAACCCTAGAAAAGCAATGGAAACTACTAGACTTGAGTATGGCAGGGGTAGAGGGAATTTCTAGTGTAGCGGTGAAATGCGTAGATATTAGAAAGAACACCAGCGGCGAAAGCGCTCTACTGGACCATTACTGACACTCAGAGACGAAAGCTAGGGTAGCAAAAGGGATTAGATACCCCTGTAGTCCTAGCCGTAAACGATGGATACTAGATGTTGTGTTTAATATGCAGTATCGTAGCTAACGCGTTAAGTATCCCGCCTGGGGAGTACGCTCGCAAGGGTGAAACTCAAAGGAATTGACGGGGGCCCGCACAAGCGGTGGAGCATGTGGTTTAATTCGATGCAACGCGAAGAACCTTACCAGGACTTGACATACTACAAATTTCTTTGAAAAAAGGAAGTGCCTTCGGGAATGTAGATACAGGTGGTGCATGGCTGTCGTCAGCTCGTGTCGTGAGATGTTGGGTTAAGTCCCGCAACGAGCGCAACCCTTATTTTTAGTTACTAATTAATTAGGTTTTCCAGAAAGACTGCCGGTGACAAACCGGAGGAAGGTGAGGATGACGTCAAGTCAGCATGCCCCTTATGTCCTGGGCTACACACGTGCTACAATGGTTAAAACAAAGGGTCGCGAGCTCGTGAGAGTCAGCTAATCCCATAAATTTAGCCTAAGTTCAGATTGTAGGCTGCAAC
>HM1333391_Uncultured_marine_haptophyte_Biosope_T58_16S_PLA491038
AGCAGCGTTATCCGGAATCATTGGGCGTAAAGCGTCTGTAGGTTGTTTAATAAGTCTGTTGTTAAAGACTAGGGCTCAACCCTAGAAAAGCAATGGAAACTACTAGACTTGAGTATGGCAGGGGTAGAGGGAATTTCTAGTGTAGCGGTGAAATGCGTAGATATTAGAAAGAACACCAGCGGCGAAAGCGCTCTACTGGACCATTACTGACACTCAGAGACGAAAGCTAGGGTAGCAAAAGGGATTAGATACCCCTGTAGTCCTAGCCGTAAACGATGGATACTAGATGTTGTGTTTAATATGCAGTATCGTAGCTAACGCGTTAAGTATCCCGCCTGGGGAGTACGCTCGCAAGGGTGAAACTCAAAGGAATTGACGGGGGCCCGCACAAGCGGTGGAGCATGTGGTTTAATTCGATGCAACGCGAAGAACCTTACCAGGACTTGACATACTACAAATTTCTTTGAAAAAAGGAAGTGCCTTCGGGAATGTAGATACAGGTGGTGCATGGCTGTCGTCAGCTCGTGTCGTGAGATGTTGGGTTAAGTCCCGCAACGAGCGCAACCCTTATTTTTAGTTACTACTTAATTAGGTTTTCTAGAAAGACTGCCGGTGACAAACCGGAGGAAGGTGAGGATGACGTCAAGTCAGCATGCCCCTTATGTCCTGGGCTACACACGTGCTACAATGGTTAAAACAAAGGGTCGCGAGCTCGTGAGAGTCAGCTAATCCCATAAATTTAGCCTAAGTTCAGATTGTAGGCTGCACT
>HM1335641_Uncultured_marine_haptophyte_Biosope_T88_16S_PLA491035
ATCCGGAATCATTGGGCGTAAAGCGTCTGTAGGTTGTTTAATAAGTCTGTTGTTAAAGACTAGGGCTCAACCCTAGAAAAGCAATGGAAACTACTAGACTTGAGTATGGCAGGGGTAGAGGGAATTTCTAGTGTAGCGGTGAAATGCGTAGATATTAGAAAGAACACCAGCGGCGAAAGCGCTCTACTGGACCATTACTGACACTCAGAGACGAAAGCTAGGGTAGCAAAAGGGATTAGATACCCCTGTAGTCCTAGCCGTAAACGATGGATACTAGATGTTGTGTTTAATATGCAGTATCGTAGCTAACGCGTTAAGTATCCCGCCTGGGGAGTACGCTCGCAAGGGTGAAACTCAAAGGAATTGACGGGGGCCCGCACAAGCGGTGGAGCATGTGGTTTAATTCGATGCAACGCGAAGAACCTTACCAGGACTTGACATACTACAAATTTCTTTGAAAAAAGGAAGTGCCTTCGGGAATGTAGATACAGGTGGTGCATGGCTGTCGTCAGCTCGTGTCGTGAGATGTTGGGTTAAGTCCCGCAACGAGCGCAACCCTTATTTTTAGTTACTAATTAATTAGGTTTTCTAGAAAGACTGCCGGTGACAAACCGGAGGAAGGTGAGGATGACGTCAAGTCAGCATGCCCCTTATGTCCTGGGCTACACACGTGCTACAATGGTTAAAACAAAGGGTCGCGAGCTCGTGAGAGTCAGCTAATCCCATAAATTTAGCCTAAGTTCAGATTGTAGGCTG
>HM1331131_Uncultured_marine_haptophyte_Biosope_T33_16S_PLA491012
TCCGGAATCATTGGGCGTAAAGCGTCTGTAGGTTGTTTAATAAGTCTGTTGTTAAAGACTAGGGCTTAACCCTAGAAAAGCAATGGAAACTACTAGACTTGAGTATGGCAGGGGTAGAGGGAATTTCTAGTGTAGCGGTGAAATGCGTAGATATTAGAAAGAACACCAGTGGCGAAAGCGCTCTACTGGACCATTACTGACACTCAGAGACGAAAGCTAGGGTAGCAAAAGGGATTAGATACCCCTGTAGTCCTAGCCGTAAACGATGGATACTAGATGTTGTGTTTAATATGCAGTATCGTAGCTAACGCGTTAAGTATCCCGCCTGGGGAGTACGCTCGCAAGGGTGAAACTCAAAGGAATTGACGGGGGCCCGCACAAGCGGTGGAGCATGTGATTTAATTCGATGCAACGCGAAGAACCTTACCAGGACTTGACATACTACAAATTTCTTTGAAAAAAGGAAGTGCCTTCGGGAATGTAGATACAGGTGGTGCATGGCTGTCGTCAGCTCGTGTCGTGAGATGTTGGGTTAAGTCCCGCAACGAGCGCAACCCTTATTTTTAGTTACTAATTAATTAGGTTTTCTAGAAAGACTGCCGGTGACAAACCGGAGGAAGGTGAGGATGACGTCAAGTCAGCATGCCCCTTATGTCCTGGGCTACACACGTGCTACAATGGTTAAAACAAAGGGTCGCGAGCTTGTGAGAGTCAGCCAATCCCATAAATTTAGCCTAAGTTCAGATTGTAGGCTGCA
>HM1333341_Uncultured_marine_haptophyte_Biosope_T58_16S_PLA491033
AGCGTTATCCGGAATCATTGGGCGTGAAGCGTCTGTAGGTTGTTTAATAAGTCTGTTGTTAAAGACTAGGGCTTAACCCTAGAGAAGCAATGGAAACTACTAGACTTGAGTATGGCAGGGGTAGAGGGAATTTCTAGTGTAGCGGTGAAATGCGTAGATATTAGAAAGAACACCGGTGGCGAAAGCGCTCTACTGGACCATTACTGACACTCAGAGACGAAAGCTAGGGTAGCAAAAGGGATTAGATACCCCTGTAGTCCTAGCCGTAAACGATGGATACTAGATGTTGTGTTTAATATGCAGTATCGTAGCTAACGCGTTAAGTATCCCGCCTGGGGAGTACGCTCGCAAGGGTGAAACTCAAAGGAATTGACGGGGGCCCGCACAAGCGGTGGAGCATGTGGTTTAATTCGATGCAACGCGAAGAACCTTACCAGGACTTGACATACTACAAATTTCTTTGAAAAAAGGAAGTGCCTTCGGGAATGTAGATACAGGTGGTGCATGGCTGTCGTCAGCTCGTGTCGTGAGATGTTGGGTTAAGTCCCGCAACGAGCGCAACCCTTATTTTTAGTTACTAATTAATTAGGTTTTCTAGAAAGACTGCCGGTGACAAACCGGAGGAAGGTGAGGATGACGTCAAGTCAGCATGCCCCTTATGTCCTGGGCTACACACGTGCTACAATGGTTAAAACAAAGGGTCGCGAGCTTGTGAGAGTCAGCTAATCCCATAAATTTAGCCTAAGTTCAGATTGTAGGCTGCA
>HM1333401_Uncultured_marine_haptophyte_Biosope_T58_16S_PLA491040
TTATCCGGAATCATTGGGCGTAAAGCGTCTGTAGGTTGTTTAATAAGTCTGTTGTTAAAGACTAGGGCTTAACCCTAGAGAAGCAATGGAAACTACTAGACTTGAGTATGGCAGGGGTAGAGGGAATTTCTAGTGTAGCGGTGAAATGCGTAGATATTAGAAAGAACACCGGTGGCGAAAGCGCTCTACTGGACCATTACTGACACTCAGAGACGAAAGCTAGGGTAGCAAAAGGGATTAGATACCCCTGTAGTCCTAGCCGTAAACGATGGATACTAGATGTTGTGTTTAATATGCAGTATCGTAGCTAACGCGTTAAGTATCCCGCCTGGGGAGTACGCTCGCAAGGGTGAAACTCAAAGGAATTGACGGGGGCCCGCACAAGCGGTGGAGCATGTGGTTTAATTCGATGCAACGCGAAGAACCTTACCAGGACTTGACATACTACAAATTTCTTTGAAAAAAGGAAGTGCCTTCGGGAATGTAGATACAGGTGGTGCATGGCTGTCGTCAGCTCGTGTCGTGAGATGTTGGGTTAAGTCCCGCAACGAGCGCAACCCTTATTTTTAGTTACTAATTAATTAGGTTTTCTAGAAAGACTGCCGGTGACAAACCGGAGGAAGGTGAGGATGACGTCAAGTCAGCATGCCCCTTATGTCCTGGGCTACACACGTGCTACAATGGTTAAAACAAAGGGTCGCGAGCTTGTGAGAGTCAGCTAATCCCATAAATTTAGCCTAAGTTCAGATTGTAGGCTGCA
>HM1333261_Uncultured_marine_haptophyte_Biosope_T58_16S_PLA491012
GCAGCGTTATCCGGAATCATTGGGCGTAAAGCGTCTGTAGGTTGTTGAATAAGTCTGTTGTTAAAGACTAGGGCTTAACCCTAGAGAAGCAATGGAAACTACTAGACTTGAGTATGGCAGGGGTAGAGGGAATTTCTAGTGTAGCGGTGAAATGCGTAGATATTAGAAAGAACACCGGTGGCGAAAGCGCTCTACTGGACCATTACTGACACTCAGAGACGAAAGCTAGGGTAGCAAAAGGGATTAGATACCCCTGTAGTCCTAGCCGTAAACGATGGATACTAGATGTTGTGTTTAATATGCAGTATCGTAGCTAACGCGTTAAGTATCCCGCCTGGGGAGTACGCTCGCAAGGGTGAAACTCAAAGGAATTGACGGGGGCCCGCACAAGCGGTGGAGCATGTGGTTTAATTCGATGCAACGCGAAGAACCTTACCAGGACTTGACATACTACAAATTTCTTTGAAAAAAGGAAGTGCCTTCGGGAATGTAGATACAGGTGGTGCATGGCTGTCGTCAGCTCGCGTCGTGAGATGTTGGGTTAAGTCCCGCAACGAGCGCAACCCTTATTTTTAGTTACTAATTAATTAGGTTTTCTAGAAAGACTGCCGGTGACAAACCGGAGGAAGGTGAGGATGACGTCAAGTCAGCATGCCCCTTATGTCCTGGGCTACACACGTGCTACAATGGTTAAAACAAAGGGTCGCGAGCTTGTGAGAGTCAGCTAATCCCATAAATTTAGCCTAAGTTCAGATTGTAGGCTGCA
>HM1330251_Uncultured_marine_haptophyte_Biosope_T123_16S_PLA491015
GGGCGTAAAGCGTCTGTAGGTTGTTTAATAAGTCTGTTGTTAAAGACTAGGGCTCAACCCTAGAAAAGCAATGGAAACTACTAGACTTGAGTATGGCAGGGGTAGAGAGAATTTCTAGTGTAGCGGTGAAATGCGTAGATATTAGAAAGAACACCAGCGGCGAAAGCGCTCTACTGGACCATTACTGACACTCAGAGACGAAAGCTAGGGTAGCAAAAGGGATTAGATACCCCTGTAGTCCTAGCCGTAAACGATGGATACTAGATGTTGTGTTTAATATGCAGTATCGTAGCTAACGCGTTAAGTATCCCGCCTGGGGAGTACGCTCGCAAGGGTGAAACTCAAAGGAATTGACGGGGGCCCGCACAAGCGGTGGAGCATGTGGTTTAATTCGATGCAACGCGAAGAACCTTACCAGGACTTGACATACTACAAATTTCTTTGAAAAAAGGAAGTGCCTTCGGGAATGTAGATACAGGTGGTGCATGGCTGTCGTCAGCTCGTGTCGTGAGATGTTGGGTTAAGTCCCGCAACGAGCGCAACCCTTATTTTTAGTTACTAATTAATTAGGTTTTCTAGAAAGACTGCCGGTGACAAACCGGAGGAAGGTGAGGATGACGTCAAGTCAGCATGCCCCTTATGTCCTGGGCTACACACGTGCTACAATGGTTAAAACAAAGGGTCGCGAGCTCGTGAGAGTCAGCTAATCCCATAAATTTAGCCTAAGTTCAGATTGTAGGCTGCA
>HM1333301_Uncultured_marine_haptophyte_Biosope_T58_16S_PLA491017
TCCGGAATCATTGGGCGTAAAGCGTCTGTAGGTTGTTTAATAAGTCTGTTGTTAAAGACTAGGGCTCAACCCTAGAAAAGCAATGGAAACTACTAGACTTGAGTATGGCAGGGGTAGAGGGAATTTCTAGTGTAGCGGTGAAATGCGTAGATATTAGAAAGAACACCAGCGGCGAAAGCGCTCTACTGGACCATTACTGACACTCAGAGACGAAAGCTAGGGTAGCAAAAGGGATTAGATACCCCTGTAGTCCTAGCCGTAAACGATGGATACTAGATGTTGTGTTTAATATGCAGTATCGTAGCTAACGCGTTAAGTATCCCGCCTGGGGAGTACGCTCGCAAGGGTGAAACTCAAAGGAATTGACGGGGGCCCGCACAAGCGGTGGAGCATGTGGTTTAATTCGATGCAACGCGAAGAACCTTACCAGGACTTGACATACTACAAATTTCTTCGAAAAAAGGAAGTGCCTTCGGGAATGTAGATACAGGTGGTGCATGGCTGTCGTCAGCTCGTGTCGTGAGATGTTGGGTTAAGTCCCGCAACGAGCGCAACCCTTATTTTTAGTTACTAATTAATTAGGTTTTCTAGAAAGACTGCCGGTGACAGACCGGAGGAAGGTGAGGATGACGTCAAGTCAGCATGCCCCTTATGTCCTGGGCTACACACGTGCTACAATGGTTAAAACAAAGGGTCGCGAGCTCGTGAGAGTCAGCTAATCCCATAAATTTAGCCTAAGTTCAGATTGTAGGCTGC
>HM1329761_Uncultured_marine_haptophyte_Biosope_T120_16S_PLA491034
CCGGTATCATTGGGCGTAAAGCGTCTGTAGGTTGTTTAATAAGTCTGTTGTTAAAGACTAGGGCTCAACCCTAGAAAAGCAATGGAAACTACTAGACTTGAGTATGGCAGGGGTAGAGGGAATTTCTAGTGTAGCGGTGAAATGCGTAGATATTAGAAAGAACACCAGCGGCGAAAGCGCTCTACTGGACCATTACTGACACTCAGAGACGAAAGCTAGGGTAGCAAAAGGGATTAGATACCCCTGTAGTCCTAGCCGTAAACGATGGATACTAGATGTTGTGTTTAATATGCAGTATCGTAGCTACCGCGTTAAGTATCCCGCCTGGGGAGTACGCTCGCAAGGGTGAAACTCAAAGGAATTGACGGGGGCCCGCACAAGCGGTGGAGCATGTGGTTTAATTCGATGCAACGCGAAGAACCTTACCAGGACTTGACATACTACAAATTTCTTTGAAAAAAGGAAGTGCCTTCGGGAATGTAGATACAGGTGGTGCATGGCTGTCGTCAGCTCGTGTCGTGAGATGTTGGGTTAAGTCCCGCAACGAGCGCAACCCTTATTTTTAGTTACTAATTAATTAGGTTTTCTAGAAAGACTGCCGGTGACAAACCGGAGGAAGGTGAGGATGACGTCAAGTCAGCATGCCCCTTATGTCCTGGGCTACACACGTGCTACAATGGTTAAAACAAAGGGTCGCGAGCTCGTGAGAGTCAGCTAATCCCATAAATTTAGCCTAAGTTCAGATTGTAGGCTGC
>HM1331291_Uncultured_marine_haptophyte_Biosope_T33_16S_PLA491029
CGGAATCATTGGGCGTAAAGCGTCTGTAGGTTGTTTAATAAGTCTGTTGTTAAAGACTAGGGCTTAACCCTAGAAAAGCAATGGAAACTACTAGACTTGAGTATGGCAGGGGTAGAGGGAATTTCTAGTGTAGCGGTGAAATGCGTAGATATTAGAAAGAACACCAGTGGCGAAAGCGCTCTACTGGACCATTACTGACACTCAGAGACGAAAGCTAGGGTAGCAAAAGGGATTAGATACCCCTGTAGTCCTAGCCGTAAACGATGGATACTAGATGTTGTGTTTAATATGCAGTATCGTAGCTAACGCGTTAAGTATCCCGCCTGGGGAGTACGCTCGCAAGGGTGAAACTCAAAGGAATTGACGGGGGCCCGCACAAGCGGTGGAGCATGTGGTTTAATTCGATGCAACGCGAAGAACCTTACCAGGACTTGACATACTACAAATTTCTTTGAAAAAAGGAAGTGCCTTCGGGAATGTAGATACAGGTGGTGCATGGCTGTCGTCAGCTCGTGTCGTGAGATGTTGGGTTAAGTCCCGCAACGAGCGCAACCCTTATTTCTAGTTACTAATTAATTAGGTTTTCTAGAAAGACTGCCGGTGACAAACCGGAGGAAGGTGAGGATGACGTCAAGTCAGCATGCCCCTTATGTCCTGGGCTACACACGTGCTACAATGGTTAAAACAAAGGGTCGCGAGCTTGTGAGAGTCAGCTAATCCCATAAATTTAGCCTAAGTTCAGATTGTAGGCTGCAA
>HM1332221_Uncultured_marine_haptophyte_Biosope_T39_16S_PLA491019
ATCATTGGGCGTAAAGCGTCTGTAGGTTGTTTAATAAGTCTGTTGTTAAAGACTAGGGCTCAACCCTAGAAAAGCAATGGAAACTACTAGACTTGAGTATGGCAGGGGTAGAGGGAATTTCTAGTGTAGCGGTGAAATGCGTAGATATTAGAAAGAACACCAGCGGCGAAAGCGCTCTACTGGGCCATTACTGACACTCAGAGACGAAAGCTAGGGTAGCAAAAGGGATTAGATACCCCTGTAGTCCTAGCCGTAAACGATGGATACTAGATGTTGTGTTTAATATGCAGTATCGTAGCTAACGCGTTAAGTATCCCGCCTGGGGAGTACGCTCGCAAGGGTGAAACTCAAAGGAATTGATGGGGGCCCGCACAAGCGGTGGAGCATGTGGTTTAATTCGATGCAACGCGAAGAACCTTACCAGGACTTGACATACTACAAATTTCTTTGAAAAAAGGAAGTGCCTTCGGGAATGTAGATACAGGTGGTGCATGGCTGTCGTCAGCTCGTGTCGTGAGATGTTGGGTTAAGTCCCGCAACGAGCGCAACCCTTATTTTTAGTTACTAATTAATTAGGTTTTCTAGAAAGACTGCCGGTGACAAACCGGAGGAAGGTGAGGATGACGTCAAGTCAGCATGCCCCTTATGTCCTGGGCTACACACGTGCTACAATGGTTAAGACAAAGGGTCGCGAGCTCGTGAGAGTCAGCTAATCCCATAATTTAGCCTAAGTTCAGATTGTAGGCTGCAACTCG
>HM1330281_Uncultured_marine_haptophyte_Biosope_T123_16S_PLA491018
GTCTGTAGGCTGTTTAATAAGTCTGTTGTTAAAGACTAGGGCTCAACCCTAGAAAAGCAATGGAAACTACTAGACTTGAGTATGGCAGGGGTAGAGGGAATTTCTAGTGTAGCGGTGAAATGCGTAGATATTAGAAAGAACACCAGCGGCGAAAGCGCTCTACTGGACCATTACTGACACTCAGAGACGAAAGCTAGGGTAGCAAAAGGGATTAGATACCCCTGTAGTCCTAGCCGTAAACGATGGATACTAGATGTTGTGTTTAATATGCAGTATCGTAGCTAACGCGTTAAGTATCCCGCCTGGGGAGTACGCTCGCAAGGGTGAAACTCAAAGGAATTGACGGGGGCCCGCACAAGCGGTGGAGCATGTGGTTTAATTCGATGCAACGCGAAGAACCTTACCAGGACTTGACATACTACAAATTTCTTTGAAAAAAGGAAGTGCCTTCGGGAATGTAGATACAGGTGGTGCATGGCTGTCGTCAGCTCGTGTCGTGAGATGTTGGGTTAAGTCCCGCAACGAGCGCAACCCTTATTTTTAGTTACTAATTAATTAGGTTTTCTAGAAAGACTGCCGGTGACAAACCGGAGGAAGGTGAGGATGACGTCAAGTCAGCATGCCCCTTATGTCCTGGGCTACACACGTGCTACAATGGTTAAAACAAAGGGTCGCGAGCTCGTGAGAGTCAGCTAATCCCATAAATTTAGCCTAAGTTCAGATTGTAGGCTGCAACTCG
>HM1332301_Uncultured_marine_haptophyte_Biosope_T39_16S_PLA491028
ACCATTGGGCGTAAAGCGTCTGTAGGTTGTTTAATAAGTCTGTTGTTAAAGACTAGGGCTTAACCCTAGAGAAGCAATGGAAACTACTAGACTTGAGTATGGCAGGGGTAGAGGGAATTTCTAGTGTAGCGGTGAAATGCGTAGATATTAGAAAGAACACCGGTGGCGAAAGCGCTCTACCGGACCATTACTGACACTCAGAGACGAAAGCTAGGGTAGCAAAAGGGATTAGATACCCCTGTAGTCCTAGCCGTAAACGATGGATACTAGATGTTGTGTTTAATATGCAGTATCGTAGCTAACGCGTTAAGTATCCCGCCTGGGGAGTACGCTCGCAAGGGTGAAACTCAAAGGAATTGACGGGGGCCCGCACAAGCGGTGGAGCATGTGGTTTAATTCGATGCAACGCGAAGAACCTTACCAGGACTTGACATACTGCAAATTTCTTTGAAAAAAGGAAGTGCCTTCGGGAATGTAGATACAGGTGGTGCATGGCTGTCGTCAGCTAGTGTCGTGAGATGTTGGGTTAAGTCCCGCAACGAGCGCAACCCTTATTTTTAGTTACTAATTAATTAGGTTTTCTAGAAAGACTGCCGGTGACAAACCGGAGGAAGGTGAGGATGACGTCAAGTCAGCATGCCCCTTATGTCCTGGGCTACACACGTGCTACAATGGTTAAAACAAAGGGTCGCGAGCTTGTGAGAGTCAGCTAATCCCATAAATTTAGCCTAAGTTCAGATCGTAGGCTGCAACT
>LC0873751_Uncultured_Emiliania_JT_stE_0m_86
TAATACGGGGGATGCAAGCGTTATCCGGAATCATTGGGCGTAAAGCGCCTGTAGGTTGTTTAATAAGTCTGTTGTTAAAGACTAGGGCTTAACCCTAGAAAAGCAATGGAAACTATTAGACTAGAGTATGGCAGGGGTAGAGGGAATTTCTAGTGTAGCGGTGAAATGCGTAGATATTAGAAAGAACACCGGCGGCGAAAGCGCTCTACTGGACCATTACTGACACTCAGAGGCGAAAGCTAGGGTAGCAAAAGGGATTAGATACCCCTGTAGTCCTAGCCGTAAACGATGGATACTAGATGTTGTGCTTTATGTACAGTATCGTAGCTAACGCGTTAAGTATCCCGCCTGGGGAGTACGCTCGCAAGGGTG
>KT9562921_Haptophyta_environmental_samples_ST4_30
GAGGAATAAGCATCGGCTAACTTCCCGTGCCAGCAGCCGCGGTAATACGGGGGATGCAAGCGTTATCCGGAATCATTGGGCGTAAAGCGCCTGTAGGTTGTTTAATAAGTCTGTTGTTAAAGACTAGGGCTTAACCCTAGAAAAGCAATGGAAACTACTAGACTAGAGTATGGCAGGGGTAGAGGGAATTTCTAGTGTAGCGGTGAAATGCGTAGATATTAGAAAGAACACCGGTGGCGAAAGCGCTCTACTGGACCATTACTGACACTCAGAGGCGAAAGCTAGGGTAGCAAAAGGGATTAGATACCCCTGTAGTCCTAGCCGTAAACGATGGATACTACATGTTGTGCATTATGTACAGTATGGTAGCTAACGCGTTAAGTATCCCGCCTGGGGAGTACGCTCGCAAGGGTGAAACTCAAAGGAATTGACGGGGGCCCGCACAAGCGGTGGAGCATGTGGTTTAATTCGATGCAACGCGAAGAACCTTACCAAGGCTTGACATACTACAAATTTTTCTGAGAAGAGAAAGTGCCTTCGGGAATGTAGATACAGGTGGTGCATGGCTGTCGTCAGCTCGTGTCGTGAGATGTTGGGTTAAGTCCCGCAACGAGCGCAACCCTTGTTTTTAGTTGCCAATTTATTGGGTTTTCTAGAAAGACTGCCGGTGACAAACCGGAGGAAGTTGAGGATGACTGCAAGTCAGCATGCACCTTATGCCTTGGGCGACACACGTGCTACAATGGCTAGGACAAAGAGTTGCGAGCTCGCAAGAGTCAGCTAATCTCATAAACTTAGTCTAAGTTCGGATTGTAGGCTGCAACTCGCCTGCGTGA
>AB2002631_Chrysochromulina_sp_MBIC10513
AGTTGGTGAGGTAATGGCTCACCAAGGCCACGATCAGTAGCTGGTTGAGAGAACGATCAGCCACACTGGGACTGAGACACGGCCCAGACTCCTCCGGGAGGCAGCAGTGAGGAATTTTCCGCAATGGGCGAAAGCCTGACGGAGCAATACCGCGTGAGGGATGAAGGATTTTGGTCTGTAAACCTCTTTTCTCAAGAAAGAAGTTCTGACGGTACTTGAGGAATAAGCATTCGGCTAACTCCGTGCCAGCAGCCGCGGTAATACGGGGGATGCAAGCGTTATCCGGAATCATTGGGCGTAAAGCGCCTGTAGGTTGTTTATTAAGTCTGTTGTTAAAGACTAGGGCTTAACCCTAGGAAAGCAAGAGAAACTAATAGACTTGAGTATGGCAGGGGTAGAGGGAATTTCTAGTGTAGCGGTGAAATGCGTAGATATTAGAAAGAACACCGGCGGCGAAAGCGCTCTACTGGACCATTACTGACACTCAGAGGCGAAAGCTAGGGTAGCAAAAGGGATTAGATACCCCTGTAGTCCTAGCCGTAAACGATGGATACTAGATGTTGCGTTTAAATGCAGTATCGTAGCTAACGCGTTAAGTATCCCGCCTGGGGAGTACGCTCGCAAGGGTGAAACTCAAAGGAATTGACGGGGGCCCGCACAAGCGGTGGAGCATGTGGTTTAATTCGATGCAACGCGAAGAACCTTACCAGGGCTTGACATACTACGAATTCTCTTGAAAAAGAGAAGTGCCTTCGGGAATGTAGATACAGGTGGTGCATGGCTGTCGTCAGCTCGTGTCGTGAGATGTTGGGTTAAGTCCCGCAACGAGCGCAACCCTTATTTTTAGTTACCAATTCGTTGGGTTTTTTAGAAAGACTGCCGGTGACAAACCGGAGGAAGGTGAGGATGACGTCAAGTCAGCATGCCCCTTATGTCCTGGGCTACACACGTGCTACAATGGTTAAGACAAAGAGTCGCGAGCTTGCAAAAGTCAGCTAATCTCGTAAACTTAGCCTAAGTTCAGATTGTAGGCTGCAACTCGCCTGCATGAAGTTGGAATCGCTAGTAATCGCTGGTCAGCCATACAGCGGTGAATCCGTTCCCGGGCCTTGTACACACCGCCCGTCACACCATGGGAGCTGGTCATACCCGAAACCGTTAGTTTAACCATTCGGAGAACGACGTCTAAGGTAGGGCTAGTGACTGGGGTGAAGTC
>EF0517541_Chrysochromulina_simplex_UIO_JomfB
AAAGCGCCTGTAGGTTGTTTATTAAGTCTGTTGTTAAAGACTAGGGCTTAACCCTAGGAAAGCAAGAGAAACTAATAGACTTGAGTATGGCAGGGGTAGAGGGAATTTCTAGTGTAGCGGTGAAATGCGTAGATATTAGAAAGAACACCGGCGGCGAAAGCGCTCTACTGGACCATTACTGACACTCAGAGGCGAAAGCTAGGGTAGCAAAAGGGATTAGATACCCCTGTAGTCCTAGCCGTAAACGATGGATACTAGATGTTGCGTTTAAATGCAGTATCGTAGCTAACGCGTTAAGTATCCCGCCTGGGGAGTACGCTCGCAAGGGTGAAACTCAAAGGAATTGACGGGGGCCCGCACAAGCGGTGGAGCATGTGGTTTAATTCGATGCAACGCGAAGAACCTTACCAGGGCTTGACATACTACGAATTCTCTTGAAAAAGAGAAGTGCCTTCGGGAATGTAGATACAGGTGGTGCATGGCTGTCGTCAGCTCGTGTCGTGAGATGTTGGGTTAAGTCCCGCAACGAGCGCAACCCTTATTTTTAGTTACCAATTCGTTGGGTTTTTTAGAAAGACTGCCGGTGACAAACCGGAGGAAGGTGAGGATGACGTCAAGTCAGCATGCCCCTTATGTCCTGGGCTACACACGTGCTACAATGGTTAAGACAAAGAGTCGCGAGCTGCAAAAGTCAGCTA
>EF0517551_Chrysochromulina_throndsenii_UIO_K11
AAAGCGCCTGTAGGTTGTTTATTAAGTCTGTTGTTAAAGACTAGGGCTTAACCCTAGGAAAGCAAGAGAAACTAATAGACTTGAGTATGGCAGGGGTAGAGGGAATTTCTAGTGTAGCGGTGAAATGCGTAGATATTAGAAAGAACACCGGCGGCGAAAGCGCTCTACTGGACCATTACTGACACTCAGAGGCGAAAGCTAGGGTAGCAAAAGGGATTAGATACCCCTGTAGTCCTAGCCGTAAACGATGGATACTAGATGTTGCGTTTAAATGCAGTATCGTAGCTAACGCGTTAAGTATCCCGCCTGGGGAGTACGCTCGCAAGGGTGAAACTCAAAGGAATTGACGGGGGCCCGCACAAGCGGTGGAGCATGTGGTTTAATTCGATGCAACGCGAAGAACCTTACCAGGGCTTGACATACTACGAATTCTCTTGAAAAAGAGAAGTGCCTTCGGGAATGTAGATACAGGTGGTGCATGGCTGTCGTCAGCTCGTGTCGTGAGATGTTGGGTTAAGTCCCGCAACGAGCGCAACCCTTATTTTTAGTTACCAATTCGTTGGGTTTTTTAGAAAGACTGCCGGTGACAAACCGGAGGAAGGTGAGGATGACGTCAAGTCAGCATGCCCCTTATGTCCTGGGCTACACACGTGCTACAATGGTTAAGACAAAGAGTCGCGAGCTGCAAAAGTCAGCTA
>CAMNT_0003281755_Chrysochromulina_rotalis_Strain_UIO044_extraction
AGACTCCTCYGGGAGGCAGCAGTGAGGGATGAAATAACTTTGTTGCCTAAGGATGAGCTCGCGCCTGATTAGCTAGTTGGTGAGGTAATGGCTCACCAAGGCCACGATCAGTAGCTGGTTTGAGAGAACGATCAGCCACACTGGGACTGAGACACGGCCCAGACTCCTCCGGGAGGCAGCAGTGAGGAATTTTCCGCAATGGGCGAAAGCCTGACGGAGCAATACCGCGTGAGGGATGAAGGATTTTGGTCTGTAAACCTCTTTTCTYAAGAAAGAAGTTCTGACGGTACTTGAGGAATAAGCATCGGCTAACTCCGTGCCAGCAGCCGCGGTAATACGGGGGATGCAAGCGTTATCCGGAATCATTGGGCGTAAAGCGCCTGTAGGTTGTTTATTAAGTCTGTTGTTAAAGACTAGGGCTTAACCCTAGGAAAGCAAGAGAAACTAATAGACTTGAGTATGGCAGGGGTAGAGGGAATTTCTAGTGTAGCGGTGAAATGCGTAGATATTAGAAAGAACACCGGCGGCGAAAGCGCTCTACTGGACCATTACTGACACTCAGAGGCGAAAGCTAGGGTAGCAAAAGGGATTAGATACCCCTGTAGTCCTAGCCGTAAACGATGGATACTAGATGTTGCGTTTAAATGCAGTATCGTAGCTAACGCGTTAAGTATCCCGCCTGGGGAGTACGCTCGCAAGGGTGAAACTCAAAGGAATTGACGGGGGCCCGCACAAGCGGTGGAGCATGTGGTTTAATTCGACAACGCGAAGAACCTTACCAGGGCTTGACATACTACGAATTCTCTTGAAAAAGAGAAGTGCCTTCGGGAATGTAGATACAGGTGGTGCATGGCTGTCGTCAGCTCGTGTCGTGAGATGTTGGGTTAAGTCCCGCAACGAGCGCAACCCTTATTTTTAGTTACCAATTCGTTGGGTTTTTTAGAAAGACTGCCGGTGACAAACCGGAGGAAGGTGAGGATGACGTCAAGTCAGCATGCCCCTTATGTCCTGGGCTACACACGTGCTACAATGGTTAAGACAAAGAGTCGCGAGCTTGCAAAAGTCAGCTAATCTCGTAAACTTAGCCTAAGTTCAGATTGTAGGCTGCAACTCGCCTGCATGAAGTTGGAATCGCTAGTAATCGCTGGTCAGCCATACAGCGGTGAATCCGTTCCCGGGCCTTGTACACACCGCCCGTCACACCATGGGAGCTGGTCATACCCGAAACCGTTAGTTTAACCATTCGGAGAACGACGTCTAAGGTAGGGCTAGTGACTGGGGTGAAGTCGKAACAAGGTAGCCGTACTGGAAGGTGCGGCTGGATCACCTCCTTTTAGGGATTAATAAAAAGTTACTGTACTTCAGTAGCTAAAATATCAGTTTGTATAAACAACTTTTTAATCAAAATAGAACGACGTAAGATATTTTCTTTCTTTGTTTATTGGGGGTATAGCTCAGTTGGTAGAGCGCTGCTTTTGCACGGCAGATGTCAGCGGTTCGAATCCGCTTATCTCCAAAATCTTTAAGACATTATAGAAATTAGAAATTTAGAAATTATACAAAAGTCAAGCGAATAAGAGCTTACGACGGATACCTTGGTGTTCAGAAGCGATGAAGGGCGTGGCTACCGACGATACGTTTCGGGGAACTGGAAGCAAGTTTTGATCCGAAAATACCCGAATAAGGAAACTTCAATAGAACTGCCTCTTGAATACATAAAGAGGAAAGAGCGAACCTAGTGAATTGAAACATCTTAGTAACTAGAGGAAAAGAAAGCAAAAGCGATTCTCTTAGTAGCGGCGAGCGAAGAGGGATTAGTCTAAACTCTAATCAATAGAGGGTTGAGGGACAATGTTAATTCAATTGAAAGTGTTAGATGAAGCAGCTGGAATGTTGCACCATAGTAGGTGAAAGTCCTGTAATCGAAAGCATTAACATTTGAAGTTGTATCCCAAGTAGGAAGGGACACGTGAAACCCCTTTTGAATCTACGAGGACCACCTCGTAAGACTAAATATTACTGAATAACCGATAGTGAACCAGTACCGTGAGGGAAAGGTGAAAAGAACCCCGGGAGGGGAGTGAAATAGAACATGAAATCGTAAGTTTACAAGCAGTAGAAGAGCGACTTAACGCTCGACTTCGTGCCTGTTGAAGAATGAGCTGGCGACTTGTAGGTTGTGGCAAGGTTAAGACAAGAGAATGTTGGAGCCATAGTGAAAGCGAGCCTGATAAGGGCTTTAAGTCATAATTTACAGACCCGAACCCGGATGATCTAACCATGGCCAGTGTGAAGCTTAGGTAACACTAAGTGGAGGTACCAACCGACTGTTGTTGAAAAAACAGCGGATGAGTTGTGGTTAGGGGTGAAATTCCAATCGAATCCGGAGCTAGCTGGATCTCCCCGAAATGCGTTGAGGCGCAGCGGTTAATGTTTCTTCTTAGGGGTAAAGCTACTGTTTTGGTGCGGGCTGCGAGAGCGGTACCAAATCAAGGCAAACTCTGAATACTAAGACGTTTAGTTAACCAGTGAGACATTGGGGGATAAGCTTCAGTGTCAAGAGGGAAACAGCCCAGATTACTAGCTAAGGCCCCTAAATAATTACTAAGTGGTAAAGGAGGTGGGATTGCAGAGACAATCAGGAGGTTTGCCCAGAAGCAGCAATCCTTTAAAGAGTGCGTAATAGCTCACTGTTCGAGTGATCCTGCGCCGAAAATGACTGGGACTAAGTAATTTGCCGAAGCTGTAAGATGTCAAAACATCGGTAGGGGAGCGTTCTACATTAGATTGAAGCGTTAACGGAAGTGGGCGTGGACGAAGTAGAAGTGAGAATGTTAGCTTGAGTAGCGAAAACATTGGTGAGAATCCAATGCCCCGAAAACCTAAGGGTTCCTCCGGAAGGCTCGTCCGCGGAGGGTGAGTCAGGTCCTAAGGCAAGGCTGAACAGCGTAGTCGATGGATAACAGGTTAATATTCCTGTACTGTTTATTGTTGATAATGGGGGACGGAGAAGGCTAGACTAGCCGAATGTTGGTTATCGGTTTAAGCATTCGAGGTGTTGAGAATCGGCGAAAACGATTTGAGCTGAGGTGCGAATAGGAAAGTACTAAGGTACTAAACTAGTTGATGTCATACTTCCAAGAAAAGCCCTAACTATCATAAACAATAAATACCTGTACCCTAAACCGACACAGGTGGGTAAGTAGAGTATACTAAGGGGCGCGAGATAACTCTCTCTAAGGAACTCGGCAAAATAGCCTCGTAACTTCGGGAGAAGAGGTACCCGTAATGGGTTGCAAGAACCAGACGCTGGCGACTGTTTATCAAAAACACAGGTCTCCGCAAAGTCGTAAGACGATATATGGGGGCTGACACCTGCCCAGTGCCGGAAGGTTAAGGAAGCTTGTTAGTCTTTGACGAAGCTCGCGACCGAAGCCCCGGTGAACGGCGGCCGTAACWATAACGGTCCTAAGGTAGCGAAATTCCTTGTCGGGTAAGTTCCGACCCGCACGAAAGGTGTAACGATCTGCGTACTGTCTCGGAGAGAGACTCGGCGAAATAGACTTGTCTGTGAAGATGCGGACTACCTGCACCTGGACAAAAAGACCCTATGAAGCTTTACTGTAGCTTGATATTGGCTCCGGGCTTTGTTTGCGCAGGATAGGTGGGAGGCGTTGAAAATTTTCTTGCGGGAAGATTGGAGCCGTTGGTGAGATACCACTCTAACAATGCTAGGATTCTAACCCTACACCGTAATCCGGTTAGGGGACAGTTTCAGGTGGTCAGTTTGACTGGGGCGGTCGCCTCCCAAAAGGTAACGGAGGCGTGCAAAGGTTTCCTCAGGCTGGTCGGAAATCAGTCGTAGAGTGTAAAGGCATAAGGAAGCTTGATTGTGAGACCTACAAGTCGAACAAAGACGAAAGTCGGCCTTAGTGATCCGACGGTTCCGAGTGGAAGGGCCGTCGCTCAACGGATAAAAGTTACTCTAGGGATAACAGGCTGATCTCCCCCAAGAGTCCATATCGACGGGGAGGTTTGGCACCTCGATGTCGGCTCGTCGCATCCTGGGGCGGTAGTACGTCCCAAGGGTTGGGCTGTTCGCCCATGAAAGCGGCACGCGAGCTGGGTTCAGAACGTCGTGAGACAGTTCGGTCCATATCCGGTGTAGGCGTTAGAGTATTGCGAGGATCTCTTCTTAGTACGAGAGGACCGGAAGAGACATACCTCTGGTGTACCAGTTATTGTGCCAACAGTAGACGCTGGGTAGCCATGTATGGTAAGGATAACCGCTGAAAGCATCTAAGTGGGAAGCCCACCTCAAGATGAGTACTCTTACCATCATAGAATGGTTAAGGTCACGGCAAGACTAGCCGTTTGATAGGTATCAGGTGTACGTGCAGTAATGTATTTAGCCGAGATATACTAATAGACCGATGGCTTTGMCKWTT
>KU0595001_Uncultured_marine_haptophyte_CARBOM_St98_surf_16S_PEUK_E5
GTAAGTCTGTTGTTAAAGACCAGGGCTTAACCCTGGGAAAGCAATGGAAACTACTAGACTTGAGTATGGCAGGGGTAGAGGGAATTTCTAGTGTAGCGGTGAAATGCGTAGATATTAGAAAGAACACCGGCGGCGAAAGCGCTCTACTGGACCATTACTGACACTCAGAGGCGAAAGCTAGGGGAGCAAAAGGGATTAGATACCCCTGTAGTCCTAGCCGTAAACGATGGATACTAGATGTTGCGCAATTTGTGCAGTATCTTAGCTAACGCGTTAAGTATCCCGCCTGGGGAGTACGCTCGCAAGGGTGAAACTCAAAGGAATTGACGGGGGCCCGCACAAGCGGTGGAGCATGTGGTTTAATTCGATGCAACGCGAAGAACCTTACCAGGGCTTGACATACTGCGAATCTTTTTGAGAAAGAAGAGTGCCTTCGGGAATGCAGATACAGGTGGTGCATGGCTGTCGTCAGCTCGTGTCGTGAGATGTTGGGTTAAGTCCCGCAACGAGCGCAACCCTTGTTTTTAGTTAC
>JX8693541_Uncultured_haptophyte_env_Pavin_epi_T_S22F
GAGGAATAAGCATCGGCTAACTCCGTGCCAGCAGCCGCGGTAATACGGGGGATGCAAGCGTTATCCGGAATCATTGGGCGTAAAGCGCCTGTAGGTCGTTTAATAAGTCTGTTGTTAAAGACTAGGGCTTAACCCTAGAAAAGCAATGGAAACTACTAGACTTGAGTATGGCAGGGGTAGAGGGAATTTCTAGTGTAGCGGTGAAATGCGTAGATATTAGAAAGAACACCAGCGGCGAAAGCGCTCTACTGGACCACTACTGACACTGAGAGGCGAAAGCTAGGGGAGCAAAAGGGATTAGATACCCCTGTAGTCCTAGCCGTAAACGATGGATACTAGGTGTTGTGCAATTTGTACAGTATCTTAGCTAACGCGTTAAGTATCCCGCCTGGGGAGTACGCTCGCAAGAGTGAAACTCAAAGGAATTGACGGGGGCCCGCACAAGCGGTGGAGCATGCGGTTTAATTCGATGCTACGCGAAGAACCTTACCAGGGCTTGACATACTACAAATCTTTTTGAAACGAAAGAGTGCCTTCGGGAATGTAGATACAGGTGGTGCATGGCTGTCGTCAGCTCGTGTCGTGAGATGTTGGGTTAAGTCCCGCAACGAGCGCAACCCTCGTTTTTAGTTGCCAATTTATTGGGATTTCTAAAAAGACTGCCGGTGACAAACCGGAGGAAGGTGAGGATGACGTCAAGTCAGCATGCCCCTTATGTCCTGGGCCACACACGTGCTACAATGGCGAAGACAAAGAGTCGCAAACTTGCGAAAGTTAGCTAATCTCATAAACTTCGTCTAAGTTCGGATTGTAGGCTGCAACTCGCCTACGTGAAG
>EF0522031_Uncultured_haptophyte_MC62238
GAGGAATAAGCATCGGCTAACTCCGTGCCAGCAGCCGCGGTAATACGGGGGATGCAAGCGTTATCCGGAATCATTGGGCGTAAAGCGCCTGTAGGTTGTTTAATAAGTCTGTTGTTAAAGACTAGGGCTTAACCCTAGAAAAGCAATGGAAACTACTAGACTAGAGTATGGCAGGGGTAGAGGGAATTTCTAGTGTAGCGGTGAAATGCGTAGATATTAGAAAGAACACCGGCGGCGAAAGCGCTCTACTGGACCATTACTGACACTCAGAGGCGAAAGCTAGGGGAGCAAAAGGGATTAGATACCCCTGTAGTCCTAGCCGTAAACGATGGATACTAGATGTTGCGCAATTTGTGCAGTATCTTAGCTAACGCGTTAAGTATCCCGCCTGGGGAGTACGCTCGCAAGGGTGAAACTCAAAGGAATTGACGGGGGCCCGCACAAGCGGTGGAGCATGTGGTTTAATTCGATGCAACGCGAAGAACCTTACCAGGGCTTGACATACTACAAATCTTTTCGAAACGAAAGAGTGCCTTCGGGAATGTAGATACAGGTGGTGCATGGCTGTCGTCAGCTCGTGTCGTGAGATGTTGGGTTAAGTCCCGCAACGAGCGCAACCCTCATTTTTAGTTGCCAATTTATTGGGATTTCTAGAGAGACTGCCGGTGACAAACCGGAGGAAGGTGAGGATGACGTCAAGTCAGCATGCCCCTTATGCCCTGGGCCACACACGTGCTACAATGGCGAAGACAAAGAGTCGCAAACCTGCGAAGGCTAGCTAATCTCGTAAACTTCGTCTAAGTTCGGATTGCAGGCTGCAACTCGCCTGCATGAAG
>EF0520691_Uncultured_haptophyte_25030484
GAGGAATAAGCATCGGCTAACTCCGTGCCAGCAGCCGCGGTAATACGGGGGATGCAAGCGTTATCCGGAATCATTGGGCGTAAAGCGCCTGTAGGTTGTTTAGTAAGTCTGTTGTTAAAGACCAGGGCTTAACCCTGGGAAAGCAATGGAAACTACTAGACTTGAGTATGGCAGGGGTAGAGGGAATTTCTAGTGTAGCGGTGAAATGCGTAGATATTAGAAAGAACACCGGCGGCGAAAGCGCTCTACTGGACCATTACTGACACTCAGAGGCGAAAGCTAGGGGAGCAAAAGGGATTAGATACCCCTGTAGTCCTAGCCGTAAACGATGGATACTAGATGTTGCGCAATTTGTGCAGTATCTTAGCTAACGCGTTAAGTATCCCGCCTGGGGAGTACGCTCGCAAGGGTGAAACTCAAAGGAATTGACGGGGGCCCGCACAAGCGGTGGAGCATGTGGTTTAATTCGATGCAACGCGAAGAACCTTACCAGGGCTTGACATACTACAAATCTTTTCGAAACGAAAGAGTGCCTTCGGGAATGTAGATACAGGTGGTGCATGGCTGTCGTCAGCTCGTGTCGTGAGATGTTGGGTTAAGTCCCGCAACGAGCGCAACCCTCATTTTTAGTTGCCAATTTATTGGGATTTCTAGAGAGACTGCCGGTGACAAACCGGAGGAAGGTGAGGATGACGTCAAGTCAGCATGCCCCTTATGCCCTGGGCCACACACGTGCTACAATGGCGAAGACAAAGAGTCGCAAACCTGCGAAGGCTAGCTAATCTCGTAAACTTCGTCTAAGTTCGGATTGCAGGCTGCAACTCGCCTACATGAAG
>EF0520481_Uncultured_haptophyte_25030451
GAGGAATAAGCATCGGCTAACTCCGTGCCAGCAGCCGCGGTAATACGGGGGATGCAAGCGTTATCCGGAATCATTGGGCGTAAAGCGCCTGTAGGTTGTTTAGTAAGTCTGTTGTTAAAGACCAGGGCTTAACCCTGGGAAAGCAATGGAAACTACTAGACTTGAGTATGGCAGGGGTAGAGGGAATTTCTAGTGTAGCGGTGAAATGCGTAGATATTAGAAAGAACACCGGCGGCGAAAGCGCTCTACTGGACCATTACTGACACTCAGAGGCGAAAGCTAGGGGAGCAAAAGGGATTAGATACCCCTGTAGTCCTAGCCGTAAACGATGGATACTAGATGTTGCGCAATTTGTGCAGTATCTTAGCTAACGCGTTAAGTATCCCGCCTGGGGAGTACGCTCGCAAGGGTGAAACTCAAAGGAATTGACGGGGGCCCGCACAAGCGGTGGAGCATGTGGTTTAATTCGATGCAACGCGAAGAACCTTACCAGGGCTTGACATACTACAAATCTTTTCGAAACGAAAGAGTGCCTTCGGGAATGTAGATACAGGTGGTGCATGGCTGTCGTCAGCTCGTGTCGTGAGATGTTGGGTTAAGTCCCGCAACGAGCGCAACCCTCATTTTTAGTTGCCAATTTATTGGGATTTCTAGAGAGACTGCCGGTGACAAACCGGAGGAAGGTGAGGATGACGTCAAGTCAGCATGCCCCTTATGCCCTGGGCCACACACGTGCTACAATGGCGAAGACAAAGAGTCGCAAACCTGCGAAGGCTAGCTAATCTCGTAAACTTCGTCTAAGTTCGGATTGCAGGCTGCAACTCGCCTACGTGAAG
>OL7036011_Emiliania_huxleyi_RCC1253
ACCATGGAGAGTTTGATCCTGGCTCAGGATGAACGCTGGCGGTATGCTTAACACATGCAAGTCGAACGAGAGTTTTTAACTCTAGTGGCGAACGGGTGCGTAATACGTGAGAATCTGCCCTTAGGAGAAGAATAACTACTGGAAACGGTAGCTAAGTCTTCATATGCCGAGAGGTGAAATAGTTTTAACTGCCTAAGGATGAGCTCACGCCTGATTAGCTTGTTGGTGAGGTAACGGCTTACCAAGGCCACGATCAGTAGCTGGTTTGAGAGAACGATCAGCCACACTGGGACTGAGACACGGCCCAGACTCCTCCGGGAGGCAGCAGTGAGGAATTTTCCGCAATGGGCGAAAGCCTGACGGAGCAATACCGCGTGAGGGATGAAGGATTTTGGTCTGTAAACCTCTTTTCTCAAGAAAGAAGTTCTGACGGTACTTGAGGAATAAGCATCGGCTAACTCCGTGCCAGCAGCCGCGGTAATACGGGGGATGCAAGCGTTATCCGGAATCATTGGGCGTAAAGCGCCTGTAGGTTGTTTAGTAAGTCTGTTGTTAAAGACCAGGGCTTAACCCTGGGAAAGCAATGGAAACTACTAGACTTGAGTATGGCAGGGGTAGAGGGAATTTCTAGTGTAGCGGTGAAATGCGTAGATATTAGAAAGAACACCGGCGGCGAAAGCGCTCTACTGGACCATTACTGACACTCAGAGGCGAAAGCTAGGGGAGCAAAAGGGATTAGATACCCCTGTAGTCCTAGCCGTAAACGATGGATACTAGATGTTGCGCAATTTGTGCAGTATCTTAGCTAACGCGTTAAGTATCCCGCCTGGGGAGTACGCTCGCAAGGGTGAAACTCAAAGGAATTGACGGGGGCCCGCACAAGCGGTGGAGCATGTGGTTTAATTCGATGCAACGCGAAGAACCTTACCAGGGCTTGACATACTACAAATCTTTTCGAAACGAAAGAGTGCCTTCGGGAATGTAGATACAGGTGGTGCATGGCTGTCGTCAGCTCGTGTCGTGAGATGTTGGGTTAAGTCCCGCAACGAGCGCAACCCTCATTTTTAGTTGCCAATTTATTGGGATTTCTAGAGAGACTGCCGGTGACAAACCGGAGGAAGGTGAGGATGACGTCAAGTCAGCATGCCCCTTATGCCCTGGGCCACACACGTGCTACAATGGCGAAGACAAAGAGTCGCAAACCTGCGAAGGCTAGCTAATCTCGTAAACTTCGTCTAAGTTCGGATTGTAGGCTGCAACTCGCCTGCATGAAGTTGGAATCGCTAGTAATCGCTGGTCAGCTATACAGCGGTGAATTCGTTCCCGGGCCTTGTACACACCGCCCGTCACACCATGGGAGCTGGTCATACCCAATATCGTTAGCCTAACCATTCGGAGGGCGGCGCTTAAGGTAGGGCTAGTGACTGGGGTGAAGTCGTAACAAGGTAGCCGTACTGGAAGGTGCGGCTGGATCACCTCCTTTT
>OL7036051_Emiliania_huxleyi_Van556
ACCATGGAGAGTTTGATCCTGGCTCAGGATGAACGCTGGCGGTATGCTTAACACATGCAAGTCGAACGAGAGTTTTTAACTCTAGTGGCGAACGGGTGCGTAATACGTGAGAATCTGCCCTTAGGAGAAGAATAACTACTGGAAACGGTAGCTAAGTCTTCATATGCCGAGAGGTGAAATAGTTTCAACTGCCTAAGGATGAGCTCACGCCTGATTAGCTTGTTGGTGAGGTAACGGCTTACCAAGGCCACGATCAGTAGCTGGTTTGAGAGAACGATCAGCCACACTGGGACTGAGACACGGCCCAGACTCCTCCGGGAGGCAGCAGTGAGGAATTTTCCGCAATGGGCGAAAGCCTGACGGAGCAATACCGCGTGAGGGATGAAGGATTTTGGTCTGTAAACCTCTTTTCTCAAGAAAGAAGTTCTGACGGTACTTGAGGAATAAGCATCGGCTAACTCCGTGCCAGCAGCCGCGGTAATACGGGGGATGCAAGCGTTATCCGGAATCATTGGGCGTAAAGCGCCTGTAGGTTGTTTAGTAAGTCTGTTGTTAAAGACCAGGGCTTAACCCTGGGAAAGCAATGGAAACTACTAGACTTGAGTATGGCAGGGGTAGAGGGAATTTCTAGTGTAGCGGTGAAATGCGTAGATATTAGAAAGAACACCGGCGGCGAAAGCGCTCTACTGGACCATTACTGACACTCAGAGGCGAAAGCTAGGGGAGCAAAAGGGATTAGATACCCCTGTAGTCCTAGCCGTAAACGATGGATACTAGATGTTGCGCAATTTGTGCAGTATCTTAGCTAACGCGTTAAGTATCCCGCCTGGGGAGTACGCTCGCAAGGGTGAAACTCAAAGGAATTGACGGGGGCCCGCACAAGCGGTGGAGCATGTGGTTTAATTCGATGCAACGCGAAGAACCTTACCAGGGCTTGACATACTACAAATCTTTTCGAAACGAAAGAGTGCCTTCGGGAATGTAGATACAGGTGGTGCATGGCTGTCGTCAGCTCGTGTCGTGAGATGTTGGGTTAAGTCCCGCAACGAGCGCAACCCTCATTTTTAGTTGCCAATTTATTGGGATTTCTAGAGAGACTGCCGGTGACAAACCGGAGGAAGGTGAGGATGACGTCAAGTCAGCATGCCCCTTATGCCCTGGGCCACACACGTGCTACAATGGCGAAGACAAAGAGTCGCAAACCTGCGAAGGCTAGCTAATCTCGTAAACTTCGTCTAAGTTCGGATTGTAGGCTGCAACTCGCCTGCATGAAGTTGGAATCGCTAGTAATCGCTGGTCAGCTATACAGCGGTGAATTCGTTCCCGGGCCTTGTACACACCGCCCGTCACACCATGGGAGCTGGTCATACCCAATATCGTTAGCCTAACCATTCGGAGGGCGGCGCTTAAGGTAGGGCTAGTGACTGGGGTGAAGTCGTAACAAGGTAGCCGTACTGGAAGGTGCGGCTGGATCACCTCCTTTT
>OL7036001_Emiliania_huxleyi_RCC174
ACCATGGAGAGTTTGATCCTGGCTCAGGATGAACGCTGGCGGTATGCTTAACACATGCAAGTCGAACGAGAGTTTTTAACTCTAGTGGCGAACGGGTGCGTAATACGTGAGAATCTGCCCTTAGGAGAAGAATAACTACTGGAAACGGTAGCTAAGTCTTCATATGCCGAGAGGTGAAATAGTTTCAACTGCCTAAGGATGAGCTCACGCCTGATTAGCTTGTTGGTGAGGTAACGGCTTACCAAGGCCACGATCAGTAGCTGGTTTGAGAGAACGATCAGCCACACTGGGACTGAGACACGGCCCAGACTCCTCCGGGAGGCAGCAGTGAGGAATTTTCCGCAATGGGCGAAAGCCTGACGGAGCAATACCGCGTGAGGGATGAAGGATTTTGGTCTGTAAACCTCTTTTCTCAAGAAAGAAGTTCTGACGGTACTTGAGGAATAAGCATCGGCTAACTCCGTGCCAGCAGCCGCGGTAATACGGGGGATGCAAGCGTTATCCGGAATCATTGGGCGTAAAGCGCCTGTAGGTTGTTTAGTAAGTCTGTTGTTAAAGACCAGGGCTTAACCCTGGGAAAGCAATGGAAACTACTAGACTTGAGTATGGCAGGGGTAGAGGGAATTTCTAGTGTAGCGGTGAAATGCGTAGATATTAGAAAGAACACCGGCGGCGAAAGCGCTCTACTGGACCATTACTGACACTCAGAGGCGAAAGCTAGGGGAGCAAAAGGGATTAGATACCCCTGTAGTCCTAGCCGTAAACGATGGATACTAGATGTTGCGCAATTTGTGCAGTATCTTAGCTAACGCGTTAAGTATCCCGCCTGGGGAGTACGCTCGCAAGGGTGAAACTCAAAGGAATTGACGGGGGCCCGCACAAGCGGTGGAGCATGTGGTTTAATTCGATGCAACGCGAAGAACCTTACCAGGGCTTGACATACTACAAATCTTTTCGAAACGAAAGAGTGCCTTCGGGAATGTAGATACAGGTGGTGCATGGCTGTCGTCAGCTCGTGTCGTGAGATGTTGGGTTAAGTCCCGCAACGAGCGCAACCCTCATTTTTAGTTGCCAATTTATTGGGATTTCTAGAGAGACTGCCGGTGACAAACCGGAGGAAGGTGAGGATGACGTCAAGTCAGCATGCCCCTTATGCCCTGGGCCACACACGTGCTACAATGGCGAAGACAAAGAGTCGCAAACCTGCGAAGGCTAGCTAATCTCGTAAACTTCGTCTAAGTTCGGATTGTAGGCTGCAACTCGCCTGCATGAAGTTGGAATCGCTAGTAATCGCTGGTCAGCTATACAGCGGTGAATTCGTTCCCGGGCCTTGTACACACCGCCCGTCACACCATGGGAGCTGGTCATACCCAATATCGTTAGCCTAACCATTCGGAGGGCGGCGCTTAAGGTAGGGCTAGTGACTGGGGTGAAGTCGTAACAAGGTAGCCGTACTGGAAGGTGCGGCTGGATCACCTCCTTTT
>OL6915571_Emiliania_huxleyi_B39
ACCATGGAGAGTTTGATCCTGGCTCAGGATGAACGCTGGCGGTATGCTTAACACATGCAAGTCGAACGAGAGTTTTTAACTCTAGTGGCGAACGGGTGCGTAATACGTGAGAATCTGCCCTTAGGAGAAGAATAACTACTGGAAACGGTAGCTAAGTCTTCATATGCCGAGAGGTGAAATAGTTTCAACTGCCTAAGGATGAGCTCACGCCTGATTAGCTTGTTGGTGAGGTAACGGCTTACCAAGGCCACGATCAGTAGCTGGTTTGAGAGAACGATCAGCCACACTGGGACTGAGACACGGCCCAGACTCCTCCGGGAGGCAGCAGTGAGGAATTTTCCGCAATGGGCGAAAGCCTGACGGAGCAATACCGCGTGAGGGATGAAGGATTTTGGTCTGTAAACCTCTTTTCTCAAGAAAGAAGTTCTGACGGTACTTGAGGAATAAGCATCGGCTAACTCCGTGCCAGCAGCCGCGGTAATACGGGGGATGCAAGCGTTATCCGGAATCATTGGGCGTAAAGCGCCTGTAGGTTGTTTAGTAAGTCTGTTGTTAAAGACCAGGGCTTAACCCTGGGAAAGCAATGGAAACTACTAGACTTGAGTATGGCAGGGGTAGAGGGAATTTCTAGTGTAGCGGTGAAATGCGTAGATATTAGAAAGAACACCGGCGGCGAAAGCGCTCTACTGGACCATTACTGACACTCAGAGGCGAAAGCTAGGGGAGCAAAAGGGATTAGATACCCCTGTAGTCCTAGCCGTAAACGATGGATACTAGATGTTGCGCAATTTGTGCAGTATCTTAGCTAACGCGTTAAGTATCCCGCCTGGGGAGTACGCTCGCAAGGGTGAAACTCAAAGGAATTGACGGGGGCCCGCACAAGCGGTGGAGCATGTGGTTTAATTCGATGCAACGCGAAGAACCTTACCAGGGCTTGACATACTACAAATCTTTTCGAAACGAAAGAGTGCCTTCGGGAATGTAGATACAGGTGGTGCATGGCTGTCGTCAGCTCGTGTCGTGAGATGTTGGGTTAAGTCCCGCAACGAGCGCAACCCTCATTTTTAGTTGCCAATTTATTGGGATTTCTAGAGAGACTGCCGGTGACAAACCGGAGGAAGGTGAGGATGACGTCAAGTCAGCATGCCCCTTATGCCCTGGGCCACACACGTGCTACAATGGCGAAGACAAAGAGTCGCAAACCTGCGAAGGCTAGCTAATCTCGTAAACTTCGTCTAAGTTCGGATTGTAGGCTGCAACTCGCCTGCATGAAGTTGGAATCGCTAGTAATCGCTGGTCAGCTATACAGCGGTGAATTCGTTCCCGGGCCTTGTACACACCGCCCGTCACACCATGGGAGCTGGTCATACCCAATATCGTTAGCCTAACCATTCGGAGGGCGGCGCTTAAGGTAGGGCTAGTGACTGGGGTGAAGTCGTAACAAGGTAGCCGTACTGGAAGGTGCGGCTGGATCACCTCCTTTT
>OL7035911_Emiliania_huxleyi_92F
ACCATGGAGAGTTTGATCCTGGCTCAGGATGAACGCTGGCGGTATGCTTAACACATGCAAGTCGAACGAGAGTTTTTAACTCTAGTGGCGAACGGGTGCGTAATACGTGAGAATCTGCCCTTAGGAGAAGAATAACTACTGGAAACGGTAGCTAAGTCTTCATATGCCGAGAGGTGAAATAGTTTCAACTGCCTAAGGATGAGCTCACGCCTGATTAGCTTGTTGGTGAGGTAACGGCTTACCAAGGCCACGATCAGTAGCTGGTTTGAGAGAACGATCAGCCACACTGGGACTGAGACACGGCCCAGACTCCTCCGGGAGGCAGCAGTGAGGAATTTTCCGCAATGGGCGAAAGCCTGACGGAGCAATACCGCGTGAGGGATGAAGGATTTTGGTCTGTAAACCTCTTTTCTCAAGAAAGAAGTTCTGACGGTACTTGAGGAATAAGCATCGGCTAACTCCGTGCCAGCAGCCGCGGTAATACGGGGGATGCAAGCGTTATCCGGAATCATTGGGCGTAAAGCGCCTGTAGGTTGTTTAGTAAGTCTGTTGTTAAAGACCAGGGCTTAACCCTGGGAAAGCAATGGAAACTACTAGACTTGAGTATGGCAGGGGTAGAGGGAATTTCTAGTGTAGCGGTGAAATGCGTAGATATTAGAAAGAACACCGGCGGCGAAAGCGCTCTACTGGACCATTACTGACACTCAGAGGCGAAAGCTAGGGGAGCAAAAGGGATTAGATACCCCTGTAGTCCTAGCCGTAAACGATGGATACTAGATGTTGCGCAATTTGTGCAGTATCTTAGCTAACGCGTTAAGTATCCCGCCTGGGGAGTACGCTCGCAAGGGTGAAACTCAAAGGAATTGACGGGGGCCCGCACAAGCGGTGGAGCATGTGGTTTAATTCGATGCAACGCGAAGAACCTTACCAGGGCTTGACATACTACAAATCTTTTCGAAACGAAAGAGTGCCTTCGGGAATGTAGATACAGGTGGTGCATGGCTGTCGTCAGCTCGTGTCGTGAGATGTTGGGTTAAGTCCCGCAACGAGCGCAACCCTCATTTTTAGTTGCCAATTTATTGGGATTTCTAGAGAGACTGCCGGTGACAAACCGGAGGAAGGTGAGGATGACGTCAAGTCAGCATGCCCCTTATGCCCTGGGCCACACACGTGCTACAATGGCGAAGACAAAGAGTCGCAAACCTGCGAAGGCTAGCTAATCTCGTAAACTTCGTCTAAGTTCGGATTGTAGGCTGCAACTCGCCTGCATGAAGTTGGAATCGCTAGTAATCGCTGGTCAGCTATACAGCGGTGAATTCGTTCCCGGGCCTTGTACACACCGCCCGTCACACCATGGGAGCTGGTCATACCCAATATCGTTAGCCTAACCATTCGGAGGGCGGCGCTTAAGGTAGGGCTAGTGACTGGGGTGAAGTCGTAACAAGGTAGCCGTACTGGAAGGTGCGGCTGGATCACCTCCTTTT
>OL7036021_Emiliania_huxleyi_RCC4002
ACCATGGAGAGTTTGATCCTGGCTCAGGATGAACGCTGGCGGTATGCTTAACACATGCAAGTCGAACGAGAGTTTTTAACTCTAGTGGCGAACGGGTGCGTAATACGTGAGAATCTGCCCTTAGGAGAAGAATAACTACTGGAAACGGTAGCTAAGTCTTCATATGTCGAGAGGTGAAATAGTTTCAACTGCCTAAGGATGAGCTCACGCCTGATTAGCTTGTTGGTGAGGTAACGGCTTACCAAGGCCACGATCAGTAGCTGGTTTGAGAGAACGATCAGCCACACTGGGACTGAGACACGGCCCAGACTCCTCCGGGAGGCAGCAGTGAGGAATTTTCCGCAATGGGCGAAAGCCTGACGGAGCAATACCGCGTGAGGGATGAAGGATTTTGGTCTGTAAACCTCTTTTCTCAAGAAAGAAGTTCTGACGGTACTTGAGGAATAAGCATCGGCTAACTCCGTGCCAGCAGCCGCGGTAATACGGGGGATGCAAGCGTTATCCGGAATCATTGGGCGTAAAGCGCCTGTAGGTTGTTTAGTAAGTCTGTTGTTAAAGACCAGGGCTTAACCCTGGGAAAGCAATGGAAACTACTAGACTTGAGTATGGCAGGGGTAGAGGGAATTTCTAGTGTAGCGGTGAAATGCGTAGATATTAGAAAGAACACCGGCGGCGAAAGCGCTCTACTGGACCATTACTGACACTCAGAGGCGAAAGCTAGGGGAGCAAAAGGGATTAGATACCCCTGTAGTCCTAGCCGTAAACGATGGATACTAGATGTTGCGCAATTTGTGCAGTATCTTAGCTAACGCGTTAAGTATCCCGCCTGGGGAGTACGCTCGCAAGGGTGAAACTCAAAGGAATTGACGGGGGCCCGCACAAGCGGTGGAGCATGTGGTTTAATTCGATGCAACGCGAAGAACCTTACCAGGGCTTGACATACTACAAATCTTTTCGAAACGAAAGAGTGCCTTCGGGAATGTAGATACAGGTGGTGCATGGCTGTCGTCAGCTCGTGTCGTGAGATGTTGGGTTAAGTCCCGCAACGAGCGCAACCCTCATTTTTAGTTGCCAATTTATTGGGATTTCTAGAGAGACTGCCGGTGACAAACCGGAGGAAGGTGAGGATGACGTCAAGTCAGCATGCCCCTTATGCCCTGGGCCACACACGTGCTACAATGGCGAAGACAAAGAGTCGCAAACCTGCGAAGGCTAGCTAATCTCGTAAACTTCGTCTAAGTTCGGATTGCAGGCTGCAACTCGCCTGCATGAAGTTGGAATCGCTAGTAATCGCTGGTCAGCTATACAGCGGTGAATTCGTTCCCGGGCCTTGTACACACCGCCCGTCACACCATGGGAGCTGGTCATACCCAATATCGTTAGCCTAACCATTCGGAGGGCGGCGCTTAAGGTAGGGCTAGTGACTGGGGTGAAGTCGTAACAAGGTAGCCGTACTGGAAGGTGCGGCTGGATCACCTCCTTTT
>OL7036111_Gephyrocapsa_parvula_RCC4034
ACCATGGAGAGTTTGATCCTGGCTCAGGATGAACGCTGGCGGTATGCTTAACACATGCAAGTCGAACGAGAGTTTTTAACTCTAGTGGCGAACGGGTGCGTAATACGTGAGAATCTGCCCTTAGGAGAAGAATAACTACTGGAAACGGTAGCTAAGTCTTCATATGCCGAGAGGTGAAATAGTTTCAACTGCCTAAGGATGAGCTCACGCCTGATTAGCTTGTTGGTGAGGTAACGGCTTACCAAGGCCACGATCAGTAGCTGGTTTGAGAGAACGATCAGCCACACTGGGACTGAGACACGGCCCAGACTCCTCCGGGAGGCAGCAGTGAGGAATTTTCCGCAATGGGCGAAAGCCTGACGGAGCAATACCGCGTGAGGGATGAAGGATTTTGGTCTGTAAACCTCTTTTCTCAAGAAAGAAGTTCTGACGGTACTTGAGGAATAAGCATCGGCTAACTCCGTGCCAGCAGCCGCGGTAATACGGGGGATGCAAGCGTTATCCGGAATCATTGGGCGTAAAGCGCCTGTAGGTTGTTTAGTAAGTCTGTTGTTAAAGACCAGGGCTTAACCCTGGGAAAGCAATGGAAACTACTAGACTTGAGTATGGCAGGGGTAGAGGGAATTTCTAGTGTAGCGGTGAAATGCGTAGATATTAGAAAGAACACCGGCGGCGAAAGCGCTCTACTGGACCATTACTGACACTCAGAGGCGAAAGCTAGGGGAGCAAAAGGGATTAGATACCCCTGTAGTCCTAGCCGTAAACGATGGATACTAGATGTTGCGCAATTTGTGCAGTATCTTAGCTAACGCGTTAAGTATCCCGCCTGGGGAGTACGCTCGCAAGGGTGAAACTCAAAGGAATTGACGGGGGCCCGCACAAGCGGTGGAGCATGTGGTTTAATTCGATGCAACGCGAAGAACCTTACCAGGGCTTGACATACTACAAATCTTTTCGAAACGAAAGAGTGCCTTCGGGAATGTAGATACAGGTGGTGCATGGCTGTCGTCAGCTCGTGTCGTGAGATGTTGGGTTAAGTCCCGCAACGAGCGCAACCCTCATTTTTAGTTGCCAATTTATTGGGATTTCTAGAGAGACTGCCGGTGACAAACCGGAGGAAGGTGAGGATGACGTCAAGTCAGCATGCCCCTTATGCCCTGGGCCACACACGTGCTACAATGGCGAAGACAAAGAGTCGCAAACCTGCGAAGGCTAGCTAATCTCGTAAACTTCGTCTAAGTTCGGATTGCAGGCTGCAACTCGCCTGCATGAAGTTGGAATCGCTAGTAATCGCTGGTCAGCTATACAGCGGTGAATTCGTTCCCGGGCCTTGTACACACCGCCCGTCACACCATGGGAGCTGGTCATACCCAATATCGTTAGCCTAACCATTCGGAGGGCGGCGCTTAAGGTAGGGCTAGTGACTGGGGTGAAGTCGTAACAAGGTAGCCGTACTGGAAGGTGCGGCTGGATCACCTCCTTTT
>OL7036101_Gephyrocapsa_parvula_RCC4033
ACCATGGAGAGTTTGATCCTGGCTCAGGATGAACGCTGGCGGTATGCTTAACACATGCAAGTCGAACGAGAGTTTTTAACTCTAGTGGCGAACGGGTGCGTAATACGTGAGAATCTGCCCTTAGGAGAAGAATAACTACTGGAAACGGTAGCTAAGTCTTCATATGCCGAGAGGTGAAATAGTTTCAACTGCCTAAGGATGAGCTCACGCCTGATTAGCTTGTTGGTGAGGTAACGGCTTACCAAGGCCACGATCAGTAGCTGGTTTGAGAGAACGATCAGCCACACTGGGACTGAGACACGGCCCAGACTCCTCCGGGAGGCAGCAGTGAGGAATTTTCCGCAATGGGCGAAAGCCTGACGGAGCAATACCGCGTGAGGGATGAAGGATTTTGGTCTGTAAACCTCTTTTCTCAAGAAAGAAGTTCTGACGGTACTTGAGGAATAAGCATCGGCTAACTCCGTGCCAGCAGCCGCGGTAATACGGGGGATGCAAGCGTTATCCGGAATCATTGGGCGTAAAGCGCCTGTAGGTTGTTTAGTAAGTCTGTTGTTAAAGACCAGGGCTTAACCCTGGGAAAGCAATGGAAACTACTAGACTTGAGTATGGCAGGGGTAGAGGGAATTTCTAGTGTAGCGGTGAAATGCGTAGATATTAGAAAGAACACCGGCGGCGAAAGCGCTCTACTGGACCATTACTGACACTCAGAGGCGAAAGCTAGGGGAGCAAAAGGGATTAGATACCCCTGTAGTCCTAGCCGTAAACGATGGATACTAGATGTTGCGCAATTTGTGCAGTATCTTAGCTAACGCGTTAAGTATCCCGCCTGGGGAGTACGCTCGCAAGGGTGAAACTCAAAGGAATTGACGGGGGCCCGCACAAGCGGTGGAGCATGTGGTTTAATTCGATGCAACGCGAAGAACCTTACCAGGGCTTGACATACTACAAATCTTTTCGAAACGAAAGAGTGCCTTCGGGAATGTAGATACAGGTGGTGCATGGCTGTCGTCAGCTCGTGTCGTGAGATGTTGGGTTAAGTCCCGCAACGAGCGCAACCCTCATTTTTAGTTGCCAATTTATTGGGATTTCTAGAGAGACTGCCGGTGACAAACCGGAGGAAGGTGAGGATGACGTCAAGTCAGCATGCCCCTTATGCCCTGGGCCACACACGTGCTACAATGGCGAAGACAAAGAGTCGCAAACCTGCGAAGGCTAGCTAATCTCGTAAACTTCGTCTAAGTTCGGATTGCAGGCTGCAACTCGCCTGCATGAAGTTGGAATCGCTAGTAATCGCTGGTCAGCTATACAGCGGTGAATTCGTTCCCGGGCCTTGTACACACCGCCCGTCACACCATGGGAGCTGGTCATACCCAATATCGTTAGCCTAACCATTCGGAGGGCGGCGCTTAAGGTAGGGCTAGTGACTGGGGTGAAGTCGTAACAAGGTAGCCGTACTGGAAGGTGCGGCTGGATCACCTCCTTTT
>OL7036091_Gephyrocapsa_ericsonii_RCC4032
ACCATGGAGAGTTTGATCCTGGCTCAGGATGAACGCTGGCGGTATGCTTAACACATGCAAGTCGAACGAGAGTTTTTAACTCTAGTGGCGAACGGGTGCGTAATACGTGAGAATCTGCCCTTAGGAGAAGAATAACTACTGGAAACGGTAGCTAAGTCTTCATATGCCGAGAGGTGAAATAGTTTCAACTGCCTAAGGATGAGCTCACGCCTGATTAGCTTGTTGGTGAGGTAACGGCTTACCAAGGCCACGATCAGTAGCTGGTTTGAGAGAACGATCAGCCACACTGGGACTGAGACACGGCCCAGACTCCTCCGGGAGGCAGCAGTGAGGAATTTTCCGCAATGGGCGAAAGCCTGACGGAGCAATACCGCGTGAGGGATGAAGGATTTTGGTCTGTAAACCTCTTTTCTCAAGAAAGAAGTTCTGACGGTACTTGAGGAATAAGCATCGGCTAACTCCGTGCCAGCAGCCGCGGTAATACGGGGGATGCAAGCGTTATCCGGAATCATTGGGCGTAAAGCGCCTGTAGGTTGTTTAGTAAGTCTGTTGTTAAAGACCAGGGCTTAACCCTGGGAAAGCAATGGAAACTACTAGACTTGAGTATGGCAGGGGTAGAGGGAATTTCTAGTGTAGCGGTGAAATGCGTAGATATTAGAAAGAACACCGGCGGCGAAAGCGCTCTACTGGACCATTACTGACACTCAGAGGCGAAAGCTAGGGGAGCAAAAGGGATTAGATACCCCTGTAGTCCTAGCCGTAAACGATGGATACTAGATGTTGCGCAATTTGTGCAGTATCTTAGCTAACGCGTTAAGTATCCCGCCTGGGGAGTACGCTCGCAAGGGTGAAACTCAAAGGAATTGACGGGGGCCCGCACAAGCGGTGGAGCATGTGGTTTAATTCGATGCAACGCGAAGAACCTTACCAGGGCTTGACATACTACAAATCTTTTCGAAACGAAAGAGTGCCTTCGGGAATGTAGATACAGGTGGTGCATGGCTGTCGTCAGCTCGTGTCGTGAGATGTTGGGTTAAGTCCCGCAACGAGCGCAACCCTCATTTTTAGTTGCCAATTTATTGGGATTTCTAGAGAGACTGCCGGTGACAAACCGGAGGAAGGTGAGGATGACGTCAAGTCAGCATGCCCCTTATGCCCTGGGCCACACACGTGCTACAATGGCGAAGACAAAGAGTCGCAAACCTGCGAAGGCTAGCTAATCTCGTAAACTTCGTCTAAGTTCGGATTGCAGGCTGCAACTCGCCTGCATGAAGTTGGAATCGCTAGTAATCGCTGGTCAGCTATACAGCGGTGAATTCGTTCCCGGGCCTTGTACACACCGCCCGTCACACCATGGGAGCTGGTCATACCCAATATCGTTAGCCTAACCATTCGGAGGGCGGCGCTTAAGGTAGGGCTAGTGACTGGGGTGAAGTCGTAACAAGGTAGCCGTACTGGAAGGTGCGGCTGGATCACCTCCTTTT
>OL7036071_Gephyrocapsa_oceanica_RCC3711
ACCATGGAGAGTTTGATCCTGGCTCAGGATGAACGCTGGCGGTATGCTTAACACATGCAAGTCGAACGAGAGTTTTTAACTCTAGTGGCGAACGGGTGCGTAATACGTGAGAATCTGCCCTTAGGAGAAGAATAACTACTGGAAACGGTAGCTAAGTCTTCATATGCCGAGAGGTGAAATAGTTTCAACTGCCTAAGGATGAGCTCACGCCTGATTAGCTTGTTGGTGAGGTAACGGCTTACCAAGGCCACGATCAGTAGCTGGTTTGAGAGAACGATCAGCCACACTGGGACTGAGACACGGCCCAGACTCCTCCGGGAGGCAGCAGTGAGGAATTTTCCGCAATGGGCGAAAGCCTGACGGAGCAATACCGCGTGAGGGATGAAGGATTTTGGTCTGTAAACCTCTTTTCTCAAGAAAGAAGTTCTGACGGTACTTGAGGAATAAGCATCGGCTAACTCCGTGCCAGCAGCCGCGGTAATACGGGGGATGCAAGCGTTATCCGGAATCATTGGGCGTAAAGCGCCTGTAGGTTGTTTAGTAAGTCTGTTGTTAAAGACCAGGGCTTAACCCTGGGAAAGCAATGGAAACTACTAGACTTGAGTATGGCAGGGGTAGAGGGAATTTCTAGTGTAGCGGTGAAATGCGTAGATATTAGAAAGAACACCGGCGGCGAAAGCGCTCTACTGGACCATTACTGACACTCAGAGGCGAAAGCTAGGGGAGCAAAAGGGATTAGATACCCCTGTAGTCCTAGCCGTAAACGATGGATACTAGATGTTGCGCAATTTGTGCAGTATCTTAGCTAACGCGTTAAGTATCCCGCCTGGGGAGTACGCTCGCAAGGGTGAAACTCAAAGGAATTGACGGGGGCCCGCACAAGCGGTGGAGCATGTGGTTTAATTCGATGCAACGCGAAGAACCTTACCAGGGCTTGACATACTACAAATCTTTTCGAAACGAAAGAGTGCCTTCGGGAATGTAGATACAGGTGGTGCATGGCTGTCGTCAGCTCGTGTCGTGAGATGTTGGGTTAAGTCCCGCAACGAGCGCAACCCTCATTTTTAGTTGCCAATTTATTGGGATTTCTAGAGAGACTGCCGGTGACAAACCGGAGGAAGGTGAGGATGACGTCAAGTCAGCATGCCCCTTATGCCCTGGGCCACACACGTGCTACAATGGCGAAGACAAAGAGTCGCAAACCTGCGAAGGCTAGCTAATCTCGTAAACTTCGTCTAAGTTCGGATTGCAGGCTGCAACTCGCCTGCATGAAGTTGGAATCGCTAGTAATCGCTGGTCAGCTATACAGCGGTGAATTCGTTCCCGGGCCTTGTACACACCGCCCGTCACACCATGGGAGCTGGTCATACCCAATATCGTTAGCCTAACCATTCGGAGGGCGGCGCTTAAGGTAGGGCTAGTGACTGGGGTGAAGTCGTAACAAGGTAGCCGTACTGGAAGGTGCGGCTGGATCACCTCCTTTT
>OL7036061_Gephyrocapsa_oceanica_RCC1296
ACCATGGAGAGTTTGATCCTGGCTCAGGATGAACGCTGGCGGTATGCTTAACACATGCAAGTCGAACGAGAGTTTTTAACTCTAGTGGCGAACGGGTGCGTAATACGTGAGAATCTGCCCTTAGGAGAAGAATAACTACTGGAAACGGTAGCTAAGTCTTCATATGCCGAGAGGTGAAATAGTTTCAACTGCCTAAGGATGAGCTCACGCCTGATTAGCTTGTTGGTGAGGTAACGGCTTACCAAGGCCACGATCAGTAGCTGGTTTGAGAGAACGATCAGCCACACTGGGACTGAGACACGGCCCAGACTCCTCCGGGAGGCAGCAGTGAGGAATTTTCCGCAATGGGCGAAAGCCTGACGGAGCAATACCGCGTGAGGGATGAAGGATTTTGGTCTGTAAACCTCTTTTCTCAAGAAAGAAGTTCTGACGGTACTTGAGGAATAAGCATCGGCTAACTCCGTGCCAGCAGCCGCGGTAATACGGGGGATGCAAGCGTTATCCGGAATCATTGGGCGTAAAGCGCCTGTAGGTTGTTTAGTAAGTCTGTTGTTAAAGACCAGGGCTTAACCCTGGGAAAGCAATGGAAACTACTAGACTTGAGTATGGCAGGGGTAGAGGGAATTTCTAGTGTAGCGGTGAAATGCGTAGATATTAGAAAGAACACCGGCGGCGAAAGCGCTCTACTGGACCATTACTGACACTCAGAGGCGAAAGCTAGGGGAGCAAAAGGGATTAGATACCCCTGTAGTCCTAGCCGTAAACGATGGATACTAGATGTTGCGCAATTTGTGCAGTATCTTAGCTAACGCGTTAAGTATCCCGCCTGGGGAGTACGCTCGCAAGGGTGAAACTCAAAGGAATTGACGGGGGCCCGCACAAGCGGTGGAGCATGTGGTTTAATTCGATGCAACGCGAAGAACCTTACCAGGGCTTGACATACTACAAATCTTTTCGAAACGAAAGAGTGCCTTCGGGAATGTAGATACAGGTGGTGCATGGCTGTCGTCAGCTCGTGTCGTGAGATGTTGGGTTAAGTCCCGCAACGAGCGCAACCCTCATTTTTAGTTGCCAATTTATTGGGATTTCTAGAGAGACTGCCGGTGACAAACCGGAGGAAGGTGAGGATGACGTCAAGTCAGCATGCCCCTTATGCCCTGGGCCACACACGTGCTACAATGGCGAAGACAAAGAGTCGCAAACCTGCGAAGGCTAGCTAATCTCGTAAACTTCGTCTAAGTTCGGATTGCAGGCTGCAACTCGCCTGCATGAAGTTGGAATCGCTAGTAATCGCTGGTCAGCTATACAGCGGTGAATTCGTTCCCGGGCCTTGTACACACCGCCCGTCACACCATGGGAGCTGGTCATACCCAATATCGTTAGCCTAACCATTCGGAGGGCGGCGCTTAAGGTAGGGCTAGTGACTGGGGTGAAGTCGTAACAAGGTAGCCGTACTGGAAGGTGCGGCTGGATCACCTCCTTTT
>OL7036032_Emiliania_huxleyi_RCC4028
ACCATGGAGAGTTTGATCCTGGCTCAGGATGAACGCTGGCGGTATGCTTAACACATGCAAGTCGAACGAGAGTTTTTAACTCTAGTGGCGAACGGGTGCGTAATACGTGAGAATCTGCCCTTAGGAGAAGAATAACTACTGGAAACGGTAGCTAAGTCTTCATATGCCGAGAGGTGAAATAGTTTCAACTGCCTAAGGATGAGCTCACGCCTGATTAGCTTGTTGGTGAGGTAACGGCTTACCAAGGCCACGATCAGTAGCTGGTTTGAGAGAACGATCAGCCACACTGGGACTGAGACACGGCCCAGACTCCTCCGGGAGGCAGCAGTGAGGAATTTTCCGCAATGGGCGAAAGCCTGACGGAGCAATACCGCGTGAGGGATGAAGGATTTTGGTCTGTAAACCTCTTTTCTCAAGAAAGAAGTTCTGACGGTACTTGAGGAATAAGCATCGGCTAACTCCGTGCCAGCAGCCGCGGTAATACGGGGGATGCAAGCGTTATCCGGAATCATTGGGCGTAAAGCGCCTGTAGGTTGTTTAGTAAGTCTGTTGTTAAAGACCAGGGCTTAACCCTGGGAAAGCAATGGAAACTACTAGACTTGAGTATGGCAGGGGTAGAGGGAATTTCTAGTGTAGCGGTGAAATGCGTAGATATTAGAAAGAACACCGGCGGCGAAAGCGCTCTACTGGACCATTACTGACACTCAGAGGCGAAAGCTAGGGGAGCAAAAGGGATTAGATACCCCTGTAGTCCTAGCCGTAAACGATGGATACTAGATGTTGCGCAATTTGTGCAGTATCTTAGCTAACGCGTTAAGTATCCCGCCTGGGGAGTACGCTCGCAAGGGTGAAACTCAAAGGAATTGACGGGGGCCCGCACAAGCGGTGGAGCATGTGGTTTAATTCGATGCAACGCGAAGAACCTTACCAGGGCTTGACATACTACAAATCTTTTCGAAACGAAAGAGTGCCTTCGGGAATGTAGATACAGGTGGTGCATGGCTGTCGTCAGCTCGTGTCGTGAGATGTTGGGTTAAGTCCCGCAACGAGCGCAACCCTCATTTTTAGTTGCCAATTTATTGGGATTTCTAGAGAGACTGCCGGTGACAAACCGGAGGAAGGTGAGGATGACGTCAAGTCAGCATGCCCCTTATGCCCTGGGCCACACACGTGCTACAATGGCGAAGACAAAGAGTCGCAAACCTGCGAAGGCTAGCTAATCTCGTAAACTTCGTCTAAGTTCGGATTGCAGGCTGCAACTCGCCTGCATGAAGTTGGAATCGCTAGTAATCGCTGGTCAGCTATACAGCGGTGAATTCGTTCCCGGGCCTTGTACACACCGCCCGTCACACCATGGGAGCTGGTCATACCCAATATCGTTAGCCTAACCATTCGGAGGGCGGCGCTTAAGGTAGGGCTAGTGACTGGGGTGAAGTCGTAACAAGGTAGCCGTACTGGAAGGTGCGGCTGGATCACCTCCTTTT
>OL7035991_Emiliania_huxleyi_NZEH
ACCATGGAGAGTTTGATCCTGGCTCAGGATGAACGCTGGCGGTATGCTTAACACATGCAAGTCGAACGAGAGTTTTTAACTCTAGTGGCGAACGGGTGCGTAATACGTGAGAATCTGCCCTTAGGAGAAGAATAACTACTGGAAACGGTAGCTAAGTCTTCATATGCCGAGAGGTGAAATAGTTTCAACTGCCTAAGGATGAGCTCACGCCTGATTAGCTTGTTGGTGAGGTAACGGCTTACCAAGGCCACGATCAGTAGCTGGTTTGAGAGAACGATCAGCCACACTGGGACTGAGACACGGCCCAGACTCCTCCGGGAGGCAGCAGTGAGGAATTTTCCGCAATGGGCGAAAGCCTGACGGAGCAATACCGCGTGAGGGATGAAGGATTTTGGTCTGTAAACCTCTTTTCTCAAGAAAGAAGTTCTGACGGTACTTGAGGAATAAGCATCGGCTAACTCCGTGCCAGCAGCCGCGGTAATACGGGGGATGCAAGCGTTATCCGGAATCATTGGGCGTAAAGCGCCTGTAGGTTGTTTAGTAAGTCTGTTGTTAAAGACCAGGGCTTAACCCTGGGAAAGCAATGGAAACTACTAGACTTGAGTATGGCAGGGGTAGAGGGAATTTCTAGTGTAGCGGTGAAATGCGTAGATATTAGAAAGAACACCGGCGGCGAAAGCGCTCTACTGGACCATTACTGACACTCAGAGGCGAAAGCTAGGGGAGCAAAAGGGATTAGATACCCCTGTAGTCCTAGCCGTAAACGATGGATACTAGATGTTGCGCAATTTGTGCAGTATCTTAGCTAACGCGTTAAGTATCCCGCCTGGGGAGTACGCTCGCAAGGGTGAAACTCAAAGGAATTGACGGGGGCCCGCACAAGCGGTGGAGCATGTGGTTTAATTCGATGCAACGCGAAGAACCTTACCAGGGCTTGACATACTACAAATCTTTTCGAAACGAAAGAGTGCCTTCGGGAATGTAGATACAGGTGGTGCATGGCTGTCGTCAGCTCGTGTCGTGAGATGTTGGGTTAAGTCCCGCAACGAGCGCAACCCTCATTTTTAGTTGCCAATTTATTGGGATTTCTAGAGAGACTGCCGGTGACAAACCGGAGGAAGGTGAGGATGACGTCAAGTCAGCATGCCCCTTATGCCCTGGGCCACACACGTGCTACAATGGCGAAGACAAAGAGTCGCAAACCTGCGAAGGCTAGCTAATCTCGTAAACTTCGTCTAAGTTCGGATTGCAGGCTGCAACTCGCCTGCATGAAGTTGGAATCGCTAGTAATCGCTGGTCAGCTATACAGCGGTGAATTCGTTCCCGGGCCTTGTACACACCGCCCGTCACACCATGGGAGCTGGTCATACCCAATATCGTTAGCCTAACCATTCGGAGGGCGGCGCTTAAGGTAGGGCTAGTGACTGGGGTGAAGTCGTAACAAGGTAGCCGTACTGGAAGGTGCGGCTGGATCACCTCCTTTT
>OL7035951_Emiliania_huxleyi_CCMP379
ACCATGGAGAGTTTGATCCTGGCTCAGGATGAACGCTGGCGGTATGCTTAACACATGCAAGTCGAACGAGAGTTTTTAACTCTAGTGGCGAACGGGTGCGTAATACGTGAGAATCTGCCCTTAGGAGAAGAATAACTACTGGAAACGGTAGCTAAGTCTTCATATGCCGAGAGGTGAAATAGTTTCAACTGCCTAAGGATGAGCTCACGCCTGATTAGCTTGTTGGTGAGGTAACGGCTTACCAAGGCCACGATCAGTAGCTGGTTTGAGAGAACGATCAGCCACACTGGGACTGAGACACGGCCCAGACTCCTCCGGGAGGCAGCAGTGAGGAATTTTCCGCAATGGGCGAAAGCCTGACGGAGCAATACCGCGTGAGGGATGAAGGATTTTGGTCTGTAAACCTCTTTTCTCAAGAAAGAAGTTCTGACGGTACTTGAGGAATAAGCATCGGCTAACTCCGTGCCAGCAGCCGCGGTAATACGGGGGATGCAAGCGTTATCCGGAATCATTGGGCGTAAAGCGCCTGTAGGTTGTTTAGTAAGTCTGTTGTTAAAGACCAGGGCTTAACCCTGGGAAAGCAATGGAAACTACTAGACTTGAGTATGGCAGGGGTAGAGGGAATTTCTAGTGTAGCGGTGAAATGCGTAGATATTAGAAAGAACACCGGCGGCGAAAGCGCTCTACTGGACCATTACTGACACTCAGAGGCGAAAGCTAGGGGAGCAAAAGGGATTAGATACCCCTGTAGTCCTAGCCGTAAACGATGGATACTAGATGTTGCGCAATTTGTGCAGTATCTTAGCTAACGCGTTAAGTATCCCGCCTGGGGAGTACGCTCGCAAGGGTGAAACTCAAAGGAATTGACGGGGGCCCGCACAAGCGGTGGAGCATGTGGTTTAATTCGATGCAACGCGAAGAACCTTACCAGGGCTTGACATACTACAAATCTTTTCGAAACGAAAGAGTGCCTTCGGGAATGTAGATACAGGTGGTGCATGGCTGTCGTCAGCTCGTGTCGTGAGATGTTGGGTTAAGTCCCGCAACGAGCGCAACCCTCATTTTTAGTTGCCAATTTATTGGGATTTCTAGAGAGACTGCCGGTGACAAACCGGAGGAAGGTGAGGATGACGTCAAGTCAGCATGCCCCTTATGCCCTGGGCCACACACGTGCTACAATGGCGAAGACAAAGAGTCGCAAACCTGCGAAGGCTAGCTAATCTCGTAAACTTCGTCTAAGTTCGGATTGCAGGCTGCAACTCGCCTGCATGAAGTTGGAATCGCTAGTAATCGCTGGTCAGCTATACAGCGGTGAATTCGTTCCCGGGCCTTGTACACACCGCCCGTCACACCATGGGAGCTGGTCATACCCAATATCGTTAGCCTAACCATTCGGAGGGCGGCGCTTAAGGTAGGGCTAGTGACTGGGGTGAAGTCGTAACAAGGTAGCCGTACTGGAAGGTGCGGCTGGATCACCTCCTTTT
>OL7035941_Emiliania_huxleyi_CCMP371
ACCATGGAGAGTTTGATCCTGGCTCAGGATGAACGCTGGCGGTATGCTTAACACATGCAAGTCGAACGAGAGTTTTTAACTCTAGTGGCGAACGGGTGCGTAATACGTGAGAATCTGCCCTTAGGAGAAGAATAACTACTGGAAACGGTAGCTAAGTCTTCATATGCCGAGAGGTGAAATAGTTTCAACTGCCTAAGGATGAGCTCACGCCTGATTAGCTTGTTGGTGAGGTAACGGCTTACCAAGGCCACGATCAGTAGCTGGTTTGAGAGAACGATCAGCCACACTGGGACTGAGACACGGCCCAGACTCCTCCGGGAGGCAGCAGTGAGGAATTTTCCGCAATGGGCGAAAGCCTGACGGAGCAATACCGCGTGAGGGATGAAGGATTTTGGTCTGTAAACCTCTTTTCTCAAGAAAGAAGTTCTGACGGTACTTGAGGAATAAGCATCGGCTAACTCCGTGCCAGCAGCCGCGGTAATACGGGGGATGCAAGCGTTATCCGGAATCATTGGGCGTAAAGCGCCTGTAGGTTGTTTAGTAAGTCTGTTGTTAAAGACCAGGGCTTAACCCTGGGAAAGCAATGGAAACTACTAGACTTGAGTATGGCAGGGGTAGAGGGAATTTCTAGTGTAGCGGTGAAATGCGTAGATATTAGAAAGAACACCGGCGGCGAAAGCGCTCTACTGGACCATTACTGACACTCAGAGGCGAAAGCTAGGGGAGCAAAAGGGATTAGATACCCCTGTAGTCCTAGCCGTAAACGATGGATACTAGATGTTGCGCAATTTGTGCAGTATCTTAGCTAACGCGTTAAGTATCCCGCCTGGGGAGTACGCTCGCAAGGGTGAAACTCAAAGGAATTGACGGGGGCCCGCACAAGCGGTGGAGCATGTGGTTTAATTCGATGCAACGCGAAGAACCTTACCAGGGCTTGACATACTACAAATCTTTTCGAAACGAAAGAGTGCCTTCGGGAATGTAGATACAGGTGGTGCATGGCTGTCGTCAGCTCGTGTCGTGAGATGTTGGGTTAAGTCCCGCAACGAGCGCAACCCTCATTTTTAGTTGCCAATTTATTGGGATTTCTAGAGAGACTGCCGGTGACAAACCGGAGGAAGGTGAGGATGACGTCAAGTCAGCATGCCCCTTATGCCCTGGGCCACACACGTGCTACAATGGCGAAGACAAAGAGTCGCAAACCTGCGAAGGCTAGCTAATCTCGTAAACTTCGTCTAAGTTCGGATTGCAGGCTGCAACTCGCCTGCATGAAGTTGGAATCGCTAGTAATCGCTGGTCAGCTATACAGCGGTGAATTCGTTCCCGGGCCTTGTACACACCGCCCGTCACACCATGGGAGCTGGTCATACCCAATATCGTTAGCCTAACCATTCGGAGGGCGGCGCTTAAGGTAGGGCTAGTGACTGGGGTGAAGTCGTAACAAGGTAGCCGTACTGGAAGGTGCGGCTGGATCACCTCCTTTT
>OL7035901_Emiliania_huxleyi_92E
ACCATGGAGAGTTTGATCCTGGCTCAGGATGAACGCTGGCGGTATGCTTAACACATGCAAGTCGAACGAGAGTTTTTAACTCTAGTGGCGAACGGGTGCGTAATACGTGAGAATCTGCCCTTAGGAGAAGAATAACTACTGGAAACGGTAGCTAAGTCTTCATATGCCGAGAGGTGAAATAGTTTCAACTGCCTAAGGATGAGCTCACGCCTGATTAGCTTGTTGGTGAGGTAACGGCTTACCAAGGCCACGATCAGTAGCTGGTTTGAGAGAACGATCAGCCACACTGGGACTGAGACACGGCCCAGACTCCTCCGGGAGGCAGCAGTGAGGAATTTTCCGCAATGGGCGAAAGCCTGACGGAGCAATACCGCGTGAGGGATGAAGGATTTTGGTCTGTAAACCTCTTTTCTCAAGAAAGAAGTTCTGACGGTACTTGAGGAATAAGCATCGGCTAACTCCGTGCCAGCAGCCGCGGTAATACGGGGGATGCAAGCGTTATCCGGAATCATTGGGCGTAAAGCGCCTGTAGGTTGTTTAGTAAGTCTGTTGTTAAAGACCAGGGCTTAACCCTGGGAAAGCAATGGAAACTACTAGACTTGAGTATGGCAGGGGTAGAGGGAATTTCTAGTGTAGCGGTGAAATGCGTAGATATTAGAAAGAACACCGGCGGCGAAAGCGCTCTACTGGACCATTACTGACACTCAGAGGCGAAAGCTAGGGGAGCAAAAGGGATTAGATACCCCTGTAGTCCTAGCCGTAAACGATGGATACTAGATGTTGCGCAATTTGTGCAGTATCTTAGCTAACGCGTTAAGTATCCCGCCTGGGGAGTACGCTCGCAAGGGTGAAACTCAAAGGAATTGACGGGGGCCCGCACAAGCGGTGGAGCATGTGGTTTAATTCGATGCAACGCGAAGAACCTTACCAGGGCTTGACATACTACAAATCTTTTCGAAACGAAAGAGTGCCTTCGGGAATGTAGATACAGGTGGTGCATGGCTGTCGTCAGCTCGTGTCGTGAGATGTTGGGTTAAGTCCCGCAACGAGCGCAACCCTCATTTTTAGTTGCCAATTTATTGGGATTTCTAGAGAGACTGCCGGTGACAAACCGGAGGAAGGTGAGGATGACGTCAAGTCAGCATGCCCCTTATGCCCTGGGCCACACACGTGCTACAATGGCGAAGACAAAGAGTCGCAAACCTGCGAAGGCTAGCTAATCTCGTAAACTTCGTCTAAGTTCGGATTGCAGGCTGCAACTCGCCTGCATGAAGTTGGAATCGCTAGTAATCGCTGGTCAGCTATACAGCGGTGAATTCGTTCCCGGGCCTTGTACACACCGCCCGTCACACCATGGGAGCTGGTCATACCCAATATCGTTAGCCTAACCATTCGGAGGGCGGCGCTTAAGGTAGGGCTAGTGACTGGGGTGAAGTCGTAACAAGGTAGCCGTACTGGAAGGTGCGGCTGGATCACCTCCTTTT
>OL6915581_Emiliania_huxleyi_M219
ACCATGGAGAGTTTGATCCTGGCTCAGGATGAACGCTGGCGGTATGCTTAACACATGCAAGTCGAACGAGAGTTTTTAACTCTAGTGGCGAACGGGTGCGTAATACGTGAGAATCTGCCCTTAGGAGAAGAATAACTACTGGAAACGGTAGCTAAGTCTTCATATGCCGAGAGGTGAAATAGTTTCAACTGCCTAAGGATGAGCTCACGCCTGATTAGCTTGTTGGTGAGGTAACGGCTTACCAAGGCCACGATCAGTAGCTGGTTTGAGAGAACGATCAGCCACACTGGGACTGAGACACGGCCCAGACTCCTCCGGGAGGCAGCAGTGAGGAATTTTCCGCAATGGGCGAAAGCCTGACGGAGCAATACCGCGTGAGGGATGAAGGATTTTGGTCTGTAAACCTCTTTTCTCAAGAAAGAAGTTCTGACGGTACTTGAGGAATAAGCATCGGCTAACTCCGTGCCAGCAGCCGCGGTAATACGGGGGATGCAAGCGTTATCCGGAATCATTGGGCGTAAAGCGCCTGTAGGTTGTTTAGTAAGTCTGTTGTTAAAGACCAGGGCTTAACCCTGGGAAAGCAATGGAAACTACTAGACTTGAGTATGGCAGGGGTAGAGGGAATTTCTAGTGTAGCGGTGAAATGCGTAGATATTAGAAAGAACACCGGCGGCGAAAGCGCTCTACTGGACCATTACTGACACTCAGAGGCGAAAGCTAGGGGAGCAAAAGGGATTAGATACCCCTGTAGTCCTAGCCGTAAACGATGGATACTAGATGTTGCGCAATTTGTGCAGTATCTTAGCTAACGCGTTAAGTATCCCGCCTGGGGAGTACGCTCGCAAGGGTGAAACTCAAAGGAATTGACGGGGGCCCGCACAAGCGGTGGAGCATGTGGTTTAATTCGATGCAACGCGAAGAACCTTACCAGGGCTTGACATACTACAAATCTTTTCGAAACGAAAGAGTGCCTTCGGGAATGTAGATACAGGTGGTGCATGGCTGTCGTCAGCTCGTGTCGTGAGATGTTGGGTTAAGTCCCGCAACGAGCGCAACCCTCATTTTTAGTTGCCAATTTATTGGGATTTCTAGAGAGACTGCCGGTGACAAACCGGAGGAAGGTGAGGATGACGTCAAGTCAGCATGCCCCTTATGCCCTGGGCCACACACGTGCTACAATGGCGAAGACAAAGAGTCGCAAACCTGCGAAGGCTAGCTAATCTCGTAAACTTCGTCTAAGTTCGGATTGCAGGCTGCAACTCGCCTGCATGAAGTTGGAATCGCTAGTAATCGCTGGTCAGCTATACAGCGGTGAATTCGTTCCCGGGCCTTGTACACACCGCCCGTCACACCATGGGAGCTGGTCATACCCAATATCGTTAGCCTAACCATTCGGAGGGCGGCGCTTAAGGTAGGGCTAGTGACTGGGGTGAAGTCGTAACAAGGTAGCCGTACTGGAAGGTGCGGCTGGATCACCTCCTTTT
>OL3227071_Emiliania_huxleyi_RCC1217
ACCATGGAGAGTTTGATCCTGGCTCAGGATGAACGCTGGCGGTATGCTTAACACATGCAAGTCGAACGAGAGTTTTTAACTCTAGTGGCGAACGGGTGCGTAATACGTGAGAATCTGCCCTTAGGAGAAGAATAACTACTGGAAACGGTAGCTAAGTCTTCATATGCCGAGAGGTGAAATAGTTTCAACTGCCTAAGGATGAGCTCACGCCTGATTAGCTTGTTGGTGAGGTAACGGCTTACCAAGGCCACGATCAGTAGCTGGTTTGAGAGAACGATCAGCCACACTGGGACTGAGACACGGCCCAGACTCCTCCGGGAGGCAGCAGTGAGGAATTTTCCGCAATGGGCGAAAGCCTGACGGAGCAATACCGCGTGAGGGATGAAGGATTTTGGTCTGTAAACCTCTTTTCTCAAGAAAGAAGTTCTGACGGTACTTGAGGAATAAGCATCGGCTAACTCCGTGCCAGCAGCCGCGGTAATACGGGGGATGCAAGCGTTATCCGGAATCATTGGGCGTAAAGCGCCTGTAGGTTGTTTAGTAAGTCTGTTGTTAAAGACCAGGGCTTAACCCTGGGAAAGCAATGGAAACTACTAGACTTGAGTATGGCAGGGGTAGAGGGAATTTCTAGTGTAGCGGTGAAATGCGTAGATATTAGAAAGAACACCGGCGGCGAAAGCGCTCTACTGGACCATTACTGACACTCAGAGGCGAAAGCTAGGGGAGCAAAAGGGATTAGATACCCCTGTAGTCCTAGCCGTAAACGATGGATACTAGATGTTGCGCAATTTGTGCAGTATCTTAGCTAACGCGTTAAGTATCCCGCCTGGGGAGTACGCTCGCAAGGGTGAAACTCAAAGGAATTGACGGGGGCCCGCACAAGCGGTGGAGCATGTGGTTTAATTCGATGCAACGCGAAGAACCTTACCAGGGCTTGACATACTACAAATCTTTTCGAAACGAAAGAGTGCCTTCGGGAATGTAGATACAGGTGGTGCATGGCTGTCGTCAGCTCGTGTCGTGAGATGTTGGGTTAAGTCCCGCAACGAGCGCAACCCTCATTTTTAGTTGCCAATTTATTGGGATTTCTAGAGAGACTGCCGGTGACAAACCGGAGGAAGGTGAGGATGACGTCAAGTCAGCATGCCCCTTATGCCCTGGGCCACACACGTGCTACAATGGCGAAGACAAAGAGTCGCAAACCTGCGAAGGCTAGCTAATCTCGTAAACTTCGTCTAAGTTCGGATTGCAGGCTGCAACTCGCCTGCATGAAGTTGGAATCGCTAGTAATCGCTGGTCAGCTATACAGCGGTGAATTCGTTCCCGGGCCTTGTACACACCGCCCGTCACACCATGGGAGCTGGTCATACCCAATATCGTTAGCCTAACCATTCGGAGGGCGGCGCTTAAGGTAGGGCTAGTGACTGGGGTGAAGTCGTAACAAGGTAGCCGTACTGGAAGGTGCGGCTGGATCACCTCCTTTT
>OL3227061_Emiliania_huxleyi_RCC1216
ACCATGGAGAGTTTGATCCTGGCTCAGGATGAACGCTGGCGGTATGCTTAACACATGCAAGTCGAACGAGAGTTTTTAACTCTAGTGGCGAACGGGTGCGTAATACGTGAGAATCTGCCCTTAGGAGAAGAATAACTACTGGAAACGGTAGCTAAGTCTTCATATGCCGAGAGGTGAAATAGTTTCAACTGCCTAAGGATGAGCTCACGCCTGATTAGCTTGTTGGTGAGGTAACGGCTTACCAAGGCCACGATCAGTAGCTGGTTTGAGAGAACGATCAGCCACACTGGGACTGAGACACGGCCCAGACTCCTCCGGGAGGCAGCAGTGAGGAATTTTCCGCAATGGGCGAAAGCCTGACGGAGCAATACCGCGTGAGGGATGAAGGATTTTGGTCTGTAAACCTCTTTTCTCAAGAAAGAAGTTCTGACGGTACTTGAGGAATAAGCATCGGCTAACTCCGTGCCAGCAGCCGCGGTAATACGGGGGATGCAAGCGTTATCCGGAATCATTGGGCGTAAAGCGCCTGTAGGTTGTTTAGTAAGTCTGTTGTTAAAGACCAGGGCTTAACCCTGGGAAAGCAATGGAAACTACTAGACTTGAGTATGGCAGGGGTAGAGGGAATTTCTAGTGTAGCGGTGAAATGCGTAGATATTAGAAAGAACACCGGCGGCGAAAGCGCTCTACTGGACCATTACTGACACTCAGAGGCGAAAGCTAGGGGAGCAAAAGGGATTAGATACCCCTGTAGTCCTAGCCGTAAACGATGGATACTAGATGTTGCGCAATTTGTGCAGTATCTTAGCTAACGCGTTAAGTATCCCGCCTGGGGAGTACGCTCGCAAGGGTGAAACTCAAAGGAATTGACGGGGGCCCGCACAAGCGGTGGAGCATGTGGTTTAATTCGATGCAACGCGAAGAACCTTACCAGGGCTTGACATACTACAAATCTTTTCGAAACGAAAGAGTGCCTTCGGGAATGTAGATACAGGTGGTGCATGGCTGTCGTCAGCTCGTGTCGTGAGATGTTGGGTTAAGTCCCGCAACGAGCGCAACCCTCATTTTTAGTTGCCAATTTATTGGGATTTCTAGAGAGACTGCCGGTGACAAACCGGAGGAAGGTGAGGATGACGTCAAGTCAGCATGCCCCTTATGCCCTGGGCCACACACGTGCTACAATGGCGAAGACAAAGAGTCGCAAACCTGCGAAGGCTAGCTAATCTCGTAAACTTCGTCTAAGTTCGGATTGCAGGCTGCAACTCGCCTGCATGAAGTTGGAATCGCTAGTAATCGCTGGTCAGCTATACAGCGGTGAATTCGTTCCCGGGCCTTGTACACACCGCCCGTCACACCATGGGAGCTGGTCATACCCAATATCGTTAGCCTAACCATTCGGAGGGCGGCGCTTAAGGTAGGGCTAGTGACTGGGGTGAAGTCGTAACAAGGTAGCCGTACTGGAAGGTGCGGCTGGATCACCTCCTTTT
>NC_0637841_Gephyrocapsa_ericsonii_RCC4032
ACCATGGAGAGTTTGATCCTGGCTCAGGATGAACGCTGGCGGTATGCTTAACACATGCAAGTCGAACGAGAGTTTTTAACTCTAGTGGCGAACGGGTGCGTAATACGTGAGAATCTGCCCTTAGGAGAAGAATAACTACTGGAAACGGTAGCTAAGTCTTCATATGCCGAGAGGTGAAATAGTTTCAACTGCCTAAGGATGAGCTCACGCCTGATTAGCTTGTTGGTGAGGTAACGGCTTACCAAGGCCACGATCAGTAGCTGGTTTGAGAGAACGATCAGCCACACTGGGACTGAGACACGGCCCAGACTCCTCCGGGAGGCAGCAGTGAGGAATTTTCCGCAATGGGCGAAAGCCTGACGGAGCAATACCGCGTGAGGGATGAAGGATTTTGGTCTGTAAACCTCTTTTCTCAAGAAAGAAGTTCTGACGGTACTTGAGGAATAAGCATCGGCTAACTCCGTGCCAGCAGCCGCGGTAATACGGGGGATGCAAGCGTTATCCGGAATCATTGGGCGTAAAGCGCCTGTAGGTTGTTTAGTAAGTCTGTTGTTAAAGACCAGGGCTTAACCCTGGGAAAGCAATGGAAACTACTAGACTTGAGTATGGCAGGGGTAGAGGGAATTTCTAGTGTAGCGGTGAAATGCGTAGATATTAGAAAGAACACCGGCGGCGAAAGCGCTCTACTGGACCATTACTGACACTCAGAGGCGAAAGCTAGGGGAGCAAAAGGGATTAGATACCCCTGTAGTCCTAGCCGTAAACGATGGATACTAGATGTTGCGCAATTTGTGCAGTATCTTAGCTAACGCGTTAAGTATCCCGCCTGGGGAGTACGCTCGCAAGGGTGAAACTCAAAGGAATTGACGGGGGCCCGCACAAGCGGTGGAGCATGTGGTTTAATTCGATGCAACGCGAAGAACCTTACCAGGGCTTGACATACTACAAATCTTTTCGAAACGAAAGAGTGCCTTCGGGAATGTAGATACAGGTGGTGCATGGCTGTCGTCAGCTCGTGTCGTGAGATGTTGGGTTAAGTCCCGCAACGAGCGCAACCCTCATTTTTAGTTGCCAATTTATTGGGATTTCTAGAGAGACTGCCGGTGACAAACCGGAGGAAGGTGAGGATGACGTCAAGTCAGCATGCCCCTTATGCCCTGGGCCACACACGTGCTACAATGGCGAAGACAAAGAGTCGCAAACCTGCGAAGGCTAGCTAATCTCGTAAACTTCGTCTAAGTTCGGATTGCAGGCTGCAACTCGCCTGCATGAAGTTGGAATCGCTAGTAATCGCTGGTCAGCTATACAGCGGTGAATTCGTTCCCGGGCCTTGTACACACCGCCCGTCACACCATGGGAGCTGGTCATACCCAATATCGTTAGCCTAACCATTCGGAGGGCGGCGCTTAAGGTAGGGCTAGTGACTGGGGTGAAGTCGTAACAAGGTAGCCGTACTGGAAGGTGCGGCTGGATCACCTCCTTTT
>NC_0637851_Gephyrocapsa_parvula_RCC4033
ACCATGGAGAGTTTGATCCTGGCTCAGGATGAACGCTGGCGGTATGCTTAACACATGCAAGTCGAACGAGAGTTTTTAACTCTAGTGGCGAACGGGTGCGTAATACGTGAGAATCTGCCCTTAGGAGAAGAATAACTACTGGAAACGGTAGCTAAGTCTTCATATGCCGAGAGGTGAAATAGTTTCAACTGCCTAAGGATGAGCTCACGCCTGATTAGCTTGTTGGTGAGGTAACGGCTTACCAAGGCCACGATCAGTAGCTGGTTTGAGAGAACGATCAGCCACACTGGGACTGAGACACGGCCCAGACTCCTCCGGGAGGCAGCAGTGAGGAATTTTCCGCAATGGGCGAAAGCCTGACGGAGCAATACCGCGTGAGGGATGAAGGATTTTGGTCTGTAAACCTCTTTTCTCAAGAAAGAAGTTCTGACGGTACTTGAGGAATAAGCATCGGCTAACTCCGTGCCAGCAGCCGCGGTAATACGGGGGATGCAAGCGTTATCCGGAATCATTGGGCGTAAAGCGCCTGTAGGTTGTTTAGTAAGTCTGTTGTTAAAGACCAGGGCTTAACCCTGGGAAAGCAATGGAAACTACTAGACTTGAGTATGGCAGGGGTAGAGGGAATTTCTAGTGTAGCGGTGAAATGCGTAGATATTAGAAAGAACACCGGCGGCGAAAGCGCTCTACTGGACCATTACTGACACTCAGAGGCGAAAGCTAGGGGAGCAAAAGGGATTAGATACCCCTGTAGTCCTAGCCGTAAACGATGGATACTAGATGTTGCGCAATTTGTGCAGTATCTTAGCTAACGCGTTAAGTATCCCGCCTGGGGAGTACGCTCGCAAGGGTGAAACTCAAAGGAATTGACGGGGGCCCGCACAAGCGGTGGAGCATGTGGTTTAATTCGATGCAACGCGAAGAACCTTACCAGGGCTTGACATACTACAAATCTTTTCGAAACGAAAGAGTGCCTTCGGGAATGTAGATACAGGTGGTGCATGGCTGTCGTCAGCTCGTGTCGTGAGATGTTGGGTTAAGTCCCGCAACGAGCGCAACCCTCATTTTTAGTTGCCAATTTATTGGGATTTCTAGAGAGACTGCCGGTGACAAACCGGAGGAAGGTGAGGATGACGTCAAGTCAGCATGCCCCTTATGCCCTGGGCCACACACGTGCTACAATGGCGAAGACAAAGAGTCGCAAACCTGCGAAGGCTAGCTAATCTCGTAAACTTCGTCTAAGTTCGGATTGCAGGCTGCAACTCGCCTGCATGAAGTTGGAATCGCTAGTAATCGCTGGTCAGCTATACAGCGGTGAATTCGTTCCCGGGCCTTGTACACACCGCCCGTCACACCATGGGAGCTGGTCATACCCAATATCGTTAGCCTAACCATTCGGAGGGCGGCGCTTAAGGTAGGGCTAGTGACTGGGGTGAAGTCGTAACAAGGTAGCCGTACTGGAAGGTGCGGCTGGATCACCTCCTTTT
>NC_0637821_Gephyrocapsa_oceanica_RCC1296
ACCATGGAGAGTTTGATCCTGGCTCAGGATGAACGCTGGCGGTATGCTTAACACATGCAAGTCGAACGAGAGTTTTTAACTCTAGTGGCGAACGGGTGCGTAATACGTGAGAATCTGCCCTTAGGAGAAGAATAACTACTGGAAACGGTAGCTAAGTCTTCATATGCCGAGAGGTGAAATAGTTTCAACTGCCTAAGGATGAGCTCACGCCTGATTAGCTTGTTGGTGAGGTAACGGCTTACCAAGGCCACGATCAGTAGCTGGTTTGAGAGAACGATCAGCCACACTGGGACTGAGACACGGCCCAGACTCCTCCGGGAGGCAGCAGTGAGGAATTTTCCGCAATGGGCGAAAGCCTGACGGAGCAATACCGCGTGAGGGATGAAGGATTTTGGTCTGTAAACCTCTTTTCTCAAGAAAGAAGTTCTGACGGTACTTGAGGAATAAGCATCGGCTAACTCCGTGCCAGCAGCCGCGGTAATACGGGGGATGCAAGCGTTATCCGGAATCATTGGGCGTAAAGCGCCTGTAGGTTGTTTAGTAAGTCTGTTGTTAAAGACCAGGGCTTAACCCTGGGAAAGCAATGGAAACTACTAGACTTGAGTATGGCAGGGGTAGAGGGAATTTCTAGTGTAGCGGTGAAATGCGTAGATATTAGAAAGAACACCGGCGGCGAAAGCGCTCTACTGGACCATTACTGACACTCAGAGGCGAAAGCTAGGGGAGCAAAAGGGATTAGATACCCCTGTAGTCCTAGCCGTAAACGATGGATACTAGATGTTGCGCAATTTGTGCAGTATCTTAGCTAACGCGTTAAGTATCCCGCCTGGGGAGTACGCTCGCAAGGGTGAAACTCAAAGGAATTGACGGGGGCCCGCACAAGCGGTGGAGCATGTGGTTTAATTCGATGCAACGCGAAGAACCTTACCAGGGCTTGACATACTACAAATCTTTTCGAAACGAAAGAGTGCCTTCGGGAATGTAGATACAGGTGGTGCATGGCTGTCGTCAGCTCGTGTCGTGAGATGTTGGGTTAAGTCCCGCAACGAGCGCAACCCTCATTTTTAGTTGCCAATTTATTGGGATTTCTAGAGAGACTGCCGGTGACAAACCGGAGGAAGGTGAGGATGACGTCAAGTCAGCATGCCCCTTATGCCCTGGGCCACACACGTGCTACAATGGCGAAGACAAAGAGTCGCAAACCTGCGAAGGCTAGCTAATCTCGTAAACTTCGTCTAAGTTCGGATTGCAGGCTGCAACTCGCCTGCATGAAGTTGGAATCGCTAGTAATCGCTGGTCAGCTATACAGCGGTGAATTCGTTCCCGGGCCTTGTACACACCGCCCGTCACACCATGGGAGCTGGTCATACCCAATATCGTTAGCCTAACCATTCGGAGGGCGGCGCTTAAGGTAGGGCTAGTGACTGGGGTGAAGTCGTAACAAGGTAGCCGTACTGGAAGGTGCGGCTGGATCACCTCCTTTT
>OL7036041_Emiliania_huxleyi_RCC4030
ACCATGGAGAGTTTGATCCTGGCTCAGGATGAACGCTGGCGGTATGCTTAACACATGCAAGTCGAACGAGAGTTTTTAACTCTAGTGGCGAACGGGTGCGTAATACGTGAGAATCTGCCCTTAGGAGAAGAATAACTACTGGAAACGGTAGCTAAGTCTTCATATGCCGAGAGGTGAAATAGTTTCAACTGCCTAAGGATGAGCTCACGCCTGATTAGCTTGTTGGTGAGGTAACGGCTTACCAAGGCCACGATCAGTAGCTGGTTTGAGAGAATGATCAGCCACACTGGGACTGAGACACGGCCCAGACTCCTCCGGGAGGCAGCAGTGAGGAATTTTCCGCAATGGGCGAAAGCCTGACGGAGCAATACCGCGTGAGGGATGAAGGATTTTGGTCTGTAAACCTCTTTTCTCAAGAAAGAAGTTCTGACGGTACTTGAGGAATAAGCATCGGCTAACTCCGTGCCAGCAGCCGCGGTAATACGGGGGATGCAAGCGTTATCCGGAATCATTGGGCGTAAAGCGCCTGTAGGTTGTTTAGTAAGTCTGTTGTTAAAGACCAGGGCTTAACCCTGGGAAAGCAATGGAAACTACTAGACTTGAGTATGGCAGGGGTAGAGGGAATTTCTAGTGTAGCGGTGAAATGCGTAGATATTAGAAAGAACACCGGCGGCGAAAGCGCTCTACTGGACCATTACTGACACTCAGAGGCGAAAGCTAGGGGAGCAAAAGGGATTAGATACCCCTGTAGTCCTAGCCGTAAACGATGGATACTAGATGTTGCGCAATTTGTGCAGTATCTTAGCTAACGCGTTAAGTATCCCGCCTGGGGAGTACGCTCGCAAGGGTGAAACTCAAAGGAATTGACGGGGGCCCGCACAAGCGGTGGAGCATGTGGTTTAATTCGATGCAACGCGAAGAACCTTACCAGGGCTTGACATACTACAAATCTTTTCGAAACGAAAGAGTGCCTTCGGGAATGTAGATACAGGTGGTGCATGGCTGTCGTCAGCTCGTGTCGTGAGATGTTGGGTTAAGTCCCGCAACGAGCGCAACCCTCATTTTTAGTTGCCAATTTATTGGGATTTCTAGAGAGACTGCCGGTGACAAACCGGAGGAAGGTGAGGATGACGTCAAGTCAGCATGCCCCTTATGCCCTGGGCCACACACGTGCTACAATGGCGAAGACAAAGAGTCGCAAACCTGCGAAGGCTAGCTAATCTCGTAAACTTCGTCTAAGTTCGGATTGCAGGCTGCAACTCGCCTGCATGAAGTTGGAATCGCTAGTAATCGCTGGTCAGCTATACAGCGGTGAATTCGTTCCCGGGCCTTGTACACACCGCCCGTCACACCATGGGAGCTGGTCATACCCAATATCGTTAGCCTAACCATTCGGAGGGCGGCGCTTAAGGTAGGGCTAGTGACTGGGGTGAAGTCGTAACAAGGTAGCCGTACTGGAAGGTGCGGCTGGATCACCTCCTTTT
>JN0227051_Emiliania_huxleyi_culturecollection_CCMP1516
ACCATGGAGAGTTTGATCCTGGCTCAGGATGAACGCTGGCGGTATGCTTAACACATGCAAGTCGAACGAGAGTTTTTAACTCTAGTGGCGAACGGGTGCGTAATACGTGAGAATCTGCCCTTAGGAGAAGAATAACTACTGGAAACGGTAGCTAAGTCTTCATATGCCGAGAGGTGAAATAGTTTCAACTGCCTAAGGATGAGCTCACGCCTGATTAGCTTGTTGGTGAGGTAACGGCTTACCAAGGCCACGATCAGTAGCTGGTTTGAGAGAATGATCAGCCACACTGGGACTGAGACACGGCCCAGACTCCTCCGGGAGGCAGCAGTGAGGAATTTTCCGCAATGGGCGAAAGCCTGACGGAGCAATACCGCGTGAGGGATGAAGGATTTTGGTCTGTAAACCTCTTTTCTCAAGAAAGAAGTTCTGACGGTACTTGAGGAATAAGCATCGGCTAACTCCGTGCCAGCAGCCGCGGTAATACGGGGGATGCAAGCGTTATCCGGAATCATTGGGCGTAAAGCGCCTGTAGGTTGTTTAGTAAGTCTGTTGTTAAAGACCAGGGCTTAACCCTGGGAAAGCAATGGAAACTACTAGACTTGAGTATGGCAGGGGTAGAGGGAATTTCTAGTGTAGCGGTGAAATGCGTAGATATTAGAAAGAACACCGGCGGCGAAAGCGCTCTACTGGACCATTACTGACACTCAGAGGCGAAAGCTAGGGGAGCAAAAGGGATTAGATACCCCTGTAGTCCTAGCCGTAAACGATGGATACTAGATGTTGCGCAATTTGTGCAGTATCTTAGCTAACGCGTTAAGTATCCCGCCTGGGGAGTACGCTCGCAAGGGTGAAACTCAAAGGAATTGACGGGGGCCCGCACAAGCGGTGGAGCATGTGGTTTAATTCGATGCAACGCGAAGAACCTTACCAGGGCTTGACATACTACAAATCTTTTCGAAACGAAAGAGTGCCTTCGGGAATGTAGATACAGGTGGTGCATGGCTGTCGTCAGCTCGTGTCGTGAGATGTTGGGTTAAGTCCCGCAACGAGCGCAACCCTCATTTTTAGTTGCCAATTTATTGGGATTTCTAGAGAGACTGCCGGTGACAAACCGGAGGAAGGTGAGGATGACGTCAAGTCAGCATGCCCCTTATGCCCTGGGCCACACACGTGCTACAATGGCGAAGACAAAGAGTCGCAAACCTGCGAAGGCTAGCTAATCTCGTAAACTTCGTCTAAGTTCGGATTGCAGGCTGCAACTCGCCTGCATGAAGTTGGAATCGCTAGTAATCGCTGGTCAGCTATACAGCGGTGAATTCGTTCCCGGGCCTTGTACACACCGCCCGTCACACCATGGGAGCTGGTCATACCCAATATCGTTAGCCTAACCATTCGGAGGGCGGCGCTTAAGGTAGGGCTAGTGACTGGGGTGAAGTCGTAACAAGGTAGCCGTACTGGAAGGTGCGGCTGGATCACCTCCTTTT
>OL7035981_Emiliania_huxleyi_M217
ACCATGGAGAGTTTGATCCTGGCTCAGGATGAACGCTGGCGGTATGCTTAACACATGCAAGTCGAACGAGAGTTTTTAACTCTAGTGGCGAACGGGTGCGTAATACGTGAGAATCTGCCCTTAGGAGAAGAATAACTACTGGAAACGGTAGCTAAGTCTTCATATGCCGAGAGGTGAAATAGTTTCAACTGCCTAAGGATGAGCTCACGCCTGATTAGCTTGTTGGTGAGGTAACGGCTTACCAAGGCCACGATCAGTAGCTGGTTTGAGAGAATGATCAGCCACACTGGGACTGAGACACGGCCCAGACTCCTCCGGGAGGCAGCAGTGAGGAATTTTCCGCAATGGGCGAAAGCCTGACGGAGCAATACCGCGTGAGGGATGAAGGATTTTGGTCTGTAAACCTCTTTTCTCAAGAAAGAAGTTCTGACGGTACTTGAGGAATAAGCATCGGCTAACTCCGTGCCAGCAGCCGCGGTAATACGGGGGATGCAAGCGTTATCCGGAATCATTGGGCGTAAAGCGCCTGTAGGTTGTTTAGTAAGTCTGTTGTTAAAGACCAGGGCTTAACCCTGGGAAAGCAATGGAAACTACTAGACTTGAGTATGGCAGGGGTAGAGGGAATTTCTAGTGTAGCGGTGAAATGCGTAGATATTAGAAAGAACACCGGCGGCGAAAGCGCTCTACTGGACCATTACTGACACTCAGAGGCGAAAGCTAGGGGAGCAAAAGGGATTAGATACCCCTGTAGTCCTAGCCGTAAACGATGGATACTAGATGTTGCGCAATTTGTGCAGTATCTTAGCTAACGCGTTAAGTATCCCGCCTGGGGAGTACGCTCGCAAGGGTGAAACTCAAAGGAATTGACGGGGGCCCGCACAAGCGGTGGAGCATGTGGTTTAATTCGATGCAACGCGAAGAACCTTACCAGGGCTTGACATACTACAAATCTTTTCGAAACGAAAGAGTGCCTTCGGGAATGTAGATACAGGTGGTGCATGGCTGTCGTCAGCTCGTGTCGTGAGATGTTGGGTTAAGTCCCGCAACGAGCGCAACCCTCATTTTTAGTTGCCAATTTATTGGGATTTCTAGAGAGACTGCCGGTGACAAACCGGAGGAAGGTGAGGATGACGTCAAGTCAGCATGCCCCTTATGCCCTGGGCCACACACGTGCTACAATGGCGAAGACAAAGAGTCGCAAACCTGCGAAGGCTAGCTAATCTCGTAAACTTCGTCTAAGTTCGGATTGCAGGCTGCAACTCGCCTGCATGAAGTTGGAATCGCTAGTAATCGCTGGTCAGCTATACAGCGGTGAATTCGTTCCCGGGCCTTGTACACACCGCCCGTCACACCATGGGAGCTGGTCATACCCAATATCGTTAGCCTAACCATTCGGAGGGCGGCGCTTAAGGTAGGGCTAGTGACTGGGGTGAAGTCGTAACAAGGTAGCCGTACTGGAAGGTGCGGCTGGATCACCTCCTTTT
>OL7035961_Emiliania_huxleyi_EH2
ACCATGGAGAGTTTGATCCTGGCTCAGGATGAACGCTGGCGGTATGCTTAACACATGCAAGTCGAACGAGAGTTTTTAACTCTAGTGGCGAACGGGTGCGTAATACGTGAGAATCTGCCCTTAGGAGAAGAATAACTACTGGAAACGGTAGCTAAGTCTTCATATGCCGAGAGGTGAAATAGTTTCAACTGCCTAAGGATGAGCTCACGCCTGATTAGCTTGTTGGTGAGGTAACGGCTTACCAAGGCCACGATCAGTAGCTGGTTTGAGAGAATGATCAGCCACACTGGGACTGAGACACGGCCCAGACTCCTCCGGGAGGCAGCAGTGAGGGATTTTCCGCAATGGGCGAAAGCCTGACGGAGCAATACCGCGTGAGGGATGAAGGATTTTGGTCTGTAAACCTCTTTTCTCAAGAAAGAAGTTCTGACGGTACTTGAGGAATAAGCATCGGCTAACTCCGTGCCAGCAGCCGCGGTAATACGGGGGATGCAAGCGTTATCCGGAATCATTGGGCGTAAAGCGCCTGTAGGTTGTTTAGTAAGTCTGTTGTTAAAGACCAGGGCTTAACCCTGGGAAAGCAATGGAAACTACTAGACTTGAGTATGGCAGGGGTAGAGGGAATTTCTAGTGTAGCGGTGAAATGCGTAGATATTAGAAAGAACACCGGCGGCGAAAGCGCTCTACTGGACCATTACTGACACTCAGAGGCGAAAGCTAGGGGAGCAAAAGGGATTAGATACCCCTGTAGTCCTAGCCGTAAACGATGGATACTAGATGTTGCGCAATTTGTGCAGTATCTTAGCTAACGCGTTAAGTATCCCGCCTGGGGAGTACGCTCGCAAGGGTGAAACTCAAAGGAATTGACGGGGGCCCGCACAAGCGGTGGAGCATGTGGTTTAATTCGATGCAACGCGAAGAACCTTACCAGGGCTTGACATACTACAAATCTTTTCGAAACGAAAGAGTGCCTTCGGGAATGTAGATACAGGTGGTGCATGGCTGTCGTCAGCTCGTGTCGTGAGATGTTGGGTTAAGTCCCGCAACGAGCGCAACCCTCATTTTTAGTTGCCAATTTATTGGGATTTCTAGAGAGACTGCCGGTGACAAACCGGAGGAAGGTGAGGATGACGTCAAGTCAGCATGCCCCTTATGCCCTGGGCCACACACGTGCTACAATGGCGAAGACAAAGAGTCGCAAACCTGCGAAGGCTAGCTAATCTCGTAAACTTCGTCTAAGTTCGGATTGCAGGCTGCAACTCGCCTGCATGAAGTTGGAATCGCTAGTAATCGCTGGTCAGCTATACAGCGGTGAATTCGTTCCCGGGCCTTGTACACACCGCCCGTCACACCATGGGAGCTGGTCATACCCAATATCGTTAGCCTAACCATTCGGAGGGCGGCGCTTAAGGTAGGGCTAGTGACTGGGGTGAAGTCGTAACAAGGTAGCCGTACTGGAAGGTGCGGCTGGATCACCTCCTTTT
>OL7035931_Emiliania_huxleyi_AWI1516
ACCATGGAGAGTTTGATCCTGGCTCAGGATGAACGCTGGCGGTATGCTTAACACATGCAAGTCGAACGAGAGTTTTTAACTCTAGTGGCGAACGGGTGCGTAATACGTGAGAATCTGCCCTTAGGAGAAGAATAACTACTGGAAACGGTAGCTAAGTCTTCATATGCCGAGAGGTGAAATAGTTTCAACTGCCTAAGGATGAGCTCACGCCTGATTAGCTTGTTGGTGAGGTAACGGCTTACCAAGGCCACGATCAGTAGCTGGTTTGAGAGAAYGATCAGCCACACTGGGACTGAGACACGGCCCAGACTCCTCCGGGAGGCAGCAGTGAGGAATTTTCCGCAATGGGCGAAAGCCTGACGGAGCAATACCGCGTGAGGGATGAAGGATTTTGGTCTGTAAACCTCTTTTCTCAAGAAAGAAGTTCTGACGGTACTTGAGGAATAAGCATCGGCTAACTCCGTGCCAGCAGCCGCGGTAATACGGGGGATGCAAGCGTTATCCGGAATCATTGGGCGTAAAGCGCCTGTAGGTTGTTTAGTAAGTCTGTTGTTAAAGACCAGGGCTTAACCCTGGGAAAGCAATGGAAACTACTAGACTTGAGTATGGCAGGGGKAGAGGGAATTTCTAGTGTAGCGGTGAAATGCGTAGATATTAGAAAGAACACCGGCGGCGAAAGCGCTCTACTGGACCATTACTGACACTCAGAGGCGAAAGCTAGGGGAGCAAAAGGGATTAGATACCCCTGTAGTCCTAGCCGTAAACGATGGATACTAGATGTTGCGCAATTTGTGCAGTATCTTAGCTAACGCGTTAAGTATCCCGCCTGGGGAGTACGCTCGCAAGGGTGAAACTCAAAGGAATTGACGGGGGCCCGCACAAGCGGTGGAGCATGTGGTTTAATTCGATGCAACGCGAAGAACCTTACCAGGGCTTGACATACTACAAATCTTTTCGAAACGAAAGAGTGCCTTCGGGAATGTAGATACAGGTGGTGCATGGCTGTCGTCAGCTCGTGTCGTGAGATGTTGGGTTAAGTCCCGCAACGAGCGCAACCCTCATTTTTAGTTGCCAATTTATTGGGATTTCTAGAGAGACTGCCGGTGACAAACCGGAGGAAGGTGAGGATGACGTCAAGTCAGCATGCCCCTTATGCCCTGGGCCACACACGTGCTACAATGGCGAAGACAAAGAGTCGCAAACCTGCGAAGGCTAGCTAATCTCGTAAACTTCGTCTAAGTTCGGATTGCAGGCTGCAACTCGCCTGCATGAAGTTGGAATCGCTAGTAATCGCTGGTCAGCTATACAGCGGTGAATTCGTTCCCGGGCCTTGTACACACCGCCCGTCACACCATGGGAGCTGGTCATACCCAATATCGTTAGCCTAACCATTCGGAGGGCGGCGCTTAAGGTAGGGCTAGTGACTGGGGTGAAGTCGTAACAAGGTAGCCGTACTGGAAGGTGCGGCTGGATCACCTCCTTTT
>OL6915561_Emiliania_huxleyi_culture_RCC175
ACCATGGAGAGTTTGATCCTGGCTCAGGATGAACGCTGGCGGTATGCTTAACACATGCAAGTCGAACGAGAGTTTTTAACTCTAGTGGCGAACGGGTGAGTAATACGTGAGAATCTGCCCTTAGGAGAAGAATAACTACTGGAAACGGTAGCTAAGTCTTCATATGCCGAGAGGTGAAATAGTTTTAACTGCCTAAGGATGAGCTCACGCCTGATTAGCTTGTTGGTGAGGTAACGGCTTACCAAGGCCACGATCAGTAGCTGGTTTGAGAGAACGATCAGCCACACTGGGACTGAGACACGGCCCAGACTCCTCCGGGAGGCAGCAGTGAGGAATTTTCCGCAATGGGCGAAAGCCTGACGGAGCAATACCGCGTGAGGGATGAAGGATTTTGGTCTGTAAACCTCTTTTCTCAAGAAAGAAGTTCTGACGGTACTTGAGGAATAAGCATCGGCTAACTCCGTGCCAGCAGCCGCGGTAATACGGGGGATGCAAGCGTTATCCGGAATCATTGGGCGTAAAGCGCCTGTAGGTTGTTTAGTAAGTCTGTTGTTAAAGACCAGGGCTTAACCCTGGGAAAGCAATGGAAACTACTAGACTTGAGTATGGCAGGGGTAGAGGGAATTTCTAGTGTAGCGGTGAAATGCGTAGATATTAGAAAGAACACCGGCGGCGAAAGCGCTCTACTGGACCATTACTGACACTCAGAGGCGAAAGCTAGGGGAGCAAAAGGGATTAGATACCCCTGTAGTCCTAGCCGTAAACGATGGATACTAGATGTTGCGCAATTTGTGCAGTATCTTAGCTAACGCGTTAAGTATCCCGCCTGGGGAGTACGCTCGCAAGGGTGAAACTCAAAGGAATTGACGGGGGCCCGCACAAGCGGTGGAGCATGTGGTTTAATTCGATGCAACGCGAAGAACCTTACCAGGGCTTGACATACTACAAATCTTTTCGAAACGAAAGAGTGCCTTCGGGAATGTAGATACAGGTGGTGCATGGCTGTCGTCAGCTCGTGTCGTGAGATGTTGGGTTAAGTCCCGCAACGAGCGCAACCCTCATTTTTAGTTGCCAATTTATTGGGATTTCTAGAGAGACTGCCGGTGACAAACCGGAGGAAGGTGAGGATGACGTCAAGTCAGCATGCCCCTTATGCCCTGGGCCACACACGTGCTACAATGGCGAAGACAAAGAGTCGCAAACCTGCGAAGGCTAGCTAATCTCGTAAACTTCGTCTAAGTTCGGATTGTAGGCTGCAACTCGCCTGCATGAAGTTGGAATCGCTAGTAATCGCTGGTCAGCTATACAGCGGTGAATTCGTTCCCGGGCCTTGTACACACCGCCCGTCACACCATGGGAGCTGGTCATACCCAATATCGTTAGCCTAACCATTCGGAGGGCGGCGCTTAAGGTAGGGCTAGTGACTGGGGTGAAGTCGTAACAAGGTAGCCGTACTGGAAGGTGCGGCTGGATCACCTCCTTTT
>OL7035921_Emiliania_huxleyi_ARC301
ACCATGGAGAGTTTGATCCTGGCTCAGGATGAACGCTGGCGGTATGCTTAACACATGCAAGTCGAACGAGAGTTTTTAACTCTAGTGGCGAACGGGTGAGTAATACGTGAGAATCTGCCCTTAGGAGAAGAATAACTACTGGAAACGGTAGCTAAGTCTTCATATGCCGAGAGGTGAAATAGTTTCAACTGCCTAAGGATGAGCTCACGCCTGATTAGCTTGTTGGTGAGGTAACGGCTTACCAAGGCCACGATCAGTAGCTGGTTTGAGAGAACGATCAGCCACACTGGGACTGAGACACGGCCCAGACTCCTCCGGGAGGCAGCAGTGAGGAATTTTCCGCAATGGGCGAAAGCCTGACGGAGCAATACCGCGTGAGGGATGAAGGATTTTGGTCTGTAAACCTCTTTTCTCAAGAAAGAAGTTCTGACGGTACTTGAGGAATAAGCATCGGCTAACTCCGTGCCAGCAGCCGCGGTAATACGGGGGATGCAAGCGTTATCCGGAATCATTGGGCGTAAAGCGCCTGTAGGTTGTTTAGTAAGTCTGTTGTTAAAGACCAGGGCTTAACCCTGGGAAAGCAATGGAAACTACTAGACTTGAGTATGGCAGGGGTAGAGGGAATTTCTAGTGTAGCGGTGAAATGCGTAGATATTAGAAAGAACACCGGCGGCGAAAGCGCTCTACTGGACCATTACTGACACTCAGAGGCGAAAGCTAGGGGAGCAAAAGGGATTAGATACCCCTGTAGTCCTAGCCGTAAACGATGGATACTAGATGTTGCGCAATTTGTGCAGTATCTTAGCTAACGCGTTAAGTATCCCGCCTGGGGAGTACGCTCGCAAGGGTGAAACTCAAAGGAATTGACGGGGGCCCGCACAAGCGGTGGAGCATGTGGTTTAATTCGATGCAACGCGAAGAACCTTACCAGGGCTTGACATACTACAAATCTTTTCGAAACGAAAGAGTGCCTTCGGGAATGTAGATACAGGTGGTGCATGGCTGTCGTCAGCTCGTGTCGTGAGATGTTGGGTTAAGTCCCGCAACGAGCGCAACCCTCATTTTTAGTTGCCAATTTATTGGGATTTCTAGAGAGACTGCCGGTGACAAACCGGAGGAAGGTGAGGATGACGTCAAGTCAGCATGCCCCTTATGCCCTGGGCCACACACGTGCTACAATGGCGAAGACAAAGAGTCGCAAACCTGCGAAGGCTAGCTAATCTCGTAAACTTCGTCTAAGTTCGGATTGTAGGCTGCAACTCGCCTGCATGAAGTTGGAATCGCTAGTAATCGCTGGTCAGCTATACAGCGGTGAATTCGTTCCCGGGCCTTGTACACACCGCCCGTCACACCATGGGAGCTGGTCATACCCAATATCGTTAGCCTAACCATTCGGAGGGCGGCGCTTAAGGTAGGGCTAGTGACTGGGGTGAAGTCGTAACAAGGTAGCCGTACTGGAAGGTGCGGCTGGATCACCTCCTTTT
>OL7035971_Emiliania_huxleyi_L
ACCATGGAGAGTTTGATCCTGGCTCAGGATGAACGCTGGCGGTATGCTTAACACATGCAAGTCGAACGAGAGTTTTTAACTCTAGTGGCGAACGGGTGAGTAATACGTGAGAATCTGCCCTTAGGAGAAGAATAACTACTGGAAACGGTAGCTAAGTCTTCATATGCCGAGAGGTGAAATAGTTTCAACTGCCTAAGGATGAGCTCACGCCTGATTAGCTTGTTGGTGAGGTAACGGCTTACCAAGGCCACGATCAGTAGCTGGTTTGAGAGAACGATCAGCCACACTGGGACTGAGACACGGCCCAGACTCCTCCGGGAGGCAGCAGTGAGGAATTTTCCGCAATGGGCGAAAGCCTGACGGAGCAATACCGCGTGAGGGATGAAGGATTTTGGTCTGTAAACCTCTTTTCTCAAGAAAGAAGTTCTGACGGTACTTGAGGAATAAGCATCGGCTAACTCCGTGCCAGCAGCCGCGGTAATACGGGGGATGCAAGCGTTATCCGGAATCATTGGGCGTAAAGCGCCTGTAGGTTGTTTAGTAAGTCTGTTGTTAAAGACCAGGGCTTAACCCTGGGAAAGCAATGGAAACTACTAGACTTGAGTATGGCAGGGGTAGAGGGAATTTCTAGTGTAGCGGTGAAATGCGTAGATATTAGAAAGAACACCGGCGGCGAAAGCGCTCTACTGGACCATTACTGACACTCAGAGGCGAAAGCTAGGGGAGCAAAAGGGATTAGATACCCCTGTAGTCCTAGCCGTAAACGATGGATACTAGATGTTGCGCAATTTGTGCAGTATCTTAGCTAACGCGTTAAGTATCCCGCCTGGGGAGTACGCTCGCAAGGGTGAAACTCAAAGGAATTGACGGGGGCCCGCACAAGCGGTGGAGCATGTGGTTTAATTCGATGCAACGCGAAGAACCTTACCAGGGCTTGACATACTACAAATCTTTTCGAAACGAAAGAGTGCCTTCGGGAATGTAGATACAGGTGGTGCATGGCTGTCGTCAGCTCGTGTCGTGAGATGTTGGGTTAAGTCCCGCAACGAGCGCAACCCTCATTTTTAGTTGCCAATTTATTGGGATTTCTAGAGAGACTGCCGGTGACAAACCGGAGGAAGGTGAGGATGACGTCAAGTCAGCATGCCCCTTATGCCCTGGGCCACACACGTGCTACAATGGCGAAGACAAAGAGTCGCAAACCTGCGAAGGCTAGCTAATCTCGTAAACTTCGTCTAAGTTCGGATTGTAGGCTGCAACTCGCCTGCATGAAGTTGGAATCGCTAGTAATCGCTGGTCAGCTATACAGCGGTGAATTCGTTCCCGGGCCTTGTACACACCGCCCGTCACACCATGGGAGCTGGTCATACCCAATATCGTTAGCCTAACCATTCGGAGGGCGGCGCTTAAGGTAGGGCTAGTGACTGGGGTGAAGTCGTAACAAGGTAGCCGTACTGGAAGGTGCGGCTGGATCACCTCCTTTT
>NC_0637831_Gephyrocapsa_muellerae_RCC3370
ACCATGGAGAGTTTGATCCTGGCTCAGGATGAACGCTGGCGGTATGCTTAACACATGCAAGTCGAACGAGAGTTTTTAACTCTAGTGGCGAACGGGTGCGTAATACGTGAGAATCTGCCCTTAGGAGAAGAATAACTACTGGAAACGGTAGCTAAGTCTTCATATGCCGAGAGGTAAAATAGTTTTAACTGCCTAAGGATGAGCTCACGCCTGATTAGCTTGTTGGTGAGGTAACGGCTTACCAAGGCCACGATCAGTAGCTGGTTTGAGAGAACGATCAGCCACACTGGGACTGAGACACGGCCCAGACTCCTCCGGGAGGCAGCAGTGAGGAATTTTCCGCAATGGGCGAAAGCCTGACGGAGCAATACCGCGTGAGGGATGAAGGATTTTGGTCTGTAAACCTCTTTTCTCAAGAAAGAAGTTCTGACGGTACTTAAGGAATAAGCATCGGCTAACTCCGTGCCAGCAGCCGCGGTAATACGGGGGATGCAAGCGTTATCCGGAATCATTGGGCGTAAAGCGCCTGTAGGTTGTTTAGTAAGTCTGTTGTTAAAGACCAGGGCTTAACCCTGGGAAAGCAATGGAAACTACTAGACTTGAGTATGGCAGGGGTAGAGGGAATTTCTAGTGTAGCGGTGAAATGCGTAGATATTAGAAAGAACACCGGCGGCGAAAGCGCTCTACTGGACCATTACTGACACTCAGAGGCGAAAGCTAGGGGAGCAAAAGGGATTAGATACCCCTGTAGTCCTAGCCGTAAACGATGGATACTAGATGTTGCGCAATTTGTGCAGTATCTTAGCTAACGCGTTAAGTATCCCGCCTGGGGAGTACGCTCGCAAGGGTGAAACTCAAAGGAATTGACGGGGGCCCGCACAAGCGGTGGAGCATGTGGTTTAATTCGATGCAACGCGAAGAACCTTACCAGGGCTTGACATACTACAAATCTTTTCGAAACGAAAGAGTGCCTTCGGGAATGTAGATACAGGTGGTGCATGGCTGTCGTCAGCTCGTGTCGTGAGATGTTGGGTTAAGTCCCGCAACGAGCGCAACCCTCATTTTTAGTTGCCAATTTATTGGGATTTCTAGAGAGACTGCCGGTGACAAACCGGAGGAAGGTGAGGATGACGTCAAGTCAGCATGCCCCTTATGCCCTGGGCCACACACGTGCTACAATGGCGAAGACAAAGAGTCGCAAACCTGCGAAGGCTAGCTAATCTCGTAAACTTCGTCTAAGTTCGGATTGTAGGCTGCAACTCGCCTGCATGAAGTTGGAATCGCTAGTAATCGCTGGTCAGCTATACAGCGGTGAATTCGTTCCCGGGCCTTGTACACACCGCCCGTCACACCATGGGAGCTGGTCATACCCAATATCGTTAGCCTAACCATTCGGAGGGCGGCGCTTAAGGTAGGGCTAGTGACTGGGGTGAAGTCGTAACAAGGTAGCCGTACTGGAAGGTGCGGCTGGATCACCTCCTTTT
>OL7036081_Gephyrocapsa_muellerae_RCC3370
ACCATGGAGAGTTTGATCCTGGCTCAGGATGAACGCTGGCGGTATGCTTAACACATGCAAGTCGAACGAGAGTTTTTAACTCTAGTGGCGAACGGGTGCGTAATACGTGAGAATCTGCCCTTAGGAGAAGAATAACTACTGGAAACGGTAGCTAAGTCTTCATATGCCGAGAGGTAAAATAGTTTTAACTGCCTAAGGATGAGCTCACGCCTGATTAGCTTGTTGGTGAGGTAACGGCTTACCAAGGCCACGATCAGTAGCTGGTTTGAGAGAACGATCAGCCACACTGGGACTGAGACACGGCCCAGACTCCTCCGGGAGGCAGCAGTGAGGAATTTTCCGCAATGGGCGAAAGCCTGACGGAGCAATACCGCGTGAGGGATGAAGGATTTTGGTCTGTAAACCTCTTTTCTCAAGAAAGAAGTTCTGACGGTACTTAAGGAATAAGCATCGGCTAACTCCGTGCCAGCAGCCGCGGTAATACGGGGGATGCAAGCGTTATCCGGAATCATTGGGCGTAAAGCGCCTGTAGGTTGTTTAGTAAGTCTGTTGTTAAAGACCAGGGCTTAACCCTGGGAAAGCAATGGAAACTACTAGACTTGAGTATGGCAGGGGTAGAGGGAATTTCTAGTGTAGCGGTGAAATGCGTAGATATTAGAAAGAACACCGGCGGCGAAAGCGCTCTACTGGACCATTACTGACACTCAGAGGCGAAAGCTAGGGGAGCAAAAGGGATTAGATACCCCTGTAGTCCTAGCCGTAAACGATGGATACTAGATGTTGCGCAATTTGTGCAGTATCTTAGCTAACGCGTTAAGTATCCCGCCTGGGGAGTACGCTCGCAAGGGTGAAACTCAAAGGAATTGACGGGGGCCCGCACAAGCGGTGGAGCATGTGGTTTAATTCGATGCAACGCGAAGAACCTTACCAGGGCTTGACATACTACAAATCTTTTCGAAACGAAAGAGTGCCTTCGGGAATGTAGATACAGGTGGTGCATGGCTGTCGTCAGCTCGTGTCGTGAGATGTTGGGTTAAGTCCCGCAACGAGCGCAACCCTCATTTTTAGTTGCCAATTTATTGGGATTTCTAGAGAGACTGCCGGTGACAAACCGGAGGAAGGTGAGGATGACGTCAAGTCAGCATGCCCCTTATGCCCTGGGCCACACACGTGCTACAATGGCGAAGACAAAGAGTCGCAAACCTGCGAAGGCTAGCTAATCTCGTAAACTTCGTCTAAGTTCGGATTGTAGGCTGCAACTCGCCTGCATGAAGTTGGAATCGCTAGTAATCGCTGGTCAGCTATACAGCGGTGAATTCGTTCCCGGGCCTTGTACACACCGCCCGTCACACCATGGGAGCTGGTCATACCCAATATCGTTAGCCTAACCATTCGGAGGGCGGCGCTTAAGGTAGGGCTAGTGACTGGGGTGAAGTCGTAACAAGGTAGCCGTACTGGAAGGTGCGGCTGGATCACCTCCTTTT
>NC_0072881_Emiliania_huxleyi
[truncated: 284,678 more chars]
