# Supplementary material for: New plastids, old proteins: repeated endosymbiotic acquisitions in kareniacean dinoflagellates
Source: EMBO Rep. 2024 Mar 18;25(4):16. doi: 10.1038/s44319-024-00103-y (PMC11014865; doi:10.1038/s44319-024-00103-y)
Supplement: Supplementary file 11 — Dataset EV10 [file 44319_2024_103_MOESM11_ESM.zip › Dataset EV10/plastid_genome_phylogeny_files/16S/alternative alignments and trees 1/16S-final-auto+terminalonly.fasta]

>LC438757.1
aatgactaagcatcggctaactccgtgccagcagccgcggtaatacgggggatgcaagcg
ttgtccagttttattgggcgtaaggcgcctgtcggttgccctacaagtccgttgttaaag
gtcacagcttaactgtggaaaagcaattgaaactgtgg-ggc------------------
---------------------------------tagaggatggctggggtaga-gagaat
ttctagt-ggagcggtaaaatgcgtagatattagaaggaacaccagcggcgaaggcgctc
ta-ctgga-ccatttctgacacttaagggcgaaagctgggggagcaaaaaggattaggta
-cccttgtagtccca--gccgtaaacgatggatactagatgttgcacaatgtttgcagta
tcgtagctaacgcgttaagtatcccgtctggggagtacgctcgcaagggtgaaactcaaa
ggaattggcgggagccctcgcwagcgrtggagcatgcggtttaattcgatgcaacacgaa
gaaccttacctaggcttgacaacctgcaggttcngttgaaaaaagatgtcgttcttggga
gcgcaggcacaggtggtgcatggctgtcgtcagttcgtgtcg------------------
------------------------------------------------------------
------------------------------------------------------------
------------------------------------------------------------
------------------------------------------------------
>Papilionacea-16S_provisional_consensus_sequence
aatgactaagtatcggctaacctcgtgccagcagccgcggtaatacgagggatgcaagcg
ttgtccggattyattaggcgtaaggcgttcgaaggttgrgcttcaagtctgtagttaaag
tccagggcttaaccttgggtaggctatgggagctgytt-tatagtggtttcatagtggtc
agttttttaaacttttaccacccaccggcaccatagagggcggttggggtagg-gagaac
ttctaat-gtagcggtgaaatgcgtagatattagaaagaacaccagcggcgaaagcgccc
ta-ctgga-ccgttgctgacactcaagaacgaaagctgggggagcaaaaaggattaggta
-cccttgtagtccca-tgccgtaaacgatggatattaaattttgc-----traggcaggg
ttagagttaacacgttaartatcccgtctggggagtacgctcgcaagggtgaaactcaaa
ggaattgacgggagccctcgcaagcggtggagcatgctgtttaattcgatgcaacgcgaa
gaaccttacctagacttgacagcctatgaagtgttttgaaagaaagagcttagtttagtg
atataggtacaggtggtgcatggctgtcgtcagctcgtgtcgtgagatgtcaggttaagt
cccggaacgagcgcaacccttatctttagtt----aatgattgctatttctaaagagact
gccagcagcaanttggagtaaggtgaggatgacgtcaagtcagcatgccccgtatgtcya
gggctacamgcgtgctacaataatcaag-----------tgaattcgcg-----------
---------------gcc--------------gcctgcaggtcgcctatgggag
>CAMNT_0006738711_Phaeocystis_Sp_Strain_CCMP2710
gaggaataagcatcggctaactccgtgccagcagccgcggtaatacgggggatgcaagcg
ttatccggatttattgggcgtaaagcgcctgtaggttgtttaataagtctgttgttaaag
actagggcttaaccctaggaaagcaatggaaactacta-gac------------------
---------------------------------ttgagtatgataggggtaga-gggaat
ttctagt-gtagcggtgaaatgcgtagatattagaaagaacaccggtggcgaaggcgctc
ta-ctgga-tcattactgacactcagaggcgaaagctagggtagcaaaagggattagata
-cccctgtagtccta--gccgtaaacgatggatactacatgttgcgtttttaatgcagta
tggtagctaacgcgttaagtatcccgcctggggagtacggtcgcaaggctgaaactcaaa
ggaattgacgggggcccgcacaagcggtggagcatgtggtttaattcgacgcaacgcgaa
gaaccttacctggccttgacatgcagagaactttccagagatggattggtgccttcggga
actctgacacaggtgctgcatggccgtcgtcagctcgtgtcgtgagatgttgggttaagt
cccgtaacgagcgcaacccctatccctagttgctagttcgctgagaactctagggagact
gccggtgacaaaccggaggaaggtggggatgacgtcaggtcatcatggcccttacggcca
gggctacacacgtgctacaatggcgcgcacagagggctgcaaacccgcgagggggagcca
atctcacaaaacgcgtcgtagtccggatcgcagtctgcaactcgactgcgtgaa
>DQ4426541_Phaeocystis_antarctica_W6-4
gaggaataagcatcggctaactccgtgccagcagccgcggtaatacgggggatgcaagcg
ttatccggatttattgggcgtaaagcgcctgtaggttgtttaataagtccgttgttaaag
actagggcttaaccctaggaaagcaatggaaactacta-gac------------------
---------------------------------ttgagtatgataggggtaga-gggaat
ttctagt-gtagcggtgaaatgcgtagatattagaaagaacaccggtcgcgaaggcgctc
ta-ctgga-tcattactgacactcagaggcgaaagctagggtagcaaaagggattagata
-cccctgtagtccta--gccgtaaacgatggatact------------------------
------------------------------------------------------------
------------------------------------------------------------
------------------------------------------------------------
------------------------------------------------------------
------------------------------------------------------------
------------------------------------------------------------
------------------------------------------------------------
------------------------------------------------------
>DQ4426521_Phaeocystis_antarctica_W5-1
gaggaataagcaccggctaactccgtgccagcagccgcggtaatacggggggtgcaagcg
ttatccggatttattgggcgtaaagcgcctgtaggttgtttaataagtctgttgttaaag
actagggcttaactctaggaaagcaatggaaaccacta-gac------------------
---------------------------------ttgagtataataggggtaga-gggaat
ttctagt-gtagcggtgaaatgcgtagatattagaaagaacaccggtggcgaaggcgctc
ta-ctgga-tcattactgacactcagaggcgaaagctagggtagcaaaagggattagata
-cccctgtagtccta--gccgtaaacgatggatact------------------------
------------------------------------------------------------
------------------------------------------------------------
------------------------------------------------------------
------------------------------------------------------------
------------------------------------------------------------
------------------------------------------------------------
------------------------------------------------------------
------------------------------------------------------
>DQ4426531_Phaeocystis_antarctica_RS-24
gaggaataagcaccggctaactccgtgccagcagccgcggtaatacggggggtgcaagcg
ttatccggatttattgggcgtaaagcgcctgtaggttgtttaataagtctgttgttaaag
actagggcttaaccctaggaaagcaatggaaactacta-gac------------------
---------------------------------ttgagtatgataggggtaga-gggaat
ttctagt-gtagcggtgaaatgcgtagatattagaaagaacaccggtggcgaaggcgctc
ta-ctgga-tcattactgacactcagaggcgaaagctagggtagcaaaagggattagata
-cccctgtagtccta--gccgtaaacgatggatact------------------------
------------------------------------------------------------
------------------------------------------------------------
------------------------------------------------------------
------------------------------------------------------------
------------------------------------------------------------
------------------------------------------------------------
------------------------------------------------------------
------------------------------------------------------
>LC0873771_Uncultured_Emiliania_JT_stE_200m_78
----------------------------------------taatacgggggatgcaagcg
ttatccggatttattgggcgtaaagcgcctgtaggttgtttaataagtctgttgttaaag
actagggcttaaccctaggaaagcaatggaaactacta-gac------------------
---------------------------------ttgagtatgataggggtaga-gggaat
ttctagt-gtagcggtgaaatgcgtagatattagaaagaacaccggtggcgaaggcgctc
ta-ctgga-tcattactgacactcagaggcgaaagctagggtagcaaaagggattagata
-cccctgtaatccta--gccgtaaacgatggatactacatgttgcgtttttaatgcagta
tggtagctaacgcgttaagtatcccgcctggggagtacggtcgcaaggctg---------
------------------------------------------------------------
------------------------------------------------------------
------------------------------------------------------------
------------------------------------------------------------
------------------------------------------------------------
------------------------------------------------------------
------------------------------------------------------
>KT9562901_Uncultured_Phaeocystis_ST4_8
------------------------gtgccagcagccgcggtaatacgggggatgcaagcg
ttatccggaatcattgggcgtaaagcgcctgtaggttgtttaataagtctgttgttaaag
actagggcttaaccctagaaaagcaatggaaactacta-gac------------------
---------------------------------tagagtatggcaggggtaga-gggaat
ttctagt-gtagcggtgaaatgcgtagatattagaaagaacaccggtggcgaaggcgctc
ta-ctgga-tcattactgacactcagaggcgaaagctagggtagcaaaagggattagata
-cccctgtagtccta--gccgtaaacgatggatactacatgttgcgtttttaatgcagta
tggtagctaacgcgttaagtatcccgcctggggagtacggtcgcaaggctgaaactcaaa
ggaattgacgggggcccgcacaagcggtggagcatgtggtttaattcgatgcaacgcgaa
gaaccttaccaaggcttgacatactacagatttctttgaaagaggaaagtgccttcggga
atgtagatacaggtggtgcatggctgtcgtcagctcgtgtcgtgagatgttgggttaagt
cccgcaacgagcgcaacccttatttttagttgctaattatttaggttttctagaaagact
gccggtgacaaaccggaggaaggtgaggatgacgtcaagtcagcatgccccttatgcctt
gggctacacacgtgctacaatggttaagacaaagagttgcgagctcgtgagagtcagcta
atctcataaacttagcctaagttcggattgtaggctgcaactcgcctgcatga-
>KT9562891_Uncultured_Phaeocystis_ST4_10
gaggaataagcatcggctaactccgtgccagcagccgcggtaatacgggggatgcaagcg
ttatccggatttattgggcgtaaagcgcctgtaggttgtttaataagtctgttgttaaag
actaggacttaaccctaggaaagcaatggaaactacta-gac------------------
---------------------------------ttgagtatgataggggtaga-gggaat
ttctagt-gtagcggtgaaatgcgtagatattagaaagaacaccggcggcgaaggcgctc
ta-ctgga-tcattactgacactcagaggcgaaagctagggtagcaaaagggattagata
-cccctgtagtccta--gccgtaaacgatggatactacatgttgcgtttttaatgcagta
tggtagctaacgcgttaagtatcccgcctggggagtacggtcgcaaggctgaaactcaaa
ggaattgacgggggcccgcacaagcggtggagcatgtggtttaattcgatgcaacgcgaa
gaaccttaccaaggcttgacatactacagatttctttgaaagaggaaagtgccttcggga
atgtagatacaggtggtgcatggctgtcgtcagctcgtgtcgtgagatgttgggttaagt
cccgcaacgagcgcaacccttatttttagttgctaattatttaggttttctagaaagact
gccggtgacaaaccggaggaaggtgaggatgacgtcaagtcagcatgccccttatgcctt
gggctacacacgtgctacaatggttaagacaaagagttgcgagctcgtgagagtcagcta
atctcataaacttagcctaagttcggattgtaggctgcaactcgcctgcatga-
>KT9562981_Uncultured_Phaeocystis_ST4_13
gaggaataagcatcggctaactccgtgccagcagccgcggtaatacgggggatgcaagcg
ttatccggatttattgggcgtaaagcgcctgtaggttgtttaataagtctgttgttaaag
actagggcttaaccctaggaaagcaatggaaactacta-gac------------------
---------------------------------ttgagtatgataggggtaga-gggaat
ttctagt-gtagcggtgaaatgcgtagatattagaaagaacaccggtggcgaaggcgctc
ta-ctgga-tcattactgacactcagaggcgaaagctagggtagcaaaagggattagata
-cccctgtagtccta--gccgtaaacgatggatactacatgttgcgtttttaatgcagta
tggtagctaacgcgttaagtatcccgcctggggagtacggtcgcaaggctgaaactcaaa
ggaattgacgggggcccgcacaagcggtggagcatgtggtttaattcgatgcaacgcgaa
gaaccttaccaaggcttgacatactacagatttctttgaaagaggaaagtgccttcggga
atgtagatacaggtggtgcatggctgtcgtcagctcgtgtcgtgagatgttgggttaagt
cccgcaacgagcgcaacccttatttttagttgctaattatttaggttttctagaaagact
gccggtgacaaaccggaggaaggtgaggatgacgtcaagtcagcatgccccttatgcctt
gggctacacacgtgctacaatggttaagacaaagagttgcgagctcgtgagagtcagcta
atctcataaacttagcctaagt--------------------------------
>EF0519031_Uncultured_haptophyte_MC601-107
gaggaataagcatcggctaactccgtgccagcagccgcggtaatacgggggatgcaggcg
ttatccggatttattgggcgtaaagcgcctgtaggttgtttaataagtctgttgttaaag
actagggcttaaccctaggaaagcaatggaaactacta-gac------------------
---------------------------------ttgagtatgataggggtaga-gggaat
ttctagt-gtagcggtgaaatgcgtagatattagaaagaacaccggtggcgaaggcgctc
ta-ctgga-tcattactgacactcagaggcgaaagctagggtagcaaaagggattagata
-cccctgtagtccta--gccgtaaacgatggatactacatgttgcgtttttaatgcagta
tggtagctaacgcgttaagtatcccgcctggggagtacggtcgcaaggctgaaactcaaa
ggaattgacgggggcccgcacaagcggtggagcatgtggtttaattcgatgcaacgcgaa
gaaccttaccaaggcttgacatactacagatttctttgaaaaaggaaagtgccttcggga
atgtagatacaggtggtgcatggctgtcgtcagctcgtgtcgtgagatgttgggttaagt
cccgcaacgagcgcaacccttatttttagttgctaattagttaggttttctagaaagact
gccggtgacaaaccggaggaaggtgaggatgacgtcaagtcagcatgccccttatgcctt
gggctacacacgtgctacaatggttaagacaaagagttgcgagctcgtgagagtcagcta
atctcataaacttagcctaagttcggattgtaggctgcaactcgcctacgtgaa
>EF0519751_Uncultured_haptophyte_MAMA64-113
gaggaataagcatcggctaactccgtgccagcagccgcggtaatacgggggatgcaagcg
ttatccggatttattgggcgtaaagcgcctgtaggttgtttaataagtctgttgttaaag
actagggcttaaccctaggaaagcaatggaaactacta-gac------------------
---------------------------------ttgagtatgataggggtaga-gggaat
ttctagt-gtagcggtgaaatgcgtagatattagaaagaacaccggtggcgaaggcgctc
ta-ctgga-tcattactgacactcagaggcgaaagctagggtagcaaaagggattagata
-cccctgtagtccta--gccgtaaacgatggatactacatgttgcgtttttaatgcagta
tggtagctaacgcgttaagtatcccgcctggggagtacggtcgcaaggctgaaactcaaa
ggaattgacgggggcccgcacaagcggtggagcatgtggtttaattcgatgcaacgcgaa
gaaccttaccaaggcttgacatactacagatttctttgaaaaaggaaagtgccttcggga
atgtagatacaggtggtgcatggctgtcgtcagctcgtgtcgtgagatgttgggttaagt
cccgcaacgagcgcaacccttatttttagttgctaattagttaggttttctagaaagact
gccggtgacaaaccggaggaaggtgaggatgacgtcaagtcagcatgccccttatgcctt
gggctacacacgtgctacaatggttaagacaaagagttgcgagctcgtgagagtcagcta
atctcataaacttagcctaagttcggattgtaggctgcaactcgcctacgtgaa
>EF0519841_Uncultured_haptophyte_MAMA64-122
gaggaataagcatcggctaactccgtgccagcagccgcggtaatacgggggatgcaagcg
ttatccggatttattgggcgtaaagcgcctgtaggttgtttaataagtctgttgttaaag
actagggcttaaccctaggaaagcaatggaaactacta-gac------------------
---------------------------------ttgagtatgataggggtaga-gggaat
ttctagt-gtagcggtgaaatgcgtagatattagaaagaacaccggtggcgaaggcgctc
ta-ctgga-tcattactgacactcagaggcgaaagctagggtagcaaaagggattagata
-cccctgtagtccta--gccgtaaacgatggatactacatgttgcgtttttaatgcagta
tggtagctaacgcgttaagtatcccgcctggggagtacggtcgcaaggctgaaactcaaa
ggaattgacgggggcccgcacaagcggtggagcatgtggtttaattcgatgcaacgcgaa
gaaccttaccaaggcttgacatactacagatttctttgaaaaaggaaagtgccttcggga
atgtagatacaggtggtgcatggctgtcgtcagctcgtgtcgtgagatgttgggttaagt
cccgcaacgagcgcaacccttatttttagttgctaattagttaggttttctagaaagact
gccggtgacaaaccggaggaaggtgaggatgacgtcaagtcagcatgccccttatgcctt
gggctacacacgtgctacaatggttaagacaaagagttgcgagctcgtgagagtcagcta
atctcataaacttagcctaagttcggattgtaggctgcaactcgcctacgtgaa
>EF0519731_Uncultured_haptophyte_MAMA64-111
gaggaataagcatcggctaactccgtgccagcagccgcggtaatacgggggatgcaagcg
ttatccggatttattgggcgtaaagcgcctgtaggttgtttaataagtctgttgttaaag
actagggcttaaccctaggaaagcaatggaaactacta-gac------------------
---------------------------------ttgagtatgataggggtaga-gggaat
ttctagt-gtagcggtgaaatgcgtagatattagaaagaacaccggtggcgaaggcgctc
ta-ctgga-tcattactgacactcagaggcgaaagctagggtagcaaaagggattagata
-cccctgtagtccta--gccgtaaacgatggatactacatgttgcgtttttaatgcagta
tggtagctaacgcgttaagtatcccgcctggggagtacggtcgcaaggctgaaactcaaa
ggaattgacgggggcccgcacaagcggtggagcatgtggtttaattcgatgcaacgcgaa
gaaccttaccaaggcttgacatactacagatttctttgaaaaaggaaagtgccttcggga
atgtagatacaggtggtgcatggctgtcgtcagctcgtgtcgtgagatgttggattaagt
cccgcaacgagcgcaacccttatttttagttgctaattagttaggttttctagaaagact
gccggtgacaaaccggaggaaggtgaggatgacgtcaagtcagcatgccccttatgcctt
gggctacacacgtgctacaatggttaagacaaagagttgcgagctcgtgagagtcagcta
atctcataaacttagcctaagttcggattgtaggctgcaactcgcctgcatgaa
>EF0520601_Uncultured_haptophyte_250304-73
gaggaataakcatcggctaactccgtgccagcagccgcggtaatacgggggatgcaagcg
ttatccggatttattgggcgtaaagcgcctgtaggttgtttaataagtctgttgttaaag
actagggcttaaccctaggaaagcaatggaaactacta-gac------------------
---------------------------------ttgagtatgataggggtaga-gggaat
ttctagt-gtagcggtgaaatgcgtagatattagaaagaacaccggtggcgaaggcgctc
ta-ctgga-tcattactgacactcagaggcgaaagctagggtagcaaaagggattagata
-cccctgtagtccta--gccgtaaacgatggatactacatgttgcgtttttaatgcagta
tggtagctaacgcgttaagtatcccgcctggggagtacggtcgcaaggctgaaactcaaa
ggaattgacgggggcccgcacaagcggtggagcatgtggtttaattcgatgcaacgcgaa
gaaccttaccaaggcttgacatactacagatttctttgaaaaaggaaagtgccttcggga
atgtagatacaggtggtgcatggctgtcgtcagctcgtgtcgtgagatgttgggttaagt
cccgcaacgagcgcaacccttatttttagttgctaattagttaggttttctagaaagact
gccggtgacaaaccggaggaaggtgaggatgacgtcaagtcagcatgccccttatgcctt
gggctacacacgtgctacaatggttaagacaaagagttgcgagctcgtgagagtcagcta
atctcgtaaacttagcctaagttcggattgtaggctgcaactcgcctacatgaa
>KT9643041_Uncultured_Phaeocystaceae_c10
gaggaataagcatcggctaactccgtgccagcagccgcggtaatacgggggatgcaagcg
ttatccggatttattgggcgtaaagcgcctgtaggttgtttaataagtctgttgttaaag
actagggcttaaccctaggaaagcaatggaaactacta-gac------------------
---------------------------------ttgagtatgataggggtaga-gggaat
ttctagt-gtagcggtgaaatgcgcagatattagaaagaacaccggtggcgaaggcgctc
ta-ctgga-tcattactgacactcagaggcgaaagctagggtagcaaaagggattagata
-cccctgtagtccta--gccgtaaacgatggatactacatgttgcgtttttaatgcagta
tggtagctaacgcgttaagtatcccgcctggggagtacggtcgcaaggctgaaactcaaa
ggaattgacgggggcccgcacaagcggtggagcatgtggtttaattcgatgcaacgcgaa
gaaccttaccaaggcttgacatactacagatttctttgaaagaggaaagtgccttcggga
atgtagatacaggtggtgcatggctgtcgtcagctcgtgtcgtgagatgttgggttaagt
cccgcaacgagcgcaacccttatttttagttgctaattatttaggttttctagaaagact
gccggtgacaaaccggaggaaggtgaggatgacgtcaagtcagcatgccccttatgcctt
gggctacacacgtgctacaatggttaagacaaagagttgcgagctcgtgagagtcggcta
atctcataaacttaatctaagttcggattgtacgctgcaactcgcctgcgtgaa
>NC_0167032_Phaeocystis_antarctica_CCMP1374
gaggaataagcaccggctaactccgtgccagcagccgcggtaatacggggggtgcaagcg
ttatccggatttattgggcgtaaagcgcctgtaggttgtttaataagtctgttgttaaag
actagggcttaaccctaggaaagcaatggaaactacta-gac------------------
---------------------------------ttgagtatgataggggtaga-gggaat
ttctagt-gtagcggtgaaatgcgtagatattagaaagaacaccggtggcgaaggcgctc
ta-ctgga-tcattactgacactcagaggcgaaagctagggtagcaaaagggattagata
-cccctgtagtccta--gccgtaaacgatggatactacatgttgcgtttttaatgcagta
tggtagctaacgcgttaagtatcccgcctggggagtacggtcgcaaggctgaaactcaaa
ggaattgacgggggcccgcacaagcggtggagcatgtggtttaattcgatgcaacgcgaa
gaaccttaccaaggcttgacatactacagatttctttgaaagaggaaagtgccttcggga
atgtagatacaggtggtgcatggctgtcgtcagctcgtgtcgtgagatgttgggttaagt
cccgcaacgagcgcaacccttatttttagttgctaattatttaggttttctagaaagact
gccggtgacaaaccggaggaaggtgaggatgacgtcaagtcagcatgccccttatgcctt
gggctacacacgtgctacaatggttaagacaaagagttgcgagctcgcgagagtcagcta
atctcataaacttagcctaagttcggattgtaggctgcaactcgcctgcatgaa
>JN1172752_Phaeocystis_antarctica_CCMP1374
gaggaataagcaccggctaactccgtgccagcagccgcggtaatacggggggtgcaagcg
ttatccggatttattgggcgtaaagcgcctgtaggttgtttaataagtctgttgttaaag
actagggcttaaccctaggaaagcaatggaaactacta-gac------------------
---------------------------------ttgagtatgataggggtaga-gggaat
ttctagt-gtagcggtgaaatgcgtagatattagaaagaacaccggtggcgaaggcgctc
ta-ctgga-tcattactgacactcagaggcgaaagctagggtagcaaaagggattagata
-cccctgtagtccta--gccgtaaacgatggatactacatgttgcgtttttaatgcagta
tggtagctaacgcgttaagtatcccgcctggggagtacggtcgcaaggctgaaactcaaa
ggaattgacgggggcccgcacaagcggtggagcatgtggtttaattcgatgcaacgcgaa
gaaccttaccaaggcttgacatactacagatttctttgaaagaggaaagtgccttcggga
atgtagatacaggtggtgcatggctgtcgtcagctcgtgtcgtgagatgttgggttaagt
cccgcaacgagcgcaacccttatttttagttgctaattatttaggttttctagaaagact
gccggtgacaaaccggaggaaggtgaggatgacgtcaagtcagcatgccccttatgcctt
gggctacacacgtgctacaatggttaagacaaagagttgcgagctcgcgagagtcagcta
atctcataaacttagcctaagttcggattgtaggctgcaactcgcctgcatgaa
>MT4713271_Phaeocystis_globosa_CNS00066
gaggaataagcatcggctaactccgtgccagcagccgcggtaatacgggggatgcaagcg
ttatccggatttattgggcgtaaagcgcctgtaggttgtttaataagtctgttgttaaag
actagggcttaaccctaggaaagcaatggaaactacta-gac------------------
---------------------------------ttgagtatgataggggtaga-gggaat
ttctagt-gtagcggtgaaatgcgtagatattagaaagaacaccggtggcgaaggcgctc
ta-ctgga-tcattactgacactcagaggcgaaagctagggtagcaaaagggattagata
-cccctgtagtccta--gccgtaaacgatggatactacatgttgcgtttttaatgcagta
tggtagctaacgcgttaagtatcccgcctggggagtacggtcgcaaggctgaaactcaaa
ggaattgacgggggcccgcacaagcggtggagcatgtggtttaattcgatgcaacgcgaa
gaaccttaccaaggcttgacatactacagatttctttgaaaaaggaaagtgccttcggga
atgtagatacaggtggtgcatggctgtcgtcagctcgtgtcgtgagatgttgggttaagt
cccgcaacgagcgcaacccttatttttagttgctaattagttaggttttctagaaagact
gccggtgacaaaccggaggaaggtgaggatgacgtcaagtcagcatgccccttatgcctt
gggctacacacgtgctacaatggttaagacaaagagttgcgagctcgtgagagtcagcta
atctcataaacttagcctaagttcggattgtaggctgcaactcgcctacatgaa
>MT4713341_Phaeocystis_globosa_CNS00093
gaggaataagcatcggctaactccgtgccagcagccgcggtaatacgggggatgcaagcg
ttatccggatttattgggcgtaaagcgcctgtaggttgtttaataagtctgttgttaaag
actagggcttaaccctaggaaagcaatggaaactacta-gac------------------
---------------------------------ttgagtatgataggggtaga-gggaat
ttctagt-gtagcggtgaaatgcgtagatattagaaagaacaccggtggcgaaggcgctc
ta-ctgga-tcattactgacactcagaggcgaaagctagggtagcaaaagggattagata
-cccctgtagtccta--gccgtaaacgatggatactacatgttgcgtttttaatgcagta
tggtagctaacgcgttaagtatcccgcctggggagtacggtcgcaaggctgaaactcaaa
ggaattgacgggggcccgcacaagcggtggagcatgtggtttaattcgatgcaacgcgaa
gaaccttaccaaggcttgacatactacagatttctttgaaaaaggaaagtgccttcggga
atgtagatacaggtggtgcatggctgtcgtcagctcgtgtcgtgagatgttgggttaagt
cccgcaacgagcgcaacccttatttttagttgctaattagttaggttttctagaaagact
gccggtgacaaaccggaggaaggtgaggatgacgtcaagtcagcatgccccttatgcctt
gggctacacacgtgctacaatggttaagacaaagagttgcgagctcgtgagagtcagcta
atctcataaacttagcctaagttcggattgtaggctgcaactcgcctgcatgaa
>MT4713331_Phaeocystis_globosa_CNS00087
gaggaataagcatcggctaactccgtgccagcagccgcggtaatacgggggatgcaagcg
ttatccggatttattgggcgtaaagcgcctgtaggttgtttaataagtctgttgttaaag
actagggcttaaccctaggaaagcaatggaaactacta-gac------------------
---------------------------------ttgagtatgataggggtaga-gggaat
ttctagt-gtagcggtgaaatgcgtagatattagaaagaacaccggtggcgaaggcgctc
ta-ctgga-tcattactgacactcagaggcgaaagctagggtagcaaaagggattagata
-cccctgtagtccta--gccgtaaacgatggatactacatgttgcgtttttaatgcagta
tggtagctaacgcgttaagtatcccgcctggggagtacggtcgcaaggctgaaactcaaa
ggaattgacgggggcccgcacaagcggtggagcatgtggtttaattcgatgcaacgcgaa
gaaccttaccaaggcttgacatactacagatttctttgaaaaaggaaagtgccttcggga
atgtagatacaggtggtgcatggctgtcgtcagctcgtgtcgtgagatgttgggttaagt
cccgcaacgagcgcaacccttatttttagttgctaattagttaggttttctagaaagact
gccggtgacaaaccggaggaaggtgaggatgacgtcaagtcagcatgccccttatgcctt
gggctacacacgtgctacaatggttaagacaaagagttgcgagctcgtgagagtcagcta
atctcataaacttagcctaagttcggattgtaggctgcaactcgcctgcatgaa
>MT4713321_Phaeocystis_globosa_CNS00080
gaggaataagcatcggctaactccgtgccagcagccgcggtaatacgggggatgcaagcg
ttatccggatttattgggcgtaaagcgcctgtaggttgtttaataagtctgttgttaaag
actagggcttaaccctaggaaagcaatggaaactacta-gac------------------
---------------------------------ttgagtatgataggggtaga-gggaat
ttctagt-gtagcggtgaaatgcgtagatattagaaagaacaccggtggcgaaggcgctc
ta-ctgga-tcattactgacactcagaggcgaaagctagggtagcaaaagggattagata
-cccctgtagtccta--gccgtaaacgatggatactacatgttgcgtttttaatgcagta
tggtagctaacgcgttaagtatcccgcctggggagtacggtcgcaaggctgaaactcaaa
ggaattgacgggggcccgcacaagcggtggagcatgtggtttaattcgatgcaacgcgaa
gaaccttaccaaggcttgacatactacagatttctttgaaaaaggaaagtgccttcggga
atgtagatacaggtggtgcatggctgtcgtcagctcgtgtcgtgagatgttgggttaagt
cccgcaacgagcgcaacccttatttttagttgctaattagttaggttttctagaaagact
gccggtgacaaaccggaggaaggtgaggatgacgtcaagtcagcatgccccttatgcctt
gggctacacacgtgctacaatggttaagacaaagagttgcgagctcgtgagagtcagcta
atctcataaacttagcctaagttcggattgtaggctgcaactcgcctgcatgaa
>MT4713301_2_Phaeocystis_globosa_CNS00076
gaggaataagcatcggctaactccgtgccagcagccgcggtaatacgggggatgcaagcg
ttatccggatttattgggcgtaaagcgcctgtaggttgtttaataagtctgttgttaaag
actagggcttaaccctaggaaagcaatggaaactacta-gac------------------
---------------------------------ttgagtatgataggggtaga-gggaat
ttctagt-gtagcggtgaaatgcgtagatattagaaagaacaccggtggcgaaggcgctc
ta-ctgga-tcattactgacactcagaggcgaaagctagggtagcaaaagggattagata
-cccctgtagtccta--gccgtaaacgatggatactacatgttgcgtttttaatgcagta
tggtagctaacgcgttaagtatcccgcctggggagtacggtcgcaaggctgaaactcaaa
ggaattgacgggggcccgcacaagcggtggagcatgtggtttaattcgatgcaacgcgaa
gaaccttaccaaggcttgacatactacagatttctttgaaaaaggaaagtgccttcggga
atgtagatacaggtggtgcatggctgtcgtcagctcgtgtcgtgagatgttgggttaagt
cccgcaacgagcgcaacccttatttttagttgctaattagttaggttttctagaaagact
gccggtgacaaaccggaggaaggtgaggatgacgtcaagtcagcatgccccttatgcctt
gggctacacacgtgctacaatggttaagacaaagagttgcgagctcgtgagagtcagcta
atctcataaacttagcctaagttcggattgtaggctgcaactcgcctgcatgaa
>MT4713301_Phaeocystis_globosa_CNS00076
gaggaataagcatcggctaactccgtgccagcagccgcggtaatacgggggatgcaagcg
ttatccggatttattgggcgtaaagcgcctgtaggttgtttaataagtctgttgttaaag
actagggcttaaccctaggaaagcaatggaaactacta-gac------------------
---------------------------------ttgagtatgataggggtaga-gggaat
ttctagt-gtagcggtgaaatgcgtagatattagaaagaacaccggtggcgaaggcgctc
ta-ctgga-tcattactgacactcagaggcgaaagctagggtagcaaaagggattagata
-cccctgtagtccta--gccgtaaacgatggatactacatgttgcgtttttaatgcagta
tggtagctaacgcgttaagtatcccgcctggggagtacggtcgcaaggctgaaactcaaa
ggaattgacgggggcccgcacaagcggtggagcatgtggtttaattcgatgcaacgcgaa
gaaccttaccaaggcttgacatactacagatttctttgaaaaaggaaagtgccttcggga
atgtagatacaggtggtgcatggctgtcgtcagctcgtgtcgtgagatgttgggttaagt
cccgcaacgagcgcaacccttatttttagttgctaattagttaggttttctagaaagact
gccggtgacaaaccggaggaaggtgaggatgacgtcaagtcagcatgccccttatgcctt
gggctacacacgtgctacaatggttaagacaaagagttgcgagctcgtgagagtcagcta
atctcataaacttagcctaagttcggattgtaggctgcaactcgcctgcatgaa
>MT4713291_Phaeocystis_globosa_CNS00075
gaggaataagcatcggctaactccgtgccagcagccgcggtaatacgggggatgcaagcg
ttatccggatttattgggcgtaaagcgcctgtaggttgtttaataagtctgttgttaaag
actagggcttaaccctaggaaagcaatggaaactacta-gac------------------
---------------------------------ttgagtatgataggggtaga-gggaat
ttctagt-gtagcggtgaaatgcgtagatattagaaagaacaccggtggcgaaggcgctc
ta-ctgga-tcattactgacactcagaggcgaaagctagggtagcaaaagggattagata
-cccctgtagtccta--gccgtaaacgatggatactacatgttgcgtttttaatgcagta
tggtagctaacgcgttaagtatcccgcctggggagtacggtcgcaaggctgaaactcaaa
ggaattgacgggggcccgcacaagcggtggagcatgtggtttaattcgatgcaacgcgaa
gaaccttaccaaggcttgacatactacagatttctttgaaaaaggaaagtgccttcggga
atgtagatacaggtggtgcatggctgtcgtcagctcgtgtcgtgagatgttgggttaagt
cccgcaacgagcgcaacccttatttttagttgctaattagttaggttttctagaaagact
gccggtgacaaaccggaggaaggtgaggatgacgtcaagtcagcatgccccttatgcctt
gggctacacacgtgctacaatggttaagacaaagagttgcgagctcgtgagagtcagcta
atctcataaacttagcctaagttcggattgtaggctgcaactcgcctgcatgaa
>MT4713281_Phaeocystis_globosa_CNS00067
gaggaataagcatcggctaactccgtgccagcagccgcggtaatacgggggatgcaagcg
ttatccggatttattgggcgtaaagcgcctgtaggttgtttaataagtctgttgttaaag
actagggcttaaccctaggaaagcaatggaaactacta-gac------------------
---------------------------------ttgagtatgataggggtaga-gggaat
ttctagt-gtagcggtgaaatgcgtagatattagaaagaacaccggtggcgaaggcgctc
ta-ctgga-tcattactgacactcagaggcgaaagctagggtagcaaaagggattagata
-cccctgtagtccta--gccgtaaacgatggatactacatgttgcgtttttaatgcagta
tggtagctaacgcgttaagtatcccgcctggggagtacggtcgcaaggctgaaactcaaa
ggaattgacgggggcccgcacaagcggtggagcatgtggtttaattcgatgcaacgcgaa
gaaccttaccaaggcttgacatactacagatttctttgaaaaaggaaagtgccttcggga
atgtagatacaggtggtgcatggctgtcgtcagctcgtgtcgtgagatgttgggttaagt
cccgcaacgagcgcaacccttatttttagttgctaattagttaggttttctagaaagact
gccggtgacaaaccggaggaaggtgaggatgacgtcaagtcagcatgccccttatgcctt
gggctacacacgtgctacaatggttaagacaaagagttgcgagctcgtgagagtcagcta
atctcataaacttagcctaagttcggattgtaggctgcaactcgcctgcatgaa
>MT4713261_Phaeocystis_globosa_CNS00065
gaggaataagcatcggctaactccgtgccagcagccgcggtaatacgggggatgcaagcg
ttatccggatttattgggcgtaaagcgcctgtaggttgtttaataagtctgttgttaaag
actagggcttaaccctaggaaagcaatggaaactacta-gac------------------
---------------------------------ttgagtatgataggggtaga-gggaat
ttctagt-gtagcggtgaaatgcgtagatattagaaagaacaccggtggcgaaggcgctc
ta-ctgga-tcattactgacactcagaggcgaaagctagggtagcaaaagggattagata
-cccctgtagtccta--gccgtaaacgatggatactacatgttgcgtttttaatgcagta
tggtagctaacgcgttaagtatcccgcctggggagtacggtcgcaaggctgaaactcaaa
ggaattgacgggggcccgcacaagcggtggagcatgtggtttaattcgatgcaacgcgaa
gaaccttaccaaggcttgacatactacagatttctttgaaaaaggaaagtgccttcggga
atgtagatacaggtggtgcatggctgtcgtcagctcgtgtcgtgagatgttgggttaagt
cccgcaacgagcgcaacccttatttttagttgctaattagttaggttttctagaaagact
gccggtgacaaaccggaggaaggtgaggatgacgtcaagtcagcatgccccttatgcctt
gggctacacacgtgctacaatggttaagacaaagagttgcgagctcgtgagagtcagcta
atctcataaacttagcctaagttcggattgtaggctgcaactcgcctgcatgaa
>MT4713251_Phaeocystis_globosa_CNS00064
gaggaataagcatcggctaactccgtgccagcagccgcggtaatacgggggatgcaagcg
ttatccggatttattgggcgtaaagcgcctgtaggttgtttaataagtctgttgttaaag
actagggcttaaccctaggaaagcaatggaaactacta-gac------------------
---------------------------------ttgagtatgataggggtaga-gggaat
ttctagt-gtagcggtgaaatgcgtagatattagaaagaacaccggtggcgaaggcgctc
ta-ctgga-tcattactgacactcagaggcgaaagctagggtagcaaaagggattagata
-cccctgtagtccta--gccgtaaacgatggatactacatgttgcgtttttaatgcagta
tggtagctaacgcgttaagtatcccgcctggggagtacggtcgcaaggctgaaactcaaa
ggaattgacgggggcccgcacaagcggtggagcatgtggtttaattcgatgcaacgcgaa
gaaccttaccaaggcttgacatactacagatttctttgaaaaaggaaagtgccttcggga
atgtagatacaggtggtgcatggctgtcgtcagctcgtgtcgtgagatgttgggttaagt
cccgcaacgagcgcaacccttatttttagttgctaattagttaggttttctagaaagact
gccggtgacaaaccggaggaaggtgaggatgacgtcaagtcagcatgccccttatgcctt
gggctacacacgtgctacaatggttaagacaaagagttgcgagctcgtgagagtcagcta
atctcataaacttagcctaagttcggattgtaggctgcaactcgcctgcatgaa
>MT4713241_Phaeocystis_globosa_CNS00063
gaggaataagcatcggctaactccgtgccagcagccgcggtaatacgggggatgcaagcg
ttatccggatttattgggcgtaaagcgcctgtaggttgtttaataagtctgttgttaaag
actagggcttaaccctaggaaagcaatggaaactacta-gac------------------
---------------------------------ttgagtatgataggggtaga-gggaat
ttctagt-gtagcggtgaaatgcgtagatattagaaagaacaccggtggcgaaggcgctc
ta-ctgga-tcattactgacactcagaggcgaaagctagggtagcaaaagggattagata
-cccctgtagtccta--gccgtaaacgatggatactacatgttgcgtttttaatgcagta
tggtagctaacgcgttaagtatcccgcctggggagtacggtcgcaaggctgaaactcaaa
ggaattgacgggggcccgcacaagcggtggagcatgtggtttaattcgatgcaacgcgaa
gaaccttaccaaggcttgacatactacagatttctttgaaaaaggaaagtgccttcggga
atgtagatacaggtggtgcatggctgtcgtcagctcgtgtcgtgagatgttgggttaagt
cccgcaacgagcgcaacccttatttttagttgctaattagttaggttttctagaaagact
gccggtgacaaaccggaggaaggtgaggatgacgtcaagtcagcatgccccttatgcctt
gggctacacacgtgctacaatggttaagacaaagagttgcgagctcgtgagagtcagcta
atctcataaacttagcctaagttcggattgtaggctgcaactcgcctgcatgaa
>MT4713231_Phaeocystis_globosa_CNS00062
gaggaataagcatcggctaactccgtgccagcagccgcggtaatacgggggatgcaagcg
ttatccggatttattgggcgtaaagcgcctgtaggttgtttaataagtctgttgttaaag
actagggcttaaccctaggaaagcaatggaaactacta-gac------------------
---------------------------------ttgagtatgataggggtaga-gggaat
ttctagt-gtagcggtgaaatgcgtagatattagaaagaacaccggtggcgaaggcgctc
ta-ctgga-tcattactgacactcagaggcgaaagctagggtagcaaaagggattagata
-cccctgtagtccta--gccgtaaacgatggatactacatgttgcgtttttaatgcagta
tggtagctaacgcgttaagtatcccgcctggggagtacggtcgcaaggctgaaactcaaa
ggaattgacgggggcccgcacaagcggtggagcatgtggtttaattcgatgcaacgcgaa
gaaccttaccaaggcttgacatactacagatttctttgaaaaaggaaagtgccttcggga
atgtagatacaggtggtgcatggctgtcgtcagctcgtgtcgtgagatgttgggttaagt
cccgcaacgagcgcaacccttatttttagttgctaattagttaggttttctagaaagact
gccggtgacaaaccggaggaaggtgaggatgacgtcaagtcagcatgccccttatgcctt
gggctacacacgtgctacaatggttaagacaaagagttgcgagctcgtgagagtcagcta
atctcataaacttagcctaagttcggattgtaggctgcaactcgcctgcatgaa
>MT4713311_Phaeocystis_globosa_CNS00079
gaggaataagcatcggctaactccgtgccagcagccgcggtaatacgggggatgcaagcg
ttatccggatttattgggcgtaaagcgcctgtaggttgtttaataagtctgttgttaaag
actagggcttaaccctaggaaagcaatggaaactacta-gac------------------
---------------------------------ttgagtatgataggggtaga-gggaat
ttctagt-gtagcggtgaaatgcgtagatattagaaagaacaccggtggcgaaggcgctc
ta-ctgga-tcattactgacactcagaggcgaaagctagggtagcaaaagggattagata
-cccctgtagtccta--gccgtaaacgatggatactacatgttgcgtttttaatgcagta
tggtagctaacgcgttaagtatcccgcctggggagtacggtcgcaaggctgaaactcaaa
ggaattgacgggggcccgcacaagcggtggagcatgtggtttaattcgatgcaacgcgaa
gaaccttaccaaggcttgacatactacagatttctttgaaaaaggaaagtgccttcggga
atgtagatacaggtggtgcatggctgtcgtcagctcgtgtcgtgagatgttgggttaagt
cccgcaacgagcgcaacccttatttttagttgctaattagttaggttttctagaaagact
gccggtgacaaaccggaggaaggtgaggatgacgtcaagtcagcatgccccttatgcctt
gggctacacacgtgctacaatggttaagacaaagagttgcgagctcgtgagagtcagcta
atctcataaacttagcctaagttcggattgtaggctgcaactcgcctgcatgaa
>NC_0216371_Phaeocystis_globosa_Pg-GA
gaggaataagcatcggctaactccgtgccagcagccgcggtaatacgggggatgcaagcg
ttatccggatttattgggcgtaaagcgcctgtaggttgtttaataagtctgttgttaaag
actagggcttaaccctaggaaagcaatggaaactacta-gac------------------
---------------------------------ttgagtatgataggggtaga-gggaat
ttctagt-gtagcggtgaaatgcgtagatattagaaagaacaccggtggcgaaggcgctc
ta-ctgga-tcattactgacactcagaggcgaaagctagggtagcaaaagggattagata
-cccctgtagtccta--gccgtaaacgatggatactacatgttgcgtttttaatgcagta
tggtagctaacgcgttaagtatcccgcctggggagtacggtcgcaaggctgaaactcaaa
ggaattgacgggggcccgcacaagcggtggagcatgtggtttaattcgatgcaacgcgaa
gaaccttaccaaggcttgacatactacagatttctttgaaaaaggaaagtgccttcggga
atgtagatacaggtggtgcatggctgtcgtcagctcgtgtcgtgagatgttgggttaagt
cccgcaacgagcgcaacccttatttttagttgctaattagttaggttttctagaaagact
gccggtgacaaaccggaggaaggtgaggatgacgtcaagtcagcatgccccttatgcctt
gggctacacacgtgctacaatggttaagacaaagagttgcgagctcgtgagagtcagcta
atctcataaacttagcctaagttcggattgtaggctgcaactcgcctgcatgaa
>KC9008891_Phaeocystis_globosa_Pg-GA
gaggaataagcatcggctaactccgtgccagcagccgcggtaatacgggggatgcaagcg
ttatccggatttattgggcgtaaagcgcctgtaggttgtttaataagtctgttgttaaag
actagggcttaaccctaggaaagcaatggaaactacta-gac------------------
---------------------------------ttgagtatgataggggtaga-gggaat
ttctagt-gtagcggtgaaatgcgtagatattagaaagaacaccggtggcgaaggcgctc
ta-ctgga-tcattactgacactcagaggcgaaagctagggtagcaaaagggattagata
-cccctgtagtccta--gccgtaaacgatggatactacatgttgcgtttttaatgcagta
tggtagctaacgcgttaagtatcccgcctggggagtacggtcgcaaggctgaaactcaaa
ggaattgacgggggcccgcacaagcggtggagcatgtggtttaattcgatgcaacgcgaa
gaaccttaccaaggcttgacatactacagatttctttgaaaaaggaaagtgccttcggga
atgtagatacaggtggtgcatggctgtcgtcagctcgtgtcgtgagatgttgggttaagt
cccgcaacgagcgcaacccttatttttagttgctaattagttaggttttctagaaagact
gccggtgacaaaccggaggaaggtgaggatgacgtcaagtcagcatgccccttatgcctt
gggctacacacgtgctacaatggttaagacaaagagttgcgagctcgtgagagtcagcta
atctcataaacttagcctaagttcggattgtaggctgcaactcgcctgcatgaa
>AY7021421_Phaeocystis_cordata_RCC186
gaggaataagcatcggctaactccgtgccagcagccgcggtaatacgggggatgcaagcg
ttatccggatttattgggcgtaaagcgcctgtaggttgtttaataagtctgttgttaaag
actagggcttaaccctaggaaagcaatggaaactacta-gac------------------
---------------------------------ttgagtatgataggggtaga-gggaat
ttctagt-gtagcggtgaaatgcgtagatattagaaagaacaccggtggcgaaggcgctc
ta-ctgga-tcattactgacgctcagaggcgaaagctagggtagcaaaagggattagata
-cccctgtagtccta--gccgtaaacgatggatactacatgttgcgtttttaatgcagta
tggtagctaacgcgttaagtatcccgcctggggagtacggtcgcaaggctgaaactcaaa
ggaattgacgggggcccgcacaagcggtggagcatgtggtttaattcgatgcaacgcgaa
gaaccttaccaaggcttgacatactacagatttctttgaaaaaggaaagtgccttcggga
atgtagatacaggtggtgcatggctgtcgtcagctcgtgtcgtgagatgttgggttaagt
cccgcaacgagcgcaacccttatttttagttgctaattagttaggttttctagaaagact
gccggtgacaaaccggaggaaggtgaggatgacgtcaagtcagcatgccccttatgcctt
gggctacacacgtgctacaatggttaagacaaagagttgcgagctcgtgagagtcagcta
atctcataaacttagcctaagttcggattgtag---------------------
>AY7021431_Phaeocystis_globosa_RCC187
gaggaataagcatcggctaactccgtgccagcagccgcggtaatacgggggatgcaagcg
ttatccggatttattgggcgtaaagcgcctgtaggttgtttaataagtctgttgttaaag
actagggcttaaccctaggaaagcaatggaaactacta-gac------------------
---------------------------------ttgagtatgataggggtaga-gggaat
ttctagt-gtagcggtgaaatgcgtagatattagaaagaacaccggtggcgaaggcgctc
ta-ctgga-tcattactgacgctcagaggcgaaagctagggtagcaaaagggattagata
-cccctgtagtccta--gccgtaaacgatggatactacatgttgcgtttttaatgcagta
tggtagctaacgcgttaagtatcccgcctggggagtacggtcgcaaggctgaaactcaaa
ggaattgacgggggcccgcacaagcggtggagcatgtggtttaattcgatgcaacgcgaa
gaaccttaccaaggcttgacatactacagatttctttgaaaaaggaaagtgccttcggga
atgtagatacaggtggtgcatggctgtcgtcagctcgtgtcgtgagatgttgggttaagt
cccgcaacgagcgcaacccttatttttagttgctaattagttaggttttctagaaagact
gccggtgacaaaccggaggaaggtgaggatgacgtcaagtcagcatgccccttatgcctt
gggctacacacgtgctacaatggttaagacaaagagttgcgagctcgtgagagtcagcta
atctcataaacttagcctaagttcggattgtag---------------------
>EF0517631_Phaeocystis_globosa_Napoli
------------------------------------------------------------
---------------------aaagcgcctgtaggttgtttaataagtctgttgttaaag
actagggcttaaccctaggaaagcaatggaaactacta-gac------------------
---------------------------------ttgagtatgataggggtaga-gggaat
ttctagt-gtagcggtgaaatgcgtagatattagaaagaacaccggtggcgaaggcgctc
ta-ctgga-tcattactgacgctcagaggcgaaagctagggtagcaaaagggattagata
-cccctgtagtccta--gccgtaaacgatggatactacatgttgcgtttttaatgcagta
tggtagctaacgcgttaagtatcccgcctggggagtacggtcgcaaggctgaaactcaaa
ggaattgacgggggcccgcacaagcggtggagcatgtggtttaattcgatgcaacgcgaa
gaaccttaccaaggcttgacatactacagatttctttgaaaaaggaaagtgccttcggga
atgtagatacaggtggtgcatggctgtcgtcagctcgtgtcgtgagatgttgggttaagt
cccgcaacgagcgcaacccttatttttagttgctaattagttaggttttctagaaagact
gccggtgacaaaccggaggaaggtgaggatgacgtcaagtcagcatgccccttatgcctt
gggctacacacgtgctacaatggttaagacaaagagttgcgagctcgtgagagtcagcta
------------------------------------------------------
>LN7355133_Phaeocystis_sp_RCC994_RCC994
---------------------------------------------cggggga--gcagcs
ttatccggatttattgggcgtaaagcgcctgtaggttgtttaataagtctgttgttaaag
actagggcttaaccctaggaaagcaatggaaactacta-gac------------------
---------------------------------ttgagtatgataggggtaga-gggaat
ttctagt-gtagcggtgaaatgcgtagatattagaaagaacaccggtggcgaaggcgctc
ta-ctgga-tcattactgacactcagaggcgaaagctagggtagcaaaagggattagata
-cccctgtagtccta--gccgtaaacgatggatactacatgttgcgtttttaatgcagta
tggtagctaacgcgttaagtatcccgcctggggagtacggtcgcaaggctgaaactcaaa
ggaattgacgggggcccgcacaagcggtggagcatgtggtttaattcgatgcaacgcgaa
gaaccttaccaaggcttgacatactacagatttctttgaaaaaggaaagtgccttcggga
atgtagatacaggtggtgcatggctgtcgtcagctcgtgtcgtgagatgttgggttaagt
cccgcaacgagcgcaacccttatttttagttgctaattagttaggttttctagaaagact
gccggtgacaaaccggaggaaggtgaggatgacgtcaagtcagcatgccccttatgcctt
gggctacacacgtgctacaatggttaagacaaagagttgcgagctcgtgagagtcagcta
atctcataa---------------------------------------------
>LN7351942_Phaeocystis_antarctica_RCC4024
-----------------------------------cgcggtaatacggggggtgcaagcg
ttatccggatttattgggcgtaaagcgcctgtaggttgtttaataagtctgttgttaaag
actagggcttaaccctaggaaagcaatggaaactacta-gac------------------
---------------------------------ttgagtatgataggggtaga-gggaat
ttctagt-gtagcggtgaaatgcgtagatattagaaagaacaccggtggcgaaggcgctc
ta-ctgga-tcattactgacactcagaggcgaaagctagggtagcaaaagggattagata
-cccctgtagtccta--gccgtaaacgatggatactacatgttgcgtttttaatgcagta
tggtagctaacgcgttaagtatcccgcctggggagtacggtcgcaaggctgaaactcaaa
ggaattgacgggggcccgcacaagcggtggagcatgtggtttaattcgatgcaacgcgaa
gaaccttaccaaggcttgacatactacagatttctttgaaagaggaaagtgccttcggga
atgtagatacaggtggtgcatggctgtcgtcagctcgtgtcgtgagatgttgggttaagt
cccgcaacgagcgcaacccttatttttagttgctaattatttaggttttctagaaagact
gccggtgacaaaccggaggaaggtgaggatgacgtcaagtcagcatgccccttatgcctt
gggctacacacgtgctacaatggttaagacaaagagttgcgagctcgcgagagtcagcta
atctcataaacttagcccaaattcggat--------------------------
>Antarctic_CAMNT_0013831151_Phaeocystis_antarctica_Strain_Caron_Lab
gaggaataagcaccggctaactccgtgccagcagccgcggtaatacggggggtgcaagcg
ttatccggatttattgggcgtaaagcgcctgtaggttgtttaataagtctgttgttaaag
actagggcttaaccctaggaaagcaatggaaactacta-gac------------------
---------------------------------ttgagtatgataggggtaga-gggaat
ttctagt-gtagcggtgaaatgcgtagatattagaaagaacaccggtggcgaaggcgctc
ta-ctgga-tcattactgacactcagaggcgaaagctagggtagcaaaagggattagata
-cccctgtagtccta--gccgtaaacgatggatactacatgttgcgtttttaatgcagta
tggtagctaacgcgttaagtatcccgcctggggagtacggtcgcaaggctgaaactcaaa
ggaattgacgggggcccgcacaagcggtggagcatgtggtttaattcgatacaacgcgaa
gaaccttaccaaggcttgacatactacagatttctttgaaagaggaaagtgccttcggga
atgtagatacaggtggtgcatggctgtcgtcagctcgtgtcgtgagatgttgggttaagt
cccgcaacgagcgcaacccttatttttagttgctaattatttaggttttctagaaagact
gccggtgacaaaccggaggaaggtgaggatgacgtcaagtcagcatgccccttatgcctt
gggctacacacgtgctacaatggttaagacaaagagttgcgagctcgtgagagtcagcta
atctcataaacttagcctaagttcggattgtaggctgcaactcgcctgcatgaa
>Antarctic_CAMNT_0043826573_Phaeocystis_antarctica_Strain_CCMP1374
gaggaataagcaccggctaactccgtgccagcagccgcggtaatacggggggtgcaagcg
ttatccggatttattgggcgtaaagcgcctgtaggttgtttaataagtctgttgttaaag
actagggcttaaccctaggaaagcaatggaaactacta-gac------------------
---------------------------------ttgagtatgataggggtaga-gggaat
ttctagt-gtagcggtgaaatgcgtagatattagaaagaacaccggtggcgaaggcgctc
ta-ctgga-tcattactgacactcagaggcgaaagctagggtagcaaaagggattagata
-cccctgtagtccta--gccgtaaacgatggatactacatgttgcgtttttaatgcagta
tggtagctaacgcgttaagtatcccgcctggggagtacggtcgcaaggctgaaactcaaa
ggaattgacgggggcccgcacaagcggtggagcatgtggtttaattcgatacaacgcgaa
gaaccttaccaaggcttgacatactacagatttctttgaaagaggaaagtgccttcggga
atgtagatacaggtggtgcatggctgtcgtcagctcgtgtcgtgagatgttgggttaagt
cccgcaacgagcgcaacccttatttttagttgctaattatttaggttttctagaaagact
gccggtgacaaaccggaggaaggtgaggatgacgtcaagtcagcatgccccttatgcctt
gggctacacacgtgctacaatggttaagacaaagagttgcgagctcgtgagagtcagcta
atctcataaacttagcctaagttcggattgtaggctgcaactcgcctgcatgaa
>HM1334951_Uncultured_marine_haptophyte_Biosope_T84_16S_PLA491022
------------------------------------------------------------
ttatccggatttattgggcgtaaagcgcctgtaggttgtttaataagtctgttgttaaag
actagggcttaaccctaggaaagcaacggaaactacta-gac------------------
---------------------------------ttgagtatgataggggtaga-gggaat
ttctagt-gtagcggtgaaatgcgtagatattagaaagaacaccggcggcgaaggcgctc
ta-ctgga-tcattactgacactcagaggcgaaagctagggtagcaaaagggattagata
-cccctgtagtccta--gccgtaaacgatggatactatatgttgcgtttttaatgcagtg
tggtagctaacgcgttaagtatcccgcctggggagtacggtcgcaaggctgaaacccaaa
ggaattgacgggggcccgcacaagcggtggagcatgtggtttaattcgatgcaacgcgaa
gaaccttaccaaggcttgacatactacaaatttctttgaaaaaggaaagtgccttcggga
atgtagatacaggtggtgcatggctgtcgtcagctcgtgtcgtgagatgttgggttaagt
cccgcaacgagcgcaacccttatttttagttgctaattagttaggttttctagaaagact
gccggtgacaaaccggaggaaggtgaggatgacgtcaagtcagcatgccccttatgcctt
gggctacacacgtgctacaatggttaagacaaagagttgcgagctcgtgagagtcagcta
atctcataaacttagcctaagttcggattgtaggctgca---------------
>HM1335531_Uncultured_marine_haptophyte_Biosope_T88_16S_PLA491024
-------------------------------------------------------cagcg
ttatccggatttattgggcgtaaagcgcctgtaggttgtttaataagtctgttgttaaag
actagggcttaaccctaggaaagcaatggaaactacta-gac------------------
---------------------------------ttgagtatgataggggtaga-gggaat
ttctagt-gtagcggtgaaatgcgtagatattagaaagaacaccggcggcgaaggcgctc
ta-ctgga-tcattactgacactcagaggcgaaagctagggtagcaaaagggattagata
-cccctgtagtccta--gccgtaaacgatggatactacatgttgcgtttttaatgcagtg
tggtagctaacgcgttaagtatcccgcctggggagtacggtcgcaaggctgaaactcaaa
ggaattgacgggggcccgcacaagcggtggagcatgtggtttaattcgatgcaacgcgaa
gaaccttaccaaggcttgacatactacaaatttctttgaaaaaggaaagtgccttcggga
atgtagatacaggtggtgcatggctgtcgtcagctcgtgtcgtgagatgttgggttaagt
cccgcaacgagcgcaacccttatttttggttgctaattagttaggttttctagaaagact
gccggtgacaaaccggaggaaggtgaggatgacgtcaagtcagcatgccccttatgcctt
gggctacacacgtgctacaatggttaagacaaagagttgcgagctcgtgagagttagcta
atctcataaacttagcctaagttcggattgtaggctgca---------------
>HM1335491_Uncultured_marine_haptophyte_Biosope_T88_16S_PLA491020
-------------------------------------------------------cagcg
ttatccggatttattgggcgtaaagcgcctgtaggttgtttaataagtctgttgttaaag
actagggcttaaccctaggaaagcagtggaaactacta-gac------------------
---------------------------------ttgagtatgataggggtaga-gggagt
ttctagt-gtagcggtgaaatgcgtagatattagaaagaacaccggtggcgaaggcgctc
ta-ctgga-tcattactgacactcagaggcgaaagctagggtagcaaaagggattagata
-cccctgtagtccta--gccgtaaacgatggatactacatgttgcgtttttaatgcagtg
tggtagctaacgcgttaagtatcccgcctggggagtacggtcgcaaggctgaaactcaaa
ggaattgacgggggcccgcacaagcggtggagcatgtggtttaattcgatgcaacgcgaa
gaaccttaccaaggcttgacatactacaaatttctttgaaaaaggaaagtgccttcggga
atgtagatacaggtggtgcatggctgtcgtcagctcgtgtcgtgagatgttgggttaagt
cccgcaacgagcgcaacccttatttttagttgctaattagttaggttttctagaaagact
gccggtgacaaaccggaggaaggtgaggatgacgtcaagtcagcatgccccttatgcctt
gggctacacacgtgctacaatggttaagacaaagagttgcgagttcgtgagagtcagcta
atctcataaacttagcctaagttcggattgtaggctgca---------------
>HM1335681_Uncultured_marine_haptophyte_Biosope_T88_16S_PLA491039
------------------------------------------------------------
--atccggatttattgggcgtaaagcgcctgtaggttgtttaataagtctgttgttaaag
actagggcttaaccctaggaaagcaatggaaactacta-gac------------------
---------------------------------ttgagtatgataggggtaga-gggaat
ttctagt-gtagcggtgaaatgcgtagatattagaaagaacaccggtggcgaaggcgctc
ta-ctgga-tcattactgacactcagaggcgaaagctagggtagcaaaagggactagata
-cccctgtagtccta--gccgtaaacgatggatactacatgttgcgtttttaatgcagtg
tggtagctgacgcgttaagtatcccgcctggggagtacggtcgcaaggctgaaactcaaa
ggaattgacgggggcccgcacaggcggtggagcatgtggtttaattcgatgcaacgcgaa
gaaccttaccaaggcttgacatactacaaatttctttgaaaaaggaaagtgccttcggga
atgtagatacaggtggtgcatggctgtcgtcagctcgtgtcgtgagatgttgggttaagt
cccgcaacgagcgcaacccttatttttagttgctaattagttaggttttctagaaagacc
gccggtgacaaaccggaggaaggtgaggatgacgtcaagtcagcatgccccttatgcctt
gggctacacacgtgctacaatggttaagacaaagagttgcgagctcgtgagagtcagcta
atctcataaacttagcctaagttcggattgtaggctgcaac-------------
>HM1330411_Uncultured_marine_haptophyte_Biosope_T123_16S_PLA491031
------------------------------------------------------------
------------attgggcgtaaagcgcctgtaggttgtttaataagtctgttgttaaag
actagggcttaaccctaggaaagcaatggaaactacta-gac------------------
---------------------------------ttgagtatgataggggtaga-gggaat
ttctagt-gtagcggtgaaatgcgtagatattagaaagaacaccggcggcgaaggcgctc
ta-ctgga-tcattactgacactcagaggcgaaagctagggtagcaaaagggattagata
-cccctgtagtccta--gccgtaaacgatggatactacatgttgcgtttttaatgcagtg
tggtagctaacgcgttaagtatcccgcctggggagtacggtcgcaaggctgaaactctaa
ggaattgacgggggcccgcacaagcggtggagcatgtggtttaattcgatgcaacgcgaa
gaaccttaccaaggcttgacatactacaaatttctttgaaaaaggaaagtgccttcggga
atgtagatacaggtggtgcatggctgtcgtcagctcgtgtcgtgagatgttgggttaagt
cccgcaacgagcgcaacccttatttttagttgctaattagttaggttttctagaaagact
gccggtgacaaaccggaggaaggtgaggatgacgtcaagtcagcatgccccttatgcctt
gggctacacacgtgctacaatggttaagacaaagagttgcgagctcgtgagagtcagcta
atctcataaacttagcctaagttcggattgtaggctgcaactcgcct-------
>EF0520531_Uncultured_haptophyte_250304-63
gaggaagaag--tcggctaactccgtgccaacagccgcgtaaacacgggggatgcaagcg
ttatccggatttattgggcgtaaagcgcctgtaggttgtttaaaaagtctgttgttaaag
actagggcttaaccctaggaaagcaatggatactacta-gac------------------
---------------------------------ttgagtatgataggggtaga-gggaat
ttctagt-gtagcggtgaaatgcgtagatattagaaagaacaccggtggcgaa-gcgctc
ta-ctgga-tcattactgacactcagaggcgaaagctagggtagcaaaagggattagata
-cccctgtagtccta--gccgtaaacgatggatactacatgttgcgtttttaatgcagta
tggtagctaacgcgttaagtatcccgcctggggagtacggtcgcaaggctgaaactcaaa
ggaattgacgggggcccgcacaagcggtggagcatgtggtttaattcgatgcaacgcgaa
gaaccttaccaaggcttgacatactacagatttctttgaaaaaggaaagtgccttcggga
atgtagatacaggtggtgcatggctgtcgtcagctcgtgtcgtgagatgttgggttaagt
cccgcaacgagcgcaacccttatttttagttgctaattagttaggttttctagaaagact
gccggtgacaaaccggaggaaggtgaggatgacgtcaagtcagcatgccccttatgcctt
gggctacacacgtgctacaatggttaagacaaagagttgcgagctcgtgagagtcagcta
atctcataaacttagcctaagttcggattgtaggctgcaactcgcctacatgaa
>Karlodinium-armiger-16S-strict
gaggaataagcatcggctaactccgtgccagcagccgcggtaatacgggggatgcaagcg
ttatccggaatcattgggcgtaaagcgcctgtaggttgtttaataagtctgttgttaaag
actagggcttaaccctaggaaagcaatggaaactacta-gac------------------
---------------------------------ttgagtatggcaggggtaga-gggaat
ttctagt-gtagcggtgaaatgcgtagatattagaaagaacaccggtggcgaaagcgctc
ta-ctgga-ccattactgacactcagaggcgaaagctagggtagcaaaagggattagata
-cccctgtagtccta--gccgtaaacgatggatactagatgttgtgcataatgtacagta
tcgtagctaacgcgttaagtatcccgcctggggagtacgctcgcaagggtgaaactcaaa
ggaattgacgggggcccgcacaagcggtggagcatgtggtttaattcgatnnaacgcgaa
gaaccttaccagggcttgacatactacaaattctttwgagawaargaagtgccttcggga
atgtagatacaggtggtgcatggctgtcgtcagctcgtgtcgtgagatgttgggttaagt
cccgcaacgagcgcaacccttatttttagttacta-------------------------
------------------------------------------------------------
------------------------------------------------------------
------------------------------------------------------
>EF0521971_Uncultured_haptophyte_MC622-31
gaggaataagcatcggctaactccgtgccagcagccgcggtaatacgggggatgcaagcg
ttatccgaaatcattgggcgtaaagcgcctgtaggttgtttgttaagtccgttgttaaag
cctagggcttaaccctagagaagcaatggaaactagta-gac------------------
---------------------------------tagagtatggtaggggtaga-gggaat
ttctagt-gtagcggtgaaatgcgtagatattagaaagaacaccagtggcgaaggcgctc
ta-ctgga-ccattactgacactcagaggcgaaagctagggtagcaaaagggattagata
-cccctgtagtccta--gccgtaaacgatggatactagatgttgtgcttattgtacagta
tcgtagctaacgcgttaagtatcccgcctggggagtacgctcgcaagggtgaaactcaaa
ggaattgacgggggcccgcacaagcggtggagcatgtggtttaattcgatgcaacgcgaa
gaaccttaccagggcttgacatactgcgaatctttttgagaaaaaagagtgccttcggga
atgcaggtacaggtggtgcatggctgtcgtcagctcgtgtcgtgagatgttgggttaagt
cccgcaacgagcgcaacccttgtttttagttactaatttattaggttttctagaaagact
gccggtgacaaaccggaggaaggtgaggatgacgtcaagtcagcatgccccttatgcctt
gggctacacacgtgctacaatggttaagacaaagagttgcgagctcgcgagagtcagcta
atctcataaacttagcctaagttcggattgtaggctgcaactcgcctacatgaa
>EF0520391_Uncultured_haptophyte_250304-42
gaggaataagcatcggctaactccgtgccagcagccgcggtaatacgggggatgcaagcg
ttatccggaatcattgggcgtaaagcgcctgtaggttgtttattaagtccgttgttaaag
cctagggcttaaccccagaaaagcaatggaaactaata-gac------------------
---------------------------------tagagtatggtaggggtaga-gggaat
ttctagt-gtagcggtgaaatgcgtagatattagaaagaacaccagtggcgaaagcgctc
ta-ctgga-ccattactgacactcagaggcgaaagctagggtagcaaaagggattagata
-cccctgtagtccta--gccgtaaacgatggatactagatgttgtgcttatagtacagta
tcgtagctaacgcgttaagtatcccgcctggggagtacgctcgcaagggtgaaactcaaa
ggaattggcgggggcccgcacaagcggtggagcatgtggtttaattcgatgcaacgcgaa
gaaccttaccagggcttgacatactgcgaatctttttgagaaaaaagagtgccttcggga
atgcagatacaggtggtgcatggctgtcgtcagctcgtgtcgtgagatgttgggttaagt
cccgcaacgagcgcaacccttgtttttagttactaatttattaggttttctagaaagact
gccggtgacaaaccggaggaaggtgaggatgacgtcaagtcagcatgccccttatgtcct
gggccacacacgtgctacaatggttaagacaaagagtcgcgaattcgtgagaatcagcta
atctcataaacttaatctaagttcagattgtaggctgcaactcgcctgcatgaa
>EF0517761_Uncultured_haptophyte_MC597-11
gaggaataagcatcggctaactccgtgccagcagccgcggtaatacgggggatgcaagcg
ttatccgaaatcattgggcgtaaagcgcctgtaggtggtttagaaagtctgttgttaaag
cctagggcttaaccctagaacagcaatggaaactgcta-aac------------------
---------------------------------ttgagtatggtaggggtaga-gggaat
ttctagt-gtagcggtgaaatgcgtagatattagaaagaacaccagtggcgaaagcgctc
ta-ctgga-ccattactgacactcagaggcgaaagctagggtagcaaaagggattagata
-cccctgtagtccta--gccgtaaacgatggatactagatgttgcgtttattatgcagta
tcgtagctaacgcgttaagtatcccgcctggggagtacgctcgcaagggtgaaactcaaa
ggaattgacgggggcccgcacaagcggtggagcatgtggtttaattcgatgcaacgcgaa
gaaccttaccagggcttgacatactgcgaatctctttgaaaaaagagagtgccttcggga
atgcagatacaggtggtgcatggctgtcgtcagctcgtgtcgtgagatgttgggttaagt
cccgcaacgagcgcaacccttgtttttagttactaatttattaggttttctagaaagact
gccggtgacaaaccggaggaaggtgaggatgacgtcaagtcagcatgccccttatgtcct
gggccacacacgtgctacaatggctaagacaaagagtcgcgaattcgtgaggataagcta
atctcgtaaacttagcctaagttcagattgtgggctgcaactcgcctgcgtgaa
>EF0517861_Uncultured_haptophyte_MC597-22
gaggaataagcatcggctaactccgtgccagcagccgcggtaatacgggggatgcaagcg
ttatccgaaatcattgggcgtaaagcgcctgtaggttgtttattaagtctgttgttaaag
cctagggcttaaccctagaacagcaatggaaactggta-aac------------------
---------------------------------ttgagtatggtaggggtaga-gggaat
ttctagt-gtagcggtgaaatgcgtagatattagaaagaacaccagtggcgaaagcgctc
ta-ctgga-ccattactgacactcagaggcgaaagctagggtagcaaaagggattagata
-cccctgtagtccta--gccgtaaacgatggatactagatgttgcgcttattgtgcagta
tcgtagctaacgcgttaagtatcccgcctggggagtacgctcgcaagggtgaaactcaaa
ggaattgacgggggcccgcacaagcggtggagcatgtggtttaattcgatgcaacgcgaa
gaaccttaccagggcttgacatactgcgaatttctttgaaagaagaaagtgccttcggga
atgcagatacaggtggtgcatggctgtcgtcagctcgtgtcgtgagatgttgggttaagt
cccgcaacgagcgcaacccttgtttttagttactaatttattaggttttctagaaagact
gccggtgacaaaccggaggaaggtgaggatgacgtcaagtcagcatgccccttatgtcct
gggctacacacgtgctacaatggttaagacaaagagtcgcaaattcgtaaggataagcta
atctcataaacttagcctaagttcagattgtaggctgcaactcgcctagatgaa
>EF0521961_Uncultured_haptophyte_MC622-30
gaggaataagcatcggctaactccgtgccagcagccgcggtaatacgggggatgcaagcg
ttatccgaaatcattgggcgtaaagcgcctgtaggttgtttattaagtctgttgttaaag
cctagggcttaaccctagaacagcaatggaaactggta-aac------------------
---------------------------------ttgagtatggtaggggtaga-gggaat
ttctagt-gtagcggtgaaatgcgtagatattagaaagaacaccagtggcgaaagcgctc
ta-ctgga-ccattactgacactcagaggcgaaagctagggtagcaaaagggattagata
-cccctgtagtccta--gccgtaaacgatggatactagatgttgcgcttatagtgcagta
tcgtagctaacgcgttaagtatcccgcctggggagtacgctcgcaagggtgaaactcaaa
ggaattgacgggggcccgcacaagcggtggagcatgtggtttaattcgatgcaacgcgaa
gaaccttaccagggcttgacatactgcgaatctctttgaaagaagagagtgccttcggga
atgcaggtacaggtggtgcatggctgtcgtcagctcgtgtcgtgagatgttgggttaagt
cccgcaacgagcgcaacccttgtttttagttactaatttattaggttttctagaaagact
gccggtgacaaaccggaggaaggtgaggatgacgtcaagtcagcatgccccttatgtcct
gggccacacacgtgctacaatggttaagacaaagagtcgcaaattcgcaaggataagcta
atctcataaacttagcctaagttcagattgtaggctgcaactcgcctgcatgaa
>EF0522331_Uncultured_haptophyte_MC622-73
gaggaataagcatcggctaactccgtgccagcagccgcggtaatacgggggatgcaagcg
ttatccgaaatcattgggcgtaaagcgcctgtaggttgtttattaagtctgttgttaaag
cctagggcttaaccctagaacagcaatggaaactggta-aac------------------
---------------------------------ttgagtatggtaggggtaga-gggaat
ttctagt-gtagcggtgaaatgcgtagatattagaaagaacaccagtggcgaaagcgctc
ta-ctgga-ccattactgacactcagaggcgaaagctagggtagcaaaagggattagata
-cccctgtagtccta--gccgtaaacgatggatactagatgttgcgcttatagtgcagta
tcgtagctaacgcgttaagtatcccgcctggggagtacgctcgcaagggtgaaactcaaa
ggaattgacgggggcccgcacaagcggtggagcatgtggtttaattcgatgcaacgcgaa
gaaccttaccagggcttgacatactgcgaatctctttgaaagaagagagtgccttcggga
atgcagatacaggtggtgcatggctgtcgtcagctcgtgtcgtgagatgttgggttaagt
cccgcaacgagcgcaacccttgtttttagttactaatttattaggttttctagaaagact
gccggtgacaaaccggaggaaggtgaggatgacgtcaagtcagcatgccccttatgtcct
gggccacacacgtgctacaatggttaagacaaagagtcgcaaattcgcaaggataagcta
atctcataaacttagcctaagttcagattgtaggctgcaactcgcctgcatgaa
>EF0521791_Uncultured_haptophyte_MC622-10
gaggaataagcatcggctaactccgtgccagcagccgcggtaatacgggggatgcaagcg
ttatccgaaatcattgggcgtaaagcgcctgtaggttgtttattaagtctgttgttaaag
cctagggcttaaccctagaacagcaatggaaactggta-aac------------------
---------------------------------ttgagtatggtaggggtaga-gggaat
ttctagt-gtagcggtgaaatgcgtagatattagaaagaacaccagtggcgaaagcgctc
ta-ctgga-ccattactgacactcagaggcgaaagctagggtagcaaaagggattagata
-cccctgtagtccta--gccgtaaacgatggatactagatgttgcgcttatagtgcagta
tcgtagctaacgcgttaagtatcccgcctggggagtacgctcgcaagggtgaaactcaaa
ggaattgacgggggcccgcacaagcggtggagcatgtggtttaattcgatgcaacgcgaa
gaaccttaccagggcttgacatactgcgaatctctttgaaagaagagagtgccttcggga
atgcagatacaggtggtgcatggctgtcgtcagctcgtgtcgtgagatgttgggttaagt
cccgcaacgagcgcaacccttgtttttagttactaatttattaggttttctagaaagact
gccggtgacaaaccggaggaaggtgaggatgacgtcaagtcagcatgccccttatgtcct
gggccacacacgtgctacaatggttaagacaaagagtcgcaaattcgcaaggataagcta
atctcataaacttagcctaagttcagattgtaggctgcaactcgcctacgtgaa
>EF0521991_Uncultured_haptophyte_MC622-34
gaggaataagcatcggctaactccgtgccagcagccgcggtaatacgggggatgcaagcg
ttatccgaaatcattgggcgtaaagcgcctgtaggttgtttattaagtctgttgttaaag
cctagggcttaaccctagaacagcaatggaaactggta-aac------------------
---------------------------------ttgagtatggtaggggtaga-gggaat
ttctagt-gtagcggtgaaatgcgtagatattagaaagaacaccagtggcgaaagcgctc
ta-ctgga-ccattactgacactcagaggcgaaagctagggtagcaaaagggattagata
-cccctgtagtccta--gccgtaaacgatggatactagatgttgcgcttatagtgcagta
tcgtagctaacgcgttaagtatcccgcctggggagtacgctcgcaagggtgaaactcaaa
ggaattgacgggggcccgcacaagcggtggagcatgtggtttaattcgatgcaacgcgaa
gaaccttaccagggcttgacatactgcgaatctctttgaaagaagagagtgccttcggga
atgcagatacaggtggtgcatggctgtcgtcagctcgtgtcgtgagatgttgggttaagt
cccgcaacgagcgcaacccttgtttttagttactaatttattaggttttctagaaagact
gccggtgacaaaccggaggaaggtgaggatgacgtcaagtcagcatgccccttatgtcct
gggccacacacgtgctacaatggttaagacaaagagtcgcaaattcgcaaggataagcta
atctcataaacttagcctaagttcagattgtaggctgcaactcgcctacgtgaa
>EF0522111_Uncultured_haptophyte_MC622-48
gaggaataagcatcggctaactccgtgccagcagccgcggtaatacgggggatgcaagcg
ttatccgaaatcattgggcgtaaagcgcctgtaggttgtttattaagtctgttgttaaag
cctagggcttaaccctagaacagcaatggaaactggta-aac------------------
---------------------------------ttgagtatggtaggggtaga-gggaat
ttctagt-gtagcggtgaaatgcgtagatattagaaagaacaccagtggcgaaagcgctc
ta-ctgga-ccattactgacactcagaggcgaaagctagggtagcaaaagggattagata
-cccctgtagtccta--gccgtaaacgatggatactagatgttgcgcttatagtgcagta
tcgtagctaacgcgttaagtatcccgcctggggagtacgctcgcaagggtgaaactcaaa
ggaattgacgggggcccgcacaagcggtggagcatgtggtttaattcgatgcaacgcgaa
gaaccttaccagggcttgacatactgcgaatctctttgaaagaagagagtgccttcggga
atgcagatacaggtggtgcatggctgtcgtcagctcgtgtcgtgagatgttgggttaagt
cccgcaacgagcgcaacccttgtttttagttactaatttattaggttttctagaaagact
gccggtgacaaaccggaggaaggtgaggatgacgtcaagtcagcatgccccttatgtcct
gggccacacacgtgctacaatggttaagacaaagagtcgcaaattcgcaaggataagcta
atctcataaacttagcctaagttcagattgtaggctgcaactcgcctacatgaa
>EF0522101_Uncultured_haptophyte_MC622-45
gaggaataagcatcggctaactccgtgccagcagccgcggtaatacgggggatgcaagcg
ttatccgaaatcattgggcgtaaagcgcctgtaggttgtttattaagtctgttgttaaag
cctagggcttaaccctagaacagcaatggaaactggta-aac------------------
---------------------------------ttgagtatggtaggggtaga-gggaat
ttctagt-gtagcggtgaaatgcgtagatattagaaagaacaccagtggcgaaagcgctc
ta-ctgga-ccattactgacactcagaggcgaaagctagggtagcaaaagggattagata
-cccctgtagtccta--gccgtaaacgatggatactagatgttgcgcttatagtgcagta
tcgtagctaacgcgttaagtatcccgcctggggagtacgctcgcaagggtgaaactcaaa
ggaattgacgggggcccgcacaagcggtggagcatgtggtttaattcgatgcaacgcgaa
gaaccttaccagggcttgacatactgcgaatctctttgaaagaagagagtgccttcggga
atgcagatacaggtggtgcatggctgtcgtcagctcgtgtcgtgagatgttgggttaagt
cccgcaacgagcgcaacccttgtttttagttactaatttattaggttttctagaaagact
gccggtgacaaaccggaggaaggtgaggatgacgtcaagtcagcatgccccttatgtcct
gggccacacacgtgctacaatggttaagacaaagagtcgcaaattcgcaaggataagcta
atctcataaacttagcctaagttcagattgtaggctgcaactcgcctacatgaa
>EF0522051_Uncultured_haptophyte_MC622-40
gaggaataagcatcggctaactccgtgccagcagccgcggtaatacgggggatgcaagcg
ttatccgaaatcattgggcgtaaagcgcctgtaggttgtttattaagtctgttgttaaag
catagggcttaaccctagaacagcaatggaaactggta-aac------------------
---------------------------------ttgagtatggtaggggtaga-gggaat
ttctagt-gtagcggtgaaatgcgtagatattagaaagaacaccagtggcgaaagcgctc
ta-ctgga-ccattactgacactcagaggcgaaagctagggtagcaaaagggattagata
-cccctgtagtccta--gccgtaaacgatggatactagatgttgcgcttatagtgcagta
tcgtagctaacgcgttaagtatcccgcctggggagtacgctcgcaagggtgaaactcaaa
ggaattgacgggggcccgcacaagcggtggagcatgtggtttaattcgatgcaacgcgaa
gaaccttaccagggcttgacatactgcgaatctctttgaaagaagagagtgccttcggga
atgcagatacaggtggtgcatggctgtcgtcagctcgtgtcgtgagatgttgggttaagt
cccgcaacgagcgcaacccttgtttttagttactaatttattaggttttctagaaagact
gccggtgacaaaccggaggaaggtgaggatgacgtcaagtcagcatgccccttatgtcct
gggccacacacgtgctacaatggttaagacaaagagtcgcaaattcgcaaggataagcta
atctcataaacttagcctaagttcagattgtaggctgcaactcgcctacatgaa
>EF0522301_Uncultured_haptophyte_MC622-70
gaggaataagcatcggctaactccgtgccagcagccgcggtaatacgggggatgcaagcg
ttatccgaaatcattgggcgtaaagcgcctgtaggttgtttattaagtctgttgttaaag
cctagggcttaaccctagaacagcaatggaaactggta-aac------------------
---------------------------------ttgagtatggtaggggtaga-gggaat
ttctagt-gtagcggtgaaatgcgtagatattagaaagaacaccagtggcgaaagcgctc
ta-ctgga-ccattactgacactcataggcgaaagctagggtagcaaaagggattagata
-cccctgtagtccta--gccgtaaacgatggatactagatgttgcgcttatagtgcagta
tcgtagctaacgcgttaagtatcccgcctggggagtacgctcgcaagggtgaaactcaaa
ggaattgacgggggcccgcacaagcggtggagcatgtggtttaattcgatgcaacgcgaa
gaaccttaccagggcttgacatactgcgaatctctttgaaagaagagagtgccttcggga
atgcagatacaggtggtgcatggctgtcgtcagctcgtgtcgtgagatgttgggttaagt
cccgcaacgagcgcaacccttgtttttagttactaatttattaggttttctagaaagact
gccggtgacaaaccggaggaaggtgaggatgacgtcaagtcagcatgccccttatgtcct
gggccacacacgtgctacaatggttaagacaaagagtcgcaaattcgcaaggataagcta
atctcataaacttagcctaagttcagattgtaggctgcaactcgcctacatgaa
>EF0521711_Uncultured_haptophyte_MC615-104
gaggaataagcatcggctaactccgtgccagcagccgcggtaatacgggggatgcaagcg
ttatccggaatcattgggcgtaaagcgcctgtaggtggtttaataagtctgttgttaaag
actagggcttaaccctaggaaagcaatggaaactaata-gac------------------
---------------------------------tagagtatggcaggggtaga-gggaat
ttctagt-gtagcggtgaaatgcgtagatattagaaagaacaccagtggcgaaagcgctc
ta-ctgga-ccattactgacactcagaggcgaaagctagggtagcaaaagggattagata
-cccctgtagtccta--gccgtaaacgatggatactagatgttgtgttt-tctcacagtg
tcgcagctaacgcgttaagtatcccgcctggggagtacgctcgcaagggtgaaactcaaa
ggaattgacgggggcccgcacaagcggtggagcatgtggtttaattcgatgcaacgcgaa
gaaccttaccagggcttgacatactgcagatctttttgagaaagaagagtgccttcggga
atgcagatacaggtggtgcatggctgtcgtcagctcgtgtcgtgaggtgttgggttaagt
cccgcaacgagcgcaacccttatttttagttactaattcgttaggttctctagaaagact
gccggtgacaaaccggaggaaggtgaggatgacgtcaagtcagcatgccccttatgtcct
gggctacacacgtgctacaatggttaagacaaagagtcgcgagctcgcgagagtcagcta
atctcataaacttagcctaagttcagattgtaggctgcaactcgcctacatgaa
>EF0520131_Uncultured_haptophyte_250304-18
gaggaataagcatcggctaactccgtgccagcagccgcggtaatacgggggatgcaagcg
ttatccggaatcattgggcgtaaagcgcctgtaggtggtttaataagtctgttgttaaag
actagggcttaaccctaggaaagcaatggaaactaata-gac------------------
---------------------------------tagagtatggcaggggtaga-gggaat
ttctagt-gtagcggtgaaatgcgtagatattagaaagaacaccagtggcgaaagcgctc
ta-ctgga-ccattactgacactcagaggcgaaagctagggtagcaaaagggattagata
-cccctgtagtccta--gccgtaaacgatggatactagatgttgtgttt-tctcacagtg
tcgcagctaacgcgttaagtatcccgcctggggagtacgctcgcaagggtgaaactcaaa
ggaattgacgggggcccgcacaagcggtggagcatgtggtttaattcgatgcaacgcgaa
gaaccttaccagggcttgacatactgcagatctttttgagaaagaagagtgccttcggga
atgcagatacaggtggtgcatggctgtcgtcagctcgtgtcgtgagatgttgggttaagt
cccgcaacgagcgcaacccttatttttagttaccaacttgttgggttctctagaaagact
gccggtgacaaaccggaggaaggtgaggatgacgtcaagtcagcatgccccttatgtcct
gggctacacacgtgctacaatggttaagacaaagagtcgcgagttcgtgagaaccagcta
atctcgtaaacttagcctaagttcagattgtaggctgcaactcgcctacatgaa
>EF0521271_Uncultured_haptophyte_MC615-54
gaggaataagcatcggctaactccgtgccagcagccgcggtaatacgggggatgcaagcg
ttatccggaatcattgggcgtaaagcgcctgtaggtggtttaataagtctgttgttaaag
actagggcttaaccctaggaaagcaatggaaactaata-gac------------------
---------------------------------tagagtatggcaggggtaga-gggaat
ttctagt-gtagcggtgaaatgcgtagatattagaaagaacaccagtggcgaaagcgctc
ta-ctgga-ccattactgacactcagaggcgaaagctagggtagcaaaagggattagata
-cccctgtagtccta--gccgtaaacgatggatactagatgttgtgttt-tctcacagtg
tcgcagctaacgcgttaagtatcccgcctggggagtacgctcgcaagggtgaaactcaaa
ggaattgacgggggcccgcacaagcggtggagcatgtggtttaattcgatgcaacgcgaa
gaaccttaccagggcttgacatactgcagatctttttgagaaagaagagtgccttcggga
atgcagatacaggtggtgcatggctgtcgtcagctcgtgtcgtgagatgttgggttaagt
cccgcaacgagcgcaacccttatttttagttaccaacttgttgggttctctagaaagact
gccggtgacaaaccggaggaaggtgaggatgacgtcaagtcagcatgccccttatgtcct
gggctacacacgtgctacaatggttaagacaaagagtcgcgagttcgtgagaaccagcta
atctcgtaaacttagcctaagttcagattgtaggctgcaactcgcctacgtgaa
>EF0520681_Uncultured_haptophyte_250304-83
gaggaataagcatcggctaactccgtgccagcagccgcggtaatacgggggatgcaagcg
ttatccggaatcattgggcgtaaagcgcctgtaggtggtttaataagtctgttgttaaag
actagggcttaaccctaggaaagcaatggaaactaata-gac------------------
---------------------------------tagagtatggcaggggtaga-gggaat
ttctagt-gtagcggtgaaatgcgtagatattagaaagaacaccagtggcgaaagcgctc
ta-ctgga-ccattactgacactcagaggcgaaagctagggtagcaaaagggattagata
-cccctgtagtccta--gccgtaaacgatggatactagatgttgtgttt-tctcacagtg
tcgcagctaacgcgttaagtatcccgcctggggagtacgctcgcaagggtgaaactcaaa
ggaattgacgggggcccgcacaagcggtggagcatgtggtttaattcgatgcaacgcgaa
gaaccttaccagggcttgacatactgcagatctttttgagaaagaagagtgccttcggga
atgcagatacaggtggtgcatggctgtcgtcagctcgtgtcgtgagatgttgggttaagt
cccgcaacgagcgcaacccttatttttagttaccaacttgttgggttctctagaaagact
gccggtgacaaaccggaggaaggtgaggatgacgtcaagtcagcatgccccttatgtcct
gggctacacacgtgctacaatggttaagacaaagagtcgcgagttcgtgagaaccagcta
atctcgtaaacttagcctaagttcagattgtaggctgcaactcgcctacatgaa
>HM1331811_Uncultured_marine_haptophyte_Biosope_T35_16S_PLA491039
------------------------------------------------------------
--atccggaatcattgggcgtaaagcgcctgtaggtggtttaataagtctgttgttaaag
actagggcttaaccctaggaaagcaatggaaactaata-gac------------------
---------------------------------tagagtatggcaggggtaga-gggaat
ttctagt-gtagcggtgaaatgcgtagatattagaaagaacaccagtggcgaaagcgctc
ta-ctgga-ccattactgacactcagaggcgaaagctagggtagcaaaagggattagata
-cccctgtagtccta--gccgtaaacgatggatactagatgttgtgttt-tctcacagtg
tcgcagctaacgcgttaagtatcccgcctggggagtacgctcgcaagggtgaaactcaaa
ggaattgacgggggcccgcacaagcggtggagcatgtggtttaattcgatgcaacgcgaa
gaaccttaccagggcttgacatactgcagatctttttgagaaagaagagtgccttcggga
atgcagatacaggtggtgcatggctgtcgtcagctcgtgtcgtgagatgttgggttaagt
cccgcaacgagcgcaacccttatttttagttaccaacttgttgggttctctagaaagact
gccggtgacaaaccggaggaaggtgaggatgacgtcaagtcagcatgcctcttatgtcct
gggctacacacgtgctacaatggttaagacaaagagtcgcgagttcgtgagaaccagcta
atctcgtaaacttagcctaagttcagattgtaggctgcaact------------
>EF0521671_Uncultured_haptophyte_MC615-100
gaggaataagcatcggctaactccgtgccagcagccgcggtaatacgggggatgcaagcg
ttatccggaatcattgggcgtaaagcgcctgtaggtggtttaataagtctgttgttaaag
actagggcttaaccctaggaaagcaatggaaactaata-gac------------------
---------------------------------tagagtatggcaggggtaga-gggaat
ttctagt-gtagcggtgaaatgcgtagatattagaaagaacaccagtggcgaaagcgctc
ta-ctgga-ccattactgacactcagaggcgaaagctagggtagcaaaagggattagata
-cccctgtagtccta--gccgtaaacgatggatactagatgttgtgttt-tatcacagtg
tcgcagctaacgcgttaagtatcccgcctggggagtacgctcgcaagggtgaaactcaaa
ggaattgacgggggcccgcacaagcggtggagcatgtggtttaattcgatgcaacgcgaa
gaaccttaccagggcttgacatactgcagatctttttgagaaagaagagtgccttcggga
atgcagatacaggtggtgcatggctgtcgtcagctcgtgtcgtgagatgttgggttaagt
cccgcaacgagcgcaacccttatttttagttaccaacttgttgggttctctagaaagact
gccggtgacaaaccggaggaaggtgaggatgacgtcaagtcagcatgccccttatgtcct
gggctacacacgtgctacaatggttaagacaaagagtcgcgagttcgtgagaaccagcta
atctcgtaaacttagcctaagttcagattgtaggctgcaactctgtcttgtgaa
>EF0520741_Uncultured_haptophyte_250304-90
gaggaataagcatcggctaactccgtgccagcagccgcggtaatacgggggatgcaagcg
ttatccggaatcattgggcgtaaagcgcctgtaggttgtttaataagtctgttgttaaag
actagggctcaaccctagaaaagcaatggaaactaata-gac------------------
---------------------------------tagagtatggcaggggtaga-gggaat
ttctagt-gtagcggtgaaatgcgtagatattagaaagaacaccagtggcgaaagcgctc
ta-ctgga-ccattactgacactcagaggcgaaagctagggtagcaaaagggattagata
-cccctgtagtccta--gccgtaaacgatggatactagatgttgtgtta-tatcacagta
tcgcagctaacgcgttaagtatcccgcctggggagtacgctcgcaagggtgaaactcaaa
ggaattgacgggggcccgcacaagcggtggagcatgtggtttaattcgatgcaacgcgaa
gaaccttaccagggcttgacatactacagatctttttgagaaagaagagtgccttcggga
atgtagatacaggtggtgcatggctgtcgtcagctcgtgtcgtgagatgttgggttaagt
cccgcaacgagcgcaacccttatttttagttaccaacttgttgggttctctagaaagact
gccggtgacaaaccggaggaaggtgaggatgacgtcaagtcagcatgccccttatgtcct
gggctacacacgtgctacaatggctaagacaaagagttgcgaattcgtgagaatcagcta
atctcgtaaacttagcctaagttcagattgtaggctgcaactcgcctgcgtgaa
>EF0518561_Uncultured_haptophyte_MC601-7
gaggaataagcatcggctaactccgtgccagcagccgcggtaatacgggggatgcaagcg
ttatccggaatcattgggcgtaaagcgcctgtaggttgcctaataagtctgttgttaaag
actagggctcaaccctgggaaagcaatggaaactaata-ggc------------------
---------------------------------tagagtatggcaggggtaga-gggaat
ttctagt-gtagcggtgaaatgcgtagatattagaaagaacaccagtggcgaaagcgctc
ta-ctgga-ccattactgacactcagaggcgaaagctagggtagcaaaagggattagata
-cccctgtagtccta--gccgtaaacgatggatactagatgttgtattt-acttacagtg
tcgcagctaacgcgttaagtatcccgcctggggagtacgctcgcaagagtgaaactcaaa
ggaattgacgggggcccgcacaagcggtggagcatgtggtttaattcgatgcaacgcgaa
gaaccttaccagggcttgacatactacaaatctttttgagaagaaagagtgccttcggga
atgtagatacaggtggtgcatggctgtcgtcagctcgtgtcgtgagatgttgggttaagt
cccgcaacgagcgcaacccttatttttagttaccaacttgttgggttcactagaaagact
gccggtgacaaaccggaggaaggtgaggatgacgtcaagtcagcatgccccttatgtcct
gggctacacacgtgctacaatggctaagacaaagagttgcgagttcgtgaggaccagcta
atctcgtaaacttagcctaagttcagattgtaggctgcaactcgcctacatgaa
>HM1330541_Uncultured_marine_haptophyte_Biosope_T148_16S_PLA491014
------------------------------------------------------------
--------aatcattgggcgtaaagcgcctgtaggtggtttagtaagtctgttgttaaag
cctagggcttaaccctagaaaagcaatggaaactacta-gac------------------
---------------------------------tagagtatggtaggggtaga-gggaat
ttctagt-gtagcggtgaaatgcgtagatattagaaagaacaccggtggcgaaagcgctc
ta-ctgga-ccattactgacactcagaggcgaaagctagggtagcaaaagggattagata
-cccctgtagtccta--gccgtaaacgatggatactagatgttgggtttatttcacagtg
tcgtagctaacgcgttaagtatcccgcctggggagtacgctcgcaagggtgaaactcaaa
ggaattgacgggggcccgcacaagcggtggagcatgtggtttaattcgatgcaacgcgaa
gaaccttaccagggcttgacatactacaaatctttttgagaaaaaagagtgccttcggga
atgtagatacaggtggtgcatggctgtcgtcagctcgtgtcgtgagatgttgggttaagt
cccgcaacgagcgcaacccttatttttagttaccaacttgttgggttctctagaaagact
gccggtgacaagccggaggaaggtgaggatgacgtcaagtcagcatgccccttatgtcct
gggctacacacgtgctacaatggttaagacaaagagtcgcgagttcgtgagaaccagcta
atctcgtaaacttagcctaagttcagattgtaggctgcaact------------
>EF0522271_Uncultured_haptophyte_MC622-67
gaggaataagcatcggctaactccgtgccagcagccgcggtaatacgggggatgcaagcg
ttatccggaatcattgggcgtaaagcgcctgtaggtggtttagtaagtctgttgttaaag
cctagggcttaaccctagaaaagcaatggaaactacta-ggc------------------
---------------------------------tagagtatggtaggggtaga-gggaat
ttctagt-gtagcggtgaaatgcgtagatattagaaagaacaccggtggcgaaagcgctc
ta-ctgga-ccattactgacactcagaggcgaaagctagggtagcaaaagggattagata
-cccctgtagtccta--gccgtaaacgatggatactagatgttgtgtttatttcacagtg
tcgtagctaacgcgttaagtatcccgcctggggagtacgctcgcaagggtgaaactcaaa
ggaattgacgggggcccgcacaagcggtggagcatgtggtttaattcgatgcaacgcgaa
gaaccttaccagggcttgacatactacagatctttttgagaaaaaagagtgccttcggga
atgtagatacaggtggtgcatggctgtcgtcagctcgtgtcgtgagatgttgggttaagt
cccgcaacgagcgcaacccttatttttagttaccaacttgttgggttatctagaaagact
gccggtgacaaaccggaggaaggtgaggatgacgtcaagtcagcatgccccttatgtcct
gggctacacacgtgctacaatggttaagacaaagagttgcgagttcgtgagaaccagcta
atctcgtaaacttagcctaagttcagattgtaggctgcaactcgcctacgtgaa
>EF0520271_Uncultured_haptophyte_250304-28
----------catcggctaactccgtgccagcagccgcggtaatacgggggatgcaagcg
ttatccggaatcattgggcgtaaagcgcctgtaggttgtttattaagtctgttgttaaag
cctagggcttaaccctagagaagcagtggaaactggta-gac------------------
---------------------------------tagagtatggcaggggtaga-gggaat
ttctagt-gtagcggtgaaatgcgtagatattagaaagaacaccagcggcgaaggcgctc
ta-ctgga-ccatcactgacactcagaggcgaaagctagggtagcaaaagggattagata
-cccctgtagtccta--gccgtaaacgatggatactagatgttgtgtttatttcacagtg
tcgcagctaacgcgttaagtatcccgcctggggagtacgctcgcaagggtgaaactcaaa
ggaattgacgggggcccgcacaagcggtggagcatgtggtttaattcgatgcaacgcgaa
gaaccttaccagggcttgacatactacagatctttttgagaaagaagagtgccttcggga
atgtagatacaggtggtgcatggctgtcgtcagctcgtgtcgtgagatgttgggttaagt
cccgcaacgagcgcaacccttatttttagttaccaacttgttgggttctctagaaagact
gccggtgacaaaccggaggaaggtgaggatgacgtcaagtcagcatgccccttatgtcct
gggctacacacgtgctacaatggctaagacaaagagttgcgagttcgtgagaaccagcta
atctcgtaaacttagcccaagttcagattgtaggctgcaactcgcctacatgaa
>EF0519911_Uncultured_haptophyte_MAMA64-131
gaggaataagcatcggctaactccgtgccagcagccgcggtaatacgggggatgcaagcg
ttatccggaatcattgggcgtaaagcgcctgtaggttgtttaataagtctgttgttaaag
actagggcttaaccctagaaaagcaatggatactacta-gac------------------
---------------------------------tagagtatggcaggggtaga-gggaat
ttctagt-gtagcggtgaaatgcgtagatattagaaagaacaccggtggcgaaagcgctc
ta-ctgga-ccattactgacactcagaggcgaaagctagggtagcaaaagggattagata
-cccctgtagtccta--gccgtaaacgatggatactacatgttgtatttattttacagta
tggtagctaacgcgttaagtatcccgcctggggagtacgctcgcaagggtgaaactcaaa
ggaattgacgggggcccgcacaagcggtggagcatgtggtttaattcgatgcaacgcgaa
gaaccttaccagggcttgacatactgcgaatctctttgaaaaaagagagtgccttcggga
atgcagatacaggtggtgcatggctgtcgtcagctcgtgtcgtgagatgttgggttaagt
cccgcaacgagcgcaacccttatttttagttaccaattcgttgggttttctagaaagact
gccggtgacaaaccggaggaaggtgaggatgacgtcaagtcagcatgccccttatgtcct
gggctacacacgtgctacaatggctaagacaaagagtcgcgaattcgcgagaatcagcta
atctcataaacttagtctaagttcagattgtaggctgcaactcgcctacatgaa
>AY7021501_Imantonia_rotunda_RCC305
gaggaataagcatcggctaactccgtgccagcagccgcggtaatacgggggatgcaagcg
ttatccggaatcattgggcgtaaagcgcctgtaggttgtttaataagtctgttgttaaag
actagggcttaaccctagaaaagcaatggaaactacta-gac------------------
---------------------------------tagagtatggcaggggtaga-gggaat
ttctagt-gtagcggtgaaatgcgtagatattagaaagaacaccggtggcgaaagcgctc
ta-ctgga-ccattactgacactcagaggcgaaagctagggtagcaaaagggattagata
-cccctgtagtccta--gccgtaaacgatggatactacatgttgtgtttatttcacagta
tggtagctaacgcgttaagtatcccgcctggggagtacgctcgcaagggtgaaactcaaa
ggaattgacgggggcccgcacaagcggtggagcatgtggtttaattcgatgcaacgcgaa
gaaccttaccagggcttgacatactgcgaatctttccgaaaggaaagagtgccttcggga
atgcagatacaggtggtgcatggctgtcgtcagctcgtgtcgtgagatgttgggttaagt
cccgcaacgagcgcaacccttgtttttagttaccaattcgttgggttttctagaaagact
gccggtgacaaaccggaggaaggtgaggatgacgtcaagtcagcatgccccttatgtcct
gggctacacacgtgctacaatggttaggacaaagagttgcgagcttgtgaaagtcagcta
atctcataaacctagcccaagttcagattgtag---------------------
>AY7021621_Imantonia_rotunda_RCC406
gaggaataagcatcggctaactccgtgccagcagccgcggtaatacgggggatgcaagcg
ttatccggaatcattgggcgtaaagcgcctgtaggttgtttaataagtctgttgttaaag
actagggcttaaccctagaaaagcaatggaaactacta-gac------------------
---------------------------------tagagtatggcaggggtaga-gggaat
ttctagt-gtagcggtgaaatgcgtagatattagaaagaacaccggtggcgaaagcgctc
ta-ctgga-ccattactgacactcagaggcgaaagctagggtagcaaaagggattagata
-cccctgtagtccta--gccgtaaacgatggatactacatgttgtgtttatttcacagta
tggtagctaacgcgttaagtatcccgcctggggagtacgctcgcaagggtgaaactcaaa
ggaattgacgggggcccgcacaagcggtggagcatgtggtttaattcgatgcaacgcgaa
gaaccttaccagggcttgacatactgcgaatctttccgaaaggaaagagtgccttcggga
atgcagatacaggtggtgcatggctgtcgtcagctcgtgtcgtgagatgttgggttaagt
cccgcaacgagcgcaacccttgtttttagttaccaattcgttgggttttctagaaagact
gccggtgacaaaccggaggaaggtgaggatgacgtcaagtcagcatgccccttatgtcct
gggctacacacgtgctacaatggttaggacaaagagttgcgagcttgtgaaagtcagcta
atctcataaacctagcccaagttcagattgtag---------------------
>AB1969651_Imantonia_sp_MBIC10497
gaggaataagcatcggctaactccgtgccagcagccgcggtaatacgggggatgcaagcg
ttatccggaatcattgggcgtaaagcgcctgtaggttgtttaataagtctgttgttaaag
actagggcttaaccctagaaaagcaatggaaactacta-gac------------------
---------------------------------tagagtatggcaggggtaga-gggaat
ttctagt-gtagcggtgaaatgcgtagatattagaaagaacaccggtggcgaaagcgctc
ta-ctgga-ccattactgacactcagaggcgaaagctagggtagcaaaagggattagata
-cccctgtagtccta--gccgtaaacgatggatactacatgttgtgtttatttcacagta
tggtagctaacgcgttaagtatcccgcctggggagtacgctcgcaagggtgaaactcaaa
ggaattgacgggggcccgcacaagcggtggagcatgtggtttaattcgatgcaacgcgaa
gaaccttaccagggcttgacatactgcgaatctttccgaaaggaaagagtgccttcggga
atgcagatacaggtggtgcatggctgtcgtcagctcgtgtcgtgagatgttgggttaagt
cccgcaacgagcgcaacccttgtttttagttaccaattcgttgggttttctagaaagact
gccggtgacaaaccggaggaaggtgaggatgacgtcaagtcagcatgccccttatgtcct
gggctacacacgtgctacaatggttaggacaaagagttgcgagcttgtgaaagtcagcta
atctcrtaaacctagcccaagttcagattgtaggctgcaactcgcctacatgaa
>EU3945621_Uncultured_haptophyte_PEACE2006/26_P3
gaggaataagcatcggctaactccgtgccagcagccgcggtaatacgggggatgcaagcg
ttatccggaatcattgggcgtaaagcgcctgtaggttgtttaataagtctgttgttaaag
actagggcttaaccctagaaaagcaatggaaactacta-gac------------------
---------------------------------tagagtatggcaggggtaga-gggaat
ttctagt-gtagcggtgaaatgcgtagatattagaaagaacaccggtggcgaaagcgctc
ta-ctgga-ccattactgacactcagaggcgaaagctagggtagcaaaagggattagata
-cccctgtagtccta--gccgtaaacgatggatactacatgttgtgtttatttcacagta
tggtagctaacgcgttaagtatcccgcctggggagtacgctcgcaagggtgaaactcaaa
ggaattgacgggggcccgcacaagcggtggagcatgtggtttaattcgatgcaacgcgaa
gaaccttaccagggcttgacatactgcgaatctttccgaaaggaaagagtgccttcggga
atgcagatacaggtggtgcatggctgtcgtcagctcgtgtcgtgagatgttgggttaagt
cccgcaacgagcgcaacccttgtttttagttaccaattcgttgggttttctagaaagact
gccggtgacaaaccggaggaaggtgaggatgacgtcaagtcagcatgccccttatgtcct
gggctacacacgtgctacaatggttaggacaaagagttgcgagcttgtgaaagtcagcta
atctcataaacctagcccaagttcagattgtaggctgcaactcgcctacatgaa
>LN7354453_Imantonia_rotunda_RCC704
---------------------------------------------cgggggatgcaagcg
ttatccggaatcattgggcgtaaagcgcctgtaggttgtttaataagtctgttgttaaag
actagggcttaaccctagaaaagcaatggaaactacta-gac------------------
---------------------------------tagagtatggcaggggtaga-gggaat
ttctagt-gtagcggtgaaatgcgtagatattagaaagaacaccggtggcgaaagcgctc
ta-ctgga-ccattactgacactcagaggcgaaagctagggtagcaaaagggattagata
-cccctgtagtccta--gccgtaaacgatggatactacatgttgtgtttatttcacagta
tggtagctaacgcgttaagtatcccgcctggggagtacgctcgcaagggtgaaactcaaa
ggaattgacgggggcccgcacaagcggtggagcatgtggtttaattcgatgcaacgcgaa
gaaccttaccagggcttgacatactgcgaatctttccgaaaggaaagagtgccttcggga
atgcagatacaggtggtgcatggctgtcgtcagctcgtgtcgtgagatgttgggttaagt
cccgcaacgagcgcaacccttgtttttagttaccaattcgttgggttttctagaaagact
gccggtgacaaaccggaggaaggtgaggatgacgtcaagtcagcatgccccttatgtcct
gggctacacacgtgctacaatggttaggacaaagagttgcgagcttgtgaaagtcagcta
atctc-------------------------------------------------
>LN7354893_Imantonia_rotunda_RCC918
------------------------------------------atacgggggatgcaagcg
ttatccggaatcattgggcgtaaagcgcctgtaggttgtttaataagtctgttgttaaag
actagggcttaaccctagaaaagcaatggaaactacta-gac------------------
---------------------------------tagagtatggcaggggtaga-gggaat
ttctagt-gtagcggtgaaatgcgtagatattagaaagaacaccggtggcgaaagcgctc
ta-ctgga-ccattactgacactcagaggcgaaagctagggtagcaaaagggattagata
-cccctgtagtccta--gccgtaaacgatggatactacatgttgtgtttatttcacagta
tggtagctaacgcgttaagtatcccgcctggggagtacgctcgcaagggtgaaactcaaa
ggaattgacgggggcccgcacaagcggtggagcatgtggtttaattcgatgcaacgcgaa
gaaccttaccagggcttgacatactgcgaatctttccgaaaggaaagagtgccttcggga
atgcagatacaggtggtgcatggctgtcgtcagctcgtgtcgtgagatgttgggttaagt
cccgcaacgagcgcaacccttgtttttagttaccaattcgttgggttttctagaaagact
gccggtgacaaaccggaggaaggtgaggatgacgtcaagtcagcatgccccttatgtcct
gggctacacacgtgctacaatggttaggacaaagagttgcgagcttgtgaaagtcagcta
atctcataaacctaacccaagttc------------------------------
>EF0519871_Uncultured_haptophyte_MAMA64-126
gaggaataagcatcggctaactccgtgccagcagccgcggtaatacgggggatgcaagcg
ttatccggaatcattgggcgtaaagcgcctgtaggttgtttaataagtctgttgttaaag
actagggcttaaccctagaaaagcaatggaaactacta-gac------------------
---------------------------------tagagtatggcaggggtaga-gggaat
ttctagt-gtagcggtgaaatgcgtagatattggaaagaacaccggtggcgaaagcgctc
ta-ctgga-ccattactgacactcagaggcgaaagctagggtagcaaaagggattagata
-cccctgtagtccta--gccgtaaacgatggatactacatgttgtgtttatttcacagta
tggtagctaacgcgttaagtatcccgcctggggagtacgctcgcaagggtgaaactcaaa
ggaattgacgggggcccgcacaagcggtggagcatgtggtttaattcgatgcaacgcgaa
gaaccttaccagggcttgacatactgcgaatctttccgaaaggaaagagtgccttcggga
atgcagatacaggtggtgcatggctgtcgtcagctcgtgtcgtgagatgttgggttaagt
cccgcaacgagcgcaacccttgtttttagttaccaattcgttgggttttctagaaagact
gccggtgacaaaccggaggaaggtgaggatgacgtcaagtcagcatgccccttatgtcct
gggctacacacgtgctacaatggttaggacaaagagttgcgagcttgtgaaagtcagcta
atctcataaacctagcccaagttcagattgtaggctgcaactcgcctacatgaa
>EF0519821_Uncultured_haptophyte_MAMA64-120
gaggaataagcatcggctaactccgtgccagcagccgcggtaatacgggggatgcaagcg
ttatccggaatcattgggcgtaaagcgcctgtaggttgtttaataagtctgttgttaaag
actagggcttaaccctagaaaagcaatggaaactacta-gac------------------
---------------------------------tagagtatggcaggggtaga-gggaat
ttctagt-gtagcggtgaaatgcgtagatattagaaagaacaccggtggcgaaagcgctc
ta-ctgga-ccattactgacactcagaggcgaaagctagggtagcaaaagggattagata
-cccctgtagtccta--gccgtaaacgatggatactacatgttgtgtttatttcacagta
tggtagctaacgcgttaagtatcccgcctggggagtacgctcgcaagggtgaaactcaaa
ggaattgacgggggcccgcacaagcggtggagcatgtggtttaattcgatgcaacgcgaa
gaaccttaccagggcttgacatactgcgaatctttccgaaaggaaagagtgccttcggga
atgcagatacaggtggtgcatggctgtcgtcagctcgtgtcgtgagatgttgggttaagt
cccgcaacgagcgcaacccttgtttttagttaccaattcgttgggttttctagaaagact
gccggtgacaaaccggaggaaggtgaggatgacgtcaagtcagcatgccccttatgtcct
gggctacacacgtgctacaatggttaggacaaagagttgcgagcttgtgaaagtcagcta
atctcataaacctagcccaagttcagattgtaggctgcaactcgcctgcatgaa
>EF0520521_Uncultured_haptophyte_250304-60
gaggaataakcatcggctaactccgtgccagcagccgcggtaatacgggggatgcaagcg
ttatccggaatcattgggcgtaaagcgcctgtaggttgtttaataagtctgttgttaaag
actggggcttaaccctagaaaagcaatggaaactacta-gac------------------
---------------------------------tagagtatggcaggggtaga-gggaat
ttctagt-gtagcggtgaaatgcgtagatattagaaagaacaccggtggcgaaagcgctc
ta-ctgga-ccattactgacactcagaggcgaaagctagggtagcaaaagggattagata
-cccctgtagtccta--gccgtaaacgatggatactacatgttgtgtttatttcacagta
tggtagctaacgcgttaagtatcccgcctggggagtacgctcgcaagggtgaaactcaaa
ggaattgacgggggcccgcacaagcggtggagcatgtggtttaattcgatgcaacgcgaa
gaaccttaccagggcttgacatactgcgaatctttccgaaaggaaagagtgccttcggga
atgcagatacaggtggtgcatggctgtcgtcagctcgtgtcgtgagatgttgggttaagt
cccgcaacgagcgcaacccttgtttttagttaccaattcgttgggttttctagaaagact
gccggtgacaaaccggaggaaggtgaggatgacgtcaagtcagcatgccccttatgtcct
gggctacacacgtgctacaatggttaggacaaagagttgcgagcttgtgaaagtcagcta
atctcataaacctagcccaagttcagattgtaggctgcaactcgcctgcatgaa
>EF0520401_Uncultured_haptophyte_250304-43
gaggaataakcatcggctaactccgtgccagcagccgcggtaatacgggggatgcaagcg
ttatccggaatcattgggcgtaaagcgcctgtaggttgtttaataagtctgttgttaaag
actagggcttaaccctagaaaagcaatggaaactacta-gac------------------
---------------------------------tagagtatggcaggggtaga-gggaat
ttctagt-gtagcggtgaaatgcgtagatattagaaagaacaccggtggcgaaagcgctc
ta-ctgga-ccattactgacactcagaggcgaaagctagggtagcaaaagggattagata
-cccctgtagtccta--gccgtaaacgatggatactacatgttgtgtttatttcacagta
tggtagctaacgcgttaagtatcccgcctggggagtacgctcgcaagggtgaaactcaaa
ggaattgacgggggcccgcacaagcggtggagcatgtggtttaattcgatgcaacgcgaa
gaaccttaccagggcttgacatactgcgaatctttccgaaaggaaagagtgccttcggga
atgcagatacaggtggtgcatggctgtcgtcagctcgtgtcgtgagatgttgggttaagt
cccgcaacgagcgcaacccttgtttttagttaccaattcgttgggttttctagaaagact
gccggtgacaaaccggaggaaggtgaggatgacgtcaagtcagcatgccccttatgtcct
gggctacacacgtgctacaatggttaggacaaagagttgcgagcttgtgaaagtcagcta
atctcgtaaacctagcccaggttcagattgtaggctgcaactcgcctacgtgaa
>EF0520231_Uncultured_haptophyte_250304-23
gaggaatatgcatcggctaactccgtgccagcagccgcggtaatacgggggatgcaagcg
ttatccggaatcattgggcgtaaagcgcctgtaggttgtttaataagtctgttgttaaag
actagggcttaaccctagaaaagcaatggaaactacta-gac------------------
---------------------------------tagagtatggcaggggtaga-gggaat
ttctagt-gtaacggtgaaatgcgtagatattagaaagaacaccggtggcgaaagcgctc
ta-ctgga-ccattactgacactcagaggcgaaagctagggtagcaaaagggattagata
-cccctgtagtccta--gccgtaaacgatggatactacatgttgtgtttatttcacagta
tggtagctaacgcgttaagtatcccgcctggggagtacgctcgcaagggtgaaactcaaa
ggaattgacgggggcccgcacaagcggtggagcatgtggtttaattcgatgcaacgcgaa
gaaccttaccagggcttgacatactgcgaatctttccgaaaggaaagagtgccttcggga
atgcagatacaggtggtgcatggctgtcgtcagctcgtgtcgtgagatgttgggttaagt
cccgcaacgagcgcaacccttgtttttagttaccaattcgttgggttttctagaaagact
gccggtgacaaaccggaggaaggtgaggatgacgtcaagtcagcatgccccttatgtcct
gggctacacacgtgctacaatggttaggacaaagagttgcgagcttgtgaaagtcagcta
atctcgtaaacctagcccaagttcagattgtaggctgcaactcgcctacatgaa
>LN7352372_Imantonia_rotunda_RCC1343
--------------------------------------------------gatgc-agcg
ttatccggaatcattgggcgtaaagcgcctgtaggttgtttaataagtctgttgttaaag
actagggcttaaccctagaaaagcaatggaaactacta-gac------------------
---------------------------------tagagtatggcaggggtaga-gggaat
ttctagt-gtagcggtgaaatgcgtagatattagaaagaacaccggtggcgaaagcgctc
ta-ctgga-ccattactgacactcagaggcgaaagctagggtagcaaaagggattagata
-cccctgtagtccta--gccgtaaacgatggatactacatgttgtgtttatttcacagta
tggtagctaacgcgttaagtatcccgcctggggagtacgctcgcaagggtgaaactcaaa
ggaattgacgggggcccgcacaagcggtggagcatgtggtttaattcgatgcaacgcgaa
gaaccttaccagggcttgacatactgcgaatctttccgaaaggaaagagtgccttcggga
atgcagatacaggtggtgcatggctgtcgtcagctcgtgtcgtgagatgttgggttaagt
cccgcaacgagcgcaacccttgtttttagttaccaattcgttgggttttctagaaagact
gccggtgacaaaccggaggaaggtgaggatgacgtcaagtcagcatgccccttatgtcct
gggctacacacgtgctacaatggttaggacaaagagttgcgagcttgtgaaagtcagcta
atctcgtaaacctagcccaagttcagattgtaggctgcaa--------------
>EF0517621_Imantonia_rotunda_UIO_101
------------------------------------------------------------
---------------------aaagcgcctgtaggttgtttaataagtctgttgttaaag
actagggcttaaccctagaaaagcaatggaaactacta-gac------------------
---------------------------------tagagtatggcaggggtaga-gggaat
ttctagt-gtagcggtgaaatgcgtagatattagaaagaacaccggtggcgaaagcgctc
ta-ctgga-ccattactgacactcagaggcgaaagctagggtagcaaaagggattagata
-cccctgtagtccta--gccgtaaacgatggatactacatgttgtgtttatttcacagta
tggtagctaacgcgttaagtatcccgcctggggagtacgctcgcaagggtgaaactcaaa
ggaattgacgggggcccgcacaagcggtggagcatgtggtttaattcgatgcaacgcgaa
gaaccttaccagggcttgacatactgcgaatctttccgaaaggaaagagtgccttcggga
atgcagatacaggtggtgcatggctgtcgtcagctcgtgtcgtgagatgttgggttaagt
cccgcaacgagcgcaacccttgtttttagttaccaattcgttgggttttctagaaagact
gccggtgacaaaccggaggaaggtgaggatgacgtcaagtcagcatgccccttatgtcct
gggctacacacgtgctacaatggttaggacaaagagttgcgagcttgtgaaagtcagcta
------------------------------------------------------
>EF0520501_Uncultured_haptophyte_250304-55
gaggaataagcatcggctaactccgtgccagcagccgcggtaatacgggggatgcaagcg
ttatccggaatcattgggcgtaaagcgcctgtaggttgtttaataagtctgttgttaaag
actagggcttaaccctagaaaagcaatggaaactacta-gac------------------
---------------------------------tagagtatggcaggggtaga-gggaat
ttctagt-gtagcggtgaaatgcgtagatattagaaagaacaccggtggcgaaagcgctc
ta-ctgga-ccattactgacactcagaggcgaaagctagggtagcaaaagggattagata
-cccctgtagtccta--gccgtaaacgatggatactacatgttgtgtttatttcacagta
tggtagctaacgcgttaagtatcccgcctggggagtacgctcgcaagggtgaaactcaaa
ggaattgacgggggcccgcacaagcggtggagcatgtggtttaattcgatgcaacgcgaa
gaaccttaccagggcttgacatactgcgaatctttccgaaaggaaggagtgccttcggga
atgcagatacaggtggtgcatggctgtcgtcagctcgtgtcgtgagatgttgggttaagt
cccgcaacgagcgcaacccttgtttttagttaccaattcgttgggttttctagaaagact
gccggtgacaaaccggaggaaggtgaggatgacgtcaagtcagcatgccccttatgtcct
gggctacacacgtgctacaatggttaggacaaagagttgcgagcttgtgaaagtcagcta
atctcataaacctagcccaagttcagattgtaggctgcaactcgcaaagatgaa
>LN7353413_Imantonia_rotunda_RCC2298
-----------------------------------------------ggggatgcaagcg
ttatccggaatcattgggcgtaaagcgcctgtaggttgtttaataagtctgttgttaaag
actagggcttaaccctagaaaagcaatggaaactacta-gac------------------
---------------------------------tagagtatggcaggggtaga-gggaat
ttctagt-gtagcggtgaaatgcgtagatattagaaagaacaccggtggcgaaagcgctc
ta-ctggaaccattactgacactcagaggcgaaagctagggtagcaaaagggattagata
-cccctgtagtccta--gccgtaaacgatggatactacatgttgtgtttatttcacagta
tggtagctaacgcgttaagtatcccgcctggggagtacgctcgcaagggtgaaactcaaa
ggaattgacgggggcccgcacaagcggtggagcatgtggtttaattcgatgcaacgcgaa
gaaccttaccagggcttgacatactgcgaatctttccgaaaggaaagagtgccttcggga
atgcagatacaggtggtgcatggctgtcgtcagctcgtgtcgtgagatgttgggttaagt
cccgcaacgagcgcaacccttgtttttagttaccaattcgttgggttttctagaaagact
gccggtgacaaaccggaggaaggtgaggatgacgtcaagtcagcatgccccttatgtcct
gggctacacacgtgctacaatggttaggacaaagagttgcgagcttgtgaaagtcagcta
atctc-------------------------------------------------
>LN7353793_Imantonia_rotunda_RCC2504
-----------------------------------------------ggggatgcaagcg
ttatccggaatcattgggcgtaaagcgcctgtaggttgtttaataagtctgttgttaaag
actagggcttaaccctagaaaagcaatggaaactacta-gac------------------
---------------------------------tagagtatggcaggggtaga-gggaat
ttctagt-gtagcggtgaaatgcgtagatattagaaagaacaccggtggcgaaagcgctc
ta-ctggaccatttactgacactcagaggcgaaagctagggtagcaaaagggattagata
-cccctgtagtccta--gccgtaaacgatggatactacatgttgtgtttatttcacagta
tggtagctaacgcgttaagtatcccgcctggggagtacgctcgcaagggtgaaactcaaa
ggaattgacgggggcccgcacaagcggtggagcatgtggtttaattcgatgcaacgcgaa
gaaccttaccagggcttgacatactgcgaatctttccgaaaggaaagagtgccttcggga
atgcagatacaggtggtgcatggctgtcgtcagctcgtgtcgtgagatgttgggttaagt
cccgcaacgagcgcaacccttgtttttagttaccaattcgttgggttttctagaaagact
gccggtgacaaaccggaggaaggtgaggatgacgtcaagtcagcatgccccttatgtcct
gggctacacacgtgctacaatggttaggacaaagagttgcgagcttgtgaaagtcagcta
atctcgtaaacctaaccccagttcaga---------------------------
>EF0521001_Uncultured_haptophyte_MC615-26
gaggaataagcatcggctaactccgtgccagcagccgcggtaatacgggggatgcaagcg
ttatccggaatcattgggcgtaaagcgcctgtaggttgtttaataagtctgttgttaaag
actagggctcaaccctagaaaagcaatggaaactacta-gac------------------
---------------------------------tagagtatggcaggggtaga-gggaat
ttctagt-gtagcggtgaaatgcgtagatattagaaagaacaccagtggcgaaagcgctc
ta-ctgga-ccattactgacactcagaggcgaaagctagggtagcaaaagggattagata
-cccctgtagtccta--gccgtaaacgatggatactagatgttgtatttattttacagta
tcgtagctaacgcgttaagtatcccgcctggggagtacgctcgcaagggtgaaactcaaa
ggaattgacgggggcccgcacaagcggtggagcatgtggtttaattcgatgcaacgcgaa
gaaccttaccagggcttgacatactgcgaatctttttgaaagaagagagtgccttcggga
atgcagatacaggtggtgcatggctgtcgtcagctcgtgtcgtgagatgttgggttaagt
cccgcaacgagcgcaacccttgtttttagttaccaacttgttgggttttctagaaagact
gccggtgacaaaccggaggaaggtgaggatgacgtcaagtcagcatgccccttatgtcct
gggctacacacgtgctacaatggttaggacaaagagttgcgagttcgcgaggaccagcta
atctcataaacctagcctaagttcagattgtaggctgcaactcgcctacatgaa
>EF0517921_Uncultured_haptophyte_MC597-29
gaggaataagcatcggctaactccgtgccagcagccgcggtaatacgggggatgcaagcg
ttatccggaatcattgggcgtaaagcgcctgtaggttgtttaataagtctgttgttaaag
actagggctcaaccctagaaaagcaatggaaactacta-gac------------------
---------------------------------tagagtatggcaggggtaga-gggaat
ttctagt-gtagcggtgaaatgcgtagatattagaaagaacaccagtggcgaaagcgctc
ta-ctgga-ccattactgacactcagaggcgaaagctagggtagcaaaagggattagata
-cccctgtagtccta--gccgtaaacgatggatactagatgttgtatttattttacagta
tcgtagctaacgcgttaagtatcccgcctggggagtacgctcgcaagggtgaaactcaaa
ggaattgacgggggcccgcacaagcggtggagcatgtggtttaattcgatgcaacgcgaa
gaaccttaccagggcttgacatactgcgaatctttttgaaagaagagagtgccttcggga
atgcagatacaggtggtgcatggctgtcgtcagctcgtgtcgtgagatgttgggttaagt
cccgcaacgagcgcaacccttgtttttagttaccaattcgttgggttttctagaaagact
gccggtgacaaaccggaggaaggtgaggatgacgtcaagtcagcatgccccttatgtcct
gggctacacacgtgctacaatggttaggacaaagagtcgcgagctcgcaagagccagcta
atctcgtaaacctagcctaagttcagattgtaggctgcaactcgcctacatgaa
>LN7353273_Haptolina_fragaria_RCC2057
----------------------------------------------gggggatgcaagcg
ttatccggaatcattgggcgtaaagcgcctgtaggttgtttaataagtctgttgttaaag
actagggctcaaccctagaaaagcaatggaaactacta-gac------------------
---------------------------------tagagtatggcaggggtaga-gggaat
ttctagt-gtagcggtgaaatgcgtagatattagaaagaacaccagtggcgaaagcgctc
ta-ctgga-ccattactgacactcagaggcgaaagctagggtagcaaaagggattagata
-cccctgtagtccta--gccgtaaacgatggatactagatgttgtatttattttacagta
tcgtagctaacgcgttaagtatcccgcctggggagtacgctcgcaagggtgaaactcaaa
ggaattgacgggggcccgcacaagcggtggagcatgtggtttaattcgatgcaacgcgaa
gaaccttaccagggcttgacatactgcgaatctttttgaaagaagagagtgccttcggga
atgcagatacaggtggtgcatggctgtcgtcagctcgtgtcgtgagatgttgggttaagt
cccgcaacgagcgcaacccttgtttttagttaccaattcgttgggttttctagaaagact
gccggtgacaaaccggaggaaggtgaggatgacgtcaagtcagcatgccccttatgtcct
gggctacacacgtgctacaatggttaggacaaagagtcgcgagctcgcaagagtcagcta
atctcgtaaacctagcctaagttca-----------------------------
>AB1969671_Chrysochromulina_sp_MBIC10518
gaggaataagcatcggctaactccgtgccagcagccgcggtaatacgggggatgcaagcg
ttatccggaatcattgggcgtaaagcgcctgtaggttgtttaataagtctgttgttaaag
actagggctcaaccctagaaaagcaatggaaactacta-gac------------------
---------------------------------tagagtatggcaggggtaga-gggaat
ttctagt-gtagcggtgaaatgcgtagatattagaaagaacaccagtggcgaaagcgctc
ta-ctgga-ccattactgacactcagaggcgaaagctagggtagcaaaagggattagata
-cccctgtagtccta--gccgtaaacgatggatactagatgttgtatttattttacagta
tcgtagctaacgcgttaagtatcccgcctggggagtacgctcgcaagggtgaaactcaaa
ggaattgacgggggcccgcacaagcggtggagcatgtggtttaattcgatgcaacgcgaa
gaaccttaccagggcttgacatactgcgaatctttttgaaagaagagagtgccttcggga
atgcagatacaggtggtgcatggctgtcgtcagctcgtgtcgtgagatgttgggttaagt
cccgcaacgagcgcaacccttgtttttagttaccaattcgttgggttttctagaaagact
gccggtgacaaaccggaggaaggtgaggatgacgtcaagtcagcatgccccttatgtcct
gggctacacacgtgctacaatggttaggacaaagagtcgcgagctcgcaagagtcagcta
atctcgtaaacctagcctaagttcagattgtaggctgcaactcgcctacatgaa
>AB1969661_Chrysochromulina_sp_MBIC10516
gaggaataagcatcggctaactccgtgccagcagccgcggtaatacgggggatgcaagcg
ttatccggaatcattgggcgtaaagcgcctgtaggttgtttaataagtctgttgttaaag
actagggctcaaccctagaaaagcaatggaaactgtta-gac------------------
---------------------------------tagagtatggcaggggtaga-gggaat
ttctagt-gtagcggtgaaatgcgtagatattagaaagaacaccagtggcgaaagcgctc
ta-ctgga-ccattactgacactcagaggcgaaagctagggtagcaaaagggattagata
-cccctgtagtccta--gccgtaaacgatggatactagrtgttgtatttattttacagta
tcgtagctaacgcgttaagtatcccgcctggggagtacgctcgcaagggtgaaactcaaa
ggaattgacgggggcccgcacaagcggtggagcatgtggtttaattcgatgcaacgcgaa
gaaccttaccagggcttgacatactgcgaatctccttgaaagaggagagtgccttcggga
atgcagatacaggtggtgcatggctgtcgtcagctcgtgtcgtgagatgttgggttaagt
cccgcaacgagcgcaacccttgtttttagttaccaattcgttgggctttctagaaagact
gccggtgacaaaccggaggaaggtgaggatgacgtcaagtcagcatgccccttatgtcct
gggctacacacgtgctacaatggctaggacaaagagtcgcaagtttgcgaaaacaagcta
atctcataaacctagcctaagttcagattgtaggctgcaactcgcctacatgaa
>EF0519251_Uncultured_haptophyte_MC601-132
gaggaataagcatcggctaactccgtgccagcagccgcggtaatacgggggatgcaagcg
ttatccggaatcattgggcgtaaagcgcctgtaggttgtttaataagtctgttgttaaag
actagggctcaaccctagaaaagcaatggaaactgtta-gac------------------
---------------------------------tagagtatggcaggggtaga-gggaat
ttctagt-gtagcggtgaaatgcgtagatattagaaagaacaccagtggcgaaagcgctc
ta-ctgga-ccattactgacactcagaggcgaaagctagggtagcaaaagggattagata
-cccctgtagtccta--gccgtaaacgatggatactagatgttgtatttattttacagta
tcgtagctaacgcgttaagtatcccgcctggggagtacgctcgcaagggtgaaactcaaa
ggaattgacgggggcccgcacaagcggtggagcatgtggtttaattcgatgcaacgcgaa
gaaccttaccagggcttgacatactgcgaatctccttgaaagaggagagtgccttcggga
atgcagatacaggtggtgcatggctgtcgtcagctcgtgtcgtgagatgttgggttaagt
cccgcaacgagcgcaacccttgtttttagttaccaattcgttgggctttctagaaagact
gccggtgacaaaccggaggaaggtgaggatgacgtcaagtcagcatgccccttatgtcct
gggctacacacgtgctacaatggttaggacaaagagtcgcaagtttgcgaaaacaagcta
atctcataaacctagcctaagttcagattgtaggctgcaactcgcctgcatgaa
>EF0518971_Uncultured_haptophyte_MC601-101
gaggaataagcatcggctaactccgtgccagcagccgcggtaatacgggggatgcaagcg
ttatccggaatcattgggcgtaaagcgcctgtaggttgtttaataagtctgttgttaaag
actagggctcaaccctagaaaagcaatggaaactgtta-gac------------------
---------------------------------tagagtatggcaggggtaga-gggaat
ttctagt-gtagcggtgaaatgcgtagatattagaaagaacaccagtggcgaaagcgctc
ta-ctgga-ccattactgacactcagaggcgaaagctagggtagcaaaagggattagata
-cccctgtagtccta--gccgtaaacgatggatactagatgttgtatttattttacagta
tcgtagctaacgcgttaagtatcccgcctggggagtacgctcgcaagggtgaaactcaaa
ggaattgacgggggcccgcacaagcggtggagcatgtggtttaattcgatgcaacgcgaa
gaaccttaccagggcttgacatactgcgaatctccttgaaagaggagagtgccttcggga
atgcagatacaggtggtgcatggctgtcgtcagctcgtgtcgtgagatgttgggttaagt
cccgcaacgagcgcaacccttgtttttagttaccaattcgttgggctttctagaaagact
gccggtgacaaaccggaggaaggtgaggatgacgtcaagtcagcatgccccttatgtcct
gggctacacacgtgctacaatggttaggacaaagagtcgcaagtttgcgaaaacaagcta
atctcataaacctagcctaagttcagattgtaggctgcaactcgcctgcatgaa
>EF0518241_Uncultured_haptophyte_MC597-62
gaggaataagcatcggctaactccgtgccagcagccgcggtaatacgggggatgcaagcg
ttatccggaatcattgggcgtaaagcgcctgtaggttgtttaataagtctgttgttaaag
actagggctcaaccctagaaaagcaatggaaactgtta-gac------------------
---------------------------------tagagtatggcaggggtaga-gggaat
ttctagt-gtagcggtgaaatgcgtagatattagaaagaacaccagtggcgaaagcgctc
ta-ctgga-ccattactgacactcagaggcgaaagctagggtagcaaaagggattagata
-cccctgtagtccta--gccgtaaacgatggatactagatgttgtatttattttacagta
tcgtagctaacgcgttaagtatcccgcctggggagtacgctcgcaagggtgaaactcaaa
ggaattgacgggggcccgcacaagcggtggagcatgtggtttaattcgatgcaacgcgaa
gaaccttaccagggcttgacatactgcgaatctccttgaaagaggagagtgccttcggga
atgcagatacaggtggtgcatggctgtcgtcagctcgtgtcgtgagatgttgggttaagt
cccgcaacgagcgcaacccctgtttttagttaccaattcgttgggctttctagaaagact
gccggtgacaaaccggaggaaggtgaggatgacgtcaagtcagcatgccccttatgtcct
gggctacacacgtgctacaatggttaggacaaagagtcgcaagtttgcgaaaacaagcta
atctcataaacctagcctaagttcagattgtaggctgcaactcgcctgcatgaa
>EF0521701_Uncultured_haptophyte_MC615-103
gaggaataagcatcggctaactccgtgccagcagccgcggtaatacgggggatgcaagcg
ttatccggaatcattgggcgtaaagcgcctgtaggttgtttaataagtctgttgttaaag
actagggctcaaccctagaaaagcaatggaaactgtta-gac------------------
---------------------------------tagagtatggcaggggtaga-gggaat
ttctagt-gtagcggtgaaatgcgtagatattagaaagaacaccagtggcgaaagcgctc
ta-ctgga-ccattactgacactcagaggcgaaagctagggtagcaaaagggattagata
-cccctgtagtccta--gccgtaaacgatggatactagatgttgtatttattttacagta
tcgtagctaacgcgttaagtatcccgcctggggagtacgctcgcaagggtgaaactcaaa
ggaattgacgggggcccgcacaagcggtggagcatgtggtttaattcgatgcaacgcgaa
gaaccttaccagggcttgacatactgcgaatctccttgaaagaggagagtgccttcggga
atgcagatacaggtggtgcatggctgtcgtcagctcgtgtcgtgagatgttgggttaagt
cccgcaacgagcgcaacccttgtttttagttaccaattcgttgggctttctagaaagact
gccggtgacaaaccggaggaaggtgaggatgacgtcaagtcagcatgccccttatgtcct
gggctacacacgtgctacaatggttaggacaaagagtcgcaagtttgcgaaaacaagcta
atctcataaacctagcctaagttcagattgtaggctgcaactcgcctacatgaa
>EF0521181_Uncultured_haptophyte_MC615-45
gaggaataagcatcggctaactccgtgccagcagccgcggtaatacgggggatgcaagcg
ttatccggaatcattgggcgtaaagcgcctgtaggttgtttaataagtctgttgttaaag
actagggctcaaccctagaaaagcaatggaaactgtta-gac------------------
---------------------------------tagagtatggcaggggtaga-gggaat
ttctagt-gtagcggtgaaatgcgtagatattagaaagaacaccagtggcgaaagcgctc
ta-ctgga-ccattactgacactcagaggcgaaagctagggtagcaaaagggattagata
-cccctgtagtccta--gccgtaaacgatggatactagatgttgtatttattttacagta
tcgtagctaacgcgttaagtatcccgcctggggagtacgctcgcaagggtgaaactcaaa
ggaattgacgggggcccgcacaagcggtggagcatgtggtttaattcgatgcaacgcgaa
gaaccttaccagggcttgacatactgcgaatctccttgaaagaggagagtgccttcggga
atgcagatacaggtggtgcatggctgtcgtcagctcgtgtcgtgagatgttgggttaagt
cccgcaacgagcgcaacccttgtttttagttaccaattcgttgggctttctagaaagact
gccggtgacaaaccggaggaaggtgaggatgacgtcaagtcagcatgccccttatgtcct
gggctacacacgtgctacaatggttaggacaaagagtcgcaagtttgcgaaaacaagcta
atctcataaacctagcctaagttcagattgtaggctgcaactcgcctacatgaa
>EF0519011_Uncultured_haptophyte_MC601-105
gaggaataagcatcggctaactccgtgccagcagccgcggtaatacgggggatgcaagcg
ttatccggaatcattgggcgtaaagcgcctgtaggttgtttaataagtctgttgttaaag
actagggctcaaccctagaaaagcaatggaaactgtta-gac------------------
---------------------------------tagagtatggcaggggtaga-gggaat
ttctagt-gtagcggtgaaatgcgtagatattagaaagaacaccagtggcgaaagcgctc
ta-ctgga-ccattactgacactcagaggcgaaagctagggtagcaaaagggattagata
-cccctgtagtccta--gccgcaaacgatggatactagatgttgtatttattttacagta
tcgtagctaacgcgttaagtatcccgcctggggagtacgctcgcaagggtgaaactcaaa
ggaattgacgggggcccgcacaagcggtggagcatgtggtttaattcgatgcaacgcgaa
gaaccttaccagggcttgacatactgcgaatctccttgaaagaggagagtgccttcggga
atgcagatacaggtggtgcatggctgtcgtcagctcgtgtcgtgagatgttgggttaagt
cccgcaacgagcgcaacccttgtttttagttaccaattcgttgggctttctagaaagact
gccggtgacaaaccggaggaaggtgaggatgacgtcaagtcagcatgccccttatgtcct
gggctacacacgtgctacaatggttaggacaaagagtcgcaagtttgcgaaaacaagcta
atctcataaacctagcctaagttcagattgtaggctgcaactcgcctacatgaa
>EF0520841_Uncultured_haptophyte_MC615-6
gaggaataagcatcggctaactccgtgccagcagccgcggtaatacgggggatgcaagcg
ttatccggaatcattgggcgtaaagcgcctgtaggttgtttaataagtctgttgttaaag
actagggctcaaccctagaaaagcaatggaaactacta-gac------------------
---------------------------------tagagtatggcaggggtaga-gggaat
ttctagt-gtagcggtgaaatgcgtagatattagaaagaacaccggtggcgaaagcgctc
ta-ctgga-ccattactgacactcagaggcgaaagctagggtagcaaaagggattagata
-cccctgtagtccta--gccgtaaacgatggatactagatgttggatttattttacagta
tcgtagctaacgcgttaagtatcccgcctggggagtacgctcgcaagggtgaaactcaaa
ggaattgacgggggcccgcacaagcggtggagcatgtggtttaattcgatgcaacgcgaa
gaaccttaccagggcttgacatactgcgaatctttttgaaagaagagagtgccttcggga
atgcagatacaggtggtgcatggctgtcgtcagctcgtgtcgtgagatgttgggttaagt
cccgcaacgagcgcaacccttgtttttagttaccaacttgttgggttttctagaaagact
gccggtgacaaaccggaggaaggtgaggatgacgtcaagtcagcatgccccttatgtcct
gggctacacacgtgctacaatggctaggacaaagagtcgcaagtttgcaaaaacaagcta
atctcgtaaacctagcctaagttcagattgtaggctgcaactcgcctacgtgaa
>EF0522481_Uncultured_haptophyte_MC622-90
gaggaataagcatcggctaactccgtgccagcagccgcggtaatacgggggatgcaagcg
ttatccggaatcattgggcgtaaagcgcctgtaggttgtttaataagtctgttgttaaag
actagggctcaaccctagaaaagcaatggaaactacta-gac------------------
---------------------------------tagagtatggcaggggtaga-gggaat
ttctagt-gtagcggtgaaatgcgtagatattagaaagaacaccggtggcgaaagcgctc
ta-ctgga-ccattactgacactcagaggcgaaagctagggtagcaaaagggattagata
-cccctgtagtccta--gccgtaaacgatggatactagatgttgtatttattttacagta
tcgtagctaacgcgttaagtatcccgcctggggagtacgctcgcaagggtgaaactcaaa
ggaattgacgggggcccgcacaagcggtggagcatgtggtttaattcgatgcaacgcgaa
gaaccttaccagggcttgacatactgcgaatctctttgaaaggagagagtgccttcggga
atgcagatacaggtggtgcatggctgtcgtcagctcgtgtcgtgagatgttgggttaagt
cccgcaacgagcgcaacccttgtttttagttaccaacttgttgggttttctagaaagact
gccggtgacaaaccggaggaaggtgaggatgacgtcaagtcagcatgccccttatgtcct
gggctacacacgtgctacaatggttaggacaaagagtcgcaagtttgcaaaaacaagcta
atctcataaacctaacctaagttcagattgtaggctgcaactcgcctacgtgaa
>EF0519271_Uncultured_haptophyte_MC601-136
gaggaataagcatcggctaactccgtgccagcagccgcggtaatacgggggatgcaagcg
ttatccggaatcattgggcgtaaagcgcctgtaggttgtttaataagtctgttgttaaag
actagggctcaaccctagaaaagcaatggaaactacta-gac------------------
---------------------------------tagagtatggcaggggtaga-gggaat
ttctagt-gtagcggtgaaatgcgtagatattagaaagaacaccggtggcgaaagcgctc
ta-ctgga-ccattactgacactcagaggcgaaagctagggtagcaaaagggattagata
-cccctgtagtccta--gccgtaaacgatggatactaggtgttgtatttattttacagta
tcgtagctaacgcgttaagtatcccgcctggggagtacgctcgcaagggtgaaactcaaa
ggaattgacgggggcccgcacaagcggtggagcatgtggtttaattcgatgcaacgcgaa
gaaccttaccagggcttgacatactgcgaatctcttggaaaggagagagtgccttcggga
atgcagatacaggtggtgcatggctgtcgtcagctcgtgtcgtgagatgttgggttaagt
cccgcaacgagcgcaacccttgtttttagttaccaattcgttgggttttctagaaagact
gccggtgacaaaccggaggaaggtgaggatgacgtcaagtcagcatgccccttatgtcct
gggctacacacgtgctacaatggttaggacaaagagttgcaagtttgcaaaaacaagcta
atctcgtaaacctcacctaagttcagattgtaggctgcaactcgcctacatgaa
>EF0519571_Uncultured_haptophyte_MAMA64-71
gaggaataagcatcggctaactccgtgccagcagccgcggtaatacgggggatgcaagcg
ttatccggaatcattgggcgtaaagcgcctgtaggttgtttaataagtctgttgttaaag
actagggctcaaccctagaaaagcaatggaaactacta-gac------------------
---------------------------------tagagtatggcaggggtaga-gggaat
ttctagt-gtagcggtgaaatgcgtagatattagaaagaacaccggtggcgaaagcgctc
ta-ctgga-ccattactgacactcagaggcgaaagctagggtagcaaaagggattagata
-cccctgtagtccta--gccgtaaacgatggatactaggtgttgtatttattttacagta
tcgtagctaacgcgttaagtatcccgcctggggagtacgctcgcaagggtgaaactcaaa
ggaattgacgggggcccgcacaagcggtggagcatgtggtttaattcgatgcaacgcgaa
gaaccttaccagggcttgacatactgcgaatctcttggaaaggagagagtgccttcggga
atgcagatacaggtggtgcatggctgtcgtcagctcgtgtcgtgagatgttgggttaagt
cccgcaacgagcgcaacccttgtttttagttaccaattcgttgggttttctagaaagact
gccggtgacaaaccggaggaaggtgaggatgacgtcaagtcagcatgccccttatgtcct
gggctacacacgtgctacaatggttaggacaaagagttgcaagtttgcaaaaacaagcta
atctcgtaaacctcacctaagttcagattgtaggctgcaactcgcctacgtgaa
>EF0521061_Uncultured_haptophyte_MC615-32
gaggaataagcatcggctaactccgtgccagcagccgcggtaatacgggggatgcaagcg
ttatccggaatcattgggcgtaaagcgcctgtaggttgtttaataagtctgttgttaaag
actagggctcaaccctagaaaagcaatggaaactacta-gac------------------
---------------------------------tagagtatggcaggggtaga-gggaat
ttctagt-gtagcggtgaaatgcgtagatattagaaagaacaccggtggcgaaagcgctc
ta-ctgga-ccattactgacactcagaggcgaaagctagggtagcaaaagggattagata
-cccctgtagtccta--gccgtaaacgatggatactaggtgttgtatttattttacagta
tcgtagctaacgcgttaagtatcccgcctggggagtacgctcgcaagggtgaaactc-aa
ggaattgacgggggcccgcacaagcggtggagcatgtggtttaattcgatgcaacgcgaa
gaaccttaccagggcttgacatactgcgaatctcttggaaaggagagagtgccttcggga
atgcagatacaggtggtgcatggctgtcgtcagctcgtgtcgtgagatgttgggttaagt
cccgcaacgagcgcaacccttgtttttagttaccaattcgttgggttttctagaaagact
gccggtgacaaaccggaggaaggtgaggatgacgtcaagtcagcatgccccttatgtccc
gggctacacacgtgctacaatggttaggacaaagagttgcaagtttgcaaaaacaagcta
atctcgtaaacctcacctaagttcagattgtaggctgcaactcgcctgcgtgaa
>EF0520471_Uncultured_haptophyte_250304-50
gaggaataagcatcggctaactccgtgccagcagccgcggtaatacgggggatgcaagcg
ttatccggaatcattgggcgtaaagcgcctgtaggttgtttaataagtctgttgttaaag
actagggctcaaccctagaaaagcaatggatactacta-gac------------------
---------------------------------tagagtatggcaggggtaga-gggaat
ttctagt-gtagcggtgaaatgcgtagatattagaaagaacaccggtggcgaaagcgctc
ta-ctgga-ccattactgacactcagaggcgaaagctagggtagcaaaagggattagata
-cccctgtagtccta--gccgtaaacgatggatactacatgttgtatttattttacagta
tggtagctaacgcgttaagtatcccgcctggggagtacgctcgcaagggtgaaactcaaa
ggaattgacgggggcccgcacaagcggtggagcatgtggtttaattcgatgcaacgcgaa
gaaccttaccagggcttgacatactgcgaatctctttgaaagaagagagtgccttcggga
atgcagatacaggtggtgcatggctgtcgtcagctcgtgtcgtgagatgttgggttaagt
cccgcaacgagcgcaacccttgtttttagttaccaattcgttgggttttctagaaagact
gccggtgacaaaccggaggaaggtgaggatgacgtcaagtcagcatgccccttatgtcct
gggctacacacgtgctacaatggtgaggacaaagagtcgcaagtttgtaaaaacaagcta
atctcgtaaacctaacctaagttcagattgtaggctgcaactcgcctacatgaa
>HM1332611_Uncultured_marine_haptophyte_Biosope_T41_16S_PLA491062
----------------------------------------------------------cg
ttatccggaatcattgggcgtaaagcgcctgtaggttgtttaataagtctgttgttaaag
actagggctcaaccctagaaaagcaatggatactacta-gac------------------
---------------------------------tagagtatggcaggggtaga-gggaat
ttctagt-gtagcggtgaaatgcgtagatattagaaagaacaccggtggcgaaagcgctc
ta-ctgga-ccattactgacactcagaggcgaaagctagggtagcaaaagggattagata
-cccctgtagtccta--gccgtaaacgatggatactacatgttgtatttattttacagta
tggtagctaacgcgttaagtatcctgcctggggagtacgctcgcaagggtgaaactcaaa
ggaattgacgggggcccgcacaagcggtggagcatgtggtttaattcgatgcaacgcgaa
gaaccttaccagggcttgacatactgcgaatctctttgaaagaagagagtgccttcggga
atgcagatacaggtggtgcatggctgtcgtcagctcgtgtcgtgagatgttgggttaagt
cccgcaacgagcgcaacccttgtttttagttaccaattcgttgggttttctagaaagact
gccggtgacaaaccggaggaaggtgaggatgacgtcaagtcagcatgccccttatgtcct
gggctacacacgtgctacaatggtgaggacaaagagtcgcaagtttgtaaaaacaagcta
atctcgtaaacctaacctaagttcagattgtaggctgca---------------
>HM1334861_Uncultured_marine_haptophyte_Biosope_T84_16S_PLA491011
----------------------------------------------------------cg
ttatccggaatcattgggcgtaaagcgcctgtaggttgtttaataagtctgttgttaaag
actagggctcaaccctagaaaagcaatggataccacta-gac------------------
---------------------------------tagagtatggcaggggtaga-gggaat
ttctagt-gtagcggtgaaatgcgtagatattagaaagaacaccggtggcgaaagcgctc
ta-ctgga-ccattactgacactcagaggcgaaagctagggtagcaaaagggattagata
-cccctgtagtccta--gccgtaaacgatggatactacatgttgtatttattttacagta
tggtagctaacgcgttaagtatcccgcctggggagtacgctcgcaagggtgaagctcaaa
ggaattgacgggggcccgcacaagcggtggagcatgtggtttaattcgatgcaacgcgaa
gaaccttaccagggcttgacatactgcgaatctctttgaaagaagagagtgccttcggga
atgcagatacaggtggtgcatggctgtcgtcagctcgtgtcgtgagatgttgggttaagt
cccgcagcgagcgcaacccttgtttttagttaccaattcgttgggttttctagaaaggct
gccggtgacaaaccggaggaaggtgaggatgacgtcaagtcagcatgccccttatgtcct
gggctacacacgtgctacaatggtgaggacaaagagtcgcaagtttgtaaaaacaagcta
atctcgtaaacctaacctaagttcagattgtaggctgcaact------------
>HM1333731_Uncultured_marine_haptophyte_Biosope_T60_16S_PLA491014
------------------------------------------------------------
--atccggaatcattgggcgtaaagcgcctgtaggttgtttaataagtctgttgttaaag
actagggctcaaccctagaaaagcaatggatactacta-gac------------------
---------------------------------tagagtatggcaggggtaga-gggaat
ttctagt-gtagcggtgaaatgcgtagatattagaaagaacaccggtggcgaaagcgctc
ta-ctgga-ccattactgacactcagaggcgaaagctaggatagcaaaagggattagata
-cccctgtagtccta--gccgtaaacgatggatactacatgttgtatttattttacagta
tggtagctaacgcgttaagtatcccgcctggggagtacgctcgcaagggtgaaactcaaa
ggaattgacgggggcccgcacaagcggtggagcatgtggtttaattcgatgcaacgcgaa
gaaccttaccagggcttgacatactgcgaatctctttgaaagaagagagtgccttcggga
atgcagatacaggtggtgcatggctgtcgtcagctcgtgtcgtgagatgttgggttaagt
cccgcaacgagcgcaacccttgtttttagttaccaattcgttgggttttctagaaagact
gccggtgacaaaccggaggaaggtgaggatgacgtcaagtcagcatgccccttatgtcct
gggctacacacgtgctacaatggtgaggacaaagagtcgcaagtttgtaaaaacaagcta
atctcgtaaacctaacctaagttcagattgtaggctgcaact------------
>CAMNT_0038248125_Chrysochromulina-polylepis-CCMP1757
gaggaataagcatcggctaactccgtgccagcagccgcggtaatacgggggatgcaagcg
ttatccggaatcattgggcgtaaagcgcctgtaggttgtttaataagtctgttgttaaag
gctagggctcaaccctagaaaagcaatggaaactacta-gac------------------
---------------------------------tagagtatggcaggggtaga-gggaat
ttctagt-gtagcggtgaaatgcgtagatattagaaagaacaccggtggcgaaagcgctc
ta-ctgga-ccattactgacactcagaggcgaaagctagggtagcaaaagggattagata
-cccctgtagtccta--gccgtaaacgatggatactaggtgttgtatttattttacagta
tcgtagctaacgcgttaagtatcccgcctggggagtacgctcgcaagggtgaaactcaaa
ggaattgacgggggcccgcacaagcggtggagcatgtggtttaattcgatgcaacgcgaa
gaaccttaccagggcttgacatactgcgaatctcttggaaaggagagagtgccttcggga
atgcaggtacaggtggtgcatggctgtcgtcagctcgtgtcgtgagatgttgggttaagt
cccgcaacgagcgcaacccttgtttttagttaccaacttgttgggttttctagaaagact
gccggtgacaaaccggaggaaggtgaggatgacgtcaagtcagcatgccccttatgtcct
gggctacacacgtgctacaatggttaggacaaagagttgcaagtttgtaaaaacaagcta
atctcgtaaacctcacctaagttcagattgtaggctgcaactcgcctacatgaa
>EF0522411_Uncultured_haptophyte_MC622-81
gaggaataagcatcggctaactccgtgccagcagccgcggtaatacgggggatgcaagcg
ttatccggaatcattgggcgtaaagcgcctgtaggttgtttaataagtctgttgttaaag
accagggctcaaccctagaaaagcaatggaaactacta-gac------------------
---------------------------------tagagtatggcaggggtaga-gggaat
ttctagt-gtagcggtgaaatgcgtagatattagaaagaacaccagtggcgaaagcgctc
ta-ctgga-ccattactgacactcagaggcgaaagctagggtagcaaaagggattagata
-cccctgtagtccta--gccgtaaacgatggatactagatgttgtatttattttacagta
tcgtagctaacgcgttaagtatcccgcctggggagtacgctcgcaagggtgaaactcaaa
ggaattgacgggggcccgcacaagcggtggagcatgtggtttaattcgatgcaacgcgaa
gaaccttaccagggcttgacatactacgaattttcttgaaaaagaaaagtgccttcggga
atgcagatacaggtggtgcatggctgtcgtcagctcgtgtcgtgagatgttgggttaagt
cccgcaacgagcgcaacccttgtttttagttaccaattcgttgggttttctagaaagact
gccggtgacaaaccggaggaaggtgaggatgacgtcaagtcagcatgccccttatgtcct
gggctacacacgtgctacaatggttaggacaaagagttgcaaatttgcaaaaattagcta
atctcgtaaacctagcctaagttcagattgtaggctgcaactcgcctacgtgaa
>LN7352282_Haptolina_ericina_RCC1192
------------------------------------gcggtaatacgggggatgcaagcg
ttatccggaatcattgggcgtaaagcgcctgtaggttgtttaataagtctgttgttaaag
actagggctcaaccctagaaaagcaatggaaactacta-gac------------------
---------------------------------tagagtatggcaggggtaga-gggaat
ttctagt-gtagcggtgaaatgcgtagatattagaaagaacaccagtggcgaaagcgctc
ta-ctgga-ccattactgacactcagaggcgaaagctagggtagcaaaagggattagata
-cccctgtagtccta--gccgtaaacgatggatactagatgttgtatttattttacagta
tcgtagctaacgcgttaagtatcccgcctggggagtacgctcgcaagggtgaaactcaaa
ggaattgacgggggcccgcacaagcggtggagcatgtggtttaattcgatgcaacgcgaa
gaaccttaccagggcttgacatactgcgaatttttttgaaaaaaaagagtgccttcggga
atgcagatacaggtggtgcatggctgtcgtcagctcgtgtcgtgagatgttgggttaagt
cccgcaacgagcgcaacccttgtttttagttaccaattcgttgggttttctagaaagact
gccggtgacaaaccggaggaaggtgaggatgacgtcaagtcagcatgccccttatgtcct
gggctacacacgtgctacaatggttaggacaaagagttgcaaatttgcaaaaattag---
------------------------------------------------------
>LN7353263_Haptolina_ericina_RCC2056
-----------------------------------------tatacgggggatgcaagcg
ttatccggaatcattgggcgtaaagcgcctgtaggttgtttaataagtctgttgttaaag
actagggctcaaccctagaaaagcaatggaaactacta-gac------------------
---------------------------------tagagtatggcaggggtaga-gggaat
ttctagt-gtagcggtgaaatgcgtagatattagaaagaacaccagtggcgaaagcgctc
ta-ctgga-ccattactgacactcagaggcgaaagctagggtagcaaaagggattagata
-cccctgtagtccta--gccgtaaacgatggatactagatgttgtatttattttacagta
tcgtagctaacgcgttaagtatcccgcctggggagtacgctcgcaagggtgaaactcaaa
ggaattgacgggggcccgcacaagcggtggagcatgtggtttaattcgatgcaacgcgaa
gaaccttaccagggcttgacatactgcgaatctttttgaaaagaaagagtgccttcggga
atgcagatacaggtggtgcatggctgtcgtcagctcgtgtcgtgagatgttgggttaagt
cccgcaacgagcgcaacccttgtttttagttaccaattcgttggattttctagaaagact
gccggtgacaaaccggaggaaggtgaggatgacgtcaagtcagcatgccccttatgtcct
gggctacacacgtgctacaatggttaggacaaagagttgcaaatttgcaaa---------
------------------------------------------------------
>LN7352252_Haptolina_ericina_RCC1188
-------------------------tgccagcagccgcggttat-cgggggatgcaagcg
ttatccggaatcattgggcgtaaagcgcctgtaggttgtttaataagtctgttgttaaag
actagggctcaaccctagaaaagcaatggaaactacta-gac------------------
---------------------------------tagagtatggcaggggtaga-gggaat
ttctagt-gtagcggtgaaatgcgtagatattagaaagaacaccagtggcgaaagcgctc
ta-ctgga-ccattactgacactcagaggcgaaagctagggtagcaaaagggattagata
-cccctgtagtccta--gccgtaaacgatggatactagatgttgtatttattttacagta
tcgtagctaacgcgttaagtatcccgcctggggagtacgctcgcaagggtgaaactcaaa
ggaattgacgggggcccgcacaagcggtggagcatgtggtttaattcgatgcaacgcgaa
gaaccttaccagggcttgacatactgcgaatttttttgaaaaaaaagagtgccttcggga
atgcagatacaggtggtgcatggctgtcgtcagctcgtgtcgtgagatgttgggttaagt
cccgcaacgagcgcaacccttgtttttagttaccaattcgttgggttttctagaaagact
gccggtgacaaaccggaggaaggtgaggatgacgtcaagtcagcatgccccttatgtcct
gggctacacacgtgctacaatggttaggacaaagagttgcaaatttgcaaaaattagcta
atctcgtaaacctagcctaagttcagattgtaggctgcaa--------------
>EF0517511_Chrysochromulina_hirta_hi-1
------------------------------------------------------------
---------------------aaagcgcctgtaggttgtttaataagtctgttgttaaag
actagggctcaaccctagaaaagcaatggaaactacta-gac------------------
---------------------------------tagagtatggcaggggtaga-gggaat
ttctagt-gtagcggtgaaatgcgtagatattagaaagaacaccagtggcgaaagcgctc
ta-ctgga-ccattactgacactcagaggcgaaagctagggtagcaaaagggattagata
-cccctgtagtccta--gccgtaaacgatggatactagatgttgtatttattttacagta
tcgtagctaacgcgttaagtatcccgcctggggagtacgctcgcaagggtgaaactcaaa
ggaattgacgggggcccgcacaagcggtggagcatgtggtttaattcgatgcaacgcgaa
gaaccttaccagggcttgacatactgcgaatctttttgaaaagaaagagtgccttcggga
atgcagatacaggtggtgcatggctgtcgtcagctcgtgtcgtgagatgttgggttaagt
cccgcaacgagcgcaacccttgtttttagttaccaattcgttgggttttctagaaagact
gccggtgacaaaccggaggaaggtgaggatgacgtcaagtcagcatgccccttatgtcct
gggctacacacgtgctacaatggttaggacaaagagttgcaaa-ttgcaaaaattagcta
------------------------------------------------------
>EF0517491_Chrysochromulina_herdlensis_CCMP284
------------------------------------------------------------
---------------------aaagcgcctgtaggttgtttaataagtctgttgttaaag
actagggctcaaccctagaaaagcaatggaaactacta-gac------------------
---------------------------------tagagtatggcaggggtaga-gggaat
ttctagt-gtagcggtgaaatgcgtagatattagaaagaacaccagtggcgaaagcgctc
ta-ctgga-ccattactgacactcagaggcgaaagctagggtagcaaaagggattagata
-cccctgtagtccta--gccgtaaacgatggatactagatgttgtatttattttacagta
tcgtagctaacgcgttaagtatcccgcctggggagtacgctcgcaagggtgaaactcaaa
ggaattgacgggggcccgcacaagcggtggagcatgtggtttaattcgatgcaacgcgaa
gaaccttaccagggcttgacatactgcgaatctttttgaaaagaaagagtgccttcggga
atgcagatacaggtggtgcatggctgtcgtcagctcgtgtcgtgagatgttgggttaagt
cccgcaacgagcgcaacccttgtttttagttaccaattcgttgggttttctagaaagact
gccggtgacaaaccggaggaaggtgaggatgacgtcaagtcagcatgccccttatgtcct
gggctacacacgtgctacaatggttaggacaaagagttgcaaatttgcaaaaattagcta
------------------------------------------------------
>LN7353423_Haptolina_hirta_RCC2300
-----------------------------------------tatacgggggatgcaagcg
ttatccggaatcattgggcgtaaagcgcctgtaggttgtttaataagtctgttgttaaag
actagggctcaaccctagaaaagcaatggaaactacta-gac------------------
---------------------------------tagagtatggcaggggtaga-gggaat
ttctagt-gtagcggtgaaatgcgtagatattagaaagaacaccagtggcgaaagcgctc
ta-ctgga-ccattactgacactcagaggcgaaagctagggtagcaaaagggattagata
-cccctgtagtccta--gccgtaaacgatggatactagatgttgtatttattttacagta
tcgtagctaacgcgttaagtatcccgcctggggagtacgctcgcaagggtgaaactcaaa
ggaattgacgggggcccgcacaagcggtggagcatgtggtttaattcgatgcaacgcgaa
gaaccttaccagggcttgacatactgcgaatctttttgaaaagaaagagtgccttcggga
atgcagatacaggtggtgcatggctgtcgtcagctcgtgtcgtgagatgttgggttaagt
cccgcaacgagcgcaacccttgtttttagttaccaattcgttgggttttctagaaagact
gccggtgacaaaccggaggaaggtgaggatgacgtcaagtcagcatgccccttatgtcct
gggctacacacgtgctacaatggttaggacaaagagttgcaaatttgcaaaaattagcta
atctcgtaaacctagcctaagttcagattgtag---------------------
>LN7352222_Chrysochromulina_sp_RCC1184_RCC1184
--------------------------------------cgctatacgggggatgc-agcg
ttatccggaatcattgggcgtaaagcgcctgtaggttgtttaataagtctgttgttaaag
actagggctcaaccctagaaaagcaatggaaactacta-gac------------------
---------------------------------tagagtatggcaggggtaga-gggaat
ttctagt-gtagcggtgaaatgcgtagatattagaaagaacaccagtggcgaaagcgctc
ta-ctgga-ccattactgacactcagaggcgaaagctagggtagcaaaagggattagata
-cccctgtagtccta--gccgtaaacgatggatactagatgttgtatttattttacagta
tcgtagctaacgcgttaagtatcccgcctggggagtacgctcgcaagggtgaaactcaaa
ggaattgacgggggcccgcacaagcggtggagcatgtggtttaattcgatgcaacgcgaa
gaaccttaccagggcttgacatactgcgaatctttttgaaaagaaagagtgccttcggga
atgcagatacaggtggtgcatggctgtcgtcagctcgtgtcgtgagatgttgggttaagt
cccgcaacgagcgcaacccttgtttttagttaccaattcgttgggttttctagaaagact
gccggtgacaaaccggaggaaggtgaggatgacgtcaagtcagcatgccccttatgtcct
gggctacacacgtgctacaatggttaggacaaagagttgcaaatttgcaaaaattagcta
atctcgtaaacctagcctaagttcagattgta----------------------
>LN7353283_Prymnesium_kappa_RCC2058
------------------aactccgtgccagcagccgcggtaatacgggggatgcaagcg
ttatccggaatcattgggcgtaaagcgcctgtaggttgtttaataagtctgttgttaaag
actagggctcaaccctagaaaagcaatggatactacta-gac------------------
---------------------------------tagagtatggcaggggtaga-gggaat
ttctagt-gtagcggtgaaatgcgtagatattagaaagaacaccggtggcgaaagcgctc
ta-ctgga-ccattactgacactcagaggcgaaagctagggtagcaaaagggattagata
-cccctgtagtccta--gccgtaaacgatggatactagatgttgtatttattttacagta
tcgtagctaacgcgttaagtatcccgcctggggagtacgctcgcaagggtgaaactcaaa
ggaattgacgggggcccgcacaagcggtggagcatgtggtttaattcgatgcaacgcgaa
gaaccttaccagggcttgacatactgcgaatctccttgaaaggggagagtgccttcggga
atgcagatacaggtggtgcatggctgtcgtcagctcgtgtcgtgagatgttgggttaagt
cccgcaacgagcgcaacccttgtttttagttaccaattcgttgggttttctagaaagact
gccggtgacaaaccggaggaaggtgaggatgacgtcaagtcagcatgccccttatgtcct
gggctacacacgtgctacaatggttaggacaaagagttgcaagtttgcaaaaacaagcta
atctcgtaaacctaacctaagtt-------------------------------
>LN7352262_Prymnesium_kappa_RCC1189
-----------------taactccgtgccagcagccgcggtaatacgggggatgcaagcg
ttatccggaatcattgggcgtaaagcgcctgtaggttgtttaataagtctgttgttaaag
actagggctcaaccctagaaaagcaatggatactacta-gac------------------
---------------------------------tagagtatggcaggggtaga-gggaat
ttctagt-gtagcggtgaaatgcgtagatattagaaagaacaccggtggcgaaagcgctc
ta-ctgga-ccattactgacactcagaggcgaaagctagggtagcaaaagggattagata
-cccctgtagtccta--gccgtaaacgatggatactagatgttgtatttattttacagta
tcgtagctaacgcgttaagtatcccgcctggggagtacgctcgcaagggtgaaactcaaa
ggaattgacgggggcccgcacaagcggtggagcatgtggtttaattcgatgcaacgcgaa
gaaccttaccagggcttgacatactgcgaatctccttgaaaggggagagtgccttcggga
atgcagatacaggtggtgcatggctgtcgtcagctcgtgtcgtgagatgttgggttaagt
cccgcaacgagcgcaacccttgtttttagttaccaattcgttgggttttctagaaagact
gccggtgacaaaccggaggaaggtgaggatgacgtcaagtcagcatgccccttatgtcct
gggctacacacgtgctacaatggttaggacaaagagttgcaagtttgcaaaaacaagcta
atctcgtaaacctaacctaagttcagattgtaggctgcaact------------
>EF0517521_Chrysochromulina_aff_polylepis_PLY200
------------------------------------------------------------
---------------------aaagcgcctgtaggttgtttaataagtctgttgttaaag
actagggcttaaccctagaaaagcaatggaaactacta-gac------------------
---------------------------------tagagtatggcaggggtaga-gggaat
ttctagt-gtagcggtgaaatgcgtagatattagaaagaacaccggtggcgaaagcgctc
ta-ctgga-ccattactgacactcagaggcgaaagctagggtagcaaaagggattagata
-cccctgtagtccta--gccgtaaacgatggatactagatgttgtatttattttacagta
tcgtagctaacgcgttaagtatcccgcctggggagtacgctcgcaagggtgaaactcaaa
ggaattgacgggggcccgcacaagcggtggagcatgtggtttaattcgatgcaacgcgaa
gaaccttaccagggcttgacatactgcgaatctccttgaaagaggagagtgccttcggga
atgcagatacaggtggtgcatggctgtcgtcagctcgtgtcgtgagatgttgggttaagt
cccgcaacgagcgcaacccttgtttttagttaccaayttgttgggttttctagaaagact
gccggtgacaaaccggaggaaggtgaggatgacgtcaagtcagcatgccccttatgtcct
gggctacacacgtgctacaatggttgggacaaagagtcgcaag-ttgtaagaacaagcta
------------------------------------------------------
>EF0517661_Phaeocystis_sp_MC679
------------------------------------------------------------
---------------------aaagcgcctgtaggttgtttaataagtctgttgttaaag
actagggctcaaccctagaaaagcaatggaaactacta-gac------------------
---------------------------------tagagtatggcaggggtaga-gggaat
ttctagt-gtagcggtgaaatgcgtagatattagaaagaacaccggtggcgaaagcgctc
ta-ctgga-ccattactgacactcagaggcgaaagctagggtagcaaaagggattagata
-cccctgtagtccta--gccgtaaacgatggatactagatgttgtatttattttacagta
tcgtagctaacgcgttaagtatcccgcctggggagtacgctcgcaagggtgaaactcaaa
ggaattgacgggggcccgcacaagcggtggagcatgtggtttaattcgatgcaacgcgaa
gaaccttaccagggcttgacatactgcgaatttttttgaaagaagagagtgccttcggga
acgcagatacaggtggtgcatggctgtcgtcagctcgtgtcgtgagatgttgggttaagt
cccgcaacgagcgcaacccttgtttttagttaccaacttgttgggttttctagaaagact
gccggtgacaaaccggaggaaggtgaggatgacgtcaagtcagcatgccccttatgccct
gggccacacacgtgctacaatggttaggacaaagagttgcgag-ttgcaaaaacaagcta
------------------------------------------------------
>CAMNT_0023273127_Chrysochromulina_ericina_Strain_CCMP281_extraction
gaggaataagcatcggctaactccgtgccagcagccgcggtaatacgggggatgcaagcg
ttatccggaatcattgggcgtaaagcgcctgtaggttgtttaataagtctgttgttaaag
actagggctcaaccctagaaaagcaatggaaactacta-gac------------------
---------------------------------tagagtatggcaggggtaga-gggaat
ttctagt-gtagcggtgaaatgcgtagatattagaaagaacaccagtggcgaaagcgctc
ta-ctgga-ccattactgacactcagaggcgaaagctagggtagcaaaagggattagata
-cccctgtagtccta--gccgtaaacgatggatactagatgttgtatttattttacagta
tcgtagctaacgcgttaagtatcccgcctggggagtacgctcgcaagggtgaaactcaaa
ggaattgacgggggcccgcacaagcggtggagcatgtggtttaattcgat-caacgcgaa
gaaccttaccagggcttgacatactgcgaatctttttgaaaagaaagagtgccttcggga
atgcagatacaggtggtgcatggctgtcgtcagctcgtgtcgtgagatgttgggttaagt
cccgcaacgagcgcaacccttgtttttagttaccaattcgttgggttttctagaaagact
gccggtgacaaaccggaggaaggtgaggatgacgtcaagtcagcatgccccttatgtcct
gggctacacacgtgctacaatggttaggacaaagagttgcaaatttgcaaaaattagcta
atctcgtaaacctagcctaagttcagattgtaggctgcaactcgcctacatgaa
>EF0521861_Uncultured_haptophyte_MC622-19
gaggaataagcatcggctaactccgtgccagcagccgcggtaatacgggggatgcaagcg
ttatccggaatcattgggcgtaaagcgcctgtaggttgtttaataagtctgttgttaaag
actagggctcaaccctaggaaagcaatggaaactacta-gac------------------
---------------------------------ttgagtatgataggggtaga-gggaat
ttctagt-gtagcggtgaaatgcgtagatattaggaagaacaccggtggcgaaggcgctc
ta-ctgga-tcattactgacactcagaggcgaaagctagggtagcaaaagggattagata
-cccctgtagtccta--gccgtaaacgatggatactagatgttgcgtttattatgcagta
tcgtagctaacgcgttaagtatcccgcctggggagtacgctcgcaagggtgaaactcaaa
ggaattgacgggggcccgcacaagcggtggagcatgtggtttaattcgatgcaacgcgaa
gaaccttaccagggcttgacatactgcgaatctttttgaaaagaaagagtgccttcggga
atgcagatacaggtggtgcatggctgtcgtcagctcgtgtcgtgagatgttgggttaagt
cccgcaacgagcgcaacccttgtttttagttaccaattcgttgggttttctagaaagact
gccggtgacaaaccggaggaaggtgaggatgacgtcaagtcagcatgccccttatgtcct
gggctacacacgtgctacaatggttaggacaaagagttgcaaatttgcaaaaattagcta
atctcgtaaacctagcctaagttcagattgtaggctgcaactcgcctacatgaa
>LN7352532_Prymnesium_calathiferum_RCC1448
------------------------------------------------gggatgcaagcg
ttatccggaatcattgggcgtaaagcgcctgtaggttgtttaataagtctgttgttaaag
actagggctcaaccctagaaaagcaatggaaactacta-gac------------------
---------------------------------ttgagtatggcaggggtaga-gggaat
ttctagt-gtagcggtgaaatgcgtagatattagaaagaacaccggtggcgaaagcgctc
ta-ctgga-ccattactgacactcagaggcgaaagctagggtagcaaaagggattagata
-cccctgtagtccta--gccgtaaacgatggatactagatgttgtgtttattttacagta
tcgtagctaacgcgttaagtatcccgcctggggagtacgctcgcaagggtgaaactcaaa
ggaattgacgggggcccgcacaagcggtggagcatgtggtttaattcgatgcaacgcgaa
gaaccttaccagggcttgacatactgcgaatctccttgaaaggggagagtgccttcggga
atgcagatacaggtggtgcatggctgtcgtcagctcgtgtcgtgagatgttgggttaagt
cccgcaacgagcgcaacccttatttttagttaccaattcgttgggttctctagaaagact
gccggtgacaaaccggaggaaggtgaggatgacgtcaagtcagcatgccccttatgtcct
gggctacacacgtgctacaatggttgggacaaagagttgcaagtttgcaagaacaagcta
atctcgtaaacccaacctaagttcag----------------------------
>EF0520801_Uncultured_haptophyte_MC615-1
gaggaataagcatcggctaactccgtgccagcagccgcggtaatacgggggatgcaagcg
ttatccggaatcattgggcgtaaagcgcctgtaggttgtttaataagtctgttgttaaag
actagggcttaaccctagaaaagcaatggaaactacta-gac------------------
---------------------------------tagagtatggcaggggtaga-gggaat
ttctagt-gtagcggtgaaatgcgtagatattagaaagaacaccagtggcgaaagcgctc
ta-ctgga-ccattactgacactcagaggcgaaagctagggtagcaaaagggattagata
-cccctgtagtccta--gccgtaaacgatggatactagatgttgtatt--ttttacagta
tcctagctaacgcgttaagtatcccgcctggggagtacgctcgcaagggtgaaactcaaa
ggaattgacgggggcccgcacaagcggtggagcatgtggtttaattcgatgcaacgcgaa
gaaccttaccagggcttgacatactgcgaatcttcttgaaagagaggagtgccttcggga
atgcagttacaggtggtgcatggctgtcgtcagctcgtgtcgtgagatgttgggttaagt
cccgcaacgagcgcaacccttgtttttagttaccaattcgttgggttctctagaaagact
gccggtgacaaaccggaggaaggtgaggatgacgtcaagtcagcatgccccttatgtcct
gggctacacacgtgctacaatggttaggacaaagagtcgcaagtttgtaaaaacaagcta
atctcataaacctagcctaagttcagattgtaggctgcaactcgcctgcgtgaa
>AF1727191_Chrysochromulina_polylepis_product
gaggaataagcatcggctaactccgtgccagcagccgcggtaatacgggggatgcaagcg
ttatccggaatcattgggcgtaaagcgcctgtaggttgtttaataagtctgttgttaaag
gctagggctcaaccctagaaaagcaatggaaactacta-gac------------------
---------------------------------tagagtatggcaggggtaga-gggaat
ttctagt-gtagcggtgaaatgcgtagatattagaaagaacaccggtggcgaaagcgctc
ta-ctgga-ccattactgacactcagaggcgaaagctagggtagcaaaagggattagata
-cccctgtagtccta--gccgtaaacgatggatactaggtgttgtatttattttacagta
tcgtagctaacgcgttaagtatcccgcctggggagtacgctcgcaagggtgaaactcaaa
ggaattgacgggggcccgcacaagcggtggagcatgtggtttaattcgatgcaacgcgaa
gaaccttaccagggcttgacatactgcgaatctcttggaaaggagagagtgccttc-gga
atgcaggtacaggtggtgcatggctgtcgtcagctcgtgtcgtgagatgttgggttaagt
cccgcaacgagcgcaacccttgtttttagttaccaacttgttgggttttctagaaagact
gccggtgacaaaccggaggaaggtggggatgacgtcaagtcagcatgccccttatgtcct
gggctacacacgtgctacaatggttaggacaaagagttgcaagtttgtaaaaacaagcta
atctcgtaaacctcacctaagttcagattgtaggctgcaactcgcctacatgaa
>LN7352542_Prymnesium_neolepis_RCC1453
-----------------------------------------tatacgggggatgcaagcg
ttatccggaatcattgggcgtaaagcgcctgtaggttgtttaataagtctgttgttaaag
actagggctcaaccctagaaaagcaatggaaactgcta-gac------------------
---------------------------------tagagtatggcaggggtaga-gggaat
ttctagt-gtagcggtgaaatgcgtagatattagaaagaacaccggtggcgaaagcgctc
ta-ctgga-ccattactgacactcagaggcgaaagctagggtagcaaaagggattagata
-cccctgtagtccta--gccgtaaacgatggatactaggtgttgtatttattttacagta
tcgtagctaacgcgttaagtatcccgcctggggagtacgctcgcaagggtgaaactcaaa
ggaattgacgggggcccgcacaagcggtggagcatgtggtttaattcgatgcaacgcgaa
gaaccttaccagggcttgacatactgcgaatctccttgaaagagaagagtgccttcggga
atgcagatacaggtggtgcatggctgtcgtcagctcgtgtcgtgagatgttgggttaagt
cccgcaacgagcgcaacccttgtttttagttaccaacttgttgggttttctagaaagact
gccggtgacaaaccggaggaaggtgaggatgacgtcaagtcagcatgccccttatgtcct
gggctacacacgtgctacaatggctaggacaaagagtcgcgagtttgcgaaaacaagcta
atctcgtaaacct-----------------------------------------
>EF0520361_Uncultured_haptophyte_250304-38
gaggaataagcatcggctaactccgtgccagcagccgcggtaatacgggggatgcaagcg
ttatccggaatcattgggcgtaaagcgcctgtaggttgtttattaagtctgttgttaaag
actagggcttaaccctaggaaagcaagagaaactaata-gac------------------
---------------------------------ttgagtatggcaggggtaga-gggaat
ttctagt-gtagcggtgaaatgcgtagatattagaaagaacaccggcggcgaaagcgctc
ta-ctgga-ccattactgacactcagaggcgaaagctagggtagcaaaagggattagata
-cccctgtagtccta--gccgtaaacgatggatactagatgttgtatttattttacagta
tcgtagctaacgcgttaagtatcccgcctggggagtacgctcgcaagggtgaaactcaaa
ggaattgacgggggcccgcacaagcggtggagcatgtggtttaattcgatgcaacgcgaa
gaaccttaccagggcttgacatactacgaatcttcttgagagagaagagtgccttcggga
atgtagatacaggtggtgcatggctgtcgtcagctcgtgtcgtgagatgttgggttaagt
cccgcaacgagcgcaacccttatttttagttaccaattcgttgggttctctagaaagact
gccggtgacaaaccggaggaaggtgaggatgacgtcaagtcagcatgccccttatgtcct
gggctacacacgtgctacaatgggtaggacaaagagtcgcaagtttgtaaaaacaagcta
atctcgtaaacctatcccaagttcagattgtaggctgcaactcgcctgcgtgaa
>HM1333941_Uncultured_marine_haptophyte_Biosope_T65_16S12b
--------------------------------------------------------agcg
ttatccggaatcattgggcgtaaagcgcctgtaggttgtttaataagtccgttgttaaag
actagggcttaaccctaggaaagcgatggaaactgata-gac------------------
---------------------------------ttgagtatggcaggggtaga-gggaat
ttctagt-gtagcggtgaaatgcgtagatattagaaagagcaccggtggcgaaagcgctc
ta-ctgga-ccattactgacactcagaggcgaaagctagggtagcaaaagggattagata
-cccctgtagtccta--gccgtaaacgatggatactacatgttgtatttattttacagta
tggtagctaacgcgttaagtatcccgcctggggagtacgctcgcaagggtgaaactcaaa
ggaattgacgggggcccgcacaagcggtggagcatgtggtttaattcgatgcaacgcgaa
gaaccttaccagggcttgacatactgcgaatctctttgaaagaagagagtgccttcggga
atgcagatacaggtggtgcatggctgtcgtcagctcgtgtcgtgagatgttgggttaagt
cccgcaacgagcgcaacccttgtttttagttaccaattcgttgggttttctagaaagact
gccggtgacaaaccggaggaaggtgaggatgacgtcaagtcagcatgccccttatgtcct
gggctacacacgtgctacaatggtgaggacaaagagtcgcaagtttgtaaaaacaagcta
atctcgtaaacctaacctaagttc------------------------------
>EF0521461_Uncultured_haptophyte_MC615-75
gaggaataagcatcggctaactccgtgccagcagccgcggtaatacgggggatgcaagcg
ttatccggaatcattgggcgtaaagcgcctgtaggttgtttagtaagtctgttgttaaag
actagggcttaaccctagaaaagcaatggaaactacta-gac------------------
---------------------------------tagagtatggtaggggtaga-gggaat
ttctagt-gtagcggtgaaatgcgtagatattagaaagaacaccggtggcgaaagcgctc
ta-ctgga-ccattactgacactcagaggcgaaagctagggtagcaaaagggattagata
-cccctgtagtccta--gccgtaaacgatggatactagatgttgcg-ct-ttgtgcagta
tcgtagctaacgcgttaagtatcccgcctggggagtacgctcgcaagggtgaaactcaaa
ggaattgacgggggcccgcacaagcggtggagcatgtggtttaattcgatgcaacgcgaa
gaaccttaccagggcttgacatactacgaattttcttgaaaaagaaaagtgccttcggga
atgtagatacaggtggtgcatggctgtcgtcagctcgtgtcgtgagatgttgggttaagt
cccgcaacgagcgcaacccttatttttagttaccaattcgttgggttctctagaaagact
gccggtgacaaaccggaggaaggtgaggatgacgtcaagtcagcatgccccttatgtcct
gggctacacacgtgctacaatggctaagacaaagagttgcgagctcgcgagagtcagcta
atctcataaacttagcctaagttcagattgtaggctgcaactcgcctacgtgaa
>EF0521051_Uncultured_haptophyte_MC615-31
gaggaataagcatcggctaactccgtgccagcagccgcggtaatacgggggatgcaagcg
ttatccggaatcattgggcgtaaagcgcctgtaggttgtttagtaagtctgttgttaaag
actagggcttaaccctagaaaagcaatggaaactacta-gac------------------
---------------------------------tagagtatggtaggggtaga-gggaat
ttctagt-gtagcggtgaaatgcgtagatattagaaagaacaccggtggcgaaagcgctc
ta-ctgga-ccattactgacactcagaggcgaaagctagggtagcaaaagggattagata
-cccctgtagtccta--gccgtaaacgatggatactagatgttgcg-ct-ttgtgcagta
tcgtagctaacgcgttaagtatcccgcctggggagtacgctcgcaagggtgaaactc-aa
ggaattgacgggggcccgcacaagcggtggagcatgtggtttaattcgatgcaacgcgaa
gaaccttaccagggcttgacatactacgaattttcttgaaaaagaaaagtgccttcggga
atgtagatacaggtggtgcatggctgtcgtcagctcgtgtcgtgagatgttgggttaagt
cccgcaacgagcgcaacccttatttttagttaccaattcgttgggttctctagaaagact
gccggtgacaaaccggaggaaggtgaggatgacgtcaagtcagcatgccccttatgtcct
gggctacacacgtgctacaatggctaagacaaagagttgcgagctcgcgagagtcagcta
atctcataaacttagcctaagttcagattgtaggctgcaactcgcctacgtgaa
>HM1332711_Uncultured_marine_haptophyte_Biosope_T41_16S_PLA491155
------------------------------------------------------------
---------------gggcgtaaagcgcctgtaggttgtttagtaagtctgttgttaaag
actagggcttaaccctagaaaagcaatggaaactacta-gac------------------
---------------------------------tagagtatggtaggggtaga-gggaat
ttctagt-gtagcggtgaaatgcgtagatattagaaagaacaccggtggcgaaagcgctc
ta-ctgga-ccattactgacactcagaggcgaaagctagggtagcaaaagggattagata
-cccctgtagtccta--gccgtaaacgatggatactagatgttgcg-ct-ttgtgcagta
tcgtagctaacgcgttaagtatcccgcctggggagtacgctcgcaagggtgaaactcaaa
ggaattgacgggggcccgcacaagcggtggagcatgtggtttaattcgatgcaacgcgaa
gaaccttaccagggcttgacatactacgaattttcttgaaaaagaaaagtgccttcggga
atgtagatacaggtggtgcatggctgtcgtcagctcgtgtcgtgagatgttgggttaagt
cccgcaacgagcgcaacccttatttttagttaccaattcgttgggttctctagaaagact
gccggtgacaaaccggaggaaggtgaggatgacgtcaagtcagcatgccccttatgtcct
gggctacacacgtgctacaatggctaagacaaagagttgcgagctcgcgagagtcagcta
atctcataaacttagcctaagttcagattgtaggctgcaactcgc---------
>HM1331781_Uncultured_marine_haptophyte_Biosope_T35_16S_PLA491036
------------------------------------------------------------
---------atcattgggcgtaaagcgcctgtaggttgtttagtaagtctgttgttaaag
actagggcttaaccctagaaaagcaatggaaactacta-gac------------------
---------------------------------tagagtatggtaggggtaga-gggaat
ttctagt-gtagcggtgaaatgcgtagatattagaaagaacaccggtggcgaaagcgctc
ta-ctgga-ccattactgacactcagaggcgaaagctagggtagcaaaagggattagata
-cccctgtagtccta--gccgtaaacgatggatactagatgttgcg-ct-ttgtgcagta
tcgtagctaacgcgttaagtatcccgcctggggagtacgctcgcaagggtgaaactcaaa
ggaattgacgggggcccgcacaagcggtggagcatgtggtttaattcgatgcaacgcgaa
gaaccttaccagggcttgacatactacgaattttcttgaaaaagaaaagtgccttcggga
atgtagatacaggtggtgcatggctgtcgtcagctcgtgtcgtgagatgttgggttaagt
cccgcaacgagcgcaacccttatttttagttaccaattcgttgggttctctagaaagact
gccggtgacaaaccggaggaaggtgaggatgacgtcaagtcagcatgccccttatgtcct
gggctacacacgtgctacaatggctaagacaaagagttgcgagctcgcgagagtcagcta
atctcataaacttagcctaagttcagattgtaggctgcaa--------------
>HM1333711_Uncultured_marine_haptophyte_Biosope_T60_16S_PLA491012
------------------------------------------------------------
---------atcattgggcgtaaagcgcctgtaggttgtttagtaagtctgttgttaaag
actagggcttaaccctagaaaagcaatgggaactacta-gac------------------
---------------------------------tagagtatggtaggggtaga-gggaat
ttctagt-gtagcggtgaaatgcgtagatattagaaagaacaccggtggcgaaagcgctc
ta-ctgga-ccattactgacactcagaggcgaaagctagggtagcaaaagggattagata
-cccctgtagtccta--gccgtaaacgatggatactagatgttgcg-ct-ttgtgcagta
tcgtagctaacgcgttaagtatcccgcctggggagtacgctcgcaagggtgaaactcaaa
ggaattgacgggggcccgcacaagcggtggagcatgtggtttaattcgatgcaacgcgaa
gaaccttaccagggcttgacatactacgaattttcttgaaaaagaaaagtgccttcggga
atgtagatacaggtggtgcatggctgtcgtcagctcgtgtcgtgagatgttgggttaagt
cccgcaacgagcgcaacccttatttttagttaccaattcgttgggttctctagaaagact
gccggtgacaaaccggaggaaggtgaggatgacgtcaagtcagcatgccccttatgtcct
gggctacacacgtgctacaatggctaagacaaagagttgcgagctcgcgagagtcagcta
atctcataaacttagcctaagttcagattgtaggc-------------------
>EF0517821_Uncultured_haptophyte_MC597-17
gaggaataagcatcggctaactccgtgccagcagccgcggtaatacgggggatgcaagcg
ttatccggaatcattgggcgtaaagcgcctgtaggttgtttagtaagtctgttgttaaag
actagggcttaaccctagaaaagcaatggaaactacta-gac------------------
---------------------------------tagagtatggtaggggtaga-gggaat
ttctagt-gtagcggtgaaatgcgtagatattagaaagaacaccggtggcgaaagcgctc
ta-ctgga-ccattactgacactcagaggcgaaagctagggtagcaaaagggattagata
-cccctgtagtccta--gccgtaaacgatggatactagatgttgcg-ct-ttgtgcagta
tcgtagctaacgcgttaagtatcccgcctggggagtacgctcgcaagggtgaaactcaaa
ggaattgacgggggcccgcacaagcggtggagcatgtggtttaattcgatgcaacgcgaa
gaaccttaccagggcttgacatactacgaattttcttgaaaaagaaaagtgccttcggga
atgtagatacaggtggtgcatggctgtcgtcagctcgtgtcgtgagatgttgggttaagt
cccgcaacgagcgcaacccttatttttagttaccaattcgttgggttctctagaaagact
gccggtgacaaaccggaggaaggtgaggatgacgtcaagtcagcatgccccttatgtcct
gggctacacacgtgctacaatggctaagacaaagagttgcgagcccgcgagagtcagcta
atctcataaacttagcctaagttcagattgtaggctgcaactcgc---cgtgca
>HM1330561_Uncultured_marine_haptophyte_Biosope_T148_16S_PLA491020
------------------------------------------------------------
--atccggaatcattgggcgtaaagcgcctgtaggttgtttagtaagtctgttgttaaag
actagggcttaaccctagaaaagcaatggaaactacta-gac------------------
---------------------------------tagagtatggtaggggtaga-gggaat
ttccagt-gtagcggtgaaatgcgtagatattagaaagaacaccggtggcgaaagcgctc
ta-ctgga-ccattactgacactcagaggcgaaagctagggtagcaaaagggattagata
-cccctgtagtccta--gccgtaaacgatggatactagatgttgcg-ct-ttgtgcagta
tcgtagctaacgcgttaagtatcccgcctggggagtacgctcgcaagggtgaaactcaaa
ggaattgacgggggcccgcacaagcggtggagcacgtggtttaattcgatgcaacgcgaa
gaaccttaccagggcttgacatactacgaattttcttgaaaaagaaaagtgccttcggga
atgtagatacaggtggtgcatggctgtcgtcagctcgtgtcgtgagatgttgggttaagt
cccgcaacgagcgcaacccttatttttagttaccaattcgttgggttctctagaaagact
gccggtgacaaaccggaggaaggtgaggatgacgtcaagtcagcatgccccttatgtcct
gggctacacacgtgctacaatggctaagacaaagagttgcgagctcgcgagagtcagcta
atctcataaacttagcctaagttcagattgtaggctgcaactcgcct-------
>EF0522241_Uncultured_haptophyte_MC622-64
gaggaataagcatcggctaactccgtgccagcagccgcggtaatacgggggatgcaagcg
ttatccggaatcattgggcgtaaagcgcctgtaggttgtttaataagtctgttgttaaag
accagggcttaaccctgggaaagcaatggaaactacta-gac------------------
---------------------------------tagagtatgataggggtaga-gggaat
ttctagt-gtagcggtgaaatgcgtagatattagaaagagcaccggtggcgaaggcgctc
ta-ctgga-tcattactgacactcagaggcgaaagctagggtagcaaaagggattagata
-cccctgtagtccta--gccgtaaacgatggatactaggtgttgcgttt-ttatgcagta
tcgtagctaacgcgttaagtatcccgcctggggagtacgctcgcaagggtgaaactcaaa
ggaattgacgggggcccgcacaagcggtggagcatgtggtttaattcgatgcaacgcgaa
gaaccttaccaaggcttgacatactacgagttttcttgaaaaagaaaagtgccttcggga
atgtagatacaggtggtgcatggctgtcgtcagctcgtgtcgtgagatgttgggttaagt
cccgcaacgagcgcaacccttatttttagttaccaattcgttgggttctctagaaagact
gccggtgacaaaccggaggaaggtgaggatgacgtcaagtcagcatgccccttatgtcct
gggctacacacgtgctacaatggctaagacaaagagttgcgagctcgcgagagtcagcta
atctcataaacttagcctaagttcagattgtaggctgcaactcgcctacgtgaa
>EF0520561_Uncultured_haptophyte_250304-67
gaggaataagcatcggctaactccgtgccagcagccgcggtaatacgggggatgcaagcg
ttatccggaatcattgggcgtaaagcgcctgtaggttgtttaataagtctgttgttaaag
actagggcttaaccctaggaaagcaatggaaactacta-gac------------------
---------------------------------tagagtatggtaggggtaga-gggaat
ttctagt-gtagcggtgaaatgcgtagatattagaaagaacaccggtggcgaaggcgctc
ta-ctgga-ccattactgacactcagaggcgaaagctagggtagcaaaagggattagata
-cccctgtagtccta--gccgtaaacgatggatactagatgttgcgttt-ttatgcagta
tcctagctaacgcgttaagtatcccgcctggggagtacgctcgcaagggtgaaactcaaa
ggaattgacgggggcccgcacaagcggtggagcatgtggtttaattcgatgcaacgcgaa
gaaccttaccaaggcttgacatactacagatccctttgagaaaggagagtgccttcggga
atgtagatacaggtggtgcatggctgtcgtcagctcgtgtcgtgagatgttgggttaagt
cccgcaacgagcgcaacccttatttttagttaccaattttttgggttttctagagagact
gccggtgacaaaccggaggaaggtgaggatgacgtcaagtcagcatgccccttatgcctt
gggctacacacgtgctacaatggctaagacaaagagttgcgaacttgcgaaagtcagcta
atctcataaacttagcctaagttcggattgtaggctgcaactcgcctacatgaa
>EF0519811_Uncultured_haptophyte_MAMA64-119
gaggaataagcatcggctaactccgtgccagcagccgcggtaatacgggggatgcaagcg
ttatccggaatcattgggcgtaaagcgcctgtaggttgtttaataagtctgttgttaaag
actagggcttaaccctaggaaagcaatggaaactacta-gac------------------
---------------------------------tagagtatggtaggggtaga-gggaat
ttctagt-gtagcggtgaaatgcgtagatattagaaagaacaccggtggcgaaggcgctc
ta-ctgga-ccattactgacactcagaggcgaaagctagggtagcaaaagggattagata
-cccctgtagtccta--gccgtaaacgatggatactagatgttgcgttt-ttatgcagta
tcctagctaacgcgttaagtatcccgcctggggagtacgctcgcaagggtgaaactcaaa
ggaattgacgggggcccgcacaagcggtggagcatgtggtttaattcgatgcaacgcgaa
gaaccttaccaaggcttgacatactacagatctctttgagaaaggagagtgccttcggga
atgtagatacaggtggtgcatggctgtcgtcagctcgtgtcgtgagatgttgggttaagt
cccgcaacgagcgcaacccttatttttagttaccaattttttgggttttctagagagact
gccggtgacaaaccggaggaaggtgaggatgacgtcaagtcagcatgccccttatgcctt
gggctacacacgtgctacaatggctaagacaaagagttgcgaacttgcgaaagtcagcta
atctcataaacttagcctaagttcggattgtaggctgcaactcgcctacgtgaa
>EF0518881_Uncultured_haptophyte_MC601-85
gaggaataagcatcggctaactccgtgccagcagccgcggtaatacgggggatgcaagcg
ttatccggaatcattgggcgtaaagcgcctgtaggttgtttaataagtctgttgttaaag
actagggcttaaccctaggaaagcaatggaaactacta-gac------------------
---------------------------------tagagtatggtaggggtaga-gggaat
ttctagt-gtagcggtgaaatgcgtagatattagaaagaacaccggtggcgaaggcgctc
ta-ctgga-ccattactgacactcagaggcgaaagctagggtagcaaaagggattagata
-cccctgtagtccta--gccgtaaacgatggatactagatgttgcgttt-ttatgcagta
tcctagctaacgcgttaagtatcccgcctggggagtacgctcgcaagggtgaaactcaaa
ggaattgacgggggcccgcacaagcggtggagcatgtggtttaattcgatgcaacgcgaa
gaaccttaccaaggcttgacatactacagatctctttgagaaaggagagtgccttcggga
atgtagatacaggtggtgcatggctgtcgtcagctcgtgtcgtgagatgttgggttaagt
cccgcaacgagcgcaacccttatttttagttaccaattttttgggttttctagagagact
gccggtgacaaaccggaggaaggtgaggatgacgtcaagtcagcatgccccttatgcctt
gggctacacacgtgctacaatggctaagacaaagagttgcgaacttgcgaaagtcagcta
atctcataaacttagcctaagttcggattgtaggctgcaactcgcctgcatgaa
>LN7354963_Phaeocystis_jahnii_RCC942
----------------------------------------------gggggatgcaagcg
ttatccggaatcattgggcgtaaagcgcctgtaggttgtttaataagtctgttgttaaag
actagggcttaaccctaggaaagcaatggaaactacta-gac------------------
---------------------------------tagagtatggtaggggtaga-gggaat
ttctagt-gtagcggtgaaatgcgtagatattagaaagaacaccggtggcgaaggcgctc
ta-ctgga-ccattactgacactcagaggcgaaagctagggtagcaaaagggattagata
-cccctgtagtccta--gccgtaaacgatggatactagatgttgcgttt-ttatgcagta
tcctagctaacgcgttaagtatcccgcctggggagtacgctcgcaagggtgaaactcaaa
ggaattgacgggggcccgcacaagcggtggagcatgtggtttaattcgatgcaacgcgaa
gaaccttaccaaggcttgacatactacagatctctttgagaaaggagagtgccttcggga
atgtagatacaggtggtgcatggctgtcgtcagctcgtgtcgtgagatgttgggttaagt
cccgcaacgagcgcaacccttatttttagttaccaattttttgggttttctagagagact
gccggtgacaaaccggaggaaggtgaggatgacgtcaagtcagcatgccccttatgcctt
gggctacacacgtgctacaatggctaagacaaagagttgcgaacttgcgaaagtcagcta
atctcataacta------------------------------------------
>EF0517651_Phaeocystis_jahnii_B5
------------------------------------------------------------
---------------------aaagcgcctgtaggttgtttaataagtctgttgttaaag
actagggcttaaccctaggaaagcaatggaaactacta-gac------------------
---------------------------------tagagtatggtaggggtaga-gggaat
ttctagt-gtagcggtgaaatgcgtagatattagaaagaacaccggtggcgaaggcgctc
ta-ctgga-ccattactgacactcagaggcgaaagctagggtagcaaaagggattagata
-cccctgtagtccta--gccgtaaacgatggatactagatgttgcgttt-ttatgcagta
tcctagctaacgcgttaagtatcccgcctggggagtacgctcgcaagggtgaaactcaaa
ggaattgacgggggcccgcacaagcggtggagcatgtggtttaattcgatgcaacgcgaa
gaaccttaccaaggcttgacatactacagatctctttgagaaaggagagtgccttcggga
atgtagatacaggtggtgcatggctgtcgtcagctcgtgtcgtgagatgttgggttaagt
cccgcaacgagcgcaacccttatttttagttaccaattttttgggttttctagagagact
gccggtgacaaaccggaggaaggtgaggatgacgtcaagtcagcatgccccttatgcctt
gggctacacacgtgctacaatggctaagacaaagagttgcgaac-tgcgaaagtcagcta
------------------------------------------------------
>EF0520211_Uncultured_haptophyte_250304-21
gaggaataagcatcggctaactccgtgccagcagccgcggtaatacgggggatgcaagcg
ttatccggaatcattgggcgtaaagcgcctgtaggttgtttaataagtctgttgttaaag
actagggcttaaccctaggaaagcaatggaaactacta-gac------------------
---------------------------------ttgagtatgataggggtaga-gggaat
ttctagt-gtagcggtgaaatgcgtagatattaggaagaacaccggtggcgaaggcgctc
ta-ctgga-tcattactgacactcagaggcgaaagctagggtagcaaaagggattagata
-cccctgtagtccta--gccgtaaacgatggatactagatgttgcgtttattatgcagta
tcgtagctaacgcgttaagtatcccgcctggggagtacgctcgcaagggtgaaactcaaa
ggaattgacgggggcccgcacaagcggtggagcatgtggtttaattcgatgcaacgcgaa
gaaccttaccaaggcttgacatactacaaattcttttgagaaaaagaagtgccttcggga
atgtagatacaggtggtgcatggctgtcgtcagctcgtgtcgtgagatgttgggttaagt
cccgcaacgagcgcaacccttatttttagttaccaattcgttgggttctctagaaagact
gccggtgacaaaccggaggaaggtgaggatgacgtcaagtcagcatgccccttatgtcct
gggctacacacgtgctacaatggttaagacaaagagtcgcgagctcgtgagagtcagcta
atctcataaacttagcccaagttcagattgtaggctgcaactcgcctacatgaa
>EF0519631_Uncultured_haptophyte_MAMA64-89
gaggaataagcatcggctaactccgtgccagcagccgcggtaatacgggggatgcaagcg
ttatccggaatcattgggcgtaaagcgcctgtaggttgtttaataagtctgttgttaaag
actagggctcaaccctaggaaagcagtggaaactacta-gac------------------
---------------------------------ttgagtatgataggggtaga-gggaat
ttctagt-gtagcggtgaaatgcgtagatattaggaagaacaccggtggcgaaggcgctc
ta-ctgga-tcattactgacactcagaggcgaaagctagggtagcaaaagggattagata
-cccctgtagtccta--gccgtaaacgatggatactagatgttgcgtttattatgcagta
tcgtagctaacgcgttaagtatcccgcctggggagtacgctctcaagggtgaaactcaaa
ggaattgacgggggcccgcacaagcggtggagcatgtggtttaattcgatgcaacgcgaa
gaaccttaccagggcttgacatactacaaattcttttgagaaaaagaagtgccttcggga
atgtagatacaggtggtgcatggctgtcgtcagctcgtgtcgtgagatgttgggttaagt
cccgcaacgagcgcaacccttatttttagttactaattcgttaggttctctagaaagact
gccggtgacaaaccggaggaaggtgaggatgacgtcaagtcagcatgccccttatgccct
gggctacacacgtgctacaatggctaagacaaagagtcgcgagcttgcaagagtcagcta
atctcataaacttagcctaagttcagattgtaggctgcaactcgcctgcatgaa
>EF0521451_Uncultured_haptophyte_MC615-74
gaggaataagcatcggctaactccgtgccagcagccgcggtaatacgggggatgcaagcg
ttatccggaatcattgggcgtaaagcgcctgtaggttgtttaataagtctgttgttaaag
actagggctcaaccctaggaaagcaatggaaactacta-gac------------------
---------------------------------ttgagtatgataggggtaga-gggaat
ttctagt-gtagcggtgaaatgcgtagatattaggaagaacaccggtggcgaaggcgctc
ta-ctgga-tcattactgacactcagaggcgaaagctagggtagcaaaagggattagata
-cccctgtagtccta--gccgtaaacgatggatactagatgttgcgtttattatgcagta
tcctagctaacgcgttaagtatcccgcctggggagtacgctcgcaagggtgaaactcaaa
ggaattgacgggggcccgcacaagcggtggagcatgtggtttaattcgatgcaacgcgaa
gaaccttaccagggcttgacatactacgaattcttttgagaaaaagaagtgccttcggga
atgtagatacaggtggtgcatggctgtcgtcagctcgtgtcgtgagatgttgggttaagt
cccgcaacgagcgcaacccttatttttagttactaattcgttaggttctctagaaagact
gccggtgacaaaccggaggaaggtgaggatgacgtcaagtcagcatgccccttatgccct
gggctacacacgtgctacaatggttaagacaaagagtcgcgagctcgcaagagtcagcta
atctcataaacttagcctaagttcagattgtaggctgcaactcgcctacatgaa
>EF0519741_Uncultured_haptophyte_MAMA64-112
gaggaataagcatcggctaactccgtgccagcagccgcggtaatacgggggatgcaagcg
ttatccggaatcattgggcgtaaagcgcttgtaggttgtttaataagtctgttgttaaag
actagggcttaaccctaggaaagcaatggaaactacta-gac------------------
---------------------------------tagagtatgataggggtaga-gggaat
ttctagt-gtagcggtgaaatgcgtagatattaggaagaacaccggtggcgaaggcgctc
ta-ctgga-tcattactgacactcagaggcgaaagctagggtagcaaaagggattagata
-cccctgtagtccta--gccgtaaacgatggatactagatgttgcgtttattatgcagta
tcgtagctaacgcgttaagtatcccgcctggggagtacgctcgcaagggtgaaactcaaa
ggaattgacgggggcccgcacaagcggtggagcatgtggtttaattcgatgcaacgcgaa
gaaccttaccaaggcttgacatactacaaatttctttgagaaaagaaagtgccttcggga
atgtagatacaggtggtgcatggctgtcgtcagctcgtgtcgtgagatgttgggttaagt
cccgcaacgagcgcaacccttatttttagttgccaatttattgggttttctagaaagact
gccggtgacaaaccggaggaaggtgaggatgacgtcaagtcagcatgccccttatgtctt
gggctacacacgtgctacaatggctaagacaaagagtcgcgaattcgcgagaatcagcta
atctcataaacttagtctaagttcagattgtaggctgcaactcgcctacatgaa
>EF0521881_Uncultured_haptophyte_MC622-21
gaggaataagcatcggctaactccgtgccagcagccgcggtaatacgggggatgcaagcg
ttatccggaatcattgggcgtaaagcgcctgtaggttgtttaataagtctgttgttaaag
actagggcttaaccctaggaaagcaatggaaactacta-gac------------------
---------------------------------tagagtatggtaggggtaga-gggaat
ttctagt-gtagcggtgaaatgcgtagatattaggaagaacaccggtggcgaaggcgctc
ta-ctgga-tcattactgacactcagaggcgaaagctagggtagcaaaagggattagata
-cccctgtagtccta--gccgtaaacgatggatactagatgttgcgtttattatgcagta
tcgtagctaacgcgttaagtatcccgcctggggagtacgctcgcaagggtgaaactcaaa
ggaattgacgggggcccgcacaagcggtggagcatgtggtttaattcgatgcaacgcgaa
gaaccttaccaaggcttgacatactacaaatttctttgagaaaagaaagtgccttcggga
atgtagatacaggtggtgcatggctgtcgtcagctcgtgtcgtgagatgttgggttaagt
cccgcaacgagcgcaacccttatttttagttgccaatttattgggttttctagaaagact
gccggtgacaaaccggaggaaggtgaggatgacgtcaagtcagcatgccccttatgtctt
gggctacacacgtgctacaatggttaagacaaagagttgcgagctcgcaagagtcagcta
atctcataaacttagcctaagttcggattgtaggctgcaactcgcctacgtgaa
>EF0518111_Uncultured_haptophyte_MC597-49
gaggaataagcatcggctaactccgtgccagcagccgcggtaatacgggggatgcaagcg
ttatccggaatcattgggcgtaaagcgcctgtaggttgtttaataagtctgttgttaaag
actagggctcaaccctagaaaagcaatggaaactacta-gac------------------
---------------------------------ttgagtatgataggggtaga-gggaat
ttctagt-gtagcggtgaaatgcgtagatattaggaagaacaccggtggcgaaggcgctc
ta-ctgga-tcattactgacactcagaggcgaaagctagggtagcaaaagggattagata
-cccctgtagtccta--gccgtaaacgatggatactagatgttgcgtttattatgcagta
tcgtagctaacgcgttaagtatcccgcctggggagtacgctcgcaagggtgaaactcaaa
ggaattgacgggggcccgcacaagcggtggagcatgtggtttaattcgatgcaacgcgaa
gaaccttaccaaggcttgacatactacaaatttctttgaaagaggaaagtgccttcggga
atgtagatacaggtggtgcatggctgtcgtcagctcgtgtcgtgagatgttgggttaagt
cccgcaacgagcgcaacccttatttttagttgctaatttattaggttttctagaaagact
gccggtgacaaaccggaggaaggtgaggatgacgtcaagtcagcatgccccttatgcctt
gggctacacacgtgctacaatggttaagacaaagagttgcgagctcgtgagagtcagcta
atctcataaacttagcctaagttcggattgtaggctgcaactcgcctacatgaa
>EF0520151_Uncultured_haptophyte_250304-20
gaggaataagcatcggctaactccgtgccagcagccgcggtaatacgggggatgcaagcg
ttatccggaatcattgggcgtaaagcgcctgtaggttgtttaataagtctgttgttaaag
actagggctcaaccctaggaaagcaatggaaactacta-gac------------------
---------------------------------ttgagtatgataggggtaga-gggaat
ttctagt-gtagcggtgaaatgcgtagatattaggaagaacaccggtggcgaaggcgctc
ta-ctgga-tcattactgacactcagaggcgaaagctagggtagcaaaagggattagata
-cccctgtagtccta--gccgtaaacgatggatactagatgttgcgtttattatgcagta
tcgtagctaacgcgttaagtatcccgcctggggagtacgctcgcaagggtgaaactcaaa
ggaattgacgggggcccgcacaagcggtggagcatgtggtttaattcgatgcaacgcgaa
gaaccttaccaaggcttgacatactacaaatttctttgaaagaggaaagtgccttcggga
atgtagatacaggtggtgcatggctgtcgtcagctcgtgtcgtgagatgttgggttaagt
cccgcaacgagcgcaacccttatttttagttgctaatttattaggttttctagaaagact
gccggtgacaaaccggaggaaggtgaggatgacgtcaagtcagcatgccccttatgcctt
gggctacacacgtgctacaatggttaagacaaagagttgcgagctcgcgagagtcagcta
atctcataaacttagcctaagttcggattgtaggctgcaactcgcctgcatgaa
>EF0519861_Uncultured_haptophyte_MAMA64-124
gaggaataagcatcggctaactccgtgccagcagccgcggtaatacgggggatgcaagcg
ttatccggaatcattgggcgtaaagcgcctgtaggttgtttaataagtctgttgttaaag
actagggctcaaccctaggaaagcaatggaaactacta-gac------------------
---------------------------------ttgagtatgataggggtaga-gggaat
ttctagt-gtagcggtgaaatgcgtagatattaggaagaacaccggtggcgaaggcgctc
ta-ctgga-tcattactgacactcagaggcgaaagctagggtagcaaaagggattagata
-cccctgtagtccta--gccgtaaacgatggatactagatgttgcgtttattatgcagta
tcgtagctaacgcgttaagtatcccgcctggggagtacgctcgcaagggtgaaactcaaa
ggaattgacgggggcccgcacaagcggtggagcatgtggtttaattcgatgcaacgcgaa
gaaccttaccaaggcttgacatactacaaatttctttgaaagaggaaagtgccttcggga
atgtagatacaggtggtgcatggctgtcgtcagctcgtgtcgtgagatgttgggttaagt
cccgcaacgagcgcaacccttatttttagttgctaatttattaggttttctagaaagact
gccggtgacaaaccggaggaaggtgaggatgacgtcaagtcagcatgccccttatgcctt
gggctacacacgtgctacaatggttaagacaaagagttgcgagctcgcgagagtcagcta
atctcataaacttagcctaagttcggattgtaggctgcaactcgcctacatgaa
>EF0518521_Uncultured_haptophyte_MC597-95
gaggaataagcatcggctaactccgtgccagcagccgcggtaatacgggggatgcaagcg
ttatccggaatcattgggcgtaaagcgcctgtaggttgtttaataagtctgttgttaaag
actagggctcaaccctaggaaagcaatggaaactacta-gac------------------
---------------------------------ttgagtatgataggggtaga-gggaat
ttctagt-gtagcggtgaaatgcgtagatattaggaagaacaccggtggcgaaggcgctc
ta-ctgga-tcattactgacactcagaggcgaaagctagggtagcaaaagggattagata
-cccctgtagtccta--gccgtaaacgatggatactagatgttgcgtttattatgcagta
tcgtagctaacgcgttaagtatcccgcctggggagtacgctcgcaagggtgaaactcaaa
ggaattgacgggggcccgcacaagcggtggagcatgtggtttaattcgatgcaacgcgaa
gaaccttaccaaggcttgacatactacaaatttctttgaaagaggaaagtgccttcggga
atgtagatacaggtggtgcatggctgtcgtcagctcgtgtcgtgagatgttgggttaagt
cccgcaacgagcgcaacccttatttttagttgctaatttattaggttttctagaaagact
gccggtgacaaaccggaggaaggtgaggatgacgtcaagtcagcatgccccttatgcctt
gggctacacacgtgctacaatggttaagacaaagagttgcgagctcgcgagagtcagcta
atctcataaacttagcctaagttcggattgtaggctgcaactcgcctacatgaa
>EF0517701_Uncultured_haptophyte_MC597-5
gaggaataagcatcggctaactccgtgccagcagccgcggtaatacgggggatgcaagcg
ttatccggaatcattgggcgtaaagcgcctgtaggttgtttaataagtctgttgttaaag
actagggctcaaccctaggaaagcaatggaaactacta-gac------------------
---------------------------------ttgagtatgataggggtaga-gggaat
ttctagt-gtagcggtgaaatgcgtagatattaggaagaacaccggtggcgaaggcgctc
ta-ctgga-tcattactgacactcagaggcgaaagctagggtagcaaaagggattagata
-cccctgtagtccta--gccgtaaacgatggatactagatgttgcgtttattatgcagta
tcgtagctaacgcgttaagtatcccgcctggggagtacgctcgcaagggtgaaactcaaa
ggaattgacgggggcccgcacaagcggtggagcatgtggtttaattcgatgcaacgcgaa
gaaccttaccaaggcttgacatactacaaatttctttgaaagaggaaagtgccttcggga
atgtagatacaggtggtgcatggctgtcgtcagctcgtgtcgtgagatgttgggttaagt
cccgcaacgagcgcaacccttatttttagttgctaatttattaggttttctagaaagact
gccggtgacaaaccggaggaaggtgaggatgacgtcaagtcagcatgccccttatgcctt
gggctacacacgtgctacaatggttaagacaaagagttgcgagctcgcgagagtcagcta
atctcataaacttagcctaagttcggattgtaggctgcaactcgcctacatgaa
>EF0518141_Uncultured_haptophyte_MC597-52
gaggaataagcatcggctaactccgtgccagcagccgcggtaatacgggggatgcaagcg
ttatccggaatcattgggcgtaaagcgcctgtaggttgtttaataagtctgttgttaaag
actagggctcaaccctaggaaagcaatggaaactacta-gac------------------
---------------------------------ttgagtatgataggggtaga-gggaat
ttctagt-gtagcggtgaaatgcgtagatattaggaagaacaccggtggcgaaggcgctc
ta-ctgga-tcattactgacactcagaggcgaaagctagggtagcaaaagggattagata
-cccctgtagtccta--gccgtaaacgatggatactagatgttgcgtttattatgcagta
tcgtagctaacgcgttaagtatcccgcctggggagtacgctcgcaagggtgaaactcaaa
ggaattgacgggggcccgcacaagcggtggagcatgtggtttaattcgatgcaacgcgaa
gaaccttaccaaggcttgacatactacaaatttctttgaaagaggaaagtgccttcggga
atgtagatacaggtggtgcatggctgtcgtcagctcgtgtcgtgagatgttgggttaagt
cccgcaacgagcgcaacccttatttttagttgctaatttattaggttttctagaaagact
gccggtgacaaaccggaggaaggtgaggatgacgtcaagtcagcatgccccttatgcctt
gggctacacacgtgctacaatggttaagacaaagagttgcgagctcgcgagagtcagcta
atctcataaacttagcctaagttcggattgtaggctgcaactcgcctacatgaa
>EF0518451_Uncultured_haptophyte_MC597-86
gaggaataagcatcggctaactccgtgccagcagccgcggtaatacgggggatgcaagcg
ttatccggaatcattgggcgtaaagcgcctgtaggttgtttaataagtctgttgttaaag
actagggctcaaccctaggaaagcaatggaaactacta-gac------------------
---------------------------------ttgagtatgataggggtaga-gggaat
ttctagt-gtagcggtgaaatgcgtagatattaggaagaacaccggtggcgaaggcgctc
ta-ctgga-tcattactgacactcagaggcgaaagctagggtagcaaaagggattagata
-cccctgtagtccta--gccgtaaacgatggatactagatgttgcgtttattatgcagta
tcgtagctaacgcgttaagtatcccgcctggggagtacgctcgcaagggtgaaactcaaa
ggaattgacgggggcccgcacaagcggtggagcatgtggtttaattcgatgcaacgcgaa
gaaccttaccaaggcttgacatactacaaatttctttgaaagaggaaagtgccttcggga
atgtagatacaggtggtgcatggctgtcgtcagctcgtgtcgtgagatgttgggttaagt
cccgcaacgagcgcaacccttatttttagttgctaatttattaggttttctagaaagact
gccggtgacaaaccggaggaaggtgaggatgacgtcaagtcagcatgccccttatgcctt
gggctacacacgtgctacaatggttaagacaaagagttgcgagctcgcgagagttagcta
atctcataaacttagcctaagttcggattgtaggctgcaactcgcctacatgaa
>EF0518531_Uncultured_haptophyte_MC597-96
gaggaataagcatcggctaactccgtgccagcagccgcggtaatacgggggatgcaagcg
ttatccggaatcattgggcgtaaagcgcctgtaggttgtttaataagtctgttgttaaag
actagggctcaaccctaggaaagcaatggaaactacta-gac------------------
---------------------------------ttgagtatgataggggtaga-gggaat
ttctagt-gtagcggtgaaatgcgtagatattaggaagaacaccggtggcgaaggcgctc
ta-ctgga-tcattactgacactcagaggcgaaagctagggtagcaaaagggattagata
-cccctgtagtccta--gccgtaaacgatggatactagatgttgcgtttattatgcagta
tcgtagctaacgcgttaagtatcccgcctggggagtacgctcgcaagggtgaaactcaaa
ggaattgacgggggcccgcacaagcggtggagcatgtggtttaattcgatgcaacgcgaa
gaaccttaccaaggcttgacatactacaaatttctttgaaagaggaaagtgccttcggga
atgtagatacaggtggtgcatggctgtcgtcagctcgtgtcgtgagatgttgggttaagt
cccgcaacgagcgcaacccttatttttagttgctaatttattaggttttctagaaagact
gccggtgacaaaccggaggaaggtgaggatgacgtcaagtcagcatgccccttatgcctt
gggctacacacgtgctacaatggttaagacaaagagttgcgagctcgcgagagtcagcta
atctcataaacttagcctaagttcggattgtaggctgcaactcgcctgcgtgaa
>EF0519151_Uncultured_haptophyte_MC601-121
gaggaataagcatcggctaactccgtgccagcagccgcggtaatacgggggatgcaagcg
ttatccggaatcattgggcgtaaagcgcctgtaggttgtttaataagtctgttgttaaag
actagggctcaaccctaggaaagcaatggaaactacta-gac------------------
---------------------------------ttgagtatgataggggtaga-gggaat
ttctagt-gtagcggtgaaatgcgtagatattaggaagaacaccggtggcgaaggcgctc
ta-ctgga-tcattactgacactcagaggcgaaagctagggtagcaaaagggattagata
-cccctgtagtccta--gccgtaaacgatggatactagatgttgcgtttattatgcagta
tcgtagctaacgcgttaagtatcccgcctggggagtacgctcgcaagggtgaaactcaaa
ggaattgacgggggcccgcacaagcggtggagcatgtggtttaattcgatgcaacgcgaa
gaaccttaccaaggcttgacatactacaaatttctttgaaagaggaaagtgccttcggga
atgtagatacaggtggtgcatggctgtcgtcagctcgtgtcgtgagatgttgggttaagt
cccgcaacgagcgcaacccttatttttagttgctaatttattaggttttctagaaagact
gccggtgacaaaccggaggaaggtgaggatgacgtcaagtcagcatgccccttatgcctt
gggctacacacgtgctacaatggttaagacaaagagttgcgagctcgcgagagtcagcta
atctcataaacttagcctaagttcggattgtaggctgcaactcgcctgcgtgaa
>EF0520371_Uncultured_haptophyte_250304-40
gaggaataagcatcggctaactccgtgccagcagccgcggtaatacgggggatgcaagcg
ttatccggaatcattgggcgtaaagcgcctgtaggttgtttaataagtctgttgttaaag
actagggctcaaccctaggaaagcaatggaaactacta-gac------------------
---------------------------------ttgagtatgataggggtaga-gggaat
ttctagt-gtagcggtgaaatgcgtagatattaggaagaacaccggtggcgaaggcgctc
ta-ctgga-tcattactgacactcagaggcgaaagctagggtagcaaaagggattagata
-cccctgtagtccta--gccgtaaacgatggatactagatgttgcgtttattatgcagta
tcgtagctaacgcgttaagtatcccgcctggggagtacgctcgcaagggtgaaactcaaa
ggaattgacgggggcccgcacaagcggtggagcatgtggtttaattcgatgcaacgcgaa
gaaccttaccaaggcttgacatactacaaatttctttgaaagaggaaagtgccttcggga
atgtagatacaggtggtgcatggctgtcgtcagctcgtgtcgtgagatgttgggttaagt
cccgcaacgagcgcaacccttatttttagttgctaatttattaggttttctagaaagact
gccggtgacaaaccggaggaaggtgaggatgacgtcaagtcagcatgccccttatgcctt
gggctacacacgtgctacaatggttaagacaaagagttgcgagctcgcgagagtcagcta
atctcataaacttagcctaagttcggattgtaggctgcaactcgcctacgtgaa
>EF0520061_Uncultured_haptophyte_250304-8
gaggaataagcatcggctaactccgtgccagcagccgcggtaatacgggggatgcaagcg
ttatccggaatcattgggcgtaaagcgcctgtaggttgtttaataagtctgttgttaaag
actagggctcaaccctaggaaagcaatggaaactacta-gac------------------
---------------------------------ttgagtatgataggggtaga-gggaat
ttctagt-gtagcggtgaaatgcgtagatattaggaagaacaccggtggcgaaggcgctc
ta-ctgga-tcattactgacactcagaggcgaaagctagggtagcaaaagggattagata
-cccctgtagtccta--gccgtaaacgatggatactagatgttgcgtttattatgcagta
tcgtagctaacgcgttaagtatcccgcctggggggtacgctcgcaagggtgaaactcaaa
ggaattgacgggggcccgcacaagcggtggagcatgtggtttaattcgatgcaacgcgaa
gaaccttaccaaggcttgacatactacaaatttctttgaaagaggaaagtgccttcggga
atgtagatacaggtggtgcatggctgtcgtcagctcgtgtcgtgagatgttgggttaagt
cccgcaacgagcgcaacccttatttttagttgctaatttattaggttttctagaaagact
gccggtgacaaaccggaggaaggtgaggatgacgtcaagtcagcatgccccttatgcctt
gggctacacacgtgctacaatggttaagacaaagagttgcgagctcgcgagagtcagcta
atctcataaacttagcctaagttcggattgtaggctgcaactcgcctacgtgaa
>EF0519691_Uncultured_haptophyte_MAMA64-103
gaggaataagcatcggctaactccgtgccagcagccgcggtaatacgggggatgcaagcg
ttatccggaatcattgggcgtaaagcgcctgtaggttgtttaataagtctgttgttaaag
actagggcttaaccctaggaaagcaatggaaactacta-gac------------------
---------------------------------ttgagtatgataggggtaga-gggaat
ttctagt-gtagcggtgaaatgcgtagatattaggaagaacaccggtggcgaaggcgctc
ta-ctgga-tcattactgacactcagaggcgaaagctagggtagcaaaagggattagata
-cccctgtagtccta--gccgtaaacgatggatactagatgttgcgtttattatgcagta
tcgtagctaacgcgttaagtatcccgcctggggagtacgctcgcaagggtgaaactcaaa
ggaattgacgggggcccgcacaagcggtggagcatgtggtttaattcgatgcaacgcgaa
gaaccttaccaaggcttgacatactacaaatttctttgaaagaggaaagtgccttcggga
atgtagatacaggtggtgcatggctgtcgtcagctcgtgtcgtgagatgttgggttaagt
cccgcaacgagcgcaacccttatttttagttgctaatttattaggttttctaaaaagact
gccggtgacaaaccggaggaaggtgaggatgacgtcaagtcagcatgccccttatgcctt
gggctacacacgtgctacaatggttaagacaaagagttgcgagctcgcgagagtcagcta
atctcataaacttagcctaagttcggattgtaggctgcaactcgcctgcgtgaa
>EF0519881_Uncultured_haptophyte_MAMA64-127
gaggaataagcatcggctaactccgtgccagcagccgcggtaatacgggggatgcaagcg
ttatccggaatcattgggcgtaaagcgcctgtaggttgtttaataagtctgttgttaaag
actagggcttaaccctaggaaagcaatggaaactacta-gac------------------
---------------------------------ttgagtatgataggggtaga-gggaat
ttctagt-gtagcggtgaaatgcgtagatattaggaagaacaccggtggcgaaggcgctc
ta-ctgga-tcattactgacactcagaggcgaaagctagggtagcaaaagggattagata
-cccctgtagtccta--gccgtaaacgatggatactagatgttgcgtttattatgcagta
tcgtagctaacgcgttaagtatcccgcctggggagtacgctcgcaagggtgaaactcaaa
ggaattgacgggggcccgcacaagcggtggagcatgtggtttaattcgatgcaacgcgaa
gaaccttaccaaggcttgacatactacaaatttctttgaaagaggaaagtgccttcggga
atgtagatacaggtggtgcatggctgtcgtcagctcgtgtcgtgagatgttgggttaagt
cccgcaacgagcgcaacccttatttttagttgctaatttattaggttttctaaaaagact
gccggtgacaaaccggaggaaggtgaggatgacgtcaagtcagcatgccccttatgcctt
gggctacacacgtgctacaatggttaagacaaagagttgcgagctcgcgagagtcagcta
atctcataaacttagcctaagttcggattgtaggctgcaactcgcctacatgaa
>EF0520421_Uncultured_haptophyte_250304-45
gaggaataagcatcggctaactccgtgccagcagccgcggtaatacgggggatgcaagcg
ttatccggaatcattgggcgtaaagcgcctgtaggttgtttaataagtctgttgttaaag
actagggcttaaccctaggaaagcaatggaaactacta-gac------------------
---------------------------------ttgagtatgataggggtaga-gggaat
ttctagt-gtagcggtgaaatgcgtagatattaggaagaacaccggtggcgaaggcgctc
ta-ctgga-tcattactgacactcagaggcgaaagctagggtagcaaaagggattagata
-cccctgtagtccta--gccgtaaacgatggatactagatgttgcgtttattatgcagta
tcgtagctaacgcgttaagtatcccgcctggggagtacgctcgcaagggtgaaactcaaa
ggaattgacgggggcccgcacaagcggtggagcatgtggtttaattcgatgcaacgcgaa
gaaccttaccaaggcttgacatactacaaatttctttgaaagaggaaagtgcctttggga
atgtagatacaggtggtgcatggctgtcgtcagctcgtgtcgtgagatgttgggttaagt
cccgcaacgagcgcaacccttatttttagttgctaatttattaggttttctaaaaagact
gccggtgacaaaccggaggaaggtgaggatgacgtcaagtcagcatgccccttatgcctt
gggctacacacgtgctacaatggttaagacaaagagttgcgagctcgcgagagtcagcta
atctcataaacttagcctaagttcggattgtaggctgcaactcgcctacgtgaa
>EF0520721_Uncultured_haptophyte_250304-87
gaggaataagcatcggctaactccgtgccagcagccgcggtaatacgggggatgcaagcg
ttatccggaatcattgggcgtaaagcgcctgtaggttgtttaataagtctgttgttaaag
actagggcttaaccctaggaaagcaatggaaactacta-gac------------------
---------------------------------ttgagtatgataggggtaga-gggaat
ttctagt-gtagcggtgaaatgcgtagatattaggaagaacaccggtggcgaaggcgctc
ta-ctgga-tcattactgacactcagaggcgaaagctagggtagcaaaagggattagata
-cccctgtagtccta--gccgtaaacgatggatactagatgttgcgtttattatgcagta
tcgtagctaacgcgttaagtatcccgcctggggagtacgctcgcaagggtgaaactcaaa
ggaattgacgggggcccgcacaagcggtggagcatgtggtttaattcgatgcaacgcgaa
gaaccttaccaaggcttgacatactacaaatttctttgaaagaggaaagtgccttcggga
atgtagatacaggtggtgcatggctgtcgtcagctcgtgtcgtgagatgttgggttaagt
cccgcaacgagcgcaacccttatttttagttggtaatttattaggttttctaaaaagact
gccggtgacaaaccggaggaaggtgaggatgacgtcaagtcagcatgccccttatgcctt
gggctacacacgtgctacaatggttaagacaaagagttgcgagctcgcgagagtcagcta
atctcataaacttagcctaagttcggattgtaggctgcaactcgcctgcatgaa
>EF0520701_Uncultured_haptophyte_250304-85
gaggaataagcatcggctaactccgtgccagcagccgcggtaatacgggggatgcaagcg
ttatccggaatcattgggcgtaaagcgcctgtaggttgtttaataagtctgttgttaaag
actagggctcaaccctaggaaagcaatggaaactacta-gac------------------
---------------------------------ttgagtatgataggggtaga-gggaat
ttctagt-gtagcggtgaaatgcgtagatattaggaagaacaccggtggcgaaggcgctc
ta-ctgga-tcattactgacactcagaggcgaaagctagggtagcaaaagggattagata
-cccctgtagtccta--gccgtaaacgatggatactagatgttgcgtttattatgcagta
tcgtagctaacgcgttaagtatcccgcctggggagtacgctcgcaagggtgaaactc-aa
ggaattgacgggggcccgcacaagcggtggagcatgtggtttaattcgatgcaacgcgaa
gaaccttaccaaggcttgacatactacaaatttctttgaaagaggaaagtgccttcggga
atgtagatacaggtggtgcatggctgtcgtcagctcgtgtcgtgagatgttgggttaagt
cccgcaacgagcgcaacccttatttttagttgctaatttattaggttttctagaaagact
gccggtgacaaaccggaggaaggtgaggatgacgtcaagtcagcatgccccttatgcctt
gggctacacacgtgctacaatggttaagacaaagagttgcgagctcgcgagagtcagcta
atctcataaacttagcctaagttcggattgtaggctgcaactcgcctgcatgaa
>EF0517641_Phaeocystis_cordata_Phaeonap_1
------------------------------------------------------------
---------------------aaagcgcctgtaggttgtttaataagtctgttgttaaag
actagggctcaaccctaggaaagcaatggaaactacta-gac------------------
---------------------------------ttgagtatgataggggtaga-gggaat
ttctagt-gtagcggtgaaatgcgtagatattaggaagaacaccggtggcgaaggcgctc
ta-ctgga-tcattactgacactcagaggcgaaagctagggtagcaaaagggattagata
-cccctgtagtccta--gccgtaaacgatggatactagatgttgcgtttattatgcagta
tcgtagctaacgcgttaagtatcccgcctggggagtacgctcgcaagggtgaaactcaaa
ggaattgacgggggcccgcacaagcggtggagcatgtggtttaattcgatgcaacgcgaa
gaaccttaccaaggcttgacatactacaaatttctttgaaagaggaaagtgccttcggga
atgtagatacaggtggtgcatggctgtcgtcagctcgtgtcgtgagatgttgggttaagt
cccgcaacgagcgcaacccttatttttagttgctaatttattaggttttctagaaagact
gccggtgacaaaccggaggaaggtgaggatgacgtcaagtcagcatgccccttatgcctt
gggctacacacgtgctacaatggttaagacaaagagttgcgagctcgcgagagtcagcta
------------------------------------------------------
>HM1333821_Uncultured_marine_haptophyte_Biosope_T60_16S_PLA491023
------------------------------------------------------------
---tccggaatcattgggcgtaaagcgcctgtaggttgtttaataagtctgttgttaaag
actagggcttaaccctaggaaagcaatggaaactacta-gac------------------
---------------------------------tagagtatgataggggtaga-gggaat
ttctagt-gtagcggtgaaatgcgtagatattaggaagaacaccggtggcgaaggcgctc
ta-ctgga-tcattactgacactcagaggcgaaagctagggtagcaaaagggattagata
-cccctgtagtccta--gccgtaaacgatggatactagatgttgcgttttttgtgcagta
tcgtagctaacgcgttaagtatcccgcctggggagtacgctcgcaagggtgaaactcaaa
ggaattgacgggggcccgcacaagcggtggagcatgtggtttaattcgatgcaacgcgaa
gaaccttaccaaggcttgacatactacaaatttctttgaaagaggaaagtgccttcggga
atgtagatacaggtggtgcatggctgtcgtcagctcgtgtcgtgagatgttgggttaagt
cccgcaacgagcgcaacccttgtttttagttgccaattttttgggttttctagaaagact
gccggtgacaaaccggaggaaggtgaggatgacgtcaagtcagcatgccccttatgtctt
gggctacacacgtgctacaatggttaagacaaagagttgcgaacttgtgagagttagcta
atctcgtaaacttagcctaagttcggattgtaggctgcaact------------
>EF0521331_Uncultured_haptophyte_MC615-61
gaggaataagcatcggctaactccgtgccagcagccgcggtaatacgggggatgcaagcg
ttatccggaatcattgggcgtaaagcgcctgtaggttgtttaataagtctgttgttaaag
actagggcttaaccctaggaaagcaatggaaactacta-gac------------------
---------------------------------tagagtatgataggggtaga-gggaat
ttctagt-gtagcggtgaaatgcgtagatattaggaagaacaccggtggcgaaggcgctc
ta-ctgga-tcattactgacactcagaggcgaaagctagggtagcaaaagggattagata
-cccctgtagtccta--gccgtaaacgatggatactagatgttgcgttttttgtgcagta
tcgtagctaacgcgttaagtatcccgcctggggagtacgctcgcaagggtgaaactcaaa
ggaattgacgggggcccgcacaagcggtggagcatgtggtttaattcgatgcaacgcgaa
gaaccttaccaaggcttgacatactacaaatttctttgaaagaggaaagtgccttcggga
atgtagatacaggtggtgcatggctgtcgtcagctcgtgtcgtgagatgttgggttaagt
cccgcaacgagcgcaacccttgtttttagttgccaattttttgggttttctagaaagact
gccggtgacaaaccggaggaaggtgaggatgacgtcaagtcagcatgccccttatgcctt
gggctacacacgtgctacaatggttaagacaaagagttgcgagcttgtgagagttagcta
atctcgtaaacttaacctaagttcggattgtaggctgcaactcgcctacatgaa
>EF0522371_Uncultured_haptophyte_MC622-77
gaggaataagcatcggctaactccgtgccagcagccgcggtaatacgggggatgcaagcg
ttatccggaatcattgggcgtaaagcgcctgtaggttgtttaataagtctgttgttaaag
actagggcttaaccctaggaaagcaatggaaactacta-gac------------------
---------------------------------tagagtatgataggggtaga-gggaat
ttctagt-gtagcggtgaaatgcgtagatattaggaagaacaccggtggcgaaggcgctc
ta-ctgga-tcattactgacactcagaggcgaaagctagggtagcaaaagggattagata
-cccctgtagtccta--gccgtaaacgatggatactagatgttgcgttttttgtgcagta
tcgtagctaacgcgttaagtatcccgcctggggagtacgctcgcaagggtgaaactcaaa
ggaattgacgggggcccgcacaagcggtggagcatgtggtttaattcgatgcaacgcgaa
gaaccttaccaaggcttgacatactacaaatttctttgaaagaggaaagtgccttcggga
atgtagatacaggtggtgcatggctgtcgtcagctcgtgtcgtgagatgttgggttaagt
cccgcaacgagcgcaacccttgtttttagttgccaattttttgggttttctagaaagact
gccggtgacaaaccggaggaaggtgaggatgacgtcaagtcagcatgccccttatgcctt
gggctacacacgtgctacaatggttaagacaaagagttgcgagcttgtgagagttagcta
atctcgtaaacttaacctaagttcggattgtaggctgcaactcgcctacatgaa
>EF0520111_Uncultured_haptophyte_250304-14
gaggaatta-catmggctaactccgtgccagcagccgcggtaatscktkggatgcaagcg
ttatccggaatcattgggcgtaaagcgcctgtaggttgtttaataagtctgttgttaaag
actagggctcaaccctaggaaagcaatggaaactacta-gac------------------
---------------------------------ttgagtatgataggggtaga-gggaat
ttctagt-gtagcggtgaaatgcgtagatattaggaagaacaccggtggcgaaggcgctc
ta-ctgga-tcattactgacactcagaggcgaaagctagggtagcaaaagggattagata
-cccctgtagtccta--gccgtaaacgatggatactagatgttgcgtttattatgcagta
tcgtagctaacgcgttaagtatcccgcctggggagtacgctcgcaagggtgaaactcaaa
ggaattgacgggggcccgcacaagcggtggagcatgtggtttaattcgatgcaacgcgaa
gaaccttaccaaggcttgacatactacaaatttctttgaaagaggaaagtgccttcggga
atgtagatacaggtggtgcatggctgtcgtcagctcgtgtcgtgagatgttgggttaagt
cccgcaacgagcgcaacccttatttttagttgctaatttattaggttttctagaaagact
gccggtgacaaaccggaggaaggtgaggatgacgtcaagtcagcatgccccttatgcctt
gggctacacacgtgctacaatggttaagacaaagagttgcgagctcgcgagagtcagcta
atctcataaacttagcctaagttcggattgtaggctgcaactcgcctacgtgaa
>LK3918221_Phaeocystis_cordata_F926
------------------------------------------------------------
---------------------aaagcgcctgtaggttgtttaataagtctgttgttaaag
actagggctcaaccctaggaaagcaatggaaactacta--ac------------------
---------------------------------ttgagtatgataggggtaga-gggaat
ttctagt-gtagcggtgaaatgcgtagatattaggaagaacaccggtggcgaaggcgctc
ta-ctgga-tcattactgacactcagaggcgaaagctagggtagcaaaagggattagata
-cccctgtagtccta--gccgtaaacgatggatacta-atgttgcgtttattatgcagta
tcgtagctaacgcgttaagtatcccgcctggggagtacgctcgcaagggtgaaactcaaa
ggaattgacgggggcccgcacaagcggtggagcatgtggtttaattcgatgcaacgcgaa
gaaccttaccaaggcttgacatactacaaatttctttgaaagaggaaagtgccttcggga
atgtagatacaggtggtgcatggctgtcgtcagctcgtgtcgtgagatgttgggttaagt
cccgcaacgagcgcaacccttatttttagttgctaatttattaggttttctagaaagact
gccggtgacaaaccggaggaaggtgaggatgacgtcaagtcagcatgccccttatgcctt
gggctacacacgtgctaca-----------------------------------------
------------------------------------------------------
>HM1331571_Uncultured_marine_haptophyte_Biosope_T35_16S_PLA491011
------------------------------------------------------------
---tccggaatcattgggcgtaaagcgcctgtaggttgtttaataagtctgttgttaaag
actagggcttaaccctaggaaagcaatggaaactacta-gac------------------
---------------------------------ttgagtatgataggggtaga-gggaat
ttctagt-gtagcggtgaaatgcgtagatattaggaagaacaccggtggcgaaggcgctc
ta-ctgga-tcattactgacactcagaggcgaaagctagggtagcaaaagggattagata
-cccctgtagtccta--gccgtaaacgatggatactagatgttgcgtttattatgcagta
tcgtagctaacgcgttaagtatcccgcctggggagtacgctcgcaagggtgaaactcaaa
ggaattgacgggggcccgcacaagcggtggagcatgtggtttaattcgatgcaacgcgaa
gaaccttaccaaggcttgacatactacaaatttttctgagaagaaaaagtgccttcggga
atgtagatacaggtggtgcatggctgtcgtcagctcgtgtcgtgagatgttgggttaagt
cccgcaacgagcgcaacccttgtttttagttgccaattcattgggttttctagaaagact
gccggtgacaaaccggaggaaggtgaggatgacgtcaagtcagcatgccccttatgcctt
gggctacacacgtgctacaatggctaggacaaagagttgcgagctcgcgagagtcagcta
atctcataaacttagcctaagttcggattgtaggctgcaact------------
>HM1331611_Uncultured_marine_haptophyte_Biosope_T35_16S_PLA491016
------------------------------------------------------------
---tccggaatcattgggcgtaaagcgcttgtaggttgtttaataagtctgttgttaaag
actagggcttaaccctaggaaagcaatggaaactacta-gac------------------
---------------------------------ttgagtatgataggggtaga-gggaat
ttctagt-gtagcggtgaaatgcgtagatattaggaagaacaccggtggcgaaggcgctc
ta-ctgga-tcattactgacactcagaggcgaaagctagggtagcaaaagggattagata
-cccctgtagtccta--gccgtaaacgatggatactagatgttgcgtttattatgcagta
tcgtagctaacgcgttaagtatcccgcctggggagtacgctcgcaagggtgaaactcaaa
ggaattgacggaggcccgcacaagcggtggagcatgtggtttaattcgatgcaacgcgaa
gaaccttaccaaggcttgacatactacaaatttttctgagaagaaaaagtgccttcggga
atgtagatacaggtggtgcatggctgtcgtcagctcgtgtcgtgagatgttgggttaagt
cccgcaacgagcgcaacccttgtttttagttgccaatttattgggttttctagaaagact
gccggtgacaaaccggaggaaggtgaggatgacgtcaagtcagcatgccccttatgcctt
gggctacacacgtgctacaatggctaggacaaagagttgcgagctcgcgagagtcagcta
atctcataaacttagcctaagttcggattgtaggctgcaact------------
>HM1331591_Uncultured_marine_haptophyte_Biosope_T35_16S_PLA491014
------------------------------------------------------------
---tccggaatcattgggcgtaaagcgcctgtaggttgtttaataagtctgttgttaaag
actagggcttaaccctaggaaagcaatggaaactacta-gac------------------
---------------------------------ttgagtatgataggggtaga-gggaat
ttctagt-gtagcggtgaaatgcgtagatattaggaagaacaccggtggcgaaggcgctc
ta-ctgga-tcattactgacactcagaggcgaaagctagggtagcaaaagggattagata
-cccctgtagtccta--gccgtaaacgatggatactagatgttgcgtttattatgcagta
tcgtagctaacgcgttaagtatcccgcctggggagtacgctcgcaagggtgaaactcaaa
ggaattgacgggggcccgcacaagcggtggagcatgtggtttaattcgatgcaacgcgaa
gaaccttaccaaggcttgacatactacaaatttttctgagaagaaaaagtgccttcggga
atgtagatacaggtggtgcatggctgtcgtcagctcgtgtcgtgagatgttgggttaagt
cccgcaacgagcgcaacccttgtttttagttgccaatttattgggttttctagaaagact
gccggtgacaaaccggaggaaggtgaggatgacgtcaagtcagcatgccccttatgcctt
gggctacacacgtgctacaatggctaggacaaagagctgcgagctcgcgagagtcagcta
atctcataaacttagcctaagttcggattgtaggctgcaactc-----------
>HM1331661_Uncultured_marine_haptophyte_Biosope_T35_16S_PLA491021
------------------------------------------------------------
---------atcattgggcgtaaagcgcctgtaggttgtttaataagtctgttgttaaag
actagggcttaaccctaggaaagcaatggaaactacta-gac------------------
---------------------------------ttgagtatgataggggtaga-gggaat
ttctagt-gtagcggtgaaatgcgtagatattaggaagaacaccggtggcgaaggcgctc
ta-ctgga-tcattactgacactcagaggcgaaagctagggtagcaaaagggattagata
-cccctgtagtccta--gccgtaaacgatggatactagatgttgcgtttattatgcagta
tcgtagctaacgcgttaagtatcccgcctggggagtacgctcgcaagggtgaaactcaaa
ggaattgacgggggcccgcacaagcggtggagcatgtggtttaattcgatgcaacgcgaa
gaaccttaccaaggcttgacatactacaaatttttctgagaagaaaaagtgccttcggga
atgtagatacaggtggtgcatggctgtcgtcagctcgtgtcgtgagatgttgggttaagt
cccgcaacgagcgcaacccttgtttttagttgccaatttattgggttttctagaaagact
gccggtgacaaaccggaggaaggtgaggatgacgtcaagtcagcatgccccttatgcctt
gggctacacacgtgctacaatggctaggacaaagagttgcgagctcgcgagagtcagcta
atctcataaacttagcctaagttcggattgtaggctgcaa--------------
>HM1333661_Uncultured_marine_haptophyte_Biosope_T60_16S_PLA491005
------------------------------------------------------------
---------atcattgggcgtaaagcgcctgtaggttgtttaataagtctgttgttaaag
actagggcttaaccctaggaaagcaatggaaactacta-gac------------------
---------------------------------ttgagtatgataggggtaga-gggaat
ttctagt-gtagcggtgaaatgcgtagatattaggaagaacaccggtggcgaaggcgctc
ta-ttgga-tcattactgacactcagaggcgaaagctagggtagcaaaagggattagata
-cccctgtagtccta--gccgtaaacgatggatactagatgttgcgtttattatgcagta
tcgtagctaacgcgttaagtatcccgcctggggagtacgctcgcaagggtgaaactcaaa
ggaattgacgggggcccgcacaagcggtggagcatgtggtttaattcgatgcaacgcgaa
gaactttaccaaggcttgacatactacaaatttttctgagaagaaaaagtgccttcggga
atgtagatacaggtggtgcatggctgtcgtcagctcgtgtcgtgagatgttgggttaagt
cccgcaacgagcgcaacccttgtttttagttgccaatttattgggttttctagaaagact
gccggtgacaaaccggaggaaggtgaggatgacgtcaagtcagcatgccccttatgcctt
gggctacacacgtgctacaatggctaggacaaagagttgcgagctcgcgagagtcagcta
atctcataaacttagcctaagttcggattgtaggctgcaac-------------
>HM1331561_Uncultured_marine_haptophyte_Biosope_T35_16S_PLA491010
------------------------------------------------------------
--------aatcattgggcgtaaagcgcctgtaggttgtttaataagtctgttgttaaag
actagggcttaaccctaggaaagcaatggaaactacta-gac------------------
---------------------------------ttgagtatgataggggtaga-gggaat
ttctagt-gtagcggtgaaatgcgtagatattaggaagaacaccggtggcgaaggcgctc
ta-ctgga-tcattactgacactcagaggcgaaagctagggtagcaaaagggattagata
-cccctgtagtccta--gccgtaaacgatggatactagatgttgcgtttattatgcagta
tcgtagctaacgcgttaagtatcccgcctggggagtacgctcgcaagggtgaaactcaaa
ggaattgacgggggcccgcacaagcggtggagcacgtggtttaattcgatgcaacgcgaa
gaaccttaccaaggcttgacatactacaaatttttctgaggagaaaaagtgccttcggga
atgtagatacaggtggtgcatggctgtcgtcagctcgtgtcgtgagatgttgggttaagt
cccgcaacgagcgcaacccttgtttttagttgccaatttattgggttttctagaaagact
gccggtgacaaaccggaggaaggtgaggatgacgtcaagtcagcatgccccttatgcctt
gggctacacacgtgctacaatggctaggacaaagagttgcgagctcgcgagagtcagcta
atctcataaacttagcctaagttcggattgtaggctgca---------------
>HM1334231_Uncultured_marine_haptophyte_Biosope_T65_16S3b
------------------------------------------------------------
ttatccggaatcattgggcgtaaagcgcctgtaggttgtttaataagtccgttgttaaag
actagggcttaaccctaggaaagcgatggaaactgata-gac------------------
---------------------------------ttgagtatggcaggggtaga-gggaat
ttctagt-gtagcggtgaaatgcgtagatattaggaagaacaccggtggcgaaggcgctc
ta-ctgga-tcattactgacactcagaggcgaaagctggggtagcaaaagggattagata
-cccctgtagtccta--gccgtaaacgatggatactagatgttgcgtttattatgcagta
tcgtagctaacgcgttaagtatcccgcctggggagtacgctcgcaagggtgaaactcaaa
ggaattgacgggggcccgcacaagcggtggagcatgtggtttaattcgatgcaacgcgaa
gaaccttaccaaggcttgacatactacaaatttttctgagaagaaaaagtgccttcggga
atgtagatacaggtggtgcatggctgtcgtcagctcgtgtcgtgagatgttgggttaagt
cccgcaacgagcgcaacccttgtttttagttgccaatttattgggttttctagaaagact
gccggtgacaaaccggaggaaggtgaggatgacgtcaagtcagcatgccccttatgcctt
gggctacacacgtgctacaatggctaggacaaagagttgcgagctcgcgagagtgagcta
atctt-------------------------------------------------
>HM5659091_Uncultured_prymnesiophyte_C19847
gaggaataagcatcggctaactccgtgccagcagccgcggtaatacgggggatgcaagcg
ttatccggaatcattgggcgtaaagcgcctgtaggttgtttaataagtctgttgttaaag
actagggcttaaccctagaaaagcaatggaaactacta-gac------------------
---------------------------------tagagtatggtaggggtaga-gggaat
ttctagt-gtagcggtgaaatgcgtagatattagaaagaacaccagtggcgaaagcgctc
ta-ctgga-ccattactgacactcagaggcgaaagctagggtagcaaaagggattagata
-cccctgtagtccta--gccgtaaacgatggatactagatgttgtgcttttagtacagta
tcgtagctaacgcgttaagtatcccgcctggggagtacgctcgcaagggtgaaactcaaa
ggaattgacgggggcccgcacaagcggtggagcatgtggtttaattcgatgcaacgcgaa
gaaccttaccagggcttgacatactacaaatttctttgaaagaagaaagtgccttcggga
atgtagatacaggtggtgcatggctgtcgtcagctcgtgtcgtgagatgttgggttaagt
cccgcaacgagcgcaacccttatttttagttaccaattcgttgggttctctagaaagact
gccggtgacaaaccggaggaaggtgaggatgacgtcaagtcagcatgccccttatgtcct
gggctacacacgtgctacaatggctaagacaaagagtcgcgagctcgtaagagtcagcta
atctcataaacttagcccaagttcagattgtaggctgcaactcgcctacatgaa
>EF0520541_Uncultured_haptophyte_250304-65
gaggaataagcatcggctaactccgtgccagcagccgcggtaatacgggggatgcaagcg
ttatccggaatcattgggcgtaaagcgcctgtaggttgtttaataagtctgttgttaaag
actagggcttaactctagaaaagcaatggaaactatta-gac------------------
---------------------------------tagagtatggcaggggtaga-gggaat
ttctagt-gtagcggtgaaatgcgtagatattagaaagaacaccggcggcgaaagcgctc
ta-ctgga-ccattactgacactcagaggcgaaagctagggtagcaaaagggattagata
-cccctgtagtccta--gccgtaaacgatggatactagatgttgtgcttcatgtacagta
tcgtagctaacgcgttaagtatcccgcctggggagtacgctcgcaagggtgaaactcaaa
ggaattgacgggggcccgcacaagcggtggagcatgtggtttaattcgatgcaacgcgaa
gaaccttaccagggcttgacatactacgaatccttctgagaagaaggagtgccttcggga
atgtagatacaggtggtgcatggctgtcgtcagctcgtgtcgtgagatgttgggttaagt
cccgcaacgagcgcaacccttatttttagttaccaacttgttgggttctctagaaagact
gccggtgacaaaccggaggaaggtgaggatgacgtcaagtcagcatgccccttatgtcct
gggctacacacgtgctacaatggctaagacaaagagtcgcgagcttgcaaaagtcagcta
atctcataaacttagcctaagttcagattgtaggctgcaactcgcctacatgaa
>EF0520001_Uncultured_haptophyte_MAMA64-141
gaggaataagcatcggctaactccgtgccagcagccgcggtaatacgggggatgcaagcg
ttatccggaatcattgggcgtaaagcgcctgtaggttgtttaataagtctgttgttaaag
actagggctcaaccctagataagcaatggaaactacta-gac------------------
---------------------------------tagagtatggcaggggtaga-gggaat
ttctagt-gtagcggtgaaatgcgtagatattagaaagaacaccggtggcgaaagcgctc
ta-ctgga-ccattactgacactcagaggcgaaagctagggtagcaaaagggattagata
-cccctgtagtccta--gccgtaaacgatggatactagatgttgcatgtaatgtgcagta
tcctagctaacgcgttaagtatcccgcctggggagtacgctcgcaagggtgaaactcaaa
ggaattgacgggggcccgcacaagcggtggagcatgtggtttaattcgatgcaacgcgaa
gaaccttaccagggcttgacatactacaaatccttttgagaaaaaggagcgccttcggga
atgtagatacaggtggtgcatggctgtcgtcagctcgtgtcgtgagatgttgggttaagt
cccgcaacgagcgcaacccttatttttagttaccaattcgttgggttctctagaaagact
gccggtgacaaaccggaggaaggtgaggatgacgtcaagtcagcatgccccttatgtcct
gggctacacacgtgctacaatggctaagacaaagagtcgcgagcttgcaaaagtcagcta
atctcataaacttagcctaagttcagattgtaggctgcaactcgcctacatgaa
>EF0520451_Uncultured_haptophyte_250304-48
gaggaataakcatcggctaactccgtgccagcagccgcggtaatacgggggatgcaagcg
ttatccggaatcattgggcgtaaagcgcctgtaggttgtttaataagtctgttgttaaag
actagggctcaaccctagagaagcaatggaaactatta-gac------------------
---------------------------------tagagtatggcaggggtaga-gggaat
ttctagt-gtagcggtgaaatgcgtagatattagaaagaacaccggcggcgaaagcgctc
ta-ctgga-ccattactgacactcagaggcgaaagctagggtagcaaaagggattagata
-cccctgtagtccta--gccgtaaacgatggatactagatgttgcatgtaatgtgcagta
tcctagctaacgcgttaagtatcccgcctggggagtacgctcgcaagggtgaaactcaaa
ggaattgacgggggcccgcacaagcggtggagcatgtggtttaattcgatgcaacgcgaa
gaaccttaccagggcttgacatactacagacccttttgagaaaaaggggtgccttcggga
atgtagatacaggtggtgcatggctgtcgtcagctcgtgtcgtgagatgttgggttaagt
cccgcaacgagcgcaacccttatttttagttaccaattcgttgggttctctagaaagact
gccggtgacaaaccggaggaaggtgaggatgacgtcaagtcagcatgccccttatgccct
gggctacacacgtgctacaatggctaagacaaagagttgcgagcttgcaagagtcagcta
atctcataaacttagcctaagttcagattgtaggctgcaactcgcctacgtgaa
>EF0520621_Uncultured_haptophyte_250304-75
gaggaataagcatcggctaactccgtgccagcagccgcggtaatacgggggatgctagcg
ttatccggaatcattgggcgtaaagcgcctgtaggttgtttaataagtccgttgttaaag
actagggctcaaccctagagcagcaatggaaactacta-gac------------------
---------------------------------tagagtatggcaggggtaga-gggaat
ttctagt-gtagcggtgaaatgcgtagatattagaaagaacaccggcggcgaaagcgctc
ta-ctgga-ccattactgacactcagaggcgaaagctagggtagcaaaagggattagata
-cccctgtagtccta--gccgtaaacgatggatactagatgttgcatataatgtgcagta
tcctagctaacgcgttaagtatcccgcctggggagtacgctcgcaagggtgaaactcaaa
ggaattgacgggggcccgcacaagcggtggagcatgtggtttaattcgatgcaacgcgaa
gaaccttaccagggcttgacatactacagatccctttgaaaaaagggggtgccttcggga
atgtagatacaggtggtgcatggctgtcgtcagctcgtgtcgtgagatgttgggttaagt
cccgcaacgagcgcaacccttatttttagttaccaattcgttgggttctctagaaagact
gccggtgacaaaccggaggaaggtgaggatgacgtcaagtcagcatgccccttatgtcct
gggctacacacgtgctacaatggctaagacaaagagtcgcgagcttgcaagagtcagcta
atctcataaacttagcctaagttcagattgtaggctgcaactcgcctacgtgaa
>EF0518031_Uncultured_haptophyte_MC597-41
gaggaataagcatcggctaactccgtgccagcagccgcggtaatacgggggatgctagcg
ttatccggaatcattgggcgtaaagcgcctgtaggttgtttaataagtccgttgttaaag
actagggctcaaccctagagcagcaatggaaactacta-gac------------------
---------------------------------tagagtatggcaggggtaga-gggaat
ttctagt-gtagcggtgaaatgcgtagatattagaaagaacaccagcggcgaaagcgctc
ta-ctgga-ccattactgacactcagaggcgaaagctagggtagcaaaagggattagata
-cccctgtagtccta--gccgtaaacgatggatactagatgttgcatataatgtgcagta
tcctagctaacgcgttaagtatcccgcctggggagtacgctcgcaagggtgaaactcaaa
ggaattgacgggggcccgcacaagcggtggagcatgtggtttaattcgatgcaacgcgaa
gaaccttaccagggcttgacatactacagattcctttgaaaaaaggaagtgccttcggga
atgtagatacaggtggtgcatggctgtcgtcagctcgtgtcgtgagatgttgggttaagt
cccgcaacgagcgcaacccttatttttagttaccaactcgttgggttctctagaaagact
gccggtgacaaaccggaggaaggtgaggatgacgtcaagtcagcatgccccttatgtcct
gggctacacacgtgctacaatggctaagacaaagagtcgcgagcttgcaagagtcagcta
atctcataaacttagcctaagttcagattgtaggctgcaactcgcctgcatgaa
>EF0522361_Uncultured_haptophyte_MC622-76
gaggaataagcatcggctaactccgtgccagcagccgcggtaatacgggggatgctagcg
ttatccggaatcattgggcgtaaagcgcctgtaggttgtttaataagtccgttgttaaag
actagggctcaaccctagagcagcaatggaaactacta-gac------------------
---------------------------------tagagtatggcaggggtaga-gggaat
ttctagt-gtagcggtgaaatgcgtagatattagaaagaacaccagcggcgaaagcgctc
ta-ctgga-ccattactgacactcagaggcgaaagctagggtagcaaaagggattagata
-cccctgtagtccta--gccgtaaacgatggatactagatgttgcatataatgtgcagta
tcctagctaacgcgttaagtatcccgcctggggagtacgctcgcaagggtgaaactcaaa
ggaattgacgggggcccgcacaagcggtggagcatgtggtttaattcgatgcaacgcgaa
gaaccttaccagggcttgacatactacagattcctttgaaaaaaggaagtgccttcggga
atgtagatacaggtggtgcatggctgtcgtcagctcgtgtcgtgagatgttgggttaagt
cccgcaacgagcgcaacccttatttttagttaccaactcgttgggttctctagaaagact
gccggtgacaaaccggaggaaggtgaggatgacgtcaagtcagcatgccccttatgtcct
gggctacacacgtgctacaatggctaagacaaagagtcgcgagcttgcaagagtcagcta
atctcataaacttagcctaagttcagattgtaggctgcaactcgcctgcatgaa
>HM1334171_Uncultured_marine_haptophyte_Biosope_T65_16S35b
------------------------------------------------------------
ttatccggaatcattgggcgtaaagcgcctgtaggttgtttaataagtccgttgttaaag
actagggctcaaccctagagcagcaatggaaactacta-gac------------------
---------------------------------tagagtatggcaggggtaga-gggaat
ttctagt-gtagcggtgaaatgcgtagatattagaaagaacaccagcggcgaaagcgctc
ta-ctgga-ccattactgacactcagaggcgaaagctagggtagcaaaagggattagata
-cccctgtagtccta--gccgtaaacgatggatactagatgttgcatataatgtgcagta
tcctagctaacgcgttaagtatcccgcctggggagtacgctcgcaagggtgaaactcaaa
ggaattgacgggggcccgcacaagcggtggagcatgtggtttaattcgatgcaacgcgaa
gaaccttaccagggcttgacatactacagatccctttgaaaaaagggagtgccttcggga
atgtagatacaggtggtgcatggctgtcgtcagctcgtgtcgtgagatgttgggttaagt
cccgcaacgagcgcaacttttatttttagttaccaactcgttgggttctctagaaagact
gccggtgacaaaccggaggaaggtgaggatgacgtcaagtcagcatgccccttatgtcct
gggctacacacgtgctacaatggctaagacaaagagtcgcgagcttgcaaaagtcagcta
atctcataaacttagctt------------------------------------
>EF0520951_Uncultured_haptophyte_MC615-20
gaggaataagcatcggctaactccgtgccagcagccgcggtaatacgggggatgcaagcg
ttatccggaatcattgggcgtaaagcgcctgtaggttgtttattaagtctgttgttaaag
actagggcttaaccctagaaaagcaatggaaactgata-gac------------------
---------------------------------tagagtatggcaggggtaga-gggaat
ttctagt-gtagcggtgaaatgcgtagatattagaaagaacaccagcggcgaaagcgctc
ta-ctgga-ccattactgacactcagaggcgaaagctagggtagcaaaagggattagata
-cccctgtagtccta--gccgtaaacgatggatactagatgttgtgcttaaagtacagta
tcgtagctaacgcgttaagtatcccgcctggggagtacgctcgcaagggtgaaactcaaa
ggaattgacgggggcccgcacaagcggtggagcatgtggtttaattcgatgcaacgcgaa
gaaccttaccagggcttgacatactacaaattctttggagacagagaagtgccttcggga
atgtagatacaggtggtgcatggctgtcgtcagctcgtgtcgtgagatgttgggttaagt
cccgcaacgagcgcaacccttatttttagttaccaattcgttgggttctctagaaagact
gccggtgacaaaccggaggaaggtgaggatgacgtcaagtcagcatgccccttatgtcct
gggctacacacgtgctacaatggttaagacaaagagtcgctagcttgcgaaagtttgcta
atctcataaacttagcctaagttcagattgtaggctgcaactcgcctacatgaa
>EF0522131_Uncultured_haptophyte_MC622-52
gaggaataagcatcggctaactccgtgccagcagccgcggtaatacgggggatgcaagcg
ttatccggaatcattgggcgtaaagcgcctgtaggttgtttatcaagtctgttgttaaag
actagggcttaaccctagaaaagcaatggaaactgata-gac------------------
---------------------------------tagagtatggcaggggtaga-gggaat
ttctagt-gtagcggtgaaatgcgtagatattagaaagaacaccggtggcgaaagcgctc
ta-ctgga-ccattcctgacactcagaggcgaaagctagggtagcaaaagggattagata
-cccctgtagtccta--gccgtaaacgatggatactagatgttgtgcttcatgtacagta
tcctagctaacgcgttaagtatcccgcctggggagtacgctcgcaagggtgaaactcaaa
ggaattgacgggggcccgcacaagcggtggagcatgtggtttaattcgatgcaacgcgaa
gaaccttaccagggcttgacatactacaaattttttggaaacagaaaagtgccttcggga
atgtagatacaggtggtgcatggctgtcgtcagctcgtgtcgtgagatgttgggttaagt
cccgcaacgagcgcaacccttatttttagttaccaattcgttgggttctctagaaagact
gccggtgacaaaccggaggaaggtgaggatgacgtcaagtcagcatgccccttatgtcct
gggctacacacgtgctacaatggctaagacaaagagttgcgagctcgcgagagtcagcta
atctcataaacttagcctaagttcagattgtaggctgcaactcgcctacgtgaa
>EF0522211_Uncultured_haptophyte_MC622-61
gaggaataagcatcggctaactccgtgccagcagccgcggtaatacgggggatgcaagcg
ttatccggaatcattgggcgtaaagcgcctgtaggttgtttatcaagtctgttgttaaag
actagggcttaaccctagaaaagcaatggaaactgata-gac------------------
---------------------------------tagagtatggcaggggtaga-gggaat
ttctagt-gtagcggtgaaatgcgtagatattagaaagaacaccggtggcgaaagcgctc
ta-ctgga-ccattactgacactcagaggcgaaagctagggtagcaaaagggattagata
-cccctgtagtccta--gccgtaaacgatggatactagatgttgtgcttcatgtacagta
tcctagctaacgcgttaagtatcccgcctggggagtacgctcgcaagggtgaaactcaaa
ggaattgacgggggcccgcacaagcggtggagcatgtggtttaattcgatgcaacgcgaa
gaaccttaccagggcttgacatactacaaattttttgtaaacagaaaagtgccttcggga
atgtagatacaggtggtgcatggctgtcgtcagctcgtgtcgtgagatgttgggttaagt
cccgcaacgagcgcaacccttatttttagttactaattcgttaggttttctagaaagact
gccggtgacaaaccggaggaaggtgaggatgacgtcaagtcagcatgccccttatgccct
gggctacacacgtgctacaatggctaagacaaagagtcgcgagctcgcgagagtcagcta
atctcataaacttagcctaagttcagattgtaggctgcaactcgcctacatgaa
>EF0522421_Uncultured_haptophyte_MC622-82
gaggaataagcatcggctaactccgtgccagcagccgcggtaatacgggggatgcaagcg
ttatccggaatcattgggcgtaaagcgcctgtaggttgtttatcaagtctgttgttaaag
actagggcttaaccctagaaaagcaatggaaactgata-gac------------------
---------------------------------tagagtatggcaggggtaga-gggaat
ttctagt-gtagcggtgaaatgcgtagatattagaaagaacaccggtggcgaaagcgctc
ta-ctgga-ccattactgacactcagaggcgaaagctagggtagcaaaagggattagata
-cccctgtagtccta--gccgtaaacgatggatactagatgttgtgcttcatgtacagta
tcctagctaacgcgttaagtatcccgcctggggagtacgctcgcaagggtgaaactcaaa
ggaattgacgggggcccgcacaagcggtggagcatgtggtttaattcgatgcaacgcgaa
gaaccttaccagggcttgacatactacaaattttttggaaacagaaaagtgccttcggga
atgtagatacaggtggtgcatggctgtcgtcagctcgtgtcgtgagatgttgggttaagt
cccgcaacgagcgcaacccttatttttagttaccaattcgttgggttctctagaaagact
gccggtgacaaaycggaggaaggtgaggakgacgtcaagtcagcatgccccttatgtcct
gggytacacacgtgctacaatggttaagacaaagagtsgctagcttgcaaaagtttgcta
atstcataaacttagcctaagttcagattgtaggctgcaactcgcctacatgaa
>EF0521391_Uncultured_haptophyte_MC615-68
gaggaataagcatcggctaactccgtgccagcagccgcggtaatacgggggatgcaagcg
ttatccggaatcattgggcgtaaagcgcctgtaggttgtttatcaagtctgttgttaaag
actagggcttaaccctagaaaagcaatggaaactgata-gac------------------
---------------------------------tagagtatggcaggggtaga-gggaat
ttctagt-gtagcggtgaaatgcgtagatattagaaagaacaccggtggcgaaagcgctc
ta-ctgga-ccattactgacactcagaggcgaaagctagggtagcaaaagggattagata
-cccctgtagtccta--gccgtaaacgatggatactagatgttgtgcttcatgtacagta
tcctagctaacgcgttaagtatcccgcctggggagtacgctcgcaagggtgaaactcaaa
ggaattgacgggggcccgcacaagcggtggagcatgtggtttaattcgatgcaacgcgaa
gaaccttaccaggacttgacatactacaaattttttggaaacagaaaagtgccttcggga
atgtagatacaggtggtgcatggctgtcgtcagctcgtgtcgtgagatgttgggttaagt
cccgcaacgagcgcaacccttatttttagttaccaattcgttgggttttctagaaagact
gccggtgacaaaccggaggaaggtgaggatgacgtcaagtcagcatgccccttatgtcct
gggctacacacgtgctacaatggttaggacaaagagtcgcaagtttgcaaaaacaagcta
atctcgtaaacctaacctaagttcagattgtaggctgcaactcgcctacgtgaa
>EF0522001_Uncultured_haptophyte_MC622-35
gaggaataagcatcggctaactccgtgccagcagccgcggtaatacgggggatgcaagcg
ttatccggaatcattgggcgtaaagcgcctgtaggttgtttattaagtctgttgttaaag
actagggcttaaccctagaaaagcaatggaaactaata-gac------------------
---------------------------------tcgagtatggcaggggtaga-gggaat
ttctagt-gtagcggtgaaatgcgtagatattagaaagaacaccggtggcgaaagcgctc
ta-ctgga-ccattactgacactcagaggcgaaagctagggtagcaaaagggattagata
-cccctgtagtccta--gccgtaaacgatggatactagatgctgtgcattaagtacagta
tcgtagctaacgcgttaagtatcccgcctggggagtacgctcgcaagggtgaaactcaaa
ggaattgacgggggcccgcacaagcggtggagcatgtggtttaattcgatgcaacgcgaa
gaaccttaccagggcttgacatactacgaattcttttgaaaaagagaagtgccttcggga
atgtagatacaggtggtgcatggctgtcgtcagctcgtgtcgtgagatgttgggttaagt
cccgcaacgagcgcaacccttatttttagttaccaattcgttgggttctctagaaagact
gccggtgacaaaccggaggaaggtgaggatgacgtcaagtcagcatgccccttatgtcct
gggctacacacgtgctacaatggttaagacaaagagtcgcgagcttgtgaaagtcagcta
atctcataaacttagcctaagttcagattgtaggctgcaactcgcctgcatgaa
>EF0519791_Uncultured_haptophyte_MAMA64-117
gaggaataagcatcggctaactccgtgccagcagccgcggtaatacgggggatgcaagcg
ttatccggaatcattgggcgtaaagcgcctgtaggttgtttattaagtctgttgttaaag
actagggcttaaccctagaaaagcaatggaaactaata-gac------------------
---------------------------------tagagtatggcaggggtaga-gggaat
ttctagt-gtagcggtgaaatgcgtagatattagaaagaacaccggtggcgaaagcgctc
ta-ctgga-ccattactgacactcagaggcgaaagctagggtagcaaaagggattagata
-cccctgtagtccta--gccgtaaacgatggatactagatgttgtgcattaagtacagta
tcgtagctaacgcgttaagtatcccgcctggggagtacgctcgcaagggtgaaactcaaa
ggaattgacgggggcccgcacaagcggtggagcatgtggtttaattcgatgcaacgcgaa
gaaccttaccagggcttgacatactacgaattcttttgaaagagagaagtgccttcggga
atgtagatacaggtggtgcatggctgtcgtcagctcgtgtcgtgagatgttgggttaagt
cccgcaacgagcgcaacccttatttttagttaccaattcgttgggttttttagaaagact
gccggtgacaaaccggaggaaggtgaggatgacgtcaagtcagcatgccccttatgtcct
gggctacacacgtgctacaatggttaagacaaagagttgcgagcttgcaaaagccagcta
atctcataaacttagcctaagttcagattgtaggctgcaactcgcctacatgaa
>EF0519681_Uncultured_haptophyte_MAMA64-102
gaggaataagcatcggctaactccgtgccagcagccgcggtaatacgggggatgcaagcg
ttatccggaatcattgggcgtaaagcgcctgtaggttgtttattaagtctgttgttaaag
actagggctcaaccctagaaaagcaatggaaactaata-gac------------------
---------------------------------tcgagtatggcaggggtaga-gggaat
ttctagt-gtagcggtgaaatgcgtagatattagaaagaacaccggtggcgaaagcgctc
ta-ctgga-ccattactgacactcagaggcgaaagctagggtagcaaaagggattagata
-cccctgtagtccta--gccgtaaacgatggatactagatgttgtgcattacgtacagta
tcgtagctaacgcgttaagtatcccgcctggggagtacgctcgcaagggtgaaactcaaa
ggaattgacgggggcccgcacaagcggtggagcatgtggtttaattcgatgcaacgcgaa
gaaccttaccagggcttgacatactacggatttttttgaaagagaaaagtgccttcggga
atgtagatacaggtggtgcatggctgtcgtcagctcgtgtcgtgagatgttgggttaagt
cccgcaacgagcgcaacccttatttttagttaccaactcgttgggttctctagaaagact
gccggtgacaaaccggaggaaggtgaggatgacgtcaagtcagcatgccccttatgtcct
gggctacacacgtgctacaatggttaagacaaagagttgcgagcttgtaaaagtcagcta
atctcgtaaacttagcctaagttcagattgtaggctgcaactcgcctgcatgaa
>EF0521661_Uncultured_haptophyte_MC615-99
gaggaataagcatcggctaactccgtgccagcagccgcggtaatacgggggatgcaagcg
ttatccggaatcattgggcgtaaagcgcctgtaggttgtttattaagtctgttgttaaag
actagggctcaaccctagaaaagcaatggaaactaata-gac------------------
---------------------------------tcgagtatggcaggggtaga-gggaat
ttctagt-gtagcggtgaaatgcgtagatattagaaagaacaccggtggcgaaagcgctc
ta-ctgga-ccattactgacactcagaggcgaaagctagggtagcaaaagggattagata
-cccctgtagtccta--gccgtaaacgatggatactagatgttgtgcattacgtacagta
tcgtagctaacgcgttaagtatcccgcctggggagtacgctcgcaagggtgaaactcaaa
ggaattgacgggggcccgcacaagcggtggagcatgtggtttaattcgatgcaacgcgaa
gaaccttaccagggcttgacatactacggatttttttgaaagagaaaagtgccttcggga
atgtagatacaggtggtgcatggctgtcgtcagctcgtgtcgtgagatgttgggttaagt
cccgcaacgagcgcaacccttatttttagttaccaactcgttgggttctctagaaagact
gccggtgacaaaccggaggaaggtgaggatgacgtcaagtcagcatgccccttatgtcct
gggctacacacgggctacaatggttaagacgaagagttgcgagcttgtaaaagtcagcta
atctcgtaaacttagcctaagttcagattgtaggctgcaactcgcctgcgtgaa
>EF0520301_Uncultured_haptophyte_250304-31
gaggaatattcatcggctaactccgtgccagcagccgcggtaatacgggggatgcaagcg
ttatccggaatcattgggcgtaaagcgcctgtaggttgtttattaagtctgttgttaaag
actagggctcaaccctagaaaagcaatggaaactaata-gac------------------
---------------------------------tcgagtatggcaggggtaga-gggaat
ttctagt-gtagcggtgaaatgcgtagatattagaaagaacaccggtggcgaaagcgctc
ta-ctgga-ccattactgacactcagaggcgaaagctagggtagcaaaagggattagata
-cccctgtagtccta--gccgtaaacgatggatactagatgttgtgcattacgtacagta
tcgtagctaacgcgttaagtatcccgcctggggagtacgctcgcaagggtgaaactcaaa
ggaattgacgggggcccgcacaagcggtggagcatgtggtttaattcgatgcaacgcgaa
gaaccttaccagggcttgacatactacggatttttttgaaagagaaaagtgccttcggga
atgtagatacaggtggtgcatggctgtcgtcagctcgtgtcgtgagatgttgggttaagt
cccgcaacgagcgcaacccttatttttagttaccaactcgttgggttctctagaaagact
gccggtgacaaaccggaggaaggtgaggatgacgtcaagtcagcatgccccttatgtcct
gggctacacacgtgctacaatggttaagacaaagagttgcgagcttgtaaaagtcagcta
atctcgtaaacttagcctaagttcagattgtaggctgcaactcgcctgcatgaa
>EF0520581_Uncultured_haptophyte_250304-71
gaggaatattcatcggctaactccgtgccagcagccgcggtaatacgggggatgcaagcg
ttatccggaatcattgggcgtaaagcgcctgtaggttgtttattaagtctgttgttaaag
actagggctcaaccctagaaaagcaatggaaactaata-gac------------------
---------------------------------tcgagtatggcaggggtaga-gggaat
ttctagt-gtagcggtgaaatgcgtagatattagaaagaacaccggtggcgaaagcgctc
ta-ctgga-ccattactgacactcagaggcgaaagctagggtagcaaaagggattagata
-cccctgtagtccta--gccgtaaacgatggatactagatgttgtgcattacgtacagta
tcgtagctaacgcgttaagtatcccgcctggggagtacgctcgcaagggtgaaactcaaa
ggaattgacgggggcccgcacaagcggtggagcatgtggtttaattcgatgcaacgcgaa
gaaccttaccagggcttgacatactacggatttttttgaaagagaaaagtgccttcggga
atgtagatacaggtggtgcatggctgtcgtcagctcgtgtcgtgagatgttgggttaagt
cccgcaacgagcgcaacccttatttttagttaccaactcgttgggttctctagaaagact
gccggtgacaaaccggaggaaggtgaggatgacgtcaagtcagcatgccccttatgtcct
gggctacacacgtgctacaatggttaagacaaagagttgcgagcttgtaaaagtcagcta
atctcgtaaacttagcctaagttcagattgtaggctgcaactcgcctacatgaa
>EF0521831_Uncultured_haptophyte_MC622-16
gaggaataagcatcggctaactccgtgccagcagccgcggtaatacgggggatgcaagcg
ttatccggaatcattgggcgtaaagcgcctgtaggttgtttattaagtctgttgttaaag
actagggcttaaccctagaaaagcaatggaaactaata-gac------------------
---------------------------------tagagtatggcaggggtaga-gggaat
ttctggt-gtagcggtgaaatgcgtagatattagaaagaacaccggtggcgaaagcgctc
ta-ctgga-ccattactgacactcagaggcgaaagctagggtagcaaaagggattagata
-cccctgtagtccta--gccgtaaacgatggatactagatgttgtgcttcatgtacagta
tcgtagctaacgcgttaagtatcccgcctggggagtacgctcgcaagggtgaaactcaaa
ggaattgacgggggcccgcacaagcggtggagcatgtggtttaattcgatgcaacgcgaa
gaaccttaccagggcttgacatactacgaattttcttgaaagagaaaagtgccttcggga
atgtagatacaggtggtgcatggctgtcgtcagctcgtgtcgtgagatgttgggttaagt
cccgcaacgagcgcaacccttatttttagttaccaattcgttgggttctctagaaagact
gccggtgacaaaccggaggaaggtgaggatgacgtcaagtcagcatgccccttatgtcct
gggctacacacgtgctacaatggttaagacaaagagtcgcgagctcgcaagagtcagcta
atctcgtaaacttagcctaagttcagattgtaggctgcaactcgcctacatgaa
>JX8693531_Uncultured_haptophyte_env_Pavin_epi_T_S61B
gaggaataagcatcggctaactccgtgccagcagccgcggtaatacgggggatgcaagcg
ttatccggaatgattgggcgtaaagcgcctgtaggttgtttattaagtccgttgttaaag
cctagggcttaaccctagaaaagcaatggaaactagta-gac------------------
---------------------------------tagagtatggcaggggtaga-gggaat
ttctagt-gtagcggtgaaatgcgtagatattagaaagaacaccggtggcgaaagcgctc
ta-ctgga-ccattactgacactcagaggcgaaagctagggtagcaaaagggattagata
-cccctgtagtccta--gccgtaaacgatggatactagatgttgtgcattatgtacagta
tcgtagctaacgcgttaagtatcccgcctggggagtacgctcgcaagggtgaaactcaaa
ggaattgacgggggcccgcacaagcggtggagcatgtggtttaattcgatgcaacgcgaa
gaaccttaccagggcttgacatactacgaattttcttgaaagagaaaagtgccttcggga
atgtagatacaggtggtgcatggctgtcgtcagctcgtgtcgtgagatgttgggttaagt
cccgcaacgagcgcaacccttatttttagttaccaattcgttgggttctctagaaagact
gccggtgacaaaccggaggaaggtgaggatgacgtcaagtcagcatgccccttatgtcct
gggctacacacgtgctacaatggttaagacaaagagttgcgagcttgtaaaagtcagcta
atctcgtaaacttagcctaagttcagattgtaggctgcaactcgcctacgtgaa
>NC_0369371_Chrysochromulina_parva
gaggaataagcatcggctaactccgtgccagcagccgcggtaatacgggggatgcaagcg
ttatccggaatgattgggcgtaaagcgcctgtaggttgtttattaagtccgttgttaaag
cctagggctcaaccctagaaaagcaatggaaactagta-gac------------------
---------------------------------tagagtatggcaggggtaga-gggaat
ttctagt-gtagcggtgaaatgcgtagatattagaaagaacaccggtggcgaaagcgctc
ta-ctgga-ccattactgacactcagaggcgaaagctagggtagcaaaagggattagata
-cccctgtagtccta--gccgtaaacgatggatactagatgttgtgcattatgtacagta
tcgtagctaacgcgttaagtatcccgcctggggagtacgctcgcaagggtgaaactcaaa
ggaattgacgggggcccgcacaagcggtggagcatgtggtttaattcgatgcaacgcgaa
gaaccttaccagggcttgacatactacgaattttcttgaaagagaaaagtgccttcggga
atgtagatacaggtggtgcatggctgtcgtcagctcgtgtcgtgagatgttgggttaagt
cccgcaacgagcgcaacccttatttttagttaccaattcgttgggttctctagaaagact
gccggtgacaaaccggaggaaggtgaggatgacgtcaagtcagcatgccccttatgtcct
gggctacacacgtgctacaatggttaagacaaagagttgcgaacttgtaaaagtcagcta
atctcgtaaacttagcctaagttcagattgtaggctgcaactcgcctgcatgaa
>KJ2019072_Chrysochromulina_sp_CCMP291
gaggaataagcatcggctaactccgtgccagcagccgcggtaatacgggggatgcaagcg
ttatccggaatgattgggcgtaaagcgcctgtaggttgtttattaagtccgttgttaaag
cctagggctcaaccctagaaaagcaatggaaactagta-gac------------------
---------------------------------tagagtatggcaggggtaga-gggaat
ttctagt-gtagcggtgaaatgcgtagatattagaaagaacaccggtggcgaaagcgctc
ta-ctgga-ccattactgacactcagaggcgaaagctagggtagcaaaagggattagata
-cccctgtagtccta--gccgtaaacgatggatactagatgttgtgcattatgtacagta
tcgtagctaacgcgttaagtatcccgcctggggagtacgctcgcaagggtgaaactcaaa
ggaattgacgggggcccgcacaagcggtggagcatgtggtttaattcgatgcaacgcgaa
gaaccttaccagggcttgacatactacgaattttcttgaaagagaaaagtgccttcggga
atgtagatacaggtggtgcatggctgtcgtcagctcgtgtcgtgagatgttgggttaagt
cccgcaacgagcgcaacccttatttttagttaccaattcgttgggttctctagaaagact
gccggtgacaaaccggaggaaggtgaggatgacgtcaagtcagcatgccccttatgtcct
gggctacacacgtgctacaatggttaagacaaagagttgcgaacttgtaaaagtcagcta
atctcgtaaacttagcctaagttcagattgtaggctgcaactcgcctgcatgaa
>MG5203311_Chrysochromulina_parva
gaggaataagcatcggctaactccgtgccagcagccgcggtaatacgggggatgcaagcg
ttatccggaatgattgggcgtaaagcgcctgtaggttgtttattaagtccgttgttaaag
cctagggctcaaccctagaaaagcaatggaaactagta-gac------------------
---------------------------------tagagtatggcaggggtaga-gggaat
ttctagt-gtagcggtgaaatgcgtagatattagaaagaacaccggtggcgaaagcgctc
ta-ctgga-ccattactgacactcagaggcgaaagctagggtagcaaaagggattagata
-cccctgtagtccta--gccgtaaacgatggatactagatgttgtgcattatgtacagta
tcgtagctaacgcgttaagtatcccgcctggggagtacgctcgcaagggtgaaactcaaa
ggaattgacgggggcccgcacaagcggtggagcatgtggtttaattcgatgcaacgcgaa
gaaccttaccagggcttgacatactacgaattttcttgaaagagaaaagtgccttcggga
atgtagatacaggtggtgcatggctgtcgtcagctcgtgtcgtgagatgttgggttaagt
cccgcaacgagcgcaacccttatttttagttaccaattcgttgggttctctagaaagact
gccggtgacaaaccggaggaaggtgaggatgacgtcaagtcagcatgccccttatgtcct
gggctacacacgtgctacaatggttaagacaaagagttgcgaacttgtaaaagtcagcta
atctcgtaaacttagcctaagttcagattgtaggctgcaactcgcctgcatgaa
>LK3918241_Chrysochromulina_elegans_F928
------------------------------------------------------------
---------------------aaagcgcctgtaggttgtttattaagtctgttgttaaag
actagggcttaaccctagaaaagcaatggaaactaata-gac------------------
---------------------------------tagagtatggcaggggtaga-gggaat
ttctagt-gtagcggtgaaatgcgtagatattagaaagaacaccggtggcgaaagcgctc
ta-ctgga-ccattactgacactcagaggcgaaagctagggtagcaaaagggattagata
-cccctgtagtccta--gccgtaaacgatggatactagatgttgtgcattatgtacagta
tcgtagctaacgcgttaagtatcccgcctggggagtacgctcgcaagggtgaaactcaaa
ggaattgacgggggcccgcacaagcggtggagcatgtggtttaattcgatgcaacgcgaa
gaaccttaccagggcttgacatactacgaattcttttgaaagagagaagtgccttcggga
atgtagatacaggtggtgcatggctgtcgtcagctcgtgtcgtgagatgttgggttaagt
cccgcaacgagcgcaacccttatttttagttaccaattcgttgggttttttagaaagact
gccggtgacaaaccggaggaaggtgaggatgacgtcaagtcagcatgccccttatgtcct
gggctacacacgtgctaca-----------------------------------------
------------------------------------------------------
>EF0522161_Uncultured_haptophyte_MC622-55
gaggaataagcatcggctaactccgtgccagcagccgcggtaatacgggggatgcaagcg
ttatccggaatcattgggcgtaaagcgcctgtaggttgtttaataagtctgttgttaaag
actagggcttaaccctagaaaagcaatggaaactacta-gac------------------
---------------------------------tagagtatggcaggggtaga-gggaat
ttctagt-gtagcggtgaaatgcgtagatattagaaagaacaccggtggcgaaagcgctc
ta-ctgga-ccattactgacactcagaggcgaaagctagggtagcaaaagggattagata
-cccctgtagtccta--gccgtaaacgatggatactagatgttgtgttttatatacagta
tcgtagctaacgcgttaagtatcccgcctggggagtacgctcgcaagggtgaaactcaaa
ggaattgacgggggcccgcacaagcggtggagcatgtggtttaattcgatgcaacgcgaa
gaaccttaccagggcttgacatactacagattctttagagatagagaagtgccttcggga
atgtagatacaggtggtgcatggctgtcgtcagctcgtgtcgtgagatgttgggttaagt
cccgcaacgagcgcaacccttatttttagttaccaattcgttgggttctctagaaagact
gccggtgacaaaccggaggaaggtgaggatgacgtcaagtcagcatgccccttatgtcct
gggctacacacgtgctacaatggctaagacaaagagttgcgagctcgcgagagtaagcta
atctcataaacttagcctaagttcagattgtaggctgcaactcgcctacgtgaa
>EF0521111_Uncultured_haptophyte_MC615-38
gaggaataagcatcggctaactccgtgccagcagccgcggtaatacgggggatgcaagcg
ttatccggaatcattgggcgtaaagcgcctgtaggttgtttaataagtctgttgttaaag
actagggctcaaccctagaaaagcaatggaaactgtta-gac------------------
---------------------------------tagagtatggcaggggtaga-gggaat
ttctagt-gtagcggtgaaatgcgtagatattagaaagaacaccggtggcgaaagcgctc
ta-ctgga-ccattactgacactcagaggcgaaagctagggtagcaaaagggattagata
-cccctgtagtccta--gccgtaaacgatggatactagatgttgtrtgttatgtacagta
tcgtagctaacgcgttaagtatcccgcctggggagtacgctcgcaagggtgaaactcaaa
ggaattgacgggggcccgcacaagcggtggagcatgtggtttaattcgatgcaacgcgaa
gaaccttaccagggcttgacatactacagattcttttgagagagagaagtgccttcggga
atgtagatacaggtggtgcatggctgtcgtcagctcgtgtcgtgagatgttgggttaagt
cccgcaacgagcgcaacccttatttttagttaccaattcgttgggttctctagaaagact
gccggtgacaaaccggaggaaggtgaggatgacgtcaagtcagcatgccccttatgtcct
ggactacacacgtgctacaatggctaagacaaagagttgcgagctcgcgagagtaagcta
atctcataaacttagcctaagttcagattgtaggctgcaactcgcctgcatgaa
>EF0520711_Uncultured_haptophyte_250304-86
gaggaataagcatcggctaactccgtgccagcagccgcggtaatacgggggatgcaagcg
ttatccggaatcattgggcgtaaagcgcctgtaggttgtttaataagtctgttgttaaag
actagggctcaaccctagaaaagcaatggaaactgtta-gac------------------
---------------------------------tagagtatggcaggggtaga-gggaat
ttctagt-gtagcggtgaaatgcgtagatattagaaagaacaccggtggcgaaagcgctc
ta-ctgga-ccattactgacactcagaggcgaaagctagggtagcaaaagggattagata
-cccctgtagtccta--gccgtaaacgatggatactagatgttgtatgttatttacagta
tcgtagctaacgcgttaagtatcccgcctggggagtacgctcgcaagggtgaaactcaaa
ggaattgacgggggcccgcacaagcggtggagcatgtggtttaattcgatgcaacgcgaa
gaaccttaccagggcttgacatactacagattcttttgagagagagaagtgccttcggga
atgtagatacaggtggtgcatggctgtcgtcagctcgtgtcgtgagatgttgggttaagt
cccgcaacgagcgcaacccttatttttagttaccaattcgttgggttctctagaaagact
gccggtgacaaaccggaggaaggtgaggatgacgtcaagtcagcatgccccttatgccct
gggctacacacgtgctacaatggctaagacaaagagttgcaagctcgcgagagtaagcta
atctcataaacttagcctaagttcagattgtaggctgcaactcgcctacatgaa
>EF0518131_Uncultured_haptophyte_MC597-51
gaggaataagcatcggctaactccgtgccagcagccgcggtaatacgggggatgcaagcg
ttatccggaatcattgggcgtaaagcgcctgtaggttgtttaataagtctgttgttaaag
actagggcttaaccctagaaaagcaatggaaactacta-gac------------------
---------------------------------tagagtatggcaggggtaga-gggaat
ttctagt-gtagcggtgaaatgcgtagatattagaaagaacaccggtggcgaaagcgctc
ta-ctgga-ccattactgacactcagaggcgaaagctagggtagcaaaagggattagata
-cccctgtagtccta--gccgtaaacaatggatactagatgttgtgtattatatacagta
tcgtagctaacgcgttaagtatcccgcctggggagtacgctcgcaagggtgaaactcaaa
ggaattgacgggggcccgcacaagcggtggagcatgtggtttaattcgatgcaacgcgaa
gaaccttaccaggacttgacatactacaaattcttttgagaaaaagaagtgccttcggga
atgtagatacaggtggtgcatggctgtcgtcagctcgtgtcgtgagatgttgggttaagt
cccgcaacgagcgcaacccttatttttagttaccaattcgttgggttctctggaaagact
gccggtgacaaaccggaggaaggtgaggatgacgtcaagtcagcatgccccttatgtcct
gggctacacacgtgctacaatggttaagacaaagagtcgcgagctcgcaagggtcagcta
atctcataaacttagcctaagttcagattgtaggctgcaactcgcctgcatgaa
>EF0518891_Uncultured_haptophyte_MC601-87
gaggaataagcatcggctaactccgtgccagcagccgcggtaatacgggggatgcaagcg
ttatccggaatcattgggcgtaaagcgcctgtaggttgtttaataagtctgttgttaaag
actagggcttaaccctagaaaagcaatggaaactacta-gac------------------
---------------------------------tagagtatggcaggggtaga-gggaat
ttctagt-gtagcggtgaaatgcgtagatattagaaagaacaccggtggcgaaagcgctc
ta-ctgga-ccattactgacactcagaggcgaaagctagggtagcaaaagggattagata
-cccctgtagtccta--gccgtaaacgatggatactagatgttgtgtattatatacagta
tcgtagctaacgcgttaagtatcccgcctggggagtacgctcgcaagggtgaaactcaca
ggaattgacgggggcccgcacaagcggtggagcatgtggtttaattcgatgcaacgcgaa
gaaccttaccaggacttgacatactacaaattcttttgagaaaaagaagtgccttcggga
atgtagatacaggtggtgcatggctgtcgtcagctcgtgtcgtgagatgttgggttaagt
cccgcaacgagcgcaacccttatttttagttaccaattcgttgggttctctagaaagact
gccggtgacaaaccggaggaaggtgaggatgacgtcaagtcagcatgccccttatgtcct
gggctacacacgtgctacaatggttaagacaaagagtcgcgagctcgcaagggtcagcta
atctcataaacttagcctaagttcagattgtaggctgcaactcgcctacgtgaa
>EF0522201_Uncultured_haptophyte_MC622-60
gaggaataagcatcggctaactccgtgccagcagccgcggtaatacgggggatgcaagcg
ttatccggaatcattgggcgtaaagcgcctgtaggttgtttaataagtctgttgttaaag
actagggcttaaccctagaaaagcaatggaaactacta-gac------------------
---------------------------------tagagtatggcaggggtaga-gggaat
ttctagt-gtagcggtgaaatgcgtagatattagaaagaacaccagtggcgaaagcgctc
ta-ctgga-ccattactgacactcagaggcgaaagctagggtagcaaaagggattagata
-cccctgtagtccta--gccgtaaacgatggatactagatgttgtgttttatagacagta
tcgtagctaacgcgttaagtatcccgcctggggagtacgctcgcaagggtgaaactcaaa
ggaattgacgggggcccgcacaagcggtggagcatgtggtttaattcgatgcaacgcgaa
gaaccttaccaggacttgacatactacaaattcttttgagaaaaagaagtgccttcggga
atgtagatacaggtggtgcatggctgtcgtcagctcgtgtcgtgagatgttgggttaagt
cccgcaacgagcgcaacccttatttttagttaccaattcgttgggttctctagaaagact
gccggtgacaaaccggaggaaggtgaggatgacgtcaagtcagcatgccccttatgtcct
gggctacacacgtgctacaatggttaagacaaagagttgcgagctcgcgagagtcagcta
atctcataaacttagcctaagttcagattgtaggctgcaactcgcctacatgaa
>EF0521771_Uncultured_haptophyte_MC622-8
gaggaataagcatcggctaactccgtgccagcagccgcggtaatacgggggatgcaagcg
ttatccggaatcattgggcgtaaagcgcctgtaggttgtttaataagtctgttgttaaag
actagggcttaaccctagaaaagcaatggaaactacta-gac------------------
---------------------------------tagagtatggcaggggtaga-gggaat
ttctagt-gtagcggtgaaatgcgtagatattagaaagaacaccagtggcgaaagcgctc
ta-ctgga-ccattactgacactcagaggcgaaagctagggtagcaaaagggattagata
-cccctgtagtccta--gccgtaaacgatggatactagatgttgtgttttatagacagta
tcgtagctaacgcgttaagtatcccgcctggggagtacgctcgcaagggtgaaactcaaa
ggaattgacgggggcccgcacaagcggtggagcatgtggtttaattcgatgcaacgcgaa
gaaccttaccaggacttgacatactacaaattcttttgagaaaaagaagtgccttcggga
atgtagatacaggtggtgcatggctgtcgtcagctcgtgtcgtgagatgttgggttaagt
cccgcaacgagcgcaacccttatttttagttaccaattcgttgggttctctagaaagact
gccggtgacaaaccggaggaaggtgaggatgacgtcaagtcagcatgccccttatgtcct
gggctacacacgtgctacaatggttaagacaaagagttgcgagctcgcgagagtcagcta
atctcataaacttagcctaagttcagattgtaggctgcaactcgcctacgtgaa
>EF0520041_Uncultured_haptophyte_250304-5
gaggaataagcatcggctaactccgtgccagcagccgcggtaatacgggggatgcaagcg
ttatccggaatcattgggcgtaaagcgcctgtaggttgtttaataagtctgttgttaaag
actagggcttaaccctagaaaagcaatggaaactacta-gac------------------
---------------------------------tagagtatggcaggggtaga-gggaat
ttctagt-gtagcggtgaaatgcgtagatattagaaagaacaccagtggcgaaagcgctc
ta-ctgga-ccattactgacactcagaggcgaaagctagggtagcaaaagggattagata
-cccctgtagtccta--gccgtaaacgatggatactagatgttgtgttttatagacagta
tcgtagctaacgcgttaagtatcccgcctggggagtacgctcgcaagggtgaaactcaaa
ggaattgacgggggcccgcacaagcggtggagcatgtggtttaattcgatgcaacgcgaa
gaaccttaccaggacttgacatactacaaattcttttgagaaaaagaagtgccttcggga
atgtagatacaggtggtgcatggctgtcgtcagctcgtgtcgtgagatgttgggttaagt
cccgcaacgagcgcaacccttatttttagttaccaattcgttgggttctctagaaagact
gccggtgacaaaccggaggaaggtgaggatgacgtcaagtcagcatgccccttatgtcct
gggctacacacgtgctacaatggttaagacaaagagttgcgagctcgcgagagtcagcta
atctcataaacttagcctaagttcagattgtaggctgcaactcgcctgcgtgaa
>EF0520781_Uncultured_haptophyte_250304-94
gaggaataagcatcggctaactccgtgccagcagccgcggtaatacgggggatgcaagcg
ttatccggaatcattgggcgtaaagcgcctgtaggttgtttaataagtctgttgttaaag
actagggctcaaccctagaaaagcaatggaaactacta-gac------------------
---------------------------------tagagtatggcaggggtaga-gggaat
ttctagt-gtagcggtgaaatgcgtagatattagaaagaacaccggtggcgaaagcgctc
ta-ctgga-ccattactgacactcagaggcgaaagctagggtagcaaaagggattagata
-cccctgtagtccta--gccgtaaacgatggatactacatgttgtgctttatgtacagta
tggtagctaacgcgttaagtatcccgcctggggagtacgctcgcaagggtgaaactcaaa
ggaattgacgggggcccgcacaagcggtggagcatgtggtttaattcgatgcaacgcgaa
gaaccttaccaggacttgacatactacaaattcttttgagaaaaagaagtgccttcggga
atgtagatacaggtggtgcatggctgtcgtcagctcgtgtcgtgagatgttgggttaagt
cccgcaacgagcgcaacccttatttttagttaccaattcgttgggttctctagaaagact
gccggtgacaaaccggaggaaggtgaggatgacgtcaagtcagcatgccccttatgtcct
gggctacacacgtgctacaatggttaagacaaagagtcgcgagctcgcaagagtcagcta
atctcataaacttagcccaagttcagattgtaggctgcaactcgcctacatgaa
>EF0522291_Uncultured_haptophyte_MC622-69
gaggaataagcatcggctaactccgtgccagcagccgcggtaatacgggggatgcaagcg
ttatccggaatcattgggcgtaaagcgcctgtaggttgtttaataagtctgttgttaaag
actagggcttaaccctagaaaagcaatggaaactacta-gac------------------
---------------------------------tagagtatggcaggggtaga-gggaat
ttctagt-gtagcggtgaaatgcgtagatattagaaagaacaccggtggcgaaagcgctc
ta-ctgga-ccattactgacactcagaggcgaaagctagggtagcaaaagggattagata
-cccctgtagtccta--gccgtaaacgatggatactacatgttgtgcattatgtacagta
tggtagctaacgcgttaagtatcccgcctggggagtacgctcgcaagggtgaaactcaaa
ggaattgacgggggcccgcacaagcggtggagcatgtggtttaattcgatgcaacgcgaa
gaaccttaccaggacttgacatactacaaattcttttgagaaaaagaagtgccttcggga
atgtagatacaggtggtgcatggctgtcgtcagctcgtgtcgtgagatgttgggttaagt
cccgcaacgagcgcaacccttatttttagttaccaattcgttgggttctctagaaagact
gccggtgacaaaccggaggaaggtgaggatgacgtcaagtcagcatgccccttatgtcct
gggctacacacgtgctacaatggttaagacaaagagtcgcgagctcgcaagagtcagcta
atctcataaacttagcccaagttcagattgtaggctgcaactcgcctgcatgaa
>EF0519761_Uncultured_haptophyte_MAMA64-114
gaggaataagcatcggctaactccgtgccagcagccgcggtaatacgggggatgcaagcg
ttatccggaatcattgggcgtaaagcgcctgtaggttgtttaataagtctgttgttaaag
actagggctcaaccctagaaaagcaatggaaactacta-gac------------------
---------------------------------tagagtatggcaggggtaga-gggaat
ttctagt-gtagcggtgaaatgcgtagatattagaaagaacaccggtggcgaaagcgctc
ta-ctgga-ccattactgacactcagaggcgaaagctagggtagcaaaagggattagata
-cccctgtagtccta--gccgtaaacgatggatactacatgttgtgcattatgtacagta
tggtagctaacgcgttaagtatcccgcctggggagtacgctcgcaagggtgaaactcaaa
ggaattgacgggggcccgcacaagcggtggagcatgtggtttaattcgatgcaacgcgaa
gaaccttaccaggacttgacatactacaaattcttttgagaaaaagaagtgccttcggga
atgtagatacaggtggtgcatggctgtcgtcagctcgtgtcgtgagatgttgggttaagt
cccgcaacgagcgcaacccttatttttagttaccaattcgttgggttctctagaaagact
gccggtgacaaaccggaggaaggtgaggatgacgtcaagtcagcatgccccttatgtcct
gggctacacacgtgctacaatggttaagacaaagagtcgcgagctcgtgagagtcagcta
atctcataaacttagcccaagttcagattgtaggctgcaactcgcctacatgaa
>EF0517721_Uncultured_haptophyte_MC597-7
gaggaataagcatcggctaactccgtgccagcagccgcggtaatacgggggatgcaagcg
ttatccggaatcattgggcgtaaagcgcctgtaggttgtttaataagtctgttgttaaag
actagggcttaaccctagaaaagcaatggaaactacta-gac------------------
---------------------------------tagagtatggcaggggtaga-gggaat
ttctagt-gtagcggtgaaatgcgtagatattagaaagaacaccggcggcgaaagcgctc
ta-ctgga-ccattactgacactcagaggcgaaagctagggtagcaaaagggattagata
-cccctgtagtccta--gccgtaaacgatggatactacatgttgtgcattacgtacagta
tggtagctaacgcgttaagtatcccgcctggggagtacgctcgcaagggtgaaactcaaa
ggaattgacgggggcccgcacaagcggtggagcatgtggtttaattcgatgcaacgcgaa
gaaccttaccaggacttgacatactacaaattcttttgagaaagagaagtgccttcggga
atgtagatacaggtggtgcatggctgtcgtcagctcgtgtcgtgagatgttgggttaagt
cccgcaacgagcgcaacccttatttttagttaccaattcgttgggttctctagaaagact
gccggtgacaaaccggaggaaggtgaggatgacgtcaagtcagcatgccccttatgtcct
gggctacacacgtgctacaatggttaagacaaagagtcgcgagctcgtgagagtcagcta
atctcataaacttagcccaagttcagattgtaggctgcaactcgcctacgtgaa
>EF0520381_Uncultured_haptophyte_250304-41
gaggaataagcatcggctaactccgtgccagcagccgcggtaatacgggggatgcaagcg
ttatccggaatcattgggcgtaaagcgcctgtaggttgtttaataagtctgttgttaaag
actagggcttaaccctagaaaagcaatggaaactacta-gac------------------
---------------------------------tagagtatggcaggggtaga-gggaat
ttctagt-gtagcggtgaaatgcgtagatattagaaagaacaccggcggcgaaagcgctc
ta-ctgga-ccattactgacactcagaggcgaaagctagggtagcaaaagggattagata
-cccctgtagtccta--gccgtaaacgatggatactacatgttgtgcattacgtacagta
tggtagctaacgcgttaagtatcccgcctggggagtacgctcgcaagggtgaaactcaaa
ggaattgacgggggcccgcacaagcggtggagcatgtggtttaattcgatgcaacgcgaa
gaaccttaccaggacttgacatactacaaattcttttgagaaagagaagtgccttcggga
atgtagatacaggtggtgcatggctgtcgtcagctcgtgtcgtgagatgttgggttaagt
cccgcaacgagcgcaacccttatttttagttaccaattcgttgggttctctagaaagact
gccggtgacaaaccggaggaaggtgaggatgacgtcaagtcagcatgccccttatgtcct
gggctacacacgtgctacaatggttaagacaaagagtcgcgagctcgtgagagtcagcta
atctcataaacttagcccaagttcagattgtaggctgcaactcgcctacgtgaa
>EF0521551_Uncultured_haptophyte_MC615-87
gaggaataagcatcggctaactccgtgccagcagccgcggtaatacggggaatgcaagcg
ttatccggaatcattgggcgtaaagcgcctgtaggttgtttaataagtctgttgttaaag
actagggcttaaccctagaaaagcaatggaaactacta-gac------------------
---------------------------------tagagtatggcaggggtaga-gggaat
ttctagt-gtagcggtgaaatgcgtagatattagaaagaacaccggtggcgaaagcgctc
ta-ctgga-ccattactgacactcagaggcgaaagctagggtagcaaaagggattagata
-cccctgtagtccta--gccgtaaacgatggatactacatgttgtgcattatgtacagta
tggtagctaacgcgttaagtatcccgcctggggagtacgctcgcaagggtgaaactcaaa
ggaattgacgggggcccgcacaagcggtggagcatgtggtttaattcgatgcaacgcgaa
gaaccttaccaggacttgacatactacaaattctttggagacaaagaagtgccttcggga
atgtagatacaggtggtgcatggctgtcgtcagctcgtgtcgtgagatgttgggttaagt
cccgcaacgagcgcaacccttatttttagttaccaattcgttgggttctctagaaagact
gccggtgacaaaccggaggaaggtgaggatgacgtcaagtcagcatgccccttatgtcct
gggctacacacgtgctacaatggttaagacaaagagtcgcgagctcgtaagagtcagcta
atctcataaacttagcccaagttcagattgtaggctgcaactcgcctacgtgaa
>EF0520791_Uncultured_haptophyte_250304-95
gaggaataagcatcggctaactccgtgccagcagccgcggtaatacgggggatgcaagcg
ttatccggaatcattgggcgtaaagcgcctgtaggttgtttaataagtctgttgttaaag
actagggcttaaccctagaaaagcaatggaaactacta-gac------------------
---------------------------------tagagtatggcaggggtaga-gggaat
ttctagt-gtagcggtgaaatgcgtagatattagaaagaacaccggtggcgaaagcgctc
ta-ctgga-ccattactgacactcagaggcgaaagctagggtagcaaaagggattagata
-cccctgtagtccta--gccgtaaacgatggatactacatgttgtgcattatgtacagta
tggtagctaacgcgttaagtatcccgcctggggagtacgctcgcaagggtgaaactcaaa
ggaattgacgggggcccgcacaagcggtggagcatgtggtttaattcgatgcaacgcgaa
gaaccttaccaggatttgacatactacaaattctttggagacaaagaagtgccttcggga
atgtagatacaggtggtgcatggctgtcgtcagctcgtgtcgtgagatgttgggttaagt
cccgcaacgagcgcaacccttatttttagttaccaattcgttgggttctctagaaagact
gccggtgacaaaccggaggaaggtgaggatgacgtcaagtcagcatgccccttatgtcct
gggctacacacgtgctacaatggttaagacaaagagtcgcgagctcgtaagagtcagcta
atctcataaacttagcccaagttcagattgtaggctgcaactcgcctacatgaa
>EF0520851_Uncultured_haptophyte_MC615-8
gaggaataagcatcggctaactccgtgccagcagccgcggtaatacgggggatgcaagcg
ttatccggaatcattgggcgtaaagcgcctgtaggttgtttaataagtctgttgttaaag
actagggcttaaccctagaaaagcaatggaaactacta-gac------------------
---------------------------------tagagtatggcaggggtaga-gggaat
ttctagt-gtagcggtgaaatgcgtagatattagaaagaacaccggtggcgaaagcgctc
ta-ctgga-ccattactgacactcagaggcgaaagctagggtagcaaaagggattagata
-cccctgtagtccta--gccgtaaacgatggatactacatgttgtgcattatgtacagta
tggtagctaacgcgttaagtatcccgcctggggagtacgctcgcaagggtgaaactcaaa
ggaattgacgggggcccgcacaagcggtggagcatgtggtttaattcgatgcaacgcgaa
gaaccttaccaggatttgacatactacaaattctttggagacaaagaagtgccttcggga
atgtagatacaggtggtgcatggctgtcgtcagctcgtgtcgtgagatgttgggttaagt
cccgcaacgagcgcaacccttatttttagttaccaattcgttgggttctctagaaagact
gccggtgacaaaccggaggaaggtgaggatgacgtcaagtcagcatgccccttatgtcct
gggctacacacgtgctacaatggttaagacaaagagtcgcgagctcgtaagagtcagcta
atctcataaacttagcccaagttcagattgtaggctgcaactcgcctacgtgaa
>EF0520411_Uncultured_haptophyte_250304-44
gaggaataagcatcggctaactccgtgccagcagccgcggtaatacgggggatgcaagcg
ttatccggaatcattgggcgtaaagcgcctgtaggtggtttaataagtctgttgttaaag
actagggcttaaccctaggaaagcaatggaaactaata-gac------------------
---------------------------------tagagtatggcaggggtaga-gggaat
ttctagt-gtagcggtgaaatgcgtagatattagaaagagcaccggtggcgaaagcgctc
ta-ctgga-ccattactgacactcagaggcgaaagctagggtagcaaaagggattagata
-cccctgtagtccta--gccgtaaacgatggatactacatgttgtgctttatgtacagta
tggtagctaacgcgttaagtatcccgcctggggagtacgctcgcaagggtgaaactcaaa
ggaattgacgggggcccgcacaagcggtggagcatgtggtttaattcgatgcaacgcgaa
gaaccttaccaggacttgacatactacaaattcttttgagaaaaagaagtgccttcggga
atgtagatacaggtggtgcatggctgtcgtcagctcgtgtcgtgagatgttgggttaagt
cccgcaacgagcgcaacccttatttttagttaccaattcgttgggttctctagaaagact
gccggtgacaaaccggaggaaggtgaggatgacgtcaagtcagcatgccccttatgtcct
gggctacacacgtgctacaatggttaagacaaaaagtcgcgagctcgcaagagtcagcta
atctcataaacttagcccaagttcagattgtaggctgcaactcgcctgcatgaa
>EF0520511_Uncultured_haptophyte_250304-57
--------tkcatcggctaactccgtgccagcagccgcggtaatacgggggatgcaagcg
ttatccggaatcattgggcgtaaagcgcctgtaggttgtttaataagtctgttgttaaag
actagggcttaaccctagaaaagcaatggaaactacta-gac------------------
---------------------------------tagagtatggcaggggtaga-gggaat
ttctagt-gtagcggtgaaatgcgtagatattagaaagaacaccggtggcgaaagcgctc
ta-ctgga-ccattactgacactcagaggcgaaagctagggtagcaaaagggattagata
-cccctgtagtccta--gccgtaaacgatggatactacatgttgtgcattacgtacagta
tggtagctaacgcgttaagtatcccgcctggggagtacgctcgcaagggtgaaactcaaa
ggaattgacgggggcccgcacaagcggtggagcatgtggtttaattcgatgcaacgcgaa
gaaccttaccaggacttgacatactacaaattcttttgagaaagagaagtgccttcggga
atgtagatacaggtggtgcatggctgtcgtcagctcgtgtcgtgagatgttgggttaagt
cccgcaacgagcgcaacccttatttttagttaccaattcgttgggttctctagaaagact
gccggtgacaaaccggaggaaggtgaggatgacgtcaagtcagcatgccccttatgtcct
gggctacacacgtgctacaatggttaagacaaagagtcgcgagctcgtgagagtgagcta
atctcataaacttagcccaagttcagattgtaggctgcaactcgcctacatgaa
>EF0520071_Uncultured_haptophyte_250304-9
--------akcatcggctaactccgtgccagcagccgcggtaatacgggggatgcaagcg
ttatccggaatcattgggcgtaaagcgcctgtaggttgtttagtaagtttgttgttaaag
actagggcttaaccctagaaaagcaatgaaaactgcta-gac------------------
---------------------------------tagagtatggcaggggtaga-gggaat
ttctagt-gtagcggtgaaatgcgtagatattagaaagaacaccggtggcgaaagcgctc
ta-ctgga-ccattactgacactcagaggcgaaagctagggtagcaaaagggattagata
-cccctgtagtccta--gccgtaaacgatggatactacatgttgtgcattatgtacagta
tggtagctaacgcgttaagtatcccgcctggggagtacgctcgcaagggtgaaactcaaa
ggaattgacgggggcccgcacaagcggtggagcatgtggtttaattcgatgcaacgcgaa
gaaccttaccaggacttgacatactacaaattcttttgagaaaaagaagtgccttcggga
atgtagatacaggtggtgcatggctgtcgtcagctcgtgtcgtgagatgttgggttaagt
cccgcaacgagcgcaacccttatttttagttaccaattcgttgggttctctagaaagact
gccggtgacaaaccggaggaaggtgaggatgacgtcaagtcagcatgccccttatgtcct
gggctacacacgtgctacaatggttaagacaaagagtcgcgagctcgtaagagtcagcta
atctcataaacttagcccaagttcagattgtaggctgcaactcgcctacgtgaa
>EF0522321_Uncultured_haptophyte_MC622-72
gaggaataagcatcggctaactccgtgccagcagccgcggtaatacgggggatgcaagcg
ttatccggaatcattgggcgtaaagcgcctgtaggttgtttaataagtctgttgttaaag
actagggctcaaccctagaaaagcaatggaaactacta-gac------------------
---------------------------------tagagtatggcaggggtaga-gggaat
ttctagt-gtagcggtgaaatgcgtagatattagaaagaacaccggtggcgaaagcgctc
ta-ctgga-ccattactgacactcagaggcgaaagctagggtagcaaaagggattagata
-cccctgtagtccta--gccgtaaacgatggatactagatgttgtgcgtaaagtacagtg
tcctagctaacgcgttaagtatcccgcctggggagtacgctcgcaagggtgaaactcaaa
ggaattgacgggggcccgcacaagcggtggagcatgtggtttaattcgatgcaacgcgaa
gaaccttaccagggcttgacatactacgaattcttttgagaaaaagaagtgccttcggga
atgtagatacaggtggtgcatggctgtcgtcagctcgtgtcgtgagatgttgggttaagt
cccgcaacgagcgcaacccttatttttagttactaattcgttaggttctctagaaagact
gccggtgacaaaccggaggaaggtgaggatgacgtcaagtcagcatgccccttatgccct
gggctacacacgtgctacaatggttaagacaaagagtcgcgagctcgcaagagtcagcta
atctcataaacttagcctaagttcagattgtaggctgcaactcgcctacgtgaa
>EF0519321_Uncultured_haptophyte_MAMA64-2
gaggaataagcatcggctaactccgtgccagcagccgcggtaatacgggggatgcaagcg
ttatccggaatcattgggcgtaaagcgcctgtaggttgtttaataagtctgttgttaaag
actagggcttaaccctagaaaagcaatggaaactacta-gac------------------
---------------------------------tagagtatggcaggggtaga-gggaat
ttctagt-gtagcggtgaaatgcgtagatattagaaagaacaccggtggcgaaagcgctc
ta-ctgga-ccattactgacactcagaggcgaaagctagggtagcaaaagggattagata
-cccctgtagtccta--gccgtaaacgatggatactagatgttgtgcataacgtacagta
tcgtagctaacgcgttaagtatcccgcctggggagtacgctcgcaagggtgaaactcaaa
ggaattgacgggggcccgcacaagcggtggagcatgtggtttaattcgatgcaacgcgaa
gaaccttaccagggcttgacatactacaaattcttttgagaaaaagaagtgccttcggga
atgtagatacaggtggtgcatggctgtcgtcagctcgtgtcgtgagatgttgggttaagt
cccgcaacgagcgcaacccttatttttagttactaattcgttaggttctctagaaagact
gccggtgacaaaccggaggaaggtgaggatgacgtcaagtcagcatgccccttatgtcct
gggctacacacgtgctacaatggttaagacaaagagtcgcgagctcgcgagagtcagcta
atctcataaacttagcctaagttcagattgtaggctgcaactcgcctacatgaa
>EF0520031_Uncultured_haptophyte_250304-3
gaggaataagcatcggctaactccgtgccagcagccgcggtaatacgggggatgcaagcg
ttatccggaatcattgggcgtaaagcgcctgtaggttgtttaataagtctgttgttaaag
actagggcttaaccctagaaaagcaatggaaactacta-gac------------------
---------------------------------tagagtatggcaggggtaga-gggaat
ttctagt-gtagcggtgaaatgcgtagatattagaaagaacaccggtggcgaaagcgctc
ta-ctgga-ccattactgacactcagaggcgaaagctagggtagcaaaagggattagata
-cccctgtagtccta--gccgtaaacgatggatactagatgttgtgcataacgtacagta
tcgtagctaacgcgttaagtatcccgcctggggagtacgctcgcaagggtgaaactcaaa
ggaattgacgggggcccgcacaagcggtggagcatgtggtttaattcgatgcaacgcgaa
gaaccttaccagggcttgacatactacaaattcttttgagaaaaagaagtgccttcggga
atgtagatacaggtggtgcatggctgtcgtcagctcgtgtcgtgagatgttgggttaagt
cccgcaacgagcgcaacccttatttttagttactaattcgttaggttctctagaaagact
gccggtgacaaaccggaggaaggtgaggatgacgtcaagtcagcatgccccttatgtcct
gggctacacacgtgctacaatggttaagacaaagagtcgcgagctcgcgagagtcagcta
atctcataaacttagcctaagttcagattgtaggctgcaactcgcctgcgtgaa
>EF0519891_Uncultured_haptophyte_MAMA64-128
gaggaataagcatcggctaactccgtgccagcagccgcggtaatacgggggatgcaagcg
ttatccggaatcattgggcgtaaagcgcctgtaggttgtttaataagtctgttgttaaag
actagggcttaaccctagaaaagcaatggaaactacta-gac------------------
---------------------------------tagagtatggcaggggtaga-gggaat
ttctagt-gtagcggtgaaatgcgtagatattagaaagaacaccggtggcgaaagcgctc
ta-ctgga-ccattactgacactcagaggcgaaagctagggtagcaaaagggattagata
-cccctgtagtccta--gccgtaaacgatggatactagatgttgtgcataatgtacagta
tcgtagctaacgcgttaagtatcccgcctggggagtacgctcgcaagggtgaaactcaaa
ggaattgacgggggcccgcacaagcggtggagcatgtggtttaattcgatgcaacgcgaa
gaaccttaccagggcttgacatactacagattcttttgagaaaaagaagtgccttcggga
atgtagatacaggtggtgcatggctgtcgtcagctcgtgtcgtgagatgttgggttaagt
cccgcaacgagcgcaacccttatttttagttactaattcgttaggttctctagaaagact
gccggtgacaaaccggaggaaggtgaggatgacgtcaagtcagcatgccccttatgtcct
gggctacacacgtgctacaatggttaagacaaagagtcgcgagctcgcgagagtcagcta
atctcataaacttagcctaagttcagattgtaggctgcaactcgcctacgtgaa
>EF0519951_Uncultured_haptophyte_MAMA64-136
gaggaataagcatcggctaactccgtgccagcagccgcggtaatacgggggatgcaagcg
ttatccggaatcattgggcgtaaagcgcctgtaggttgtttaataagtctgttgttaaag
actagggcttaaccctagaaaagcaatggaaactacta-gac------------------
---------------------------------tagagtatggcaggggtaga-gggaat
ttctagt-gtagcggtgaaatgcgtagatattagaaagaacaccggtggcgaaagcgctc
ta-ctgga-ccattactgacactcagaggcgaaagctagggtagcaaaagggattagata
-cccctgtagtccta--gccgtaaacgatggatactagatgttgtgcataatgtacagta
tcgtagctaacgcgttaagtatcccgcctggggagtacgctcgcaagggtgaaactcaaa
ggaattgacgggggcccgcacaagcggtggagcatgtggtttaattcgatgcaacgcgaa
gaaccttaccagggcttgacatactacagattcttttgagaaaaagaagtgccttcggga
atgtagatacaggtggtgcatggctgtcgtcagctcgtgtcgtgagatgttgggttaagt
cccgcaacgagcgcaacccttatttttagttactaattcgttaggttctctagaaagact
gccggtgacaaaccggaggaaggtgaggatgacgtcaagtcagcatgccccttatgtcct
gggctacacacgtgctacaatggttaagacaaagagtcgcgagctcgcgagagtcagcta
atctcataaacttagcctaagttcagattgtaggctgcaactcgcctacgtgaa
>EF0520341_Uncultured_haptophyte_250304-36
gaggaataagcatcggctaactccgtgccagcagccgcggtaatacgggggatgcaagcg
ttatccggaatcattgggcgtaaagcgcctgtaggttgtttaataagtctgttgttaaag
actagggcttaaccctagaaaagcaatggaaactacta-gac------------------
---------------------------------tagagtatggcaggggtaga-gggaat
ttctagt-gtagcggtgaaatgcgtagatattagaaagaacaccggtggcgaaagcgctc
ta-ctgga-ccattactgacactcagaggcgaaagctagggtagcaaaagggattagata
-cccctgtagtccta--gccgtaaacgatggatactagatgttgtgcataatgtacagta
tcgtagctaacgcgttaagtatcccgcctggggagtacgctcgcaagggtgaaactcaaa
ggaattgacgggggcccgcacaagcggtggagcatgtggtttaattcgatgcaacgcgaa
gaaccttaccagggcttgacatactacagattcttttgagaaaaagaagtgccttcggga
atgtagatacaggtggtgcatggctgtcgtcagctcgtgtcgtgagatgttgggttaagt
cccgcaacgagcgcaacccttatttttagttactaattcgttaggttctctagaaagact
gccggtgacaaaccggaggaaggtgaggatgacgtcaagtcagcatgccccttatgtcct
gggctacacacgtgctacaatggttaagacaaagagtcgcgagctcgcgagagtcagcta
atctcataaacttagcctaagttcagattgtaggctgcaactcgcctacatgaa
>EF0519851_Uncultured_haptophyte_MAMA64-123
gaggaataagcatcggctaactccgtgccagcagccgcggtaatacgggggatgcaagcg
ttatccggaatcattgggcgtaaagcgcctgtaggttgtttaataagtctgttgttaaag
actagggcttaaccctagaaaagcaatggaaactacta-gac------------------
---------------------------------tagagtatggcaggggtaga-gggaat
ttctagt-gtagcggtgaaatgcgtagatattagaaagaacaccggtggcgaaagcgctc
ta-ctgga-ccattactgacactcagaggcgaaagctagggtagcaaaagggattagata
-cccctgtagtccta--gccgtaaacgatggatactagatgttgtgcataatgtacagta
tcgtagctaacgcgttaagtatcccgcctggggagtacgctcgcaagggtgaaactcaaa
ggaattgacgggggcccgcacaagcggtggagcatgtggtttaattcgatgcaacgcgaa
gaaccttaccagggcttgacatactacagattcttttgagaaaaagaagtgccttcggga
atgtagatacaggtggtgcatggctgtcgtcagctcgtgtcgtgagatgttgggttaagt
cccgcaacgagcgcaacccttatttttagttactaattcgttaggttctctagaaagact
gccggtgacaaaccggaggaaggtgaggatgacgtcaagtcagcatgccccttatgtcct
gggctacacacgtgctacaatggttaagacaaagagtcgcgagctcgcgagagtcagcta
atctcataaacttagcctaagttcagattgtaggctgcaactcgcctgcatgaa
>EF0520591_Uncultured_haptophyte_250304-72
gaggaataagcatcggctaactccgtgccagcagccgcggtaatacgggggatgcaagcg
ttatccggaatcattgggcgtaaagcgcctgtaggttgtttaataagtctgttgttaaag
actagggcttaaccctagaaaagcaatggaaactacta-gac------------------
---------------------------------tagagtatggcaggggtaga-gggaat
ttctagt-gtagcggtgaaatgcgtagatattagaaagaacaccggtggcgaaagcgctc
ta-ctgga-ccattactgacactcagaggcgaaagctagggtagcaaaagggattagata
-cccctgtagtccta--gccgtaaacgatggatactagatgttgtgcataatgtacagta
tcgtagctaacgcgttaagtatcccgcctggggagtacgctcgcaagggtgaaactcaaa
ggaattgacgggggcccgcacaagcggtggagcatgtggtttaattcgatgcaacgcgaa
gaaccttaccagggcttgacatactacagattcttttgagaaaaagaagtgccttcggga
atgtagatacaggtggtgcatggctgtcgtcagctcgtgtcgtgagatgttgggttaagt
cccgcaacgagcgcaacccttatttttagttactaattcgttaggttctctagaaagact
gccggtgacaaaccggaggaaggtgaggatgacgtcaagtcagcatgccccttatgtcct
gggctacacacgtgctacaatggttaagacaaagagtcgcgagctcgcgagagtcagcta
atctcataaacttagcctaagttcagattgtaggctgcaactcgcctgcatgaa
>EF0520571_Uncultured_haptophyte_250304-68
gaggaataagcatcggctaactccgtgccagcagccgcggtaatacgggggatgcaagcg
ttatccggaatcattgggcgtaaagcgcctgtaggttgtttaataagtctgttgttaaag
actagggcttaaccctagaaaagcaatggaaactacta-gac------------------
---------------------------------tagagtatggcaggggtaga-gggaat
ttctagt-gtagcggtgaaatgcgtagatattagaaagaacaccggtggcgaaagcgctc
ta-ctgga-ccattactgacactcagagacgaaagctagggtagcaaaagggattagata
-cccctgtagtccta--gccgtaaacgatggatactagatgttgtgcataatgtacagta
tcgtagctaacgcgttaagtatcccgcctggggagtacgctcgcaagggtgaaactcaaa
ggaattgacgggggcccgcacaagcggtggagcatgtggtttaattcgatgcaacgcgaa
gaaccttaccagggcttgacatactacagattcttttgagaaaaagaagtgccttcggga
atgtagatacaggtggtgcatggctgtcgtcagctcgtgtcgtgagatgttgggttaagt
cccgcaacgagcgcaacccttatttttagttactaattcgttaggttctctagaaagact
gccggtgacaaaccggaggaaggtgaggatgacgtcaagtcagcatgccccttatgtcct
gggctacacacgtgctacaatggttaagacaaagagtcgcgagctcgcgagagtcagcta
atctcataaacttagcctaagttcagattgtaggctgcaactcgcctacatgaa
>EF0520551_Uncultured_haptophyte_250304-66
gaggaataagcatcggctaactccgtgccagcagccgcggtaatacgggggatgcaagcg
ttatccggaatcattgggcgtaaagcgcctgtaggttgtttaataagtctgttgttaaag
actagggcttaaccctagaaaagcaatggaaactacta-gac------------------
---------------------------------tagagtatggcaggggtaga-gggaat
ttctagt-gtagcggtgaaatgcgtagatattagaaagaacaccggtggcgaaagcgctc
ta-ctgga-ccattactgacactcagaggcgaaagctagggtagcaaaagggattagata
-cccctgtagtccta--gccgtaaacgatggatactagatgttgtgcataaagtacagta
tcatagctaacgcgttaagtatcccgcctggggagtacgctcgcaagggtgaaactcaaa
ggaattgacgggggcccgcacaagcggtggagcatgtggtttaattcgatgcaacgcgaa
gaaccttaccagggcttgacatactacagattcttttgagaaaaagaagtgccttcggga
atgtagatacaggtggtgcatggctgtcgtcagctcgtgtcgtgagatgttgggttaagt
cccgcaacgagcgcaacccttatttttagttactaattcgttaggttctctagaaagact
gccggtgacaaaccggaggaaggtgaggatgacgtcaagtcagcatgccccttatgtcct
gggctacacacgtgctacaatggttaagacaaagagtcgcgagctcgcgagagtcagcta
atctcataaacttagcctaagttcagattgtaggctgcaactcgcctacgtgaa
>EF0520091_Uncultured_haptophyte_250304-11
gaggaatsagcatcggctaactccgtgccagcagccgcggtaatacgggggatgcargcg
ttatccggaatcattgggcgtaaagcgcctgtaggttgtttaataagtctgttgttaaag
actagggcttaaccctagaaaagcaatggaaactacta-gac------------------
---------------------------------tagagtatggcaggggtaga-gggaat
ttctagt-gtagcggtgaaatgcgtagatattagaaagaacaccggtggcgaaagcgctc
ta-ctgga-ccattactgacactcagaggcgaaagctagggtagcaaaagggattagata
-cccctgtagtccta--gccgtaaacgatggatactagatgttgtgcataaagtacagta
tcatagctaacgcgttaagtatcccgcctggggagtacgctcgcaagggtgaaactcaaa
ggaattgacgggggcccgcacaagcggtggagcatgtggtttaattcgatgcaacgcgaa
gaaccttaccagggcttgacatactacagattcttttgagaaaaagaagtgccttcggga
atgtagatacaggtggtgcatggctgtcgtcagctcgtgtcgtgagatgttgggttaagt
cccgcaacgagcgcaacccttatttttagttactaattcgttaggttctctagaaagact
gccggtgacaaaccggaggaaggtgaggatgacgtcaagtcagcatgccccttatgtcct
gggctacacacgtgctacaatggttaagacaaagagtcgcgagctcgcgagagtcagcta
atctcataaacttagcctaagttcagattgtaggctgcaactcgcctacatgaa
>EF0519421_Uncultured_haptophyte_MAMA64-36
gaggaataagcatcggctaactccgtgccagcagccgcggtaatacgggggatgcaagcg
ttatccggaatcattgggcgtaaagcgcctgtaggttgtttaataagtctgttgttaaag
actagagcttaaccctagaaaagcaatggaaactacta-gac------------------
---------------------------------tagagtatggcaggggtaga-gggaat
ttctagt-gtagcggtgaaatgcgtagatattagaaagaacaccggtggcgaaagcgctc
ta-ctgga-ccattactgacactcagaggcgaaagctagggtagcaaaagggattagata
-cccctgtagtccta--gccgtaaacgatggatactagatgttgtgcataaagtacagta
tcgtagctaacgccttaagtatcccgcctggggagtacgctcgcaagggtgaaactcaaa
ggaattgacgggggcccgcacaagcggtggagcatgtggtttaattcgatgcaacgcgaa
gaaccttaccagggcttgacatactacagattcttttgagaaaaagaagtgccttcggga
atgtagatacaggtggtgcatggctgtcgtcagctcgtgtcgtgagatgttgggttaagt
cccgcaacgagcgcaacccttatttttagttactaattcgttaggttctctagaaagact
gccggtgacaaaccggaggaaggtgaggatgacgtcaagtcagcatgccccttatgtcct
gggctacacacgtgctacaatggttaagacaaagagttgcgagctcgcgagagtcagcta
atctcataaacttagcctaagttcagattgtaggctgcaactcgcctacatgaa
>EF0520261_Uncultured_haptophyte_250304-27
----------catcggctaactccgtgccagcagccgcggtaatacgggggatgcaagcg
ttatccggaatcattgggcgtaaagcgcctgtaggttgtttaataagtctgttgttaaag
actagggcttaaccctagaaaagcaatggaaactacta-gac------------------
---------------------------------tagagtatggcaggggtaga-gggaat
ttctagt-gtagcggtgaaatgcgtagatattagaaagaacaccggtggcgaaagcgctc
ta-ctgga-ccattactgacactcagaggcgaaagctagggtagcaaaagggattagata
-cccctgtagtccta--gccgtaaacgatggatactagatgttgtgcataaagtacagta
tcatagctaacgcgttaagtatcccgcctggggagtacgctcgcaagggtgaaactcaaa
ggaattgacgggggcccgcacaagcggtggagcatgtggtttaattcgatgcaacgcgaa
gaaccttaccagggcttgacatactacagattcttttgagaaaaagaagtgccttcggga
atgtagatacaggtggtgcatggctgtcgtcagctcgtgtcgtgagatgttgggttaagt
cccgcaacgagcgcaacccttatttttagttactaattcgttaggttctctagaaagact
gccggtgacaaaccggaggaaggtgaggatgacgtcaagtcagcatgccccttatgtcct
gggctacacacgtgctacaatggttaagacaaagagtcgcgagctcgcgagagtcagcta
atctcataaacttagcctaagttcagattgtaggctgcaactcgcctacatgaa
>EF0520251_Uncultured_haptophyte_250304-25
---------kcatcggctaactccgtgccagcagccgcggtaatacgggggatgcaagcg
ttatccggaatcattgggcgtaaagcgcctgtaggttgtttaataagtctgttgttaaag
actagggcttaaccctagaaaagcaatggaaactacta-gac------------------
---------------------------------tagagtatggcaggggtaga-gggaat
ttctagt-gtagcggtgaaatgcgtagatattagaaagaacaccggtggcgaaagcgctc
ta-ctgga-ccattactgacactcagaggcgaaagctagggtagcaaaagggattagata
-cccctgtagtccta--gccgtaaacgatggatactagatgttgtgcataaagtacagta
tcatagctaacgcgttaagtatcccgcctggggagtacgctcgcaagggtgaaactcaaa
ggaattgacgggggcccgcacaagcggtggagcatgtggtttaattcgatgcaacgcgaa
gaaccttaccagggcttgacatactacagattcttttgagaaaaagaagtgccttcggga
atgtagatacaggtggtgcatggctgtcgtcagctcgtgtcgtgagatgttgggttaagt
cccgcaacgagcgcaacccttatttttagttactaattcgttaggttctctagaaagact
gccggtgacaaaccggaggaaggtgaggatgacgtcaagtcagcatgccccttatgtcct
gggctacacacgtgctacaatggttaagacaaagagtcgcgagctcgcgagagtcagcta
atctcataaacttagcctaagttcagattgtaggctgcaactcgcctgcatgaa
>EF0519441_Uncultured_haptophyte_MAMA64-39
gaggaataagcatcggctaactccgtgccagcagccgcggtaatacgggggatgcaagcg
ttatccggaatcattgggcgtaaagcgcctgtaggttgtttaataagtctgttgttaaag
actagggcttaaccctagaaaagcaatggaaactacta-gac------------------
---------------------------------tagagtatggcaggggtaga-gggaat
ttctagt-gtagcggtgaaatgcgtagatattagaaagaacaccggtggcgaaagcgctc
ta-ctgga-ccattactgacactcagaggcgaaagctagggtagcaaaagggattagata
-cccctgtagtccta--gccgtaaacgatggatactaggtgttgtgcatattgtacagta
tcgtagctaacgcgttaagtatcccgcctggggagtacgctcgcaagggtgaaactcaaa
ggaattgacgggggcccgcacaagcggtggagcatgtggtttaattcgatgcaacgcgaa
gaaccttaccagggcttgacatactacagattcttttgagaaaaagaagtgccttcggga
atgtagatacaggtggtgcatggctgtcgtcagctcgtgtcgtgagatgttgggttaagt
cccgcaacgagcgcaacccttatttttagttactaattcgttaggttctctagaaagact
gccggtgacaaaccggaggaaggtgaggacgacgtcaagtcagcatgccccttatgtcct
gggctacacacgtgctacaatggttaagacaaagagtcgcgagctcgcgagagtcagcta
atctcataaacttagcctaagttcagattgtaggctgcaactcgcctacgagaa
>EF0519471_Uncultured_haptophyte_MAMA64-43
gaggaataagcatcggctaactccgtgccagcagccgcggtaatacgggggatgcaagcg
ttatccggaatcattgggcgtaaagcgcctgtaggttgtttaataagtctgttgttaaag
actagggcttaaccctagaaaagcaatggaaactacta-gac------------------
---------------------------------tagagtatggcaggggtaga-gggaat
ttctagt-gtagcggtgaaatgcgtagatattagaaagaacaccggtggcgaaagcgctc
ta-ctgga-ccattactgacactcagaggcgaaagctagggtagcaaaagggattagata
-cccctgtagtccta--gccgtaaacgatggatactagatgttgtgcataatgtacagta
tcgtagctaacgcgttaagtatcccgcctggggagtacgctcgcaagggtgaagctcaaa
ggaattgacgggggcccgcacaagcggtggagcatgtggtttaattcgatgcaacgcgaa
gaaccttaccagggcttgacatactacagattcttttgagaaaaagaagtgccttcggga
atgtagatacaggtggtgcatggctgtcgtcagctcgtgtcgtgagatgttgggttaagt
cccgcaacgagcgcaacccttatttttagttactaattcgttaggttctctagaaagact
gccggtgacaaaccggaggaaggtgaggatgacgtcaagtcagcatgccccttatgtcct
gggctacacacgtgctacaatggttaagacaaagagtcgcgagctcgcgagagtcagcta
atctcataaacttagcctaagttcagattgtaggctgcaactcgcctacagtga
>EF0519361_Uncultured_haptophyte_MAMA64-12
gaggaataagcatcggctaactccgtgccagcagccgcggtaatacgggggatgcaagcg
ttatccggaatcattgggcgtaaagcgcctgtaggttgtttaataagtctgttgttaaag
actagggctcaaccctagaaaagcaatggaaactacta-gac------------------
---------------------------------tagagtatggcaggggcaga-gggaat
ttctagt-gtagcggtgaaatgcgtagatattagaaagaacaccggtggcgaaagcgctc
tg-ctgga-ccattactgacactcagaggcgaaagctagggtagcaaaagggattagata
-cccctgtagtccta--gccgtaaacgatggatactagatgttgtgcatatcgtacagta
tcgaagctaacgcgttaagtatcccgcctggggagtacgctcgcaagggtgaaactcaaa
ggaattgacgggggcccgcacaagcggtggagcatgtggtttaattcgatgcaacgcgaa
gaaccttaccagggcttgacatactacagattcttttgagaaaaagaagtgccttcggga
atgtagatacaggtggtgcatggctgtcgtcagctcgtgtcgtgagatgttgggttaagt
cccgcaacgagcgcaacccttatttttagtcactaattcgttaggttctctagaaagact
gccggtgacaaaccggaggaaggtgaggatgacgtcaagtcagcatgccccttatgtcct
gggctacacacgtgctacaatggttaagacaaagagtcgcgagctcgcgagagtcagcta
atctcataaacttagcctaagttcagattgtaggctgcaactcgcctgcgtgaa
>EF0520661_Uncultured_haptophyte_250304-81
gaggaataagcatcggctaactccgtgccagcagccgcggtaatacgggggatgcaagcg
ttatccggaatcattgggcgtaaagcgcctgtaggttgtttaataagtctgttgttaaag
actagggctcaaccctaggaaagcaatggaaactacta-gac------------------
---------------------------------tagagtatggcaggggcaga-gggaat
ttctagt-gtagcggtgaaatgcgtagatattagaaagaacaccggtggcgaaagcgctc
tg-ctgga-ccattactgacactcagaggcgaaagctagggtagcaaaagggattagata
-cccctgtagtccta--gccgtaaacgatggatactagatgttgtgcatatcgtacagta
tcgaagctaacgcgttaagtatcccgcctggggagtacgctcgcaagggtgaaactcaaa
ggaattgacgggggcccgcacaagcggtggagcatgtggtttaattcgatgcaacgcgaa
gaaccttaccagggcttgacatactacaaattctttagagataaagaagtgccttcggga
atgtagatacaggtggtgcatggctgtcgtcagctcgtgtcgtgagatgttgggttaagt
cccgcaacgagcgcaacccttatttttagttactaattcgttaggttctctagaaagact
gccggtgacaaaccggaggaaggtgaggatgacgtcaagtcagcatgccccttatgccct
gggctacacacgtgctacaatggttaagacaaagagtcgcgagctcgcgagagtcagcta
atctcataaacttagcctaagttcagattgtaggctgcaactcgcctgcatgaa
>EF0520081_Uncultured_haptophyte_250304-10
gaggaataagcatcggctaactccgtgccagcagccgcggtaatacgggggatgcaagcg
ttatccggaatcattgggcgtaaagcgcctgtaggttgtttaataagtctgttgttaaag
actagggccaaaccctagaaaagcaatggaaactacta-gac------------------
---------------------------------tagagtatggcaggggtaga-gggaat
ttctagt-gtagcggtgaaatgcgtagatattagaaagaacaccggtggcgaaagcgctc
ta-ctgga-ccattactgacactcagaggcgaaagctagggtagcaaaagggattagata
-cccctgtagtccta--gccgtaaacgatggatactagatgttgtgcttaatgtacagta
tcgtagctaacgcgttaagtatcccgcctggggagtacgctcgcaagggtgaaactcaaa
ggaattgacgggggcccgcacaagcggtggagcatgtggtttaattcgatgcaacgcgaa
gaaccttaccagggcttgacatactacaaattcttttgagaaaaagaagtgccttcggga
atgtagatacaggtggtgcatggctgtcgtcagctcgtgtcgtgagatgttgggttaagt
cccgcaacgagcgcaacccttatttttagttactaattcgttaggttctctagaaagact
gccggtgacaaaccggaggaaggtgaggatgacgtcaagtcagcatgccccttatgccct
gggctacacacgtgctacaatggctaagacaaagagtcgcgagcttgcaagagtcagcta
atctcataaacttagcctaagttcagattgtaggctgcaactcgcctacgtgaa
>EF0520121_Uncultured_haptophyte_250304-16
gaggaataagcatcggctaactccgtgccagcagccgcggtaatacgggggatgcaagcg
ttatccggaatcattgggcgtaaagcgcctgtaggttgtttaataagtctgttgttaaag
actagggcttaaccctagacaagcaatggaaactacta-gac------------------
---------------------------------tagagtatggcaggggtaga-gggaat
ttctagt-gtagcggtgaaatgcgtagatattagaaagaacaccggtggcgaaagcgctc
ta-ctgga-ccattactgacactcagaggcgaaagctagggtagcaaaagggattagata
-cccctgtagtccta--gccgtaaacgatggatactagatgttgcgctttatgtgcagta
tcgtagctaacgcgttaagtatcccgcctggggagtacgctcgcaagggtgaaactcaaa
ggaattgacgggggcccgcacaagcggtggagcatgtggtttaattcgatgcaacgcgaa
gaaccttaccagggcttgacatactacaaattcttttgagaaaaagaagtgccttcggga
atgtagatacaggtggtgcatggctgtcgtcagctcgtgtcgtgagatgttgggttaagt
cccgcaacgagcgcaacccttatttttagttactaattcgttaggttctctagaaagact
gccggtgacaaaccggaggaaggtgaggatgacgtcaagtcagcatgccccttatgccct
gggctacacacgtgctacaatggttaagacaaagagtcgcaagcttgcaagagttagcta
atctcataaacttagcctaagttcagattgtaggctgcaactcgcctgcgtgaa
>EF0520931_Uncultured_haptophyte_MC615-18
gaggaataagcatcggctaactccgtgccagcagccgcggtaatacgggggatgcaagcg
ttatccggaatcattgggcgtaaagcgcctgtaggttgtttaataagtctgttgttaaag
actagggcttaaccctagaaaagcaatggaaactacta-gac------------------
---------------------------------tagagtatggcaggggtaga-gggaat
ttctagt-gtagcggtgaaatgcgtagatattagaaagaacaccggtggcgaaagcgctc
ta-ctgga-ccattactgacactcagaggcgaaagctagggtagcaaaagggattagata
-cccctgtagtctta--gccgtaaacgatggatactagatgttgtgcataaagtacagta
tcatagctaacgcgttaagtatcccgcctggggagtacgctcgcaagggtgaaactcaaa
ggaattgacgggggcccgcacaagcggtggagcatgtggtttaattcgatgcaacgcgaa
gaaccttaccagggcttgacatactacaaatctttttgagaaagaggagtgccttcggga
atgtagatacaggtggtgcatggctgtcgtcagctcgtgtcgtgagatgttgggttaagt
cccgcaacgagcgcaacccttatttttagttactaattcgttaggttttctagaaagact
gccggtgacaaaccggaggaaggtgaggatgacgtcaagtcagcatgccccttatgtcct
gggctacacacgtgctacaatggctaagacaaagagtcgcgagctcgtgagagtcagcta
atctcgtaaacttagcctaagttcagattgtaggctgcaactcgcctgcagaag
>EF0520761_Uncultured_haptophyte_250304-92
gaggaataagcatcggctaactccgtgccagcagccgcggtaatacgggggatgcaagcg
ttatccggaatcattgggcgtaaagcgcctgtaggttgtttaataagtctgttgttaaag
actagggcttaaccctagaaaagcaatggaaactacta-gac------------------
---------------------------------tagagtatggcaggggtaga-gggaat
ttctagt-gtagcggtgaaatgcgtagatattagaaagaacaccggtggcgaaagcgctc
ta-ctgga-ccattactgacactcagaggcgaaagctagggtagcaaaagggattagata
-cccctgtagtctta--gccgtaaacgatggatactagatgttgtgcataaagtacagta
tcatagctaacgcgttaagtatcccgcctggggagtacgctcgcaagggtgaaactcaaa
ggaattgacgggggcccgcacaagcggtggagcatgtggtttaattcgatgcaacgcgaa
gaaccttaccagggcttgacatactacaaatctttttgagaaagaggagtgccttcggga
atgtagatacaggtggtgcatggctgtcgtcagctcgtgtcgtgagatgttgggttaagt
cccgcaacgagcgcaacccttatttttagttactaattcgttaggttttctagaaagact
gccggtgacaaaccggaggaaggtgaggatgacgtcaagtcagcatgccccttatgtcct
gggctacacacgtgctacaatggctaagacaaagagtcgcgagctcgtgagagtcagcta
atctcgtaaacttagcctaagttcagattgtaggctgcaactcgcctacatgaa
>EF0521851_Uncultured_haptophyte_MC622-18
gaggaataagcatcggctaactccgtgccagcagccgcggtaatacgggggatgcaagcg
ttatccggaatcattgggcgtaaagcgcctgtaggttgtttaataagtctgttgttaaag
actagggcttaaccctagaaaagcaatggaaactacta-gac------------------
---------------------------------tagagtatggcaggggtaga-gggaat
ttctagt-gtagcggtgaaatgcgtagatattagaaagaacaccagtggcgaaagcgctc
ta-ctgga-ccattactgacactcagaggcgaaagctagggtagcaaaagggattagata
-cccctgtagtccta--gccgtaaacgatggatactagatgttgtgcttaatgtacagta
tcgtagctaacgcgttaagtatcccgcctggggagtacgctcgcaagggtgaaactcaaa
ggaattgacgggggcccgcacaagcggtggagcatgtggtttaattcgatgcaacgcgaa
gaaccttaccagggcttgacatactacaaattttttagagatagaaaagtgcctttggga
atgtagatacaggtggtgcatggctgtcgtcagctcgtgtcgtgggatgttgggttaagt
cccgcaacgagcgcaacccttatttttagttactaacttgttaggttttctagaaagact
gccggtgacaaaccggaggaaggtgaggatgacgtcaagtcagcatgccccttatgtcct
gggctacacacgtgctacaatggttaagacaaagagtcgcgagctcgcgagagtcagcta
atctcataaacttagcctaagttcagattgtaggctgcaactcgcctacgtgaa
>EF0521871_Uncultured_haptophyte_MC622-20
gaggaataagcatcggctaactccgtgccagcagccgcggtaatacgggggatgcaagcg
ttatccggaatcattgggcgtaaagcgcctgtaggttgtttaataagtctgttgttaaag
actagggcttaaccctagaaaagcaatggaaactacta-gac------------------
---------------------------------tagagtatggcaggggtaga-gggaat
ttctagt-gtagcggtgaaatgcgtagatattagaaagaacaccagtggcgaaagcgctc
ta-ctgga-ccattactgacactcagaggcgaaagctagggtagcaaaagggattagata
-cccctgtagtccta--gccgtaaacgatggatactagatgttgtgcttcatgtacagta
tcgtagctaacgcgttaagtatcccgcctggggagtacgctcgcaagggtgaaactcaaa
ggaattgacgggggcccgcacaagcggtggagcatgtggtttaattcgatgcaacgcgaa
gaaccttaccagggcttgacatactacaaattctttagagatagagaagtgccttcggga
atgtagatacaggtggtgcatggctgtcgtcagctcgtgtcgtgagatgttgggttaagt
cccgcaacgagcgcaacccttatttttagttactaattcgttaggttttctagaaagact
gccggtgacaaaccggaggaaggtgaggatgacgtcaagtcagcatgccccttatgccct
gggctacacacgtgctacaatggttaagacaaagagtcgcgagctcgcgagagtcagcta
atctcataaacttagcctaagttcagattgtaggctgcaactcgcctgcatgaa
>EF0522231_Uncultured_haptophyte_MC622-63
gaggaataagcatcggctaactccgtgccagcagccgcggtaatacgggggatgcaagcg
ttatccggaatcattgggcgtaaagcgcctgtaggttgtttaataagtctgttgttaaag
actagggcctaaccctagaaaagcaatggaaactacta-gac------------------
---------------------------------tagagtatggcaggggtaga-gggaat
ttctagt-gtagcggtgaaatgcgtagatattagaaagaacaccagtggcgaaagcgctc
ta-ctgga-ccattactgacactcagaggcgaaagctagggtagcaaaagggattagata
-cccctgtagtccta--gccgtaaacgatggatactagatgttgtgcttcatgtacagta
tcgtagctaacgcgttaagtatcccgcctggggagtacgctcgcaagggtgaaactcaaa
ggaattgacgggggcccgcacaagcggtggagcatgtggtttaattcgatgcaacgcgaa
gaaccttaccagggcttgacatactacaaattctttagagatagagaagtgccttcggga
atgtagatacaggtggtgcatggctgtcgtcagctcgtgtcgtgagatgttgggttaagt
cccgcaacgagcgcaacccttatttttagttactaattcgttaggttttctagaaagact
gccggtgacaaaccggaggaaggtgaggatgacgtcaagtcagcatgccccttatgccct
gggctacacacgtgctacaatggttaagacaaagagtcgcgagctcgcgagagtcagcta
atctcataaacttagcctaagttcagattgtaggctgcaactcgcctacatgaa
>EF0520311_Uncultured_haptophyte_250304-32
gaggaataagcatcggctaactccgtgccagcagccgcggtaatacgggggatgcaagcg
ttatccggaatcattgggcgtaaagcgcctgtaggttgtttaataagtctgttgttaaag
actagggctcaaccctagaaaagcaatggaaactacta-gac------------------
---------------------------------tagagtatggcaggggtaga-gggaat
ttctagt-gtagcggtgaaatgcgtagatattagaaagaacaccggtggcgaaagcgctc
ta-ctgga-ccattactgacactcagaggcgaaagctagggtagcaaaagggattagata
-cccctgtagtccta--gccgtaaacgatggatactagatgttgtgatttatttacagtg
tcctagctaacgcgttaagtatcccgcctggggagtacgctcgcaagggtgaaactcaaa
ggaattgacgggggcccgcacaagcggtggagcatgtggtttaattcgatgcaacgcgaa
gaaccttaccagggcttgacatactacagattctttagagatagagaagtgccttcggga
atgtagatacaggtggtgcatggctgtcgtcagctcgtgtcgtgagatgttgggttaagt
cccgcaacgagcgcaacccttatttttagttactaattcgttaggttctctagaaagact
gccggtgacaaaccggaggaaggtgaggatgacgtcaagtcagcatgccccttatgccct
gggctacacacgtgctacaatggttaagacaaagagtcgcgagctcgcgagagtcagcta
atctcataaacttagcctaagttcagattgtaggctgcaactcgcctgcgtgaa
>EF0520671_Uncultured_haptophyte_250304-82
gaggaataagcatcggctaactccgtgccagcagccgcggtaatacgggggatgcaagcg
ttatccggaatcattgggcgtaaagcgcctgtaggttgtttaataagtctgttgttaaag
actagggctcaaccctagaaaagcaatggaaactacta-gac------------------
---------------------------------tagagtatggcaggggtaga-gggaat
ttctagt-gtagcggtgaaatgcgtagatattagaaagaacaccggtggcgaaggcgctc
ta-ctgga-ccattactgacactcagaggcgaaagctagggtagcaaaagggattagata
-cccctgtagtccta--gccgtaaacgatggatactagatgttgtgcgtaaagtacagta
tcctagctaacgcgttaagtatcccgcctggggagtacgctcgcaagggtgaaactcaaa
ggaattgacgggggcccgcacaagcggtggagcatgtggtttaattcgatgcaacgcgaa
gaaccttaccagggcttgacatactacaaattctttagagatagagaagtgccttcggga
atgtagatacaggtggtgcatggctgtcgtcagctcgtgtcgtgagatgttgggttaagt
cccgcaacgagcgcaacccttgtttttagttactaattcgttaggttttctagaaagact
gccggtgacaaaccggaggaaggtgaggatgacgtcaagtcagcatgccccttatgtcct
gggctacacacgtgctacaatggttaagacaaagagtcgcgagctcgcgagagtcagcta
atctcataaacttagcctaagttcagattgtaggctgcaactcgcctacatgaa
>EF0520491_Uncultured_haptophyte_250304-53
gaggaataagcatcggctaactccgtgccagcagccgcggtaatacgggggatgcaagcg
ttatccggaatcattgggcgtaaagcgcctgtaggttgtttaataagtctgttgttaaag
actagggctcaaccctagaaaagcaatggaaactacta-gac------------------
---------------------------------tagagtatggcaggggtaga-gggaat
ttctagt-gtagcggtgaaatgcgtagatattagaaagaacaccggtggcgaaagcgctc
ta-ctgga-ccattactgacactcagaggcgaaagctagggtagcaaaagggattagata
-cccctgtagtccta--gccgtaaacgatggatactagatgttgtacgtaaagtacagta
tcctagctaacgcgttaagtatcccgcctggggagtacgctcgcaagggtgaaactcaaa
ggaattgacgggggcccgcacaagcggtggagcatgtggtttaattcgatgcaacgcgaa
gaaccttaccagggcttgacatactacaaattctttagagatagagaagtgccttcggga
atgtagatacaggtggtgcatggctgtcgtcagctcgtgtcgtgagatgttgggttaagt
cccgcaacgagcgcaacccttgtttttagttactaattcgttaggttttctagaaagact
gccggtgacaaaccggaggaaggtgaggatgacgtcaagtcagcatgccccttatgtcct
gggctacacacgtgctacaatggttaagacaaagagtcgcgagctcgcgagagtcagcta
atctcataaacttagcctaagttcagattgtaggctgcaactcgcctgcgtgaa
>HM1330501_Uncultured_marine_haptophyte_Biosope_T148_16S_PLA491010
------------------------------------------------------------
--atccggaatcattgggcgtaaagcgcctgtaggttgtttaataagtctgttgttaaag
actagggctcaaccctagaaaagcaatggaaactacta-gac------------------
---------------------------------tagagtatggcaggggtaga-gggaat
ttctagt-gtagcggtgaaatgcgtagatattagaaagaacaccggtggcgaaagcgctc
ta-ctgga-ccattactgacactcagaggcgaaagctagggtagcaaaagggattagata
-cccctgtagtccta--gccgtaaacgatggatactagatgttgtacgtaaagtacagta
tcctagctaacgcgttaagtatcccgcctggggagtacgctcgcaagggtgaaactcaaa
ggaattgacgggggcccgcacaagcggtggagcatgtggtttaattcgatgcaacgcgaa
gaaccttaccagggcttgacatactacaaattctttagagatagagaagtgccttcggga
atgtagatacaggtggtgcatggctgtcgtcagctcgtgtcgtgagatgttgggttaagt
cccgcaacgagcgcaacccttgtttttagttactaattcgttaggttttctagaaagact
gccggtgacaaaccggaggaaggtgaggatgacgtcaagtcagcatgccccttatgtcct
gggctacacacgtgctacaatggttaagacaaagagtcgcgagctcgcgagagtcagcta
atctcataaacttagcctaagttcagattgtaggctgcaactc-----------
>EF0521621_Uncultured_haptophyte_MC615-95
gaggaataagcatcggctaactccgtgccagcagccgcggtaatacgggggatgcaagcg
ttatccggaatcattgggcgtaaagcgcctgtaggttgtttaataagtctgttgttaaag
actagggcttaaccctagaaaagcaatggaaactaata-gac------------------
---------------------------------tagagtatggcaggggtaga-gggaat
ttctagt-gtagcggtgaaatgcgtagatattagaaagaacaccagtggcgaaagcgctc
ta-ctgga-ccattactgacactcagaggcgaaagctagggtagcaaaagggattagata
-cccctgtagtccta--gccgtaaacgatggatactagatgttgtgc-ttccgtacagtg
tcatagctaacgcgttaagtatcccgcctggggagtacgctcgcaagggtgaaactcaaa
ggaattgacgggggcccgcacaagcggtggagcatgtggtttaattcgatgcaacgcgaa
gaaccttaccagggcttgacatactacaaattctttagagatagagaagtgccttcggga
atgtagatacaggtggtgcatggctgtcgtcagctcgtgtcgtgagatgttgggttaagt
cccgcaacgagcgcaacccttatttttagttaccaattcgttgggttctctagaaagact
gccggtgacaaaccggaggaaggtgaggatgacgtcaagtcagcatgccccttatgtcct
gggctacacacgtgctacaatggttaagacaaagagtcgcgagctcgcaagagtcagcta
atctcataaacttagcctaagttcagattgtaggctgcaactcgcctacatgaa
>EF0520221_Uncultured_haptophyte_250304-22
gaggaataagcatcggctaactccgtgccagcagccgcggtaatacgggggatgcaagcg
ttatccggaatcattgggcgtaaagcgcctgtaggttgtttaataagtctgttgttaaag
actagggctcaaccctagaaaagcaatggaaactatta-gac------------------
---------------------------------ttgagtatggcaggggtaga-gggaat
ttctagt-gtagcggtgaaatgcgtagatattagaaagaacaccggtggcgaaagcgctc
ta-ctgga-ccattactgacactcagaggcgaaagctagggtagcaaaagggattagata
-cccctgtagtccta--gccgtaaacgatggatactagatgttgtgctttccgtacagta
tcgtagctaacgcgttaagtatcccgcctggggagtacgctcgcaagggtgaaactcaaa
ggaattgacgggggcccgcacaagcggtggagcatgtggtttaattcgatgcaacgcgaa
gaaccttaccaggacttgacatactacaaattctttagagatagagaagtgccttcggga
atgtagatacaggtggtgcatggctgtcgtcagctcgtgtcgtgagatgttgggttaagt
cccgcaacgagcgcaacccttatttttagttaccaattcgttgggttctctagaaagact
gccggtgacaaaccggaggaaggtgaggatgacgtcaagtcagcatgccccttatgtcct
gggctacacacgtgctacaatggttaagacaaagagtcgcgagctcgcaagagtcagcta
atctcataaacttagcctaagttcagattgtaggctgcaactcgcctgcatgaa
>EF0521141_Uncultured_haptophyte_MC615-41
gaggaataagcatcggctaactccgtgccagcagccgcggtaatacgggggatgcaagcg
ttatccggaatcattgggcgtaaagcgcctgtaggttgtttaataagtctgttgttaaag
actagggctcaaccctagaaaagcaatggaaactacta-gac------------------
---------------------------------tagagtatggcaggggtaga-gggaat
ttctagt-gtagcggtgaaatgcgtagatattagaaagaacaccggtggcgaaagcgctc
ta-ctgga-ccattactgacactcagaggcgaaagctagggtagcaaaagggattagata
-cccctgtagtccta--gccgtaaacgatggatactagatgttgtgctttatgtacagta
tcgtagctaacgcgttaagtatcccgcctggggagtacgctcgcaagggtgaaactcaaa
ggaattgacgggggcccgcacaagcggtggagcatgtggtttaattcgatgcaacgcgaa
gaaccttaccagggcttgacatactacaaattctttagagatagagaagtgccttcggga
atgtagatacaggtggtgcatggctgtcgtcagctcgtgtcgtgagatgttgggttaagt
cccgcaacgagcgcaacccttatttttagttactaacttgttaggttttctagaaagact
gccggtgacaaaccggaggagggtaaggatgacgtcaagtcagcatgccccttatgtcct
gggctacacacgtgctacaatggttaagacaaagagtcgcgagctcgcaagagtcagcta
atctcataaacttagcctaagttcagattgtaggctgcaactcgcctacatgaa
>EF0520281_Uncultured_haptophyte_250304-29
gaggaataakcatcggctaactccgtgccagcagccgcggtaatacgggggatgcaagcg
ttatccggaatcattgggcgtaaagcgcctgtaggttgtttaataagtctgttgttaaag
actagggcttaaccctagaaaagcaatggaaactacta-gac------------------
---------------------------------tagagtatggcaggggtaga-gggaat
ttctagt-gtagcggtgaaatgcgtagatattagaaagaacaccggtggcgaaagcgctc
ta-ctgga-ccattactgacactcagaggcgaaagctagggtagcaaaagggattagata
-cccctgtagtccta--gccgtaaacgatggatactagatgttgtgcataaagtacagta
tcgtagctaacgcgttaagtatcccgcctggggagtacgctcgcaagggtgaaactcaaa
ggaattgacgggggcccgcacaagcggtggagcatgtggtttaattcgatgcaacgcgaa
gaaccttaccagggcttgacatactacagatctttttgagaaaaaagagtgccttcggga
atgtagatacaggtggtgcatggctgtcgtcagctcgtgtcgtgagatgttgggttaagt
cccgcaacgagcgcaacccttatttttagttactaattcgttaggttctctagaaagact
gccggtgacaaaccggaggaaggtgaggatgacgtcaagtcagcatgccccttatgtcct
gggctacacacgtgctacaatgggtaagacaaagagttgcgagctcgcgagagtcagcta
atctcataaacttcccctaagttcagattgtaggctgcaactcgcctacatgaa
>EF0520651_Uncultured_haptophyte_250304-79
-------sttcatcggctaactccgtgccagcagccgcggtaatacgggggatgcaagcg
ttatccggaatcattgggcgtaaagcgcctgtaggttgtttaataagtctgttgttaaag
actagggcttaaccctaggaaagcaatggaaactacta-gac------------------
---------------------------------ttgagtatggcaggggtaga-gggaat
ttctagt-gtagcggtgaaatgcgtagatattagaaagaacaccggtggcgaaagcgctc
ta-ctgga-ccattactgacactcagaggcgaaagctagggtagcaaaagggattagata
-cccctgtagtccta--gccgtaaacgatggatactagatgttgtgctttatgtacagta
tcgtagctaacgcgttaagtatcccgcctggggagtacgctcgcaagggtgaaactcaaa
ggaattgacgggggcccgcacaagcggtggagcatgtggtttaattcgatgcaacgcgaa
gaaccttaccagggcttgacatactacaaattcttttgagaaaaagaagtgccttcggga
atgtagatacaggtggtgcatggctgtcgtcagctcgtgtcgtgagatgttgggttaagt
cccgcaacgagcgcaacccttatttttagttactaattcgttaggttctctagaaagact
gccggtgacaaaccggaggaaggtgaggatgacgtcaagtcagcatgccccttatgtcct
gggctacacacgtgctacaatggttaagacaaagagtcgcgagctcgtgagagtcagcta
atctcgtaaacttagcctaagttcagattgtaggctgcaactcgcctgcatgaa
>HM1330151_Uncultured_marine_haptophyte_Biosope_T123_16S_PLA491005
------------------------------------------------------------
-------gaatcattgggcgtaaagcgcctgtaggttgtttaataagtctgttgttaaag
cctagggcttaaccctagaaaagcaatggaaactacta-gac------------------
---------------------------------tagagtatggcaggggtaga-gggaat
ttctagt-gtagcggtgaaatgcgtagatattagaaagaacaccggtggcgaaagcgctc
ta-ctgga-ccattactgacactcagaggcgaaagctagggtagcaaaagggattagata
-cccctgtagtccta--gccgtaaacgatggatactagatgttgtgcttcatgtacagta
tcgtagctaacgcgttaagtatcccgcctggggagtacgctcgcaagggtgaaactcaaa
ggaattgacgggggcccgcacaagcggtggagcatgtggtttaattcgatgcaacgcgaa
gaaccttaccagggcttgacatactacgaattcttttgagaaaaagaagtgccttcggga
acgtagatacaggtggtgcatggctgtcgtcagctcgtgtcgtgagatgttgggttaagt
cccgcaacgagcgcaacccttatttttagttactaattcgttaggttctctagaaagact
gccggtgacaaaccggaggaaggtgaggatgacgtcaagtcagcatgccccttatgtcct
gggctacacacgtgctacaatgattaagacaaagagtcgcgagctcgcgagagtcagcta
atctcataaacttagcctaagttcagattgtaggctgca---------------
>EF0520641_Uncultured_haptophyte_250304-77
---------ytatcggctaactccgtgccagcagccgcggtaatacgggggatgcaagcg
ttatccggaatcattgggcgtaaagcgcctgtaggttgtttaataagtctgttgttaaag
cctagggcttaaccctagaaaagcaatggaaactacta-gac------------------
---------------------------------tagagtatggcaggggtaga-gggaat
ttctagt-gtagcggtgaaatgcgtagatattagaaagaacaccggtggcgaaagcgctc
ta-ctgga-ccattactgacactcagaggcgaaagctagggtagcaaaagggattagata
-cccctgtagtccta--gccgtaaacgatggatactagatgttgtgcttcatgtacagta
tcgtagctaacgcgttaagtatcccgcctggggagtacgctcgcaagggtgaaactcaaa
ggaattgacgggggcccgcacaagcggtggagcatgtggtttaattcgatgcaacgcgaa
gaaccttaccagggcttgacatactacgaattcttttgagaaaaagaagtgccttcggga
acgtagatacaggtggtgcatggctgtcgtcagctcgtgtcgtgagatgttgggttaagt
cccgcaacgagcgcaacccttatttttagttactaattcgttaggttctctagaaagact
gccggtgacaaaccggaggaaggtgaggatgacgtcaagtcagcatgccccttatgtcct
gggctacacacgtgctacaatggttaagacaaagagtcgcgagctcgcgagagtcagcta
atctcataaacttagcctaagttcagattgtaggctgcaactcgcctgcatgaa
>HM1331711_Uncultured_marine_haptophyte_Biosope_T35_16S_PLA491028
------------------------------------------------------------
--atccggaatcattgggcgtaaagcgcctgtaggttgtttaataagtctgttgttaaag
actagggcttaaccctagaaaagcaatggaaactacta-gac------------------
---------------------------------tagagtatggcaggggtaga-gggaat
ttctagt-gtagcggtgaaatgcgtagatattagaaagaacaccggtggcgaaagcgctc
ta-ctgga-ccattactgacactcagaggcgaaagctagggtagcaaaagggattagata
-cccctgtagtccta--gccgtaaacgatggatactagatgttgtgcttcctgtacagta
tcgtagctaacgcgttaagtatcccgcctggggagtacgctcgcaagggtgaaactcaaa
ggaattgacgggggcccgcacaagcggtggagcatgtggtttaattcgatgcaacgcgaa
gaaccttaccaggacttgacatactacgaattcttttgagaaaaagaagtgccttcggga
atgtagatacaggtggtgcatggctatcgtcagctcgtgtcgtgagatgttgggttaagt
cccgcaacgagcgcaacccttatttttagttactaattcgttaggttctctagaaagact
gccggtgacaaaccggaggaaggtgaggatgacgtcaagtcagcatgccccttatgtcct
gggctacacacgtgctacaatggttaagacaaagagtcgcgagctcgcgagagtcagcta
atctcataaacttagcctaagttcagattgtaggctgca---------------
>HM1331681_Uncultured_marine_haptophyte_Biosope_T35_16S_PLA491023
------------------------------------------------------------
---------atcattgggcgtaaagcgcctgtaggttgtttaataagtctgttgttaaag
actagggcttaaccctagaaaagcaatggaaactacta-gac------------------
---------------------------------tagagtatggcaggggtaga-gggaat
ttctagt-gtagcggtgaaatgcgtagatattagaaagaacaccggtggcgaaagcgctc
ta-ctgga-ccattactgacactcagaggcgaaagctagggtagcaaaagggattagata
-cccctgtagtccta--gccgtaaacgatggatactagatgttgtgcttcctgtacagta
tcgtagctaacgcgttaagtatcccgcctggggagtacgctcgcaagggtgaaactcaaa
ggaattgacgggggcccgcacaagcggtggagcatgtggtttaattcgatgcaacgcgaa
gaaccttaccaggacttgacatactacgaattcttttgagaaaaagaagtgccttcggga
atgtagatacaggtggtgcatggctgtcgtcagctcgtgtcgtgagatgttgggttaagt
cccgcaacgagcgcaacccttatttttagttactaattcgttaggttctctagaaagact
gccggtgacaaaccggaggaaggtgaggatgacgtcaagtcagcatgccccttatgtcct
gggctacacacgtgctacaatggttaagacaaagagtcgcgagctcgcgagagtcagcta
atctcataaacttagcctaagttcagattgtaggctgcaac-------------
>HM1331751_Uncultured_marine_haptophyte_Biosope_T35_16S_PLA491033
------------------------------------------------------------
---------atcattgggcgtaaagcgcctgtaggttgtttaataagtctgttgttaaag
actagggcttaaccctagaaaagcaatggaaactacta-gac------------------
---------------------------------tagagtatggcaggggtaga-gggaat
ttctagt-gtagcggtgaaatgcgtagatattagaaagaacaccggtggcgaaagcgctc
ta-ctgga-ccattactgacactcagaggcgaaagctagggtagcaaaagggattagata
-cccctgtagtccta--gccgtaaacgatggatactagatgttgtgcttcctgtacagta
tcgtagctaacgcgttaagtatcccgcctggggagtacgctcgcaagggtgaaactcaaa
ggaattgacgggggcccgcacaagcggtggagcatgtggtttaattcgatgcaacgcgaa
gaaccttaccaggacttgacatactacgaattcttttgagaaaaagaagtgccttcggga
atgtagatacaggtggtgcatggctgtcgtcagctcgtgtcgtgagatgttgggttaagt
cccgcaacgagcgcaacccttatttttagttactaattcgttaggttctctagaaagact
gccggtgacaaaccggaggaaggtgaggatgacgtcaagtcagcatgccccttatgtcct
gggctacacacgtgctacaatggttaagacaaagagtcgcgagctcgcgagagtcagcta
atctcataaacttagcctaagttcagattgtaggctgcaact------------
>HM1335031_Uncultured_marine_haptophyte_Biosope_T84_16S_PLA491030
------------------------------------------------------caagcg
ttatccggaatcattgggcgtaaagcgcctgtaggttgtttaataagtctgttgttaaag
actagggcttaaccctagaaaagcaatggaaactacta-gac------------------
---------------------------------tagagtatggcaggggtaga-gggaat
ttctagt-gtagcggtgaaatgcgtagatattagaaagaacaccagcggcgaaagcgctc
ta-ctgga-ccattactgacactcagaggcgaaagctagggtagcaaaagggattagata
-cccctgtagtctta--gccgtaaacgatggatactagatgttgtgcatatcgtacagta
tcatagctaacgcgttaagtatcccgcctggggagtacgctcgcaagggtgaaactcaaa
ggaattgacgggggcccgcacaagcggtggagcatgtggtttaattcgatgcaacgcgaa
gaaccttaccagggcttgacatactacaaattcttttgagaaaaggaagtgccttcggga
atgtagatacaggtggtgcatggctgtcgtcagctcgtgtcgtgagatgttgggttaagt
cccgcaacgagcgcaacccttatttttagttactaactcgttaggttttctagaaagact
gccggtgacaaaccggaggaaggtgaggatgacgtcaagtcagcatgccccttatgtcct
gggctacacacgtgctacaatggttaagacaaagagtcgcgagctcgcaagagtcagcta
atctcataaacttagcctaagttcagattgtaggctgcaa--------------
>HM1335581_Uncultured_marine_haptophyte_Biosope_T88_16S_PLA491029
------------------------------------------------------gcagcg
ttatccggaatcattgggcgtaaagcgcctgtaggttgtttaataagtctgttgttaaag
actagggcttaaccctagaaaagcaatggaaactacta-gac------------------
---------------------------------tagagtatggcaggggtaga-gggaat
ttctagt-gtagcggtgaaatgcgtagatattagaaagaacaccggtggcgaaagcgctc
ta-ccgga-ccattactgacactcagaggcgaaagctagggtagcaaaagggattagata
-cccctgtagtccta--gccgtaaacgatggatactagatgttgtgcataaagtacagta
tcgtagctaacgcgttaagtatcccgcctggggagtacgctcgcaagggtgaaactcaaa
ggaattgacgggggcccgcacaagcggtggagcatgtggtttaattcgatgcaacgcgaa
gaaccttaccagggcttgacatactacaaattcttttgagaaaaagaagtgccttcggga
atgtagatacaggtggtgcatggctgtcgtcagctcgtgtcgtgagatgttgggttaagt
cccgcaacgagcgcaacccttatttttagttactaattcgttaggttctctagaaagact
gccggtgacaaaccggaggaaggtgaggatgacgtcaagtcagcatgccccttatgccct
gggctacacacgtgctacaatggttaagacaaagagtcgcgaactcgcgagagtcagcta
atctcataaacttaacctaagttcagattgtaggctgcaa--------------
>HM1333201_Uncultured_marine_haptophyte_Biosope_T58_16S_PLA491004
------------------------------------------------------------
-tatccggaatcattgggcgtaaagcgcctgtaggttgtttaataagtctgttgttaaag
actagggcttaaccctagaaaagcaatggaaactacta-gac------------------
---------------------------------tagagtatggcaggggtaga-gggaat
ttctagt-gtagcggtgaaatgcgtagatattagaaagaacaccggtggcgaaagcgctc
ta-ctgga-ccattactgacactcagaggcgaaagctagggtagcaaaagggattagata
-cccctgtagtccta--gccgtaaacgatggatactagatgttgtgcataacgtacagta
tcgtagctaacgcgttaagtatcccgcctggggagtacgctcgcaagggtgaaactcaaa
ggaattgacgggggcccgcacaagcggtggagcatgtggtttaattcgatgcaacgcgaa
gaaccttaccagggcttgacatactacaaattcttttgagaaaaagaagtgccttcggga
atgtagatacaggtggtgcatggctgtcgtcagctcgtgtcgtgagatgttgggttaagt
cccgcaacgagcgcaacccttatttttagttactaattcgttaggttctctagaaagact
gccggtgacaaaccggaggaaggtgaggatgacgtcaagtcagcatgccccttatgtcct
gggctacacacgtgctacaatggttaagacaaagagtcgcgagctcgcgagagtcagcta
atctcataaacttagcctaagttcagattgtaggctgcaa--------------
>HM1333241_Uncultured_marine_haptophyte_Biosope_T58_16S_PLA491010
------------------------------------------------------------
ttatccggaatcattgggcgtaaagcgcctgtaggttgtttaataagtctgttgttaaag
actagggctcaaccctagaaaagcaatggaaactacta-gac------------------
---------------------------------tagagtatggcaggggtaga-gggaat
ttctagt-gtagcggtgaaatgcgtagatattagaaagaacaccggtggcgaaagcgctc
ta-ctgga-ccattactgacactcagaggcgaaagctagggtagcaaaagggattagata
-cccctgtagtccta--gccgtaaacgatggatactagatgttgtgcataacgtacagta
tcgtagctaacgcgttaagtatcccgcctggggagtacgctcgcaagggtgaaactcaaa
ggaattgacgggggcccgcacaagcggtggagcatgtggtttaattcgatgcaacgcgaa
gaaccttaccagggcttgacatactacaaattcttttgagaaaaagaagtgccttcggga
atgtagatacaggtggtgcatggctgtcgtcagctcgtgtcgtgagatgttgggttaagt
cccgcaacgagcgcaacccttatttttagttactaattcgttaggttctctagaaagact
gccggtgacaaaccggaggaaggtgaggatgacgtcaagtcagcatgccccttatgtcct
gggctacacacgtgctacaatggttaagacaaagagtcgcgagctcgtgagagtcagcta
atctcataaacttagcctaagttcagattgtaggctgcaa--------------
>HM1333231_Uncultured_marine_haptophyte_Biosope_T58_16S_PLA491009
-------------------------------------------------------cagcg
ttatccggaatcattgggcgtaaagcgcctgtaggttgtttaataagtctgttgttaaag
actagggctcaaccctagaaaagcaatggaaactacta-gac------------------
---------------------------------tagagtatggcaggggtaga-gggaat
ttctagt-gtagcggtgaaatgcgtagatattagaaagaacaccggtggcgaaagcgctc
ta-ctgga-ccattactgacactcagaggcgaaagctagggtagcaaaagggattagata
-cccctgtagtccta--gccgtaaacgatggatactagatgttgtgcataacgtacagta
tcgtagctaacgcgttaagtatcccgcctggggagtacgctcgcaagggtgaaactcaaa
ggaattgacgggggcccgcacaagcggtggagcatgtggtttaattcgatgcaacgcgaa
gaaccttaccagggcttgacatactacaaattcttttgagaaaaagaagtgccttcggga
atgtagatacaggtggtgcatggctgtcgtcagctcgtgtcgtgagatgttgggttaagt
cccgcaacgagcgcaacccttatttttagttactaattcgttaggttctctagaaagact
gccggtgacaaaccggaggaaggtgaggatgacgtcaagtcagcatgccccttatgtcct
gggctacacacgtgctacaatggttaagacaaagagtcgcgagctcgtgagagtcagcta
atctcataaacttagcctaagttcagattgtaggctgcaa--------------
>HM1333191_Uncultured_marine_haptophyte_Biosope_T58_16S_PLA491003
------------------------------------------------------------
--atccggaatcattgggcgtaaagcgcctgtaggttgtttaataagtctgttgttaaag
actagggcttaaccctagaaaagcaatggaaactacta-gac------------------
---------------------------------tagagtatggcaggggtaga-gggaat
ttctagt-gtagcggtgaaatgcgtagatattagaaagaacaccggtggcgaaagcgctc
ta-ctgga-ccattactgacactcagaggcgaaagctagggtagcaaaagggattagata
-cccctgtagtccta--gccgtaaacgatggatactagatgttgtgcataatgtacagta
tcgtagctaacgcgttaagtatcccgcctggggagtacgctcgcaagggtgaaactcaaa
ggaattgacgggggcccgcacaagcggtggagcatgtggtttaattcgatgcaacgcgaa
gaaccttaccagggcttgacatactacagattcttttgagaaaaagaagtgccttcggga
atgtagatacaggtggtgcatggctgtcgtcagctcgtgtcgtgagatgctgggttaagt
cccgcaacgagcgcaacccttatttttagttactaattcgttaggttctctagaaagact
gccggtgacaaaccggaggaaggtgaggatgacgtcaagtcagcatgccccttatgtcct
gggctacacacgtgctacaatggttaagacaaagagtcgcgagctcgcgagagtcagcta
atctcataaacttagcctaagttcagattgtaggctgcaa--------------
>HM1333211_Uncultured_marine_haptophyte_Biosope_T58_16S_PLA491005
------------------------------------------------------------
--atccggaatcattgggcgtaaagcgcctgtaggttgtttaataagtctgttgttaaag
actagggcttaaccctagaaaagcaatggaaactacta-gac------------------
---------------------------------tagagtatggcaggggtaga-gggaat
ttctagt-gtagcggtgaaatgcgtagatattagaaagaacaccggtggcgaaagcgctc
ta-ctgga-ccattactgacactcagaggcgaaagctagggtagcaaaagggattagata
-cccctgtagtccta--gccgtaaacgatggatactagatgttgtgcataatgtacagta
tcgtagctaacgcgttaagtatcccgcctggggagtacgctcgcaagggtgaaactcaaa
ggaattgacgggggcccgcacaagcggtggagcatgtggtttaattcgatgcaacgcgaa
gaaccttaccagggcttgacatactacagattcttttgagaaaaagaagtgccttcggga
atgtagatacaggtggtgcatggctgtcgtcagctcgtgtcgtgagatgttgggttaagt
cccgcaacgagcgcaacccttatttttagttactaattcgttaggttctctagaaagact
gccggtgacaaaccggaggaaggtgaggatgacgtcaagtcagcatgccccttatgtcct
gggctacacacgtgctacaatggttaagacaaagagtcgcgagctcgcgagagtcagcta
atctcataaacttagcctaagttcagattgtaggctgcaact------------
>HM1331641_Uncultured_marine_haptophyte_Biosope_T35_16S_PLA491019
------------------------------------------------------------
-------gaatcattgggcgtaaagcgcctgtaggttgtttaataagtctgttgttaaag
actagggcttaaccctagaaaagcaatggaagctacta-gac------------------
---------------------------------tagagtatggcaggggtaga-gggaat
tcctagt-gtagcggtgaaatgcgtagatattagaaagaacaccggtggcgaaagcgctc
ta-ctgga-ccattactgacactcagaggcgaaagctagggtagcaaaagggattagata
-cccctgtagtccta--gccgtaaacgatggatactagatgttgtgcataatgtacagta
tcgtagctaacgcgttaagtatcccgcctggggagtacgctcgcaagggtgaaactcaaa
ggaattgacgggggcccgcacaagcggtggagcatgtggtttaattcgatgcaacgcgaa
gaaccttaccagggcttgacatactacaaattcttttgagaaaaagaagtgccttcggga
atgtagatacaggtggtgcatggctgtcgtcagctcgtgtcgtgagatgttgggttaagt
cccgcaacgagcgcaacccttatttttagttactaattcgttaggttctctagaaagact
gccggtgacagaccggaggaaggtgaggatgacgtcaagtcagcatgccccttatgtcct
gggctacacacgtgctacaatggttaagacaaagagtcgcgagctcgcgagagtcagcta
atctcataaacttagcctaagttcagattgtaggctgcaact------------
>EF0520441_Uncultured_haptophyte_250304-47
---------------gctaattctggtccagcagccgcggtaatacgggggatgcaagcg
ttatccggaatcattgggcgtaaagcgcctgtaggttgtttaataagtctgttgttaaag
actagggcttaaccctagaaaagcaatggaaactacta-gac------------------
---------------------------------tagagtatggcaggggtaga-gggaat
ttctagt-gtagcggtgaaatgcgtagatattagaaagaacaccggtggcgaaagcgctc
ta-ctgga-ccattactgacactcagaggcgaaagctagggtagcaaaagggattagata
-cccctgtagtccta--gccgtaaacgatggatactagatgttgtgcataatgtacagta
tcgtagctaacgcgttaagtatcccgcctggggagtacgctcgcaagggtgaaactcaaa
ggaattgacgggggcccgcacaagcggtggagcacgtggtttaattcgatgcaacgcgaa
gaaccttaccagggcttgacatactacagattcttttgagaaaaagaagtgccttcggga
atgtagatacaggtggtgcatggctgtcgtcagctcgtgtcgtgagatgttgggttaagt
cccgcaacgagcgcaacccttatttttagttactaattcgttaggttctctagaaagact
gccggtgacaaaccggaggaaggtgaggatgacgtcaagtcagcatgccccttatgtcct
gggctacacacgtgctacaatggttaagacaaagagtcgcgagctcgcgagagtcagcta
atctcataaacttagcctaagttcagattgtaggctgcaactcgcctacgtgaa
>HM1331181_Uncultured_marine_haptophyte_Biosope_T33_16S_PLA491018
----------------------------------------------------------cg
ttatccggaatcattgggcgtaaagcgcctgtaggttgtttaataagtctgttgttaaag
actagggctcaaccctagaaaagcaatggaaactacta-gac------------------
---------------------------------tagagtatggcaggggtaga-gggaat
ttctagt-gtagcggtgaaatgcgtagatattagaaagaacaccagtggcgaaagcgctc
ta-ctgga-ccattactgacactcagaggcgaaagctagggtagcaaaagggattagata
-cccctgtagtccta--gccgtaaacgatggatacaagatgttgtgcataacgtacagta
tcgtagctaacgcgttaagtatcccgcctggggagtacgctcgcaagggtgaaactcaaa
ggaattgacgggggcccgcacaagcggtggagcatgtggtttaattcgatgcaacgcgaa
gaaccttaccagggcttgacatactacaaattcttttgagaaaaagaagtgccttcggga
atgtagatacaggtggtgcatggctgtcgtcagctcgtgtcgtgagatgttgggttaagt
cccgcaacgagcgcaacccttatttttagttactaattcgttaggttctctagaaagact
gccggtgacaaaccggaggaaggtgaggatgacgtcaagtcagcatgccccttatgtcct
gggctacacacgtgctacaatggttaagacaaagagtcgcgagctcgtgagagtcagcta
atctcataaacttagcctaagttcagattgtaggctgc----------------
>HM1334791_Uncultured_marine_haptophyte_Biosope_T84_16S_PLA491004
----------------------------------------------------------cg
ttatccggaatcattgggcgtaaagcgcctgtaggttgtttaataagtctgttgttaaag
actagggcttaaccctagaaaagcaatggaaactacta-gac------------------
---------------------------------tagagtatggcaggggtaga-gggaat
ttctagt-gtagcggtgaaatgcgtagatattagaaagaacaccggtggcgaaagcgctc
ta-ctgga-ccattactgacactcagaggcgaaagctagggtagcaaaagggattagata
-cccctgtagtccta--gccgtaaacgatggatactagatgttgtgcataaagtacagta
tcgtagctaacgccttaagtatcccgcctggggagtacgctcgcaagggtgaaactcaaa
ggaattgacgggggcccgcacaagcggtggagcatgtggtttaattcgatgcaacgcgaa
gaaccttaccagggcttgacatactacagattcttttgagaaaaagaagtgccttcggga
atgtagatacaggtggtgcatggctgtcgtcagctcgtgtcgtgagatgttgggttaagt
cccgcaacgagcgcaacccttatttttagttactaattcgttaggttctctagaaagact
gccggtgacaaaccggaggaaggtgaggatgacgtcaagtcagcatgccccttatgtcct
gggctacacacgtgctacaatggttaagacaaagagttgcgagctcgcgagagtcagcta
atctcataaacttagcctaagttcagattgtaggctgc----------------
>HM1335591_Uncultured_marine_haptophyte_Biosope_T88_16S_PLA491030
------------------------------------------------------------
-tatccggaatcattgggcgtaaagcgcctgtaggttgtttaataagtctgttgttaaag
actagggcttaaccctaggaaagcaatggaaactacta-gac------------------
---------------------------------tagagtatggcaggggtaga-gggaat
ttctagt-gtagcggtgaaatgcgtagatattagaaagaacaccggtggcgaaagcgctc
ta-ctgga-ccattactgacactcagaggcggaagctagggtagcaaaagggattagata
-cccctgtagtctta--gccgtaaacgatggatactagatgttgtgcataatgtacagta
tcgtagctaacgcgttaagtatcccgcctggggagtacgctcgcaagggtgaaactcaaa
ggaattgacgggggcccgcacaagcggtggagcatgtggtttaattcgatgcaacgcgaa
gaaccttaccagggcttgacatactacaaattctttagagataaggaagtgccttcggga
atgtagatacaggtggtgcatggctgtcgtcagctcgtgtcgtgagatgttgggttaagt
cccgcaacgagcgcaacccttatttttagttactaattcgttaggttctctagaaagact
gccggtgacaaaccggaggaaggtgaggatgtcgtcaagtcagcatgccccttatgtcct
gggctacacacgtgctacaatggttaagacaaagggtcgcgagcttgcaagagtcagcta
atcccataaacttagcctaagttcagattgtaggctgcaac-------------
>HM1335601_Uncultured_marine_haptophyte_Biosope_T88_16S_PLA491031
------------------------------------------------------------
--atccggaatcattgggcgtaaagcgcctgtaggttgtttaataagtctgttgttaaag
actagggcttaaccctaggaaagcaatggaaactacta-gac------------------
---------------------------------tagagtatggcaggggtaga-gggaat
ttctagt-gtagcggtgaaatgcgtagatattagaaagaacaccggtggcgaaagcgctc
ta-ctgga-ccattactgacactcagaggcgaaagctagggtagcaaaagggattagata
-cccctgtagtctta--gccgtaaacgatggatactagatgttgtgcataatgtacagta
tcgtagctaacgcgttaagtatcccgcctggggagtacgctcgcaagggtgaaactcaaa
ggaattgacgggggcccgcacaagcggtggagcatgtggtttaattcgatgcaacgcgaa
gaaccttaccagggcttgacatactacaaattctttagagataaggaagtgccttcggga
atgtagatacaggtggtgcatggctgtcgtcagctcgtgtcgtgagatgttgggttaagt
cccgcaacgagcgcaacccttatttttagttactaattcgttaggttctctagaaagact
gccggtgacaaaccggaggaaggtgaggatgacgtcaagtcagcatgccccttatgtcct
gggctacacacgtgctacaatggttaagacaaagggtcgcgagcttgcaagagtcagcta
atcccataaacatagcctaagttcagattgtaggctgcaact------------
>LK3918251_Chrysochromulina_apheles_F929
------------------------------------------------------------
---------------------aaagcgcctgtaggttgtttaataagtctgttgttaaag
actagggcttaaccctagaaaagcaatggaaactacta-gac------------------
---------------------------------tagagtatggcaggggtaga-gggaat
ttctagt-gtagcggtgaaatgcgtagatattagaaagaacaccggcggcgaaagcgctc
ta-ctgga-ccattactgacactcagaggcgaaagctagggtagcaaaagggattagata
-cccctgtagtccta--gccgtaaacgatggatactacatgttgtgcattacgtacagta
tggtagctaacgcgttaagtatcccgcctggggagtacgctcgcaagggtgaaactcaaa
ggaattgacgggggcccgcacaagcggtggagcatgtggtttaattcgatgcaacgcgaa
gaaccttaccaggacttgacatactacaaattcttttgagaaaaagaagtgccttcggga
atgtagatacaggtggtgcatggctgtcgtcagctcgtgtcgtgagatgttgggttaagt
cccgcaacgagcgcaacccttatttttagttaccaattcgttgggttctctagaaagact
gccggtgacaaaccggaggaaggtgaggatgacgtcaagtcagcatgccccttatgtcct
gggctacacacgtgctaca-----------------------------------------
------------------------------------------------------
>LK3918231_Chrysochromulina_apheles_F927
------------------------------------------------------------
---------------------aaagcgcctgtaggttgtttaataagtctgttgttaaag
actagggcttaaccctagaaaagcaatggaaactacta-gac------------------
---------------------------------tagagtatggcaggggtaga-gggaat
ttctagt-gtagcggtgaaatgcgtagatattagaaagaacaccggcggcgaaagcgctc
ta-ctgga-ccattactgacactcagaggcgaaagctagggtagcaaaagggattagata
-cccctgtagtccta--gccgtaaacgatggatactacatgttgtgcattacgtacagta
tggtagctaacgcgttaagtatcccgcctggggagtacgctcgcaagggtgaaactcaaa
ggaattgacgggggcccgcacaagcggtggagcatgtggtttaattcgatgcaacgcgaa
gaaccttaccaggacttgacatactacaaattcttttgagaaaragaagtgccttcggga
atgtagatacaggtggtgcatggctgtcgtcagctcgtgtcgtgagatgttgggttaagt
cccgcaacgagcgcaacccttatttttagttaccaattcgttgggttctctagaaagact
gccggtgacaaaccggaggaaggtgaggatgacgtcaagtcagcatgccccttatgtcct
gggctacacacgtgctaca-----------------------------------------
------------------------------------------------------
>HM1331631_Uncultured_marine_haptophyte_Biosope_T35_16S_PLA491018
------------------------------------------------------------
----------tcattgggcgtaaagcgcctgtaggttgtttaataagtctgttgttaaag
actagggcttaaccctagaaaagcaatggaaactacta-gac------------------
---------------------------------tagagtatggcaggggtaga-gggaat
ttctagt-gtagcggtgaaatgcgtagatattagaaagaacaccggtggcgaaagcgctc
ta-ctgga-ccattactgacactcagaggcgaaagctagggtagcaaaagggattagata
-cccctgtagtccta--gccgtaaacgatggatactagatgttgtgcattacgtacagta
tcgtagctaacgcgttaagtatcccgcctggggagtacgctcgcaagggtgaaactcaaa
ggaattgacgggggcccgcacaagcggtggagcatgtggtttaattcgatgcaacgcgaa
gaaccttaccaggacttgacatactacgaattcttttgagaaaaagaagtgccttcggga
atgtagatacaggtggtgcatggctgtcgtcagctcgtgtcgtgagatgttgggttaagt
cccgcaacgagcgcaacccttatttttagttaccaattcgttgggttctctagaaagact
gccggtgacaaaccggaggaaggtgaggatgacgtcaagtcagcatgccccttatgtcct
gggctacacacgtgctacaatggttaagacaaagagtcgcgagctcgcaagagtcagcta
atctcataaacttagcccaagttcagattgtaggctgcaactc-----------
>EF0521921_Uncultured_haptophyte_MC622-26
gaggaataagcatcggctaactccgtgccagcagccgcggtaatacgggggatgcaagcg
ttatccggaatcattgggcgtaaagcgcctgtaggttgtttattaagtctgttgttaaag
actagggcttaaccctagacaagcaatggaaactaata-gac------------------
---------------------------------tagagtatggcaggggtaga-gggaat
ttctagt-gtagcggtgaaatgcgtagatattagaaagaacaccagcggcgaaagcgctc
ta-ctgga-ccattactgacactcagaggcgaaagctagggtagcaaaagggattagata
-cccctgtagtccta--gccgtaaacgatggatactaggtgttgtgtttaatatacagta
tcgtagctaacgcgttaagtatcccgcctggggagtacgctcgcaagggtgaaactcaaa
ggaattgacgggggcccgcacaagcggtggagcatgtggtttaattcgatgcaacgcgaa
gaaccttaccagggcttgacatactacggatcctttttaaaaaaaggagtgccttcggga
atgtagatacaggtggtgcatggctgtcgtcagctcgtgtcgtgagatgttgggttaagt
cccgcaacgagcgcaacccttatttttagttaccaactcgttgggttctctagaaagact
gccggtgacaaaccggaggaaggtgaggatgacgtcaagtcagcatgccccttatgtcct
gggctacacacgtgctacaatggttaagacaaagagttgcgagcttgtgaaagtcagcta
atctcataaacttagcctaagttcagattgtaggctgcaactcgcctacgtgaa
>EF0522091_Uncultured_haptophyte_MC622-44
gaggaataagcatcggctaactccgtgccagcagccgcggtaatacgggggatgcaagcg
ttatccggaatcattgggcgtaaagcgcctgtaggttgtttattaagtctgttgttaaag
actagggcttaaccctagacaagcaatggaaactaata-gac------------------
---------------------------------tagagtatggcaggggtaga-gggaat
ttctagt-gtagcggtgaaatgcgtagatattagaaagaacaccagcggcgaaagcgctc
ta-ctgga-ccattactgacactcagaggcgaaagctagggtagcaaaagggattagata
-cccctgtagtccta--gccgtaaacgatggatactaggtgttgtgtttaatatacagta
tcgtagctaacgcgttaagtatcccgcctggggagtacgctcgcaagggtgaaactcaaa
ggaattgacgggggcccgcacaagcggtggagcatgtggtttatttcgatgcaacgcgaa
gaaccttaccagggcttgacatactacggatcctttttaaaaaaaggagtgccttcggga
atgtagatacaggtggtgcatggctgtcgtcagctcgtgtcgtgagatgttgggttaagt
cccgcaacgagcgcaacccttatttttagttaccaactcgttgggttctctagaaagact
gccggtgacaaaccggaggaaggtgaggatgacgtcaagtcagcatgccccttatgtcct
gggctacacacgtgctacaatggttaagacaaagagttgcgagcttgtgaaagtcagcta
atctcataaacttagcctaagttcagattgtaggctgcaactcgcctacatgaa
>EF0519611_Uncultured_haptophyte_MAMA64-82
gaggaataagcatcggctaactccgtgccagcagccgcggtaatacgggggatgcaagcg
ttatccggaatcattgggcgtaaagcgcctgtaggttgtttaataagtctgttgttaaag
actagggctcaaccctagaaaagcaatggaaactacta-gac------------------
---------------------------------tagagtatggcaggggtaga-gggaat
ttctagt-gtagcggtgaaatgcgtagatattagaaagaacaccggtggcgaaagcgctc
ta-ctgga-ccattactgacactcagaggcgaaagctagggtagcaaaagggattagata
-cccctgtagtccta--gccgtaaacgatggatactagatgttgtgcataacgtacagta
tcgtagctaacgcgttaagtatcccgcctggggagtacgctcgcaagggtgaaactcaaa
ggaattgacgggggcccgcacaagcggtggagcatgtggtttaattcgatgcaacgcgaa
gaaccttaccagggcttgacatactacagattcttttgagataaagaagtgccttcggga
atgtagatacaggtggggcatggctgtcgtcagctcgtgtcgtgagatgttgggttaagt
cccgcaacgagcgcaacccttatttttagttaccaattcgttgggttctctagaaagact
gccggtgacaaaccggaggaaggtgaggatgacgtcaagtcagcatgccccttatgtcct
gggctacacacgtgctacaatggctaagacaaagagttgcgagctcgcgagagtaagcta
atctcataaacttagcctaagttcagattgtaggctgcaactcgcctgcatgaa
>EF0520751_Uncultured_haptophyte_250304-91
gaggaataagcatcggctaactccgtgccagcagccgcggtaatacgggggatgcaagcg
ttatccggaatcattgggcgtaaagcgcctgtaggttgtttaataagtctgttgttaaag
actagggctcaaccctaggaaagcaatggaaactatta-gac------------------
---------------------------------ttgagtatggcaggggtaga-gggaat
ttctagt-gtagcggtgaaatgcgtagatattagaaagaacaccggtggcgaaagcgctc
ta-ctgga-ccattactgacactcagaggcgaaagctagggtagcaaaagggattagata
-cccctgtagtccta--gccgtaaacgatggatactacatgttgtgcgtaatgtacagta
tggtagctaacgcgttaagtatcccgcctggggagtacgctcgcaagggtgaaactcaaa
ggaattgacgggggcccgcacaagcggtggagcatgtggtttaattcgatgcaacgcgaa
gaaccttaccagggcttgacatactacgaattcttttgaaaaaaagaagtgccttcggga
atgtagatacaggtggtgcatggctgtcgtcagctcgtgtcgtgagatgttgggttaagt
cccgcaacgagcgcaacccttatttttagttaccaattcgttgggatttttagaaagact
gccggtgacaaaccggaggaaggtgaggatgacgtcaagtcagcatgccccttatgtcct
gggctacacacgtgctacaatggttaagacaaagagtcgcgagcttgtaaaagtcagcta
atctcataaacttagcctaagttcagattgtaggctgcaactcgcctgcatgaa
>HM1330171_Uncultured_marine_haptophyte_Biosope_T123_16S_PLA491007
------------------------------------------------------------
--atccggaatcattgggcgtaaagcgcctgtaggttgtttaataagtctgttgttaaag
actagggctcaaccctagaaaagcaatggaaactgtta-gac------------------
---------------------------------tagagtatggcaggggtaga-gggaat
ttctagt-gtagcggtgaaatgcgtagatattagaaagaacactggtggcgaaagcgctc
ta-ctgga-ccattactgacactcagaggcgaaagctagggtagcaaaagggattagata
-cccctgtagtccta--gccgtaaacgatggatactagatgttgtatgttatttacagta
tcgtagctaacgcgttaagtatcccgcctggggagtacgctcgcaagggtgaaactcaaa
ggaattgacgggggcccgcacaagcggtggagcatgtggtttaattcgatgcaacgcgaa
gaaccttaccagggcttgacatactacagattcttttgagagagagaagtgccttcggga
atgtagatacaggtggtgcatggctgtcgtcagctcgtgtcgtgagatgttgggttaagt
cccgcaacgagcgcaacccttatttttagttaccaattcgttgggttctctagaaagact
gccggtgacaaaccggaggaaggtgaggatgacgtcaagtcagtatgccccttatgtcct
gggctacacacgtgctacaatggctaagacaaagagttgcgagctcgcgag---------
------------------------------------------------------
>HM1332681_Uncultured_marine_haptophyte_Biosope_T41_16S_PLA491130
------------------------------------------------------caagcg
ttatccggaatcattgggcgtaaagcgcctgtaggttgtttaataagtctgttgttaaag
accagggctcaaccctagaaaagcaatggaaactgtta-gac------------------
---------------------------------tagagtatggcaggggtaga-gggaat
ttctagt-gtagcggtgaaatgcgtagatattagaaagaacaccggtggcgaaagcgctc
ta-ctgga-ccattactgacactcagaggcgaaagctagggtagcaaaagggattagata
-cccctgtagtccta--gccgtaaacgatggatactagatgttgtatgttatttacagta
tcgtagctaacgcgttaagtatcccgcctggggagtacgctcgcaagggtgaaactcaaa
ggaattgacgggggcccgcacaagcggtggagcatgtggtttaattcgatgcaacgcgaa
gaaccttaccagggcttgacatactacagattcttttgagagagagaagtgccttcggga
atgtagatacaggtggtgcatggctgtcgtcagctcgtgtcgtgagatgttgggttaagt
cccgcaacgagcgcaacccttatttttagttaccaattcgttgggttctctagaaagact
gccggtgacaaaccggaggaaggtgaggatgacgtcaagtcagcatgccccttatgtcct
gggctacacacgtgctacaatggctaagacaaagagttgcgagctcgcgagagtaagcta
atctcataaacttagcctaagttcagattgtaggctgca---------------
>HM1333691_Uncultured_marine_haptophyte_Biosope_T60_16S_PLA491010
------------------------------------------------------------
--------aatcattgggcgtaaagcgcctgtaggttgtttaataagtctgttgttaaag
actagggctcaaccctagaaaagcaatggaaactgtta-gac------------------
---------------------------------tagagtatggcaggggtaga-gggaat
ttctagt-gtagcggtgaaatgcgtagatattagaaagaacaccggtggcgaaagcgctc
ta-ctgga-ccattactgacactcagaggcgaaagctagggtagcaaaagggattagata
-cccctgtagtccta--gccgtaaacgatggatactagatgttgtatgttatttacagta
tcgtagctaacgcgttaagtatcccgcctggggagtacgctcgcaagggtgaaactcaaa
ggaattgacgggggcccgcacaagcggtggagcatgtggtttaattcgatgcaacgcgaa
gaaccttaccagggcttgacatactacagattcttttgagagagagaagtgccttcggga
atgtagatacaggtggtgcatggctgtcgtcagctcgtgtcgtgagatgttgggttaagt
cccgcaacgagcgcaacccttatttttagttaccaattcgttgggttctctagaaagact
gccggtgacaaaccggaggaaggtgaggatgacgtcaagtcagcatgccccttatgtcct
gggctacacacgtgctacaatggctaagacaaagagttgcgagctcgcgagagtaagcta
atctcataaacttagcctaagttcagattgtaggctgca---------------
>HM1334991_Uncultured_marine_haptophyte_Biosope_T84_16S_PLA491026
----------------------------------------------------------cg
ttatccggaatcattgggcgtaaagcgcctgtaggttgtttaataagtctgttgttaaag
actagggctcaaccctagaaaagcaatggaaactgtta-gac------------------
---------------------------------tagagtatggcaggggtaga-gggaat
ttctagt-gtagcggtgaaatgcgtagatattagaaagaacaccggtggcgaaagcgctc
ta-ctgga-ccattactgacactcagaggcgaaagctagggtagcaaaagggattagata
-cccctgtagtccta--gccgtaaacgatggatactagatgttgtatgttatttacagta
tcgtagctaacgcgttaagtatcccgcctggggagtacgctcgcaagggtgaaactcaaa
ggaattgacgggggcccgcacaagcggtggagcatgtggtttaattcgatgcaacgcgaa
gaaccttaccagggcttgacatactacagattcttttgagagagagaagtgccttcggga
atgtagatacaggtggtgcatggctgtcgtcagctcgtgtcgtgagatgttgggttaagt
cccgcaacgagcgcaacccttatttttagttaccaattcgttgggttctctagaaagact
gccggtgacaaaccggaggaaggtgaggatgacgtcaagtcagcatgccccttatgtccc
gggctacacacgtgctacaatggctaagacaaagagttgcgagctcgcgagagtaagcta
atctcataaacttagcctaagttcagattgtaggctgcaa--------------
>AY7021521_Chrysochromulina_acantha_RCC339
gaggaataagcatcggctaactccgtgccagcagccgcggtaatacgggggatgcaagcg
ttatccggaatcattgggcgtaaagcgcctgtaggttgtttaataagtccgttgttaaag
actagggcttaaccctagaaaagcaatggaaactatta-gac------------------
---------------------------------tagagtatggcaggggtaga-gggaat
ttctagt-gtagcggtgaaatgcgtagatattagaaagaacaccggcggcgaaagcgctc
ta-ctgga-ccattactgacactcagaggcgaaagctagggtagcaaaagggattagata
-cccctgtagtccta--gccgtaaacgatggatactagatgttgtgctttatgtacagta
tcgtagctaacgcgttaagtatcccgcctggggagtacgctcgcaagggtgaaactcaaa
ggaattgacgggggcccgcacaagcggtggagcatgtggtttaattcgatgcaacgcgaa
gaaccttaccagggcttgacatactacgaattctcttgaaaaagagaagtgccttcggga
atgtagatacaggtggtgcatggctgtcgtcagctcgtgtcgtgagatgttgggttaagt
cccgcaacgagcgcaacccttatttttagttactaattcgttaggttctctagaaagact
gccggtgacaaaccggaggaaggtgaggatgacgtcaagtcagcatgccccttatgtcct
gggctacacacgtgctacaatggttaagacaaagagtcgcgagcttgtaaaagtcagcta
atctcataaacttagcctaagttcagattgtag---------------------
>LN7353313_Chrysochromulina_throndsenii_RCC2064
-----------------------cgtgccagcagccgcggtaatacgggggatgcaagcg
ttatccggaatcattgggcgtaaagcgcctgtaggttgtttaataagtccgttgttaaag
actagggcttaaccctagaaaagcaatggaaactatta-gac------------------
---------------------------------tagagtatggcaggggtaga-gggaat
ttctagt-gtagcggtgaaatgcgtagatattagaaagaacaccggcggcgaaagcgctc
ta-ctgga-ccattactgacactcagaggcgaaagctagggtagcaaaagggattagata
-cccctgtagtccta--gccgtaaacgatggatactagatgttgtgctttatgtacagta
tcgtagctaacgcgttaagtatcccgcctggggagtacgctcgcaagggtgaaactcaaa
ggaattgacgggggcccgcacaagcggtggagcatgtggtttaattcgatgcaacgcgaa
gaaccttaccagggcttgacatactacgaattctcttgaaaaagagaagtgccttcggga
atgtagatacaggtggtgcatggctgtcgtcagctcgtgtcgtgagatgttgggttaagt
cccgcaacgagcgcaacccttatttttagttactaattcgttaggttctctagaaagact
gccggtgacaaaccggaggaaggtgaggatgacgtcaagtcagcatgccccttatgtcct
gggctacacacgtgctacaatggttaagacaaagagtcgcgagcttgtaaaagtcagcta
atctcat-----------------------------------------------
>EF0517581_Chrysochromulina_acantha_UIO_T20
------------------------------------------------------------
---------------------aaagcgcctgtaggttgtttaataagtccgttgttaaag
actagggcttaaccctagaaaagcaatggaaactatta-gac------------------
---------------------------------tagagtatggcaggggtaga-gggaat
ttctagt-gtagcggtgaaatgcgtagatattagaaagaacaccggcggcgaaagcgctc
ta-ctgga-ccattactgacactcagaggcgaaagctagggtagcaaaagggattagata
-cccctgtagtccta--gccgtaaacgatggatactagatgttgtgctttatgtacagta
tcgtagctaacgcgttaagtatcccgcctggggagtacgctcgcaagggtgaaactcaaa
ggaattgacgggggcccgcacaagcggtggagcatgtggtttaattcgatgcaacgcgaa
gaaccttaccagggcttgacatactacgaattctcttgaaaaagagaagtgccttcggga
atgtagatacaggtggtgcatggctgtcgtcagctcgtgtcgtgagatgttgggttaagt
cccgcaacgagcgcaacccttatttttagttactaattcgttaggttctctagaaagact
gccggtgacaaaccggaggaaggtgaggatgacgtcaagtcagcatgccccttatgtcct
gggctacacacgtgctacaatggttaagacaaagagtcgcgagcttgtaaaagtcagcta
------------------------------------------------------
>LN7353303_Chrysochromulina_throndsenii_RCC2063
---------------------------ccagcagccgcggt-atacgggggatgcaagcg
ttatccggaatcattgggcgtaaagcgcctgtaggttgtttaataagtccgttgttaaag
actagggcttaaccctagaaaagcaatggaaactatta-gac------------------
---------------------------------tagagtatggcaggggtaga-gggaat
ttctagt-gtagcggtgaaatgcgtagatattagaaagaacaccggcggcgaaagcgctc
ta-ctgga-ccattactgacactcagaggcgaaagctagggtagcaaaagggattagata
-cccctgtagtccta--gccgtaaacgatggatactagatgttgtgctttatgtacagta
tcgtagctaacgcgttaagtatcccgcctggggagtacgctcgcaagggtgaaactcaaa
ggaattgacgggggcccgcacaagcggtggagcatgtggtttaattcgatgcaacgcgaa
gaaccttaccagggcttgacatactacgaattctcttgaaaaagagaagtgccttcggga
atgtagatacaggtggtgcatggctgtcgtcagctcgtgtcgtgagatgttgggttaagt
cccgcaacgagcgcaacccttatttttagttactaattcgttaggttctctagaaagact
gccggtgacaaaccggaggaaggtgaggatgacgtcaagtcagcatgccccttatgtcct
gggctacacacgtgctacaatggttaagacaaagagtcgcgagcttgtaaaagtcagcta
atctcataaac-tagcctaagttcaga---------------------------
>LN7354323_Chrysochromulina_sp_RCC574_RCC574
-----------------------------------------tatacgggggaygcaagcg
ttatccggaatcattgggcgtaaagcgcctgtaggttgtttaataagtccgttgttaaag
actagggcttaaccctagaaaagcaatggaaactatta-gac------------------
---------------------------------tagagtatggcaggggtaga-gggaat
ttctagt-gtagcggtgaaatgcgtagatattagaaagaacaccggcggcgaaagcgctc
ta-ctgga-ccattactgacactcagaggcgaaagctagggtagcaaaagggattagata
-cccctgtagtccta--gccgtaaacgatggatactagatgttgtgctttatgtacagta
tcgtagctaacgcgttaagtatcccgcctggggagtacgctcgcaagggtgaaactcaaa
ggaattgacgggggcccgcacaagcggtggagcatgtggtttaattcgatgcaacgcgaa
gaaccttaccagggcttgacatactacgaattctcttgaaaaagagaagtgccttcggga
atgtagatacaggtggtgcatggctgtcgtcagctcgtgtcgtgagatgttgggttaagt
cccgcaacgagcgcaacccttatttttagttactaattcgttaggttctctagaaagact
gccggtgacaaaccggaggaaggtgaggatgacgtcaagtcagcatgccccttatgtcct
gggctacacacgtgctacaatggttaagacaaagagtcgcgagcttgtaaaagtcagcta
atctcataaacttagcctaagttcagatt-------------------------
>EF0517591_Chrysochromulina_leadbeateri_UIO_TJE
------------------------------------------------------------
---------------------aaagcgcctgtaggttgtttaataagtctgttgttaaag
actagggctcaaccctaggaaagcaatggaaactacta-gac------------------
---------------------------------tagagtatggcaggggtaga-gggaat
ttctagt-gtagcggtgaaatgcgtagatattagaaagaacaccggtggcgaaagcgctc
ta-ctgga-ccattactgacactcagaggcgaaagctagggtagcaaaagggattagata
-cccctgtagtccta--gccgtaaacgatggatactagatgttgtgtattatgtacagta
tcgtagctaacgcgttaagtatcccgcctggggagtacgctcgcaagggtgaaactcaaa
ggaattgacgggggcccgcacaagcggtggagcatgtggtttaattcgatgcaacgcgaa
gaaccttaccaggacttgacatactacagatccttttgagaaaaargagtgccttcggga
atgtagatacaggtggtgcatggctgtcgtcagctcgtgtcgtgagatgttgggttaagt
cccgcaacgagcgcaacccttatttttagttactaattcgttaggttctctagaaagact
gccggtgacaaaccggaggaaggtgaggatgacgtcaagtcagcatgccccttatgtcct
gggctacacacgtgctacaatggttaagacaaagagtcgcgagctcgcaagagtcagcta
------------------------------------------------------
>EF0517601_Chrysochromulina_cymbium_UIO_R18
------------------------------------------------------------
---------------------aaagcgcctgtaggttgtttaataagtctgttgttaaag
actagggctcaaccctaggaaagcaatggaaactacta-gac------------------
---------------------------------tagagtatggcaggggtaga-gggaat
ttctagt-gtagcggtgaaatgcgtagatattagaaagaacaccggtggcgaaagcgctc
ta-ctgga-ccattactgacactcagaggcgaaagctagggtagcaaaagggattagata
-cccctgtagtccta--gccgtaaacgatggatactagatgttgtgtattatgtacagta
tcgtagctaacgcgttaagtatcccgcctggggagtacgctcgcaagggtgaaactcaaa
ggaattgacgggggcccgcacaagcggtggagcatgtggtttaattcgatgcaacgcgaa
gaaccttaccaggacttgacatactacagatccttttgagaaaaaagagtgccttcggga
atgtagatacaggtggtgcatggctgtcgtcagctcgtgtcgtgagatgttgggttaagt
cccgcaacgagcgcaacccttatttttagttactaattcgttaggttctctagaaagact
gccggtgacaaaccggaggaaggtgaggatgacgtcaagtcagcatgccccttatgtcct
gggctacacacgtgctacaatggttaagacaaagagtcgcgagctcgcaagagtcagcta
------------------------------------------------------
>KU0595011_Uncultured_marine_haptophyte_CARBOM_St98_surf_16S_NEUK_C2
------------------------------------------------------------
------------------------------------------ataagtctgttgttaaag
actagggctcaaccctagaaaagcaatggaaactacta-gac------------------
---------------------------------tagagtatggcaggggtaga-gggaat
ttctagt-gtagcggtgaaatgcgtagatattagaaagaacaccggtggcgaaagcgctc
ta-ctgga-ccattactgacactcagaggcgaaagctagggtagcaaaagggattagata
-cccctgtagtccta--gccgtaaacgatggatactagatgttgtgcataatgtacagta
tcatagctaacgcgttaagtatcccgcctggggagtacgctcgcaagggtgaaactcaaa
ggaattgacgggggcccgcacaagcggtggagcatgtggtttaattcgatgcaacgcgaa
gaaccttaccaggacttgacatactacaaattcttttgagaaaaagaagtgccttcggga
atgtagatacaggtggtgcatggctgtcgtcagctcgtgtcgtgagatgttgggttaagt
cccgcaacgagcgcaacccttatttttagttac---------------------------
------------------------------------------------------------
------------------------------------------------------------
------------------------------------------------------
>HM1334511_Uncultured_marine_haptophyte_Biosope_T65_16S9a
----------------------------------------------------------cg
ttatccggaatcattgggcgtaaagcgcctgtaggttgttaaaaaagtctgttgttaaag
actagggctcaaccctagaaaagcaatggaaactaata-gac------------------
---------------------------------tagagtatggcaggggtaga-gggaat
ttctagt-gtagcggtgaaatgcgtagatattagaaagaacaccggtggcgaaagcgctc
ta-ctgga-ccattactgacactcagaggcgaaagctagggtagcaaaagggattagata
-cccctgtagtccta--gccgtaaacgatggatactagatgttgtgcattatgtacagta
tcgtagctaacgcgttaagtatcccgcctggggagtacgctcgcaagggtgaaactcaaa
ggaattgacgggggcccgcacaagcggtggagcatgtggtttaattcgatgcaacgcgaa
gaaccttaccagggcttgacatactacgaattcttttgaaagagagaagtgccttcggga
atgtagatacaggtggtgcatggctgtcgtcagctcgtgtcgtgagatgttgggttaagt
cccgcaacgagcgcaacccttatttttagttactaattcgttaggttctctagaaagact
gccggtgacaaaccggaggaaggtgaggatgacgtcaagtcagcatgccccttatgtcct
gggctacacacgtgctacaatggttaagacaaagag------------------------
------------------------------------------------------
>EF0519101_Uncultured_haptophyte_MC601-114
gaggaataagcatcggctaactccgtgccagcagccgcggtaatacgggggatgcaagcg
ttatccggaatcattgggcgtaaagcgcctgtaggttgtttattaagtctgtggttaaag
actagggcttaaccctgggaaagcaatggaaactaata-gac------------------
---------------------------------tagagtatggcaggggtaga-gggaat
ttctagt-gtagcggtgaaatgcgtagatattagaaagaacaccggtggcgaaagcgctc
ta-ctgga-ccattactgacactcagaggcgaaagctagggtagcaaaagggattagata
-cccctgtagtccta--gccgtaaacgatggatactagatgttgtgcataaagtacagta
tcgcagctaacgcgttaagtatcccgcctggggagtacgctcgcaagggtgaaactcaaa
ggaattgacgggggcccgcacaagcggtggagcatgtggtttaattcgatgcaacgcgaa
gaaccttaccagggcttgacatactacgaattctcttgaaaaagggaagtgccttcggga
atgtagatacaggtggtgcatggctgtcgtcagctcgtgtcgtgagatgttgggttaagt
cccgcaacgagcgcaacccttatttttagttaccaattcgttgggttctctagaaagact
gccggtgacaaaccggaggaaggtgaggatgacgtcaagtcagcatgccccttatgtcct
gggctacacacgtgctacaatggcggagacaaagagtcgcgagctcgcgagagtcagcta
atctcataaacttcgcctaagttcagattgcaggctgcaactcgcctacgtgaa
>EF0520331_Uncultured_haptophyte_250304-35
gaggaataagcatcggctaactccgtgccagcagccgcggtaatacgggggatgcaagcg
ttatccggaatcattgggcgtaaagcgcctgtaggttgtttattaagtctgtggttaaag
actagggcttaaccctgggaaagcaatggaaactaata-gac------------------
---------------------------------tagagtatggcgggggtaga-gggaat
ttctagt-gtagcggtgaaatgcgtagatattagaaagaacaccggtggcgaaagcgctc
ta-ctgga-ccattactgacactcagaggcgaaagctagggtagcaaaagggattagata
-cccctgtagtccta--gccgtaaacgatggatactagatgttgtgcataaagtacagta
tcgcagctaacgcgttaagtatcccgcctggggagtacgctcgcaagggtgaaactcaaa
ggaattgacgggggcccgcacaagcggtggagcatgtggtttaattcgatgcaacgcgaa
gaaccttaccagggcttgacatactacgaattctcttgaaaaagagaagtgccttcggga
atgtagatacaggtggtgcatggctgtcgtcagctcgtgtcgtgagatgttgggttaagt
cccgcaacgagcgcaacccttatttttagttaccaattcgttgggttctctagaaagact
gccggtgacaaaccggaggaaggtgaggatgacgtcaagtcagcatgccccttatgtcct
gggctacacacgtgctacaatggcggagacaaagagtcgcgagctcgcgagagtcagcta
atctcataaacttcgcctaagttcagattgcaggctgcaactcgcctacatgaa
>HM1331791_Uncultured_marine_haptophyte_Biosope_T35_16S_PLA491037
------------------------------------------------------------
---tccggaatcattgggcgtaaagcgcctgtaggttgtttattaagtctgtggttaaag
actagggcttaaccctgggaaagcaatggaaactaata-gac------------------
---------------------------------tagagtatggcaggggtaga-gggaat
ttctagt-gtagcggtgaaatgcgtagatattagaaagaacaccggtggcgaaagcgctc
ta-ctgga-ccattactgacactcagaggcgaaagctagggtagcaaaagggattagata
-cccctgtagtccta--gccgtaaacgatggatactagatgttgtgcataaagtacagta
tcgcagctaacgcgttaagtatcccgcctggggagtacgctcgcaagggtgaaactcaaa
ggaattgacgggggcccgcacaagcggtggagcatgtggtttaattcgatgcaacgcgaa
gaaccttaccagggcttgacatactacgaattctcttgaaaaagagaagtgccttcggga
atgtagatacaggtggtgcatggctgtcgtcagctcgtgtcgtgagatgttgggttaagt
cccgcaacgagcgcaacccttatttttagttaccaattcgttgggttctctagaaagact
gccggtgacaaaccggaggaaggtgaggatgacgtcaagtcagcatgccccttatgtcct
gggctacacacgtgctacaatggcggagacaaagagtcgcgagctcgcgagagtcagcta
atctcataaacttcgcctaagttcagattgcaggctgcaactc-----------
>EF0521891_Uncultured_haptophyte_MC622-23
gaggaataagcatcggctaactccgtgccagcagccgcggtaatacgggggatgcaagcg
ttatccggaatcattgggcgtaaagcgcctgtaggttgtttactaagtctgttgttaaag
actagggcttaaccctgggaaagcaatggaaactagta-gac------------------
---------------------------------tagagtatggcaggggtaga-gggaat
ttctagt-gtagcggtgaaatgcgtagatattagaaagaacaccggtggcgaaagcgctc
ta-ctgga-ccattactgacactcagaggcgaaagctagggtagcaaaagggattagata
-cccctgtagtccta--gccgtaaacgatggatactagatgttgtgcataatgtacagta
tcgtagctaacgcgttaagtatcccgcctggggagtacgctcgcaagggtgaaactcaaa
ggaattgacgggggcccgcacaagcggtggagcatgtggtttaattcgatgcaacgcgaa
gaaccttaccagggcttgacatactacgaatccctttgaaaaaagggagtgccttcggga
atgtagatacaggtggtgcatggctgtcgtcagctcgtgtcgtgagatgttgggttaagt
cccgcaacgagcgcaacccttatttttagttaccaattcgttgggttctctagaaagact
gccggtgacaaaccggaggaaggtgaggatgacgtcaagtcagcatgccccttatgtcct
gggctacacacgtgctacaatggtggagacaaagagttgcgagctcgcgagggtaagcta
atctcataaacttcgcctaagttcagattgcaggctgcaactcgcctgcgtgaa
>EF0522311_Uncultured_haptophyte_MC622-71
gaggaataagcatcggctaactccgtgccagcagccgcggtaatacgggggatgcaagcg
ttatccggaatcattgggcgtaaagcgcctgtaggttgtttattaagtctgttgttaaag
accagggcttaaccctgggaaagcaatggaaactagta-gac------------------
---------------------------------tagagtatggcaggggtaga-gggaat
ttctagt-gtagcggtgaaatgcgtagatattagaaagaacaccggtggcgaaagcgctc
ta-ctgga-ccattactgacactcagaggcgaaagctagggtagcaaaagggattagata
-cccctgtagtccta--gccgtaaacgatggatactagatgttgtgcataatgtacagta
tcgtagctaacgcgttaagtatcccgcctggggagtacgctcgcaagggtgaaactcaaa
ggaattgacgggggcccgtacaagcggtggagcatgtggtttaattcgatgcaacgcgaa
gaaccttaccagggcttgacatactacgaatccctttgaaaaaagggagtgccttcggga
atgtagatacaggtggtgcatggctgtcgtcagctcgtgtcgtgagatgttgggttaagt
cccgcaacgagcgcaacccttatttttagttaccaattcgttgggttctctagaaagact
gccggtgacaaaccggaggaaggtgaggatgacgtcaagtcagcatgccccttatgtcct
gggctacacacgtgctacaatggtggagacaaagagttgcgagctcgcgagggtaagcta
atctcataaacttcgcctaagttcagattgcaggctgcaactcgcctacgtgaa
>EF0522391_Uncultured_haptophyte_MC622-79
gaggaataagcatcggctaactccgtgccagcagccgcggtaatacgggggatgcaagcg
ttatccggaatcattgggcgtaaagcgcctgtaggttgtttattaagtctgttgttaaag
accagggcttaaccctgggaaagcaatggaaactagta-gac------------------
---------------------------------tagagtatggcaggggtaga-gggaat
ttctagt-gtagcggtgaaatgcgtagatattagaaagaacaccggtggcgaaagcgctc
ta-ctgga-ccattactgacactcagaggcgaaagctagggtagcaaaagggattagata
-cccctgtagtccta--gccgtaaacgatggatactagatgttgtgcataatgtacagta
tcgtagctaacgcgttaagtatcccgcctggggagtacgctcgcaagggtgaaactcaaa
ggaattgacgggggcccgcacaagcggtggagcatgtggtttaattcgatgcaacgcgaa
gaaccttaccagggcttgacatactacgaatccctttgaaaaaagggagtgccttcggga
atgtagatacaggtggtgcatggctgtcgtcagctcgtgtcgtgagatgttgggttaagt
cccgcaacgagcgcaacccttatttttagttaccaattcgttgggttctctagaaagact
gccggtgacaaaccggaggaaggtgaggatgacgtcaagtcagcatgccccttatgtcct
gggctacacacgtgctacaatggtggagacaaagagttgcgagctcgcgagggtaagcta
atctcataaacttcgcctaagttcagattgcaggctgcaactcgcctacgtgaa
>HM1330651_Uncultured_marine_haptophyte_Biosope_T148_16S_PLA491032
------------------------------------------------------------
-tatccggaatcattgggcgtaaagcgcctgtaggttgtttaataagtctgttgttgaag
actagggcttaaccctagaagagcaatggaaactacta-gac------------------
---------------------------------tagagtatggcaggggtaga-gggaat
ttctagt-gtagcggtgaaatgcgtagatattagaaagaacaccggtggcgaaggcgctc
ta-ctgga-ccattactgacactcagaggcgaaagctagggtagcaaaagggattagata
-cccctgtagtccta--gccgtaaacgatggatactacatgttgtgcattatgtacagta
tggtagctaacgcgttaagtatcccgcctggggagtacgctcgcaagggtgaaactcaaa
ggaattgacgggggcccgcacaagcggtggagcatgtggtttaattcgatgcaacgcgaa
gaaccttaccaggacttgacatactacaaattcctttgagaaaaggaagtgccttcggga
atgtagatacaggtggtgcatggctgtcgtcagctcgtgtcgtgagatgttgggttaagt
cccgcgacgagcgcaacccttatttttagttaccaattcgttgggttctctagaaagact
gccggtgacaaaccggaggaaggtgaggatgacgtcaagtcagcatgccccttatgtcct
gggctacacacgtgctacaatggttaagacaaagagtcgcgagctcgtaagggtcagcta
atctcataaacttagcccaagttcagattgtaggctgcaactcgctta------
>HM1330611_Uncultured_marine_haptophyte_Biosope_T148_16S_PLA491025
------------------------------------------------------------
---tccggaatcattgggcgtaaagcgcatgtaggttgtttaataagtctgttgttaaag
actagggcttaaccctagaaaagcaatggaaactacta-gac------------------
---------------------------------tagagtatggcaggggtaga-gggaat
ttctagt-gtagcggtgaaatgcgtagatattagaaagaacaccggtggcgaaagcgctc
ta-ctgga-ccattactgacactcagaggcgaaagctagggtagcaaaagggattagata
-cccctgtagtccta--gccgtaaacgatggatactacatgttgtgcattacgtacagta
tggtagctaacgcgttaagtatcccgcctggggagtacgctcgcaagggtgaaactcaaa
ggaattgacgggggcccgcacaagcggtggagcatgtggtttaattcgatgcaacgcgaa
gaaccttaccaggacttgacatactacaaattcctttgagaaaaggaagtgccttcggga
atgtagatacaggtggtgcatggctgtcgtcagctcgtgtcgtgagatgttgggttaagt
cccgcaacgagcgcaacccttatttttagttaccaattcgttgggttctctagaaagact
gccggtgacaaaccggaggaaggtgaggatgacgtcaagtcggcctgccccttatgtcct
gggctacacacgtgctacaatggttaagacaaagagtcgcgagctcgtaagggtcagcta
atctcataaacttagcccaagttcagattgtaggctgcaactcgcct-------
>HM1330621_Uncultured_marine_haptophyte_Biosope_T148_16S_PLA491026
----------------------------------------------------------cg
ttatccggaatcattgggcgtaaagcgcatgtaggttgtttaataagtctgttgttaaag
actagggcttaaccctagaaaagcaatggaaactacta-gac------------------
---------------------------------tagagtatggcaggggtaga-gggaat
ttctagt-gtagcggtgaaatgcgtagatattagaaagaacaccggtggcgaaagcgctc
ta-ctgga-ccattactgacactcagaggcgaaagctagggtagcaaaagggattagata
-cccctgtagtccta--gccgtaaacgatggatactacatgttgtgcattacgtacagta
tggtagctaacgcgttaagtatcccgcctggggagtacgctcgcaagggtgaaactcaaa
ggaattgacgggggcccgcacaagcggtggagcatgtggtttaattcgatgcaacgcgaa
gaaccttaccaggacttgacatactacaaattcctttgagaaaaggaagtgccttcggga
atgtagatacaggtggtgcatggctgtcgtcagctcgtgtcgtgagatgttgggttaagt
cccgcaacgagcgcaacccttatttttagttaccaattcgttgggttctctagaaagact
gccggtgacaaaccggaggaaggtgaggatgacgtcaagtcggcctgccccttatgtcct
gggctacacacgtgctacaatggttaagacaaagagtcgcgagctcgtaagggtcagcta
atctcataaacttagcccaagttcagattgtaggctgcaactcg----------
>HM1335691_Uncultured_marine_haptophyte_Biosope_T88_16S_PLA491040
--------------------------------------------------------agcg
ttatccggaattattgggcgtaaagcgcctgtaggttgtttaataagtctgttgttaaag
actagggcttaaccctggaaaagcaatagaaactacta-gac------------------
---------------------------------tagagtatggcaggggtaga-gggaat
ttctagt-gtagcggtgaaatgcgtagatattagaaagaacaccagtggcgaaagcgctc
ta-ctgga-ccattactgacactcagaggcgaaagctagggtagcaaaagggattagata
-cccctgtagtctta--gctgtaaacgatggatactagatgttgtgcataatgtacagta
tcgtagctaacgcgttaagtatcccgcctggggagtacgctcgcaagggtgaaactcaaa
ggaattgacgggggcccgcacaagcggtggagcatgtggtttagttcgatgcaacgcgaa
gaaccttaccagggcttgacatactacaagttcttttgaaaaaaagaagtgccttcggga
atgtagatacaggtggtgcatggctgtcgtcagctcgtgtcgtgagatgttgggttaagt
cccgcaacgagcgcaacccttatttttagttactaacttgttaggttttctagaaagact
gccggtgataaaccggaggaaggtgaggatgacgtcaagtcagcatgccccttatgtcct
gggctacacacgtgctacaatggttaagacaaagagttgcgaactcgcgagagtcagcta
atctcataaacttagcctaagttcagattgtaggctgcaac-------------
>HM1331721_Uncultured_marine_haptophyte_Biosope_T35_16S_PLA491030
------------------------------------------------------------
-tatccggaatcattgggcgtaaagcgcctgtaggttgtttaataagtctgttgttaaag
cctagggcttaaccctagaaaagcaatggaaactacta-gac------------------
---------------------------------tagagtatggcaggggcaga-gggaat
ctctagt-gtagcggtgaaatgcgtagatattagaaagaacaccggtggcgaaagcgctc
tg-ctgga-ccattactgacactcagaggcgaaagctagggtagcaaaagggattagata
-cccctgtagtccta--gccgtaaacgatggatactagatgttgtgcataatgtacagta
tcgcagctaacgcgttaagtatcccgcctggggagtacgctcgcaagggtgaaactcaaa
ggaattgacgggggcccgcacaagcggtggagcatgtggtttaattcgatgcaacgcgaa
gaaccttaccagggcttgacatactacagattctttagagataaagaagtgccttcggga
atgtagatacaggtggtgcatggctgtcgtcagctcgtgtcgtgagatgttgggttaagt
cccgcaacgagcgcaacccttatttttagttactaattcgttaggttctctagaaagact
gccggtgacaaaccggaggaaggtgaggatgacgtcaagtcagcatgccccttatgccct
gggctacacacgtgctacaatggttaagacaaagagtcgcgagctcgcgagagtcagcta
atctcataaacttagcctaagttcagattgtaggctgcaact------------
>HM1333321_Uncultured_marine_haptophyte_Biosope_T58_16S_PLA491021
------------------------------------------------------------
ttatccggaatcattgggcgtaaagcgcctgtaggttgtttaataagtctgttgttaaag
actagggcttaaccctagaaaagcaatggaaactacta-gac------------------
---------------------------------tagagtatggcaggggtaga-gggaat
ttctagt-gtagcggtgaaatgcgtagatattagaaagaacaccagtggcgaaagcgctc
ta-ctgga-ccattactgacactcagaggcgaaagctagggtagcaaaagggattaaata
-cccctgcagtccta--gccgtaaacgatggatactagatgttgtgcataatgtacagta
tcgtagctaacgcgttaagtatcccgcctggggagtacgctcgcaagggtgaaactcaaa
ggaattgacgggggcccgcacaagcggtggagcatgtggtttaattcgatgcaacgcgaa
gaaccttaccagggcttgacatactacaaattctttagagatgaagaagtgccttcggga
atgtagatacaggtggtgcatggctgtcgtcagctcgtgtcgtgagatgttgggttaagt
cccgcaacgagcgcaacccttgtttttagctactaattcgttaggttttctagaaagact
gccggtgacaaaccggaggaaggtgaggatgacgtcaagtcagcatgccccttatgtcct
gggctacacacgtgctacaatggttaagacaaagagtcgcgagctcgcgagagtcagcta
atctcataaacttagcctaagttcagattgtaggctgcaac-------------
>HM1331731_Uncultured_marine_haptophyte_Biosope_T35_16S_PLA491031
------------------------------------------------------------
--------aatcattggtcgtaaagcgcctgtaggttgtttaataagtctgttgttaaag
actagggcttaaccctagaaaagcaatggaaactacta-gac------------------
---------------------------------tagagtatggcaggggtaga-gggaat
ttctagt-gtagcggtgaaatgcgtagatattagaaagaacaccagtggcgaaagcgctc
ta-ctgga-ccattactgacactcagaggcgaaagctagggtagcaaaagggattagata
-cccctgtagtccta--gccgtaaacgatggatactagatgttgtgtataatttacagta
tcgtagctaacgcgttaagtatcccgcctggggagtacgctcgcaagggtgaaactcaaa
ggaattgacgggggcccgcacaagcggtggagcatgtggtttaattcgatgcaacgcgaa
gaaccttaccagggcttgacatactacggattctttagagataaagaagtgccttcggga
atgtagatacaggtggtgcatggctgtcgtcagctcgtgtcgtgagatgttgggttaagt
cccgcaacgagcgcaacccttgtttttagttactaattcgttaggttttctagaaagact
gccggtgacaaaccggaggaaggtgaggatgacgtcaagtcagcatgccccttatgtcct
gggctacacacgtgctacaatggctaagacaaagggtcgcgagcttgtgagagtcagcta
atctcataaacttggcctaagttcagattgtaggctgcaac-------------
>HM1333641_Uncultured_marine_haptophyte_Biosope_T60_16S_PLA491003
------------------------------------------------------------
---tccggaatcattgggcgtaaagcgcctgtaggttgtttaataagtctgttgttaaag
actagggctcaaccctagaaaagcaatggaaactacta-gac------------------
---------------------------------tagagtatggcaggggtaga-gggaat
ttctagt-gtagcggtgaaatgcgtagatattagaaagaacaccggtggcgacagcgctc
ta-ctgga-ccattactgacactcagaggcgaaagctagggtagcaaaagggattagata
-cccctgtagtccta--gccgtaaacgatggatactagatgttgtgcgtagtgtacagtg
tcctagctaacgcgttaagtatcccgcctggggagtacgctcgcaagggtgaaactcaaa
ggaattgacgggggcccgcacaagcggtggagcatgtggtttaattcgatgcaacgcgaa
gaaccttaccagggcttgacatactacaaattctttagagataaagaagtgccttcggga
atgtagatacaggtggtgcatggctgtcgtcagctcgtgtcgtgagatgttgggttaagt
cccgcaacgagcgcaacccttatttttagttactaattcgttaggttctctagaaagact
gccggtgacaaaccggaggaaggtgaggatgacgtcaagtcagcatgccccttatgtcct
gggctacacacgtgctacaatggttaagacaaagagtcgcgagctcgcgagagtcggcta
atctcataaacttagcctaagttcagattgtaggctgcaa--------------
>HM1330531_Uncultured_marine_haptophyte_Biosope_T148_16S_PLA491013
------------------------------------------------------------
--------------agggcgtaaagcgcctgtaggttgtttaataagtctgttgttaaag
actagggctcaaccctagaaaagcaatggaaactacta-gac------------------
---------------------------------tagagtatggcaggggtaga-gggaat
ttctagt-gtagcggtgaaatgcgtagatattagaaagaacaccggtggcgaaagcgctc
ta-ctgga-ccattactgacactcaggggcgaaagctagggtagcaaaagggattagata
-cccctgtagtccta--gccgtaaacgatggatactagatgttgtacgtaaagtacagta
tcctagctaacgcgttaagtatcccgcctggggagtacgctcgcaagggtgaaactcaaa
ggaattgacgggggcccgcacaagcggtggagcatgtggtttaattcgatgcaacgcgaa
gaaccttaccagggcttgacatactacaaattctttagagatagagaagtgccttcggga
atgtagatacaggtggtgcatggctgtcgtcagctcgtgtcgtgagatgttgggttaagt
cccgcaacgagcgcaacccttgtttttagttactaattcgttaggttttctagaaagact
gccggtgacaaaccggaggaaggtgaggatgacgtcaagtcagcatgccccttatgtcct
gggctacacacgtgctacaatggttaagacaatgagtcgcgagctcgcgagagtcagcta
atctcataaacttagcctaagttcagattgtaggctgca---------------
>HM1334011_Uncultured_marine_haptophyte_Biosope_T65_16S25a
------------------------------------------------------------
----ccggaatcattgggcgtaaagcgcctgtaggttgtttaataagtctgttgttaaag
actagggcttaaccctagaaaagcaatggaaactacta-gac------------------
---------------------------------tagagtatggcaggggtaga-gggaat
ttctagt-gtagcggtgaaatgcgtagatattagaaagaacaccagtggcgaaagcgctc
ta-ctgga-ccattactgacactcagaggcgaaagctagggtagcaaaagggattagata
-cccctgtagtccta--gccgtaaacgatggatactagatgttgtgtataatttacagta
tcgtagctaacgcgttaagtatcccgcctggggagtacgctcgcaagggtgaaactcaaa
ggaattgacgggggcccgcacaagcggtggagcatgtggtttaattcgatgcaacgcgaa
gaattttaccagggcttgacatactacggattttttagagataaagaagtgccttcggga
atgtagatacaggtggtgcatggctgtcgtcagctcgtgtcgtgagatgttgggttaagt
cccgcaacgagcgcaacttttgtttttagttactaattcgttaggttttctagaaagact
gccggtgacaaaccggaggaaggtgaggatgacgtca-----------------------
------------------------------------------------------------
------------------------------------------------------
>EF0521151_Uncultured_haptophyte_MC615-42
gaggaataagcatcggctaactccgtgccagcagccgcggtaatacgggggatgcaagcg
ttatccggaatcattgggcgtaaagcgcctgtaggtggtttaataagtctgttgttaaag
actagggcttaaccctagaaaagcaatggaaactacta-gac------------------
---------------------------------tagagtatggcaggggtaga-gggaat
ttctagt-gtagcggtgaaatgcgtagatattagaaagaacaccggtggcgaaagcgctc
ta-ctgga-ccatcactgacactcagaggcgaaagctagggtagcaaaagggattagata
-cccctgtagtccta--gccgtaaacgatggatactagatgttgtgtatcatatacagta
tcgtagctaacgcgttaagtatcccgcctggggagtacgctcgcaagggtgaaactcaaa
ggaattgacgggggcccgcacaagcggtggagcatgtggtttaattcgatgcaacgcgaa
gaaccttaccaggacttgacatactacagatccaattgagaaattggagtgccttcggga
atgtagatacaggtggtgcatggctgtcgtcagctcgtgtcgtgagatgttgggttaagt
cccgcaacgagcgcaacccttatttttagttactaattcgttaggttctctagaaagact
gccggtgacaaaccggaggaaggtgaggatgacgtcaagtcagcatgccccttatgtcct
gggctacacacgtgctacaatggttaagacaaagagtcgcgagcttgcgaaagtcagcta
atctcataaacttagcctaagttcagattgtaggctgcaactcgcctgcatgaa
>EF0521431_Uncultured_haptophyte_MC615-72
gaggaataagcatcggctaactccgtgccagcagccgcggtaatacgggggatgcaagcg
ttatccggaatcattgggcgtaaagcgcctgtaggttgtttaataagtctgttgttaaag
actagggcttaaccctagaaaagcaatggaaactacta-gac------------------
---------------------------------tagagtatggcaggggtaga-gggaat
ttctagt-gtagcggtgaaatgcgtagatattagaaagaacaccagtggcgaaagcgctc
ta-ctgga-ccattactgacactcagaggcgaaagctagggtagcaaaagggattagata
-cccctgtagtccta--gccgtaaacgatggatactagatgttgtgcataatgtacagtg
tcctagctaacgcgttaagtatcccgcctggggagtacgctcgcaagggtgaaactcaaa
ggaattgacgggggcccgcacaagcggtggagcatgtggtttaattcgatgcaacgcgaa
gaaccttaccagggcttgacatactacaaatccttttgagaaaaaggagtgccttcggga
atgtagatacaggtggtgcatggctgtcgtcagctcgtgtcgtgagatgttgggttaagt
cccgcaacgagcgcaacccttatttttagttactaattcgttaggttctctagaaagact
gccggtgacaaaccggaggaaggtgaggatgacgtcaagtcagcatgccccttatgccct
gggctacacacgtgctacaatggttaagacaaagagtcgcgagcttgtgaaagtcagcta
atctcataaacttagcctaagttcagattgtaggctgcaactcgcctacatgaa
>HM1330421_Uncultured_marine_haptophyte_Biosope_T123_16S_PLA491032
------------------------------------------------------------
------------------------------------------------------------
-------cttaaccctagaaaagcaatggaaactacta-gac------------------
---------------------------------tagagtatggcaggggtaga-gggaat
ttctagt-gtagcggtgaaatgcgtagatattagaaagaacaccagcggcgaaagcgctc
ta-ctgga-ccattactgacactcagaggcgaaagctagggtagcaaaagggattagata
-cccctgtagtctta--gccgtaaacgatggatactagatgttgtgcatatcgtacagta
tcgtagctaacgcgttaagtatcccgcctggggagtacgctcgcaagggcgaaactcaaa
ggaattgacgggggcccgcacaagcggtggagcatgtggtttaattcgatgcaacgcgaa
gaaccttaccagggcttgacatactacaaattcttttgagaaaaggaagtgccttcggga
atgtagatacaggtggtgcatggctgtcgtcagctcgtgtcgtgagatgttgggttaagt
cccgcaacgagcgcaacccttatttttagttactaactcgttaggttttctagaaagact
gccggtgacaaaccggaggaaggtgaggatgacgtcaagtcagcatgccccttatgtcct
gggctacacacgtgctacaatggttaagacaaagagtcgcgagctcgcaagagtcagcta
atctcataaacttagcctaagttcagattgtaggctgcaactcgcctacgtga-
>HM1330241_Uncultured_marine_haptophyte_Biosope_T123_16S_PLA491014
------------------------------------------------------------
---------atcattgggcgtaaagcgcctgtaggttgtttaataagtctgttgttaaag
actagggcttaaccctagaaaagcaatggaaactacta-gac------------------
---------------------------------tagagtatggcaggggtaga-gggaat
ttctagt-gtagcggtgaaatgcgtagatattagaaagaacaccagcggcgaaagcgctc
ta-ctgga-ccattactgacactcagaggcgaaagctagggtagcaaaagggattagata
-cccctgtagtctta--gccgtaaacgatggatactagatgttgtgcatatcgtacagta
tcgtagctaacgcgttaagtatcccgcctggggagtacgctcgcaagggtgaaactcaaa
ggaattgacgggggcccgcacaagcggtggagcatgtggtttaattcgatgcaacgcgaa
gaaccttaccagggcttgacatactacaaattcttttgagaaaaggaagtgccttcggga
atgtaggtacaggtggtgcatggctgtcgtcagctcgtgtcgtgagatgttgggttaagt
cccgcaacgagcgcaacccttatttttagttactaactcgttaggttttctagaaagact
gccggtgacaaaccggaggaaggtgaggatgacgtcaagtcagcatgccccttatgtcct
gggctacacacgtgctacaatggttaagacaaagagtcgcgagctcgcaagagtcagcta
atctcataaacttagcctaagttcagattgtaggctgcaactcgcc--------
>EF0520321_Uncultured_haptophyte_250304-33
gaggaataagcatcggctaactccgtgccagcagccgcggtaatacgggggatgcaagcg
ttatccggatttattgggcgtaaagcgcctgtaggttgtttaataagtctgttgttaaag
actagggcttaaccctaggaaagcaatggaaactacta-gac------------------
---------------------------------tagagtgtgataggggtaga-gggaat
ttctagt-gtagcggtgaaatgcgtagatattaggaagaacaccggtggcgaaggcgctc
ta-ctgga-tcattactgacactcagaggcgaaagctagggtagcaaaagggattagata
-cccctgtagtccta--gccgtaaacgatggatactacatgttgcgttt-ttatgcagta
tggtagctaacgcgttaagtatcccgcctggggagtacgctcgcaagggtgaaactcaaa
ggaattgacgggggcccgcacaagcggtggagcatgtggtttaattcgatgcaacgcgaa
gaaccttaccaaggcttgacatactacagatttctttgaaagaagaaagtgccttcggga
atgtagatacaggtggtgcatggctgtcgtcagctcgtgtcgtgagatgttgggttaagt
cccgcaacgagcgcaacccttgtttttagttgccaatttattgggttttctagaaagact
gccggtgacaaaccggaggaaggtgaggatgacgtcaagtcagcatgccccttatgcctt
gggctacacacgtgctacaatggttaagacaaagagttgcaagcttgtgaaagttagcta
atctcgtaaacttaatctaagttcggattgtaggctgcaactcgcctacatgaa
>LN7352982_Prymnesium_sp_RCC1941_RCC1941
---------------------------------------gtaatacgggggatgcaagcg
ttatccggaattattgggcgtaaagcgcctgtaggttgtttaataagtctgttgttaaag
actagggcttaaccctagaaaagcaatggaaactacta-gac------------------
---------------------------------ttgagtatggcaggggtaga-gggaac
ttctagt-gtagcggtgaaatgcgtagatattagaaagaacaccagtggcgaaagcgctc
ta-ctgga-ccattactgacactgagaggcgaaagctagggtagcaaaagggattagata
-cccctgtagtccta--gccgtaaacgatggatactagatgttgtatattttttacagta
tcgtagctaacgcgttaagtatcccgcctggggagtacgctcgcaagggtgaaactcaaa
ggaattgacgggggcccgcacaagcggtggagcatgtggtttaattcgatgcaacgcgaa
gaaccttaccagggcttgacatactacaaatctctttgaaagaagagagtgccttcggga
atgtagatacaggtggtgcatggctgtcgtcagctcgtgtcgtgagatgttgggttaagt
cccgcaacgagcgcaacccttatttttagttaccaattttttgggttctctagaaagact
gccggtgacaaaccggaggaaggtgaggatgacgtcaagtcagcatgccccttatgtcct
gggccacacacgtgctacaatggttatgacaaagagtcgcaagttcgygaggacaagcta
atctcataaacttaacctaagttcagattgta----------------------
>LN7353022_Prymnesium_sp_RCC1948_RCC1948
--------------------ctccgtgccagcagccgcggtaatacgggggatgcaagcg
ttatccggaatcattgggcgtaaagcgcctgtaggttgtttaataagtctgttgttaaag
actagggctcaaccctagaaaagcaatggaaactacta-gac------------------
---------------------------------ttgagtatggcaggggtaga-gggaac
ttctagt-gtagcggtgaaatgcgtagatattagaaagaacaccagtggcgaaagcgctc
ta-ctgga-ccattactgacactcagaggcgaaagctagggtagcaaaagggattagata
-cccctgtagtccta--gccgtaaacgatggatactagatgttgtatatttcttacagta
tcgtagctaacgcgttaagtatcccgcctggggagtacgctcgcaagggtgaaactcaaa
ggaattgacgggggcccgcacaagcggtggagcatgtggtttaattcgatgcaacgcgaa
gaaccttaccagggcttgacatactacaaatctttttgaaagaagagagtgccttcggga
atgtagatacaggtggtgcatggctgtcgtcagctcgtgtcgtgagatgttgggttaagt
cccgcaacgagcgcaacccttatttttagttaccaactatttgggttctctagaaagact
gccggtgacaaaccggaggaaggtgaggatgacgtcaagtcagcatgccccttatgtcct
gggccacacacgtgctacaatggttaggacaaagagtcgcgagttcgtgagaacaagcta
atctcgtaaatctaacctaagttcagattgtagg--------------------
>AB1969681_Platychrysis_sp_MBIC10528
gaggaataagcatcggctaactccgtgccagcagccgcggtaatacgggggatgcaagcg
ttatccggaatcattgggcgtaaagcgcctgtaggtggtttaataagtccgttgttaaag
actagggctcaaccctagaagagcaatggaaactacta-gac------------------
---------------------------------ttgagtatggcaggggtaga-gggaac
ttctagt-gtagcggtgaaatgcgtagatattagaaagaacaccagtggcgaaagcgctc
ta-ctaga-ccatcactgacactcagaggcgaaagctagggtagcaaaagggattagata
-cccctgtagtccta--gccgtaaacgatggatactaaatgttgtatatttcttacagta
ttgtagctaacgcgttaagtatcccgcctggggagtacgctcgcaagggtgaaactcaaa
ggaattgacgggggcccgcacaagcggtggagcatgtggtttaattcgatgcaacgcgaa
gaaccttaccagggcttgacatactacgaatctttttgaaagaagagagtgccttcggga
acgtagatacaggtggtgcatggctgtcgtcagctcgtgtcgtgagatgttgggttaagt
cccgcaacgagcgcaacccttatttttagttaccaa-tttttgggttctctagaaagact
gccggtgacaaaccggaggaaggtgaggatgacgtcaagtcagcatgccccttatgtcct
gggccacacacgtgctacaatggttagaacaaagagttgcaagtttgcgaaaacaagcta
atctcgtaaatctaatctaagttcagattgtaggctgcaactcgcctacatgaa
>LN7352472_Prymnesium_zebrinum_RCC1432
----------------------------------------gtatacgggggatgcaagcg
ttatccggaatcattgggcgtaaagcgcctgtaggtggtttaataagtctgttgttaaag
actagggcttaaccctagaaaagcaatggaaactacta-gac------------------
---------------------------------ttgagtatggcaggggtaga-gggaac
ttctagt-gtagcggtgaaatgcgtagatattagaaagaacaccagcggcgaaagcgctc
ta-ctgga-ccattactgacactcagaggcgaaagctagggtagcaaaagggattagata
-cccctgtagtccta--gccgtaaacgatggatactaaatgttgtatatattttacagta
ttgtagctaacgcgttaagtatcccgcctggggagtacgctcgcaagggtgaaactcaaa
ggaattgacgggggcccgcacaagcggtggagcatgtggtttaattcgatgcaacgcgaa
gaaccttaccagggcttgacatactacgaatctttttgaaagaagagagtgccttcggga
acgtagatacaggtggtgcatggctgtcgtcagctcgtgtcgtgagatgttgggttaagt
cccgcaacgagcgcaacccttatttttagttaccaatttattgggttctctagaaagact
gccggtgacaaaccggaggaaggtgaggatgacgtcaagtcagcatgccccttatgtcct
gggccacacacgtgctacaatggttagaacaaagagttgcgagtttgcgaaaacaagcta
at----------------------------------------------------
>LN7352432_Prymnesium_sp_RCC1389_RCC1389
---------------------------------------------cgggggatgcaagcg
ttatccggaatcattgggcgtaaagcgcctgtaggtggtttaataagtccgttgttaaag
actagggcttaaccctagaaaagcaatggaaactacta-gac------------------
---------------------------------ttgagtatggcaggggtaga-gggaac
ttctagt-gtagcggtgaaatgcgtagatattagaaagaacaccagcggcgaaagcgctc
ta-ctgga-ccatcactgacactcagaggcgaaagctagggtagcaaaagggattagata
-cccctgtagtccta--gccgtaaacgatggatactaaatgttgtatatattttacagta
ttgtagctaacgcgttaagtatcccgcctggggagtacgctcgcaagggtgaaactcaaa
ggaattgacgggggcccgcacaagcggtggagcatgtggtttaattcgatgcaacgcgaa
gaaccttaccagggcttgacatactacgaatctttttgaaagaagagagtgccttcggga
acgtagatacaggtggtgcatggctgtcgtcagctcgtgtcgtgagatgttgggttaagt
cccgcaacgagcgcaacccttatttttagttaccaatttattgggttctctagaaagact
gccggtgacaaaccggaggaaggtgaggatgacgtcaagtcagcatgccccttatgtcct
gggccacacacgtgctacaatggttagaacaaagagttgcaagtttgccaaaacaagcta
atct--------------------------------------------------
>LN7352422_Prymnesium_simplex_RCC1386
------------------------------------------------------------
----------------------------------------------------tgttaaag
actagggcttaaccctagaaaagcaatggaaactacta-gac------------------
---------------------------------ttgagtatggcaggggtaga-gggaac
ttctagt-gtagcggtgaaatgcgtagatattagaaagaacaccagtsgcgaaagcgctc
ta-ctgga-ccattactgacactcagaggcgaaagctagggtagcaaaagggattagata
-cccctgtagtccta--gccgtaaacgatggatactaaatgttgtatatattttacagta
ttgtagctaacgcgttaagtatcccgcctggggagtacgctcgcaagggtgaaactcaaa
ggaattgacgggggcccgcacaagcggtggagcatgtggtttaattcgatgcaacgcgaa
gaaccttaccagggcttgacatactacgaatctttttgaaagaagagagtgccttcggga
acgtagatacaggtggtgcatggctgtcgtcagctcgtgtcgtgagatgttgggttaagt
cccgcaacgagcgcaacccttatttttagttaccaatttattgggttctctagaaagact
gccggtgacaaaccggaggaaggtgaggatgacgtcaagtcagcatgccccttatgtcct
gggccacacacgtgctacaatggttagaacaaagagttgcaagtttgcgaaaacaagcta
atct--------------------------------------------------
>LN7352522_Prymnesium_sp_RCC1440_RCC1440
-----------------------------------------tatacgggggatgcaagcg
ttatccggawtcattgggcgtaaagcgcctgtaggtggtttaataagtccgttgttaaag
actagggcttaaccctagaaaagcaatggaaactacta-gac------------------
---------------------------------ttgagtatggcaggggtaga-gggaac
ttctagt-gtagcggtgaaatgcgtagatattagaaagaacaccagtggcgaaagcgctc
ta-ctgga-ccattactgacactcagaggcgaaagctagggtagcaaaagggattagata
-cccctgtagtccta--gccgtaaacgatggatactaaatgttgtatatattttacagta
ttgtagctaacgcgttaagtatcccgcctggggagtacgctcgcaagggtgaaactcaaa
ggaattgacgggggcccgcacaagcggtggagcatgtggtttaattcgatgcaacgcgaa
gaaccttaccagggcttgacatactacgaatctttttgaaagaagagagtgccttcggga
acgtagatacaggtggtgcatggctgtcgtcagctcgtgtcgtgagatgttgggttaagt
cccgcaacgagcgcaacccttatttttagttaccaatttattgggttctctagaaagact
gccggtgacaaaccggaggaaggtgaggatgacgtcaagtcagcatgccccttatgtcct
gggccacacacgtgctacaatggttagaacaaagagttgcaagtttgcgaaaacaagcta
------------------------------------------------------
>LN7352502_Prymnesium_parvum_RCC1435
---------------------------------gccgcggtaatacgggggatgcaagcg
ttatccggaatcattgggcgtaaagcgcctgtaggttgtttaataagtccgttgttaaag
actagggcttaaccctagaaaagcgatggaaactacta-gac------------------
---------------------------------ttgagtatggcaggggtaga-gggaat
ttctagt-gtagcggtgaaatgcgtagatattagaaagaacaccggtggcgaaagcgctc
ta-ctgga-ccattactgacactcagaggcgaaagctagggtagcaaaagggattagata
-cccctgtagtccta--gccgtaaacgatggatactagatgttgtatatattttacagta
tcgtagctaacgcgttaagtatcccgcctggggagtacgctcgcaagggtgaaactcaaa
ggaattgacgggggcccgcacaagcggtggagcatgtggtttaattcgatgcaacgcgaa
gaaccttaccagggcttgacatactgcgaatctttttgaaaggaaagagtgccttcggga
atgcagatacaggtggtgcatggctgtcgtcagctcgtgtcgtgagatgttgggttaagt
cccgcaacgagcgcaacccttatttttagttaccaatttattgggttctctagaaagact
gccggtgacaaaccggaggaaggtgaggatgacgtcaagtcagcatgccccttatgtcct
gggctacacacgtgctacaatggttgggacaaagagttgcaagtttgcaaaaacaagcta
atctcataaac-------------------------------------------
>LN7352482_Prymnesium_parvum_RCC1433
---------------------------------gccgcggtaatacgggggatgcaagcg
ttatccggaatcattgggcgtaaagcgcctgtaggttgtttaataagtccgttgttaaag
actagggcttaaccctagaaaagcgatggaaactacta-gac------------------
---------------------------------ttgagtatggcaggggtaga-gggaat
ttctagt-gtagcggtgaaatgcgtagatattagaaagaacaccggtggcgaaagcgctc
ta-ctgga-ccattactgacactcagaggcgaaagctagggtagcaaaagggattagata
-cccctgtagtccta--gccgtaaacgatggatactagatgttgtatatattttacagta
tcgtagctaacgcgttaagtatcccgcctggggagtacgctcgcaagggtgaaactcaaa
ggaattgacgggggcccgcacaagcggtggagcatgtggtttaattcgatgcaacgcgaa
gaaccttaccagggcttgacatactgcgaatctttttgaaaggaaagagtgccttcggga
atgcagatacaggtggtgcatggctgtcgtcagctcgtgtcgtgagatgttgggttaagt
cccgcaacgagcgcaacccttatttttagttaccaatttattgggttctctagaaagact
gccggtgacaaaccggaggaaggtgaggatgacgtcaagtcagcatgccccttatgtcct
gggctacacacgtgctacaatggttgggacaaagagttgcaagtttgcaaaaacaagcta
atctcataaacctaac--------------------------------------
>LN7352512_Prymnesium_parvum_RCC1437
----------------------ccgtcccagcagccgcggtaatacgggggatgcaagcg
ttatccggaatcattgggcgtaaagcgcctgtaggttgtttaataagtccgttgttaaag
actagggcttaaccctagaaaagcgatggaaactacta-gac------------------
---------------------------------ttgagtatggcaggggtaga-gggaat
ttctagt-gtagcggtgaaatgcgtagatattagaaagaacaccggtggcgaaagcgctc
ta-ctgga-ccattactgacactcagaggcgaaagctagggtagcaaaagggattagata
-cccctgtagtccta--gccgtaaacgatggatactagatgttgtatatattttacagta
tcgtagctaacgcgttaagtatcccgcctggggagtacgctcgcaagggtgaaactcaaa
ggaattgacgggggcccgcacaagcggtggagcatgtggtttaattcgatgcaacgcgaa
gaaccttaccagggcttgacatactgcgaatctttttgaaaggaaagagtgccttcggga
atgcagatacaggtggtgcatggctgtcgtcagctcgtgtcgtgagatgttgggttaagt
cccgcaacgagcgcaacccttatttttagttaccaatttattgggttctctagaaagact
gccggtgacaaaccggaggaaggtgaggatgacgtcaagtcagcatgccccttatgtcct
gggctacacacgtgctacaatggttgggacaaagagttgcaagtttgcaaaaacaagcta
atctcataaacctaacctaagttcagattgtaggct------------------
>LN7352492_Prymnesium_parvum_RCC1434
-------------------------------------------tacgggggatgcaagcg
ttatccggaatcattgggcgtaaagcgcctgtaggttgtttaataagtccgttgttaaag
actagggcttaaccctagaaaagcgatggaaactacta-gac------------------
---------------------------------ttgagtatggcaggggtaga-gggaat
ttctagt-gtagcggtgaaatgcgtagatattagaaagaacaccggtggcgaaagcgctc
ta-ctgga-ccattactgacactcagaggcgaaagctagggtagcaaaagggattagata
-cccctgtagtccta--gccgtaaacgatggatactagatgttgtatatattttacagta
tcgtagctaacgcgttaagtatcccgcctggggagtacgctcgcaagggtgaaactcaaa
ggaattgacgggggcccgcacaagcggtggagcatgtggtttaattcgatgcaacgcgaa
gaaccttaccagggcttgacatactgcgaatctttttgaaaggaaagagtgccttcggga
atgcagatacaggtggtgcatggctgtcgtcagctcgtgtcgtgagatgttgggttaagt
cccgcaacgagcgcaacccttatttttagttaccaatttattgggttctctagaaagact
gccggtgacaaaccggaggaaggtgaggatgacgtcaagtcagcatgccccttatgtcct
gggctacacacgtgctacaatggttgggacaaagagttgcaagtttgcaaaaacaagcta
atctcata----------------------------------------------
>CAMNT_0035192417_Prymnesium-parvum-Texoma1
gaggaataagcatcggctaactccgtgccagcagccgcggtaatacgggggatgcaagcg
ttatccgaaatcattgggcgtaaagcgcctgtaggttgtttaataagtccgttgttaaag
actagggcttaaccctagaaaagcgatggaaactacta-gac------------------
---------------------------------ttgagtatggcaggggtaga-gggaat
ttctagt-gtagcggtgaaatgcgtagatattagaaagaacaccggtggcgaaagcgctc
ta-ctgga-ccattactgacactcagaggcgaaagctagggtagcaaaagggattagata
-cccctgtagtccta--gccgtaaacgatggatactagatgttgtatatattttacagta
tcgtagctaacgcgttaagtatcccgcctggggagtacgctcgcaagggtgaaactcaaa
ggaattgacgggggcccgcacaagcggtggagcatgtggtttaattcgatgcaacgcgaa
gaaccttaccagggcttgacatactgcgaatctttttgaaaggaaagagtgccttcggga
atgcagatacaggtggtgcatggctgtcgtcagctcgtgtcgtgagatgttgggttaagt
cccgcaacgagcgcaacccttatttttagttaccaatttattgggttctctagaaagact
gccggtgacaaaccggaggaaggtgaggatgacgtcaagtcagcatgccccttatgtcct
gggctacacacgtgctacaatggttgggacaaagagttgcaagtttgcaaaaacaagcta
atctcataaacctaacctaagttcagattgtaggctgcaactcgcctacatgaa
>LN7352272_Chrysochromulina_sp_RCC1191_RCC1191
------------------------gtgccagcagccgcggtaatacgggggatgcaagcg
ttatccggaatcattgggcgtaaagcgcctgtaggttgtttaataagtccgttgttaaag
actagggcttaaccctagaaaagcgatggaaactacta-gac------------------
---------------------------------ttgagtatggcaggggtaga-gggaat
ttctagt-gtagcggtgaaatgcgtagatattagaaagaacaccggtggcgaaagcgctc
ta-ctgga-ccattactgacactcagaggcgaaagctagggtagcaaaagggattagata
-cccctgtagtccta--gccgtaaacgatggatactagatgttgtatgtattttacagta
tcgtagctaacgcgttaagtatcccgcctggggagtacgctcgcaagggtgaaactcaaa
ggaattgacgggggcccgcacaagcggtggagcatgtggtttaattcgatgcaacgcgaa
gaaccttaccagggcttgacatactgcgaatctttttgaaaggaaagagtgccttcggga
atgcagatacaggtggtgcatggctgtcgtcagctcgtgtcgtgagatgttgggttaagt
cccgcaacgagcgcaacccttatttttagttaccaatttattgggttctctagaaagact
gccggtgacaaaccggaggaaggtgaggatgacgtcaagtcagcatgccccttatgtcct
gggctacacacgtgctacaatggttgggacaaagagttgcaagtttgcaaaaacaagcta
atctcataaacctaacctaagttc------------------------------
>HM1334381_Uncultured_marine_haptophyte_Biosope_T65_16S51a
--------------------------------------------------ggtgcaagcg
ttatccggaatcattgggcgtaaagcgcctgtaggttgtttaataagtctgttgttaaag
actagggctcaaccctagaaaagcaatggatactacta-gac------------------
---------------------------------tagagtatggcaggggtaga-gggaat
ttctagt-gtagcggtgaaatgcgtagatattagaaagaacaccggtggcgaaagcgctc
ta-ctgga-ccattactgacactcagaggcgaaagctagggtagcaaaagggattagata
-cccctgtagtccta--gccgtaaacgatggatactacatgttgtatttattttacagta
tggtagctaacgcgttaagtatcccgcctggggagtacgctcgcaagggtgaaactcaaa
ggaattgacgggggcccgcacaagcggtggagcatgtggtttaattcgatgcaacgcgaa
gaaccttaccagggcttgacatactacagatctttttgagaaagaagagtgccttcggga
atgtagatacaggtggtgcatggctgtcgtcagctcgtgtcgtgagatgttgggttaagt
cccgcaacgagcgcaacccttatttttagttaccaattcgttgggttctctagaaagact
gccggtgacaaaccggaggaaggtgaggatgacgtcaaatcagcatgccccttatgtcct
gggctacacacgtgctacaatggctaagacaaagagttgcgagctcgcgagagtaagcta
atctcataaacttagcctaagttc------------------------------
>EF0519531_Uncultured_haptophyte_MAMA64-54
gaggaataagcatcggctaactccgtgccagcagccgcggtaatacgggggatgcaagcg
ttatccggaatcattgggcgtaaagcgcctgtaggttgtttaataagtctgttgttaaag
actagggcttaaccctagaaaagcaatggaaactacta-gac------------------
---------------------------------tagagtatggcaggggtaga-gggaat
ttctagt-gtagcggtgaaatgcgtagatattagaaagaacaccggtggcgaaagcgctc
ta-ctgga-ccattactgacactcagaggcgaaagctagggtagcaaaagggattagata
-cccctgtagtccta--gccgtaaacgatggatactacatgttgtgtttatttcacagta
tggtagctaacgcgttaagcatcccgcctggggagtacgctcgcaagggtgaaactcaaa
ggaattgacgggggcccgcacaagcggtggagcatgtggtttaattcgatgcaacgcgaa
gaaccttaccagggcttgacatactacagattcttttgagagagagaagtgccttcggga
atgtagatacaggtggtgcatggctgtcgtcagctcgtgtcgtgagatgttgggttaagt
cccgcaacgagcgcagcccttatttttagttaccaattcgttgggttctctagaaagact
gccggtgacaaaccggaggaaggtgaggatgacgtcaagtcagcatgccccttatgtcct
gggctacacacgtgctacaatggctaagacaaagagttgcgagctcgcgagagtaagcta
atctcataaaccgtggctcagttcagatcgtaggctgcaactcgcctgcgtgaa
>EF0520871_Uncultured_haptophyte_MC615-10
gaggaataagcatcggctaactccgtgccagcagccgcggtaatacgggggatgcaagcg
ttatccggaatcattgggcgtaaagcgcctgtaggttgtttatcaagtctgttgttaaag
actagggctcaaccctagaaaagcaatggaaactgata-gac------------------
---------------------------------tagagtatggcaggggtaga-gggaat
ttctagt-gtagcggtgaaatgcgtagatattagaaagaacaccggtggcgaaagcgctc
ta-ctgga-ccattactgacactcagaggcgaaagctagggtagcaaaagggattagata
-cccctgtagtccta--gccgt-aacgatggatactacatgttgggttttatactcagta
tggtagctaacgcgttaagtatcccgcctggggagtacgctcgcaagggtgaaactcaaa
ggaattgacgggggcccgcacaagcggtggagcatgtggtttaattcgatgcaacgcgaa
gaaccttaccagggcttgacatactacgaattcttttgaaaaagagaagtgccttcggga
atgcagatacaggtggtgcatggctgtcgtcagctcgtgtcgtgagatgttgggttaagt
cccgcaacgagcgcaacccttgtttttagttaccaacttgttgggttttctagaaagact
gccggtgacaaaccggaggaaggtgaggatgacgtcaagtcagcatgccccttatgtcct
gggctacacacgtgctacaatggttaggacaaagagttgcgagttcgcgaggaccagcta
atctcataaacctagcctaagttcagattgtaggctgcaactcgcctacgtgaa
>EF0520901_Uncultured_haptophyte_MC615-14
gaggaataagcatcggctaactccgtgccagcagccgcggtaatacgggggatgcaagcg
ttatccggaatcattgggcgtaaagcgcctgtaggtggtttattaagtctgttgttaaag
actagggctcaaccctagaaaagcaatggaaactaata-gac------------------
---------------------------------ttgagtatggtaggggtaga-gggaat
ttctagt-gtagcggtgagatgcgtagatattagaaagaacaccagtggcgaaagcgctc
ta-ctgga-ccattactgacactcagaggcgaaagctagggtagcaaaagggattagata
-cccctgtagtccta--gccgt-aacgatggatactagatgttgcgcatatcgtgcagtg
tcctagctaacgcgttaagtatcccgcctggggagtacgctcgcaagggtgaaactcaaa
ggaattgacgggggcccgcacaagcggtggagcatgtggtttaattcgatgcaacgcgaa
gaaccttaccagggcttgacatactacaaattctcttgaaaaagagaagtgccttcggga
atgtagatacaggtggtgcatggctgtcgtcagctcgtgtcgtgagatgttgggttaagt
cccgcaacgagcgcaacccttatttttagttaccaattcgttgggttctctagaaagact
gccggtgacaaaccggaggaaggtgaggatgacgtcaagtcagcatgccccttatgtcct
gggctacacacgtgctacaatggctaagacaaagagttgcgagctcgcgagagtcagcta
atctcataaacttagcctaagttcagattgtaggctgcaactcgcctacgtgaa
>EF0519901_Uncultured_haptophyte_MAMA64-129
gaggaataagcatcggctaactccgtgccagcagccgcggtaatacgggggatgcaagcg
ttatccggaatcattgggcgtaaagcgcctgtaggttgtttactaagtctgttgttaaag
actagggcttaaccctagaaaagcaatggaaacttgta-gac------------------
---------------------------------tagagtatggcaggggtaga-gggaat
ttctagt-gtagcggtgaaatgcgtagatattagaaagaacaccagtggcgaaagcgctc
ta-ctgga-ccattactgacactcagaggcgaaagctagggtagcaaaagggattagata
-cccctgtagtccta--gccgtaaacgatggatactagatgttgtgc--tttgtacagta
tcgtagctaacgcgttaagtatcccgcctggggagtacgctcgcaagggtgaaactcaaa
ggaattgacgggggcccgcacaagcggtggagcatgtggtttaattcgatgcaacgcgaa
gaaccttaccagggcttgacatactacagattcttttgaaaaaaggaagtgccttcggga
atgtagatacaggtggtgcatggctgtcgtcagctcgtgtcgtgagatgttgggttaagt
cccgcaacgagcgcaacccttatttttagttaccaattcgttgggttctctagaaagact
gccggtgacaaaccggaggaaggtgaggatgacgtcaagtcagcatgccccttatgtcct
gggctacacacgtgctacaatggttaagacaaagagtcgcaagcttgcaagagttagcta
atctcataaacttagcctaagttcagattgtaggctgcaactcgcctacatgaa
>EF0521741_Uncultured_haptophyte_MC622-3
gaggaataagcatcggctaactccgtgccagcagccgcggtaatacgggggatgcaagcg
ttatccggaatcattgggcgtaaagcgcctgtaggttgtttactaagtctgttgttaaag
actagggcttaaccctagaaaagcaatggaaacttgta-gac------------------
---------------------------------tagagtatggcaggggtaga-gggaat
ttctagt-gtagcggtgaaatgcgtagatattagaaagaacaccagtggcgaaagcgctc
ta-ctgga-ccattactgacactcagaggcgaaagctagggtagcaaaagggattagata
-cccctgtagtccta--gccgtaaacgatggatactagatgttgtgc--ttagtacagta
tcgtagctaacgcgttaagtatcccgcctggggagtacgctcgcaagggtgaaactcaaa
ggaattgacgggggcccgcacaagcggtggagcatgtggtttaattcgatgcaacgcgaa
gaaccttaccagggcttgacatactacaaattcttttgagaaagagaagtgccttcgaga
atgtagatacaggtggtgcatggctgtcgtcagctcgtgtcgtgagatgttgggttaagt
cccgcaacgagcgcaacccttatttttagttaccaattcgttgggttttttagaaagact
gccggtgacaaaccggaggaaggtgaggatgacgtcaagtcagcatgccccttatgcctt
gggctacacacgtgctacaatggttaagacaaagagttgcgagctcgcgagagtcagcta
atctcataaacttagcctaagttcggattgtaggctgcaactcgcctgcatgaa
>EF0519171_Uncultured_haptophyte_MC601-123
gaggaataagcatcggctaactccgtgccagcagccgcggtaatacgggggatgcaagcg
ttatccggaatcattgggcgtaaagcgcctgtaggttgtttactaagtctgttgttaaag
actagggcttaaccctagaaaagcaatggaaacttgta-gac------------------
---------------------------------tagagtatggcaggggtaga-gggaat
ttctagt-gtagcggtgaaatgcgtagatattagaaagaacaccagtggcgaaagcgctc
ta-cttga-ccattactgacactcagaggcgaaagctagggtagcaaaagggattagata
-cccctgtagtccta--gccgtaaacgatggatactagatgttgtgc--ttagtacagta
tcgtagctaacgcgttaagtatcccgcctggggagtacgctcgcaagggtgaaactcaaa
ggaattgacgggggcccgcacaagcggtggagcatgtggtttaattcgatgcaacgcgaa
gaaccttaccagggcttgacatactacaaattcttttgagaaaaagaagtgccttcggga
atgtagatacaggtggtgcatggctgtcgtcagctcgtgtcgtgagatgttgggttaagt
cccgcaacgagcgcaacccttatttttagttaccaattcgttgggttttttagaaagact
gccggtgacaaaccggaggaaggtgaggatgacgtcaagtcagcatgccccttatgtcct
gggctacacacgtgctacaatggttaagacaaagagtcgcaagctcgtgagagtaagcta
atctactaaacttagcctaagttcagattgtaggctgcaactcgcctacatgaa
>EF0521931_Uncultured_haptophyte_MC622-27
gaggaataagcatcggctaactccgtgccagcagccgcggtaatacgggggatgcaagcg
ttatccggaatcattgggcgtaaagcgcctgtaggtggtttgctaagtctgttgttaaag
actagggcttaaccctagaaaagcaatggaaacttgta-gac------------------
---------------------------------tagagtatggcaggggtaga-gggaat
ttctagt-gtagcggtgaaatgcgtagatattagaaagaacaccagtggcgaaagcgctc
ta-ctgga-ccattactgacactcagaggcgaaggctagggtagcaaaagggattagata
-cccctgtagtccta--gccgtaaacgatggatactagatgttgtgc--atagtacagta
tcgtagctaacgcgttaagtatcccgcctggggagtacgctcgcaagggtgaaactcaaa
ggaattgacgggggcccgcacaagcggtggagcatgtggtttaattcgatgcaacgcgaa
gaaccttaccagggcttgacatactacaaattcttttgaaaaagagaagtgccttcggga
atgtagatacaggtggtgcatggctgtcgtcagctcgtgtcgtgagatgttgggttaagt
cccgcaacgagcgcaacccttatttttagttaccaattcgttggattttttagaaagact
gccggtgacaaaccggaggaaggtgaggatgacgtcaagtcagcatgccccttatgtcct
gggctacacacgtgctacaatggttaagacaaagagtcgcaaactcgtgagggtaagcta
atctattaaacttagcctaagttcagattgtaggctgcaactcgcctgcatgaa
>EF0522491_Uncultured_haptophyte_MC622-91
gaggaataagcatcggctaactccgtgccagcagccgcggtaatacgggggatgcaagcg
ttatccggaatcattgggcgtaaagcgcctgtaggtggtttgctaagtctgttgttaaag
actagggcttaaccctagaaaagcaatggaaacttgta-gac------------------
---------------------------------tagagtatggcaggggtaga-gggaat
ttctagt-gtagcggtgaaatgcgtagatattagaaagaacaccagtggcgaaagcgctc
ta-ctgga-ccattactgacactcagaggcgaaagctagggtagcaaaagggattagata
-cccctgtagtccta--gccgtaaacgatggatactagatgttgtgc--atagtacagta
tcgtagctaacgcgttaagtatcccgcctggggagtacgctcgcaagggtgaaactcaaa
ggaattgacgggggcccgcacaagcggtggagcatgtggtttaattcgatgcaacgcgaa
gaaccttaccagggcttgacatactacaaattcttttgaaaaagagaagtgccttcggga
atgtagatacaggtggtgcatggctgtcgtcagctcgtgtcgtgagatgttgggttaagt
cccgcaacgagcgcaacccttatttttagttaccaattcgttggattttttagaaagact
gccggtgacaaaccggaggaaggtgaggatgacgtcaagtcagcatgccccttatgtcct
gggctacacacgtgctacaatggttaagacaaagagtcgcaaactcgtgagggtaagcta
atctattaaacttagcctaagttcagattgtaggctgcaactcgcctacatgaa
>EF0518291_Uncultured_haptophyte_MC597-67
gaggaataagcatcggctaactccgtgccagcagccgcggtaatacgggggatgcaagcg
ttatccggaatcattgggcgtaaagcgcctgtaggttgtttactaagtctgttgttaaag
actagggcttaaccctagaaaagcaatggaaacttgta-gac------------------
---------------------------------tagagtatggcaggggtaga-gggaat
ttctagt-gtagcggtgaaatgcgtagatattaaaaagaacaccagtggcgaaagcgctc
ta-ctgga-ccattactgacactcagaggcgaaagctagggtagcaaaagggattagata
-cccctgtagtccta--gccgtaaacgatggatactagatgttgtgc--ttagtacagta
tcgtagctaacgcgttaagtatcccgcctggggagtacgctcgcaagggtgaaactcaaa
ggaattgacgggggcccgcacaagcggtggagcatgtggtttaatttgatgcaacgcgaa
gaaccttaccagggcttgacatactacaaattcttttgagaaagagaagtgccttcggga
atgtagatacaggtggtgcatggctgtcgtcagctcgtgttgtgagatgttgggttaagt
cccgcaacgagcgcaacccttatttttagttaccaattcgttgggttttttagaaagact
gccggtgacaaaccggaggaaggtgaggatgacgtcaagtcagcatgccccttatgtcct
gggctacacacgtgctacaatggttaagacaaagagtcgcaagctcgcgagagttagcta
atctattaaacttagcctaagttcagattgtaggctgcaactcgcctacatgaa
>EF0519981_Uncultured_haptophyte_MAMA64-139
gaggaataagcatcggctaactccgtgccagcagccgcggtaatacgggggatgcaagcg
ttatccggaatcattgggcgtaaagcgcctgtaggttgtttactaagtctgttgttaaag
actagggcttaaccctagaaaagcaatggaaacttgta-gac------------------
---------------------------------tagagtatggcaggggtaga-gggaat
ttctagt-gtagcggtgaaatgcgtagatattagaaagaacaccagtggcgaaagcgctc
ta-ctgga-ccattactgacactcagaggcgaaagctagggtagcaaaagggattagata
-cccctgtagtccta--gccgtaaacgatggatactagatgttgtgc--atagtacagta
tcgtagctaacgcgttaagtatcccgcctggggagtacgctcgcaagggtgaaactcaaa
ggaattgacgggggcccgcacaagcggtggagcatgtggtttaattcgatgcaacgcgaa
gaaccttaccagggcttgacatactacagattctcttgagaaagagaagtgccttcggga
atgtagatacaggtggtgcatggctgtcgtcagctcgtgtcgtgagatgttgggttaagt
cccgcaacgagcgcaacccttatttttagttaccaattcgttgggttttttagaaagact
gccggtgacaaaccggaggaaggtgaggatgacgtcaagtcagcatgccccttatgtcct
gggctacacacgtgctacaatggttaagacaaagagtcgcaagctcgtgagagttagcta
atctactaaacttagcctaagttcagattgtaggctgcaactcgcctacatgaa
>LN7352242_Chrysochromulina_camella_RCC1186
--------------------ctccgtgccagcagccgcggtaatacgggggatgcaagcg
ttatccggaatcattgggcgtaaagcgcctgtaggttgtttactaagtctgttgttaaag
actagggcttaaccctagaaaagcaatggaaacttgta-gac------------------
---------------------------------tagagtatggcaggggtaga-gggaat
ttctagt-gtagcggtgaaatgcgtagatattagaaagaacaccagtggcgaaagcgctc
ta-ctgga-ccattactgacactcagaggcgaaagctagggtagcaaaagggattagata
-cccctgtagtccta--gccgtaaacgatggatactagatgttgtgc--atagtacagta
tcgtagctaacgcgttaagtatcccgcctggggagtacgctcgcaagggtgaaactcaaa
ggaattgacgggggcccgcacaagcggtggagcatgtggtttaattcgatgcaacgcgaa
gaaccttaccagggcttgacatactacaaattcttttgagaaagagaagtgccttcggga
atgtagatacaggtggtgcatggctgtcgtcagctcgtgtcgtgagatgttgggttaagt
cccgcaacgagcgcaacccttatttttagttaccaattcgttgggttttttagaaagact
gccggtgacaaaccggaggaaggtgaggatgacgtcaagtcagcatgccccttatgtcct
gggctacacacgtgctacaatggttaagacaaagagttgcaagctcgtgagagttagcta
atctattaaacttagcctaagttcagattgtagg--------------------
>LN7352232_Chrysochromulina_camella_RCC1185
------------tcggctaactccgtgccagcagccgcggtaatacgggggatgcaagcg
ttatccggaatcattgggcgtaaagcgcctgtaggttgtttactaagtctgttgttaaag
actagggcttaaccctagaaaagcaatggaaacttgta-gac------------------
---------------------------------tagagtatggcaggggtaga-gggaat
ttctagt-gtagcggtgaaatgcgtagatattagaaagaacaccagtggcgaaagcgctc
ta-ctgga-ccattactgacactcagaggcgaaagctagggtagcaaaagggattagata
-cccctgtagtccta--gccgtaaacgatggatactagatgttgtgc--atagtacagta
tcgtagctaacgcgttaagtatcccgcctggggagtacgctcgcaagggtgaaactcaaa
ggaattgacgggggcccgcacaagcggtggagcatgtggtttaattcgatgcaacgcgaa
gaaccttaccagggcttgacatactacaaattcttttgagaaagagaagtgccttcggga
atgtagatacaggtggtgcatggctgtcgtcagctcgtgtcgtgagatgttgggttaagt
cccgcaacgagcgcaacccttatttttagttaccaattcgttgggttttttagaaagact
gccggtgacaaaccggaggaaggtgaggatgacgtcaagtcagcatgccccttatgtcct
gggctacacacgtgctacaatggttaagacaaagagttgcaagctcgtgagagttagcta
atctattaaacttagcctaagttcagattgtaggctgcaactc-----------
>EF0522171_Uncultured_haptophyte_MC622-56
gaggaataagcatcggctaactccgtgccagcagccgcggtaatacgggggatgcaagcg
ttatccggaatcattgggcgtaaagcgcctgtaggttgtttactaagtctgttgttaaag
actagggcttaaccctagaaaagcaatggaaacttgta-gac------------------
---------------------------------tagagtatggcaggggtaga-gggaat
ttctagt-gtagcggtgaaatgcgtagatattagaaagaacaccagtggcgaaagcgctc
ta-ctgga-ccattactgacactcagaggcgaaagctagggtagcaaaagggattagata
-cccctgtagtccta--gccgtaaacgatggatactagatgttgtgc-ttttgtacagta
tcctagctaacgcgttaagtatcccgcctggggagtacgctcgcaagggtgaaactcaaa
ggaattgacgggggcccgcacaagcggtggagcatgtggtttaattcgatgcaacgcgaa
gaaccttaccagggcttgacatactacaaattcttttgaaaaagagaagtgccttcggga
atgtagatacaggtggtgcatggctgtcgtcagctcgtgtcgtgagatgttgggttaagt
cccgcaacgagcgcaacccttatttttagttaccaattcgttgggttttttagaaagact
gccggtgacaaaccggaggaaggtgaggatgacgtcaagtcagcatgccccttatgtcct
gggctacacacgtgctacaatggttaagacaatgagtcgcaagctcgtgagagtaagcta
atctattaaacttagcctaagttcagattgtaggctgcaactcgcctacatgaa
>EF0517611_Chrysochromulina_campanulifera_UIO_J10
------------------------------------------------------------
---------------------aaagcgcctgtaggttgtttactaagtctgttgttaaag
actagggcttaaccctagaaaagcaatggaaacttgta-gac------------------
---------------------------------tagagtatggcaggggtaga-gggaat
ttctagt-gtagcggtgaaatgcgtagatattagaaagaacaccagtggcgaaagcgctc
ta-ctgga-ccattactgacactcagaggcgaaagctagggtagcaaaagggattagata
-cccctgtagtccta--gccgtaaacgatggatactagatgttgtgc--atagtacagta
tcgtagctaacgcgttaagtatcccgcctggggagtacgctcgcaagggtgaaactcaaa
ggaattgacgggggcccgcacaagcggtggagcatgtggtttaattcgatgcaacgcgaa
gaaccttaccagggcttgacatactacagattcttttgagaaagagaagtgccttcggga
atgtagatacaggtggtgcatggctgtcgtcagctcgtgtcgtgagatgttgggttaagt
cccgcaacgagcgcaacccttatttttagttaccaattcgttgggttttttagaaagact
gccggtgacaaaccggaggaaggtgaggatgacgtcaagtcagcatgccccttatgtcct
gggctacacacgtgctacaatggttaagacaaagagtcgcaagctcgtgagagtgagcta
------------------------------------------------------
>EF0519801_Uncultured_haptophyte_MAMA64-118
gaggaacatttataggctaactccgtgccagcagccgcggtaatachvtkkatgcaagcg
ttatccggaatcattgggcgtaaagcgcctgtaggttgtttactaagtctgttgttaaag
actagggcttaaccctagaaaagcaatggaaacttgta-aac------------------
---------------------------------tagagtatggcaggggtaga-gggaat
ttctagt-gtagcggtgaaatgcgtagatattagaaagaacaccagtggcgaaagcgctc
ta-ctgga-ccattactgacactcagaggcgaaagctagggtagcaaaagggattagata
-cccctgtagtccta--gccgtaaacgatggatactagatgttgtgc--atagtacagta
tcgtagctaacgcgttaagtatcccgcctggggagtacgctcgcaagggtgaaactcaaa
ggaattgacgggggcccgcacaagcggtggagcatgtggtttaattcgatgcaacgcgaa
gaaccttaccagggcttgacatactacagattcttttgagaaagagaagtgccttcggga
atgtagatacaggtggtgcatggctgtcgtcagctcgtgtcgtgagatgttgggttaagt
cccgcaacgagcgcaacccttatttttagttaccaactcgttgggttttttagaaagact
gccggtgacaaaccggaggaaggtgaggatgacgtcaagtcagcatgccccttatgtcct
gggctacacacgtgctacaatggttaagacaaagagttgcgagctcgtgagagtaagcta
atctattaaacttagcctaagttcagattgtaggctgcaactcgcctgcgtgaa
>CAMNT_0015890455_Chrysochromulina_brevifilum_Strain_UTEX_LB_985
gaggaataagcatcggctaactccgtgccagcagccgcggtaatacgggggatgcaagcg
ttatccggaatcattgggcgtaaagcgcctgtaggttgtttactaagtctgttgttaaag
actagggcttaaccctagaaaagcaatggaaacttgta-gac------------------
---------------------------------tagagtatggcaggggtaga-gggaat
ttctagt-gtagcggtgaaatgcgtagatattagaaagaacaccagtggcgaaagcgctc
ta-ctgga-ccattactgacactcagaggcgaaagctagggtagcaaaagggattagata
-cccctgtagtccta--gccgtaaacgatggatactagatgttgtgc--atagtacagta
tcgtagctaacgcgttaagtatcccgcctggggagtacgctcgcaagggtgaaactcaaa
ggaattgacgggggcccgcacaagcggtggagcatgtggtttaattcgatgcaacgcgaa
gaaccttaccaggtcttgacatactacagattcttttgagaaagagaagtgccttcggga
atgtagatacaggtggtgcatggctgtcgtcagctcgtgtcgtgagatgttgggttaagt
cccgcaacgagcgcaacccttatttttagttaccaactcgttgggttttttagaaagact
gccggtgacaaaccggaggaaggtgaggatgacgtcaagtcagcatgccccttatgtcct
gggctacacacgtgctacaatggttaagacaaagagttgcgagctcgtgagagtaagcta
atctattaaacttagcctaagttcagattgtaggctgcaactcgcctacatgaa
>HM1331621_Uncultured_marine_haptophyte_Biosope_T35_16S_PLA491017
------------------------------------------------------------
-----cggaatcattgggcgtaaagcgcctgtaggttgtttactaagtctgttgttaaag
actagggcttaaccctagaaaagcaatggaaacttgta-gac------------------
---------------------------------tagagtatggcaggggtaga-gggaat
ttctagt-gtagcggtgaaatgcgtagatattagaaagaacaccggtggcgaaagcgctc
ta-ctgga-ccattactgacactcagaggcgaaagctagggtagcaaaagggattagata
-cccctgtagtccta--gccgtaaacgatggatactagatgttgtgt--ata--acagta
tcgtagctaacgcgttaagtatcccgcctggggagtacgctcgcaagggtgaaactcaaa
ggaattgacgggggcccgcacaagcggtggagcatgtggtttaattcgatgcaacgcgaa
gaaccttaccagggcttgacatactacgaattctcttgaaaaagagaagtgccttcggga
atgtagatacaggtggtgcatggctgtcgtcagctcgtgtcgtgagatgttgggttaagt
cccgcaacgagcgcaacccttatttttagttaccaattcgttgggttttttagaaagact
gccggtgacaaaccggaggaaggtgaggatgacgtcaagtcagcatgccccttatgtcct
gggccacacacgtgctacaatggttaagacaaagagttgcgagctcgtgagagccagcta
atctaataaacttagcctaagttcagattgtaggctgcaact------------
>EF0519971_Uncultured_haptophyte_MAMA64-138
gaggaataagcatcggctaactccgtgccagcagccgcggtaatacgggggatgcaagcg
ttatccggaatcattgggcgtaaagcgcctgtaggttgtttgttaagtctgttgttaaag
actagggcttaaccctagaaaagcaatggaaactaata-gac------------------
---------------------------------tagagtatggcaggggtaga-gggaat
ttctagt-gtagcggtgaagtgcgtagatattagaaagaacaccagtggcgaaagcgctc
ta-ctaga-ccattactgacactcagaggcgaaagctagggtagcaaaagggattagata
-cccctgtagtccta--gccgtaaacgatggatactagatgttgtaagttttttacagta
tcttagctaacgcgttaagtatcccgcctggggagtacgctcgcaagggtgaaactcaaa
ggaattgacgggggcccgcacaagcggtggagcatgtggtttaattcgatgcaacgcgaa
gaaccttaccagggcttgacatactacgaattcttttgaaaaaaagaagtgccttaggga
acgtagatacaggtggtgcatggctgtcgtcagctcgtgtcgtgagatgttgggttaagt
cccgcaacgagcgcaacccttatttttagttaccaattcgttgggttctctagaaagact
gccggtgacaaaccggaggaaggtgaggatgacgtcaagtcagcatgccctttatgtcct
gggctacacacgtgctacaatggctaagacaaagggtcgcaagcttgtgaaagttagcta
atctcgtaaacttagcctaagttcagattgtaggctgcaactcgcctgcatgaa
>EF0522221_Uncultured_haptophyte_MC622-62
gaggaataagcatcggctaactccgtgccagcagccgcggtaatacgggggatgcaagcg
ttatccggaatcattgggcgtaaagcgcctgtaggttgtttagtaagtctgttgttaaag
actaaggcttaaccttaggaaagcgatggaaactacta-gac------------------
---------------------------------ttgagtatggcaggggtaga-gggaat
ttctagt-gtagcggtgaaatgcgtagatattagaaagaacaccagtggcgaaagcgctc
ta-ctgga-ccattactgacactcagaggcgaaagctagggtagcaaaagggattagata
-cccctgtagtccta--gccgtaaacgatggatactagatgttgtgc--atagtacagta
tcgtagctaacgcgttaagtatcccgcctggggagtacgctcgcaagggtgaaactcaaa
ggaattgacgggggcccgcacaagcggtggagcatgtggtttaattcgatgcaacgcgaa
gaaccttaccagggcttgacatactacagattcctttgagaaaaggaagtgccttcggga
atgtagatacaggtggtgcatggctgtcgtcagctcgtgtcgtgagatgttgggttaagt
cccgcaacgagcgcaacccttatttttagttaccaattcgttgggttttttagaaagact
gccggtgacaaaccggaggaaggtgaggatgacgtcaagtcagcatgccccttatgtcct
gggctacacacgtgctacaatggttaagacaaagagttgcgagctcgtgagagtaagcta
atctactaaacttagcctaagttcagattgtaggctgcaactcgcctgcatgaa
>HM1334931_Uncultured_marine_haptophyte_Biosope_T84_16S_PLA491020
--------------------------------------------------------agcg
ttatccggaatcattgggcgtaaagcgcctgtaggttgtttaataagtctgttgttaaag
actagggctcaaccctagaaaagcaatggaaactatta-gac------------------
---------------------------------tagagtatggcaggggtaga-gggaat
ttctagt-gtagcggtgaaatgcgtagatattagaaagaacaccagcggcgaaagcgctc
ta-ctgga-ccattactgacactcagaggcgaaagctagggtagcaaaagggattagata
-cccctgtagtccta--gccgtaaacgatggatactagatgttgtgctt-ccgtacagta
tcgtagctaacgcgttaagtatcccgcctggggagtacgcttgcaagggtgaaactcaaa
ggaattgacgggggcccgcacaagcggtggagcatgtggtttaattcgatgcaacgcgaa
gaaccttaccagggcttgacatactacagattctttagagatagagaagtgcctccggga
atgtagatacaggtggtgcatggctgtcgtcagctcgtgtcgtgagatgttgggttaagt
cccgcaacgagcgcaacccttatttttagttaccaattcgttgggttctctagaaagact
gccggtgacaaaccggaggaaggtgaggatgacgtcaagtcagcatgccccttatgtcct
gggctacacacgtgctacaatggttaagacaaagagttgcgagctcgcaagagtcagcta
atctcataaacttagcctaagttcagattgtaggctgcaact------------
>HM1332661_Uncultured_marine_haptophyte_Biosope_T41_16S_PLA491106
------------------------------------------------------------
ttatccggaatcattgggcgtaaagcgcctgtaggttgtttaataagtctgttgctaaag
actagggctcaaccctagaaaagcaatggaaactatta-gac------------------
---------------------------------tagagtatggcaggggtaga-gggaat
ttctagt-gtagcggtgaaatgcgtagatattataaagaacaccagcggcgaaagcgctc
ta-ctgga-ccattactgacactcagaggcgaaagctagggtagcaaaagggattagata
-cccctgtagtccta--gccgtaaacgatggatactagatgttgtgctt-ccgtacagta
tcgtagctaacgcgttaagtatcccgcctggggagtacgctcgcaagggtgaaactcaaa
ggaattgacgggggcccgcacaagcggtggagcatgtggtttaattcgatgcaacgcgaa
gaaccttaccagggcttgacatactacagattctttagagatagagaagtgccttcggga
atgtagatacaggtggtgcatggctgtcgtcagctcgtgtcgtgagatgttgggttaagt
cccgcaacgagcgcaacccttatttttagttaccaattcgttgggttctctagaaagact
gccggtgacaaaccggaggaaggtgaggatgacgtcaagtcagcatgccccttatgtcct
gggctacacacgtgctacaatggttaagacaaagagttgcgagctcgcaagagtcagcta
atctcataaacttagcctaagttcagattgtaggctgcaactcgccta------
>HM1333971_Uncultured_marine_haptophyte_Biosope_T65_16S18a
--------------------------------------------------ggtgcaagcg
ttatccggaatcattgggcgtaaagcgcctgtaggttgtttaataagtctgttgttaaag
accagggctcaaccctagaaaagcaatggaaactacta-gac------------------
---------------------------------tagagtatggcaggggtaga-gggaat
ttctagt-gtagcggtgaaatgcgtagatattagaaagaacaccggtggcgaaagcgctc
ta-ctgga-ccattactgacactcagaggcgaaagctagggtagcaaaagggattagata
-cccctgtagtccta--gccgtaaacgatggatactacatgttgtgcttattgtacagta
tggtagctaacgcgttaagtatcccgcctggggagtacgctcgcaagggtgaaactcaaa
ggaattgacgggggcccgcacaagcggtggagcatgtggtttaattcgatgcaacgcgaa
gaaccttaccagggcttgacatactacaaattctttagagatgaagaagtgccttcggga
atgtagatacaggtggtgcatggctgtcgtcagctcgtgtcgtgagatgttgggttaagt
cccgcaacgagcgcaacccttatttttagttactaattcgttaggttctctagaaagact
gccggtgacaaaccggaggaaggtgaggatgacgtcaagtcagcatgccccttatgtcct
gggctacacacgtgctacaatggttaagacaaagagtcgcgagctcgcgagagtcagcta
atctcataaacttagcct------------------------------------
>EF0521371_Uncultured_haptophyte_MC615-66
gaggaataagcatcggctaactccgtgccagcagccgcggtaatacgggggatgcaagcg
ttatccggaatcattgggcgtaaagcgcctgtaggttgtttaataagtctgttgttaaag
cctagggcttaaccctagaaaagcaatggaaactacta-gac------------------
---------------------------------tagagtatggcaggggcaga-gggaat
ttctagt-gtagcggtgaaatgcgtagatattagaaagaacaccagtggcgaaagcgctc
tg-ctgga-ccattactgacactcagaggcgaaagctagggtagcaaaagggattagata
-cccctgtagtccta--gccgtaaacgatggatactagatgttgtgcaa-ccgtacagta
tcgtagctaacgcgttaagtatcccgcctggggagtacgctcgcaagggtgaaactcaaa
ggaattgacgggggcccgcacaagcggtggagcatgtggttsa-ttcgatgcaacgcgaa
gaaccttaccagggcttgacatactacaaattctttagagatagagaagtgccttcggga
atgtagatacaggtggtgcatggctgtcgtcagctcgtgtcgtgagatgttgggttaagt
cccgcaacgagcgcaacccttatttttagttactaactcgttaggttctctagaaagact
gccggtgacaaaccggaggaaggtgaggatgacgtcaagtcagcatgccccttatgccct
gggctacacacgtgctacaatggttaagacaaagagtcgcgagctcgcgagagtcagcta
atctcataaacttagcctaagttcagattgtaggctgcaactcgcctacatgaa
>HM1333361_Uncultured_marine_haptophyte_Biosope_T58_16S_PLA491035
------------------------------------------------------------
-tatccggaatcattgggcgtaaagcgtctgtaggttgtttaataagtctgttgttaaag
actagggcttaaccctagaaaagcaatggaaactacta-gac------------------
---------------------------------ttgagtatggcaggggtaga-gggaat
ttctagt-gtagcggtgaaatgcgtagatattagaaagaacaccagtggcgaaagcgctc
ta-ctgga-ccattactgacactcagagacgaaagctagggtagcaaaagggattagata
-cccctgtagtccta--gccgtaaacgatggatactagatgttgtgtttaatatgcagta
tcgtagctaacgcgttaagtatcccgcctggggagtacgctcgcaagggtgaaactcaaa
ggaattgacgggggcccgcacaagcggtggagcatgtggtttaattcgatgcaacgcgaa
gaaccttaccaggacttgacatactacaaatttctttgaaaaaaggaagtgccttcggga
atgtagatacaggtggtgcatggctgtcgtcagctcgtgtcgtgagatgttgggttaagt
cccgcaacgagcgcaacccttatttttagttactaattaattaggttttctagaaagact
gccggtgacaaaccggaggaaggtgaggatgacgtcaagtcagcatgccccttatgtcct
gggctacacacgtgctacaatggttaaaacaaagggtcgcgagcttgtgagagtcagcta
atcccattaatttagcctaagttcagattgtaggctgcaac-------------
>HM1332151_Uncultured_marine_haptophyte_Biosope_T39_16S_PLA491011
------------------------------------------------------------
----------tcattgggcgtaaagcgtctgtaggttgtttaataagtctgttgttaaag
actagggctcaaccctagaaaagcaatggaaactacta-gac------------------
---------------------------------ttgagtatggcaggggtaga-gggaat
ttctagt-gtagcggtgaaatgcgtagatattagaaagaacaccagcggcgaaagcgctc
ta-ctggg-ccattactgacactcagagacgaaagctagggtagcaaaagggattagata
-cccctgtagtccta--gccgtaaacgatggatactagatgttgtgtttaatatgcagta
tcgtagctaacgcgttaagtatcccgcctggggagtacgctcgcaagggtgaaactcaaa
ggaattgacgggggcccgcacaagcggtggagcatgtggtttaattcgatgcaacgcgaa
gaaccttaccaggacttgacatactacaaatttctttgaaaaaaggaagtgccttcggga
atgtagatacaggtggtgcatggctgtcgtcagctcgtgtcgtgagatgttgggttaagt
cccgcaacgagcgcaacccttatttttagttactaattaattaggttttctagaaagact
gccggtgacaaaccggaggaaggtgaggatgacgtcaagtcagcatgccccttatgtcct
gggctacacacgtgctacaatggttaagacaaagggtcgcgagctcgtgagagtcagcta
atcccataaatttagcctaagttcagattgtaggctgcaact------------
>HM1335011_Uncultured_marine_haptophyte_Biosope_T84_16S_PLA491028
--------------------------------------------------------agcg
ttatccggaatcattgggcgtaaagcgtctgtaggttgtttaataagtctgttgttaaag
actagggctcaaccctagaaaagcaatggaaactacta-gac------------------
---------------------------------ttgagtatggcaggggtaga-gggaat
ttctagt-gtagcggtgaaatgcgtagatattagaaagaacaccagcggcgaaagcgctc
ta-ctgga-ccattactgacactcagagacgaaagctagggtagcaaaagggattagata
-cccctgtagtccta--gccgtaaacgatggatactagatgttgtgtttaatatgcagta
tcgtagctaacgcgttaagtatcccgcctggggagtacgctcgcaagggtgaaactcaaa
ggaatggacgggggcccgcacaagcggtggagcatgtggtttaattcgatgcaacgcgaa
gaaccttaccaggacttgacatactacaaatttctttgaaaaaaggaagtgccttcggga
atgtagatacaggtggtgcatggctgtcgtcagctcgtgtcgtgagatgttgggttaagt
cccgcaacgagcgcaacccttatttttagttactaattaattaggttttctagaaagact
gccggtgacaaaccggaggaaggtgaggatgacgtcaagtcagcatgccccttatgtcct
gggctacacacgtgctacaatggttaaaacaaagggtcgcgagctcgtgagagtcagcta
atcccataaatttagcctaagttcagattgtaggctgcaact------------
>HM1335631_Uncultured_marine_haptophyte_Biosope_T88_16S_PLA491034
------------------------------------------------------------
-tatccggaatcattgggcgtaaagcgtctgtaggttgtttaataagtctgttgttaaag
actagggctcaaccctagaaaagcaatggaaactacta-gac------------------
---------------------------------ttgagtatggcaggggtaga-gggaat
ttctagt-gtagcggtgaaatgcgtagatattagaaagaacaccagcggcgaaagcgctc
ta-ctgga-ccattactgacactcagagacgaaagctagggtagcaaaagggattagata
-cccctgtagtccta--gccgtaaacgatggatactagatgttgtgtttaatatgcagta
tcgtagctaacgcgttaagtatcccgcctggggagtacgctcgcaagggtgaaactcaaa
ggaattgacgggggcccgcacaagcggtggagcatgtggtttaattcgatgcaacgcgaa
gaaccttaccaggacttgacatactacaaatttctttgaaaaaaggaagtgccttcggga
atgtagatacaggtggtgcatggctgtcgtcagctcgtgtcgtgagatgttgggttaagt
cccgcaacgagcgcaacccttatttttagttactaattaattaggctttctagaaagact
gccggtgacaaaccggaggaaggtgaggatgacgtcaagtcagcatgccccttatgtcct
gggctacacacgtgctacaatggttaaaacaaagggtcgcgagctcgtgagagtcagcta
atcccataaatttagcctaagttcagattgtaggctgcaact------------
>HM1335611_Uncultured_marine_haptophyte_Biosope_T88_16S_PLA491032
----------------------------------------------------------cg
ttatccggaatcattgggcgtaaagcgtctgtaggttgtttaataagtccgttgttaaag
actagggctcaaccctagaaaagcaatggaaactacta-gac------------------
---------------------------------ttgagtatggcaggggtaga-gggaat
ttctagt-gtagcggtgaaatgcgtagatattagaaagaacaccagcggcgaaagcgctc
ta-ctgga-ccattactgacactcagagacgaaagctagggtagcaaaagggattagata
-cccctgtagtccta--gccgtaaacgatggatactagatgttgtgtttaatatgcagta
tcgtagctaacgcgttaagtatcccgcctggggagtacgctcgcaagggtgaaactcaaa
ggaattgacgggggcccgcacaagcggtggagcatgtggtttaattcgatgcaacgcgaa
gaaccttaccaggacttgacatactacaaatttctttgaaaaaaggaagtgccttcggga
atgtagatacaggtggtgcatggctgtcgtcagctcgtgtcgtgagatgttgggttaagt
cccgcaacgagcgcaacccttatttttagttactaattaattaggttttccagaaagact
gccggtgacaaaccggaggaaggtgaggatgacgtcaagtcagcatgccccttatgtcct
gggctacacacgtgctacaatggttaaaacaaagggtcgcgagctcgtgagagtcagcta
atcccataaatttagcctaagttcagattgtaggctgcaac-------------
>HM1333391_Uncultured_marine_haptophyte_Biosope_T58_16S_PLA491038
-----------------------------------------------------agcagcg
ttatccggaatcattgggcgtaaagcgtctgtaggttgtttaataagtctgttgttaaag
actagggctcaaccctagaaaagcaatggaaactacta-gac------------------
---------------------------------ttgagtatggcaggggtaga-gggaat
ttctagt-gtagcggtgaaatgcgtagatattagaaagaacaccagcggcgaaagcgctc
ta-ctgga-ccattactgacactcagagacgaaagctagggtagcaaaagggattagata
-cccctgtagtccta--gccgtaaacgatggatactagatgttgtgtttaatatgcagta
tcgtagctaacgcgttaagtatcccgcctggggagtacgctcgcaagggtgaaactcaaa
ggaattgacgggggcccgcacaagcggtggagcatgtggtttaattcgatgcaacgcgaa
gaaccttaccaggacttgacatactacaaatttctttgaaaaaaggaagtgccttcggga
atgtagatacaggtggtgcatggctgtcgtcagctcgtgtcgtgagatgttgggttaagt
cccgcaacgagcgcaacccttatttttagttactacttaattaggttttctagaaagact
gccggtgacaaaccggaggaaggtgaggatgacgtcaagtcagcatgccccttatgtcct
gggctacacacgtgctacaatggttaaaacaaagggtcgcgagctcgtgagagtcagcta
atcccataaatttagcctaagttcagattgtaggctgcact-------------
>HM1335641_Uncultured_marine_haptophyte_Biosope_T88_16S_PLA491035
------------------------------------------------------------
--atccggaatcattgggcgtaaagcgtctgtaggttgtttaataagtctgttgttaaag
actagggctcaaccctagaaaagcaatggaaactacta-gac------------------
---------------------------------ttgagtatggcaggggtaga-gggaat
ttctagt-gtagcggtgaaatgcgtagatattagaaagaacaccagcggcgaaagcgctc
ta-ctgga-ccattactgacactcagagacgaaagctagggtagcaaaagggattagata
-cccctgtagtccta--gccgtaaacgatggatactagatgttgtgtttaatatgcagta
tcgtagctaacgcgttaagtatcccgcctggggagtacgctcgcaagggtgaaactcaaa
ggaattgacgggggcccgcacaagcggtggagcatgtggtttaattcgatgcaacgcgaa
gaaccttaccaggacttgacatactacaaatttctttgaaaaaaggaagtgccttcggga
atgtagatacaggtggtgcatggctgtcgtcagctcgtgtcgtgagatgttgggttaagt
cccgcaacgagcgcaacccttatttttagttactaattaattaggttttctagaaagact
gccggtgacaaaccggaggaaggtgaggatgacgtcaagtcagcatgccccttatgtcct
gggctacacacgtgctacaatggttaaaacaaagggtcgcgagctcgtgagagtcagcta
atcccataaatttagcctaagttcagattgtaggctg-----------------
>HM1331131_Uncultured_marine_haptophyte_Biosope_T33_16S_PLA491012
------------------------------------------------------------
---tccggaatcattgggcgtaaagcgtctgtaggttgtttaataagtctgttgttaaag
actagggcttaaccctagaaaagcaatggaaactacta-gac------------------
---------------------------------ttgagtatggcaggggtaga-gggaat
ttctagt-gtagcggtgaaatgcgtagatattagaaagaacaccagtggcgaaagcgctc
ta-ctgga-ccattactgacactcagagacgaaagctagggtagcaaaagggattagata
-cccctgtagtccta--gccgtaaacgatggatactagatgttgtgtttaatatgcagta
tcgtagctaacgcgttaagtatcccgcctggggagtacgctcgcaagggtgaaactcaaa
ggaattgacgggggcccgcacaagcggtggagcatgtgatttaattcgatgcaacgcgaa
gaaccttaccaggacttgacatactacaaatttctttgaaaaaaggaagtgccttcggga
atgtagatacaggtggtgcatggctgtcgtcagctcgtgtcgtgagatgttgggttaagt
cccgcaacgagcgcaacccttatttttagttactaattaattaggttttctagaaagact
gccggtgacaaaccggaggaaggtgaggatgacgtcaagtcagcatgccccttatgtcct
gggctacacacgtgctacaatggttaaaacaaagggtcgcgagcttgtgagagtcagcca
atcccataaatttagcctaagttcagattgtaggctgca---------------
>HM1333341_Uncultured_marine_haptophyte_Biosope_T58_16S_PLA491033
--------------------------------------------------------agcg
ttatccggaatcattgggcgtgaagcgtctgtaggttgtttaataagtctgttgttaaag
actagggcttaaccctagagaagcaatggaaactacta-gac------------------
---------------------------------ttgagtatggcaggggtaga-gggaat
ttctagt-gtagcggtgaaatgcgtagatattagaaagaacaccggtggcgaaagcgctc
ta-ctgga-ccattactgacactcagagacgaaagctagggtagcaaaagggattagata
-cccctgtagtccta--gccgtaaacgatggatactagatgttgtgtttaatatgcagta
tcgtagctaacgcgttaagtatcccgcctggggagtacgctcgcaagggtgaaactcaaa
ggaattgacgggggcccgcacaagcggtggagcatgtggtttaattcgatgcaacgcgaa
gaaccttaccaggacttgacatactacaaatttctttgaaaaaaggaagtgccttcggga
atgtagatacaggtggtgcatggctgtcgtcagctcgtgtcgtgagatgttgggttaagt
cccgcaacgagcgcaacccttatttttagttactaattaattaggttttctagaaagact
gccggtgacaaaccggaggaaggtgaggatgacgtcaagtcagcatgccccttatgtcct
gggctacacacgtgctacaatggttaaaacaaagggtcgcgagcttgtgagagtcagcta
atcccataaatttagcctaagttcagattgtaggctgca---------------
>HM1333401_Uncultured_marine_haptophyte_Biosope_T58_16S_PLA491040
------------------------------------------------------------
ttatccggaatcattgggcgtaaagcgtctgtaggttgtttaataagtctgttgttaaag
actagggcttaaccctagagaagcaatggaaactacta-gac------------------
---------------------------------ttgagtatggcaggggtaga-gggaat
ttctagt-gtagcggtgaaatgcgtagatattagaaagaacaccggtggcgaaagcgctc
ta-ctgga-ccattactgacactcagagacgaaagctagggtagcaaaagggattagata
-cccctgtagtccta--gccgtaaacgatggatactagatgttgtgtttaatatgcagta
tcgtagctaacgcgttaagtatcccgcctggggagtacgctcgcaagggtgaaactcaaa
ggaattgacgggggcccgcacaagcggtggagcatgtggtttaattcgatgcaacgcgaa
gaaccttaccaggacttgacatactacaaatttctttgaaaaaaggaagtgccttcggga
atgtagatacaggtggtgcatggctgtcgtcagctcgtgtcgtgagatgttgggttaagt
cccgcaacgagcgcaacccttatttttagttactaattaattaggttttctagaaagact
gccggtgacaaaccggaggaaggtgaggatgacgtcaagtcagcatgccccttatgtcct
gggctacacacgtgctacaatggttaaaacaaagggtcgcgagcttgtgagagtcagcta
atcccataaatttagcctaagttcagattgtaggctgca---------------
>HM1333261_Uncultured_marine_haptophyte_Biosope_T58_16S_PLA491012
------------------------------------------------------gcagcg
ttatccggaatcattgggcgtaaagcgtctgtaggttgttgaataagtctgttgttaaag
actagggcttaaccctagagaagcaatggaaactacta-gac------------------
---------------------------------ttgagtatggcaggggtaga-gggaat
ttctagt-gtagcggtgaaatgcgtagatattagaaagaacaccggtggcgaaagcgctc
ta-ctgga-ccattactgacactcagagacgaaagctagggtagcaaaagggattagata
-cccctgtagtccta--gccgtaaacgatggatactagatgttgtgtttaatatgcagta
tcgtagctaacgcgttaagtatcccgcctggggagtacgctcgcaagggtgaaactcaaa
ggaattgacgggggcccgcacaagcggtggagcatgtggtttaattcgatgcaacgcgaa
gaaccttaccaggacttgacatactacaaatttctttgaaaaaaggaagtgccttcggga
atgtagatacaggtggtgcatggctgtcgtcagctcgcgtcgtgagatgttgggttaagt
cccgcaacgagcgcaacccttatttttagttactaattaattaggttttctagaaagact
gccggtgacaaaccggaggaaggtgaggatgacgtcaagtcagcatgccccttatgtcct
gggctacacacgtgctacaatggttaaaacaaagggtcgcgagcttgtgagagtcagcta
atcccataaatttagcctaagttcagattgtaggctgca---------------
>HM1330251_Uncultured_marine_haptophyte_Biosope_T123_16S_PLA491015
------------------------------------------------------------
---------------gggcgtaaagcgtctgtaggttgtttaataagtctgttgttaaag
actagggctcaaccctagaaaagcaatggaaactacta-gac------------------
---------------------------------ttgagtatggcaggggtaga-gagaat
ttctagt-gtagcggtgaaatgcgtagatattagaaagaacaccagcggcgaaagcgctc
ta-ctgga-ccattactgacactcagagacgaaagctagggtagcaaaagggattagata
-cccctgtagtccta--gccgtaaacgatggatactagatgttgtgtttaatatgcagta
tcgtagctaacgcgttaagtatcccgcctggggagtacgctcgcaagggtgaaactcaaa
ggaattgacgggggcccgcacaagcggtggagcatgtggtttaattcgatgcaacgcgaa
gaaccttaccaggacttgacatactacaaatttctttgaaaaaaggaagtgccttcggga
atgtagatacaggtggtgcatggctgtcgtcagctcgtgtcgtgagatgttgggttaagt
cccgcaacgagcgcaacccttatttttagttactaattaattaggttttctagaaagact
gccggtgacaaaccggaggaaggtgaggatgacgtcaagtcagcatgccccttatgtcct
gggctacacacgtgctacaatggttaaaacaaagggtcgcgagctcgtgagagtcagcta
atcccataaatttagcctaagttcagattgtaggctgca---------------
>HM1333301_Uncultured_marine_haptophyte_Biosope_T58_16S_PLA491017
------------------------------------------------------------
---tccggaatcattgggcgtaaagcgtctgtaggttgtttaataagtctgttgttaaag
actagggctcaaccctagaaaagcaatggaaactacta-gac------------------
---------------------------------ttgagtatggcaggggtaga-gggaat
ttctagt-gtagcggtgaaatgcgtagatattagaaagaacaccagcggcgaaagcgctc
ta-ctgga-ccattactgacactcagagacgaaagctagggtagcaaaagggattagata
-cccctgtagtccta--gccgtaaacgatggatactagatgttgtgtttaatatgcagta
tcgtagctaacgcgttaagtatcccgcctggggagtacgctcgcaagggtgaaactcaaa
ggaattgacgggggcccgcacaagcggtggagcatgtggtttaattcgatgcaacgcgaa
gaaccttaccaggacttgacatactacaaatttcttcgaaaaaaggaagtgccttcggga
atgtagatacaggtggtgcatggctgtcgtcagctcgtgtcgtgagatgttgggttaagt
cccgcaacgagcgcaacccttatttttagttactaattaattaggttttctagaaagact
gccggtgacagaccggaggaaggtgaggatgacgtcaagtcagcatgccccttatgtcct
gggctacacacgtgctacaatggttaaaacaaagggtcgcgagctcgtgagagtcagcta
atcccataaatttagcctaagttcagattgtaggctgc----------------
>HM1329761_Uncultured_marine_haptophyte_Biosope_T120_16S_PLA491034
------------------------------------------------------------
----ccggtatcattgggcgtaaagcgtctgtaggttgtttaataagtctgttgttaaag
actagggctcaaccctagaaaagcaatggaaactacta-gac------------------
---------------------------------ttgagtatggcaggggtaga-gggaat
ttctagt-gtagcggtgaaatgcgtagatattagaaagaacaccagcggcgaaagcgctc
ta-ctgga-ccattactgacactcagagacgaaagctagggtagcaaaagggattagata
-cccctgtagtccta--gccgtaaacgatggatactagatgttgtgtttaatatgcagta
tcgtagctaccgcgttaagtatcccgcctggggagtacgctcgcaagggtgaaactcaaa
ggaattgacgggggcccgcacaagcggtggagcatgtggtttaattcgatgcaacgcgaa
gaaccttaccaggacttgacatactacaaatttctttgaaaaaaggaagtgccttcggga
atgtagatacaggtggtgcatggctgtcgtcagctcgtgtcgtgagatgttgggttaagt
cccgcaacgagcgcaacccttatttttagttactaattaattaggttttctagaaagact
gccggtgacaaaccggaggaaggtgaggatgacgtcaagtcagcatgccccttatgtcct
gggctacacacgtgctacaatggttaaaacaaagggtcgcgagctcgtgagagtcagcta
atcccataaatttagcctaagttcagattgtaggctgc----------------
>HM1331291_Uncultured_marine_haptophyte_Biosope_T33_16S_PLA491029
------------------------------------------------------------
-----cggaatcattgggcgtaaagcgtctgtaggttgtttaataagtctgttgttaaag
actagggcttaaccctagaaaagcaatggaaactacta-gac------------------
---------------------------------ttgagtatggcaggggtaga-gggaat
ttctagt-gtagcggtgaaatgcgtagatattagaaagaacaccagtggcgaaagcgctc
ta-ctgga-ccattactgacactcagagacgaaagctagggtagcaaaagggattagata
-cccctgtagtccta--gccgtaaacgatggatactagatgttgtgtttaatatgcagta
tcgtagctaacgcgttaagtatcccgcctggggagtacgctcgcaagggtgaaactcaaa
ggaattgacgggggcccgcacaagcggtggagcatgtggtttaattcgatgcaacgcgaa
gaaccttaccaggacttgacatactacaaatttctttgaaaaaaggaagtgccttcggga
atgtagatacaggtggtgcatggctgtcgtcagctcgtgtcgtgagatgttgggttaagt
cccgcaacgagcgcaacccttatttctagttactaattaattaggttttctagaaagact
gccggtgacaaaccggaggaaggtgaggatgacgtcaagtcagcatgccccttatgtcct
gggctacacacgtgctacaatggttaaaacaaagggtcgcgagcttgtgagagtcagcta
atcccataaatttagcctaagttcagattgtaggctgcaa--------------
>HM1332221_Uncultured_marine_haptophyte_Biosope_T39_16S_PLA491019
------------------------------------------------------------
---------atcattgggcgtaaagcgtctgtaggttgtttaataagtctgttgttaaag
actagggctcaaccctagaaaagcaatggaaactacta-gac------------------
---------------------------------ttgagtatggcaggggtaga-gggaat
ttctagt-gtagcggtgaaatgcgtagatattagaaagaacaccagcggcgaaagcgctc
ta-ctggg-ccattactgacactcagagacgaaagctagggtagcaaaagggattagata
-cccctgtagtccta--gccgtaaacgatggatactagatgttgtgtttaatatgcagta
tcgtagctaacgcgttaagtatcccgcctggggagtacgctcgcaagggtgaaactcaaa
ggaattgatgggggcccgcacaagcggtggagcatgtggtttaattcgatgcaacgcgaa
gaaccttaccaggacttgacatactacaaatttctttgaaaaaaggaagtgccttcggga
atgtagatacaggtggtgcatggctgtcgtcagctcgtgtcgtgagatgttgggttaagt
cccgcaacgagcgcaacccttatttttagttactaattaattaggttttctagaaagact
gccggtgacaaaccggaggaaggtgaggatgacgtcaagtcagcatgccccttatgtcct
gggctacacacgtgctacaatggttaagacaaagggtcgcgagctcgtgagagtcagcta
atcccat-aatttagcctaagttcagattgtaggctgcaactcg----------
>HM1330281_Uncultured_marine_haptophyte_Biosope_T123_16S_PLA491018
------------------------------------------------------------
--------------------------gtctgtaggctgtttaataagtctgttgttaaag
actagggctcaaccctagaaaagcaatggaaactacta-gac------------------
---------------------------------ttgagtatggcaggggtaga-gggaat
ttctagt-gtagcggtgaaatgcgtagatattagaaagaacaccagcggcgaaagcgctc
ta-ctgga-ccattactgacactcagagacgaaagctagggtagcaaaagggattagata
-cccctgtagtccta--gccgtaaacgatggatactagatgttgtgtttaatatgcagta
tcgtagctaacgcgttaagtatcccgcctggggagtacgctcgcaagggtgaaactcaaa
ggaattgacgggggcccgcacaagcggtggagcatgtggtttaattcgatgcaacgcgaa
gaaccttaccaggacttgacatactacaaatttctttgaaaaaaggaagtgccttcggga
atgtagatacaggtggtgcatggctgtcgtcagctcgtgtcgtgagatgttgggttaagt
cccgcaacgagcgcaacccttatttttagttactaattaattaggttttctagaaagact
gccggtgacaaaccggaggaaggtgaggatgacgtcaagtcagcatgccccttatgtcct
gggctacacacgtgctacaatggttaaaacaaagggtcgcgagctcgtgagagtcagcta
atcccataaatttagcctaagttcagattgtaggctgcaactcg----------
>HM1332301_Uncultured_marine_haptophyte_Biosope_T39_16S_PLA491028
------------------------------------------------------------
---------accattgggcgtaaagcgtctgtaggttgtttaataagtctgttgttaaag
actagggcttaaccctagagaagcaatggaaactacta-gac------------------
---------------------------------ttgagtatggcaggggtaga-gggaat
ttctagt-gtagcggtgaaatgcgtagatattagaaagaacaccggtggcgaaagcgctc
ta-ccgga-ccattactgacactcagagacgaaagctagggtagcaaaagggattagata
-cccctgtagtccta--gccgtaaacgatggatactagatgttgtgtttaatatgcagta
tcgtagctaacgcgttaagtatcccgcctggggagtacgctcgcaagggtgaaactcaaa
ggaattgacgggggcccgcacaagcggtggagcatgtggtttaattcgatgcaacgcgaa
gaaccttaccaggacttgacatactgcaaatttctttgaaaaaaggaagtgccttcggga
atgtagatacaggtggtgcatggctgtcgtcagctagtgtcgtgagatgttgggttaagt
cccgcaacgagcgcaacccttatttttagttactaattaattaggttttctagaaagact
gccggtgacaaaccggaggaaggtgaggatgacgtcaagtcagcatgccccttatgtcct
gggctacacacgtgctacaatggttaaaacaaagggtcgcgagcttgtgagagtcagcta
atcccataaatttagcctaagttcagatcgtaggctgcaact------------
>LC0873751_Uncultured_Emiliania_JT_stE_0m_86
----------------------------------------taatacgggggatgcaagcg
ttatccggaatcattgggcgtaaagcgcctgtaggttgtttaataagtctgttgttaaag
actagggcttaaccctagaaaagcaatggaaactatta-gac------------------
---------------------------------tagagtatggcaggggtaga-gggaat
ttctagt-gtagcggtgaaatgcgtagatattagaaagaacaccggcggcgaaagcgctc
ta-ctgga-ccattactgacactcagaggcgaaagctagggtagcaaaagggattagata
-cccctgtagtccta--gccgtaaacgatggatactagatgttgtgctttatgtacagta
tcgtagctaacgcgttaagtatcccgcctggggagtacgctcgcaagggtg---------
------------------------------------------------------------
------------------------------------------------------------
------------------------------------------------------------
------------------------------------------------------------
------------------------------------------------------------
------------------------------------------------------------
------------------------------------------------------
>KT9562921_Haptophyta_environmental_samples_ST4_30
gaggaataagcatcggctaactccgtgccagcagccgcggtaatacgggggatgcaagcg
ttatccggaatcattgggcgtaaagcgcctgtaggttgtttaataagtctgttgttaaag
actagggcttaaccctagaaaagcaatggaaactacta-gac------------------
---------------------------------tagagtatggcaggggtaga-gggaat
ttctagt-gtagcggtgaaatgcgtagatattagaaagaacaccggtggcgaaagcgctc
ta-ctgga-ccattactgacactcagaggcgaaagctagggtagcaaaagggattagata
-cccctgtagtccta--gccgtaaacgatggatactacatgttgtgcattatgtacagta
tggtagctaacgcgttaagtatcccgcctggggagtacgctcgcaagggtgaaactcaaa
ggaattgacgggggcccgcacaagcggtggagcatgtggtttaattcgatgcaacgcgaa
gaaccttaccaaggcttgacatactacaaatttttctgagaagagaaagtgccttcggga
atgtagatacaggtggtgcatggctgtcgtcagctcgtgtcgtgagatgttgggttaagt
cccgcaacgagcgcaacccttgtttttagttgccaatttattgggttttctagaaagact
gccggtgacaaaccggaggaagttgaggatgactgcaagtcagcatgcaccttatgcctt
gggcgacacacgtgctacaatggctaggacaaagagttgcgagctcgcaagagtcagcta
atctcataaacttagtctaagttcggattgtaggctgcaactcgcctgcgtga-
>AB2002631_Chrysochromulina_sp_MBIC10513
gaggaataagcatcggctaactccgtgccagcagccgcggtaatacgggggatgcaagcg
ttatccggaatcattgggcgtaaagcgcctgtaggttgtttattaagtctgttgttaaag
actagggcttaaccctaggaaagcaagagaaactaata-gac------------------
---------------------------------ttgagtatggcaggggtaga-gggaat
ttctagt-gtagcggtgaaatgcgtagatattagaaagaacaccggcggcgaaagcgctc
ta-ctgga-ccattactgacactcagaggcgaaagctagggtagcaaaagggattagata
-cccctgtagtccta--gccgtaaacgatggatactagatgttgcgttt-aaatgcagta
tcgtagctaacgcgttaagtatcccgcctggggagtacgctcgcaagggtgaaactcaaa
ggaattgacgggggcccgcacaagcggtggagcatgtggtttaattcgatgcaacgcgaa
gaaccttaccagggcttgacatactacgaattctcttgaaaaagagaagtgccttcggga
atgtagatacaggtggtgcatggctgtcgtcagctcgtgtcgtgagatgttgggttaagt
cccgcaacgagcgcaacccttatttttagttaccaattcgttgggttttttagaaagact
gccggtgacaaaccggaggaaggtgaggatgacgtcaagtcagcatgccccttatgtcct
gggctacacacgtgctacaatggttaagacaaagagtcgcgagcttgcaaaagtcagcta
atctcgtaaacttagcctaagttcagattgtaggctgcaactcgcctgcatgaa
>EF0517541_Chrysochromulina_simplex_UIO_JomfB
------------------------------------------------------------
---------------------aaagcgcctgtaggttgtttattaagtctgttgttaaag
actagggcttaaccctaggaaagcaagagaaactaata-gac------------------
---------------------------------ttgagtatggcaggggtaga-gggaat
ttctagt-gtagcggtgaaatgcgtagatattagaaagaacaccggcggcgaaagcgctc
ta-ctgga-ccattactgacactcagaggcgaaagctagggtagcaaaagggattagata
-cccctgtagtccta--gccgtaaacgatggatactagatgttgcgttt-aaatgcagta
tcgtagctaacgcgttaagtatcccgcctggggagtacgctcgcaagggtgaaactcaaa
ggaattgacgggggcccgcacaagcggtggagcatgtggtttaattcgatgcaacgcgaa
gaaccttaccagggcttgacatactacgaattctcttgaaaaagagaagtgccttcggga
atgtagatacaggtggtgcatggctgtcgtcagctcgtgtcgtgagatgttgggttaagt
cccgcaacgagcgcaacccttatttttagttaccaattcgttgggttttttagaaagact
gccggtgacaaaccggaggaaggtgaggatgacgtcaagtcagcatgccccttatgtcct
gggctacacacgtgctacaatggttaagacaaagagtcgcgagc-tgcaaaagtcagcta
------------------------------------------------------
>EF0517551_Chrysochromulina_throndsenii_UIO_K11
------------------------------------------------------------
---------------------aaagcgcctgtaggttgtttattaagtctgttgttaaag
actagggcttaaccctaggaaagcaagagaaactaata-gac------------------
---------------------------------ttgagtatggcaggggtaga-gggaat
ttctagt-gtagcggtgaaatgcgtagatattagaaagaacaccggcggcgaaagcgctc
ta-ctgga-ccattactgacactcagaggcgaaagctagggtagcaaaagggattagata
-cccctgtagtccta--gccgtaaacgatggatactagatgttgcgttt-aaatgcagta
tcgtagctaacgcgttaagtatcccgcctggggagtacgctcgcaagggtgaaactcaaa
ggaattgacgggggcccgcacaagcggtggagcatgtggtttaattcgatgcaacgcgaa
gaaccttaccagggcttgacatactacgaattctcttgaaaaagagaagtgccttcggga
atgtagatacaggtggtgcatggctgtcgtcagctcgtgtcgtgagatgttgggttaagt
cccgcaacgagcgcaacccttatttttagttaccaattcgttgggttttttagaaagact
gccggtgacaaaccggaggaaggtgaggatgacgtcaagtcagcatgccccttatgtcct
gggctacacacgtgctacaatggttaagacaaagagtcgcgagc-tgcaaaagtcagcta
------------------------------------------------------
>CAMNT_0003281755_Chrysochromulina_rotalis_Strain_UIO044_extraction
gaggaataagcatcggctaactccgtgccagcagccgcggtaatacgggggatgcaagcg
ttatccggaatcattgggcgtaaagcgcctgtaggttgtttattaagtctgttgttaaag
actagggcttaaccctaggaaagcaagagaaactaata-gac------------------
---------------------------------ttgagtatggcaggggtaga-gggaat
ttctagt-gtagcggtgaaatgcgtagatattagaaagaacaccggcggcgaaagcgctc
ta-ctgga-ccattactgacactcagaggcgaaagctagggtagcaaaagggattagata
-cccctgtagtccta--gccgtaaacgatggatactagatgttgcgttt-aaatgcagta
tcgtagctaacgcgttaagtatcccgcctggggagtacgctcgcaagggtgaaactcaaa
ggaattgacgggggcccgcacaagcggtggagcatgtggtttaattcga--caacgcgaa
gaaccttaccagggcttgacatactacgaattctcttgaaaaagagaagtgccttcggga
atgtagatacaggtggtgcatggctgtcgtcagctcgtgtcgtgagatgttgggttaagt
cccgcaacgagcgcaacccttatttttagttaccaattcgttgggttttttagaaagact
gccggtgacaaaccggaggaaggtgaggatgacgtcaagtcagcatgccccttatgtcct
gggctacacacgtgctacaatggttaagacaaagagtcgcgagcttgcaaaagtcagcta
atctcgtaaacttagcctaagttcagattgtaggctgcaactcgcctgcatgaa
>KU0595001_Uncultured_marine_haptophyte_CARBOM_St98_surf_16S_PEUK_E5
------------------------------------------------------------
------------------------------------------gtaagtctgttgttaaag
accagggcttaaccctgggaaagcaatggaaactacta-gac------------------
---------------------------------ttgagtatggcaggggtaga-gggaat
ttctagt-gtagcggtgaaatgcgtagatattagaaagaacaccggcggcgaaagcgctc
ta-ctgga-ccattactgacactcagaggcgaaagctaggggagcaaaagggattagata
-cccctgtagtccta--gccgtaaacgatggatactagatgttgcgcaatttgtgcagta
tcttagctaacgcgttaagtatcccgcctggggagtacgctcgcaagggtgaaactcaaa
ggaattgacgggggcccgcacaagcggtggagcatgtggtttaattcgatgcaacgcgaa
gaaccttaccagggcttgacatactgcgaatctttttgagaaagaagagtgccttcggga
atgcagatacaggtggtgcatggctgtcgtcagctcgtgtcgtgagatgttgggttaagt
cccgcaacgagcgcaacccttgtttttagttac---------------------------
------------------------------------------------------------
------------------------------------------------------------
------------------------------------------------------
>JX8693541_Uncultured_haptophyte_env_Pavin_epi_T_S22F
gaggaataagcatcggctaactccgtgccagcagccgcggtaatacgggggatgcaagcg
ttatccggaatcattgggcgtaaagcgcctgtaggtcgtttaataagtctgttgttaaag
actagggcttaaccctagaaaagcaatggaaactacta-gac------------------
---------------------------------ttgagtatggcaggggtaga-gggaat
ttctagt-gtagcggtgaaatgcgtagatattagaaagaacaccagcggcgaaagcgctc
ta-ctgga-ccactactgacactgagaggcgaaagctaggggagcaaaagggattagata
-cccctgtagtccta--gccgtaaacgatggatactaggtgttgtgcaatttgtacagta
tcttagctaacgcgttaagtatcccgcctggggagtacgctcgcaagagtgaaactcaaa
ggaattgacgggggcccgcacaagcggtggagcatgcggtttaattcgatgctacgcgaa
gaaccttaccagggcttgacatactacaaatctttttgaaacgaaagagtgccttcggga
atgtagatacaggtggtgcatggctgtcgtcagctcgtgtcgtgagatgttgggttaagt
cccgcaacgagcgcaaccctcgtttttagttgccaatttattgggatttctaaaaagact
gccggtgacaaaccggaggaaggtgaggatgacgtcaagtcagcatgccccttatgtcct
gggccacacacgtgctacaatggcgaagacaaagagtcgcaaacttgcgaaagttagcta
atctcataaacttcgtctaagttcggattgtaggctgcaactcgcctacgtgaa
>EF0522031_Uncultured_haptophyte_MC622-38
gaggaataagcatcggctaactccgtgccagcagccgcggtaatacgggggatgcaagcg
ttatccggaatcattgggcgtaaagcgcctgtaggttgtttaataagtctgttgttaaag
actagggcttaaccctagaaaagcaatggaaactacta-gac------------------
---------------------------------tagagtatggcaggggtaga-gggaat
ttctagt-gtagcggtgaaatgcgtagatattagaaagaacaccggcggcgaaagcgctc
ta-ctgga-ccattactgacactcagaggcgaaagctaggggagcaaaagggattagata
-cccctgtagtccta--gccgtaaacgatggatactagatgttgcgcaatttgtgcagta
tcttagctaacgcgttaagtatcccgcctggggagtacgctcgcaagggtgaaactcaaa
ggaattgacgggggcccgcacaagcggtggagcatgtggtttaattcgatgcaacgcgaa
gaaccttaccagggcttgacatactacaaatcttttcgaaacgaaagagtgccttcggga
atgtagatacaggtggtgcatggctgtcgtcagctcgtgtcgtgagatgttgggttaagt
cccgcaacgagcgcaaccctcatttttagttgccaatttattgggatttctagagagact
gccggtgacaaaccggaggaaggtgaggatgacgtcaagtcagcatgccccttatgccct
gggccacacacgtgctacaatggcgaagacaaagagtcgcaaacctgcgaaggctagcta
atctcgtaaacttcgtctaagttcggattgcaggctgcaactcgcctgcatgaa
>EF0520691_Uncultured_haptophyte_250304-84
gaggaataagcatcggctaactccgtgccagcagccgcggtaatacgggggatgcaagcg
ttatccggaatcattgggcgtaaagcgcctgtaggttgtttagtaagtctgttgttaaag
accagggcttaaccctgggaaagcaatggaaactacta-gac------------------
---------------------------------ttgagtatggcaggggtaga-gggaat
ttctagt-gtagcggtgaaatgcgtagatattagaaagaacaccggcggcgaaagcgctc
ta-ctgga-ccattactgacactcagaggcgaaagctaggggagcaaaagggattagata
-cccctgtagtccta--gccgtaaacgatggatactagatgttgcgcaatttgtgcagta
tcttagctaacgcgttaagtatcccgcctggggagtacgctcgcaagggtgaaactcaaa
ggaattgacgggggcccgcacaagcggtggagcatgtggtttaattcgatgcaacgcgaa
gaaccttaccagggcttgacatactacaaatcttttcgaaacgaaagagtgccttcggga
atgtagatacaggtggtgcatggctgtcgtcagctcgtgtcgtgagatgttgggttaagt
cccgcaacgagcgcaaccctcatttttagttgccaatttattgggatttctagagagact
gccggtgacaaaccggaggaaggtgaggatgacgtcaagtcagcatgccccttatgccct
gggccacacacgtgctacaatggcgaagacaaagagtcgcaaacctgcgaaggctagcta
atctcgtaaacttcgtctaagttcggattgcaggctgcaactcgcctacatgaa
>EF0520481_Uncultured_haptophyte_250304-51
gaggaataagcatcggctaactccgtgccagcagccgcggtaatacgggggatgcaagcg
ttatccggaatcattgggcgtaaagcgcctgtaggttgtttagtaagtctgttgttaaag
accagggcttaaccctgggaaagcaatggaaactacta-gac------------------
---------------------------------ttgagtatggcaggggtaga-gggaat
ttctagt-gtagcggtgaaatgcgtagatattagaaagaacaccggcggcgaaagcgctc
ta-ctgga-ccattactgacactcagaggcgaaagctaggggagcaaaagggattagata
-cccctgtagtccta--gccgtaaacgatggatactagatgttgcgcaatttgtgcagta
tcttagctaacgcgttaagtatcccgcctggggagtacgctcgcaagggtgaaactcaaa
ggaattgacgggggcccgcacaagcggtggagcatgtggtttaattcgatgcaacgcgaa
gaaccttaccagggcttgacatactacaaatcttttcgaaacgaaagagtgccttcggga
atgtagatacaggtggtgcatggctgtcgtcagctcgtgtcgtgagatgttgggttaagt
cccgcaacgagcgcaaccctcatttttagttgccaatttattgggatttctagagagact
gccggtgacaaaccggaggaaggtgaggatgacgtcaagtcagcatgccccttatgccct
gggccacacacgtgctacaatggcgaagacaaagagtcgcaaacctgcgaaggctagcta
atctcgtaaacttcgtctaagttcggattgcaggctgcaactcgcctacgtgaa
>OL7036011_Emiliania_huxleyi_RCC1253
gaggaataagcatcggctaactccgtgccagcagccgcggtaatacgggggatgcaagcg
ttatccggaatcattgggcgtaaagcgcctgtaggttgtttagtaagtctgttgttaaag
accagggcttaaccctgggaaagcaatggaaactacta-gac------------------
---------------------------------ttgagtatggcaggggtaga-gggaat
ttctagt-gtagcggtgaaatgcgtagatattagaaagaacaccggcggcgaaagcgctc
ta-ctgga-ccattactgacactcagaggcgaaagctaggggagcaaaagggattagata
-cccctgtagtccta--gccgtaaacgatggatactagatgttgcgcaatttgtgcagta
tcttagctaacgcgttaagtatcccgcctggggagtacgctcgcaagggtgaaactcaaa
ggaattgacgggggcccgcacaagcggtggagcatgtggtttaattcgatgcaacgcgaa
gaaccttaccagggcttgacatactacaaatcttttcgaaacgaaagagtgccttcggga
atgtagatacaggtggtgcatggctgtcgtcagctcgtgtcgtgagatgttgggttaagt
cccgcaacgagcgcaaccctcatttttagttgccaatttattgggatttctagagagact
gccggtgacaaaccggaggaaggtgaggatgacgtcaagtcagcatgccccttatgccct
gggccacacacgtgctacaatggcgaagacaaagagtcgcaaacctgcgaaggctagcta
atctcgtaaacttcgtctaagttcggattgtaggctgcaactcgcctgcatgaa
>OL7036051_Emiliania_huxleyi_Van556
gaggaataagcatcggctaactccgtgccagcagccgcggtaatacgggggatgcaagcg
ttatccggaatcattgggcgtaaagcgcctgtaggttgtttagtaagtctgttgttaaag
accagggcttaaccctgggaaagcaatggaaactacta-gac------------------
---------------------------------ttgagtatggcaggggtaga-gggaat
ttctagt-gtagcggtgaaatgcgtagatattagaaagaacaccggcggcgaaagcgctc
ta-ctgga-ccattactgacactcagaggcgaaagctaggggagcaaaagggattagata
-cccctgtagtccta--gccgtaaacgatggatactagatgttgcgcaatttgtgcagta
tcttagctaacgcgttaagtatcccgcctggggagtacgctcgcaagggtgaaactcaaa
ggaattgacgggggcccgcacaagcggtggagcatgtggtttaattcgatgcaacgcgaa
gaaccttaccagggcttgacatactacaaatcttttcgaaacgaaagagtgccttcggga
atgtagatacaggtggtgcatggctgtcgtcagctcgtgtcgtgagatgttgggttaagt
cccgcaacgagcgcaaccctcatttttagttgccaatttattgggatttctagagagact
gccggtgacaaaccggaggaaggtgaggatgacgtcaagtcagcatgccccttatgccct
gggccacacacgtgctacaatggcgaagacaaagagtcgcaaacctgcgaaggctagcta
atctcgtaaacttcgtctaagttcggattgtaggctgcaactcgcctgcatgaa
>OL7036001_Emiliania_huxleyi_RCC174
gaggaataagcatcggctaactccgtgccagcagccgcggtaatacgggggatgcaagcg
ttatccggaatcattgggcgtaaagcgcctgtaggttgtttagtaagtctgttgttaaag
accagggcttaaccctgggaaagcaatggaaactacta-gac------------------
---------------------------------ttgagtatggcaggggtaga-gggaat
ttctagt-gtagcggtgaaatgcgtagatattagaaagaacaccggcggcgaaagcgctc
ta-ctgga-ccattactgacactcagaggcgaaagctaggggagcaaaagggattagata
-cccctgtagtccta--gccgtaaacgatggatactagatgttgcgcaatttgtgcagta
tcttagctaacgcgttaagtatcccgcctggggagtacgctcgcaagggtgaaactcaaa
ggaattgacgggggcccgcacaagcggtggagcatgtggtttaattcgatgcaacgcgaa
gaaccttaccagggcttgacatactacaaatcttttcgaaacgaaagagtgccttcggga
atgtagatacaggtggtgcatggctgtcgtcagctcgtgtcgtgagatgttgggttaagt
cccgcaacgagcgcaaccctcatttttagttgccaatttattgggatttctagagagact
gccggtgacaaaccggaggaaggtgaggatgacgtcaagtcagcatgccccttatgccct
gggccacacacgtgctacaatggcgaagacaaagagtcgcaaacctgcgaaggctagcta
atctcgtaaacttcgtctaagttcggattgtaggctgcaactcgcctgcatgaa
>OL6915571_Emiliania_huxleyi_B39
gaggaataagcatcggctaactccgtgccagcagccgcggtaatacgggggatgcaagcg
ttatccggaatcattgggcgtaaagcgcctgtaggttgtttagtaagtctgttgttaaag
accagggcttaaccctgggaaagcaatggaaactacta-gac------------------
---------------------------------ttgagtatggcaggggtaga-gggaat
ttctagt-gtagcggtgaaatgcgtagatattagaaagaacaccggcggcgaaagcgctc
ta-ctgga-ccattactgacactcagaggcgaaagctaggggagcaaaagggattagata
-cccctgtagtccta--gccgtaaacgatggatactagatgttgcgcaatttgtgcagta
tcttagctaacgcgttaagtatcccgcctggggagtacgctcgcaagggtgaaactcaaa
ggaattgacgggggcccgcacaagcggtggagcatgtggtttaattcgatgcaacgcgaa
gaaccttaccagggcttgacatactacaaatcttttcgaaacgaaagagtgccttcggga
atgtagatacaggtggtgcatggctgtcgtcagctcgtgtcgtgagatgttgggttaagt
cccgcaacgagcgcaaccctcatttttagttgccaatttattgggatttctagagagact
gccggtgacaaaccggaggaaggtgaggatgacgtcaagtcagcatgccccttatgccct
gggccacacacgtgctacaatggcgaagacaaagagtcgcaaacctgcgaaggctagcta
atctcgtaaacttcgtctaagttcggattgtaggctgcaactcgcctgcatgaa
>OL7035911_Emiliania_huxleyi_92F
gaggaataagcatcggctaactccgtgccagcagccgcggtaatacgggggatgcaagcg
ttatccggaatcattgggcgtaaagcgcctgtaggttgtttagtaagtctgttgttaaag
accagggcttaaccctgggaaagcaatggaaactacta-gac------------------
---------------------------------ttgagtatggcaggggtaga-gggaat
ttctagt-gtagcggtgaaatgcgtagatattagaaagaacaccggcggcgaaagcgctc
ta-ctgga-ccattactgacactcagaggcgaaagctaggggagcaaaagggattagata
-cccctgtagtccta--gccgtaaacgatggatactagatgttgcgcaatttgtgcagta
tcttagctaacgcgttaagtatcccgcctggggagtacgctcgcaagggtgaaactcaaa
ggaattgacgggggcccgcacaagcggtggagcatgtggtttaattcgatgcaacgcgaa
gaaccttaccagggcttgacatactacaaatcttttcgaaacgaaagagtgccttcggga
atgtagatacaggtggtgcatggctgtcgtcagctcgtgtcgtgagatgttgggttaagt
cccgcaacgagcgcaaccctcatttttagttgccaatttattgggatttctagagagact
gccggtgacaaaccggaggaaggtgaggatgacgtcaagtcagcatgccccttatgccct
gggccacacacgtgctacaatggcgaagacaaagagtcgcaaacctgcgaaggctagcta
atctcgtaaacttcgtctaagttcggattgtaggctgcaactcgcctgcatgaa
>OL7036021_Emiliania_huxleyi_RCC4002
gaggaataagcatcggctaactccgtgccagcagccgcggtaatacgggggatgcaagcg
ttatccggaatcattgggcgtaaagcgcctgtaggttgtttagtaagtctgttgttaaag
accagggcttaaccctgggaaagcaatggaaactacta-gac------------------
---------------------------------ttgagtatggcaggggtaga-gggaat
ttctagt-gtagcggtgaaatgcgtagatattagaaagaacaccggcggcgaaagcgctc
ta-ctgga-ccattactgacactcagaggcgaaagctaggggagcaaaagggattagata
-cccctgtagtccta--gccgtaaacgatggatactagatgttgcgcaatttgtgcagta
tcttagctaacgcgttaagtatcccgcctggggagtacgctcgcaagggtgaaactcaaa
ggaattgacgggggcccgcacaagcggtggagcatgtggtttaattcgatgcaacgcgaa
gaaccttaccagggcttgacatactacaaatcttttcgaaacgaaagagtgccttcggga
atgtagatacaggtggtgcatggctgtcgtcagctcgtgtcgtgagatgttgggttaagt
cccgcaacgagcgcaaccctcatttttagttgccaatttattgggatttctagagagact
gccggtgacaaaccggaggaaggtgaggatgacgtcaagtcagcatgccccttatgccct
gggccacacacgtgctacaatggcgaagacaaagagtcgcaaacctgcgaaggctagcta
atctcgtaaacttcgtctaagttcggattgcaggctgcaactcgcctgcatgaa
>OL7036111_Gephyrocapsa_parvula_RCC4034
gaggaataagcatcggctaactccgtgccagcagccgcggtaatacgggggatgcaagcg
ttatccggaatcattgggcgtaaagcgcctgtaggttgtttagtaagtctgttgttaaag
accagggcttaaccctgggaaagcaatggaaactacta-gac------------------
---------------------------------ttgagtatggcaggggtaga-gggaat
ttctagt-gtagcggtgaaatgcgtagatattagaaagaacaccggcggcgaaagcgctc
ta-ctgga-ccattactgacactcagaggcgaaagctaggggagcaaaagggattagata
-cccctgtagtccta--gccgtaaacgatggatactagatgttgcgcaatttgtgcagta
tcttagctaacgcgttaagtatcccgcctggggagtacgctcgcaagggtgaaactcaaa
ggaattgacgggggcccgcacaagcggtggagcatgtggtttaattcgatgcaacgcgaa
gaaccttaccagggcttgacatactacaaatcttttcgaaacgaaagagtgccttcggga
atgtagatacaggtggtgcatggctgtcgtcagctcgtgtcgtgagatgttgggttaagt
cccgcaacgagcgcaaccctcatttttagttgccaatttattgggatttctagagagact
gccggtgacaaaccggaggaaggtgaggatgacgtcaagtcagcatgccccttatgccct
gggccacacacgtgctacaatggcgaagacaaagagtcgcaaacctgcgaaggctagcta
atctcgtaaacttcgtctaagttcggattgcaggctgcaactcgcctgcatgaa
>OL7036101_Gephyrocapsa_parvula_RCC4033
gaggaataagcatcggctaactccgtgccagcagccgcggtaatacgggggatgcaagcg
ttatccggaatcattgggcgtaaagcgcctgtaggttgtttagtaagtctgttgttaaag
accagggcttaaccctgggaaagcaatggaaactacta-gac------------------
---------------------------------ttgagtatggcaggggtaga-gggaat
ttctagt-gtagcggtgaaatgcgtagatattagaaagaacaccggcggcgaaagcgctc
ta-ctgga-ccattactgacactcagaggcgaaagctaggggagcaaaagggattagata
-cccctgtagtccta--gccgtaaacgatggatactagatgttgcgcaatttgtgcagta
tcttagctaacgcgttaagtatcccgcctggggagtacgctcgcaagggtgaaactcaaa
ggaattgacgggggcccgcacaagcggtggagcatgtggtttaattcgatgcaacgcgaa
gaaccttaccagggcttgacatactacaaatcttttcgaaacgaaagagtgccttcggga
atgtagatacaggtggtgcatggctgtcgtcagctcgtgtcgtgagatgttgggttaagt
cccgcaacgagcgcaaccctcatttttagttgccaatttattgggatttctagagagact
gccggtgacaaaccggaggaaggtgaggatgacgtcaagtcagcatgccccttatgccct
gggccacacacgtgctacaatggcgaagacaaagagtcgcaaacctgcgaaggctagcta
atctcgtaaacttcgtctaagttcggattgcaggctgcaactcgcctgcatgaa
>OL7036091_Gephyrocapsa_ericsonii_RCC4032
gaggaataagcatcggctaactccgtgccagcagccgcggtaatacgggggatgcaagcg
ttatccggaatcattgggcgtaaagcgcctgtaggttgtttagtaagtctgttgttaaag
accagggcttaaccctgggaaagcaatggaaactacta-gac------------------
---------------------------------ttgagtatggcaggggtaga-gggaat
ttctagt-gtagcggtgaaatgcgtagatattagaaagaacaccggcggcgaaagcgctc
ta-ctgga-ccattactgacactcagaggcgaaagctaggggagcaaaagggattagata
-cccctgtagtccta--gccgtaaacgatggatactagatgttgcgcaatttgtgcagta
tcttagctaacgcgttaagtatcccgcctggggagtacgctcgcaagggtgaaactcaaa
ggaattgacgggggcccgcacaagcggtggagcatgtggtttaattcgatgcaacgcgaa
gaaccttaccagggcttgacatactacaaatcttttcgaaacgaaagagtgccttcggga
atgtagatacaggtggtgcatggctgtcgtcagctcgtgtcgtgagatgttgggttaagt
cccgcaacgagcgcaaccctcatttttagttgccaatttattgggatttctagagagact
gccggtgacaaaccggaggaaggtgaggatgacgtcaagtcagcatgccccttatgccct
gggccacacacgtgctacaatggcgaagacaaagagtcgcaaacctgcgaaggctagcta
atctcgtaaacttcgtctaagttcggattgcaggctgcaactcgcctgcatgaa
>OL7036071_Gephyrocapsa_oceanica_RCC3711
gaggaataagcatcggctaactccgtgccagcagccgcggtaatacgggggatgcaagcg
ttatccggaatcattgggcgtaaagcgcctgtaggttgtttagtaagtctgttgttaaag
accagggcttaaccctgggaaagcaatggaaactacta-gac------------------
---------------------------------ttgagtatggcaggggtaga-gggaat
ttctagt-gtagcggtgaaatgcgtagatattagaaagaacaccggcggcgaaagcgctc
ta-ctgga-ccattactgacactcagaggcgaaagctaggggagcaaaagggattagata
-cccctgtagtccta--gccgtaaacgatggatactagatgttgcgcaatttgtgcagta
tcttagctaacgcgttaagtatcccgcctggggagtacgctcgcaagggtgaaactcaaa
ggaattgacgggggcccgcacaagcggtggagcatgtggtttaattcgatgcaacgcgaa
gaaccttaccagggcttgacatactacaaatcttttcgaaacgaaagagtgccttcggga
atgtagatacaggtggtgcatggctgtcgtcagctcgtgtcgtgagatgttgggttaagt
cccgcaacgagcgcaaccctcatttttagttgccaatttattgggatttctagagagact
gccggtgacaaaccggaggaaggtgaggatgacgtcaagtcagcatgccccttatgccct
gggccacacacgtgctacaatggcgaagacaaagagtcgcaaacctgcgaaggctagcta
atctcgtaaacttcgtctaagttcggattgcaggctgcaactcgcctgcatgaa
>OL7036061_Gephyrocapsa_oceanica_RCC1296
gaggaataagcatcggctaactccgtgccagcagccgcggtaatacgggggatgcaagcg
ttatccggaatcattgggcgtaaagcgcctgtaggttgtttagtaagtctgttgttaaag
accagggcttaaccctgggaaagcaatggaaactacta-gac------------------
---------------------------------ttgagtatggcaggggtaga-gggaat
ttctagt-gtagcggtgaaatgcgtagatattagaaagaacaccggcggcgaaagcgctc
ta-ctgga-ccattactgacactcagaggcgaaagctaggggagcaaaagggattagata
-cccctgtagtccta--gccgtaaacgatggatactagatgttgcgcaatttgtgcagta
tcttagctaacgcgttaagtatcccgcctggggagtacgctcgcaagggtgaaactcaaa
ggaattgacgggggcccgcacaagcggtggagcatgtggtttaattcgatgcaacgcgaa
gaaccttaccagggcttgacatactacaaatcttttcgaaacgaaagagtgccttcggga
atgtagatacaggtggtgcatggctgtcgtcagctcgtgtcgtgagatgttgggttaagt
cccgcaacgagcgcaaccctcatttttagttgccaatttattgggatttctagagagact
gccggtgacaaaccggaggaaggtgaggatgacgtcaagtcagcatgccccttatgccct
gggccacacacgtgctacaatggcgaagacaaagagtcgcaaacctgcgaaggctagcta
atctcgtaaacttcgtctaagttcggattgcaggctgcaactcgcctgcatgaa
>OL7036032_Emiliania_huxleyi_RCC4028
gaggaataagcatcggctaactccgtgccagcagccgcggtaatacgggggatgcaagcg
ttatccggaatcattgggcgtaaagcgcctgtaggttgtttagtaagtctgttgttaaag
accagggcttaaccctgggaaagcaatggaaactacta-gac------------------
---------------------------------ttgagtatggcaggggtaga-gggaat
ttctagt-gtagcggtgaaatgcgtagatattagaaagaacaccggcggcgaaagcgctc
ta-ctgga-ccattactgacactcagaggcgaaagctaggggagcaaaagggattagata
-cccctgtagtccta--gccgtaaacgatggatactagatgttgcgcaatttgtgcagta
tcttagctaacgcgttaagtatcccgcctggggagtacgctcgcaagggtgaaactcaaa
ggaattgacgggggcccgcacaagcggtggagcatgtggtttaattcgatgcaacgcgaa
gaaccttaccagggcttgacatactacaaatcttttcgaaacgaaagagtgccttcggga
atgtagatacaggtggtgcatggctgtcgtcagctcgtgtcgtgagatgttgggttaagt
cccgcaacgagcgcaaccctcatttttagttgccaatttattgggatttctagagagact
gccggtgacaaaccggaggaaggtgaggatgacgtcaagtcagcatgccccttatgccct
gggccacacacgtgctacaatggcgaagacaaagagtcgcaaacctgcgaaggctagcta
atctcgtaaacttcgtctaagttcggattgcaggctgcaactcgcctgcatgaa
>OL7035991_Emiliania_huxleyi_NZEH
gaggaataagcatcggctaactccgtgccagcagccgcggtaatacgggggatgcaagcg
ttatccggaatcattgggcgtaaagcgcctgtaggttgtttagtaagtctgttgttaaag
accagggcttaaccctgggaaagcaatggaaactacta-gac------------------
---------------------------------ttgagtatggcaggggtaga-gggaat
ttctagt-gtagcggtgaaatgcgtagatattagaaagaacaccggcggcgaaagcgctc
ta-ctgga-ccattactgacactcagaggcgaaagctaggggagcaaaagggattagata
-cccctgtagtccta--gccgtaaacgatggatactagatgttgcgcaatttgtgcagta
tcttagctaacgcgttaagtatcccgcctggggagtacgctcgcaagggtgaaactcaaa
ggaattgacgggggcccgcacaagcggtggagcatgtggtttaattcgatgcaacgcgaa
gaaccttaccagggcttgacatactacaaatcttttcgaaacgaaagagtgccttcggga
atgtagatacaggtggtgcatggctgtcgtcagctcgtgtcgtgagatgttgggttaagt
cccgcaacgagcgcaaccctcatttttagttgccaatttattgggatttctagagagact
gccggtgacaaaccggaggaaggtgaggatgacgtcaagtcagcatgccccttatgccct
gggccacacacgtgctacaatggcgaagacaaagagtcgcaaacctgcgaaggctagcta
atctcgtaaacttcgtctaagttcggattgcaggctgcaactcgcctgcatgaa
>OL7035951_Emiliania_huxleyi_CCMP379
gaggaataagcatcggctaactccgtgccagcagccgcggtaatacgggggatgcaagcg
ttatccggaatcattgggcgtaaagcgcctgtaggttgtttagtaagtctgttgttaaag
accagggcttaaccctgggaaagcaatggaaactacta-gac------------------
---------------------------------ttgagtatggcaggggtaga-gggaat
ttctagt-gtagcggtgaaatgcgtagatattagaaagaacaccggcggcgaaagcgctc
ta-ctgga-ccattactgacactcagaggcgaaagctaggggagcaaaagggattagata
-cccctgtagtccta--gccgtaaacgatggatactagatgttgcgcaatttgtgcagta
tcttagctaacgcgttaagtatcccgcctggggagtacgctcgcaagggtgaaactcaaa
ggaattgacgggggcccgcacaagcggtggagcatgtggtttaattcgatgcaacgcgaa
gaaccttaccagggcttgacatactacaaatcttttcgaaacgaaagagtgccttcggga
atgtagatacaggtggtgcatggctgtcgtcagctcgtgtcgtgagatgttgggttaagt
cccgcaacgagcgcaaccctcatttttagttgccaatttattgggatttctagagagact
gccggtgacaaaccggaggaaggtgaggatgacgtcaagtcagcatgccccttatgccct
gggccacacacgtgctacaatggcgaagacaaagagtcgcaaacctgcgaaggctagcta
atctcgtaaacttcgtctaagttcggattgcaggctgcaactcgcctgcatgaa
>OL7035941_Emiliania_huxleyi_CCMP371
gaggaataagcatcggctaactccgtgccagcagccgcggtaatacgggggatgcaagcg
ttatccggaatcattgggcgtaaagcgcctgtaggttgtttagtaagtctgttgttaaag
accagggcttaaccctgggaaagcaatggaaactacta-gac------------------
---------------------------------ttgagtatggcaggggtaga-gggaat
ttctagt-gtagcggtgaaatgcgtagatattagaaagaacaccggcggcgaaagcgctc
ta-ctgga-ccattactgacactcagaggcgaaagctaggggagcaaaagggattagata
-cccctgtagtccta--gccgtaaacgatggatactagatgttgcgcaatttgtgcagta
tcttagctaacgcgttaagtatcccgcctggggagtacgctcgcaagggtgaaactcaaa
ggaattgacgggggcccgcacaagcggtggagcatgtggtttaattcgatgcaacgcgaa
gaaccttaccagggcttgacatactacaaatcttttcgaaacgaaagagtgccttcggga
atgtagatacaggtggtgcatggctgtcgtcagctcgtgtcgtgagatgttgggttaagt
cccgcaacgagcgcaaccctcatttttagttgccaatttattgggatttctagagagact
gccggtgacaaaccggaggaaggtgaggatgacgtcaagtcagcatgccccttatgccct
gggccacacacgtgctacaatggcgaagacaaagagtcgcaaacctgcgaaggctagcta
atctcgtaaacttcgtctaagttcggattgcaggctgcaactcgcctgcatgaa
>OL7035901_Emiliania_huxleyi_92E
gaggaataagcatcggctaactccgtgccagcagccgcggtaatacgggggatgcaagcg
ttatccggaatcattgggcgtaaagcgcctgtaggttgtttagtaagtctgttgttaaag
accagggcttaaccctgggaaagcaatggaaactacta-gac------------------
---------------------------------ttgagtatggcaggggtaga-gggaat
ttctagt-gtagcggtgaaatgcgtagatattagaaagaacaccggcggcgaaagcgctc
ta-ctgga-ccattactgacactcagaggcgaaagctaggggagcaaaagggattagata
-cccctgtagtccta--gccgtaaacgatggatactagatgttgcgcaatttgtgcagta
tcttagctaacgcgttaagtatcccgcctggggagtacgctcgcaagggtgaaactcaaa
ggaattgacgggggcccgcacaagcggtggagcatgtggtttaattcgatgcaacgcgaa
gaaccttaccagggcttgacatactacaaatcttttcgaaacgaaagagtgccttcggga
atgtagatacaggtggtgcatggctgtcgtcagctcgtgtcgtgagatgttgggttaagt
cccgcaacgagcgcaaccctcatttttagttgccaatttattgggatttctagagagact
gccggtgacaaaccggaggaaggtgaggatgacgtcaagtcagcatgccccttatgccct
gggccacacacgtgctacaatggcgaagacaaagagtcgcaaacctgcgaaggctagcta
atctcgtaaacttcgtctaagttcggattgcaggctgcaactcgcctgcatgaa
>OL6915581_Emiliania_huxleyi_M219
gaggaataagcatcggctaactccgtgccagcagccgcggtaatacgggggatgcaagcg
ttatccggaatcattgggcgtaaagcgcctgtaggttgtttagtaagtctgttgttaaag
accagggcttaaccctgggaaagcaatggaaactacta-gac------------------
---------------------------------ttgagtatggcaggggtaga-gggaat
ttctagt-gtagcggtgaaatgcgtagatattagaaagaacaccggcggcgaaagcgctc
ta-ctgga-ccattactgacactcagaggcgaaagctaggggagcaaaagggattagata
-cccctgtagtccta--gccgtaaacgatggatactagatgttgcgcaatttgtgcagta
tcttagctaacgcgttaagtatcccgcctggggagtacgctcgcaagggtgaaactcaaa
ggaattgacgggggcccgcacaagcggtggagcatgtggtttaattcgatgcaacgcgaa
gaaccttaccagggcttgacatactacaaatcttttcgaaacgaaagagtgccttcggga
atgtagatacaggtggtgcatggctgtcgtcagctcgtgtcgtgagatgttgggttaagt
cccgcaacgagcgcaaccctcatttttagttgccaatttattgggatttctagagagact
gccggtgacaaaccggaggaaggtgaggatgacgtcaagtcagcatgccccttatgccct
gggccacacacgtgctacaatggcgaagacaaagagtcgcaaacctgcgaaggctagcta
atctcgtaaacttcgtctaagttcggattgcaggctgcaactcgcctgcatgaa
>OL3227071_Emiliania_huxleyi_RCC1217
gaggaataagcatcggctaactccgtgccagcagccgcggtaatacgggggatgcaagcg
ttatccggaatcattgggcgtaaagcgcctgtaggttgtttagtaagtctgttgttaaag
accagggcttaaccctgggaaagcaatggaaactacta-gac------------------
---------------------------------ttgagtatggcaggggtaga-gggaat
ttctagt-gtagcggtgaaatgcgtagatattagaaagaacaccggcggcgaaagcgctc
ta-ctgga-ccattactgacactcagaggcgaaagctaggggagcaaaagggattagata
-cccctgtagtccta--gccgtaaacgatggatactagatgttgcgcaatttgtgcagta
tcttagctaacgcgttaagtatcccgcctggggagtacgctcgcaagggtgaaactcaaa
ggaattgacgggggcccgcacaagcggtggagcatgtggtttaattcgatgcaacgcgaa
gaaccttaccagggcttgacatactacaaatcttttcgaaacgaaagagtgccttcggga
atgtagatacaggtggtgcatggctgtcgtcagctcgtgtcgtgagatgttgggttaagt
cccgcaacgagcgcaaccctcatttttagttgccaatttattgggatttctagagagact
gccggtgacaaaccggaggaaggtgaggatgacgtcaagtcagcatgccccttatgccct
gggccacacacgtgctacaatggcgaagacaaagagtcgcaaacctgcgaaggctagcta
atctcgtaaacttcgtctaagttcggattgcaggctgcaactcgcctgcatgaa
>OL3227061_Emiliania_huxleyi_RCC1216
gaggaataagcatcggctaactccgtgccagcagccgcggtaatacgggggatgcaagcg
ttatccggaatcattgggcgtaaagcgcctgtaggttgtttagtaagtctgttgttaaag
accagggcttaaccctgggaaagcaatggaaactacta-gac------------------
---------------------------------ttgagtatggcaggggtaga-gggaat
ttctagt-gtagcggtgaaatgcgtagatattagaaagaacaccggcggcgaaagcgctc
ta-ctgga-ccattactgacactcagaggcgaaagctaggggagcaaaagggattagata
-cccctgtagtccta--gccgtaaacgatggatactagatgttgcgcaatttgtgcagta
tcttagctaacgcgttaagtatcccgcctggggagtacgctcgcaagggtgaaactcaaa
ggaattgacgggggcccgcacaagcggtggagcatgtggtttaattcgatgcaacgcgaa
gaaccttaccagggcttgacatactacaaatcttttcgaaacgaaagagtgccttcggga
atgtagatacaggtggtgcatggctgtcgtcagctcgtgtcgtgagatgttgggttaagt
cccgcaacgagcgcaaccctcatttttagttgccaatttattgggatttctagagagact
gccggtgacaaaccggaggaaggtgaggatgacgtcaagtcagcatgccccttatgccct
gggccacacacgtgctacaatggcgaagacaaagagtcgcaaacctgcgaaggctagcta
atctcgtaaacttcgtctaagttcggattgcaggctgcaactcgcctgcatgaa
>NC_0637841_Gephyrocapsa_ericsonii_RCC4032
gaggaataagcatcggctaactccgtgccagcagccgcggtaatacgggggatgcaagcg
ttatccggaatcattgggcgtaaagcgcctgtaggttgtttagtaagtctgttgttaaag
accagggcttaaccctgggaaagcaatggaaactacta-gac------------------
---------------------------------ttgagtatggcaggggtaga-gggaat
ttctagt-gtagcggtgaaatgcgtagatattagaaagaacaccggcggcgaaagcgctc
ta-ctgga-ccattactgacactcagaggcgaaagctaggggagcaaaagggattagata
-cccctgtagtccta--gccgtaaacgatggatactagatgttgcgcaatttgtgcagta
tcttagctaacgcgttaagtatcccgcctggggagtacgctcgcaagggtgaaactcaaa
ggaattgacgggggcccgcacaagcggtggagcatgtggtttaattcgatgcaacgcgaa
gaaccttaccagggcttgacatactacaaatcttttcgaaacgaaagagtgccttcggga
atgtagatacaggtggtgcatggctgtcgtcagctcgtgtcgtgagatgttgggttaagt
cccgcaacgagcgcaaccctcatttttagttgccaatttattgggatttctagagagact
gccggtgacaaaccggaggaaggtgaggatgacgtcaagtcagcatgccccttatgccct
gggccacacacgtgctacaatggcgaagacaaagagtcgcaaacctgcgaaggctagcta
atctcgtaaacttcgtctaagttcggattgcaggctgcaactcgcctgcatgaa
>NC_0637851_Gephyrocapsa_parvula_RCC4033
gaggaataagcatcggctaactccgtgccagcagccgcggtaatacgggggatgcaagcg
ttatccggaatcattgggcgtaaagcgcctgtaggttgtttagtaagtctgttgttaaag
accagggcttaaccctgggaaagcaatggaaactacta-gac------------------
---------------------------------ttgagtatggcaggggtaga-gggaat
ttctagt-gtagcggtgaaatgcgtagatattagaaagaacaccggcggcgaaagcgctc
ta-ctgga-ccattactgacactcagaggcgaaagctaggggagcaaaagggattagata
-cccctgtagtccta--gccgtaaacgatggatactagatgttgcgcaatttgtgcagta
tcttagctaacgcgttaagtatcccgcctggggagtacgctcgcaagggtgaaactcaaa
ggaattgacgggggcccgcacaagcggtggagcatgtggtttaattcgatgcaacgcgaa
gaaccttaccagggcttgacatactacaaatcttttcgaaacgaaagagtgccttcggga
atgtagatacaggtggtgcatggctgtcgtcagctcgtgtcgtgagatgttgggttaagt
cccgcaacgagcgcaaccctcatttttagttgccaatttattgggatttctagagagact
gccggtgacaaaccggaggaaggtgaggatgacgtcaagtcagcatgccccttatgccct
gggccacacacgtgctacaatggcgaagacaaagagtcgcaaacctgcgaaggctagcta
atctcgtaaacttcgtctaagttcggattgcaggctgcaactcgcctgcatgaa
>NC_0637821_Gephyrocapsa_oceanica_RCC1296
gaggaataagcatcggctaactccgtgccagcagccgcggtaatacgggggatgcaagcg
ttatccggaatcattgggcgtaaagcgcctgtaggttgtttagtaagtctgttgttaaag
accagggcttaaccctgggaaagcaatggaaactacta-gac------------------
---------------------------------ttgagtatggcaggggtaga-gggaat
ttctagt-gtagcggtgaaatgcgtagatattagaaagaacaccggcggcgaaagcgctc
ta-ctgga-ccattactgacactcagaggcgaaagctaggggagcaaaagggattagata
-cccctgtagtccta--gccgtaaacgatggatactagatgttgcgcaatttgtgcagta
tcttagctaacgcgttaagtatcccgcctggggagtacgctcgcaagggtgaaactcaaa
ggaattgacgggggcccgcacaagcggtggagcatgtggtttaattcgatgcaacgcgaa
gaaccttaccagggcttgacatactacaaatcttttcgaaacgaaagagtgccttcggga
atgtagatacaggtggtgcatggctgtcgtcagctcgtgtcgtgagatgttgggttaagt
cccgcaacgagcgcaaccctcatttttagttgccaatttattgggatttctagagagact
gccggtgacaaaccggaggaaggtgaggatgacgtcaagtcagcatgccccttatgccct
gggccacacacgtgctacaatggcgaagacaaagagtcgcaaacctgcgaaggctagcta
atctcgtaaacttcgtctaagttcggattgcaggctgcaactcgcctgcatgaa
>OL7036041_Emiliania_huxleyi_RCC4030
gaggaataagcatcggctaactccgtgccagcagccgcggtaatacgggggatgcaagcg
ttatccggaatcattgggcgtaaagcgcctgtaggttgtttagtaagtctgttgttaaag
accagggcttaaccctgggaaagcaatggaaactacta-gac------------------
---------------------------------ttgagtatggcaggggtaga-gggaat
ttctagt-gtagcggtgaaatgcgtagatattagaaagaacaccggcggcgaaagcgctc
ta-ctgga-ccattactgacactcagaggcgaaagctaggggagcaaaagggattagata
-cccctgtagtccta--gccgtaaacgatggatactagatgttgcgcaatttgtgcagta
tcttagctaacgcgttaagtatcccgcctggggagtacgctcgcaagggtgaaactcaaa
ggaattgacgggggcccgcacaagcggtggagcatgtggtttaattcgatgcaacgcgaa
gaaccttaccagggcttgacatactacaaatcttttcgaaacgaaagagtgccttcggga
atgtagatacaggtggtgcatggctgtcgtcagctcgtgtcgtgagatgttgggttaagt
cccgcaacgagcgcaaccctcatttttagttgccaatttattgggatttctagagagact
gccggtgacaaaccggaggaaggtgaggatgacgtcaagtcagcatgccccttatgccct
gggccacacacgtgctacaatggcgaagacaaagagtcgcaaacctgcgaaggctagcta
atctcgtaaacttcgtctaagttcggattgcaggctgcaactcgcctgcatgaa
>JN0227051_Emiliania_huxleyi_culture-collection_CCMP1516
gaggaataagcatcggctaactccgtgccagcagccgcggtaatacgggggatgcaagcg
ttatccggaatcattgggcgtaaagcgcctgtaggttgtttagtaagtctgttgttaaag
accagggcttaaccctgggaaagcaatggaaactacta-gac------------------
---------------------------------ttgagtatggcaggggtaga-gggaat
ttctagt-gtagcggtgaaatgcgtagatattagaaagaacaccggcggcgaaagcgctc
ta-ctgga-ccattactgacactcagaggcgaaagctaggggagcaaaagggattagata
-cccctgtagtccta--gccgtaaacgatggatactagatgttgcgcaatttgtgcagta
tcttagctaacgcgttaagtatcccgcctggggagtacgctcgcaagggtgaaactcaaa
ggaattgacgggggcccgcacaagcggtggagcatgtggtttaattcgatgcaacgcgaa
gaaccttaccagggcttgacatactacaaatcttttcgaaacgaaagagtgccttcggga
atgtagatacaggtggtgcatggctgtcgtcagctcgtgtcgtgagatgttgggttaagt
cccgcaacgagcgcaaccctcatttttagttgccaatttattgggatttctagagagact
gccggtgacaaaccggaggaaggtgaggatgacgtcaagtcagcatgccccttatgccct
gggccacacacgtgctacaatggcgaagacaaagagtcgcaaacctgcgaaggctagcta
atctcgtaaacttcgtctaagttcggattgcaggctgcaactcgcctgcatgaa
>OL7035981_Emiliania_huxleyi_M217
gaggaataagcatcggctaactccgtgccagcagccgcggtaatacgggggatgcaagcg
ttatccggaatcattgggcgtaaagcgcctgtaggttgtttagtaagtctgttgttaaag
accagggcttaaccctgggaaagcaatggaaactacta-gac------------------
---------------------------------ttgagtatggcaggggtaga-gggaat
ttctagt-gtagcggtgaaatgcgtagatattagaaagaacaccggcggcgaaagcgctc
ta-ctgga-ccattactgacactcagaggcgaaagctaggggagcaaaagggattagata
-cccctgtagtccta--gccgtaaacgatggatactagatgttgcgcaatttgtgcagta
tcttagctaacgcgttaagtatcccgcctggggagtacgctcgcaagggtgaaactcaaa
ggaattgacgggggcccgcacaagcggtggagcatgtggtttaattcgatgcaacgcgaa
gaaccttaccagggcttgacatactacaaatcttttcgaaacgaaagagtgccttcggga
atgtagatacaggtggtgcatggctgtcgtcagctcgtgtcgtgagatgttgggttaagt
cccgcaacgagcgcaaccctcatttttagttgccaatttattgggatttctagagagact
gccggtgacaaaccggaggaaggtgaggatgacgtcaagtcagcatgccccttatgccct
gggccacacacgtgctacaatggcgaagacaaagagtcgcaaacctgcgaaggctagcta
atctcgtaaacttcgtctaagttcggattgcaggctgcaactcgcctgcatgaa
>OL7035961_Emiliania_huxleyi_EH2
gaggaataagcatcggctaactccgtgccagcagccgcggtaatacgggggatgcaagcg
ttatccggaatcattgggcgtaaagcgcctgtaggttgtttagtaagtctgttgttaaag
accagggcttaaccctgggaaagcaatggaaactacta-gac------------------
---------------------------------ttgagtatggcaggggtaga-gggaat
ttctagt-gtagcggtgaaatgcgtagatattagaaagaacaccggcggcgaaagcgctc
ta-ctgga-ccattactgacactcagaggcgaaagctaggggagcaaaagggattagata
-cccctgtagtccta--gccgtaaacgatggatactagatgttgcgcaatttgtgcagta
tcttagctaacgcgttaagtatcccgcctggggagtacgctcgcaagggtgaaactcaaa
ggaattgacgggggcccgcacaagcggtggagcatgtggtttaattcgatgcaacgcgaa
gaaccttaccagggcttgacatactacaaatcttttcgaaacgaaagagtgccttcggga
atgtagatacaggtggtgcatggctgtcgtcagctcgtgtcgtgagatgttgggttaagt
cccgcaacgagcgcaaccctcatttttagttgccaatttattgggatttctagagagact
gccggtgacaaaccggaggaaggtgaggatgacgtcaagtcagcatgccccttatgccct
gggccacacacgtgctacaatggcgaagacaaagagtcgcaaacctgcgaaggctagcta
atctcgtaaacttcgtctaagttcggattgcaggctgcaactcgcctgcatgaa
>OL7035931_Emiliania_huxleyi_AWI1516
gaggaataagcatcggctaactccgtgccagcagccgcggtaatacgggggatgcaagcg
ttatccggaatcattgggcgtaaagcgcctgtaggttgtttagtaagtctgttgttaaag
accagggcttaaccctgggaaagcaatggaaactacta-gac------------------
---------------------------------ttgagtatggcaggggkaga-gggaat
ttctagt-gtagcggtgaaatgcgtagatattagaaagaacaccggcggcgaaagcgctc
ta-ctgga-ccattactgacactcagaggcgaaagctaggggagcaaaagggattagata
-cccctgtagtccta--gccgtaaacgatggatactagatgttgcgcaatttgtgcagta
tcttagctaacgcgttaagtatcccgcctggggagtacgctcgcaagggtgaaactcaaa
ggaattgacgggggcccgcacaagcggtggagcatgtggtttaattcgatgcaacgcgaa
gaaccttaccagggcttgacatactacaaatcttttcgaaacgaaagagtgccttcggga
atgtagatacaggtggtgcatggctgtcgtcagctcgtgtcgtgagatgttgggttaagt
cccgcaacgagcgcaaccctcatttttagttgccaatttattgggatttctagagagact
gccggtgacaaaccggaggaaggtgaggatgacgtcaagtcagcatgccccttatgccct
gggccacacacgtgctacaatggcgaagacaaagagtcgcaaacctgcgaaggctagcta
atctcgtaaacttcgtctaagttcggattgcaggctgcaactcgcctgcatgaa
>OL6915561_Emiliania_huxleyi_culture_RCC175
gaggaataagcatcggctaactccgtgccagcagccgcggtaatacgggggatgcaagcg
ttatccggaatcattgggcgtaaagcgcctgtaggttgtttagtaagtctgttgttaaag
accagggcttaaccctgggaaagcaatggaaactacta-gac------------------
---------------------------------ttgagtatggcaggggtaga-gggaat
ttctagt-gtagcggtgaaatgcgtagatattagaaagaacaccggcggcgaaagcgctc
ta-ctgga-ccattactgacactcagaggcgaaagctaggggagcaaaagggattagata
-cccctgtagtccta--gccgtaaacgatggatactagatgttgcgcaatttgtgcagta
tcttagctaacgcgttaagtatcccgcctggggagtacgctcgcaagggtgaaactcaaa
ggaattgacgggggcccgcacaagcggtggagcatgtggtttaattcgatgcaacgcgaa
gaaccttaccagggcttgacatactacaaatcttttcgaaacgaaagagtgccttcggga
atgtagatacaggtggtgcatggctgtcgtcagctcgtgtcgtgagatgttgggttaagt
cccgcaacgagcgcaaccctcatttttagttgccaatttattgggatttctagagagact
gccggtgacaaaccggaggaaggtgaggatgacgtcaagtcagcatgccccttatgccct
gggccacacacgtgctacaatggcgaagacaaagagtcgcaaacctgcgaaggctagcta
atctcgtaaacttcgtctaagttcggattgtaggctgcaactcgcctgcatgaa
>OL7035921_Emiliania_huxleyi_ARC30-1
gaggaataagcatcggctaactccgtgccagcagccgcggtaatacgggggatgcaagcg
ttatccggaatcattgggcgtaaagcgcctgtaggttgtttagtaagtctgttgttaaag
accagggcttaaccctgggaaagcaatggaaactacta-gac------------------
---------------------------------ttgagtatggcaggggtaga-gggaat
ttctagt-gtagcggtgaaatgcgtagatattagaaagaacaccggcggcgaaagcgctc
ta-ctgga-ccattactgacactcagaggcgaaagctaggggagcaaaagggattagata
-cccctgtagtccta--gccgtaaacgatggatactagatgttgcgcaatttgtgcagta
tcttagctaacgcgttaagtatcccgcctggggagtacgctcgcaagggtgaaactcaaa
ggaattgacgggggcccgcacaagcggtggagcatgtggtttaattcgatgcaacgcgaa
gaaccttaccagggcttgacatactacaaatcttttcgaaacgaaagagtgccttcggga
atgtagatacaggtggtgcatggctgtcgtcagctcgtgtcgtgagatgttgggttaagt
cccgcaacgagcgcaaccctcatttttagttgccaatttattgggatttctagagagact
gccggtgacaaaccggaggaaggtgaggatgacgtcaagtcagcatgccccttatgccct
gggccacacacgtgctacaatggcgaagacaaagagtcgcaaacctgcgaaggctagcta
atctcgtaaacttcgtctaagttcggattgtaggctgcaactcgcctgcatgaa
>OL7035971_Emiliania_huxleyi_L
gaggaataagcatcggctaactccgtgccagcagccgcggtaatacgggggatgcaagcg
ttatccggaatcattgggcgtaaagcgcctgtaggttgtttagtaagtctgttgttaaag
accagggcttaaccctgggaaagcaatggaaactacta-gac------------------
---------------------------------ttgagtatggcaggggtaga-gggaat
ttctagt-gtagcggtgaaatgcgtagatattagaaagaacaccggcggcgaaagcgctc
ta-ctgga-ccattactgacactcagaggcgaaagctaggggagcaaaagggattagata
-cccctgtagtccta--gccgtaaacgatggatactagatgttgcgcaatttgtgcagta
tcttagctaacgcgttaagtatcccgcctggggagtacgctcgcaagggtgaaactcaaa
ggaattgacgggggcccgcacaagcggtggagcatgtggtttaattcgatgcaacgcgaa
gaaccttaccagggcttgacatactacaaatcttttcgaaacgaaagagtgccttcggga
atgtagatacaggtggtgcatggctgtcgtcagctcgtgtcgtgagatgttgggttaagt
cccgcaacgagcgcaaccctcatttttagttgccaatttattgggatttctagagagact
gccggtgacaaaccggaggaaggtgaggatgacgtcaagtcagcatgccccttatgccct
gggccacacacgtgctacaatggcgaagacaaagagtcgcaaacctgcgaaggctagcta
atctcgtaaacttcgtctaagttcggattgtaggctgcaactcgcctgcatgaa
>NC_0637831_Gephyrocapsa_muellerae_RCC3370
aaggaataagcatcggctaactccgtgccagcagccgcggtaatacgggggatgcaagcg
ttatccggaatcattgggcgtaaagcgcctgtaggttgtttagtaagtctgttgttaaag
accagggcttaaccctgggaaagcaatggaaactacta-gac------------------
---------------------------------ttgagtatggcaggggtaga-gggaat
ttctagt-gtagcggtgaaatgcgtagatattagaaagaacaccggcggcgaaagcgctc
ta-ctgga-ccattactgacactcagaggcgaaagctaggggagcaaaagggattagata
-cccctgtagtccta--gccgtaaacgatggatactagatgttgcgcaatttgtgcagta
tcttagctaacgcgttaagtatcccgcctggggagtacgctcgcaagggtgaaactcaaa
ggaattgacgggggcccgcacaagcggtggagcatgtggtttaattcgatgcaacgcgaa
gaaccttaccagggcttgacatactacaaatcttttcgaaacgaaagagtgccttcggga
atgtagatacaggtggtgcatggctgtcgtcagctcgtgtcgtgagatgttgggttaagt
cccgcaacgagcgcaaccctcatttttagttgccaatttattgggatttctagagagact
gccggtgacaaaccggaggaaggtgaggatgacgtcaagtcagcatgccccttatgccct
gggccacacacgtgctacaatggcgaagacaaagagtcgcaaacctgcgaaggctagcta
atctcgtaaacttcgtctaagttcggattgtaggctgcaactcgcctgcatgaa
>OL7036081_Gephyrocapsa_muellerae_RCC3370
aaggaataagcatcggctaactccgtgccagcagccgcggtaatacgggggatgcaagcg
ttatccggaatcattgggcgtaaagcgcctgtaggttgtttagtaagtctgttgttaaag
accagggcttaaccctgggaaagcaatggaaactacta-gac------------------
---------------------------------ttgagtatggcaggggtaga-gggaat
ttctagt-gtagcggtgaaatgcgtagatattagaaagaacaccggcggcgaaagcgctc
ta-ctgga-ccattactgacactcagaggcgaaagctaggggagcaaaagggattagata
-cccctgtagtccta--gccgtaaacgatggatactagatgttgcgcaatttgtgcagta
tcttagctaacgcgttaagtatcccgcctggggagtacgctcgcaagggtgaaactcaaa
ggaattgacgggggcccgcacaagcggtggagcatgtggtttaattcgatgcaacgcgaa
gaaccttaccagggcttgacatactacaaatcttttcgaaacgaaagagtgccttcggga
atgtagatacaggtggtgcatggctgtcgtcagctcgtgtcgtgagatgttgggttaagt
cccgcaacgagcgcaaccctcatttttagttgccaatttattgggatttctagagagact
gccggtgacaaaccggaggaaggtgaggatgacgtcaagtcagcatgccccttatgccct
gggccacacacgtgctacaatggcgaagacaaagagtcgcaaacctgcgaaggctagcta
atctcgtaaacttcgtctaagttcggattgtaggctgcaactcgcctgcatgaa
>NC_0072881_Emiliania_huxleyi
gaggaataagcatcggctaactccgtgccagcagccgcggtaatacgggggatgcaagcg
ttatccggaatcattgggcgtaaagcgcctgtaggttgtttagtaagtctgttgttaaag
accagggcttaaccctgggaaagcaatggaaactacta-gac------------------
---------------------------------ttgagtatggcaggggtaga-gggaat
ttctagt-gtagcggtgaaatgcgtagatattagaaagaacaccggcggcgaaagcgctc
ta-ctgga-ccattactgacactcagaggcgaaagctaggggagcaaaagggattagata
-cccctgtagtccta--gccgtaaacgatggatactagatgttgcgcaatttgtgcagta
tcttagctaacgcgttaagtatcccgcctggggagtacgctcgcaagggtgaaactcaaa
ggaattgacgggggcccgcacaagcggtggagcatgtggtttaattcgatgcaacgcgaa
gaaccttaccagggcttgacatactacaaatcttttcgaaacgaaagagtgccttcggga
atgtagatacaggtggtgcatggctgtcgtcagctcgtgtcgtgagatgttgggttaagt
cccgcaacgagcgcaaccctcatttttagttgccaatttattgggatttctagagagact
gccggtgacaaaccggaggaaggtgaggatgacgtcaagtcagcatgccccttatgccct
gggccacacacgtgctacaatggcgaagacaaagagtcgcaaacctgcgaaggctagcta
atctcgtaaacttcgtctaagttcggattgcaggctgcaactcgcctgcatgaa
>AY7413711_Emiliania_huxleyi_CCMP373
gaggaataagcatcggctaactccgtgccagcagccgcggtaatacgggggatgcaagcg
ttatccggaatcattgggcgtaaagcgcctgtaggttgtttagtaagtctgttgttaaag
accagggcttaaccctgggaaagcaatggaaactacta-gac------------------
---------------------------------ttgagtatggcaggggtaga-gggaat
ttctagt-gtagcggtgaaatgcgtagatattagaaagaacaccggcggcgaaagcgctc
ta-ctgga-ccattactgacactcagaggcgaaagctaggggagcaaaagggattagata
-cccctgtagtccta--gccgtaaacgatggatactagatgttgcgcaatttgtgcagta
tcttagctaacgcgttaagtatcccgcctggggagtacgctcgcaagggtgaaactcaaa
ggaattgacgggggcccgcacaagcggtggagcatgtggtttaattcgatgcaacgcgaa
gaaccttaccagggcttgacatactacaaatcttttcgaaacgaaagagtgccttcggga
atgtagatacaggtggtgcatggctgtcgtcagctcgtgtcgtgagatgttgggttaagt
cccgcaacgagcgcaaccctcatttttagttgccaatttattgggatttctagagagact
gccggtgacaaaccggaggaaggtgaggatgacgtcaagtcagcatgccccttatgccct
gggccacacacgtgctacaatggcgaagacaaagagtcgcaaacctgcgaaggctagcta
atctcgtaaacttcgtctaagttcggattgcaggctgcaactcgcctgcatgaa
>CAMNT_0030707681_Emiliania-huxleyi-374
gaggaataagcatcggctaactccgtgccagcagccgcggtaatacgggggatgcaagcg
ttatccggaatcattgggcgtaaagcgcctgtaggttgtttagtaagtctgttgttaaag
accagggcttaaccctgggaaagcaatggaaactacta-gac------------------
---------------------------------ttgagtatggcaggggtaga-gggaat
ttctagt-gtagcggtgaaatgcgtagatattagaaagaacaccggcggcgaaagcgctc
ta-ctgga-ccattactgacactcagaggcgaaagctaggggagcaaaagggattagata
-cccctgtagtccta--gccgtaaacgatggatactagatgttgcgcaatttgtgcagta
tcttagctaacgcgttaagtatcccgcctggggagtacgctcgcaagggtgaaactcaaa
ggaattgacgggggcccgcacaagcggtggagcatgtggtttaattcgatgcaacgcgaa
gaaccttaccagggcttgacatactacaaatcttttcgaaacgaaagagtgccttcggga
atgtagatacaggtggtgcatggctgtcgtcagctcgtgtcgtgagatgttgggttaagt
cccgcaacgagcgcaaccctcatttttagttgccaatttattgggatttctagagagact
gccggtgacaaaccggaggaaggtgaggatgacgtcaagtcagcatgccccttatgccct
gggccacacacgtgctacaatggcgaagacaaagagtcgcaaacctgcgaaggctagcta
atctcgtaaacttcgtctaagttcggattgtaggctgcaactcgcctgcatgaa
>CAMNT_0032201019_Isochrysis-sp-CCMP1244
gaggaataagcatcggctaactccgtgccagcagccgcggtaatacgggggatgcaagcg
ttatccggaatcattgggcgtaaagcgcctgtaggttgtttagtaagtctgttgttaaag
accagggcttaaccctgggaaagcaatggaaactacta-gac------------------
---------------------------------ttgagtatggcaggggtaga-gggaat
ttctagt-gtagcggtgaaatgcgtagatattagaaagaacaccggcggcgaaagcgctc
ta-ctgga-ccattactgacactcagaggcgaaagctaggggagcaaaagggattagata
-cccctgtagtccta--gccgtaaacgatggatactagatgttgcgcaatttgtgcagta
tcttagctaacgcgttaagtatcccgcctggggagtacgctcgcaagggtgaaactcaaa
ggaattgacgggggcccgcacaagcggtggagcatgtggtttaattcgatgcaacgcgaa
gaaccttaccagggcttgacatactacaaatcttttcgaaacgaaagagtgccttcggga
atgtagatacaggtggtgcatggctgtcgtcagctcgtgtcgtgagatgttgggttaagt
cccgcaacgagcgcaaccctcatttttagttgccaatttattgggatttctagagagact
gccggtgacaaaccggaggaaggtgaggatgacgtcaagtcagcatgccccttatgccct
gggccacacacgtgctacaatggcgaagacaaagagtcgcaaacctgcgaaggctagcta
atctcgtaaacttcgtctaagttcggattgcaggctgcaactcgcctgcatgaa
>CAMNT_0030721753_Emiliania-huxleyi-379
gaggaataagcaccggctaactccgtgccagcagccgcggtaatacgggggatgcaagcg
ttatccggaatcattgggcgtaaagcgcctgtaggttgtttagtaagtctgttgttaaag
accagggcttaaccctgggaaagcaatggaaactacta-gac------------------
---------------------------------ttgagtatggcaggggtaga-gggaat
ttctagt-gtagcggtgaaatgcgtagatattagaaagaacaccggcggcgaaagcgctc
ta-ctgga-ccattactgacactcagaggcgaaagctaggggagcaaaagggattagata
-cccctgtagtccta--gccgtaaacgatggatactagatgttgcgcaatttgtgcagta
tcttagctaacgcgttaagtatcccgcctggggagtacgctcgcaagggtgaaactcaaa
ggaattgacgggggcccgcacaagcggtggagcatgtggtttaattcgatgcaacgcgaa
gaaccttaccagggcttgacatactacaaatcttttcgaaacgaaagagtgccttcggga
atgtagatacaggtggtgcatggctgtcgtcagctcgtgtcgtgagatgttgggttaagt
cccgcaacgagcgcaaccctcatttttagttgccaatttattgggatttctagagagact
gccggtgacaaaccggaggaaggtgaggatgacgtcaagtcagcatgccccttatgccct
gggccacacacgtgctacaatggcgaagacaaagagtcgcaaacctgcgaaggctagcta
atctcgtaaacttcgtctaagttcggattgcaggctgcaactcgcctgcatgaa
>CAMNT_0031505495_Gephyrocapsa-oceanica-RCC1303
gaggaataagcatcggctaactccgtgccagcagccgcggtaatacgggggatgcaagcg
ttatccggaatcattgggcgtaaagcgcctgtaggttgtttagtaagtctgttgttaaag
accagggcttaaccctgggaaagcaatggaaactacta-gac------------------
---------------------------------ttgagtatggcaggggtaga-gggaat
ttctagt-gtagcggtgaaatgcgtagatattagaaagaacaccggcggcgaaagcgctc
ta-ctgga-ccattactgacactcagaggcgaaagctaggggagcaaaagggattagata
-cccctgtagtccta--gccgtaaacgatggatactagatgttgcgcaatttgtgcagta
tcttagctaacgcgttaagtatcccgcctggggagtacgctcgcaagggtgaaactcaaa
ggaattgacgggggcccgcacaagcggtggagcatgtggtttaattcgatgcaacgcgaa
gaaccttaccagggcttgacatactacaaatcttttcgaaacgaaagagtgccttcggga
atgtagatacaggtggtgcatggctgtcgtcagctcgtgtcgtgagatgttgggttaagt
cccgcaacgagcgcaaccctcatttttagttgccaatttattgggatttctagagagact
gccggtgacaaaccggaggaaggtgaggatgacgtcaagtcagcatgccccttatgccct
gggccacacacgtgctacaatggcgaagacaaagagtcgcaaacctgcgaaggctagcta
atctcgtaaacttcgtctaagttcggattgcaggctgcaactcgcctgcatgaa
>CAMNT_0030884295_Emiliania-huxleyi-PLYM219
gaggaataagcatcggctaactccgtgccagcagccgcggtaatacgggggatgcaagcg
ttatccggaatcattgggcgtaaagcgcctgtaggttgtttagtaagtctgttgttaaag
accagggcttaaccctgggaaagcaatggaaactacta-gac------------------
---------------------------------ttgagtatggcaggggtaga-gggaat
ttctagt-gtagcggtgaaatgcgtagatattagaaagaacaccggcggcgaaagcgctc
ta-ctgga-ccattactgacactcagaggcgaaagctaggggagcaaaagggattagata
-cccctgtagtccta--gccgtaaacgatggatactagatgttgcgcaatttgtgcagta
tcttagctaacgcgttaagtatcccgcctggggagtacgctcgcaagggtgaaactcaaa
ggaattgacgggggcccgcacaagcggtggagcatgtggtttaattcgatacaacgcgaa
gaaccttaccagggcttgacatactacaaatcttttcgaaacgaaagagtgccttcggga
atgtagatacaggtggtgcatggctgtcgtcagctcgtgtcgtgagatgttgggttaagt
cccgcaacgagcgcaaccctcatttttagttgccaatttattgggatttctagagagact
gccggtgacaaaccggaggaaggtgaggatgacgtcaagtcagcatgccccttatgccct
gggccacacacgtgctacaatggcgaagacaaagagtcgcaaacctgcgaaggctagcta
atctcgtaaacttcgtctaagttcggattgcaggctgcaactcgcctgcatgaa
>AB1969691_Gephyrocapsa_oceanica
gaggaataagcatcggctaactccgtgccagcagccgcggtaatacgggggatgcaagcg
ttatccggaatcattgggcgtaaagcgcctgtaggttgtttagtaagtctgttgttaaag
accagggcttaaccctgggaaagcaatggaaactacta-gac------------------
---------------------------------ttgagtatggcaggggtaga-gggaat
ttctagt-gtagcggtgaaatgcgtagatattagaaagaacaccggcggcgaaagcgctc
ta-ctgga-ccattactgacactcagaggcgaaagctaggggagcaaaagggattagata
-cccctgtagtccta--gccgtaaacgatggatactagatgttgcgcaatttgtgcagta
tcttagctaacgcgttaagtatcccgcctggggagtacgctcgcaagggtgaaactcaaa
ggaattgacgggggcccgcacaagcggtggagcatgtggtttaattcgatgcaacgcgaa
gaaccttaccagggcttgacatactacaaatcttttcgaaacgaaagagtgccttcggga
atgtagatacaggtggtgcatggctgtcgtcagctcgtgtcgtgagatgttgggttaagt
cccgcaacgagcgcaaccctcatttttagttgccaatttattgggatttctagagagact
gccggtgacaaaccggaggaaggtgaggatgacgtcaagtcagcatgccccttatgccct
gggccacacacgtgctacaatggcgaagacaaagagtcgcaaacctgcgaaggctagcta
atctcgtaaacttcgtctaagttcggattgcaagctgcaactcgcctgcatgaa
>AY7021151_Emiliania_huxleyi_CCMP625
gaggaataagcatcggctaactccgtgccagcagccgcggtaatacgggggatgcaagcg
ttatccggaatcattgggcgtaaagcgcctgtaggttgtttagtaagtctgttgttaaag
accagggcttaaccctgggaaagcaatggaaactacta-gac------------------
---------------------------------ttgagtatggcaggggtaga-gggaat
ttctagt-gtagcggtgaaatgcgtagatattagaaagaacaccggcggcgaaagcgctc
ta-ctgga-ccattactgacactcagaggcgaaagctaggggagcaaaagggattagata
-cccctgtagtccta--gccgtaaacgatggatactagatgttgcgcaatttgtgcagta
[truncated: 245,144 more chars]
