# Supplementary material for: New plastids, old proteins: repeated endosymbiotic acquisitions in kareniacean dinoflagellates
Source: EMBO Rep. 2024 Mar 18;25(4):16. doi: 10.1038/s44319-024-00103-y (PMC11014865; doi:10.1038/s44319-024-00103-y)
Supplement: Supplementary file 11 — Dataset EV10 [file 44319_2024_103_MOESM11_ESM.zip › Dataset EV10/plastid_genome_phylogeny_files/16S/alternative alignments and trees 1/16S-final-gt25.fasta]

>LC438757.1
aatgactaagcatcggctaactccgtgccagcagccgcggtaatacgggggatgcaagcg
ttgtccagttttattgggcgtaaggcgcctgtcggttgccctacaagtccgttgttaaag
gtcacagcttaactgtggaaaagcaattgaaactgtggggctagaggatggctggggtag
agagaatttctagtggagcggtaaaatgcgtagatattagaaggaacaccagcggcgaag
gcgctctactggaccatttctgacacttaagggcgaaagctgggggagcaaaaaggatta
ggtacccttgtagtcccagccgtaaacgatggatactagatgttgcacaatgtttgcagt
atcgtagctaacgcgttaagtatcccgtctggggagtacgctcgcaagggtgaaactcaa
aggaattggcgggagccctcgcwagcgrtggagcatgcggtttaattcgatgcaacacga
agaaccttacctaggcttgacaacctgcaggttcngttgaaaaaagatgtcgttcttggg
agcgcaggcacaggtggtgcatggctgtcgtcagttcgtgtcg-----------------
------------------------------------------------------------
------------------------------------------------------------
------------------------------------------------------------
--------------------------------------------------------
>Papilionacea-16S_provisional_consensus_sequence
aatgactaagtatcggctaacctcgtgccagcagccgcggtaatacgagggatgcaagcg
ttgtccggattyattaggcgtaaggcgttcgaaggttgrgcttcaagtctgtagttaaag
tccagggcttaaccttgggtaggctatgggagctgytttattagagggcggttggggtag
ggagaacttctaatgtagcggtgaaatgcgtagatattagaaagaacaccagcggcgaaa
gcgccctactggaccgttgctgacactcaagaacgaaagctgggggagcaaaaaggatta
ggtacccttgtagtcccagccgtaaacgatggatattaaattttgc-----traggcagg
gttagagttaacacgttaartatcccgtctggggagtacgctcgcaagggtgaaactcaa
aggaattgacgggagccctcgcaagcggtggagcatgctgtttaattcgatgcaacgcga
agaaccttacctagacttgacagcctatgaagtgttttgaaagaaagagcttagtttagt
gatataggtacaggtggtgcatggctgtcgtcagctcgtgtcgtgagatgtcaggttaag
tcccggaacgagcgcaacccttatctttagtt----aatgattgctatttctaaagagac
tgccagcagcaanttggagtaaggtgaggatgacgtcaagtcagcatgccccgtatgtcy
agggctacamgcgtgctacaataatcaag-----------tgaattcgcg----------
----------------gcc--------------gcctgcaggtcgcctatgggaga
>CAMNT_0006738711_Phaeocystis_Sp_Strain_CCMP2710
gaggaataagcatcggctaactccgtgccagcagccgcggtaatacgggggatgcaagcg
ttatccggatttattgggcgtaaagcgcctgtaggttgtttaataagtctgttgttaaag
actagggcttaaccctaggaaagcaatggaaactactagacttgagtatgataggggtag
agggaatttctagtgtagcggtgaaatgcgtagatattagaaagaacaccggtggcgaag
gcgctctactggatcattactgacactcagaggcgaaagctagggtagcaaaagggatta
gatacccctgtagtcctagccgtaaacgatggatactacatgttgcgtttttaatgcagt
atggtagctaacgcgttaagtatcccgcctggggagtacggtcgcaaggctgaaactcaa
aggaattgacgggggcccgcacaagcggtggagcatgtggtttaattcgacgcaacgcga
agaaccttacctggccttgacatgcagagaactttccagagatggattggtgccttcggg
aactctgacacaggtgctgcatggccgtcgtcagctcgtgtcgtgagatgttgggttaag
tcccgtaacgagcgcaacccctatccctagttgctagttcgctgagaactctagggagac
tgccggtgacaaaccggaggaaggtggggatgacgtcaggtcatcatggcccttacggcc
agggctacacacgtgctacaatggcgcgcacagagggctgcaaacccgcgagggggagcc
aatctcacaaaacgcgtcgtagtccggatcgcagtctgcaactcgactgcgtgaag
>DQ4426541_Phaeocystis_antarctica_W6-4
gaggaataagcatcggctaactccgtgccagcagccgcggtaatacgggggatgcaagcg
ttatccggatttattgggcgtaaagcgcctgtaggttgtttaataagtccgttgttaaag
actagggcttaaccctaggaaagcaatggaaactactagacttgagtatgataggggtag
agggaatttctagtgtagcggtgaaatgcgtagatattagaaagaacaccggtcgcgaag
gcgctctactggatcattactgacactcagaggcgaaagctagggtagcaaaagggatta
gatacccctgtagtcctagccgtaaacgatggatact-----------------------
------------------------------------------------------------
------------------------------------------------------------
------------------------------------------------------------
------------------------------------------------------------
------------------------------------------------------------
------------------------------------------------------------
------------------------------------------------------------
--------------------------------------------------------
>DQ4426521_Phaeocystis_antarctica_W5-1
gaggaataagcaccggctaactccgtgccagcagccgcggtaatacggggggtgcaagcg
ttatccggatttattgggcgtaaagcgcctgtaggttgtttaataagtctgttgttaaag
actagggcttaactctaggaaagcaatggaaaccactagacttgagtataataggggtag
agggaatttctagtgtagcggtgaaatgcgtagatattagaaagaacaccggtggcgaag
gcgctctactggatcattactgacactcagaggcgaaagctagggtagcaaaagggatta
gatacccctgtagtcctagccgtaaacgatggatact-----------------------
------------------------------------------------------------
------------------------------------------------------------
------------------------------------------------------------
------------------------------------------------------------
------------------------------------------------------------
------------------------------------------------------------
------------------------------------------------------------
--------------------------------------------------------
>DQ4426531_Phaeocystis_antarctica_RS-24
gaggaataagcaccggctaactccgtgccagcagccgcggtaatacggggggtgcaagcg
ttatccggatttattgggcgtaaagcgcctgtaggttgtttaataagtctgttgttaaag
actagggcttaaccctaggaaagcaatggaaactactagacttgagtatgataggggtag
agggaatttctagtgtagcggtgaaatgcgtagatattagaaagaacaccggtggcgaag
gcgctctactggatcattactgacactcagaggcgaaagctagggtagcaaaagggatta
gatacccctgtagtcctagccgtaaacgatggatact-----------------------
------------------------------------------------------------
------------------------------------------------------------
------------------------------------------------------------
------------------------------------------------------------
------------------------------------------------------------
------------------------------------------------------------
------------------------------------------------------------
--------------------------------------------------------
>LC0873771_Uncultured_Emiliania_JT_stE_200m_78
----------------------------------------taatacgggggatgcaagcg
ttatccggatttattgggcgtaaagcgcctgtaggttgtttaataagtctgttgttaaag
actagggcttaaccctaggaaagcaatggaaactactagacttgagtatgataggggtag
agggaatttctagtgtagcggtgaaatgcgtagatattagaaagaacaccggtggcgaag
gcgctctactggatcattactgacactcagaggcgaaagctagggtagcaaaagggatta
gatacccctgtaatcctagccgtaaacgatggatactacatgttgcgtttttaatgcagt
atggtagctaacgcgttaagtatcccgcctggggagtacggtcgcaaggctg--------
------------------------------------------------------------
------------------------------------------------------------
------------------------------------------------------------
------------------------------------------------------------
------------------------------------------------------------
------------------------------------------------------------
--------------------------------------------------------
>KT9562901_Uncultured_Phaeocystis_ST4_8
------------------------gtgccagcagccgcggtaatacgggggatgcaagcg
ttatccggaatcattgggcgtaaagcgcctgtaggttgtttaataagtctgttgttaaag
actagggcttaaccctagaaaagcaatggaaactactagactagagtatggcaggggtag
agggaatttctagtgtagcggtgaaatgcgtagatattagaaagaacaccggtggcgaag
gcgctctactggatcattactgacactcagaggcgaaagctagggtagcaaaagggatta
gatacccctgtagtcctagccgtaaacgatggatactacatgttgcgtttttaatgcagt
atggtagctaacgcgttaagtatcccgcctggggagtacggtcgcaaggctgaaactcaa
aggaattgacgggggcccgcacaagcggtggagcatgtggtttaattcgatgcaacgcga
agaaccttaccaaggcttgacatactacagatttctttgaaagaggaaagtgccttcggg
aatgtagatacaggtggtgcatggctgtcgtcagctcgtgtcgtgagatgttgggttaag
tcccgcaacgagcgcaacccttatttttagttgctaattatttaggttttctagaaagac
tgccggtgacaaaccggaggaaggtgaggatgacgtcaagtcagcatgccccttatgcct
tgggctacacacgtgctacaatggttaagacaaagagttgcgagctcgtgagagtcagct
aatctcataaacttagcctaagttcggattgtaggctgcaactcgcctgcatga--
>KT9562891_Uncultured_Phaeocystis_ST4_10
gaggaataagcatcggctaactccgtgccagcagccgcggtaatacgggggatgcaagcg
ttatccggatttattgggcgtaaagcgcctgtaggttgtttaataagtctgttgttaaag
actaggacttaaccctaggaaagcaatggaaactactagacttgagtatgataggggtag
agggaatttctagtgtagcggtgaaatgcgtagatattagaaagaacaccggcggcgaag
gcgctctactggatcattactgacactcagaggcgaaagctagggtagcaaaagggatta
gatacccctgtagtcctagccgtaaacgatggatactacatgttgcgtttttaatgcagt
atggtagctaacgcgttaagtatcccgcctggggagtacggtcgcaaggctgaaactcaa
aggaattgacgggggcccgcacaagcggtggagcatgtggtttaattcgatgcaacgcga
agaaccttaccaaggcttgacatactacagatttctttgaaagaggaaagtgccttcggg
aatgtagatacaggtggtgcatggctgtcgtcagctcgtgtcgtgagatgttgggttaag
tcccgcaacgagcgcaacccttatttttagttgctaattatttaggttttctagaaagac
tgccggtgacaaaccggaggaaggtgaggatgacgtcaagtcagcatgccccttatgcct
tgggctacacacgtgctacaatggttaagacaaagagttgcgagctcgtgagagtcagct
aatctcataaacttagcctaagttcggattgtaggctgcaactcgcctgcatga--
>KT9562981_Uncultured_Phaeocystis_ST4_13
gaggaataagcatcggctaactccgtgccagcagccgcggtaatacgggggatgcaagcg
ttatccggatttattgggcgtaaagcgcctgtaggttgtttaataagtctgttgttaaag
actagggcttaaccctaggaaagcaatggaaactactagacttgagtatgataggggtag
agggaatttctagtgtagcggtgaaatgcgtagatattagaaagaacaccggtggcgaag
gcgctctactggatcattactgacactcagaggcgaaagctagggtagcaaaagggatta
gatacccctgtagtcctagccgtaaacgatggatactacatgttgcgtttttaatgcagt
atggtagctaacgcgttaagtatcccgcctggggagtacggtcgcaaggctgaaactcaa
aggaattgacgggggcccgcacaagcggtggagcatgtggtttaattcgatgcaacgcga
agaaccttaccaaggcttgacatactacagatttctttgaaagaggaaagtgccttcggg
aatgtagatacaggtggtgcatggctgtcgtcagctcgtgtcgtgagatgttgggttaag
tcccgcaacgagcgcaacccttatttttagttgctaattatttaggttttctagaaagac
tgccggtgacaaaccggaggaaggtgaggatgacgtcaagtcagcatgccccttatgcct
tgggctacacacgtgctacaatggttaagacaaagagttgcgagctcgtgagagtcagct
aatctcataaacttagcctaagt---------------------------------
>EF0519031_Uncultured_haptophyte_MC601-107
gaggaataagcatcggctaactccgtgccagcagccgcggtaatacgggggatgcaggcg
ttatccggatttattgggcgtaaagcgcctgtaggttgtttaataagtctgttgttaaag
actagggcttaaccctaggaaagcaatggaaactactagacttgagtatgataggggtag
agggaatttctagtgtagcggtgaaatgcgtagatattagaaagaacaccggtggcgaag
gcgctctactggatcattactgacactcagaggcgaaagctagggtagcaaaagggatta
gatacccctgtagtcctagccgtaaacgatggatactacatgttgcgtttttaatgcagt
atggtagctaacgcgttaagtatcccgcctggggagtacggtcgcaaggctgaaactcaa
aggaattgacgggggcccgcacaagcggtggagcatgtggtttaattcgatgcaacgcga
agaaccttaccaaggcttgacatactacagatttctttgaaaaaggaaagtgccttcggg
aatgtagatacaggtggtgcatggctgtcgtcagctcgtgtcgtgagatgttgggttaag
tcccgcaacgagcgcaacccttatttttagttgctaattagttaggttttctagaaagac
tgccggtgacaaaccggaggaaggtgaggatgacgtcaagtcagcatgccccttatgcct
tgggctacacacgtgctacaatggttaagacaaagagttgcgagctcgtgagagtcagct
aatctcataaacttagcctaagttcggattgtaggctgcaactcgcctacgtgaa-
>EF0519751_Uncultured_haptophyte_MAMA64-113
gaggaataagcatcggctaactccgtgccagcagccgcggtaatacgggggatgcaagcg
ttatccggatttattgggcgtaaagcgcctgtaggttgtttaataagtctgttgttaaag
actagggcttaaccctaggaaagcaatggaaactactagacttgagtatgataggggtag
agggaatttctagtgtagcggtgaaatgcgtagatattagaaagaacaccggtggcgaag
gcgctctactggatcattactgacactcagaggcgaaagctagggtagcaaaagggatta
gatacccctgtagtcctagccgtaaacgatggatactacatgttgcgtttttaatgcagt
atggtagctaacgcgttaagtatcccgcctggggagtacggtcgcaaggctgaaactcaa
aggaattgacgggggcccgcacaagcggtggagcatgtggtttaattcgatgcaacgcga
agaaccttaccaaggcttgacatactacagatttctttgaaaaaggaaagtgccttcggg
aatgtagatacaggtggtgcatggctgtcgtcagctcgtgtcgtgagatgttgggttaag
tcccgcaacgagcgcaacccttatttttagttgctaattagttaggttttctagaaagac
tgccggtgacaaaccggaggaaggtgaggatgacgtcaagtcagcatgccccttatgcct
tgggctacacacgtgctacaatggttaagacaaagagttgcgagctcgtgagagtcagct
aatctcataaacttagcctaagttcggattgtaggctgcaactcgcctacgtgaag
>EF0519841_Uncultured_haptophyte_MAMA64-122
gaggaataagcatcggctaactccgtgccagcagccgcggtaatacgggggatgcaagcg
ttatccggatttattgggcgtaaagcgcctgtaggttgtttaataagtctgttgttaaag
actagggcttaaccctaggaaagcaatggaaactactagacttgagtatgataggggtag
agggaatttctagtgtagcggtgaaatgcgtagatattagaaagaacaccggtggcgaag
gcgctctactggatcattactgacactcagaggcgaaagctagggtagcaaaagggatta
gatacccctgtagtcctagccgtaaacgatggatactacatgttgcgtttttaatgcagt
atggtagctaacgcgttaagtatcccgcctggggagtacggtcgcaaggctgaaactcaa
aggaattgacgggggcccgcacaagcggtggagcatgtggtttaattcgatgcaacgcga
agaaccttaccaaggcttgacatactacagatttctttgaaaaaggaaagtgccttcggg
aatgtagatacaggtggtgcatggctgtcgtcagctcgtgtcgtgagatgttgggttaag
tcccgcaacgagcgcaacccttatttttagttgctaattagttaggttttctagaaagac
tgccggtgacaaaccggaggaaggtgaggatgacgtcaagtcagcatgccccttatgcct
tgggctacacacgtgctacaatggttaagacaaagagttgcgagctcgtgagagtcagct
aatctcataaacttagcctaagttcggattgtaggctgcaactcgcctacgtgaag
>EF0519731_Uncultured_haptophyte_MAMA64-111
gaggaataagcatcggctaactccgtgccagcagccgcggtaatacgggggatgcaagcg
ttatccggatttattgggcgtaaagcgcctgtaggttgtttaataagtctgttgttaaag
actagggcttaaccctaggaaagcaatggaaactactagacttgagtatgataggggtag
agggaatttctagtgtagcggtgaaatgcgtagatattagaaagaacaccggtggcgaag
gcgctctactggatcattactgacactcagaggcgaaagctagggtagcaaaagggatta
gatacccctgtagtcctagccgtaaacgatggatactacatgttgcgtttttaatgcagt
atggtagctaacgcgttaagtatcccgcctggggagtacggtcgcaaggctgaaactcaa
aggaattgacgggggcccgcacaagcggtggagcatgtggtttaattcgatgcaacgcga
agaaccttaccaaggcttgacatactacagatttctttgaaaaaggaaagtgccttcggg
aatgtagatacaggtggtgcatggctgtcgtcagctcgtgtcgtgagatgttggattaag
tcccgcaacgagcgcaacccttatttttagttgctaattagttaggttttctagaaagac
tgccggtgacaaaccggaggaaggtgaggatgacgtcaagtcagcatgccccttatgcct
tgggctacacacgtgctacaatggttaagacaaagagttgcgagctcgtgagagtcagct
aatctcataaacttagcctaagttcggattgtaggctgcaactcgcctgcatgaag
>EF0520601_Uncultured_haptophyte_250304-73
gaggaataakcatcggctaactccgtgccagcagccgcggtaatacgggggatgcaagcg
ttatccggatttattgggcgtaaagcgcctgtaggttgtttaataagtctgttgttaaag
actagggcttaaccctaggaaagcaatggaaactactagacttgagtatgataggggtag
agggaatttctagtgtagcggtgaaatgcgtagatattagaaagaacaccggtggcgaag
gcgctctactggatcattactgacactcagaggcgaaagctagggtagcaaaagggatta
gatacccctgtagtcctagccgtaaacgatggatactacatgttgcgtttttaatgcagt
atggtagctaacgcgttaagtatcccgcctggggagtacggtcgcaaggctgaaactcaa
aggaattgacgggggcccgcacaagcggtggagcatgtggtttaattcgatgcaacgcga
agaaccttaccaaggcttgacatactacagatttctttgaaaaaggaaagtgccttcggg
aatgtagatacaggtggtgcatggctgtcgtcagctcgtgtcgtgagatgttgggttaag
tcccgcaacgagcgcaacccttatttttagttgctaattagttaggttttctagaaagac
tgccggtgacaaaccggaggaaggtgaggatgacgtcaagtcagcatgccccttatgcct
tgggctacacacgtgctacaatggttaagacaaagagttgcgagctcgtgagagtcagct
aatctcgtaaacttagcctaagttcggattgtaggctgcaactcgcctacatgaag
>KT9643041_Uncultured_Phaeocystaceae_c10
gaggaataagcatcggctaactccgtgccagcagccgcggtaatacgggggatgcaagcg
ttatccggatttattgggcgtaaagcgcctgtaggttgtttaataagtctgttgttaaag
actagggcttaaccctaggaaagcaatggaaactactagacttgagtatgataggggtag
agggaatttctagtgtagcggtgaaatgcgcagatattagaaagaacaccggtggcgaag
gcgctctactggatcattactgacactcagaggcgaaagctagggtagcaaaagggatta
gatacccctgtagtcctagccgtaaacgatggatactacatgttgcgtttttaatgcagt
atggtagctaacgcgttaagtatcccgcctggggagtacggtcgcaaggctgaaactcaa
aggaattgacgggggcccgcacaagcggtggagcatgtggtttaattcgatgcaacgcga
agaaccttaccaaggcttgacatactacagatttctttgaaagaggaaagtgccttcggg
aatgtagatacaggtggtgcatggctgtcgtcagctcgtgtcgtgagatgttgggttaag
tcccgcaacgagcgcaacccttatttttagttgctaattatttaggttttctagaaagac
tgccggtgacaaaccggaggaaggtgaggatgacgtcaagtcagcatgccccttatgcct
tgggctacacacgtgctacaatggttaagacaaagagttgcgagctcgtgagagtcggct
aatctcataaacttaatctaagttcggattgtacgctgcaactcgcctgcgtgaag
>NC_0167032_Phaeocystis_antarctica_CCMP1374
gaggaataagcaccggctaactccgtgccagcagccgcggtaatacggggggtgcaagcg
ttatccggatttattgggcgtaaagcgcctgtaggttgtttaataagtctgttgttaaag
actagggcttaaccctaggaaagcaatggaaactactagacttgagtatgataggggtag
agggaatttctagtgtagcggtgaaatgcgtagatattagaaagaacaccggtggcgaag
gcgctctactggatcattactgacactcagaggcgaaagctagggtagcaaaagggatta
gatacccctgtagtcctagccgtaaacgatggatactacatgttgcgtttttaatgcagt
atggtagctaacgcgttaagtatcccgcctggggagtacggtcgcaaggctgaaactcaa
aggaattgacgggggcccgcacaagcggtggagcatgtggtttaattcgatgcaacgcga
agaaccttaccaaggcttgacatactacagatttctttgaaagaggaaagtgccttcggg
aatgtagatacaggtggtgcatggctgtcgtcagctcgtgtcgtgagatgttgggttaag
tcccgcaacgagcgcaacccttatttttagttgctaattatttaggttttctagaaagac
tgccggtgacaaaccggaggaaggtgaggatgacgtcaagtcagcatgccccttatgcct
tgggctacacacgtgctacaatggttaagacaaagagttgcgagctcgcgagagtcagct
aatctcataaacttagcctaagttcggattgtaggctgcaactcgcctgcatgaag
>JN1172752_Phaeocystis_antarctica_CCMP1374
gaggaataagcaccggctaactccgtgccagcagccgcggtaatacggggggtgcaagcg
ttatccggatttattgggcgtaaagcgcctgtaggttgtttaataagtctgttgttaaag
actagggcttaaccctaggaaagcaatggaaactactagacttgagtatgataggggtag
agggaatttctagtgtagcggtgaaatgcgtagatattagaaagaacaccggtggcgaag
gcgctctactggatcattactgacactcagaggcgaaagctagggtagcaaaagggatta
gatacccctgtagtcctagccgtaaacgatggatactacatgttgcgtttttaatgcagt
atggtagctaacgcgttaagtatcccgcctggggagtacggtcgcaaggctgaaactcaa
aggaattgacgggggcccgcacaagcggtggagcatgtggtttaattcgatgcaacgcga
agaaccttaccaaggcttgacatactacagatttctttgaaagaggaaagtgccttcggg
aatgtagatacaggtggtgcatggctgtcgtcagctcgtgtcgtgagatgttgggttaag
tcccgcaacgagcgcaacccttatttttagttgctaattatttaggttttctagaaagac
tgccggtgacaaaccggaggaaggtgaggatgacgtcaagtcagcatgccccttatgcct
tgggctacacacgtgctacaatggttaagacaaagagttgcgagctcgcgagagtcagct
aatctcataaacttagcctaagttcggattgtaggctgcaactcgcctgcatgaag
>MT4713271_Phaeocystis_globosa_CNS00066
gaggaataagcatcggctaactccgtgccagcagccgcggtaatacgggggatgcaagcg
ttatccggatttattgggcgtaaagcgcctgtaggttgtttaataagtctgttgttaaag
actagggcttaaccctaggaaagcaatggaaactactagacttgagtatgataggggtag
agggaatttctagtgtagcggtgaaatgcgtagatattagaaagaacaccggtggcgaag
gcgctctactggatcattactgacactcagaggcgaaagctagggtagcaaaagggatta
gatacccctgtagtcctagccgtaaacgatggatactacatgttgcgtttttaatgcagt
atggtagctaacgcgttaagtatcccgcctggggagtacggtcgcaaggctgaaactcaa
aggaattgacgggggcccgcacaagcggtggagcatgtggtttaattcgatgcaacgcga
agaaccttaccaaggcttgacatactacagatttctttgaaaaaggaaagtgccttcggg
aatgtagatacaggtggtgcatggctgtcgtcagctcgtgtcgtgagatgttgggttaag
tcccgcaacgagcgcaacccttatttttagttgctaattagttaggttttctagaaagac
tgccggtgacaaaccggaggaaggtgaggatgacgtcaagtcagcatgccccttatgcct
tgggctacacacgtgctacaatggttaagacaaagagttgcgagctcgtgagagtcagct
aatctcataaacttagcctaagttcggattgtaggctgcaactcgcctacatgaag
>MT4713341_Phaeocystis_globosa_CNS00093
gaggaataagcatcggctaactccgtgccagcagccgcggtaatacgggggatgcaagcg
ttatccggatttattgggcgtaaagcgcctgtaggttgtttaataagtctgttgttaaag
actagggcttaaccctaggaaagcaatggaaactactagacttgagtatgataggggtag
agggaatttctagtgtagcggtgaaatgcgtagatattagaaagaacaccggtggcgaag
gcgctctactggatcattactgacactcagaggcgaaagctagggtagcaaaagggatta
gatacccctgtagtcctagccgtaaacgatggatactacatgttgcgtttttaatgcagt
atggtagctaacgcgttaagtatcccgcctggggagtacggtcgcaaggctgaaactcaa
aggaattgacgggggcccgcacaagcggtggagcatgtggtttaattcgatgcaacgcga
agaaccttaccaaggcttgacatactacagatttctttgaaaaaggaaagtgccttcggg
aatgtagatacaggtggtgcatggctgtcgtcagctcgtgtcgtgagatgttgggttaag
tcccgcaacgagcgcaacccttatttttagttgctaattagttaggttttctagaaagac
tgccggtgacaaaccggaggaaggtgaggatgacgtcaagtcagcatgccccttatgcct
tgggctacacacgtgctacaatggttaagacaaagagttgcgagctcgtgagagtcagct
aatctcataaacttagcctaagttcggattgtaggctgcaactcgcctgcatgaag
>MT4713331_Phaeocystis_globosa_CNS00087
gaggaataagcatcggctaactccgtgccagcagccgcggtaatacgggggatgcaagcg
ttatccggatttattgggcgtaaagcgcctgtaggttgtttaataagtctgttgttaaag
actagggcttaaccctaggaaagcaatggaaactactagacttgagtatgataggggtag
agggaatttctagtgtagcggtgaaatgcgtagatattagaaagaacaccggtggcgaag
gcgctctactggatcattactgacactcagaggcgaaagctagggtagcaaaagggatta
gatacccctgtagtcctagccgtaaacgatggatactacatgttgcgtttttaatgcagt
atggtagctaacgcgttaagtatcccgcctggggagtacggtcgcaaggctgaaactcaa
aggaattgacgggggcccgcacaagcggtggagcatgtggtttaattcgatgcaacgcga
agaaccttaccaaggcttgacatactacagatttctttgaaaaaggaaagtgccttcggg
aatgtagatacaggtggtgcatggctgtcgtcagctcgtgtcgtgagatgttgggttaag
tcccgcaacgagcgcaacccttatttttagttgctaattagttaggttttctagaaagac
tgccggtgacaaaccggaggaaggtgaggatgacgtcaagtcagcatgccccttatgcct
tgggctacacacgtgctacaatggttaagacaaagagttgcgagctcgtgagagtcagct
aatctcataaacttagcctaagttcggattgtaggctgcaactcgcctgcatgaag
>MT4713321_Phaeocystis_globosa_CNS00080
gaggaataagcatcggctaactccgtgccagcagccgcggtaatacgggggatgcaagcg
ttatccggatttattgggcgtaaagcgcctgtaggttgtttaataagtctgttgttaaag
actagggcttaaccctaggaaagcaatggaaactactagacttgagtatgataggggtag
agggaatttctagtgtagcggtgaaatgcgtagatattagaaagaacaccggtggcgaag
gcgctctactggatcattactgacactcagaggcgaaagctagggtagcaaaagggatta
gatacccctgtagtcctagccgtaaacgatggatactacatgttgcgtttttaatgcagt
atggtagctaacgcgttaagtatcccgcctggggagtacggtcgcaaggctgaaactcaa
aggaattgacgggggcccgcacaagcggtggagcatgtggtttaattcgatgcaacgcga
agaaccttaccaaggcttgacatactacagatttctttgaaaaaggaaagtgccttcggg
aatgtagatacaggtggtgcatggctgtcgtcagctcgtgtcgtgagatgttgggttaag
tcccgcaacgagcgcaacccttatttttagttgctaattagttaggttttctagaaagac
tgccggtgacaaaccggaggaaggtgaggatgacgtcaagtcagcatgccccttatgcct
tgggctacacacgtgctacaatggttaagacaaagagttgcgagctcgtgagagtcagct
aatctcataaacttagcctaagttcggattgtaggctgcaactcgcctgcatgaag
>MT4713301_2_Phaeocystis_globosa_CNS00076
gaggaataagcatcggctaactccgtgccagcagccgcggtaatacgggggatgcaagcg
ttatccggatttattgggcgtaaagcgcctgtaggttgtttaataagtctgttgttaaag
actagggcttaaccctaggaaagcaatggaaactactagacttgagtatgataggggtag
agggaatttctagtgtagcggtgaaatgcgtagatattagaaagaacaccggtggcgaag
gcgctctactggatcattactgacactcagaggcgaaagctagggtagcaaaagggatta
gatacccctgtagtcctagccgtaaacgatggatactacatgttgcgtttttaatgcagt
atggtagctaacgcgttaagtatcccgcctggggagtacggtcgcaaggctgaaactcaa
aggaattgacgggggcccgcacaagcggtggagcatgtggtttaattcgatgcaacgcga
agaaccttaccaaggcttgacatactacagatttctttgaaaaaggaaagtgccttcggg
aatgtagatacaggtggtgcatggctgtcgtcagctcgtgtcgtgagatgttgggttaag
tcccgcaacgagcgcaacccttatttttagttgctaattagttaggttttctagaaagac
tgccggtgacaaaccggaggaaggtgaggatgacgtcaagtcagcatgccccttatgcct
tgggctacacacgtgctacaatggttaagacaaagagttgcgagctcgtgagagtcagct
aatctcataaacttagcctaagttcggattgtaggctgcaactcgcctgcatgaag
>MT4713301_Phaeocystis_globosa_CNS00076
gaggaataagcatcggctaactccgtgccagcagccgcggtaatacgggggatgcaagcg
ttatccggatttattgggcgtaaagcgcctgtaggttgtttaataagtctgttgttaaag
actagggcttaaccctaggaaagcaatggaaactactagacttgagtatgataggggtag
agggaatttctagtgtagcggtgaaatgcgtagatattagaaagaacaccggtggcgaag
gcgctctactggatcattactgacactcagaggcgaaagctagggtagcaaaagggatta
gatacccctgtagtcctagccgtaaacgatggatactacatgttgcgtttttaatgcagt
atggtagctaacgcgttaagtatcccgcctggggagtacggtcgcaaggctgaaactcaa
aggaattgacgggggcccgcacaagcggtggagcatgtggtttaattcgatgcaacgcga
agaaccttaccaaggcttgacatactacagatttctttgaaaaaggaaagtgccttcggg
aatgtagatacaggtggtgcatggctgtcgtcagctcgtgtcgtgagatgttgggttaag
tcccgcaacgagcgcaacccttatttttagttgctaattagttaggttttctagaaagac
tgccggtgacaaaccggaggaaggtgaggatgacgtcaagtcagcatgccccttatgcct
tgggctacacacgtgctacaatggttaagacaaagagttgcgagctcgtgagagtcagct
aatctcataaacttagcctaagttcggattgtaggctgcaactcgcctgcatgaag
>MT4713291_Phaeocystis_globosa_CNS00075
gaggaataagcatcggctaactccgtgccagcagccgcggtaatacgggggatgcaagcg
ttatccggatttattgggcgtaaagcgcctgtaggttgtttaataagtctgttgttaaag
actagggcttaaccctaggaaagcaatggaaactactagacttgagtatgataggggtag
agggaatttctagtgtagcggtgaaatgcgtagatattagaaagaacaccggtggcgaag
gcgctctactggatcattactgacactcagaggcgaaagctagggtagcaaaagggatta
gatacccctgtagtcctagccgtaaacgatggatactacatgttgcgtttttaatgcagt
atggtagctaacgcgttaagtatcccgcctggggagtacggtcgcaaggctgaaactcaa
aggaattgacgggggcccgcacaagcggtggagcatgtggtttaattcgatgcaacgcga
agaaccttaccaaggcttgacatactacagatttctttgaaaaaggaaagtgccttcggg
aatgtagatacaggtggtgcatggctgtcgtcagctcgtgtcgtgagatgttgggttaag
tcccgcaacgagcgcaacccttatttttagttgctaattagttaggttttctagaaagac
tgccggtgacaaaccggaggaaggtgaggatgacgtcaagtcagcatgccccttatgcct
tgggctacacacgtgctacaatggttaagacaaagagttgcgagctcgtgagagtcagct
aatctcataaacttagcctaagttcggattgtaggctgcaactcgcctgcatgaag
>MT4713281_Phaeocystis_globosa_CNS00067
gaggaataagcatcggctaactccgtgccagcagccgcggtaatacgggggatgcaagcg
ttatccggatttattgggcgtaaagcgcctgtaggttgtttaataagtctgttgttaaag
actagggcttaaccctaggaaagcaatggaaactactagacttgagtatgataggggtag
agggaatttctagtgtagcggtgaaatgcgtagatattagaaagaacaccggtggcgaag
gcgctctactggatcattactgacactcagaggcgaaagctagggtagcaaaagggatta
gatacccctgtagtcctagccgtaaacgatggatactacatgttgcgtttttaatgcagt
atggtagctaacgcgttaagtatcccgcctggggagtacggtcgcaaggctgaaactcaa
aggaattgacgggggcccgcacaagcggtggagcatgtggtttaattcgatgcaacgcga
agaaccttaccaaggcttgacatactacagatttctttgaaaaaggaaagtgccttcggg
aatgtagatacaggtggtgcatggctgtcgtcagctcgtgtcgtgagatgttgggttaag
tcccgcaacgagcgcaacccttatttttagttgctaattagttaggttttctagaaagac
tgccggtgacaaaccggaggaaggtgaggatgacgtcaagtcagcatgccccttatgcct
tgggctacacacgtgctacaatggttaagacaaagagttgcgagctcgtgagagtcagct
aatctcataaacttagcctaagttcggattgtaggctgcaactcgcctgcatgaag
>MT4713261_Phaeocystis_globosa_CNS00065
gaggaataagcatcggctaactccgtgccagcagccgcggtaatacgggggatgcaagcg
ttatccggatttattgggcgtaaagcgcctgtaggttgtttaataagtctgttgttaaag
actagggcttaaccctaggaaagcaatggaaactactagacttgagtatgataggggtag
agggaatttctagtgtagcggtgaaatgcgtagatattagaaagaacaccggtggcgaag
gcgctctactggatcattactgacactcagaggcgaaagctagggtagcaaaagggatta
gatacccctgtagtcctagccgtaaacgatggatactacatgttgcgtttttaatgcagt
atggtagctaacgcgttaagtatcccgcctggggagtacggtcgcaaggctgaaactcaa
aggaattgacgggggcccgcacaagcggtggagcatgtggtttaattcgatgcaacgcga
agaaccttaccaaggcttgacatactacagatttctttgaaaaaggaaagtgccttcggg
aatgtagatacaggtggtgcatggctgtcgtcagctcgtgtcgtgagatgttgggttaag
tcccgcaacgagcgcaacccttatttttagttgctaattagttaggttttctagaaagac
tgccggtgacaaaccggaggaaggtgaggatgacgtcaagtcagcatgccccttatgcct
tgggctacacacgtgctacaatggttaagacaaagagttgcgagctcgtgagagtcagct
aatctcataaacttagcctaagttcggattgtaggctgcaactcgcctgcatgaag
>MT4713251_Phaeocystis_globosa_CNS00064
gaggaataagcatcggctaactccgtgccagcagccgcggtaatacgggggatgcaagcg
ttatccggatttattgggcgtaaagcgcctgtaggttgtttaataagtctgttgttaaag
actagggcttaaccctaggaaagcaatggaaactactagacttgagtatgataggggtag
agggaatttctagtgtagcggtgaaatgcgtagatattagaaagaacaccggtggcgaag
gcgctctactggatcattactgacactcagaggcgaaagctagggtagcaaaagggatta
gatacccctgtagtcctagccgtaaacgatggatactacatgttgcgtttttaatgcagt
atggtagctaacgcgttaagtatcccgcctggggagtacggtcgcaaggctgaaactcaa
aggaattgacgggggcccgcacaagcggtggagcatgtggtttaattcgatgcaacgcga
agaaccttaccaaggcttgacatactacagatttctttgaaaaaggaaagtgccttcggg
aatgtagatacaggtggtgcatggctgtcgtcagctcgtgtcgtgagatgttgggttaag
tcccgcaacgagcgcaacccttatttttagttgctaattagttaggttttctagaaagac
tgccggtgacaaaccggaggaaggtgaggatgacgtcaagtcagcatgccccttatgcct
tgggctacacacgtgctacaatggttaagacaaagagttgcgagctcgtgagagtcagct
aatctcataaacttagcctaagttcggattgtaggctgcaactcgcctgcatgaag
>MT4713241_Phaeocystis_globosa_CNS00063
gaggaataagcatcggctaactccgtgccagcagccgcggtaatacgggggatgcaagcg
ttatccggatttattgggcgtaaagcgcctgtaggttgtttaataagtctgttgttaaag
actagggcttaaccctaggaaagcaatggaaactactagacttgagtatgataggggtag
agggaatttctagtgtagcggtgaaatgcgtagatattagaaagaacaccggtggcgaag
gcgctctactggatcattactgacactcagaggcgaaagctagggtagcaaaagggatta
gatacccctgtagtcctagccgtaaacgatggatactacatgttgcgtttttaatgcagt
atggtagctaacgcgttaagtatcccgcctggggagtacggtcgcaaggctgaaactcaa
aggaattgacgggggcccgcacaagcggtggagcatgtggtttaattcgatgcaacgcga
agaaccttaccaaggcttgacatactacagatttctttgaaaaaggaaagtgccttcggg
aatgtagatacaggtggtgcatggctgtcgtcagctcgtgtcgtgagatgttgggttaag
tcccgcaacgagcgcaacccttatttttagttgctaattagttaggttttctagaaagac
tgccggtgacaaaccggaggaaggtgaggatgacgtcaagtcagcatgccccttatgcct
tgggctacacacgtgctacaatggttaagacaaagagttgcgagctcgtgagagtcagct
aatctcataaacttagcctaagttcggattgtaggctgcaactcgcctgcatgaag
>MT4713231_Phaeocystis_globosa_CNS00062
gaggaataagcatcggctaactccgtgccagcagccgcggtaatacgggggatgcaagcg
ttatccggatttattgggcgtaaagcgcctgtaggttgtttaataagtctgttgttaaag
actagggcttaaccctaggaaagcaatggaaactactagacttgagtatgataggggtag
agggaatttctagtgtagcggtgaaatgcgtagatattagaaagaacaccggtggcgaag
gcgctctactggatcattactgacactcagaggcgaaagctagggtagcaaaagggatta
gatacccctgtagtcctagccgtaaacgatggatactacatgttgcgtttttaatgcagt
atggtagctaacgcgttaagtatcccgcctggggagtacggtcgcaaggctgaaactcaa
aggaattgacgggggcccgcacaagcggtggagcatgtggtttaattcgatgcaacgcga
agaaccttaccaaggcttgacatactacagatttctttgaaaaaggaaagtgccttcggg
aatgtagatacaggtggtgcatggctgtcgtcagctcgtgtcgtgagatgttgggttaag
tcccgcaacgagcgcaacccttatttttagttgctaattagttaggttttctagaaagac
tgccggtgacaaaccggaggaaggtgaggatgacgtcaagtcagcatgccccttatgcct
tgggctacacacgtgctacaatggttaagacaaagagttgcgagctcgtgagagtcagct
aatctcataaacttagcctaagttcggattgtaggctgcaactcgcctgcatgaag
>MT4713311_Phaeocystis_globosa_CNS00079
gaggaataagcatcggctaactccgtgccagcagccgcggtaatacgggggatgcaagcg
ttatccggatttattgggcgtaaagcgcctgtaggttgtttaataagtctgttgttaaag
actagggcttaaccctaggaaagcaatggaaactactagacttgagtatgataggggtag
agggaatttctagtgtagcggtgaaatgcgtagatattagaaagaacaccggtggcgaag
gcgctctactggatcattactgacactcagaggcgaaagctagggtagcaaaagggatta
gatacccctgtagtcctagccgtaaacgatggatactacatgttgcgtttttaatgcagt
atggtagctaacgcgttaagtatcccgcctggggagtacggtcgcaaggctgaaactcaa
aggaattgacgggggcccgcacaagcggtggagcatgtggtttaattcgatgcaacgcga
agaaccttaccaaggcttgacatactacagatttctttgaaaaaggaaagtgccttcggg
aatgtagatacaggtggtgcatggctgtcgtcagctcgtgtcgtgagatgttgggttaag
tcccgcaacgagcgcaacccttatttttagttgctaattagttaggttttctagaaagac
tgccggtgacaaaccggaggaaggtgaggatgacgtcaagtcagcatgccccttatgcct
tgggctacacacgtgctacaatggttaagacaaagagttgcgagctcgtgagagtcagct
aatctcataaacttagcctaagttcggattgtaggctgcaactcgcctgcatgaag
>NC_0216371_Phaeocystis_globosa_Pg-GA
gaggaataagcatcggctaactccgtgccagcagccgcggtaatacgggggatgcaagcg
ttatccggatttattgggcgtaaagcgcctgtaggttgtttaataagtctgttgttaaag
actagggcttaaccctaggaaagcaatggaaactactagacttgagtatgataggggtag
agggaatttctagtgtagcggtgaaatgcgtagatattagaaagaacaccggtggcgaag
gcgctctactggatcattactgacactcagaggcgaaagctagggtagcaaaagggatta
gatacccctgtagtcctagccgtaaacgatggatactacatgttgcgtttttaatgcagt
atggtagctaacgcgttaagtatcccgcctggggagtacggtcgcaaggctgaaactcaa
aggaattgacgggggcccgcacaagcggtggagcatgtggtttaattcgatgcaacgcga
agaaccttaccaaggcttgacatactacagatttctttgaaaaaggaaagtgccttcggg
aatgtagatacaggtggtgcatggctgtcgtcagctcgtgtcgtgagatgttgggttaag
tcccgcaacgagcgcaacccttatttttagttgctaattagttaggttttctagaaagac
tgccggtgacaaaccggaggaaggtgaggatgacgtcaagtcagcatgccccttatgcct
tgggctacacacgtgctacaatggttaagacaaagagttgcgagctcgtgagagtcagct
aatctcataaacttagcctaagttcggattgtaggctgcaactcgcctgcatgaag
>KC9008891_Phaeocystis_globosa_Pg-GA
gaggaataagcatcggctaactccgtgccagcagccgcggtaatacgggggatgcaagcg
ttatccggatttattgggcgtaaagcgcctgtaggttgtttaataagtctgttgttaaag
actagggcttaaccctaggaaagcaatggaaactactagacttgagtatgataggggtag
agggaatttctagtgtagcggtgaaatgcgtagatattagaaagaacaccggtggcgaag
gcgctctactggatcattactgacactcagaggcgaaagctagggtagcaaaagggatta
gatacccctgtagtcctagccgtaaacgatggatactacatgttgcgtttttaatgcagt
atggtagctaacgcgttaagtatcccgcctggggagtacggtcgcaaggctgaaactcaa
aggaattgacgggggcccgcacaagcggtggagcatgtggtttaattcgatgcaacgcga
agaaccttaccaaggcttgacatactacagatttctttgaaaaaggaaagtgccttcggg
aatgtagatacaggtggtgcatggctgtcgtcagctcgtgtcgtgagatgttgggttaag
tcccgcaacgagcgcaacccttatttttagttgctaattagttaggttttctagaaagac
tgccggtgacaaaccggaggaaggtgaggatgacgtcaagtcagcatgccccttatgcct
tgggctacacacgtgctacaatggttaagacaaagagttgcgagctcgtgagagtcagct
aatctcataaacttagcctaagttcggattgtaggctgcaactcgcctgcatgaag
>AY7021421_Phaeocystis_cordata_RCC186
gaggaataagcatcggctaactccgtgccagcagccgcggtaatacgggggatgcaagcg
ttatccggatttattgggcgtaaagcgcctgtaggttgtttaataagtctgttgttaaag
actagggcttaaccctaggaaagcaatggaaactactagacttgagtatgataggggtag
agggaatttctagtgtagcggtgaaatgcgtagatattagaaagaacaccggtggcgaag
gcgctctactggatcattactgacgctcagaggcgaaagctagggtagcaaaagggatta
gatacccctgtagtcctagccgtaaacgatggatactacatgttgcgtttttaatgcagt
atggtagctaacgcgttaagtatcccgcctggggagtacggtcgcaaggctgaaactcaa
aggaattgacgggggcccgcacaagcggtggagcatgtggtttaattcgatgcaacgcga
agaaccttaccaaggcttgacatactacagatttctttgaaaaaggaaagtgccttcggg
aatgtagatacaggtggtgcatggctgtcgtcagctcgtgtcgtgagatgttgggttaag
tcccgcaacgagcgcaacccttatttttagttgctaattagttaggttttctagaaagac
tgccggtgacaaaccggaggaaggtgaggatgacgtcaagtcagcatgccccttatgcct
tgggctacacacgtgctacaatggttaagacaaagagttgcgagctcgtgagagtcagct
aatctcataaacttagcctaagttcggattgtag----------------------
>AY7021431_Phaeocystis_globosa_RCC187
gaggaataagcatcggctaactccgtgccagcagccgcggtaatacgggggatgcaagcg
ttatccggatttattgggcgtaaagcgcctgtaggttgtttaataagtctgttgttaaag
actagggcttaaccctaggaaagcaatggaaactactagacttgagtatgataggggtag
agggaatttctagtgtagcggtgaaatgcgtagatattagaaagaacaccggtggcgaag
gcgctctactggatcattactgacgctcagaggcgaaagctagggtagcaaaagggatta
gatacccctgtagtcctagccgtaaacgatggatactacatgttgcgtttttaatgcagt
atggtagctaacgcgttaagtatcccgcctggggagtacggtcgcaaggctgaaactcaa
aggaattgacgggggcccgcacaagcggtggagcatgtggtttaattcgatgcaacgcga
agaaccttaccaaggcttgacatactacagatttctttgaaaaaggaaagtgccttcggg
aatgtagatacaggtggtgcatggctgtcgtcagctcgtgtcgtgagatgttgggttaag
tcccgcaacgagcgcaacccttatttttagttgctaattagttaggttttctagaaagac
tgccggtgacaaaccggaggaaggtgaggatgacgtcaagtcagcatgccccttatgcct
tgggctacacacgtgctacaatggttaagacaaagagttgcgagctcgtgagagtcagct
aatctcataaacttagcctaagttcggattgtag----------------------
>EF0517631_Phaeocystis_globosa_Napoli
------------------------------------------------------------
---------------------aaagcgcctgtaggttgtttaataagtctgttgttaaag
actagggcttaaccctaggaaagcaatggaaactactagacttgagtatgataggggtag
agggaatttctagtgtagcggtgaaatgcgtagatattagaaagaacaccggtggcgaag
gcgctctactggatcattactgacgctcagaggcgaaagctagggtagcaaaagggatta
gatacccctgtagtcctagccgtaaacgatggatactacatgttgcgtttttaatgcagt
atggtagctaacgcgttaagtatcccgcctggggagtacggtcgcaaggctgaaactcaa
aggaattgacgggggcccgcacaagcggtggagcatgtggtttaattcgatgcaacgcga
agaaccttaccaaggcttgacatactacagatttctttgaaaaaggaaagtgccttcggg
aatgtagatacaggtggtgcatggctgtcgtcagctcgtgtcgtgagatgttgggttaag
tcccgcaacgagcgcaacccttatttttagttgctaattagttaggttttctagaaagac
tgccggtgacaaaccggaggaaggtgaggatgacgtcaagtcagcatgccccttatgcct
tgggctacacacgtgctacaatggttaagacaaagagttgcgagctcgtgagagtcagct
a-------------------------------------------------------
>LN7355133_Phaeocystis_sp_RCC994_RCC994
---------------------------------------------cggggga--gcagcs
ttatccggatttattgggcgtaaagcgcctgtaggttgtttaataagtctgttgttaaag
actagggcttaaccctaggaaagcaatggaaactactagacttgagtatgataggggtag
agggaatttctagtgtagcggtgaaatgcgtagatattagaaagaacaccggtggcgaag
gcgctctactggatcattactgacactcagaggcgaaagctagggtagcaaaagggatta
gatacccctgtagtcctagccgtaaacgatggatactacatgttgcgtttttaatgcagt
atggtagctaacgcgttaagtatcccgcctggggagtacggtcgcaaggctgaaactcaa
aggaattgacgggggcccgcacaagcggtggagcatgtggtttaattcgatgcaacgcga
agaaccttaccaaggcttgacatactacagatttctttgaaaaaggaaagtgccttcggg
aatgtagatacaggtggtgcatggctgtcgtcagctcgtgtcgtgagatgttgggttaag
tcccgcaacgagcgcaacccttatttttagttgctaattagttaggttttctagaaagac
tgccggtgacaaaccggaggaaggtgaggatgacgtcaagtcagcatgccccttatgcct
tgggctacacacgtgctacaatggttaagacaaagagttgcgagctcgtgagagtcagct
aatctcataa----------------------------------------------
>LN7351942_Phaeocystis_antarctica_RCC4024
-----------------------------------cgcggtaatacggggggtgcaagcg
ttatccggatttattgggcgtaaagcgcctgtaggttgtttaataagtctgttgttaaag
actagggcttaaccctaggaaagcaatggaaactactagacttgagtatgataggggtag
agggaatttctagtgtagcggtgaaatgcgtagatattagaaagaacaccggtggcgaag
gcgctctactggatcattactgacactcagaggcgaaagctagggtagcaaaagggatta
gatacccctgtagtcctagccgtaaacgatggatactacatgttgcgtttttaatgcagt
atggtagctaacgcgttaagtatcccgcctggggagtacggtcgcaaggctgaaactcaa
aggaattgacgggggcccgcacaagcggtggagcatgtggtttaattcgatgcaacgcga
agaaccttaccaaggcttgacatactacagatttctttgaaagaggaaagtgccttcggg
aatgtagatacaggtggtgcatggctgtcgtcagctcgtgtcgtgagatgttgggttaag
tcccgcaacgagcgcaacccttatttttagttgctaattatttaggttttctagaaagac
tgccggtgacaaaccggaggaaggtgaggatgacgtcaagtcagcatgccccttatgcct
tgggctacacacgtgctacaatggttaagacaaagagttgcgagctcgcgagagtcagct
aatctcataaacttagcccaaattcggat---------------------------
>Antarctic_CAMNT_0013831151_Phaeocystis_antarctica_Strain_Caron_Lab
gaggaataagcaccggctaactccgtgccagcagccgcggtaatacggggggtgcaagcg
ttatccggatttattgggcgtaaagcgcctgtaggttgtttaataagtctgttgttaaag
actagggcttaaccctaggaaagcaatggaaactactagacttgagtatgataggggtag
agggaatttctagtgtagcggtgaaatgcgtagatattagaaagaacaccggtggcgaag
gcgctctactggatcattactgacactcagaggcgaaagctagggtagcaaaagggatta
gatacccctgtagtcctagccgtaaacgatggatactacatgttgcgtttttaatgcagt
atggtagctaacgcgttaagtatcccgcctggggagtacggtcgcaaggctgaaactcaa
aggaattgacgggggcccgcacaagcggtggagcatgtggtttaattcgatacaacgcga
agaaccttaccaaggcttgacatactacagatttctttgaaagaggaaagtgccttcggg
aatgtagatacaggtggtgcatggctgtcgtcagctcgtgtcgtgagatgttgggttaag
tcccgcaacgagcgcaacccttatttttagttgctaattatttaggttttctagaaagac
tgccggtgacaaaccggaggaaggtgaggatgacgtcaagtcagcatgccccttatgcct
tgggctacacacgtgctacaatggttaagacaaagagttgcgagctcgtgagagtcagct
aatctcataaacttagcctaagttcggattgtaggctgcaactcgcctgcatgaag
>Antarctic_CAMNT_0043826573_Phaeocystis_antarctica_Strain_CCMP1374
gaggaataagcaccggctaactccgtgccagcagccgcggtaatacggggggtgcaagcg
ttatccggatttattgggcgtaaagcgcctgtaggttgtttaataagtctgttgttaaag
actagggcttaaccctaggaaagcaatggaaactactagacttgagtatgataggggtag
agggaatttctagtgtagcggtgaaatgcgtagatattagaaagaacaccggtggcgaag
gcgctctactggatcattactgacactcagaggcgaaagctagggtagcaaaagggatta
gatacccctgtagtcctagccgtaaacgatggatactacatgttgcgtttttaatgcagt
atggtagctaacgcgttaagtatcccgcctggggagtacggtcgcaaggctgaaactcaa
aggaattgacgggggcccgcacaagcggtggagcatgtggtttaattcgatacaacgcga
agaaccttaccaaggcttgacatactacagatttctttgaaagaggaaagtgccttcggg
aatgtagatacaggtggtgcatggctgtcgtcagctcgtgtcgtgagatgttgggttaag
tcccgcaacgagcgcaacccttatttttagttgctaattatttaggttttctagaaagac
tgccggtgacaaaccggaggaaggtgaggatgacgtcaagtcagcatgccccttatgcct
tgggctacacacgtgctacaatggttaagacaaagagttgcgagctcgtgagagtcagct
aatctcataaacttagcctaagttcggattgtaggctgcaactcgcctgcatgaag
>HM1334951_Uncultured_marine_haptophyte_Biosope_T84_16S_PLA491022
------------------------------------------------------------
ttatccggatttattgggcgtaaagcgcctgtaggttgtttaataagtctgttgttaaag
actagggcttaaccctaggaaagcaacggaaactactagacttgagtatgataggggtag
agggaatttctagtgtagcggtgaaatgcgtagatattagaaagaacaccggcggcgaag
gcgctctactggatcattactgacactcagaggcgaaagctagggtagcaaaagggatta
gatacccctgtagtcctagccgtaaacgatggatactatatgttgcgtttttaatgcagt
gtggtagctaacgcgttaagtatcccgcctggggagtacggtcgcaaggctgaaacccaa
aggaattgacgggggcccgcacaagcggtggagcatgtggtttaattcgatgcaacgcga
agaaccttaccaaggcttgacatactacaaatttctttgaaaaaggaaagtgccttcggg
aatgtagatacaggtggtgcatggctgtcgtcagctcgtgtcgtgagatgttgggttaag
tcccgcaacgagcgcaacccttatttttagttgctaattagttaggttttctagaaagac
tgccggtgacaaaccggaggaaggtgaggatgacgtcaagtcagcatgccccttatgcct
tgggctacacacgtgctacaatggttaagacaaagagttgcgagctcgtgagagtcagct
aatctcataaacttagcctaagttcggattgtaggctgca----------------
>HM1335531_Uncultured_marine_haptophyte_Biosope_T88_16S_PLA491024
-------------------------------------------------------cagcg
ttatccggatttattgggcgtaaagcgcctgtaggttgtttaataagtctgttgttaaag
actagggcttaaccctaggaaagcaatggaaactactagacttgagtatgataggggtag
agggaatttctagtgtagcggtgaaatgcgtagatattagaaagaacaccggcggcgaag
gcgctctactggatcattactgacactcagaggcgaaagctagggtagcaaaagggatta
gatacccctgtagtcctagccgtaaacgatggatactacatgttgcgtttttaatgcagt
gtggtagctaacgcgttaagtatcccgcctggggagtacggtcgcaaggctgaaactcaa
aggaattgacgggggcccgcacaagcggtggagcatgtggtttaattcgatgcaacgcga
agaaccttaccaaggcttgacatactacaaatttctttgaaaaaggaaagtgccttcggg
aatgtagatacaggtggtgcatggctgtcgtcagctcgtgtcgtgagatgttgggttaag
tcccgcaacgagcgcaacccttatttttggttgctaattagttaggttttctagaaagac
tgccggtgacaaaccggaggaaggtgaggatgacgtcaagtcagcatgccccttatgcct
tgggctacacacgtgctacaatggttaagacaaagagttgcgagctcgtgagagttagct
aatctcataaacttagcctaagttcggattgtaggctgca----------------
>HM1335491_Uncultured_marine_haptophyte_Biosope_T88_16S_PLA491020
-------------------------------------------------------cagcg
ttatccggatttattgggcgtaaagcgcctgtaggttgtttaataagtctgttgttaaag
actagggcttaaccctaggaaagcagtggaaactactagacttgagtatgataggggtag
agggagtttctagtgtagcggtgaaatgcgtagatattagaaagaacaccggtggcgaag
gcgctctactggatcattactgacactcagaggcgaaagctagggtagcaaaagggatta
gatacccctgtagtcctagccgtaaacgatggatactacatgttgcgtttttaatgcagt
gtggtagctaacgcgttaagtatcccgcctggggagtacggtcgcaaggctgaaactcaa
aggaattgacgggggcccgcacaagcggtggagcatgtggtttaattcgatgcaacgcga
agaaccttaccaaggcttgacatactacaaatttctttgaaaaaggaaagtgccttcggg
aatgtagatacaggtggtgcatggctgtcgtcagctcgtgtcgtgagatgttgggttaag
tcccgcaacgagcgcaacccttatttttagttgctaattagttaggttttctagaaagac
tgccggtgacaaaccggaggaaggtgaggatgacgtcaagtcagcatgccccttatgcct
tgggctacacacgtgctacaatggttaagacaaagagttgcgagttcgtgagagtcagct
aatctcataaacttagcctaagttcggattgtaggctgca----------------
>HM1335681_Uncultured_marine_haptophyte_Biosope_T88_16S_PLA491039
------------------------------------------------------------
--atccggatttattgggcgtaaagcgcctgtaggttgtttaataagtctgttgttaaag
actagggcttaaccctaggaaagcaatggaaactactagacttgagtatgataggggtag
agggaatttctagtgtagcggtgaaatgcgtagatattagaaagaacaccggtggcgaag
gcgctctactggatcattactgacactcagaggcgaaagctagggtagcaaaagggacta
gatacccctgtagtcctagccgtaaacgatggatactacatgttgcgtttttaatgcagt
gtggtagctgacgcgttaagtatcccgcctggggagtacggtcgcaaggctgaaactcaa
aggaattgacgggggcccgcacaggcggtggagcatgtggtttaattcgatgcaacgcga
agaaccttaccaaggcttgacatactacaaatttctttgaaaaaggaaagtgccttcggg
aatgtagatacaggtggtgcatggctgtcgtcagctcgtgtcgtgagatgttgggttaag
tcccgcaacgagcgcaacccttatttttagttgctaattagttaggttttctagaaagac
cgccggtgacaaaccggaggaaggtgaggatgacgtcaagtcagcatgccccttatgcct
tgggctacacacgtgctacaatggttaagacaaagagttgcgagctcgtgagagtcagct
aatctcataaacttagcctaagttcggattgtaggctgcaac--------------
>HM1330411_Uncultured_marine_haptophyte_Biosope_T123_16S_PLA491031
------------------------------------------------------------
------------attgggcgtaaagcgcctgtaggttgtttaataagtctgttgttaaag
actagggcttaaccctaggaaagcaatggaaactactagacttgagtatgataggggtag
agggaatttctagtgtagcggtgaaatgcgtagatattagaaagaacaccggcggcgaag
gcgctctactggatcattactgacactcagaggcgaaagctagggtagcaaaagggatta
gatacccctgtagtcctagccgtaaacgatggatactacatgttgcgtttttaatgcagt
gtggtagctaacgcgttaagtatcccgcctggggagtacggtcgcaaggctgaaactcta
aggaattgacgggggcccgcacaagcggtggagcatgtggtttaattcgatgcaacgcga
agaaccttaccaaggcttgacatactacaaatttctttgaaaaaggaaagtgccttcggg
aatgtagatacaggtggtgcatggctgtcgtcagctcgtgtcgtgagatgttgggttaag
tcccgcaacgagcgcaacccttatttttagttgctaattagttaggttttctagaaagac
tgccggtgacaaaccggaggaaggtgaggatgacgtcaagtcagcatgccccttatgcct
tgggctacacacgtgctacaatggttaagacaaagagttgcgagctcgtgagagtcagct
aatctcataaacttagcctaagttcggattgtaggctgcaactcgcct--------
>EF0520531_Uncultured_haptophyte_250304-63
gaggaagaag--tcggctaactccgtgccaacagccgcgtaaacacgggggatgcaagcg
ttatccggatttattgggcgtaaagcgcctgtaggttgtttaaaaagtctgttgttaaag
actagggcttaaccctaggaaagcaatggatactactagacttgagtatgataggggtag
agggaatttctagtgtagcggtgaaatgcgtagatattagaaagaacaccggtggcgaa-
gcgctctactggatcattactgacactcagaggcgaaagctagggtagcaaaagggatta
gatacccctgtagtcctagccgtaaacgatggatactacatgttgcgtttttaatgcagt
atggtagctaacgcgttaagtatcccgcctggggagtacggtcgcaaggctgaaactcaa
aggaattgacgggggcccgcacaagcggtggagcatgtggtttaattcgatgcaacgcga
agaaccttaccaaggcttgacatactacagatttctttgaaaaaggaaagtgccttcggg
aatgtagatacaggtggtgcatggctgtcgtcagctcgtgtcgtgagatgttgggttaag
tcccgcaacgagcgcaacccttatttttagttgctaattagttaggttttctagaaagac
tgccggtgacaaaccggaggaaggtgaggatgacgtcaagtcagcatgccccttatgcct
tgggctacacacgtgctacaatggttaagacaaagagttgcgagctcgtgagagtcagct
aatctcataaacttagcctaagttcggattgtaggctgcaactcgcctacatgaag
>Karlodinium-armiger-16S-strict
gaggaataagcatcggctaactccgtgccagcagccgcggtaatacgggggatgcaagcg
ttatccggaatcattgggcgtaaagcgcctgtaggttgtttaataagtctgttgttaaag
actagggcttaaccctaggaaagcaatggaaactactagacttgagtatggcaggggtag
agggaatttctagtgtagcggtgaaatgcgtagatattagaaagaacaccggtggcgaaa
gcgctctactggaccattactgacactcagaggcgaaagctagggtagcaaaagggatta
gatacccctgtagtcctagccgtaaacgatggatactagatgttgtgcataatgtacagt
atcgtagctaacgcgttaagtatcccgcctggggagtacgctcgcaagggtgaaactcaa
aggaattgacgggggcccgcacaagcggtggagcatgtggtttaattcgatnnaacgcga
agaaccttaccagggcttgacatactacaaattctttwgagawaargaagtgccttcggg
aatgtagatacaggtggtgcatggctgtcgtcagctcgtgtcgtgagatgttgggttaag
tcccgcaacgagcgcaacccttatttttagttacta------------------------
------------------------------------------------------------
------------------------------------------------------------
--------------------------------------------------------
>EF0521971_Uncultured_haptophyte_MC622-31
gaggaataagcatcggctaactccgtgccagcagccgcggtaatacgggggatgcaagcg
ttatccgaaatcattgggcgtaaagcgcctgtaggttgtttgttaagtccgttgttaaag
cctagggcttaaccctagagaagcaatggaaactagtagactagagtatggtaggggtag
agggaatttctagtgtagcggtgaaatgcgtagatattagaaagaacaccagtggcgaag
gcgctctactggaccattactgacactcagaggcgaaagctagggtagcaaaagggatta
gatacccctgtagtcctagccgtaaacgatggatactagatgttgtgcttattgtacagt
atcgtagctaacgcgttaagtatcccgcctggggagtacgctcgcaagggtgaaactcaa
aggaattgacgggggcccgcacaagcggtggagcatgtggtttaattcgatgcaacgcga
agaaccttaccagggcttgacatactgcgaatctttttgagaaaaaagagtgccttcggg
aatgcaggtacaggtggtgcatggctgtcgtcagctcgtgtcgtgagatgttgggttaag
tcccgcaacgagcgcaacccttgtttttagttactaatttattaggttttctagaaagac
tgccggtgacaaaccggaggaaggtgaggatgacgtcaagtcagcatgccccttatgcct
tgggctacacacgtgctacaatggttaagacaaagagttgcgagctcgcgagagtcagct
aatctcataaacttagcctaagttcggattgtaggctgcaactcgcctacatgaag
>EF0520391_Uncultured_haptophyte_250304-42
gaggaataagcatcggctaactccgtgccagcagccgcggtaatacgggggatgcaagcg
ttatccggaatcattgggcgtaaagcgcctgtaggttgtttattaagtccgttgttaaag
cctagggcttaaccccagaaaagcaatggaaactaatagactagagtatggtaggggtag
agggaatttctagtgtagcggtgaaatgcgtagatattagaaagaacaccagtggcgaaa
gcgctctactggaccattactgacactcagaggcgaaagctagggtagcaaaagggatta
gatacccctgtagtcctagccgtaaacgatggatactagatgttgtgcttatagtacagt
atcgtagctaacgcgttaagtatcccgcctggggagtacgctcgcaagggtgaaactcaa
aggaattggcgggggcccgcacaagcggtggagcatgtggtttaattcgatgcaacgcga
agaaccttaccagggcttgacatactgcgaatctttttgagaaaaaagagtgccttcggg
aatgcagatacaggtggtgcatggctgtcgtcagctcgtgtcgtgagatgttgggttaag
tcccgcaacgagcgcaacccttgtttttagttactaatttattaggttttctagaaagac
tgccggtgacaaaccggaggaaggtgaggatgacgtcaagtcagcatgccccttatgtcc
tgggccacacacgtgctacaatggttaagacaaagagtcgcgaattcgtgagaatcagct
aatctcataaacttaatctaagttcagattgtaggctgcaactcgcctgcatgaag
>EF0517761_Uncultured_haptophyte_MC597-11
gaggaataagcatcggctaactccgtgccagcagccgcggtaatacgggggatgcaagcg
ttatccgaaatcattgggcgtaaagcgcctgtaggtggtttagaaagtctgttgttaaag
cctagggcttaaccctagaacagcaatggaaactgctaaacttgagtatggtaggggtag
agggaatttctagtgtagcggtgaaatgcgtagatattagaaagaacaccagtggcgaaa
gcgctctactggaccattactgacactcagaggcgaaagctagggtagcaaaagggatta
gatacccctgtagtcctagccgtaaacgatggatactagatgttgcgtttattatgcagt
atcgtagctaacgcgttaagtatcccgcctggggagtacgctcgcaagggtgaaactcaa
aggaattgacgggggcccgcacaagcggtggagcatgtggtttaattcgatgcaacgcga
agaaccttaccagggcttgacatactgcgaatctctttgaaaaaagagagtgccttcggg
aatgcagatacaggtggtgcatggctgtcgtcagctcgtgtcgtgagatgttgggttaag
tcccgcaacgagcgcaacccttgtttttagttactaatttattaggttttctagaaagac
tgccggtgacaaaccggaggaaggtgaggatgacgtcaagtcagcatgccccttatgtcc
tgggccacacacgtgctacaatggctaagacaaagagtcgcgaattcgtgaggataagct
aatctcgtaaacttagcctaagttcagattgtgggctgcaactcgcctgcgtgaag
>EF0517861_Uncultured_haptophyte_MC597-22
gaggaataagcatcggctaactccgtgccagcagccgcggtaatacgggggatgcaagcg
ttatccgaaatcattgggcgtaaagcgcctgtaggttgtttattaagtctgttgttaaag
cctagggcttaaccctagaacagcaatggaaactggtaaacttgagtatggtaggggtag
agggaatttctagtgtagcggtgaaatgcgtagatattagaaagaacaccagtggcgaaa
gcgctctactggaccattactgacactcagaggcgaaagctagggtagcaaaagggatta
gatacccctgtagtcctagccgtaaacgatggatactagatgttgcgcttattgtgcagt
atcgtagctaacgcgttaagtatcccgcctggggagtacgctcgcaagggtgaaactcaa
aggaattgacgggggcccgcacaagcggtggagcatgtggtttaattcgatgcaacgcga
agaaccttaccagggcttgacatactgcgaatttctttgaaagaagaaagtgccttcggg
aatgcagatacaggtggtgcatggctgtcgtcagctcgtgtcgtgagatgttgggttaag
tcccgcaacgagcgcaacccttgtttttagttactaatttattaggttttctagaaagac
tgccggtgacaaaccggaggaaggtgaggatgacgtcaagtcagcatgccccttatgtcc
tgggctacacacgtgctacaatggttaagacaaagagtcgcaaattcgtaaggataagct
aatctcataaacttagcctaagttcagattgtaggctgcaactcgcctagatgaag
>EF0521961_Uncultured_haptophyte_MC622-30
gaggaataagcatcggctaactccgtgccagcagccgcggtaatacgggggatgcaagcg
ttatccgaaatcattgggcgtaaagcgcctgtaggttgtttattaagtctgttgttaaag
cctagggcttaaccctagaacagcaatggaaactggtaaacttgagtatggtaggggtag
agggaatttctagtgtagcggtgaaatgcgtagatattagaaagaacaccagtggcgaaa
gcgctctactggaccattactgacactcagaggcgaaagctagggtagcaaaagggatta
gatacccctgtagtcctagccgtaaacgatggatactagatgttgcgcttatagtgcagt
atcgtagctaacgcgttaagtatcccgcctggggagtacgctcgcaagggtgaaactcaa
aggaattgacgggggcccgcacaagcggtggagcatgtggtttaattcgatgcaacgcga
agaaccttaccagggcttgacatactgcgaatctctttgaaagaagagagtgccttcggg
aatgcaggtacaggtggtgcatggctgtcgtcagctcgtgtcgtgagatgttgggttaag
tcccgcaacgagcgcaacccttgtttttagttactaatttattaggttttctagaaagac
tgccggtgacaaaccggaggaaggtgaggatgacgtcaagtcagcatgccccttatgtcc
tgggccacacacgtgctacaatggttaagacaaagagtcgcaaattcgcaaggataagct
aatctcataaacttagcctaagttcagattgtaggctgcaactcgcctgcatgaag
>EF0522331_Uncultured_haptophyte_MC622-73
gaggaataagcatcggctaactccgtgccagcagccgcggtaatacgggggatgcaagcg
ttatccgaaatcattgggcgtaaagcgcctgtaggttgtttattaagtctgttgttaaag
cctagggcttaaccctagaacagcaatggaaactggtaaacttgagtatggtaggggtag
agggaatttctagtgtagcggtgaaatgcgtagatattagaaagaacaccagtggcgaaa
gcgctctactggaccattactgacactcagaggcgaaagctagggtagcaaaagggatta
gatacccctgtagtcctagccgtaaacgatggatactagatgttgcgcttatagtgcagt
atcgtagctaacgcgttaagtatcccgcctggggagtacgctcgcaagggtgaaactcaa
aggaattgacgggggcccgcacaagcggtggagcatgtggtttaattcgatgcaacgcga
agaaccttaccagggcttgacatactgcgaatctctttgaaagaagagagtgccttcggg
aatgcagatacaggtggtgcatggctgtcgtcagctcgtgtcgtgagatgttgggttaag
tcccgcaacgagcgcaacccttgtttttagttactaatttattaggttttctagaaagac
tgccggtgacaaaccggaggaaggtgaggatgacgtcaagtcagcatgccccttatgtcc
tgggccacacacgtgctacaatggttaagacaaagagtcgcaaattcgcaaggataagct
aatctcataaacttagcctaagttcagattgtaggctgcaactcgcctgcatgaag
>EF0521791_Uncultured_haptophyte_MC622-10
gaggaataagcatcggctaactccgtgccagcagccgcggtaatacgggggatgcaagcg
ttatccgaaatcattgggcgtaaagcgcctgtaggttgtttattaagtctgttgttaaag
cctagggcttaaccctagaacagcaatggaaactggtaaacttgagtatggtaggggtag
agggaatttctagtgtagcggtgaaatgcgtagatattagaaagaacaccagtggcgaaa
gcgctctactggaccattactgacactcagaggcgaaagctagggtagcaaaagggatta
gatacccctgtagtcctagccgtaaacgatggatactagatgttgcgcttatagtgcagt
atcgtagctaacgcgttaagtatcccgcctggggagtacgctcgcaagggtgaaactcaa
aggaattgacgggggcccgcacaagcggtggagcatgtggtttaattcgatgcaacgcga
agaaccttaccagggcttgacatactgcgaatctctttgaaagaagagagtgccttcggg
aatgcagatacaggtggtgcatggctgtcgtcagctcgtgtcgtgagatgttgggttaag
tcccgcaacgagcgcaacccttgtttttagttactaatttattaggttttctagaaagac
tgccggtgacaaaccggaggaaggtgaggatgacgtcaagtcagcatgccccttatgtcc
tgggccacacacgtgctacaatggttaagacaaagagtcgcaaattcgcaaggataagct
aatctcataaacttagcctaagttcagattgtaggctgcaactcgcctacgtgaag
>EF0521991_Uncultured_haptophyte_MC622-34
gaggaataagcatcggctaactccgtgccagcagccgcggtaatacgggggatgcaagcg
ttatccgaaatcattgggcgtaaagcgcctgtaggttgtttattaagtctgttgttaaag
cctagggcttaaccctagaacagcaatggaaactggtaaacttgagtatggtaggggtag
agggaatttctagtgtagcggtgaaatgcgtagatattagaaagaacaccagtggcgaaa
gcgctctactggaccattactgacactcagaggcgaaagctagggtagcaaaagggatta
gatacccctgtagtcctagccgtaaacgatggatactagatgttgcgcttatagtgcagt
atcgtagctaacgcgttaagtatcccgcctggggagtacgctcgcaagggtgaaactcaa
aggaattgacgggggcccgcacaagcggtggagcatgtggtttaattcgatgcaacgcga
agaaccttaccagggcttgacatactgcgaatctctttgaaagaagagagtgccttcggg
aatgcagatacaggtggtgcatggctgtcgtcagctcgtgtcgtgagatgttgggttaag
tcccgcaacgagcgcaacccttgtttttagttactaatttattaggttttctagaaagac
tgccggtgacaaaccggaggaaggtgaggatgacgtcaagtcagcatgccccttatgtcc
tgggccacacacgtgctacaatggttaagacaaagagtcgcaaattcgcaaggataagct
aatctcataaacttagcctaagttcagattgtaggctgcaactcgcctacgtgaag
>EF0522111_Uncultured_haptophyte_MC622-48
gaggaataagcatcggctaactccgtgccagcagccgcggtaatacgggggatgcaagcg
ttatccgaaatcattgggcgtaaagcgcctgtaggttgtttattaagtctgttgttaaag
cctagggcttaaccctagaacagcaatggaaactggtaaacttgagtatggtaggggtag
agggaatttctagtgtagcggtgaaatgcgtagatattagaaagaacaccagtggcgaaa
gcgctctactggaccattactgacactcagaggcgaaagctagggtagcaaaagggatta
gatacccctgtagtcctagccgtaaacgatggatactagatgttgcgcttatagtgcagt
atcgtagctaacgcgttaagtatcccgcctggggagtacgctcgcaagggtgaaactcaa
aggaattgacgggggcccgcacaagcggtggagcatgtggtttaattcgatgcaacgcga
agaaccttaccagggcttgacatactgcgaatctctttgaaagaagagagtgccttcggg
aatgcagatacaggtggtgcatggctgtcgtcagctcgtgtcgtgagatgttgggttaag
tcccgcaacgagcgcaacccttgtttttagttactaatttattaggttttctagaaagac
tgccggtgacaaaccggaggaaggtgaggatgacgtcaagtcagcatgccccttatgtcc
tgggccacacacgtgctacaatggttaagacaaagagtcgcaaattcgcaaggataagct
aatctcataaacttagcctaagttcagattgtaggctgcaactcgcctacatgaag
>EF0522101_Uncultured_haptophyte_MC622-45
gaggaataagcatcggctaactccgtgccagcagccgcggtaatacgggggatgcaagcg
ttatccgaaatcattgggcgtaaagcgcctgtaggttgtttattaagtctgttgttaaag
cctagggcttaaccctagaacagcaatggaaactggtaaacttgagtatggtaggggtag
agggaatttctagtgtagcggtgaaatgcgtagatattagaaagaacaccagtggcgaaa
gcgctctactggaccattactgacactcagaggcgaaagctagggtagcaaaagggatta
gatacccctgtagtcctagccgtaaacgatggatactagatgttgcgcttatagtgcagt
atcgtagctaacgcgttaagtatcccgcctggggagtacgctcgcaagggtgaaactcaa
aggaattgacgggggcccgcacaagcggtggagcatgtggtttaattcgatgcaacgcga
agaaccttaccagggcttgacatactgcgaatctctttgaaagaagagagtgccttcggg
aatgcagatacaggtggtgcatggctgtcgtcagctcgtgtcgtgagatgttgggttaag
tcccgcaacgagcgcaacccttgtttttagttactaatttattaggttttctagaaagac
tgccggtgacaaaccggaggaaggtgaggatgacgtcaagtcagcatgccccttatgtcc
tgggccacacacgtgctacaatggttaagacaaagagtcgcaaattcgcaaggataagct
aatctcataaacttagcctaagttcagattgtaggctgcaactcgcctacatgaag
>EF0522051_Uncultured_haptophyte_MC622-40
gaggaataagcatcggctaactccgtgccagcagccgcggtaatacgggggatgcaagcg
ttatccgaaatcattgggcgtaaagcgcctgtaggttgtttattaagtctgttgttaaag
catagggcttaaccctagaacagcaatggaaactggtaaacttgagtatggtaggggtag
agggaatttctagtgtagcggtgaaatgcgtagatattagaaagaacaccagtggcgaaa
gcgctctactggaccattactgacactcagaggcgaaagctagggtagcaaaagggatta
gatacccctgtagtcctagccgtaaacgatggatactagatgttgcgcttatagtgcagt
atcgtagctaacgcgttaagtatcccgcctggggagtacgctcgcaagggtgaaactcaa
aggaattgacgggggcccgcacaagcggtggagcatgtggtttaattcgatgcaacgcga
agaaccttaccagggcttgacatactgcgaatctctttgaaagaagagagtgccttcggg
aatgcagatacaggtggtgcatggctgtcgtcagctcgtgtcgtgagatgttgggttaag
tcccgcaacgagcgcaacccttgtttttagttactaatttattaggttttctagaaagac
tgccggtgacaaaccggaggaaggtgaggatgacgtcaagtcagcatgccccttatgtcc
tgggccacacacgtgctacaatggttaagacaaagagtcgcaaattcgcaaggataagct
aatctcataaacttagcctaagttcagattgtaggctgcaactcgcctacatgaag
>EF0522301_Uncultured_haptophyte_MC622-70
gaggaataagcatcggctaactccgtgccagcagccgcggtaatacgggggatgcaagcg
ttatccgaaatcattgggcgtaaagcgcctgtaggttgtttattaagtctgttgttaaag
cctagggcttaaccctagaacagcaatggaaactggtaaacttgagtatggtaggggtag
agggaatttctagtgtagcggtgaaatgcgtagatattagaaagaacaccagtggcgaaa
gcgctctactggaccattactgacactcataggcgaaagctagggtagcaaaagggatta
gatacccctgtagtcctagccgtaaacgatggatactagatgttgcgcttatagtgcagt
atcgtagctaacgcgttaagtatcccgcctggggagtacgctcgcaagggtgaaactcaa
aggaattgacgggggcccgcacaagcggtggagcatgtggtttaattcgatgcaacgcga
agaaccttaccagggcttgacatactgcgaatctctttgaaagaagagagtgccttcggg
aatgcagatacaggtggtgcatggctgtcgtcagctcgtgtcgtgagatgttgggttaag
tcccgcaacgagcgcaacccttgtttttagttactaatttattaggttttctagaaagac
tgccggtgacaaaccggaggaaggtgaggatgacgtcaagtcagcatgccccttatgtcc
tgggccacacacgtgctacaatggttaagacaaagagtcgcaaattcgcaaggataagct
aatctcataaacttagcctaagttcagattgtaggctgcaactcgcctacatgaag
>EF0521711_Uncultured_haptophyte_MC615-104
gaggaataagcatcggctaactccgtgccagcagccgcggtaatacgggggatgcaagcg
ttatccggaatcattgggcgtaaagcgcctgtaggtggtttaataagtctgttgttaaag
actagggcttaaccctaggaaagcaatggaaactaatagactagagtatggcaggggtag
agggaatttctagtgtagcggtgaaatgcgtagatattagaaagaacaccagtggcgaaa
gcgctctactggaccattactgacactcagaggcgaaagctagggtagcaaaagggatta
gatacccctgtagtcctagccgtaaacgatggatactagatgttgtgttt-tctcacagt
gtcgcagctaacgcgttaagtatcccgcctggggagtacgctcgcaagggtgaaactcaa
aggaattgacgggggcccgcacaagcggtggagcatgtggtttaattcgatgcaacgcga
agaaccttaccagggcttgacatactgcagatctttttgagaaagaagagtgccttcggg
aatgcagatacaggtggtgcatggctgtcgtcagctcgtgtcgtgaggtgttgggttaag
tcccgcaacgagcgcaacccttatttttagttactaattcgttaggttctctagaaagac
tgccggtgacaaaccggaggaaggtgaggatgacgtcaagtcagcatgccccttatgtcc
tgggctacacacgtgctacaatggttaagacaaagagtcgcgagctcgcgagagtcagct
aatctcataaacttagcctaagttcagattgtaggctgcaactcgcctacatgaag
>EF0520131_Uncultured_haptophyte_250304-18
gaggaataagcatcggctaactccgtgccagcagccgcggtaatacgggggatgcaagcg
ttatccggaatcattgggcgtaaagcgcctgtaggtggtttaataagtctgttgttaaag
actagggcttaaccctaggaaagcaatggaaactaatagactagagtatggcaggggtag
agggaatttctagtgtagcggtgaaatgcgtagatattagaaagaacaccagtggcgaaa
gcgctctactggaccattactgacactcagaggcgaaagctagggtagcaaaagggatta
gatacccctgtagtcctagccgtaaacgatggatactagatgttgtgttt-tctcacagt
gtcgcagctaacgcgttaagtatcccgcctggggagtacgctcgcaagggtgaaactcaa
aggaattgacgggggcccgcacaagcggtggagcatgtggtttaattcgatgcaacgcga
agaaccttaccagggcttgacatactgcagatctttttgagaaagaagagtgccttcggg
aatgcagatacaggtggtgcatggctgtcgtcagctcgtgtcgtgagatgttgggttaag
tcccgcaacgagcgcaacccttatttttagttaccaacttgttgggttctctagaaagac
tgccggtgacaaaccggaggaaggtgaggatgacgtcaagtcagcatgccccttatgtcc
tgggctacacacgtgctacaatggttaagacaaagagtcgcgagttcgtgagaaccagct
aatctcgtaaacttagcctaagttcagattgtaggctgcaactcgcctacatgaag
>EF0521271_Uncultured_haptophyte_MC615-54
gaggaataagcatcggctaactccgtgccagcagccgcggtaatacgggggatgcaagcg
ttatccggaatcattgggcgtaaagcgcctgtaggtggtttaataagtctgttgttaaag
actagggcttaaccctaggaaagcaatggaaactaatagactagagtatggcaggggtag
agggaatttctagtgtagcggtgaaatgcgtagatattagaaagaacaccagtggcgaaa
gcgctctactggaccattactgacactcagaggcgaaagctagggtagcaaaagggatta
gatacccctgtagtcctagccgtaaacgatggatactagatgttgtgttt-tctcacagt
gtcgcagctaacgcgttaagtatcccgcctggggagtacgctcgcaagggtgaaactcaa
aggaattgacgggggcccgcacaagcggtggagcatgtggtttaattcgatgcaacgcga
agaaccttaccagggcttgacatactgcagatctttttgagaaagaagagtgccttcggg
aatgcagatacaggtggtgcatggctgtcgtcagctcgtgtcgtgagatgttgggttaag
tcccgcaacgagcgcaacccttatttttagttaccaacttgttgggttctctagaaagac
tgccggtgacaaaccggaggaaggtgaggatgacgtcaagtcagcatgccccttatgtcc
tgggctacacacgtgctacaatggttaagacaaagagtcgcgagttcgtgagaaccagct
aatctcgtaaacttagcctaagttcagattgtaggctgcaactcgcctacgtgaag
>EF0520681_Uncultured_haptophyte_250304-83
gaggaataagcatcggctaactccgtgccagcagccgcggtaatacgggggatgcaagcg
ttatccggaatcattgggcgtaaagcgcctgtaggtggtttaataagtctgttgttaaag
actagggcttaaccctaggaaagcaatggaaactaatagactagagtatggcaggggtag
agggaatttctagtgtagcggtgaaatgcgtagatattagaaagaacaccagtggcgaaa
gcgctctactggaccattactgacactcagaggcgaaagctagggtagcaaaagggatta
gatacccctgtagtcctagccgtaaacgatggatactagatgttgtgttt-tctcacagt
gtcgcagctaacgcgttaagtatcccgcctggggagtacgctcgcaagggtgaaactcaa
aggaattgacgggggcccgcacaagcggtggagcatgtggtttaattcgatgcaacgcga
agaaccttaccagggcttgacatactgcagatctttttgagaaagaagagtgccttcggg
aatgcagatacaggtggtgcatggctgtcgtcagctcgtgtcgtgagatgttgggttaag
tcccgcaacgagcgcaacccttatttttagttaccaacttgttgggttctctagaaagac
tgccggtgacaaaccggaggaaggtgaggatgacgtcaagtcagcatgccccttatgtcc
tgggctacacacgtgctacaatggttaagacaaagagtcgcgagttcgtgagaaccagct
aatctcgtaaacttagcctaagttcagattgtaggctgcaactcgcctacatgaag
>HM1331811_Uncultured_marine_haptophyte_Biosope_T35_16S_PLA491039
------------------------------------------------------------
--atccggaatcattgggcgtaaagcgcctgtaggtggtttaataagtctgttgttaaag
actagggcttaaccctaggaaagcaatggaaactaatagactagagtatggcaggggtag
agggaatttctagtgtagcggtgaaatgcgtagatattagaaagaacaccagtggcgaaa
gcgctctactggaccattactgacactcagaggcgaaagctagggtagcaaaagggatta
gatacccctgtagtcctagccgtaaacgatggatactagatgttgtgttt-tctcacagt
gtcgcagctaacgcgttaagtatcccgcctggggagtacgctcgcaagggtgaaactcaa
aggaattgacgggggcccgcacaagcggtggagcatgtggtttaattcgatgcaacgcga
agaaccttaccagggcttgacatactgcagatctttttgagaaagaagagtgccttcggg
aatgcagatacaggtggtgcatggctgtcgtcagctcgtgtcgtgagatgttgggttaag
tcccgcaacgagcgcaacccttatttttagttaccaacttgttgggttctctagaaagac
tgccggtgacaaaccggaggaaggtgaggatgacgtcaagtcagcatgcctcttatgtcc
tgggctacacacgtgctacaatggttaagacaaagagtcgcgagttcgtgagaaccagct
aatctcgtaaacttagcctaagttcagattgtaggctgcaact-------------
>EF0521671_Uncultured_haptophyte_MC615-100
gaggaataagcatcggctaactccgtgccagcagccgcggtaatacgggggatgcaagcg
ttatccggaatcattgggcgtaaagcgcctgtaggtggtttaataagtctgttgttaaag
actagggcttaaccctaggaaagcaatggaaactaatagactagagtatggcaggggtag
agggaatttctagtgtagcggtgaaatgcgtagatattagaaagaacaccagtggcgaaa
gcgctctactggaccattactgacactcagaggcgaaagctagggtagcaaaagggatta
gatacccctgtagtcctagccgtaaacgatggatactagatgttgtgttt-tatcacagt
gtcgcagctaacgcgttaagtatcccgcctggggagtacgctcgcaagggtgaaactcaa
aggaattgacgggggcccgcacaagcggtggagcatgtggtttaattcgatgcaacgcga
agaaccttaccagggcttgacatactgcagatctttttgagaaagaagagtgccttcggg
aatgcagatacaggtggtgcatggctgtcgtcagctcgtgtcgtgagatgttgggttaag
tcccgcaacgagcgcaacccttatttttagttaccaacttgttgggttctctagaaagac
tgccggtgacaaaccggaggaaggtgaggatgacgtcaagtcagcatgccccttatgtcc
tgggctacacacgtgctacaatggttaagacaaagagtcgcgagttcgtgagaaccagct
aatctcgtaaacttagcctaagttcagattgtaggctgcaactctgtcttgtgaag
>EF0520741_Uncultured_haptophyte_250304-90
gaggaataagcatcggctaactccgtgccagcagccgcggtaatacgggggatgcaagcg
ttatccggaatcattgggcgtaaagcgcctgtaggttgtttaataagtctgttgttaaag
actagggctcaaccctagaaaagcaatggaaactaatagactagagtatggcaggggtag
agggaatttctagtgtagcggtgaaatgcgtagatattagaaagaacaccagtggcgaaa
gcgctctactggaccattactgacactcagaggcgaaagctagggtagcaaaagggatta
gatacccctgtagtcctagccgtaaacgatggatactagatgttgtgtta-tatcacagt
atcgcagctaacgcgttaagtatcccgcctggggagtacgctcgcaagggtgaaactcaa
aggaattgacgggggcccgcacaagcggtggagcatgtggtttaattcgatgcaacgcga
agaaccttaccagggcttgacatactacagatctttttgagaaagaagagtgccttcggg
aatgtagatacaggtggtgcatggctgtcgtcagctcgtgtcgtgagatgttgggttaag
tcccgcaacgagcgcaacccttatttttagttaccaacttgttgggttctctagaaagac
tgccggtgacaaaccggaggaaggtgaggatgacgtcaagtcagcatgccccttatgtcc
tgggctacacacgtgctacaatggctaagacaaagagttgcgaattcgtgagaatcagct
aatctcgtaaacttagcctaagttcagattgtaggctgcaactcgcctgcgtgaag
>EF0518561_Uncultured_haptophyte_MC601-7
gaggaataagcatcggctaactccgtgccagcagccgcggtaatacgggggatgcaagcg
ttatccggaatcattgggcgtaaagcgcctgtaggttgcctaataagtctgttgttaaag
actagggctcaaccctgggaaagcaatggaaactaataggctagagtatggcaggggtag
agggaatttctagtgtagcggtgaaatgcgtagatattagaaagaacaccagtggcgaaa
gcgctctactggaccattactgacactcagaggcgaaagctagggtagcaaaagggatta
gatacccctgtagtcctagccgtaaacgatggatactagatgttgtattt-acttacagt
gtcgcagctaacgcgttaagtatcccgcctggggagtacgctcgcaagagtgaaactcaa
aggaattgacgggggcccgcacaagcggtggagcatgtggtttaattcgatgcaacgcga
agaaccttaccagggcttgacatactacaaatctttttgagaagaaagagtgccttcggg
aatgtagatacaggtggtgcatggctgtcgtcagctcgtgtcgtgagatgttgggttaag
tcccgcaacgagcgcaacccttatttttagttaccaacttgttgggttcactagaaagac
tgccggtgacaaaccggaggaaggtgaggatgacgtcaagtcagcatgccccttatgtcc
tgggctacacacgtgctacaatggctaagacaaagagttgcgagttcgtgaggaccagct
aatctcgtaaacttagcctaagttcagattgtaggctgcaactcgcctacatgaag
>HM1330541_Uncultured_marine_haptophyte_Biosope_T148_16S_PLA491014
------------------------------------------------------------
--------aatcattgggcgtaaagcgcctgtaggtggtttagtaagtctgttgttaaag
cctagggcttaaccctagaaaagcaatggaaactactagactagagtatggtaggggtag
agggaatttctagtgtagcggtgaaatgcgtagatattagaaagaacaccggtggcgaaa
gcgctctactggaccattactgacactcagaggcgaaagctagggtagcaaaagggatta
gatacccctgtagtcctagccgtaaacgatggatactagatgttgggtttatttcacagt
gtcgtagctaacgcgttaagtatcccgcctggggagtacgctcgcaagggtgaaactcaa
aggaattgacgggggcccgcacaagcggtggagcatgtggtttaattcgatgcaacgcga
agaaccttaccagggcttgacatactacaaatctttttgagaaaaaagagtgccttcggg
aatgtagatacaggtggtgcatggctgtcgtcagctcgtgtcgtgagatgttgggttaag
tcccgcaacgagcgcaacccttatttttagttaccaacttgttgggttctctagaaagac
tgccggtgacaagccggaggaaggtgaggatgacgtcaagtcagcatgccccttatgtcc
tgggctacacacgtgctacaatggttaagacaaagagtcgcgagttcgtgagaaccagct
aatctcgtaaacttagcctaagttcagattgtaggctgcaact-------------
>EF0522271_Uncultured_haptophyte_MC622-67
gaggaataagcatcggctaactccgtgccagcagccgcggtaatacgggggatgcaagcg
ttatccggaatcattgggcgtaaagcgcctgtaggtggtttagtaagtctgttgttaaag
cctagggcttaaccctagaaaagcaatggaaactactaggctagagtatggtaggggtag
agggaatttctagtgtagcggtgaaatgcgtagatattagaaagaacaccggtggcgaaa
gcgctctactggaccattactgacactcagaggcgaaagctagggtagcaaaagggatta
gatacccctgtagtcctagccgtaaacgatggatactagatgttgtgtttatttcacagt
gtcgtagctaacgcgttaagtatcccgcctggggagtacgctcgcaagggtgaaactcaa
aggaattgacgggggcccgcacaagcggtggagcatgtggtttaattcgatgcaacgcga
agaaccttaccagggcttgacatactacagatctttttgagaaaaaagagtgccttcggg
aatgtagatacaggtggtgcatggctgtcgtcagctcgtgtcgtgagatgttgggttaag
tcccgcaacgagcgcaacccttatttttagttaccaacttgttgggttatctagaaagac
tgccggtgacaaaccggaggaaggtgaggatgacgtcaagtcagcatgccccttatgtcc
tgggctacacacgtgctacaatggttaagacaaagagttgcgagttcgtgagaaccagct
aatctcgtaaacttagcctaagttcagattgtaggctgcaactcgcctacgtgaag
>EF0520271_Uncultured_haptophyte_250304-28
----------catcggctaactccgtgccagcagccgcggtaatacgggggatgcaagcg
ttatccggaatcattgggcgtaaagcgcctgtaggttgtttattaagtctgttgttaaag
cctagggcttaaccctagagaagcagtggaaactggtagactagagtatggcaggggtag
agggaatttctagtgtagcggtgaaatgcgtagatattagaaagaacaccagcggcgaag
gcgctctactggaccatcactgacactcagaggcgaaagctagggtagcaaaagggatta
gatacccctgtagtcctagccgtaaacgatggatactagatgttgtgtttatttcacagt
gtcgcagctaacgcgttaagtatcccgcctggggagtacgctcgcaagggtgaaactcaa
aggaattgacgggggcccgcacaagcggtggagcatgtggtttaattcgatgcaacgcga
agaaccttaccagggcttgacatactacagatctttttgagaaagaagagtgccttcggg
aatgtagatacaggtggtgcatggctgtcgtcagctcgtgtcgtgagatgttgggttaag
tcccgcaacgagcgcaacccttatttttagttaccaacttgttgggttctctagaaagac
tgccggtgacaaaccggaggaaggtgaggatgacgtcaagtcagcatgccccttatgtcc
tgggctacacacgtgctacaatggctaagacaaagagttgcgagttcgtgagaaccagct
aatctcgtaaacttagcccaagttcagattgtaggctgcaactcgcctacatgaag
>EF0519911_Uncultured_haptophyte_MAMA64-131
gaggaataagcatcggctaactccgtgccagcagccgcggtaatacgggggatgcaagcg
ttatccggaatcattgggcgtaaagcgcctgtaggttgtttaataagtctgttgttaaag
actagggcttaaccctagaaaagcaatggatactactagactagagtatggcaggggtag
agggaatttctagtgtagcggtgaaatgcgtagatattagaaagaacaccggtggcgaaa
gcgctctactggaccattactgacactcagaggcgaaagctagggtagcaaaagggatta
gatacccctgtagtcctagccgtaaacgatggatactacatgttgtatttattttacagt
atggtagctaacgcgttaagtatcccgcctggggagtacgctcgcaagggtgaaactcaa
aggaattgacgggggcccgcacaagcggtggagcatgtggtttaattcgatgcaacgcga
agaaccttaccagggcttgacatactgcgaatctctttgaaaaaagagagtgccttcggg
aatgcagatacaggtggtgcatggctgtcgtcagctcgtgtcgtgagatgttgggttaag
tcccgcaacgagcgcaacccttatttttagttaccaattcgttgggttttctagaaagac
tgccggtgacaaaccggaggaaggtgaggatgacgtcaagtcagcatgccccttatgtcc
tgggctacacacgtgctacaatggctaagacaaagagtcgcgaattcgcgagaatcagct
aatctcataaacttagtctaagttcagattgtaggctgcaactcgcctacatgaag
>AY7021501_Imantonia_rotunda_RCC305
gaggaataagcatcggctaactccgtgccagcagccgcggtaatacgggggatgcaagcg
ttatccggaatcattgggcgtaaagcgcctgtaggttgtttaataagtctgttgttaaag
actagggcttaaccctagaaaagcaatggaaactactagactagagtatggcaggggtag
agggaatttctagtgtagcggtgaaatgcgtagatattagaaagaacaccggtggcgaaa
gcgctctactggaccattactgacactcagaggcgaaagctagggtagcaaaagggatta
gatacccctgtagtcctagccgtaaacgatggatactacatgttgtgtttatttcacagt
atggtagctaacgcgttaagtatcccgcctggggagtacgctcgcaagggtgaaactcaa
aggaattgacgggggcccgcacaagcggtggagcatgtggtttaattcgatgcaacgcga
agaaccttaccagggcttgacatactgcgaatctttccgaaaggaaagagtgccttcggg
aatgcagatacaggtggtgcatggctgtcgtcagctcgtgtcgtgagatgttgggttaag
tcccgcaacgagcgcaacccttgtttttagttaccaattcgttgggttttctagaaagac
tgccggtgacaaaccggaggaaggtgaggatgacgtcaagtcagcatgccccttatgtcc
tgggctacacacgtgctacaatggttaggacaaagagttgcgagcttgtgaaagtcagct
aatctcataaacctagcccaagttcagattgtag----------------------
>AY7021621_Imantonia_rotunda_RCC406
gaggaataagcatcggctaactccgtgccagcagccgcggtaatacgggggatgcaagcg
ttatccggaatcattgggcgtaaagcgcctgtaggttgtttaataagtctgttgttaaag
actagggcttaaccctagaaaagcaatggaaactactagactagagtatggcaggggtag
agggaatttctagtgtagcggtgaaatgcgtagatattagaaagaacaccggtggcgaaa
gcgctctactggaccattactgacactcagaggcgaaagctagggtagcaaaagggatta
gatacccctgtagtcctagccgtaaacgatggatactacatgttgtgtttatttcacagt
atggtagctaacgcgttaagtatcccgcctggggagtacgctcgcaagggtgaaactcaa
aggaattgacgggggcccgcacaagcggtggagcatgtggtttaattcgatgcaacgcga
agaaccttaccagggcttgacatactgcgaatctttccgaaaggaaagagtgccttcggg
aatgcagatacaggtggtgcatggctgtcgtcagctcgtgtcgtgagatgttgggttaag
tcccgcaacgagcgcaacccttgtttttagttaccaattcgttgggttttctagaaagac
tgccggtgacaaaccggaggaaggtgaggatgacgtcaagtcagcatgccccttatgtcc
tgggctacacacgtgctacaatggttaggacaaagagttgcgagcttgtgaaagtcagct
aatctcataaacctagcccaagttcagattgtag----------------------
>AB1969651_Imantonia_sp_MBIC10497
gaggaataagcatcggctaactccgtgccagcagccgcggtaatacgggggatgcaagcg
ttatccggaatcattgggcgtaaagcgcctgtaggttgtttaataagtctgttgttaaag
actagggcttaaccctagaaaagcaatggaaactactagactagagtatggcaggggtag
agggaatttctagtgtagcggtgaaatgcgtagatattagaaagaacaccggtggcgaaa
gcgctctactggaccattactgacactcagaggcgaaagctagggtagcaaaagggatta
gatacccctgtagtcctagccgtaaacgatggatactacatgttgtgtttatttcacagt
atggtagctaacgcgttaagtatcccgcctggggagtacgctcgcaagggtgaaactcaa
aggaattgacgggggcccgcacaagcggtggagcatgtggtttaattcgatgcaacgcga
agaaccttaccagggcttgacatactgcgaatctttccgaaaggaaagagtgccttcggg
aatgcagatacaggtggtgcatggctgtcgtcagctcgtgtcgtgagatgttgggttaag
tcccgcaacgagcgcaacccttgtttttagttaccaattcgttgggttttctagaaagac
tgccggtgacaaaccggaggaaggtgaggatgacgtcaagtcagcatgccccttatgtcc
tgggctacacacgtgctacaatggttaggacaaagagttgcgagcttgtgaaagtcagct
aatctcrtaaacctagcccaagttcagattgtaggctgcaactcgcctacatgaag
>EU3945621_Uncultured_haptophyte_PEACE2006/26_P3
gaggaataagcatcggctaactccgtgccagcagccgcggtaatacgggggatgcaagcg
ttatccggaatcattgggcgtaaagcgcctgtaggttgtttaataagtctgttgttaaag
actagggcttaaccctagaaaagcaatggaaactactagactagagtatggcaggggtag
agggaatttctagtgtagcggtgaaatgcgtagatattagaaagaacaccggtggcgaaa
gcgctctactggaccattactgacactcagaggcgaaagctagggtagcaaaagggatta
gatacccctgtagtcctagccgtaaacgatggatactacatgttgtgtttatttcacagt
atggtagctaacgcgttaagtatcccgcctggggagtacgctcgcaagggtgaaactcaa
aggaattgacgggggcccgcacaagcggtggagcatgtggtttaattcgatgcaacgcga
agaaccttaccagggcttgacatactgcgaatctttccgaaaggaaagagtgccttcggg
aatgcagatacaggtggtgcatggctgtcgtcagctcgtgtcgtgagatgttgggttaag
tcccgcaacgagcgcaacccttgtttttagttaccaattcgttgggttttctagaaagac
tgccggtgacaaaccggaggaaggtgaggatgacgtcaagtcagcatgccccttatgtcc
tgggctacacacgtgctacaatggttaggacaaagagttgcgagcttgtgaaagtcagct
aatctcataaacctagcccaagttcagattgtaggctgcaactcgcctacatgaag
>LN7354453_Imantonia_rotunda_RCC704
---------------------------------------------cgggggatgcaagcg
ttatccggaatcattgggcgtaaagcgcctgtaggttgtttaataagtctgttgttaaag
actagggcttaaccctagaaaagcaatggaaactactagactagagtatggcaggggtag
agggaatttctagtgtagcggtgaaatgcgtagatattagaaagaacaccggtggcgaaa
gcgctctactggaccattactgacactcagaggcgaaagctagggtagcaaaagggatta
gatacccctgtagtcctagccgtaaacgatggatactacatgttgtgtttatttcacagt
atggtagctaacgcgttaagtatcccgcctggggagtacgctcgcaagggtgaaactcaa
aggaattgacgggggcccgcacaagcggtggagcatgtggtttaattcgatgcaacgcga
agaaccttaccagggcttgacatactgcgaatctttccgaaaggaaagagtgccttcggg
aatgcagatacaggtggtgcatggctgtcgtcagctcgtgtcgtgagatgttgggttaag
tcccgcaacgagcgcaacccttgtttttagttaccaattcgttgggttttctagaaagac
tgccggtgacaaaccggaggaaggtgaggatgacgtcaagtcagcatgccccttatgtcc
tgggctacacacgtgctacaatggttaggacaaagagttgcgagcttgtgaaagtcagct
aatctc--------------------------------------------------
>LN7354893_Imantonia_rotunda_RCC918
------------------------------------------atacgggggatgcaagcg
ttatccggaatcattgggcgtaaagcgcctgtaggttgtttaataagtctgttgttaaag
actagggcttaaccctagaaaagcaatggaaactactagactagagtatggcaggggtag
agggaatttctagtgtagcggtgaaatgcgtagatattagaaagaacaccggtggcgaaa
gcgctctactggaccattactgacactcagaggcgaaagctagggtagcaaaagggatta
gatacccctgtagtcctagccgtaaacgatggatactacatgttgtgtttatttcacagt
atggtagctaacgcgttaagtatcccgcctggggagtacgctcgcaagggtgaaactcaa
aggaattgacgggggcccgcacaagcggtggagcatgtggtttaattcgatgcaacgcga
agaaccttaccagggcttgacatactgcgaatctttccgaaaggaaagagtgccttcggg
aatgcagatacaggtggtgcatggctgtcgtcagctcgtgtcgtgagatgttgggttaag
tcccgcaacgagcgcaacccttgtttttagttaccaattcgttgggttttctagaaagac
tgccggtgacaaaccggaggaaggtgaggatgacgtcaagtcagcatgccccttatgtcc
tgggctacacacgtgctacaatggttaggacaaagagttgcgagcttgtgaaagtcagct
aatctcataaacctaacccaagttc-------------------------------
>EF0519871_Uncultured_haptophyte_MAMA64-126
gaggaataagcatcggctaactccgtgccagcagccgcggtaatacgggggatgcaagcg
ttatccggaatcattgggcgtaaagcgcctgtaggttgtttaataagtctgttgttaaag
actagggcttaaccctagaaaagcaatggaaactactagactagagtatggcaggggtag
agggaatttctagtgtagcggtgaaatgcgtagatattggaaagaacaccggtggcgaaa
gcgctctactggaccattactgacactcagaggcgaaagctagggtagcaaaagggatta
gatacccctgtagtcctagccgtaaacgatggatactacatgttgtgtttatttcacagt
atggtagctaacgcgttaagtatcccgcctggggagtacgctcgcaagggtgaaactcaa
aggaattgacgggggcccgcacaagcggtggagcatgtggtttaattcgatgcaacgcga
agaaccttaccagggcttgacatactgcgaatctttccgaaaggaaagagtgccttcggg
aatgcagatacaggtggtgcatggctgtcgtcagctcgtgtcgtgagatgttgggttaag
tcccgcaacgagcgcaacccttgtttttagttaccaattcgttgggttttctagaaagac
tgccggtgacaaaccggaggaaggtgaggatgacgtcaagtcagcatgccccttatgtcc
tgggctacacacgtgctacaatggttaggacaaagagttgcgagcttgtgaaagtcagct
aatctcataaacctagcccaagttcagattgtaggctgcaactcgcctacatgaag
>EF0519821_Uncultured_haptophyte_MAMA64-120
gaggaataagcatcggctaactccgtgccagcagccgcggtaatacgggggatgcaagcg
ttatccggaatcattgggcgtaaagcgcctgtaggttgtttaataagtctgttgttaaag
actagggcttaaccctagaaaagcaatggaaactactagactagagtatggcaggggtag
agggaatttctagtgtagcggtgaaatgcgtagatattagaaagaacaccggtggcgaaa
gcgctctactggaccattactgacactcagaggcgaaagctagggtagcaaaagggatta
gatacccctgtagtcctagccgtaaacgatggatactacatgttgtgtttatttcacagt
atggtagctaacgcgttaagtatcccgcctggggagtacgctcgcaagggtgaaactcaa
aggaattgacgggggcccgcacaagcggtggagcatgtggtttaattcgatgcaacgcga
agaaccttaccagggcttgacatactgcgaatctttccgaaaggaaagagtgccttcggg
aatgcagatacaggtggtgcatggctgtcgtcagctcgtgtcgtgagatgttgggttaag
tcccgcaacgagcgcaacccttgtttttagttaccaattcgttgggttttctagaaagac
tgccggtgacaaaccggaggaaggtgaggatgacgtcaagtcagcatgccccttatgtcc
tgggctacacacgtgctacaatggttaggacaaagagttgcgagcttgtgaaagtcagct
aatctcataaacctagcccaagttcagattgtaggctgcaactcgcctgcatgaag
>EF0520521_Uncultured_haptophyte_250304-60
gaggaataakcatcggctaactccgtgccagcagccgcggtaatacgggggatgcaagcg
ttatccggaatcattgggcgtaaagcgcctgtaggttgtttaataagtctgttgttaaag
actggggcttaaccctagaaaagcaatggaaactactagactagagtatggcaggggtag
agggaatttctagtgtagcggtgaaatgcgtagatattagaaagaacaccggtggcgaaa
gcgctctactggaccattactgacactcagaggcgaaagctagggtagcaaaagggatta
gatacccctgtagtcctagccgtaaacgatggatactacatgttgtgtttatttcacagt
atggtagctaacgcgttaagtatcccgcctggggagtacgctcgcaagggtgaaactcaa
aggaattgacgggggcccgcacaagcggtggagcatgtggtttaattcgatgcaacgcga
agaaccttaccagggcttgacatactgcgaatctttccgaaaggaaagagtgccttcggg
aatgcagatacaggtggtgcatggctgtcgtcagctcgtgtcgtgagatgttgggttaag
tcccgcaacgagcgcaacccttgtttttagttaccaattcgttgggttttctagaaagac
tgccggtgacaaaccggaggaaggtgaggatgacgtcaagtcagcatgccccttatgtcc
tgggctacacacgtgctacaatggttaggacaaagagttgcgagcttgtgaaagtcagct
aatctcataaacctagcccaagttcagattgtaggctgcaactcgcctgcatgaag
>EF0520401_Uncultured_haptophyte_250304-43
gaggaataakcatcggctaactccgtgccagcagccgcggtaatacgggggatgcaagcg
ttatccggaatcattgggcgtaaagcgcctgtaggttgtttaataagtctgttgttaaag
actagggcttaaccctagaaaagcaatggaaactactagactagagtatggcaggggtag
agggaatttctagtgtagcggtgaaatgcgtagatattagaaagaacaccggtggcgaaa
gcgctctactggaccattactgacactcagaggcgaaagctagggtagcaaaagggatta
gatacccctgtagtcctagccgtaaacgatggatactacatgttgtgtttatttcacagt
atggtagctaacgcgttaagtatcccgcctggggagtacgctcgcaagggtgaaactcaa
aggaattgacgggggcccgcacaagcggtggagcatgtggtttaattcgatgcaacgcga
agaaccttaccagggcttgacatactgcgaatctttccgaaaggaaagagtgccttcggg
aatgcagatacaggtggtgcatggctgtcgtcagctcgtgtcgtgagatgttgggttaag
tcccgcaacgagcgcaacccttgtttttagttaccaattcgttgggttttctagaaagac
tgccggtgacaaaccggaggaaggtgaggatgacgtcaagtcagcatgccccttatgtcc
tgggctacacacgtgctacaatggttaggacaaagagttgcgagcttgtgaaagtcagct
aatctcgtaaacctagcccaggttcagattgtaggctgcaactcgcctacgtgaag
>EF0520231_Uncultured_haptophyte_250304-23
gaggaatatgcatcggctaactccgtgccagcagccgcggtaatacgggggatgcaagcg
ttatccggaatcattgggcgtaaagcgcctgtaggttgtttaataagtctgttgttaaag
actagggcttaaccctagaaaagcaatggaaactactagactagagtatggcaggggtag
agggaatttctagtgtaacggtgaaatgcgtagatattagaaagaacaccggtggcgaaa
gcgctctactggaccattactgacactcagaggcgaaagctagggtagcaaaagggatta
gatacccctgtagtcctagccgtaaacgatggatactacatgttgtgtttatttcacagt
atggtagctaacgcgttaagtatcccgcctggggagtacgctcgcaagggtgaaactcaa
aggaattgacgggggcccgcacaagcggtggagcatgtggtttaattcgatgcaacgcga
agaaccttaccagggcttgacatactgcgaatctttccgaaaggaaagagtgccttcggg
aatgcagatacaggtggtgcatggctgtcgtcagctcgtgtcgtgagatgttgggttaag
tcccgcaacgagcgcaacccttgtttttagttaccaattcgttgggttttctagaaagac
tgccggtgacaaaccggaggaaggtgaggatgacgtcaagtcagcatgccccttatgtcc
tgggctacacacgtgctacaatggttaggacaaagagttgcgagcttgtgaaagtcagct
aatctcgtaaacctagcccaagttcagattgtaggctgcaactcgcctacatgaag
>LN7352372_Imantonia_rotunda_RCC1343
--------------------------------------------------gatgc-agcg
ttatccggaatcattgggcgtaaagcgcctgtaggttgtttaataagtctgttgttaaag
actagggcttaaccctagaaaagcaatggaaactactagactagagtatggcaggggtag
agggaatttctagtgtagcggtgaaatgcgtagatattagaaagaacaccggtggcgaaa
gcgctctactggaccattactgacactcagaggcgaaagctagggtagcaaaagggatta
gatacccctgtagtcctagccgtaaacgatggatactacatgttgtgtttatttcacagt
atggtagctaacgcgttaagtatcccgcctggggagtacgctcgcaagggtgaaactcaa
aggaattgacgggggcccgcacaagcggtggagcatgtggtttaattcgatgcaacgcga
agaaccttaccagggcttgacatactgcgaatctttccgaaaggaaagagtgccttcggg
aatgcagatacaggtggtgcatggctgtcgtcagctcgtgtcgtgagatgttgggttaag
tcccgcaacgagcgcaacccttgtttttagttaccaattcgttgggttttctagaaagac
tgccggtgacaaaccggaggaaggtgaggatgacgtcaagtcagcatgccccttatgtcc
tgggctacacacgtgctacaatggttaggacaaagagttgcgagcttgtgaaagtcagct
aatctcgtaaacctagcccaagttcagattgtaggctgcaa---------------
>EF0517621_Imantonia_rotunda_UIO_101
------------------------------------------------------------
---------------------aaagcgcctgtaggttgtttaataagtctgttgttaaag
actagggcttaaccctagaaaagcaatggaaactactagactagagtatggcaggggtag
agggaatttctagtgtagcggtgaaatgcgtagatattagaaagaacaccggtggcgaaa
gcgctctactggaccattactgacactcagaggcgaaagctagggtagcaaaagggatta
gatacccctgtagtcctagccgtaaacgatggatactacatgttgtgtttatttcacagt
atggtagctaacgcgttaagtatcccgcctggggagtacgctcgcaagggtgaaactcaa
aggaattgacgggggcccgcacaagcggtggagcatgtggtttaattcgatgcaacgcga
agaaccttaccagggcttgacatactgcgaatctttccgaaaggaaagagtgccttcggg
aatgcagatacaggtggtgcatggctgtcgtcagctcgtgtcgtgagatgttgggttaag
tcccgcaacgagcgcaacccttgtttttagttaccaattcgttgggttttctagaaagac
tgccggtgacaaaccggaggaaggtgaggatgacgtcaagtcagcatgccccttatgtcc
tgggctacacacgtgctacaatggttaggacaaagagttgcgagcttgtgaaagtcagct
a-------------------------------------------------------
>EF0520501_Uncultured_haptophyte_250304-55
gaggaataagcatcggctaactccgtgccagcagccgcggtaatacgggggatgcaagcg
ttatccggaatcattgggcgtaaagcgcctgtaggttgtttaataagtctgttgttaaag
actagggcttaaccctagaaaagcaatggaaactactagactagagtatggcaggggtag
agggaatttctagtgtagcggtgaaatgcgtagatattagaaagaacaccggtggcgaaa
gcgctctactggaccattactgacactcagaggcgaaagctagggtagcaaaagggatta
gatacccctgtagtcctagccgtaaacgatggatactacatgttgtgtttatttcacagt
atggtagctaacgcgttaagtatcccgcctggggagtacgctcgcaagggtgaaactcaa
aggaattgacgggggcccgcacaagcggtggagcatgtggtttaattcgatgcaacgcga
agaaccttaccagggcttgacatactgcgaatctttccgaaaggaaggagtgccttcggg
aatgcagatacaggtggtgcatggctgtcgtcagctcgtgtcgtgagatgttgggttaag
tcccgcaacgagcgcaacccttgtttttagttaccaattcgttgggttttctagaaagac
tgccggtgacaaaccggaggaaggtgaggatgacgtcaagtcagcatgccccttatgtcc
tgggctacacacgtgctacaatggttaggacaaagagttgcgagcttgtgaaagtcagct
aatctcataaacctagcccaagttcagattgtaggctgcaactcgcaaagatgaag
>LN7353413_Imantonia_rotunda_RCC2298
-----------------------------------------------ggggatgcaagcg
ttatccggaatcattgggcgtaaagcgcctgtaggttgtttaataagtctgttgttaaag
actagggcttaaccctagaaaagcaatggaaactactagactagagtatggcaggggtag
agggaatttctagtgtagcggtgaaatgcgtagatattagaaagaacaccggtggcgaaa
gcgctctactggaccattactgacactcagaggcgaaagctagggtagcaaaagggatta
gatacccctgtagtcctagccgtaaacgatggatactacatgttgtgtttatttcacagt
atggtagctaacgcgttaagtatcccgcctggggagtacgctcgcaagggtgaaactcaa
aggaattgacgggggcccgcacaagcggtggagcatgtggtttaattcgatgcaacgcga
agaaccttaccagggcttgacatactgcgaatctttccgaaaggaaagagtgccttcggg
aatgcagatacaggtggtgcatggctgtcgtcagctcgtgtcgtgagatgttgggttaag
tcccgcaacgagcgcaacccttgtttttagttaccaattcgttgggttttctagaaagac
tgccggtgacaaaccggaggaaggtgaggatgacgtcaagtcagcatgccccttatgtcc
tgggctacacacgtgctacaatggttaggacaaagagttgcgagcttgtgaaagtcagct
aatctc--------------------------------------------------
>LN7353793_Imantonia_rotunda_RCC2504
-----------------------------------------------ggggatgcaagcg
ttatccggaatcattgggcgtaaagcgcctgtaggttgtttaataagtctgttgttaaag
actagggcttaaccctagaaaagcaatggaaactactagactagagtatggcaggggtag
agggaatttctagtgtagcggtgaaatgcgtagatattagaaagaacaccggtggcgaaa
gcgctctactggacatttactgacactcagaggcgaaagctagggtagcaaaagggatta
gatacccctgtagtcctagccgtaaacgatggatactacatgttgtgtttatttcacagt
atggtagctaacgcgttaagtatcccgcctggggagtacgctcgcaagggtgaaactcaa
aggaattgacgggggcccgcacaagcggtggagcatgtggtttaattcgatgcaacgcga
agaaccttaccagggcttgacatactgcgaatctttccgaaaggaaagagtgccttcggg
aatgcagatacaggtggtgcatggctgtcgtcagctcgtgtcgtgagatgttgggttaag
tcccgcaacgagcgcaacccttgtttttagttaccaattcgttgggttttctagaaagac
tgccggtgacaaaccggaggaaggtgaggatgacgtcaagtcagcatgccccttatgtcc
tgggctacacacgtgctacaatggttaggacaaagagttgcgagcttgtgaaagtcagct
aatctcgtaaacctaaccccagttcaga----------------------------
>EF0521001_Uncultured_haptophyte_MC615-26
gaggaataagcatcggctaactccgtgccagcagccgcggtaatacgggggatgcaagcg
ttatccggaatcattgggcgtaaagcgcctgtaggttgtttaataagtctgttgttaaag
actagggctcaaccctagaaaagcaatggaaactactagactagagtatggcaggggtag
agggaatttctagtgtagcggtgaaatgcgtagatattagaaagaacaccagtggcgaaa
gcgctctactggaccattactgacactcagaggcgaaagctagggtagcaaaagggatta
gatacccctgtagtcctagccgtaaacgatggatactagatgttgtatttattttacagt
atcgtagctaacgcgttaagtatcccgcctggggagtacgctcgcaagggtgaaactcaa
aggaattgacgggggcccgcacaagcggtggagcatgtggtttaattcgatgcaacgcga
agaaccttaccagggcttgacatactgcgaatctttttgaaagaagagagtgccttcggg
aatgcagatacaggtggtgcatggctgtcgtcagctcgtgtcgtgagatgttgggttaag
tcccgcaacgagcgcaacccttgtttttagttaccaacttgttgggttttctagaaagac
tgccggtgacaaaccggaggaaggtgaggatgacgtcaagtcagcatgccccttatgtcc
tgggctacacacgtgctacaatggttaggacaaagagttgcgagttcgcgaggaccagct
aatctcataaacctagcctaagttcagattgtaggctgcaactcgcctacatgaag
>EF0517921_Uncultured_haptophyte_MC597-29
gaggaataagcatcggctaactccgtgccagcagccgcggtaatacgggggatgcaagcg
ttatccggaatcattgggcgtaaagcgcctgtaggttgtttaataagtctgttgttaaag
actagggctcaaccctagaaaagcaatggaaactactagactagagtatggcaggggtag
agggaatttctagtgtagcggtgaaatgcgtagatattagaaagaacaccagtggcgaaa
gcgctctactggaccattactgacactcagaggcgaaagctagggtagcaaaagggatta
gatacccctgtagtcctagccgtaaacgatggatactagatgttgtatttattttacagt
atcgtagctaacgcgttaagtatcccgcctggggagtacgctcgcaagggtgaaactcaa
aggaattgacgggggcccgcacaagcggtggagcatgtggtttaattcgatgcaacgcga
agaaccttaccagggcttgacatactgcgaatctttttgaaagaagagagtgccttcggg
aatgcagatacaggtggtgcatggctgtcgtcagctcgtgtcgtgagatgttgggttaag
tcccgcaacgagcgcaacccttgtttttagttaccaattcgttgggttttctagaaagac
tgccggtgacaaaccggaggaaggtgaggatgacgtcaagtcagcatgccccttatgtcc
tgggctacacacgtgctacaatggttaggacaaagagtcgcgagctcgcaagagccagct
aatctcgtaaacctagcctaagttcagattgtaggctgcaactcgcctacatgaag
>LN7353273_Haptolina_fragaria_RCC2057
----------------------------------------------gggggatgcaagcg
ttatccggaatcattgggcgtaaagcgcctgtaggttgtttaataagtctgttgttaaag
actagggctcaaccctagaaaagcaatggaaactactagactagagtatggcaggggtag
agggaatttctagtgtagcggtgaaatgcgtagatattagaaagaacaccagtggcgaaa
gcgctctactggaccattactgacactcagaggcgaaagctagggtagcaaaagggatta
gatacccctgtagtcctagccgtaaacgatggatactagatgttgtatttattttacagt
atcgtagctaacgcgttaagtatcccgcctggggagtacgctcgcaagggtgaaactcaa
aggaattgacgggggcccgcacaagcggtggagcatgtggtttaattcgatgcaacgcga
agaaccttaccagggcttgacatactgcgaatctttttgaaagaagagagtgccttcggg
aatgcagatacaggtggtgcatggctgtcgtcagctcgtgtcgtgagatgttgggttaag
tcccgcaacgagcgcaacccttgtttttagttaccaattcgttgggttttctagaaagac
tgccggtgacaaaccggaggaaggtgaggatgacgtcaagtcagcatgccccttatgtcc
tgggctacacacgtgctacaatggttaggacaaagagtcgcgagctcgcaagagtcagct
aatctcgtaaacctagcctaagttca------------------------------
>AB1969671_Chrysochromulina_sp_MBIC10518
gaggaataagcatcggctaactccgtgccagcagccgcggtaatacgggggatgcaagcg
ttatccggaatcattgggcgtaaagcgcctgtaggttgtttaataagtctgttgttaaag
actagggctcaaccctagaaaagcaatggaaactactagactagagtatggcaggggtag
agggaatttctagtgtagcggtgaaatgcgtagatattagaaagaacaccagtggcgaaa
gcgctctactggaccattactgacactcagaggcgaaagctagggtagcaaaagggatta
gatacccctgtagtcctagccgtaaacgatggatactagatgttgtatttattttacagt
atcgtagctaacgcgttaagtatcccgcctggggagtacgctcgcaagggtgaaactcaa
aggaattgacgggggcccgcacaagcggtggagcatgtggtttaattcgatgcaacgcga
agaaccttaccagggcttgacatactgcgaatctttttgaaagaagagagtgccttcggg
aatgcagatacaggtggtgcatggctgtcgtcagctcgtgtcgtgagatgttgggttaag
tcccgcaacgagcgcaacccttgtttttagttaccaattcgttgggttttctagaaagac
tgccggtgacaaaccggaggaaggtgaggatgacgtcaagtcagcatgccccttatgtcc
tgggctacacacgtgctacaatggttaggacaaagagtcgcgagctcgcaagagtcagct
aatctcgtaaacctagcctaagttcagattgtaggctgcaactcgcctacatgaag
>AB1969661_Chrysochromulina_sp_MBIC10516
gaggaataagcatcggctaactccgtgccagcagccgcggtaatacgggggatgcaagcg
ttatccggaatcattgggcgtaaagcgcctgtaggttgtttaataagtctgttgttaaag
actagggctcaaccctagaaaagcaatggaaactgttagactagagtatggcaggggtag
agggaatttctagtgtagcggtgaaatgcgtagatattagaaagaacaccagtggcgaaa
gcgctctactggaccattactgacactcagaggcgaaagctagggtagcaaaagggatta
gatacccctgtagtcctagccgtaaacgatggatactagrtgttgtatttattttacagt
atcgtagctaacgcgttaagtatcccgcctggggagtacgctcgcaagggtgaaactcaa
aggaattgacgggggcccgcacaagcggtggagcatgtggtttaattcgatgcaacgcga
agaaccttaccagggcttgacatactgcgaatctccttgaaagaggagagtgccttcggg
aatgcagatacaggtggtgcatggctgtcgtcagctcgtgtcgtgagatgttgggttaag
tcccgcaacgagcgcaacccttgtttttagttaccaattcgttgggctttctagaaagac
tgccggtgacaaaccggaggaaggtgaggatgacgtcaagtcagcatgccccttatgtcc
tgggctacacacgtgctacaatggctaggacaaagagtcgcaagtttgcgaaaacaagct
aatctcataaacctagcctaagttcagattgtaggctgcaactcgcctacatgaag
>EF0519251_Uncultured_haptophyte_MC601-132
gaggaataagcatcggctaactccgtgccagcagccgcggtaatacgggggatgcaagcg
ttatccggaatcattgggcgtaaagcgcctgtaggttgtttaataagtctgttgttaaag
actagggctcaaccctagaaaagcaatggaaactgttagactagagtatggcaggggtag
agggaatttctagtgtagcggtgaaatgcgtagatattagaaagaacaccagtggcgaaa
gcgctctactggaccattactgacactcagaggcgaaagctagggtagcaaaagggatta
gatacccctgtagtcctagccgtaaacgatggatactagatgttgtatttattttacagt
atcgtagctaacgcgttaagtatcccgcctggggagtacgctcgcaagggtgaaactcaa
aggaattgacgggggcccgcacaagcggtggagcatgtggtttaattcgatgcaacgcga
agaaccttaccagggcttgacatactgcgaatctccttgaaagaggagagtgccttcggg
aatgcagatacaggtggtgcatggctgtcgtcagctcgtgtcgtgagatgttgggttaag
tcccgcaacgagcgcaacccttgtttttagttaccaattcgttgggctttctagaaagac
tgccggtgacaaaccggaggaaggtgaggatgacgtcaagtcagcatgccccttatgtcc
tgggctacacacgtgctacaatggttaggacaaagagtcgcaagtttgcgaaaacaagct
aatctcataaacctagcctaagttcagattgtaggctgcaactcgcctgcatgaag
>EF0518971_Uncultured_haptophyte_MC601-101
gaggaataagcatcggctaactccgtgccagcagccgcggtaatacgggggatgcaagcg
ttatccggaatcattgggcgtaaagcgcctgtaggttgtttaataagtctgttgttaaag
actagggctcaaccctagaaaagcaatggaaactgttagactagagtatggcaggggtag
agggaatttctagtgtagcggtgaaatgcgtagatattagaaagaacaccagtggcgaaa
gcgctctactggaccattactgacactcagaggcgaaagctagggtagcaaaagggatta
gatacccctgtagtcctagccgtaaacgatggatactagatgttgtatttattttacagt
atcgtagctaacgcgttaagtatcccgcctggggagtacgctcgcaagggtgaaactcaa
aggaattgacgggggcccgcacaagcggtggagcatgtggtttaattcgatgcaacgcga
agaaccttaccagggcttgacatactgcgaatctccttgaaagaggagagtgccttcggg
aatgcagatacaggtggtgcatggctgtcgtcagctcgtgtcgtgagatgttgggttaag
tcccgcaacgagcgcaacccttgtttttagttaccaattcgttgggctttctagaaagac
tgccggtgacaaaccggaggaaggtgaggatgacgtcaagtcagcatgccccttatgtcc
tgggctacacacgtgctacaatggttaggacaaagagtcgcaagtttgcgaaaacaagct
aatctcataaacctagcctaagttcagattgtaggctgcaactcgcctgcatgaag
>EF0518241_Uncultured_haptophyte_MC597-62
gaggaataagcatcggctaactccgtgccagcagccgcggtaatacgggggatgcaagcg
ttatccggaatcattgggcgtaaagcgcctgtaggttgtttaataagtctgttgttaaag
actagggctcaaccctagaaaagcaatggaaactgttagactagagtatggcaggggtag
agggaatttctagtgtagcggtgaaatgcgtagatattagaaagaacaccagtggcgaaa
gcgctctactggaccattactgacactcagaggcgaaagctagggtagcaaaagggatta
gatacccctgtagtcctagccgtaaacgatggatactagatgttgtatttattttacagt
atcgtagctaacgcgttaagtatcccgcctggggagtacgctcgcaagggtgaaactcaa
aggaattgacgggggcccgcacaagcggtggagcatgtggtttaattcgatgcaacgcga
agaaccttaccagggcttgacatactgcgaatctccttgaaagaggagagtgccttcggg
aatgcagatacaggtggtgcatggctgtcgtcagctcgtgtcgtgagatgttgggttaag
tcccgcaacgagcgcaacccctgtttttagttaccaattcgttgggctttctagaaagac
tgccggtgacaaaccggaggaaggtgaggatgacgtcaagtcagcatgccccttatgtcc
tgggctacacacgtgctacaatggttaggacaaagagtcgcaagtttgcgaaaacaagct
aatctcataaacctagcctaagttcagattgtaggctgcaactcgcctgcatgaag
>EF0521701_Uncultured_haptophyte_MC615-103
gaggaataagcatcggctaactccgtgccagcagccgcggtaatacgggggatgcaagcg
ttatccggaatcattgggcgtaaagcgcctgtaggttgtttaataagtctgttgttaaag
actagggctcaaccctagaaaagcaatggaaactgttagactagagtatggcaggggtag
agggaatttctagtgtagcggtgaaatgcgtagatattagaaagaacaccagtggcgaaa
gcgctctactggaccattactgacactcagaggcgaaagctagggtagcaaaagggatta
gatacccctgtagtcctagccgtaaacgatggatactagatgttgtatttattttacagt
atcgtagctaacgcgttaagtatcccgcctggggagtacgctcgcaagggtgaaactcaa
aggaattgacgggggcccgcacaagcggtggagcatgtggtttaattcgatgcaacgcga
agaaccttaccagggcttgacatactgcgaatctccttgaaagaggagagtgccttcggg
aatgcagatacaggtggtgcatggctgtcgtcagctcgtgtcgtgagatgttgggttaag
tcccgcaacgagcgcaacccttgtttttagttaccaattcgttgggctttctagaaagac
tgccggtgacaaaccggaggaaggtgaggatgacgtcaagtcagcatgccccttatgtcc
tgggctacacacgtgctacaatggttaggacaaagagtcgcaagtttgcgaaaacaagct
aatctcataaacctagcctaagttcagattgtaggctgcaactcgcctacatgaag
>EF0521181_Uncultured_haptophyte_MC615-45
gaggaataagcatcggctaactccgtgccagcagccgcggtaatacgggggatgcaagcg
ttatccggaatcattgggcgtaaagcgcctgtaggttgtttaataagtctgttgttaaag
actagggctcaaccctagaaaagcaatggaaactgttagactagagtatggcaggggtag
agggaatttctagtgtagcggtgaaatgcgtagatattagaaagaacaccagtggcgaaa
gcgctctactggaccattactgacactcagaggcgaaagctagggtagcaaaagggatta
gatacccctgtagtcctagccgtaaacgatggatactagatgttgtatttattttacagt
atcgtagctaacgcgttaagtatcccgcctggggagtacgctcgcaagggtgaaactcaa
aggaattgacgggggcccgcacaagcggtggagcatgtggtttaattcgatgcaacgcga
agaaccttaccagggcttgacatactgcgaatctccttgaaagaggagagtgccttcggg
aatgcagatacaggtggtgcatggctgtcgtcagctcgtgtcgtgagatgttgggttaag
tcccgcaacgagcgcaacccttgtttttagttaccaattcgttgggctttctagaaagac
tgccggtgacaaaccggaggaaggtgaggatgacgtcaagtcagcatgccccttatgtcc
tgggctacacacgtgctacaatggttaggacaaagagtcgcaagtttgcgaaaacaagct
aatctcataaacctagcctaagttcagattgtaggctgcaactcgcctacatgaag
>EF0519011_Uncultured_haptophyte_MC601-105
gaggaataagcatcggctaactccgtgccagcagccgcggtaatacgggggatgcaagcg
ttatccggaatcattgggcgtaaagcgcctgtaggttgtttaataagtctgttgttaaag
actagggctcaaccctagaaaagcaatggaaactgttagactagagtatggcaggggtag
agggaatttctagtgtagcggtgaaatgcgtagatattagaaagaacaccagtggcgaaa
gcgctctactggaccattactgacactcagaggcgaaagctagggtagcaaaagggatta
gatacccctgtagtcctagccgcaaacgatggatactagatgttgtatttattttacagt
atcgtagctaacgcgttaagtatcccgcctggggagtacgctcgcaagggtgaaactcaa
aggaattgacgggggcccgcacaagcggtggagcatgtggtttaattcgatgcaacgcga
agaaccttaccagggcttgacatactgcgaatctccttgaaagaggagagtgccttcggg
aatgcagatacaggtggtgcatggctgtcgtcagctcgtgtcgtgagatgttgggttaag
tcccgcaacgagcgcaacccttgtttttagttaccaattcgttgggctttctagaaagac
tgccggtgacaaaccggaggaaggtgaggatgacgtcaagtcagcatgccccttatgtcc
tgggctacacacgtgctacaatggttaggacaaagagtcgcaagtttgcgaaaacaagct
aatctcataaacctagcctaagttcagattgtaggctgcaactcgcctacatgaag
>EF0520841_Uncultured_haptophyte_MC615-6
gaggaataagcatcggctaactccgtgccagcagccgcggtaatacgggggatgcaagcg
ttatccggaatcattgggcgtaaagcgcctgtaggttgtttaataagtctgttgttaaag
actagggctcaaccctagaaaagcaatggaaactactagactagagtatggcaggggtag
agggaatttctagtgtagcggtgaaatgcgtagatattagaaagaacaccggtggcgaaa
gcgctctactggaccattactgacactcagaggcgaaagctagggtagcaaaagggatta
gatacccctgtagtcctagccgtaaacgatggatactagatgttggatttattttacagt
atcgtagctaacgcgttaagtatcccgcctggggagtacgctcgcaagggtgaaactcaa
aggaattgacgggggcccgcacaagcggtggagcatgtggtttaattcgatgcaacgcga
agaaccttaccagggcttgacatactgcgaatctttttgaaagaagagagtgccttcggg
aatgcagatacaggtggtgcatggctgtcgtcagctcgtgtcgtgagatgttgggttaag
tcccgcaacgagcgcaacccttgtttttagttaccaacttgttgggttttctagaaagac
tgccggtgacaaaccggaggaaggtgaggatgacgtcaagtcagcatgccccttatgtcc
tgggctacacacgtgctacaatggctaggacaaagagtcgcaagtttgcaaaaacaagct
aatctcgtaaacctagcctaagttcagattgtaggctgcaactcgcctacgtgaag
>EF0522481_Uncultured_haptophyte_MC622-90
gaggaataagcatcggctaactccgtgccagcagccgcggtaatacgggggatgcaagcg
ttatccggaatcattgggcgtaaagcgcctgtaggttgtttaataagtctgttgttaaag
actagggctcaaccctagaaaagcaatggaaactactagactagagtatggcaggggtag
agggaatttctagtgtagcggtgaaatgcgtagatattagaaagaacaccggtggcgaaa
gcgctctactggaccattactgacactcagaggcgaaagctagggtagcaaaagggatta
gatacccctgtagtcctagccgtaaacgatggatactagatgttgtatttattttacagt
atcgtagctaacgcgttaagtatcccgcctggggagtacgctcgcaagggtgaaactcaa
aggaattgacgggggcccgcacaagcggtggagcatgtggtttaattcgatgcaacgcga
agaaccttaccagggcttgacatactgcgaatctctttgaaaggagagagtgccttcggg
aatgcagatacaggtggtgcatggctgtcgtcagctcgtgtcgtgagatgttgggttaag
tcccgcaacgagcgcaacccttgtttttagttaccaacttgttgggttttctagaaagac
tgccggtgacaaaccggaggaaggtgaggatgacgtcaagtcagcatgccccttatgtcc
tgggctacacacgtgctacaatggttaggacaaagagtcgcaagtttgcaaaaacaagct
aatctcataaacctaacctaagttcagattgtaggctgcaactcgcctacgtgaag
>EF0519271_Uncultured_haptophyte_MC601-136
gaggaataagcatcggctaactccgtgccagcagccgcggtaatacgggggatgcaagcg
ttatccggaatcattgggcgtaaagcgcctgtaggttgtttaataagtctgttgttaaag
actagggctcaaccctagaaaagcaatggaaactactagactagagtatggcaggggtag
agggaatttctagtgtagcggtgaaatgcgtagatattagaaagaacaccggtggcgaaa
gcgctctactggaccattactgacactcagaggcgaaagctagggtagcaaaagggatta
gatacccctgtagtcctagccgtaaacgatggatactaggtgttgtatttattttacagt
atcgtagctaacgcgttaagtatcccgcctggggagtacgctcgcaagggtgaaactcaa
aggaattgacgggggcccgcacaagcggtggagcatgtggtttaattcgatgcaacgcga
agaaccttaccagggcttgacatactgcgaatctcttggaaaggagagagtgccttcggg
aatgcagatacaggtggtgcatggctgtcgtcagctcgtgtcgtgagatgttgggttaag
tcccgcaacgagcgcaacccttgtttttagttaccaattcgttgggttttctagaaagac
tgccggtgacaaaccggaggaaggtgaggatgacgtcaagtcagcatgccccttatgtcc
tgggctacacacgtgctacaatggttaggacaaagagttgcaagtttgcaaaaacaagct
aatctcgtaaacctcacctaagttcagattgtaggctgcaactcgcctacatgaag
>EF0519571_Uncultured_haptophyte_MAMA64-71
gaggaataagcatcggctaactccgtgccagcagccgcggtaatacgggggatgcaagcg
ttatccggaatcattgggcgtaaagcgcctgtaggttgtttaataagtctgttgttaaag
actagggctcaaccctagaaaagcaatggaaactactagactagagtatggcaggggtag
agggaatttctagtgtagcggtgaaatgcgtagatattagaaagaacaccggtggcgaaa
gcgctctactggaccattactgacactcagaggcgaaagctagggtagcaaaagggatta
gatacccctgtagtcctagccgtaaacgatggatactaggtgttgtatttattttacagt
atcgtagctaacgcgttaagtatcccgcctggggagtacgctcgcaagggtgaaactcaa
aggaattgacgggggcccgcacaagcggtggagcatgtggtttaattcgatgcaacgcga
agaaccttaccagggcttgacatactgcgaatctcttggaaaggagagagtgccttcggg
aatgcagatacaggtggtgcatggctgtcgtcagctcgtgtcgtgagatgttgggttaag
tcccgcaacgagcgcaacccttgtttttagttaccaattcgttgggttttctagaaagac
tgccggtgacaaaccggaggaaggtgaggatgacgtcaagtcagcatgccccttatgtcc
tgggctacacacgtgctacaatggttaggacaaagagttgcaagtttgcaaaaacaagct
aatctcgtaaacctcacctaagttcagattgtaggctgcaactcgcctacgtgaag
>EF0521061_Uncultured_haptophyte_MC615-32
gaggaataagcatcggctaactccgtgccagcagccgcggtaatacgggggatgcaagcg
ttatccggaatcattgggcgtaaagcgcctgtaggttgtttaataagtctgttgttaaag
actagggctcaaccctagaaaagcaatggaaactactagactagagtatggcaggggtag
agggaatttctagtgtagcggtgaaatgcgtagatattagaaagaacaccggtggcgaaa
gcgctctactggaccattactgacactcagaggcgaaagctagggtagcaaaagggatta
gatacccctgtagtcctagccgtaaacgatggatactaggtgttgtatttattttacagt
atcgtagctaacgcgttaagtatcccgcctggggagtacgctcgcaagggtgaaactc-a
aggaattgacgggggcccgcacaagcggtggagcatgtggtttaattcgatgcaacgcga
agaaccttaccagggcttgacatactgcgaatctcttggaaaggagagagtgccttcggg
aatgcagatacaggtggtgcatggctgtcgtcagctcgtgtcgtgagatgttgggttaag
tcccgcaacgagcgcaacccttgtttttagttaccaattcgttgggttttctagaaagac
tgccggtgacaaaccggaggaaggtgaggatgacgtcaagtcagcatgccccttatgtcc
cgggctacacacgtgctacaatggttaggacaaagagttgcaagtttgcaaaaacaagct
aatctcgtaaacctcacctaagttcagattgtaggctgcaactcgcctgcgtgaag
>EF0520471_Uncultured_haptophyte_250304-50
gaggaataagcatcggctaactccgtgccagcagccgcggtaatacgggggatgcaagcg
ttatccggaatcattgggcgtaaagcgcctgtaggttgtttaataagtctgttgttaaag
actagggctcaaccctagaaaagcaatggatactactagactagagtatggcaggggtag
agggaatttctagtgtagcggtgaaatgcgtagatattagaaagaacaccggtggcgaaa
gcgctctactggaccattactgacactcagaggcgaaagctagggtagcaaaagggatta
gatacccctgtagtcctagccgtaaacgatggatactacatgttgtatttattttacagt
atggtagctaacgcgttaagtatcccgcctggggagtacgctcgcaagggtgaaactcaa
aggaattgacgggggcccgcacaagcggtggagcatgtggtttaattcgatgcaacgcga
agaaccttaccagggcttgacatactgcgaatctctttgaaagaagagagtgccttcggg
aatgcagatacaggtggtgcatggctgtcgtcagctcgtgtcgtgagatgttgggttaag
tcccgcaacgagcgcaacccttgtttttagttaccaattcgttgggttttctagaaagac
tgccggtgacaaaccggaggaaggtgaggatgacgtcaagtcagcatgccccttatgtcc
tgggctacacacgtgctacaatggtgaggacaaagagtcgcaagtttgtaaaaacaagct
aatctcgtaaacctaacctaagttcagattgtaggctgcaactcgcctacatgaag
>HM1332611_Uncultured_marine_haptophyte_Biosope_T41_16S_PLA491062
----------------------------------------------------------cg
ttatccggaatcattgggcgtaaagcgcctgtaggttgtttaataagtctgttgttaaag
actagggctcaaccctagaaaagcaatggatactactagactagagtatggcaggggtag
agggaatttctagtgtagcggtgaaatgcgtagatattagaaagaacaccggtggcgaaa
gcgctctactggaccattactgacactcagaggcgaaagctagggtagcaaaagggatta
gatacccctgtagtcctagccgtaaacgatggatactacatgttgtatttattttacagt
atggtagctaacgcgttaagtatcctgcctggggagtacgctcgcaagggtgaaactcaa
aggaattgacgggggcccgcacaagcggtggagcatgtggtttaattcgatgcaacgcga
agaaccttaccagggcttgacatactgcgaatctctttgaaagaagagagtgccttcggg
aatgcagatacaggtggtgcatggctgtcgtcagctcgtgtcgtgagatgttgggttaag
tcccgcaacgagcgcaacccttgtttttagttaccaattcgttgggttttctagaaagac
tgccggtgacaaaccggaggaaggtgaggatgacgtcaagtcagcatgccccttatgtcc
tgggctacacacgtgctacaatggtgaggacaaagagtcgcaagtttgtaaaaacaagct
aatctcgtaaacctaacctaagttcagattgtaggctgca----------------
>HM1334861_Uncultured_marine_haptophyte_Biosope_T84_16S_PLA491011
----------------------------------------------------------cg
ttatccggaatcattgggcgtaaagcgcctgtaggttgtttaataagtctgttgttaaag
actagggctcaaccctagaaaagcaatggataccactagactagagtatggcaggggtag
agggaatttctagtgtagcggtgaaatgcgtagatattagaaagaacaccggtggcgaaa
gcgctctactggaccattactgacactcagaggcgaaagctagggtagcaaaagggatta
gatacccctgtagtcctagccgtaaacgatggatactacatgttgtatttattttacagt
atggtagctaacgcgttaagtatcccgcctggggagtacgctcgcaagggtgaagctcaa
aggaattgacgggggcccgcacaagcggtggagcatgtggtttaattcgatgcaacgcga
agaaccttaccagggcttgacatactgcgaatctctttgaaagaagagagtgccttcggg
aatgcagatacaggtggtgcatggctgtcgtcagctcgtgtcgtgagatgttgggttaag
tcccgcagcgagcgcaacccttgtttttagttaccaattcgttgggttttctagaaaggc
tgccggtgacaaaccggaggaaggtgaggatgacgtcaagtcagcatgccccttatgtcc
tgggctacacacgtgctacaatggtgaggacaaagagtcgcaagtttgtaaaaacaagct
aatctcgtaaacctaacctaagttcagattgtaggctgcaact-------------
>HM1333731_Uncultured_marine_haptophyte_Biosope_T60_16S_PLA491014
------------------------------------------------------------
--atccggaatcattgggcgtaaagcgcctgtaggttgtttaataagtctgttgttaaag
actagggctcaaccctagaaaagcaatggatactactagactagagtatggcaggggtag
agggaatttctagtgtagcggtgaaatgcgtagatattagaaagaacaccggtggcgaaa
gcgctctactggaccattactgacactcagaggcgaaagctaggatagcaaaagggatta
gatacccctgtagtcctagccgtaaacgatggatactacatgttgtatttattttacagt
atggtagctaacgcgttaagtatcccgcctggggagtacgctcgcaagggtgaaactcaa
aggaattgacgggggcccgcacaagcggtggagcatgtggtttaattcgatgcaacgcga
agaaccttaccagggcttgacatactgcgaatctctttgaaagaagagagtgccttcggg
aatgcagatacaggtggtgcatggctgtcgtcagctcgtgtcgtgagatgttgggttaag
tcccgcaacgagcgcaacccttgtttttagttaccaattcgttgggttttctagaaagac
tgccggtgacaaaccggaggaaggtgaggatgacgtcaagtcagcatgccccttatgtcc
tgggctacacacgtgctacaatggtgaggacaaagagtcgcaagtttgtaaaaacaagct
aatctcgtaaacctaacctaagttcagattgtaggctgcaact-------------
>CAMNT_0038248125_Chrysochromulina-polylepis-CCMP1757
gaggaataagcatcggctaactccgtgccagcagccgcggtaatacgggggatgcaagcg
ttatccggaatcattgggcgtaaagcgcctgtaggttgtttaataagtctgttgttaaag
gctagggctcaaccctagaaaagcaatggaaactactagactagagtatggcaggggtag
agggaatttctagtgtagcggtgaaatgcgtagatattagaaagaacaccggtggcgaaa
gcgctctactggaccattactgacactcagaggcgaaagctagggtagcaaaagggatta
gatacccctgtagtcctagccgtaaacgatggatactaggtgttgtatttattttacagt
atcgtagctaacgcgttaagtatcccgcctggggagtacgctcgcaagggtgaaactcaa
aggaattgacgggggcccgcacaagcggtggagcatgtggtttaattcgatgcaacgcga
agaaccttaccagggcttgacatactgcgaatctcttggaaaggagagagtgccttcggg
aatgcaggtacaggtggtgcatggctgtcgtcagctcgtgtcgtgagatgttgggttaag
tcccgcaacgagcgcaacccttgtttttagttaccaacttgttgggttttctagaaagac
tgccggtgacaaaccggaggaaggtgaggatgacgtcaagtcagcatgccccttatgtcc
tgggctacacacgtgctacaatggttaggacaaagagttgcaagtttgtaaaaacaagct
aatctcgtaaacctcacctaagttcagattgtaggctgcaactcgcctacatgaag
>EF0522411_Uncultured_haptophyte_MC622-81
gaggaataagcatcggctaactccgtgccagcagccgcggtaatacgggggatgcaagcg
ttatccggaatcattgggcgtaaagcgcctgtaggttgtttaataagtctgttgttaaag
accagggctcaaccctagaaaagcaatggaaactactagactagagtatggcaggggtag
agggaatttctagtgtagcggtgaaatgcgtagatattagaaagaacaccagtggcgaaa
gcgctctactggaccattactgacactcagaggcgaaagctagggtagcaaaagggatta
gatacccctgtagtcctagccgtaaacgatggatactagatgttgtatttattttacagt
atcgtagctaacgcgttaagtatcccgcctggggagtacgctcgcaagggtgaaactcaa
aggaattgacgggggcccgcacaagcggtggagcatgtggtttaattcgatgcaacgcga
agaaccttaccagggcttgacatactacgaattttcttgaaaaagaaaagtgccttcggg
aatgcagatacaggtggtgcatggctgtcgtcagctcgtgtcgtgagatgttgggttaag
tcccgcaacgagcgcaacccttgtttttagttaccaattcgttgggttttctagaaagac
tgccggtgacaaaccggaggaaggtgaggatgacgtcaagtcagcatgccccttatgtcc
tgggctacacacgtgctacaatggttaggacaaagagttgcaaatttgcaaaaattagct
aatctcgtaaacctagcctaagttcagattgtaggctgcaactcgcctacgtgaag
>LN7352282_Haptolina_ericina_RCC1192
------------------------------------gcggtaatacgggggatgcaagcg
ttatccggaatcattgggcgtaaagcgcctgtaggttgtttaataagtctgttgttaaag
actagggctcaaccctagaaaagcaatggaaactactagactagagtatggcaggggtag
agggaatttctagtgtagcggtgaaatgcgtagatattagaaagaacaccagtggcgaaa
gcgctctactggaccattactgacactcagaggcgaaagctagggtagcaaaagggatta
gatacccctgtagtcctagccgtaaacgatggatactagatgttgtatttattttacagt
atcgtagctaacgcgttaagtatcccgcctggggagtacgctcgcaagggtgaaactcaa
aggaattgacgggggcccgcacaagcggtggagcatgtggtttaattcgatgcaacgcga
agaaccttaccagggcttgacatactgcgaatttttttgaaaaaaaagagtgccttcggg
aatgcagatacaggtggtgcatggctgtcgtcagctcgtgtcgtgagatgttgggttaag
tcccgcaacgagcgcaacccttgtttttagttaccaattcgttgggttttctagaaagac
tgccggtgacaaaccggaggaaggtgaggatgacgtcaagtcagcatgccccttatgtcc
tgggctacacacgtgctacaatggttaggacaaagagttgcaaatttgcaaaaattag--
--------------------------------------------------------
>LN7353263_Haptolina_ericina_RCC2056
-----------------------------------------tatacgggggatgcaagcg
ttatccggaatcattgggcgtaaagcgcctgtaggttgtttaataagtctgttgttaaag
actagggctcaaccctagaaaagcaatggaaactactagactagagtatggcaggggtag
agggaatttctagtgtagcggtgaaatgcgtagatattagaaagaacaccagtggcgaaa
gcgctctactggaccattactgacactcagaggcgaaagctagggtagcaaaagggatta
gatacccctgtagtcctagccgtaaacgatggatactagatgttgtatttattttacagt
atcgtagctaacgcgttaagtatcccgcctggggagtacgctcgcaagggtgaaactcaa
aggaattgacgggggcccgcacaagcggtggagcatgtggtttaattcgatgcaacgcga
agaaccttaccagggcttgacatactgcgaatctttttgaaaagaaagagtgccttcggg
aatgcagatacaggtggtgcatggctgtcgtcagctcgtgtcgtgagatgttgggttaag
tcccgcaacgagcgcaacccttgtttttagttaccaattcgttggattttctagaaagac
tgccggtgacaaaccggaggaaggtgaggatgacgtcaagtcagcatgccccttatgtcc
tgggctacacacgtgctacaatggttaggacaaagagttgcaaatttgcaaa--------
--------------------------------------------------------
>LN7352252_Haptolina_ericina_RCC1188
-------------------------tgccagcagccgcggttat-cgggggatgcaagcg
ttatccggaatcattgggcgtaaagcgcctgtaggttgtttaataagtctgttgttaaag
actagggctcaaccctagaaaagcaatggaaactactagactagagtatggcaggggtag
agggaatttctagtgtagcggtgaaatgcgtagatattagaaagaacaccagtggcgaaa
gcgctctactggaccattactgacactcagaggcgaaagctagggtagcaaaagggatta
gatacccctgtagtcctagccgtaaacgatggatactagatgttgtatttattttacagt
atcgtagctaacgcgttaagtatcccgcctggggagtacgctcgcaagggtgaaactcaa
aggaattgacgggggcccgcacaagcggtggagcatgtggtttaattcgatgcaacgcga
agaaccttaccagggcttgacatactgcgaatttttttgaaaaaaaagagtgccttcggg
aatgcagatacaggtggtgcatggctgtcgtcagctcgtgtcgtgagatgttgggttaag
tcccgcaacgagcgcaacccttgtttttagttaccaattcgttgggttttctagaaagac
tgccggtgacaaaccggaggaaggtgaggatgacgtcaagtcagcatgccccttatgtcc
tgggctacacacgtgctacaatggttaggacaaagagttgcaaatttgcaaaaattagct
aatctcgtaaacctagcctaagttcagattgtaggctgcaa---------------
>EF0517511_Chrysochromulina_hirta_hi-1
------------------------------------------------------------
---------------------aaagcgcctgtaggttgtttaataagtctgttgttaaag
actagggctcaaccctagaaaagcaatggaaactactagactagagtatggcaggggtag
agggaatttctagtgtagcggtgaaatgcgtagatattagaaagaacaccagtggcgaaa
gcgctctactggaccattactgacactcagaggcgaaagctagggtagcaaaagggatta
gatacccctgtagtcctagccgtaaacgatggatactagatgttgtatttattttacagt
atcgtagctaacgcgttaagtatcccgcctggggagtacgctcgcaagggtgaaactcaa
aggaattgacgggggcccgcacaagcggtggagcatgtggtttaattcgatgcaacgcga
agaaccttaccagggcttgacatactgcgaatctttttgaaaagaaagagtgccttcggg
aatgcagatacaggtggtgcatggctgtcgtcagctcgtgtcgtgagatgttgggttaag
tcccgcaacgagcgcaacccttgtttttagttaccaattcgttgggttttctagaaagac
tgccggtgacaaaccggaggaaggtgaggatgacgtcaagtcagcatgccccttatgtcc
tgggctacacacgtgctacaatggttaggacaaagagttgcaaa-ttgcaaaaattagct
a-------------------------------------------------------
>EF0517491_Chrysochromulina_herdlensis_CCMP284
------------------------------------------------------------
---------------------aaagcgcctgtaggttgtttaataagtctgttgttaaag
actagggctcaaccctagaaaagcaatggaaactactagactagagtatggcaggggtag
agggaatttctagtgtagcggtgaaatgcgtagatattagaaagaacaccagtggcgaaa
gcgctctactggaccattactgacactcagaggcgaaagctagggtagcaaaagggatta
gatacccctgtagtcctagccgtaaacgatggatactagatgttgtatttattttacagt
atcgtagctaacgcgttaagtatcccgcctggggagtacgctcgcaagggtgaaactcaa
aggaattgacgggggcccgcacaagcggtggagcatgtggtttaattcgatgcaacgcga
agaaccttaccagggcttgacatactgcgaatctttttgaaaagaaagagtgccttcggg
aatgcagatacaggtggtgcatggctgtcgtcagctcgtgtcgtgagatgttgggttaag
tcccgcaacgagcgcaacccttgtttttagttaccaattcgttgggttttctagaaagac
tgccggtgacaaaccggaggaaggtgaggatgacgtcaagtcagcatgccccttatgtcc
tgggctacacacgtgctacaatggttaggacaaagagttgcaaatttgcaaaaattagct
a-------------------------------------------------------
>LN7353423_Haptolina_hirta_RCC2300
-----------------------------------------tatacgggggatgcaagcg
ttatccggaatcattgggcgtaaagcgcctgtaggttgtttaataagtctgttgttaaag
actagggctcaaccctagaaaagcaatggaaactactagactagagtatggcaggggtag
agggaatttctagtgtagcggtgaaatgcgtagatattagaaagaacaccagtggcgaaa
gcgctctactggaccattactgacactcagaggcgaaagctagggtagcaaaagggatta
gatacccctgtagtcctagccgtaaacgatggatactagatgttgtatttattttacagt
atcgtagctaacgcgttaagtatcccgcctggggagtacgctcgcaagggtgaaactcaa
aggaattgacgggggcccgcacaagcggtggagcatgtggtttaattcgatgcaacgcga
agaaccttaccagggcttgacatactgcgaatctttttgaaaagaaagagtgccttcggg
aatgcagatacaggtggtgcatggctgtcgtcagctcgtgtcgtgagatgttgggttaag
tcccgcaacgagcgcaacccttgtttttagttaccaattcgttgggttttctagaaagac
tgccggtgacaaaccggaggaaggtgaggatgacgtcaagtcagcatgccccttatgtcc
tgggctacacacgtgctacaatggttaggacaaagagttgcaaatttgcaaaaattagct
aatctcgtaaacctagcctaagttcagattgtag----------------------
>LN7352222_Chrysochromulina_sp_RCC1184_RCC1184
--------------------------------------cgctatacgggggatgc-agcg
ttatccggaatcattgggcgtaaagcgcctgtaggttgtttaataagtctgttgttaaag
actagggctcaaccctagaaaagcaatggaaactactagactagagtatggcaggggtag
agggaatttctagtgtagcggtgaaatgcgtagatattagaaagaacaccagtggcgaaa
gcgctctactggaccattactgacactcagaggcgaaagctagggtagcaaaagggatta
gatacccctgtagtcctagccgtaaacgatggatactagatgttgtatttattttacagt
atcgtagctaacgcgttaagtatcccgcctggggagtacgctcgcaagggtgaaactcaa
aggaattgacgggggcccgcacaagcggtggagcatgtggtttaattcgatgcaacgcga
agaaccttaccagggcttgacatactgcgaatctttttgaaaagaaagagtgccttcggg
aatgcagatacaggtggtgcatggctgtcgtcagctcgtgtcgtgagatgttgggttaag
tcccgcaacgagcgcaacccttgtttttagttaccaattcgttgggttttctagaaagac
tgccggtgacaaaccggaggaaggtgaggatgacgtcaagtcagcatgccccttatgtcc
tgggctacacacgtgctacaatggttaggacaaagagttgcaaatttgcaaaaattagct
aatctcgtaaacctagcctaagttcagattgta-----------------------
>LN7353283_Prymnesium_kappa_RCC2058
------------------aactccgtgccagcagccgcggtaatacgggggatgcaagcg
ttatccggaatcattgggcgtaaagcgcctgtaggttgtttaataagtctgttgttaaag
actagggctcaaccctagaaaagcaatggatactactagactagagtatggcaggggtag
agggaatttctagtgtagcggtgaaatgcgtagatattagaaagaacaccggtggcgaaa
gcgctctactggaccattactgacactcagaggcgaaagctagggtagcaaaagggatta
gatacccctgtagtcctagccgtaaacgatggatactagatgttgtatttattttacagt
atcgtagctaacgcgttaagtatcccgcctggggagtacgctcgcaagggtgaaactcaa
aggaattgacgggggcccgcacaagcggtggagcatgtggtttaattcgatgcaacgcga
agaaccttaccagggcttgacatactgcgaatctccttgaaaggggagagtgccttcggg
aatgcagatacaggtggtgcatggctgtcgtcagctcgtgtcgtgagatgttgggttaag
tcccgcaacgagcgcaacccttgtttttagttaccaattcgttgggttttctagaaagac
tgccggtgacaaaccggaggaaggtgaggatgacgtcaagtcagcatgccccttatgtcc
tgggctacacacgtgctacaatggttaggacaaagagttgcaagtttgcaaaaacaagct
aatctcgtaaacctaacctaagtt--------------------------------
>LN7352262_Prymnesium_kappa_RCC1189
-----------------taactccgtgccagcagccgcggtaatacgggggatgcaagcg
ttatccggaatcattgggcgtaaagcgcctgtaggttgtttaataagtctgttgttaaag
actagggctcaaccctagaaaagcaatggatactactagactagagtatggcaggggtag
agggaatttctagtgtagcggtgaaatgcgtagatattagaaagaacaccggtggcgaaa
gcgctctactggaccattactgacactcagaggcgaaagctagggtagcaaaagggatta
gatacccctgtagtcctagccgtaaacgatggatactagatgttgtatttattttacagt
atcgtagctaacgcgttaagtatcccgcctggggagtacgctcgcaagggtgaaactcaa
aggaattgacgggggcccgcacaagcggtggagcatgtggtttaattcgatgcaacgcga
agaaccttaccagggcttgacatactgcgaatctccttgaaaggggagagtgccttcggg
aatgcagatacaggtggtgcatggctgtcgtcagctcgtgtcgtgagatgttgggttaag
tcccgcaacgagcgcaacccttgtttttagttaccaattcgttgggttttctagaaagac
tgccggtgacaaaccggaggaaggtgaggatgacgtcaagtcagcatgccccttatgtcc
tgggctacacacgtgctacaatggttaggacaaagagttgcaagtttgcaaaaacaagct
aatctcgtaaacctaacctaagttcagattgtaggctgcaact-------------
>EF0517521_Chrysochromulina_aff_polylepis_PLY200
------------------------------------------------------------
---------------------aaagcgcctgtaggttgtttaataagtctgttgttaaag
actagggcttaaccctagaaaagcaatggaaactactagactagagtatggcaggggtag
agggaatttctagtgtagcggtgaaatgcgtagatattagaaagaacaccggtggcgaaa
gcgctctactggaccattactgacactcagaggcgaaagctagggtagcaaaagggatta
gatacccctgtagtcctagccgtaaacgatggatactagatgttgtatttattttacagt
atcgtagctaacgcgttaagtatcccgcctggggagtacgctcgcaagggtgaaactcaa
aggaattgacgggggcccgcacaagcggtggagcatgtggtttaattcgatgcaacgcga
agaaccttaccagggcttgacatactgcgaatctccttgaaagaggagagtgccttcggg
aatgcagatacaggtggtgcatggctgtcgtcagctcgtgtcgtgagatgttgggttaag
tcccgcaacgagcgcaacccttgtttttagttaccaayttgttgggttttctagaaagac
tgccggtgacaaaccggaggaaggtgaggatgacgtcaagtcagcatgccccttatgtcc
tgggctacacacgtgctacaatggttgggacaaagagtcgcaag-ttgtaagaacaagct
a-------------------------------------------------------
>EF0517661_Phaeocystis_sp_MC679
------------------------------------------------------------
---------------------aaagcgcctgtaggttgtttaataagtctgttgttaaag
actagggctcaaccctagaaaagcaatggaaactactagactagagtatggcaggggtag
agggaatttctagtgtagcggtgaaatgcgtagatattagaaagaacaccggtggcgaaa
gcgctctactggaccattactgacactcagaggcgaaagctagggtagcaaaagggatta
gatacccctgtagtcctagccgtaaacgatggatactagatgttgtatttattttacagt
atcgtagctaacgcgttaagtatcccgcctggggagtacgctcgcaagggtgaaactcaa
aggaattgacgggggcccgcacaagcggtggagcatgtggtttaattcgatgcaacgcga
agaaccttaccagggcttgacatactgcgaatttttttgaaagaagagagtgccttcggg
aacgcagatacaggtggtgcatggctgtcgtcagctcgtgtcgtgagatgttgggttaag
tcccgcaacgagcgcaacccttgtttttagttaccaacttgttgggttttctagaaagac
tgccggtgacaaaccggaggaaggtgaggatgacgtcaagtcagcatgccccttatgccc
tgggccacacacgtgctacaatggttaggacaaagagttgcgag-ttgcaaaaacaagct
a-------------------------------------------------------
>CAMNT_0023273127_Chrysochromulina_ericina_Strain_CCMP281_extraction
gaggaataagcatcggctaactccgtgccagcagccgcggtaatacgggggatgcaagcg
ttatccggaatcattgggcgtaaagcgcctgtaggttgtttaataagtctgttgttaaag
actagggctcaaccctagaaaagcaatggaaactactagactagagtatggcaggggtag
agggaatttctagtgtagcggtgaaatgcgtagatattagaaagaacaccagtggcgaaa
gcgctctactggaccattactgacactcagaggcgaaagctagggtagcaaaagggatta
gatacccctgtagtcctagccgtaaacgatggatactagatgttgtatttattttacagt
atcgtagctaacgcgttaagtatcccgcctggggagtacgctcgcaagggtgaaactcaa
aggaattgacgggggcccgcacaagcggtggagcatgtggtttaattcgat-caacgcga
agaaccttaccagggcttgacatactgcgaatctttttgaaaagaaagagtgccttcggg
aatgcagatacaggtggtgcatggctgtcgtcagctcgtgtcgtgagatgttgggttaag
tcccgcaacgagcgcaacccttgtttttagttaccaattcgttgggttttctagaaagac
tgccggtgacaaaccggaggaaggtgaggatgacgtcaagtcagcatgccccttatgtcc
tgggctacacacgtgctacaatggttaggacaaagagttgcaaatttgcaaaaattagct
aatctcgtaaacctagcctaagttcagattgtaggctgcaactcgcctacatgaag
>EF0521861_Uncultured_haptophyte_MC622-19
gaggaataagcatcggctaactccgtgccagcagccgcggtaatacgggggatgcaagcg
ttatccggaatcattgggcgtaaagcgcctgtaggttgtttaataagtctgttgttaaag
actagggctcaaccctaggaaagcaatggaaactactagacttgagtatgataggggtag
agggaatttctagtgtagcggtgaaatgcgtagatattaggaagaacaccggtggcgaag
gcgctctactggatcattactgacactcagaggcgaaagctagggtagcaaaagggatta
gatacccctgtagtcctagccgtaaacgatggatactagatgttgcgtttattatgcagt
atcgtagctaacgcgttaagtatcccgcctggggagtacgctcgcaagggtgaaactcaa
aggaattgacgggggcccgcacaagcggtggagcatgtggtttaattcgatgcaacgcga
agaaccttaccagggcttgacatactgcgaatctttttgaaaagaaagagtgccttcggg
aatgcagatacaggtggtgcatggctgtcgtcagctcgtgtcgtgagatgttgggttaag
tcccgcaacgagcgcaacccttgtttttagttaccaattcgttgggttttctagaaagac
tgccggtgacaaaccggaggaaggtgaggatgacgtcaagtcagcatgccccttatgtcc
tgggctacacacgtgctacaatggttaggacaaagagttgcaaatttgcaaaaattagct
aatctcgtaaacctagcctaagttcagattgtaggctgcaactcgcctacatgaag
>LN7352532_Prymnesium_calathiferum_RCC1448
------------------------------------------------gggatgcaagcg
ttatccggaatcattgggcgtaaagcgcctgtaggttgtttaataagtctgttgttaaag
actagggctcaaccctagaaaagcaatggaaactactagacttgagtatggcaggggtag
agggaatttctagtgtagcggtgaaatgcgtagatattagaaagaacaccggtggcgaaa
gcgctctactggaccattactgacactcagaggcgaaagctagggtagcaaaagggatta
gatacccctgtagtcctagccgtaaacgatggatactagatgttgtgtttattttacagt
atcgtagctaacgcgttaagtatcccgcctggggagtacgctcgcaagggtgaaactcaa
aggaattgacgggggcccgcacaagcggtggagcatgtggtttaattcgatgcaacgcga
agaaccttaccagggcttgacatactgcgaatctccttgaaaggggagagtgccttcggg
aatgcagatacaggtggtgcatggctgtcgtcagctcgtgtcgtgagatgttgggttaag
tcccgcaacgagcgcaacccttatttttagttaccaattcgttgggttctctagaaagac
tgccggtgacaaaccggaggaaggtgaggatgacgtcaagtcagcatgccccttatgtcc
tgggctacacacgtgctacaatggttgggacaaagagttgcaagtttgcaagaacaagct
aatctcgtaaacccaacctaagttcag-----------------------------
>EF0520801_Uncultured_haptophyte_MC615-1
gaggaataagcatcggctaactccgtgccagcagccgcggtaatacgggggatgcaagcg
ttatccggaatcattgggcgtaaagcgcctgtaggttgtttaataagtctgttgttaaag
actagggcttaaccctagaaaagcaatggaaactactagactagagtatggcaggggtag
agggaatttctagtgtagcggtgaaatgcgtagatattagaaagaacaccagtggcgaaa
gcgctctactggaccattactgacactcagaggcgaaagctagggtagcaaaagggatta
gatacccctgtagtcctagccgtaaacgatggatactagatgttgtatt--ttttacagt
atcctagctaacgcgttaagtatcccgcctggggagtacgctcgcaagggtgaaactcaa
aggaattgacgggggcccgcacaagcggtggagcatgtggtttaattcgatgcaacgcga
agaaccttaccagggcttgacatactgcgaatcttcttgaaagagaggagtgccttcggg
aatgcagttacaggtggtgcatggctgtcgtcagctcgtgtcgtgagatgttgggttaag
tcccgcaacgagcgcaacccttgtttttagttaccaattcgttgggttctctagaaagac
tgccggtgacaaaccggaggaaggtgaggatgacgtcaagtcagcatgccccttatgtcc
tgggctacacacgtgctacaatggttaggacaaagagtcgcaagtttgtaaaaacaagct
aatctcataaacctagcctaagttcagattgtaggctgcaactcgcctgcgtgaag
>AF1727191_Chrysochromulina_polylepis_product
gaggaataagcatcggctaactccgtgccagcagccgcggtaatacgggggatgcaagcg
ttatccggaatcattgggcgtaaagcgcctgtaggttgtttaataagtctgttgttaaag
gctagggctcaaccctagaaaagcaatggaaactactagactagagtatggcaggggtag
agggaatttctagtgtagcggtgaaatgcgtagatattagaaagaacaccggtggcgaaa
gcgctctactggaccattactgacactcagaggcgaaagctagggtagcaaaagggatta
gatacccctgtagtcctagccgtaaacgatggatactaggtgttgtatttattttacagt
atcgtagctaacgcgttaagtatcccgcctggggagtacgctcgcaagggtgaaactcaa
aggaattgacgggggcccgcacaagcggtggagcatgtggtttaattcgatgcaacgcga
agaaccttaccagggcttgacatactgcgaatctcttggaaaggagagagtgccttc-gg
aatgcaggtacaggtggtgcatggctgtcgtcagctcgtgtcgtgagatgttgggttaag
tcccgcaacgagcgcaacccttgtttttagttaccaacttgttgggttttctagaaagac
tgccggtgacaaaccggaggaaggtggggatgacgtcaagtcagcatgccccttatgtcc
tgggctacacacgtgctacaatggttaggacaaagagttgcaagtttgtaaaaacaagct
aatctcgtaaacctcacctaagttcagattgtaggctgcaactcgcctacatgaag
>LN7352542_Prymnesium_neolepis_RCC1453
-----------------------------------------tatacgggggatgcaagcg
ttatccggaatcattgggcgtaaagcgcctgtaggttgtttaataagtctgttgttaaag
actagggctcaaccctagaaaagcaatggaaactgctagactagagtatggcaggggtag
agggaatttctagtgtagcggtgaaatgcgtagatattagaaagaacaccggtggcgaaa
gcgctctactggaccattactgacactcagaggcgaaagctagggtagcaaaagggatta
gatacccctgtagtcctagccgtaaacgatggatactaggtgttgtatttattttacagt
atcgtagctaacgcgttaagtatcccgcctggggagtacgctcgcaagggtgaaactcaa
aggaattgacgggggcccgcacaagcggtggagcatgtggtttaattcgatgcaacgcga
agaaccttaccagggcttgacatactgcgaatctccttgaaagagaagagtgccttcggg
aatgcagatacaggtggtgcatggctgtcgtcagctcgtgtcgtgagatgttgggttaag
tcccgcaacgagcgcaacccttgtttttagttaccaacttgttgggttttctagaaagac
tgccggtgacaaaccggaggaaggtgaggatgacgtcaagtcagcatgccccttatgtcc
tgggctacacacgtgctacaatggctaggacaaagagtcgcgagtttgcgaaaacaagct
aatctcgtaaacct------------------------------------------
>EF0520361_Uncultured_haptophyte_250304-38
gaggaataagcatcggctaactccgtgccagcagccgcggtaatacgggggatgcaagcg
ttatccggaatcattgggcgtaaagcgcctgtaggttgtttattaagtctgttgttaaag
actagggcttaaccctaggaaagcaagagaaactaatagacttgagtatggcaggggtag
agggaatttctagtgtagcggtgaaatgcgtagatattagaaagaacaccggcggcgaaa
gcgctctactggaccattactgacactcagaggcgaaagctagggtagcaaaagggatta
gatacccctgtagtcctagccgtaaacgatggatactagatgttgtatttattttacagt
atcgtagctaacgcgttaagtatcccgcctggggagtacgctcgcaagggtgaaactcaa
aggaattgacgggggcccgcacaagcggtggagcatgtggtttaattcgatgcaacgcga
agaaccttaccagggcttgacatactacgaatcttcttgagagagaagagtgccttcggg
aatgtagatacaggtggtgcatggctgtcgtcagctcgtgtcgtgagatgttgggttaag
tcccgcaacgagcgcaacccttatttttagttaccaattcgttgggttctctagaaagac
tgccggtgacaaaccggaggaaggtgaggatgacgtcaagtcagcatgccccttatgtcc
tgggctacacacgtgctacaatgggtaggacaaagagtcgcaagtttgtaaaaacaagct
aatctcgtaaacctatcccaagttcagattgtaggctgcaactcgcctgcgtgaag
>HM1333941_Uncultured_marine_haptophyte_Biosope_T65_16S12b
--------------------------------------------------------agcg
ttatccggaatcattgggcgtaaagcgcctgtaggttgtttaataagtccgttgttaaag
actagggcttaaccctaggaaagcgatggaaactgatagacttgagtatggcaggggtag
agggaatttctagtgtagcggtgaaatgcgtagatattagaaagagcaccggtggcgaaa
gcgctctactggaccattactgacactcagaggcgaaagctagggtagcaaaagggatta
gatacccctgtagtcctagccgtaaacgatggatactacatgttgtatttattttacagt
atggtagctaacgcgttaagtatcccgcctggggagtacgctcgcaagggtgaaactcaa
aggaattgacgggggcccgcacaagcggtggagcatgtggtttaattcgatgcaacgcga
agaaccttaccagggcttgacatactgcgaatctctttgaaagaagagagtgccttcggg
aatgcagatacaggtggtgcatggctgtcgtcagctcgtgtcgtgagatgttgggttaag
tcccgcaacgagcgcaacccttgtttttagttaccaattcgttgggttttctagaaagac
tgccggtgacaaaccggaggaaggtgaggatgacgtcaagtcagcatgccccttatgtcc
tgggctacacacgtgctacaatggtgaggacaaagagtcgcaagtttgtaaaaacaagct
aatctcgtaaacctaacctaagttc-------------------------------
>EF0521461_Uncultured_haptophyte_MC615-75
gaggaataagcatcggctaactccgtgccagcagccgcggtaatacgggggatgcaagcg
ttatccggaatcattgggcgtaaagcgcctgtaggttgtttagtaagtctgttgttaaag
actagggcttaaccctagaaaagcaatggaaactactagactagagtatggtaggggtag
agggaatttctagtgtagcggtgaaatgcgtagatattagaaagaacaccggtggcgaaa
gcgctctactggaccattactgacactcagaggcgaaagctagggtagcaaaagggatta
gatacccctgtagtcctagccgtaaacgatggatactagatgttgcg-ct-ttgtgcagt
atcgtagctaacgcgttaagtatcccgcctggggagtacgctcgcaagggtgaaactcaa
aggaattgacgggggcccgcacaagcggtggagcatgtggtttaattcgatgcaacgcga
agaaccttaccagggcttgacatactacgaattttcttgaaaaagaaaagtgccttcggg
aatgtagatacaggtggtgcatggctgtcgtcagctcgtgtcgtgagatgttgggttaag
tcccgcaacgagcgcaacccttatttttagttaccaattcgttgggttctctagaaagac
tgccggtgacaaaccggaggaaggtgaggatgacgtcaagtcagcatgccccttatgtcc
tgggctacacacgtgctacaatggctaagacaaagagttgcgagctcgcgagagtcagct
aatctcataaacttagcctaagttcagattgtaggctgcaactcgcctacgtgaag
>EF0521051_Uncultured_haptophyte_MC615-31
gaggaataagcatcggctaactccgtgccagcagccgcggtaatacgggggatgcaagcg
ttatccggaatcattgggcgtaaagcgcctgtaggttgtttagtaagtctgttgttaaag
actagggcttaaccctagaaaagcaatggaaactactagactagagtatggtaggggtag
agggaatttctagtgtagcggtgaaatgcgtagatattagaaagaacaccggtggcgaaa
gcgctctactggaccattactgacactcagaggcgaaagctagggtagcaaaagggatta
gatacccctgtagtcctagccgtaaacgatggatactagatgttgcg-ct-ttgtgcagt
atcgtagctaacgcgttaagtatcccgcctggggagtacgctcgcaagggtgaaactc-a
aggaattgacgggggcccgcacaagcggtggagcatgtggtttaattcgatgcaacgcga
agaaccttaccagggcttgacatactacgaattttcttgaaaaagaaaagtgccttcggg
aatgtagatacaggtggtgcatggctgtcgtcagctcgtgtcgtgagatgttgggttaag
tcccgcaacgagcgcaacccttatttttagttaccaattcgttgggttctctagaaagac
tgccggtgacaaaccggaggaaggtgaggatgacgtcaagtcagcatgccccttatgtcc
tgggctacacacgtgctacaatggctaagacaaagagttgcgagctcgcgagagtcagct
aatctcataaacttagcctaagttcagattgtaggctgcaactcgcctacgtgaag
>HM1332711_Uncultured_marine_haptophyte_Biosope_T41_16S_PLA491155
------------------------------------------------------------
---------------gggcgtaaagcgcctgtaggttgtttagtaagtctgttgttaaag
actagggcttaaccctagaaaagcaatggaaactactagactagagtatggtaggggtag
agggaatttctagtgtagcggtgaaatgcgtagatattagaaagaacaccggtggcgaaa
gcgctctactggaccattactgacactcagaggcgaaagctagggtagcaaaagggatta
gatacccctgtagtcctagccgtaaacgatggatactagatgttgcg-ct-ttgtgcagt
atcgtagctaacgcgttaagtatcccgcctggggagtacgctcgcaagggtgaaactcaa
aggaattgacgggggcccgcacaagcggtggagcatgtggtttaattcgatgcaacgcga
agaaccttaccagggcttgacatactacgaattttcttgaaaaagaaaagtgccttcggg
aatgtagatacaggtggtgcatggctgtcgtcagctcgtgtcgtgagatgttgggttaag
tcccgcaacgagcgcaacccttatttttagttaccaattcgttgggttctctagaaagac
tgccggtgacaaaccggaggaaggtgaggatgacgtcaagtcagcatgccccttatgtcc
tgggctacacacgtgctacaatggctaagacaaagagttgcgagctcgcgagagtcagct
aatctcataaacttagcctaagttcagattgtaggctgcaactcgc----------
>HM1331781_Uncultured_marine_haptophyte_Biosope_T35_16S_PLA491036
------------------------------------------------------------
---------atcattgggcgtaaagcgcctgtaggttgtttagtaagtctgttgttaaag
actagggcttaaccctagaaaagcaatggaaactactagactagagtatggtaggggtag
agggaatttctagtgtagcggtgaaatgcgtagatattagaaagaacaccggtggcgaaa
gcgctctactggaccattactgacactcagaggcgaaagctagggtagcaaaagggatta
gatacccctgtagtcctagccgtaaacgatggatactagatgttgcg-ct-ttgtgcagt
atcgtagctaacgcgttaagtatcccgcctggggagtacgctcgcaagggtgaaactcaa
aggaattgacgggggcccgcacaagcggtggagcatgtggtttaattcgatgcaacgcga
agaaccttaccagggcttgacatactacgaattttcttgaaaaagaaaagtgccttcggg
aatgtagatacaggtggtgcatggctgtcgtcagctcgtgtcgtgagatgttgggttaag
tcccgcaacgagcgcaacccttatttttagttaccaattcgttgggttctctagaaagac
tgccggtgacaaaccggaggaaggtgaggatgacgtcaagtcagcatgccccttatgtcc
tgggctacacacgtgctacaatggctaagacaaagagttgcgagctcgcgagagtcagct
aatctcataaacttagcctaagttcagattgtaggctgcaa---------------
>HM1333711_Uncultured_marine_haptophyte_Biosope_T60_16S_PLA491012
------------------------------------------------------------
---------atcattgggcgtaaagcgcctgtaggttgtttagtaagtctgttgttaaag
actagggcttaaccctagaaaagcaatgggaactactagactagagtatggtaggggtag
agggaatttctagtgtagcggtgaaatgcgtagatattagaaagaacaccggtggcgaaa
gcgctctactggaccattactgacactcagaggcgaaagctagggtagcaaaagggatta
gatacccctgtagtcctagccgtaaacgatggatactagatgttgcg-ct-ttgtgcagt
atcgtagctaacgcgttaagtatcccgcctggggagtacgctcgcaagggtgaaactcaa
aggaattgacgggggcccgcacaagcggtggagcatgtggtttaattcgatgcaacgcga
agaaccttaccagggcttgacatactacgaattttcttgaaaaagaaaagtgccttcggg
aatgtagatacaggtggtgcatggctgtcgtcagctcgtgtcgtgagatgttgggttaag
tcccgcaacgagcgcaacccttatttttagttaccaattcgttgggttctctagaaagac
tgccggtgacaaaccggaggaaggtgaggatgacgtcaagtcagcatgccccttatgtcc
tgggctacacacgtgctacaatggctaagacaaagagttgcgagctcgcgagagtcagct
aatctcataaacttagcctaagttcagattgtaggc--------------------
>EF0517821_Uncultured_haptophyte_MC597-17
gaggaataagcatcggctaactccgtgccagcagccgcggtaatacgggggatgcaagcg
ttatccggaatcattgggcgtaaagcgcctgtaggttgtttagtaagtctgttgttaaag
actagggcttaaccctagaaaagcaatggaaactactagactagagtatggtaggggtag
agggaatttctagtgtagcggtgaaatgcgtagatattagaaagaacaccggtggcgaaa
gcgctctactggaccattactgacactcagaggcgaaagctagggtagcaaaagggatta
gatacccctgtagtcctagccgtaaacgatggatactagatgttgcg-ct-ttgtgcagt
atcgtagctaacgcgttaagtatcccgcctggggagtacgctcgcaagggtgaaactcaa
aggaattgacgggggcccgcacaagcggtggagcatgtggtttaattcgatgcaacgcga
agaaccttaccagggcttgacatactacgaattttcttgaaaaagaaaagtgccttcggg
aatgtagatacaggtggtgcatggctgtcgtcagctcgtgtcgtgagatgttgggttaag
tcccgcaacgagcgcaacccttatttttagttaccaattcgttgggttctctagaaagac
tgccggtgacaaaccggaggaaggtgaggatgacgtcaagtcagcatgccccttatgtcc
tgggctacacacgtgctacaatggctaagacaaagagttgcgagcccgcgagagtcagct
aatctcataaacttagcctaagttcagattgtaggctgcaactcgc---cgtgcag
>HM1330561_Uncultured_marine_haptophyte_Biosope_T148_16S_PLA491020
------------------------------------------------------------
--atccggaatcattgggcgtaaagcgcctgtaggttgtttagtaagtctgttgttaaag
actagggcttaaccctagaaaagcaatggaaactactagactagagtatggtaggggtag
agggaatttccagtgtagcggtgaaatgcgtagatattagaaagaacaccggtggcgaaa
gcgctctactggaccattactgacactcagaggcgaaagctagggtagcaaaagggatta
gatacccctgtagtcctagccgtaaacgatggatactagatgttgcg-ct-ttgtgcagt
atcgtagctaacgcgttaagtatcccgcctggggagtacgctcgcaagggtgaaactcaa
aggaattgacgggggcccgcacaagcggtggagcacgtggtttaattcgatgcaacgcga
agaaccttaccagggcttgacatactacgaattttcttgaaaaagaaaagtgccttcggg
aatgtagatacaggtggtgcatggctgtcgtcagctcgtgtcgtgagatgttgggttaag
tcccgcaacgagcgcaacccttatttttagttaccaattcgttgggttctctagaaagac
tgccggtgacaaaccggaggaaggtgaggatgacgtcaagtcagcatgccccttatgtcc
tgggctacacacgtgctacaatggctaagacaaagagttgcgagctcgcgagagtcagct
aatctcataaacttagcctaagttcagattgtaggctgcaactcgcct--------
>EF0522241_Uncultured_haptophyte_MC622-64
gaggaataagcatcggctaactccgtgccagcagccgcggtaatacgggggatgcaagcg
ttatccggaatcattgggcgtaaagcgcctgtaggttgtttaataagtctgttgttaaag
accagggcttaaccctgggaaagcaatggaaactactagactagagtatgataggggtag
agggaatttctagtgtagcggtgaaatgcgtagatattagaaagagcaccggtggcgaag
gcgctctactggatcattactgacactcagaggcgaaagctagggtagcaaaagggatta
gatacccctgtagtcctagccgtaaacgatggatactaggtgttgcgttt-ttatgcagt
atcgtagctaacgcgttaagtatcccgcctggggagtacgctcgcaagggtgaaactcaa
aggaattgacgggggcccgcacaagcggtggagcatgtggtttaattcgatgcaacgcga
agaaccttaccaaggcttgacatactacgagttttcttgaaaaagaaaagtgccttcggg
aatgtagatacaggtggtgcatggctgtcgtcagctcgtgtcgtgagatgttgggttaag
tcccgcaacgagcgcaacccttatttttagttaccaattcgttgggttctctagaaagac
tgccggtgacaaaccggaggaaggtgaggatgacgtcaagtcagcatgccccttatgtcc
tgggctacacacgtgctacaatggctaagacaaagagttgcgagctcgcgagagtcagct
aatctcataaacttagcctaagttcagattgtaggctgcaactcgcctacgtgaag
>EF0520561_Uncultured_haptophyte_250304-67
gaggaataagcatcggctaactccgtgccagcagccgcggtaatacgggggatgcaagcg
ttatccggaatcattgggcgtaaagcgcctgtaggttgtttaataagtctgttgttaaag
actagggcttaaccctaggaaagcaatggaaactactagactagagtatggtaggggtag
agggaatttctagtgtagcggtgaaatgcgtagatattagaaagaacaccggtggcgaag
gcgctctactggaccattactgacactcagaggcgaaagctagggtagcaaaagggatta
gatacccctgtagtcctagccgtaaacgatggatactagatgttgcgttt-ttatgcagt
atcctagctaacgcgttaagtatcccgcctggggagtacgctcgcaagggtgaaactcaa
aggaattgacgggggcccgcacaagcggtggagcatgtggtttaattcgatgcaacgcga
agaaccttaccaaggcttgacatactacagatccctttgagaaaggagagtgccttcggg
aatgtagatacaggtggtgcatggctgtcgtcagctcgtgtcgtgagatgttgggttaag
tcccgcaacgagcgcaacccttatttttagttaccaattttttgggttttctagagagac
tgccggtgacaaaccggaggaaggtgaggatgacgtcaagtcagcatgccccttatgcct
tgggctacacacgtgctacaatggctaagacaaagagttgcgaacttgcgaaagtcagct
aatctcataaacttagcctaagttcggattgtaggctgcaactcgcctacatgaag
>EF0519811_Uncultured_haptophyte_MAMA64-119
gaggaataagcatcggctaactccgtgccagcagccgcggtaatacgggggatgcaagcg
ttatccggaatcattgggcgtaaagcgcctgtaggttgtttaataagtctgttgttaaag
actagggcttaaccctaggaaagcaatggaaactactagactagagtatggtaggggtag
agggaatttctagtgtagcggtgaaatgcgtagatattagaaagaacaccggtggcgaag
gcgctctactggaccattactgacactcagaggcgaaagctagggtagcaaaagggatta
gatacccctgtagtcctagccgtaaacgatggatactagatgttgcgttt-ttatgcagt
atcctagctaacgcgttaagtatcccgcctggggagtacgctcgcaagggtgaaactcaa
aggaattgacgggggcccgcacaagcggtggagcatgtggtttaattcgatgcaacgcga
agaaccttaccaaggcttgacatactacagatctctttgagaaaggagagtgccttcggg
aatgtagatacaggtggtgcatggctgtcgtcagctcgtgtcgtgagatgttgggttaag
tcccgcaacgagcgcaacccttatttttagttaccaattttttgggttttctagagagac
tgccggtgacaaaccggaggaaggtgaggatgacgtcaagtcagcatgccccttatgcct
tgggctacacacgtgctacaatggctaagacaaagagttgcgaacttgcgaaagtcagct
aatctcataaacttagcctaagttcggattgtaggctgcaactcgcctacgtgaag
>EF0518881_Uncultured_haptophyte_MC601-85
gaggaataagcatcggctaactccgtgccagcagccgcggtaatacgggggatgcaagcg
ttatccggaatcattgggcgtaaagcgcctgtaggttgtttaataagtctgttgttaaag
actagggcttaaccctaggaaagcaatggaaactactagactagagtatggtaggggtag
agggaatttctagtgtagcggtgaaatgcgtagatattagaaagaacaccggtggcgaag
gcgctctactggaccattactgacactcagaggcgaaagctagggtagcaaaagggatta
gatacccctgtagtcctagccgtaaacgatggatactagatgttgcgttt-ttatgcagt
atcctagctaacgcgttaagtatcccgcctggggagtacgctcgcaagggtgaaactcaa
aggaattgacgggggcccgcacaagcggtggagcatgtggtttaattcgatgcaacgcga
agaaccttaccaaggcttgacatactacagatctctttgagaaaggagagtgccttcggg
aatgtagatacaggtggtgcatggctgtcgtcagctcgtgtcgtgagatgttgggttaag
tcccgcaacgagcgcaacccttatttttagttaccaattttttgggttttctagagagac
tgccggtgacaaaccggaggaaggtgaggatgacgtcaagtcagcatgccccttatgcct
tgggctacacacgtgctacaatggctaagacaaagagttgcgaacttgcgaaagtcagct
aatctcataaacttagcctaagttcggattgtaggctgcaactcgcctgcatgaag
>LN7354963_Phaeocystis_jahnii_RCC942
----------------------------------------------gggggatgcaagcg
ttatccggaatcattgggcgtaaagcgcctgtaggttgtttaataagtctgttgttaaag
actagggcttaaccctaggaaagcaatggaaactactagactagagtatggtaggggtag
agggaatttctagtgtagcggtgaaatgcgtagatattagaaagaacaccggtggcgaag
gcgctctactggaccattactgacactcagaggcgaaagctagggtagcaaaagggatta
gatacccctgtagtcctagccgtaaacgatggatactagatgttgcgttt-ttatgcagt
atcctagctaacgcgttaagtatcccgcctggggagtacgctcgcaagggtgaaactcaa
aggaattgacgggggcccgcacaagcggtggagcatgtggtttaattcgatgcaacgcga
agaaccttaccaaggcttgacatactacagatctctttgagaaaggagagtgccttcggg
aatgtagatacaggtggtgcatggctgtcgtcagctcgtgtcgtgagatgttgggttaag
tcccgcaacgagcgcaacccttatttttagttaccaattttttgggttttctagagagac
tgccggtgacaaaccggaggaaggtgaggatgacgtcaagtcagcatgccccttatgcct
tgggctacacacgtgctacaatggctaagacaaagagttgcgaacttgcgaaagtcagct
aatctcataacta-------------------------------------------
>EF0517651_Phaeocystis_jahnii_B5
------------------------------------------------------------
---------------------aaagcgcctgtaggttgtttaataagtctgttgttaaag
actagggcttaaccctaggaaagcaatggaaactactagactagagtatggtaggggtag
agggaatttctagtgtagcggtgaaatgcgtagatattagaaagaacaccggtggcgaag
gcgctctactggaccattactgacactcagaggcgaaagctagggtagcaaaagggatta
gatacccctgtagtcctagccgtaaacgatggatactagatgttgcgttt-ttatgcagt
atcctagctaacgcgttaagtatcccgcctggggagtacgctcgcaagggtgaaactcaa
aggaattgacgggggcccgcacaagcggtggagcatgtggtttaattcgatgcaacgcga
agaaccttaccaaggcttgacatactacagatctctttgagaaaggagagtgccttcggg
aatgtagatacaggtggtgcatggctgtcgtcagctcgtgtcgtgagatgttgggttaag
tcccgcaacgagcgcaacccttatttttagttaccaattttttgggttttctagagagac
tgccggtgacaaaccggaggaaggtgaggatgacgtcaagtcagcatgccccttatgcct
tgggctacacacgtgctacaatggctaagacaaagagttgcgaac-tgcgaaagtcagct
a-------------------------------------------------------
>EF0520211_Uncultured_haptophyte_250304-21
gaggaataagcatcggctaactccgtgccagcagccgcggtaatacgggggatgcaagcg
ttatccggaatcattgggcgtaaagcgcctgtaggttgtttaataagtctgttgttaaag
actagggcttaaccctaggaaagcaatggaaactactagacttgagtatgataggggtag
agggaatttctagtgtagcggtgaaatgcgtagatattaggaagaacaccggtggcgaag
gcgctctactggatcattactgacactcagaggcgaaagctagggtagcaaaagggatta
gatacccctgtagtcctagccgtaaacgatggatactagatgttgcgtttattatgcagt
atcgtagctaacgcgttaagtatcccgcctggggagtacgctcgcaagggtgaaactcaa
aggaattgacgggggcccgcacaagcggtggagcatgtggtttaattcgatgcaacgcga
agaaccttaccaaggcttgacatactacaaattcttttgagaaaaagaagtgccttcggg
aatgtagatacaggtggtgcatggctgtcgtcagctcgtgtcgtgagatgttgggttaag
tcccgcaacgagcgcaacccttatttttagttaccaattcgttgggttctctagaaagac
tgccggtgacaaaccggaggaaggtgaggatgacgtcaagtcagcatgccccttatgtcc
tgggctacacacgtgctacaatggttaagacaaagagtcgcgagctcgtgagagtcagct
aatctcataaacttagcccaagttcagattgtaggctgcaactcgcctacatgaag
>EF0519631_Uncultured_haptophyte_MAMA64-89
gaggaataagcatcggctaactccgtgccagcagccgcggtaatacgggggatgcaagcg
ttatccggaatcattgggcgtaaagcgcctgtaggttgtttaataagtctgttgttaaag
actagggctcaaccctaggaaagcagtggaaactactagacttgagtatgataggggtag
agggaatttctagtgtagcggtgaaatgcgtagatattaggaagaacaccggtggcgaag
gcgctctactggatcattactgacactcagaggcgaaagctagggtagcaaaagggatta
gatacccctgtagtcctagccgtaaacgatggatactagatgttgcgtttattatgcagt
atcgtagctaacgcgttaagtatcccgcctggggagtacgctctcaagggtgaaactcaa
aggaattgacgggggcccgcacaagcggtggagcatgtggtttaattcgatgcaacgcga
agaaccttaccagggcttgacatactacaaattcttttgagaaaaagaagtgccttcggg
aatgtagatacaggtggtgcatggctgtcgtcagctcgtgtcgtgagatgttgggttaag
tcccgcaacgagcgcaacccttatttttagttactaattcgttaggttctctagaaagac
tgccggtgacaaaccggaggaaggtgaggatgacgtcaagtcagcatgccccttatgccc
tgggctacacacgtgctacaatggctaagacaaagagtcgcgagcttgcaagagtcagct
aatctcataaacttagcctaagttcagattgtaggctgcaactcgcctgcatgaag
>EF0521451_Uncultured_haptophyte_MC615-74
gaggaataagcatcggctaactccgtgccagcagccgcggtaatacgggggatgcaagcg
ttatccggaatcattgggcgtaaagcgcctgtaggttgtttaataagtctgttgttaaag
actagggctcaaccctaggaaagcaatggaaactactagacttgagtatgataggggtag
agggaatttctagtgtagcggtgaaatgcgtagatattaggaagaacaccggtggcgaag
gcgctctactggatcattactgacactcagaggcgaaagctagggtagcaaaagggatta
gatacccctgtagtcctagccgtaaacgatggatactagatgttgcgtttattatgcagt
atcctagctaacgcgttaagtatcccgcctggggagtacgctcgcaagggtgaaactcaa
aggaattgacgggggcccgcacaagcggtggagcatgtggtttaattcgatgcaacgcga
agaaccttaccagggcttgacatactacgaattcttttgagaaaaagaagtgccttcggg
aatgtagatacaggtggtgcatggctgtcgtcagctcgtgtcgtgagatgttgggttaag
tcccgcaacgagcgcaacccttatttttagttactaattcgttaggttctctagaaagac
tgccggtgacaaaccggaggaaggtgaggatgacgtcaagtcagcatgccccttatgccc
tgggctacacacgtgctacaatggttaagacaaagagtcgcgagctcgcaagagtcagct
aatctcataaacttagcctaagttcagattgtaggctgcaactcgcctacatgaag
>EF0519741_Uncultured_haptophyte_MAMA64-112
gaggaataagcatcggctaactccgtgccagcagccgcggtaatacgggggatgcaagcg
ttatccggaatcattgggcgtaaagcgcttgtaggttgtttaataagtctgttgttaaag
actagggcttaaccctaggaaagcaatggaaactactagactagagtatgataggggtag
agggaatttctagtgtagcggtgaaatgcgtagatattaggaagaacaccggtggcgaag
gcgctctactggatcattactgacactcagaggcgaaagctagggtagcaaaagggatta
gatacccctgtagtcctagccgtaaacgatggatactagatgttgcgtttattatgcagt
atcgtagctaacgcgttaagtatcccgcctggggagtacgctcgcaagggtgaaactcaa
aggaattgacgggggcccgcacaagcggtggagcatgtggtttaattcgatgcaacgcga
agaaccttaccaaggcttgacatactacaaatttctttgagaaaagaaagtgccttcggg
aatgtagatacaggtggtgcatggctgtcgtcagctcgtgtcgtgagatgttgggttaag
tcccgcaacgagcgcaacccttatttttagttgccaatttattgggttttctagaaagac
tgccggtgacaaaccggaggaaggtgaggatgacgtcaagtcagcatgccccttatgtct
tgggctacacacgtgctacaatggctaagacaaagagtcgcgaattcgcgagaatcagct
aatctcataaacttagtctaagttcagattgtaggctgcaactcgcctacatgaag
>EF0521881_Uncultured_haptophyte_MC622-21
gaggaataagcatcggctaactccgtgccagcagccgcggtaatacgggggatgcaagcg
ttatccggaatcattgggcgtaaagcgcctgtaggttgtttaataagtctgttgttaaag
actagggcttaaccctaggaaagcaatggaaactactagactagagtatggtaggggtag
agggaatttctagtgtagcggtgaaatgcgtagatattaggaagaacaccggtggcgaag
gcgctctactggatcattactgacactcagaggcgaaagctagggtagcaaaagggatta
gatacccctgtagtcctagccgtaaacgatggatactagatgttgcgtttattatgcagt
atcgtagctaacgcgttaagtatcccgcctggggagtacgctcgcaagggtgaaactcaa
aggaattgacgggggcccgcacaagcggtggagcatgtggtttaattcgatgcaacgcga
agaaccttaccaaggcttgacatactacaaatttctttgagaaaagaaagtgccttcggg
aatgtagatacaggtggtgcatggctgtcgtcagctcgtgtcgtgagatgttgggttaag
tcccgcaacgagcgcaacccttatttttagttgccaatttattgggttttctagaaagac
tgccggtgacaaaccggaggaaggtgaggatgacgtcaagtcagcatgccccttatgtct
tgggctacacacgtgctacaatggttaagacaaagagttgcgagctcgcaagagtcagct
aatctcataaacttagcctaagttcggattgtaggctgcaactcgcctacgtgaag
>EF0518111_Uncultured_haptophyte_MC597-49
gaggaataagcatcggctaactccgtgccagcagccgcggtaatacgggggatgcaagcg
ttatccggaatcattgggcgtaaagcgcctgtaggttgtttaataagtctgttgttaaag
actagggctcaaccctagaaaagcaatggaaactactagacttgagtatgataggggtag
agggaatttctagtgtagcggtgaaatgcgtagatattaggaagaacaccggtggcgaag
gcgctctactggatcattactgacactcagaggcgaaagctagggtagcaaaagggatta
gatacccctgtagtcctagccgtaaacgatggatactagatgttgcgtttattatgcagt
atcgtagctaacgcgttaagtatcccgcctggggagtacgctcgcaagggtgaaactcaa
aggaattgacgggggcccgcacaagcggtggagcatgtggtttaattcgatgcaacgcga
agaaccttaccaaggcttgacatactacaaatttctttgaaagaggaaagtgccttcggg
aatgtagatacaggtggtgcatggctgtcgtcagctcgtgtcgtgagatgttgggttaag
tcccgcaacgagcgcaacccttatttttagttgctaatttattaggttttctagaaagac
tgccggtgacaaaccggaggaaggtgaggatgacgtcaagtcagcatgccccttatgcct
tgggctacacacgtgctacaatggttaagacaaagagttgcgagctcgtgagagtcagct
aatctcataaacttagcctaagttcggattgtaggctgcaactcgcctacatgaag
>EF0520151_Uncultured_haptophyte_250304-20
gaggaataagcatcggctaactccgtgccagcagccgcggtaatacgggggatgcaagcg
ttatccggaatcattgggcgtaaagcgcctgtaggttgtttaataagtctgttgttaaag
actagggctcaaccctaggaaagcaatggaaactactagacttgagtatgataggggtag
agggaatttctagtgtagcggtgaaatgcgtagatattaggaagaacaccggtggcgaag
gcgctctactggatcattactgacactcagaggcgaaagctagggtagcaaaagggatta
gatacccctgtagtcctagccgtaaacgatggatactagatgttgcgtttattatgcagt
atcgtagctaacgcgttaagtatcccgcctggggagtacgctcgcaagggtgaaactcaa
aggaattgacgggggcccgcacaagcggtggagcatgtggtttaattcgatgcaacgcga
agaaccttaccaaggcttgacatactacaaatttctttgaaagaggaaagtgccttcggg
aatgtagatacaggtggtgcatggctgtcgtcagctcgtgtcgtgagatgttgggttaag
tcccgcaacgagcgcaacccttatttttagttgctaatttattaggttttctagaaagac
tgccggtgacaaaccggaggaaggtgaggatgacgtcaagtcagcatgccccttatgcct
tgggctacacacgtgctacaatggttaagacaaagagttgcgagctcgcgagagtcagct
aatctcataaacttagcctaagttcggattgtaggctgcaactcgcctgcatgaag
>EF0519861_Uncultured_haptophyte_MAMA64-124
gaggaataagcatcggctaactccgtgccagcagccgcggtaatacgggggatgcaagcg
ttatccggaatcattgggcgtaaagcgcctgtaggttgtttaataagtctgttgttaaag
actagggctcaaccctaggaaagcaatggaaactactagacttgagtatgataggggtag
agggaatttctagtgtagcggtgaaatgcgtagatattaggaagaacaccggtggcgaag
gcgctctactggatcattactgacactcagaggcgaaagctagggtagcaaaagggatta
gatacccctgtagtcctagccgtaaacgatggatactagatgttgcgtttattatgcagt
atcgtagctaacgcgttaagtatcccgcctggggagtacgctcgcaagggtgaaactcaa
aggaattgacgggggcccgcacaagcggtggagcatgtggtttaattcgatgcaacgcga
agaaccttaccaaggcttgacatactacaaatttctttgaaagaggaaagtgccttcggg
aatgtagatacaggtggtgcatggctgtcgtcagctcgtgtcgtgagatgttgggttaag
tcccgcaacgagcgcaacccttatttttagttgctaatttattaggttttctagaaagac
tgccggtgacaaaccggaggaaggtgaggatgacgtcaagtcagcatgccccttatgcct
tgggctacacacgtgctacaatggttaagacaaagagttgcgagctcgcgagagtcagct
aatctcataaacttagcctaagttcggattgtaggctgcaactcgcctacatgaag
>EF0518521_Uncultured_haptophyte_MC597-95
gaggaataagcatcggctaactccgtgccagcagccgcggtaatacgggggatgcaagcg
ttatccggaatcattgggcgtaaagcgcctgtaggttgtttaataagtctgttgttaaag
actagggctcaaccctaggaaagcaatggaaactactagacttgagtatgataggggtag
agggaatttctagtgtagcggtgaaatgcgtagatattaggaagaacaccggtggcgaag
gcgctctactggatcattactgacactcagaggcgaaagctagggtagcaaaagggatta
gatacccctgtagtcctagccgtaaacgatggatactagatgttgcgtttattatgcagt
atcgtagctaacgcgttaagtatcccgcctggggagtacgctcgcaagggtgaaactcaa
aggaattgacgggggcccgcacaagcggtggagcatgtggtttaattcgatgcaacgcga
agaaccttaccaaggcttgacatactacaaatttctttgaaagaggaaagtgccttcggg
aatgtagatacaggtggtgcatggctgtcgtcagctcgtgtcgtgagatgttgggttaag
tcccgcaacgagcgcaacccttatttttagttgctaatttattaggttttctagaaagac
tgccggtgacaaaccggaggaaggtgaggatgacgtcaagtcagcatgccccttatgcct
tgggctacacacgtgctacaatggttaagacaaagagttgcgagctcgcgagagtcagct
aatctcataaacttagcctaagttcggattgtaggctgcaactcgcctacatgaag
>EF0517701_Uncultured_haptophyte_MC597-5
gaggaataagcatcggctaactccgtgccagcagccgcggtaatacgggggatgcaagcg
ttatccggaatcattgggcgtaaagcgcctgtaggttgtttaataagtctgttgttaaag
actagggctcaaccctaggaaagcaatggaaactactagacttgagtatgataggggtag
agggaatttctagtgtagcggtgaaatgcgtagatattaggaagaacaccggtggcgaag
gcgctctactggatcattactgacactcagaggcgaaagctagggtagcaaaagggatta
gatacccctgtagtcctagccgtaaacgatggatactagatgttgcgtttattatgcagt
atcgtagctaacgcgttaagtatcccgcctggggagtacgctcgcaagggtgaaactcaa
aggaattgacgggggcccgcacaagcggtggagcatgtggtttaattcgatgcaacgcga
agaaccttaccaaggcttgacatactacaaatttctttgaaagaggaaagtgccttcggg
aatgtagatacaggtggtgcatggctgtcgtcagctcgtgtcgtgagatgttgggttaag
tcccgcaacgagcgcaacccttatttttagttgctaatttattaggttttctagaaagac
tgccggtgacaaaccggaggaaggtgaggatgacgtcaagtcagcatgccccttatgcct
tgggctacacacgtgctacaatggttaagacaaagagttgcgagctcgcgagagtcagct
aatctcataaacttagcctaagttcggattgtaggctgcaactcgcctacatgaag
>EF0518141_Uncultured_haptophyte_MC597-52
gaggaataagcatcggctaactccgtgccagcagccgcggtaatacgggggatgcaagcg
ttatccggaatcattgggcgtaaagcgcctgtaggttgtttaataagtctgttgttaaag
actagggctcaaccctaggaaagcaatggaaactactagacttgagtatgataggggtag
agggaatttctagtgtagcggtgaaatgcgtagatattaggaagaacaccggtggcgaag
gcgctctactggatcattactgacactcagaggcgaaagctagggtagcaaaagggatta
gatacccctgtagtcctagccgtaaacgatggatactagatgttgcgtttattatgcagt
atcgtagctaacgcgttaagtatcccgcctggggagtacgctcgcaagggtgaaactcaa
aggaattgacgggggcccgcacaagcggtggagcatgtggtttaattcgatgcaacgcga
agaaccttaccaaggcttgacatactacaaatttctttgaaagaggaaagtgccttcggg
aatgtagatacaggtggtgcatggctgtcgtcagctcgtgtcgtgagatgttgggttaag
tcccgcaacgagcgcaacccttatttttagttgctaatttattaggttttctagaaagac
tgccggtgacaaaccggaggaaggtgaggatgacgtcaagtcagcatgccccttatgcct
tgggctacacacgtgctacaatggttaagacaaagagttgcgagctcgcgagagtcagct
aatctcataaacttagcctaagttcggattgtaggctgcaactcgcctacatgaag
>EF0518451_Uncultured_haptophyte_MC597-86
gaggaataagcatcggctaactccgtgccagcagccgcggtaatacgggggatgcaagcg
ttatccggaatcattgggcgtaaagcgcctgtaggttgtttaataagtctgttgttaaag
actagggctcaaccctaggaaagcaatggaaactactagacttgagtatgataggggtag
agggaatttctagtgtagcggtgaaatgcgtagatattaggaagaacaccggtggcgaag
gcgctctactggatcattactgacactcagaggcgaaagctagggtagcaaaagggatta
gatacccctgtagtcctagccgtaaacgatggatactagatgttgcgtttattatgcagt
atcgtagctaacgcgttaagtatcccgcctggggagtacgctcgcaagggtgaaactcaa
aggaattgacgggggcccgcacaagcggtggagcatgtggtttaattcgatgcaacgcga
agaaccttaccaaggcttgacatactacaaatttctttgaaagaggaaagtgccttcggg
aatgtagatacaggtggtgcatggctgtcgtcagctcgtgtcgtgagatgttgggttaag
tcccgcaacgagcgcaacccttatttttagttgctaatttattaggttttctagaaagac
tgccggtgacaaaccggaggaaggtgaggatgacgtcaagtcagcatgccccttatgcct
tgggctacacacgtgctacaatggttaagacaaagagttgcgagctcgcgagagttagct
aatctcataaacttagcctaagttcggattgtaggctgcaactcgcctacatgaag
>EF0518531_Uncultured_haptophyte_MC597-96
gaggaataagcatcggctaactccgtgccagcagccgcggtaatacgggggatgcaagcg
ttatccggaatcattgggcgtaaagcgcctgtaggttgtttaataagtctgttgttaaag
actagggctcaaccctaggaaagcaatggaaactactagacttgagtatgataggggtag
agggaatttctagtgtagcggtgaaatgcgtagatattaggaagaacaccggtggcgaag
gcgctctactggatcattactgacactcagaggcgaaagctagggtagcaaaagggatta
gatacccctgtagtcctagccgtaaacgatggatactagatgttgcgtttattatgcagt
atcgtagctaacgcgttaagtatcccgcctggggagtacgctcgcaagggtgaaactcaa
aggaattgacgggggcccgcacaagcggtggagcatgtggtttaattcgatgcaacgcga
agaaccttaccaaggcttgacatactacaaatttctttgaaagaggaaagtgccttcggg
aatgtagatacaggtggtgcatggctgtcgtcagctcgtgtcgtgagatgttgggttaag
tcccgcaacgagcgcaacccttatttttagttgctaatttattaggttttctagaaagac
tgccggtgacaaaccggaggaaggtgaggatgacgtcaagtcagcatgccccttatgcct
tgggctacacacgtgctacaatggttaagacaaagagttgcgagctcgcgagagtcagct
aatctcataaacttagcctaagttcggattgtaggctgcaactcgcctgcgtgaag
>EF0519151_Uncultured_haptophyte_MC601-121
gaggaataagcatcggctaactccgtgccagcagccgcggtaatacgggggatgcaagcg
ttatccggaatcattgggcgtaaagcgcctgtaggttgtttaataagtctgttgttaaag
actagggctcaaccctaggaaagcaatggaaactactagacttgagtatgataggggtag
agggaatttctagtgtagcggtgaaatgcgtagatattaggaagaacaccggtggcgaag
gcgctctactggatcattactgacactcagaggcgaaagctagggtagcaaaagggatta
gatacccctgtagtcctagccgtaaacgatggatactagatgttgcgtttattatgcagt
atcgtagctaacgcgttaagtatcccgcctggggagtacgctcgcaagggtgaaactcaa
aggaattgacgggggcccgcacaagcggtggagcatgtggtttaattcgatgcaacgcga
agaaccttaccaaggcttgacatactacaaatttctttgaaagaggaaagtgccttcggg
aatgtagatacaggtggtgcatggctgtcgtcagctcgtgtcgtgagatgttgggttaag
tcccgcaacgagcgcaacccttatttttagttgctaatttattaggttttctagaaagac
tgccggtgacaaaccggaggaaggtgaggatgacgtcaagtcagcatgccccttatgcct
tgggctacacacgtgctacaatggttaagacaaagagttgcgagctcgcgagagtcagct
aatctcataaacttagcctaagttcggattgtaggctgcaactcgcctgcgtgaag
>EF0520371_Uncultured_haptophyte_250304-40
gaggaataagcatcggctaactccgtgccagcagccgcggtaatacgggggatgcaagcg
ttatccggaatcattgggcgtaaagcgcctgtaggttgtttaataagtctgttgttaaag
actagggctcaaccctaggaaagcaatggaaactactagacttgagtatgataggggtag
agggaatttctagtgtagcggtgaaatgcgtagatattaggaagaacaccggtggcgaag
gcgctctactggatcattactgacactcagaggcgaaagctagggtagcaaaagggatta
gatacccctgtagtcctagccgtaaacgatggatactagatgttgcgtttattatgcagt
atcgtagctaacgcgttaagtatcccgcctggggagtacgctcgcaagggtgaaactcaa
aggaattgacgggggcccgcacaagcggtggagcatgtggtttaattcgatgcaacgcga
agaaccttaccaaggcttgacatactacaaatttctttgaaagaggaaagtgccttcggg
aatgtagatacaggtggtgcatggctgtcgtcagctcgtgtcgtgagatgttgggttaag
tcccgcaacgagcgcaacccttatttttagttgctaatttattaggttttctagaaagac
tgccggtgacaaaccggaggaaggtgaggatgacgtcaagtcagcatgccccttatgcct
tgggctacacacgtgctacaatggttaagacaaagagttgcgagctcgcgagagtcagct
aatctcataaacttagcctaagttcggattgtaggctgcaactcgcctacgtgaag
>EF0520061_Uncultured_haptophyte_250304-8
gaggaataagcatcggctaactccgtgccagcagccgcggtaatacgggggatgcaagcg
ttatccggaatcattgggcgtaaagcgcctgtaggttgtttaataagtctgttgttaaag
actagggctcaaccctaggaaagcaatggaaactactagacttgagtatgataggggtag
agggaatttctagtgtagcggtgaaatgcgtagatattaggaagaacaccggtggcgaag
gcgctctactggatcattactgacactcagaggcgaaagctagggtagcaaaagggatta
gatacccctgtagtcctagccgtaaacgatggatactagatgttgcgtttattatgcagt
atcgtagctaacgcgttaagtatcccgcctggggggtacgctcgcaagggtgaaactcaa
aggaattgacgggggcccgcacaagcggtggagcatgtggtttaattcgatgcaacgcga
agaaccttaccaaggcttgacatactacaaatttctttgaaagaggaaagtgccttcggg
aatgtagatacaggtggtgcatggctgtcgtcagctcgtgtcgtgagatgttgggttaag
tcccgcaacgagcgcaacccttatttttagttgctaatttattaggttttctagaaagac
tgccggtgacaaaccggaggaaggtgaggatgacgtcaagtcagcatgccccttatgcct
tgggctacacacgtgctacaatggttaagacaaagagttgcgagctcgcgagagtcagct
aatctcataaacttagcctaagttcggattgtaggctgcaactcgcctacgtgaag
>EF0519691_Uncultured_haptophyte_MAMA64-103
gaggaataagcatcggctaactccgtgccagcagccgcggtaatacgggggatgcaagcg
ttatccggaatcattgggcgtaaagcgcctgtaggttgtttaataagtctgttgttaaag
actagggcttaaccctaggaaagcaatggaaactactagacttgagtatgataggggtag
agggaatttctagtgtagcggtgaaatgcgtagatattaggaagaacaccggtggcgaag
gcgctctactggatcattactgacactcagaggcgaaagctagggtagcaaaagggatta
gatacccctgtagtcctagccgtaaacgatggatactagatgttgcgtttattatgcagt
atcgtagctaacgcgttaagtatcccgcctggggagtacgctcgcaagggtgaaactcaa
aggaattgacgggggcccgcacaagcggtggagcatgtggtttaattcgatgcaacgcga
agaaccttaccaaggcttgacatactacaaatttctttgaaagaggaaagtgccttcggg
aatgtagatacaggtggtgcatggctgtcgtcagctcgtgtcgtgagatgttgggttaag
tcccgcaacgagcgcaacccttatttttagttgctaatttattaggttttctaaaaagac
tgccggtgacaaaccggaggaaggtgaggatgacgtcaagtcagcatgccccttatgcct
tgggctacacacgtgctacaatggttaagacaaagagttgcgagctcgcgagagtcagct
aatctcataaacttagcctaagttcggattgtaggctgcaactcgcctgcgtgaag
>EF0519881_Uncultured_haptophyte_MAMA64-127
gaggaataagcatcggctaactccgtgccagcagccgcggtaatacgggggatgcaagcg
ttatccggaatcattgggcgtaaagcgcctgtaggttgtttaataagtctgttgttaaag
actagggcttaaccctaggaaagcaatggaaactactagacttgagtatgataggggtag
agggaatttctagtgtagcggtgaaatgcgtagatattaggaagaacaccggtggcgaag
gcgctctactggatcattactgacactcagaggcgaaagctagggtagcaaaagggatta
gatacccctgtagtcctagccgtaaacgatggatactagatgttgcgtttattatgcagt
atcgtagctaacgcgttaagtatcccgcctggggagtacgctcgcaagggtgaaactcaa
aggaattgacgggggcccgcacaagcggtggagcatgtggtttaattcgatgcaacgcga
agaaccttaccaaggcttgacatactacaaatttctttgaaagaggaaagtgccttcggg
aatgtagatacaggtggtgcatggctgtcgtcagctcgtgtcgtgagatgttgggttaag
tcccgcaacgagcgcaacccttatttttagttgctaatttattaggttttctaaaaagac
tgccggtgacaaaccggaggaaggtgaggatgacgtcaagtcagcatgccccttatgcct
tgggctacacacgtgctacaatggttaagacaaagagttgcgagctcgcgagagtcagct
aatctcataaacttagcctaagttcggattgtaggctgcaactcgcctacatgaag
>EF0520421_Uncultured_haptophyte_250304-45
gaggaataagcatcggctaactccgtgccagcagccgcggtaatacgggggatgcaagcg
ttatccggaatcattgggcgtaaagcgcctgtaggttgtttaataagtctgttgttaaag
actagggcttaaccctaggaaagcaatggaaactactagacttgagtatgataggggtag
agggaatttctagtgtagcggtgaaatgcgtagatattaggaagaacaccggtggcgaag
gcgctctactggatcattactgacactcagaggcgaaagctagggtagcaaaagggatta
gatacccctgtagtcctagccgtaaacgatggatactagatgttgcgtttattatgcagt
atcgtagctaacgcgttaagtatcccgcctggggagtacgctcgcaagggtgaaactcaa
aggaattgacgggggcccgcacaagcggtggagcatgtggtttaattcgatgcaacgcga
agaaccttaccaaggcttgacatactacaaatttctttgaaagaggaaagtgcctttggg
aatgtagatacaggtggtgcatggctgtcgtcagctcgtgtcgtgagatgttgggttaag
tcccgcaacgagcgcaacccttatttttagttgctaatttattaggttttctaaaaagac
tgccggtgacaaaccggaggaaggtgaggatgacgtcaagtcagcatgccccttatgcct
tgggctacacacgtgctacaatggttaagacaaagagttgcgagctcgcgagagtcagct
aatctcataaacttagcctaagttcggattgtaggctgcaactcgcctacgtgaag
>EF0520721_Uncultured_haptophyte_250304-87
gaggaataagcatcggctaactccgtgccagcagccgcggtaatacgggggatgcaagcg
ttatccggaatcattgggcgtaaagcgcctgtaggttgtttaataagtctgttgttaaag
actagggcttaaccctaggaaagcaatggaaactactagacttgagtatgataggggtag
agggaatttctagtgtagcggtgaaatgcgtagatattaggaagaacaccggtggcgaag
gcgctctactggatcattactgacactcagaggcgaaagctagggtagcaaaagggatta
gatacccctgtagtcctagccgtaaacgatggatactagatgttgcgtttattatgcagt
atcgtagctaacgcgttaagtatcccgcctggggagtacgctcgcaagggtgaaactcaa
aggaattgacgggggcccgcacaagcggtggagcatgtggtttaattcgatgcaacgcga
agaaccttaccaaggcttgacatactacaaatttctttgaaagaggaaagtgccttcggg
aatgtagatacaggtggtgcatggctgtcgtcagctcgtgtcgtgagatgttgggttaag
tcccgcaacgagcgcaacccttatttttagttggtaatttattaggttttctaaaaagac
tgccggtgacaaaccggaggaaggtgaggatgacgtcaagtcagcatgccccttatgcct
tgggctacacacgtgctacaatggttaagacaaagagttgcgagctcgcgagagtcagct
aatctcataaacttagcctaagttcggattgtaggctgcaactcgcctgcatgaag
>EF0520701_Uncultured_haptophyte_250304-85
gaggaataagcatcggctaactccgtgccagcagccgcggtaatacgggggatgcaagcg
ttatccggaatcattgggcgtaaagcgcctgtaggttgtttaataagtctgttgttaaag
actagggctcaaccctaggaaagcaatggaaactactagacttgagtatgataggggtag
agggaatttctagtgtagcggtgaaatgcgtagatattaggaagaacaccggtggcgaag
gcgctctactggatcattactgacactcagaggcgaaagctagggtagcaaaagggatta
gatacccctgtagtcctagccgtaaacgatggatactagatgttgcgtttattatgcagt
atcgtagctaacgcgttaagtatcccgcctggggagtacgctcgcaagggtgaaactc-a
aggaattgacgggggcccgcacaagcggtggagcatgtggtttaattcgatgcaacgcga
agaaccttaccaaggcttgacatactacaaatttctttgaaagaggaaagtgccttcggg
aatgtagatacaggtggtgcatggctgtcgtcagctcgtgtcgtgagatgttgggttaag
tcccgcaacgagcgcaacccttatttttagttgctaatttattaggttttctagaaagac
tgccggtgacaaaccggaggaaggtgaggatgacgtcaagtcagcatgccccttatgcct
tgggctacacacgtgctacaatggttaagacaaagagttgcgagctcgcgagagtcagct
aatctcataaacttagcctaagttcggattgtaggctgcaactcgcctgcatgaag
>EF0517641_Phaeocystis_cordata_Phaeonap_1
------------------------------------------------------------
---------------------aaagcgcctgtaggttgtttaataagtctgttgttaaag
actagggctcaaccctaggaaagcaatggaaactactagacttgagtatgataggggtag
agggaatttctagtgtagcggtgaaatgcgtagatattaggaagaacaccggtggcgaag
gcgctctactggatcattactgacactcagaggcgaaagctagggtagcaaaagggatta
gatacccctgtagtcctagccgtaaacgatggatactagatgttgcgtttattatgcagt
atcgtagctaacgcgttaagtatcccgcctggggagtacgctcgcaagggtgaaactcaa
aggaattgacgggggcccgcacaagcggtggagcatgtggtttaattcgatgcaacgcga
agaaccttaccaaggcttgacatactacaaatttctttgaaagaggaaagtgccttcggg
aatgtagatacaggtggtgcatggctgtcgtcagctcgtgtcgtgagatgttgggttaag
tcccgcaacgagcgcaacccttatttttagttgctaatttattaggttttctagaaagac
tgccggtgacaaaccggaggaaggtgaggatgacgtcaagtcagcatgccccttatgcct
tgggctacacacgtgctacaatggttaagacaaagagttgcgagctcgcgagagtcagct
a-------------------------------------------------------
>HM1333821_Uncultured_marine_haptophyte_Biosope_T60_16S_PLA491023
------------------------------------------------------------
---tccggaatcattgggcgtaaagcgcctgtaggttgtttaataagtctgttgttaaag
actagggcttaaccctaggaaagcaatggaaactactagactagagtatgataggggtag
agggaatttctagtgtagcggtgaaatgcgtagatattaggaagaacaccggtggcgaag
gcgctctactggatcattactgacactcagaggcgaaagctagggtagcaaaagggatta
gatacccctgtagtcctagccgtaaacgatggatactagatgttgcgttttttgtgcagt
atcgtagctaacgcgttaagtatcccgcctggggagtacgctcgcaagggtgaaactcaa
aggaattgacgggggcccgcacaagcggtggagcatgtggtttaattcgatgcaacgcga
agaaccttaccaaggcttgacatactacaaatttctttgaaagaggaaagtgccttcggg
aatgtagatacaggtggtgcatggctgtcgtcagctcgtgtcgtgagatgttgggttaag
tcccgcaacgagcgcaacccttgtttttagttgccaattttttgggttttctagaaagac
tgccggtgacaaaccggaggaaggtgaggatgacgtcaagtcagcatgccccttatgtct
tgggctacacacgtgctacaatggttaagacaaagagttgcgaacttgtgagagttagct
aatctcgtaaacttagcctaagttcggattgtaggctgcaact-------------
>EF0521331_Uncultured_haptophyte_MC615-61
gaggaataagcatcggctaactccgtgccagcagccgcggtaatacgggggatgcaagcg
ttatccggaatcattgggcgtaaagcgcctgtaggttgtttaataagtctgttgttaaag
actagggcttaaccctaggaaagcaatggaaactactagactagagtatgataggggtag
agggaatttctagtgtagcggtgaaatgcgtagatattaggaagaacaccggtggcgaag
gcgctctactggatcattactgacactcagaggcgaaagctagggtagcaaaagggatta
gatacccctgtagtcctagccgtaaacgatggatactagatgttgcgttttttgtgcagt
atcgtagctaacgcgttaagtatcccgcctggggagtacgctcgcaagggtgaaactcaa
aggaattgacgggggcccgcacaagcggtggagcatgtggtttaattcgatgcaacgcga
agaaccttaccaaggcttgacatactacaaatttctttgaaagaggaaagtgccttcggg
aatgtagatacaggtggtgcatggctgtcgtcagctcgtgtcgtgagatgttgggttaag
tcccgcaacgagcgcaacccttgtttttagttgccaattttttgggttttctagaaagac
tgccggtgacaaaccggaggaaggtgaggatgacgtcaagtcagcatgccccttatgcct
tgggctacacacgtgctacaatggttaagacaaagagttgcgagcttgtgagagttagct
aatctcgtaaacttaacctaagttcggattgtaggctgcaactcgcctacatgaag
>EF0522371_Uncultured_haptophyte_MC622-77
gaggaataagcatcggctaactccgtgccagcagccgcggtaatacgggggatgcaagcg
ttatccggaatcattgggcgtaaagcgcctgtaggttgtttaataagtctgttgttaaag
actagggcttaaccctaggaaagcaatggaaactactagactagagtatgataggggtag
agggaatttctagtgtagcggtgaaatgcgtagatattaggaagaacaccggtggcgaag
gcgctctactggatcattactgacactcagaggcgaaagctagggtagcaaaagggatta
gatacccctgtagtcctagccgtaaacgatggatactagatgttgcgttttttgtgcagt
atcgtagctaacgcgttaagtatcccgcctggggagtacgctcgcaagggtgaaactcaa
aggaattgacgggggcccgcacaagcggtggagcatgtggtttaattcgatgcaacgcga
agaaccttaccaaggcttgacatactacaaatttctttgaaagaggaaagtgccttcggg
aatgtagatacaggtggtgcatggctgtcgtcagctcgtgtcgtgagatgttgggttaag
tcccgcaacgagcgcaacccttgtttttagttgccaattttttgggttttctagaaagac
tgccggtgacaaaccggaggaaggtgaggatgacgtcaagtcagcatgccccttatgcct
tgggctacacacgtgctacaatggttaagacaaagagttgcgagcttgtgagagttagct
aatctcgtaaacttaacctaagttcggattgtaggctgcaactcgcctacatgaag
>EF0520111_Uncultured_haptophyte_250304-14
gaggaatta-catmggctaactccgtgccagcagccgcggtaatscktkggatgcaagcg
ttatccggaatcattgggcgtaaagcgcctgtaggttgtttaataagtctgttgttaaag
actagggctcaaccctaggaaagcaatggaaactactagacttgagtatgataggggtag
agggaatttctagtgtagcggtgaaatgcgtagatattaggaagaacaccggtggcgaag
gcgctctactggatcattactgacactcagaggcgaaagctagggtagcaaaagggatta
gatacccctgtagtcctagccgtaaacgatggatactagatgttgcgtttattatgcagt
atcgtagctaacgcgttaagtatcccgcctggggagtacgctcgcaagggtgaaactcaa
aggaattgacgggggcccgcacaagcggtggagcatgtggtttaattcgatgcaacgcga
agaaccttaccaaggcttgacatactacaaatttctttgaaagaggaaagtgccttcggg
aatgtagatacaggtggtgcatggctgtcgtcagctcgtgtcgtgagatgttgggttaag
tcccgcaacgagcgcaacccttatttttagttgctaatttattaggttttctagaaagac
tgccggtgacaaaccggaggaaggtgaggatgacgtcaagtcagcatgccccttatgcct
tgggctacacacgtgctacaatggttaagacaaagagttgcgagctcgcgagagtcagct
aatctcataaacttagcctaagttcggattgtaggctgcaactcgcctacgtgaag
>LK3918221_Phaeocystis_cordata_F926
------------------------------------------------------------
---------------------aaagcgcctgtaggttgtttaataagtctgttgttaaag
actagggctcaaccctaggaaagcaatggaaactacta-acttgagtatgataggggtag
agggaatttctagtgtagcggtgaaatgcgtagatattaggaagaacaccggtggcgaag
gcgctctactggatcattactgacactcagaggcgaaagctagggtagcaaaagggatta
gatacccctgtagtcctagccgtaaacgatggatacta-atgttgcgtttattatgcagt
atcgtagctaacgcgttaagtatcccgcctggggagtacgctcgcaagggtgaaactcaa
aggaattgacgggggcccgcacaagcggtggagcatgtggtttaattcgatgcaacgcga
agaaccttaccaaggcttgacatactacaaatttctttgaaagaggaaagtgccttcggg
aatgtagatacaggtggtgcatggctgtcgtcagctcgtgtcgtgagatgttgggttaag
tcccgcaacgagcgcaacccttatttttagttgctaatttattaggttttctagaaagac
tgccggtgacaaaccggaggaaggtgaggatgacgtcaagtcagcatgccccttatgcct
tgggctacacacgtgctaca----------------------------------------
--------------------------------------------------------
>HM1331571_Uncultured_marine_haptophyte_Biosope_T35_16S_PLA491011
------------------------------------------------------------
---tccggaatcattgggcgtaaagcgcctgtaggttgtttaataagtctgttgttaaag
actagggcttaaccctaggaaagcaatggaaactactagacttgagtatgataggggtag
agggaatttctagtgtagcggtgaaatgcgtagatattaggaagaacaccggtggcgaag
gcgctctactggatcattactgacactcagaggcgaaagctagggtagcaaaagggatta
gatacccctgtagtcctagccgtaaacgatggatactagatgttgcgtttattatgcagt
atcgtagctaacgcgttaagtatcccgcctggggagtacgctcgcaagggtgaaactcaa
aggaattgacgggggcccgcacaagcggtggagcatgtggtttaattcgatgcaacgcga
agaaccttaccaaggcttgacatactacaaatttttctgagaagaaaaagtgccttcggg
aatgtagatacaggtggtgcatggctgtcgtcagctcgtgtcgtgagatgttgggttaag
tcccgcaacgagcgcaacccttgtttttagttgccaattcattgggttttctagaaagac
tgccggtgacaaaccggaggaaggtgaggatgacgtcaagtcagcatgccccttatgcct
tgggctacacacgtgctacaatggctaggacaaagagttgcgagctcgcgagagtcagct
aatctcataaacttagcctaagttcggattgtaggctgcaact-------------
>HM1331611_Uncultured_marine_haptophyte_Biosope_T35_16S_PLA491016
------------------------------------------------------------
---tccggaatcattgggcgtaaagcgcttgtaggttgtttaataagtctgttgttaaag
actagggcttaaccctaggaaagcaatggaaactactagacttgagtatgataggggtag
agggaatttctagtgtagcggtgaaatgcgtagatattaggaagaacaccggtggcgaag
gcgctctactggatcattactgacactcagaggcgaaagctagggtagcaaaagggatta
gatacccctgtagtcctagccgtaaacgatggatactagatgttgcgtttattatgcagt
atcgtagctaacgcgttaagtatcccgcctggggagtacgctcgcaagggtgaaactcaa
aggaattgacggaggcccgcacaagcggtggagcatgtggtttaattcgatgcaacgcga
agaaccttaccaaggcttgacatactacaaatttttctgagaagaaaaagtgccttcggg
aatgtagatacaggtggtgcatggctgtcgtcagctcgtgtcgtgagatgttgggttaag
tcccgcaacgagcgcaacccttgtttttagttgccaatttattgggttttctagaaagac
tgccggtgacaaaccggaggaaggtgaggatgacgtcaagtcagcatgccccttatgcct
tgggctacacacgtgctacaatggctaggacaaagagttgcgagctcgcgagagtcagct
aatctcataaacttagcctaagttcggattgtaggctgcaact-------------
>HM1331591_Uncultured_marine_haptophyte_Biosope_T35_16S_PLA491014
------------------------------------------------------------
---tccggaatcattgggcgtaaagcgcctgtaggttgtttaataagtctgttgttaaag
actagggcttaaccctaggaaagcaatggaaactactagacttgagtatgataggggtag
agggaatttctagtgtagcggtgaaatgcgtagatattaggaagaacaccggtggcgaag
gcgctctactggatcattactgacactcagaggcgaaagctagggtagcaaaagggatta
gatacccctgtagtcctagccgtaaacgatggatactagatgttgcgtttattatgcagt
atcgtagctaacgcgttaagtatcccgcctggggagtacgctcgcaagggtgaaactcaa
aggaattgacgggggcccgcacaagcggtggagcatgtggtttaattcgatgcaacgcga
agaaccttaccaaggcttgacatactacaaatttttctgagaagaaaaagtgccttcggg
aatgtagatacaggtggtgcatggctgtcgtcagctcgtgtcgtgagatgttgggttaag
tcccgcaacgagcgcaacccttgtttttagttgccaatttattgggttttctagaaagac
tgccggtgacaaaccggaggaaggtgaggatgacgtcaagtcagcatgccccttatgcct
tgggctacacacgtgctacaatggctaggacaaagagctgcgagctcgcgagagtcagct
aatctcataaacttagcctaagttcggattgtaggctgcaactc------------
>HM1331661_Uncultured_marine_haptophyte_Biosope_T35_16S_PLA491021
------------------------------------------------------------
---------atcattgggcgtaaagcgcctgtaggttgtttaataagtctgttgttaaag
actagggcttaaccctaggaaagcaatggaaactactagacttgagtatgataggggtag
agggaatttctagtgtagcggtgaaatgcgtagatattaggaagaacaccggtggcgaag
gcgctctactggatcattactgacactcagaggcgaaagctagggtagcaaaagggatta
gatacccctgtagtcctagccgtaaacgatggatactagatgttgcgtttattatgcagt
atcgtagctaacgcgttaagtatcccgcctggggagtacgctcgcaagggtgaaactcaa
aggaattgacgggggcccgcacaagcggtggagcatgtggtttaattcgatgcaacgcga
agaaccttaccaaggcttgacatactacaaatttttctgagaagaaaaagtgccttcggg
aatgtagatacaggtggtgcatggctgtcgtcagctcgtgtcgtgagatgttgggttaag
tcccgcaacgagcgcaacccttgtttttagttgccaatttattgggttttctagaaagac
tgccggtgacaaaccggaggaaggtgaggatgacgtcaagtcagcatgccccttatgcct
tgggctacacacgtgctacaatggctaggacaaagagttgcgagctcgcgagagtcagct
aatctcataaacttagcctaagttcggattgtaggctgcaa---------------
>HM1333661_Uncultured_marine_haptophyte_Biosope_T60_16S_PLA491005
------------------------------------------------------------
---------atcattgggcgtaaagcgcctgtaggttgtttaataagtctgttgttaaag
actagggcttaaccctaggaaagcaatggaaactactagacttgagtatgataggggtag
agggaatttctagtgtagcggtgaaatgcgtagatattaggaagaacaccggtggcgaag
gcgctctattggatcattactgacactcagaggcgaaagctagggtagcaaaagggatta
gatacccctgtagtcctagccgtaaacgatggatactagatgttgcgtttattatgcagt
atcgtagctaacgcgttaagtatcccgcctggggagtacgctcgcaagggtgaaactcaa
aggaattgacgggggcccgcacaagcggtggagcatgtggtttaattcgatgcaacgcga
agaactttaccaaggcttgacatactacaaatttttctgagaagaaaaagtgccttcggg
aatgtagatacaggtggtgcatggctgtcgtcagctcgtgtcgtgagatgttgggttaag
tcccgcaacgagcgcaacccttgtttttagttgccaatttattgggttttctagaaagac
tgccggtgacaaaccggaggaaggtgaggatgacgtcaagtcagcatgccccttatgcct
tgggctacacacgtgctacaatggctaggacaaagagttgcgagctcgcgagagtcagct
aatctcataaacttagcctaagttcggattgtaggctgcaac--------------
>HM1331561_Uncultured_marine_haptophyte_Biosope_T35_16S_PLA491010
------------------------------------------------------------
--------aatcattgggcgtaaagcgcctgtaggttgtttaataagtctgttgttaaag
actagggcttaaccctaggaaagcaatggaaactactagacttgagtatgataggggtag
agggaatttctagtgtagcggtgaaatgcgtagatattaggaagaacaccggtggcgaag
gcgctctactggatcattactgacactcagaggcgaaagctagggtagcaaaagggatta
gatacccctgtagtcctagccgtaaacgatggatactagatgttgcgtttattatgcagt
atcgtagctaacgcgttaagtatcccgcctggggagtacgctcgcaagggtgaaactcaa
aggaattgacgggggcccgcacaagcggtggagcacgtggtttaattcgatgcaacgcga
agaaccttaccaaggcttgacatactacaaatttttctgaggagaaaaagtgccttcggg
aatgtagatacaggtggtgcatggctgtcgtcagctcgtgtcgtgagatgttgggttaag
tcccgcaacgagcgcaacccttgtttttagttgccaatttattgggttttctagaaagac
tgccggtgacaaaccggaggaaggtgaggatgacgtcaagtcagcatgccccttatgcct
tgggctacacacgtgctacaatggctaggacaaagagttgcgagctcgcgagagtcagct
aatctcataaacttagcctaagttcggattgtaggctgca----------------
>HM1334231_Uncultured_marine_haptophyte_Biosope_T65_16S3b
------------------------------------------------------------
ttatccggaatcattgggcgtaaagcgcctgtaggttgtttaataagtccgttgttaaag
actagggcttaaccctaggaaagcgatggaaactgatagacttgagtatggcaggggtag
agggaatttctagtgtagcggtgaaatgcgtagatattaggaagaacaccggtggcgaag
gcgctctactggatcattactgacactcagaggcgaaagctggggtagcaaaagggatta
gatacccctgtagtcctagccgtaaacgatggatactagatgttgcgtttattatgcagt
atcgtagctaacgcgttaagtatcccgcctggggagtacgctcgcaagggtgaaactcaa
aggaattgacgggggcccgcacaagcggtggagcatgtggtttaattcgatgcaacgcga
agaaccttaccaaggcttgacatactacaaatttttctgagaagaaaaagtgccttcggg
aatgtagatacaggtggtgcatggctgtcgtcagctcgtgtcgtgagatgttgggttaag
tcccgcaacgagcgcaacccttgtttttagttgccaatttattgggttttctagaaagac
tgccggtgacaaaccggaggaaggtgaggatgacgtcaagtcagcatgccccttatgcct
tgggctacacacgtgctacaatggctaggacaaagagttgcgagctcgcgagagtgagct
aatctt--------------------------------------------------
>HM5659091_Uncultured_prymnesiophyte_C19847
gaggaataagcatcggctaactccgtgccagcagccgcggtaatacgggggatgcaagcg
ttatccggaatcattgggcgtaaagcgcctgtaggttgtttaataagtctgttgttaaag
actagggcttaaccctagaaaagcaatggaaactactagactagagtatggtaggggtag
agggaatttctagtgtagcggtgaaatgcgtagatattagaaagaacaccagtggcgaaa
gcgctctactggaccattactgacactcagaggcgaaagctagggtagcaaaagggatta
gatacccctgtagtcctagccgtaaacgatggatactagatgttgtgcttttagtacagt
atcgtagctaacgcgttaagtatcccgcctggggagtacgctcgcaagggtgaaactcaa
aggaattgacgggggcccgcacaagcggtggagcatgtggtttaattcgatgcaacgcga
agaaccttaccagggcttgacatactacaaatttctttgaaagaagaaagtgccttcggg
aatgtagatacaggtggtgcatggctgtcgtcagctcgtgtcgtgagatgttgggttaag
tcccgcaacgagcgcaacccttatttttagttaccaattcgttgggttctctagaaagac
tgccggtgacaaaccggaggaaggtgaggatgacgtcaagtcagcatgccccttatgtcc
tgggctacacacgtgctacaatggctaagacaaagagtcgcgagctcgtaagagtcagct
aatctcataaacttagcccaagttcagattgtaggctgcaactcgcctacatgaag
>EF0520541_Uncultured_haptophyte_250304-65
gaggaataagcatcggctaactccgtgccagcagccgcggtaatacgggggatgcaagcg
ttatccggaatcattgggcgtaaagcgcctgtaggttgtttaataagtctgttgttaaag
actagggcttaactctagaaaagcaatggaaactattagactagagtatggcaggggtag
agggaatttctagtgtagcggtgaaatgcgtagatattagaaagaacaccggcggcgaaa
gcgctctactggaccattactgacactcagaggcgaaagctagggtagcaaaagggatta
gatacccctgtagtcctagccgtaaacgatggatactagatgttgtgcttcatgtacagt
atcgtagctaacgcgttaagtatcccgcctggggagtacgctcgcaagggtgaaactcaa
aggaattgacgggggcccgcacaagcggtggagcatgtggtttaattcgatgcaacgcga
agaaccttaccagggcttgacatactacgaatccttctgagaagaaggagtgccttcggg
aatgtagatacaggtggtgcatggctgtcgtcagctcgtgtcgtgagatgttgggttaag
tcccgcaacgagcgcaacccttatttttagttaccaacttgttgggttctctagaaagac
tgccggtgacaaaccggaggaaggtgaggatgacgtcaagtcagcatgccccttatgtcc
tgggctacacacgtgctacaatggctaagacaaagagtcgcgagcttgcaaaagtcagct
aatctcataaacttagcctaagttcagattgtaggctgcaactcgcctacatgaag
>EF0520001_Uncultured_haptophyte_MAMA64-141
gaggaataagcatcggctaactccgtgccagcagccgcggtaatacgggggatgcaagcg
ttatccggaatcattgggcgtaaagcgcctgtaggttgtttaataagtctgttgttaaag
actagggctcaaccctagataagcaatggaaactactagactagagtatggcaggggtag
agggaatttctagtgtagcggtgaaatgcgtagatattagaaagaacaccggtggcgaaa
gcgctctactggaccattactgacactcagaggcgaaagctagggtagcaaaagggatta
gatacccctgtagtcctagccgtaaacgatggatactagatgttgcatgtaatgtgcagt
atcctagctaacgcgttaagtatcccgcctggggagtacgctcgcaagggtgaaactcaa
aggaattgacgggggcccgcacaagcggtggagcatgtggtttaattcgatgcaacgcga
agaaccttaccagggcttgacatactacaaatccttttgagaaaaaggagcgccttcggg
aatgtagatacaggtggtgcatggctgtcgtcagctcgtgtcgtgagatgttgggttaag
tcccgcaacgagcgcaacccttatttttagttaccaattcgttgggttctctagaaagac
tgccggtgacaaaccggaggaaggtgaggatgacgtcaagtcagcatgccccttatgtcc
tgggctacacacgtgctacaatggctaagacaaagagtcgcgagcttgcaaaagtcagct
aatctcataaacttagcctaagttcagattgtaggctgcaactcgcctacatgaag
>EF0520451_Uncultured_haptophyte_250304-48
gaggaataakcatcggctaactccgtgccagcagccgcggtaatacgggggatgcaagcg
ttatccggaatcattgggcgtaaagcgcctgtaggttgtttaataagtctgttgttaaag
actagggctcaaccctagagaagcaatggaaactattagactagagtatggcaggggtag
agggaatttctagtgtagcggtgaaatgcgtagatattagaaagaacaccggcggcgaaa
gcgctctactggaccattactgacactcagaggcgaaagctagggtagcaaaagggatta
gatacccctgtagtcctagccgtaaacgatggatactagatgttgcatgtaatgtgcagt
atcctagctaacgcgttaagtatcccgcctggggagtacgctcgcaagggtgaaactcaa
aggaattgacgggggcccgcacaagcggtggagcatgtggtttaattcgatgcaacgcga
agaaccttaccagggcttgacatactacagacccttttgagaaaaaggggtgccttcggg
aatgtagatacaggtggtgcatggctgtcgtcagctcgtgtcgtgagatgttgggttaag
tcccgcaacgagcgcaacccttatttttagttaccaattcgttgggttctctagaaagac
tgccggtgacaaaccggaggaaggtgaggatgacgtcaagtcagcatgccccttatgccc
tgggctacacacgtgctacaatggctaagacaaagagttgcgagcttgcaagagtcagct
aatctcataaacttagcctaagttcagattgtaggctgcaactcgcctacgtgaag
>EF0520621_Uncultured_haptophyte_250304-75
gaggaataagcatcggctaactccgtgccagcagccgcggtaatacgggggatgctagcg
ttatccggaatcattgggcgtaaagcgcctgtaggttgtttaataagtccgttgttaaag
actagggctcaaccctagagcagcaatggaaactactagactagagtatggcaggggtag
agggaatttctagtgtagcggtgaaatgcgtagatattagaaagaacaccggcggcgaaa
gcgctctactggaccattactgacactcagaggcgaaagctagggtagcaaaagggatta
gatacccctgtagtcctagccgtaaacgatggatactagatgttgcatataatgtgcagt
atcctagctaacgcgttaagtatcccgcctggggagtacgctcgcaagggtgaaactcaa
aggaattgacgggggcccgcacaagcggtggagcatgtggtttaattcgatgcaacgcga
agaaccttaccagggcttgacatactacagatccctttgaaaaaagggggtgccttcggg
aatgtagatacaggtggtgcatggctgtcgtcagctcgtgtcgtgagatgttgggttaag
tcccgcaacgagcgcaacccttatttttagttaccaattcgttgggttctctagaaagac
tgccggtgacaaaccggaggaaggtgaggatgacgtcaagtcagcatgccccttatgtcc
tgggctacacacgtgctacaatggctaagacaaagagtcgcgagcttgcaagagtcagct
aatctcataaacttagcctaagttcagattgtaggctgcaactcgcctacgtgaag
>EF0518031_Uncultured_haptophyte_MC597-41
gaggaataagcatcggctaactccgtgccagcagccgcggtaatacgggggatgctagcg
ttatccggaatcattgggcgtaaagcgcctgtaggttgtttaataagtccgttgttaaag
actagggctcaaccctagagcagcaatggaaactactagactagagtatggcaggggtag
agggaatttctagtgtagcggtgaaatgcgtagatattagaaagaacaccagcggcgaaa
gcgctctactggaccattactgacactcagaggcgaaagctagggtagcaaaagggatta
gatacccctgtagtcctagccgtaaacgatggatactagatgttgcatataatgtgcagt
atcctagctaacgcgttaagtatcccgcctggggagtacgctcgcaagggtgaaactcaa
aggaattgacgggggcccgcacaagcggtggagcatgtggtttaattcgatgcaacgcga
agaaccttaccagggcttgacatactacagattcctttgaaaaaaggaagtgccttcggg
aatgtagatacaggtggtgcatggctgtcgtcagctcgtgtcgtgagatgttgggttaag
tcccgcaacgagcgcaacccttatttttagttaccaactcgttgggttctctagaaagac
tgccggtgacaaaccggaggaaggtgaggatgacgtcaagtcagcatgccccttatgtcc
tgggctacacacgtgctacaatggctaagacaaagagtcgcgagcttgcaagagtcagct
aatctcataaacttagcctaagttcagattgtaggctgcaactcgcctgcatgaag
>EF0522361_Uncultured_haptophyte_MC622-76
gaggaataagcatcggctaactccgtgccagcagccgcggtaatacgggggatgctagcg
ttatccggaatcattgggcgtaaagcgcctgtaggttgtttaataagtccgttgttaaag
actagggctcaaccctagagcagcaatggaaactactagactagagtatggcaggggtag
agggaatttctagtgtagcggtgaaatgcgtagatattagaaagaacaccagcggcgaaa
gcgctctactggaccattactgacactcagaggcgaaagctagggtagcaaaagggatta
gatacccctgtagtcctagccgtaaacgatggatactagatgttgcatataatgtgcagt
atcctagctaacgcgttaagtatcccgcctggggagtacgctcgcaagggtgaaactcaa
aggaattgacgggggcccgcacaagcggtggagcatgtggtttaattcgatgcaacgcga
agaaccttaccagggcttgacatactacagattcctttgaaaaaaggaagtgccttcggg
aatgtagatacaggtggtgcatggctgtcgtcagctcgtgtcgtgagatgttgggttaag
tcccgcaacgagcgcaacccttatttttagttaccaactcgttgggttctctagaaagac
tgccggtgacaaaccggaggaaggtgaggatgacgtcaagtcagcatgccccttatgtcc
tgggctacacacgtgctacaatggctaagacaaagagtcgcgagcttgcaagagtcagct
aatctcataaacttagcctaagttcagattgtaggctgcaactcgcctgcatgaag
>HM1334171_Uncultured_marine_haptophyte_Biosope_T65_16S35b
------------------------------------------------------------
ttatccggaatcattgggcgtaaagcgcctgtaggttgtttaataagtccgttgttaaag
actagggctcaaccctagagcagcaatggaaactactagactagagtatggcaggggtag
agggaatttctagtgtagcggtgaaatgcgtagatattagaaagaacaccagcggcgaaa
gcgctctactggaccattactgacactcagaggcgaaagctagggtagcaaaagggatta
gatacccctgtagtcctagccgtaaacgatggatactagatgttgcatataatgtgcagt
atcctagctaacgcgttaagtatcccgcctggggagtacgctcgcaagggtgaaactcaa
aggaattgacgggggcccgcacaagcggtggagcatgtggtttaattcgatgcaacgcga
agaaccttaccagggcttgacatactacagatccctttgaaaaaagggagtgccttcggg
aatgtagatacaggtggtgcatggctgtcgtcagctcgtgtcgtgagatgttgggttaag
tcccgcaacgagcgcaacttttatttttagttaccaactcgttgggttctctagaaagac
tgccggtgacaaaccggaggaaggtgaggatgacgtcaagtcagcatgccccttatgtcc
tgggctacacacgtgctacaatggctaagacaaagagtcgcgagcttgcaaaagtcagct
aatctcataaacttagctt-------------------------------------
>EF0520951_Uncultured_haptophyte_MC615-20
gaggaataagcatcggctaactccgtgccagcagccgcggtaatacgggggatgcaagcg
ttatccggaatcattgggcgtaaagcgcctgtaggttgtttattaagtctgttgttaaag
actagggcttaaccctagaaaagcaatggaaactgatagactagagtatggcaggggtag
agggaatttctagtgtagcggtgaaatgcgtagatattagaaagaacaccagcggcgaaa
gcgctctactggaccattactgacactcagaggcgaaagctagggtagcaaaagggatta
gatacccctgtagtcctagccgtaaacgatggatactagatgttgtgcttaaagtacagt
atcgtagctaacgcgttaagtatcccgcctggggagtacgctcgcaagggtgaaactcaa
aggaattgacgggggcccgcacaagcggtggagcatgtggtttaattcgatgcaacgcga
agaaccttaccagggcttgacatactacaaattctttggagacagagaagtgccttcggg
aatgtagatacaggtggtgcatggctgtcgtcagctcgtgtcgtgagatgttgggttaag
tcccgcaacgagcgcaacccttatttttagttaccaattcgttgggttctctagaaagac
tgccggtgacaaaccggaggaaggtgaggatgacgtcaagtcagcatgccccttatgtcc
tgggctacacacgtgctacaatggttaagacaaagagtcgctagcttgcgaaagtttgct
aatctcataaacttagcctaagttcagattgtaggctgcaactcgcctacatgaag
>EF0522131_Uncultured_haptophyte_MC622-52
gaggaataagcatcggctaactccgtgccagcagccgcggtaatacgggggatgcaagcg
ttatccggaatcattgggcgtaaagcgcctgtaggttgtttatcaagtctgttgttaaag
actagggcttaaccctagaaaagcaatggaaactgatagactagagtatggcaggggtag
agggaatttctagtgtagcggtgaaatgcgtagatattagaaagaacaccggtggcgaaa
gcgctctactggaccattcctgacactcagaggcgaaagctagggtagcaaaagggatta
gatacccctgtagtcctagccgtaaacgatggatactagatgttgtgcttcatgtacagt
atcctagctaacgcgttaagtatcccgcctggggagtacgctcgcaagggtgaaactcaa
aggaattgacgggggcccgcacaagcggtggagcatgtggtttaattcgatgcaacgcga
agaaccttaccagggcttgacatactacaaattttttggaaacagaaaagtgccttcggg
aatgtagatacaggtggtgcatggctgtcgtcagctcgtgtcgtgagatgttgggttaag
tcccgcaacgagcgcaacccttatttttagttaccaattcgttgggttctctagaaagac
tgccggtgacaaaccggaggaaggtgaggatgacgtcaagtcagcatgccccttatgtcc
tgggctacacacgtgctacaatggctaagacaaagagttgcgagctcgcgagagtcagct
aatctcataaacttagcctaagttcagattgtaggctgcaactcgcctacgtgaag
>EF0522211_Uncultured_haptophyte_MC622-61
gaggaataagcatcggctaactccgtgccagcagccgcggtaatacgggggatgcaagcg
ttatccggaatcattgggcgtaaagcgcctgtaggttgtttatcaagtctgttgttaaag
actagggcttaaccctagaaaagcaatggaaactgatagactagagtatggcaggggtag
agggaatttctagtgtagcggtgaaatgcgtagatattagaaagaacaccggtggcgaaa
gcgctctactggaccattactgacactcagaggcgaaagctagggtagcaaaagggatta
gatacccctgtagtcctagccgtaaacgatggatactagatgttgtgcttcatgtacagt
atcctagctaacgcgttaagtatcccgcctggggagtacgctcgcaagggtgaaactcaa
aggaattgacgggggcccgcacaagcggtggagcatgtggtttaattcgatgcaacgcga
agaaccttaccagggcttgacatactacaaattttttgtaaacagaaaagtgccttcggg
aatgtagatacaggtggtgcatggctgtcgtcagctcgtgtcgtgagatgttgggttaag
tcccgcaacgagcgcaacccttatttttagttactaattcgttaggttttctagaaagac
tgccggtgacaaaccggaggaaggtgaggatgacgtcaagtcagcatgccccttatgccc
tgggctacacacgtgctacaatggctaagacaaagagtcgcgagctcgcgagagtcagct
aatctcataaacttagcctaagttcagattgtaggctgcaactcgcctacatgaag
>EF0522421_Uncultured_haptophyte_MC622-82
gaggaataagcatcggctaactccgtgccagcagccgcggtaatacgggggatgcaagcg
ttatccggaatcattgggcgtaaagcgcctgtaggttgtttatcaagtctgttgttaaag
actagggcttaaccctagaaaagcaatggaaactgatagactagagtatggcaggggtag
agggaatttctagtgtagcggtgaaatgcgtagatattagaaagaacaccggtggcgaaa
gcgctctactggaccattactgacactcagaggcgaaagctagggtagcaaaagggatta
gatacccctgtagtcctagccgtaaacgatggatactagatgttgtgcttcatgtacagt
atcctagctaacgcgttaagtatcccgcctggggagtacgctcgcaagggtgaaactcaa
aggaattgacgggggcccgcacaagcggtggagcatgtggtttaattcgatgcaacgcga
agaaccttaccagggcttgacatactacaaattttttggaaacagaaaagtgccttcggg
aatgtagatacaggtggtgcatggctgtcgtcagctcgtgtcgtgagatgttgggttaag
tcccgcaacgagcgcaacccttatttttagttaccaattcgttgggttctctagaaagac
tgccggtgacaaaycggaggaaggtgaggakgacgtcaagtcagcatgccccttatgtcc
tgggytacacacgtgctacaatggttaagacaaagagtsgctagcttgcaaaagtttgct
aatstcataaacttagcctaagttcagattgtaggctgcaactcgcctacatgaag
>EF0521391_Uncultured_haptophyte_MC615-68
gaggaataagcatcggctaactccgtgccagcagccgcggtaatacgggggatgcaagcg
ttatccggaatcattgggcgtaaagcgcctgtaggttgtttatcaagtctgttgttaaag
actagggcttaaccctagaaaagcaatggaaactgatagactagagtatggcaggggtag
agggaatttctagtgtagcggtgaaatgcgtagatattagaaagaacaccggtggcgaaa
gcgctctactggaccattactgacactcagaggcgaaagctagggtagcaaaagggatta
gatacccctgtagtcctagccgtaaacgatggatactagatgttgtgcttcatgtacagt
atcctagctaacgcgttaagtatcccgcctggggagtacgctcgcaagggtgaaactcaa
aggaattgacgggggcccgcacaagcggtggagcatgtggtttaattcgatgcaacgcga
agaaccttaccaggacttgacatactacaaattttttggaaacagaaaagtgccttcggg
aatgtagatacaggtggtgcatggctgtcgtcagctcgtgtcgtgagatgttgggttaag
tcccgcaacgagcgcaacccttatttttagttaccaattcgttgggttttctagaaagac
tgccggtgacaaaccggaggaaggtgaggatgacgtcaagtcagcatgccccttatgtcc
tgggctacacacgtgctacaatggttaggacaaagagtcgcaagtttgcaaaaacaagct
aatctcgtaaacctaacctaagttcagattgtaggctgcaactcgcctacgtgaag
>EF0522001_Uncultured_haptophyte_MC622-35
gaggaataagcatcggctaactccgtgccagcagccgcggtaatacgggggatgcaagcg
ttatccggaatcattgggcgtaaagcgcctgtaggttgtttattaagtctgttgttaaag
actagggcttaaccctagaaaagcaatggaaactaatagactcgagtatggcaggggtag
agggaatttctagtgtagcggtgaaatgcgtagatattagaaagaacaccggtggcgaaa
gcgctctactggaccattactgacactcagaggcgaaagctagggtagcaaaagggatta
gatacccctgtagtcctagccgtaaacgatggatactagatgctgtgcattaagtacagt
atcgtagctaacgcgttaagtatcccgcctggggagtacgctcgcaagggtgaaactcaa
aggaattgacgggggcccgcacaagcggtggagcatgtggtttaattcgatgcaacgcga
agaaccttaccagggcttgacatactacgaattcttttgaaaaagagaagtgccttcggg
aatgtagatacaggtggtgcatggctgtcgtcagctcgtgtcgtgagatgttgggttaag
tcccgcaacgagcgcaacccttatttttagttaccaattcgttgggttctctagaaagac
tgccggtgacaaaccggaggaaggtgaggatgacgtcaagtcagcatgccccttatgtcc
tgggctacacacgtgctacaatggttaagacaaagagtcgcgagcttgtgaaagtcagct
aatctcataaacttagcctaagttcagattgtaggctgcaactcgcctgcatgaag
>EF0519791_Uncultured_haptophyte_MAMA64-117
gaggaataagcatcggctaactccgtgccagcagccgcggtaatacgggggatgcaagcg
ttatccggaatcattgggcgtaaagcgcctgtaggttgtttattaagtctgttgttaaag
actagggcttaaccctagaaaagcaatggaaactaatagactagagtatggcaggggtag
agggaatttctagtgtagcggtgaaatgcgtagatattagaaagaacaccggtggcgaaa
gcgctctactggaccattactgacactcagaggcgaaagctagggtagcaaaagggatta
gatacccctgtagtcctagccgtaaacgatggatactagatgttgtgcattaagtacagt
atcgtagctaacgcgttaagtatcccgcctggggagtacgctcgcaagggtgaaactcaa
aggaattgacgggggcccgcacaagcggtggagcatgtggtttaattcgatgcaacgcga
agaaccttaccagggcttgacatactacgaattcttttgaaagagagaagtgccttcggg
aatgtagatacaggtggtgcatggctgtcgtcagctcgtgtcgtgagatgttgggttaag
tcccgcaacgagcgcaacccttatttttagttaccaattcgttgggttttttagaaagac
tgccggtgacaaaccggaggaaggtgaggatgacgtcaagtcagcatgccccttatgtcc
tgggctacacacgtgctacaatggttaagacaaagagttgcgagcttgcaaaagccagct
aatctcataaacttagcctaagttcagattgtaggctgcaactcgcctacatgaag
>EF0519681_Uncultured_haptophyte_MAMA64-102
gaggaataagcatcggctaactccgtgccagcagccgcggtaatacgggggatgcaagcg
ttatccggaatcattgggcgtaaagcgcctgtaggttgtttattaagtctgttgttaaag
actagggctcaaccctagaaaagcaatggaaactaatagactcgagtatggcaggggtag
agggaatttctagtgtagcggtgaaatgcgtagatattagaaagaacaccggtggcgaaa
gcgctctactggaccattactgacactcagaggcgaaagctagggtagcaaaagggatta
gatacccctgtagtcctagccgtaaacgatggatactagatgttgtgcattacgtacagt
atcgtagctaacgcgttaagtatcccgcctggggagtacgctcgcaagggtgaaactcaa
aggaattgacgggggcccgcacaagcggtggagcatgtggtttaattcgatgcaacgcga
agaaccttaccagggcttgacatactacggatttttttgaaagagaaaagtgccttcggg
aatgtagatacaggtggtgcatggctgtcgtcagctcgtgtcgtgagatgttgggttaag
tcccgcaacgagcgcaacccttatttttagttaccaactcgttgggttctctagaaagac
tgccggtgacaaaccggaggaaggtgaggatgacgtcaagtcagcatgccccttatgtcc
tgggctacacacgtgctacaatggttaagacaaagagttgcgagcttgtaaaagtcagct
aatctcgtaaacttagcctaagttcagattgtaggctgcaactcgcctgcatgaag
>EF0521661_Uncultured_haptophyte_MC615-99
gaggaataagcatcggctaactccgtgccagcagccgcggtaatacgggggatgcaagcg
ttatccggaatcattgggcgtaaagcgcctgtaggttgtttattaagtctgttgttaaag
actagggctcaaccctagaaaagcaatggaaactaatagactcgagtatggcaggggtag
agggaatttctagtgtagcggtgaaatgcgtagatattagaaagaacaccggtggcgaaa
gcgctctactggaccattactgacactcagaggcgaaagctagggtagcaaaagggatta
gatacccctgtagtcctagccgtaaacgatggatactagatgttgtgcattacgtacagt
atcgtagctaacgcgttaagtatcccgcctggggagtacgctcgcaagggtgaaactcaa
aggaattgacgggggcccgcacaagcggtggagcatgtggtttaattcgatgcaacgcga
agaaccttaccagggcttgacatactacggatttttttgaaagagaaaagtgccttcggg
aatgtagatacaggtggtgcatggctgtcgtcagctcgtgtcgtgagatgttgggttaag
tcccgcaacgagcgcaacccttatttttagttaccaactcgttgggttctctagaaagac
tgccggtgacaaaccggaggaaggtgaggatgacgtcaagtcagcatgccccttatgtcc
tgggctacacacgggctacaatggttaagacgaagagttgcgagcttgtaaaagtcagct
aatctcgtaaacttagcctaagttcagattgtaggctgcaactcgcctgcgtgaag
>EF0520301_Uncultured_haptophyte_250304-31
gaggaatattcatcggctaactccgtgccagcagccgcggtaatacgggggatgcaagcg
ttatccggaatcattgggcgtaaagcgcctgtaggttgtttattaagtctgttgttaaag
actagggctcaaccctagaaaagcaatggaaactaatagactcgagtatggcaggggtag
agggaatttctagtgtagcggtgaaatgcgtagatattagaaagaacaccggtggcgaaa
gcgctctactggaccattactgacactcagaggcgaaagctagggtagcaaaagggatta
gatacccctgtagtcctagccgtaaacgatggatactagatgttgtgcattacgtacagt
atcgtagctaacgcgttaagtatcccgcctggggagtacgctcgcaagggtgaaactcaa
aggaattgacgggggcccgcacaagcggtggagcatgtggtttaattcgatgcaacgcga
agaaccttaccagggcttgacatactacggatttttttgaaagagaaaagtgccttcggg
aatgtagatacaggtggtgcatggctgtcgtcagctcgtgtcgtgagatgttgggttaag
tcccgcaacgagcgcaacccttatttttagttaccaactcgttgggttctctagaaagac
tgccggtgacaaaccggaggaaggtgaggatgacgtcaagtcagcatgccccttatgtcc
tgggctacacacgtgctacaatggttaagacaaagagttgcgagcttgtaaaagtcagct
aatctcgtaaacttagcctaagttcagattgtaggctgcaactcgcctgcatgaag
>EF0520581_Uncultured_haptophyte_250304-71
gaggaatattcatcggctaactccgtgccagcagccgcggtaatacgggggatgcaagcg
ttatccggaatcattgggcgtaaagcgcctgtaggttgtttattaagtctgttgttaaag
actagggctcaaccctagaaaagcaatggaaactaatagactcgagtatggcaggggtag
agggaatttctagtgtagcggtgaaatgcgtagatattagaaagaacaccggtggcgaaa
gcgctctactggaccattactgacactcagaggcgaaagctagggtagcaaaagggatta
gatacccctgtagtcctagccgtaaacgatggatactagatgttgtgcattacgtacagt
atcgtagctaacgcgttaagtatcccgcctggggagtacgctcgcaagggtgaaactcaa
aggaattgacgggggcccgcacaagcggtggagcatgtggtttaattcgatgcaacgcga
agaaccttaccagggcttgacatactacggatttttttgaaagagaaaagtgccttcggg
aatgtagatacaggtggtgcatggctgtcgtcagctcgtgtcgtgagatgttgggttaag
tcccgcaacgagcgcaacccttatttttagttaccaactcgttgggttctctagaaagac
tgccggtgacaaaccggaggaaggtgaggatgacgtcaagtcagcatgccccttatgtcc
tgggctacacacgtgctacaatggttaagacaaagagttgcgagcttgtaaaagtcagct
aatctcgtaaacttagcctaagttcagattgtaggctgcaactcgcctacatgaag
>EF0521831_Uncultured_haptophyte_MC622-16
gaggaataagcatcggctaactccgtgccagcagccgcggtaatacgggggatgcaagcg
ttatccggaatcattgggcgtaaagcgcctgtaggttgtttattaagtctgttgttaaag
actagggcttaaccctagaaaagcaatggaaactaatagactagagtatggcaggggtag
agggaatttctggtgtagcggtgaaatgcgtagatattagaaagaacaccggtggcgaaa
gcgctctactggaccattactgacactcagaggcgaaagctagggtagcaaaagggatta
gatacccctgtagtcctagccgtaaacgatggatactagatgttgtgcttcatgtacagt
atcgtagctaacgcgttaagtatcccgcctggggagtacgctcgcaagggtgaaactcaa
aggaattgacgggggcccgcacaagcggtggagcatgtggtttaattcgatgcaacgcga
agaaccttaccagggcttgacatactacgaattttcttgaaagagaaaagtgccttcggg
aatgtagatacaggtggtgcatggctgtcgtcagctcgtgtcgtgagatgttgggttaag
tcccgcaacgagcgcaacccttatttttagttaccaattcgttgggttctctagaaagac
tgccggtgacaaaccggaggaaggtgaggatgacgtcaagtcagcatgccccttatgtcc
tgggctacacacgtgctacaatggttaagacaaagagtcgcgagctcgcaagagtcagct
aatctcgtaaacttagcctaagttcagattgtaggctgcaactcgcctacatgaag
>JX8693531_Uncultured_haptophyte_env_Pavin_epi_T_S61B
gaggaataagcatcggctaactccgtgccagcagccgcggtaatacgggggatgcaagcg
ttatccggaatgattgggcgtaaagcgcctgtaggttgtttattaagtccgttgttaaag
cctagggcttaaccctagaaaagcaatggaaactagtagactagagtatggcaggggtag
agggaatttctagtgtagcggtgaaatgcgtagatattagaaagaacaccggtggcgaaa
gcgctctactggaccattactgacactcagaggcgaaagctagggtagcaaaagggatta
gatacccctgtagtcctagccgtaaacgatggatactagatgttgtgcattatgtacagt
atcgtagctaacgcgttaagtatcccgcctggggagtacgctcgcaagggtgaaactcaa
aggaattgacgggggcccgcacaagcggtggagcatgtggtttaattcgatgcaacgcga
agaaccttaccagggcttgacatactacgaattttcttgaaagagaaaagtgccttcggg
aatgtagatacaggtggtgcatggctgtcgtcagctcgtgtcgtgagatgttgggttaag
tcccgcaacgagcgcaacccttatttttagttaccaattcgttgggttctctagaaagac
tgccggtgacaaaccggaggaaggtgaggatgacgtcaagtcagcatgccccttatgtcc
tgggctacacacgtgctacaatggttaagacaaagagttgcgagcttgtaaaagtcagct
aatctcgtaaacttagcctaagttcagattgtaggctgcaactcgcctacgtgaag
>NC_0369371_Chrysochromulina_parva
gaggaataagcatcggctaactccgtgccagcagccgcggtaatacgggggatgcaagcg
ttatccggaatgattgggcgtaaagcgcctgtaggttgtttattaagtccgttgttaaag
cctagggctcaaccctagaaaagcaatggaaactagtagactagagtatggcaggggtag
agggaatttctagtgtagcggtgaaatgcgtagatattagaaagaacaccggtggcgaaa
gcgctctactggaccattactgacactcagaggcgaaagctagggtagcaaaagggatta
gatacccctgtagtcctagccgtaaacgatggatactagatgttgtgcattatgtacagt
atcgtagctaacgcgttaagtatcccgcctggggagtacgctcgcaagggtgaaactcaa
aggaattgacgggggcccgcacaagcggtggagcatgtggtttaattcgatgcaacgcga
agaaccttaccagggcttgacatactacgaattttcttgaaagagaaaagtgccttcggg
aatgtagatacaggtggtgcatggctgtcgtcagctcgtgtcgtgagatgttgggttaag
tcccgcaacgagcgcaacccttatttttagttaccaattcgttgggttctctagaaagac
tgccggtgacaaaccggaggaaggtgaggatgacgtcaagtcagcatgccccttatgtcc
tgggctacacacgtgctacaatggttaagacaaagagttgcgaacttgtaaaagtcagct
aatctcgtaaacttagcctaagttcagattgtaggctgcaactcgcctgcatgaag
>KJ2019072_Chrysochromulina_sp_CCMP291
gaggaataagcatcggctaactccgtgccagcagccgcggtaatacgggggatgcaagcg
ttatccggaatgattgggcgtaaagcgcctgtaggttgtttattaagtccgttgttaaag
cctagggctcaaccctagaaaagcaatggaaactagtagactagagtatggcaggggtag
agggaatttctagtgtagcggtgaaatgcgtagatattagaaagaacaccggtggcgaaa
gcgctctactggaccattactgacactcagaggcgaaagctagggtagcaaaagggatta
gatacccctgtagtcctagccgtaaacgatggatactagatgttgtgcattatgtacagt
atcgtagctaacgcgttaagtatcccgcctggggagtacgctcgcaagggtgaaactcaa
aggaattgacgggggcccgcacaagcggtggagcatgtggtttaattcgatgcaacgcga
agaaccttaccagggcttgacatactacgaattttcttgaaagagaaaagtgccttcggg
aatgtagatacaggtggtgcatggctgtcgtcagctcgtgtcgtgagatgttgggttaag
tcccgcaacgagcgcaacccttatttttagttaccaattcgttgggttctctagaaagac
tgccggtgacaaaccggaggaaggtgaggatgacgtcaagtcagcatgccccttatgtcc
tgggctacacacgtgctacaatggttaagacaaagagttgcgaacttgtaaaagtcagct
aatctcgtaaacttagcctaagttcagattgtaggctgcaactcgcctgcatgaag
>MG5203311_Chrysochromulina_parva
gaggaataagcatcggctaactccgtgccagcagccgcggtaatacgggggatgcaagcg
ttatccggaatgattgggcgtaaagcgcctgtaggttgtttattaagtccgttgttaaag
cctagggctcaaccctagaaaagcaatggaaactagtagactagagtatggcaggggtag
agggaatttctagtgtagcggtgaaatgcgtagatattagaaagaacaccggtggcgaaa
gcgctctactggaccattactgacactcagaggcgaaagctagggtagcaaaagggatta
gatacccctgtagtcctagccgtaaacgatggatactagatgttgtgcattatgtacagt
atcgtagctaacgcgttaagtatcccgcctggggagtacgctcgcaagggtgaaactcaa
aggaattgacgggggcccgcacaagcggtggagcatgtggtttaattcgatgcaacgcga
agaaccttaccagggcttgacatactacgaattttcttgaaagagaaaagtgccttcggg
aatgtagatacaggtggtgcatggctgtcgtcagctcgtgtcgtgagatgttgggttaag
tcccgcaacgagcgcaacccttatttttagttaccaattcgttgggttctctagaaagac
tgccggtgacaaaccggaggaaggtgaggatgacgtcaagtcagcatgccccttatgtcc
tgggctacacacgtgctacaatggttaagacaaagagttgcgaacttgtaaaagtcagct
aatctcgtaaacttagcctaagttcagattgtaggctgcaactcgcctgcatgaag
>LK3918241_Chrysochromulina_elegans_F928
------------------------------------------------------------
---------------------aaagcgcctgtaggttgtttattaagtctgttgttaaag
actagggcttaaccctagaaaagcaatggaaactaatagactagagtatggcaggggtag
agggaatttctagtgtagcggtgaaatgcgtagatattagaaagaacaccggtggcgaaa
gcgctctactggaccattactgacactcagaggcgaaagctagggtagcaaaagggatta
gatacccctgtagtcctagccgtaaacgatggatactagatgttgtgcattatgtacagt
atcgtagctaacgcgttaagtatcccgcctggggagtacgctcgcaagggtgaaactcaa
aggaattgacgggggcccgcacaagcggtggagcatgtggtttaattcgatgcaacgcga
agaaccttaccagggcttgacatactacgaattcttttgaaagagagaagtgccttcggg
aatgtagatacaggtggtgcatggctgtcgtcagctcgtgtcgtgagatgttgggttaag
tcccgcaacgagcgcaacccttatttttagttaccaattcgttgggttttttagaaagac
tgccggtgacaaaccggaggaaggtgaggatgacgtcaagtcagcatgccccttatgtcc
tgggctacacacgtgctaca----------------------------------------
--------------------------------------------------------
>EF0522161_Uncultured_haptophyte_MC622-55
gaggaataagcatcggctaactccgtgccagcagccgcggtaatacgggggatgcaagcg
ttatccggaatcattgggcgtaaagcgcctgtaggttgtttaataagtctgttgttaaag
actagggcttaaccctagaaaagcaatggaaactactagactagagtatggcaggggtag
agggaatttctagtgtagcggtgaaatgcgtagatattagaaagaacaccggtggcgaaa
gcgctctactggaccattactgacactcagaggcgaaagctagggtagcaaaagggatta
gatacccctgtagtcctagccgtaaacgatggatactagatgttgtgttttatatacagt
atcgtagctaacgcgttaagtatcccgcctggggagtacgctcgcaagggtgaaactcaa
aggaattgacgggggcccgcacaagcggtggagcatgtggtttaattcgatgcaacgcga
agaaccttaccagggcttgacatactacagattctttagagatagagaagtgccttcggg
aatgtagatacaggtggtgcatggctgtcgtcagctcgtgtcgtgagatgttgggttaag
tcccgcaacgagcgcaacccttatttttagttaccaattcgttgggttctctagaaagac
tgccggtgacaaaccggaggaaggtgaggatgacgtcaagtcagcatgccccttatgtcc
tgggctacacacgtgctacaatggctaagacaaagagttgcgagctcgcgagagtaagct
aatctcataaacttagcctaagttcagattgtaggctgcaactcgcctacgtgaag
>EF0521111_Uncultured_haptophyte_MC615-38
gaggaataagcatcggctaactccgtgccagcagccgcggtaatacgggggatgcaagcg
ttatccggaatcattgggcgtaaagcgcctgtaggttgtttaataagtctgttgttaaag
actagggctcaaccctagaaaagcaatggaaactgttagactagagtatggcaggggtag
agggaatttctagtgtagcggtgaaatgcgtagatattagaaagaacaccggtggcgaaa
gcgctctactggaccattactgacactcagaggcgaaagctagggtagcaaaagggatta
gatacccctgtagtcctagccgtaaacgatggatactagatgttgtrtgttatgtacagt
atcgtagctaacgcgttaagtatcccgcctggggagtacgctcgcaagggtgaaactcaa
aggaattgacgggggcccgcacaagcggtggagcatgtggtttaattcgatgcaacgcga
agaaccttaccagggcttgacatactacagattcttttgagagagagaagtgccttcggg
aatgtagatacaggtggtgcatggctgtcgtcagctcgtgtcgtgagatgttgggttaag
tcccgcaacgagcgcaacccttatttttagttaccaattcgttgggttctctagaaagac
tgccggtgacaaaccggaggaaggtgaggatgacgtcaagtcagcatgccccttatgtcc
tggactacacacgtgctacaatggctaagacaaagagttgcgagctcgcgagagtaagct
aatctcataaacttagcctaagttcagattgtaggctgcaactcgcctgcatgaag
>EF0520711_Uncultured_haptophyte_250304-86
gaggaataagcatcggctaactccgtgccagcagccgcggtaatacgggggatgcaagcg
ttatccggaatcattgggcgtaaagcgcctgtaggttgtttaataagtctgttgttaaag
actagggctcaaccctagaaaagcaatggaaactgttagactagagtatggcaggggtag
agggaatttctagtgtagcggtgaaatgcgtagatattagaaagaacaccggtggcgaaa
gcgctctactggaccattactgacactcagaggcgaaagctagggtagcaaaagggatta
gatacccctgtagtcctagccgtaaacgatggatactagatgttgtatgttatttacagt
atcgtagctaacgcgttaagtatcccgcctggggagtacgctcgcaagggtgaaactcaa
aggaattgacgggggcccgcacaagcggtggagcatgtggtttaattcgatgcaacgcga
agaaccttaccagggcttgacatactacagattcttttgagagagagaagtgccttcggg
aatgtagatacaggtggtgcatggctgtcgtcagctcgtgtcgtgagatgttgggttaag
tcccgcaacgagcgcaacccttatttttagttaccaattcgttgggttctctagaaagac
tgccggtgacaaaccggaggaaggtgaggatgacgtcaagtcagcatgccccttatgccc
tgggctacacacgtgctacaatggctaagacaaagagttgcaagctcgcgagagtaagct
aatctcataaacttagcctaagttcagattgtaggctgcaactcgcctacatgaag
>EF0518131_Uncultured_haptophyte_MC597-51
gaggaataagcatcggctaactccgtgccagcagccgcggtaatacgggggatgcaagcg
ttatccggaatcattgggcgtaaagcgcctgtaggttgtttaataagtctgttgttaaag
actagggcttaaccctagaaaagcaatggaaactactagactagagtatggcaggggtag
agggaatttctagtgtagcggtgaaatgcgtagatattagaaagaacaccggtggcgaaa
gcgctctactggaccattactgacactcagaggcgaaagctagggtagcaaaagggatta
gatacccctgtagtcctagccgtaaacaatggatactagatgttgtgtattatatacagt
atcgtagctaacgcgttaagtatcccgcctggggagtacgctcgcaagggtgaaactcaa
aggaattgacgggggcccgcacaagcggtggagcatgtggtttaattcgatgcaacgcga
agaaccttaccaggacttgacatactacaaattcttttgagaaaaagaagtgccttcggg
aatgtagatacaggtggtgcatggctgtcgtcagctcgtgtcgtgagatgttgggttaag
tcccgcaacgagcgcaacccttatttttagttaccaattcgttgggttctctggaaagac
tgccggtgacaaaccggaggaaggtgaggatgacgtcaagtcagcatgccccttatgtcc
tgggctacacacgtgctacaatggttaagacaaagagtcgcgagctcgcaagggtcagct
aatctcataaacttagcctaagttcagattgtaggctgcaactcgcctgcatgaag
>EF0518891_Uncultured_haptophyte_MC601-87
gaggaataagcatcggctaactccgtgccagcagccgcggtaatacgggggatgcaagcg
ttatccggaatcattgggcgtaaagcgcctgtaggttgtttaataagtctgttgttaaag
actagggcttaaccctagaaaagcaatggaaactactagactagagtatggcaggggtag
agggaatttctagtgtagcggtgaaatgcgtagatattagaaagaacaccggtggcgaaa
gcgctctactggaccattactgacactcagaggcgaaagctagggtagcaaaagggatta
gatacccctgtagtcctagccgtaaacgatggatactagatgttgtgtattatatacagt
atcgtagctaacgcgttaagtatcccgcctggggagtacgctcgcaagggtgaaactcac
aggaattgacgggggcccgcacaagcggtggagcatgtggtttaattcgatgcaacgcga
agaaccttaccaggacttgacatactacaaattcttttgagaaaaagaagtgccttcggg
aatgtagatacaggtggtgcatggctgtcgtcagctcgtgtcgtgagatgttgggttaag
tcccgcaacgagcgcaacccttatttttagttaccaattcgttgggttctctagaaagac
tgccggtgacaaaccggaggaaggtgaggatgacgtcaagtcagcatgccccttatgtcc
tgggctacacacgtgctacaatggttaagacaaagagtcgcgagctcgcaagggtcagct
aatctcataaacttagcctaagttcagattgtaggctgcaactcgcctacgtgaag
>EF0522201_Uncultured_haptophyte_MC622-60
gaggaataagcatcggctaactccgtgccagcagccgcggtaatacgggggatgcaagcg
ttatccggaatcattgggcgtaaagcgcctgtaggttgtttaataagtctgttgttaaag
actagggcttaaccctagaaaagcaatggaaactactagactagagtatggcaggggtag
agggaatttctagtgtagcggtgaaatgcgtagatattagaaagaacaccagtggcgaaa
gcgctctactggaccattactgacactcagaggcgaaagctagggtagcaaaagggatta
gatacccctgtagtcctagccgtaaacgatggatactagatgttgtgttttatagacagt
atcgtagctaacgcgttaagtatcccgcctggggagtacgctcgcaagggtgaaactcaa
aggaattgacgggggcccgcacaagcggtggagcatgtggtttaattcgatgcaacgcga
agaaccttaccaggacttgacatactacaaattcttttgagaaaaagaagtgccttcggg
aatgtagatacaggtggtgcatggctgtcgtcagctcgtgtcgtgagatgttgggttaag
tcccgcaacgagcgcaacccttatttttagttaccaattcgttgggttctctagaaagac
tgccggtgacaaaccggaggaaggtgaggatgacgtcaagtcagcatgccccttatgtcc
tgggctacacacgtgctacaatggttaagacaaagagttgcgagctcgcgagagtcagct
aatctcataaacttagcctaagttcagattgtaggctgcaactcgcctacatgaag
>EF0521771_Uncultured_haptophyte_MC622-8
gaggaataagcatcggctaactccgtgccagcagccgcggtaatacgggggatgcaagcg
ttatccggaatcattgggcgtaaagcgcctgtaggttgtttaataagtctgttgttaaag
actagggcttaaccctagaaaagcaatggaaactactagactagagtatggcaggggtag
agggaatttctagtgtagcggtgaaatgcgtagatattagaaagaacaccagtggcgaaa
gcgctctactggaccattactgacactcagaggcgaaagctagggtagcaaaagggatta
gatacccctgtagtcctagccgtaaacgatggatactagatgttgtgttttatagacagt
atcgtagctaacgcgttaagtatcccgcctggggagtacgctcgcaagggtgaaactcaa
aggaattgacgggggcccgcacaagcggtggagcatgtggtttaattcgatgcaacgcga
agaaccttaccaggacttgacatactacaaattcttttgagaaaaagaagtgccttcggg
aatgtagatacaggtggtgcatggctgtcgtcagctcgtgtcgtgagatgttgggttaag
tcccgcaacgagcgcaacccttatttttagttaccaattcgttgggttctctagaaagac
tgccggtgacaaaccggaggaaggtgaggatgacgtcaagtcagcatgccccttatgtcc
tgggctacacacgtgctacaatggttaagacaaagagttgcgagctcgcgagagtcagct
aatctcataaacttagcctaagttcagattgtaggctgcaactcgcctacgtgaag
>EF0520041_Uncultured_haptophyte_250304-5
gaggaataagcatcggctaactccgtgccagcagccgcggtaatacgggggatgcaagcg
ttatccggaatcattgggcgtaaagcgcctgtaggttgtttaataagtctgttgttaaag
actagggcttaaccctagaaaagcaatggaaactactagactagagtatggcaggggtag
agggaatttctagtgtagcggtgaaatgcgtagatattagaaagaacaccagtggcgaaa
gcgctctactggaccattactgacactcagaggcgaaagctagggtagcaaaagggatta
gatacccctgtagtcctagccgtaaacgatggatactagatgttgtgttttatagacagt
atcgtagctaacgcgttaagtatcccgcctggggagtacgctcgcaagggtgaaactcaa
aggaattgacgggggcccgcacaagcggtggagcatgtggtttaattcgatgcaacgcga
agaaccttaccaggacttgacatactacaaattcttttgagaaaaagaagtgccttcggg
aatgtagatacaggtggtgcatggctgtcgtcagctcgtgtcgtgagatgttgggttaag
tcccgcaacgagcgcaacccttatttttagttaccaattcgttgggttctctagaaagac
tgccggtgacaaaccggaggaaggtgaggatgacgtcaagtcagcatgccccttatgtcc
tgggctacacacgtgctacaatggttaagacaaagagttgcgagctcgcgagagtcagct
aatctcataaacttagcctaagttcagattgtaggctgcaactcgcctgcgtgaag
>EF0520781_Uncultured_haptophyte_250304-94
gaggaataagcatcggctaactccgtgccagcagccgcggtaatacgggggatgcaagcg
ttatccggaatcattgggcgtaaagcgcctgtaggttgtttaataagtctgttgttaaag
actagggctcaaccctagaaaagcaatggaaactactagactagagtatggcaggggtag
agggaatttctagtgtagcggtgaaatgcgtagatattagaaagaacaccggtggcgaaa
gcgctctactggaccattactgacactcagaggcgaaagctagggtagcaaaagggatta
gatacccctgtagtcctagccgtaaacgatggatactacatgttgtgctttatgtacagt
atggtagctaacgcgttaagtatcccgcctggggagtacgctcgcaagggtgaaactcaa
aggaattgacgggggcccgcacaagcggtggagcatgtggtttaattcgatgcaacgcga
agaaccttaccaggacttgacatactacaaattcttttgagaaaaagaagtgccttcggg
aatgtagatacaggtggtgcatggctgtcgtcagctcgtgtcgtgagatgttgggttaag
tcccgcaacgagcgcaacccttatttttagttaccaattcgttgggttctctagaaagac
tgccggtgacaaaccggaggaaggtgaggatgacgtcaagtcagcatgccccttatgtcc
tgggctacacacgtgctacaatggttaagacaaagagtcgcgagctcgcaagagtcagct
aatctcataaacttagcccaagttcagattgtaggctgcaactcgcctacatgaag
>EF0522291_Uncultured_haptophyte_MC622-69
gaggaataagcatcggctaactccgtgccagcagccgcggtaatacgggggatgcaagcg
ttatccggaatcattgggcgtaaagcgcctgtaggttgtttaataagtctgttgttaaag
actagggcttaaccctagaaaagcaatggaaactactagactagagtatggcaggggtag
agggaatttctagtgtagcggtgaaatgcgtagatattagaaagaacaccggtggcgaaa
gcgctctactggaccattactgacactcagaggcgaaagctagggtagcaaaagggatta
gatacccctgtagtcctagccgtaaacgatggatactacatgttgtgcattatgtacagt
atggtagctaacgcgttaagtatcccgcctggggagtacgctcgcaagggtgaaactcaa
aggaattgacgggggcccgcacaagcggtggagcatgtggtttaattcgatgcaacgcga
agaaccttaccaggacttgacatactacaaattcttttgagaaaaagaagtgccttcggg
aatgtagatacaggtggtgcatggctgtcgtcagctcgtgtcgtgagatgttgggttaag
tcccgcaacgagcgcaacccttatttttagttaccaattcgttgggttctctagaaagac
tgccggtgacaaaccggaggaaggtgaggatgacgtcaagtcagcatgccccttatgtcc
tgggctacacacgtgctacaatggttaagacaaagagtcgcgagctcgcaagagtcagct
aatctcataaacttagcccaagttcagattgtaggctgcaactcgcctgcatgaag
>EF0519761_Uncultured_haptophyte_MAMA64-114
gaggaataagcatcggctaactccgtgccagcagccgcggtaatacgggggatgcaagcg
ttatccggaatcattgggcgtaaagcgcctgtaggttgtttaataagtctgttgttaaag
actagggctcaaccctagaaaagcaatggaaactactagactagagtatggcaggggtag
agggaatttctagtgtagcggtgaaatgcgtagatattagaaagaacaccggtggcgaaa
gcgctctactggaccattactgacactcagaggcgaaagctagggtagcaaaagggatta
gatacccctgtagtcctagccgtaaacgatggatactacatgttgtgcattatgtacagt
atggtagctaacgcgttaagtatcccgcctggggagtacgctcgcaagggtgaaactcaa
aggaattgacgggggcccgcacaagcggtggagcatgtggtttaattcgatgcaacgcga
agaaccttaccaggacttgacatactacaaattcttttgagaaaaagaagtgccttcggg
aatgtagatacaggtggtgcatggctgtcgtcagctcgtgtcgtgagatgttgggttaag
tcccgcaacgagcgcaacccttatttttagttaccaattcgttgggttctctagaaagac
tgccggtgacaaaccggaggaaggtgaggatgacgtcaagtcagcatgccccttatgtcc
tgggctacacacgtgctacaatggttaagacaaagagtcgcgagctcgtgagagtcagct
aatctcataaacttagcccaagttcagattgtaggctgcaactcgcctacatgaag
>EF0517721_Uncultured_haptophyte_MC597-7
gaggaataagcatcggctaactccgtgccagcagccgcggtaatacgggggatgcaagcg
ttatccggaatcattgggcgtaaagcgcctgtaggttgtttaataagtctgttgttaaag
actagggcttaaccctagaaaagcaatggaaactactagactagagtatggcaggggtag
agggaatttctagtgtagcggtgaaatgcgtagatattagaaagaacaccggcggcgaaa
gcgctctactggaccattactgacactcagaggcgaaagctagggtagcaaaagggatta
gatacccctgtagtcctagccgtaaacgatggatactacatgttgtgcattacgtacagt
atggtagctaacgcgttaagtatcccgcctggggagtacgctcgcaagggtgaaactcaa
aggaattgacgggggcccgcacaagcggtggagcatgtggtttaattcgatgcaacgcga
agaaccttaccaggacttgacatactacaaattcttttgagaaagagaagtgccttcggg
aatgtagatacaggtggtgcatggctgtcgtcagctcgtgtcgtgagatgttgggttaag
tcccgcaacgagcgcaacccttatttttagttaccaattcgttgggttctctagaaagac
tgccggtgacaaaccggaggaaggtgaggatgacgtcaagtcagcatgccccttatgtcc
tgggctacacacgtgctacaatggttaagacaaagagtcgcgagctcgtgagagtcagct
aatctcataaacttagcccaagttcagattgtaggctgcaactcgcctacgtgaag
>EF0520381_Uncultured_haptophyte_250304-41
gaggaataagcatcggctaactccgtgccagcagccgcggtaatacgggggatgcaagcg
ttatccggaatcattgggcgtaaagcgcctgtaggttgtttaataagtctgttgttaaag
actagggcttaaccctagaaaagcaatggaaactactagactagagtatggcaggggtag
agggaatttctagtgtagcggtgaaatgcgtagatattagaaagaacaccggcggcgaaa
gcgctctactggaccattactgacactcagaggcgaaagctagggtagcaaaagggatta
gatacccctgtagtcctagccgtaaacgatggatactacatgttgtgcattacgtacagt
atggtagctaacgcgttaagtatcccgcctggggagtacgctcgcaagggtgaaactcaa
aggaattgacgggggcccgcacaagcggtggagcatgtggtttaattcgatgcaacgcga
agaaccttaccaggacttgacatactacaaattcttttgagaaagagaagtgccttcggg
aatgtagatacaggtggtgcatggctgtcgtcagctcgtgtcgtgagatgttgggttaag
tcccgcaacgagcgcaacccttatttttagttaccaattcgttgggttctctagaaagac
tgccggtgacaaaccggaggaaggtgaggatgacgtcaagtcagcatgccccttatgtcc
tgggctacacacgtgctacaatggttaagacaaagagtcgcgagctcgtgagagtcagct
aatctcataaacttagcccaagttcagattgtaggctgcaactcgcctacgtgaag
>EF0521551_Uncultured_haptophyte_MC615-87
gaggaataagcatcggctaactccgtgccagcagccgcggtaatacggggaatgcaagcg
ttatccggaatcattgggcgtaaagcgcctgtaggttgtttaataagtctgttgttaaag
actagggcttaaccctagaaaagcaatggaaactactagactagagtatggcaggggtag
agggaatttctagtgtagcggtgaaatgcgtagatattagaaagaacaccggtggcgaaa
gcgctctactggaccattactgacactcagaggcgaaagctagggtagcaaaagggatta
gatacccctgtagtcctagccgtaaacgatggatactacatgttgtgcattatgtacagt
atggtagctaacgcgttaagtatcccgcctggggagtacgctcgcaagggtgaaactcaa
aggaattgacgggggcccgcacaagcggtggagcatgtggtttaattcgatgcaacgcga
agaaccttaccaggacttgacatactacaaattctttggagacaaagaagtgccttcggg
aatgtagatacaggtggtgcatggctgtcgtcagctcgtgtcgtgagatgttgggttaag
tcccgcaacgagcgcaacccttatttttagttaccaattcgttgggttctctagaaagac
tgccggtgacaaaccggaggaaggtgaggatgacgtcaagtcagcatgccccttatgtcc
tgggctacacacgtgctacaatggttaagacaaagagtcgcgagctcgtaagagtcagct
aatctcataaacttagcccaagttcagattgtaggctgcaactcgcctacgtgaag
>EF0520791_Uncultured_haptophyte_250304-95
gaggaataagcatcggctaactccgtgccagcagccgcggtaatacgggggatgcaagcg
ttatccggaatcattgggcgtaaagcgcctgtaggttgtttaataagtctgttgttaaag
actagggcttaaccctagaaaagcaatggaaactactagactagagtatggcaggggtag
agggaatttctagtgtagcggtgaaatgcgtagatattagaaagaacaccggtggcgaaa
gcgctctactggaccattactgacactcagaggcgaaagctagggtagcaaaagggatta
gatacccctgtagtcctagccgtaaacgatggatactacatgttgtgcattatgtacagt
atggtagctaacgcgttaagtatcccgcctggggagtacgctcgcaagggtgaaactcaa
aggaattgacgggggcccgcacaagcggtggagcatgtggtttaattcgatgcaacgcga
agaaccttaccaggatttgacatactacaaattctttggagacaaagaagtgccttcggg
aatgtagatacaggtggtgcatggctgtcgtcagctcgtgtcgtgagatgttgggttaag
tcccgcaacgagcgcaacccttatttttagttaccaattcgttgggttctctagaaagac
tgccggtgacaaaccggaggaaggtgaggatgacgtcaagtcagcatgccccttatgtcc
tgggctacacacgtgctacaatggttaagacaaagagtcgcgagctcgtaagagtcagct
aatctcataaacttagcccaagttcagattgtaggctgcaactcgcctacatgaag
>EF0520851_Uncultured_haptophyte_MC615-8
gaggaataagcatcggctaactccgtgccagcagccgcggtaatacgggggatgcaagcg
ttatccggaatcattgggcgtaaagcgcctgtaggttgtttaataagtctgttgttaaag
actagggcttaaccctagaaaagcaatggaaactactagactagagtatggcaggggtag
agggaatttctagtgtagcggtgaaatgcgtagatattagaaagaacaccggtggcgaaa
gcgctctactggaccattactgacactcagaggcgaaagctagggtagcaaaagggatta
gatacccctgtagtcctagccgtaaacgatggatactacatgttgtgcattatgtacagt
atggtagctaacgcgttaagtatcccgcctggggagtacgctcgcaagggtgaaactcaa
aggaattgacgggggcccgcacaagcggtggagcatgtggtttaattcgatgcaacgcga
agaaccttaccaggatttgacatactacaaattctttggagacaaagaagtgccttcggg
aatgtagatacaggtggtgcatggctgtcgtcagctcgtgtcgtgagatgttgggttaag
tcccgcaacgagcgcaacccttatttttagttaccaattcgttgggttctctagaaagac
tgccggtgacaaaccggaggaaggtgaggatgacgtcaagtcagcatgccccttatgtcc
tgggctacacacgtgctacaatggttaagacaaagagtcgcgagctcgtaagagtcagct
aatctcataaacttagcccaagttcagattgtaggctgcaactcgcctacgtgaag
>EF0520411_Uncultured_haptophyte_250304-44
gaggaataagcatcggctaactccgtgccagcagccgcggtaatacgggggatgcaagcg
ttatccggaatcattgggcgtaaagcgcctgtaggtggtttaataagtctgttgttaaag
actagggcttaaccctaggaaagcaatggaaactaatagactagagtatggcaggggtag
agggaatttctagtgtagcggtgaaatgcgtagatattagaaagagcaccggtggcgaaa
gcgctctactggaccattactgacactcagaggcgaaagctagggtagcaaaagggatta
gatacccctgtagtcctagccgtaaacgatggatactacatgttgtgctttatgtacagt
atggtagctaacgcgttaagtatcccgcctggggagtacgctcgcaagggtgaaactcaa
aggaattgacgggggcccgcacaagcggtggagcatgtggtttaattcgatgcaacgcga
agaaccttaccaggacttgacatactacaaattcttttgagaaaaagaagtgccttcggg
aatgtagatacaggtggtgcatggctgtcgtcagctcgtgtcgtgagatgttgggttaag
tcccgcaacgagcgcaacccttatttttagttaccaattcgttgggttctctagaaagac
tgccggtgacaaaccggaggaaggtgaggatgacgtcaagtcagcatgccccttatgtcc
tgggctacacacgtgctacaatggttaagacaaaaagtcgcgagctcgcaagagtcagct
aatctcataaacttagcccaagttcagattgtaggctgcaactcgcctgcatgaag
>EF0520511_Uncultured_haptophyte_250304-57
--------tkcatcggctaactccgtgccagcagccgcggtaatacgggggatgcaagcg
ttatccggaatcattgggcgtaaagcgcctgtaggttgtttaataagtctgttgttaaag
actagggcttaaccctagaaaagcaatggaaactactagactagagtatggcaggggtag
agggaatttctagtgtagcggtgaaatgcgtagatattagaaagaacaccggtggcgaaa
gcgctctactggaccattactgacactcagaggcgaaagctagggtagcaaaagggatta
gatacccctgtagtcctagccgtaaacgatggatactacatgttgtgcattacgtacagt
atggtagctaacgcgttaagtatcccgcctggggagtacgctcgcaagggtgaaactcaa
aggaattgacgggggcccgcacaagcggtggagcatgtggtttaattcgatgcaacgcga
agaaccttaccaggacttgacatactacaaattcttttgagaaagagaagtgccttcggg
aatgtagatacaggtggtgcatggctgtcgtcagctcgtgtcgtgagatgttgggttaag
tcccgcaacgagcgcaacccttatttttagttaccaattcgttgggttctctagaaagac
tgccggtgacaaaccggaggaaggtgaggatgacgtcaagtcagcatgccccttatgtcc
tgggctacacacgtgctacaatggttaagacaaagagtcgcgagctcgtgagagtgagct
aatctcataaacttagcccaagttcagattgtaggctgcaactcgcctacatgaag
>EF0520071_Uncultured_haptophyte_250304-9
--------akcatcggctaactccgtgccagcagccgcggtaatacgggggatgcaagcg
ttatccggaatcattgggcgtaaagcgcctgtaggttgtttagtaagtttgttgttaaag
actagggcttaaccctagaaaagcaatgaaaactgctagactagagtatggcaggggtag
agggaatttctagtgtagcggtgaaatgcgtagatattagaaagaacaccggtggcgaaa
gcgctctactggaccattactgacactcagaggcgaaagctagggtagcaaaagggatta
gatacccctgtagtcctagccgtaaacgatggatactacatgttgtgcattatgtacagt
atggtagctaacgcgttaagtatcccgcctggggagtacgctcgcaagggtgaaactcaa
aggaattgacgggggcccgcacaagcggtggagcatgtggtttaattcgatgcaacgcga
agaaccttaccaggacttgacatactacaaattcttttgagaaaaagaagtgccttcggg
aatgtagatacaggtggtgcatggctgtcgtcagctcgtgtcgtgagatgttgggttaag
tcccgcaacgagcgcaacccttatttttagttaccaattcgttgggttctctagaaagac
tgccggtgacaaaccggaggaaggtgaggatgacgtcaagtcagcatgccccttatgtcc
tgggctacacacgtgctacaatggttaagacaaagagtcgcgagctcgtaagagtcagct
aatctcataaacttagcccaagttcagattgtaggctgcaactcgcctacgtgaag
>EF0522321_Uncultured_haptophyte_MC622-72
gaggaataagcatcggctaactccgtgccagcagccgcggtaatacgggggatgcaagcg
ttatccggaatcattgggcgtaaagcgcctgtaggttgtttaataagtctgttgttaaag
actagggctcaaccctagaaaagcaatggaaactactagactagagtatggcaggggtag
agggaatttctagtgtagcggtgaaatgcgtagatattagaaagaacaccggtggcgaaa
gcgctctactggaccattactgacactcagaggcgaaagctagggtagcaaaagggatta
gatacccctgtagtcctagccgtaaacgatggatactagatgttgtgcgtaaagtacagt
gtcctagctaacgcgttaagtatcccgcctggggagtacgctcgcaagggtgaaactcaa
aggaattgacgggggcccgcacaagcggtggagcatgtggtttaattcgatgcaacgcga
agaaccttaccagggcttgacatactacgaattcttttgagaaaaagaagtgccttcggg
aatgtagatacaggtggtgcatggctgtcgtcagctcgtgtcgtgagatgttgggttaag
tcccgcaacgagcgcaacccttatttttagttactaattcgttaggttctctagaaagac
tgccggtgacaaaccggaggaaggtgaggatgacgtcaagtcagcatgccccttatgccc
tgggctacacacgtgctacaatggttaagacaaagagtcgcgagctcgcaagagtcagct
aatctcataaacttagcctaagttcagattgtaggctgcaactcgcctacgtgaag
>EF0519321_Uncultured_haptophyte_MAMA64-2
gaggaataagcatcggctaactccgtgccagcagccgcggtaatacgggggatgcaagcg
ttatccggaatcattgggcgtaaagcgcctgtaggttgtttaataagtctgttgttaaag
actagggcttaaccctagaaaagcaatggaaactactagactagagtatggcaggggtag
agggaatttctagtgtagcggtgaaatgcgtagatattagaaagaacaccggtggcgaaa
gcgctctactggaccattactgacactcagaggcgaaagctagggtagcaaaagggatta
gatacccctgtagtcctagccgtaaacgatggatactagatgttgtgcataacgtacagt
atcgtagctaacgcgttaagtatcccgcctggggagtacgctcgcaagggtgaaactcaa
aggaattgacgggggcccgcacaagcggtggagcatgtggtttaattcgatgcaacgcga
agaaccttaccagggcttgacatactacaaattcttttgagaaaaagaagtgccttcggg
aatgtagatacaggtggtgcatggctgtcgtcagctcgtgtcgtgagatgttgggttaag
tcccgcaacgagcgcaacccttatttttagttactaattcgttaggttctctagaaagac
tgccggtgacaaaccggaggaaggtgaggatgacgtcaagtcagcatgccccttatgtcc
tgggctacacacgtgctacaatggttaagacaaagagtcgcgagctcgcgagagtcagct
aatctcataaacttagcctaagttcagattgtaggctgcaactcgcctacatgaag
>EF0520031_Uncultured_haptophyte_250304-3
gaggaataagcatcggctaactccgtgccagcagccgcggtaatacgggggatgcaagcg
ttatccggaatcattgggcgtaaagcgcctgtaggttgtttaataagtctgttgttaaag
actagggcttaaccctagaaaagcaatggaaactactagactagagtatggcaggggtag
agggaatttctagtgtagcggtgaaatgcgtagatattagaaagaacaccggtggcgaaa
gcgctctactggaccattactgacactcagaggcgaaagctagggtagcaaaagggatta
gatacccctgtagtcctagccgtaaacgatggatactagatgttgtgcataacgtacagt
atcgtagctaacgcgttaagtatcccgcctggggagtacgctcgcaagggtgaaactcaa
aggaattgacgggggcccgcacaagcggtggagcatgtggtttaattcgatgcaacgcga
agaaccttaccagggcttgacatactacaaattcttttgagaaaaagaagtgccttcggg
aatgtagatacaggtggtgcatggctgtcgtcagctcgtgtcgtgagatgttgggttaag
tcccgcaacgagcgcaacccttatttttagttactaattcgttaggttctctagaaagac
tgccggtgacaaaccggaggaaggtgaggatgacgtcaagtcagcatgccccttatgtcc
tgggctacacacgtgctacaatggttaagacaaagagtcgcgagctcgcgagagtcagct
aatctcataaacttagcctaagttcagattgtaggctgcaactcgcctgcgtgaag
>EF0519891_Uncultured_haptophyte_MAMA64-128
gaggaataagcatcggctaactccgtgccagcagccgcggtaatacgggggatgcaagcg
ttatccggaatcattgggcgtaaagcgcctgtaggttgtttaataagtctgttgttaaag
actagggcttaaccctagaaaagcaatggaaactactagactagagtatggcaggggtag
agggaatttctagtgtagcggtgaaatgcgtagatattagaaagaacaccggtggcgaaa
gcgctctactggaccattactgacactcagaggcgaaagctagggtagcaaaagggatta
gatacccctgtagtcctagccgtaaacgatggatactagatgttgtgcataatgtacagt
atcgtagctaacgcgttaagtatcccgcctggggagtacgctcgcaagggtgaaactcaa
aggaattgacgggggcccgcacaagcggtggagcatgtggtttaattcgatgcaacgcga
agaaccttaccagggcttgacatactacagattcttttgagaaaaagaagtgccttcggg
aatgtagatacaggtggtgcatggctgtcgtcagctcgtgtcgtgagatgttgggttaag
tcccgcaacgagcgcaacccttatttttagttactaattcgttaggttctctagaaagac
tgccggtgacaaaccggaggaaggtgaggatgacgtcaagtcagcatgccccttatgtcc
tgggctacacacgtgctacaatggttaagacaaagagtcgcgagctcgcgagagtcagct
aatctcataaacttagcctaagttcagattgtaggctgcaactcgcctacgtgaag
>EF0519951_Uncultured_haptophyte_MAMA64-136
gaggaataagcatcggctaactccgtgccagcagccgcggtaatacgggggatgcaagcg
ttatccggaatcattgggcgtaaagcgcctgtaggttgtttaataagtctgttgttaaag
actagggcttaaccctagaaaagcaatggaaactactagactagagtatggcaggggtag
agggaatttctagtgtagcggtgaaatgcgtagatattagaaagaacaccggtggcgaaa
gcgctctactggaccattactgacactcagaggcgaaagctagggtagcaaaagggatta
gatacccctgtagtcctagccgtaaacgatggatactagatgttgtgcataatgtacagt
atcgtagctaacgcgttaagtatcccgcctggggagtacgctcgcaagggtgaaactcaa
aggaattgacgggggcccgcacaagcggtggagcatgtggtttaattcgatgcaacgcga
agaaccttaccagggcttgacatactacagattcttttgagaaaaagaagtgccttcggg
aatgtagatacaggtggtgcatggctgtcgtcagctcgtgtcgtgagatgttgggttaag
tcccgcaacgagcgcaacccttatttttagttactaattcgttaggttctctagaaagac
tgccggtgacaaaccggaggaaggtgaggatgacgtcaagtcagcatgccccttatgtcc
tgggctacacacgtgctacaatggttaagacaaagagtcgcgagctcgcgagagtcagct
aatctcataaacttagcctaagttcagattgtaggctgcaactcgcctacgtgaag
>EF0520341_Uncultured_haptophyte_250304-36
gaggaataagcatcggctaactccgtgccagcagccgcggtaatacgggggatgcaagcg
ttatccggaatcattgggcgtaaagcgcctgtaggttgtttaataagtctgttgttaaag
actagggcttaaccctagaaaagcaatggaaactactagactagagtatggcaggggtag
agggaatttctagtgtagcggtgaaatgcgtagatattagaaagaacaccggtggcgaaa
gcgctctactggaccattactgacactcagaggcgaaagctagggtagcaaaagggatta
gatacccctgtagtcctagccgtaaacgatggatactagatgttgtgcataatgtacagt
atcgtagctaacgcgttaagtatcccgcctggggagtacgctcgcaagggtgaaactcaa
aggaattgacgggggcccgcacaagcggtggagcatgtggtttaattcgatgcaacgcga
agaaccttaccagggcttgacatactacagattcttttgagaaaaagaagtgccttcggg
aatgtagatacaggtggtgcatggctgtcgtcagctcgtgtcgtgagatgttgggttaag
tcccgcaacgagcgcaacccttatttttagttactaattcgttaggttctctagaaagac
tgccggtgacaaaccggaggaaggtgaggatgacgtcaagtcagcatgccccttatgtcc
tgggctacacacgtgctacaatggttaagacaaagagtcgcgagctcgcgagagtcagct
aatctcataaacttagcctaagttcagattgtaggctgcaactcgcctacatgaag
>EF0519851_Uncultured_haptophyte_MAMA64-123
gaggaataagcatcggctaactccgtgccagcagccgcggtaatacgggggatgcaagcg
ttatccggaatcattgggcgtaaagcgcctgtaggttgtttaataagtctgttgttaaag
actagggcttaaccctagaaaagcaatggaaactactagactagagtatggcaggggtag
agggaatttctagtgtagcggtgaaatgcgtagatattagaaagaacaccggtggcgaaa
gcgctctactggaccattactgacactcagaggcgaaagctagggtagcaaaagggatta
gatacccctgtagtcctagccgtaaacgatggatactagatgttgtgcataatgtacagt
atcgtagctaacgcgttaagtatcccgcctggggagtacgctcgcaagggtgaaactcaa
aggaattgacgggggcccgcacaagcggtggagcatgtggtttaattcgatgcaacgcga
agaaccttaccagggcttgacatactacagattcttttgagaaaaagaagtgccttcggg
aatgtagatacaggtggtgcatggctgtcgtcagctcgtgtcgtgagatgttgggttaag
tcccgcaacgagcgcaacccttatttttagttactaattcgttaggttctctagaaagac
tgccggtgacaaaccggaggaaggtgaggatgacgtcaagtcagcatgccccttatgtcc
tgggctacacacgtgctacaatggttaagacaaagagtcgcgagctcgcgagagtcagct
aatctcataaacttagcctaagttcagattgtaggctgcaactcgcctgcatgaag
>EF0520591_Uncultured_haptophyte_250304-72
gaggaataagcatcggctaactccgtgccagcagccgcggtaatacgggggatgcaagcg
ttatccggaatcattgggcgtaaagcgcctgtaggttgtttaataagtctgttgttaaag
actagggcttaaccctagaaaagcaatggaaactactagactagagtatggcaggggtag
agggaatttctagtgtagcggtgaaatgcgtagatattagaaagaacaccggtggcgaaa
gcgctctactggaccattactgacactcagaggcgaaagctagggtagcaaaagggatta
gatacccctgtagtcctagccgtaaacgatggatactagatgttgtgcataatgtacagt
atcgtagctaacgcgttaagtatcccgcctggggagtacgctcgcaagggtgaaactcaa
aggaattgacgggggcccgcacaagcggtggagcatgtggtttaattcgatgcaacgcga
agaaccttaccagggcttgacatactacagattcttttgagaaaaagaagtgccttcggg
aatgtagatacaggtggtgcatggctgtcgtcagctcgtgtcgtgagatgttgggttaag
tcccgcaacgagcgcaacccttatttttagttactaattcgttaggttctctagaaagac
tgccggtgacaaaccggaggaaggtgaggatgacgtcaagtcagcatgccccttatgtcc
tgggctacacacgtgctacaatggttaagacaaagagtcgcgagctcgcgagagtcagct
aatctcataaacttagcctaagttcagattgtaggctgcaactcgcctgcatgaag
>EF0520571_Uncultured_haptophyte_250304-68
gaggaataagcatcggctaactccgtgccagcagccgcggtaatacgggggatgcaagcg
ttatccggaatcattgggcgtaaagcgcctgtaggttgtttaataagtctgttgttaaag
actagggcttaaccctagaaaagcaatggaaactactagactagagtatggcaggggtag
agggaatttctagtgtagcggtgaaatgcgtagatattagaaagaacaccggtggcgaaa
gcgctctactggaccattactgacactcagagacgaaagctagggtagcaaaagggatta
gatacccctgtagtcctagccgtaaacgatggatactagatgttgtgcataatgtacagt
atcgtagctaacgcgttaagtatcccgcctggggagtacgctcgcaagggtgaaactcaa
aggaattgacgggggcccgcacaagcggtggagcatgtggtttaattcgatgcaacgcga
agaaccttaccagggcttgacatactacagattcttttgagaaaaagaagtgccttcggg
aatgtagatacaggtggtgcatggctgtcgtcagctcgtgtcgtgagatgttgggttaag
tcccgcaacgagcgcaacccttatttttagttactaattcgttaggttctctagaaagac
tgccggtgacaaaccggaggaaggtgaggatgacgtcaagtcagcatgccccttatgtcc
tgggctacacacgtgctacaatggttaagacaaagagtcgcgagctcgcgagagtcagct
aatctcataaacttagcctaagttcagattgtaggctgcaactcgcctacatgaag
>EF0520551_Uncultured_haptophyte_250304-66
gaggaataagcatcggctaactccgtgccagcagccgcggtaatacgggggatgcaagcg
ttatccggaatcattgggcgtaaagcgcctgtaggttgtttaataagtctgttgttaaag
actagggcttaaccctagaaaagcaatggaaactactagactagagtatggcaggggtag
agggaatttctagtgtagcggtgaaatgcgtagatattagaaagaacaccggtggcgaaa
gcgctctactggaccattactgacactcagaggcgaaagctagggtagcaaaagggatta
gatacccctgtagtcctagccgtaaacgatggatactagatgttgtgcataaagtacagt
atcatagctaacgcgttaagtatcccgcctggggagtacgctcgcaagggtgaaactcaa
aggaattgacgggggcccgcacaagcggtggagcatgtggtttaattcgatgcaacgcga
agaaccttaccagggcttgacatactacagattcttttgagaaaaagaagtgccttcggg
aatgtagatacaggtggtgcatggctgtcgtcagctcgtgtcgtgagatgttgggttaag
tcccgcaacgagcgcaacccttatttttagttactaattcgttaggttctctagaaagac
tgccggtgacaaaccggaggaaggtgaggatgacgtcaagtcagcatgccccttatgtcc
tgggctacacacgtgctacaatggttaagacaaagagtcgcgagctcgcgagagtcagct
aatctcataaacttagcctaagttcagattgtaggctgcaactcgcctacgtgaag
>EF0520091_Uncultured_haptophyte_250304-11
gaggaatsagcatcggctaactccgtgccagcagccgcggtaatacgggggatgcargcg
ttatccggaatcattgggcgtaaagcgcctgtaggttgtttaataagtctgttgttaaag
actagggcttaaccctagaaaagcaatggaaactactagactagagtatggcaggggtag
agggaatttctagtgtagcggtgaaatgcgtagatattagaaagaacaccggtggcgaaa
gcgctctactggaccattactgacactcagaggcgaaagctagggtagcaaaagggatta
gatacccctgtagtcctagccgtaaacgatggatactagatgttgtgcataaagtacagt
atcatagctaacgcgttaagtatcccgcctggggagtacgctcgcaagggtgaaactcaa
aggaattgacgggggcccgcacaagcggtggagcatgtggtttaattcgatgcaacgcga
agaaccttaccagggcttgacatactacagattcttttgagaaaaagaagtgccttcggg
aatgtagatacaggtggtgcatggctgtcgtcagctcgtgtcgtgagatgttgggttaag
tcccgcaacgagcgcaacccttatttttagttactaattcgttaggttctctagaaagac
tgccggtgacaaaccggaggaaggtgaggatgacgtcaagtcagcatgccccttatgtcc
tgggctacacacgtgctacaatggttaagacaaagagtcgcgagctcgcgagagtcagct
aatctcataaacttagcctaagttcagattgtaggctgcaactcgcctacatgaag
>EF0519421_Uncultured_haptophyte_MAMA64-36
gaggaataagcatcggctaactccgtgccagcagccgcggtaatacgggggatgcaagcg
ttatccggaatcattgggcgtaaagcgcctgtaggttgtttaataagtctgttgttaaag
actagagcttaaccctagaaaagcaatggaaactactagactagagtatggcaggggtag
agggaatttctagtgtagcggtgaaatgcgtagatattagaaagaacaccggtggcgaaa
gcgctctactggaccattactgacactcagaggcgaaagctagggtagcaaaagggatta
gatacccctgtagtcctagccgtaaacgatggatactagatgttgtgcataaagtacagt
atcgtagctaacgccttaagtatcccgcctggggagtacgctcgcaagggtgaaactcaa
aggaattgacgggggcccgcacaagcggtggagcatgtggtttaattcgatgcaacgcga
agaaccttaccagggcttgacatactacagattcttttgagaaaaagaagtgccttcggg
aatgtagatacaggtggtgcatggctgtcgtcagctcgtgtcgtgagatgttgggttaag
tcccgcaacgagcgcaacccttatttttagttactaattcgttaggttctctagaaagac
tgccggtgacaaaccggaggaaggtgaggatgacgtcaagtcagcatgccccttatgtcc
tgggctacacacgtgctacaatggttaagacaaagagttgcgagctcgcgagagtcagct
aatctcataaacttagcctaagttcagattgtaggctgcaactcgcctacatgaag
>EF0520261_Uncultured_haptophyte_250304-27
----------catcggctaactccgtgccagcagccgcggtaatacgggggatgcaagcg
ttatccggaatcattgggcgtaaagcgcctgtaggttgtttaataagtctgttgttaaag
actagggcttaaccctagaaaagcaatggaaactactagactagagtatggcaggggtag
agggaatttctagtgtagcggtgaaatgcgtagatattagaaagaacaccggtggcgaaa
gcgctctactggaccattactgacactcagaggcgaaagctagggtagcaaaagggatta
gatacccctgtagtcctagccgtaaacgatggatactagatgttgtgcataaagtacagt
atcatagctaacgcgttaagtatcccgcctggggagtacgctcgcaagggtgaaactcaa
aggaattgacgggggcccgcacaagcggtggagcatgtggtttaattcgatgcaacgcga
agaaccttaccagggcttgacatactacagattcttttgagaaaaagaagtgccttcggg
aatgtagatacaggtggtgcatggctgtcgtcagctcgtgtcgtgagatgttgggttaag
tcccgcaacgagcgcaacccttatttttagttactaattcgttaggttctctagaaagac
tgccggtgacaaaccggaggaaggtgaggatgacgtcaagtcagcatgccccttatgtcc
tgggctacacacgtgctacaatggttaagacaaagagtcgcgagctcgcgagagtcagct
aatctcataaacttagcctaagttcagattgtaggctgcaactcgcctacatgaag
>EF0520251_Uncultured_haptophyte_250304-25
---------kcatcggctaactccgtgccagcagccgcggtaatacgggggatgcaagcg
ttatccggaatcattgggcgtaaagcgcctgtaggttgtttaataagtctgttgttaaag
actagggcttaaccctagaaaagcaatggaaactactagactagagtatggcaggggtag
agggaatttctagtgtagcggtgaaatgcgtagatattagaaagaacaccggtggcgaaa
gcgctctactggaccattactgacactcagaggcgaaagctagggtagcaaaagggatta
gatacccctgtagtcctagccgtaaacgatggatactagatgttgtgcataaagtacagt
atcatagctaacgcgttaagtatcccgcctggggagtacgctcgcaagggtgaaactcaa
aggaattgacgggggcccgcacaagcggtggagcatgtggtttaattcgatgcaacgcga
agaaccttaccagggcttgacatactacagattcttttgagaaaaagaagtgccttcggg
aatgtagatacaggtggtgcatggctgtcgtcagctcgtgtcgtgagatgttgggttaag
tcccgcaacgagcgcaacccttatttttagttactaattcgttaggttctctagaaagac
tgccggtgacaaaccggaggaaggtgaggatgacgtcaagtcagcatgccccttatgtcc
tgggctacacacgtgctacaatggttaagacaaagagtcgcgagctcgcgagagtcagct
aatctcataaacttagcctaagttcagattgtaggctgcaactcgcctgcatgaag
>EF0519441_Uncultured_haptophyte_MAMA64-39
gaggaataagcatcggctaactccgtgccagcagccgcggtaatacgggggatgcaagcg
ttatccggaatcattgggcgtaaagcgcctgtaggttgtttaataagtctgttgttaaag
actagggcttaaccctagaaaagcaatggaaactactagactagagtatggcaggggtag
agggaatttctagtgtagcggtgaaatgcgtagatattagaaagaacaccggtggcgaaa
gcgctctactggaccattactgacactcagaggcgaaagctagggtagcaaaagggatta
gatacccctgtagtcctagccgtaaacgatggatactaggtgttgtgcatattgtacagt
atcgtagctaacgcgttaagtatcccgcctggggagtacgctcgcaagggtgaaactcaa
aggaattgacgggggcccgcacaagcggtggagcatgtggtttaattcgatgcaacgcga
agaaccttaccagggcttgacatactacagattcttttgagaaaaagaagtgccttcggg
aatgtagatacaggtggtgcatggctgtcgtcagctcgtgtcgtgagatgttgggttaag
tcccgcaacgagcgcaacccttatttttagttactaattcgttaggttctctagaaagac
tgccggtgacaaaccggaggaaggtgaggacgacgtcaagtcagcatgccccttatgtcc
tgggctacacacgtgctacaatggttaagacaaagagtcgcgagctcgcgagagtcagct
aatctcataaacttagcctaagttcagattgtaggctgcaactcgcctacgagaag
>EF0519471_Uncultured_haptophyte_MAMA64-43
gaggaataagcatcggctaactccgtgccagcagccgcggtaatacgggggatgcaagcg
ttatccggaatcattgggcgtaaagcgcctgtaggttgtttaataagtctgttgttaaag
actagggcttaaccctagaaaagcaatggaaactactagactagagtatggcaggggtag
agggaatttctagtgtagcggtgaaatgcgtagatattagaaagaacaccggtggcgaaa
gcgctctactggaccattactgacactcagaggcgaaagctagggtagcaaaagggatta
gatacccctgtagtcctagccgtaaacgatggatactagatgttgtgcataatgtacagt
atcgtagctaacgcgttaagtatcccgcctggggagtacgctcgcaagggtgaagctcaa
aggaattgacgggggcccgcacaagcggtggagcatgtggtttaattcgatgcaacgcga
agaaccttaccagggcttgacatactacagattcttttgagaaaaagaagtgccttcggg
aatgtagatacaggtggtgcatggctgtcgtcagctcgtgtcgtgagatgttgggttaag
tcccgcaacgagcgcaacccttatttttagttactaattcgttaggttctctagaaagac
tgccggtgacaaaccggaggaaggtgaggatgacgtcaagtcagcatgccccttatgtcc
tgggctacacacgtgctacaatggttaagacaaagagtcgcgagctcgcgagagtcagct
aatctcataaacttagcctaagttcagattgtaggctgcaactcgcctacagtgaa
>EF0519361_Uncultured_haptophyte_MAMA64-12
gaggaataagcatcggctaactccgtgccagcagccgcggtaatacgggggatgcaagcg
ttatccggaatcattgggcgtaaagcgcctgtaggttgtttaataagtctgttgttaaag
actagggctcaaccctagaaaagcaatggaaactactagactagagtatggcaggggcag
agggaatttctagtgtagcggtgaaatgcgtagatattagaaagaacaccggtggcgaaa
gcgctctgctggaccattactgacactcagaggcgaaagctagggtagcaaaagggatta
gatacccctgtagtcctagccgtaaacgatggatactagatgttgtgcatatcgtacagt
atcgaagctaacgcgttaagtatcccgcctggggagtacgctcgcaagggtgaaactcaa
aggaattgacgggggcccgcacaagcggtggagcatgtggtttaattcgatgcaacgcga
agaaccttaccagggcttgacatactacagattcttttgagaaaaagaagtgccttcggg
aatgtagatacaggtggtgcatggctgtcgtcagctcgtgtcgtgagatgttgggttaag
tcccgcaacgagcgcaacccttatttttagtcactaattcgttaggttctctagaaagac
tgccggtgacaaaccggaggaaggtgaggatgacgtcaagtcagcatgccccttatgtcc
tgggctacacacgtgctacaatggttaagacaaagagtcgcgagctcgcgagagtcagct
aatctcataaacttagcctaagttcagattgtaggctgcaactcgcctgcgtgaag
>EF0520661_Uncultured_haptophyte_250304-81
gaggaataagcatcggctaactccgtgccagcagccgcggtaatacgggggatgcaagcg
ttatccggaatcattgggcgtaaagcgcctgtaggttgtttaataagtctgttgttaaag
actagggctcaaccctaggaaagcaatggaaactactagactagagtatggcaggggcag
agggaatttctagtgtagcggtgaaatgcgtagatattagaaagaacaccggtggcgaaa
gcgctctgctggaccattactgacactcagaggcgaaagctagggtagcaaaagggatta
gatacccctgtagtcctagccgtaaacgatggatactagatgttgtgcatatcgtacagt
atcgaagctaacgcgttaagtatcccgcctggggagtacgctcgcaagggtgaaactcaa
aggaattgacgggggcccgcacaagcggtggagcatgtggtttaattcgatgcaacgcga
agaaccttaccagggcttgacatactacaaattctttagagataaagaagtgccttcggg
aatgtagatacaggtggtgcatggctgtcgtcagctcgtgtcgtgagatgttgggttaag
tcccgcaacgagcgcaacccttatttttagttactaattcgttaggttctctagaaagac
tgccggtgacaaaccggaggaaggtgaggatgacgtcaagtcagcatgccccttatgccc
tgggctacacacgtgctacaatggttaagacaaagagtcgcgagctcgcgagagtcagct
aatctcataaacttagcctaagttcagattgtaggctgcaactcgcctgcatgaag
>EF0520081_Uncultured_haptophyte_250304-10
gaggaataagcatcggctaactccgtgccagcagccgcggtaatacgggggatgcaagcg
ttatccggaatcattgggcgtaaagcgcctgtaggttgtttaataagtctgttgttaaag
actagggccaaaccctagaaaagcaatggaaactactagactagagtatggcaggggtag
agggaatttctagtgtagcggtgaaatgcgtagatattagaaagaacaccggtggcgaaa
gcgctctactggaccattactgacactcagaggcgaaagctagggtagcaaaagggatta
gatacccctgtagtcctagccgtaaacgatggatactagatgttgtgcttaatgtacagt
atcgtagctaacgcgttaagtatcccgcctggggagtacgctcgcaagggtgaaactcaa
aggaattgacgggggcccgcacaagcggtggagcatgtggtttaattcgatgcaacgcga
agaaccttaccagggcttgacatactacaaattcttttgagaaaaagaagtgccttcggg
aatgtagatacaggtggtgcatggctgtcgtcagctcgtgtcgtgagatgttgggttaag
tcccgcaacgagcgcaacccttatttttagttactaattcgttaggttctctagaaagac
tgccggtgacaaaccggaggaaggtgaggatgacgtcaagtcagcatgccccttatgccc
tgggctacacacgtgctacaatggctaagacaaagagtcgcgagcttgcaagagtcagct
aatctcataaacttagcctaagttcagattgtaggctgcaactcgcctacgtgaag
>EF0520121_Uncultured_haptophyte_250304-16
gaggaataagcatcggctaactccgtgccagcagccgcggtaatacgggggatgcaagcg
ttatccggaatcattgggcgtaaagcgcctgtaggttgtttaataagtctgttgttaaag
actagggcttaaccctagacaagcaatggaaactactagactagagtatggcaggggtag
agggaatttctagtgtagcggtgaaatgcgtagatattagaaagaacaccggtggcgaaa
gcgctctactggaccattactgacactcagaggcgaaagctagggtagcaaaagggatta
gatacccctgtagtcctagccgtaaacgatggatactagatgttgcgctttatgtgcagt
atcgtagctaacgcgttaagtatcccgcctggggagtacgctcgcaagggtgaaactcaa
aggaattgacgggggcccgcacaagcggtggagcatgtggtttaattcgatgcaacgcga
agaaccttaccagggcttgacatactacaaattcttttgagaaaaagaagtgccttcggg
aatgtagatacaggtggtgcatggctgtcgtcagctcgtgtcgtgagatgttgggttaag
tcccgcaacgagcgcaacccttatttttagttactaattcgttaggttctctagaaagac
tgccggtgacaaaccggaggaaggtgaggatgacgtcaagtcagcatgccccttatgccc
tgggctacacacgtgctacaatggttaagacaaagagtcgcaagcttgcaagagttagct
aatctcataaacttagcctaagttcagattgtaggctgcaactcgcctgcgtgaag
>EF0520931_Uncultured_haptophyte_MC615-18
gaggaataagcatcggctaactccgtgccagcagccgcggtaatacgggggatgcaagcg
ttatccggaatcattgggcgtaaagcgcctgtaggttgtttaataagtctgttgttaaag
actagggcttaaccctagaaaagcaatggaaactactagactagagtatggcaggggtag
agggaatttctagtgtagcggtgaaatgcgtagatattagaaagaacaccggtggcgaaa
gcgctctactggaccattactgacactcagaggcgaaagctagggtagcaaaagggatta
gatacccctgtagtcttagccgtaaacgatggatactagatgttgtgcataaagtacagt
atcatagctaacgcgttaagtatcccgcctggggagtacgctcgcaagggtgaaactcaa
aggaattgacgggggcccgcacaagcggtggagcatgtggtttaattcgatgcaacgcga
agaaccttaccagggcttgacatactacaaatctttttgagaaagaggagtgccttcggg
aatgtagatacaggtggtgcatggctgtcgtcagctcgtgtcgtgagatgttgggttaag
tcccgcaacgagcgcaacccttatttttagttactaattcgttaggttttctagaaagac
tgccggtgacaaaccggaggaaggtgaggatgacgtcaagtcagcatgccccttatgtcc
tgggctacacacgtgctacaatggctaagacaaagagtcgcgagctcgtgagagtcagct
aatctcgtaaacttagcctaagttcagattgtaggctgcaactcgcctgcagaag-
>EF0520761_Uncultured_haptophyte_250304-92
gaggaataagcatcggctaactccgtgccagcagccgcggtaatacgggggatgcaagcg
ttatccggaatcattgggcgtaaagcgcctgtaggttgtttaataagtctgttgttaaag
actagggcttaaccctagaaaagcaatggaaactactagactagagtatggcaggggtag
agggaatttctagtgtagcggtgaaatgcgtagatattagaaagaacaccggtggcgaaa
gcgctctactggaccattactgacactcagaggcgaaagctagggtagcaaaagggatta
gatacccctgtagtcttagccgtaaacgatggatactagatgttgtgcataaagtacagt
atcatagctaacgcgttaagtatcccgcctggggagtacgctcgcaagggtgaaactcaa
aggaattgacgggggcccgcacaagcggtggagcatgtggtttaattcgatgcaacgcga
agaaccttaccagggcttgacatactacaaatctttttgagaaagaggagtgccttcggg
aatgtagatacaggtggtgcatggctgtcgtcagctcgtgtcgtgagatgttgggttaag
tcccgcaacgagcgcaacccttatttttagttactaattcgttaggttttctagaaagac
tgccggtgacaaaccggaggaaggtgaggatgacgtcaagtcagcatgccccttatgtcc
tgggctacacacgtgctacaatggctaagacaaagagtcgcgagctcgtgagagtcagct
aatctcgtaaacttagcctaagttcagattgtaggctgcaactcgcctacatgaag
>EF0521851_Uncultured_haptophyte_MC622-18
gaggaataagcatcggctaactccgtgccagcagccgcggtaatacgggggatgcaagcg
ttatccggaatcattgggcgtaaagcgcctgtaggttgtttaataagtctgttgttaaag
actagggcttaaccctagaaaagcaatggaaactactagactagagtatggcaggggtag
agggaatttctagtgtagcggtgaaatgcgtagatattagaaagaacaccagtggcgaaa
gcgctctactggaccattactgacactcagaggcgaaagctagggtagcaaaagggatta
gatacccctgtagtcctagccgtaaacgatggatactagatgttgtgcttaatgtacagt
atcgtagctaacgcgttaagtatcccgcctggggagtacgctcgcaagggtgaaactcaa
aggaattgacgggggcccgcacaagcggtggagcatgtggtttaattcgatgcaacgcga
agaaccttaccagggcttgacatactacaaattttttagagatagaaaagtgcctttggg
aatgtagatacaggtggtgcatggctgtcgtcagctcgtgtcgtgggatgttgggttaag
tcccgcaacgagcgcaacccttatttttagttactaacttgttaggttttctagaaagac
tgccggtgacaaaccggaggaaggtgaggatgacgtcaagtcagcatgccccttatgtcc
tgggctacacacgtgctacaatggttaagacaaagagtcgcgagctcgcgagagtcagct
aatctcataaacttagcctaagttcagattgtaggctgcaactcgcctacgtgaag
>EF0521871_Uncultured_haptophyte_MC622-20
gaggaataagcatcggctaactccgtgccagcagccgcggtaatacgggggatgcaagcg
ttatccggaatcattgggcgtaaagcgcctgtaggttgtttaataagtctgttgttaaag
actagggcttaaccctagaaaagcaatggaaactactagactagagtatggcaggggtag
agggaatttctagtgtagcggtgaaatgcgtagatattagaaagaacaccagtggcgaaa
gcgctctactggaccattactgacactcagaggcgaaagctagggtagcaaaagggatta
gatacccctgtagtcctagccgtaaacgatggatactagatgttgtgcttcatgtacagt
atcgtagctaacgcgttaagtatcccgcctggggagtacgctcgcaagggtgaaactcaa
aggaattgacgggggcccgcacaagcggtggagcatgtggtttaattcgatgcaacgcga
agaaccttaccagggcttgacatactacaaattctttagagatagagaagtgccttcggg
aatgtagatacaggtggtgcatggctgtcgtcagctcgtgtcgtgagatgttgggttaag
tcccgcaacgagcgcaacccttatttttagttactaattcgttaggttttctagaaagac
tgccggtgacaaaccggaggaaggtgaggatgacgtcaagtcagcatgccccttatgccc
tgggctacacacgtgctacaatggttaagacaaagagtcgcgagctcgcgagagtcagct
aatctcataaacttagcctaagttcagattgtaggctgcaactcgcctgcatgaag
>EF0522231_Uncultured_haptophyte_MC622-63
gaggaataagcatcggctaactccgtgccagcagccgcggtaatacgggggatgcaagcg
ttatccggaatcattgggcgtaaagcgcctgtaggttgtttaataagtctgttgttaaag
actagggcctaaccctagaaaagcaatggaaactactagactagagtatggcaggggtag
agggaatttctagtgtagcggtgaaatgcgtagatattagaaagaacaccagtggcgaaa
gcgctctactggaccattactgacactcagaggcgaaagctagggtagcaaaagggatta
gatacccctgtagtcctagccgtaaacgatggatactagatgttgtgcttcatgtacagt
atcgtagctaacgcgttaagtatcccgcctggggagtacgctcgcaagggtgaaactcaa
aggaattgacgggggcccgcacaagcggtggagcatgtggtttaattcgatgcaacgcga
agaaccttaccagggcttgacatactacaaattctttagagatagagaagtgccttcggg
aatgtagatacaggtggtgcatggctgtcgtcagctcgtgtcgtgagatgttgggttaag
tcccgcaacgagcgcaacccttatttttagttactaattcgttaggttttctagaaagac
tgccggtgacaaaccggaggaaggtgaggatgacgtcaagtcagcatgccccttatgccc
tgggctacacacgtgctacaatggttaagacaaagagtcgcgagctcgcgagagtcagct
aatctcataaacttagcctaagttcagattgtaggctgcaactcgcctacatgaag
>EF0520311_Uncultured_haptophyte_250304-32
gaggaataagcatcggctaactccgtgccagcagccgcggtaatacgggggatgcaagcg
ttatccggaatcattgggcgtaaagcgcctgtaggttgtttaataagtctgttgttaaag
actagggctcaaccctagaaaagcaatggaaactactagactagagtatggcaggggtag
agggaatttctagtgtagcggtgaaatgcgtagatattagaaagaacaccggtggcgaaa
gcgctctactggaccattactgacactcagaggcgaaagctagggtagcaaaagggatta
gatacccctgtagtcctagccgtaaacgatggatactagatgttgtgatttatttacagt
gtcctagctaacgcgttaagtatcccgcctggggagtacgctcgcaagggtgaaactcaa
aggaattgacgggggcccgcacaagcggtggagcatgtggtttaattcgatgcaacgcga
agaaccttaccagggcttgacatactacagattctttagagatagagaagtgccttcggg
aatgtagatacaggtggtgcatggctgtcgtcagctcgtgtcgtgagatgttgggttaag
tcccgcaacgagcgcaacccttatttttagttactaattcgttaggttctctagaaagac
tgccggtgacaaaccggaggaaggtgaggatgacgtcaagtcagcatgccccttatgccc
tgggctacacacgtgctacaatggttaagacaaagagtcgcgagctcgcgagagtcagct
aatctcataaacttagcctaagttcagattgtaggctgcaactcgcctgcgtgaag
>EF0520671_Uncultured_haptophyte_250304-82
gaggaataagcatcggctaactccgtgccagcagccgcggtaatacgggggatgcaagcg
ttatccggaatcattgggcgtaaagcgcctgtaggttgtttaataagtctgttgttaaag
actagggctcaaccctagaaaagcaatggaaactactagactagagtatggcaggggtag
agggaatttctagtgtagcggtgaaatgcgtagatattagaaagaacaccggtggcgaag
gcgctctactggaccattactgacactcagaggcgaaagctagggtagcaaaagggatta
gatacccctgtagtcctagccgtaaacgatggatactagatgttgtgcgtaaagtacagt
atcctagctaacgcgttaagtatcccgcctggggagtacgctcgcaagggtgaaactcaa
aggaattgacgggggcccgcacaagcggtggagcatgtggtttaattcgatgcaacgcga
agaaccttaccagggcttgacatactacaaattctttagagatagagaagtgccttcggg
aatgtagatacaggtggtgcatggctgtcgtcagctcgtgtcgtgagatgttgggttaag
tcccgcaacgagcgcaacccttgtttttagttactaattcgttaggttttctagaaagac
tgccggtgacaaaccggaggaaggtgaggatgacgtcaagtcagcatgccccttatgtcc
tgggctacacacgtgctacaatggttaagacaaagagtcgcgagctcgcgagagtcagct
aatctcataaacttagcctaagttcagattgtaggctgcaactcgcctacatgaag
>EF0520491_Uncultured_haptophyte_250304-53
gaggaataagcatcggctaactccgtgccagcagccgcggtaatacgggggatgcaagcg
ttatccggaatcattgggcgtaaagcgcctgtaggttgtttaataagtctgttgttaaag
actagggctcaaccctagaaaagcaatggaaactactagactagagtatggcaggggtag
agggaatttctagtgtagcggtgaaatgcgtagatattagaaagaacaccggtggcgaaa
gcgctctactggaccattactgacactcagaggcgaaagctagggtagcaaaagggatta
gatacccctgtagtcctagccgtaaacgatggatactagatgttgtacgtaaagtacagt
atcctagctaacgcgttaagtatcccgcctggggagtacgctcgcaagggtgaaactcaa
aggaattgacgggggcccgcacaagcggtggagcatgtggtttaattcgatgcaacgcga
agaaccttaccagggcttgacatactacaaattctttagagatagagaagtgccttcggg
aatgtagatacaggtggtgcatggctgtcgtcagctcgtgtcgtgagatgttgggttaag
tcccgcaacgagcgcaacccttgtttttagttactaattcgttaggttttctagaaagac
tgccggtgacaaaccggaggaaggtgaggatgacgtcaagtcagcatgccccttatgtcc
tgggctacacacgtgctacaatggttaagacaaagagtcgcgagctcgcgagagtcagct
aatctcataaacttagcctaagttcagattgtaggctgcaactcgcctgcgtgaag
>HM1330501_Uncultured_marine_haptophyte_Biosope_T148_16S_PLA491010
------------------------------------------------------------
--atccggaatcattgggcgtaaagcgcctgtaggttgtttaataagtctgttgttaaag
actagggctcaaccctagaaaagcaatggaaactactagactagagtatggcaggggtag
agggaatttctagtgtagcggtgaaatgcgtagatattagaaagaacaccggtggcgaaa
gcgctctactggaccattactgacactcagaggcgaaagctagggtagcaaaagggatta
gatacccctgtagtcctagccgtaaacgatggatactagatgttgtacgtaaagtacagt
atcctagctaacgcgttaagtatcccgcctggggagtacgctcgcaagggtgaaactcaa
aggaattgacgggggcccgcacaagcggtggagcatgtggtttaattcgatgcaacgcga
agaaccttaccagggcttgacatactacaaattctttagagatagagaagtgccttcggg
aatgtagatacaggtggtgcatggctgtcgtcagctcgtgtcgtgagatgttgggttaag
tcccgcaacgagcgcaacccttgtttttagttactaattcgttaggttttctagaaagac
tgccggtgacaaaccggaggaaggtgaggatgacgtcaagtcagcatgccccttatgtcc
tgggctacacacgtgctacaatggttaagacaaagagtcgcgagctcgcgagagtcagct
aatctcataaacttagcctaagttcagattgtaggctgcaactc------------
>EF0521621_Uncultured_haptophyte_MC615-95
gaggaataagcatcggctaactccgtgccagcagccgcggtaatacgggggatgcaagcg
ttatccggaatcattgggcgtaaagcgcctgtaggttgtttaataagtctgttgttaaag
actagggcttaaccctagaaaagcaatggaaactaatagactagagtatggcaggggtag
agggaatttctagtgtagcggtgaaatgcgtagatattagaaagaacaccagtggcgaaa
gcgctctactggaccattactgacactcagaggcgaaagctagggtagcaaaagggatta
gatacccctgtagtcctagccgtaaacgatggatactagatgttgtgc-ttccgtacagt
gtcatagctaacgcgttaagtatcccgcctggggagtacgctcgcaagggtgaaactcaa
aggaattgacgggggcccgcacaagcggtggagcatgtggtttaattcgatgcaacgcga
agaaccttaccagggcttgacatactacaaattctttagagatagagaagtgccttcggg
aatgtagatacaggtggtgcatggctgtcgtcagctcgtgtcgtgagatgttgggttaag
tcccgcaacgagcgcaacccttatttttagttaccaattcgttgggttctctagaaagac
tgccggtgacaaaccggaggaaggtgaggatgacgtcaagtcagcatgccccttatgtcc
tgggctacacacgtgctacaatggttaagacaaagagtcgcgagctcgcaagagtcagct
aatctcataaacttagcctaagttcagattgtaggctgcaactcgcctacatgaag
>EF0520221_Uncultured_haptophyte_250304-22
gaggaataagcatcggctaactccgtgccagcagccgcggtaatacgggggatgcaagcg
ttatccggaatcattgggcgtaaagcgcctgtaggttgtttaataagtctgttgttaaag
actagggctcaaccctagaaaagcaatggaaactattagacttgagtatggcaggggtag
agggaatttctagtgtagcggtgaaatgcgtagatattagaaagaacaccggtggcgaaa
gcgctctactggaccattactgacactcagaggcgaaagctagggtagcaaaagggatta
gatacccctgtagtcctagccgtaaacgatggatactagatgttgtgctttccgtacagt
atcgtagctaacgcgttaagtatcccgcctggggagtacgctcgcaagggtgaaactcaa
aggaattgacgggggcccgcacaagcggtggagcatgtggtttaattcgatgcaacgcga
agaaccttaccaggacttgacatactacaaattctttagagatagagaagtgccttcggg
aatgtagatacaggtggtgcatggctgtcgtcagctcgtgtcgtgagatgttgggttaag
tcccgcaacgagcgcaacccttatttttagttaccaattcgttgggttctctagaaagac
tgccggtgacaaaccggaggaaggtgaggatgacgtcaagtcagcatgccccttatgtcc
tgggctacacacgtgctacaatggttaagacaaagagtcgcgagctcgcaagagtcagct
aatctcataaacttagcctaagttcagattgtaggctgcaactcgcctgcatgaag
>EF0521141_Uncultured_haptophyte_MC615-41
gaggaataagcatcggctaactccgtgccagcagccgcggtaatacgggggatgcaagcg
ttatccggaatcattgggcgtaaagcgcctgtaggttgtttaataagtctgttgttaaag
actagggctcaaccctagaaaagcaatggaaactactagactagagtatggcaggggtag
agggaatttctagtgtagcggtgaaatgcgtagatattagaaagaacaccggtggcgaaa
gcgctctactggaccattactgacactcagaggcgaaagctagggtagcaaaagggatta
gatacccctgtagtcctagccgtaaacgatggatactagatgttgtgctttatgtacagt
atcgtagctaacgcgttaagtatcccgcctggggagtacgctcgcaagggtgaaactcaa
aggaattgacgggggcccgcacaagcggtggagcatgtggtttaattcgatgcaacgcga
agaaccttaccagggcttgacatactacaaattctttagagatagagaagtgccttcggg
aatgtagatacaggtggtgcatggctgtcgtcagctcgtgtcgtgagatgttgggttaag
tcccgcaacgagcgcaacccttatttttagttactaacttgttaggttttctagaaagac
tgccggtgacaaaccggaggagggtaaggatgacgtcaagtcagcatgccccttatgtcc
tgggctacacacgtgctacaatggttaagacaaagagtcgcgagctcgcaagagtcagct
aatctcataaacttagcctaagttcagattgtaggctgcaactcgcctacatgaag
>EF0520281_Uncultured_haptophyte_250304-29
gaggaataakcatcggctaactccgtgccagcagccgcggtaatacgggggatgcaagcg
ttatccggaatcattgggcgtaaagcgcctgtaggttgtttaataagtctgttgttaaag
actagggcttaaccctagaaaagcaatggaaactactagactagagtatggcaggggtag
agggaatttctagtgtagcggtgaaatgcgtagatattagaaagaacaccggtggcgaaa
gcgctctactggaccattactgacactcagaggcgaaagctagggtagcaaaagggatta
gatacccctgtagtcctagccgtaaacgatggatactagatgttgtgcataaagtacagt
atcgtagctaacgcgttaagtatcccgcctggggagtacgctcgcaagggtgaaactcaa
aggaattgacgggggcccgcacaagcggtggagcatgtggtttaattcgatgcaacgcga
agaaccttaccagggcttgacatactacagatctttttgagaaaaaagagtgccttcggg
aatgtagatacaggtggtgcatggctgtcgtcagctcgtgtcgtgagatgttgggttaag
tcccgcaacgagcgcaacccttatttttagttactaattcgttaggttctctagaaagac
tgccggtgacaaaccggaggaaggtgaggatgacgtcaagtcagcatgccccttatgtcc
tgggctacacacgtgctacaatgggtaagacaaagagttgcgagctcgcgagagtcagct
aatctcataaacttcccctaagttcagattgtaggctgcaactcgcctacatgaag
>EF0520651_Uncultured_haptophyte_250304-79
-------sttcatcggctaactccgtgccagcagccgcggtaatacgggggatgcaagcg
ttatccggaatcattgggcgtaaagcgcctgtaggttgtttaataagtctgttgttaaag
actagggcttaaccctaggaaagcaatggaaactactagacttgagtatggcaggggtag
agggaatttctagtgtagcggtgaaatgcgtagatattagaaagaacaccggtggcgaaa
gcgctctactggaccattactgacactcagaggcgaaagctagggtagcaaaagggatta
gatacccctgtagtcctagccgtaaacgatggatactagatgttgtgctttatgtacagt
atcgtagctaacgcgttaagtatcccgcctggggagtacgctcgcaagggtgaaactcaa
aggaattgacgggggcccgcacaagcggtggagcatgtggtttaattcgatgcaacgcga
agaaccttaccagggcttgacatactacaaattcttttgagaaaaagaagtgccttcggg
aatgtagatacaggtggtgcatggctgtcgtcagctcgtgtcgtgagatgttgggttaag
tcccgcaacgagcgcaacccttatttttagttactaattcgttaggttctctagaaagac
tgccggtgacaaaccggaggaaggtgaggatgacgtcaagtcagcatgccccttatgtcc
tgggctacacacgtgctacaatggttaagacaaagagtcgcgagctcgtgagagtcagct
aatctcgtaaacttagcctaagttcagattgtaggctgcaactcgcctgcatgaag
>HM1330151_Uncultured_marine_haptophyte_Biosope_T123_16S_PLA491005
------------------------------------------------------------
-------gaatcattgggcgtaaagcgcctgtaggttgtttaataagtctgttgttaaag
cctagggcttaaccctagaaaagcaatggaaactactagactagagtatggcaggggtag
agggaatttctagtgtagcggtgaaatgcgtagatattagaaagaacaccggtggcgaaa
gcgctctactggaccattactgacactcagaggcgaaagctagggtagcaaaagggatta
gatacccctgtagtcctagccgtaaacgatggatactagatgttgtgcttcatgtacagt
atcgtagctaacgcgttaagtatcccgcctggggagtacgctcgcaagggtgaaactcaa
aggaattgacgggggcccgcacaagcggtggagcatgtggtttaattcgatgcaacgcga
agaaccttaccagggcttgacatactacgaattcttttgagaaaaagaagtgccttcggg
aacgtagatacaggtggtgcatggctgtcgtcagctcgtgtcgtgagatgttgggttaag
tcccgcaacgagcgcaacccttatttttagttactaattcgttaggttctctagaaagac
tgccggtgacaaaccggaggaaggtgaggatgacgtcaagtcagcatgccccttatgtcc
tgggctacacacgtgctacaatgattaagacaaagagtcgcgagctcgcgagagtcagct
aatctcataaacttagcctaagttcagattgtaggctgca----------------
>EF0520641_Uncultured_haptophyte_250304-77
---------ytatcggctaactccgtgccagcagccgcggtaatacgggggatgcaagcg
ttatccggaatcattgggcgtaaagcgcctgtaggttgtttaataagtctgttgttaaag
cctagggcttaaccctagaaaagcaatggaaactactagactagagtatggcaggggtag
agggaatttctagtgtagcggtgaaatgcgtagatattagaaagaacaccggtggcgaaa
gcgctctactggaccattactgacactcagaggcgaaagctagggtagcaaaagggatta
gatacccctgtagtcctagccgtaaacgatggatactagatgttgtgcttcatgtacagt
atcgtagctaacgcgttaagtatcccgcctggggagtacgctcgcaagggtgaaactcaa
aggaattgacgggggcccgcacaagcggtggagcatgtggtttaattcgatgcaacgcga
agaaccttaccagggcttgacatactacgaattcttttgagaaaaagaagtgccttcggg
aacgtagatacaggtggtgcatggctgtcgtcagctcgtgtcgtgagatgttgggttaag
tcccgcaacgagcgcaacccttatttttagttactaattcgttaggttctctagaaagac
tgccggtgacaaaccggaggaaggtgaggatgacgtcaagtcagcatgccccttatgtcc
tgggctacacacgtgctacaatggttaagacaaagagtcgcgagctcgcgagagtcagct
aatctcataaacttagcctaagttcagattgtaggctgcaactcgcctgcatgaag
>HM1331711_Uncultured_marine_haptophyte_Biosope_T35_16S_PLA491028
------------------------------------------------------------
--atccggaatcattgggcgtaaagcgcctgtaggttgtttaataagtctgttgttaaag
actagggcttaaccctagaaaagcaatggaaactactagactagagtatggcaggggtag
agggaatttctagtgtagcggtgaaatgcgtagatattagaaagaacaccggtggcgaaa
gcgctctactggaccattactgacactcagaggcgaaagctagggtagcaaaagggatta
gatacccctgtagtcctagccgtaaacgatggatactagatgttgtgcttcctgtacagt
atcgtagctaacgcgttaagtatcccgcctggggagtacgctcgcaagggtgaaactcaa
aggaattgacgggggcccgcacaagcggtggagcatgtggtttaattcgatgcaacgcga
agaaccttaccaggacttgacatactacgaattcttttgagaaaaagaagtgccttcggg
aatgtagatacaggtggtgcatggctatcgtcagctcgtgtcgtgagatgttgggttaag
tcccgcaacgagcgcaacccttatttttagttactaattcgttaggttctctagaaagac
tgccggtgacaaaccggaggaaggtgaggatgacgtcaagtcagcatgccccttatgtcc
tgggctacacacgtgctacaatggttaagacaaagagtcgcgagctcgcgagagtcagct
aatctcataaacttagcctaagttcagattgtaggctgca----------------
>HM1331681_Uncultured_marine_haptophyte_Biosope_T35_16S_PLA491023
------------------------------------------------------------
---------atcattgggcgtaaagcgcctgtaggttgtttaataagtctgttgttaaag
actagggcttaaccctagaaaagcaatggaaactactagactagagtatggcaggggtag
agggaatttctagtgtagcggtgaaatgcgtagatattagaaagaacaccggtggcgaaa
gcgctctactggaccattactgacactcagaggcgaaagctagggtagcaaaagggatta
gatacccctgtagtcctagccgtaaacgatggatactagatgttgtgcttcctgtacagt
atcgtagctaacgcgttaagtatcccgcctggggagtacgctcgcaagggtgaaactcaa
aggaattgacgggggcccgcacaagcggtggagcatgtggtttaattcgatgcaacgcga
agaaccttaccaggacttgacatactacgaattcttttgagaaaaagaagtgccttcggg
aatgtagatacaggtggtgcatggctgtcgtcagctcgtgtcgtgagatgttgggttaag
tcccgcaacgagcgcaacccttatttttagttactaattcgttaggttctctagaaagac
tgccggtgacaaaccggaggaaggtgaggatgacgtcaagtcagcatgccccttatgtcc
tgggctacacacgtgctacaatggttaagacaaagagtcgcgagctcgcgagagtcagct
aatctcataaacttagcctaagttcagattgtaggctgcaac--------------
>HM1331751_Uncultured_marine_haptophyte_Biosope_T35_16S_PLA491033
------------------------------------------------------------
---------atcattgggcgtaaagcgcctgtaggttgtttaataagtctgttgttaaag
actagggcttaaccctagaaaagcaatggaaactactagactagagtatggcaggggtag
agggaatttctagtgtagcggtgaaatgcgtagatattagaaagaacaccggtggcgaaa
gcgctctactggaccattactgacactcagaggcgaaagctagggtagcaaaagggatta
gatacccctgtagtcctagccgtaaacgatggatactagatgttgtgcttcctgtacagt
atcgtagctaacgcgttaagtatcccgcctggggagtacgctcgcaagggtgaaactcaa
aggaattgacgggggcccgcacaagcggtggagcatgtggtttaattcgatgcaacgcga
agaaccttaccaggacttgacatactacgaattcttttgagaaaaagaagtgccttcggg
aatgtagatacaggtggtgcatggctgtcgtcagctcgtgtcgtgagatgttgggttaag
tcccgcaacgagcgcaacccttatttttagttactaattcgttaggttctctagaaagac
tgccggtgacaaaccggaggaaggtgaggatgacgtcaagtcagcatgccccttatgtcc
tgggctacacacgtgctacaatggttaagacaaagagtcgcgagctcgcgagagtcagct
aatctcataaacttagcctaagttcagattgtaggctgcaact-------------
>HM1335031_Uncultured_marine_haptophyte_Biosope_T84_16S_PLA491030
------------------------------------------------------caagcg
ttatccggaatcattgggcgtaaagcgcctgtaggttgtttaataagtctgttgttaaag
actagggcttaaccctagaaaagcaatggaaactactagactagagtatggcaggggtag
agggaatttctagtgtagcggtgaaatgcgtagatattagaaagaacaccagcggcgaaa
gcgctctactggaccattactgacactcagaggcgaaagctagggtagcaaaagggatta
gatacccctgtagtcttagccgtaaacgatggatactagatgttgtgcatatcgtacagt
atcatagctaacgcgttaagtatcccgcctggggagtacgctcgcaagggtgaaactcaa
aggaattgacgggggcccgcacaagcggtggagcatgtggtttaattcgatgcaacgcga
agaaccttaccagggcttgacatactacaaattcttttgagaaaaggaagtgccttcggg
aatgtagatacaggtggtgcatggctgtcgtcagctcgtgtcgtgagatgttgggttaag
tcccgcaacgagcgcaacccttatttttagttactaactcgttaggttttctagaaagac
tgccggtgacaaaccggaggaaggtgaggatgacgtcaagtcagcatgccccttatgtcc
tgggctacacacgtgctacaatggttaagacaaagagtcgcgagctcgcaagagtcagct
aatctcataaacttagcctaagttcagattgtaggctgcaa---------------
>HM1335581_Uncultured_marine_haptophyte_Biosope_T88_16S_PLA491029
------------------------------------------------------gcagcg
ttatccggaatcattgggcgtaaagcgcctgtaggttgtttaataagtctgttgttaaag
actagggcttaaccctagaaaagcaatggaaactactagactagagtatggcaggggtag
agggaatttctagtgtagcggtgaaatgcgtagatattagaaagaacaccggtggcgaaa
gcgctctaccggaccattactgacactcagaggcgaaagctagggtagcaaaagggatta
gatacccctgtagtcctagccgtaaacgatggatactagatgttgtgcataaagtacagt
atcgtagctaacgcgttaagtatcccgcctggggagtacgctcgcaagggtgaaactcaa
aggaattgacgggggcccgcacaagcggtggagcatgtggtttaattcgatgcaacgcga
agaaccttaccagggcttgacatactacaaattcttttgagaaaaagaagtgccttcggg
aatgtagatacaggtggtgcatggctgtcgtcagctcgtgtcgtgagatgttgggttaag
tcccgcaacgagcgcaacccttatttttagttactaattcgttaggttctctagaaagac
tgccggtgacaaaccggaggaaggtgaggatgacgtcaagtcagcatgccccttatgccc
tgggctacacacgtgctacaatggttaagacaaagagtcgcgaactcgcgagagtcagct
aatctcataaacttaacctaagttcagattgtaggctgcaa---------------
>HM1333201_Uncultured_marine_haptophyte_Biosope_T58_16S_PLA491004
------------------------------------------------------------
-tatccggaatcattgggcgtaaagcgcctgtaggttgtttaataagtctgttgttaaag
actagggcttaaccctagaaaagcaatggaaactactagactagagtatggcaggggtag
agggaatttctagtgtagcggtgaaatgcgtagatattagaaagaacaccggtggcgaaa
gcgctctactggaccattactgacactcagaggcgaaagctagggtagcaaaagggatta
gatacccctgtagtcctagccgtaaacgatggatactagatgttgtgcataacgtacagt
atcgtagctaacgcgttaagtatcccgcctggggagtacgctcgcaagggtgaaactcaa
aggaattgacgggggcccgcacaagcggtggagcatgtggtttaattcgatgcaacgcga
agaaccttaccagggcttgacatactacaaattcttttgagaaaaagaagtgccttcggg
aatgtagatacaggtggtgcatggctgtcgtcagctcgtgtcgtgagatgttgggttaag
tcccgcaacgagcgcaacccttatttttagttactaattcgttaggttctctagaaagac
tgccggtgacaaaccggaggaaggtgaggatgacgtcaagtcagcatgccccttatgtcc
tgggctacacacgtgctacaatggttaagacaaagagtcgcgagctcgcgagagtcagct
aatctcataaacttagcctaagttcagattgtaggctgcaa---------------
>HM1333241_Uncultured_marine_haptophyte_Biosope_T58_16S_PLA491010
------------------------------------------------------------
ttatccggaatcattgggcgtaaagcgcctgtaggttgtttaataagtctgttgttaaag
actagggctcaaccctagaaaagcaatggaaactactagactagagtatggcaggggtag
agggaatttctagtgtagcggtgaaatgcgtagatattagaaagaacaccggtggcgaaa
gcgctctactggaccattactgacactcagaggcgaaagctagggtagcaaaagggatta
gatacccctgtagtcctagccgtaaacgatggatactagatgttgtgcataacgtacagt
atcgtagctaacgcgttaagtatcccgcctggggagtacgctcgcaagggtgaaactcaa
aggaattgacgggggcccgcacaagcggtggagcatgtggtttaattcgatgcaacgcga
agaaccttaccagggcttgacatactacaaattcttttgagaaaaagaagtgccttcggg
aatgtagatacaggtggtgcatggctgtcgtcagctcgtgtcgtgagatgttgggttaag
tcccgcaacgagcgcaacccttatttttagttactaattcgttaggttctctagaaagac
tgccggtgacaaaccggaggaaggtgaggatgacgtcaagtcagcatgccccttatgtcc
tgggctacacacgtgctacaatggttaagacaaagagtcgcgagctcgtgagagtcagct
aatctcataaacttagcctaagttcagattgtaggctgcaa---------------
>HM1333231_Uncultured_marine_haptophyte_Biosope_T58_16S_PLA491009
-------------------------------------------------------cagcg
ttatccggaatcattgggcgtaaagcgcctgtaggttgtttaataagtctgttgttaaag
actagggctcaaccctagaaaagcaatggaaactactagactagagtatggcaggggtag
agggaatttctagtgtagcggtgaaatgcgtagatattagaaagaacaccggtggcgaaa
gcgctctactggaccattactgacactcagaggcgaaagctagggtagcaaaagggatta
gatacccctgtagtcctagccgtaaacgatggatactagatgttgtgcataacgtacagt
atcgtagctaacgcgttaagtatcccgcctggggagtacgctcgcaagggtgaaactcaa
aggaattgacgggggcccgcacaagcggtggagcatgtggtttaattcgatgcaacgcga
agaaccttaccagggcttgacatactacaaattcttttgagaaaaagaagtgccttcggg
aatgtagatacaggtggtgcatggctgtcgtcagctcgtgtcgtgagatgttgggttaag
tcccgcaacgagcgcaacccttatttttagttactaattcgttaggttctctagaaagac
tgccggtgacaaaccggaggaaggtgaggatgacgtcaagtcagcatgccccttatgtcc
tgggctacacacgtgctacaatggttaagacaaagagtcgcgagctcgtgagagtcagct
aatctcataaacttagcctaagttcagattgtaggctgcaa---------------
>HM1333191_Uncultured_marine_haptophyte_Biosope_T58_16S_PLA491003
------------------------------------------------------------
--atccggaatcattgggcgtaaagcgcctgtaggttgtttaataagtctgttgttaaag
actagggcttaaccctagaaaagcaatggaaactactagactagagtatggcaggggtag
agggaatttctagtgtagcggtgaaatgcgtagatattagaaagaacaccggtggcgaaa
gcgctctactggaccattactgacactcagaggcgaaagctagggtagcaaaagggatta
gatacccctgtagtcctagccgtaaacgatggatactagatgttgtgcataatgtacagt
atcgtagctaacgcgttaagtatcccgcctggggagtacgctcgcaagggtgaaactcaa
aggaattgacgggggcccgcacaagcggtggagcatgtggtttaattcgatgcaacgcga
agaaccttaccagggcttgacatactacagattcttttgagaaaaagaagtgccttcggg
aatgtagatacaggtggtgcatggctgtcgtcagctcgtgtcgtgagatgctgggttaag
tcccgcaacgagcgcaacccttatttttagttactaattcgttaggttctctagaaagac
tgccggtgacaaaccggaggaaggtgaggatgacgtcaagtcagcatgccccttatgtcc
tgggctacacacgtgctacaatggttaagacaaagagtcgcgagctcgcgagagtcagct
aatctcataaacttagcctaagttcagattgtaggctgcaa---------------
>HM1333211_Uncultured_marine_haptophyte_Biosope_T58_16S_PLA491005
------------------------------------------------------------
--atccggaatcattgggcgtaaagcgcctgtaggttgtttaataagtctgttgttaaag
actagggcttaaccctagaaaagcaatggaaactactagactagagtatggcaggggtag
agggaatttctagtgtagcggtgaaatgcgtagatattagaaagaacaccggtggcgaaa
gcgctctactggaccattactgacactcagaggcgaaagctagggtagcaaaagggatta
gatacccctgtagtcctagccgtaaacgatggatactagatgttgtgcataatgtacagt
atcgtagctaacgcgttaagtatcccgcctggggagtacgctcgcaagggtgaaactcaa
aggaattgacgggggcccgcacaagcggtggagcatgtggtttaattcgatgcaacgcga
agaaccttaccagggcttgacatactacagattcttttgagaaaaagaagtgccttcggg
aatgtagatacaggtggtgcatggctgtcgtcagctcgtgtcgtgagatgttgggttaag
tcccgcaacgagcgcaacccttatttttagttactaattcgttaggttctctagaaagac
tgccggtgacaaaccggaggaaggtgaggatgacgtcaagtcagcatgccccttatgtcc
tgggctacacacgtgctacaatggttaagacaaagagtcgcgagctcgcgagagtcagct
aatctcataaacttagcctaagttcagattgtaggctgcaact-------------
>HM1331641_Uncultured_marine_haptophyte_Biosope_T35_16S_PLA491019
------------------------------------------------------------
-------gaatcattgggcgtaaagcgcctgtaggttgtttaataagtctgttgttaaag
actagggcttaaccctagaaaagcaatggaagctactagactagagtatggcaggggtag
agggaattcctagtgtagcggtgaaatgcgtagatattagaaagaacaccggtggcgaaa
gcgctctactggaccattactgacactcagaggcgaaagctagggtagcaaaagggatta
gatacccctgtagtcctagccgtaaacgatggatactagatgttgtgcataatgtacagt
atcgtagctaacgcgttaagtatcccgcctggggagtacgctcgcaagggtgaaactcaa
aggaattgacgggggcccgcacaagcggtggagcatgtggtttaattcgatgcaacgcga
agaaccttaccagggcttgacatactacaaattcttttgagaaaaagaagtgccttcggg
aatgtagatacaggtggtgcatggctgtcgtcagctcgtgtcgtgagatgttgggttaag
tcccgcaacgagcgcaacccttatttttagttactaattcgttaggttctctagaaagac
tgccggtgacagaccggaggaaggtgaggatgacgtcaagtcagcatgccccttatgtcc
tgggctacacacgtgctacaatggttaagacaaagagtcgcgagctcgcgagagtcagct
aatctcataaacttagcctaagttcagattgtaggctgcaact-------------
>EF0520441_Uncultured_haptophyte_250304-47
---------------gctaattctggtccagcagccgcggtaatacgggggatgcaagcg
ttatccggaatcattgggcgtaaagcgcctgtaggttgtttaataagtctgttgttaaag
actagggcttaaccctagaaaagcaatggaaactactagactagagtatggcaggggtag
agggaatttctagtgtagcggtgaaatgcgtagatattagaaagaacaccggtggcgaaa
gcgctctactggaccattactgacactcagaggcgaaagctagggtagcaaaagggatta
gatacccctgtagtcctagccgtaaacgatggatactagatgttgtgcataatgtacagt
atcgtagctaacgcgttaagtatcccgcctggggagtacgctcgcaagggtgaaactcaa
aggaattgacgggggcccgcacaagcggtggagcacgtggtttaattcgatgcaacgcga
agaaccttaccagggcttgacatactacagattcttttgagaaaaagaagtgccttcggg
aatgtagatacaggtggtgcatggctgtcgtcagctcgtgtcgtgagatgttgggttaag
tcccgcaacgagcgcaacccttatttttagttactaattcgttaggttctctagaaagac
tgccggtgacaaaccggaggaaggtgaggatgacgtcaagtcagcatgccccttatgtcc
tgggctacacacgtgctacaatggttaagacaaagagtcgcgagctcgcgagagtcagct
aatctcataaacttagcctaagttcagattgtaggctgcaactcgcctacgtgaag
>HM1331181_Uncultured_marine_haptophyte_Biosope_T33_16S_PLA491018
----------------------------------------------------------cg
ttatccggaatcattgggcgtaaagcgcctgtaggttgtttaataagtctgttgttaaag
actagggctcaaccctagaaaagcaatggaaactactagactagagtatggcaggggtag
agggaatttctagtgtagcggtgaaatgcgtagatattagaaagaacaccagtggcgaaa
gcgctctactggaccattactgacactcagaggcgaaagctagggtagcaaaagggatta
gatacccctgtagtcctagccgtaaacgatggatacaagatgttgtgcataacgtacagt
atcgtagctaacgcgttaagtatcccgcctggggagtacgctcgcaagggtgaaactcaa
aggaattgacgggggcccgcacaagcggtggagcatgtggtttaattcgatgcaacgcga
agaaccttaccagggcttgacatactacaaattcttttgagaaaaagaagtgccttcggg
aatgtagatacaggtggtgcatggctgtcgtcagctcgtgtcgtgagatgttgggttaag
tcccgcaacgagcgcaacccttatttttagttactaattcgttaggttctctagaaagac
tgccggtgacaaaccggaggaaggtgaggatgacgtcaagtcagcatgccccttatgtcc
tgggctacacacgtgctacaatggttaagacaaagagtcgcgagctcgtgagagtcagct
aatctcataaacttagcctaagttcagattgtaggctgc-----------------
>HM1334791_Uncultured_marine_haptophyte_Biosope_T84_16S_PLA491004
----------------------------------------------------------cg
ttatccggaatcattgggcgtaaagcgcctgtaggttgtttaataagtctgttgttaaag
actagggcttaaccctagaaaagcaatggaaactactagactagagtatggcaggggtag
agggaatttctagtgtagcggtgaaatgcgtagatattagaaagaacaccggtggcgaaa
gcgctctactggaccattactgacactcagaggcgaaagctagggtagcaaaagggatta
gatacccctgtagtcctagccgtaaacgatggatactagatgttgtgcataaagtacagt
atcgtagctaacgccttaagtatcccgcctggggagtacgctcgcaagggtgaaactcaa
aggaattgacgggggcccgcacaagcggtggagcatgtggtttaattcgatgcaacgcga
agaaccttaccagggcttgacatactacagattcttttgagaaaaagaagtgccttcggg
aatgtagatacaggtggtgcatggctgtcgtcagctcgtgtcgtgagatgttgggttaag
tcccgcaacgagcgcaacccttatttttagttactaattcgttaggttctctagaaagac
tgccggtgacaaaccggaggaaggtgaggatgacgtcaagtcagcatgccccttatgtcc
tgggctacacacgtgctacaatggttaagacaaagagttgcgagctcgcgagagtcagct
aatctcataaacttagcctaagttcagattgtaggctgc-----------------
>HM1335591_Uncultured_marine_haptophyte_Biosope_T88_16S_PLA491030
------------------------------------------------------------
-tatccggaatcattgggcgtaaagcgcctgtaggttgtttaataagtctgttgttaaag
actagggcttaaccctaggaaagcaatggaaactactagactagagtatggcaggggtag
agggaatttctagtgtagcggtgaaatgcgtagatattagaaagaacaccggtggcgaaa
gcgctctactggaccattactgacactcagaggcggaagctagggtagcaaaagggatta
gatacccctgtagtcttagccgtaaacgatggatactagatgttgtgcataatgtacagt
atcgtagctaacgcgttaagtatcccgcctggggagtacgctcgcaagggtgaaactcaa
aggaattgacgggggcccgcacaagcggtggagcatgtggtttaattcgatgcaacgcga
agaaccttaccagggcttgacatactacaaattctttagagataaggaagtgccttcggg
aatgtagatacaggtggtgcatggctgtcgtcagctcgtgtcgtgagatgttgggttaag
tcccgcaacgagcgcaacccttatttttagttactaattcgttaggttctctagaaagac
tgccggtgacaaaccggaggaaggtgaggatgtcgtcaagtcagcatgccccttatgtcc
tgggctacacacgtgctacaatggttaagacaaagggtcgcgagcttgcaagagtcagct
aatcccataaacttagcctaagttcagattgtaggctgcaac--------------
>HM1335601_Uncultured_marine_haptophyte_Biosope_T88_16S_PLA491031
------------------------------------------------------------
--atccggaatcattgggcgtaaagcgcctgtaggttgtttaataagtctgttgttaaag
actagggcttaaccctaggaaagcaatggaaactactagactagagtatggcaggggtag
agggaatttctagtgtagcggtgaaatgcgtagatattagaaagaacaccggtggcgaaa
gcgctctactggaccattactgacactcagaggcgaaagctagggtagcaaaagggatta
gatacccctgtagtcttagccgtaaacgatggatactagatgttgtgcataatgtacagt
atcgtagctaacgcgttaagtatcccgcctggggagtacgctcgcaagggtgaaactcaa
aggaattgacgggggcccgcacaagcggtggagcatgtggtttaattcgatgcaacgcga
agaaccttaccagggcttgacatactacaaattctttagagataaggaagtgccttcggg
aatgtagatacaggtggtgcatggctgtcgtcagctcgtgtcgtgagatgttgggttaag
tcccgcaacgagcgcaacccttatttttagttactaattcgttaggttctctagaaagac
tgccggtgacaaaccggaggaaggtgaggatgacgtcaagtcagcatgccccttatgtcc
tgggctacacacgtgctacaatggttaagacaaagggtcgcgagcttgcaagagtcagct
aatcccataaacatagcctaagttcagattgtaggctgcaact-------------
>LK3918251_Chrysochromulina_apheles_F929
------------------------------------------------------------
---------------------aaagcgcctgtaggttgtttaataagtctgttgttaaag
actagggcttaaccctagaaaagcaatggaaactactagactagagtatggcaggggtag
agggaatttctagtgtagcggtgaaatgcgtagatattagaaagaacaccggcggcgaaa
gcgctctactggaccattactgacactcagaggcgaaagctagggtagcaaaagggatta
gatacccctgtagtcctagccgtaaacgatggatactacatgttgtgcattacgtacagt
atggtagctaacgcgttaagtatcccgcctggggagtacgctcgcaagggtgaaactcaa
aggaattgacgggggcccgcacaagcggtggagcatgtggtttaattcgatgcaacgcga
agaaccttaccaggacttgacatactacaaattcttttgagaaaaagaagtgccttcggg
aatgtagatacaggtggtgcatggctgtcgtcagctcgtgtcgtgagatgttgggttaag
tcccgcaacgagcgcaacccttatttttagttaccaattcgttgggttctctagaaagac
tgccggtgacaaaccggaggaaggtgaggatgacgtcaagtcagcatgccccttatgtcc
tgggctacacacgtgctaca----------------------------------------
--------------------------------------------------------
>LK3918231_Chrysochromulina_apheles_F927
------------------------------------------------------------
---------------------aaagcgcctgtaggttgtttaataagtctgttgttaaag
actagggcttaaccctagaaaagcaatggaaactactagactagagtatggcaggggtag
agggaatttctagtgtagcggtgaaatgcgtagatattagaaagaacaccggcggcgaaa
gcgctctactggaccattactgacactcagaggcgaaagctagggtagcaaaagggatta
gatacccctgtagtcctagccgtaaacgatggatactacatgttgtgcattacgtacagt
atggtagctaacgcgttaagtatcccgcctggggagtacgctcgcaagggtgaaactcaa
aggaattgacgggggcccgcacaagcggtggagcatgtggtttaattcgatgcaacgcga
agaaccttaccaggacttgacatactacaaattcttttgagaaaragaagtgccttcggg
aatgtagatacaggtggtgcatggctgtcgtcagctcgtgtcgtgagatgttgggttaag
tcccgcaacgagcgcaacccttatttttagttaccaattcgttgggttctctagaaagac
tgccggtgacaaaccggaggaaggtgaggatgacgtcaagtcagcatgccccttatgtcc
tgggctacacacgtgctaca----------------------------------------
--------------------------------------------------------
>HM1331631_Uncultured_marine_haptophyte_Biosope_T35_16S_PLA491018
------------------------------------------------------------
----------tcattgggcgtaaagcgcctgtaggttgtttaataagtctgttgttaaag
actagggcttaaccctagaaaagcaatggaaactactagactagagtatggcaggggtag
agggaatttctagtgtagcggtgaaatgcgtagatattagaaagaacaccggtggcgaaa
gcgctctactggaccattactgacactcagaggcgaaagctagggtagcaaaagggatta
gatacccctgtagtcctagccgtaaacgatggatactagatgttgtgcattacgtacagt
atcgtagctaacgcgttaagtatcccgcctggggagtacgctcgcaagggtgaaactcaa
aggaattgacgggggcccgcacaagcggtggagcatgtggtttaattcgatgcaacgcga
agaaccttaccaggacttgacatactacgaattcttttgagaaaaagaagtgccttcggg
aatgtagatacaggtggtgcatggctgtcgtcagctcgtgtcgtgagatgttgggttaag
tcccgcaacgagcgcaacccttatttttagttaccaattcgttgggttctctagaaagac
tgccggtgacaaaccggaggaaggtgaggatgacgtcaagtcagcatgccccttatgtcc
tgggctacacacgtgctacaatggttaagacaaagagtcgcgagctcgcaagagtcagct
aatctcataaacttagcccaagttcagattgtaggctgcaactc------------
>EF0521921_Uncultured_haptophyte_MC622-26
gaggaataagcatcggctaactccgtgccagcagccgcggtaatacgggggatgcaagcg
ttatccggaatcattgggcgtaaagcgcctgtaggttgtttattaagtctgttgttaaag
actagggcttaaccctagacaagcaatggaaactaatagactagagtatggcaggggtag
agggaatttctagtgtagcggtgaaatgcgtagatattagaaagaacaccagcggcgaaa
gcgctctactggaccattactgacactcagaggcgaaagctagggtagcaaaagggatta
gatacccctgtagtcctagccgtaaacgatggatactaggtgttgtgtttaatatacagt
atcgtagctaacgcgttaagtatcccgcctggggagtacgctcgcaagggtgaaactcaa
aggaattgacgggggcccgcacaagcggtggagcatgtggtttaattcgatgcaacgcga
agaaccttaccagggcttgacatactacggatcctttttaaaaaaaggagtgccttcggg
aatgtagatacaggtggtgcatggctgtcgtcagctcgtgtcgtgagatgttgggttaag
tcccgcaacgagcgcaacccttatttttagttaccaactcgttgggttctctagaaagac
tgccggtgacaaaccggaggaaggtgaggatgacgtcaagtcagcatgccccttatgtcc
tgggctacacacgtgctacaatggttaagacaaagagttgcgagcttgtgaaagtcagct
aatctcataaacttagcctaagttcagattgtaggctgcaactcgcctacgtgaag
>EF0522091_Uncultured_haptophyte_MC622-44
gaggaataagcatcggctaactccgtgccagcagccgcggtaatacgggggatgcaagcg
ttatccggaatcattgggcgtaaagcgcctgtaggttgtttattaagtctgttgttaaag
actagggcttaaccctagacaagcaatggaaactaatagactagagtatggcaggggtag
agggaatttctagtgtagcggtgaaatgcgtagatattagaaagaacaccagcggcgaaa
gcgctctactggaccattactgacactcagaggcgaaagctagggtagcaaaagggatta
gatacccctgtagtcctagccgtaaacgatggatactaggtgttgtgtttaatatacagt
atcgtagctaacgcgttaagtatcccgcctggggagtacgctcgcaagggtgaaactcaa
aggaattgacgggggcccgcacaagcggtggagcatgtggtttatttcgatgcaacgcga
agaaccttaccagggcttgacatactacggatcctttttaaaaaaaggagtgccttcggg
aatgtagatacaggtggtgcatggctgtcgtcagctcgtgtcgtgagatgttgggttaag
tcccgcaacgagcgcaacccttatttttagttaccaactcgttgggttctctagaaagac
tgccggtgacaaaccggaggaaggtgaggatgacgtcaagtcagcatgccccttatgtcc
tgggctacacacgtgctacaatggttaagacaaagagttgcgagcttgtgaaagtcagct
aatctcataaacttagcctaagttcagattgtaggctgcaactcgcctacatgaag
>EF0519611_Uncultured_haptophyte_MAMA64-82
gaggaataagcatcggctaactccgtgccagcagccgcggtaatacgggggatgcaagcg
ttatccggaatcattgggcgtaaagcgcctgtaggttgtttaataagtctgttgttaaag
actagggctcaaccctagaaaagcaatggaaactactagactagagtatggcaggggtag
agggaatttctagtgtagcggtgaaatgcgtagatattagaaagaacaccggtggcgaaa
gcgctctactggaccattactgacactcagaggcgaaagctagggtagcaaaagggatta
gatacccctgtagtcctagccgtaaacgatggatactagatgttgtgcataacgtacagt
atcgtagctaacgcgttaagtatcccgcctggggagtacgctcgcaagggtgaaactcaa
aggaattgacgggggcccgcacaagcggtggagcatgtggtttaattcgatgcaacgcga
agaaccttaccagggcttgacatactacagattcttttgagataaagaagtgccttcggg
aatgtagatacaggtggggcatggctgtcgtcagctcgtgtcgtgagatgttgggttaag
tcccgcaacgagcgcaacccttatttttagttaccaattcgttgggttctctagaaagac
tgccggtgacaaaccggaggaaggtgaggatgacgtcaagtcagcatgccccttatgtcc
tgggctacacacgtgctacaatggctaagacaaagagttgcgagctcgcgagagtaagct
aatctcataaacttagcctaagttcagattgtaggctgcaactcgcctgcatgaag
>EF0520751_Uncultured_haptophyte_250304-91
gaggaataagcatcggctaactccgtgccagcagccgcggtaatacgggggatgcaagcg
ttatccggaatcattgggcgtaaagcgcctgtaggttgtttaataagtctgttgttaaag
actagggctcaaccctaggaaagcaatggaaactattagacttgagtatggcaggggtag
agggaatttctagtgtagcggtgaaatgcgtagatattagaaagaacaccggtggcgaaa
gcgctctactggaccattactgacactcagaggcgaaagctagggtagcaaaagggatta
gatacccctgtagtcctagccgtaaacgatggatactacatgttgtgcgtaatgtacagt
atggtagctaacgcgttaagtatcccgcctggggagtacgctcgcaagggtgaaactcaa
aggaattgacgggggcccgcacaagcggtggagcatgtggtttaattcgatgcaacgcga
agaaccttaccagggcttgacatactacgaattcttttgaaaaaaagaagtgccttcggg
aatgtagatacaggtggtgcatggctgtcgtcagctcgtgtcgtgagatgttgggttaag
tcccgcaacgagcgcaacccttatttttagttaccaattcgttgggatttttagaaagac
tgccggtgacaaaccggaggaaggtgaggatgacgtcaagtcagcatgccccttatgtcc
tgggctacacacgtgctacaatggttaagacaaagagtcgcgagcttgtaaaagtcagct
aatctcataaacttagcctaagttcagattgtaggctgcaactcgcctgcatgaag
>HM1330171_Uncultured_marine_haptophyte_Biosope_T123_16S_PLA491007
------------------------------------------------------------
--atccggaatcattgggcgtaaagcgcctgtaggttgtttaataagtctgttgttaaag
actagggctcaaccctagaaaagcaatggaaactgttagactagagtatggcaggggtag
agggaatttctagtgtagcggtgaaatgcgtagatattagaaagaacactggtggcgaaa
gcgctctactggaccattactgacactcagaggcgaaagctagggtagcaaaagggatta
gatacccctgtagtcctagccgtaaacgatggatactagatgttgtatgttatttacagt
atcgtagctaacgcgttaagtatcccgcctggggagtacgctcgcaagggtgaaactcaa
aggaattgacgggggcccgcacaagcggtggagcatgtggtttaattcgatgcaacgcga
agaaccttaccagggcttgacatactacagattcttttgagagagagaagtgccttcggg
aatgtagatacaggtggtgcatggctgtcgtcagctcgtgtcgtgagatgttgggttaag
tcccgcaacgagcgcaacccttatttttagttaccaattcgttgggttctctagaaagac
tgccggtgacaaaccggaggaaggtgaggatgacgtcaagtcagtatgccccttatgtcc
tgggctacacacgtgctacaatggctaagacaaagagttgcgagctcgcgag--------
--------------------------------------------------------
>HM1332681_Uncultured_marine_haptophyte_Biosope_T41_16S_PLA491130
------------------------------------------------------caagcg
ttatccggaatcattgggcgtaaagcgcctgtaggttgtttaataagtctgttgttaaag
accagggctcaaccctagaaaagcaatggaaactgttagactagagtatggcaggggtag
agggaatttctagtgtagcggtgaaatgcgtagatattagaaagaacaccggtggcgaaa
gcgctctactggaccattactgacactcagaggcgaaagctagggtagcaaaagggatta
gatacccctgtagtcctagccgtaaacgatggatactagatgttgtatgttatttacagt
atcgtagctaacgcgttaagtatcccgcctggggagtacgctcgcaagggtgaaactcaa
aggaattgacgggggcccgcacaagcggtggagcatgtggtttaattcgatgcaacgcga
agaaccttaccagggcttgacatactacagattcttttgagagagagaagtgccttcggg
aatgtagatacaggtggtgcatggctgtcgtcagctcgtgtcgtgagatgttgggttaag
tcccgcaacgagcgcaacccttatttttagttaccaattcgttgggttctctagaaagac
tgccggtgacaaaccggaggaaggtgaggatgacgtcaagtcagcatgccccttatgtcc
tgggctacacacgtgctacaatggctaagacaaagagttgcgagctcgcgagagtaagct
aatctcataaacttagcctaagttcagattgtaggctgca----------------
>HM1333691_Uncultured_marine_haptophyte_Biosope_T60_16S_PLA491010
------------------------------------------------------------
--------aatcattgggcgtaaagcgcctgtaggttgtttaataagtctgttgttaaag
actagggctcaaccctagaaaagcaatggaaactgttagactagagtatggcaggggtag
agggaatttctagtgtagcggtgaaatgcgtagatattagaaagaacaccggtggcgaaa
gcgctctactggaccattactgacactcagaggcgaaagctagggtagcaaaagggatta
gatacccctgtagtcctagccgtaaacgatggatactagatgttgtatgttatttacagt
atcgtagctaacgcgttaagtatcccgcctggggagtacgctcgcaagggtgaaactcaa
aggaattgacgggggcccgcacaagcggtggagcatgtggtttaattcgatgcaacgcga
agaaccttaccagggcttgacatactacagattcttttgagagagagaagtgccttcggg
aatgtagatacaggtggtgcatggctgtcgtcagctcgtgtcgtgagatgttgggttaag
tcccgcaacgagcgcaacccttatttttagttaccaattcgttgggttctctagaaagac
tgccggtgacaaaccggaggaaggtgaggatgacgtcaagtcagcatgccccttatgtcc
tgggctacacacgtgctacaatggctaagacaaagagttgcgagctcgcgagagtaagct
aatctcataaacttagcctaagttcagattgtaggctgca----------------
>HM1334991_Uncultured_marine_haptophyte_Biosope_T84_16S_PLA491026
----------------------------------------------------------cg
ttatccggaatcattgggcgtaaagcgcctgtaggttgtttaataagtctgttgttaaag
actagggctcaaccctagaaaagcaatggaaactgttagactagagtatggcaggggtag
agggaatttctagtgtagcggtgaaatgcgtagatattagaaagaacaccggtggcgaaa
gcgctctactggaccattactgacactcagaggcgaaagctagggtagcaaaagggatta
gatacccctgtagtcctagccgtaaacgatggatactagatgttgtatgttatttacagt
atcgtagctaacgcgttaagtatcccgcctggggagtacgctcgcaagggtgaaactcaa
aggaattgacgggggcccgcacaagcggtggagcatgtggtttaattcgatgcaacgcga
agaaccttaccagggcttgacatactacagattcttttgagagagagaagtgccttcggg
aatgtagatacaggtggtgcatggctgtcgtcagctcgtgtcgtgagatgttgggttaag
tcccgcaacgagcgcaacccttatttttagttaccaattcgttgggttctctagaaagac
tgccggtgacaaaccggaggaaggtgaggatgacgtcaagtcagcatgccccttatgtcc
cgggctacacacgtgctacaatggctaagacaaagagttgcgagctcgcgagagtaagct
aatctcataaacttagcctaagttcagattgtaggctgcaa---------------
>AY7021521_Chrysochromulina_acantha_RCC339
gaggaataagcatcggctaactccgtgccagcagccgcggtaatacgggggatgcaagcg
ttatccggaatcattgggcgtaaagcgcctgtaggttgtttaataagtccgttgttaaag
actagggcttaaccctagaaaagcaatggaaactattagactagagtatggcaggggtag
agggaatttctagtgtagcggtgaaatgcgtagatattagaaagaacaccggcggcgaaa
gcgctctactggaccattactgacactcagaggcgaaagctagggtagcaaaagggatta
gatacccctgtagtcctagccgtaaacgatggatactagatgttgtgctttatgtacagt
atcgtagctaacgcgttaagtatcccgcctggggagtacgctcgcaagggtgaaactcaa
aggaattgacgggggcccgcacaagcggtggagcatgtggtttaattcgatgcaacgcga
agaaccttaccagggcttgacatactacgaattctcttgaaaaagagaagtgccttcggg
aatgtagatacaggtggtgcatggctgtcgtcagctcgtgtcgtgagatgttgggttaag
tcccgcaacgagcgcaacccttatttttagttactaattcgttaggttctctagaaagac
tgccggtgacaaaccggaggaaggtgaggatgacgtcaagtcagcatgccccttatgtcc
tgggctacacacgtgctacaatggttaagacaaagagtcgcgagcttgtaaaagtcagct
aatctcataaacttagcctaagttcagattgtag----------------------
>LN7353313_Chrysochromulina_throndsenii_RCC2064
-----------------------cgtgccagcagccgcggtaatacgggggatgcaagcg
ttatccggaatcattgggcgtaaagcgcctgtaggttgtttaataagtccgttgttaaag
actagggcttaaccctagaaaagcaatggaaactattagactagagtatggcaggggtag
agggaatttctagtgtagcggtgaaatgcgtagatattagaaagaacaccggcggcgaaa
gcgctctactggaccattactgacactcagaggcgaaagctagggtagcaaaagggatta
gatacccctgtagtcctagccgtaaacgatggatactagatgttgtgctttatgtacagt
atcgtagctaacgcgttaagtatcccgcctggggagtacgctcgcaagggtgaaactcaa
aggaattgacgggggcccgcacaagcggtggagcatgtggtttaattcgatgcaacgcga
agaaccttaccagggcttgacatactacgaattctcttgaaaaagagaagtgccttcggg
aatgtagatacaggtggtgcatggctgtcgtcagctcgtgtcgtgagatgttgggttaag
tcccgcaacgagcgcaacccttatttttagttactaattcgttaggttctctagaaagac
tgccggtgacaaaccggaggaaggtgaggatgacgtcaagtcagcatgccccttatgtcc
tgggctacacacgtgctacaatggttaagacaaagagtcgcgagcttgtaaaagtcagct
aatctcat------------------------------------------------
>EF0517581_Chrysochromulina_acantha_UIO_T20
------------------------------------------------------------
---------------------aaagcgcctgtaggttgtttaataagtccgttgttaaag
actagggcttaaccctagaaaagcaatggaaactattagactagagtatggcaggggtag
agggaatttctagtgtagcggtgaaatgcgtagatattagaaagaacaccggcggcgaaa
gcgctctactggaccattactgacactcagaggcgaaagctagggtagcaaaagggatta
gatacccctgtagtcctagccgtaaacgatggatactagatgttgtgctttatgtacagt
atcgtagctaacgcgttaagtatcccgcctggggagtacgctcgcaagggtgaaactcaa
aggaattgacgggggcccgcacaagcggtggagcatgtggtttaattcgatgcaacgcga
agaaccttaccagggcttgacatactacgaattctcttgaaaaagagaagtgccttcggg
aatgtagatacaggtggtgcatggctgtcgtcagctcgtgtcgtgagatgttgggttaag
tcccgcaacgagcgcaacccttatttttagttactaattcgttaggttctctagaaagac
tgccggtgacaaaccggaggaaggtgaggatgacgtcaagtcagcatgccccttatgtcc
tgggctacacacgtgctacaatggttaagacaaagagtcgcgagcttgtaaaagtcagct
a-------------------------------------------------------
>LN7353303_Chrysochromulina_throndsenii_RCC2063
---------------------------ccagcagccgcggt-atacgggggatgcaagcg
ttatccggaatcattgggcgtaaagcgcctgtaggttgtttaataagtccgttgttaaag
actagggcttaaccctagaaaagcaatggaaactattagactagagtatggcaggggtag
agggaatttctagtgtagcggtgaaatgcgtagatattagaaagaacaccggcggcgaaa
gcgctctactggaccattactgacactcagaggcgaaagctagggtagcaaaagggatta
gatacccctgtagtcctagccgtaaacgatggatactagatgttgtgctttatgtacagt
atcgtagctaacgcgttaagtatcccgcctggggagtacgctcgcaagggtgaaactcaa
aggaattgacgggggcccgcacaagcggtggagcatgtggtttaattcgatgcaacgcga
agaaccttaccagggcttgacatactacgaattctcttgaaaaagagaagtgccttcggg
aatgtagatacaggtggtgcatggctgtcgtcagctcgtgtcgtgagatgttgggttaag
tcccgcaacgagcgcaacccttatttttagttactaattcgttaggttctctagaaagac
tgccggtgacaaaccggaggaaggtgaggatgacgtcaagtcagcatgccccttatgtcc
tgggctacacacgtgctacaatggttaagacaaagagtcgcgagcttgtaaaagtcagct
aatctcataaac-tagcctaagttcaga----------------------------
>LN7354323_Chrysochromulina_sp_RCC574_RCC574
-----------------------------------------tatacgggggaygcaagcg
ttatccggaatcattgggcgtaaagcgcctgtaggttgtttaataagtccgttgttaaag
actagggcttaaccctagaaaagcaatggaaactattagactagagtatggcaggggtag
agggaatttctagtgtagcggtgaaatgcgtagatattagaaagaacaccggcggcgaaa
gcgctctactggaccattactgacactcagaggcgaaagctagggtagcaaaagggatta
gatacccctgtagtcctagccgtaaacgatggatactagatgttgtgctttatgtacagt
atcgtagctaacgcgttaagtatcccgcctggggagtacgctcgcaagggtgaaactcaa
aggaattgacgggggcccgcacaagcggtggagcatgtggtttaattcgatgcaacgcga
agaaccttaccagggcttgacatactacgaattctcttgaaaaagagaagtgccttcggg
aatgtagatacaggtggtgcatggctgtcgtcagctcgtgtcgtgagatgttgggttaag
tcccgcaacgagcgcaacccttatttttagttactaattcgttaggttctctagaaagac
tgccggtgacaaaccggaggaaggtgaggatgacgtcaagtcagcatgccccttatgtcc
tgggctacacacgtgctacaatggttaagacaaagagtcgcgagcttgtaaaagtcagct
aatctcataaacttagcctaagttcagatt--------------------------
>EF0517591_Chrysochromulina_leadbeateri_UIO_TJE
------------------------------------------------------------
---------------------aaagcgcctgtaggttgtttaataagtctgttgttaaag
actagggctcaaccctaggaaagcaatggaaactactagactagagtatggcaggggtag
agggaatttctagtgtagcggtgaaatgcgtagatattagaaagaacaccggtggcgaaa
gcgctctactggaccattactgacactcagaggcgaaagctagggtagcaaaagggatta
gatacccctgtagtcctagccgtaaacgatggatactagatgttgtgtattatgtacagt
atcgtagctaacgcgttaagtatcccgcctggggagtacgctcgcaagggtgaaactcaa
aggaattgacgggggcccgcacaagcggtggagcatgtggtttaattcgatgcaacgcga
agaaccttaccaggacttgacatactacagatccttttgagaaaaargagtgccttcggg
aatgtagatacaggtggtgcatggctgtcgtcagctcgtgtcgtgagatgttgggttaag
tcccgcaacgagcgcaacccttatttttagttactaattcgttaggttctctagaaagac
tgccggtgacaaaccggaggaaggtgaggatgacgtcaagtcagcatgccccttatgtcc
tgggctacacacgtgctacaatggttaagacaaagagtcgcgagctcgcaagagtcagct
a-------------------------------------------------------
>EF0517601_Chrysochromulina_cymbium_UIO_R18
------------------------------------------------------------
---------------------aaagcgcctgtaggttgtttaataagtctgttgttaaag
actagggctcaaccctaggaaagcaatggaaactactagactagagtatggcaggggtag
agggaatttctagtgtagcggtgaaatgcgtagatattagaaagaacaccggtggcgaaa
gcgctctactggaccattactgacactcagaggcgaaagctagggtagcaaaagggatta
gatacccctgtagtcctagccgtaaacgatggatactagatgttgtgtattatgtacagt
atcgtagctaacgcgttaagtatcccgcctggggagtacgctcgcaagggtgaaactcaa
aggaattgacgggggcccgcacaagcggtggagcatgtggtttaattcgatgcaacgcga
agaaccttaccaggacttgacatactacagatccttttgagaaaaaagagtgccttcggg
aatgtagatacaggtggtgcatggctgtcgtcagctcgtgtcgtgagatgttgggttaag
tcccgcaacgagcgcaacccttatttttagttactaattcgttaggttctctagaaagac
tgccggtgacaaaccggaggaaggtgaggatgacgtcaagtcagcatgccccttatgtcc
tgggctacacacgtgctacaatggttaagacaaagagtcgcgagctcgcaagagtcagct
a-------------------------------------------------------
>KU0595011_Uncultured_marine_haptophyte_CARBOM_St98_surf_16S_NEUK_C2
------------------------------------------------------------
------------------------------------------ataagtctgttgttaaag
actagggctcaaccctagaaaagcaatggaaactactagactagagtatggcaggggtag
agggaatttctagtgtagcggtgaaatgcgtagatattagaaagaacaccggtggcgaaa
gcgctctactggaccattactgacactcagaggcgaaagctagggtagcaaaagggatta
gatacccctgtagtcctagccgtaaacgatggatactagatgttgtgcataatgtacagt
atcatagctaacgcgttaagtatcccgcctggggagtacgctcgcaagggtgaaactcaa
aggaattgacgggggcccgcacaagcggtggagcatgtggtttaattcgatgcaacgcga
agaaccttaccaggacttgacatactacaaattcttttgagaaaaagaagtgccttcggg
aatgtagatacaggtggtgcatggctgtcgtcagctcgtgtcgtgagatgttgggttaag
tcccgcaacgagcgcaacccttatttttagttac--------------------------
------------------------------------------------------------
------------------------------------------------------------
--------------------------------------------------------
>HM1334511_Uncultured_marine_haptophyte_Biosope_T65_16S9a
----------------------------------------------------------cg
ttatccggaatcattgggcgtaaagcgcctgtaggttgttaaaaaagtctgttgttaaag
actagggctcaaccctagaaaagcaatggaaactaatagactagagtatggcaggggtag
agggaatttctagtgtagcggtgaaatgcgtagatattagaaagaacaccggtggcgaaa
gcgctctactggaccattactgacactcagaggcgaaagctagggtagcaaaagggatta
gatacccctgtagtcctagccgtaaacgatggatactagatgttgtgcattatgtacagt
atcgtagctaacgcgttaagtatcccgcctggggagtacgctcgcaagggtgaaactcaa
aggaattgacgggggcccgcacaagcggtggagcatgtggtttaattcgatgcaacgcga
agaaccttaccagggcttgacatactacgaattcttttgaaagagagaagtgccttcggg
aatgtagatacaggtggtgcatggctgtcgtcagctcgtgtcgtgagatgttgggttaag
tcccgcaacgagcgcaacccttatttttagttactaattcgttaggttctctagaaagac
tgccggtgacaaaccggaggaaggtgaggatgacgtcaagtcagcatgccccttatgtcc
tgggctacacacgtgctacaatggttaagacaaagag-----------------------
--------------------------------------------------------
>EF0519101_Uncultured_haptophyte_MC601-114
gaggaataagcatcggctaactccgtgccagcagccgcggtaatacgggggatgcaagcg
ttatccggaatcattgggcgtaaagcgcctgtaggttgtttattaagtctgtggttaaag
actagggcttaaccctgggaaagcaatggaaactaatagactagagtatggcaggggtag
agggaatttctagtgtagcggtgaaatgcgtagatattagaaagaacaccggtggcgaaa
gcgctctactggaccattactgacactcagaggcgaaagctagggtagcaaaagggatta
gatacccctgtagtcctagccgtaaacgatggatactagatgttgtgcataaagtacagt
atcgcagctaacgcgttaagtatcccgcctggggagtacgctcgcaagggtgaaactcaa
aggaattgacgggggcccgcacaagcggtggagcatgtggtttaattcgatgcaacgcga
agaaccttaccagggcttgacatactacgaattctcttgaaaaagggaagtgccttcggg
aatgtagatacaggtggtgcatggctgtcgtcagctcgtgtcgtgagatgttgggttaag
tcccgcaacgagcgcaacccttatttttagttaccaattcgttgggttctctagaaagac
tgccggtgacaaaccggaggaaggtgaggatgacgtcaagtcagcatgccccttatgtcc
tgggctacacacgtgctacaatggcggagacaaagagtcgcgagctcgcgagagtcagct
aatctcataaacttcgcctaagttcagattgcaggctgcaactcgcctacgtgaag
>EF0520331_Uncultured_haptophyte_250304-35
gaggaataagcatcggctaactccgtgccagcagccgcggtaatacgggggatgcaagcg
ttatccggaatcattgggcgtaaagcgcctgtaggttgtttattaagtctgtggttaaag
actagggcttaaccctgggaaagcaatggaaactaatagactagagtatggcgggggtag
agggaatttctagtgtagcggtgaaatgcgtagatattagaaagaacaccggtggcgaaa
gcgctctactggaccattactgacactcagaggcgaaagctagggtagcaaaagggatta
gatacccctgtagtcctagccgtaaacgatggatactagatgttgtgcataaagtacagt
atcgcagctaacgcgttaagtatcccgcctggggagtacgctcgcaagggtgaaactcaa
aggaattgacgggggcccgcacaagcggtggagcatgtggtttaattcgatgcaacgcga
agaaccttaccagggcttgacatactacgaattctcttgaaaaagagaagtgccttcggg
aatgtagatacaggtggtgcatggctgtcgtcagctcgtgtcgtgagatgttgggttaag
tcccgcaacgagcgcaacccttatttttagttaccaattcgttgggttctctagaaagac
tgccggtgacaaaccggaggaaggtgaggatgacgtcaagtcagcatgccccttatgtcc
tgggctacacacgtgctacaatggcggagacaaagagtcgcgagctcgcgagagtcagct
aatctcataaacttcgcctaagttcagattgcaggctgcaactcgcctacatgaag
>HM1331791_Uncultured_marine_haptophyte_Biosope_T35_16S_PLA491037
------------------------------------------------------------
---tccggaatcattgggcgtaaagcgcctgtaggttgtttattaagtctgtggttaaag
actagggcttaaccctgggaaagcaatggaaactaatagactagagtatggcaggggtag
agggaatttctagtgtagcggtgaaatgcgtagatattagaaagaacaccggtggcgaaa
gcgctctactggaccattactgacactcagaggcgaaagctagggtagcaaaagggatta
gatacccctgtagtcctagccgtaaacgatggatactagatgttgtgcataaagtacagt
atcgcagctaacgcgttaagtatcccgcctggggagtacgctcgcaagggtgaaactcaa
aggaattgacgggggcccgcacaagcggtggagcatgtggtttaattcgatgcaacgcga
agaaccttaccagggcttgacatactacgaattctcttgaaaaagagaagtgccttcggg
aatgtagatacaggtggtgcatggctgtcgtcagctcgtgtcgtgagatgttgggttaag
tcccgcaacgagcgcaacccttatttttagttaccaattcgttgggttctctagaaagac
tgccggtgacaaaccggaggaaggtgaggatgacgtcaagtcagcatgccccttatgtcc
tgggctacacacgtgctacaatggcggagacaaagagtcgcgagctcgcgagagtcagct
aatctcataaacttcgcctaagttcagattgcaggctgcaactc------------
>EF0521891_Uncultured_haptophyte_MC622-23
gaggaataagcatcggctaactccgtgccagcagccgcggtaatacgggggatgcaagcg
ttatccggaatcattgggcgtaaagcgcctgtaggttgtttactaagtctgttgttaaag
actagggcttaaccctgggaaagcaatggaaactagtagactagagtatggcaggggtag
agggaatttctagtgtagcggtgaaatgcgtagatattagaaagaacaccggtggcgaaa
gcgctctactggaccattactgacactcagaggcgaaagctagggtagcaaaagggatta
gatacccctgtagtcctagccgtaaacgatggatactagatgttgtgcataatgtacagt
atcgtagctaacgcgttaagtatcccgcctggggagtacgctcgcaagggtgaaactcaa
aggaattgacgggggcccgcacaagcggtggagcatgtggtttaattcgatgcaacgcga
agaaccttaccagggcttgacatactacgaatccctttgaaaaaagggagtgccttcggg
aatgtagatacaggtggtgcatggctgtcgtcagctcgtgtcgtgagatgttgggttaag
tcccgcaacgagcgcaacccttatttttagttaccaattcgttgggttctctagaaagac
tgccggtgacaaaccggaggaaggtgaggatgacgtcaagtcagcatgccccttatgtcc
tgggctacacacgtgctacaatggtggagacaaagagttgcgagctcgcgagggtaagct
aatctcataaacttcgcctaagttcagattgcaggctgcaactcgcctgcgtgaag
>EF0522311_Uncultured_haptophyte_MC622-71
gaggaataagcatcggctaactccgtgccagcagccgcggtaatacgggggatgcaagcg
ttatccggaatcattgggcgtaaagcgcctgtaggttgtttattaagtctgttgttaaag
accagggcttaaccctgggaaagcaatggaaactagtagactagagtatggcaggggtag
agggaatttctagtgtagcggtgaaatgcgtagatattagaaagaacaccggtggcgaaa
gcgctctactggaccattactgacactcagaggcgaaagctagggtagcaaaagggatta
gatacccctgtagtcctagccgtaaacgatggatactagatgttgtgcataatgtacagt
atcgtagctaacgcgttaagtatcccgcctggggagtacgctcgcaagggtgaaactcaa
aggaattgacgggggcccgtacaagcggtggagcatgtggtttaattcgatgcaacgcga
agaaccttaccagggcttgacatactacgaatccctttgaaaaaagggagtgccttcggg
aatgtagatacaggtggtgcatggctgtcgtcagctcgtgtcgtgagatgttgggttaag
tcccgcaacgagcgcaacccttatttttagttaccaattcgttgggttctctagaaagac
tgccggtgacaaaccggaggaaggtgaggatgacgtcaagtcagcatgccccttatgtcc
tgggctacacacgtgctacaatggtggagacaaagagttgcgagctcgcgagggtaagct
aatctcataaacttcgcctaagttcagattgcaggctgcaactcgcctacgtgaag
>EF0522391_Uncultured_haptophyte_MC622-79
gaggaataagcatcggctaactccgtgccagcagccgcggtaatacgggggatgcaagcg
ttatccggaatcattgggcgtaaagcgcctgtaggttgtttattaagtctgttgttaaag
accagggcttaaccctgggaaagcaatggaaactagtagactagagtatggcaggggtag
agggaatttctagtgtagcggtgaaatgcgtagatattagaaagaacaccggtggcgaaa
gcgctctactggaccattactgacactcagaggcgaaagctagggtagcaaaagggatta
gatacccctgtagtcctagccgtaaacgatggatactagatgttgtgcataatgtacagt
atcgtagctaacgcgttaagtatcccgcctggggagtacgctcgcaagggtgaaactcaa
aggaattgacgggggcccgcacaagcggtggagcatgtggtttaattcgatgcaacgcga
agaaccttaccagggcttgacatactacgaatccctttgaaaaaagggagtgccttcggg
aatgtagatacaggtggtgcatggctgtcgtcagctcgtgtcgtgagatgttgggttaag
tcccgcaacgagcgcaacccttatttttagttaccaattcgttgggttctctagaaagac
tgccggtgacaaaccggaggaaggtgaggatgacgtcaagtcagcatgccccttatgtcc
tgggctacacacgtgctacaatggtggagacaaagagttgcgagctcgcgagggtaagct
aatctcataaacttcgcctaagttcagattgcaggctgcaactcgcctacgtgaag
>HM1330651_Uncultured_marine_haptophyte_Biosope_T148_16S_PLA491032
------------------------------------------------------------
-tatccggaatcattgggcgtaaagcgcctgtaggttgtttaataagtctgttgttgaag
actagggcttaaccctagaagagcaatggaaactactagactagagtatggcaggggtag
agggaatttctagtgtagcggtgaaatgcgtagatattagaaagaacaccggtggcgaag
gcgctctactggaccattactgacactcagaggcgaaagctagggtagcaaaagggatta
gatacccctgtagtcctagccgtaaacgatggatactacatgttgtgcattatgtacagt
atggtagctaacgcgttaagtatcccgcctggggagtacgctcgcaagggtgaaactcaa
aggaattgacgggggcccgcacaagcggtggagcatgtggtttaattcgatgcaacgcga
agaaccttaccaggacttgacatactacaaattcctttgagaaaaggaagtgccttcggg
aatgtagatacaggtggtgcatggctgtcgtcagctcgtgtcgtgagatgttgggttaag
tcccgcgacgagcgcaacccttatttttagttaccaattcgttgggttctctagaaagac
tgccggtgacaaaccggaggaaggtgaggatgacgtcaagtcagcatgccccttatgtcc
tgggctacacacgtgctacaatggttaagacaaagagtcgcgagctcgtaagggtcagct
aatctcataaacttagcccaagttcagattgtaggctgcaactcgctta-------
>HM1330611_Uncultured_marine_haptophyte_Biosope_T148_16S_PLA491025
------------------------------------------------------------
---tccggaatcattgggcgtaaagcgcatgtaggttgtttaataagtctgttgttaaag
actagggcttaaccctagaaaagcaatggaaactactagactagagtatggcaggggtag
agggaatttctagtgtagcggtgaaatgcgtagatattagaaagaacaccggtggcgaaa
gcgctctactggaccattactgacactcagaggcgaaagctagggtagcaaaagggatta
gatacccctgtagtcctagccgtaaacgatggatactacatgttgtgcattacgtacagt
atggtagctaacgcgttaagtatcccgcctggggagtacgctcgcaagggtgaaactcaa
aggaattgacgggggcccgcacaagcggtggagcatgtggtttaattcgatgcaacgcga
agaaccttaccaggacttgacatactacaaattcctttgagaaaaggaagtgccttcggg
aatgtagatacaggtggtgcatggctgtcgtcagctcgtgtcgtgagatgttgggttaag
tcccgcaacgagcgcaacccttatttttagttaccaattcgttgggttctctagaaagac
tgccggtgacaaaccggaggaaggtgaggatgacgtcaagtcggcctgccccttatgtcc
tgggctacacacgtgctacaatggttaagacaaagagtcgcgagctcgtaagggtcagct
aatctcataaacttagcccaagttcagattgtaggctgcaactcgcct--------
>HM1330621_Uncultured_marine_haptophyte_Biosope_T148_16S_PLA491026
----------------------------------------------------------cg
ttatccggaatcattgggcgtaaagcgcatgtaggttgtttaataagtctgttgttaaag
actagggcttaaccctagaaaagcaatggaaactactagactagagtatggcaggggtag
agggaatttctagtgtagcggtgaaatgcgtagatattagaaagaacaccggtggcgaaa
gcgctctactggaccattactgacactcagaggcgaaagctagggtagcaaaagggatta
gatacccctgtagtcctagccgtaaacgatggatactacatgttgtgcattacgtacagt
atggtagctaacgcgttaagtatcccgcctggggagtacgctcgcaagggtgaaactcaa
aggaattgacgggggcccgcacaagcggtggagcatgtggtttaattcgatgcaacgcga
agaaccttaccaggacttgacatactacaaattcctttgagaaaaggaagtgccttcggg
aatgtagatacaggtggtgcatggctgtcgtcagctcgtgtcgtgagatgttgggttaag
tcccgcaacgagcgcaacccttatttttagttaccaattcgttgggttctctagaaagac
tgccggtgacaaaccggaggaaggtgaggatgacgtcaagtcggcctgccccttatgtcc
tgggctacacacgtgctacaatggttaagacaaagagtcgcgagctcgtaagggtcagct
aatctcataaacttagcccaagttcagattgtaggctgcaactcg-----------
>HM1335691_Uncultured_marine_haptophyte_Biosope_T88_16S_PLA491040
--------------------------------------------------------agcg
ttatccggaattattgggcgtaaagcgcctgtaggttgtttaataagtctgttgttaaag
actagggcttaaccctggaaaagcaatagaaactactagactagagtatggcaggggtag
agggaatttctagtgtagcggtgaaatgcgtagatattagaaagaacaccagtggcgaaa
gcgctctactggaccattactgacactcagaggcgaaagctagggtagcaaaagggatta
gatacccctgtagtcttagctgtaaacgatggatactagatgttgtgcataatgtacagt
atcgtagctaacgcgttaagtatcccgcctggggagtacgctcgcaagggtgaaactcaa
aggaattgacgggggcccgcacaagcggtggagcatgtggtttagttcgatgcaacgcga
agaaccttaccagggcttgacatactacaagttcttttgaaaaaaagaagtgccttcggg
aatgtagatacaggtggtgcatggctgtcgtcagctcgtgtcgtgagatgttgggttaag
tcccgcaacgagcgcaacccttatttttagttactaacttgttaggttttctagaaagac
tgccggtgataaaccggaggaaggtgaggatgacgtcaagtcagcatgccccttatgtcc
tgggctacacacgtgctacaatggttaagacaaagagttgcgaactcgcgagagtcagct
aatctcataaacttagcctaagttcagattgtaggctgcaac--------------
>HM1331721_Uncultured_marine_haptophyte_Biosope_T35_16S_PLA491030
------------------------------------------------------------
-tatccggaatcattgggcgtaaagcgcctgtaggttgtttaataagtctgttgttaaag
cctagggcttaaccctagaaaagcaatggaaactactagactagagtatggcaggggcag
agggaatctctagtgtagcggtgaaatgcgtagatattagaaagaacaccggtggcgaaa
gcgctctgctggaccattactgacactcagaggcgaaagctagggtagcaaaagggatta
gatacccctgtagtcctagccgtaaacgatggatactagatgttgtgcataatgtacagt
atcgcagctaacgcgttaagtatcccgcctggggagtacgctcgcaagggtgaaactcaa
aggaattgacgggggcccgcacaagcggtggagcatgtggtttaattcgatgcaacgcga
agaaccttaccagggcttgacatactacagattctttagagataaagaagtgccttcggg
aatgtagatacaggtggtgcatggctgtcgtcagctcgtgtcgtgagatgttgggttaag
tcccgcaacgagcgcaacccttatttttagttactaattcgttaggttctctagaaagac
tgccggtgacaaaccggaggaaggtgaggatgacgtcaagtcagcatgccccttatgccc
tgggctacacacgtgctacaatggttaagacaaagagtcgcgagctcgcgagagtcagct
aatctcataaacttagcctaagttcagattgtaggctgcaact-------------
>HM1333321_Uncultured_marine_haptophyte_Biosope_T58_16S_PLA491021
------------------------------------------------------------
ttatccggaatcattgggcgtaaagcgcctgtaggttgtttaataagtctgttgttaaag
actagggcttaaccctagaaaagcaatggaaactactagactagagtatggcaggggtag
agggaatttctagtgtagcggtgaaatgcgtagatattagaaagaacaccagtggcgaaa
gcgctctactggaccattactgacactcagaggcgaaagctagggtagcaaaagggatta
aatacccctgcagtcctagccgtaaacgatggatactagatgttgtgcataatgtacagt
atcgtagctaacgcgttaagtatcccgcctggggagtacgctcgcaagggtgaaactcaa
aggaattgacgggggcccgcacaagcggtggagcatgtggtttaattcgatgcaacgcga
agaaccttaccagggcttgacatactacaaattctttagagatgaagaagtgccttcggg
aatgtagatacaggtggtgcatggctgtcgtcagctcgtgtcgtgagatgttgggttaag
tcccgcaacgagcgcaacccttgtttttagctactaattcgttaggttttctagaaagac
tgccggtgacaaaccggaggaaggtgaggatgacgtcaagtcagcatgccccttatgtcc
tgggctacacacgtgctacaatggttaagacaaagagtcgcgagctcgcgagagtcagct
aatctcataaacttagcctaagttcagattgtaggctgcaac--------------
>HM1331731_Uncultured_marine_haptophyte_Biosope_T35_16S_PLA491031
------------------------------------------------------------
--------aatcattggtcgtaaagcgcctgtaggttgtttaataagtctgttgttaaag
actagggcttaaccctagaaaagcaatggaaactactagactagagtatggcaggggtag
agggaatttctagtgtagcggtgaaatgcgtagatattagaaagaacaccagtggcgaaa
gcgctctactggaccattactgacactcagaggcgaaagctagggtagcaaaagggatta
gatacccctgtagtcctagccgtaaacgatggatactagatgttgtgtataatttacagt
atcgtagctaacgcgttaagtatcccgcctggggagtacgctcgcaagggtgaaactcaa
aggaattgacgggggcccgcacaagcggtggagcatgtggtttaattcgatgcaacgcga
agaaccttaccagggcttgacatactacggattctttagagataaagaagtgccttcggg
aatgtagatacaggtggtgcatggctgtcgtcagctcgtgtcgtgagatgttgggttaag
tcccgcaacgagcgcaacccttgtttttagttactaattcgttaggttttctagaaagac
tgccggtgacaaaccggaggaaggtgaggatgacgtcaagtcagcatgccccttatgtcc
tgggctacacacgtgctacaatggctaagacaaagggtcgcgagcttgtgagagtcagct
aatctcataaacttggcctaagttcagattgtaggctgcaac--------------
>HM1333641_Uncultured_marine_haptophyte_Biosope_T60_16S_PLA491003
------------------------------------------------------------
---tccggaatcattgggcgtaaagcgcctgtaggttgtttaataagtctgttgttaaag
actagggctcaaccctagaaaagcaatggaaactactagactagagtatggcaggggtag
agggaatttctagtgtagcggtgaaatgcgtagatattagaaagaacaccggtggcgaca
gcgctctactggaccattactgacactcagaggcgaaagctagggtagcaaaagggatta
gatacccctgtagtcctagccgtaaacgatggatactagatgttgtgcgtagtgtacagt
gtcctagctaacgcgttaagtatcccgcctggggagtacgctcgcaagggtgaaactcaa
aggaattgacgggggcccgcacaagcggtggagcatgtggtttaattcgatgcaacgcga
agaaccttaccagggcttgacatactacaaattctttagagataaagaagtgccttcggg
aatgtagatacaggtggtgcatggctgtcgtcagctcgtgtcgtgagatgttgggttaag
tcccgcaacgagcgcaacccttatttttagttactaattcgttaggttctctagaaagac
tgccggtgacaaaccggaggaaggtgaggatgacgtcaagtcagcatgccccttatgtcc
tgggctacacacgtgctacaatggttaagacaaagagtcgcgagctcgcgagagtcggct
aatctcataaacttagcctaagttcagattgtaggctgcaa---------------
>HM1330531_Uncultured_marine_haptophyte_Biosope_T148_16S_PLA491013
------------------------------------------------------------
--------------agggcgtaaagcgcctgtaggttgtttaataagtctgttgttaaag
actagggctcaaccctagaaaagcaatggaaactactagactagagtatggcaggggtag
agggaatttctagtgtagcggtgaaatgcgtagatattagaaagaacaccggtggcgaaa
gcgctctactggaccattactgacactcaggggcgaaagctagggtagcaaaagggatta
gatacccctgtagtcctagccgtaaacgatggatactagatgttgtacgtaaagtacagt
atcctagctaacgcgttaagtatcccgcctggggagtacgctcgcaagggtgaaactcaa
aggaattgacgggggcccgcacaagcggtggagcatgtggtttaattcgatgcaacgcga
agaaccttaccagggcttgacatactacaaattctttagagatagagaagtgccttcggg
aatgtagatacaggtggtgcatggctgtcgtcagctcgtgtcgtgagatgttgggttaag
tcccgcaacgagcgcaacccttgtttttagttactaattcgttaggttttctagaaagac
tgccggtgacaaaccggaggaaggtgaggatgacgtcaagtcagcatgccccttatgtcc
tgggctacacacgtgctacaatggttaagacaatgagtcgcgagctcgcgagagtcagct
aatctcataaacttagcctaagttcagattgtaggctgca----------------
>HM1334011_Uncultured_marine_haptophyte_Biosope_T65_16S25a
------------------------------------------------------------
----ccggaatcattgggcgtaaagcgcctgtaggttgtttaataagtctgttgttaaag
actagggcttaaccctagaaaagcaatggaaactactagactagagtatggcaggggtag
agggaatttctagtgtagcggtgaaatgcgtagatattagaaagaacaccagtggcgaaa
gcgctctactggaccattactgacactcagaggcgaaagctagggtagcaaaagggatta
gatacccctgtagtcctagccgtaaacgatggatactagatgttgtgtataatttacagt
atcgtagctaacgcgttaagtatcccgcctggggagtacgctcgcaagggtgaaactcaa
aggaattgacgggggcccgcacaagcggtggagcatgtggtttaattcgatgcaacgcga
agaattttaccagggcttgacatactacggattttttagagataaagaagtgccttcggg
aatgtagatacaggtggtgcatggctgtcgtcagctcgtgtcgtgagatgttgggttaag
tcccgcaacgagcgcaacttttgtttttagttactaattcgttaggttttctagaaagac
tgccggtgacaaaccggaggaaggtgaggatgacgtca----------------------
------------------------------------------------------------
--------------------------------------------------------
>EF0521151_Uncultured_haptophyte_MC615-42
gaggaataagcatcggctaactccgtgccagcagccgcggtaatacgggggatgcaagcg
ttatccggaatcattgggcgtaaagcgcctgtaggtggtttaataagtctgttgttaaag
actagggcttaaccctagaaaagcaatggaaactactagactagagtatggcaggggtag
agggaatttctagtgtagcggtgaaatgcgtagatattagaaagaacaccggtggcgaaa
gcgctctactggaccatcactgacactcagaggcgaaagctagggtagcaaaagggatta
gatacccctgtagtcctagccgtaaacgatggatactagatgttgtgtatcatatacagt
atcgtagctaacgcgttaagtatcccgcctggggagtacgctcgcaagggtgaaactcaa
aggaattgacgggggcccgcacaagcggtggagcatgtggtttaattcgatgcaacgcga
agaaccttaccaggacttgacatactacagatccaattgagaaattggagtgccttcggg
aatgtagatacaggtggtgcatggctgtcgtcagctcgtgtcgtgagatgttgggttaag
tcccgcaacgagcgcaacccttatttttagttactaattcgttaggttctctagaaagac
tgccggtgacaaaccggaggaaggtgaggatgacgtcaagtcagcatgccccttatgtcc
tgggctacacacgtgctacaatggttaagacaaagagtcgcgagcttgcgaaagtcagct
aatctcataaacttagcctaagttcagattgtaggctgcaactcgcctgcatgaag
>EF0521431_Uncultured_haptophyte_MC615-72
gaggaataagcatcggctaactccgtgccagcagccgcggtaatacgggggatgcaagcg
ttatccggaatcattgggcgtaaagcgcctgtaggttgtttaataagtctgttgttaaag
actagggcttaaccctagaaaagcaatggaaactactagactagagtatggcaggggtag
agggaatttctagtgtagcggtgaaatgcgtagatattagaaagaacaccagtggcgaaa
gcgctctactggaccattactgacactcagaggcgaaagctagggtagcaaaagggatta
gatacccctgtagtcctagccgtaaacgatggatactagatgttgtgcataatgtacagt
gtcctagctaacgcgttaagtatcccgcctggggagtacgctcgcaagggtgaaactcaa
aggaattgacgggggcccgcacaagcggtggagcatgtggtttaattcgatgcaacgcga
agaaccttaccagggcttgacatactacaaatccttttgagaaaaaggagtgccttcggg
aatgtagatacaggtggtgcatggctgtcgtcagctcgtgtcgtgagatgttgggttaag
tcccgcaacgagcgcaacccttatttttagttactaattcgttaggttctctagaaagac
tgccggtgacaaaccggaggaaggtgaggatgacgtcaagtcagcatgccccttatgccc
tgggctacacacgtgctacaatggttaagacaaagagtcgcgagcttgtgaaagtcagct
aatctcataaacttagcctaagttcagattgtaggctgcaactcgcctacatgaag
>HM1330421_Uncultured_marine_haptophyte_Biosope_T123_16S_PLA491032
------------------------------------------------------------
------------------------------------------------------------
-------cttaaccctagaaaagcaatggaaactactagactagagtatggcaggggtag
agggaatttctagtgtagcggtgaaatgcgtagatattagaaagaacaccagcggcgaaa
gcgctctactggaccattactgacactcagaggcgaaagctagggtagcaaaagggatta
gatacccctgtagtcttagccgtaaacgatggatactagatgttgtgcatatcgtacagt
atcgtagctaacgcgttaagtatcccgcctggggagtacgctcgcaagggcgaaactcaa
aggaattgacgggggcccgcacaagcggtggagcatgtggtttaattcgatgcaacgcga
agaaccttaccagggcttgacatactacaaattcttttgagaaaaggaagtgccttcggg
aatgtagatacaggtggtgcatggctgtcgtcagctcgtgtcgtgagatgttgggttaag
tcccgcaacgagcgcaacccttatttttagttactaactcgttaggttttctagaaagac
tgccggtgacaaaccggaggaaggtgaggatgacgtcaagtcagcatgccccttatgtcc
tgggctacacacgtgctacaatggttaagacaaagagtcgcgagctcgcaagagtcagct
aatctcataaacttagcctaagttcagattgtaggctgcaactcgcctacgtga--
>HM1330241_Uncultured_marine_haptophyte_Biosope_T123_16S_PLA491014
------------------------------------------------------------
---------atcattgggcgtaaagcgcctgtaggttgtttaataagtctgttgttaaag
actagggcttaaccctagaaaagcaatggaaactactagactagagtatggcaggggtag
agggaatttctagtgtagcggtgaaatgcgtagatattagaaagaacaccagcggcgaaa
gcgctctactggaccattactgacactcagaggcgaaagctagggtagcaaaagggatta
gatacccctgtagtcttagccgtaaacgatggatactagatgttgtgcatatcgtacagt
atcgtagctaacgcgttaagtatcccgcctggggagtacgctcgcaagggtgaaactcaa
aggaattgacgggggcccgcacaagcggtggagcatgtggtttaattcgatgcaacgcga
agaaccttaccagggcttgacatactacaaattcttttgagaaaaggaagtgccttcggg
aatgtaggtacaggtggtgcatggctgtcgtcagctcgtgtcgtgagatgttgggttaag
tcccgcaacgagcgcaacccttatttttagttactaactcgttaggttttctagaaagac
tgccggtgacaaaccggaggaaggtgaggatgacgtcaagtcagcatgccccttatgtcc
tgggctacacacgtgctacaatggttaagacaaagagtcgcgagctcgcaagagtcagct
aatctcataaacttagcctaagttcagattgtaggctgcaactcgcc---------
>EF0520321_Uncultured_haptophyte_250304-33
gaggaataagcatcggctaactccgtgccagcagccgcggtaatacgggggatgcaagcg
ttatccggatttattgggcgtaaagcgcctgtaggttgtttaataagtctgttgttaaag
actagggcttaaccctaggaaagcaatggaaactactagactagagtgtgataggggtag
agggaatttctagtgtagcggtgaaatgcgtagatattaggaagaacaccggtggcgaag
gcgctctactggatcattactgacactcagaggcgaaagctagggtagcaaaagggatta
gatacccctgtagtcctagccgtaaacgatggatactacatgttgcgttt-ttatgcagt
atggtagctaacgcgttaagtatcccgcctggggagtacgctcgcaagggtgaaactcaa
aggaattgacgggggcccgcacaagcggtggagcatgtggtttaattcgatgcaacgcga
agaaccttaccaaggcttgacatactacagatttctttgaaagaagaaagtgccttcggg
aatgtagatacaggtggtgcatggctgtcgtcagctcgtgtcgtgagatgttgggttaag
tcccgcaacgagcgcaacccttgtttttagttgccaatttattgggttttctagaaagac
tgccggtgacaaaccggaggaaggtgaggatgacgtcaagtcagcatgccccttatgcct
tgggctacacacgtgctacaatggttaagacaaagagttgcaagcttgtgaaagttagct
aatctcgtaaacttaatctaagttcggattgtaggctgcaactcgcctacatgaag
>LN7352982_Prymnesium_sp_RCC1941_RCC1941
---------------------------------------gtaatacgggggatgcaagcg
ttatccggaattattgggcgtaaagcgcctgtaggttgtttaataagtctgttgttaaag
actagggcttaaccctagaaaagcaatggaaactactagacttgagtatggcaggggtag
agggaacttctagtgtagcggtgaaatgcgtagatattagaaagaacaccagtggcgaaa
gcgctctactggaccattactgacactgagaggcgaaagctagggtagcaaaagggatta
gatacccctgtagtcctagccgtaaacgatggatactagatgttgtatattttttacagt
atcgtagctaacgcgttaagtatcccgcctggggagtacgctcgcaagggtgaaactcaa
aggaattgacgggggcccgcacaagcggtggagcatgtggtttaattcgatgcaacgcga
agaaccttaccagggcttgacatactacaaatctctttgaaagaagagagtgccttcggg
aatgtagatacaggtggtgcatggctgtcgtcagctcgtgtcgtgagatgttgggttaag
tcccgcaacgagcgcaacccttatttttagttaccaattttttgggttctctagaaagac
tgccggtgacaaaccggaggaaggtgaggatgacgtcaagtcagcatgccccttatgtcc
tgggccacacacgtgctacaatggttatgacaaagagtcgcaagttcgygaggacaagct
aatctcataaacttaacctaagttcagattgta-----------------------
>LN7353022_Prymnesium_sp_RCC1948_RCC1948
--------------------ctccgtgccagcagccgcggtaatacgggggatgcaagcg
ttatccggaatcattgggcgtaaagcgcctgtaggttgtttaataagtctgttgttaaag
actagggctcaaccctagaaaagcaatggaaactactagacttgagtatggcaggggtag
agggaacttctagtgtagcggtgaaatgcgtagatattagaaagaacaccagtggcgaaa
gcgctctactggaccattactgacactcagaggcgaaagctagggtagcaaaagggatta
gatacccctgtagtcctagccgtaaacgatggatactagatgttgtatatttcttacagt
atcgtagctaacgcgttaagtatcccgcctggggagtacgctcgcaagggtgaaactcaa
aggaattgacgggggcccgcacaagcggtggagcatgtggtttaattcgatgcaacgcga
agaaccttaccagggcttgacatactacaaatctttttgaaagaagagagtgccttcggg
aatgtagatacaggtggtgcatggctgtcgtcagctcgtgtcgtgagatgttgggttaag
tcccgcaacgagcgcaacccttatttttagttaccaactatttgggttctctagaaagac
tgccggtgacaaaccggaggaaggtgaggatgacgtcaagtcagcatgccccttatgtcc
tgggccacacacgtgctacaatggttaggacaaagagtcgcgagttcgtgagaacaagct
aatctcgtaaatctaacctaagttcagattgtagg---------------------
>AB1969681_Platychrysis_sp_MBIC10528
gaggaataagcatcggctaactccgtgccagcagccgcggtaatacgggggatgcaagcg
ttatccggaatcattgggcgtaaagcgcctgtaggtggtttaataagtccgttgttaaag
actagggctcaaccctagaagagcaatggaaactactagacttgagtatggcaggggtag
agggaacttctagtgtagcggtgaaatgcgtagatattagaaagaacaccagtggcgaaa
gcgctctactagaccatcactgacactcagaggcgaaagctagggtagcaaaagggatta
gatacccctgtagtcctagccgtaaacgatggatactaaatgttgtatatttcttacagt
attgtagctaacgcgttaagtatcccgcctggggagtacgctcgcaagggtgaaactcaa
aggaattgacgggggcccgcacaagcggtggagcatgtggtttaattcgatgcaacgcga
agaaccttaccagggcttgacatactacgaatctttttgaaagaagagagtgccttcggg
aacgtagatacaggtggtgcatggctgtcgtcagctcgtgtcgtgagatgttgggttaag
tcccgcaacgagcgcaacccttatttttagttaccaa-tttttgggttctctagaaagac
tgccggtgacaaaccggaggaaggtgaggatgacgtcaagtcagcatgccccttatgtcc
tgggccacacacgtgctacaatggttagaacaaagagttgcaagtttgcgaaaacaagct
aatctcgtaaatctaatctaagttcagattgtaggctgcaactcgcctacatgaag
>LN7352472_Prymnesium_zebrinum_RCC1432
----------------------------------------gtatacgggggatgcaagcg
ttatccggaatcattgggcgtaaagcgcctgtaggtggtttaataagtctgttgttaaag
actagggcttaaccctagaaaagcaatggaaactactagacttgagtatggcaggggtag
agggaacttctagtgtagcggtgaaatgcgtagatattagaaagaacaccagcggcgaaa
gcgctctactggaccattactgacactcagaggcgaaagctagggtagcaaaagggatta
gatacccctgtagtcctagccgtaaacgatggatactaaatgttgtatatattttacagt
attgtagctaacgcgttaagtatcccgcctggggagtacgctcgcaagggtgaaactcaa
aggaattgacgggggcccgcacaagcggtggagcatgtggtttaattcgatgcaacgcga
agaaccttaccagggcttgacatactacgaatctttttgaaagaagagagtgccttcggg
aacgtagatacaggtggtgcatggctgtcgtcagctcgtgtcgtgagatgttgggttaag
tcccgcaacgagcgcaacccttatttttagttaccaatttattgggttctctagaaagac
tgccggtgacaaaccggaggaaggtgaggatgacgtcaagtcagcatgccccttatgtcc
tgggccacacacgtgctacaatggttagaacaaagagttgcgagtttgcgaaaacaagct
aat-----------------------------------------------------
>LN7352432_Prymnesium_sp_RCC1389_RCC1389
---------------------------------------------cgggggatgcaagcg
ttatccggaatcattgggcgtaaagcgcctgtaggtggtttaataagtccgttgttaaag
actagggcttaaccctagaaaagcaatggaaactactagacttgagtatggcaggggtag
agggaacttctagtgtagcggtgaaatgcgtagatattagaaagaacaccagcggcgaaa
gcgctctactggaccatcactgacactcagaggcgaaagctagggtagcaaaagggatta
gatacccctgtagtcctagccgtaaacgatggatactaaatgttgtatatattttacagt
attgtagctaacgcgttaagtatcccgcctggggagtacgctcgcaagggtgaaactcaa
aggaattgacgggggcccgcacaagcggtggagcatgtggtttaattcgatgcaacgcga
agaaccttaccagggcttgacatactacgaatctttttgaaagaagagagtgccttcggg
aacgtagatacaggtggtgcatggctgtcgtcagctcgtgtcgtgagatgttgggttaag
tcccgcaacgagcgcaacccttatttttagttaccaatttattgggttctctagaaagac
tgccggtgacaaaccggaggaaggtgaggatgacgtcaagtcagcatgccccttatgtcc
tgggccacacacgtgctacaatggttagaacaaagagttgcaagtttgccaaaacaagct
aatct---------------------------------------------------
>LN7352422_Prymnesium_simplex_RCC1386
------------------------------------------------------------
----------------------------------------------------tgttaaag
actagggcttaaccctagaaaagcaatggaaactactagacttgagtatggcaggggtag
agggaacttctagtgtagcggtgaaatgcgtagatattagaaagaacaccagtsgcgaaa
gcgctctactggaccattactgacactcagaggcgaaagctagggtagcaaaagggatta
gatacccctgtagtcctagccgtaaacgatggatactaaatgttgtatatattttacagt
attgtagctaacgcgttaagtatcccgcctggggagtacgctcgcaagggtgaaactcaa
aggaattgacgggggcccgcacaagcggtggagcatgtggtttaattcgatgcaacgcga
agaaccttaccagggcttgacatactacgaatctttttgaaagaagagagtgccttcggg
aacgtagatacaggtggtgcatggctgtcgtcagctcgtgtcgtgagatgttgggttaag
tcccgcaacgagcgcaacccttatttttagttaccaatttattgggttctctagaaagac
tgccggtgacaaaccggaggaaggtgaggatgacgtcaagtcagcatgccccttatgtcc
tgggccacacacgtgctacaatggttagaacaaagagttgcaagtttgcgaaaacaagct
aatct---------------------------------------------------
>LN7352522_Prymnesium_sp_RCC1440_RCC1440
-----------------------------------------tatacgggggatgcaagcg
ttatccggawtcattgggcgtaaagcgcctgtaggtggtttaataagtccgttgttaaag
actagggcttaaccctagaaaagcaatggaaactactagacttgagtatggcaggggtag
agggaacttctagtgtagcggtgaaatgcgtagatattagaaagaacaccagtggcgaaa
gcgctctactggaccattactgacactcagaggcgaaagctagggtagcaaaagggatta
gatacccctgtagtcctagccgtaaacgatggatactaaatgttgtatatattttacagt
attgtagctaacgcgttaagtatcccgcctggggagtacgctcgcaagggtgaaactcaa
aggaattgacgggggcccgcacaagcggtggagcatgtggtttaattcgatgcaacgcga
agaaccttaccagggcttgacatactacgaatctttttgaaagaagagagtgccttcggg
aacgtagatacaggtggtgcatggctgtcgtcagctcgtgtcgtgagatgttgggttaag
tcccgcaacgagcgcaacccttatttttagttaccaatttattgggttctctagaaagac
tgccggtgacaaaccggaggaaggtgaggatgacgtcaagtcagcatgccccttatgtcc
tgggccacacacgtgctacaatggttagaacaaagagttgcaagtttgcgaaaacaagct
a-------------------------------------------------------
>LN7352502_Prymnesium_parvum_RCC1435
---------------------------------gccgcggtaatacgggggatgcaagcg
ttatccggaatcattgggcgtaaagcgcctgtaggttgtttaataagtccgttgttaaag
actagggcttaaccctagaaaagcgatggaaactactagacttgagtatggcaggggtag
agggaatttctagtgtagcggtgaaatgcgtagatattagaaagaacaccggtggcgaaa
gcgctctactggaccattactgacactcagaggcgaaagctagggtagcaaaagggatta
gatacccctgtagtcctagccgtaaacgatggatactagatgttgtatatattttacagt
atcgtagctaacgcgttaagtatcccgcctggggagtacgctcgcaagggtgaaactcaa
aggaattgacgggggcccgcacaagcggtggagcatgtggtttaattcgatgcaacgcga
agaaccttaccagggcttgacatactgcgaatctttttgaaaggaaagagtgccttcggg
aatgcagatacaggtggtgcatggctgtcgtcagctcgtgtcgtgagatgttgggttaag
tcccgcaacgagcgcaacccttatttttagttaccaatttattgggttctctagaaagac
tgccggtgacaaaccggaggaaggtgaggatgacgtcaagtcagcatgccccttatgtcc
tgggctacacacgtgctacaatggttgggacaaagagttgcaagtttgcaaaaacaagct
aatctcataaac--------------------------------------------
>LN7352482_Prymnesium_parvum_RCC1433
---------------------------------gccgcggtaatacgggggatgcaagcg
ttatccggaatcattgggcgtaaagcgcctgtaggttgtttaataagtccgttgttaaag
actagggcttaaccctagaaaagcgatggaaactactagacttgagtatggcaggggtag
agggaatttctagtgtagcggtgaaatgcgtagatattagaaagaacaccggtggcgaaa
gcgctctactggaccattactgacactcagaggcgaaagctagggtagcaaaagggatta
gatacccctgtagtcctagccgtaaacgatggatactagatgttgtatatattttacagt
atcgtagctaacgcgttaagtatcccgcctggggagtacgctcgcaagggtgaaactcaa
aggaattgacgggggcccgcacaagcggtggagcatgtggtttaattcgatgcaacgcga
agaaccttaccagggcttgacatactgcgaatctttttgaaaggaaagagtgccttcggg
aatgcagatacaggtggtgcatggctgtcgtcagctcgtgtcgtgagatgttgggttaag
tcccgcaacgagcgcaacccttatttttagttaccaatttattgggttctctagaaagac
tgccggtgacaaaccggaggaaggtgaggatgacgtcaagtcagcatgccccttatgtcc
tgggctacacacgtgctacaatggttgggacaaagagttgcaagtttgcaaaaacaagct
aatctcataaacctaac---------------------------------------
>LN7352512_Prymnesium_parvum_RCC1437
----------------------ccgtcccagcagccgcggtaatacgggggatgcaagcg
ttatccggaatcattgggcgtaaagcgcctgtaggttgtttaataagtccgttgttaaag
actagggcttaaccctagaaaagcgatggaaactactagacttgagtatggcaggggtag
agggaatttctagtgtagcggtgaaatgcgtagatattagaaagaacaccggtggcgaaa
gcgctctactggaccattactgacactcagaggcgaaagctagggtagcaaaagggatta
gatacccctgtagtcctagccgtaaacgatggatactagatgttgtatatattttacagt
atcgtagctaacgcgttaagtatcccgcctggggagtacgctcgcaagggtgaaactcaa
aggaattgacgggggcccgcacaagcggtggagcatgtggtttaattcgatgcaacgcga
agaaccttaccagggcttgacatactgcgaatctttttgaaaggaaagagtgccttcggg
aatgcagatacaggtggtgcatggctgtcgtcagctcgtgtcgtgagatgttgggttaag
tcccgcaacgagcgcaacccttatttttagttaccaatttattgggttctctagaaagac
tgccggtgacaaaccggaggaaggtgaggatgacgtcaagtcagcatgccccttatgtcc
tgggctacacacgtgctacaatggttgggacaaagagttgcaagtttgcaaaaacaagct
aatctcataaacctaacctaagttcagattgtaggct-------------------
>LN7352492_Prymnesium_parvum_RCC1434
-------------------------------------------tacgggggatgcaagcg
ttatccggaatcattgggcgtaaagcgcctgtaggttgtttaataagtccgttgttaaag
actagggcttaaccctagaaaagcgatggaaactactagacttgagtatggcaggggtag
agggaatttctagtgtagcggtgaaatgcgtagatattagaaagaacaccggtggcgaaa
gcgctctactggaccattactgacactcagaggcgaaagctagggtagcaaaagggatta
gatacccctgtagtcctagccgtaaacgatggatactagatgttgtatatattttacagt
atcgtagctaacgcgttaagtatcccgcctggggagtacgctcgcaagggtgaaactcaa
aggaattgacgggggcccgcacaagcggtggagcatgtggtttaattcgatgcaacgcga
agaaccttaccagggcttgacatactgcgaatctttttgaaaggaaagagtgccttcggg
aatgcagatacaggtggtgcatggctgtcgtcagctcgtgtcgtgagatgttgggttaag
tcccgcaacgagcgcaacccttatttttagttaccaatttattgggttctctagaaagac
tgccggtgacaaaccggaggaaggtgaggatgacgtcaagtcagcatgccccttatgtcc
tgggctacacacgtgctacaatggttgggacaaagagttgcaagtttgcaaaaacaagct
aatctcata-----------------------------------------------
>CAMNT_0035192417_Prymnesium-parvum-Texoma1
gaggaataagcatcggctaactccgtgccagcagccgcggtaatacgggggatgcaagcg
ttatccgaaatcattgggcgtaaagcgcctgtaggttgtttaataagtccgttgttaaag
actagggcttaaccctagaaaagcgatggaaactactagacttgagtatggcaggggtag
agggaatttctagtgtagcggtgaaatgcgtagatattagaaagaacaccggtggcgaaa
gcgctctactggaccattactgacactcagaggcgaaagctagggtagcaaaagggatta
gatacccctgtagtcctagccgtaaacgatggatactagatgttgtatatattttacagt
atcgtagctaacgcgttaagtatcccgcctggggagtacgctcgcaagggtgaaactcaa
aggaattgacgggggcccgcacaagcggtggagcatgtggtttaattcgatgcaacgcga
agaaccttaccagggcttgacatactgcgaatctttttgaaaggaaagagtgccttcggg
aatgcagatacaggtggtgcatggctgtcgtcagctcgtgtcgtgagatgttgggttaag
tcccgcaacgagcgcaacccttatttttagttaccaatttattgggttctctagaaagac
tgccggtgacaaaccggaggaaggtgaggatgacgtcaagtcagcatgccccttatgtcc
tgggctacacacgtgctacaatggttgggacaaagagttgcaagtttgcaaaaacaagct
aatctcataaacctaacctaagttcagattgtaggctgcaactcgcctacatgaag
>LN7352272_Chrysochromulina_sp_RCC1191_RCC1191
------------------------gtgccagcagccgcggtaatacgggggatgcaagcg
ttatccggaatcattgggcgtaaagcgcctgtaggttgtttaataagtccgttgttaaag
actagggcttaaccctagaaaagcgatggaaactactagacttgagtatggcaggggtag
agggaatttctagtgtagcggtgaaatgcgtagatattagaaagaacaccggtggcgaaa
gcgctctactggaccattactgacactcagaggcgaaagctagggtagcaaaagggatta
gatacccctgtagtcctagccgtaaacgatggatactagatgttgtatgtattttacagt
atcgtagctaacgcgttaagtatcccgcctggggagtacgctcgcaagggtgaaactcaa
aggaattgacgggggcccgcacaagcggtggagcatgtggtttaattcgatgcaacgcga
agaaccttaccagggcttgacatactgcgaatctttttgaaaggaaagagtgccttcggg
aatgcagatacaggtggtgcatggctgtcgtcagctcgtgtcgtgagatgttgggttaag
tcccgcaacgagcgcaacccttatttttagttaccaatttattgggttctctagaaagac
tgccggtgacaaaccggaggaaggtgaggatgacgtcaagtcagcatgccccttatgtcc
tgggctacacacgtgctacaatggttgggacaaagagttgcaagtttgcaaaaacaagct
aatctcataaacctaacctaagttc-------------------------------
>HM1334381_Uncultured_marine_haptophyte_Biosope_T65_16S51a
--------------------------------------------------ggtgcaagcg
ttatccggaatcattgggcgtaaagcgcctgtaggttgtttaataagtctgttgttaaag
actagggctcaaccctagaaaagcaatggatactactagactagagtatggcaggggtag
agggaatttctagtgtagcggtgaaatgcgtagatattagaaagaacaccggtggcgaaa
gcgctctactggaccattactgacactcagaggcgaaagctagggtagcaaaagggatta
gatacccctgtagtcctagccgtaaacgatggatactacatgttgtatttattttacagt
atggtagctaacgcgttaagtatcccgcctggggagtacgctcgcaagggtgaaactcaa
aggaattgacgggggcccgcacaagcggtggagcatgtggtttaattcgatgcaacgcga
agaaccttaccagggcttgacatactacagatctttttgagaaagaagagtgccttcggg
aatgtagatacaggtggtgcatggctgtcgtcagctcgtgtcgtgagatgttgggttaag
tcccgcaacgagcgcaacccttatttttagttaccaattcgttgggttctctagaaagac
tgccggtgacaaaccggaggaaggtgaggatgacgtcaaatcagcatgccccttatgtcc
tgggctacacacgtgctacaatggctaagacaaagagttgcgagctcgcgagagtaagct
aatctcataaacttagcctaagttc-------------------------------
>EF0519531_Uncultured_haptophyte_MAMA64-54
gaggaataagcatcggctaactccgtgccagcagccgcggtaatacgggggatgcaagcg
ttatccggaatcattgggcgtaaagcgcctgtaggttgtttaataagtctgttgttaaag
actagggcttaaccctagaaaagcaatggaaactactagactagagtatggcaggggtag
agggaatttctagtgtagcggtgaaatgcgtagatattagaaagaacaccggtggcgaaa
gcgctctactggaccattactgacactcagaggcgaaagctagggtagcaaaagggatta
gatacccctgtagtcctagccgtaaacgatggatactacatgttgtgtttatttcacagt
atggtagctaacgcgttaagcatcccgcctggggagtacgctcgcaagggtgaaactcaa
aggaattgacgggggcccgcacaagcggtggagcatgtggtttaattcgatgcaacgcga
agaaccttaccagggcttgacatactacagattcttttgagagagagaagtgccttcggg
aatgtagatacaggtggtgcatggctgtcgtcagctcgtgtcgtgagatgttgggttaag
tcccgcaacgagcgcagcccttatttttagttaccaattcgttgggttctctagaaagac
tgccggtgacaaaccggaggaaggtgaggatgacgtcaagtcagcatgccccttatgtcc
tgggctacacacgtgctacaatggctaagacaaagagttgcgagctcgcgagagtaagct
aatctcataaaccgtggctcagttcagatcgtaggctgcaactcgcctgcgtgaag
>EF0520871_Uncultured_haptophyte_MC615-10
gaggaataagcatcggctaactccgtgccagcagccgcggtaatacgggggatgcaagcg
ttatccggaatcattgggcgtaaagcgcctgtaggttgtttatcaagtctgttgttaaag
actagggctcaaccctagaaaagcaatggaaactgatagactagagtatggcaggggtag
agggaatttctagtgtagcggtgaaatgcgtagatattagaaagaacaccggtggcgaaa
gcgctctactggaccattactgacactcagaggcgaaagctagggtagcaaaagggatta
gatacccctgtagtcctagccgt-aacgatggatactacatgttgggttttatactcagt
atggtagctaacgcgttaagtatcccgcctggggagtacgctcgcaagggtgaaactcaa
aggaattgacgggggcccgcacaagcggtggagcatgtggtttaattcgatgcaacgcga
agaaccttaccagggcttgacatactacgaattcttttgaaaaagagaagtgccttcggg
aatgcagatacaggtggtgcatggctgtcgtcagctcgtgtcgtgagatgttgggttaag
tcccgcaacgagcgcaacccttgtttttagttaccaacttgttgggttttctagaaagac
tgccggtgacaaaccggaggaaggtgaggatgacgtcaagtcagcatgccccttatgtcc
tgggctacacacgtgctacaatggttaggacaaagagttgcgagttcgcgaggaccagct
aatctcataaacctagcctaagttcagattgtaggctgcaactcgcctacgtgaag
>EF0520901_Uncultured_haptophyte_MC615-14
gaggaataagcatcggctaactccgtgccagcagccgcggtaatacgggggatgcaagcg
ttatccggaatcattgggcgtaaagcgcctgtaggtggtttattaagtctgttgttaaag
actagggctcaaccctagaaaagcaatggaaactaatagacttgagtatggtaggggtag
agggaatttctagtgtagcggtgagatgcgtagatattagaaagaacaccagtggcgaaa
gcgctctactggaccattactgacactcagaggcgaaagctagggtagcaaaagggatta
gatacccctgtagtcctagccgt-aacgatggatactagatgttgcgcatatcgtgcagt
gtcctagctaacgcgttaagtatcccgcctggggagtacgctcgcaagggtgaaactcaa
aggaattgacgggggcccgcacaagcggtggagcatgtggtttaattcgatgcaacgcga
agaaccttaccagggcttgacatactacaaattctcttgaaaaagagaagtgccttcggg
aatgtagatacaggtggtgcatggctgtcgtcagctcgtgtcgtgagatgttgggttaag
tcccgcaacgagcgcaacccttatttttagttaccaattcgttgggttctctagaaagac
tgccggtgacaaaccggaggaaggtgaggatgacgtcaagtcagcatgccccttatgtcc
tgggctacacacgtgctacaatggctaagacaaagagttgcgagctcgcgagagtcagct
aatctcataaacttagcctaagttcagattgtaggctgcaactcgcctacgtgaag
>EF0519901_Uncultured_haptophyte_MAMA64-129
gaggaataagcatcggctaactccgtgccagcagccgcggtaatacgggggatgcaagcg
ttatccggaatcattgggcgtaaagcgcctgtaggttgtttactaagtctgttgttaaag
actagggcttaaccctagaaaagcaatggaaacttgtagactagagtatggcaggggtag
agggaatttctagtgtagcggtgaaatgcgtagatattagaaagaacaccagtggcgaaa
gcgctctactggaccattactgacactcagaggcgaaagctagggtagcaaaagggatta
gatacccctgtagtcctagccgtaaacgatggatactagatgttgtgc--tttgtacagt
atcgtagctaacgcgttaagtatcccgcctggggagtacgctcgcaagggtgaaactcaa
aggaattgacgggggcccgcacaagcggtggagcatgtggtttaattcgatgcaacgcga
agaaccttaccagggcttgacatactacagattcttttgaaaaaaggaagtgccttcggg
aatgtagatacaggtggtgcatggctgtcgtcagctcgtgtcgtgagatgttgggttaag
tcccgcaacgagcgcaacccttatttttagttaccaattcgttgggttctctagaaagac
tgccggtgacaaaccggaggaaggtgaggatgacgtcaagtcagcatgccccttatgtcc
tgggctacacacgtgctacaatggttaagacaaagagtcgcaagcttgcaagagttagct
aatctcataaacttagcctaagttcagattgtaggctgcaactcgcctacatgaag
>EF0521741_Uncultured_haptophyte_MC622-3
gaggaataagcatcggctaactccgtgccagcagccgcggtaatacgggggatgcaagcg
ttatccggaatcattgggcgtaaagcgcctgtaggttgtttactaagtctgttgttaaag
actagggcttaaccctagaaaagcaatggaaacttgtagactagagtatggcaggggtag
agggaatttctagtgtagcggtgaaatgcgtagatattagaaagaacaccagtggcgaaa
gcgctctactggaccattactgacactcagaggcgaaagctagggtagcaaaagggatta
gatacccctgtagtcctagccgtaaacgatggatactagatgttgtgc--ttagtacagt
atcgtagctaacgcgttaagtatcccgcctggggagtacgctcgcaagggtgaaactcaa
aggaattgacgggggcccgcacaagcggtggagcatgtggtttaattcgatgcaacgcga
agaaccttaccagggcttgacatactacaaattcttttgagaaagagaagtgccttcgag
aatgtagatacaggtggtgcatggctgtcgtcagctcgtgtcgtgagatgttgggttaag
tcccgcaacgagcgcaacccttatttttagttaccaattcgttgggttttttagaaagac
tgccggtgacaaaccggaggaaggtgaggatgacgtcaagtcagcatgccccttatgcct
tgggctacacacgtgctacaatggttaagacaaagagttgcgagctcgcgagagtcagct
aatctcataaacttagcctaagttcggattgtaggctgcaactcgcctgcatgaag
>EF0519171_Uncultured_haptophyte_MC601-123
gaggaataagcatcggctaactccgtgccagcagccgcggtaatacgggggatgcaagcg
ttatccggaatcattgggcgtaaagcgcctgtaggttgtttactaagtctgttgttaaag
actagggcttaaccctagaaaagcaatggaaacttgtagactagagtatggcaggggtag
agggaatttctagtgtagcggtgaaatgcgtagatattagaaagaacaccagtggcgaaa
gcgctctacttgaccattactgacactcagaggcgaaagctagggtagcaaaagggatta
gatacccctgtagtcctagccgtaaacgatggatactagatgttgtgc--ttagtacagt
atcgtagctaacgcgttaagtatcccgcctggggagtacgctcgcaagggtgaaactcaa
aggaattgacgggggcccgcacaagcggtggagcatgtggtttaattcgatgcaacgcga
agaaccttaccagggcttgacatactacaaattcttttgagaaaaagaagtgccttcggg
aatgtagatacaggtggtgcatggctgtcgtcagctcgtgtcgtgagatgttgggttaag
tcccgcaacgagcgcaacccttatttttagttaccaattcgttgggttttttagaaagac
tgccggtgacaaaccggaggaaggtgaggatgacgtcaagtcagcatgccccttatgtcc
tgggctacacacgtgctacaatggttaagacaaagagtcgcaagctcgtgagagtaagct
aatctactaaacttagcctaagttcagattgtaggctgcaactcgcctacatgaag
>EF0521931_Uncultured_haptophyte_MC622-27
gaggaataagcatcggctaactccgtgccagcagccgcggtaatacgggggatgcaagcg
ttatccggaatcattgggcgtaaagcgcctgtaggtggtttgctaagtctgttgttaaag
actagggcttaaccctagaaaagcaatggaaacttgtagactagagtatggcaggggtag
agggaatttctagtgtagcggtgaaatgcgtagatattagaaagaacaccagtggcgaaa
gcgctctactggaccattactgacactcagaggcgaaggctagggtagcaaaagggatta
gatacccctgtagtcctagccgtaaacgatggatactagatgttgtgc--atagtacagt
atcgtagctaacgcgttaagtatcccgcctggggagtacgctcgcaagggtgaaactcaa
aggaattgacgggggcccgcacaagcggtggagcatgtggtttaattcgatgcaacgcga
agaaccttaccagggcttgacatactacaaattcttttgaaaaagagaagtgccttcggg
aatgtagatacaggtggtgcatggctgtcgtcagctcgtgtcgtgagatgttgggttaag
tcccgcaacgagcgcaacccttatttttagttaccaattcgttggattttttagaaagac
tgccggtgacaaaccggaggaaggtgaggatgacgtcaagtcagcatgccccttatgtcc
tgggctacacacgtgctacaatggttaagacaaagagtcgcaaactcgtgagggtaagct
aatctattaaacttagcctaagttcagattgtaggctgcaactcgcctgcatgaag
>EF0522491_Uncultured_haptophyte_MC622-91
gaggaataagcatcggctaactccgtgccagcagccgcggtaatacgggggatgcaagcg
ttatccggaatcattgggcgtaaagcgcctgtaggtggtttgctaagtctgttgttaaag
actagggcttaaccctagaaaagcaatggaaacttgtagactagagtatggcaggggtag
agggaatttctagtgtagcggtgaaatgcgtagatattagaaagaacaccagtggcgaaa
gcgctctactggaccattactgacactcagaggcgaaagctagggtagcaaaagggatta
gatacccctgtagtcctagccgtaaacgatggatactagatgttgtgc--atagtacagt
atcgtagctaacgcgttaagtatcccgcctggggagtacgctcgcaagggtgaaactcaa
aggaattgacgggggcccgcacaagcggtggagcatgtggtttaattcgatgcaacgcga
agaaccttaccagggcttgacatactacaaattcttttgaaaaagagaagtgccttcggg
aatgtagatacaggtggtgcatggctgtcgtcagctcgtgtcgtgagatgttgggttaag
tcccgcaacgagcgcaacccttatttttagttaccaattcgttggattttttagaaagac
tgccggtgacaaaccggaggaaggtgaggatgacgtcaagtcagcatgccccttatgtcc
tgggctacacacgtgctacaatggttaagacaaagagtcgcaaactcgtgagggtaagct
aatctattaaacttagcctaagttcagattgtaggctgcaactcgcctacatgaag
>EF0518291_Uncultured_haptophyte_MC597-67
gaggaataagcatcggctaactccgtgccagcagccgcggtaatacgggggatgcaagcg
ttatccggaatcattgggcgtaaagcgcctgtaggttgtttactaagtctgttgttaaag
actagggcttaaccctagaaaagcaatggaaacttgtagactagagtatggcaggggtag
agggaatttctagtgtagcggtgaaatgcgtagatattaaaaagaacaccagtggcgaaa
gcgctctactggaccattactgacactcagaggcgaaagctagggtagcaaaagggatta
gatacccctgtagtcctagccgtaaacgatggatactagatgttgtgc--ttagtacagt
atcgtagctaacgcgttaagtatcccgcctggggagtacgctcgcaagggtgaaactcaa
aggaattgacgggggcccgcacaagcggtggagcatgtggtttaatttgatgcaacgcga
agaaccttaccagggcttgacatactacaaattcttttgagaaagagaagtgccttcggg
aatgtagatacaggtggtgcatggctgtcgtcagctcgtgttgtgagatgttgggttaag
tcccgcaacgagcgcaacccttatttttagttaccaattcgttgggttttttagaaagac
tgccggtgacaaaccggaggaaggtgaggatgacgtcaagtcagcatgccccttatgtcc
tgggctacacacgtgctacaatggttaagacaaagagtcgcaagctcgcgagagttagct
aatctattaaacttagcctaagttcagattgtaggctgcaactcgcctacatgaag
>EF0519981_Uncultured_haptophyte_MAMA64-139
gaggaataagcatcggctaactccgtgccagcagccgcggtaatacgggggatgcaagcg
ttatccggaatcattgggcgtaaagcgcctgtaggttgtttactaagtctgttgttaaag
actagggcttaaccctagaaaagcaatggaaacttgtagactagagtatggcaggggtag
agggaatttctagtgtagcggtgaaatgcgtagatattagaaagaacaccagtggcgaaa
gcgctctactggaccattactgacactcagaggcgaaagctagggtagcaaaagggatta
gatacccctgtagtcctagccgtaaacgatggatactagatgttgtgc--atagtacagt
atcgtagctaacgcgttaagtatcccgcctggggagtacgctcgcaagggtgaaactcaa
aggaattgacgggggcccgcacaagcggtggagcatgtggtttaattcgatgcaacgcga
agaaccttaccagggcttgacatactacagattctcttgagaaagagaagtgccttcggg
aatgtagatacaggtggtgcatggctgtcgtcagctcgtgtcgtgagatgttgggttaag
tcccgcaacgagcgcaacccttatttttagttaccaattcgttgggttttttagaaagac
tgccggtgacaaaccggaggaaggtgaggatgacgtcaagtcagcatgccccttatgtcc
tgggctacacacgtgctacaatggttaagacaaagagtcgcaagctcgtgagagttagct
aatctactaaacttagcctaagttcagattgtaggctgcaactcgcctacatgaag
>LN7352242_Chrysochromulina_camella_RCC1186
--------------------ctccgtgccagcagccgcggtaatacgggggatgcaagcg
ttatccggaatcattgggcgtaaagcgcctgtaggttgtttactaagtctgttgttaaag
actagggcttaaccctagaaaagcaatggaaacttgtagactagagtatggcaggggtag
agggaatttctagtgtagcggtgaaatgcgtagatattagaaagaacaccagtggcgaaa
gcgctctactggaccattactgacactcagaggcgaaagctagggtagcaaaagggatta
gatacccctgtagtcctagccgtaaacgatggatactagatgttgtgc--atagtacagt
atcgtagctaacgcgttaagtatcccgcctggggagtacgctcgcaagggtgaaactcaa
aggaattgacgggggcccgcacaagcggtggagcatgtggtttaattcgatgcaacgcga
agaaccttaccagggcttgacatactacaaattcttttgagaaagagaagtgccttcggg
aatgtagatacaggtggtgcatggctgtcgtcagctcgtgtcgtgagatgttgggttaag
tcccgcaacgagcgcaacccttatttttagttaccaattcgttgggttttttagaaagac
tgccggtgacaaaccggaggaaggtgaggatgacgtcaagtcagcatgccccttatgtcc
tgggctacacacgtgctacaatggttaagacaaagagttgcaagctcgtgagagttagct
aatctattaaacttagcctaagttcagattgtagg---------------------
>LN7352232_Chrysochromulina_camella_RCC1185
------------tcggctaactccgtgccagcagccgcggtaatacgggggatgcaagcg
ttatccggaatcattgggcgtaaagcgcctgtaggttgtttactaagtctgttgttaaag
actagggcttaaccctagaaaagcaatggaaacttgtagactagagtatggcaggggtag
agggaatttctagtgtagcggtgaaatgcgtagatattagaaagaacaccagtggcgaaa
gcgctctactggaccattactgacactcagaggcgaaagctagggtagcaaaagggatta
gatacccctgtagtcctagccgtaaacgatggatactagatgttgtgc--atagtacagt
atcgtagctaacgcgttaagtatcccgcctggggagtacgctcgcaagggtgaaactcaa
aggaattgacgggggcccgcacaagcggtggagcatgtggtttaattcgatgcaacgcga
agaaccttaccagggcttgacatactacaaattcttttgagaaagagaagtgccttcggg
aatgtagatacaggtggtgcatggctgtcgtcagctcgtgtcgtgagatgttgggttaag
tcccgcaacgagcgcaacccttatttttagttaccaattcgttgggttttttagaaagac
tgccggtgacaaaccggaggaaggtgaggatgacgtcaagtcagcatgccccttatgtcc
tgggctacacacgtgctacaatggttaagacaaagagttgcaagctcgtgagagttagct
aatctattaaacttagcctaagttcagattgtaggctgcaactc------------
>EF0522171_Uncultured_haptophyte_MC622-56
gaggaataagcatcggctaactccgtgccagcagccgcggtaatacgggggatgcaagcg
ttatccggaatcattgggcgtaaagcgcctgtaggttgtttactaagtctgttgttaaag
actagggcttaaccctagaaaagcaatggaaacttgtagactagagtatggcaggggtag
agggaatttctagtgtagcggtgaaatgcgtagatattagaaagaacaccagtggcgaaa
gcgctctactggaccattactgacactcagaggcgaaagctagggtagcaaaagggatta
gatacccctgtagtcctagccgtaaacgatggatactagatgttgtgc-ttttgtacagt
atcctagctaacgcgttaagtatcccgcctggggagtacgctcgcaagggtgaaactcaa
aggaattgacgggggcccgcacaagcggtggagcatgtggtttaattcgatgcaacgcga
agaaccttaccagggcttgacatactacaaattcttttgaaaaagagaagtgccttcggg
aatgtagatacaggtggtgcatggctgtcgtcagctcgtgtcgtgagatgttgggttaag
tcccgcaacgagcgcaacccttatttttagttaccaattcgttgggttttttagaaagac
tgccggtgacaaaccggaggaaggtgaggatgacgtcaagtcagcatgccccttatgtcc
tgggctacacacgtgctacaatggttaagacaatgagtcgcaagctcgtgagagtaagct
aatctattaaacttagcctaagttcagattgtaggctgcaactcgcctacatgaag
>EF0517611_Chrysochromulina_campanulifera_UIO_J10
------------------------------------------------------------
---------------------aaagcgcctgtaggttgtttactaagtctgttgttaaag
actagggcttaaccctagaaaagcaatggaaacttgtagactagagtatggcaggggtag
agggaatttctagtgtagcggtgaaatgcgtagatattagaaagaacaccagtggcgaaa
gcgctctactggaccattactgacactcagaggcgaaagctagggtagcaaaagggatta
gatacccctgtagtcctagccgtaaacgatggatactagatgttgtgc--atagtacagt
atcgtagctaacgcgttaagtatcccgcctggggagtacgctcgcaagggtgaaactcaa
aggaattgacgggggcccgcacaagcggtggagcatgtggtttaattcgatgcaacgcga
agaaccttaccagggcttgacatactacagattcttttgagaaagagaagtgccttcggg
aatgtagatacaggtggtgcatggctgtcgtcagctcgtgtcgtgagatgttgggttaag
tcccgcaacgagcgcaacccttatttttagttaccaattcgttgggttttttagaaagac
tgccggtgacaaaccggaggaaggtgaggatgacgtcaagtcagcatgccccttatgtcc
tgggctacacacgtgctacaatggttaagacaaagagtcgcaagctcgtgagagtgagct
a-------------------------------------------------------
>EF0519801_Uncultured_haptophyte_MAMA64-118
gaggaacatttataggctaactccgtgccagcagccgcggtaatachvtkkatgcaagcg
ttatccggaatcattgggcgtaaagcgcctgtaggttgtttactaagtctgttgttaaag
actagggcttaaccctagaaaagcaatggaaacttgtaaactagagtatggcaggggtag
agggaatttctagtgtagcggtgaaatgcgtagatattagaaagaacaccagtggcgaaa
gcgctctactggaccattactgacactcagaggcgaaagctagggtagcaaaagggatta
gatacccctgtagtcctagccgtaaacgatggatactagatgttgtgc--atagtacagt
atcgtagctaacgcgttaagtatcccgcctggggagtacgctcgcaagggtgaaactcaa
aggaattgacgggggcccgcacaagcggtggagcatgtggtttaattcgatgcaacgcga
agaaccttaccagggcttgacatactacagattcttttgagaaagagaagtgccttcggg
aatgtagatacaggtggtgcatggctgtcgtcagctcgtgtcgtgagatgttgggttaag
tcccgcaacgagcgcaacccttatttttagttaccaactcgttgggttttttagaaagac
tgccggtgacaaaccggaggaaggtgaggatgacgtcaagtcagcatgccccttatgtcc
tgggctacacacgtgctacaatggttaagacaaagagttgcgagctcgtgagagtaagct
aatctattaaacttagcctaagttcagattgtaggctgcaactcgcctgcgtgaag
>CAMNT_0015890455_Chrysochromulina_brevifilum_Strain_UTEX_LB_985
gaggaataagcatcggctaactccgtgccagcagccgcggtaatacgggggatgcaagcg
ttatccggaatcattgggcgtaaagcgcctgtaggttgtttactaagtctgttgttaaag
actagggcttaaccctagaaaagcaatggaaacttgtagactagagtatggcaggggtag
agggaatttctagtgtagcggtgaaatgcgtagatattagaaagaacaccagtggcgaaa
gcgctctactggaccattactgacactcagaggcgaaagctagggtagcaaaagggatta
gatacccctgtagtcctagccgtaaacgatggatactagatgttgtgc--atagtacagt
atcgtagctaacgcgttaagtatcccgcctggggagtacgctcgcaagggtgaaactcaa
aggaattgacgggggcccgcacaagcggtggagcatgtggtttaattcgatgcaacgcga
agaaccttaccaggtcttgacatactacagattcttttgagaaagagaagtgccttcggg
aatgtagatacaggtggtgcatggctgtcgtcagctcgtgtcgtgagatgttgggttaag
tcccgcaacgagcgcaacccttatttttagttaccaactcgttgggttttttagaaagac
tgccggtgacaaaccggaggaaggtgaggatgacgtcaagtcagcatgccccttatgtcc
tgggctacacacgtgctacaatggttaagacaaagagttgcgagctcgtgagagtaagct
aatctattaaacttagcctaagttcagattgtaggctgcaactcgcctacatgaag
>HM1331621_Uncultured_marine_haptophyte_Biosope_T35_16S_PLA491017
------------------------------------------------------------
-----cggaatcattgggcgtaaagcgcctgtaggttgtttactaagtctgttgttaaag
actagggcttaaccctagaaaagcaatggaaacttgtagactagagtatggcaggggtag
agggaatttctagtgtagcggtgaaatgcgtagatattagaaagaacaccggtggcgaaa
gcgctctactggaccattactgacactcagaggcgaaagctagggtagcaaaagggatta
gatacccctgtagtcctagccgtaaacgatggatactagatgttgtgt--ata--acagt
atcgtagctaacgcgttaagtatcccgcctggggagtacgctcgcaagggtgaaactcaa
aggaattgacgggggcccgcacaagcggtggagcatgtggtttaattcgatgcaacgcga
agaaccttaccagggcttgacatactacgaattctcttgaaaaagagaagtgccttcggg
aatgtagatacaggtggtgcatggctgtcgtcagctcgtgtcgtgagatgttgggttaag
tcccgcaacgagcgcaacccttatttttagttaccaattcgttgggttttttagaaagac
tgccggtgacaaaccggaggaaggtgaggatgacgtcaagtcagcatgccccttatgtcc
tgggccacacacgtgctacaatggttaagacaaagagttgcgagctcgtgagagccagct
aatctaataaacttagcctaagttcagattgtaggctgcaact-------------
>EF0519971_Uncultured_haptophyte_MAMA64-138
gaggaataagcatcggctaactccgtgccagcagccgcggtaatacgggggatgcaagcg
ttatccggaatcattgggcgtaaagcgcctgtaggttgtttgttaagtctgttgttaaag
actagggcttaaccctagaaaagcaatggaaactaatagactagagtatggcaggggtag
agggaatttctagtgtagcggtgaagtgcgtagatattagaaagaacaccagtggcgaaa
gcgctctactagaccattactgacactcagaggcgaaagctagggtagcaaaagggatta
gatacccctgtagtcctagccgtaaacgatggatactagatgttgtaagttttttacagt
atcttagctaacgcgttaagtatcccgcctggggagtacgctcgcaagggtgaaactcaa
aggaattgacgggggcccgcacaagcggtggagcatgtggtttaattcgatgcaacgcga
agaaccttaccagggcttgacatactacgaattcttttgaaaaaaagaagtgccttaggg
aacgtagatacaggtggtgcatggctgtcgtcagctcgtgtcgtgagatgttgggttaag
tcccgcaacgagcgcaacccttatttttagttaccaattcgttgggttctctagaaagac
tgccggtgacaaaccggaggaaggtgaggatgacgtcaagtcagcatgccctttatgtcc
tgggctacacacgtgctacaatggctaagacaaagggtcgcaagcttgtgaaagttagct
aatctcgtaaacttagcctaagttcagattgtaggctgcaactcgcctgcatgaag
>EF0522221_Uncultured_haptophyte_MC622-62
gaggaataagcatcggctaactccgtgccagcagccgcggtaatacgggggatgcaagcg
ttatccggaatcattgggcgtaaagcgcctgtaggttgtttagtaagtctgttgttaaag
actaaggcttaaccttaggaaagcgatggaaactactagacttgagtatggcaggggtag
agggaatttctagtgtagcggtgaaatgcgtagatattagaaagaacaccagtggcgaaa
gcgctctactggaccattactgacactcagaggcgaaagctagggtagcaaaagggatta
gatacccctgtagtcctagccgtaaacgatggatactagatgttgtgc--atagtacagt
atcgtagctaacgcgttaagtatcccgcctggggagtacgctcgcaagggtgaaactcaa
aggaattgacgggggcccgcacaagcggtggagcatgtggtttaattcgatgcaacgcga
agaaccttaccagggcttgacatactacagattcctttgagaaaaggaagtgccttcggg
aatgtagatacaggtggtgcatggctgtcgtcagctcgtgtcgtgagatgttgggttaag
tcccgcaacgagcgcaacccttatttttagttaccaattcgttgggttttttagaaagac
tgccggtgacaaaccggaggaaggtgaggatgacgtcaagtcagcatgccccttatgtcc
tgggctacacacgtgctacaatggttaagacaaagagttgcgagctcgtgagagtaagct
aatctactaaacttagcctaagttcagattgtaggctgcaactcgcctgcatgaag
>HM1334931_Uncultured_marine_haptophyte_Biosope_T84_16S_PLA491020
--------------------------------------------------------agcg
ttatccggaatcattgggcgtaaagcgcctgtaggttgtttaataagtctgttgttaaag
actagggctcaaccctagaaaagcaatggaaactattagactagagtatggcaggggtag
agggaatttctagtgtagcggtgaaatgcgtagatattagaaagaacaccagcggcgaaa
gcgctctactggaccattactgacactcagaggcgaaagctagggtagcaaaagggatta
gatacccctgtagtcctagccgtaaacgatggatactagatgttgtgctt-ccgtacagt
atcgtagctaacgcgttaagtatcccgcctggggagtacgcttgcaagggtgaaactcaa
aggaattgacgggggcccgcacaagcggtggagcatgtggtttaattcgatgcaacgcga
agaaccttaccagggcttgacatactacagattctttagagatagagaagtgcctccggg
aatgtagatacaggtggtgcatggctgtcgtcagctcgtgtcgtgagatgttgggttaag
tcccgcaacgagcgcaacccttatttttagttaccaattcgttgggttctctagaaagac
tgccggtgacaaaccggaggaaggtgaggatgacgtcaagtcagcatgccccttatgtcc
tgggctacacacgtgctacaatggttaagacaaagagttgcgagctcgcaagagtcagct
aatctcataaacttagcctaagttcagattgtaggctgcaact-------------
>HM1332661_Uncultured_marine_haptophyte_Biosope_T41_16S_PLA491106
------------------------------------------------------------
ttatccggaatcattgggcgtaaagcgcctgtaggttgtttaataagtctgttgctaaag
actagggctcaaccctagaaaagcaatggaaactattagactagagtatggcaggggtag
agggaatttctagtgtagcggtgaaatgcgtagatattataaagaacaccagcggcgaaa
gcgctctactggaccattactgacactcagaggcgaaagctagggtagcaaaagggatta
gatacccctgtagtcctagccgtaaacgatggatactagatgttgtgctt-ccgtacagt
atcgtagctaacgcgttaagtatcccgcctggggagtacgctcgcaagggtgaaactcaa
aggaattgacgggggcccgcacaagcggtggagcatgtggtttaattcgatgcaacgcga
agaaccttaccagggcttgacatactacagattctttagagatagagaagtgccttcggg
aatgtagatacaggtggtgcatggctgtcgtcagctcgtgtcgtgagatgttgggttaag
tcccgcaacgagcgcaacccttatttttagttaccaattcgttgggttctctagaaagac
tgccggtgacaaaccggaggaaggtgaggatgacgtcaagtcagcatgccccttatgtcc
tgggctacacacgtgctacaatggttaagacaaagagttgcgagctcgcaagagtcagct
aatctcataaacttagcctaagttcagattgtaggctgcaactcgccta-------
>HM1333971_Uncultured_marine_haptophyte_Biosope_T65_16S18a
--------------------------------------------------ggtgcaagcg
ttatccggaatcattgggcgtaaagcgcctgtaggttgtttaataagtctgttgttaaag
accagggctcaaccctagaaaagcaatggaaactactagactagagtatggcaggggtag
agggaatttctagtgtagcggtgaaatgcgtagatattagaaagaacaccggtggcgaaa
gcgctctactggaccattactgacactcagaggcgaaagctagggtagcaaaagggatta
gatacccctgtagtcctagccgtaaacgatggatactacatgttgtgcttattgtacagt
atggtagctaacgcgttaagtatcccgcctggggagtacgctcgcaagggtgaaactcaa
aggaattgacgggggcccgcacaagcggtggagcatgtggtttaattcgatgcaacgcga
agaaccttaccagggcttgacatactacaaattctttagagatgaagaagtgccttcggg
aatgtagatacaggtggtgcatggctgtcgtcagctcgtgtcgtgagatgttgggttaag
tcccgcaacgagcgcaacccttatttttagttactaattcgttaggttctctagaaagac
tgccggtgacaaaccggaggaaggtgaggatgacgtcaagtcagcatgccccttatgtcc
tgggctacacacgtgctacaatggttaagacaaagagtcgcgagctcgcgagagtcagct
aatctcataaacttagcct-------------------------------------
>EF0521371_Uncultured_haptophyte_MC615-66
gaggaataagcatcggctaactccgtgccagcagccgcggtaatacgggggatgcaagcg
ttatccggaatcattgggcgtaaagcgcctgtaggttgtttaataagtctgttgttaaag
cctagggcttaaccctagaaaagcaatggaaactactagactagagtatggcaggggcag
agggaatttctagtgtagcggtgaaatgcgtagatattagaaagaacaccagtggcgaaa
gcgctctgctggaccattactgacactcagaggcgaaagctagggtagcaaaagggatta
gatacccctgtagtcctagccgtaaacgatggatactagatgttgtgcaa-ccgtacagt
atcgtagctaacgcgttaagtatcccgcctggggagtacgctcgcaagggtgaaactcaa
aggaattgacgggggcccgcacaagcggtggagcatgtggttsa-ttcgatgcaacgcga
agaaccttaccagggcttgacatactacaaattctttagagatagagaagtgccttcggg
aatgtagatacaggtggtgcatggctgtcgtcagctcgtgtcgtgagatgttgggttaag
tcccgcaacgagcgcaacccttatttttagttactaactcgttaggttctctagaaagac
tgccggtgacaaaccggaggaaggtgaggatgacgtcaagtcagcatgccccttatgccc
tgggctacacacgtgctacaatggttaagacaaagagtcgcgagctcgcgagagtcagct
aatctcataaacttagcctaagttcagattgtaggctgcaactcgcctacatgaag
>HM1333361_Uncultured_marine_haptophyte_Biosope_T58_16S_PLA491035
------------------------------------------------------------
-tatccggaatcattgggcgtaaagcgtctgtaggttgtttaataagtctgttgttaaag
actagggcttaaccctagaaaagcaatggaaactactagacttgagtatggcaggggtag
agggaatttctagtgtagcggtgaaatgcgtagatattagaaagaacaccagtggcgaaa
gcgctctactggaccattactgacactcagagacgaaagctagggtagcaaaagggatta
gatacccctgtagtcctagccgtaaacgatggatactagatgttgtgtttaatatgcagt
atcgtagctaacgcgttaagtatcccgcctggggagtacgctcgcaagggtgaaactcaa
aggaattgacgggggcccgcacaagcggtggagcatgtggtttaattcgatgcaacgcga
agaaccttaccaggacttgacatactacaaatttctttgaaaaaaggaagtgccttcggg
aatgtagatacaggtggtgcatggctgtcgtcagctcgtgtcgtgagatgttgggttaag
tcccgcaacgagcgcaacccttatttttagttactaattaattaggttttctagaaagac
tgccggtgacaaaccggaggaaggtgaggatgacgtcaagtcagcatgccccttatgtcc
tgggctacacacgtgctacaatggttaaaacaaagggtcgcgagcttgtgagagtcagct
aatcccattaatttagcctaagttcagattgtaggctgcaac--------------
>HM1332151_Uncultured_marine_haptophyte_Biosope_T39_16S_PLA491011
------------------------------------------------------------
----------tcattgggcgtaaagcgtctgtaggttgtttaataagtctgttgttaaag
actagggctcaaccctagaaaagcaatggaaactactagacttgagtatggcaggggtag
agggaatttctagtgtagcggtgaaatgcgtagatattagaaagaacaccagcggcgaaa
gcgctctactgggccattactgacactcagagacgaaagctagggtagcaaaagggatta
gatacccctgtagtcctagccgtaaacgatggatactagatgttgtgtttaatatgcagt
atcgtagctaacgcgttaagtatcccgcctggggagtacgctcgcaagggtgaaactcaa
aggaattgacgggggcccgcacaagcggtggagcatgtggtttaattcgatgcaacgcga
agaaccttaccaggacttgacatactacaaatttctttgaaaaaaggaagtgccttcggg
aatgtagatacaggtggtgcatggctgtcgtcagctcgtgtcgtgagatgttgggttaag
tcccgcaacgagcgcaacccttatttttagttactaattaattaggttttctagaaagac
tgccggtgacaaaccggaggaaggtgaggatgacgtcaagtcagcatgccccttatgtcc
tgggctacacacgtgctacaatggttaagacaaagggtcgcgagctcgtgagagtcagct
aatcccataaatttagcctaagttcagattgtaggctgcaact-------------
>HM1335011_Uncultured_marine_haptophyte_Biosope_T84_16S_PLA491028
--------------------------------------------------------agcg
ttatccggaatcattgggcgtaaagcgtctgtaggttgtttaataagtctgttgttaaag
actagggctcaaccctagaaaagcaatggaaactactagacttgagtatggcaggggtag
agggaatttctagtgtagcggtgaaatgcgtagatattagaaagaacaccagcggcgaaa
gcgctctactggaccattactgacactcagagacgaaagctagggtagcaaaagggatta
gatacccctgtagtcctagccgtaaacgatggatactagatgttgtgtttaatatgcagt
atcgtagctaacgcgttaagtatcccgcctggggagtacgctcgcaagggtgaaactcaa
aggaatggacgggggcccgcacaagcggtggagcatgtggtttaattcgatgcaacgcga
agaaccttaccaggacttgacatactacaaatttctttgaaaaaaggaagtgccttcggg
aatgtagatacaggtggtgcatggctgtcgtcagctcgtgtcgtgagatgttgggttaag
tcccgcaacgagcgcaacccttatttttagttactaattaattaggttttctagaaagac
tgccggtgacaaaccggaggaaggtgaggatgacgtcaagtcagcatgccccttatgtcc
tgggctacacacgtgctacaatggttaaaacaaagggtcgcgagctcgtgagagtcagct
aatcccataaatttagcctaagttcagattgtaggctgcaact-------------
>HM1335631_Uncultured_marine_haptophyte_Biosope_T88_16S_PLA491034
------------------------------------------------------------
-tatccggaatcattgggcgtaaagcgtctgtaggttgtttaataagtctgttgttaaag
actagggctcaaccctagaaaagcaatggaaactactagacttgagtatggcaggggtag
agggaatttctagtgtagcggtgaaatgcgtagatattagaaagaacaccagcggcgaaa
gcgctctactggaccattactgacactcagagacgaaagctagggtagcaaaagggatta
gatacccctgtagtcctagccgtaaacgatggatactagatgttgtgtttaatatgcagt
atcgtagctaacgcgttaagtatcccgcctggggagtacgctcgcaagggtgaaactcaa
aggaattgacgggggcccgcacaagcggtggagcatgtggtttaattcgatgcaacgcga
agaaccttaccaggacttgacatactacaaatttctttgaaaaaaggaagtgccttcggg
aatgtagatacaggtggtgcatggctgtcgtcagctcgtgtcgtgagatgttgggttaag
tcccgcaacgagcgcaacccttatttttagttactaattaattaggctttctagaaagac
tgccggtgacaaaccggaggaaggtgaggatgacgtcaagtcagcatgccccttatgtcc
tgggctacacacgtgctacaatggttaaaacaaagggtcgcgagctcgtgagagtcagct
aatcccataaatttagcctaagttcagattgtaggctgcaact-------------
>HM1335611_Uncultured_marine_haptophyte_Biosope_T88_16S_PLA491032
----------------------------------------------------------cg
ttatccggaatcattgggcgtaaagcgtctgtaggttgtttaataagtccgttgttaaag
actagggctcaaccctagaaaagcaatggaaactactagacttgagtatggcaggggtag
agggaatttctagtgtagcggtgaaatgcgtagatattagaaagaacaccagcggcgaaa
gcgctctactggaccattactgacactcagagacgaaagctagggtagcaaaagggatta
gatacccctgtagtcctagccgtaaacgatggatactagatgttgtgtttaatatgcagt
atcgtagctaacgcgttaagtatcccgcctggggagtacgctcgcaagggtgaaactcaa
aggaattgacgggggcccgcacaagcggtggagcatgtggtttaattcgatgcaacgcga
agaaccttaccaggacttgacatactacaaatttctttgaaaaaaggaagtgccttcggg
aatgtagatacaggtggtgcatggctgtcgtcagctcgtgtcgtgagatgttgggttaag
tcccgcaacgagcgcaacccttatttttagttactaattaattaggttttccagaaagac
tgccggtgacaaaccggaggaaggtgaggatgacgtcaagtcagcatgccccttatgtcc
tgggctacacacgtgctacaatggttaaaacaaagggtcgcgagctcgtgagagtcagct
aatcccataaatttagcctaagttcagattgtaggctgcaac--------------
>HM1333391_Uncultured_marine_haptophyte_Biosope_T58_16S_PLA491038
-----------------------------------------------------agcagcg
ttatccggaatcattgggcgtaaagcgtctgtaggttgtttaataagtctgttgttaaag
actagggctcaaccctagaaaagcaatggaaactactagacttgagtatggcaggggtag
agggaatttctagtgtagcggtgaaatgcgtagatattagaaagaacaccagcggcgaaa
gcgctctactggaccattactgacactcagagacgaaagctagggtagcaaaagggatta
gatacccctgtagtcctagccgtaaacgatggatactagatgttgtgtttaatatgcagt
atcgtagctaacgcgttaagtatcccgcctggggagtacgctcgcaagggtgaaactcaa
aggaattgacgggggcccgcacaagcggtggagcatgtggtttaattcgatgcaacgcga
agaaccttaccaggacttgacatactacaaatttctttgaaaaaaggaagtgccttcggg
aatgtagatacaggtggtgcatggctgtcgtcagctcgtgtcgtgagatgttgggttaag
tcccgcaacgagcgcaacccttatttttagttactacttaattaggttttctagaaagac
tgccggtgacaaaccggaggaaggtgaggatgacgtcaagtcagcatgccccttatgtcc
tgggctacacacgtgctacaatggttaaaacaaagggtcgcgagctcgtgagagtcagct
aatcccataaatttagcctaagttcagattgtaggctgcact--------------
>HM1335641_Uncultured_marine_haptophyte_Biosope_T88_16S_PLA491035
------------------------------------------------------------
--atccggaatcattgggcgtaaagcgtctgtaggttgtttaataagtctgttgttaaag
actagggctcaaccctagaaaagcaatggaaactactagacttgagtatggcaggggtag
agggaatttctagtgtagcggtgaaatgcgtagatattagaaagaacaccagcggcgaaa
gcgctctactggaccattactgacactcagagacgaaagctagggtagcaaaagggatta
gatacccctgtagtcctagccgtaaacgatggatactagatgttgtgtttaatatgcagt
atcgtagctaacgcgttaagtatcccgcctggggagtacgctcgcaagggtgaaactcaa
aggaattgacgggggcccgcacaagcggtggagcatgtggtttaattcgatgcaacgcga
agaaccttaccaggacttgacatactacaaatttctttgaaaaaaggaagtgccttcggg
aatgtagatacaggtggtgcatggctgtcgtcagctcgtgtcgtgagatgttgggttaag
tcccgcaacgagcgcaacccttatttttagttactaattaattaggttttctagaaagac
tgccggtgacaaaccggaggaaggtgaggatgacgtcaagtcagcatgccccttatgtcc
tgggctacacacgtgctacaatggttaaaacaaagggtcgcgagctcgtgagagtcagct
aatcccataaatttagcctaagttcagattgtaggctg------------------
>HM1331131_Uncultured_marine_haptophyte_Biosope_T33_16S_PLA491012
------------------------------------------------------------
---tccggaatcattgggcgtaaagcgtctgtaggttgtttaataagtctgttgttaaag
actagggcttaaccctagaaaagcaatggaaactactagacttgagtatggcaggggtag
agggaatttctagtgtagcggtgaaatgcgtagatattagaaagaacaccagtggcgaaa
gcgctctactggaccattactgacactcagagacgaaagctagggtagcaaaagggatta
gatacccctgtagtcctagccgtaaacgatggatactagatgttgtgtttaatatgcagt
atcgtagctaacgcgttaagtatcccgcctggggagtacgctcgcaagggtgaaactcaa
aggaattgacgggggcccgcacaagcggtggagcatgtgatttaattcgatgcaacgcga
agaaccttaccaggacttgacatactacaaatttctttgaaaaaaggaagtgccttcggg
aatgtagatacaggtggtgcatggctgtcgtcagctcgtgtcgtgagatgttgggttaag
tcccgcaacgagcgcaacccttatttttagttactaattaattaggttttctagaaagac
tgccggtgacaaaccggaggaaggtgaggatgacgtcaagtcagcatgccccttatgtcc
tgggctacacacgtgctacaatggttaaaacaaagggtcgcgagcttgtgagagtcagcc
aatcccataaatttagcctaagttcagattgtaggctgca----------------
>HM1333341_Uncultured_marine_haptophyte_Biosope_T58_16S_PLA491033
--------------------------------------------------------agcg
ttatccggaatcattgggcgtgaagcgtctgtaggttgtttaataagtctgttgttaaag
actagggcttaaccctagagaagcaatggaaactactagacttgagtatggcaggggtag
agggaatttctagtgtagcggtgaaatgcgtagatattagaaagaacaccggtggcgaaa
gcgctctactggaccattactgacactcagagacgaaagctagggtagcaaaagggatta
gatacccctgtagtcctagccgtaaacgatggatactagatgttgtgtttaatatgcagt
atcgtagctaacgcgttaagtatcccgcctggggagtacgctcgcaagggtgaaactcaa
aggaattgacgggggcccgcacaagcggtggagcatgtggtttaattcgatgcaacgcga
agaaccttaccaggacttgacatactacaaatttctttgaaaaaaggaagtgccttcggg
aatgtagatacaggtggtgcatggctgtcgtcagctcgtgtcgtgagatgttgggttaag
tcccgcaacgagcgcaacccttatttttagttactaattaattaggttttctagaaagac
tgccggtgacaaaccggaggaaggtgaggatgacgtcaagtcagcatgccccttatgtcc
tgggctacacacgtgctacaatggttaaaacaaagggtcgcgagcttgtgagagtcagct
aatcccataaatttagcctaagttcagattgtaggctgca----------------
>HM1333401_Uncultured_marine_haptophyte_Biosope_T58_16S_PLA491040
------------------------------------------------------------
ttatccggaatcattgggcgtaaagcgtctgtaggttgtttaataagtctgttgttaaag
actagggcttaaccctagagaagcaatggaaactactagacttgagtatggcaggggtag
agggaatttctagtgtagcggtgaaatgcgtagatattagaaagaacaccggtggcgaaa
gcgctctactggaccattactgacactcagagacgaaagctagggtagcaaaagggatta
gatacccctgtagtcctagccgtaaacgatggatactagatgttgtgtttaatatgcagt
atcgtagctaacgcgttaagtatcccgcctggggagtacgctcgcaagggtgaaactcaa
aggaattgacgggggcccgcacaagcggtggagcatgtggtttaattcgatgcaacgcga
agaaccttaccaggacttgacatactacaaatttctttgaaaaaaggaagtgccttcggg
aatgtagatacaggtggtgcatggctgtcgtcagctcgtgtcgtgagatgttgggttaag
tcccgcaacgagcgcaacccttatttttagttactaattaattaggttttctagaaagac
tgccggtgacaaaccggaggaaggtgaggatgacgtcaagtcagcatgccccttatgtcc
tgggctacacacgtgctacaatggttaaaacaaagggtcgcgagcttgtgagagtcagct
aatcccataaatttagcctaagttcagattgtaggctgca----------------
>HM1333261_Uncultured_marine_haptophyte_Biosope_T58_16S_PLA491012
------------------------------------------------------gcagcg
ttatccggaatcattgggcgtaaagcgtctgtaggttgttgaataagtctgttgttaaag
actagggcttaaccctagagaagcaatggaaactactagacttgagtatggcaggggtag
agggaatttctagtgtagcggtgaaatgcgtagatattagaaagaacaccggtggcgaaa
gcgctctactggaccattactgacactcagagacgaaagctagggtagcaaaagggatta
gatacccctgtagtcctagccgtaaacgatggatactagatgttgtgtttaatatgcagt
atcgtagctaacgcgttaagtatcccgcctggggagtacgctcgcaagggtgaaactcaa
aggaattgacgggggcccgcacaagcggtggagcatgtggtttaattcgatgcaacgcga
agaaccttaccaggacttgacatactacaaatttctttgaaaaaaggaagtgccttcggg
aatgtagatacaggtggtgcatggctgtcgtcagctcgcgtcgtgagatgttgggttaag
tcccgcaacgagcgcaacccttatttttagttactaattaattaggttttctagaaagac
tgccggtgacaaaccggaggaaggtgaggatgacgtcaagtcagcatgccccttatgtcc
tgggctacacacgtgctacaatggttaaaacaaagggtcgcgagcttgtgagagtcagct
aatcccataaatttagcctaagttcagattgtaggctgca----------------
>HM1330251_Uncultured_marine_haptophyte_Biosope_T123_16S_PLA491015
------------------------------------------------------------
---------------gggcgtaaagcgtctgtaggttgtttaataagtctgttgttaaag
actagggctcaaccctagaaaagcaatggaaactactagacttgagtatggcaggggtag
agagaatttctagtgtagcggtgaaatgcgtagatattagaaagaacaccagcggcgaaa
gcgctctactggaccattactgacactcagagacgaaagctagggtagcaaaagggatta
gatacccctgtagtcctagccgtaaacgatggatactagatgttgtgtttaatatgcagt
atcgtagctaacgcgttaagtatcccgcctggggagtacgctcgcaagggtgaaactcaa
aggaattgacgggggcccgcacaagcggtggagcatgtggtttaattcgatgcaacgcga
agaaccttaccaggacttgacatactacaaatttctttgaaaaaaggaagtgccttcggg
aatgtagatacaggtggtgcatggctgtcgtcagctcgtgtcgtgagatgttgggttaag
tcccgcaacgagcgcaacccttatttttagttactaattaattaggttttctagaaagac
tgccggtgacaaaccggaggaaggtgaggatgacgtcaagtcagcatgccccttatgtcc
tgggctacacacgtgctacaatggttaaaacaaagggtcgcgagctcgtgagagtcagct
aatcccataaatttagcctaagttcagattgtaggctgca----------------
>HM1333301_Uncultured_marine_haptophyte_Biosope_T58_16S_PLA491017
------------------------------------------------------------
---tccggaatcattgggcgtaaagcgtctgtaggttgtttaataagtctgttgttaaag
actagggctcaaccctagaaaagcaatggaaactactagacttgagtatggcaggggtag
agggaatttctagtgtagcggtgaaatgcgtagatattagaaagaacaccagcggcgaaa
gcgctctactggaccattactgacactcagagacgaaagctagggtagcaaaagggatta
gatacccctgtagtcctagccgtaaacgatggatactagatgttgtgtttaatatgcagt
atcgtagctaacgcgttaagtatcccgcctggggagtacgctcgcaagggtgaaactcaa
aggaattgacgggggcccgcacaagcggtggagcatgtggtttaattcgatgcaacgcga
agaaccttaccaggacttgacatactacaaatttcttcgaaaaaaggaagtgccttcggg
aatgtagatacaggtggtgcatggctgtcgtcagctcgtgtcgtgagatgttgggttaag
tcccgcaacgagcgcaacccttatttttagttactaattaattaggttttctagaaagac
tgccggtgacagaccggaggaaggtgaggatgacgtcaagtcagcatgccccttatgtcc
tgggctacacacgtgctacaatggttaaaacaaagggtcgcgagctcgtgagagtcagct
aatcccataaatttagcctaagttcagattgtaggctgc-----------------
>HM1329761_Uncultured_marine_haptophyte_Biosope_T120_16S_PLA491034
------------------------------------------------------------
----ccggtatcattgggcgtaaagcgtctgtaggttgtttaataagtctgttgttaaag
actagggctcaaccctagaaaagcaatggaaactactagacttgagtatggcaggggtag
agggaatttctagtgtagcggtgaaatgcgtagatattagaaagaacaccagcggcgaaa
gcgctctactggaccattactgacactcagagacgaaagctagggtagcaaaagggatta
gatacccctgtagtcctagccgtaaacgatggatactagatgttgtgtttaatatgcagt
atcgtagctaccgcgttaagtatcccgcctggggagtacgctcgcaagggtgaaactcaa
aggaattgacgggggcccgcacaagcggtggagcatgtggtttaattcgatgcaacgcga
agaaccttaccaggacttgacatactacaaatttctttgaaaaaaggaagtgccttcggg
aatgtagatacaggtggtgcatggctgtcgtcagctcgtgtcgtgagatgttgggttaag
tcccgcaacgagcgcaacccttatttttagttactaattaattaggttttctagaaagac
tgccggtgacaaaccggaggaaggtgaggatgacgtcaagtcagcatgccccttatgtcc
tgggctacacacgtgctacaatggttaaaacaaagggtcgcgagctcgtgagagtcagct
aatcccataaatttagcctaagttcagattgtaggctgc-----------------
>HM1331291_Uncultured_marine_haptophyte_Biosope_T33_16S_PLA491029
------------------------------------------------------------
-----cggaatcattgggcgtaaagcgtctgtaggttgtttaataagtctgttgttaaag
actagggcttaaccctagaaaagcaatggaaactactagacttgagtatggcaggggtag
agggaatttctagtgtagcggtgaaatgcgtagatattagaaagaacaccagtggcgaaa
gcgctctactggaccattactgacactcagagacgaaagctagggtagcaaaagggatta
gatacccctgtagtcctagccgtaaacgatggatactagatgttgtgtttaatatgcagt
atcgtagctaacgcgttaagtatcccgcctggggagtacgctcgcaagggtgaaactcaa
aggaattgacgggggcccgcacaagcggtggagcatgtggtttaattcgatgcaacgcga
agaaccttaccaggacttgacatactacaaatttctttgaaaaaaggaagtgccttcggg
aatgtagatacaggtggtgcatggctgtcgtcagctcgtgtcgtgagatgttgggttaag
tcccgcaacgagcgcaacccttatttctagttactaattaattaggttttctagaaagac
tgccggtgacaaaccggaggaaggtgaggatgacgtcaagtcagcatgccccttatgtcc
tgggctacacacgtgctacaatggttaaaacaaagggtcgcgagcttgtgagagtcagct
aatcccataaatttagcctaagttcagattgtaggctgcaa---------------
>HM1332221_Uncultured_marine_haptophyte_Biosope_T39_16S_PLA491019
------------------------------------------------------------
---------atcattgggcgtaaagcgtctgtaggttgtttaataagtctgttgttaaag
actagggctcaaccctagaaaagcaatggaaactactagacttgagtatggcaggggtag
agggaatttctagtgtagcggtgaaatgcgtagatattagaaagaacaccagcggcgaaa
gcgctctactgggccattactgacactcagagacgaaagctagggtagcaaaagggatta
gatacccctgtagtcctagccgtaaacgatggatactagatgttgtgtttaatatgcagt
atcgtagctaacgcgttaagtatcccgcctggggagtacgctcgcaagggtgaaactcaa
aggaattgatgggggcccgcacaagcggtggagcatgtggtttaattcgatgcaacgcga
agaaccttaccaggacttgacatactacaaatttctttgaaaaaaggaagtgccttcggg
aatgtagatacaggtggtgcatggctgtcgtcagctcgtgtcgtgagatgttgggttaag
tcccgcaacgagcgcaacccttatttttagttactaattaattaggttttctagaaagac
tgccggtgacaaaccggaggaaggtgaggatgacgtcaagtcagcatgccccttatgtcc
tgggctacacacgtgctacaatggttaagacaaagggtcgcgagctcgtgagagtcagct
aatcccat-aatttagcctaagttcagattgtaggctgcaactcg-----------
>HM1330281_Uncultured_marine_haptophyte_Biosope_T123_16S_PLA491018
------------------------------------------------------------
--------------------------gtctgtaggctgtttaataagtctgttgttaaag
actagggctcaaccctagaaaagcaatggaaactactagacttgagtatggcaggggtag
agggaatttctagtgtagcggtgaaatgcgtagatattagaaagaacaccagcggcgaaa
gcgctctactggaccattactgacactcagagacgaaagctagggtagcaaaagggatta
gatacccctgtagtcctagccgtaaacgatggatactagatgttgtgtttaatatgcagt
atcgtagctaacgcgttaagtatcccgcctggggagtacgctcgcaagggtgaaactcaa
aggaattgacgggggcccgcacaagcggtggagcatgtggtttaattcgatgcaacgcga
agaaccttaccaggacttgacatactacaaatttctttgaaaaaaggaagtgccttcggg
aatgtagatacaggtggtgcatggctgtcgtcagctcgtgtcgtgagatgttgggttaag
tcccgcaacgagcgcaacccttatttttagttactaattaattaggttttctagaaagac
tgccggtgacaaaccggaggaaggtgaggatgacgtcaagtcagcatgccccttatgtcc
tgggctacacacgtgctacaatggttaaaacaaagggtcgcgagctcgtgagagtcagct
aatcccataaatttagcctaagttcagattgtaggctgcaactcg-----------
>HM1332301_Uncultured_marine_haptophyte_Biosope_T39_16S_PLA491028
------------------------------------------------------------
---------accattgggcgtaaagcgtctgtaggttgtttaataagtctgttgttaaag
actagggcttaaccctagagaagcaatggaaactactagacttgagtatggcaggggtag
agggaatttctagtgtagcggtgaaatgcgtagatattagaaagaacaccggtggcgaaa
gcgctctaccggaccattactgacactcagagacgaaagctagggtagcaaaagggatta
gatacccctgtagtcctagccgtaaacgatggatactagatgttgtgtttaatatgcagt
atcgtagctaacgcgttaagtatcccgcctggggagtacgctcgcaagggtgaaactcaa
aggaattgacgggggcccgcacaagcggtggagcatgtggtttaattcgatgcaacgcga
agaaccttaccaggacttgacatactgcaaatttctttgaaaaaaggaagtgccttcggg
aatgtagatacaggtggtgcatggctgtcgtcagctagtgtcgtgagatgttgggttaag
tcccgcaacgagcgcaacccttatttttagttactaattaattaggttttctagaaagac
tgccggtgacaaaccggaggaaggtgaggatgacgtcaagtcagcatgccccttatgtcc
tgggctacacacgtgctacaatggttaaaacaaagggtcgcgagcttgtgagagtcagct
aatcccataaatttagcctaagttcagatcgtaggctgcaact-------------
>LC0873751_Uncultured_Emiliania_JT_stE_0m_86
----------------------------------------taatacgggggatgcaagcg
ttatccggaatcattgggcgtaaagcgcctgtaggttgtttaataagtctgttgttaaag
actagggcttaaccctagaaaagcaatggaaactattagactagagtatggcaggggtag
agggaatttctagtgtagcggtgaaatgcgtagatattagaaagaacaccggcggcgaaa
gcgctctactggaccattactgacactcagaggcgaaagctagggtagcaaaagggatta
gatacccctgtagtcctagccgtaaacgatggatactagatgttgtgctttatgtacagt
atcgtagctaacgcgttaagtatcccgcctggggagtacgctcgcaagggtg--------
------------------------------------------------------------
------------------------------------------------------------
------------------------------------------------------------
------------------------------------------------------------
------------------------------------------------------------
------------------------------------------------------------
--------------------------------------------------------
>KT9562921_Haptophyta_environmental_samples_ST4_30
gaggaataagcatcggctaactccgtgccagcagccgcggtaatacgggggatgcaagcg
ttatccggaatcattgggcgtaaagcgcctgtaggttgtttaataagtctgttgttaaag
actagggcttaaccctagaaaagcaatggaaactactagactagagtatggcaggggtag
agggaatttctagtgtagcggtgaaatgcgtagatattagaaagaacaccggtggcgaaa
gcgctctactggaccattactgacactcagaggcgaaagctagggtagcaaaagggatta
gatacccctgtagtcctagccgtaaacgatggatactacatgttgtgcattatgtacagt
atggtagctaacgcgttaagtatcccgcctggggagtacgctcgcaagggtgaaactcaa
aggaattgacgggggcccgcacaagcggtggagcatgtggtttaattcgatgcaacgcga
agaaccttaccaaggcttgacatactacaaatttttctgagaagagaaagtgccttcggg
aatgtagatacaggtggtgcatggctgtcgtcagctcgtgtcgtgagatgttgggttaag
tcccgcaacgagcgcaacccttgtttttagttgccaatttattgggttttctagaaagac
tgccggtgacaaaccggaggaagttgaggatgactgcaagtcagcatgcaccttatgcct
tgggcgacacacgtgctacaatggctaggacaaagagttgcgagctcgcaagagtcagct
aatctcataaacttagtctaagttcggattgtaggctgcaactcgcctgcgtga--
>AB2002631_Chrysochromulina_sp_MBIC10513
gaggaataagcatcggctaactccgtgccagcagccgcggtaatacgggggatgcaagcg
ttatccggaatcattgggcgtaaagcgcctgtaggttgtttattaagtctgttgttaaag
actagggcttaaccctaggaaagcaagagaaactaatagacttgagtatggcaggggtag
agggaatttctagtgtagcggtgaaatgcgtagatattagaaagaacaccggcggcgaaa
gcgctctactggaccattactgacactcagaggcgaaagctagggtagcaaaagggatta
gatacccctgtagtcctagccgtaaacgatggatactagatgttgcgttt-aaatgcagt
atcgtagctaacgcgttaagtatcccgcctggggagtacgctcgcaagggtgaaactcaa
aggaattgacgggggcccgcacaagcggtggagcatgtggtttaattcgatgcaacgcga
agaaccttaccagggcttgacatactacgaattctcttgaaaaagagaagtgccttcggg
aatgtagatacaggtggtgcatggctgtcgtcagctcgtgtcgtgagatgttgggttaag
tcccgcaacgagcgcaacccttatttttagttaccaattcgttgggttttttagaaagac
tgccggtgacaaaccggaggaaggtgaggatgacgtcaagtcagcatgccccttatgtcc
tgggctacacacgtgctacaatggttaagacaaagagtcgcgagcttgcaaaagtcagct
aatctcgtaaacttagcctaagttcagattgtaggctgcaactcgcctgcatgaag
>EF0517541_Chrysochromulina_simplex_UIO_JomfB
------------------------------------------------------------
---------------------aaagcgcctgtaggttgtttattaagtctgttgttaaag
actagggcttaaccctaggaaagcaagagaaactaatagacttgagtatggcaggggtag
agggaatttctagtgtagcggtgaaatgcgtagatattagaaagaacaccggcggcgaaa
gcgctctactggaccattactgacactcagaggcgaaagctagggtagcaaaagggatta
gatacccctgtagtcctagccgtaaacgatggatactagatgttgcgttt-aaatgcagt
atcgtagctaacgcgttaagtatcccgcctggggagtacgctcgcaagggtgaaactcaa
aggaattgacgggggcccgcacaagcggtggagcatgtggtttaattcgatgcaacgcga
agaaccttaccagggcttgacatactacgaattctcttgaaaaagagaagtgccttcggg
aatgtagatacaggtggtgcatggctgtcgtcagctcgtgtcgtgagatgttgggttaag
tcccgcaacgagcgcaacccttatttttagttaccaattcgttgggttttttagaaagac
tgccggtgacaaaccggaggaaggtgaggatgacgtcaagtcagcatgccccttatgtcc
tgggctacacacgtgctacaatggttaagacaaagagtcgcgagc-tgcaaaagtcagct
a-------------------------------------------------------
>EF0517551_Chrysochromulina_throndsenii_UIO_K11
------------------------------------------------------------
---------------------aaagcgcctgtaggttgtttattaagtctgttgttaaag
actagggcttaaccctaggaaagcaagagaaactaatagacttgagtatggcaggggtag
agggaatttctagtgtagcggtgaaatgcgtagatattagaaagaacaccggcggcgaaa
gcgctctactggaccattactgacactcagaggcgaaagctagggtagcaaaagggatta
gatacccctgtagtcctagccgtaaacgatggatactagatgttgcgttt-aaatgcagt
atcgtagctaacgcgttaagtatcccgcctggggagtacgctcgcaagggtgaaactcaa
aggaattgacgggggcccgcacaagcggtggagcatgtggtttaattcgatgcaacgcga
agaaccttaccagggcttgacatactacgaattctcttgaaaaagagaagtgccttcggg
aatgtagatacaggtggtgcatggctgtcgtcagctcgtgtcgtgagatgttgggttaag
tcccgcaacgagcgcaacccttatttttagttaccaattcgttgggttttttagaaagac
tgccggtgacaaaccggaggaaggtgaggatgacgtcaagtcagcatgccccttatgtcc
tgggctacacacgtgctacaatggttaagacaaagagtcgcgagc-tgcaaaagtcagct
a-------------------------------------------------------
>CAMNT_0003281755_Chrysochromulina_rotalis_Strain_UIO044_extraction
gaggaataagcatcggctaactccgtgccagcagccgcggtaatacgggggatgcaagcg
ttatccggaatcattgggcgtaaagcgcctgtaggttgtttattaagtctgttgttaaag
actagggcttaaccctaggaaagcaagagaaactaatagacttgagtatggcaggggtag
agggaatttctagtgtagcggtgaaatgcgtagatattagaaagaacaccggcggcgaaa
gcgctctactggaccattactgacactcagaggcgaaagctagggtagcaaaagggatta
gatacccctgtagtcctagccgtaaacgatggatactagatgttgcgttt-aaatgcagt
atcgtagctaacgcgttaagtatcccgcctggggagtacgctcgcaagggtgaaactcaa
aggaattgacgggggcccgcacaagcggtggagcatgtggtttaattcga--caacgcga
agaaccttaccagggcttgacatactacgaattctcttgaaaaagagaagtgccttcggg
aatgtagatacaggtggtgcatggctgtcgtcagctcgtgtcgtgagatgttgggttaag
tcccgcaacgagcgcaacccttatttttagttaccaattcgttgggttttttagaaagac
tgccggtgacaaaccggaggaaggtgaggatgacgtcaagtcagcatgccccttatgtcc
tgggctacacacgtgctacaatggttaagacaaagagtcgcgagcttgcaaaagtcagct
aatctcgtaaacttagcctaagttcagattgtaggctgcaactcgcctgcatgaag
>KU0595001_Uncultured_marine_haptophyte_CARBOM_St98_surf_16S_PEUK_E5
------------------------------------------------------------
------------------------------------------gtaagtctgttgttaaag
accagggcttaaccctgggaaagcaatggaaactactagacttgagtatggcaggggtag
agggaatttctagtgtagcggtgaaatgcgtagatattagaaagaacaccggcggcgaaa
gcgctctactggaccattactgacactcagaggcgaaagctaggggagcaaaagggatta
gatacccctgtagtcctagccgtaaacgatggatactagatgttgcgcaatttgtgcagt
atcttagctaacgcgttaagtatcccgcctggggagtacgctcgcaagggtgaaactcaa
aggaattgacgggggcccgcacaagcggtggagcatgtggtttaattcgatgcaacgcga
agaaccttaccagggcttgacatactgcgaatctttttgagaaagaagagtgccttcggg
aatgcagatacaggtggtgcatggctgtcgtcagctcgtgtcgtgagatgttgggttaag
tcccgcaacgagcgcaacccttgtttttagttac--------------------------
------------------------------------------------------------
------------------------------------------------------------
--------------------------------------------------------
>JX8693541_Uncultured_haptophyte_env_Pavin_epi_T_S22F
gaggaataagcatcggctaactccgtgccagcagccgcggtaatacgggggatgcaagcg
ttatccggaatcattgggcgtaaagcgcctgtaggtcgtttaataagtctgttgttaaag
actagggcttaaccctagaaaagcaatggaaactactagacttgagtatggcaggggtag
agggaatttctagtgtagcggtgaaatgcgtagatattagaaagaacaccagcggcgaaa
gcgctctactggaccactactgacactgagaggcgaaagctaggggagcaaaagggatta
gatacccctgtagtcctagccgtaaacgatggatactaggtgttgtgcaatttgtacagt
atcttagctaacgcgttaagtatcccgcctggggagtacgctcgcaagagtgaaactcaa
aggaattgacgggggcccgcacaagcggtggagcatgcggtttaattcgatgctacgcga
agaaccttaccagggcttgacatactacaaatctttttgaaacgaaagagtgccttcggg
aatgtagatacaggtggtgcatggctgtcgtcagctcgtgtcgtgagatgttgggttaag
tcccgcaacgagcgcaaccctcgtttttagttgccaatttattgggatttctaaaaagac
tgccggtgacaaaccggaggaaggtgaggatgacgtcaagtcagcatgccccttatgtcc
tgggccacacacgtgctacaatggcgaagacaaagagtcgcaaacttgcgaaagttagct
aatctcataaacttcgtctaagttcggattgtaggctgcaactcgcctacgtgaag
>EF0522031_Uncultured_haptophyte_MC622-38
gaggaataagcatcggctaactccgtgccagcagccgcggtaatacgggggatgcaagcg
ttatccggaatcattgggcgtaaagcgcctgtaggttgtttaataagtctgttgttaaag
actagggcttaaccctagaaaagcaatggaaactactagactagagtatggcaggggtag
agggaatttctagtgtagcggtgaaatgcgtagatattagaaagaacaccggcggcgaaa
gcgctctactggaccattactgacactcagaggcgaaagctaggggagcaaaagggatta
gatacccctgtagtcctagccgtaaacgatggatactagatgttgcgcaatttgtgcagt
atcttagctaacgcgttaagtatcccgcctggggagtacgctcgcaagggtgaaactcaa
aggaattgacgggggcccgcacaagcggtggagcatgtggtttaattcgatgcaacgcga
agaaccttaccagggcttgacatactacaaatcttttcgaaacgaaagagtgccttcggg
aatgtagatacaggtggtgcatggctgtcgtcagctcgtgtcgtgagatgttgggttaag
tcccgcaacgagcgcaaccctcatttttagttgccaatttattgggatttctagagagac
tgccggtgacaaaccggaggaaggtgaggatgacgtcaagtcagcatgccccttatgccc
tgggccacacacgtgctacaatggcgaagacaaagagtcgcaaacctgcgaaggctagct
aatctcgtaaacttcgtctaagttcggattgcaggctgcaactcgcctgcatgaag
>EF0520691_Uncultured_haptophyte_250304-84
gaggaataagcatcggctaactccgtgccagcagccgcggtaatacgggggatgcaagcg
ttatccggaatcattgggcgtaaagcgcctgtaggttgtttagtaagtctgttgttaaag
accagggcttaaccctgggaaagcaatggaaactactagacttgagtatggcaggggtag
agggaatttctagtgtagcggtgaaatgcgtagatattagaaagaacaccggcggcgaaa
gcgctctactggaccattactgacactcagaggcgaaagctaggggagcaaaagggatta
gatacccctgtagtcctagccgtaaacgatggatactagatgttgcgcaatttgtgcagt
atcttagctaacgcgttaagtatcccgcctggggagtacgctcgcaagggtgaaactcaa
aggaattgacgggggcccgcacaagcggtggagcatgtggtttaattcgatgcaacgcga
agaaccttaccagggcttgacatactacaaatcttttcgaaacgaaagagtgccttcggg
aatgtagatacaggtggtgcatggctgtcgtcagctcgtgtcgtgagatgttgggttaag
tcccgcaacgagcgcaaccctcatttttagttgccaatttattgggatttctagagagac
tgccggtgacaaaccggaggaaggtgaggatgacgtcaagtcagcatgccccttatgccc
tgggccacacacgtgctacaatggcgaagacaaagagtcgcaaacctgcgaaggctagct
aatctcgtaaacttcgtctaagttcggattgcaggctgcaactcgcctacatgaag
>EF0520481_Uncultured_haptophyte_250304-51
gaggaataagcatcggctaactccgtgccagcagccgcggtaatacgggggatgcaagcg
ttatccggaatcattgggcgtaaagcgcctgtaggttgtttagtaagtctgttgttaaag
accagggcttaaccctgggaaagcaatggaaactactagacttgagtatggcaggggtag
agggaatttctagtgtagcggtgaaatgcgtagatattagaaagaacaccggcggcgaaa
gcgctctactggaccattactgacactcagaggcgaaagctaggggagcaaaagggatta
gatacccctgtagtcctagccgtaaacgatggatactagatgttgcgcaatttgtgcagt
atcttagctaacgcgttaagtatcccgcctggggagtacgctcgcaagggtgaaactcaa
aggaattgacgggggcccgcacaagcggtggagcatgtggtttaattcgatgcaacgcga
agaaccttaccagggcttgacatactacaaatcttttcgaaacgaaagagtgccttcggg
aatgtagatacaggtggtgcatggctgtcgtcagctcgtgtcgtgagatgttgggttaag
tcccgcaacgagcgcaaccctcatttttagttgccaatttattgggatttctagagagac
tgccggtgacaaaccggaggaaggtgaggatgacgtcaagtcagcatgccccttatgccc
tgggccacacacgtgctacaatggcgaagacaaagagtcgcaaacctgcgaaggctagct
aatctcgtaaacttcgtctaagttcggattgcaggctgcaactcgcctacgtgaag
>OL7036011_Emiliania_huxleyi_RCC1253
gaggaataagcatcggctaactccgtgccagcagccgcggtaatacgggggatgcaagcg
ttatccggaatcattgggcgtaaagcgcctgtaggttgtttagtaagtctgttgttaaag
accagggcttaaccctgggaaagcaatggaaactactagacttgagtatggcaggggtag
agggaatttctagtgtagcggtgaaatgcgtagatattagaaagaacaccggcggcgaaa
gcgctctactggaccattactgacactcagaggcgaaagctaggggagcaaaagggatta
gatacccctgtagtcctagccgtaaacgatggatactagatgttgcgcaatttgtgcagt
atcttagctaacgcgttaagtatcccgcctggggagtacgctcgcaagggtgaaactcaa
aggaattgacgggggcccgcacaagcggtggagcatgtggtttaattcgatgcaacgcga
agaaccttaccagggcttgacatactacaaatcttttcgaaacgaaagagtgccttcggg
aatgtagatacaggtggtgcatggctgtcgtcagctcgtgtcgtgagatgttgggttaag
tcccgcaacgagcgcaaccctcatttttagttgccaatttattgggatttctagagagac
tgccggtgacaaaccggaggaaggtgaggatgacgtcaagtcagcatgccccttatgccc
tgggccacacacgtgctacaatggcgaagacaaagagtcgcaaacctgcgaaggctagct
aatctcgtaaacttcgtctaagttcggattgtaggctgcaactcgcctgcatgaag
>OL7036051_Emiliania_huxleyi_Van556
gaggaataagcatcggctaactccgtgccagcagccgcggtaatacgggggatgcaagcg
ttatccggaatcattgggcgtaaagcgcctgtaggttgtttagtaagtctgttgttaaag
accagggcttaaccctgggaaagcaatggaaactactagacttgagtatggcaggggtag
agggaatttctagtgtagcggtgaaatgcgtagatattagaaagaacaccggcggcgaaa
gcgctctactggaccattactgacactcagaggcgaaagctaggggagcaaaagggatta
gatacccctgtagtcctagccgtaaacgatggatactagatgttgcgcaatttgtgcagt
atcttagctaacgcgttaagtatcccgcctggggagtacgctcgcaagggtgaaactcaa
aggaattgacgggggcccgcacaagcggtggagcatgtggtttaattcgatgcaacgcga
agaaccttaccagggcttgacatactacaaatcttttcgaaacgaaagagtgccttcggg
aatgtagatacaggtggtgcatggctgtcgtcagctcgtgtcgtgagatgttgggttaag
tcccgcaacgagcgcaaccctcatttttagttgccaatttattgggatttctagagagac
tgccggtgacaaaccggaggaaggtgaggatgacgtcaagtcagcatgccccttatgccc
tgggccacacacgtgctacaatggcgaagacaaagagtcgcaaacctgcgaaggctagct
aatctcgtaaacttcgtctaagttcggattgtaggctgcaactcgcctgcatgaag
>OL7036001_Emiliania_huxleyi_RCC174
gaggaataagcatcggctaactccgtgccagcagccgcggtaatacgggggatgcaagcg
ttatccggaatcattgggcgtaaagcgcctgtaggttgtttagtaagtctgttgttaaag
accagggcttaaccctgggaaagcaatggaaactactagacttgagtatggcaggggtag
agggaatttctagtgtagcggtgaaatgcgtagatattagaaagaacaccggcggcgaaa
gcgctctactggaccattactgacactcagaggcgaaagctaggggagcaaaagggatta
gatacccctgtagtcctagccgtaaacgatggatactagatgttgcgcaatttgtgcagt
atcttagctaacgcgttaagtatcccgcctggggagtacgctcgcaagggtgaaactcaa
aggaattgacgggggcccgcacaagcggtggagcatgtggtttaattcgatgcaacgcga
agaaccttaccagggcttgacatactacaaatcttttcgaaacgaaagagtgccttcggg
aatgtagatacaggtggtgcatggctgtcgtcagctcgtgtcgtgagatgttgggttaag
tcccgcaacgagcgcaaccctcatttttagttgccaatttattgggatttctagagagac
tgccggtgacaaaccggaggaaggtgaggatgacgtcaagtcagcatgccccttatgccc
tgggccacacacgtgctacaatggcgaagacaaagagtcgcaaacctgcgaaggctagct
aatctcgtaaacttcgtctaagttcggattgtaggctgcaactcgcctgcatgaag
>OL6915571_Emiliania_huxleyi_B39
gaggaataagcatcggctaactccgtgccagcagccgcggtaatacgggggatgcaagcg
ttatccggaatcattgggcgtaaagcgcctgtaggttgtttagtaagtctgttgttaaag
accagggcttaaccctgggaaagcaatggaaactactagacttgagtatggcaggggtag
agggaatttctagtgtagcggtgaaatgcgtagatattagaaagaacaccggcggcgaaa
gcgctctactggaccattactgacactcagaggcgaaagctaggggagcaaaagggatta
gatacccctgtagtcctagccgtaaacgatggatactagatgttgcgcaatttgtgcagt
atcttagctaacgcgttaagtatcccgcctggggagtacgctcgcaagggtgaaactcaa
aggaattgacgggggcccgcacaagcggtggagcatgtggtttaattcgatgcaacgcga
agaaccttaccagggcttgacatactacaaatcttttcgaaacgaaagagtgccttcggg
aatgtagatacaggtggtgcatggctgtcgtcagctcgtgtcgtgagatgttgggttaag
tcccgcaacgagcgcaaccctcatttttagttgccaatttattgggatttctagagagac
tgccggtgacaaaccggaggaaggtgaggatgacgtcaagtcagcatgccccttatgccc
tgggccacacacgtgctacaatggcgaagacaaagagtcgcaaacctgcgaaggctagct
aatctcgtaaacttcgtctaagttcggattgtaggctgcaactcgcctgcatgaag
>OL7035911_Emiliania_huxleyi_92F
gaggaataagcatcggctaactccgtgccagcagccgcggtaatacgggggatgcaagcg
ttatccggaatcattgggcgtaaagcgcctgtaggttgtttagtaagtctgttgttaaag
accagggcttaaccctgggaaagcaatggaaactactagacttgagtatggcaggggtag
agggaatttctagtgtagcggtgaaatgcgtagatattagaaagaacaccggcggcgaaa
gcgctctactggaccattactgacactcagaggcgaaagctaggggagcaaaagggatta
gatacccctgtagtcctagccgtaaacgatggatactagatgttgcgcaatttgtgcagt
atcttagctaacgcgttaagtatcccgcctggggagtacgctcgcaagggtgaaactcaa
aggaattgacgggggcccgcacaagcggtggagcatgtggtttaattcgatgcaacgcga
agaaccttaccagggcttgacatactacaaatcttttcgaaacgaaagagtgccttcggg
aatgtagatacaggtggtgcatggctgtcgtcagctcgtgtcgtgagatgttgggttaag
tcccgcaacgagcgcaaccctcatttttagttgccaatttattgggatttctagagagac
tgccggtgacaaaccggaggaaggtgaggatgacgtcaagtcagcatgccccttatgccc
tgggccacacacgtgctacaatggcgaagacaaagagtcgcaaacctgcgaaggctagct
aatctcgtaaacttcgtctaagttcggattgtaggctgcaactcgcctgcatgaag
>OL7036021_Emiliania_huxleyi_RCC4002
gaggaataagcatcggctaactccgtgccagcagccgcggtaatacgggggatgcaagcg
ttatccggaatcattgggcgtaaagcgcctgtaggttgtttagtaagtctgttgttaaag
accagggcttaaccctgggaaagcaatggaaactactagacttgagtatggcaggggtag
agggaatttctagtgtagcggtgaaatgcgtagatattagaaagaacaccggcggcgaaa
gcgctctactggaccattactgacactcagaggcgaaagctaggggagcaaaagggatta
gatacccctgtagtcctagccgtaaacgatggatactagatgttgcgcaatttgtgcagt
atcttagctaacgcgttaagtatcccgcctggggagtacgctcgcaagggtgaaactcaa
aggaattgacgggggcccgcacaagcggtggagcatgtggtttaattcgatgcaacgcga
agaaccttaccagggcttgacatactacaaatcttttcgaaacgaaagagtgccttcggg
aatgtagatacaggtggtgcatggctgtcgtcagctcgtgtcgtgagatgttgggttaag
tcccgcaacgagcgcaaccctcatttttagttgccaatttattgggatttctagagagac
tgccggtgacaaaccggaggaaggtgaggatgacgtcaagtcagcatgccccttatgccc
tgggccacacacgtgctacaatggcgaagacaaagagtcgcaaacctgcgaaggctagct
aatctcgtaaacttcgtctaagttcggattgcaggctgcaactcgcctgcatgaag
>OL7036111_Gephyrocapsa_parvula_RCC4034
gaggaataagcatcggctaactccgtgccagcagccgcggtaatacgggggatgcaagcg
ttatccggaatcattgggcgtaaagcgcctgtaggttgtttagtaagtctgttgttaaag
accagggcttaaccctgggaaagcaatggaaactactagacttgagtatggcaggggtag
agggaatttctagtgtagcggtgaaatgcgtagatattagaaagaacaccggcggcgaaa
gcgctctactggaccattactgacactcagaggcgaaagctaggggagcaaaagggatta
gatacccctgtagtcctagccgtaaacgatggatactagatgttgcgcaatttgtgcagt
atcttagctaacgcgttaagtatcccgcctggggagtacgctcgcaagggtgaaactcaa
aggaattgacgggggcccgcacaagcggtggagcatgtggtttaattcgatgcaacgcga
agaaccttaccagggcttgacatactacaaatcttttcgaaacgaaagagtgccttcggg
aatgtagatacaggtggtgcatggctgtcgtcagctcgtgtcgtgagatgttgggttaag
tcccgcaacgagcgcaaccctcatttttagttgccaatttattgggatttctagagagac
tgccggtgacaaaccggaggaaggtgaggatgacgtcaagtcagcatgccccttatgccc
tgggccacacacgtgctacaatggcgaagacaaagagtcgcaaacctgcgaaggctagct
aatctcgtaaacttcgtctaagttcggattgcaggctgcaactcgcctgcatgaag
>OL7036101_Gephyrocapsa_parvula_RCC4033
gaggaataagcatcggctaactccgtgccagcagccgcggtaatacgggggatgcaagcg
ttatccggaatcattgggcgtaaagcgcctgtaggttgtttagtaagtctgttgttaaag
accagggcttaaccctgggaaagcaatggaaactactagacttgagtatggcaggggtag
agggaatttctagtgtagcggtgaaatgcgtagatattagaaagaacaccggcggcgaaa
gcgctctactggaccattactgacactcagaggcgaaagctaggggagcaaaagggatta
gatacccctgtagtcctagccgtaaacgatggatactagatgttgcgcaatttgtgcagt
atcttagctaacgcgttaagtatcccgcctggggagtacgctcgcaagggtgaaactcaa
aggaattgacgggggcccgcacaagcggtggagcatgtggtttaattcgatgcaacgcga
agaaccttaccagggcttgacatactacaaatcttttcgaaacgaaagagtgccttcggg
aatgtagatacaggtggtgcatggctgtcgtcagctcgtgtcgtgagatgttgggttaag
tcccgcaacgagcgcaaccctcatttttagttgccaatttattgggatttctagagagac
tgccggtgacaaaccggaggaaggtgaggatgacgtcaagtcagcatgccccttatgccc
tgggccacacacgtgctacaatggcgaagacaaagagtcgcaaacctgcgaaggctagct
aatctcgtaaacttcgtctaagttcggattgcaggctgcaactcgcctgcatgaag
>OL7036091_Gephyrocapsa_ericsonii_RCC4032
gaggaataagcatcggctaactccgtgccagcagccgcggtaatacgggggatgcaagcg
ttatccggaatcattgggcgtaaagcgcctgtaggttgtttagtaagtctgttgttaaag
accagggcttaaccctgggaaagcaatggaaactactagacttgagtatggcaggggtag
agggaatttctagtgtagcggtgaaatgcgtagatattagaaagaacaccggcggcgaaa
gcgctctactggaccattactgacactcagaggcgaaagctaggggagcaaaagggatta
gatacccctgtagtcctagccgtaaacgatggatactagatgttgcgcaatttgtgcagt
atcttagctaacgcgttaagtatcccgcctggggagtacgctcgcaagggtgaaactcaa
aggaattgacgggggcccgcacaagcggtggagcatgtggtttaattcgatgcaacgcga
agaaccttaccagggcttgacatactacaaatcttttcgaaacgaaagagtgccttcggg
aatgtagatacaggtggtgcatggctgtcgtcagctcgtgtcgtgagatgttgggttaag
tcccgcaacgagcgcaaccctcatttttagttgccaatttattgggatttctagagagac
tgccggtgacaaaccggaggaaggtgaggatgacgtcaagtcagcatgccccttatgccc
tgggccacacacgtgctacaatggcgaagacaaagagtcgcaaacctgcgaaggctagct
aatctcgtaaacttcgtctaagttcggattgcaggctgcaactcgcctgcatgaag
>OL7036071_Gephyrocapsa_oceanica_RCC3711
gaggaataagcatcggctaactccgtgccagcagccgcggtaatacgggggatgcaagcg
ttatccggaatcattgggcgtaaagcgcctgtaggttgtttagtaagtctgttgttaaag
accagggcttaaccctgggaaagcaatggaaactactagacttgagtatggcaggggtag
agggaatttctagtgtagcggtgaaatgcgtagatattagaaagaacaccggcggcgaaa
gcgctctactggaccattactgacactcagaggcgaaagctaggggagcaaaagggatta
gatacccctgtagtcctagccgtaaacgatggatactagatgttgcgcaatttgtgcagt
atcttagctaacgcgttaagtatcccgcctggggagtacgctcgcaagggtgaaactcaa
aggaattgacgggggcccgcacaagcggtggagcatgtggtttaattcgatgcaacgcga
agaaccttaccagggcttgacatactacaaatcttttcgaaacgaaagagtgccttcggg
aatgtagatacaggtggtgcatggctgtcgtcagctcgtgtcgtgagatgttgggttaag
tcccgcaacgagcgcaaccctcatttttagttgccaatttattgggatttctagagagac
tgccggtgacaaaccggaggaaggtgaggatgacgtcaagtcagcatgccccttatgccc
tgggccacacacgtgctacaatggcgaagacaaagagtcgcaaacctgcgaaggctagct
aatctcgtaaacttcgtctaagttcggattgcaggctgcaactcgcctgcatgaag
>OL7036061_Gephyrocapsa_oceanica_RCC1296
gaggaataagcatcggctaactccgtgccagcagccgcggtaatacgggggatgcaagcg
ttatccggaatcattgggcgtaaagcgcctgtaggttgtttagtaagtctgttgttaaag
accagggcttaaccctgggaaagcaatggaaactactagacttgagtatggcaggggtag
agggaatttctagtgtagcggtgaaatgcgtagatattagaaagaacaccggcggcgaaa
gcgctctactggaccattactgacactcagaggcgaaagctaggggagcaaaagggatta
gatacccctgtagtcctagccgtaaacgatggatactagatgttgcgcaatttgtgcagt
atcttagctaacgcgttaagtatcccgcctggggagtacgctcgcaagggtgaaactcaa
aggaattgacgggggcccgcacaagcggtggagcatgtggtttaattcgatgcaacgcga
agaaccttaccagggcttgacatactacaaatcttttcgaaacgaaagagtgccttcggg
aatgtagatacaggtggtgcatggctgtcgtcagctcgtgtcgtgagatgttgggttaag
tcccgcaacgagcgcaaccctcatttttagttgccaatttattgggatttctagagagac
tgccggtgacaaaccggaggaaggtgaggatgacgtcaagtcagcatgccccttatgccc
tgggccacacacgtgctacaatggcgaagacaaagagtcgcaaacctgcgaaggctagct
aatctcgtaaacttcgtctaagttcggattgcaggctgcaactcgcctgcatgaag
>OL7036032_Emiliania_huxleyi_RCC4028
gaggaataagcatcggctaactccgtgccagcagccgcggtaatacgggggatgcaagcg
ttatccggaatcattgggcgtaaagcgcctgtaggttgtttagtaagtctgttgttaaag
accagggcttaaccctgggaaagcaatggaaactactagacttgagtatggcaggggtag
agggaatttctagtgtagcggtgaaatgcgtagatattagaaagaacaccggcggcgaaa
gcgctctactggaccattactgacactcagaggcgaaagctaggggagcaaaagggatta
gatacccctgtagtcctagccgtaaacgatggatactagatgttgcgcaatttgtgcagt
atcttagctaacgcgttaagtatcccgcctggggagtacgctcgcaagggtgaaactcaa
aggaattgacgggggcccgcacaagcggtggagcatgtggtttaattcgatgcaacgcga
agaaccttaccagggcttgacatactacaaatcttttcgaaacgaaagagtgccttcggg
aatgtagatacaggtggtgcatggctgtcgtcagctcgtgtcgtgagatgttgggttaag
tcccgcaacgagcgcaaccctcatttttagttgccaatttattgggatttctagagagac
tgccggtgacaaaccggaggaaggtgaggatgacgtcaagtcagcatgccccttatgccc
tgggccacacacgtgctacaatggcgaagacaaagagtcgcaaacctgcgaaggctagct
aatctcgtaaacttcgtctaagttcggattgcaggctgcaactcgcctgcatgaag
>OL7035991_Emiliania_huxleyi_NZEH
gaggaataagcatcggctaactccgtgccagcagccgcggtaatacgggggatgcaagcg
ttatccggaatcattgggcgtaaagcgcctgtaggttgtttagtaagtctgttgttaaag
accagggcttaaccctgggaaagcaatggaaactactagacttgagtatggcaggggtag
agggaatttctagtgtagcggtgaaatgcgtagatattagaaagaacaccggcggcgaaa
gcgctctactggaccattactgacactcagaggcgaaagctaggggagcaaaagggatta
gatacccctgtagtcctagccgtaaacgatggatactagatgttgcgcaatttgtgcagt
atcttagctaacgcgttaagtatcccgcctggggagtacgctcgcaagggtgaaactcaa
aggaattgacgggggcccgcacaagcggtggagcatgtggtttaattcgatgcaacgcga
agaaccttaccagggcttgacatactacaaatcttttcgaaacgaaagagtgccttcggg
aatgtagatacaggtggtgcatggctgtcgtcagctcgtgtcgtgagatgttgggttaag
tcccgcaacgagcgcaaccctcatttttagttgccaatttattgggatttctagagagac
tgccggtgacaaaccggaggaaggtgaggatgacgtcaagtcagcatgccccttatgccc
tgggccacacacgtgctacaatggcgaagacaaagagtcgcaaacctgcgaaggctagct
aatctcgtaaacttcgtctaagttcggattgcaggctgcaactcgcctgcatgaag
>OL7035951_Emiliania_huxleyi_CCMP379
gaggaataagcatcggctaactccgtgccagcagccgcggtaatacgggggatgcaagcg
ttatccggaatcattgggcgtaaagcgcctgtaggttgtttagtaagtctgttgttaaag
accagggcttaaccctgggaaagcaatggaaactactagacttgagtatggcaggggtag
agggaatttctagtgtagcggtgaaatgcgtagatattagaaagaacaccggcggcgaaa
gcgctctactggaccattactgacactcagaggcgaaagctaggggagcaaaagggatta
gatacccctgtagtcctagccgtaaacgatggatactagatgttgcgcaatttgtgcagt
atcttagctaacgcgttaagtatcccgcctggggagtacgctcgcaagggtgaaactcaa
aggaattgacgggggcccgcacaagcggtggagcatgtggtttaattcgatgcaacgcga
agaaccttaccagggcttgacatactacaaatcttttcgaaacgaaagagtgccttcggg
aatgtagatacaggtggtgcatggctgtcgtcagctcgtgtcgtgagatgttgggttaag
tcccgcaacgagcgcaaccctcatttttagttgccaatttattgggatttctagagagac
tgccggtgacaaaccggaggaaggtgaggatgacgtcaagtcagcatgccccttatgccc
tgggccacacacgtgctacaatggcgaagacaaagagtcgcaaacctgcgaaggctagct
aatctcgtaaacttcgtctaagttcggattgcaggctgcaactcgcctgcatgaag
>OL7035941_Emiliania_huxleyi_CCMP371
gaggaataagcatcggctaactccgtgccagcagccgcggtaatacgggggatgcaagcg
ttatccggaatcattgggcgtaaagcgcctgtaggttgtttagtaagtctgttgttaaag
accagggcttaaccctgggaaagcaatggaaactactagacttgagtatggcaggggtag
agggaatttctagtgtagcggtgaaatgcgtagatattagaaagaacaccggcggcgaaa
gcgctctactggaccattactgacactcagaggcgaaagctaggggagcaaaagggatta
gatacccctgtagtcctagccgtaaacgatggatactagatgttgcgcaatttgtgcagt
atcttagctaacgcgttaagtatcccgcctggggagtacgctcgcaagggtgaaactcaa
aggaattgacgggggcccgcacaagcggtggagcatgtggtttaattcgatgcaacgcga
agaaccttaccagggcttgacatactacaaatcttttcgaaacgaaagagtgccttcggg
aatgtagatacaggtggtgcatggctgtcgtcagctcgtgtcgtgagatgttgggttaag
tcccgcaacgagcgcaaccctcatttttagttgccaatttattgggatttctagagagac
tgccggtgacaaaccggaggaaggtgaggatgacgtcaagtcagcatgccccttatgccc
tgggccacacacgtgctacaatggcgaagacaaagagtcgcaaacctgcgaaggctagct
aatctcgtaaacttcgtctaagttcggattgcaggctgcaactcgcctgcatgaag
>OL7035901_Emiliania_huxleyi_92E
gaggaataagcatcggctaactccgtgccagcagccgcggtaatacgggggatgcaagcg
ttatccggaatcattgggcgtaaagcgcctgtaggttgtttagtaagtctgttgttaaag
accagggcttaaccctgggaaagcaatggaaactactagacttgagtatggcaggggtag
agggaatttctagtgtagcggtgaaatgcgtagatattagaaagaacaccggcggcgaaa
gcgctctactggaccattactgacactcagaggcgaaagctaggggagcaaaagggatta
gatacccctgtagtcctagccgtaaacgatggatactagatgttgcgcaatttgtgcagt
atcttagctaacgcgttaagtatcccgcctggggagtacgctcgcaagggtgaaactcaa
aggaattgacgggggcccgcacaagcggtggagcatgtggtttaattcgatgcaacgcga
agaaccttaccagggcttgacatactacaaatcttttcgaaacgaaagagtgccttcggg
aatgtagatacaggtggtgcatggctgtcgtcagctcgtgtcgtgagatgttgggttaag
tcccgcaacgagcgcaaccctcatttttagttgccaatttattgggatttctagagagac
tgccggtgacaaaccggaggaaggtgaggatgacgtcaagtcagcatgccccttatgccc
tgggccacacacgtgctacaatggcgaagacaaagagtcgcaaacctgcgaaggctagct
aatctcgtaaacttcgtctaagttcggattgcaggctgcaactcgcctgcatgaag
>OL6915581_Emiliania_huxleyi_M219
gaggaataagcatcggctaactccgtgccagcagccgcggtaatacgggggatgcaagcg
ttatccggaatcattgggcgtaaagcgcctgtaggttgtttagtaagtctgttgttaaag
accagggcttaaccctgggaaagcaatggaaactactagacttgagtatggcaggggtag
agggaatttctagtgtagcggtgaaatgcgtagatattagaaagaacaccggcggcgaaa
gcgctctactggaccattactgacactcagaggcgaaagctaggggagcaaaagggatta
gatacccctgtagtcctagccgtaaacgatggatactagatgttgcgcaatttgtgcagt
atcttagctaacgcgttaagtatcccgcctggggagtacgctcgcaagggtgaaactcaa
aggaattgacgggggcccgcacaagcggtggagcatgtggtttaattcgatgcaacgcga
agaaccttaccagggcttgacatactacaaatcttttcgaaacgaaagagtgccttcggg
aatgtagatacaggtggtgcatggctgtcgtcagctcgtgtcgtgagatgttgggttaag
tcccgcaacgagcgcaaccctcatttttagttgccaatttattgggatttctagagagac
tgccggtgacaaaccggaggaaggtgaggatgacgtcaagtcagcatgccccttatgccc
tgggccacacacgtgctacaatggcgaagacaaagagtcgcaaacctgcgaaggctagct
aatctcgtaaacttcgtctaagttcggattgcaggctgcaactcgcctgcatgaag
>OL3227071_Emiliania_huxleyi_RCC1217
gaggaataagcatcggctaactccgtgccagcagccgcggtaatacgggggatgcaagcg
ttatccggaatcattgggcgtaaagcgcctgtaggttgtttagtaagtctgttgttaaag
accagggcttaaccctgggaaagcaatggaaactactagacttgagtatggcaggggtag
agggaatttctagtgtagcggtgaaatgcgtagatattagaaagaacaccggcggcgaaa
gcgctctactggaccattactgacactcagaggcgaaagctaggggagcaaaagggatta
gatacccctgtagtcctagccgtaaacgatggatactagatgttgcgcaatttgtgcagt
atcttagctaacgcgttaagtatcccgcctggggagtacgctcgcaagggtgaaactcaa
aggaattgacgggggcccgcacaagcggtggagcatgtggtttaattcgatgcaacgcga
agaaccttaccagggcttgacatactacaaatcttttcgaaacgaaagagtgccttcggg
aatgtagatacaggtggtgcatggctgtcgtcagctcgtgtcgtgagatgttgggttaag
tcccgcaacgagcgcaaccctcatttttagttgccaatttattgggatttctagagagac
tgccggtgacaaaccggaggaaggtgaggatgacgtcaagtcagcatgccccttatgccc
tgggccacacacgtgctacaatggcgaagacaaagagtcgcaaacctgcgaaggctagct
aatctcgtaaacttcgtctaagttcggattgcaggctgcaactcgcctgcatgaag
>OL3227061_Emiliania_huxleyi_RCC1216
gaggaataagcatcggctaactccgtgccagcagccgcggtaatacgggggatgcaagcg
ttatccggaatcattgggcgtaaagcgcctgtaggttgtttagtaagtctgttgttaaag
accagggcttaaccctgggaaagcaatggaaactactagacttgagtatggcaggggtag
agggaatttctagtgtagcggtgaaatgcgtagatattagaaagaacaccggcggcgaaa
gcgctctactggaccattactgacactcagaggcgaaagctaggggagcaaaagggatta
gatacccctgtagtcctagccgtaaacgatggatactagatgttgcgcaatttgtgcagt
atcttagctaacgcgttaagtatcccgcctggggagtacgctcgcaagggtgaaactcaa
aggaattgacgggggcccgcacaagcggtggagcatgtggtttaattcgatgcaacgcga
agaaccttaccagggcttgacatactacaaatcttttcgaaacgaaagagtgccttcggg
aatgtagatacaggtggtgcatggctgtcgtcagctcgtgtcgtgagatgttgggttaag
tcccgcaacgagcgcaaccctcatttttagttgccaatttattgggatttctagagagac
tgccggtgacaaaccggaggaaggtgaggatgacgtcaagtcagcatgccccttatgccc
tgggccacacacgtgctacaatggcgaagacaaagagtcgcaaacctgcgaaggctagct
aatctcgtaaacttcgtctaagttcggattgcaggctgcaactcgcctgcatgaag
>NC_0637841_Gephyrocapsa_ericsonii_RCC4032
gaggaataagcatcggctaactccgtgccagcagccgcggtaatacgggggatgcaagcg
ttatccggaatcattgggcgtaaagcgcctgtaggttgtttagtaagtctgttgttaaag
accagggcttaaccctgggaaagcaatggaaactactagacttgagtatggcaggggtag
agggaatttctagtgtagcggtgaaatgcgtagatattagaaagaacaccggcggcgaaa
gcgctctactggaccattactgacactcagaggcgaaagctaggggagcaaaagggatta
gatacccctgtagtcctagccgtaaacgatggatactagatgttgcgcaatttgtgcagt
atcttagctaacgcgttaagtatcccgcctggggagtacgctcgcaagggtgaaactcaa
aggaattgacgggggcccgcacaagcggtggagcatgtggtttaattcgatgcaacgcga
agaaccttaccagggcttgacatactacaaatcttttcgaaacgaaagagtgccttcggg
aatgtagatacaggtggtgcatggctgtcgtcagctcgtgtcgtgagatgttgggttaag
tcccgcaacgagcgcaaccctcatttttagttgccaatttattgggatttctagagagac
tgccggtgacaaaccggaggaaggtgaggatgacgtcaagtcagcatgccccttatgccc
tgggccacacacgtgctacaatggcgaagacaaagagtcgcaaacctgcgaaggctagct
aatctcgtaaacttcgtctaagttcggattgcaggctgcaactcgcctgcatgaag
>NC_0637851_Gephyrocapsa_parvula_RCC4033
gaggaataagcatcggctaactccgtgccagcagccgcggtaatacgggggatgcaagcg
ttatccggaatcattgggcgtaaagcgcctgtaggttgtttagtaagtctgttgttaaag
accagggcttaaccctgggaaagcaatggaaactactagacttgagtatggcaggggtag
agggaatttctagtgtagcggtgaaatgcgtagatattagaaagaacaccggcggcgaaa
gcgctctactggaccattactgacactcagaggcgaaagctaggggagcaaaagggatta
gatacccctgtagtcctagccgtaaacgatggatactagatgttgcgcaatttgtgcagt
atcttagctaacgcgttaagtatcccgcctggggagtacgctcgcaagggtgaaactcaa
aggaattgacgggggcccgcacaagcggtggagcatgtggtttaattcgatgcaacgcga
agaaccttaccagggcttgacatactacaaatcttttcgaaacgaaagagtgccttcggg
aatgtagatacaggtggtgcatggctgtcgtcagctcgtgtcgtgagatgttgggttaag
tcccgcaacgagcgcaaccctcatttttagttgccaatttattgggatttctagagagac
tgccggtgacaaaccggaggaaggtgaggatgacgtcaagtcagcatgccccttatgccc
tgggccacacacgtgctacaatggcgaagacaaagagtcgcaaacctgcgaaggctagct
aatctcgtaaacttcgtctaagttcggattgcaggctgcaactcgcctgcatgaag
>NC_0637821_Gephyrocapsa_oceanica_RCC1296
gaggaataagcatcggctaactccgtgccagcagccgcggtaatacgggggatgcaagcg
ttatccggaatcattgggcgtaaagcgcctgtaggttgtttagtaagtctgttgttaaag
accagggcttaaccctgggaaagcaatggaaactactagacttgagtatggcaggggtag
agggaatttctagtgtagcggtgaaatgcgtagatattagaaagaacaccggcggcgaaa
gcgctctactggaccattactgacactcagaggcgaaagctaggggagcaaaagggatta
gatacccctgtagtcctagccgtaaacgatggatactagatgttgcgcaatttgtgcagt
atcttagctaacgcgttaagtatcccgcctggggagtacgctcgcaagggtgaaactcaa
aggaattgacgggggcccgcacaagcggtggagcatgtggtttaattcgatgcaacgcga
agaaccttaccagggcttgacatactacaaatcttttcgaaacgaaagagtgccttcggg
aatgtagatacaggtggtgcatggctgtcgtcagctcgtgtcgtgagatgttgggttaag
tcccgcaacgagcgcaaccctcatttttagttgccaatttattgggatttctagagagac
tgccggtgacaaaccggaggaaggtgaggatgacgtcaagtcagcatgccccttatgccc
tgggccacacacgtgctacaatggcgaagacaaagagtcgcaaacctgcgaaggctagct
aatctcgtaaacttcgtctaagttcggattgcaggctgcaactcgcctgcatgaag
>OL7036041_Emiliania_huxleyi_RCC4030
gaggaataagcatcggctaactccgtgccagcagccgcggtaatacgggggatgcaagcg
ttatccggaatcattgggcgtaaagcgcctgtaggttgtttagtaagtctgttgttaaag
accagggcttaaccctgggaaagcaatggaaactactagacttgagtatggcaggggtag
agggaatttctagtgtagcggtgaaatgcgtagatattagaaagaacaccggcggcgaaa
gcgctctactggaccattactgacactcagaggcgaaagctaggggagcaaaagggatta
gatacccctgtagtcctagccgtaaacgatggatactagatgttgcgcaatttgtgcagt
atcttagctaacgcgttaagtatcccgcctggggagtacgctcgcaagggtgaaactcaa
aggaattgacgggggcccgcacaagcggtggagcatgtggtttaattcgatgcaacgcga
agaaccttaccagggcttgacatactacaaatcttttcgaaacgaaagagtgccttcggg
aatgtagatacaggtggtgcatggctgtcgtcagctcgtgtcgtgagatgttgggttaag
tcccgcaacgagcgcaaccctcatttttagttgccaatttattgggatttctagagagac
tgccggtgacaaaccggaggaaggtgaggatgacgtcaagtcagcatgccccttatgccc
tgggccacacacgtgctacaatggcgaagacaaagagtcgcaaacctgcgaaggctagct
aatctcgtaaacttcgtctaagttcggattgcaggctgcaactcgcctgcatgaag
>JN0227051_Emiliania_huxleyi_culture-collection_CCMP1516
gaggaataagcatcggctaactccgtgccagcagccgcggtaatacgggggatgcaagcg
ttatccggaatcattgggcgtaaagcgcctgtaggttgtttagtaagtctgttgttaaag
accagggcttaaccctgggaaagcaatggaaactactagacttgagtatggcaggggtag
agggaatttctagtgtagcggtgaaatgcgtagatattagaaagaacaccggcggcgaaa
gcgctctactggaccattactgacactcagaggcgaaagctaggggagcaaaagggatta
gatacccctgtagtcctagccgtaaacgatggatactagatgttgcgcaatttgtgcagt
atcttagctaacgcgttaagtatcccgcctggggagtacgctcgcaagggtgaaactcaa
aggaattgacgggggcccgcacaagcggtggagcatgtggtttaattcgatgcaacgcga
agaaccttaccagggcttgacatactacaaatcttttcgaaacgaaagagtgccttcggg
aatgtagatacaggtggtgcatggctgtcgtcagctcgtgtcgtgagatgttgggttaag
tcccgcaacgagcgcaaccctcatttttagttgccaatttattgggatttctagagagac
tgccggtgacaaaccggaggaaggtgaggatgacgtcaagtcagcatgccccttatgccc
tgggccacacacgtgctacaatggcgaagacaaagagtcgcaaacctgcgaaggctagct
aatctcgtaaacttcgtctaagttcggattgcaggctgcaactcgcctgcatgaag
>OL7035981_Emiliania_huxleyi_M217
gaggaataagcatcggctaactccgtgccagcagccgcggtaatacgggggatgcaagcg
ttatccggaatcattgggcgtaaagcgcctgtaggttgtttagtaagtctgttgttaaag
accagggcttaaccctgggaaagcaatggaaactactagacttgagtatggcaggggtag
agggaatttctagtgtagcggtgaaatgcgtagatattagaaagaacaccggcggcgaaa
gcgctctactggaccattactgacactcagaggcgaaagctaggggagcaaaagggatta
gatacccctgtagtcctagccgtaaacgatggatactagatgttgcgcaatttgtgcagt
atcttagctaacgcgttaagtatcccgcctggggagtacgctcgcaagggtgaaactcaa
aggaattgacgggggcccgcacaagcggtggagcatgtggtttaattcgatgcaacgcga
agaaccttaccagggcttgacatactacaaatcttttcgaaacgaaagagtgccttcggg
aatgtagatacaggtggtgcatggctgtcgtcagctcgtgtcgtgagatgttgggttaag
tcccgcaacgagcgcaaccctcatttttagttgccaatttattgggatttctagagagac
tgccggtgacaaaccggaggaaggtgaggatgacgtcaagtcagcatgccccttatgccc
tgggccacacacgtgctacaatggcgaagacaaagagtcgcaaacctgcgaaggctagct
aatctcgtaaacttcgtctaagttcggattgcaggctgcaactcgcctgcatgaag
>OL7035961_Emiliania_huxleyi_EH2
gaggaataagcatcggctaactccgtgccagcagccgcggtaatacgggggatgcaagcg
ttatccggaatcattgggcgtaaagcgcctgtaggttgtttagtaagtctgttgttaaag
accagggcttaaccctgggaaagcaatggaaactactagacttgagtatggcaggggtag
agggaatttctagtgtagcggtgaaatgcgtagatattagaaagaacaccggcggcgaaa
gcgctctactggaccattactgacactcagaggcgaaagctaggggagcaaaagggatta
gatacccctgtagtcctagccgtaaacgatggatactagatgttgcgcaatttgtgcagt
atcttagctaacgcgttaagtatcccgcctggggagtacgctcgcaagggtgaaactcaa
aggaattgacgggggcccgcacaagcggtggagcatgtggtttaattcgatgcaacgcga
agaaccttaccagggcttgacatactacaaatcttttcgaaacgaaagagtgccttcggg
aatgtagatacaggtggtgcatggctgtcgtcagctcgtgtcgtgagatgttgggttaag
tcccgcaacgagcgcaaccctcatttttagttgccaatttattgggatttctagagagac
tgccggtgacaaaccggaggaaggtgaggatgacgtcaagtcagcatgccccttatgccc
tgggccacacacgtgctacaatggcgaagacaaagagtcgcaaacctgcgaaggctagct
aatctcgtaaacttcgtctaagttcggattgcaggctgcaactcgcctgcatgaag
>OL7035931_Emiliania_huxleyi_AWI1516
gaggaataagcatcggctaactccgtgccagcagccgcggtaatacgggggatgcaagcg
ttatccggaatcattgggcgtaaagcgcctgtaggttgtttagtaagtctgttgttaaag
accagggcttaaccctgggaaagcaatggaaactactagacttgagtatggcaggggkag
agggaatttctagtgtagcggtgaaatgcgtagatattagaaagaacaccggcggcgaaa
gcgctctactggaccattactgacactcagaggcgaaagctaggggagcaaaagggatta
gatacccctgtagtcctagccgtaaacgatggatactagatgttgcgcaatttgtgcagt
atcttagctaacgcgttaagtatcccgcctggggagtacgctcgcaagggtgaaactcaa
aggaattgacgggggcccgcacaagcggtggagcatgtggtttaattcgatgcaacgcga
agaaccttaccagggcttgacatactacaaatcttttcgaaacgaaagagtgccttcggg
aatgtagatacaggtggtgcatggctgtcgtcagctcgtgtcgtgagatgttgggttaag
tcccgcaacgagcgcaaccctcatttttagttgccaatttattgggatttctagagagac
tgccggtgacaaaccggaggaaggtgaggatgacgtcaagtcagcatgccccttatgccc
tgggccacacacgtgctacaatggcgaagacaaagagtcgcaaacctgcgaaggctagct
aatctcgtaaacttcgtctaagttcggattgcaggctgcaactcgcctgcatgaag
>OL6915561_Emiliania_huxleyi_culture_RCC175
gaggaataagcatcggctaactccgtgccagcagccgcggtaatacgggggatgcaagcg
ttatccggaatcattgggcgtaaagcgcctgtaggttgtttagtaagtctgttgttaaag
accagggcttaaccctgggaaagcaatggaaactactagacttgagtatggcaggggtag
agggaatttctagtgtagcggtgaaatgcgtagatattagaaagaacaccggcggcgaaa
gcgctctactggaccattactgacactcagaggcgaaagctaggggagcaaaagggatta
gatacccctgtagtcctagccgtaaacgatggatactagatgttgcgcaatttgtgcagt
atcttagctaacgcgttaagtatcccgcctggggagtacgctcgcaagggtgaaactcaa
aggaattgacgggggcccgcacaagcggtggagcatgtggtttaattcgatgcaacgcga
agaaccttaccagggcttgacatactacaaatcttttcgaaacgaaagagtgccttcggg
aatgtagatacaggtggtgcatggctgtcgtcagctcgtgtcgtgagatgttgggttaag
tcccgcaacgagcgcaaccctcatttttagttgccaatttattgggatttctagagagac
tgccggtgacaaaccggaggaaggtgaggatgacgtcaagtcagcatgccccttatgccc
tgggccacacacgtgctacaatggcgaagacaaagagtcgcaaacctgcgaaggctagct
aatctcgtaaacttcgtctaagttcggattgtaggctgcaactcgcctgcatgaag
>OL7035921_Emiliania_huxleyi_ARC30-1
gaggaataagcatcggctaactccgtgccagcagccgcggtaatacgggggatgcaagcg
ttatccggaatcattgggcgtaaagcgcctgtaggttgtttagtaagtctgttgttaaag
accagggcttaaccctgggaaagcaatggaaactactagacttgagtatggcaggggtag
agggaatttctagtgtagcggtgaaatgcgtagatattagaaagaacaccggcggcgaaa
gcgctctactggaccattactgacactcagaggcgaaagctaggggagcaaaagggatta
gatacccctgtagtcctagccgtaaacgatggatactagatgttgcgcaatttgtgcagt
atcttagctaacgcgttaagtatcccgcctggggagtacgctcgcaagggtgaaactcaa
aggaattgacgggggcccgcacaagcggtggagcatgtggtttaattcgatgcaacgcga
agaaccttaccagggcttgacatactacaaatcttttcgaaacgaaagagtgccttcggg
aatgtagatacaggtggtgcatggctgtcgtcagctcgtgtcgtgagatgttgggttaag
tcccgcaacgagcgcaaccctcatttttagttgccaatttattgggatttctagagagac
tgccggtgacaaaccggaggaaggtgaggatgacgtcaagtcagcatgccccttatgccc
tgggccacacacgtgctacaatggcgaagacaaagagtcgcaaacctgcgaaggctagct
aatctcgtaaacttcgtctaagttcggattgtaggctgcaactcgcctgcatgaag
>OL7035971_Emiliania_huxleyi_L
gaggaataagcatcggctaactccgtgccagcagccgcggtaatacgggggatgcaagcg
ttatccggaatcattgggcgtaaagcgcctgtaggttgtttagtaagtctgttgttaaag
accagggcttaaccctgggaaagcaatggaaactactagacttgagtatggcaggggtag
agggaatttctagtgtagcggtgaaatgcgtagatattagaaagaacaccggcggcgaaa
gcgctctactggaccattactgacactcagaggcgaaagctaggggagcaaaagggatta
gatacccctgtagtcctagccgtaaacgatggatactagatgttgcgcaatttgtgcagt
atcttagctaacgcgttaagtatcccgcctggggagtacgctcgcaagggtgaaactcaa
aggaattgacgggggcccgcacaagcggtggagcatgtggtttaattcgatgcaacgcga
agaaccttaccagggcttgacatactacaaatcttttcgaaacgaaagagtgccttcggg
aatgtagatacaggtggtgcatggctgtcgtcagctcgtgtcgtgagatgttgggttaag
tcccgcaacgagcgcaaccctcatttttagttgccaatttattgggatttctagagagac
tgccggtgacaaaccggaggaaggtgaggatgacgtcaagtcagcatgccccttatgccc
tgggccacacacgtgctacaatggcgaagacaaagagtcgcaaacctgcgaaggctagct
aatctcgtaaacttcgtctaagttcggattgtaggctgcaactcgcctgcatgaag
>NC_0637831_Gephyrocapsa_muellerae_RCC3370
aaggaataagcatcggctaactccgtgccagcagccgcggtaatacgggggatgcaagcg
ttatccggaatcattgggcgtaaagcgcctgtaggttgtttagtaagtctgttgttaaag
accagggcttaaccctgggaaagcaatggaaactactagacttgagtatggcaggggtag
agggaatttctagtgtagcggtgaaatgcgtagatattagaaagaacaccggcggcgaaa
gcgctctactggaccattactgacactcagaggcgaaagctaggggagcaaaagggatta
gatacccctgtagtcctagccgtaaacgatggatactagatgttgcgcaatttgtgcagt
atcttagctaacgcgttaagtatcccgcctggggagtacgctcgcaagggtgaaactcaa
aggaattgacgggggcccgcacaagcggtggagcatgtggtttaattcgatgcaacgcga
agaaccttaccagggcttgacatactacaaatcttttcgaaacgaaagagtgccttcggg
aatgtagatacaggtggtgcatggctgtcgtcagctcgtgtcgtgagatgttgggttaag
tcccgcaacgagcgcaaccctcatttttagttgccaatttattgggatttctagagagac
tgccggtgacaaaccggaggaaggtgaggatgacgtcaagtcagcatgccccttatgccc
tgggccacacacgtgctacaatggcgaagacaaagagtcgcaaacctgcgaaggctagct
aatctcgtaaacttcgtctaagttcggattgtaggctgcaactcgcctgcatgaag
>OL7036081_Gephyrocapsa_muellerae_RCC3370
aaggaataagcatcggctaactccgtgccagcagccgcggtaatacgggggatgcaagcg
ttatccggaatcattgggcgtaaagcgcctgtaggttgtttagtaagtctgttgttaaag
accagggcttaaccctgggaaagcaatggaaactactagacttgagtatggcaggggtag
agggaatttctagtgtagcggtgaaatgcgtagatattagaaagaacaccggcggcgaaa
gcgctctactggaccattactgacactcagaggcgaaagctaggggagcaaaagggatta
gatacccctgtagtcctagccgtaaacgatggatactagatgttgcgcaatttgtgcagt
atcttagctaacgcgttaagtatcccgcctggggagtacgctcgcaagggtgaaactcaa
aggaattgacgggggcccgcacaagcggtggagcatgtggtttaattcgatgcaacgcga
agaaccttaccagggcttgacatactacaaatcttttcgaaacgaaagagtgccttcggg
aatgtagatacaggtggtgcatggctgtcgtcagctcgtgtcgtgagatgttgggttaag
tcccgcaacgagcgcaaccctcatttttagttgccaatttattgggatttctagagagac
tgccggtgacaaaccggaggaaggtgaggatgacgtcaagtcagcatgccccttatgccc
tgggccacacacgtgctacaatggcgaagacaaagagtcgcaaacctgcgaaggctagct
aatctcgtaaacttcgtctaagttcggattgtaggctgcaactcgcctgcatgaag
>NC_0072881_Emiliania_huxleyi
gaggaataagcatcggctaactccgtgccagcagccgcggtaatacgggggatgcaagcg
ttatccggaatcattgggcgtaaagcgcctgtaggttgtttagtaagtctgttgttaaag
accagggcttaaccctgggaaagcaatggaaactactagacttgagtatggcaggggtag
agggaatttctagtgtagcggtgaaatgcgtagatattagaaagaacaccggcggcgaaa
gcgctctactggaccattactgacactcagaggcgaaagctaggggagcaaaagggatta
gatacccctgtagtcctagccgtaaacgatggatactagatgttgcgcaatttgtgcagt
atcttagctaacgcgttaagtatcccgcctggggagtacgctcgcaagggtgaaactcaa
aggaattgacgggggcccgcacaagcggtggagcatgtggtttaattcgatgcaacgcga
agaaccttaccagggcttgacatactacaaatcttttcgaaacgaaagagtgccttcggg
aatgtagatacaggtggtgcatggctgtcgtcagctcgtgtcgtgagatgttgggttaag
tcccgcaacgagcgcaaccctcatttttagttgccaatttattgggatttctagagagac
tgccggtgacaaaccggaggaaggtgaggatgacgtcaagtcagcatgccccttatgccc
tgggccacacacgtgctacaatggcgaagacaaagagtcgcaaacctgcgaaggctagct
aatctcgtaaacttcgtctaagttcggattgcaggctgcaactcgcctgcatgaag
>AY7413711_Emiliania_huxleyi_CCMP373
gaggaataagcatcggctaactccgtgccagcagccgcggtaatacgggggatgcaagcg
ttatccggaatcattgggcgtaaagcgcctgtaggttgtttagtaagtctgttgttaaag
accagggcttaaccctgggaaagcaatggaaactactagacttgagtatggcaggggtag
agggaatttctagtgtagcggtgaaatgcgtagatattagaaagaacaccggcggcgaaa
gcgctctactggaccattactgacactcagaggcgaaagctaggggagcaaaagggatta
gatacccctgtagtcctagccgtaaacgatggatactagatgttgcgcaatttgtgcagt
atcttagctaacgcgttaagtatcccgcctggggagtacgctcgcaagggtgaaactcaa
aggaattgacgggggcccgcacaagcggtggagcatgtggtttaattcgatgcaacgcga
agaaccttaccagggcttgacatactacaaatcttttcgaaacgaaagagtgccttcggg
aatgtagatacaggtggtgcatggctgtcgtcagctcgtgtcgtgagatgttgggttaag
tcccgcaacgagcgcaaccctcatttttagttgccaatttattgggatttctagagagac
tgccggtgacaaaccggaggaaggtgaggatgacgtcaagtcagcatgccccttatgccc
tgggccacacacgtgctacaatggcgaagacaaagagtcgcaaacctgcgaaggctagct
aatctcgtaaacttcgtctaagttcggattgcaggctgcaactcgcctgcatgaag
>CAMNT_0030707681_Emiliania-huxleyi-374
gaggaataagcatcggctaactccgtgccagcagccgcggtaatacgggggatgcaagcg
ttatccggaatcattgggcgtaaagcgcctgtaggttgtttagtaagtctgttgttaaag
accagggcttaaccctgggaaagcaatggaaactactagacttgagtatggcaggggtag
agggaatttctagtgtagcggtgaaatgcgtagatattagaaagaacaccggcggcgaaa
gcgctctactggaccattactgacactcagaggcgaaagctaggggagcaaaagggatta
gatacccctgtagtcctagccgtaaacgatggatactagatgttgcgcaatttgtgcagt
atcttagctaacgcgttaagtatcccgcctggggagtacgctcgcaagggtgaaactcaa
aggaattgacgggggcccgcacaagcggtggagcatgtggtttaattcgatgcaacgcga
agaaccttaccagggcttgacatactacaaatcttttcgaaacgaaagagtgccttcggg
aatgtagatacaggtggtgcatggctgtcgtcagctcgtgtcgtgagatgttgggttaag
tcccgcaacgagcgcaaccctcatttttagttgccaatttattgggatttctagagagac
tgccggtgacaaaccggaggaaggtgaggatgacgtcaagtcagcatgccccttatgccc
tgggccacacacgtgctacaatggcgaagacaaagagtcgcaaacctgcgaaggctagct
aatctcgtaaacttcgtctaagttcggattgtaggctgcaactcgcctgcatgaag
>CAMNT_0032201019_Isochrysis-sp-CCMP1244
gaggaataagcatcggctaactccgtgccagcagccgcggtaatacgggggatgcaagcg
ttatccggaatcattgggcgtaaagcgcctgtaggttgtttagtaagtctgttgttaaag
accagggcttaaccctgggaaagcaatggaaactactagacttgagtatggcaggggtag
agggaatttctagtgtagcggtgaaatgcgtagatattagaaagaacaccggcggcgaaa
gcgctctactggaccattactgacactcagaggcgaaagctaggggagcaaaagggatta
gatacccctgtagtcctagccgtaaacgatggatactagatgttgcgcaatttgtgcagt
atcttagctaacgcgttaagtatcccgcctggggagtacgctcgcaagggtgaaactcaa
aggaattgacgggggcccgcacaagcggtggagcatgtggtttaattcgatgcaacgcga
agaaccttaccagggcttgacatactacaaatcttttcgaaacgaaagagtgccttcggg
aatgtagatacaggtggtgcatggctgtcgtcagctcgtgtcgtgagatgttgggttaag
tcccgcaacgagcgcaaccctcatttttagttgccaatttattgggatttctagagagac
tgccggtgacaaaccggaggaaggtgaggatgacgtcaagtcagcatgccccttatgccc
tgggccacacacgtgctacaatggcgaagacaaagagtcgcaaacctgcgaaggctagct
aatctcgtaaacttcgtctaagttcggattgcaggctgcaactcgcctgcatgaag
>CAMNT_0030721753_Emiliania-huxleyi-379
gaggaataagcaccggctaactccgtgccagcagccgcggtaatacgggggatgcaagcg
ttatccggaatcattgggcgtaaagcgcctgtaggttgtttagtaagtctgttgttaaag
accagggcttaaccctgggaaagcaatggaaactactagacttgagtatggcaggggtag
agggaatttctagtgtagcggtgaaatgcgtagatattagaaagaacaccggcggcgaaa
gcgctctactggaccattactgacactcagaggcgaaagctaggggagcaaaagggatta
gatacccctgtagtcctagccgtaaacgatggatactagatgttgcgcaatttgtgcagt
atcttagctaacgcgttaagtatcccgcctggggagtacgctcgcaagggtgaaactcaa
aggaattgacgggggcccgcacaagcggtggagcatgtggtttaattcgatgcaacgcga
agaaccttaccagggcttgacatactacaaatcttttcgaaacgaaagagtgccttcggg
aatgtagatacaggtggtgcatggctgtcgtcagctcgtgtcgtgagatgttgggttaag
tcccgcaacgagcgcaaccctcatttttagttgccaatttattgggatttctagagagac
tgccggtgacaaaccggaggaaggtgaggatgacgtcaagtcagcatgccccttatgccc
tgggccacacacgtgctacaatggcgaagacaaagagtcgcaaacctgcgaaggctagct
aatctcgtaaacttcgtctaagttcggattgcaggctgcaactcgcctgcatgaag
>CAMNT_0031505495_Gephyrocapsa-oceanica-RCC1303
gaggaataagcatcggctaactccgtgccagcagccgcggtaatacgggggatgcaagcg
ttatccggaatcattgggcgtaaagcgcctgtaggttgtttagtaagtctgttgttaaag
accagggcttaaccctgggaaagcaatggaaactactagacttgagtatggcaggggtag
agggaatttctagtgtagcggtgaaatgcgtagatattagaaagaacaccggcggcgaaa
gcgctctactggaccattactgacactcagaggcgaaagctaggggagcaaaagggatta
gatacccctgtagtcctagccgtaaacgatggatactagatgttgcgcaatttgtgcagt
atcttagctaacgcgttaagtatcccgcctggggagtacgctcgcaagggtgaaactcaa
aggaattgacgggggcccgcacaagcggtggagcatgtggtttaattcgatgcaacgcga
agaaccttaccagggcttgacatactacaaatcttttcgaaacgaaagagtgccttcggg
aatgtagatacaggtggtgcatggctgtcgtcagctcgtgtcgtgagatgttgggttaag
tcccgcaacgagcgcaaccctcatttttagttgccaatttattgggatttctagagagac
tgccggtgacaaaccggaggaaggtgaggatgacgtcaagtcagcatgccccttatgccc
tgggccacacacgtgctacaatggcgaagacaaagagtcgcaaacctgcgaaggctagct
aatctcgtaaacttcgtctaagttcggattgcaggctgcaactcgcctgcatgaag
>CAMNT_0030884295_Emiliania-huxleyi-PLYM219
gaggaataagcatcggctaactccgtgccagcagccgcggtaatacgggggatgcaagcg
ttatccggaatcattgggcgtaaagcgcctgtaggttgtttagtaagtctgttgttaaag
accagggcttaaccctgggaaagcaatggaaactactagacttgagtatggcaggggtag
agggaatttctagtgtagcggtgaaatgcgtagatattagaaagaacaccggcggcgaaa
gcgctctactggaccattactgacactcagaggcgaaagctaggggagcaaaagggatta
gatacccctgtagtcctagccgtaaacgatggatactagatgttgcgcaatttgtgcagt
atcttagctaacgcgttaagtatcccgcctggggagtacgctcgcaagggtgaaactcaa
aggaattgacgggggcccgcacaagcggtggagcatgtggtttaattcgatacaacgcga
agaaccttaccagggcttgacatactacaaatcttttcgaaacgaaagagtgccttcggg
aatgtagatacaggtggtgcatggctgtcgtcagctcgtgtcgtgagatgttgggttaag
tcccgcaacgagcgcaaccctcatttttagttgccaatttattgggatttctagagagac
tgccggtgacaaaccggaggaaggtgaggatgacgtcaagtcagcatgccccttatgccc
tgggccacacacgtgctacaatggcgaagacaaagagtcgcaaacctgcgaaggctagct
aatctcgtaaacttcgtctaagttcggattgcaggctgcaactcgcctgcatgaag
>AB1969691_Gephyrocapsa_oceanica
gaggaataagcatcggctaactccgtgccagcagccgcggtaatacgggggatgcaagcg
ttatccggaatcattgggcgtaaagcgcctgtaggttgtttagtaagtctgttgttaaag
accagggcttaaccctgggaaagcaatggaaactactagacttgagtatggcaggggtag
agggaatttctagtgtagcggtgaaatgcgtagatattagaaagaacaccggcggcgaaa
gcgctctactggaccattactgacactcagaggcgaaagctaggggagcaaaagggatta
gatacccctgtagtcctagccgtaaacgatggatactagatgttgcgcaatttgtgcagt
atcttagctaacgcgttaagtatcccgcctggggagtacgctcgcaagggtgaaactcaa
aggaattgacgggggcccgcacaagcggtggagcatgtggtttaattcgatgcaacgcga
agaaccttaccagggcttgacatactacaaatcttttcgaaacgaaagagtgccttcggg
aatgtagatacaggtggtgcatggctgtcgtcagctcgtgtcgtgagatgttgggttaag
tcccgcaacgagcgcaaccctcatttttagttgccaatttattgggatttctagagagac
tgccggtgacaaaccggaggaaggtgaggatgacgtcaagtcagcatgccccttatgccc
tgggccacacacgtgctacaatggcgaagacaaagagtcgcaaacctgcgaaggctagct
aatctcgtaaacttcgtctaagttcggattgcaagctgcaactcgcctgcatgaag
>AY7021151_Emiliania_huxleyi_CCMP625
gaggaataagcatcggctaactccgtgccagcagccgcggtaatacgggggatgcaagcg
ttatccggaatcattgggcgtaaagcgcctgtaggttgtttagtaagtctgttgttaaag
accagggcttaaccctgggaaagcaatggaaactactagacttgagtatggcaggggtag
agggaatttctagtgtagcggtgaaatgcgtagatattagaaagaacaccggcggcgaaa
gcgctctactggaccattactgacactcagaggcgaaagctaggggagcaaaagggatta
gatacccctgtagtcctagccgtaaacgatggatactagatgttgcgcaatttgtgcagt
atcttagctaacgcgttaagtatcccgcctggggagtacgctcgcaagggtgaaactcaa
aggaattgacgggggcccgcacaagcggtggagcatgtggtttaattcgatgcaacgcga
agaaccttaccagggcttgacatactacaaatcttttcgaaacgaaagagtgccttcggg
aatgtagatacaggtggtgcatggctgtcgtcagctcgtgtcgtgagatgttgggttaag
tcccgcaacgagcgcaaccctcatttttagttgccaatttattgggatttctagagagac
tgccggtgacaaaccggaggaaggtgaggatgacgtcaagtcagcatgccccttatgccc
tgggccacacacgtgctacaatggcgaagacaaagagtcgcaaacctgcgaaggctagct
aatctcgtaaacttcgtctaagttcggattgcag----------------------
>CAMNT_0030834423_Emiliania-huxleyi-CCMP370
gaggaataagcatcggctaactccgtgccagcagccgcggtaatacgggggatgcaagcg
ttatccggaatcattgggcgtaaagcgcctgtaggttgtttagtaagtctgttgttaaag
accagggcttaaccctgggaaagcaatggaaactactagacttgagtatggcaggggtag
agggaatttctagtgtagcggtgaaatgcgtagatattagaaagaacaccggcggcgaaa
gcgctctactggaccattactgacactcagaggcgaaagctaggggagcaaaagggatta
gatacccctgtagtcctagccgtaaacgatggatactagatgttgcgcaatttgtgcagt
atcttagctaacgcgttaagtatcccgcctggggagtacgctcgcaagggtgaaactcaa
aggaattgacgggggcccgcacaagcggtggagcatgtggtttaattcgatgcaacgcga
agaaccttaccagggcttgacatactacaaatcttttcgaaacgaaagagtgccttcggg
aatgtagatacaggtggtgcatggctgtcgtcagctcgtgtcgtgagatgttgggttaag
tcccgcaacgagcgcaaccctcatttttagttgccaatttattgggatttctagagagac
tgccggtgacaaaccggaggaaggtgaggatgacgtcaagtcagcatgccccttatgccc
tgggccacacacgtgctacaatggcgaagacaaagagtcgcaaacctgcgaaggctagct
aatctcgtaaacttcgtctaagttcggattgtaggctgcaactcgcctgcatgaag
>LN7353973_Emiliania_huxleyi_RCC2611
----------------------------------------------gggggatgcaagcg
ttatccggaatcattgggcgtaaagcgcctgtaggttgtttagtaagtctgttgttaaag
accagggcttaaccctgggaaagcaatggaaactactagacttgagtatggcaggggtag
agggaatttctagtgtagcggtgaaatgcgtagatattagaaagaacaccggcggcgaaa
gcgctctactggaccattactgacactcagaggcgaaagctaggggagcaaaagggatta
gatacccctgtagtcctagccgtaaacgatggatactagatgttgcgcaatttgtgcagt
atcttagctaacgcgttaagtatcccgcctggggagtacgctcgcaagggtgaaactcaa
aggaattgacgggggcccgcacaagcggtggagcatgtggtttaattcgatgcaacgcga
agaaccttaccagggcttgacatactacaaatcttttcgaaacgaaagagtgccttcggg
aatgtagatacaggtggtgcatggctgtcgtcagctcgtgtcgtgagatgttgggttaag
tcccgcaacgagcgcaaccctcatttttagttgccaatttattgggatttctagagagac
tgccggtgacaaaccggaggaaggtgaggatgacgtcaagtcagcatgccccttatgccc
tgggccacacacgtgctacaatggcgaagacaaagagtcgcaaacctgcgaaggctagct
aatctcg-------------------------------------------------
>LN7354863_Emiliania_huxleyi_RCC909
---------------------------------------ggtatacgggggatgcaagcg
ttatccggaatcattgggcgtaaagcgcctgtaggttgtttagtaagtctgttgttaaag
accagggcttaaccctgggaaagcaatggaaactactagacttgagtatggcaggggtag
agggaatttctagtgtagcggtgaaatgcgtagatattagaaagaacaccggcggcgaaa
gcgctctactggaccattactgacactcagaggcgaaagctaggggagcaaaagggatta
gatacccctgtagtcctagccgtaaacgatggatactagatgttgcgcaatttgtgcagt
atcttagctaacgcgttaagtatcccgcctggggagtacgctcgcaagggtgaaactcaa
aggaattgacgggggcccgcacaagcggtggagcatgtggtttaattcgatgcaacgcga
agaaccttaccagggcttgacatactacaaatcttttcgaaacgaaagagtgccttcggg
aatgtagatacaggtggtgcatggctgtcgtcagctcgtgtcgtgagatgttgggttaag
tcccgcaacgagcgcaaccctcatttttagttgccaatttattgggatttctagagagac
tgccggtgacaaaccggaggaaggtgaggatgacgtcaagtcagcatgccccttatgccc
tgggccacacacgtgctacaatggcgaagacaaagagtcgcaaacctgcgaaggctagct
aatctcgtaa----------------------------------------------
>LN7354033_Emiliania_huxleyi_RCC2635
-----------------------------------------tatacgggggatgcaagcg
ttatccggaatcattgggcgtaaagcgcctgtaggttgtttagtaagtctgttgttaaag
accagggcttaaccctgggaaagcaatggaaactactagacttgagtatggcaggggtag
agggaatttctagtgtagcggtgaaatgcgtagatattagaaagaacaccggcggcgaaa
gcgctctactggaccattactgacactcagaggcgaaagctaggggagcaaaagggatta
gatacccctgtagtcctagccgtaaacgatggatactagatgttgcgcaatttgtgcagt
atcttagctaacgcgttaagtatcccgcctggggagtacgctcgcaagggtgaaactcaa
aggaattgacgggggcccgcacaagcggtggagcatgtggtttaattcgatgcaacgcga
agaaccttaccagggcttgacatactacaaatcttttcgaaacgaaagagtgccttcggg
aatgtagatacaggtggtgcatggctgtcgtcagctcgtgtcgtgagatgttgggttaag
tcccgcaacgagcgcaaccctcatttttagttgccaatttattgggatttctagagagac
tgccggtgacaaaccggaggaaggtgaggatgacgtcaagtcagcatgccccttatgccc
tgggccacacacgtgctacaatggcgaagacaaagagtcgcaaacctgcgaaggctagct
aatctcgtaa-cttcgtctaagttcggattgta-----------------------
>LN7354073_Emiliania_huxleyi_RCC2941
-----------------------------------------tatacgggggatgcaagcg
ttatccggaatcattgggcgtaaagcgcctgtaggttgtttagtaagtctgttgttaaag
accagggcttaaccctgggaaagcaatggaaactactagacttgagtatggcaggggtag
agggaatttctagtgtagcggtgaaatgcgtagatattagaaagaacaccggcggcgaaa
gcgctctactggaccattactgacactcagaggcgaaagctaggggagcaaaagggatta
gatacccctgtagtcctagccgtaaacgatggatactagatgttgcgcaatttgtgcagt
atcttagctaacgcgttaagtatcccgcctggggagtacgctcgcaagggtgaaactcaa
aggaattgacgggggcccgcacaagcggtggagcatgtggtttaattcgatgcaacgcga
agaaccttaccagggcttgacatactacaaatcttttcgaaacgaaagagtgccttcggg
aatgtagatacaggtggtgcatggctgtcgtcagctcgtgtcgtgagatgttgggttaag
tcccgcaacgagcgcaaccctcatttttagttgccaatttattgggatttctagagagac
tgccggtgacaaaccggaggaaggtgaggatgacgtcaagtcagcatgccccttatgccc
tgggccacacacgtgctacaatggcgaagacaaagagtcgcaaacctgcgaaggctagct
aatctcgtaa-cttcgtctaagttcggattgtaggctgcaactc------------
>LK3918041_Emiliania_huxleyi_F908
------------------------------------------------------------
---------------------aaagcgcctgtaggttgtttagtaagtctgttgttaaag
accagggcttaaccctgggaaagcaatggaaactactagacttgagtatggcaggggtag
agggaatttctagtgtagcggtgaaatgcgtagatattagaaagaacaccggcggcgaaa
gcgctctactggaccattactgacactcagaggcgaaagctaggggagcaaaagggatta
gatacccctgtagtcctagccgtaaacgatggatactagatgttgcgcaatttgtgcagt
atcttagctaacgcgttaagtatcccgcctggggagtacgctcgcaagggtgaaactcaa
aggaattgacgggggcccgcacaagcggtggagcatgtggtttaattcgatgcaacgcga
agaaccttaccagggcttgacatactacaaatcttttcgaaacgaaagagtgccttcggg
aatgtagatacaggtggtgcatggctgtcgtcagctcgtgtcgtgagatgttgggttaag
tcccgcaacgagcgcaaccctcatttttagttgccaatttattgggatttctagagagac
tgccggtgacaaaccggaggaaggtgaggatgacgtcaagtcagcatgccccttatgccc
tgggccacacacgtgctaca----------------------------------------
--------------------------------------------------------
>KP2828361_Gephyrocapsa_muellerae_RCC3862
------------------------------------------------------------
---------------------aaagcgcctgtaggttgtttagtaagtctgttgttaaag
accagggcttaaccctgggaaagcaatggaaactactagacttgagtatggcaggggtag
agggaatttctagtgtagcggtgaaatgcgtagatattagaaagaacaccggcggcgaaa
gcgctctactggaccattactgacactcagaggcgaaagctaggggagcaaaagggatta
gatacccctgtagtcctagccgtaaacgatggatactagatgttgcgcaatttgtgcagt
atcttagctaacgcgttaagtatcccgcctggggagtacgctcgcaagggtgaaactcaa
aggaattgacgggggcccgcacaagcggtggagcatgtggtttaattcgatgcaacgcga
agaaccttaccagggcttgacatactacaaatcttttcgaaacgaaagagtgccttcggg
aatgtagatacaggtggtgcatggctgtcgtcagctcgtgtcgtgagatgttgggttaag
tcccgcaacgagcgcaaccctcatttttagttgccaatttattgggatttctagagagac
tgccggtgacaaaccggaggaaggtgaggatgacgtcaagtcagcatgccccttatgccc
tgggccacacacgtgctacaatggcgaagacaaagagtcgcaaacctgcgaaggctagct
a-------------------------------------------------------
>KP2828351_Gephyrocapsa_muellerae_RCC3370
------------------------------------------------------------
---------------------aaagcgcctgtaggttgtttagtaagtctgttgttaaag
accagggcttaaccctgggaaagcaatggaaactactagacttgagtatggcaggggtag
agggaatttctagtgtagcggtgaaatgcgtagatattagaaagaacaccggcggcgaaa
gcgctctactggaccattactgacactcagaggcgaaagctaggggagcaaaagggatta
gatacccctgtagtcctagccgtaaacgatggatactagatgttgcgcaatttgtgcagt
atcttagctaacgcgttaagtatcccgcctggggagtacgctcgcaagggtgaaactcaa
aggaattgacgggggcccgcacaagcggtggagcatgtggtttaattcgatgcaacgcga
agaaccttaccagggcttgacatactacaaatcttttcgaaacgaaagagtgccttcggg
aatgtagatacaggtggtgcatggctgtcgtcagctcgtgtcgtgagatgttgggttaag
tcccgcaacgagcgcaaccctcatttttagttgccaatttattgggatttctagagagac
tgccggtgacaaaccggaggaaggtgaggatgacgtcaagtcagcatgccccttatgccc
tgggccacacacgtgctacaatggcgaagacaaagagtcgcaaacctgcgaaggctagct
a-------------------------------------------------------
>KP2828341_Gephyrocapsa_muellerae_RCC3898
------------------------------------------------------------
---------------------aaagcgcctgtaggttgtttagtaagtctgttgttaaag
accagggcttaaccctgggaaagcaatggaaactactagacttgagtatggcaggggtag
agggaatttctagtgtagcggtgaaatgcgtagatattagaaagaacaccggcggcgaaa
gcgctctactggaccattactgacactcagaggcgaaagctaggggagcaaaagggatta
gatacccctgtagtcctagccgtaaacgatggatactagatgttgcgcaatttgtgcagt
atcttagctaacgcgttaagtatcccgcctggggagtacgctcgcaagggtgaaactcaa
aggaattgacgggggcccgcacaagcggtggagcatgtggtttaattcgatgcaacgcga
agaaccttaccagggcttgacatactacaaatcttttcgaaacgaaagagtgccttcggg
aatgtagatacaggtggtgcatggctgtcgtcagctcgtgtcgtgagatgttgggttaag
tcccgcaacgagcgcaaccctcatttttagttgccaatttattgggatttctagagagac
tgccggtgacaaaccggaggaaggtgaggatgacgtcaagtcagcatgccccttatgccc
tgggccacacacgtgctacaatggcgaagacaaagagtcgcaaacctgcgaaggctagct
a-------------------------------------------------------
>KC4041191_Gephyrocapsa_oceanica_RCC1286
------------------------------------------------------------
---------------------aaagcgcctgtaggttgtttagtaagtctgttgttaaag
accagggcttaaccctgggaaagcaatggaaactactagacttgagtatggcaggggtag
agggaatttctagtgtagcggtgaaatgcgtagatattagaaagaacaccggcggcgaaa
gcgctctactggaccattactgacactcagaggcgaaagctaggggagcaaaagggatta
gatacccctgtagtcctagccgtaaacgatggatactagatgttgcgcaatttgtgcagt
atcttagctaacgcgttaagtatcccgcctggggagtacgctcgcaagggtgaaactcaa
aggaattgacgggggcccgcacaagcggtggagcatgtggtttaattcgatgcaacgcga
agaaccttaccagggcttgacatactacaaatcttttcgaaacgaaagagtgccttcggg
aatgtagatacaggtggtgcatggctgtcgtcagctcgtgtcgtgagatgttgggttaag
tcccgcaacgagcgcaaccctcatttttagttgccaatttattgggatttctagagagac
tgccggtgacaaaccggaggaaggtgaggatgacgtcaagtcagcatgccccttatgccc
tgggccacacacgtgctacaatggcgaagacaaagagtcgcaaacctgcgaaggctagct
a-------------------------------------------------------
>KC4041181_Gephyrocapsa_oceanica_RCC1284
------------------------------------------------------------
---------------------aaagcgcctgtaggttgtttagtaagtctgttgttaaag
accagggcttaaccctgggaaagcaatggaaactactagacttgagtatggcaggggtag
agggaatttctagtgtagcggtgaaatgcgtagatattagaaagaacaccggcggcgaaa
gcgctctactggaccattactgacactcagaggcgaaagctaggggagcaaaagggatta
gatacccctgtagtcctagccgtaaacgatggatactagatgttgcgcaatttgtgcagt
atcttagctaacgcgttaagtatcccgcctggggagtacgctcgcaagggtgaaactcaa
aggaattgacgggggcccgcacaagcggtggagcatgtggtttaattcgatgcaacgcga
agaaccttaccagggcttgacatactacaaatcttttcgaaacgaaagagtgccttcggg
aatgtagatacaggtggtgcatggctgtcgtcagctcgtgtcgtgagatgttgggttaag
tcccgcaacgagcgcaaccctcatttttagttgccaatttattgggatttctagagagac
tgccggtgacaaaccggaggaaggtgaggatgacgtcaagtcagcatgccccttatgccc
tgggccacacacgtgctacaatggcgaagacaaagagtcgcaaacctgcgaaggctagct
a-------------------------------------------------------
>KC4041171_Gephyrocapsa_oceanica_RCC1282
------------------------------------------------------------
---------------------aaagcgcctgtaggttgtttagtaagtctgttgttaaag
accagggcttaaccctgggaaagcaatggaaactactagacttgagtatggcaggggtag
agggaatttctagtgtagcggtgaaatgcgtagatattagaaagaacaccggcggcgaaa
gcgctctactggaccattactgacactcagaggcgaaagctaggggagcaaaagggatta
gatacccctgtagtcctagccgtaaacgatggatactagatgttgcgcaatttgtgcagt
atcttagctaacgcgttaagtatcccgcctggggagtacgctcgcaagggtgaaactcaa
aggaattgacgggggcccgcacaagcggtggagcatgtggtttaattcgatgcaacgcga
agaaccttaccagggcttgacatactacaaatcttttcgaaacgaaagagtgccttcggg
aatgtagatacaggtggtgcatggctgtcgtcagctcgtgtcgtgagatgttgggttaag
tcccgcaacgagcgcaaccctcatttttagttgccaatttattgggatttctagagagac
tgccggtgacaaaccggaggaaggtgaggatgacgtcaagtcagcatgccccttatgccc
tgggccacacacgtgctacaatggcgaagacaaagagtcgcaaacctgcgaaggctagct
a-------------------------------------------------------
>KC4041161_Gephyrocapsa_oceanica_RCC1281
------------------------------------------------------------
---------------------aaagcgcctgtaggttgtttagtaagtctgttgttaaag
accagggcttaaccctgggaaagcaatggaaactactagacttgagtatggcaggggtag
agggaatttctagtgtagcggtgaaatgcgtagatattagaaagaacaccggcggcgaaa
gcgctctactggaccattactgacactcagaggcgaaagctaggggagcaaaagggatta
gatacccctgtagtcctagccgtaaacgatggatactagatgttgcgcaatttgtgcagt
atcttagctaacgcgttaagtatcccgcctggggagtacgctcgcaagggtgaaactcaa
aggaattgacgggggcccgcacaagcggtggagcatgtggtttaattcgatgcaacgcga
agaaccttaccagggcttgacatactacaaatcttttcgaaacgaaagagtgccttcggg
aatgtagatacaggtggtgcatggctgtcgtcagctcgtgtcgtgagatgttgggttaag
tcccgcaacgagcgcaaccctcatttttagttgccaatttattgggatttctagagagac
tgccggtgacaaaccggaggaaggtgaggatgacgtcaagtcagcatgccccttatgccc
tgggccacacacgtgctacaatggcgaagacaaagagtcgcaaacctgcgaaggctagct
a-------------------------------------------------------
>KC4041151_Gephyrocapsa_oceanica_RCC1279
------------------------------------------------------------
---------------------aaagcgcctgtaggttgtttagtaagtctgttgttaaag
accagggcttaaccctgggaaagcaatggaaactactagacttgagtatggcaggggtag
agggaatttctagtgtagcggtgaaatgcgtagatattagaaagaacaccggcggcgaaa
gcgctctactggaccattactgacactcagaggcgaaagctaggggagcaaaagggatta
gatacccctgtagtcctagccgtaaacgatggatactagatgttgcgcaatttgtgcagt
atcttagctaacgcgttaagtatcccgcctggggagtacgctcgcaagggtgaaactcaa
aggaattgacgggggcccgcacaagcggtggagcatgtggtttaattcgatgcaacgcga
agaaccttaccagggcttgacatactacaaatcttttcgaaacgaaagagtgccttcggg
aatgtagatacaggtggtgcatggctgtcgtcagctcgtgtcgtgagatgttgggttaag
tcccgcaacgagcgcaaccctcatttttagttgccaatttattgggatttctagagagac
tgccggtgacaaaccggaggaaggtgaggatgacgtcaagtcagcatgccccttatgccc
tgggccacacacgtgctacaatggcgaagacaaagagtcgcaaacctgcgaaggctagct
a-------------------------------------------------------
>KC4041141_Gephyrocapsa_oceanica_RCC1223
------------------------------------------------------------
---------------------aaagcgcctgtaggttgtttagtaagtctgttgttaaag
accagggcttaaccctgggaaagcaatggaaactactagacttgagtatggcaggggtag
agggaatttctagtgtagcggtgaaatgcgtagatattagaaagaacaccggcggcgaaa
gcgctctactggaccattactgacactcagaggcgaaagctaggggagcaaaagggatta
gatacccctgtagtcctagccgtaaacgatggatactagatgttgcgcaatttgtgcagt
atcttagctaacgcgttaagtatcccgcctggggagtacgctcgcaagggtgaaactcaa
aggaattgacgggggcccgcacaagcggtggagcatgtggtttaattcgatgcaacgcga
agaaccttaccagggcttgacatactacaaatcttttcgaaacgaaagagtgccttcggg
aatgtagatacaggtggtgcatggctgtcgtcagctcgtgtcgtgagatgttgggttaag
tcccgcaacgagcgcaaccctcatttttagttgccaatttattgggatttctagagagac
tgccggtgacaaaccggaggaaggtgaggatgacgtcaagtcagcatgccccttatgccc
tgggccacacacgtgctacaatggcgaagacaaagagtcgcaaacctgcgaaggctagct
a-------------------------------------------------------
>KC4041131_Emiliania_huxleyi_RCC1228
------------------------------------------------------------
---------------------aaagcgcctgtaggttgtttagtaagtctgttgttaaag
accagggcttaaccctgggaaagcaatggaaactactagacttgagtatggcaggggtag
agggaatttctagtgtagcggtgaaatgcgtagatattagaaagaacaccggcggcgaaa
gcgctctactggaccattactgacactcagaggcgaaagctaggggagcaaaagggatta
gatacccctgtagtcctagccgtaaacgatggatactagatgttgcgcaatttgtgcagt
atcttagctaacgcgttaagtatcccgcctggggagtacgctcgcaagggtgaaactcaa
aggaattgacgggggcccgcacaagcggtggagcatgtggtttaattcgatgcaacgcga
agaaccttaccagggcttgacatactacaaatcttttcgaaacgaaagagtgccttcggg
aatgtagatacaggtggtgcatggctgtcgtcagctcgtgtcgtgagatgttgggttaag
tcccgcaacgagcgcaaccctcatttttagttgccaatttattgggatttctagagagac
tgccggtgacaaaccggaggaaggtgaggatgacgtcaagtcagcatgccccttatgccc
tgggccacacacgtgctacaatggcgaagacaaagagtcgcaaacctgcgaaggctagct
a-------------------------------------------------------
>KC4041121_Emiliania_huxleyi_RCC1227
------------------------------------------------------------
---------------------aaagcgcctgtaggttgtttagtaagtctgttgttaaag
accagggcttaaccctgggaaagcaatggaaactactagacttgagtatggcaggggtag
agggaatttctagtgtagcggtgaaatgcgtagatattagaaagaacaccggcggcgaaa
gcgctctactggaccattactgacactcagaggcgaaagctaggggagcaaaagggatta
gatacccctgtagtcctagccgtaaacgatggatactagatgttgcgcaatttgtgcagt
atcttagctaacgcgttaagtatcccgcctggggagtacgctcgcaagggtgaaactcaa
aggaattgacgggggcccgcacaagcggtggagcatgtggtttaattcgatgcaacgcga
agaaccttaccagggcttgacatactacaaatcttttcgaaacgaaagagtgccttcggg
aatgtagatacaggtggtgcatggctgtcgtcagctcgtgtcgtgagatgttgggttaag
tcccgcaacgagcgcaaccctcatttttagttgccaatttattgggatttctagagagac
tgccggtgacaaaccggaggaaggtgaggatgacgtcaagtcagcatgccccttatgccc
tgggccacacacgtgctacaatggcgaagacaaagagtcgcaaacctgcgaaggctagct
a-------------------------------------------------------
>KC4041111_Emiliania_huxleyi_RCC1225
------------------------------------------------------------
---------------------aaagcgcctgtaggttgtttagtaagtctgttgttaaag
accagggcttaaccctgggaaagcaatggaaactactagacttgagtatggcaggggtag
agggaatttctagtgtagcggtgaaatgcgtagatattagaaagaacaccggcggcgaaa
gcgctctactggaccattactgacactcagaggcgaaagctaggggagcaaaagggatta
gatacccctgtagtcctagccgtaaacgatggatactagatgttgcgcaatttgtgcagt
atcttagctaacgcgttaagtatcccgcctggggagtacgctcgcaagggtgaaactcaa
aggaattgacgggggcccgcacaagcggtggagcatgtggtttaattcgatgcaacgcga
agaaccttaccagggcttgacatactacaaatcttttcgaaacgaaagagtgccttcggg
aatgtagatacaggtggtgcatggctgtcgtcagctcgtgtcgtgagatgttgggttaag
tcccgcaacgagcgcaaccctcatttttagttgccaatttattgggatttctagagagac
tgccggtgacaaaccggaggaaggtgaggatgacgtcaagtcagcatgccccttatgccc
tgggccacacacgtgctacaatggcgaagacaaagagtcgcaaacctgcgaaggctagct
a-------------------------------------------------------
>KC4041101_Emiliania_huxleyi_RCC1221
------------------------------------------------------------
---------------------aaagcgcctgtaggttgtttagtaagtctgttgttaaag
accagggcttaaccctgggaaagcaatggaaactactagacttgagtatggcaggggtag
agggaatttctagtgtagcggtgaaatgcgtagatattagaaagaacaccggcggcgaaa
gcgctctactggaccattactgacactcagaggcgaaagctaggggagcaaaagggatta
gatacccctgtagtcctagccgtaaacgatggatactagatgttgcgcaatttgtgcagt
atcttagctaacgcgttaagtatcccgcctggggagtacgctcgcaagggtgaaactcaa
aggaattgacgggggcccgcacaagcggtggagcatgtggtttaattcgatgcaacgcga
agaaccttaccagggcttgacatactacaaatcttttcgaaacgaaagagtgccttcggg
aatgtagatacaggtggtgcatggctgtcgtcagctcgtgtcgtgagatgttgggttaag
tcccgcaacgagcgcaaccctcatttttagttgccaatttattgggatttctagagagac
tgccggtgacaaaccggaggaaggtgaggatgacgtcaagtcagcatgccccttatgccc
tgggccacacacgtgctacaatggcgaagacaaagagtcgcaaacctgcgaaggctagct
a-------------------------------------------------------
>KC4041091_Emiliania_huxleyi_RCC1219
------------------------------------------------------------
---------------------aaagcgcctgtaggttgtttagtaagtctgttgttaaag
accagggcttaaccctgggaaagcaatggaaactactagacttgagtatggcaggggtag
agggaatttctagtgtagcggtgaaatgcgtagatattagaaagaacaccggcggcgaaa
gcgctctactggaccattactgacactcagaggcgaaagctaggggagcaaaagggatta
gatacccctgtagtcctagccgtaaacgatggatactagatgttgcgcaatttgtgcagt
atcttagctaacgcgttaagtatcccgcctggggagtacgctcgcaagggtgaaactcaa
aggaattgacgggggcccgcacaagcggtggagcatgtggtttaattcgatgcaacgcga
agaaccttaccagggcttgacatactacaaatcttttcgaaacgaaagagtgccttcggg
aatgtagatacaggtggtgcatggctgtcgtcagctcgtgtcgtgagatgttgggttaag
tcccgcaacgagcgcaaccctcatttttagttgccaatttattgggatttctagagagac
tgccggtgacaaaccggaggaaggtgaggatgacgtcaagtcagcatgccccttatgccc
tgggccacacacgtgctacaatggcgaagacaaagagtcgcaaacctgcgaaggctagct
a-------------------------------------------------------
>KC4041081_Emiliania_huxleyi_RCC1218
------------------------------------------------------------
---------------------aaagcgcctgtaggttgtttagtaagtctgttgttaaag
accagggcttaaccctgggaaagcaatggaaactactagacttgagtatggcaggggtag
agggaatttctagtgtagcggtgaaatgcgtagatattagaaagaacaccggcggcgaaa
gcgctctactggaccattactgacactcagaggcgaaagctaggggagcaaaagggatta
gatacccctgtagtcctagccgtaaacgatggatactagatgttgcgcaatttgtgcagt
atcttagctaacgcgttaagtatcccgcctggggagtacgctcgcaagggtgaaactcaa
aggaattgacgggggcccgcacaagcggtggagcatgtggtttaattcgatgcaacgcga
agaaccttaccagggcttgacatactacaaatcttttcgaaacgaaagagtgccttcggg
aatgtagatacaggtggtgcatggctgtcgtcagctcgtgtcgtgagatgttgggttaag
tcccgcaacgagcgcaaccctcatttttagttgccaatttattgggatttctagagagac
tgccggtgacaaaccggaggaaggtgaggatgacgtcaagtcagcatgccccttatgccc
tgggccacacacgtgctacaatggcgaagacaaagagtcgcaaacctgcgaaggctagct
a-------------------------------------------------------
>KC4041071_Emiliania_huxleyi_RCC1214
------------------------------------------------------------
---------------------aaagcgcctgtaggttgtttagtaagtctgttgttaaag
accagggcttaaccctgggaaagcaatggaaactactagacttgagtatggcaggggtag
agggaatttctagtgtagcggtgaaatgcgtagatattagaaagaacaccggcggcgaaa
gcgctctactggaccattactgacactcagaggcgaaagctaggggagcaaaagggatta
gatacccctgtagtcctagccgtaaacgatggatactagatgttgcgcaatttgtgcagt
atcttagctaacgcgttaagtatcccgcctggggagtacgctcgcaagggtgaaactcaa
aggaattgacgggggcccgcacaagcggtggagcatgtggtttaattcgatgcaacgcga
agaaccttaccagggcttgacatactacaaatcttttcgaaacgaaagagtgccttcggg
aatgtagatacaggtggtgcatggctgtcgtcagctcgtgtcgtgagatgttgggttaag
tcccgcaacgagcgcaaccctcatttttagttgccaatttattgggatttctagagagac
tgccggtgacaaaccggaggaaggtgaggatgacgtcaagtcagcatgccccttatgccc
tgggccacacacgtgctacaatggcgaagacaaagagtcgcaaacctgcgaaggctagct
a-------------------------------------------------------
>KC4041061_Emiliania_huxleyi_RCC1213
------------------------------------------------------------
---------------------aaagcgcctgtaggttgtttagtaagtctgttgttaaag
accagggcttaaccctgggaaagcaatggaaactactagacttgagtatggcaggggtag
agggaatttctagtgtagcggtgaaatgcgtagatattagaaagaacaccggcggcgaaa
gcgctctactggaccattactgacactcagaggcgaaagctaggggagcaaaagggatta
gatacccctgtagtcctagccgtaaacgatggatactagatgttgcgcaatttgtgcagt
atcttagctaacgcgttaagtatcccgcctggggagtacgctcgcaagggtgaaactcaa
aggaattgacgggggcccgcacaagcggtggagcatgtggtttaattcgatgcaacgcga
agaaccttaccagggcttgacatactacaaatcttttcgaaacgaaagagtgccttcggg
aatgtagatacaggtggtgcatggctgtcgtcagctcgtgtcgtgagatgttgggttaag
tcccgcaacgagcgcaaccctcatttttagttgccaatttattgggatttctagagagac
tgccggtgacaaaccggaggaaggtgaggatgacgtcaagtcagcatgccccttatgccc
tgggccacacacgtgctacaatggcgaagacaaagagtcgcaaacctgcgaaggctagct
a-------------------------------------------------------
>KC4041051_Emiliania_huxleyi_RCC1210
------------------------------------------------------------
---------------------aaagcgcctgtaggttgtttagtaagtctgttgttaaag
accagggcttaaccctgggaaagcaatggaaactactagacttgagtatggcaggggtag
agggaatttctagtgtagcggtgaaatgcgtagatattagaaagaacaccggcggcgaaa
gcgctctactggaccattactgacactcagaggcgaaagctaggggagcaaaagggatta
gatacccctgtagtcctagccgtaaacgatggatactagatgttgcgcaatttgtgcagt
atcttagctaacgcgttaagtatcccgcctggggagtacgctcgcaagggtgaaactcaa
aggaattgacgggggcccgcacaagcggtggagcatgtggtttaattcgatgcaacgcga
agaaccttaccagggcttgacatactacaaatcttttcgaaacgaaagagtgccttcggg
aatgtagatacaggtggtgcatggctgtcgtcagctcgtgtcgtgagatgttgggttaag
tcccgcaacgagcgcaaccctcatttttagttgccaatttattgggatttctagagagac
tgccggtgacaaaccggaggaaggtgaggatgacgtcaagtcagcatgccccttatgccc
tgggccacacacgtgctacaatggcgaagacaaagagtcgcaaacctgcgaaggctagct
a-------------------------------------------------------
>KC4041041_Emiliania_huxleyi_RCC1208
------------------------------------------------------------
---------------------aaagcgcctgtaggttgtttagtaagtctgttgttaaag
accagggcttaaccctgggaaagcaatggaaactactagacttgagtatggcaggggtag
agggaatttctagtgtagcggtgaaatgcgtagatattagaaagaacaccggcggcgaaa
gcgctctactggaccattactgacactcagaggcgaaagctaggggagcaaaagggatta
gatacccctgtagtcctagccgtaaacgatggatactagatgttgcgcaatttgtgcagt
atcttagctaacgcgttaagtatcccgcctggggagtacgctcgcaagggtgaaactcaa
aggaattgacgggggcccgcacaagcggtggagcatgtggtttaattcgatgcaacgcga
agaaccttaccagggcttgacatactacaaatcttttcgaaacgaaagagtgccttcggg
aatgtagatacaggtggtgcatggctgtcgtcagctcgtgtcgtgagatgttgggttaag
tcccgcaacgagcgcaaccctcatttttagttgccaatttattgggatttctagagagac
tgccggtgacaaaccggaggaaggtgaggatgacgtcaagtcagcatgccccttatgccc
tgggccacacacgtgctacaatggcgaagacaaagagtcgcaaacctgcgaaggctagct
a-------------------------------------------------------
>EF0517531_Emiliania_huxleyi_UIO_BOF
------------------------------------------------------------
---------------------aaagcgcctgtaggttgtttagtaagtctgttgttaaag
accagggcttaaccctgggaaagcaatggaaactactagacttgagtatggcaggggtag
agggaatttctagtgtagcggtgaaatgcgtagatattagaaagaacaccggcggcgaaa
gcgctctactggaccattactgacactcagaggcgaaagctaggggagcaaaagggatta
gatacccctgtagtcctagccgtaaacgatggatactagatgttgcgcaatttgtgcagt
atcttagctaacgcgttaagtatcccgcctggggagtacgctcgcaagggtgaaactcaa
aggaattgacgggggcccgcacaagcggtggagcatgtggtttaattcgatgcaacgcga
agaaccttaccagggcttgacatactacaaatcttttcgaaacgaaagagtgccttcggg
aatgtagatacaggtggtgcatggctgtcgtcagctcgtgtcgtgagatgttgggttaag
tcccgcaacgagcgcaaccctcatttttagttgccaatttattgggatttctagagagac
tgccggtgacaaaccggaggaaggtgaggatgacgtcaagtcagcatgccccttatgccc
tgggccacacacgtgctacaatggcgaagacaaagagtcgcaaacctgcgaaggctagct
a-------------------------------------------------------
>LK3918051_Emiliania_huxleyi_F909
------------------------------------------------------------
---------------------aaagcgcctgtaggttgtttagtaagtctgttgttaaag
accagggcttaaccctgggaaagcaatggaaactactagacttgagtatggcaggggtag
agggaatttctagtgtagcggtgaaatgcgtagatattagaaagaacaccggcggcgaaa
gcgctctactggaccattactgacactcagaggcgaaagctaggggagcaaaagggatta
gatacccctgtagtcctagccgtaaacgatggatactagatgttgcgcaatttgtgcagt
atcttagctaacgcgttaagtatcccgcctggggagtacgctcgcaagggtgaaactcaa
aggaattgacgggggcccgcacaagcggtggagcatgtggtttaattcgatgcaacgcga
agaaccttaccagggcttgacatactacaaatcttttcgaaacgaaagagtgccttcggg
aatgtagatacaggtggtgcatggctgtcgtcagctcgtgtcgtgagatgttgggttaag
tcccgcaacgagcgcaaccctcatttttagttgccaatttattgggatttctagagagac
tgccggtgacaaaccggaggaaggtgaggatgacgtcaagtcagcatgccccttatgccc
tgggccacacacgtgctacaatggc-----------------------------------
--------------------------------------------------------
>LK3918061_Emiliania_huxleyi_F910
------------------------------------------------------------
---------------------aaagcgcctgtaggttgtttagtaagtctgttgttaaag
accagggcttaaccctgggaaagcaatggaaactactagacttgagtatggcaggggtag
agggaatttctagtgtagcggtgaaatgcgtagatattagaaagaacaccggcggcgaaa
[truncated: 205,351 more chars]
