# Supplementary material for: New plastids, old proteins: repeated endosymbiotic acquisitions in kareniacean dinoflagellates
Source: EMBO Rep. 2024 Mar 18;25(4):16. doi: 10.1038/s44319-024-00103-y (PMC11014865; doi:10.1038/s44319-024-00103-y)
Supplement: Supplementary file 11 — Dataset EV10 [file 44319_2024_103_MOESM11_ESM.zip › Dataset EV10/plastid_genome_phylogeny_files/16S/alternative alignments and trees 1/16S-final-gt75.fasta]

>LC438757.1
gttgtccagttttattgggcgtaaggcgcctgtcggttgccctacaagtccgttgttaaa
ggtcacagcttaactgtggaaaagcaattgaaactgtggggctagaggatggctggggta
gagagaatttctagtggagcggtaaaatgcgtagatattagaaggaacaccagcggcgaa
ggcgctctactggaccatttctgacacttaagggcgaaagctgggggagcaaaaaggatt
aggtacccttgtagtcccagccgtaaacgatggatactagatgttgcacaatgtttgcag
tatcgtagctaacgcgttaagtatcccgtctggggagtacgctcgcaagggtgaaactca
aaggaattggcgggagccctcgcwagcgrtggagcatgcggtttaattcgatgcaacacg
aagaaccttacctaggcttgacaacctgcaggttcngttgaaaaaagatgtcgttcttgg
gagcgcaggcacaggtggtgcatggctgtcgtcagttcgtgtcg----------------
------------------------------------------------------------
------------------------------------------------------------
------------------------------------------------------------
-----------------------------
>Papilionacea-16S_provisional_consensus_sequence
gttgtccggattyattaggcgtaaggcgttcgaaggttgrgcttcaagtctgtagttaaa
gtccagggcttaaccttgggtaggctatgggagctgytttattagagggcggttggggta
gggagaacttctaatgtagcggtgaaatgcgtagatattagaaagaacaccagcggcgaa
agcgccctactggaccgttgctgacactcaagaacgaaagctgggggagcaaaaaggatt
aggtacccttgtagtcccagccgtaaacgatggatattaaattttgc-----traggcag
ggttagagttaacacgttaartatcccgtctggggagtacgctcgcaagggtgaaactca
aaggaattgacgggagccctcgcaagcggtggagcatgctgtttaattcgatgcaacgcg
aagaaccttacctagacttgacagcctatgaagtgttttgaaagaaagagcttagtttag
tgatataggtacaggtggtgcatggctgtcgtcagctcgtgtcgtgagatgtcaggttaa
gtcccggaacgagcgcaacccttatctttagtt----aatgattgctatttctaaagaga
ctgccagcagcaanttggagtaaggtgaggatgacgtcaagtcagcatgccccgtatgtc
yagggctacamgcgtgctacaataatcaag-----------tgaattcgcg---------
-----------------gcc---------
>CAMNT_0006738711_Phaeocystis_Sp_Strain_CCMP2710
gttatccggatttattgggcgtaaagcgcctgtaggttgtttaataagtctgttgttaaa
gactagggcttaaccctaggaaagcaatggaaactactagacttgagtatgataggggta
gagggaatttctagtgtagcggtgaaatgcgtagatattagaaagaacaccggtggcgaa
ggcgctctactggatcattactgacactcagaggcgaaagctagggtagcaaaagggatt
agatacccctgtagtcctagccgtaaacgatggatactacatgttgcgtttttaatgcag
tatggtagctaacgcgttaagtatcccgcctggggagtacggtcgcaaggctgaaactca
aaggaattgacgggggcccgcacaagcggtggagcatgtggtttaattcgacgcaacgcg
aagaaccttacctggccttgacatgcagagaactttccagagatggattggtgccttcgg
gaactctgacacaggtgctgcatggccgtcgtcagctcgtgtcgtgagatgttgggttaa
gtcccgtaacgagcgcaacccctatccctagttgctagttcgctgagaactctagggaga
ctgccggtgacaaaccggaggaaggtggggatgacgtcaggtcatcatggcccttacggc
cagggctacacacgtgctacaatggcgcgcacagagggctgcaaacccgcgagggggagc
caatctcacaaaacgcgtcgtagtccgga
>DQ4426541_Phaeocystis_antarctica_W6-4
gttatccggatttattgggcgtaaagcgcctgtaggttgtttaataagtccgttgttaaa
gactagggcttaaccctaggaaagcaatggaaactactagacttgagtatgataggggta
gagggaatttctagtgtagcggtgaaatgcgtagatattagaaagaacaccggtcgcgaa
ggcgctctactggatcattactgacactcagaggcgaaagctagggtagcaaaagggatt
agatacccctgtagtcctagccgtaaacgatggatact----------------------
------------------------------------------------------------
------------------------------------------------------------
------------------------------------------------------------
------------------------------------------------------------
------------------------------------------------------------
------------------------------------------------------------
------------------------------------------------------------
-----------------------------
>DQ4426521_Phaeocystis_antarctica_W5-1
gttatccggatttattgggcgtaaagcgcctgtaggttgtttaataagtctgttgttaaa
gactagggcttaactctaggaaagcaatggaaaccactagacttgagtataataggggta
gagggaatttctagtgtagcggtgaaatgcgtagatattagaaagaacaccggtggcgaa
ggcgctctactggatcattactgacactcagaggcgaaagctagggtagcaaaagggatt
agatacccctgtagtcctagccgtaaacgatggatact----------------------
------------------------------------------------------------
------------------------------------------------------------
------------------------------------------------------------
------------------------------------------------------------
------------------------------------------------------------
------------------------------------------------------------
------------------------------------------------------------
-----------------------------
>DQ4426531_Phaeocystis_antarctica_RS-24
gttatccggatttattgggcgtaaagcgcctgtaggttgtttaataagtctgttgttaaa
gactagggcttaaccctaggaaagcaatggaaactactagacttgagtatgataggggta
gagggaatttctagtgtagcggtgaaatgcgtagatattagaaagaacaccggtggcgaa
ggcgctctactggatcattactgacactcagaggcgaaagctagggtagcaaaagggatt
agatacccctgtagtcctagccgtaaacgatggatact----------------------
------------------------------------------------------------
------------------------------------------------------------
------------------------------------------------------------
------------------------------------------------------------
------------------------------------------------------------
------------------------------------------------------------
------------------------------------------------------------
-----------------------------
>LC0873771_Uncultured_Emiliania_JT_stE_200m_78
gttatccggatttattgggcgtaaagcgcctgtaggttgtttaataagtctgttgttaaa
gactagggcttaaccctaggaaagcaatggaaactactagacttgagtatgataggggta
gagggaatttctagtgtagcggtgaaatgcgtagatattagaaagaacaccggtggcgaa
ggcgctctactggatcattactgacactcagaggcgaaagctagggtagcaaaagggatt
agatacccctgtaatcctagccgtaaacgatggatactacatgttgcgtttttaatgcag
tatggtagctaacgcgttaagtatcccgcctggggagtacggtcgcaaggctg-------
------------------------------------------------------------
------------------------------------------------------------
------------------------------------------------------------
------------------------------------------------------------
------------------------------------------------------------
------------------------------------------------------------
-----------------------------
>KT9562901_Uncultured_Phaeocystis_ST4_8
gttatccggaatcattgggcgtaaagcgcctgtaggttgtttaataagtctgttgttaaa
gactagggcttaaccctagaaaagcaatggaaactactagactagagtatggcaggggta
gagggaatttctagtgtagcggtgaaatgcgtagatattagaaagaacaccggtggcgaa
ggcgctctactggatcattactgacactcagaggcgaaagctagggtagcaaaagggatt
agatacccctgtagtcctagccgtaaacgatggatactacatgttgcgtttttaatgcag
tatggtagctaacgcgttaagtatcccgcctggggagtacggtcgcaaggctgaaactca
aaggaattgacgggggcccgcacaagcggtggagcatgtggtttaattcgatgcaacgcg
aagaaccttaccaaggcttgacatactacagatttctttgaaagaggaaagtgccttcgg
gaatgtagatacaggtggtgcatggctgtcgtcagctcgtgtcgtgagatgttgggttaa
gtcccgcaacgagcgcaacccttatttttagttgctaattatttaggttttctagaaaga
ctgccggtgacaaaccggaggaaggtgaggatgacgtcaagtcagcatgccccttatgcc
ttgggctacacacgtgctacaatggttaagacaaagagttgcgagctcgtgagagtcagc
taatctcataaacttagcctaagttcgga
>KT9562891_Uncultured_Phaeocystis_ST4_10
gttatccggatttattgggcgtaaagcgcctgtaggttgtttaataagtctgttgttaaa
gactaggacttaaccctaggaaagcaatggaaactactagacttgagtatgataggggta
gagggaatttctagtgtagcggtgaaatgcgtagatattagaaagaacaccggcggcgaa
ggcgctctactggatcattactgacactcagaggcgaaagctagggtagcaaaagggatt
agatacccctgtagtcctagccgtaaacgatggatactacatgttgcgtttttaatgcag
tatggtagctaacgcgttaagtatcccgcctggggagtacggtcgcaaggctgaaactca
aaggaattgacgggggcccgcacaagcggtggagcatgtggtttaattcgatgcaacgcg
aagaaccttaccaaggcttgacatactacagatttctttgaaagaggaaagtgccttcgg
gaatgtagatacaggtggtgcatggctgtcgtcagctcgtgtcgtgagatgttgggttaa
gtcccgcaacgagcgcaacccttatttttagttgctaattatttaggttttctagaaaga
ctgccggtgacaaaccggaggaaggtgaggatgacgtcaagtcagcatgccccttatgcc
ttgggctacacacgtgctacaatggttaagacaaagagttgcgagctcgtgagagtcagc
taatctcataaacttagcctaagttcgga
>KT9562981_Uncultured_Phaeocystis_ST4_13
gttatccggatttattgggcgtaaagcgcctgtaggttgtttaataagtctgttgttaaa
gactagggcttaaccctaggaaagcaatggaaactactagacttgagtatgataggggta
gagggaatttctagtgtagcggtgaaatgcgtagatattagaaagaacaccggtggcgaa
ggcgctctactggatcattactgacactcagaggcgaaagctagggtagcaaaagggatt
agatacccctgtagtcctagccgtaaacgatggatactacatgttgcgtttttaatgcag
tatggtagctaacgcgttaagtatcccgcctggggagtacggtcgcaaggctgaaactca
aaggaattgacgggggcccgcacaagcggtggagcatgtggtttaattcgatgcaacgcg
aagaaccttaccaaggcttgacatactacagatttctttgaaagaggaaagtgccttcgg
gaatgtagatacaggtggtgcatggctgtcgtcagctcgtgtcgtgagatgttgggttaa
gtcccgcaacgagcgcaacccttatttttagttgctaattatttaggttttctagaaaga
ctgccggtgacaaaccggaggaaggtgaggatgacgtcaagtcagcatgccccttatgcc
ttgggctacacacgtgctacaatggttaagacaaagagttgcgagctcgtgagagtcagc
taatctcataaacttagcctaagt-----
>EF0519031_Uncultured_haptophyte_MC601-107
gttatccggatttattgggcgtaaagcgcctgtaggttgtttaataagtctgttgttaaa
gactagggcttaaccctaggaaagcaatggaaactactagacttgagtatgataggggta
gagggaatttctagtgtagcggtgaaatgcgtagatattagaaagaacaccggtggcgaa
ggcgctctactggatcattactgacactcagaggcgaaagctagggtagcaaaagggatt
agatacccctgtagtcctagccgtaaacgatggatactacatgttgcgtttttaatgcag
tatggtagctaacgcgttaagtatcccgcctggggagtacggtcgcaaggctgaaactca
aaggaattgacgggggcccgcacaagcggtggagcatgtggtttaattcgatgcaacgcg
aagaaccttaccaaggcttgacatactacagatttctttgaaaaaggaaagtgccttcgg
gaatgtagatacaggtggtgcatggctgtcgtcagctcgtgtcgtgagatgttgggttaa
gtcccgcaacgagcgcaacccttatttttagttgctaattagttaggttttctagaaaga
ctgccggtgacaaaccggaggaaggtgaggatgacgtcaagtcagcatgccccttatgcc
ttgggctacacacgtgctacaatggttaagacaaagagttgcgagctcgtgagagtcagc
taatctcataaacttagcctaagttcgga
>EF0519751_Uncultured_haptophyte_MAMA64-113
gttatccggatttattgggcgtaaagcgcctgtaggttgtttaataagtctgttgttaaa
gactagggcttaaccctaggaaagcaatggaaactactagacttgagtatgataggggta
gagggaatttctagtgtagcggtgaaatgcgtagatattagaaagaacaccggtggcgaa
ggcgctctactggatcattactgacactcagaggcgaaagctagggtagcaaaagggatt
agatacccctgtagtcctagccgtaaacgatggatactacatgttgcgtttttaatgcag
tatggtagctaacgcgttaagtatcccgcctggggagtacggtcgcaaggctgaaactca
aaggaattgacgggggcccgcacaagcggtggagcatgtggtttaattcgatgcaacgcg
aagaaccttaccaaggcttgacatactacagatttctttgaaaaaggaaagtgccttcgg
gaatgtagatacaggtggtgcatggctgtcgtcagctcgtgtcgtgagatgttgggttaa
gtcccgcaacgagcgcaacccttatttttagttgctaattagttaggttttctagaaaga
ctgccggtgacaaaccggaggaaggtgaggatgacgtcaagtcagcatgccccttatgcc
ttgggctacacacgtgctacaatggttaagacaaagagttgcgagctcgtgagagtcagc
taatctcataaacttagcctaagttcgga
>EF0519841_Uncultured_haptophyte_MAMA64-122
gttatccggatttattgggcgtaaagcgcctgtaggttgtttaataagtctgttgttaaa
gactagggcttaaccctaggaaagcaatggaaactactagacttgagtatgataggggta
gagggaatttctagtgtagcggtgaaatgcgtagatattagaaagaacaccggtggcgaa
ggcgctctactggatcattactgacactcagaggcgaaagctagggtagcaaaagggatt
agatacccctgtagtcctagccgtaaacgatggatactacatgttgcgtttttaatgcag
tatggtagctaacgcgttaagtatcccgcctggggagtacggtcgcaaggctgaaactca
aaggaattgacgggggcccgcacaagcggtggagcatgtggtttaattcgatgcaacgcg
aagaaccttaccaaggcttgacatactacagatttctttgaaaaaggaaagtgccttcgg
gaatgtagatacaggtggtgcatggctgtcgtcagctcgtgtcgtgagatgttgggttaa
gtcccgcaacgagcgcaacccttatttttagttgctaattagttaggttttctagaaaga
ctgccggtgacaaaccggaggaaggtgaggatgacgtcaagtcagcatgccccttatgcc
ttgggctacacacgtgctacaatggttaagacaaagagttgcgagctcgtgagagtcagc
taatctcataaacttagcctaagttcgga
>EF0519731_Uncultured_haptophyte_MAMA64-111
gttatccggatttattgggcgtaaagcgcctgtaggttgtttaataagtctgttgttaaa
gactagggcttaaccctaggaaagcaatggaaactactagacttgagtatgataggggta
gagggaatttctagtgtagcggtgaaatgcgtagatattagaaagaacaccggtggcgaa
ggcgctctactggatcattactgacactcagaggcgaaagctagggtagcaaaagggatt
agatacccctgtagtcctagccgtaaacgatggatactacatgttgcgtttttaatgcag
tatggtagctaacgcgttaagtatcccgcctggggagtacggtcgcaaggctgaaactca
aaggaattgacgggggcccgcacaagcggtggagcatgtggtttaattcgatgcaacgcg
aagaaccttaccaaggcttgacatactacagatttctttgaaaaaggaaagtgccttcgg
gaatgtagatacaggtggtgcatggctgtcgtcagctcgtgtcgtgagatgttggattaa
gtcccgcaacgagcgcaacccttatttttagttgctaattagttaggttttctagaaaga
ctgccggtgacaaaccggaggaaggtgaggatgacgtcaagtcagcatgccccttatgcc
ttgggctacacacgtgctacaatggttaagacaaagagttgcgagctcgtgagagtcagc
taatctcataaacttagcctaagttcgga
>EF0520601_Uncultured_haptophyte_250304-73
gttatccggatttattgggcgtaaagcgcctgtaggttgtttaataagtctgttgttaaa
gactagggcttaaccctaggaaagcaatggaaactactagacttgagtatgataggggta
gagggaatttctagtgtagcggtgaaatgcgtagatattagaaagaacaccggtggcgaa
ggcgctctactggatcattactgacactcagaggcgaaagctagggtagcaaaagggatt
agatacccctgtagtcctagccgtaaacgatggatactacatgttgcgtttttaatgcag
tatggtagctaacgcgttaagtatcccgcctggggagtacggtcgcaaggctgaaactca
aaggaattgacgggggcccgcacaagcggtggagcatgtggtttaattcgatgcaacgcg
aagaaccttaccaaggcttgacatactacagatttctttgaaaaaggaaagtgccttcgg
gaatgtagatacaggtggtgcatggctgtcgtcagctcgtgtcgtgagatgttgggttaa
gtcccgcaacgagcgcaacccttatttttagttgctaattagttaggttttctagaaaga
ctgccggtgacaaaccggaggaaggtgaggatgacgtcaagtcagcatgccccttatgcc
ttgggctacacacgtgctacaatggttaagacaaagagttgcgagctcgtgagagtcagc
taatctcgtaaacttagcctaagttcgga
>KT9643041_Uncultured_Phaeocystaceae_c10
gttatccggatttattgggcgtaaagcgcctgtaggttgtttaataagtctgttgttaaa
gactagggcttaaccctaggaaagcaatggaaactactagacttgagtatgataggggta
gagggaatttctagtgtagcggtgaaatgcgcagatattagaaagaacaccggtggcgaa
ggcgctctactggatcattactgacactcagaggcgaaagctagggtagcaaaagggatt
agatacccctgtagtcctagccgtaaacgatggatactacatgttgcgtttttaatgcag
tatggtagctaacgcgttaagtatcccgcctggggagtacggtcgcaaggctgaaactca
aaggaattgacgggggcccgcacaagcggtggagcatgtggtttaattcgatgcaacgcg
aagaaccttaccaaggcttgacatactacagatttctttgaaagaggaaagtgccttcgg
gaatgtagatacaggtggtgcatggctgtcgtcagctcgtgtcgtgagatgttgggttaa
gtcccgcaacgagcgcaacccttatttttagttgctaattatttaggttttctagaaaga
ctgccggtgacaaaccggaggaaggtgaggatgacgtcaagtcagcatgccccttatgcc
ttgggctacacacgtgctacaatggttaagacaaagagttgcgagctcgtgagagtcggc
taatctcataaacttaatctaagttcgga
>NC_0167032_Phaeocystis_antarctica_CCMP1374
gttatccggatttattgggcgtaaagcgcctgtaggttgtttaataagtctgttgttaaa
gactagggcttaaccctaggaaagcaatggaaactactagacttgagtatgataggggta
gagggaatttctagtgtagcggtgaaatgcgtagatattagaaagaacaccggtggcgaa
ggcgctctactggatcattactgacactcagaggcgaaagctagggtagcaaaagggatt
agatacccctgtagtcctagccgtaaacgatggatactacatgttgcgtttttaatgcag
tatggtagctaacgcgttaagtatcccgcctggggagtacggtcgcaaggctgaaactca
aaggaattgacgggggcccgcacaagcggtggagcatgtggtttaattcgatgcaacgcg
aagaaccttaccaaggcttgacatactacagatttctttgaaagaggaaagtgccttcgg
gaatgtagatacaggtggtgcatggctgtcgtcagctcgtgtcgtgagatgttgggttaa
gtcccgcaacgagcgcaacccttatttttagttgctaattatttaggttttctagaaaga
ctgccggtgacaaaccggaggaaggtgaggatgacgtcaagtcagcatgccccttatgcc
ttgggctacacacgtgctacaatggttaagacaaagagttgcgagctcgcgagagtcagc
taatctcataaacttagcctaagttcgga
>JN1172752_Phaeocystis_antarctica_CCMP1374
gttatccggatttattgggcgtaaagcgcctgtaggttgtttaataagtctgttgttaaa
gactagggcttaaccctaggaaagcaatggaaactactagacttgagtatgataggggta
gagggaatttctagtgtagcggtgaaatgcgtagatattagaaagaacaccggtggcgaa
ggcgctctactggatcattactgacactcagaggcgaaagctagggtagcaaaagggatt
agatacccctgtagtcctagccgtaaacgatggatactacatgttgcgtttttaatgcag
tatggtagctaacgcgttaagtatcccgcctggggagtacggtcgcaaggctgaaactca
aaggaattgacgggggcccgcacaagcggtggagcatgtggtttaattcgatgcaacgcg
aagaaccttaccaaggcttgacatactacagatttctttgaaagaggaaagtgccttcgg
gaatgtagatacaggtggtgcatggctgtcgtcagctcgtgtcgtgagatgttgggttaa
gtcccgcaacgagcgcaacccttatttttagttgctaattatttaggttttctagaaaga
ctgccggtgacaaaccggaggaaggtgaggatgacgtcaagtcagcatgccccttatgcc
ttgggctacacacgtgctacaatggttaagacaaagagttgcgagctcgcgagagtcagc
taatctcataaacttagcctaagttcgga
>MT4713271_Phaeocystis_globosa_CNS00066
gttatccggatttattgggcgtaaagcgcctgtaggttgtttaataagtctgttgttaaa
gactagggcttaaccctaggaaagcaatggaaactactagacttgagtatgataggggta
gagggaatttctagtgtagcggtgaaatgcgtagatattagaaagaacaccggtggcgaa
ggcgctctactggatcattactgacactcagaggcgaaagctagggtagcaaaagggatt
agatacccctgtagtcctagccgtaaacgatggatactacatgttgcgtttttaatgcag
tatggtagctaacgcgttaagtatcccgcctggggagtacggtcgcaaggctgaaactca
aaggaattgacgggggcccgcacaagcggtggagcatgtggtttaattcgatgcaacgcg
aagaaccttaccaaggcttgacatactacagatttctttgaaaaaggaaagtgccttcgg
gaatgtagatacaggtggtgcatggctgtcgtcagctcgtgtcgtgagatgttgggttaa
gtcccgcaacgagcgcaacccttatttttagttgctaattagttaggttttctagaaaga
ctgccggtgacaaaccggaggaaggtgaggatgacgtcaagtcagcatgccccttatgcc
ttgggctacacacgtgctacaatggttaagacaaagagttgcgagctcgtgagagtcagc
taatctcataaacttagcctaagttcgga
>MT4713341_Phaeocystis_globosa_CNS00093
gttatccggatttattgggcgtaaagcgcctgtaggttgtttaataagtctgttgttaaa
gactagggcttaaccctaggaaagcaatggaaactactagacttgagtatgataggggta
gagggaatttctagtgtagcggtgaaatgcgtagatattagaaagaacaccggtggcgaa
ggcgctctactggatcattactgacactcagaggcgaaagctagggtagcaaaagggatt
agatacccctgtagtcctagccgtaaacgatggatactacatgttgcgtttttaatgcag
tatggtagctaacgcgttaagtatcccgcctggggagtacggtcgcaaggctgaaactca
aaggaattgacgggggcccgcacaagcggtggagcatgtggtttaattcgatgcaacgcg
aagaaccttaccaaggcttgacatactacagatttctttgaaaaaggaaagtgccttcgg
gaatgtagatacaggtggtgcatggctgtcgtcagctcgtgtcgtgagatgttgggttaa
gtcccgcaacgagcgcaacccttatttttagttgctaattagttaggttttctagaaaga
ctgccggtgacaaaccggaggaaggtgaggatgacgtcaagtcagcatgccccttatgcc
ttgggctacacacgtgctacaatggttaagacaaagagttgcgagctcgtgagagtcagc
taatctcataaacttagcctaagttcgga
>MT4713331_Phaeocystis_globosa_CNS00087
gttatccggatttattgggcgtaaagcgcctgtaggttgtttaataagtctgttgttaaa
gactagggcttaaccctaggaaagcaatggaaactactagacttgagtatgataggggta
gagggaatttctagtgtagcggtgaaatgcgtagatattagaaagaacaccggtggcgaa
ggcgctctactggatcattactgacactcagaggcgaaagctagggtagcaaaagggatt
agatacccctgtagtcctagccgtaaacgatggatactacatgttgcgtttttaatgcag
tatggtagctaacgcgttaagtatcccgcctggggagtacggtcgcaaggctgaaactca
aaggaattgacgggggcccgcacaagcggtggagcatgtggtttaattcgatgcaacgcg
aagaaccttaccaaggcttgacatactacagatttctttgaaaaaggaaagtgccttcgg
gaatgtagatacaggtggtgcatggctgtcgtcagctcgtgtcgtgagatgttgggttaa
gtcccgcaacgagcgcaacccttatttttagttgctaattagttaggttttctagaaaga
ctgccggtgacaaaccggaggaaggtgaggatgacgtcaagtcagcatgccccttatgcc
ttgggctacacacgtgctacaatggttaagacaaagagttgcgagctcgtgagagtcagc
taatctcataaacttagcctaagttcgga
>MT4713321_Phaeocystis_globosa_CNS00080
gttatccggatttattgggcgtaaagcgcctgtaggttgtttaataagtctgttgttaaa
gactagggcttaaccctaggaaagcaatggaaactactagacttgagtatgataggggta
gagggaatttctagtgtagcggtgaaatgcgtagatattagaaagaacaccggtggcgaa
ggcgctctactggatcattactgacactcagaggcgaaagctagggtagcaaaagggatt
agatacccctgtagtcctagccgtaaacgatggatactacatgttgcgtttttaatgcag
tatggtagctaacgcgttaagtatcccgcctggggagtacggtcgcaaggctgaaactca
aaggaattgacgggggcccgcacaagcggtggagcatgtggtttaattcgatgcaacgcg
aagaaccttaccaaggcttgacatactacagatttctttgaaaaaggaaagtgccttcgg
gaatgtagatacaggtggtgcatggctgtcgtcagctcgtgtcgtgagatgttgggttaa
gtcccgcaacgagcgcaacccttatttttagttgctaattagttaggttttctagaaaga
ctgccggtgacaaaccggaggaaggtgaggatgacgtcaagtcagcatgccccttatgcc
ttgggctacacacgtgctacaatggttaagacaaagagttgcgagctcgtgagagtcagc
taatctcataaacttagcctaagttcgga
>MT4713301_2_Phaeocystis_globosa_CNS00076
gttatccggatttattgggcgtaaagcgcctgtaggttgtttaataagtctgttgttaaa
gactagggcttaaccctaggaaagcaatggaaactactagacttgagtatgataggggta
gagggaatttctagtgtagcggtgaaatgcgtagatattagaaagaacaccggtggcgaa
ggcgctctactggatcattactgacactcagaggcgaaagctagggtagcaaaagggatt
agatacccctgtagtcctagccgtaaacgatggatactacatgttgcgtttttaatgcag
tatggtagctaacgcgttaagtatcccgcctggggagtacggtcgcaaggctgaaactca
aaggaattgacgggggcccgcacaagcggtggagcatgtggtttaattcgatgcaacgcg
aagaaccttaccaaggcttgacatactacagatttctttgaaaaaggaaagtgccttcgg
gaatgtagatacaggtggtgcatggctgtcgtcagctcgtgtcgtgagatgttgggttaa
gtcccgcaacgagcgcaacccttatttttagttgctaattagttaggttttctagaaaga
ctgccggtgacaaaccggaggaaggtgaggatgacgtcaagtcagcatgccccttatgcc
ttgggctacacacgtgctacaatggttaagacaaagagttgcgagctcgtgagagtcagc
taatctcataaacttagcctaagttcgga
>MT4713301_Phaeocystis_globosa_CNS00076
gttatccggatttattgggcgtaaagcgcctgtaggttgtttaataagtctgttgttaaa
gactagggcttaaccctaggaaagcaatggaaactactagacttgagtatgataggggta
gagggaatttctagtgtagcggtgaaatgcgtagatattagaaagaacaccggtggcgaa
ggcgctctactggatcattactgacactcagaggcgaaagctagggtagcaaaagggatt
agatacccctgtagtcctagccgtaaacgatggatactacatgttgcgtttttaatgcag
tatggtagctaacgcgttaagtatcccgcctggggagtacggtcgcaaggctgaaactca
aaggaattgacgggggcccgcacaagcggtggagcatgtggtttaattcgatgcaacgcg
aagaaccttaccaaggcttgacatactacagatttctttgaaaaaggaaagtgccttcgg
gaatgtagatacaggtggtgcatggctgtcgtcagctcgtgtcgtgagatgttgggttaa
gtcccgcaacgagcgcaacccttatttttagttgctaattagttaggttttctagaaaga
ctgccggtgacaaaccggaggaaggtgaggatgacgtcaagtcagcatgccccttatgcc
ttgggctacacacgtgctacaatggttaagacaaagagttgcgagctcgtgagagtcagc
taatctcataaacttagcctaagttcgga
>MT4713291_Phaeocystis_globosa_CNS00075
gttatccggatttattgggcgtaaagcgcctgtaggttgtttaataagtctgttgttaaa
gactagggcttaaccctaggaaagcaatggaaactactagacttgagtatgataggggta
gagggaatttctagtgtagcggtgaaatgcgtagatattagaaagaacaccggtggcgaa
ggcgctctactggatcattactgacactcagaggcgaaagctagggtagcaaaagggatt
agatacccctgtagtcctagccgtaaacgatggatactacatgttgcgtttttaatgcag
tatggtagctaacgcgttaagtatcccgcctggggagtacggtcgcaaggctgaaactca
aaggaattgacgggggcccgcacaagcggtggagcatgtggtttaattcgatgcaacgcg
aagaaccttaccaaggcttgacatactacagatttctttgaaaaaggaaagtgccttcgg
gaatgtagatacaggtggtgcatggctgtcgtcagctcgtgtcgtgagatgttgggttaa
gtcccgcaacgagcgcaacccttatttttagttgctaattagttaggttttctagaaaga
ctgccggtgacaaaccggaggaaggtgaggatgacgtcaagtcagcatgccccttatgcc
ttgggctacacacgtgctacaatggttaagacaaagagttgcgagctcgtgagagtcagc
taatctcataaacttagcctaagttcgga
>MT4713281_Phaeocystis_globosa_CNS00067
gttatccggatttattgggcgtaaagcgcctgtaggttgtttaataagtctgttgttaaa
gactagggcttaaccctaggaaagcaatggaaactactagacttgagtatgataggggta
gagggaatttctagtgtagcggtgaaatgcgtagatattagaaagaacaccggtggcgaa
ggcgctctactggatcattactgacactcagaggcgaaagctagggtagcaaaagggatt
agatacccctgtagtcctagccgtaaacgatggatactacatgttgcgtttttaatgcag
tatggtagctaacgcgttaagtatcccgcctggggagtacggtcgcaaggctgaaactca
aaggaattgacgggggcccgcacaagcggtggagcatgtggtttaattcgatgcaacgcg
aagaaccttaccaaggcttgacatactacagatttctttgaaaaaggaaagtgccttcgg
gaatgtagatacaggtggtgcatggctgtcgtcagctcgtgtcgtgagatgttgggttaa
gtcccgcaacgagcgcaacccttatttttagttgctaattagttaggttttctagaaaga
ctgccggtgacaaaccggaggaaggtgaggatgacgtcaagtcagcatgccccttatgcc
ttgggctacacacgtgctacaatggttaagacaaagagttgcgagctcgtgagagtcagc
taatctcataaacttagcctaagttcgga
>MT4713261_Phaeocystis_globosa_CNS00065
gttatccggatttattgggcgtaaagcgcctgtaggttgtttaataagtctgttgttaaa
gactagggcttaaccctaggaaagcaatggaaactactagacttgagtatgataggggta
gagggaatttctagtgtagcggtgaaatgcgtagatattagaaagaacaccggtggcgaa
ggcgctctactggatcattactgacactcagaggcgaaagctagggtagcaaaagggatt
agatacccctgtagtcctagccgtaaacgatggatactacatgttgcgtttttaatgcag
tatggtagctaacgcgttaagtatcccgcctggggagtacggtcgcaaggctgaaactca
aaggaattgacgggggcccgcacaagcggtggagcatgtggtttaattcgatgcaacgcg
aagaaccttaccaaggcttgacatactacagatttctttgaaaaaggaaagtgccttcgg
gaatgtagatacaggtggtgcatggctgtcgtcagctcgtgtcgtgagatgttgggttaa
gtcccgcaacgagcgcaacccttatttttagttgctaattagttaggttttctagaaaga
ctgccggtgacaaaccggaggaaggtgaggatgacgtcaagtcagcatgccccttatgcc
ttgggctacacacgtgctacaatggttaagacaaagagttgcgagctcgtgagagtcagc
taatctcataaacttagcctaagttcgga
>MT4713251_Phaeocystis_globosa_CNS00064
gttatccggatttattgggcgtaaagcgcctgtaggttgtttaataagtctgttgttaaa
gactagggcttaaccctaggaaagcaatggaaactactagacttgagtatgataggggta
gagggaatttctagtgtagcggtgaaatgcgtagatattagaaagaacaccggtggcgaa
ggcgctctactggatcattactgacactcagaggcgaaagctagggtagcaaaagggatt
agatacccctgtagtcctagccgtaaacgatggatactacatgttgcgtttttaatgcag
tatggtagctaacgcgttaagtatcccgcctggggagtacggtcgcaaggctgaaactca
aaggaattgacgggggcccgcacaagcggtggagcatgtggtttaattcgatgcaacgcg
aagaaccttaccaaggcttgacatactacagatttctttgaaaaaggaaagtgccttcgg
gaatgtagatacaggtggtgcatggctgtcgtcagctcgtgtcgtgagatgttgggttaa
gtcccgcaacgagcgcaacccttatttttagttgctaattagttaggttttctagaaaga
ctgccggtgacaaaccggaggaaggtgaggatgacgtcaagtcagcatgccccttatgcc
ttgggctacacacgtgctacaatggttaagacaaagagttgcgagctcgtgagagtcagc
taatctcataaacttagcctaagttcgga
>MT4713241_Phaeocystis_globosa_CNS00063
gttatccggatttattgggcgtaaagcgcctgtaggttgtttaataagtctgttgttaaa
gactagggcttaaccctaggaaagcaatggaaactactagacttgagtatgataggggta
gagggaatttctagtgtagcggtgaaatgcgtagatattagaaagaacaccggtggcgaa
ggcgctctactggatcattactgacactcagaggcgaaagctagggtagcaaaagggatt
agatacccctgtagtcctagccgtaaacgatggatactacatgttgcgtttttaatgcag
tatggtagctaacgcgttaagtatcccgcctggggagtacggtcgcaaggctgaaactca
aaggaattgacgggggcccgcacaagcggtggagcatgtggtttaattcgatgcaacgcg
aagaaccttaccaaggcttgacatactacagatttctttgaaaaaggaaagtgccttcgg
gaatgtagatacaggtggtgcatggctgtcgtcagctcgtgtcgtgagatgttgggttaa
gtcccgcaacgagcgcaacccttatttttagttgctaattagttaggttttctagaaaga
ctgccggtgacaaaccggaggaaggtgaggatgacgtcaagtcagcatgccccttatgcc
ttgggctacacacgtgctacaatggttaagacaaagagttgcgagctcgtgagagtcagc
taatctcataaacttagcctaagttcgga
>MT4713231_Phaeocystis_globosa_CNS00062
gttatccggatttattgggcgtaaagcgcctgtaggttgtttaataagtctgttgttaaa
gactagggcttaaccctaggaaagcaatggaaactactagacttgagtatgataggggta
gagggaatttctagtgtagcggtgaaatgcgtagatattagaaagaacaccggtggcgaa
ggcgctctactggatcattactgacactcagaggcgaaagctagggtagcaaaagggatt
agatacccctgtagtcctagccgtaaacgatggatactacatgttgcgtttttaatgcag
tatggtagctaacgcgttaagtatcccgcctggggagtacggtcgcaaggctgaaactca
aaggaattgacgggggcccgcacaagcggtggagcatgtggtttaattcgatgcaacgcg
aagaaccttaccaaggcttgacatactacagatttctttgaaaaaggaaagtgccttcgg
gaatgtagatacaggtggtgcatggctgtcgtcagctcgtgtcgtgagatgttgggttaa
gtcccgcaacgagcgcaacccttatttttagttgctaattagttaggttttctagaaaga
ctgccggtgacaaaccggaggaaggtgaggatgacgtcaagtcagcatgccccttatgcc
ttgggctacacacgtgctacaatggttaagacaaagagttgcgagctcgtgagagtcagc
taatctcataaacttagcctaagttcgga
>MT4713311_Phaeocystis_globosa_CNS00079
gttatccggatttattgggcgtaaagcgcctgtaggttgtttaataagtctgttgttaaa
gactagggcttaaccctaggaaagcaatggaaactactagacttgagtatgataggggta
gagggaatttctagtgtagcggtgaaatgcgtagatattagaaagaacaccggtggcgaa
ggcgctctactggatcattactgacactcagaggcgaaagctagggtagcaaaagggatt
agatacccctgtagtcctagccgtaaacgatggatactacatgttgcgtttttaatgcag
tatggtagctaacgcgttaagtatcccgcctggggagtacggtcgcaaggctgaaactca
aaggaattgacgggggcccgcacaagcggtggagcatgtggtttaattcgatgcaacgcg
aagaaccttaccaaggcttgacatactacagatttctttgaaaaaggaaagtgccttcgg
gaatgtagatacaggtggtgcatggctgtcgtcagctcgtgtcgtgagatgttgggttaa
gtcccgcaacgagcgcaacccttatttttagttgctaattagttaggttttctagaaaga
ctgccggtgacaaaccggaggaaggtgaggatgacgtcaagtcagcatgccccttatgcc
ttgggctacacacgtgctacaatggttaagacaaagagttgcgagctcgtgagagtcagc
taatctcataaacttagcctaagttcgga
>NC_0216371_Phaeocystis_globosa_Pg-GA
gttatccggatttattgggcgtaaagcgcctgtaggttgtttaataagtctgttgttaaa
gactagggcttaaccctaggaaagcaatggaaactactagacttgagtatgataggggta
gagggaatttctagtgtagcggtgaaatgcgtagatattagaaagaacaccggtggcgaa
ggcgctctactggatcattactgacactcagaggcgaaagctagggtagcaaaagggatt
agatacccctgtagtcctagccgtaaacgatggatactacatgttgcgtttttaatgcag
tatggtagctaacgcgttaagtatcccgcctggggagtacggtcgcaaggctgaaactca
aaggaattgacgggggcccgcacaagcggtggagcatgtggtttaattcgatgcaacgcg
aagaaccttaccaaggcttgacatactacagatttctttgaaaaaggaaagtgccttcgg
gaatgtagatacaggtggtgcatggctgtcgtcagctcgtgtcgtgagatgttgggttaa
gtcccgcaacgagcgcaacccttatttttagttgctaattagttaggttttctagaaaga
ctgccggtgacaaaccggaggaaggtgaggatgacgtcaagtcagcatgccccttatgcc
ttgggctacacacgtgctacaatggttaagacaaagagttgcgagctcgtgagagtcagc
taatctcataaacttagcctaagttcgga
>KC9008891_Phaeocystis_globosa_Pg-GA
gttatccggatttattgggcgtaaagcgcctgtaggttgtttaataagtctgttgttaaa
gactagggcttaaccctaggaaagcaatggaaactactagacttgagtatgataggggta
gagggaatttctagtgtagcggtgaaatgcgtagatattagaaagaacaccggtggcgaa
ggcgctctactggatcattactgacactcagaggcgaaagctagggtagcaaaagggatt
agatacccctgtagtcctagccgtaaacgatggatactacatgttgcgtttttaatgcag
tatggtagctaacgcgttaagtatcccgcctggggagtacggtcgcaaggctgaaactca
aaggaattgacgggggcccgcacaagcggtggagcatgtggtttaattcgatgcaacgcg
aagaaccttaccaaggcttgacatactacagatttctttgaaaaaggaaagtgccttcgg
gaatgtagatacaggtggtgcatggctgtcgtcagctcgtgtcgtgagatgttgggttaa
gtcccgcaacgagcgcaacccttatttttagttgctaattagttaggttttctagaaaga
ctgccggtgacaaaccggaggaaggtgaggatgacgtcaagtcagcatgccccttatgcc
ttgggctacacacgtgctacaatggttaagacaaagagttgcgagctcgtgagagtcagc
taatctcataaacttagcctaagttcgga
>AY7021421_Phaeocystis_cordata_RCC186
gttatccggatttattgggcgtaaagcgcctgtaggttgtttaataagtctgttgttaaa
gactagggcttaaccctaggaaagcaatggaaactactagacttgagtatgataggggta
gagggaatttctagtgtagcggtgaaatgcgtagatattagaaagaacaccggtggcgaa
ggcgctctactggatcattactgacgctcagaggcgaaagctagggtagcaaaagggatt
agatacccctgtagtcctagccgtaaacgatggatactacatgttgcgtttttaatgcag
tatggtagctaacgcgttaagtatcccgcctggggagtacggtcgcaaggctgaaactca
aaggaattgacgggggcccgcacaagcggtggagcatgtggtttaattcgatgcaacgcg
aagaaccttaccaaggcttgacatactacagatttctttgaaaaaggaaagtgccttcgg
gaatgtagatacaggtggtgcatggctgtcgtcagctcgtgtcgtgagatgttgggttaa
gtcccgcaacgagcgcaacccttatttttagttgctaattagttaggttttctagaaaga
ctgccggtgacaaaccggaggaaggtgaggatgacgtcaagtcagcatgccccttatgcc
ttgggctacacacgtgctacaatggttaagacaaagagttgcgagctcgtgagagtcagc
taatctcataaacttagcctaagttcgga
>AY7021431_Phaeocystis_globosa_RCC187
gttatccggatttattgggcgtaaagcgcctgtaggttgtttaataagtctgttgttaaa
gactagggcttaaccctaggaaagcaatggaaactactagacttgagtatgataggggta
gagggaatttctagtgtagcggtgaaatgcgtagatattagaaagaacaccggtggcgaa
ggcgctctactggatcattactgacgctcagaggcgaaagctagggtagcaaaagggatt
agatacccctgtagtcctagccgtaaacgatggatactacatgttgcgtttttaatgcag
tatggtagctaacgcgttaagtatcccgcctggggagtacggtcgcaaggctgaaactca
aaggaattgacgggggcccgcacaagcggtggagcatgtggtttaattcgatgcaacgcg
aagaaccttaccaaggcttgacatactacagatttctttgaaaaaggaaagtgccttcgg
gaatgtagatacaggtggtgcatggctgtcgtcagctcgtgtcgtgagatgttgggttaa
gtcccgcaacgagcgcaacccttatttttagttgctaattagttaggttttctagaaaga
ctgccggtgacaaaccggaggaaggtgaggatgacgtcaagtcagcatgccccttatgcc
ttgggctacacacgtgctacaatggttaagacaaagagttgcgagctcgtgagagtcagc
taatctcataaacttagcctaagttcgga
>EF0517631_Phaeocystis_globosa_Napoli
----------------------aaagcgcctgtaggttgtttaataagtctgttgttaaa
gactagggcttaaccctaggaaagcaatggaaactactagacttgagtatgataggggta
gagggaatttctagtgtagcggtgaaatgcgtagatattagaaagaacaccggtggcgaa
ggcgctctactggatcattactgacgctcagaggcgaaagctagggtagcaaaagggatt
agatacccctgtagtcctagccgtaaacgatggatactacatgttgcgtttttaatgcag
tatggtagctaacgcgttaagtatcccgcctggggagtacggtcgcaaggctgaaactca
aaggaattgacgggggcccgcacaagcggtggagcatgtggtttaattcgatgcaacgcg
aagaaccttaccaaggcttgacatactacagatttctttgaaaaaggaaagtgccttcgg
gaatgtagatacaggtggtgcatggctgtcgtcagctcgtgtcgtgagatgttgggttaa
gtcccgcaacgagcgcaacccttatttttagttgctaattagttaggttttctagaaaga
ctgccggtgacaaaccggaggaaggtgaggatgacgtcaagtcagcatgccccttatgcc
ttgggctacacacgtgctacaatggttaagacaaagagttgcgagctcgtgagagtcagc
ta---------------------------
>LN7355133_Phaeocystis_sp_RCC994_RCC994
sttatccggatttattgggcgtaaagcgcctgtaggttgtttaataagtctgttgttaaa
gactagggcttaaccctaggaaagcaatggaaactactagacttgagtatgataggggta
gagggaatttctagtgtagcggtgaaatgcgtagatattagaaagaacaccggtggcgaa
ggcgctctactggatcattactgacactcagaggcgaaagctagggtagcaaaagggatt
agatacccctgtagtcctagccgtaaacgatggatactacatgttgcgtttttaatgcag
tatggtagctaacgcgttaagtatcccgcctggggagtacggtcgcaaggctgaaactca
aaggaattgacgggggcccgcacaagcggtggagcatgtggtttaattcgatgcaacgcg
aagaaccttaccaaggcttgacatactacagatttctttgaaaaaggaaagtgccttcgg
gaatgtagatacaggtggtgcatggctgtcgtcagctcgtgtcgtgagatgttgggttaa
gtcccgcaacgagcgcaacccttatttttagttgctaattagttaggttttctagaaaga
ctgccggtgacaaaccggaggaaggtgaggatgacgtcaagtcagcatgccccttatgcc
ttgggctacacacgtgctacaatggttaagacaaagagttgcgagctcgtgagagtcagc
taatctcataa------------------
>LN7351942_Phaeocystis_antarctica_RCC4024
gttatccggatttattgggcgtaaagcgcctgtaggttgtttaataagtctgttgttaaa
gactagggcttaaccctaggaaagcaatggaaactactagacttgagtatgataggggta
gagggaatttctagtgtagcggtgaaatgcgtagatattagaaagaacaccggtggcgaa
ggcgctctactggatcattactgacactcagaggcgaaagctagggtagcaaaagggatt
agatacccctgtagtcctagccgtaaacgatggatactacatgttgcgtttttaatgcag
tatggtagctaacgcgttaagtatcccgcctggggagtacggtcgcaaggctgaaactca
aaggaattgacgggggcccgcacaagcggtggagcatgtggtttaattcgatgcaacgcg
aagaaccttaccaaggcttgacatactacagatttctttgaaagaggaaagtgccttcgg
gaatgtagatacaggtggtgcatggctgtcgtcagctcgtgtcgtgagatgttgggttaa
gtcccgcaacgagcgcaacccttatttttagttgctaattatttaggttttctagaaaga
ctgccggtgacaaaccggaggaaggtgaggatgacgtcaagtcagcatgccccttatgcc
ttgggctacacacgtgctacaatggttaagacaaagagttgcgagctcgcgagagtcagc
taatctcataaacttagcccaaattcgga
>Antarctic_CAMNT_0013831151_Phaeocystis_antarctica_Strain_Caron_Lab
gttatccggatttattgggcgtaaagcgcctgtaggttgtttaataagtctgttgttaaa
gactagggcttaaccctaggaaagcaatggaaactactagacttgagtatgataggggta
gagggaatttctagtgtagcggtgaaatgcgtagatattagaaagaacaccggtggcgaa
ggcgctctactggatcattactgacactcagaggcgaaagctagggtagcaaaagggatt
agatacccctgtagtcctagccgtaaacgatggatactacatgttgcgtttttaatgcag
tatggtagctaacgcgttaagtatcccgcctggggagtacggtcgcaaggctgaaactca
aaggaattgacgggggcccgcacaagcggtggagcatgtggtttaattcgatacaacgcg
aagaaccttaccaaggcttgacatactacagatttctttgaaagaggaaagtgccttcgg
gaatgtagatacaggtggtgcatggctgtcgtcagctcgtgtcgtgagatgttgggttaa
gtcccgcaacgagcgcaacccttatttttagttgctaattatttaggttttctagaaaga
ctgccggtgacaaaccggaggaaggtgaggatgacgtcaagtcagcatgccccttatgcc
ttgggctacacacgtgctacaatggttaagacaaagagttgcgagctcgtgagagtcagc
taatctcataaacttagcctaagttcgga
>Antarctic_CAMNT_0043826573_Phaeocystis_antarctica_Strain_CCMP1374
gttatccggatttattgggcgtaaagcgcctgtaggttgtttaataagtctgttgttaaa
gactagggcttaaccctaggaaagcaatggaaactactagacttgagtatgataggggta
gagggaatttctagtgtagcggtgaaatgcgtagatattagaaagaacaccggtggcgaa
ggcgctctactggatcattactgacactcagaggcgaaagctagggtagcaaaagggatt
agatacccctgtagtcctagccgtaaacgatggatactacatgttgcgtttttaatgcag
tatggtagctaacgcgttaagtatcccgcctggggagtacggtcgcaaggctgaaactca
aaggaattgacgggggcccgcacaagcggtggagcatgtggtttaattcgatacaacgcg
aagaaccttaccaaggcttgacatactacagatttctttgaaagaggaaagtgccttcgg
gaatgtagatacaggtggtgcatggctgtcgtcagctcgtgtcgtgagatgttgggttaa
gtcccgcaacgagcgcaacccttatttttagttgctaattatttaggttttctagaaaga
ctgccggtgacaaaccggaggaaggtgaggatgacgtcaagtcagcatgccccttatgcc
ttgggctacacacgtgctacaatggttaagacaaagagttgcgagctcgtgagagtcagc
taatctcataaacttagcctaagttcgga
>HM1334951_Uncultured_marine_haptophyte_Biosope_T84_16S_PLA491022
-ttatccggatttattgggcgtaaagcgcctgtaggttgtttaataagtctgttgttaaa
gactagggcttaaccctaggaaagcaacggaaactactagacttgagtatgataggggta
gagggaatttctagtgtagcggtgaaatgcgtagatattagaaagaacaccggcggcgaa
ggcgctctactggatcattactgacactcagaggcgaaagctagggtagcaaaagggatt
agatacccctgtagtcctagccgtaaacgatggatactatatgttgcgtttttaatgcag
tgtggtagctaacgcgttaagtatcccgcctggggagtacggtcgcaaggctgaaaccca
aaggaattgacgggggcccgcacaagcggtggagcatgtggtttaattcgatgcaacgcg
aagaaccttaccaaggcttgacatactacaaatttctttgaaaaaggaaagtgccttcgg
gaatgtagatacaggtggtgcatggctgtcgtcagctcgtgtcgtgagatgttgggttaa
gtcccgcaacgagcgcaacccttatttttagttgctaattagttaggttttctagaaaga
ctgccggtgacaaaccggaggaaggtgaggatgacgtcaagtcagcatgccccttatgcc
ttgggctacacacgtgctacaatggttaagacaaagagttgcgagctcgtgagagtcagc
taatctcataaacttagcctaagttcgga
>HM1335531_Uncultured_marine_haptophyte_Biosope_T88_16S_PLA491024
gttatccggatttattgggcgtaaagcgcctgtaggttgtttaataagtctgttgttaaa
gactagggcttaaccctaggaaagcaatggaaactactagacttgagtatgataggggta
gagggaatttctagtgtagcggtgaaatgcgtagatattagaaagaacaccggcggcgaa
ggcgctctactggatcattactgacactcagaggcgaaagctagggtagcaaaagggatt
agatacccctgtagtcctagccgtaaacgatggatactacatgttgcgtttttaatgcag
tgtggtagctaacgcgttaagtatcccgcctggggagtacggtcgcaaggctgaaactca
aaggaattgacgggggcccgcacaagcggtggagcatgtggtttaattcgatgcaacgcg
aagaaccttaccaaggcttgacatactacaaatttctttgaaaaaggaaagtgccttcgg
gaatgtagatacaggtggtgcatggctgtcgtcagctcgtgtcgtgagatgttgggttaa
gtcccgcaacgagcgcaacccttatttttggttgctaattagttaggttttctagaaaga
ctgccggtgacaaaccggaggaaggtgaggatgacgtcaagtcagcatgccccttatgcc
ttgggctacacacgtgctacaatggttaagacaaagagttgcgagctcgtgagagttagc
taatctcataaacttagcctaagttcgga
>HM1335491_Uncultured_marine_haptophyte_Biosope_T88_16S_PLA491020
gttatccggatttattgggcgtaaagcgcctgtaggttgtttaataagtctgttgttaaa
gactagggcttaaccctaggaaagcagtggaaactactagacttgagtatgataggggta
gagggagtttctagtgtagcggtgaaatgcgtagatattagaaagaacaccggtggcgaa
ggcgctctactggatcattactgacactcagaggcgaaagctagggtagcaaaagggatt
agatacccctgtagtcctagccgtaaacgatggatactacatgttgcgtttttaatgcag
tgtggtagctaacgcgttaagtatcccgcctggggagtacggtcgcaaggctgaaactca
aaggaattgacgggggcccgcacaagcggtggagcatgtggtttaattcgatgcaacgcg
aagaaccttaccaaggcttgacatactacaaatttctttgaaaaaggaaagtgccttcgg
gaatgtagatacaggtggtgcatggctgtcgtcagctcgtgtcgtgagatgttgggttaa
gtcccgcaacgagcgcaacccttatttttagttgctaattagttaggttttctagaaaga
ctgccggtgacaaaccggaggaaggtgaggatgacgtcaagtcagcatgccccttatgcc
ttgggctacacacgtgctacaatggttaagacaaagagttgcgagttcgtgagagtcagc
taatctcataaacttagcctaagttcgga
>HM1335681_Uncultured_marine_haptophyte_Biosope_T88_16S_PLA491039
---atccggatttattgggcgtaaagcgcctgtaggttgtttaataagtctgttgttaaa
gactagggcttaaccctaggaaagcaatggaaactactagacttgagtatgataggggta
gagggaatttctagtgtagcggtgaaatgcgtagatattagaaagaacaccggtggcgaa
ggcgctctactggatcattactgacactcagaggcgaaagctagggtagcaaaagggact
agatacccctgtagtcctagccgtaaacgatggatactacatgttgcgtttttaatgcag
tgtggtagctgacgcgttaagtatcccgcctggggagtacggtcgcaaggctgaaactca
aaggaattgacgggggcccgcacaggcggtggagcatgtggtttaattcgatgcaacgcg
aagaaccttaccaaggcttgacatactacaaatttctttgaaaaaggaaagtgccttcgg
gaatgtagatacaggtggtgcatggctgtcgtcagctcgtgtcgtgagatgttgggttaa
gtcccgcaacgagcgcaacccttatttttagttgctaattagttaggttttctagaaaga
ccgccggtgacaaaccggaggaaggtgaggatgacgtcaagtcagcatgccccttatgcc
ttgggctacacacgtgctacaatggttaagacaaagagttgcgagctcgtgagagtcagc
taatctcataaacttagcctaagttcgga
>HM1330411_Uncultured_marine_haptophyte_Biosope_T123_16S_PLA491031
-------------attgggcgtaaagcgcctgtaggttgtttaataagtctgttgttaaa
gactagggcttaaccctaggaaagcaatggaaactactagacttgagtatgataggggta
gagggaatttctagtgtagcggtgaaatgcgtagatattagaaagaacaccggcggcgaa
ggcgctctactggatcattactgacactcagaggcgaaagctagggtagcaaaagggatt
agatacccctgtagtcctagccgtaaacgatggatactacatgttgcgtttttaatgcag
tgtggtagctaacgcgttaagtatcccgcctggggagtacggtcgcaaggctgaaactct
aaggaattgacgggggcccgcacaagcggtggagcatgtggtttaattcgatgcaacgcg
aagaaccttaccaaggcttgacatactacaaatttctttgaaaaaggaaagtgccttcgg
gaatgtagatacaggtggtgcatggctgtcgtcagctcgtgtcgtgagatgttgggttaa
gtcccgcaacgagcgcaacccttatttttagttgctaattagttaggttttctagaaaga
ctgccggtgacaaaccggaggaaggtgaggatgacgtcaagtcagcatgccccttatgcc
ttgggctacacacgtgctacaatggttaagacaaagagttgcgagctcgtgagagtcagc
taatctcataaacttagcctaagttcgga
>EF0520531_Uncultured_haptophyte_250304-63
gttatccggatttattgggcgtaaagcgcctgtaggttgtttaaaaagtctgttgttaaa
gactagggcttaaccctaggaaagcaatggatactactagacttgagtatgataggggta
gagggaatttctagtgtagcggtgaaatgcgtagatattagaaagaacaccggtggcgaa
-gcgctctactggatcattactgacactcagaggcgaaagctagggtagcaaaagggatt
agatacccctgtagtcctagccgtaaacgatggatactacatgttgcgtttttaatgcag
tatggtagctaacgcgttaagtatcccgcctggggagtacggtcgcaaggctgaaactca
aaggaattgacgggggcccgcacaagcggtggagcatgtggtttaattcgatgcaacgcg
aagaaccttaccaaggcttgacatactacagatttctttgaaaaaggaaagtgccttcgg
gaatgtagatacaggtggtgcatggctgtcgtcagctcgtgtcgtgagatgttgggttaa
gtcccgcaacgagcgcaacccttatttttagttgctaattagttaggttttctagaaaga
ctgccggtgacaaaccggaggaaggtgaggatgacgtcaagtcagcatgccccttatgcc
ttgggctacacacgtgctacaatggttaagacaaagagttgcgagctcgtgagagtcagc
taatctcataaacttagcctaagttcgga
>Karlodinium-armiger-16S-strict
gttatccggaatcattgggcgtaaagcgcctgtaggttgtttaataagtctgttgttaaa
gactagggcttaaccctaggaaagcaatggaaactactagacttgagtatggcaggggta
gagggaatttctagtgtagcggtgaaatgcgtagatattagaaagaacaccggtggcgaa
agcgctctactggaccattactgacactcagaggcgaaagctagggtagcaaaagggatt
agatacccctgtagtcctagccgtaaacgatggatactagatgttgtgcataatgtacag
tatcgtagctaacgcgttaagtatcccgcctggggagtacgctcgcaagggtgaaactca
aaggaattgacgggggcccgcacaagcggtggagcatgtggtttaattcgatnnaacgcg
aagaaccttaccagggcttgacatactacaaattctttwgagawaargaagtgccttcgg
gaatgtagatacaggtggtgcatggctgtcgtcagctcgtgtcgtgagatgttgggttaa
gtcccgcaacgagcgcaacccttatttttagttacta-----------------------
------------------------------------------------------------
------------------------------------------------------------
-----------------------------
>EF0521971_Uncultured_haptophyte_MC622-31
gttatccgaaatcattgggcgtaaagcgcctgtaggttgtttgttaagtccgttgttaaa
gcctagggcttaaccctagagaagcaatggaaactagtagactagagtatggtaggggta
gagggaatttctagtgtagcggtgaaatgcgtagatattagaaagaacaccagtggcgaa
ggcgctctactggaccattactgacactcagaggcgaaagctagggtagcaaaagggatt
agatacccctgtagtcctagccgtaaacgatggatactagatgttgtgcttattgtacag
tatcgtagctaacgcgttaagtatcccgcctggggagtacgctcgcaagggtgaaactca
aaggaattgacgggggcccgcacaagcggtggagcatgtggtttaattcgatgcaacgcg
aagaaccttaccagggcttgacatactgcgaatctttttgagaaaaaagagtgccttcgg
gaatgcaggtacaggtggtgcatggctgtcgtcagctcgtgtcgtgagatgttgggttaa
gtcccgcaacgagcgcaacccttgtttttagttactaatttattaggttttctagaaaga
ctgccggtgacaaaccggaggaaggtgaggatgacgtcaagtcagcatgccccttatgcc
ttgggctacacacgtgctacaatggttaagacaaagagttgcgagctcgcgagagtcagc
taatctcataaacttagcctaagttcgga
>EF0520391_Uncultured_haptophyte_250304-42
gttatccggaatcattgggcgtaaagcgcctgtaggttgtttattaagtccgttgttaaa
gcctagggcttaaccccagaaaagcaatggaaactaatagactagagtatggtaggggta
gagggaatttctagtgtagcggtgaaatgcgtagatattagaaagaacaccagtggcgaa
agcgctctactggaccattactgacactcagaggcgaaagctagggtagcaaaagggatt
agatacccctgtagtcctagccgtaaacgatggatactagatgttgtgcttatagtacag
tatcgtagctaacgcgttaagtatcccgcctggggagtacgctcgcaagggtgaaactca
aaggaattggcgggggcccgcacaagcggtggagcatgtggtttaattcgatgcaacgcg
aagaaccttaccagggcttgacatactgcgaatctttttgagaaaaaagagtgccttcgg
gaatgcagatacaggtggtgcatggctgtcgtcagctcgtgtcgtgagatgttgggttaa
gtcccgcaacgagcgcaacccttgtttttagttactaatttattaggttttctagaaaga
ctgccggtgacaaaccggaggaaggtgaggatgacgtcaagtcagcatgccccttatgtc
ctgggccacacacgtgctacaatggttaagacaaagagtcgcgaattcgtgagaatcagc
taatctcataaacttaatctaagttcaga
>EF0517761_Uncultured_haptophyte_MC597-11
gttatccgaaatcattgggcgtaaagcgcctgtaggtggtttagaaagtctgttgttaaa
gcctagggcttaaccctagaacagcaatggaaactgctaaacttgagtatggtaggggta
gagggaatttctagtgtagcggtgaaatgcgtagatattagaaagaacaccagtggcgaa
agcgctctactggaccattactgacactcagaggcgaaagctagggtagcaaaagggatt
agatacccctgtagtcctagccgtaaacgatggatactagatgttgcgtttattatgcag
tatcgtagctaacgcgttaagtatcccgcctggggagtacgctcgcaagggtgaaactca
aaggaattgacgggggcccgcacaagcggtggagcatgtggtttaattcgatgcaacgcg
aagaaccttaccagggcttgacatactgcgaatctctttgaaaaaagagagtgccttcgg
gaatgcagatacaggtggtgcatggctgtcgtcagctcgtgtcgtgagatgttgggttaa
gtcccgcaacgagcgcaacccttgtttttagttactaatttattaggttttctagaaaga
ctgccggtgacaaaccggaggaaggtgaggatgacgtcaagtcagcatgccccttatgtc
ctgggccacacacgtgctacaatggctaagacaaagagtcgcgaattcgtgaggataagc
taatctcgtaaacttagcctaagttcaga
>EF0517861_Uncultured_haptophyte_MC597-22
gttatccgaaatcattgggcgtaaagcgcctgtaggttgtttattaagtctgttgttaaa
gcctagggcttaaccctagaacagcaatggaaactggtaaacttgagtatggtaggggta
gagggaatttctagtgtagcggtgaaatgcgtagatattagaaagaacaccagtggcgaa
agcgctctactggaccattactgacactcagaggcgaaagctagggtagcaaaagggatt
agatacccctgtagtcctagccgtaaacgatggatactagatgttgcgcttattgtgcag
tatcgtagctaacgcgttaagtatcccgcctggggagtacgctcgcaagggtgaaactca
aaggaattgacgggggcccgcacaagcggtggagcatgtggtttaattcgatgcaacgcg
aagaaccttaccagggcttgacatactgcgaatttctttgaaagaagaaagtgccttcgg
gaatgcagatacaggtggtgcatggctgtcgtcagctcgtgtcgtgagatgttgggttaa
gtcccgcaacgagcgcaacccttgtttttagttactaatttattaggttttctagaaaga
ctgccggtgacaaaccggaggaaggtgaggatgacgtcaagtcagcatgccccttatgtc
ctgggctacacacgtgctacaatggttaagacaaagagtcgcaaattcgtaaggataagc
taatctcataaacttagcctaagttcaga
>EF0521961_Uncultured_haptophyte_MC622-30
gttatccgaaatcattgggcgtaaagcgcctgtaggttgtttattaagtctgttgttaaa
gcctagggcttaaccctagaacagcaatggaaactggtaaacttgagtatggtaggggta
gagggaatttctagtgtagcggtgaaatgcgtagatattagaaagaacaccagtggcgaa
agcgctctactggaccattactgacactcagaggcgaaagctagggtagcaaaagggatt
agatacccctgtagtcctagccgtaaacgatggatactagatgttgcgcttatagtgcag
tatcgtagctaacgcgttaagtatcccgcctggggagtacgctcgcaagggtgaaactca
aaggaattgacgggggcccgcacaagcggtggagcatgtggtttaattcgatgcaacgcg
aagaaccttaccagggcttgacatactgcgaatctctttgaaagaagagagtgccttcgg
gaatgcaggtacaggtggtgcatggctgtcgtcagctcgtgtcgtgagatgttgggttaa
gtcccgcaacgagcgcaacccttgtttttagttactaatttattaggttttctagaaaga
ctgccggtgacaaaccggaggaaggtgaggatgacgtcaagtcagcatgccccttatgtc
ctgggccacacacgtgctacaatggttaagacaaagagtcgcaaattcgcaaggataagc
taatctcataaacttagcctaagttcaga
>EF0522331_Uncultured_haptophyte_MC622-73
gttatccgaaatcattgggcgtaaagcgcctgtaggttgtttattaagtctgttgttaaa
gcctagggcttaaccctagaacagcaatggaaactggtaaacttgagtatggtaggggta
gagggaatttctagtgtagcggtgaaatgcgtagatattagaaagaacaccagtggcgaa
agcgctctactggaccattactgacactcagaggcgaaagctagggtagcaaaagggatt
agatacccctgtagtcctagccgtaaacgatggatactagatgttgcgcttatagtgcag
tatcgtagctaacgcgttaagtatcccgcctggggagtacgctcgcaagggtgaaactca
aaggaattgacgggggcccgcacaagcggtggagcatgtggtttaattcgatgcaacgcg
aagaaccttaccagggcttgacatactgcgaatctctttgaaagaagagagtgccttcgg
gaatgcagatacaggtggtgcatggctgtcgtcagctcgtgtcgtgagatgttgggttaa
gtcccgcaacgagcgcaacccttgtttttagttactaatttattaggttttctagaaaga
ctgccggtgacaaaccggaggaaggtgaggatgacgtcaagtcagcatgccccttatgtc
ctgggccacacacgtgctacaatggttaagacaaagagtcgcaaattcgcaaggataagc
taatctcataaacttagcctaagttcaga
>EF0521791_Uncultured_haptophyte_MC622-10
gttatccgaaatcattgggcgtaaagcgcctgtaggttgtttattaagtctgttgttaaa
gcctagggcttaaccctagaacagcaatggaaactggtaaacttgagtatggtaggggta
gagggaatttctagtgtagcggtgaaatgcgtagatattagaaagaacaccagtggcgaa
agcgctctactggaccattactgacactcagaggcgaaagctagggtagcaaaagggatt
agatacccctgtagtcctagccgtaaacgatggatactagatgttgcgcttatagtgcag
tatcgtagctaacgcgttaagtatcccgcctggggagtacgctcgcaagggtgaaactca
aaggaattgacgggggcccgcacaagcggtggagcatgtggtttaattcgatgcaacgcg
aagaaccttaccagggcttgacatactgcgaatctctttgaaagaagagagtgccttcgg
gaatgcagatacaggtggtgcatggctgtcgtcagctcgtgtcgtgagatgttgggttaa
gtcccgcaacgagcgcaacccttgtttttagttactaatttattaggttttctagaaaga
ctgccggtgacaaaccggaggaaggtgaggatgacgtcaagtcagcatgccccttatgtc
ctgggccacacacgtgctacaatggttaagacaaagagtcgcaaattcgcaaggataagc
taatctcataaacttagcctaagttcaga
>EF0521991_Uncultured_haptophyte_MC622-34
gttatccgaaatcattgggcgtaaagcgcctgtaggttgtttattaagtctgttgttaaa
gcctagggcttaaccctagaacagcaatggaaactggtaaacttgagtatggtaggggta
gagggaatttctagtgtagcggtgaaatgcgtagatattagaaagaacaccagtggcgaa
agcgctctactggaccattactgacactcagaggcgaaagctagggtagcaaaagggatt
agatacccctgtagtcctagccgtaaacgatggatactagatgttgcgcttatagtgcag
tatcgtagctaacgcgttaagtatcccgcctggggagtacgctcgcaagggtgaaactca
aaggaattgacgggggcccgcacaagcggtggagcatgtggtttaattcgatgcaacgcg
aagaaccttaccagggcttgacatactgcgaatctctttgaaagaagagagtgccttcgg
gaatgcagatacaggtggtgcatggctgtcgtcagctcgtgtcgtgagatgttgggttaa
gtcccgcaacgagcgcaacccttgtttttagttactaatttattaggttttctagaaaga
ctgccggtgacaaaccggaggaaggtgaggatgacgtcaagtcagcatgccccttatgtc
ctgggccacacacgtgctacaatggttaagacaaagagtcgcaaattcgcaaggataagc
taatctcataaacttagcctaagttcaga
>EF0522111_Uncultured_haptophyte_MC622-48
gttatccgaaatcattgggcgtaaagcgcctgtaggttgtttattaagtctgttgttaaa
gcctagggcttaaccctagaacagcaatggaaactggtaaacttgagtatggtaggggta
gagggaatttctagtgtagcggtgaaatgcgtagatattagaaagaacaccagtggcgaa
agcgctctactggaccattactgacactcagaggcgaaagctagggtagcaaaagggatt
agatacccctgtagtcctagccgtaaacgatggatactagatgttgcgcttatagtgcag
tatcgtagctaacgcgttaagtatcccgcctggggagtacgctcgcaagggtgaaactca
aaggaattgacgggggcccgcacaagcggtggagcatgtggtttaattcgatgcaacgcg
aagaaccttaccagggcttgacatactgcgaatctctttgaaagaagagagtgccttcgg
gaatgcagatacaggtggtgcatggctgtcgtcagctcgtgtcgtgagatgttgggttaa
gtcccgcaacgagcgcaacccttgtttttagttactaatttattaggttttctagaaaga
ctgccggtgacaaaccggaggaaggtgaggatgacgtcaagtcagcatgccccttatgtc
ctgggccacacacgtgctacaatggttaagacaaagagtcgcaaattcgcaaggataagc
taatctcataaacttagcctaagttcaga
>EF0522101_Uncultured_haptophyte_MC622-45
gttatccgaaatcattgggcgtaaagcgcctgtaggttgtttattaagtctgttgttaaa
gcctagggcttaaccctagaacagcaatggaaactggtaaacttgagtatggtaggggta
gagggaatttctagtgtagcggtgaaatgcgtagatattagaaagaacaccagtggcgaa
agcgctctactggaccattactgacactcagaggcgaaagctagggtagcaaaagggatt
agatacccctgtagtcctagccgtaaacgatggatactagatgttgcgcttatagtgcag
tatcgtagctaacgcgttaagtatcccgcctggggagtacgctcgcaagggtgaaactca
aaggaattgacgggggcccgcacaagcggtggagcatgtggtttaattcgatgcaacgcg
aagaaccttaccagggcttgacatactgcgaatctctttgaaagaagagagtgccttcgg
gaatgcagatacaggtggtgcatggctgtcgtcagctcgtgtcgtgagatgttgggttaa
gtcccgcaacgagcgcaacccttgtttttagttactaatttattaggttttctagaaaga
ctgccggtgacaaaccggaggaaggtgaggatgacgtcaagtcagcatgccccttatgtc
ctgggccacacacgtgctacaatggttaagacaaagagtcgcaaattcgcaaggataagc
taatctcataaacttagcctaagttcaga
>EF0522051_Uncultured_haptophyte_MC622-40
gttatccgaaatcattgggcgtaaagcgcctgtaggttgtttattaagtctgttgttaaa
gcatagggcttaaccctagaacagcaatggaaactggtaaacttgagtatggtaggggta
gagggaatttctagtgtagcggtgaaatgcgtagatattagaaagaacaccagtggcgaa
agcgctctactggaccattactgacactcagaggcgaaagctagggtagcaaaagggatt
agatacccctgtagtcctagccgtaaacgatggatactagatgttgcgcttatagtgcag
tatcgtagctaacgcgttaagtatcccgcctggggagtacgctcgcaagggtgaaactca
aaggaattgacgggggcccgcacaagcggtggagcatgtggtttaattcgatgcaacgcg
aagaaccttaccagggcttgacatactgcgaatctctttgaaagaagagagtgccttcgg
gaatgcagatacaggtggtgcatggctgtcgtcagctcgtgtcgtgagatgttgggttaa
gtcccgcaacgagcgcaacccttgtttttagttactaatttattaggttttctagaaaga
ctgccggtgacaaaccggaggaaggtgaggatgacgtcaagtcagcatgccccttatgtc
ctgggccacacacgtgctacaatggttaagacaaagagtcgcaaattcgcaaggataagc
taatctcataaacttagcctaagttcaga
>EF0522301_Uncultured_haptophyte_MC622-70
gttatccgaaatcattgggcgtaaagcgcctgtaggttgtttattaagtctgttgttaaa
gcctagggcttaaccctagaacagcaatggaaactggtaaacttgagtatggtaggggta
gagggaatttctagtgtagcggtgaaatgcgtagatattagaaagaacaccagtggcgaa
agcgctctactggaccattactgacactcataggcgaaagctagggtagcaaaagggatt
agatacccctgtagtcctagccgtaaacgatggatactagatgttgcgcttatagtgcag
tatcgtagctaacgcgttaagtatcccgcctggggagtacgctcgcaagggtgaaactca
aaggaattgacgggggcccgcacaagcggtggagcatgtggtttaattcgatgcaacgcg
aagaaccttaccagggcttgacatactgcgaatctctttgaaagaagagagtgccttcgg
gaatgcagatacaggtggtgcatggctgtcgtcagctcgtgtcgtgagatgttgggttaa
gtcccgcaacgagcgcaacccttgtttttagttactaatttattaggttttctagaaaga
ctgccggtgacaaaccggaggaaggtgaggatgacgtcaagtcagcatgccccttatgtc
ctgggccacacacgtgctacaatggttaagacaaagagtcgcaaattcgcaaggataagc
taatctcataaacttagcctaagttcaga
>EF0521711_Uncultured_haptophyte_MC615-104
gttatccggaatcattgggcgtaaagcgcctgtaggtggtttaataagtctgttgttaaa
gactagggcttaaccctaggaaagcaatggaaactaatagactagagtatggcaggggta
gagggaatttctagtgtagcggtgaaatgcgtagatattagaaagaacaccagtggcgaa
agcgctctactggaccattactgacactcagaggcgaaagctagggtagcaaaagggatt
agatacccctgtagtcctagccgtaaacgatggatactagatgttgtgttt-tctcacag
tgtcgcagctaacgcgttaagtatcccgcctggggagtacgctcgcaagggtgaaactca
aaggaattgacgggggcccgcacaagcggtggagcatgtggtttaattcgatgcaacgcg
aagaaccttaccagggcttgacatactgcagatctttttgagaaagaagagtgccttcgg
gaatgcagatacaggtggtgcatggctgtcgtcagctcgtgtcgtgaggtgttgggttaa
gtcccgcaacgagcgcaacccttatttttagttactaattcgttaggttctctagaaaga
ctgccggtgacaaaccggaggaaggtgaggatgacgtcaagtcagcatgccccttatgtc
ctgggctacacacgtgctacaatggttaagacaaagagtcgcgagctcgcgagagtcagc
taatctcataaacttagcctaagttcaga
>EF0520131_Uncultured_haptophyte_250304-18
gttatccggaatcattgggcgtaaagcgcctgtaggtggtttaataagtctgttgttaaa
gactagggcttaaccctaggaaagcaatggaaactaatagactagagtatggcaggggta
gagggaatttctagtgtagcggtgaaatgcgtagatattagaaagaacaccagtggcgaa
agcgctctactggaccattactgacactcagaggcgaaagctagggtagcaaaagggatt
agatacccctgtagtcctagccgtaaacgatggatactagatgttgtgttt-tctcacag
tgtcgcagctaacgcgttaagtatcccgcctggggagtacgctcgcaagggtgaaactca
aaggaattgacgggggcccgcacaagcggtggagcatgtggtttaattcgatgcaacgcg
aagaaccttaccagggcttgacatactgcagatctttttgagaaagaagagtgccttcgg
gaatgcagatacaggtggtgcatggctgtcgtcagctcgtgtcgtgagatgttgggttaa
gtcccgcaacgagcgcaacccttatttttagttaccaacttgttgggttctctagaaaga
ctgccggtgacaaaccggaggaaggtgaggatgacgtcaagtcagcatgccccttatgtc
ctgggctacacacgtgctacaatggttaagacaaagagtcgcgagttcgtgagaaccagc
taatctcgtaaacttagcctaagttcaga
>EF0521271_Uncultured_haptophyte_MC615-54
gttatccggaatcattgggcgtaaagcgcctgtaggtggtttaataagtctgttgttaaa
gactagggcttaaccctaggaaagcaatggaaactaatagactagagtatggcaggggta
gagggaatttctagtgtagcggtgaaatgcgtagatattagaaagaacaccagtggcgaa
agcgctctactggaccattactgacactcagaggcgaaagctagggtagcaaaagggatt
agatacccctgtagtcctagccgtaaacgatggatactagatgttgtgttt-tctcacag
tgtcgcagctaacgcgttaagtatcccgcctggggagtacgctcgcaagggtgaaactca
aaggaattgacgggggcccgcacaagcggtggagcatgtggtttaattcgatgcaacgcg
aagaaccttaccagggcttgacatactgcagatctttttgagaaagaagagtgccttcgg
gaatgcagatacaggtggtgcatggctgtcgtcagctcgtgtcgtgagatgttgggttaa
gtcccgcaacgagcgcaacccttatttttagttaccaacttgttgggttctctagaaaga
ctgccggtgacaaaccggaggaaggtgaggatgacgtcaagtcagcatgccccttatgtc
ctgggctacacacgtgctacaatggttaagacaaagagtcgcgagttcgtgagaaccagc
taatctcgtaaacttagcctaagttcaga
>EF0520681_Uncultured_haptophyte_250304-83
gttatccggaatcattgggcgtaaagcgcctgtaggtggtttaataagtctgttgttaaa
gactagggcttaaccctaggaaagcaatggaaactaatagactagagtatggcaggggta
gagggaatttctagtgtagcggtgaaatgcgtagatattagaaagaacaccagtggcgaa
agcgctctactggaccattactgacactcagaggcgaaagctagggtagcaaaagggatt
agatacccctgtagtcctagccgtaaacgatggatactagatgttgtgttt-tctcacag
tgtcgcagctaacgcgttaagtatcccgcctggggagtacgctcgcaagggtgaaactca
aaggaattgacgggggcccgcacaagcggtggagcatgtggtttaattcgatgcaacgcg
aagaaccttaccagggcttgacatactgcagatctttttgagaaagaagagtgccttcgg
gaatgcagatacaggtggtgcatggctgtcgtcagctcgtgtcgtgagatgttgggttaa
gtcccgcaacgagcgcaacccttatttttagttaccaacttgttgggttctctagaaaga
ctgccggtgacaaaccggaggaaggtgaggatgacgtcaagtcagcatgccccttatgtc
ctgggctacacacgtgctacaatggttaagacaaagagtcgcgagttcgtgagaaccagc
taatctcgtaaacttagcctaagttcaga
>HM1331811_Uncultured_marine_haptophyte_Biosope_T35_16S_PLA491039
---atccggaatcattgggcgtaaagcgcctgtaggtggtttaataagtctgttgttaaa
gactagggcttaaccctaggaaagcaatggaaactaatagactagagtatggcaggggta
gagggaatttctagtgtagcggtgaaatgcgtagatattagaaagaacaccagtggcgaa
agcgctctactggaccattactgacactcagaggcgaaagctagggtagcaaaagggatt
agatacccctgtagtcctagccgtaaacgatggatactagatgttgtgttt-tctcacag
tgtcgcagctaacgcgttaagtatcccgcctggggagtacgctcgcaagggtgaaactca
aaggaattgacgggggcccgcacaagcggtggagcatgtggtttaattcgatgcaacgcg
aagaaccttaccagggcttgacatactgcagatctttttgagaaagaagagtgccttcgg
gaatgcagatacaggtggtgcatggctgtcgtcagctcgtgtcgtgagatgttgggttaa
gtcccgcaacgagcgcaacccttatttttagttaccaacttgttgggttctctagaaaga
ctgccggtgacaaaccggaggaaggtgaggatgacgtcaagtcagcatgcctcttatgtc
ctgggctacacacgtgctacaatggttaagacaaagagtcgcgagttcgtgagaaccagc
taatctcgtaaacttagcctaagttcaga
>EF0521671_Uncultured_haptophyte_MC615-100
gttatccggaatcattgggcgtaaagcgcctgtaggtggtttaataagtctgttgttaaa
gactagggcttaaccctaggaaagcaatggaaactaatagactagagtatggcaggggta
gagggaatttctagtgtagcggtgaaatgcgtagatattagaaagaacaccagtggcgaa
agcgctctactggaccattactgacactcagaggcgaaagctagggtagcaaaagggatt
agatacccctgtagtcctagccgtaaacgatggatactagatgttgtgttt-tatcacag
tgtcgcagctaacgcgttaagtatcccgcctggggagtacgctcgcaagggtgaaactca
aaggaattgacgggggcccgcacaagcggtggagcatgtggtttaattcgatgcaacgcg
aagaaccttaccagggcttgacatactgcagatctttttgagaaagaagagtgccttcgg
gaatgcagatacaggtggtgcatggctgtcgtcagctcgtgtcgtgagatgttgggttaa
gtcccgcaacgagcgcaacccttatttttagttaccaacttgttgggttctctagaaaga
ctgccggtgacaaaccggaggaaggtgaggatgacgtcaagtcagcatgccccttatgtc
ctgggctacacacgtgctacaatggttaagacaaagagtcgcgagttcgtgagaaccagc
taatctcgtaaacttagcctaagttcaga
>EF0520741_Uncultured_haptophyte_250304-90
gttatccggaatcattgggcgtaaagcgcctgtaggttgtttaataagtctgttgttaaa
gactagggctcaaccctagaaaagcaatggaaactaatagactagagtatggcaggggta
gagggaatttctagtgtagcggtgaaatgcgtagatattagaaagaacaccagtggcgaa
agcgctctactggaccattactgacactcagaggcgaaagctagggtagcaaaagggatt
agatacccctgtagtcctagccgtaaacgatggatactagatgttgtgtta-tatcacag
tatcgcagctaacgcgttaagtatcccgcctggggagtacgctcgcaagggtgaaactca
aaggaattgacgggggcccgcacaagcggtggagcatgtggtttaattcgatgcaacgcg
aagaaccttaccagggcttgacatactacagatctttttgagaaagaagagtgccttcgg
gaatgtagatacaggtggtgcatggctgtcgtcagctcgtgtcgtgagatgttgggttaa
gtcccgcaacgagcgcaacccttatttttagttaccaacttgttgggttctctagaaaga
ctgccggtgacaaaccggaggaaggtgaggatgacgtcaagtcagcatgccccttatgtc
ctgggctacacacgtgctacaatggctaagacaaagagttgcgaattcgtgagaatcagc
taatctcgtaaacttagcctaagttcaga
>EF0518561_Uncultured_haptophyte_MC601-7
gttatccggaatcattgggcgtaaagcgcctgtaggttgcctaataagtctgttgttaaa
gactagggctcaaccctgggaaagcaatggaaactaataggctagagtatggcaggggta
gagggaatttctagtgtagcggtgaaatgcgtagatattagaaagaacaccagtggcgaa
agcgctctactggaccattactgacactcagaggcgaaagctagggtagcaaaagggatt
agatacccctgtagtcctagccgtaaacgatggatactagatgttgtattt-acttacag
tgtcgcagctaacgcgttaagtatcccgcctggggagtacgctcgcaagagtgaaactca
aaggaattgacgggggcccgcacaagcggtggagcatgtggtttaattcgatgcaacgcg
aagaaccttaccagggcttgacatactacaaatctttttgagaagaaagagtgccttcgg
gaatgtagatacaggtggtgcatggctgtcgtcagctcgtgtcgtgagatgttgggttaa
gtcccgcaacgagcgcaacccttatttttagttaccaacttgttgggttcactagaaaga
ctgccggtgacaaaccggaggaaggtgaggatgacgtcaagtcagcatgccccttatgtc
ctgggctacacacgtgctacaatggctaagacaaagagttgcgagttcgtgaggaccagc
taatctcgtaaacttagcctaagttcaga
>HM1330541_Uncultured_marine_haptophyte_Biosope_T148_16S_PLA491014
---------aatcattgggcgtaaagcgcctgtaggtggtttagtaagtctgttgttaaa
gcctagggcttaaccctagaaaagcaatggaaactactagactagagtatggtaggggta
gagggaatttctagtgtagcggtgaaatgcgtagatattagaaagaacaccggtggcgaa
agcgctctactggaccattactgacactcagaggcgaaagctagggtagcaaaagggatt
agatacccctgtagtcctagccgtaaacgatggatactagatgttgggtttatttcacag
tgtcgtagctaacgcgttaagtatcccgcctggggagtacgctcgcaagggtgaaactca
aaggaattgacgggggcccgcacaagcggtggagcatgtggtttaattcgatgcaacgcg
aagaaccttaccagggcttgacatactacaaatctttttgagaaaaaagagtgccttcgg
gaatgtagatacaggtggtgcatggctgtcgtcagctcgtgtcgtgagatgttgggttaa
gtcccgcaacgagcgcaacccttatttttagttaccaacttgttgggttctctagaaaga
ctgccggtgacaagccggaggaaggtgaggatgacgtcaagtcagcatgccccttatgtc
ctgggctacacacgtgctacaatggttaagacaaagagtcgcgagttcgtgagaaccagc
taatctcgtaaacttagcctaagttcaga
>EF0522271_Uncultured_haptophyte_MC622-67
gttatccggaatcattgggcgtaaagcgcctgtaggtggtttagtaagtctgttgttaaa
gcctagggcttaaccctagaaaagcaatggaaactactaggctagagtatggtaggggta
gagggaatttctagtgtagcggtgaaatgcgtagatattagaaagaacaccggtggcgaa
agcgctctactggaccattactgacactcagaggcgaaagctagggtagcaaaagggatt
agatacccctgtagtcctagccgtaaacgatggatactagatgttgtgtttatttcacag
tgtcgtagctaacgcgttaagtatcccgcctggggagtacgctcgcaagggtgaaactca
aaggaattgacgggggcccgcacaagcggtggagcatgtggtttaattcgatgcaacgcg
aagaaccttaccagggcttgacatactacagatctttttgagaaaaaagagtgccttcgg
gaatgtagatacaggtggtgcatggctgtcgtcagctcgtgtcgtgagatgttgggttaa
gtcccgcaacgagcgcaacccttatttttagttaccaacttgttgggttatctagaaaga
ctgccggtgacaaaccggaggaaggtgaggatgacgtcaagtcagcatgccccttatgtc
ctgggctacacacgtgctacaatggttaagacaaagagttgcgagttcgtgagaaccagc
taatctcgtaaacttagcctaagttcaga
>EF0520271_Uncultured_haptophyte_250304-28
gttatccggaatcattgggcgtaaagcgcctgtaggttgtttattaagtctgttgttaaa
gcctagggcttaaccctagagaagcagtggaaactggtagactagagtatggcaggggta
gagggaatttctagtgtagcggtgaaatgcgtagatattagaaagaacaccagcggcgaa
ggcgctctactggaccatcactgacactcagaggcgaaagctagggtagcaaaagggatt
agatacccctgtagtcctagccgtaaacgatggatactagatgttgtgtttatttcacag
tgtcgcagctaacgcgttaagtatcccgcctggggagtacgctcgcaagggtgaaactca
aaggaattgacgggggcccgcacaagcggtggagcatgtggtttaattcgatgcaacgcg
aagaaccttaccagggcttgacatactacagatctttttgagaaagaagagtgccttcgg
gaatgtagatacaggtggtgcatggctgtcgtcagctcgtgtcgtgagatgttgggttaa
gtcccgcaacgagcgcaacccttatttttagttaccaacttgttgggttctctagaaaga
ctgccggtgacaaaccggaggaaggtgaggatgacgtcaagtcagcatgccccttatgtc
ctgggctacacacgtgctacaatggctaagacaaagagttgcgagttcgtgagaaccagc
taatctcgtaaacttagcccaagttcaga
>EF0519911_Uncultured_haptophyte_MAMA64-131
gttatccggaatcattgggcgtaaagcgcctgtaggttgtttaataagtctgttgttaaa
gactagggcttaaccctagaaaagcaatggatactactagactagagtatggcaggggta
gagggaatttctagtgtagcggtgaaatgcgtagatattagaaagaacaccggtggcgaa
agcgctctactggaccattactgacactcagaggcgaaagctagggtagcaaaagggatt
agatacccctgtagtcctagccgtaaacgatggatactacatgttgtatttattttacag
tatggtagctaacgcgttaagtatcccgcctggggagtacgctcgcaagggtgaaactca
aaggaattgacgggggcccgcacaagcggtggagcatgtggtttaattcgatgcaacgcg
aagaaccttaccagggcttgacatactgcgaatctctttgaaaaaagagagtgccttcgg
gaatgcagatacaggtggtgcatggctgtcgtcagctcgtgtcgtgagatgttgggttaa
gtcccgcaacgagcgcaacccttatttttagttaccaattcgttgggttttctagaaaga
ctgccggtgacaaaccggaggaaggtgaggatgacgtcaagtcagcatgccccttatgtc
ctgggctacacacgtgctacaatggctaagacaaagagtcgcgaattcgcgagaatcagc
taatctcataaacttagtctaagttcaga
>AY7021501_Imantonia_rotunda_RCC305
gttatccggaatcattgggcgtaaagcgcctgtaggttgtttaataagtctgttgttaaa
gactagggcttaaccctagaaaagcaatggaaactactagactagagtatggcaggggta
gagggaatttctagtgtagcggtgaaatgcgtagatattagaaagaacaccggtggcgaa
agcgctctactggaccattactgacactcagaggcgaaagctagggtagcaaaagggatt
agatacccctgtagtcctagccgtaaacgatggatactacatgttgtgtttatttcacag
tatggtagctaacgcgttaagtatcccgcctggggagtacgctcgcaagggtgaaactca
aaggaattgacgggggcccgcacaagcggtggagcatgtggtttaattcgatgcaacgcg
aagaaccttaccagggcttgacatactgcgaatctttccgaaaggaaagagtgccttcgg
gaatgcagatacaggtggtgcatggctgtcgtcagctcgtgtcgtgagatgttgggttaa
gtcccgcaacgagcgcaacccttgtttttagttaccaattcgttgggttttctagaaaga
ctgccggtgacaaaccggaggaaggtgaggatgacgtcaagtcagcatgccccttatgtc
ctgggctacacacgtgctacaatggttaggacaaagagttgcgagcttgtgaaagtcagc
taatctcataaacctagcccaagttcaga
>AY7021621_Imantonia_rotunda_RCC406
gttatccggaatcattgggcgtaaagcgcctgtaggttgtttaataagtctgttgttaaa
gactagggcttaaccctagaaaagcaatggaaactactagactagagtatggcaggggta
gagggaatttctagtgtagcggtgaaatgcgtagatattagaaagaacaccggtggcgaa
agcgctctactggaccattactgacactcagaggcgaaagctagggtagcaaaagggatt
agatacccctgtagtcctagccgtaaacgatggatactacatgttgtgtttatttcacag
tatggtagctaacgcgttaagtatcccgcctggggagtacgctcgcaagggtgaaactca
aaggaattgacgggggcccgcacaagcggtggagcatgtggtttaattcgatgcaacgcg
aagaaccttaccagggcttgacatactgcgaatctttccgaaaggaaagagtgccttcgg
gaatgcagatacaggtggtgcatggctgtcgtcagctcgtgtcgtgagatgttgggttaa
gtcccgcaacgagcgcaacccttgtttttagttaccaattcgttgggttttctagaaaga
ctgccggtgacaaaccggaggaaggtgaggatgacgtcaagtcagcatgccccttatgtc
ctgggctacacacgtgctacaatggttaggacaaagagttgcgagcttgtgaaagtcagc
taatctcataaacctagcccaagttcaga
>AB1969651_Imantonia_sp_MBIC10497
gttatccggaatcattgggcgtaaagcgcctgtaggttgtttaataagtctgttgttaaa
gactagggcttaaccctagaaaagcaatggaaactactagactagagtatggcaggggta
gagggaatttctagtgtagcggtgaaatgcgtagatattagaaagaacaccggtggcgaa
agcgctctactggaccattactgacactcagaggcgaaagctagggtagcaaaagggatt
agatacccctgtagtcctagccgtaaacgatggatactacatgttgtgtttatttcacag
tatggtagctaacgcgttaagtatcccgcctggggagtacgctcgcaagggtgaaactca
aaggaattgacgggggcccgcacaagcggtggagcatgtggtttaattcgatgcaacgcg
aagaaccttaccagggcttgacatactgcgaatctttccgaaaggaaagagtgccttcgg
gaatgcagatacaggtggtgcatggctgtcgtcagctcgtgtcgtgagatgttgggttaa
gtcccgcaacgagcgcaacccttgtttttagttaccaattcgttgggttttctagaaaga
ctgccggtgacaaaccggaggaaggtgaggatgacgtcaagtcagcatgccccttatgtc
ctgggctacacacgtgctacaatggttaggacaaagagttgcgagcttgtgaaagtcagc
taatctcrtaaacctagcccaagttcaga
>EU3945621_Uncultured_haptophyte_PEACE2006/26_P3
gttatccggaatcattgggcgtaaagcgcctgtaggttgtttaataagtctgttgttaaa
gactagggcttaaccctagaaaagcaatggaaactactagactagagtatggcaggggta
gagggaatttctagtgtagcggtgaaatgcgtagatattagaaagaacaccggtggcgaa
agcgctctactggaccattactgacactcagaggcgaaagctagggtagcaaaagggatt
agatacccctgtagtcctagccgtaaacgatggatactacatgttgtgtttatttcacag
tatggtagctaacgcgttaagtatcccgcctggggagtacgctcgcaagggtgaaactca
aaggaattgacgggggcccgcacaagcggtggagcatgtggtttaattcgatgcaacgcg
aagaaccttaccagggcttgacatactgcgaatctttccgaaaggaaagagtgccttcgg
gaatgcagatacaggtggtgcatggctgtcgtcagctcgtgtcgtgagatgttgggttaa
gtcccgcaacgagcgcaacccttgtttttagttaccaattcgttgggttttctagaaaga
ctgccggtgacaaaccggaggaaggtgaggatgacgtcaagtcagcatgccccttatgtc
ctgggctacacacgtgctacaatggttaggacaaagagttgcgagcttgtgaaagtcagc
taatctcataaacctagcccaagttcaga
>LN7354453_Imantonia_rotunda_RCC704
gttatccggaatcattgggcgtaaagcgcctgtaggttgtttaataagtctgttgttaaa
gactagggcttaaccctagaaaagcaatggaaactactagactagagtatggcaggggta
gagggaatttctagtgtagcggtgaaatgcgtagatattagaaagaacaccggtggcgaa
agcgctctactggaccattactgacactcagaggcgaaagctagggtagcaaaagggatt
agatacccctgtagtcctagccgtaaacgatggatactacatgttgtgtttatttcacag
tatggtagctaacgcgttaagtatcccgcctggggagtacgctcgcaagggtgaaactca
aaggaattgacgggggcccgcacaagcggtggagcatgtggtttaattcgatgcaacgcg
aagaaccttaccagggcttgacatactgcgaatctttccgaaaggaaagagtgccttcgg
gaatgcagatacaggtggtgcatggctgtcgtcagctcgtgtcgtgagatgttgggttaa
gtcccgcaacgagcgcaacccttgtttttagttaccaattcgttgggttttctagaaaga
ctgccggtgacaaaccggaggaaggtgaggatgacgtcaagtcagcatgccccttatgtc
ctgggctacacacgtgctacaatggttaggacaaagagttgcgagcttgtgaaagtcagc
taatctc----------------------
>LN7354893_Imantonia_rotunda_RCC918
gttatccggaatcattgggcgtaaagcgcctgtaggttgtttaataagtctgttgttaaa
gactagggcttaaccctagaaaagcaatggaaactactagactagagtatggcaggggta
gagggaatttctagtgtagcggtgaaatgcgtagatattagaaagaacaccggtggcgaa
agcgctctactggaccattactgacactcagaggcgaaagctagggtagcaaaagggatt
agatacccctgtagtcctagccgtaaacgatggatactacatgttgtgtttatttcacag
tatggtagctaacgcgttaagtatcccgcctggggagtacgctcgcaagggtgaaactca
aaggaattgacgggggcccgcacaagcggtggagcatgtggtttaattcgatgcaacgcg
aagaaccttaccagggcttgacatactgcgaatctttccgaaaggaaagagtgccttcgg
gaatgcagatacaggtggtgcatggctgtcgtcagctcgtgtcgtgagatgttgggttaa
gtcccgcaacgagcgcaacccttgtttttagttaccaattcgttgggttttctagaaaga
ctgccggtgacaaaccggaggaaggtgaggatgacgtcaagtcagcatgccccttatgtc
ctgggctacacacgtgctacaatggttaggacaaagagttgcgagcttgtgaaagtcagc
taatctcataaacctaacccaagttc---
>EF0519871_Uncultured_haptophyte_MAMA64-126
gttatccggaatcattgggcgtaaagcgcctgtaggttgtttaataagtctgttgttaaa
gactagggcttaaccctagaaaagcaatggaaactactagactagagtatggcaggggta
gagggaatttctagtgtagcggtgaaatgcgtagatattggaaagaacaccggtggcgaa
agcgctctactggaccattactgacactcagaggcgaaagctagggtagcaaaagggatt
agatacccctgtagtcctagccgtaaacgatggatactacatgttgtgtttatttcacag
tatggtagctaacgcgttaagtatcccgcctggggagtacgctcgcaagggtgaaactca
aaggaattgacgggggcccgcacaagcggtggagcatgtggtttaattcgatgcaacgcg
aagaaccttaccagggcttgacatactgcgaatctttccgaaaggaaagagtgccttcgg
gaatgcagatacaggtggtgcatggctgtcgtcagctcgtgtcgtgagatgttgggttaa
gtcccgcaacgagcgcaacccttgtttttagttaccaattcgttgggttttctagaaaga
ctgccggtgacaaaccggaggaaggtgaggatgacgtcaagtcagcatgccccttatgtc
ctgggctacacacgtgctacaatggttaggacaaagagttgcgagcttgtgaaagtcagc
taatctcataaacctagcccaagttcaga
>EF0519821_Uncultured_haptophyte_MAMA64-120
gttatccggaatcattgggcgtaaagcgcctgtaggttgtttaataagtctgttgttaaa
gactagggcttaaccctagaaaagcaatggaaactactagactagagtatggcaggggta
gagggaatttctagtgtagcggtgaaatgcgtagatattagaaagaacaccggtggcgaa
agcgctctactggaccattactgacactcagaggcgaaagctagggtagcaaaagggatt
agatacccctgtagtcctagccgtaaacgatggatactacatgttgtgtttatttcacag
tatggtagctaacgcgttaagtatcccgcctggggagtacgctcgcaagggtgaaactca
aaggaattgacgggggcccgcacaagcggtggagcatgtggtttaattcgatgcaacgcg
aagaaccttaccagggcttgacatactgcgaatctttccgaaaggaaagagtgccttcgg
gaatgcagatacaggtggtgcatggctgtcgtcagctcgtgtcgtgagatgttgggttaa
gtcccgcaacgagcgcaacccttgtttttagttaccaattcgttgggttttctagaaaga
ctgccggtgacaaaccggaggaaggtgaggatgacgtcaagtcagcatgccccttatgtc
ctgggctacacacgtgctacaatggttaggacaaagagttgcgagcttgtgaaagtcagc
taatctcataaacctagcccaagttcaga
>EF0520521_Uncultured_haptophyte_250304-60
gttatccggaatcattgggcgtaaagcgcctgtaggttgtttaataagtctgttgttaaa
gactggggcttaaccctagaaaagcaatggaaactactagactagagtatggcaggggta
gagggaatttctagtgtagcggtgaaatgcgtagatattagaaagaacaccggtggcgaa
agcgctctactggaccattactgacactcagaggcgaaagctagggtagcaaaagggatt
agatacccctgtagtcctagccgtaaacgatggatactacatgttgtgtttatttcacag
tatggtagctaacgcgttaagtatcccgcctggggagtacgctcgcaagggtgaaactca
aaggaattgacgggggcccgcacaagcggtggagcatgtggtttaattcgatgcaacgcg
aagaaccttaccagggcttgacatactgcgaatctttccgaaaggaaagagtgccttcgg
gaatgcagatacaggtggtgcatggctgtcgtcagctcgtgtcgtgagatgttgggttaa
gtcccgcaacgagcgcaacccttgtttttagttaccaattcgttgggttttctagaaaga
ctgccggtgacaaaccggaggaaggtgaggatgacgtcaagtcagcatgccccttatgtc
ctgggctacacacgtgctacaatggttaggacaaagagttgcgagcttgtgaaagtcagc
taatctcataaacctagcccaagttcaga
>EF0520401_Uncultured_haptophyte_250304-43
gttatccggaatcattgggcgtaaagcgcctgtaggttgtttaataagtctgttgttaaa
gactagggcttaaccctagaaaagcaatggaaactactagactagagtatggcaggggta
gagggaatttctagtgtagcggtgaaatgcgtagatattagaaagaacaccggtggcgaa
agcgctctactggaccattactgacactcagaggcgaaagctagggtagcaaaagggatt
agatacccctgtagtcctagccgtaaacgatggatactacatgttgtgtttatttcacag
tatggtagctaacgcgttaagtatcccgcctggggagtacgctcgcaagggtgaaactca
aaggaattgacgggggcccgcacaagcggtggagcatgtggtttaattcgatgcaacgcg
aagaaccttaccagggcttgacatactgcgaatctttccgaaaggaaagagtgccttcgg
gaatgcagatacaggtggtgcatggctgtcgtcagctcgtgtcgtgagatgttgggttaa
gtcccgcaacgagcgcaacccttgtttttagttaccaattcgttgggttttctagaaaga
ctgccggtgacaaaccggaggaaggtgaggatgacgtcaagtcagcatgccccttatgtc
ctgggctacacacgtgctacaatggttaggacaaagagttgcgagcttgtgaaagtcagc
taatctcgtaaacctagcccaggttcaga
>EF0520231_Uncultured_haptophyte_250304-23
gttatccggaatcattgggcgtaaagcgcctgtaggttgtttaataagtctgttgttaaa
gactagggcttaaccctagaaaagcaatggaaactactagactagagtatggcaggggta
gagggaatttctagtgtaacggtgaaatgcgtagatattagaaagaacaccggtggcgaa
agcgctctactggaccattactgacactcagaggcgaaagctagggtagcaaaagggatt
agatacccctgtagtcctagccgtaaacgatggatactacatgttgtgtttatttcacag
tatggtagctaacgcgttaagtatcccgcctggggagtacgctcgcaagggtgaaactca
aaggaattgacgggggcccgcacaagcggtggagcatgtggtttaattcgatgcaacgcg
aagaaccttaccagggcttgacatactgcgaatctttccgaaaggaaagagtgccttcgg
gaatgcagatacaggtggtgcatggctgtcgtcagctcgtgtcgtgagatgttgggttaa
gtcccgcaacgagcgcaacccttgtttttagttaccaattcgttgggttttctagaaaga
ctgccggtgacaaaccggaggaaggtgaggatgacgtcaagtcagcatgccccttatgtc
ctgggctacacacgtgctacaatggttaggacaaagagttgcgagcttgtgaaagtcagc
taatctcgtaaacctagcccaagttcaga
>LN7352372_Imantonia_rotunda_RCC1343
gttatccggaatcattgggcgtaaagcgcctgtaggttgtttaataagtctgttgttaaa
gactagggcttaaccctagaaaagcaatggaaactactagactagagtatggcaggggta
gagggaatttctagtgtagcggtgaaatgcgtagatattagaaagaacaccggtggcgaa
agcgctctactggaccattactgacactcagaggcgaaagctagggtagcaaaagggatt
agatacccctgtagtcctagccgtaaacgatggatactacatgttgtgtttatttcacag
tatggtagctaacgcgttaagtatcccgcctggggagtacgctcgcaagggtgaaactca
aaggaattgacgggggcccgcacaagcggtggagcatgtggtttaattcgatgcaacgcg
aagaaccttaccagggcttgacatactgcgaatctttccgaaaggaaagagtgccttcgg
gaatgcagatacaggtggtgcatggctgtcgtcagctcgtgtcgtgagatgttgggttaa
gtcccgcaacgagcgcaacccttgtttttagttaccaattcgttgggttttctagaaaga
ctgccggtgacaaaccggaggaaggtgaggatgacgtcaagtcagcatgccccttatgtc
ctgggctacacacgtgctacaatggttaggacaaagagttgcgagcttgtgaaagtcagc
taatctcgtaaacctagcccaagttcaga
>EF0517621_Imantonia_rotunda_UIO_101
----------------------aaagcgcctgtaggttgtttaataagtctgttgttaaa
gactagggcttaaccctagaaaagcaatggaaactactagactagagtatggcaggggta
gagggaatttctagtgtagcggtgaaatgcgtagatattagaaagaacaccggtggcgaa
agcgctctactggaccattactgacactcagaggcgaaagctagggtagcaaaagggatt
agatacccctgtagtcctagccgtaaacgatggatactacatgttgtgtttatttcacag
tatggtagctaacgcgttaagtatcccgcctggggagtacgctcgcaagggtgaaactca
aaggaattgacgggggcccgcacaagcggtggagcatgtggtttaattcgatgcaacgcg
aagaaccttaccagggcttgacatactgcgaatctttccgaaaggaaagagtgccttcgg
gaatgcagatacaggtggtgcatggctgtcgtcagctcgtgtcgtgagatgttgggttaa
gtcccgcaacgagcgcaacccttgtttttagttaccaattcgttgggttttctagaaaga
ctgccggtgacaaaccggaggaaggtgaggatgacgtcaagtcagcatgccccttatgtc
ctgggctacacacgtgctacaatggttaggacaaagagttgcgagcttgtgaaagtcagc
ta---------------------------
>EF0520501_Uncultured_haptophyte_250304-55
gttatccggaatcattgggcgtaaagcgcctgtaggttgtttaataagtctgttgttaaa
gactagggcttaaccctagaaaagcaatggaaactactagactagagtatggcaggggta
gagggaatttctagtgtagcggtgaaatgcgtagatattagaaagaacaccggtggcgaa
agcgctctactggaccattactgacactcagaggcgaaagctagggtagcaaaagggatt
agatacccctgtagtcctagccgtaaacgatggatactacatgttgtgtttatttcacag
tatggtagctaacgcgttaagtatcccgcctggggagtacgctcgcaagggtgaaactca
aaggaattgacgggggcccgcacaagcggtggagcatgtggtttaattcgatgcaacgcg
aagaaccttaccagggcttgacatactgcgaatctttccgaaaggaaggagtgccttcgg
gaatgcagatacaggtggtgcatggctgtcgtcagctcgtgtcgtgagatgttgggttaa
gtcccgcaacgagcgcaacccttgtttttagttaccaattcgttgggttttctagaaaga
ctgccggtgacaaaccggaggaaggtgaggatgacgtcaagtcagcatgccccttatgtc
ctgggctacacacgtgctacaatggttaggacaaagagttgcgagcttgtgaaagtcagc
taatctcataaacctagcccaagttcaga
>LN7353413_Imantonia_rotunda_RCC2298
gttatccggaatcattgggcgtaaagcgcctgtaggttgtttaataagtctgttgttaaa
gactagggcttaaccctagaaaagcaatggaaactactagactagagtatggcaggggta
gagggaatttctagtgtagcggtgaaatgcgtagatattagaaagaacaccggtggcgaa
agcgctctactggaccattactgacactcagaggcgaaagctagggtagcaaaagggatt
agatacccctgtagtcctagccgtaaacgatggatactacatgttgtgtttatttcacag
tatggtagctaacgcgttaagtatcccgcctggggagtacgctcgcaagggtgaaactca
aaggaattgacgggggcccgcacaagcggtggagcatgtggtttaattcgatgcaacgcg
aagaaccttaccagggcttgacatactgcgaatctttccgaaaggaaagagtgccttcgg
gaatgcagatacaggtggtgcatggctgtcgtcagctcgtgtcgtgagatgttgggttaa
gtcccgcaacgagcgcaacccttgtttttagttaccaattcgttgggttttctagaaaga
ctgccggtgacaaaccggaggaaggtgaggatgacgtcaagtcagcatgccccttatgtc
ctgggctacacacgtgctacaatggttaggacaaagagttgcgagcttgtgaaagtcagc
taatctc----------------------
>LN7353793_Imantonia_rotunda_RCC2504
gttatccggaatcattgggcgtaaagcgcctgtaggttgtttaataagtctgttgttaaa
gactagggcttaaccctagaaaagcaatggaaactactagactagagtatggcaggggta
gagggaatttctagtgtagcggtgaaatgcgtagatattagaaagaacaccggtggcgaa
agcgctctactggacatttactgacactcagaggcgaaagctagggtagcaaaagggatt
agatacccctgtagtcctagccgtaaacgatggatactacatgttgtgtttatttcacag
tatggtagctaacgcgttaagtatcccgcctggggagtacgctcgcaagggtgaaactca
aaggaattgacgggggcccgcacaagcggtggagcatgtggtttaattcgatgcaacgcg
aagaaccttaccagggcttgacatactgcgaatctttccgaaaggaaagagtgccttcgg
gaatgcagatacaggtggtgcatggctgtcgtcagctcgtgtcgtgagatgttgggttaa
gtcccgcaacgagcgcaacccttgtttttagttaccaattcgttgggttttctagaaaga
ctgccggtgacaaaccggaggaaggtgaggatgacgtcaagtcagcatgccccttatgtc
ctgggctacacacgtgctacaatggttaggacaaagagttgcgagcttgtgaaagtcagc
taatctcgtaaacctaaccccagttcaga
>EF0521001_Uncultured_haptophyte_MC615-26
gttatccggaatcattgggcgtaaagcgcctgtaggttgtttaataagtctgttgttaaa
gactagggctcaaccctagaaaagcaatggaaactactagactagagtatggcaggggta
gagggaatttctagtgtagcggtgaaatgcgtagatattagaaagaacaccagtggcgaa
agcgctctactggaccattactgacactcagaggcgaaagctagggtagcaaaagggatt
agatacccctgtagtcctagccgtaaacgatggatactagatgttgtatttattttacag
tatcgtagctaacgcgttaagtatcccgcctggggagtacgctcgcaagggtgaaactca
aaggaattgacgggggcccgcacaagcggtggagcatgtggtttaattcgatgcaacgcg
aagaaccttaccagggcttgacatactgcgaatctttttgaaagaagagagtgccttcgg
gaatgcagatacaggtggtgcatggctgtcgtcagctcgtgtcgtgagatgttgggttaa
gtcccgcaacgagcgcaacccttgtttttagttaccaacttgttgggttttctagaaaga
ctgccggtgacaaaccggaggaaggtgaggatgacgtcaagtcagcatgccccttatgtc
ctgggctacacacgtgctacaatggttaggacaaagagttgcgagttcgcgaggaccagc
taatctcataaacctagcctaagttcaga
>EF0517921_Uncultured_haptophyte_MC597-29
gttatccggaatcattgggcgtaaagcgcctgtaggttgtttaataagtctgttgttaaa
gactagggctcaaccctagaaaagcaatggaaactactagactagagtatggcaggggta
gagggaatttctagtgtagcggtgaaatgcgtagatattagaaagaacaccagtggcgaa
agcgctctactggaccattactgacactcagaggcgaaagctagggtagcaaaagggatt
agatacccctgtagtcctagccgtaaacgatggatactagatgttgtatttattttacag
tatcgtagctaacgcgttaagtatcccgcctggggagtacgctcgcaagggtgaaactca
aaggaattgacgggggcccgcacaagcggtggagcatgtggtttaattcgatgcaacgcg
aagaaccttaccagggcttgacatactgcgaatctttttgaaagaagagagtgccttcgg
gaatgcagatacaggtggtgcatggctgtcgtcagctcgtgtcgtgagatgttgggttaa
gtcccgcaacgagcgcaacccttgtttttagttaccaattcgttgggttttctagaaaga
ctgccggtgacaaaccggaggaaggtgaggatgacgtcaagtcagcatgccccttatgtc
ctgggctacacacgtgctacaatggttaggacaaagagtcgcgagctcgcaagagccagc
taatctcgtaaacctagcctaagttcaga
>LN7353273_Haptolina_fragaria_RCC2057
gttatccggaatcattgggcgtaaagcgcctgtaggttgtttaataagtctgttgttaaa
gactagggctcaaccctagaaaagcaatggaaactactagactagagtatggcaggggta
gagggaatttctagtgtagcggtgaaatgcgtagatattagaaagaacaccagtggcgaa
agcgctctactggaccattactgacactcagaggcgaaagctagggtagcaaaagggatt
agatacccctgtagtcctagccgtaaacgatggatactagatgttgtatttattttacag
tatcgtagctaacgcgttaagtatcccgcctggggagtacgctcgcaagggtgaaactca
aaggaattgacgggggcccgcacaagcggtggagcatgtggtttaattcgatgcaacgcg
aagaaccttaccagggcttgacatactgcgaatctttttgaaagaagagagtgccttcgg
gaatgcagatacaggtggtgcatggctgtcgtcagctcgtgtcgtgagatgttgggttaa
gtcccgcaacgagcgcaacccttgtttttagttaccaattcgttgggttttctagaaaga
ctgccggtgacaaaccggaggaaggtgaggatgacgtcaagtcagcatgccccttatgtc
ctgggctacacacgtgctacaatggttaggacaaagagtcgcgagctcgcaagagtcagc
taatctcgtaaacctagcctaagttca--
>AB1969671_Chrysochromulina_sp_MBIC10518
gttatccggaatcattgggcgtaaagcgcctgtaggttgtttaataagtctgttgttaaa
gactagggctcaaccctagaaaagcaatggaaactactagactagagtatggcaggggta
gagggaatttctagtgtagcggtgaaatgcgtagatattagaaagaacaccagtggcgaa
agcgctctactggaccattactgacactcagaggcgaaagctagggtagcaaaagggatt
agatacccctgtagtcctagccgtaaacgatggatactagatgttgtatttattttacag
tatcgtagctaacgcgttaagtatcccgcctggggagtacgctcgcaagggtgaaactca
aaggaattgacgggggcccgcacaagcggtggagcatgtggtttaattcgatgcaacgcg
aagaaccttaccagggcttgacatactgcgaatctttttgaaagaagagagtgccttcgg
gaatgcagatacaggtggtgcatggctgtcgtcagctcgtgtcgtgagatgttgggttaa
gtcccgcaacgagcgcaacccttgtttttagttaccaattcgttgggttttctagaaaga
ctgccggtgacaaaccggaggaaggtgaggatgacgtcaagtcagcatgccccttatgtc
ctgggctacacacgtgctacaatggttaggacaaagagtcgcgagctcgcaagagtcagc
taatctcgtaaacctagcctaagttcaga
>AB1969661_Chrysochromulina_sp_MBIC10516
gttatccggaatcattgggcgtaaagcgcctgtaggttgtttaataagtctgttgttaaa
gactagggctcaaccctagaaaagcaatggaaactgttagactagagtatggcaggggta
gagggaatttctagtgtagcggtgaaatgcgtagatattagaaagaacaccagtggcgaa
agcgctctactggaccattactgacactcagaggcgaaagctagggtagcaaaagggatt
agatacccctgtagtcctagccgtaaacgatggatactagrtgttgtatttattttacag
tatcgtagctaacgcgttaagtatcccgcctggggagtacgctcgcaagggtgaaactca
aaggaattgacgggggcccgcacaagcggtggagcatgtggtttaattcgatgcaacgcg
aagaaccttaccagggcttgacatactgcgaatctccttgaaagaggagagtgccttcgg
gaatgcagatacaggtggtgcatggctgtcgtcagctcgtgtcgtgagatgttgggttaa
gtcccgcaacgagcgcaacccttgtttttagttaccaattcgttgggctttctagaaaga
ctgccggtgacaaaccggaggaaggtgaggatgacgtcaagtcagcatgccccttatgtc
ctgggctacacacgtgctacaatggctaggacaaagagtcgcaagtttgcgaaaacaagc
taatctcataaacctagcctaagttcaga
>EF0519251_Uncultured_haptophyte_MC601-132
gttatccggaatcattgggcgtaaagcgcctgtaggttgtttaataagtctgttgttaaa
gactagggctcaaccctagaaaagcaatggaaactgttagactagagtatggcaggggta
gagggaatttctagtgtagcggtgaaatgcgtagatattagaaagaacaccagtggcgaa
agcgctctactggaccattactgacactcagaggcgaaagctagggtagcaaaagggatt
agatacccctgtagtcctagccgtaaacgatggatactagatgttgtatttattttacag
tatcgtagctaacgcgttaagtatcccgcctggggagtacgctcgcaagggtgaaactca
aaggaattgacgggggcccgcacaagcggtggagcatgtggtttaattcgatgcaacgcg
aagaaccttaccagggcttgacatactgcgaatctccttgaaagaggagagtgccttcgg
gaatgcagatacaggtggtgcatggctgtcgtcagctcgtgtcgtgagatgttgggttaa
gtcccgcaacgagcgcaacccttgtttttagttaccaattcgttgggctttctagaaaga
ctgccggtgacaaaccggaggaaggtgaggatgacgtcaagtcagcatgccccttatgtc
ctgggctacacacgtgctacaatggttaggacaaagagtcgcaagtttgcgaaaacaagc
taatctcataaacctagcctaagttcaga
>EF0518971_Uncultured_haptophyte_MC601-101
gttatccggaatcattgggcgtaaagcgcctgtaggttgtttaataagtctgttgttaaa
gactagggctcaaccctagaaaagcaatggaaactgttagactagagtatggcaggggta
gagggaatttctagtgtagcggtgaaatgcgtagatattagaaagaacaccagtggcgaa
agcgctctactggaccattactgacactcagaggcgaaagctagggtagcaaaagggatt
agatacccctgtagtcctagccgtaaacgatggatactagatgttgtatttattttacag
tatcgtagctaacgcgttaagtatcccgcctggggagtacgctcgcaagggtgaaactca
aaggaattgacgggggcccgcacaagcggtggagcatgtggtttaattcgatgcaacgcg
aagaaccttaccagggcttgacatactgcgaatctccttgaaagaggagagtgccttcgg
gaatgcagatacaggtggtgcatggctgtcgtcagctcgtgtcgtgagatgttgggttaa
gtcccgcaacgagcgcaacccttgtttttagttaccaattcgttgggctttctagaaaga
ctgccggtgacaaaccggaggaaggtgaggatgacgtcaagtcagcatgccccttatgtc
ctgggctacacacgtgctacaatggttaggacaaagagtcgcaagtttgcgaaaacaagc
taatctcataaacctagcctaagttcaga
>EF0518241_Uncultured_haptophyte_MC597-62
gttatccggaatcattgggcgtaaagcgcctgtaggttgtttaataagtctgttgttaaa
gactagggctcaaccctagaaaagcaatggaaactgttagactagagtatggcaggggta
gagggaatttctagtgtagcggtgaaatgcgtagatattagaaagaacaccagtggcgaa
agcgctctactggaccattactgacactcagaggcgaaagctagggtagcaaaagggatt
agatacccctgtagtcctagccgtaaacgatggatactagatgttgtatttattttacag
tatcgtagctaacgcgttaagtatcccgcctggggagtacgctcgcaagggtgaaactca
aaggaattgacgggggcccgcacaagcggtggagcatgtggtttaattcgatgcaacgcg
aagaaccttaccagggcttgacatactgcgaatctccttgaaagaggagagtgccttcgg
gaatgcagatacaggtggtgcatggctgtcgtcagctcgtgtcgtgagatgttgggttaa
gtcccgcaacgagcgcaacccctgtttttagttaccaattcgttgggctttctagaaaga
ctgccggtgacaaaccggaggaaggtgaggatgacgtcaagtcagcatgccccttatgtc
ctgggctacacacgtgctacaatggttaggacaaagagtcgcaagtttgcgaaaacaagc
taatctcataaacctagcctaagttcaga
>EF0521701_Uncultured_haptophyte_MC615-103
gttatccggaatcattgggcgtaaagcgcctgtaggttgtttaataagtctgttgttaaa
gactagggctcaaccctagaaaagcaatggaaactgttagactagagtatggcaggggta
gagggaatttctagtgtagcggtgaaatgcgtagatattagaaagaacaccagtggcgaa
agcgctctactggaccattactgacactcagaggcgaaagctagggtagcaaaagggatt
agatacccctgtagtcctagccgtaaacgatggatactagatgttgtatttattttacag
tatcgtagctaacgcgttaagtatcccgcctggggagtacgctcgcaagggtgaaactca
aaggaattgacgggggcccgcacaagcggtggagcatgtggtttaattcgatgcaacgcg
aagaaccttaccagggcttgacatactgcgaatctccttgaaagaggagagtgccttcgg
gaatgcagatacaggtggtgcatggctgtcgtcagctcgtgtcgtgagatgttgggttaa
gtcccgcaacgagcgcaacccttgtttttagttaccaattcgttgggctttctagaaaga
ctgccggtgacaaaccggaggaaggtgaggatgacgtcaagtcagcatgccccttatgtc
ctgggctacacacgtgctacaatggttaggacaaagagtcgcaagtttgcgaaaacaagc
taatctcataaacctagcctaagttcaga
>EF0521181_Uncultured_haptophyte_MC615-45
gttatccggaatcattgggcgtaaagcgcctgtaggttgtttaataagtctgttgttaaa
gactagggctcaaccctagaaaagcaatggaaactgttagactagagtatggcaggggta
gagggaatttctagtgtagcggtgaaatgcgtagatattagaaagaacaccagtggcgaa
agcgctctactggaccattactgacactcagaggcgaaagctagggtagcaaaagggatt
agatacccctgtagtcctagccgtaaacgatggatactagatgttgtatttattttacag
tatcgtagctaacgcgttaagtatcccgcctggggagtacgctcgcaagggtgaaactca
aaggaattgacgggggcccgcacaagcggtggagcatgtggtttaattcgatgcaacgcg
aagaaccttaccagggcttgacatactgcgaatctccttgaaagaggagagtgccttcgg
gaatgcagatacaggtggtgcatggctgtcgtcagctcgtgtcgtgagatgttgggttaa
gtcccgcaacgagcgcaacccttgtttttagttaccaattcgttgggctttctagaaaga
ctgccggtgacaaaccggaggaaggtgaggatgacgtcaagtcagcatgccccttatgtc
ctgggctacacacgtgctacaatggttaggacaaagagtcgcaagtttgcgaaaacaagc
taatctcataaacctagcctaagttcaga
>EF0519011_Uncultured_haptophyte_MC601-105
gttatccggaatcattgggcgtaaagcgcctgtaggttgtttaataagtctgttgttaaa
gactagggctcaaccctagaaaagcaatggaaactgttagactagagtatggcaggggta
gagggaatttctagtgtagcggtgaaatgcgtagatattagaaagaacaccagtggcgaa
agcgctctactggaccattactgacactcagaggcgaaagctagggtagcaaaagggatt
agatacccctgtagtcctagccgcaaacgatggatactagatgttgtatttattttacag
tatcgtagctaacgcgttaagtatcccgcctggggagtacgctcgcaagggtgaaactca
aaggaattgacgggggcccgcacaagcggtggagcatgtggtttaattcgatgcaacgcg
aagaaccttaccagggcttgacatactgcgaatctccttgaaagaggagagtgccttcgg
gaatgcagatacaggtggtgcatggctgtcgtcagctcgtgtcgtgagatgttgggttaa
gtcccgcaacgagcgcaacccttgtttttagttaccaattcgttgggctttctagaaaga
ctgccggtgacaaaccggaggaaggtgaggatgacgtcaagtcagcatgccccttatgtc
ctgggctacacacgtgctacaatggttaggacaaagagtcgcaagtttgcgaaaacaagc
taatctcataaacctagcctaagttcaga
>EF0520841_Uncultured_haptophyte_MC615-6
gttatccggaatcattgggcgtaaagcgcctgtaggttgtttaataagtctgttgttaaa
gactagggctcaaccctagaaaagcaatggaaactactagactagagtatggcaggggta
gagggaatttctagtgtagcggtgaaatgcgtagatattagaaagaacaccggtggcgaa
agcgctctactggaccattactgacactcagaggcgaaagctagggtagcaaaagggatt
agatacccctgtagtcctagccgtaaacgatggatactagatgttggatttattttacag
tatcgtagctaacgcgttaagtatcccgcctggggagtacgctcgcaagggtgaaactca
aaggaattgacgggggcccgcacaagcggtggagcatgtggtttaattcgatgcaacgcg
aagaaccttaccagggcttgacatactgcgaatctttttgaaagaagagagtgccttcgg
gaatgcagatacaggtggtgcatggctgtcgtcagctcgtgtcgtgagatgttgggttaa
gtcccgcaacgagcgcaacccttgtttttagttaccaacttgttgggttttctagaaaga
ctgccggtgacaaaccggaggaaggtgaggatgacgtcaagtcagcatgccccttatgtc
ctgggctacacacgtgctacaatggctaggacaaagagtcgcaagtttgcaaaaacaagc
taatctcgtaaacctagcctaagttcaga
>EF0522481_Uncultured_haptophyte_MC622-90
gttatccggaatcattgggcgtaaagcgcctgtaggttgtttaataagtctgttgttaaa
gactagggctcaaccctagaaaagcaatggaaactactagactagagtatggcaggggta
gagggaatttctagtgtagcggtgaaatgcgtagatattagaaagaacaccggtggcgaa
agcgctctactggaccattactgacactcagaggcgaaagctagggtagcaaaagggatt
agatacccctgtagtcctagccgtaaacgatggatactagatgttgtatttattttacag
tatcgtagctaacgcgttaagtatcccgcctggggagtacgctcgcaagggtgaaactca
aaggaattgacgggggcccgcacaagcggtggagcatgtggtttaattcgatgcaacgcg
aagaaccttaccagggcttgacatactgcgaatctctttgaaaggagagagtgccttcgg
gaatgcagatacaggtggtgcatggctgtcgtcagctcgtgtcgtgagatgttgggttaa
gtcccgcaacgagcgcaacccttgtttttagttaccaacttgttgggttttctagaaaga
ctgccggtgacaaaccggaggaaggtgaggatgacgtcaagtcagcatgccccttatgtc
ctgggctacacacgtgctacaatggttaggacaaagagtcgcaagtttgcaaaaacaagc
taatctcataaacctaacctaagttcaga
>EF0519271_Uncultured_haptophyte_MC601-136
gttatccggaatcattgggcgtaaagcgcctgtaggttgtttaataagtctgttgttaaa
gactagggctcaaccctagaaaagcaatggaaactactagactagagtatggcaggggta
gagggaatttctagtgtagcggtgaaatgcgtagatattagaaagaacaccggtggcgaa
agcgctctactggaccattactgacactcagaggcgaaagctagggtagcaaaagggatt
agatacccctgtagtcctagccgtaaacgatggatactaggtgttgtatttattttacag
tatcgtagctaacgcgttaagtatcccgcctggggagtacgctcgcaagggtgaaactca
aaggaattgacgggggcccgcacaagcggtggagcatgtggtttaattcgatgcaacgcg
aagaaccttaccagggcttgacatactgcgaatctcttggaaaggagagagtgccttcgg
gaatgcagatacaggtggtgcatggctgtcgtcagctcgtgtcgtgagatgttgggttaa
gtcccgcaacgagcgcaacccttgtttttagttaccaattcgttgggttttctagaaaga
ctgccggtgacaaaccggaggaaggtgaggatgacgtcaagtcagcatgccccttatgtc
ctgggctacacacgtgctacaatggttaggacaaagagttgcaagtttgcaaaaacaagc
taatctcgtaaacctcacctaagttcaga
>EF0519571_Uncultured_haptophyte_MAMA64-71
gttatccggaatcattgggcgtaaagcgcctgtaggttgtttaataagtctgttgttaaa
gactagggctcaaccctagaaaagcaatggaaactactagactagagtatggcaggggta
gagggaatttctagtgtagcggtgaaatgcgtagatattagaaagaacaccggtggcgaa
agcgctctactggaccattactgacactcagaggcgaaagctagggtagcaaaagggatt
agatacccctgtagtcctagccgtaaacgatggatactaggtgttgtatttattttacag
tatcgtagctaacgcgttaagtatcccgcctggggagtacgctcgcaagggtgaaactca
aaggaattgacgggggcccgcacaagcggtggagcatgtggtttaattcgatgcaacgcg
aagaaccttaccagggcttgacatactgcgaatctcttggaaaggagagagtgccttcgg
gaatgcagatacaggtggtgcatggctgtcgtcagctcgtgtcgtgagatgttgggttaa
gtcccgcaacgagcgcaacccttgtttttagttaccaattcgttgggttttctagaaaga
ctgccggtgacaaaccggaggaaggtgaggatgacgtcaagtcagcatgccccttatgtc
ctgggctacacacgtgctacaatggttaggacaaagagttgcaagtttgcaaaaacaagc
taatctcgtaaacctcacctaagttcaga
>EF0521061_Uncultured_haptophyte_MC615-32
gttatccggaatcattgggcgtaaagcgcctgtaggttgtttaataagtctgttgttaaa
gactagggctcaaccctagaaaagcaatggaaactactagactagagtatggcaggggta
gagggaatttctagtgtagcggtgaaatgcgtagatattagaaagaacaccggtggcgaa
agcgctctactggaccattactgacactcagaggcgaaagctagggtagcaaaagggatt
agatacccctgtagtcctagccgtaaacgatggatactaggtgttgtatttattttacag
tatcgtagctaacgcgttaagtatcccgcctggggagtacgctcgcaagggtgaaactc-
aaggaattgacgggggcccgcacaagcggtggagcatgtggtttaattcgatgcaacgcg
aagaaccttaccagggcttgacatactgcgaatctcttggaaaggagagagtgccttcgg
gaatgcagatacaggtggtgcatggctgtcgtcagctcgtgtcgtgagatgttgggttaa
gtcccgcaacgagcgcaacccttgtttttagttaccaattcgttgggttttctagaaaga
ctgccggtgacaaaccggaggaaggtgaggatgacgtcaagtcagcatgccccttatgtc
ccgggctacacacgtgctacaatggttaggacaaagagttgcaagtttgcaaaaacaagc
taatctcgtaaacctcacctaagttcaga
>EF0520471_Uncultured_haptophyte_250304-50
gttatccggaatcattgggcgtaaagcgcctgtaggttgtttaataagtctgttgttaaa
gactagggctcaaccctagaaaagcaatggatactactagactagagtatggcaggggta
gagggaatttctagtgtagcggtgaaatgcgtagatattagaaagaacaccggtggcgaa
agcgctctactggaccattactgacactcagaggcgaaagctagggtagcaaaagggatt
agatacccctgtagtcctagccgtaaacgatggatactacatgttgtatttattttacag
tatggtagctaacgcgttaagtatcccgcctggggagtacgctcgcaagggtgaaactca
aaggaattgacgggggcccgcacaagcggtggagcatgtggtttaattcgatgcaacgcg
aagaaccttaccagggcttgacatactgcgaatctctttgaaagaagagagtgccttcgg
gaatgcagatacaggtggtgcatggctgtcgtcagctcgtgtcgtgagatgttgggttaa
gtcccgcaacgagcgcaacccttgtttttagttaccaattcgttgggttttctagaaaga
ctgccggtgacaaaccggaggaaggtgaggatgacgtcaagtcagcatgccccttatgtc
ctgggctacacacgtgctacaatggtgaggacaaagagtcgcaagtttgtaaaaacaagc
taatctcgtaaacctaacctaagttcaga
>HM1332611_Uncultured_marine_haptophyte_Biosope_T41_16S_PLA491062
gttatccggaatcattgggcgtaaagcgcctgtaggttgtttaataagtctgttgttaaa
gactagggctcaaccctagaaaagcaatggatactactagactagagtatggcaggggta
gagggaatttctagtgtagcggtgaaatgcgtagatattagaaagaacaccggtggcgaa
agcgctctactggaccattactgacactcagaggcgaaagctagggtagcaaaagggatt
agatacccctgtagtcctagccgtaaacgatggatactacatgttgtatttattttacag
tatggtagctaacgcgttaagtatcctgcctggggagtacgctcgcaagggtgaaactca
aaggaattgacgggggcccgcacaagcggtggagcatgtggtttaattcgatgcaacgcg
aagaaccttaccagggcttgacatactgcgaatctctttgaaagaagagagtgccttcgg
gaatgcagatacaggtggtgcatggctgtcgtcagctcgtgtcgtgagatgttgggttaa
gtcccgcaacgagcgcaacccttgtttttagttaccaattcgttgggttttctagaaaga
ctgccggtgacaaaccggaggaaggtgaggatgacgtcaagtcagcatgccccttatgtc
ctgggctacacacgtgctacaatggtgaggacaaagagtcgcaagtttgtaaaaacaagc
taatctcgtaaacctaacctaagttcaga
>HM1334861_Uncultured_marine_haptophyte_Biosope_T84_16S_PLA491011
gttatccggaatcattgggcgtaaagcgcctgtaggttgtttaataagtctgttgttaaa
gactagggctcaaccctagaaaagcaatggataccactagactagagtatggcaggggta
gagggaatttctagtgtagcggtgaaatgcgtagatattagaaagaacaccggtggcgaa
agcgctctactggaccattactgacactcagaggcgaaagctagggtagcaaaagggatt
agatacccctgtagtcctagccgtaaacgatggatactacatgttgtatttattttacag
tatggtagctaacgcgttaagtatcccgcctggggagtacgctcgcaagggtgaagctca
aaggaattgacgggggcccgcacaagcggtggagcatgtggtttaattcgatgcaacgcg
aagaaccttaccagggcttgacatactgcgaatctctttgaaagaagagagtgccttcgg
gaatgcagatacaggtggtgcatggctgtcgtcagctcgtgtcgtgagatgttgggttaa
gtcccgcagcgagcgcaacccttgtttttagttaccaattcgttgggttttctagaaagg
ctgccggtgacaaaccggaggaaggtgaggatgacgtcaagtcagcatgccccttatgtc
ctgggctacacacgtgctacaatggtgaggacaaagagtcgcaagtttgtaaaaacaagc
taatctcgtaaacctaacctaagttcaga
>HM1333731_Uncultured_marine_haptophyte_Biosope_T60_16S_PLA491014
---atccggaatcattgggcgtaaagcgcctgtaggttgtttaataagtctgttgttaaa
gactagggctcaaccctagaaaagcaatggatactactagactagagtatggcaggggta
gagggaatttctagtgtagcggtgaaatgcgtagatattagaaagaacaccggtggcgaa
agcgctctactggaccattactgacactcagaggcgaaagctaggatagcaaaagggatt
agatacccctgtagtcctagccgtaaacgatggatactacatgttgtatttattttacag
tatggtagctaacgcgttaagtatcccgcctggggagtacgctcgcaagggtgaaactca
aaggaattgacgggggcccgcacaagcggtggagcatgtggtttaattcgatgcaacgcg
aagaaccttaccagggcttgacatactgcgaatctctttgaaagaagagagtgccttcgg
gaatgcagatacaggtggtgcatggctgtcgtcagctcgtgtcgtgagatgttgggttaa
gtcccgcaacgagcgcaacccttgtttttagttaccaattcgttgggttttctagaaaga
ctgccggtgacaaaccggaggaaggtgaggatgacgtcaagtcagcatgccccttatgtc
ctgggctacacacgtgctacaatggtgaggacaaagagtcgcaagtttgtaaaaacaagc
taatctcgtaaacctaacctaagttcaga
>CAMNT_0038248125_Chrysochromulina-polylepis-CCMP1757
gttatccggaatcattgggcgtaaagcgcctgtaggttgtttaataagtctgttgttaaa
ggctagggctcaaccctagaaaagcaatggaaactactagactagagtatggcaggggta
gagggaatttctagtgtagcggtgaaatgcgtagatattagaaagaacaccggtggcgaa
agcgctctactggaccattactgacactcagaggcgaaagctagggtagcaaaagggatt
agatacccctgtagtcctagccgtaaacgatggatactaggtgttgtatttattttacag
tatcgtagctaacgcgttaagtatcccgcctggggagtacgctcgcaagggtgaaactca
aaggaattgacgggggcccgcacaagcggtggagcatgtggtttaattcgatgcaacgcg
aagaaccttaccagggcttgacatactgcgaatctcttggaaaggagagagtgccttcgg
gaatgcaggtacaggtggtgcatggctgtcgtcagctcgtgtcgtgagatgttgggttaa
gtcccgcaacgagcgcaacccttgtttttagttaccaacttgttgggttttctagaaaga
ctgccggtgacaaaccggaggaaggtgaggatgacgtcaagtcagcatgccccttatgtc
ctgggctacacacgtgctacaatggttaggacaaagagttgcaagtttgtaaaaacaagc
taatctcgtaaacctcacctaagttcaga
>EF0522411_Uncultured_haptophyte_MC622-81
gttatccggaatcattgggcgtaaagcgcctgtaggttgtttaataagtctgttgttaaa
gaccagggctcaaccctagaaaagcaatggaaactactagactagagtatggcaggggta
gagggaatttctagtgtagcggtgaaatgcgtagatattagaaagaacaccagtggcgaa
agcgctctactggaccattactgacactcagaggcgaaagctagggtagcaaaagggatt
agatacccctgtagtcctagccgtaaacgatggatactagatgttgtatttattttacag
tatcgtagctaacgcgttaagtatcccgcctggggagtacgctcgcaagggtgaaactca
aaggaattgacgggggcccgcacaagcggtggagcatgtggtttaattcgatgcaacgcg
aagaaccttaccagggcttgacatactacgaattttcttgaaaaagaaaagtgccttcgg
gaatgcagatacaggtggtgcatggctgtcgtcagctcgtgtcgtgagatgttgggttaa
gtcccgcaacgagcgcaacccttgtttttagttaccaattcgttgggttttctagaaaga
ctgccggtgacaaaccggaggaaggtgaggatgacgtcaagtcagcatgccccttatgtc
ctgggctacacacgtgctacaatggttaggacaaagagttgcaaatttgcaaaaattagc
taatctcgtaaacctagcctaagttcaga
>LN7352282_Haptolina_ericina_RCC1192
gttatccggaatcattgggcgtaaagcgcctgtaggttgtttaataagtctgttgttaaa
gactagggctcaaccctagaaaagcaatggaaactactagactagagtatggcaggggta
gagggaatttctagtgtagcggtgaaatgcgtagatattagaaagaacaccagtggcgaa
agcgctctactggaccattactgacactcagaggcgaaagctagggtagcaaaagggatt
agatacccctgtagtcctagccgtaaacgatggatactagatgttgtatttattttacag
tatcgtagctaacgcgttaagtatcccgcctggggagtacgctcgcaagggtgaaactca
aaggaattgacgggggcccgcacaagcggtggagcatgtggtttaattcgatgcaacgcg
aagaaccttaccagggcttgacatactgcgaatttttttgaaaaaaaagagtgccttcgg
gaatgcagatacaggtggtgcatggctgtcgtcagctcgtgtcgtgagatgttgggttaa
gtcccgcaacgagcgcaacccttgtttttagttaccaattcgttgggttttctagaaaga
ctgccggtgacaaaccggaggaaggtgaggatgacgtcaagtcagcatgccccttatgtc
ctgggctacacacgtgctacaatggttaggacaaagagttgcaaatttgcaaaaattag-
-----------------------------
>LN7353263_Haptolina_ericina_RCC2056
gttatccggaatcattgggcgtaaagcgcctgtaggttgtttaataagtctgttgttaaa
gactagggctcaaccctagaaaagcaatggaaactactagactagagtatggcaggggta
gagggaatttctagtgtagcggtgaaatgcgtagatattagaaagaacaccagtggcgaa
agcgctctactggaccattactgacactcagaggcgaaagctagggtagcaaaagggatt
agatacccctgtagtcctagccgtaaacgatggatactagatgttgtatttattttacag
tatcgtagctaacgcgttaagtatcccgcctggggagtacgctcgcaagggtgaaactca
aaggaattgacgggggcccgcacaagcggtggagcatgtggtttaattcgatgcaacgcg
aagaaccttaccagggcttgacatactgcgaatctttttgaaaagaaagagtgccttcgg
gaatgcagatacaggtggtgcatggctgtcgtcagctcgtgtcgtgagatgttgggttaa
gtcccgcaacgagcgcaacccttgtttttagttaccaattcgttggattttctagaaaga
ctgccggtgacaaaccggaggaaggtgaggatgacgtcaagtcagcatgccccttatgtc
ctgggctacacacgtgctacaatggttaggacaaagagttgcaaatttgcaaa-------
-----------------------------
>LN7352252_Haptolina_ericina_RCC1188
gttatccggaatcattgggcgtaaagcgcctgtaggttgtttaataagtctgttgttaaa
gactagggctcaaccctagaaaagcaatggaaactactagactagagtatggcaggggta
gagggaatttctagtgtagcggtgaaatgcgtagatattagaaagaacaccagtggcgaa
agcgctctactggaccattactgacactcagaggcgaaagctagggtagcaaaagggatt
agatacccctgtagtcctagccgtaaacgatggatactagatgttgtatttattttacag
tatcgtagctaacgcgttaagtatcccgcctggggagtacgctcgcaagggtgaaactca
aaggaattgacgggggcccgcacaagcggtggagcatgtggtttaattcgatgcaacgcg
aagaaccttaccagggcttgacatactgcgaatttttttgaaaaaaaagagtgccttcgg
gaatgcagatacaggtggtgcatggctgtcgtcagctcgtgtcgtgagatgttgggttaa
gtcccgcaacgagcgcaacccttgtttttagttaccaattcgttgggttttctagaaaga
ctgccggtgacaaaccggaggaaggtgaggatgacgtcaagtcagcatgccccttatgtc
ctgggctacacacgtgctacaatggttaggacaaagagttgcaaatttgcaaaaattagc
taatctcgtaaacctagcctaagttcaga
>EF0517511_Chrysochromulina_hirta_hi-1
----------------------aaagcgcctgtaggttgtttaataagtctgttgttaaa
gactagggctcaaccctagaaaagcaatggaaactactagactagagtatggcaggggta
gagggaatttctagtgtagcggtgaaatgcgtagatattagaaagaacaccagtggcgaa
agcgctctactggaccattactgacactcagaggcgaaagctagggtagcaaaagggatt
agatacccctgtagtcctagccgtaaacgatggatactagatgttgtatttattttacag
tatcgtagctaacgcgttaagtatcccgcctggggagtacgctcgcaagggtgaaactca
aaggaattgacgggggcccgcacaagcggtggagcatgtggtttaattcgatgcaacgcg
aagaaccttaccagggcttgacatactgcgaatctttttgaaaagaaagagtgccttcgg
gaatgcagatacaggtggtgcatggctgtcgtcagctcgtgtcgtgagatgttgggttaa
gtcccgcaacgagcgcaacccttgtttttagttaccaattcgttgggttttctagaaaga
ctgccggtgacaaaccggaggaaggtgaggatgacgtcaagtcagcatgccccttatgtc
ctgggctacacacgtgctacaatggttaggacaaagagttgcaaa-ttgcaaaaattagc
ta---------------------------
>EF0517491_Chrysochromulina_herdlensis_CCMP284
----------------------aaagcgcctgtaggttgtttaataagtctgttgttaaa
gactagggctcaaccctagaaaagcaatggaaactactagactagagtatggcaggggta
gagggaatttctagtgtagcggtgaaatgcgtagatattagaaagaacaccagtggcgaa
agcgctctactggaccattactgacactcagaggcgaaagctagggtagcaaaagggatt
agatacccctgtagtcctagccgtaaacgatggatactagatgttgtatttattttacag
tatcgtagctaacgcgttaagtatcccgcctggggagtacgctcgcaagggtgaaactca
aaggaattgacgggggcccgcacaagcggtggagcatgtggtttaattcgatgcaacgcg
aagaaccttaccagggcttgacatactgcgaatctttttgaaaagaaagagtgccttcgg
gaatgcagatacaggtggtgcatggctgtcgtcagctcgtgtcgtgagatgttgggttaa
gtcccgcaacgagcgcaacccttgtttttagttaccaattcgttgggttttctagaaaga
ctgccggtgacaaaccggaggaaggtgaggatgacgtcaagtcagcatgccccttatgtc
ctgggctacacacgtgctacaatggttaggacaaagagttgcaaatttgcaaaaattagc
ta---------------------------
>LN7353423_Haptolina_hirta_RCC2300
gttatccggaatcattgggcgtaaagcgcctgtaggttgtttaataagtctgttgttaaa
gactagggctcaaccctagaaaagcaatggaaactactagactagagtatggcaggggta
gagggaatttctagtgtagcggtgaaatgcgtagatattagaaagaacaccagtggcgaa
agcgctctactggaccattactgacactcagaggcgaaagctagggtagcaaaagggatt
agatacccctgtagtcctagccgtaaacgatggatactagatgttgtatttattttacag
tatcgtagctaacgcgttaagtatcccgcctggggagtacgctcgcaagggtgaaactca
aaggaattgacgggggcccgcacaagcggtggagcatgtggtttaattcgatgcaacgcg
aagaaccttaccagggcttgacatactgcgaatctttttgaaaagaaagagtgccttcgg
gaatgcagatacaggtggtgcatggctgtcgtcagctcgtgtcgtgagatgttgggttaa
gtcccgcaacgagcgcaacccttgtttttagttaccaattcgttgggttttctagaaaga
ctgccggtgacaaaccggaggaaggtgaggatgacgtcaagtcagcatgccccttatgtc
ctgggctacacacgtgctacaatggttaggacaaagagttgcaaatttgcaaaaattagc
taatctcgtaaacctagcctaagttcaga
>LN7352222_Chrysochromulina_sp_RCC1184_RCC1184
gttatccggaatcattgggcgtaaagcgcctgtaggttgtttaataagtctgttgttaaa
gactagggctcaaccctagaaaagcaatggaaactactagactagagtatggcaggggta
gagggaatttctagtgtagcggtgaaatgcgtagatattagaaagaacaccagtggcgaa
agcgctctactggaccattactgacactcagaggcgaaagctagggtagcaaaagggatt
agatacccctgtagtcctagccgtaaacgatggatactagatgttgtatttattttacag
tatcgtagctaacgcgttaagtatcccgcctggggagtacgctcgcaagggtgaaactca
aaggaattgacgggggcccgcacaagcggtggagcatgtggtttaattcgatgcaacgcg
aagaaccttaccagggcttgacatactgcgaatctttttgaaaagaaagagtgccttcgg
gaatgcagatacaggtggtgcatggctgtcgtcagctcgtgtcgtgagatgttgggttaa
gtcccgcaacgagcgcaacccttgtttttagttaccaattcgttgggttttctagaaaga
ctgccggtgacaaaccggaggaaggtgaggatgacgtcaagtcagcatgccccttatgtc
ctgggctacacacgtgctacaatggttaggacaaagagttgcaaatttgcaaaaattagc
taatctcgtaaacctagcctaagttcaga
>LN7353283_Prymnesium_kappa_RCC2058
gttatccggaatcattgggcgtaaagcgcctgtaggttgtttaataagtctgttgttaaa
gactagggctcaaccctagaaaagcaatggatactactagactagagtatggcaggggta
gagggaatttctagtgtagcggtgaaatgcgtagatattagaaagaacaccggtggcgaa
agcgctctactggaccattactgacactcagaggcgaaagctagggtagcaaaagggatt
agatacccctgtagtcctagccgtaaacgatggatactagatgttgtatttattttacag
tatcgtagctaacgcgttaagtatcccgcctggggagtacgctcgcaagggtgaaactca
aaggaattgacgggggcccgcacaagcggtggagcatgtggtttaattcgatgcaacgcg
aagaaccttaccagggcttgacatactgcgaatctccttgaaaggggagagtgccttcgg
gaatgcagatacaggtggtgcatggctgtcgtcagctcgtgtcgtgagatgttgggttaa
gtcccgcaacgagcgcaacccttgtttttagttaccaattcgttgggttttctagaaaga
ctgccggtgacaaaccggaggaaggtgaggatgacgtcaagtcagcatgccccttatgtc
ctgggctacacacgtgctacaatggttaggacaaagagttgcaagtttgcaaaaacaagc
taatctcgtaaacctaacctaagtt----
>LN7352262_Prymnesium_kappa_RCC1189
gttatccggaatcattgggcgtaaagcgcctgtaggttgtttaataagtctgttgttaaa
gactagggctcaaccctagaaaagcaatggatactactagactagagtatggcaggggta
gagggaatttctagtgtagcggtgaaatgcgtagatattagaaagaacaccggtggcgaa
agcgctctactggaccattactgacactcagaggcgaaagctagggtagcaaaagggatt
agatacccctgtagtcctagccgtaaacgatggatactagatgttgtatttattttacag
tatcgtagctaacgcgttaagtatcccgcctggggagtacgctcgcaagggtgaaactca
aaggaattgacgggggcccgcacaagcggtggagcatgtggtttaattcgatgcaacgcg
aagaaccttaccagggcttgacatactgcgaatctccttgaaaggggagagtgccttcgg
gaatgcagatacaggtggtgcatggctgtcgtcagctcgtgtcgtgagatgttgggttaa
gtcccgcaacgagcgcaacccttgtttttagttaccaattcgttgggttttctagaaaga
ctgccggtgacaaaccggaggaaggtgaggatgacgtcaagtcagcatgccccttatgtc
ctgggctacacacgtgctacaatggttaggacaaagagttgcaagtttgcaaaaacaagc
taatctcgtaaacctaacctaagttcaga
>EF0517521_Chrysochromulina_aff_polylepis_PLY200
----------------------aaagcgcctgtaggttgtttaataagtctgttgttaaa
gactagggcttaaccctagaaaagcaatggaaactactagactagagtatggcaggggta
gagggaatttctagtgtagcggtgaaatgcgtagatattagaaagaacaccggtggcgaa
agcgctctactggaccattactgacactcagaggcgaaagctagggtagcaaaagggatt
agatacccctgtagtcctagccgtaaacgatggatactagatgttgtatttattttacag
tatcgtagctaacgcgttaagtatcccgcctggggagtacgctcgcaagggtgaaactca
aaggaattgacgggggcccgcacaagcggtggagcatgtggtttaattcgatgcaacgcg
aagaaccttaccagggcttgacatactgcgaatctccttgaaagaggagagtgccttcgg
gaatgcagatacaggtggtgcatggctgtcgtcagctcgtgtcgtgagatgttgggttaa
gtcccgcaacgagcgcaacccttgtttttagttaccaayttgttgggttttctagaaaga
ctgccggtgacaaaccggaggaaggtgaggatgacgtcaagtcagcatgccccttatgtc
ctgggctacacacgtgctacaatggttgggacaaagagtcgcaag-ttgtaagaacaagc
ta---------------------------
>EF0517661_Phaeocystis_sp_MC679
----------------------aaagcgcctgtaggttgtttaataagtctgttgttaaa
gactagggctcaaccctagaaaagcaatggaaactactagactagagtatggcaggggta
gagggaatttctagtgtagcggtgaaatgcgtagatattagaaagaacaccggtggcgaa
agcgctctactggaccattactgacactcagaggcgaaagctagggtagcaaaagggatt
agatacccctgtagtcctagccgtaaacgatggatactagatgttgtatttattttacag
tatcgtagctaacgcgttaagtatcccgcctggggagtacgctcgcaagggtgaaactca
aaggaattgacgggggcccgcacaagcggtggagcatgtggtttaattcgatgcaacgcg
aagaaccttaccagggcttgacatactgcgaatttttttgaaagaagagagtgccttcgg
gaacgcagatacaggtggtgcatggctgtcgtcagctcgtgtcgtgagatgttgggttaa
gtcccgcaacgagcgcaacccttgtttttagttaccaacttgttgggttttctagaaaga
ctgccggtgacaaaccggaggaaggtgaggatgacgtcaagtcagcatgccccttatgcc
ctgggccacacacgtgctacaatggttaggacaaagagttgcgag-ttgcaaaaacaagc
ta---------------------------
>CAMNT_0023273127_Chrysochromulina_ericina_Strain_CCMP281_extraction
gttatccggaatcattgggcgtaaagcgcctgtaggttgtttaataagtctgttgttaaa
gactagggctcaaccctagaaaagcaatggaaactactagactagagtatggcaggggta
gagggaatttctagtgtagcggtgaaatgcgtagatattagaaagaacaccagtggcgaa
agcgctctactggaccattactgacactcagaggcgaaagctagggtagcaaaagggatt
agatacccctgtagtcctagccgtaaacgatggatactagatgttgtatttattttacag
tatcgtagctaacgcgttaagtatcccgcctggggagtacgctcgcaagggtgaaactca
aaggaattgacgggggcccgcacaagcggtggagcatgtggtttaattcgat-caacgcg
aagaaccttaccagggcttgacatactgcgaatctttttgaaaagaaagagtgccttcgg
gaatgcagatacaggtggtgcatggctgtcgtcagctcgtgtcgtgagatgttgggttaa
gtcccgcaacgagcgcaacccttgtttttagttaccaattcgttgggttttctagaaaga
ctgccggtgacaaaccggaggaaggtgaggatgacgtcaagtcagcatgccccttatgtc
ctgggctacacacgtgctacaatggttaggacaaagagttgcaaatttgcaaaaattagc
taatctcgtaaacctagcctaagttcaga
>EF0521861_Uncultured_haptophyte_MC622-19
gttatccggaatcattgggcgtaaagcgcctgtaggttgtttaataagtctgttgttaaa
gactagggctcaaccctaggaaagcaatggaaactactagacttgagtatgataggggta
gagggaatttctagtgtagcggtgaaatgcgtagatattaggaagaacaccggtggcgaa
ggcgctctactggatcattactgacactcagaggcgaaagctagggtagcaaaagggatt
agatacccctgtagtcctagccgtaaacgatggatactagatgttgcgtttattatgcag
tatcgtagctaacgcgttaagtatcccgcctggggagtacgctcgcaagggtgaaactca
aaggaattgacgggggcccgcacaagcggtggagcatgtggtttaattcgatgcaacgcg
aagaaccttaccagggcttgacatactgcgaatctttttgaaaagaaagagtgccttcgg
gaatgcagatacaggtggtgcatggctgtcgtcagctcgtgtcgtgagatgttgggttaa
gtcccgcaacgagcgcaacccttgtttttagttaccaattcgttgggttttctagaaaga
ctgccggtgacaaaccggaggaaggtgaggatgacgtcaagtcagcatgccccttatgtc
ctgggctacacacgtgctacaatggttaggacaaagagttgcaaatttgcaaaaattagc
taatctcgtaaacctagcctaagttcaga
>LN7352532_Prymnesium_calathiferum_RCC1448
gttatccggaatcattgggcgtaaagcgcctgtaggttgtttaataagtctgttgttaaa
gactagggctcaaccctagaaaagcaatggaaactactagacttgagtatggcaggggta
gagggaatttctagtgtagcggtgaaatgcgtagatattagaaagaacaccggtggcgaa
agcgctctactggaccattactgacactcagaggcgaaagctagggtagcaaaagggatt
agatacccctgtagtcctagccgtaaacgatggatactagatgttgtgtttattttacag
tatcgtagctaacgcgttaagtatcccgcctggggagtacgctcgcaagggtgaaactca
aaggaattgacgggggcccgcacaagcggtggagcatgtggtttaattcgatgcaacgcg
aagaaccttaccagggcttgacatactgcgaatctccttgaaaggggagagtgccttcgg
gaatgcagatacaggtggtgcatggctgtcgtcagctcgtgtcgtgagatgttgggttaa
gtcccgcaacgagcgcaacccttatttttagttaccaattcgttgggttctctagaaaga
ctgccggtgacaaaccggaggaaggtgaggatgacgtcaagtcagcatgccccttatgtc
ctgggctacacacgtgctacaatggttgggacaaagagttgcaagtttgcaagaacaagc
taatctcgtaaacccaacctaagttcag-
>EF0520801_Uncultured_haptophyte_MC615-1
gttatccggaatcattgggcgtaaagcgcctgtaggttgtttaataagtctgttgttaaa
gactagggcttaaccctagaaaagcaatggaaactactagactagagtatggcaggggta
gagggaatttctagtgtagcggtgaaatgcgtagatattagaaagaacaccagtggcgaa
agcgctctactggaccattactgacactcagaggcgaaagctagggtagcaaaagggatt
agatacccctgtagtcctagccgtaaacgatggatactagatgttgtatt--ttttacag
tatcctagctaacgcgttaagtatcccgcctggggagtacgctcgcaagggtgaaactca
aaggaattgacgggggcccgcacaagcggtggagcatgtggtttaattcgatgcaacgcg
aagaaccttaccagggcttgacatactgcgaatcttcttgaaagagaggagtgccttcgg
gaatgcagttacaggtggtgcatggctgtcgtcagctcgtgtcgtgagatgttgggttaa
gtcccgcaacgagcgcaacccttgtttttagttaccaattcgttgggttctctagaaaga
ctgccggtgacaaaccggaggaaggtgaggatgacgtcaagtcagcatgccccttatgtc
ctgggctacacacgtgctacaatggttaggacaaagagtcgcaagtttgtaaaaacaagc
taatctcataaacctagcctaagttcaga
>AF1727191_Chrysochromulina_polylepis_product
gttatccggaatcattgggcgtaaagcgcctgtaggttgtttaataagtctgttgttaaa
ggctagggctcaaccctagaaaagcaatggaaactactagactagagtatggcaggggta
gagggaatttctagtgtagcggtgaaatgcgtagatattagaaagaacaccggtggcgaa
agcgctctactggaccattactgacactcagaggcgaaagctagggtagcaaaagggatt
agatacccctgtagtcctagccgtaaacgatggatactaggtgttgtatttattttacag
tatcgtagctaacgcgttaagtatcccgcctggggagtacgctcgcaagggtgaaactca
aaggaattgacgggggcccgcacaagcggtggagcatgtggtttaattcgatgcaacgcg
aagaaccttaccagggcttgacatactgcgaatctcttggaaaggagagagtgccttc-g
gaatgcaggtacaggtggtgcatggctgtcgtcagctcgtgtcgtgagatgttgggttaa
gtcccgcaacgagcgcaacccttgtttttagttaccaacttgttgggttttctagaaaga
ctgccggtgacaaaccggaggaaggtggggatgacgtcaagtcagcatgccccttatgtc
ctgggctacacacgtgctacaatggttaggacaaagagttgcaagtttgtaaaaacaagc
taatctcgtaaacctcacctaagttcaga
>LN7352542_Prymnesium_neolepis_RCC1453
gttatccggaatcattgggcgtaaagcgcctgtaggttgtttaataagtctgttgttaaa
gactagggctcaaccctagaaaagcaatggaaactgctagactagagtatggcaggggta
gagggaatttctagtgtagcggtgaaatgcgtagatattagaaagaacaccggtggcgaa
agcgctctactggaccattactgacactcagaggcgaaagctagggtagcaaaagggatt
agatacccctgtagtcctagccgtaaacgatggatactaggtgttgtatttattttacag
tatcgtagctaacgcgttaagtatcccgcctggggagtacgctcgcaagggtgaaactca
aaggaattgacgggggcccgcacaagcggtggagcatgtggtttaattcgatgcaacgcg
aagaaccttaccagggcttgacatactgcgaatctccttgaaagagaagagtgccttcgg
gaatgcagatacaggtggtgcatggctgtcgtcagctcgtgtcgtgagatgttgggttaa
gtcccgcaacgagcgcaacccttgtttttagttaccaacttgttgggttttctagaaaga
ctgccggtgacaaaccggaggaaggtgaggatgacgtcaagtcagcatgccccttatgtc
ctgggctacacacgtgctacaatggctaggacaaagagtcgcgagtttgcgaaaacaagc
taatctcgtaaacct--------------
>EF0520361_Uncultured_haptophyte_250304-38
gttatccggaatcattgggcgtaaagcgcctgtaggttgtttattaagtctgttgttaaa
gactagggcttaaccctaggaaagcaagagaaactaatagacttgagtatggcaggggta
gagggaatttctagtgtagcggtgaaatgcgtagatattagaaagaacaccggcggcgaa
agcgctctactggaccattactgacactcagaggcgaaagctagggtagcaaaagggatt
agatacccctgtagtcctagccgtaaacgatggatactagatgttgtatttattttacag
tatcgtagctaacgcgttaagtatcccgcctggggagtacgctcgcaagggtgaaactca
aaggaattgacgggggcccgcacaagcggtggagcatgtggtttaattcgatgcaacgcg
aagaaccttaccagggcttgacatactacgaatcttcttgagagagaagagtgccttcgg
gaatgtagatacaggtggtgcatggctgtcgtcagctcgtgtcgtgagatgttgggttaa
gtcccgcaacgagcgcaacccttatttttagttaccaattcgttgggttctctagaaaga
ctgccggtgacaaaccggaggaaggtgaggatgacgtcaagtcagcatgccccttatgtc
ctgggctacacacgtgctacaatgggtaggacaaagagtcgcaagtttgtaaaaacaagc
taatctcgtaaacctatcccaagttcaga
>HM1333941_Uncultured_marine_haptophyte_Biosope_T65_16S12b
gttatccggaatcattgggcgtaaagcgcctgtaggttgtttaataagtccgttgttaaa
gactagggcttaaccctaggaaagcgatggaaactgatagacttgagtatggcaggggta
gagggaatttctagtgtagcggtgaaatgcgtagatattagaaagagcaccggtggcgaa
agcgctctactggaccattactgacactcagaggcgaaagctagggtagcaaaagggatt
agatacccctgtagtcctagccgtaaacgatggatactacatgttgtatttattttacag
tatggtagctaacgcgttaagtatcccgcctggggagtacgctcgcaagggtgaaactca
aaggaattgacgggggcccgcacaagcggtggagcatgtggtttaattcgatgcaacgcg
aagaaccttaccagggcttgacatactgcgaatctctttgaaagaagagagtgccttcgg
gaatgcagatacaggtggtgcatggctgtcgtcagctcgtgtcgtgagatgttgggttaa
gtcccgcaacgagcgcaacccttgtttttagttaccaattcgttgggttttctagaaaga
ctgccggtgacaaaccggaggaaggtgaggatgacgtcaagtcagcatgccccttatgtc
ctgggctacacacgtgctacaatggtgaggacaaagagtcgcaagtttgtaaaaacaagc
taatctcgtaaacctaacctaagttc---
>EF0521461_Uncultured_haptophyte_MC615-75
gttatccggaatcattgggcgtaaagcgcctgtaggttgtttagtaagtctgttgttaaa
gactagggcttaaccctagaaaagcaatggaaactactagactagagtatggtaggggta
gagggaatttctagtgtagcggtgaaatgcgtagatattagaaagaacaccggtggcgaa
agcgctctactggaccattactgacactcagaggcgaaagctagggtagcaaaagggatt
agatacccctgtagtcctagccgtaaacgatggatactagatgttgcg-ct-ttgtgcag
tatcgtagctaacgcgttaagtatcccgcctggggagtacgctcgcaagggtgaaactca
aaggaattgacgggggcccgcacaagcggtggagcatgtggtttaattcgatgcaacgcg
aagaaccttaccagggcttgacatactacgaattttcttgaaaaagaaaagtgccttcgg
gaatgtagatacaggtggtgcatggctgtcgtcagctcgtgtcgtgagatgttgggttaa
gtcccgcaacgagcgcaacccttatttttagttaccaattcgttgggttctctagaaaga
ctgccggtgacaaaccggaggaaggtgaggatgacgtcaagtcagcatgccccttatgtc
ctgggctacacacgtgctacaatggctaagacaaagagttgcgagctcgcgagagtcagc
taatctcataaacttagcctaagttcaga
>EF0521051_Uncultured_haptophyte_MC615-31
gttatccggaatcattgggcgtaaagcgcctgtaggttgtttagtaagtctgttgttaaa
gactagggcttaaccctagaaaagcaatggaaactactagactagagtatggtaggggta
gagggaatttctagtgtagcggtgaaatgcgtagatattagaaagaacaccggtggcgaa
agcgctctactggaccattactgacactcagaggcgaaagctagggtagcaaaagggatt
agatacccctgtagtcctagccgtaaacgatggatactagatgttgcg-ct-ttgtgcag
tatcgtagctaacgcgttaagtatcccgcctggggagtacgctcgcaagggtgaaactc-
aaggaattgacgggggcccgcacaagcggtggagcatgtggtttaattcgatgcaacgcg
aagaaccttaccagggcttgacatactacgaattttcttgaaaaagaaaagtgccttcgg
gaatgtagatacaggtggtgcatggctgtcgtcagctcgtgtcgtgagatgttgggttaa
gtcccgcaacgagcgcaacccttatttttagttaccaattcgttgggttctctagaaaga
ctgccggtgacaaaccggaggaaggtgaggatgacgtcaagtcagcatgccccttatgtc
ctgggctacacacgtgctacaatggctaagacaaagagttgcgagctcgcgagagtcagc
taatctcataaacttagcctaagttcaga
>HM1332711_Uncultured_marine_haptophyte_Biosope_T41_16S_PLA491155
----------------gggcgtaaagcgcctgtaggttgtttagtaagtctgttgttaaa
gactagggcttaaccctagaaaagcaatggaaactactagactagagtatggtaggggta
gagggaatttctagtgtagcggtgaaatgcgtagatattagaaagaacaccggtggcgaa
agcgctctactggaccattactgacactcagaggcgaaagctagggtagcaaaagggatt
agatacccctgtagtcctagccgtaaacgatggatactagatgttgcg-ct-ttgtgcag
tatcgtagctaacgcgttaagtatcccgcctggggagtacgctcgcaagggtgaaactca
aaggaattgacgggggcccgcacaagcggtggagcatgtggtttaattcgatgcaacgcg
aagaaccttaccagggcttgacatactacgaattttcttgaaaaagaaaagtgccttcgg
gaatgtagatacaggtggtgcatggctgtcgtcagctcgtgtcgtgagatgttgggttaa
gtcccgcaacgagcgcaacccttatttttagttaccaattcgttgggttctctagaaaga
ctgccggtgacaaaccggaggaaggtgaggatgacgtcaagtcagcatgccccttatgtc
ctgggctacacacgtgctacaatggctaagacaaagagttgcgagctcgcgagagtcagc
taatctcataaacttagcctaagttcaga
>HM1331781_Uncultured_marine_haptophyte_Biosope_T35_16S_PLA491036
----------atcattgggcgtaaagcgcctgtaggttgtttagtaagtctgttgttaaa
gactagggcttaaccctagaaaagcaatggaaactactagactagagtatggtaggggta
gagggaatttctagtgtagcggtgaaatgcgtagatattagaaagaacaccggtggcgaa
agcgctctactggaccattactgacactcagaggcgaaagctagggtagcaaaagggatt
agatacccctgtagtcctagccgtaaacgatggatactagatgttgcg-ct-ttgtgcag
tatcgtagctaacgcgttaagtatcccgcctggggagtacgctcgcaagggtgaaactca
aaggaattgacgggggcccgcacaagcggtggagcatgtggtttaattcgatgcaacgcg
aagaaccttaccagggcttgacatactacgaattttcttgaaaaagaaaagtgccttcgg
gaatgtagatacaggtggtgcatggctgtcgtcagctcgtgtcgtgagatgttgggttaa
gtcccgcaacgagcgcaacccttatttttagttaccaattcgttgggttctctagaaaga
ctgccggtgacaaaccggaggaaggtgaggatgacgtcaagtcagcatgccccttatgtc
ctgggctacacacgtgctacaatggctaagacaaagagttgcgagctcgcgagagtcagc
taatctcataaacttagcctaagttcaga
>HM1333711_Uncultured_marine_haptophyte_Biosope_T60_16S_PLA491012
----------atcattgggcgtaaagcgcctgtaggttgtttagtaagtctgttgttaaa
gactagggcttaaccctagaaaagcaatgggaactactagactagagtatggtaggggta
gagggaatttctagtgtagcggtgaaatgcgtagatattagaaagaacaccggtggcgaa
agcgctctactggaccattactgacactcagaggcgaaagctagggtagcaaaagggatt
agatacccctgtagtcctagccgtaaacgatggatactagatgttgcg-ct-ttgtgcag
tatcgtagctaacgcgttaagtatcccgcctggggagtacgctcgcaagggtgaaactca
aaggaattgacgggggcccgcacaagcggtggagcatgtggtttaattcgatgcaacgcg
aagaaccttaccagggcttgacatactacgaattttcttgaaaaagaaaagtgccttcgg
gaatgtagatacaggtggtgcatggctgtcgtcagctcgtgtcgtgagatgttgggttaa
gtcccgcaacgagcgcaacccttatttttagttaccaattcgttgggttctctagaaaga
ctgccggtgacaaaccggaggaaggtgaggatgacgtcaagtcagcatgccccttatgtc
ctgggctacacacgtgctacaatggctaagacaaagagttgcgagctcgcgagagtcagc
taatctcataaacttagcctaagttcaga
>EF0517821_Uncultured_haptophyte_MC597-17
gttatccggaatcattgggcgtaaagcgcctgtaggttgtttagtaagtctgttgttaaa
gactagggcttaaccctagaaaagcaatggaaactactagactagagtatggtaggggta
gagggaatttctagtgtagcggtgaaatgcgtagatattagaaagaacaccggtggcgaa
agcgctctactggaccattactgacactcagaggcgaaagctagggtagcaaaagggatt
agatacccctgtagtcctagccgtaaacgatggatactagatgttgcg-ct-ttgtgcag
tatcgtagctaacgcgttaagtatcccgcctggggagtacgctcgcaagggtgaaactca
aaggaattgacgggggcccgcacaagcggtggagcatgtggtttaattcgatgcaacgcg
aagaaccttaccagggcttgacatactacgaattttcttgaaaaagaaaagtgccttcgg
gaatgtagatacaggtggtgcatggctgtcgtcagctcgtgtcgtgagatgttgggttaa
gtcccgcaacgagcgcaacccttatttttagttaccaattcgttgggttctctagaaaga
ctgccggtgacaaaccggaggaaggtgaggatgacgtcaagtcagcatgccccttatgtc
ctgggctacacacgtgctacaatggctaagacaaagagttgcgagcccgcgagagtcagc
taatctcataaacttagcctaagttcaga
>HM1330561_Uncultured_marine_haptophyte_Biosope_T148_16S_PLA491020
---atccggaatcattgggcgtaaagcgcctgtaggttgtttagtaagtctgttgttaaa
gactagggcttaaccctagaaaagcaatggaaactactagactagagtatggtaggggta
gagggaatttccagtgtagcggtgaaatgcgtagatattagaaagaacaccggtggcgaa
agcgctctactggaccattactgacactcagaggcgaaagctagggtagcaaaagggatt
agatacccctgtagtcctagccgtaaacgatggatactagatgttgcg-ct-ttgtgcag
tatcgtagctaacgcgttaagtatcccgcctggggagtacgctcgcaagggtgaaactca
aaggaattgacgggggcccgcacaagcggtggagcacgtggtttaattcgatgcaacgcg
aagaaccttaccagggcttgacatactacgaattttcttgaaaaagaaaagtgccttcgg
gaatgtagatacaggtggtgcatggctgtcgtcagctcgtgtcgtgagatgttgggttaa
gtcccgcaacgagcgcaacccttatttttagttaccaattcgttgggttctctagaaaga
ctgccggtgacaaaccggaggaaggtgaggatgacgtcaagtcagcatgccccttatgtc
ctgggctacacacgtgctacaatggctaagacaaagagttgcgagctcgcgagagtcagc
taatctcataaacttagcctaagttcaga
>EF0522241_Uncultured_haptophyte_MC622-64
gttatccggaatcattgggcgtaaagcgcctgtaggttgtttaataagtctgttgttaaa
gaccagggcttaaccctgggaaagcaatggaaactactagactagagtatgataggggta
gagggaatttctagtgtagcggtgaaatgcgtagatattagaaagagcaccggtggcgaa
ggcgctctactggatcattactgacactcagaggcgaaagctagggtagcaaaagggatt
agatacccctgtagtcctagccgtaaacgatggatactaggtgttgcgttt-ttatgcag
tatcgtagctaacgcgttaagtatcccgcctggggagtacgctcgcaagggtgaaactca
aaggaattgacgggggcccgcacaagcggtggagcatgtggtttaattcgatgcaacgcg
aagaaccttaccaaggcttgacatactacgagttttcttgaaaaagaaaagtgccttcgg
gaatgtagatacaggtggtgcatggctgtcgtcagctcgtgtcgtgagatgttgggttaa
gtcccgcaacgagcgcaacccttatttttagttaccaattcgttgggttctctagaaaga
ctgccggtgacaaaccggaggaaggtgaggatgacgtcaagtcagcatgccccttatgtc
ctgggctacacacgtgctacaatggctaagacaaagagttgcgagctcgcgagagtcagc
taatctcataaacttagcctaagttcaga
>EF0520561_Uncultured_haptophyte_250304-67
gttatccggaatcattgggcgtaaagcgcctgtaggttgtttaataagtctgttgttaaa
gactagggcttaaccctaggaaagcaatggaaactactagactagagtatggtaggggta
gagggaatttctagtgtagcggtgaaatgcgtagatattagaaagaacaccggtggcgaa
ggcgctctactggaccattactgacactcagaggcgaaagctagggtagcaaaagggatt
agatacccctgtagtcctagccgtaaacgatggatactagatgttgcgttt-ttatgcag
tatcctagctaacgcgttaagtatcccgcctggggagtacgctcgcaagggtgaaactca
aaggaattgacgggggcccgcacaagcggtggagcatgtggtttaattcgatgcaacgcg
aagaaccttaccaaggcttgacatactacagatccctttgagaaaggagagtgccttcgg
gaatgtagatacaggtggtgcatggctgtcgtcagctcgtgtcgtgagatgttgggttaa
gtcccgcaacgagcgcaacccttatttttagttaccaattttttgggttttctagagaga
ctgccggtgacaaaccggaggaaggtgaggatgacgtcaagtcagcatgccccttatgcc
ttgggctacacacgtgctacaatggctaagacaaagagttgcgaacttgcgaaagtcagc
taatctcataaacttagcctaagttcgga
>EF0519811_Uncultured_haptophyte_MAMA64-119
gttatccggaatcattgggcgtaaagcgcctgtaggttgtttaataagtctgttgttaaa
gactagggcttaaccctaggaaagcaatggaaactactagactagagtatggtaggggta
gagggaatttctagtgtagcggtgaaatgcgtagatattagaaagaacaccggtggcgaa
ggcgctctactggaccattactgacactcagaggcgaaagctagggtagcaaaagggatt
agatacccctgtagtcctagccgtaaacgatggatactagatgttgcgttt-ttatgcag
tatcctagctaacgcgttaagtatcccgcctggggagtacgctcgcaagggtgaaactca
aaggaattgacgggggcccgcacaagcggtggagcatgtggtttaattcgatgcaacgcg
aagaaccttaccaaggcttgacatactacagatctctttgagaaaggagagtgccttcgg
gaatgtagatacaggtggtgcatggctgtcgtcagctcgtgtcgtgagatgttgggttaa
gtcccgcaacgagcgcaacccttatttttagttaccaattttttgggttttctagagaga
ctgccggtgacaaaccggaggaaggtgaggatgacgtcaagtcagcatgccccttatgcc
ttgggctacacacgtgctacaatggctaagacaaagagttgcgaacttgcgaaagtcagc
taatctcataaacttagcctaagttcgga
>EF0518881_Uncultured_haptophyte_MC601-85
gttatccggaatcattgggcgtaaagcgcctgtaggttgtttaataagtctgttgttaaa
gactagggcttaaccctaggaaagcaatggaaactactagactagagtatggtaggggta
gagggaatttctagtgtagcggtgaaatgcgtagatattagaaagaacaccggtggcgaa
ggcgctctactggaccattactgacactcagaggcgaaagctagggtagcaaaagggatt
agatacccctgtagtcctagccgtaaacgatggatactagatgttgcgttt-ttatgcag
tatcctagctaacgcgttaagtatcccgcctggggagtacgctcgcaagggtgaaactca
aaggaattgacgggggcccgcacaagcggtggagcatgtggtttaattcgatgcaacgcg
aagaaccttaccaaggcttgacatactacagatctctttgagaaaggagagtgccttcgg
gaatgtagatacaggtggtgcatggctgtcgtcagctcgtgtcgtgagatgttgggttaa
gtcccgcaacgagcgcaacccttatttttagttaccaattttttgggttttctagagaga
ctgccggtgacaaaccggaggaaggtgaggatgacgtcaagtcagcatgccccttatgcc
ttgggctacacacgtgctacaatggctaagacaaagagttgcgaacttgcgaaagtcagc
taatctcataaacttagcctaagttcgga
>LN7354963_Phaeocystis_jahnii_RCC942
gttatccggaatcattgggcgtaaagcgcctgtaggttgtttaataagtctgttgttaaa
gactagggcttaaccctaggaaagcaatggaaactactagactagagtatggtaggggta
gagggaatttctagtgtagcggtgaaatgcgtagatattagaaagaacaccggtggcgaa
ggcgctctactggaccattactgacactcagaggcgaaagctagggtagcaaaagggatt
agatacccctgtagtcctagccgtaaacgatggatactagatgttgcgttt-ttatgcag
tatcctagctaacgcgttaagtatcccgcctggggagtacgctcgcaagggtgaaactca
aaggaattgacgggggcccgcacaagcggtggagcatgtggtttaattcgatgcaacgcg
aagaaccttaccaaggcttgacatactacagatctctttgagaaaggagagtgccttcgg
gaatgtagatacaggtggtgcatggctgtcgtcagctcgtgtcgtgagatgttgggttaa
gtcccgcaacgagcgcaacccttatttttagttaccaattttttgggttttctagagaga
ctgccggtgacaaaccggaggaaggtgaggatgacgtcaagtcagcatgccccttatgcc
ttgggctacacacgtgctacaatggctaagacaaagagttgcgaacttgcgaaagtcagc
taatctcataacta---------------
>EF0517651_Phaeocystis_jahnii_B5
----------------------aaagcgcctgtaggttgtttaataagtctgttgttaaa
gactagggcttaaccctaggaaagcaatggaaactactagactagagtatggtaggggta
gagggaatttctagtgtagcggtgaaatgcgtagatattagaaagaacaccggtggcgaa
ggcgctctactggaccattactgacactcagaggcgaaagctagggtagcaaaagggatt
agatacccctgtagtcctagccgtaaacgatggatactagatgttgcgttt-ttatgcag
tatcctagctaacgcgttaagtatcccgcctggggagtacgctcgcaagggtgaaactca
aaggaattgacgggggcccgcacaagcggtggagcatgtggtttaattcgatgcaacgcg
aagaaccttaccaaggcttgacatactacagatctctttgagaaaggagagtgccttcgg
gaatgtagatacaggtggtgcatggctgtcgtcagctcgtgtcgtgagatgttgggttaa
gtcccgcaacgagcgcaacccttatttttagttaccaattttttgggttttctagagaga
ctgccggtgacaaaccggaggaaggtgaggatgacgtcaagtcagcatgccccttatgcc
ttgggctacacacgtgctacaatggctaagacaaagagttgcgaac-tgcgaaagtcagc
ta---------------------------
>EF0520211_Uncultured_haptophyte_250304-21
gttatccggaatcattgggcgtaaagcgcctgtaggttgtttaataagtctgttgttaaa
gactagggcttaaccctaggaaagcaatggaaactactagacttgagtatgataggggta
gagggaatttctagtgtagcggtgaaatgcgtagatattaggaagaacaccggtggcgaa
ggcgctctactggatcattactgacactcagaggcgaaagctagggtagcaaaagggatt
agatacccctgtagtcctagccgtaaacgatggatactagatgttgcgtttattatgcag
tatcgtagctaacgcgttaagtatcccgcctggggagtacgctcgcaagggtgaaactca
aaggaattgacgggggcccgcacaagcggtggagcatgtggtttaattcgatgcaacgcg
aagaaccttaccaaggcttgacatactacaaattcttttgagaaaaagaagtgccttcgg
gaatgtagatacaggtggtgcatggctgtcgtcagctcgtgtcgtgagatgttgggttaa
gtcccgcaacgagcgcaacccttatttttagttaccaattcgttgggttctctagaaaga
ctgccggtgacaaaccggaggaaggtgaggatgacgtcaagtcagcatgccccttatgtc
ctgggctacacacgtgctacaatggttaagacaaagagtcgcgagctcgtgagagtcagc
taatctcataaacttagcccaagttcaga
>EF0519631_Uncultured_haptophyte_MAMA64-89
gttatccggaatcattgggcgtaaagcgcctgtaggttgtttaataagtctgttgttaaa
gactagggctcaaccctaggaaagcagtggaaactactagacttgagtatgataggggta
gagggaatttctagtgtagcggtgaaatgcgtagatattaggaagaacaccggtggcgaa
ggcgctctactggatcattactgacactcagaggcgaaagctagggtagcaaaagggatt
agatacccctgtagtcctagccgtaaacgatggatactagatgttgcgtttattatgcag
tatcgtagctaacgcgttaagtatcccgcctggggagtacgctctcaagggtgaaactca
aaggaattgacgggggcccgcacaagcggtggagcatgtggtttaattcgatgcaacgcg
aagaaccttaccagggcttgacatactacaaattcttttgagaaaaagaagtgccttcgg
gaatgtagatacaggtggtgcatggctgtcgtcagctcgtgtcgtgagatgttgggttaa
gtcccgcaacgagcgcaacccttatttttagttactaattcgttaggttctctagaaaga
ctgccggtgacaaaccggaggaaggtgaggatgacgtcaagtcagcatgccccttatgcc
ctgggctacacacgtgctacaatggctaagacaaagagtcgcgagcttgcaagagtcagc
taatctcataaacttagcctaagttcaga
>EF0521451_Uncultured_haptophyte_MC615-74
gttatccggaatcattgggcgtaaagcgcctgtaggttgtttaataagtctgttgttaaa
gactagggctcaaccctaggaaagcaatggaaactactagacttgagtatgataggggta
gagggaatttctagtgtagcggtgaaatgcgtagatattaggaagaacaccggtggcgaa
ggcgctctactggatcattactgacactcagaggcgaaagctagggtagcaaaagggatt
agatacccctgtagtcctagccgtaaacgatggatactagatgttgcgtttattatgcag
tatcctagctaacgcgttaagtatcccgcctggggagtacgctcgcaagggtgaaactca
aaggaattgacgggggcccgcacaagcggtggagcatgtggtttaattcgatgcaacgcg
aagaaccttaccagggcttgacatactacgaattcttttgagaaaaagaagtgccttcgg
gaatgtagatacaggtggtgcatggctgtcgtcagctcgtgtcgtgagatgttgggttaa
gtcccgcaacgagcgcaacccttatttttagttactaattcgttaggttctctagaaaga
ctgccggtgacaaaccggaggaaggtgaggatgacgtcaagtcagcatgccccttatgcc
ctgggctacacacgtgctacaatggttaagacaaagagtcgcgagctcgcaagagtcagc
taatctcataaacttagcctaagttcaga
>EF0519741_Uncultured_haptophyte_MAMA64-112
gttatccggaatcattgggcgtaaagcgcttgtaggttgtttaataagtctgttgttaaa
gactagggcttaaccctaggaaagcaatggaaactactagactagagtatgataggggta
gagggaatttctagtgtagcggtgaaatgcgtagatattaggaagaacaccggtggcgaa
ggcgctctactggatcattactgacactcagaggcgaaagctagggtagcaaaagggatt
agatacccctgtagtcctagccgtaaacgatggatactagatgttgcgtttattatgcag
tatcgtagctaacgcgttaagtatcccgcctggggagtacgctcgcaagggtgaaactca
aaggaattgacgggggcccgcacaagcggtggagcatgtggtttaattcgatgcaacgcg
aagaaccttaccaaggcttgacatactacaaatttctttgagaaaagaaagtgccttcgg
gaatgtagatacaggtggtgcatggctgtcgtcagctcgtgtcgtgagatgttgggttaa
gtcccgcaacgagcgcaacccttatttttagttgccaatttattgggttttctagaaaga
ctgccggtgacaaaccggaggaaggtgaggatgacgtcaagtcagcatgccccttatgtc
ttgggctacacacgtgctacaatggctaagacaaagagtcgcgaattcgcgagaatcagc
taatctcataaacttagtctaagttcaga
>EF0521881_Uncultured_haptophyte_MC622-21
gttatccggaatcattgggcgtaaagcgcctgtaggttgtttaataagtctgttgttaaa
gactagggcttaaccctaggaaagcaatggaaactactagactagagtatggtaggggta
gagggaatttctagtgtagcggtgaaatgcgtagatattaggaagaacaccggtggcgaa
ggcgctctactggatcattactgacactcagaggcgaaagctagggtagcaaaagggatt
agatacccctgtagtcctagccgtaaacgatggatactagatgttgcgtttattatgcag
tatcgtagctaacgcgttaagtatcccgcctggggagtacgctcgcaagggtgaaactca
aaggaattgacgggggcccgcacaagcggtggagcatgtggtttaattcgatgcaacgcg
aagaaccttaccaaggcttgacatactacaaatttctttgagaaaagaaagtgccttcgg
gaatgtagatacaggtggtgcatggctgtcgtcagctcgtgtcgtgagatgttgggttaa
gtcccgcaacgagcgcaacccttatttttagttgccaatttattgggttttctagaaaga
ctgccggtgacaaaccggaggaaggtgaggatgacgtcaagtcagcatgccccttatgtc
ttgggctacacacgtgctacaatggttaagacaaagagttgcgagctcgcaagagtcagc
taatctcataaacttagcctaagttcgga
>EF0518111_Uncultured_haptophyte_MC597-49
gttatccggaatcattgggcgtaaagcgcctgtaggttgtttaataagtctgttgttaaa
gactagggctcaaccctagaaaagcaatggaaactactagacttgagtatgataggggta
gagggaatttctagtgtagcggtgaaatgcgtagatattaggaagaacaccggtggcgaa
ggcgctctactggatcattactgacactcagaggcgaaagctagggtagcaaaagggatt
agatacccctgtagtcctagccgtaaacgatggatactagatgttgcgtttattatgcag
tatcgtagctaacgcgttaagtatcccgcctggggagtacgctcgcaagggtgaaactca
aaggaattgacgggggcccgcacaagcggtggagcatgtggtttaattcgatgcaacgcg
aagaaccttaccaaggcttgacatactacaaatttctttgaaagaggaaagtgccttcgg
gaatgtagatacaggtggtgcatggctgtcgtcagctcgtgtcgtgagatgttgggttaa
gtcccgcaacgagcgcaacccttatttttagttgctaatttattaggttttctagaaaga
ctgccggtgacaaaccggaggaaggtgaggatgacgtcaagtcagcatgccccttatgcc
ttgggctacacacgtgctacaatggttaagacaaagagttgcgagctcgtgagagtcagc
taatctcataaacttagcctaagttcgga
>EF0520151_Uncultured_haptophyte_250304-20
gttatccggaatcattgggcgtaaagcgcctgtaggttgtttaataagtctgttgttaaa
gactagggctcaaccctaggaaagcaatggaaactactagacttgagtatgataggggta
gagggaatttctagtgtagcggtgaaatgcgtagatattaggaagaacaccggtggcgaa
ggcgctctactggatcattactgacactcagaggcgaaagctagggtagcaaaagggatt
agatacccctgtagtcctagccgtaaacgatggatactagatgttgcgtttattatgcag
tatcgtagctaacgcgttaagtatcccgcctggggagtacgctcgcaagggtgaaactca
aaggaattgacgggggcccgcacaagcggtggagcatgtggtttaattcgatgcaacgcg
aagaaccttaccaaggcttgacatactacaaatttctttgaaagaggaaagtgccttcgg
gaatgtagatacaggtggtgcatggctgtcgtcagctcgtgtcgtgagatgttgggttaa
gtcccgcaacgagcgcaacccttatttttagttgctaatttattaggttttctagaaaga
ctgccggtgacaaaccggaggaaggtgaggatgacgtcaagtcagcatgccccttatgcc
ttgggctacacacgtgctacaatggttaagacaaagagttgcgagctcgcgagagtcagc
taatctcataaacttagcctaagttcgga
>EF0519861_Uncultured_haptophyte_MAMA64-124
gttatccggaatcattgggcgtaaagcgcctgtaggttgtttaataagtctgttgttaaa
gactagggctcaaccctaggaaagcaatggaaactactagacttgagtatgataggggta
gagggaatttctagtgtagcggtgaaatgcgtagatattaggaagaacaccggtggcgaa
ggcgctctactggatcattactgacactcagaggcgaaagctagggtagcaaaagggatt
agatacccctgtagtcctagccgtaaacgatggatactagatgttgcgtttattatgcag
tatcgtagctaacgcgttaagtatcccgcctggggagtacgctcgcaagggtgaaactca
aaggaattgacgggggcccgcacaagcggtggagcatgtggtttaattcgatgcaacgcg
aagaaccttaccaaggcttgacatactacaaatttctttgaaagaggaaagtgccttcgg
gaatgtagatacaggtggtgcatggctgtcgtcagctcgtgtcgtgagatgttgggttaa
gtcccgcaacgagcgcaacccttatttttagttgctaatttattaggttttctagaaaga
ctgccggtgacaaaccggaggaaggtgaggatgacgtcaagtcagcatgccccttatgcc
ttgggctacacacgtgctacaatggttaagacaaagagttgcgagctcgcgagagtcagc
taatctcataaacttagcctaagttcgga
>EF0518521_Uncultured_haptophyte_MC597-95
gttatccggaatcattgggcgtaaagcgcctgtaggttgtttaataagtctgttgttaaa
gactagggctcaaccctaggaaagcaatggaaactactagacttgagtatgataggggta
gagggaatttctagtgtagcggtgaaatgcgtagatattaggaagaacaccggtggcgaa
ggcgctctactggatcattactgacactcagaggcgaaagctagggtagcaaaagggatt
agatacccctgtagtcctagccgtaaacgatggatactagatgttgcgtttattatgcag
tatcgtagctaacgcgttaagtatcccgcctggggagtacgctcgcaagggtgaaactca
aaggaattgacgggggcccgcacaagcggtggagcatgtggtttaattcgatgcaacgcg
aagaaccttaccaaggcttgacatactacaaatttctttgaaagaggaaagtgccttcgg
gaatgtagatacaggtggtgcatggctgtcgtcagctcgtgtcgtgagatgttgggttaa
gtcccgcaacgagcgcaacccttatttttagttgctaatttattaggttttctagaaaga
ctgccggtgacaaaccggaggaaggtgaggatgacgtcaagtcagcatgccccttatgcc
ttgggctacacacgtgctacaatggttaagacaaagagttgcgagctcgcgagagtcagc
taatctcataaacttagcctaagttcgga
>EF0517701_Uncultured_haptophyte_MC597-5
gttatccggaatcattgggcgtaaagcgcctgtaggttgtttaataagtctgttgttaaa
gactagggctcaaccctaggaaagcaatggaaactactagacttgagtatgataggggta
gagggaatttctagtgtagcggtgaaatgcgtagatattaggaagaacaccggtggcgaa
ggcgctctactggatcattactgacactcagaggcgaaagctagggtagcaaaagggatt
agatacccctgtagtcctagccgtaaacgatggatactagatgttgcgtttattatgcag
tatcgtagctaacgcgttaagtatcccgcctggggagtacgctcgcaagggtgaaactca
aaggaattgacgggggcccgcacaagcggtggagcatgtggtttaattcgatgcaacgcg
aagaaccttaccaaggcttgacatactacaaatttctttgaaagaggaaagtgccttcgg
gaatgtagatacaggtggtgcatggctgtcgtcagctcgtgtcgtgagatgttgggttaa
gtcccgcaacgagcgcaacccttatttttagttgctaatttattaggttttctagaaaga
ctgccggtgacaaaccggaggaaggtgaggatgacgtcaagtcagcatgccccttatgcc
ttgggctacacacgtgctacaatggttaagacaaagagttgcgagctcgcgagagtcagc
taatctcataaacttagcctaagttcgga
>EF0518141_Uncultured_haptophyte_MC597-52
gttatccggaatcattgggcgtaaagcgcctgtaggttgtttaataagtctgttgttaaa
gactagggctcaaccctaggaaagcaatggaaactactagacttgagtatgataggggta
gagggaatttctagtgtagcggtgaaatgcgtagatattaggaagaacaccggtggcgaa
ggcgctctactggatcattactgacactcagaggcgaaagctagggtagcaaaagggatt
agatacccctgtagtcctagccgtaaacgatggatactagatgttgcgtttattatgcag
tatcgtagctaacgcgttaagtatcccgcctggggagtacgctcgcaagggtgaaactca
aaggaattgacgggggcccgcacaagcggtggagcatgtggtttaattcgatgcaacgcg
aagaaccttaccaaggcttgacatactacaaatttctttgaaagaggaaagtgccttcgg
gaatgtagatacaggtggtgcatggctgtcgtcagctcgtgtcgtgagatgttgggttaa
gtcccgcaacgagcgcaacccttatttttagttgctaatttattaggttttctagaaaga
ctgccggtgacaaaccggaggaaggtgaggatgacgtcaagtcagcatgccccttatgcc
ttgggctacacacgtgctacaatggttaagacaaagagttgcgagctcgcgagagtcagc
taatctcataaacttagcctaagttcgga
>EF0518451_Uncultured_haptophyte_MC597-86
gttatccggaatcattgggcgtaaagcgcctgtaggttgtttaataagtctgttgttaaa
gactagggctcaaccctaggaaagcaatggaaactactagacttgagtatgataggggta
gagggaatttctagtgtagcggtgaaatgcgtagatattaggaagaacaccggtggcgaa
ggcgctctactggatcattactgacactcagaggcgaaagctagggtagcaaaagggatt
agatacccctgtagtcctagccgtaaacgatggatactagatgttgcgtttattatgcag
tatcgtagctaacgcgttaagtatcccgcctggggagtacgctcgcaagggtgaaactca
aaggaattgacgggggcccgcacaagcggtggagcatgtggtttaattcgatgcaacgcg
aagaaccttaccaaggcttgacatactacaaatttctttgaaagaggaaagtgccttcgg
gaatgtagatacaggtggtgcatggctgtcgtcagctcgtgtcgtgagatgttgggttaa
gtcccgcaacgagcgcaacccttatttttagttgctaatttattaggttttctagaaaga
ctgccggtgacaaaccggaggaaggtgaggatgacgtcaagtcagcatgccccttatgcc
ttgggctacacacgtgctacaatggttaagacaaagagttgcgagctcgcgagagttagc
taatctcataaacttagcctaagttcgga
>EF0518531_Uncultured_haptophyte_MC597-96
gttatccggaatcattgggcgtaaagcgcctgtaggttgtttaataagtctgttgttaaa
gactagggctcaaccctaggaaagcaatggaaactactagacttgagtatgataggggta
gagggaatttctagtgtagcggtgaaatgcgtagatattaggaagaacaccggtggcgaa
ggcgctctactggatcattactgacactcagaggcgaaagctagggtagcaaaagggatt
agatacccctgtagtcctagccgtaaacgatggatactagatgttgcgtttattatgcag
tatcgtagctaacgcgttaagtatcccgcctggggagtacgctcgcaagggtgaaactca
aaggaattgacgggggcccgcacaagcggtggagcatgtggtttaattcgatgcaacgcg
aagaaccttaccaaggcttgacatactacaaatttctttgaaagaggaaagtgccttcgg
gaatgtagatacaggtggtgcatggctgtcgtcagctcgtgtcgtgagatgttgggttaa
gtcccgcaacgagcgcaacccttatttttagttgctaatttattaggttttctagaaaga
ctgccggtgacaaaccggaggaaggtgaggatgacgtcaagtcagcatgccccttatgcc
ttgggctacacacgtgctacaatggttaagacaaagagttgcgagctcgcgagagtcagc
taatctcataaacttagcctaagttcgga
>EF0519151_Uncultured_haptophyte_MC601-121
gttatccggaatcattgggcgtaaagcgcctgtaggttgtttaataagtctgttgttaaa
gactagggctcaaccctaggaaagcaatggaaactactagacttgagtatgataggggta
gagggaatttctagtgtagcggtgaaatgcgtagatattaggaagaacaccggtggcgaa
ggcgctctactggatcattactgacactcagaggcgaaagctagggtagcaaaagggatt
agatacccctgtagtcctagccgtaaacgatggatactagatgttgcgtttattatgcag
tatcgtagctaacgcgttaagtatcccgcctggggagtacgctcgcaagggtgaaactca
aaggaattgacgggggcccgcacaagcggtggagcatgtggtttaattcgatgcaacgcg
aagaaccttaccaaggcttgacatactacaaatttctttgaaagaggaaagtgccttcgg
gaatgtagatacaggtggtgcatggctgtcgtcagctcgtgtcgtgagatgttgggttaa
gtcccgcaacgagcgcaacccttatttttagttgctaatttattaggttttctagaaaga
ctgccggtgacaaaccggaggaaggtgaggatgacgtcaagtcagcatgccccttatgcc
ttgggctacacacgtgctacaatggttaagacaaagagttgcgagctcgcgagagtcagc
taatctcataaacttagcctaagttcgga
>EF0520371_Uncultured_haptophyte_250304-40
gttatccggaatcattgggcgtaaagcgcctgtaggttgtttaataagtctgttgttaaa
gactagggctcaaccctaggaaagcaatggaaactactagacttgagtatgataggggta
gagggaatttctagtgtagcggtgaaatgcgtagatattaggaagaacaccggtggcgaa
ggcgctctactggatcattactgacactcagaggcgaaagctagggtagcaaaagggatt
agatacccctgtagtcctagccgtaaacgatggatactagatgttgcgtttattatgcag
tatcgtagctaacgcgttaagtatcccgcctggggagtacgctcgcaagggtgaaactca
aaggaattgacgggggcccgcacaagcggtggagcatgtggtttaattcgatgcaacgcg
aagaaccttaccaaggcttgacatactacaaatttctttgaaagaggaaagtgccttcgg
gaatgtagatacaggtggtgcatggctgtcgtcagctcgtgtcgtgagatgttgggttaa
gtcccgcaacgagcgcaacccttatttttagttgctaatttattaggttttctagaaaga
ctgccggtgacaaaccggaggaaggtgaggatgacgtcaagtcagcatgccccttatgcc
ttgggctacacacgtgctacaatggttaagacaaagagttgcgagctcgcgagagtcagc
taatctcataaacttagcctaagttcgga
>EF0520061_Uncultured_haptophyte_250304-8
gttatccggaatcattgggcgtaaagcgcctgtaggttgtttaataagtctgttgttaaa
gactagggctcaaccctaggaaagcaatggaaactactagacttgagtatgataggggta
gagggaatttctagtgtagcggtgaaatgcgtagatattaggaagaacaccggtggcgaa
ggcgctctactggatcattactgacactcagaggcgaaagctagggtagcaaaagggatt
agatacccctgtagtcctagccgtaaacgatggatactagatgttgcgtttattatgcag
tatcgtagctaacgcgttaagtatcccgcctggggggtacgctcgcaagggtgaaactca
aaggaattgacgggggcccgcacaagcggtggagcatgtggtttaattcgatgcaacgcg
aagaaccttaccaaggcttgacatactacaaatttctttgaaagaggaaagtgccttcgg
gaatgtagatacaggtggtgcatggctgtcgtcagctcgtgtcgtgagatgttgggttaa
gtcccgcaacgagcgcaacccttatttttagttgctaatttattaggttttctagaaaga
ctgccggtgacaaaccggaggaaggtgaggatgacgtcaagtcagcatgccccttatgcc
ttgggctacacacgtgctacaatggttaagacaaagagttgcgagctcgcgagagtcagc
taatctcataaacttagcctaagttcgga
>EF0519691_Uncultured_haptophyte_MAMA64-103
gttatccggaatcattgggcgtaaagcgcctgtaggttgtttaataagtctgttgttaaa
gactagggcttaaccctaggaaagcaatggaaactactagacttgagtatgataggggta
gagggaatttctagtgtagcggtgaaatgcgtagatattaggaagaacaccggtggcgaa
ggcgctctactggatcattactgacactcagaggcgaaagctagggtagcaaaagggatt
agatacccctgtagtcctagccgtaaacgatggatactagatgttgcgtttattatgcag
tatcgtagctaacgcgttaagtatcccgcctggggagtacgctcgcaagggtgaaactca
aaggaattgacgggggcccgcacaagcggtggagcatgtggtttaattcgatgcaacgcg
aagaaccttaccaaggcttgacatactacaaatttctttgaaagaggaaagtgccttcgg
gaatgtagatacaggtggtgcatggctgtcgtcagctcgtgtcgtgagatgttgggttaa
gtcccgcaacgagcgcaacccttatttttagttgctaatttattaggttttctaaaaaga
ctgccggtgacaaaccggaggaaggtgaggatgacgtcaagtcagcatgccccttatgcc
ttgggctacacacgtgctacaatggttaagacaaagagttgcgagctcgcgagagtcagc
taatctcataaacttagcctaagttcgga
>EF0519881_Uncultured_haptophyte_MAMA64-127
gttatccggaatcattgggcgtaaagcgcctgtaggttgtttaataagtctgttgttaaa
gactagggcttaaccctaggaaagcaatggaaactactagacttgagtatgataggggta
gagggaatttctagtgtagcggtgaaatgcgtagatattaggaagaacaccggtggcgaa
ggcgctctactggatcattactgacactcagaggcgaaagctagggtagcaaaagggatt
agatacccctgtagtcctagccgtaaacgatggatactagatgttgcgtttattatgcag
tatcgtagctaacgcgttaagtatcccgcctggggagtacgctcgcaagggtgaaactca
aaggaattgacgggggcccgcacaagcggtggagcatgtggtttaattcgatgcaacgcg
aagaaccttaccaaggcttgacatactacaaatttctttgaaagaggaaagtgccttcgg
gaatgtagatacaggtggtgcatggctgtcgtcagctcgtgtcgtgagatgttgggttaa
gtcccgcaacgagcgcaacccttatttttagttgctaatttattaggttttctaaaaaga
ctgccggtgacaaaccggaggaaggtgaggatgacgtcaagtcagcatgccccttatgcc
ttgggctacacacgtgctacaatggttaagacaaagagttgcgagctcgcgagagtcagc
taatctcataaacttagcctaagttcgga
>EF0520421_Uncultured_haptophyte_250304-45
gttatccggaatcattgggcgtaaagcgcctgtaggttgtttaataagtctgttgttaaa
gactagggcttaaccctaggaaagcaatggaaactactagacttgagtatgataggggta
gagggaatttctagtgtagcggtgaaatgcgtagatattaggaagaacaccggtggcgaa
ggcgctctactggatcattactgacactcagaggcgaaagctagggtagcaaaagggatt
agatacccctgtagtcctagccgtaaacgatggatactagatgttgcgtttattatgcag
tatcgtagctaacgcgttaagtatcccgcctggggagtacgctcgcaagggtgaaactca
aaggaattgacgggggcccgcacaagcggtggagcatgtggtttaattcgatgcaacgcg
aagaaccttaccaaggcttgacatactacaaatttctttgaaagaggaaagtgcctttgg
gaatgtagatacaggtggtgcatggctgtcgtcagctcgtgtcgtgagatgttgggttaa
gtcccgcaacgagcgcaacccttatttttagttgctaatttattaggttttctaaaaaga
ctgccggtgacaaaccggaggaaggtgaggatgacgtcaagtcagcatgccccttatgcc
ttgggctacacacgtgctacaatggttaagacaaagagttgcgagctcgcgagagtcagc
taatctcataaacttagcctaagttcgga
>EF0520721_Uncultured_haptophyte_250304-87
gttatccggaatcattgggcgtaaagcgcctgtaggttgtttaataagtctgttgttaaa
gactagggcttaaccctaggaaagcaatggaaactactagacttgagtatgataggggta
gagggaatttctagtgtagcggtgaaatgcgtagatattaggaagaacaccggtggcgaa
ggcgctctactggatcattactgacactcagaggcgaaagctagggtagcaaaagggatt
agatacccctgtagtcctagccgtaaacgatggatactagatgttgcgtttattatgcag
tatcgtagctaacgcgttaagtatcccgcctggggagtacgctcgcaagggtgaaactca
aaggaattgacgggggcccgcacaagcggtggagcatgtggtttaattcgatgcaacgcg
aagaaccttaccaaggcttgacatactacaaatttctttgaaagaggaaagtgccttcgg
gaatgtagatacaggtggtgcatggctgtcgtcagctcgtgtcgtgagatgttgggttaa
gtcccgcaacgagcgcaacccttatttttagttggtaatttattaggttttctaaaaaga
ctgccggtgacaaaccggaggaaggtgaggatgacgtcaagtcagcatgccccttatgcc
ttgggctacacacgtgctacaatggttaagacaaagagttgcgagctcgcgagagtcagc
taatctcataaacttagcctaagttcgga
>EF0520701_Uncultured_haptophyte_250304-85
gttatccggaatcattgggcgtaaagcgcctgtaggttgtttaataagtctgttgttaaa
gactagggctcaaccctaggaaagcaatggaaactactagacttgagtatgataggggta
gagggaatttctagtgtagcggtgaaatgcgtagatattaggaagaacaccggtggcgaa
ggcgctctactggatcattactgacactcagaggcgaaagctagggtagcaaaagggatt
agatacccctgtagtcctagccgtaaacgatggatactagatgttgcgtttattatgcag
tatcgtagctaacgcgttaagtatcccgcctggggagtacgctcgcaagggtgaaactc-
aaggaattgacgggggcccgcacaagcggtggagcatgtggtttaattcgatgcaacgcg
aagaaccttaccaaggcttgacatactacaaatttctttgaaagaggaaagtgccttcgg
gaatgtagatacaggtggtgcatggctgtcgtcagctcgtgtcgtgagatgttgggttaa
gtcccgcaacgagcgcaacccttatttttagttgctaatttattaggttttctagaaaga
ctgccggtgacaaaccggaggaaggtgaggatgacgtcaagtcagcatgccccttatgcc
ttgggctacacacgtgctacaatggttaagacaaagagttgcgagctcgcgagagtcagc
taatctcataaacttagcctaagttcgga
>EF0517641_Phaeocystis_cordata_Phaeonap_1
----------------------aaagcgcctgtaggttgtttaataagtctgttgttaaa
gactagggctcaaccctaggaaagcaatggaaactactagacttgagtatgataggggta
gagggaatttctagtgtagcggtgaaatgcgtagatattaggaagaacaccggtggcgaa
ggcgctctactggatcattactgacactcagaggcgaaagctagggtagcaaaagggatt
agatacccctgtagtcctagccgtaaacgatggatactagatgttgcgtttattatgcag
tatcgtagctaacgcgttaagtatcccgcctggggagtacgctcgcaagggtgaaactca
aaggaattgacgggggcccgcacaagcggtggagcatgtggtttaattcgatgcaacgcg
aagaaccttaccaaggcttgacatactacaaatttctttgaaagaggaaagtgccttcgg
gaatgtagatacaggtggtgcatggctgtcgtcagctcgtgtcgtgagatgttgggttaa
gtcccgcaacgagcgcaacccttatttttagttgctaatttattaggttttctagaaaga
ctgccggtgacaaaccggaggaaggtgaggatgacgtcaagtcagcatgccccttatgcc
ttgggctacacacgtgctacaatggttaagacaaagagttgcgagctcgcgagagtcagc
ta---------------------------
>HM1333821_Uncultured_marine_haptophyte_Biosope_T60_16S_PLA491023
----tccggaatcattgggcgtaaagcgcctgtaggttgtttaataagtctgttgttaaa
gactagggcttaaccctaggaaagcaatggaaactactagactagagtatgataggggta
gagggaatttctagtgtagcggtgaaatgcgtagatattaggaagaacaccggtggcgaa
ggcgctctactggatcattactgacactcagaggcgaaagctagggtagcaaaagggatt
agatacccctgtagtcctagccgtaaacgatggatactagatgttgcgttttttgtgcag
tatcgtagctaacgcgttaagtatcccgcctggggagtacgctcgcaagggtgaaactca
aaggaattgacgggggcccgcacaagcggtggagcatgtggtttaattcgatgcaacgcg
aagaaccttaccaaggcttgacatactacaaatttctttgaaagaggaaagtgccttcgg
gaatgtagatacaggtggtgcatggctgtcgtcagctcgtgtcgtgagatgttgggttaa
gtcccgcaacgagcgcaacccttgtttttagttgccaattttttgggttttctagaaaga
ctgccggtgacaaaccggaggaaggtgaggatgacgtcaagtcagcatgccccttatgtc
ttgggctacacacgtgctacaatggttaagacaaagagttgcgaacttgtgagagttagc
taatctcgtaaacttagcctaagttcgga
>EF0521331_Uncultured_haptophyte_MC615-61
gttatccggaatcattgggcgtaaagcgcctgtaggttgtttaataagtctgttgttaaa
gactagggcttaaccctaggaaagcaatggaaactactagactagagtatgataggggta
gagggaatttctagtgtagcggtgaaatgcgtagatattaggaagaacaccggtggcgaa
ggcgctctactggatcattactgacactcagaggcgaaagctagggtagcaaaagggatt
agatacccctgtagtcctagccgtaaacgatggatactagatgttgcgttttttgtgcag
tatcgtagctaacgcgttaagtatcccgcctggggagtacgctcgcaagggtgaaactca
aaggaattgacgggggcccgcacaagcggtggagcatgtggtttaattcgatgcaacgcg
aagaaccttaccaaggcttgacatactacaaatttctttgaaagaggaaagtgccttcgg
gaatgtagatacaggtggtgcatggctgtcgtcagctcgtgtcgtgagatgttgggttaa
gtcccgcaacgagcgcaacccttgtttttagttgccaattttttgggttttctagaaaga
ctgccggtgacaaaccggaggaaggtgaggatgacgtcaagtcagcatgccccttatgcc
ttgggctacacacgtgctacaatggttaagacaaagagttgcgagcttgtgagagttagc
taatctcgtaaacttaacctaagttcgga
>EF0522371_Uncultured_haptophyte_MC622-77
gttatccggaatcattgggcgtaaagcgcctgtaggttgtttaataagtctgttgttaaa
gactagggcttaaccctaggaaagcaatggaaactactagactagagtatgataggggta
gagggaatttctagtgtagcggtgaaatgcgtagatattaggaagaacaccggtggcgaa
ggcgctctactggatcattactgacactcagaggcgaaagctagggtagcaaaagggatt
agatacccctgtagtcctagccgtaaacgatggatactagatgttgcgttttttgtgcag
tatcgtagctaacgcgttaagtatcccgcctggggagtacgctcgcaagggtgaaactca
aaggaattgacgggggcccgcacaagcggtggagcatgtggtttaattcgatgcaacgcg
aagaaccttaccaaggcttgacatactacaaatttctttgaaagaggaaagtgccttcgg
gaatgtagatacaggtggtgcatggctgtcgtcagctcgtgtcgtgagatgttgggttaa
gtcccgcaacgagcgcaacccttgtttttagttgccaattttttgggttttctagaaaga
ctgccggtgacaaaccggaggaaggtgaggatgacgtcaagtcagcatgccccttatgcc
ttgggctacacacgtgctacaatggttaagacaaagagttgcgagcttgtgagagttagc
taatctcgtaaacttaacctaagttcgga
>EF0520111_Uncultured_haptophyte_250304-14
gttatccggaatcattgggcgtaaagcgcctgtaggttgtttaataagtctgttgttaaa
gactagggctcaaccctaggaaagcaatggaaactactagacttgagtatgataggggta
gagggaatttctagtgtagcggtgaaatgcgtagatattaggaagaacaccggtggcgaa
ggcgctctactggatcattactgacactcagaggcgaaagctagggtagcaaaagggatt
agatacccctgtagtcctagccgtaaacgatggatactagatgttgcgtttattatgcag
tatcgtagctaacgcgttaagtatcccgcctggggagtacgctcgcaagggtgaaactca
aaggaattgacgggggcccgcacaagcggtggagcatgtggtttaattcgatgcaacgcg
aagaaccttaccaaggcttgacatactacaaatttctttgaaagaggaaagtgccttcgg
gaatgtagatacaggtggtgcatggctgtcgtcagctcgtgtcgtgagatgttgggttaa
gtcccgcaacgagcgcaacccttatttttagttgctaatttattaggttttctagaaaga
ctgccggtgacaaaccggaggaaggtgaggatgacgtcaagtcagcatgccccttatgcc
ttgggctacacacgtgctacaatggttaagacaaagagttgcgagctcgcgagagtcagc
taatctcataaacttagcctaagttcgga
>LK3918221_Phaeocystis_cordata_F926
----------------------aaagcgcctgtaggttgtttaataagtctgttgttaaa
gactagggctcaaccctaggaaagcaatggaaactacta-acttgagtatgataggggta
gagggaatttctagtgtagcggtgaaatgcgtagatattaggaagaacaccggtggcgaa
ggcgctctactggatcattactgacactcagaggcgaaagctagggtagcaaaagggatt
agatacccctgtagtcctagccgtaaacgatggatacta-atgttgcgtttattatgcag
tatcgtagctaacgcgttaagtatcccgcctggggagtacgctcgcaagggtgaaactca
aaggaattgacgggggcccgcacaagcggtggagcatgtggtttaattcgatgcaacgcg
aagaaccttaccaaggcttgacatactacaaatttctttgaaagaggaaagtgccttcgg
gaatgtagatacaggtggtgcatggctgtcgtcagctcgtgtcgtgagatgttgggttaa
gtcccgcaacgagcgcaacccttatttttagttgctaatttattaggttttctagaaaga
ctgccggtgacaaaccggaggaaggtgaggatgacgtcaagtcagcatgccccttatgcc
ttgggctacacacgtgctaca---------------------------------------
-----------------------------
>HM1331571_Uncultured_marine_haptophyte_Biosope_T35_16S_PLA491011
----tccggaatcattgggcgtaaagcgcctgtaggttgtttaataagtctgttgttaaa
gactagggcttaaccctaggaaagcaatggaaactactagacttgagtatgataggggta
gagggaatttctagtgtagcggtgaaatgcgtagatattaggaagaacaccggtggcgaa
ggcgctctactggatcattactgacactcagaggcgaaagctagggtagcaaaagggatt
agatacccctgtagtcctagccgtaaacgatggatactagatgttgcgtttattatgcag
tatcgtagctaacgcgttaagtatcccgcctggggagtacgctcgcaagggtgaaactca
aaggaattgacgggggcccgcacaagcggtggagcatgtggtttaattcgatgcaacgcg
aagaaccttaccaaggcttgacatactacaaatttttctgagaagaaaaagtgccttcgg
gaatgtagatacaggtggtgcatggctgtcgtcagctcgtgtcgtgagatgttgggttaa
gtcccgcaacgagcgcaacccttgtttttagttgccaattcattgggttttctagaaaga
ctgccggtgacaaaccggaggaaggtgaggatgacgtcaagtcagcatgccccttatgcc
ttgggctacacacgtgctacaatggctaggacaaagagttgcgagctcgcgagagtcagc
taatctcataaacttagcctaagttcgga
>HM1331611_Uncultured_marine_haptophyte_Biosope_T35_16S_PLA491016
----tccggaatcattgggcgtaaagcgcttgtaggttgtttaataagtctgttgttaaa
gactagggcttaaccctaggaaagcaatggaaactactagacttgagtatgataggggta
gagggaatttctagtgtagcggtgaaatgcgtagatattaggaagaacaccggtggcgaa
ggcgctctactggatcattactgacactcagaggcgaaagctagggtagcaaaagggatt
agatacccctgtagtcctagccgtaaacgatggatactagatgttgcgtttattatgcag
tatcgtagctaacgcgttaagtatcccgcctggggagtacgctcgcaagggtgaaactca
aaggaattgacggaggcccgcacaagcggtggagcatgtggtttaattcgatgcaacgcg
aagaaccttaccaaggcttgacatactacaaatttttctgagaagaaaaagtgccttcgg
gaatgtagatacaggtggtgcatggctgtcgtcagctcgtgtcgtgagatgttgggttaa
gtcccgcaacgagcgcaacccttgtttttagttgccaatttattgggttttctagaaaga
ctgccggtgacaaaccggaggaaggtgaggatgacgtcaagtcagcatgccccttatgcc
ttgggctacacacgtgctacaatggctaggacaaagagttgcgagctcgcgagagtcagc
taatctcataaacttagcctaagttcgga
>HM1331591_Uncultured_marine_haptophyte_Biosope_T35_16S_PLA491014
----tccggaatcattgggcgtaaagcgcctgtaggttgtttaataagtctgttgttaaa
gactagggcttaaccctaggaaagcaatggaaactactagacttgagtatgataggggta
gagggaatttctagtgtagcggtgaaatgcgtagatattaggaagaacaccggtggcgaa
ggcgctctactggatcattactgacactcagaggcgaaagctagggtagcaaaagggatt
agatacccctgtagtcctagccgtaaacgatggatactagatgttgcgtttattatgcag
tatcgtagctaacgcgttaagtatcccgcctggggagtacgctcgcaagggtgaaactca
aaggaattgacgggggcccgcacaagcggtggagcatgtggtttaattcgatgcaacgcg
aagaaccttaccaaggcttgacatactacaaatttttctgagaagaaaaagtgccttcgg
gaatgtagatacaggtggtgcatggctgtcgtcagctcgtgtcgtgagatgttgggttaa
gtcccgcaacgagcgcaacccttgtttttagttgccaatttattgggttttctagaaaga
ctgccggtgacaaaccggaggaaggtgaggatgacgtcaagtcagcatgccccttatgcc
ttgggctacacacgtgctacaatggctaggacaaagagctgcgagctcgcgagagtcagc
taatctcataaacttagcctaagttcgga
>HM1331661_Uncultured_marine_haptophyte_Biosope_T35_16S_PLA491021
----------atcattgggcgtaaagcgcctgtaggttgtttaataagtctgttgttaaa
gactagggcttaaccctaggaaagcaatggaaactactagacttgagtatgataggggta
gagggaatttctagtgtagcggtgaaatgcgtagatattaggaagaacaccggtggcgaa
ggcgctctactggatcattactgacactcagaggcgaaagctagggtagcaaaagggatt
agatacccctgtagtcctagccgtaaacgatggatactagatgttgcgtttattatgcag
tatcgtagctaacgcgttaagtatcccgcctggggagtacgctcgcaagggtgaaactca
aaggaattgacgggggcccgcacaagcggtggagcatgtggtttaattcgatgcaacgcg
aagaaccttaccaaggcttgacatactacaaatttttctgagaagaaaaagtgccttcgg
gaatgtagatacaggtggtgcatggctgtcgtcagctcgtgtcgtgagatgttgggttaa
gtcccgcaacgagcgcaacccttgtttttagttgccaatttattgggttttctagaaaga
ctgccggtgacaaaccggaggaaggtgaggatgacgtcaagtcagcatgccccttatgcc
ttgggctacacacgtgctacaatggctaggacaaagagttgcgagctcgcgagagtcagc
taatctcataaacttagcctaagttcgga
>HM1333661_Uncultured_marine_haptophyte_Biosope_T60_16S_PLA491005
----------atcattgggcgtaaagcgcctgtaggttgtttaataagtctgttgttaaa
gactagggcttaaccctaggaaagcaatggaaactactagacttgagtatgataggggta
gagggaatttctagtgtagcggtgaaatgcgtagatattaggaagaacaccggtggcgaa
ggcgctctattggatcattactgacactcagaggcgaaagctagggtagcaaaagggatt
agatacccctgtagtcctagccgtaaacgatggatactagatgttgcgtttattatgcag
tatcgtagctaacgcgttaagtatcccgcctggggagtacgctcgcaagggtgaaactca
aaggaattgacgggggcccgcacaagcggtggagcatgtggtttaattcgatgcaacgcg
aagaactttaccaaggcttgacatactacaaatttttctgagaagaaaaagtgccttcgg
gaatgtagatacaggtggtgcatggctgtcgtcagctcgtgtcgtgagatgttgggttaa
gtcccgcaacgagcgcaacccttgtttttagttgccaatttattgggttttctagaaaga
ctgccggtgacaaaccggaggaaggtgaggatgacgtcaagtcagcatgccccttatgcc
ttgggctacacacgtgctacaatggctaggacaaagagttgcgagctcgcgagagtcagc
taatctcataaacttagcctaagttcgga
>HM1331561_Uncultured_marine_haptophyte_Biosope_T35_16S_PLA491010
---------aatcattgggcgtaaagcgcctgtaggttgtttaataagtctgttgttaaa
gactagggcttaaccctaggaaagcaatggaaactactagacttgagtatgataggggta
gagggaatttctagtgtagcggtgaaatgcgtagatattaggaagaacaccggtggcgaa
ggcgctctactggatcattactgacactcagaggcgaaagctagggtagcaaaagggatt
agatacccctgtagtcctagccgtaaacgatggatactagatgttgcgtttattatgcag
tatcgtagctaacgcgttaagtatcccgcctggggagtacgctcgcaagggtgaaactca
aaggaattgacgggggcccgcacaagcggtggagcacgtggtttaattcgatgcaacgcg
aagaaccttaccaaggcttgacatactacaaatttttctgaggagaaaaagtgccttcgg
gaatgtagatacaggtggtgcatggctgtcgtcagctcgtgtcgtgagatgttgggttaa
gtcccgcaacgagcgcaacccttgtttttagttgccaatttattgggttttctagaaaga
ctgccggtgacaaaccggaggaaggtgaggatgacgtcaagtcagcatgccccttatgcc
ttgggctacacacgtgctacaatggctaggacaaagagttgcgagctcgcgagagtcagc
taatctcataaacttagcctaagttcgga
>HM1334231_Uncultured_marine_haptophyte_Biosope_T65_16S3b
-ttatccggaatcattgggcgtaaagcgcctgtaggttgtttaataagtccgttgttaaa
gactagggcttaaccctaggaaagcgatggaaactgatagacttgagtatggcaggggta
gagggaatttctagtgtagcggtgaaatgcgtagatattaggaagaacaccggtggcgaa
ggcgctctactggatcattactgacactcagaggcgaaagctggggtagcaaaagggatt
agatacccctgtagtcctagccgtaaacgatggatactagatgttgcgtttattatgcag
tatcgtagctaacgcgttaagtatcccgcctggggagtacgctcgcaagggtgaaactca
aaggaattgacgggggcccgcacaagcggtggagcatgtggtttaattcgatgcaacgcg
aagaaccttaccaaggcttgacatactacaaatttttctgagaagaaaaagtgccttcgg
gaatgtagatacaggtggtgcatggctgtcgtcagctcgtgtcgtgagatgttgggttaa
gtcccgcaacgagcgcaacccttgtttttagttgccaatttattgggttttctagaaaga
ctgccggtgacaaaccggaggaaggtgaggatgacgtcaagtcagcatgccccttatgcc
ttgggctacacacgtgctacaatggctaggacaaagagttgcgagctcgcgagagtgagc
taatctt----------------------
>HM5659091_Uncultured_prymnesiophyte_C19847
gttatccggaatcattgggcgtaaagcgcctgtaggttgtttaataagtctgttgttaaa
gactagggcttaaccctagaaaagcaatggaaactactagactagagtatggtaggggta
gagggaatttctagtgtagcggtgaaatgcgtagatattagaaagaacaccagtggcgaa
agcgctctactggaccattactgacactcagaggcgaaagctagggtagcaaaagggatt
agatacccctgtagtcctagccgtaaacgatggatactagatgttgtgcttttagtacag
tatcgtagctaacgcgttaagtatcccgcctggggagtacgctcgcaagggtgaaactca
aaggaattgacgggggcccgcacaagcggtggagcatgtggtttaattcgatgcaacgcg
aagaaccttaccagggcttgacatactacaaatttctttgaaagaagaaagtgccttcgg
gaatgtagatacaggtggtgcatggctgtcgtcagctcgtgtcgtgagatgttgggttaa
gtcccgcaacgagcgcaacccttatttttagttaccaattcgttgggttctctagaaaga
ctgccggtgacaaaccggaggaaggtgaggatgacgtcaagtcagcatgccccttatgtc
ctgggctacacacgtgctacaatggctaagacaaagagtcgcgagctcgtaagagtcagc
taatctcataaacttagcccaagttcaga
>EF0520541_Uncultured_haptophyte_250304-65
gttatccggaatcattgggcgtaaagcgcctgtaggttgtttaataagtctgttgttaaa
gactagggcttaactctagaaaagcaatggaaactattagactagagtatggcaggggta
gagggaatttctagtgtagcggtgaaatgcgtagatattagaaagaacaccggcggcgaa
agcgctctactggaccattactgacactcagaggcgaaagctagggtagcaaaagggatt
agatacccctgtagtcctagccgtaaacgatggatactagatgttgtgcttcatgtacag
tatcgtagctaacgcgttaagtatcccgcctggggagtacgctcgcaagggtgaaactca
aaggaattgacgggggcccgcacaagcggtggagcatgtggtttaattcgatgcaacgcg
aagaaccttaccagggcttgacatactacgaatccttctgagaagaaggagtgccttcgg
gaatgtagatacaggtggtgcatggctgtcgtcagctcgtgtcgtgagatgttgggttaa
gtcccgcaacgagcgcaacccttatttttagttaccaacttgttgggttctctagaaaga
ctgccggtgacaaaccggaggaaggtgaggatgacgtcaagtcagcatgccccttatgtc
ctgggctacacacgtgctacaatggctaagacaaagagtcgcgagcttgcaaaagtcagc
taatctcataaacttagcctaagttcaga
>EF0520001_Uncultured_haptophyte_MAMA64-141
gttatccggaatcattgggcgtaaagcgcctgtaggttgtttaataagtctgttgttaaa
gactagggctcaaccctagataagcaatggaaactactagactagagtatggcaggggta
gagggaatttctagtgtagcggtgaaatgcgtagatattagaaagaacaccggtggcgaa
agcgctctactggaccattactgacactcagaggcgaaagctagggtagcaaaagggatt
agatacccctgtagtcctagccgtaaacgatggatactagatgttgcatgtaatgtgcag
tatcctagctaacgcgttaagtatcccgcctggggagtacgctcgcaagggtgaaactca
aaggaattgacgggggcccgcacaagcggtggagcatgtggtttaattcgatgcaacgcg
aagaaccttaccagggcttgacatactacaaatccttttgagaaaaaggagcgccttcgg
gaatgtagatacaggtggtgcatggctgtcgtcagctcgtgtcgtgagatgttgggttaa
gtcccgcaacgagcgcaacccttatttttagttaccaattcgttgggttctctagaaaga
ctgccggtgacaaaccggaggaaggtgaggatgacgtcaagtcagcatgccccttatgtc
ctgggctacacacgtgctacaatggctaagacaaagagtcgcgagcttgcaaaagtcagc
taatctcataaacttagcctaagttcaga
>EF0520451_Uncultured_haptophyte_250304-48
gttatccggaatcattgggcgtaaagcgcctgtaggttgtttaataagtctgttgttaaa
gactagggctcaaccctagagaagcaatggaaactattagactagagtatggcaggggta
gagggaatttctagtgtagcggtgaaatgcgtagatattagaaagaacaccggcggcgaa
agcgctctactggaccattactgacactcagaggcgaaagctagggtagcaaaagggatt
agatacccctgtagtcctagccgtaaacgatggatactagatgttgcatgtaatgtgcag
tatcctagctaacgcgttaagtatcccgcctggggagtacgctcgcaagggtgaaactca
aaggaattgacgggggcccgcacaagcggtggagcatgtggtttaattcgatgcaacgcg
aagaaccttaccagggcttgacatactacagacccttttgagaaaaaggggtgccttcgg
gaatgtagatacaggtggtgcatggctgtcgtcagctcgtgtcgtgagatgttgggttaa
gtcccgcaacgagcgcaacccttatttttagttaccaattcgttgggttctctagaaaga
ctgccggtgacaaaccggaggaaggtgaggatgacgtcaagtcagcatgccccttatgcc
ctgggctacacacgtgctacaatggctaagacaaagagttgcgagcttgcaagagtcagc
taatctcataaacttagcctaagttcaga
>EF0520621_Uncultured_haptophyte_250304-75
gttatccggaatcattgggcgtaaagcgcctgtaggttgtttaataagtccgttgttaaa
gactagggctcaaccctagagcagcaatggaaactactagactagagtatggcaggggta
gagggaatttctagtgtagcggtgaaatgcgtagatattagaaagaacaccggcggcgaa
agcgctctactggaccattactgacactcagaggcgaaagctagggtagcaaaagggatt
agatacccctgtagtcctagccgtaaacgatggatactagatgttgcatataatgtgcag
tatcctagctaacgcgttaagtatcccgcctggggagtacgctcgcaagggtgaaactca
aaggaattgacgggggcccgcacaagcggtggagcatgtggtttaattcgatgcaacgcg
aagaaccttaccagggcttgacatactacagatccctttgaaaaaagggggtgccttcgg
gaatgtagatacaggtggtgcatggctgtcgtcagctcgtgtcgtgagatgttgggttaa
gtcccgcaacgagcgcaacccttatttttagttaccaattcgttgggttctctagaaaga
ctgccggtgacaaaccggaggaaggtgaggatgacgtcaagtcagcatgccccttatgtc
ctgggctacacacgtgctacaatggctaagacaaagagtcgcgagcttgcaagagtcagc
taatctcataaacttagcctaagttcaga
>EF0518031_Uncultured_haptophyte_MC597-41
gttatccggaatcattgggcgtaaagcgcctgtaggttgtttaataagtccgttgttaaa
gactagggctcaaccctagagcagcaatggaaactactagactagagtatggcaggggta
gagggaatttctagtgtagcggtgaaatgcgtagatattagaaagaacaccagcggcgaa
agcgctctactggaccattactgacactcagaggcgaaagctagggtagcaaaagggatt
agatacccctgtagtcctagccgtaaacgatggatactagatgttgcatataatgtgcag
tatcctagctaacgcgttaagtatcccgcctggggagtacgctcgcaagggtgaaactca
aaggaattgacgggggcccgcacaagcggtggagcatgtggtttaattcgatgcaacgcg
aagaaccttaccagggcttgacatactacagattcctttgaaaaaaggaagtgccttcgg
gaatgtagatacaggtggtgcatggctgtcgtcagctcgtgtcgtgagatgttgggttaa
gtcccgcaacgagcgcaacccttatttttagttaccaactcgttgggttctctagaaaga
ctgccggtgacaaaccggaggaaggtgaggatgacgtcaagtcagcatgccccttatgtc
ctgggctacacacgtgctacaatggctaagacaaagagtcgcgagcttgcaagagtcagc
taatctcataaacttagcctaagttcaga
>EF0522361_Uncultured_haptophyte_MC622-76
gttatccggaatcattgggcgtaaagcgcctgtaggttgtttaataagtccgttgttaaa
gactagggctcaaccctagagcagcaatggaaactactagactagagtatggcaggggta
gagggaatttctagtgtagcggtgaaatgcgtagatattagaaagaacaccagcggcgaa
agcgctctactggaccattactgacactcagaggcgaaagctagggtagcaaaagggatt
agatacccctgtagtcctagccgtaaacgatggatactagatgttgcatataatgtgcag
tatcctagctaacgcgttaagtatcccgcctggggagtacgctcgcaagggtgaaactca
aaggaattgacgggggcccgcacaagcggtggagcatgtggtttaattcgatgcaacgcg
aagaaccttaccagggcttgacatactacagattcctttgaaaaaaggaagtgccttcgg
gaatgtagatacaggtggtgcatggctgtcgtcagctcgtgtcgtgagatgttgggttaa
gtcccgcaacgagcgcaacccttatttttagttaccaactcgttgggttctctagaaaga
ctgccggtgacaaaccggaggaaggtgaggatgacgtcaagtcagcatgccccttatgtc
ctgggctacacacgtgctacaatggctaagacaaagagtcgcgagcttgcaagagtcagc
taatctcataaacttagcctaagttcaga
>HM1334171_Uncultured_marine_haptophyte_Biosope_T65_16S35b
-ttatccggaatcattgggcgtaaagcgcctgtaggttgtttaataagtccgttgttaaa
gactagggctcaaccctagagcagcaatggaaactactagactagagtatggcaggggta
gagggaatttctagtgtagcggtgaaatgcgtagatattagaaagaacaccagcggcgaa
agcgctctactggaccattactgacactcagaggcgaaagctagggtagcaaaagggatt
agatacccctgtagtcctagccgtaaacgatggatactagatgttgcatataatgtgcag
tatcctagctaacgcgttaagtatcccgcctggggagtacgctcgcaagggtgaaactca
aaggaattgacgggggcccgcacaagcggtggagcatgtggtttaattcgatgcaacgcg
aagaaccttaccagggcttgacatactacagatccctttgaaaaaagggagtgccttcgg
gaatgtagatacaggtggtgcatggctgtcgtcagctcgtgtcgtgagatgttgggttaa
gtcccgcaacgagcgcaacttttatttttagttaccaactcgttgggttctctagaaaga
ctgccggtgacaaaccggaggaaggtgaggatgacgtcaagtcagcatgccccttatgtc
ctgggctacacacgtgctacaatggctaagacaaagagtcgcgagcttgcaaaagtcagc
taatctcataaacttagctt---------
>EF0520951_Uncultured_haptophyte_MC615-20
gttatccggaatcattgggcgtaaagcgcctgtaggttgtttattaagtctgttgttaaa
gactagggcttaaccctagaaaagcaatggaaactgatagactagagtatggcaggggta
gagggaatttctagtgtagcggtgaaatgcgtagatattagaaagaacaccagcggcgaa
agcgctctactggaccattactgacactcagaggcgaaagctagggtagcaaaagggatt
agatacccctgtagtcctagccgtaaacgatggatactagatgttgtgcttaaagtacag
tatcgtagctaacgcgttaagtatcccgcctggggagtacgctcgcaagggtgaaactca
aaggaattgacgggggcccgcacaagcggtggagcatgtggtttaattcgatgcaacgcg
aagaaccttaccagggcttgacatactacaaattctttggagacagagaagtgccttcgg
gaatgtagatacaggtggtgcatggctgtcgtcagctcgtgtcgtgagatgttgggttaa
gtcccgcaacgagcgcaacccttatttttagttaccaattcgttgggttctctagaaaga
ctgccggtgacaaaccggaggaaggtgaggatgacgtcaagtcagcatgccccttatgtc
ctgggctacacacgtgctacaatggttaagacaaagagtcgctagcttgcgaaagtttgc
taatctcataaacttagcctaagttcaga
>EF0522131_Uncultured_haptophyte_MC622-52
gttatccggaatcattgggcgtaaagcgcctgtaggttgtttatcaagtctgttgttaaa
gactagggcttaaccctagaaaagcaatggaaactgatagactagagtatggcaggggta
gagggaatttctagtgtagcggtgaaatgcgtagatattagaaagaacaccggtggcgaa
agcgctctactggaccattcctgacactcagaggcgaaagctagggtagcaaaagggatt
agatacccctgtagtcctagccgtaaacgatggatactagatgttgtgcttcatgtacag
tatcctagctaacgcgttaagtatcccgcctggggagtacgctcgcaagggtgaaactca
aaggaattgacgggggcccgcacaagcggtggagcatgtggtttaattcgatgcaacgcg
aagaaccttaccagggcttgacatactacaaattttttggaaacagaaaagtgccttcgg
gaatgtagatacaggtggtgcatggctgtcgtcagctcgtgtcgtgagatgttgggttaa
gtcccgcaacgagcgcaacccttatttttagttaccaattcgttgggttctctagaaaga
ctgccggtgacaaaccggaggaaggtgaggatgacgtcaagtcagcatgccccttatgtc
ctgggctacacacgtgctacaatggctaagacaaagagttgcgagctcgcgagagtcagc
taatctcataaacttagcctaagttcaga
>EF0522211_Uncultured_haptophyte_MC622-61
gttatccggaatcattgggcgtaaagcgcctgtaggttgtttatcaagtctgttgttaaa
gactagggcttaaccctagaaaagcaatggaaactgatagactagagtatggcaggggta
gagggaatttctagtgtagcggtgaaatgcgtagatattagaaagaacaccggtggcgaa
agcgctctactggaccattactgacactcagaggcgaaagctagggtagcaaaagggatt
agatacccctgtagtcctagccgtaaacgatggatactagatgttgtgcttcatgtacag
tatcctagctaacgcgttaagtatcccgcctggggagtacgctcgcaagggtgaaactca
aaggaattgacgggggcccgcacaagcggtggagcatgtggtttaattcgatgcaacgcg
aagaaccttaccagggcttgacatactacaaattttttgtaaacagaaaagtgccttcgg
gaatgtagatacaggtggtgcatggctgtcgtcagctcgtgtcgtgagatgttgggttaa
gtcccgcaacgagcgcaacccttatttttagttactaattcgttaggttttctagaaaga
ctgccggtgacaaaccggaggaaggtgaggatgacgtcaagtcagcatgccccttatgcc
ctgggctacacacgtgctacaatggctaagacaaagagtcgcgagctcgcgagagtcagc
taatctcataaacttagcctaagttcaga
>EF0522421_Uncultured_haptophyte_MC622-82
gttatccggaatcattgggcgtaaagcgcctgtaggttgtttatcaagtctgttgttaaa
gactagggcttaaccctagaaaagcaatggaaactgatagactagagtatggcaggggta
gagggaatttctagtgtagcggtgaaatgcgtagatattagaaagaacaccggtggcgaa
agcgctctactggaccattactgacactcagaggcgaaagctagggtagcaaaagggatt
agatacccctgtagtcctagccgtaaacgatggatactagatgttgtgcttcatgtacag
tatcctagctaacgcgttaagtatcccgcctggggagtacgctcgcaagggtgaaactca
aaggaattgacgggggcccgcacaagcggtggagcatgtggtttaattcgatgcaacgcg
aagaaccttaccagggcttgacatactacaaattttttggaaacagaaaagtgccttcgg
gaatgtagatacaggtggtgcatggctgtcgtcagctcgtgtcgtgagatgttgggttaa
gtcccgcaacgagcgcaacccttatttttagttaccaattcgttgggttctctagaaaga
ctgccggtgacaaaycggaggaaggtgaggakgacgtcaagtcagcatgccccttatgtc
ctgggytacacacgtgctacaatggttaagacaaagagtsgctagcttgcaaaagtttgc
taatstcataaacttagcctaagttcaga
>EF0521391_Uncultured_haptophyte_MC615-68
gttatccggaatcattgggcgtaaagcgcctgtaggttgtttatcaagtctgttgttaaa
gactagggcttaaccctagaaaagcaatggaaactgatagactagagtatggcaggggta
gagggaatttctagtgtagcggtgaaatgcgtagatattagaaagaacaccggtggcgaa
agcgctctactggaccattactgacactcagaggcgaaagctagggtagcaaaagggatt
agatacccctgtagtcctagccgtaaacgatggatactagatgttgtgcttcatgtacag
tatcctagctaacgcgttaagtatcccgcctggggagtacgctcgcaagggtgaaactca
aaggaattgacgggggcccgcacaagcggtggagcatgtggtttaattcgatgcaacgcg
aagaaccttaccaggacttgacatactacaaattttttggaaacagaaaagtgccttcgg
gaatgtagatacaggtggtgcatggctgtcgtcagctcgtgtcgtgagatgttgggttaa
gtcccgcaacgagcgcaacccttatttttagttaccaattcgttgggttttctagaaaga
ctgccggtgacaaaccggaggaaggtgaggatgacgtcaagtcagcatgccccttatgtc
ctgggctacacacgtgctacaatggttaggacaaagagtcgcaagtttgcaaaaacaagc
taatctcgtaaacctaacctaagttcaga
>EF0522001_Uncultured_haptophyte_MC622-35
gttatccggaatcattgggcgtaaagcgcctgtaggttgtttattaagtctgttgttaaa
gactagggcttaaccctagaaaagcaatggaaactaatagactcgagtatggcaggggta
gagggaatttctagtgtagcggtgaaatgcgtagatattagaaagaacaccggtggcgaa
agcgctctactggaccattactgacactcagaggcgaaagctagggtagcaaaagggatt
agatacccctgtagtcctagccgtaaacgatggatactagatgctgtgcattaagtacag
tatcgtagctaacgcgttaagtatcccgcctggggagtacgctcgcaagggtgaaactca
aaggaattgacgggggcccgcacaagcggtggagcatgtggtttaattcgatgcaacgcg
aagaaccttaccagggcttgacatactacgaattcttttgaaaaagagaagtgccttcgg
gaatgtagatacaggtggtgcatggctgtcgtcagctcgtgtcgtgagatgttgggttaa
gtcccgcaacgagcgcaacccttatttttagttaccaattcgttgggttctctagaaaga
ctgccggtgacaaaccggaggaaggtgaggatgacgtcaagtcagcatgccccttatgtc
ctgggctacacacgtgctacaatggttaagacaaagagtcgcgagcttgtgaaagtcagc
taatctcataaacttagcctaagttcaga
>EF0519791_Uncultured_haptophyte_MAMA64-117
gttatccggaatcattgggcgtaaagcgcctgtaggttgtttattaagtctgttgttaaa
gactagggcttaaccctagaaaagcaatggaaactaatagactagagtatggcaggggta
gagggaatttctagtgtagcggtgaaatgcgtagatattagaaagaacaccggtggcgaa
agcgctctactggaccattactgacactcagaggcgaaagctagggtagcaaaagggatt
agatacccctgtagtcctagccgtaaacgatggatactagatgttgtgcattaagtacag
tatcgtagctaacgcgttaagtatcccgcctggggagtacgctcgcaagggtgaaactca
aaggaattgacgggggcccgcacaagcggtggagcatgtggtttaattcgatgcaacgcg
aagaaccttaccagggcttgacatactacgaattcttttgaaagagagaagtgccttcgg
gaatgtagatacaggtggtgcatggctgtcgtcagctcgtgtcgtgagatgttgggttaa
gtcccgcaacgagcgcaacccttatttttagttaccaattcgttgggttttttagaaaga
ctgccggtgacaaaccggaggaaggtgaggatgacgtcaagtcagcatgccccttatgtc
ctgggctacacacgtgctacaatggttaagacaaagagttgcgagcttgcaaaagccagc
taatctcataaacttagcctaagttcaga
>EF0519681_Uncultured_haptophyte_MAMA64-102
gttatccggaatcattgggcgtaaagcgcctgtaggttgtttattaagtctgttgttaaa
gactagggctcaaccctagaaaagcaatggaaactaatagactcgagtatggcaggggta
gagggaatttctagtgtagcggtgaaatgcgtagatattagaaagaacaccggtggcgaa
agcgctctactggaccattactgacactcagaggcgaaagctagggtagcaaaagggatt
agatacccctgtagtcctagccgtaaacgatggatactagatgttgtgcattacgtacag
tatcgtagctaacgcgttaagtatcccgcctggggagtacgctcgcaagggtgaaactca
aaggaattgacgggggcccgcacaagcggtggagcatgtggtttaattcgatgcaacgcg
aagaaccttaccagggcttgacatactacggatttttttgaaagagaaaagtgccttcgg
gaatgtagatacaggtggtgcatggctgtcgtcagctcgtgtcgtgagatgttgggttaa
gtcccgcaacgagcgcaacccttatttttagttaccaactcgttgggttctctagaaaga
ctgccggtgacaaaccggaggaaggtgaggatgacgtcaagtcagcatgccccttatgtc
ctgggctacacacgtgctacaatggttaagacaaagagttgcgagcttgtaaaagtcagc
taatctcgtaaacttagcctaagttcaga
>EF0521661_Uncultured_haptophyte_MC615-99
gttatccggaatcattgggcgtaaagcgcctgtaggttgtttattaagtctgttgttaaa
gactagggctcaaccctagaaaagcaatggaaactaatagactcgagtatggcaggggta
gagggaatttctagtgtagcggtgaaatgcgtagatattagaaagaacaccggtggcgaa
agcgctctactggaccattactgacactcagaggcgaaagctagggtagcaaaagggatt
agatacccctgtagtcctagccgtaaacgatggatactagatgttgtgcattacgtacag
tatcgtagctaacgcgttaagtatcccgcctggggagtacgctcgcaagggtgaaactca
aaggaattgacgggggcccgcacaagcggtggagcatgtggtttaattcgatgcaacgcg
aagaaccttaccagggcttgacatactacggatttttttgaaagagaaaagtgccttcgg
gaatgtagatacaggtggtgcatggctgtcgtcagctcgtgtcgtgagatgttgggttaa
gtcccgcaacgagcgcaacccttatttttagttaccaactcgttgggttctctagaaaga
ctgccggtgacaaaccggaggaaggtgaggatgacgtcaagtcagcatgccccttatgtc
ctgggctacacacgggctacaatggttaagacgaagagttgcgagcttgtaaaagtcagc
taatctcgtaaacttagcctaagttcaga
>EF0520301_Uncultured_haptophyte_250304-31
gttatccggaatcattgggcgtaaagcgcctgtaggttgtttattaagtctgttgttaaa
gactagggctcaaccctagaaaagcaatggaaactaatagactcgagtatggcaggggta
gagggaatttctagtgtagcggtgaaatgcgtagatattagaaagaacaccggtggcgaa
agcgctctactggaccattactgacactcagaggcgaaagctagggtagcaaaagggatt
agatacccctgtagtcctagccgtaaacgatggatactagatgttgtgcattacgtacag
tatcgtagctaacgcgttaagtatcccgcctggggagtacgctcgcaagggtgaaactca
aaggaattgacgggggcccgcacaagcggtggagcatgtggtttaattcgatgcaacgcg
aagaaccttaccagggcttgacatactacggatttttttgaaagagaaaagtgccttcgg
gaatgtagatacaggtggtgcatggctgtcgtcagctcgtgtcgtgagatgttgggttaa
gtcccgcaacgagcgcaacccttatttttagttaccaactcgttgggttctctagaaaga
ctgccggtgacaaaccggaggaaggtgaggatgacgtcaagtcagcatgccccttatgtc
ctgggctacacacgtgctacaatggttaagacaaagagttgcgagcttgtaaaagtcagc
taatctcgtaaacttagcctaagttcaga
>EF0520581_Uncultured_haptophyte_250304-71
gttatccggaatcattgggcgtaaagcgcctgtaggttgtttattaagtctgttgttaaa
gactagggctcaaccctagaaaagcaatggaaactaatagactcgagtatggcaggggta
gagggaatttctagtgtagcggtgaaatgcgtagatattagaaagaacaccggtggcgaa
agcgctctactggaccattactgacactcagaggcgaaagctagggtagcaaaagggatt
agatacccctgtagtcctagccgtaaacgatggatactagatgttgtgcattacgtacag
tatcgtagctaacgcgttaagtatcccgcctggggagtacgctcgcaagggtgaaactca
aaggaattgacgggggcccgcacaagcggtggagcatgtggtttaattcgatgcaacgcg
aagaaccttaccagggcttgacatactacggatttttttgaaagagaaaagtgccttcgg
gaatgtagatacaggtggtgcatggctgtcgtcagctcgtgtcgtgagatgttgggttaa
gtcccgcaacgagcgcaacccttatttttagttaccaactcgttgggttctctagaaaga
ctgccggtgacaaaccggaggaaggtgaggatgacgtcaagtcagcatgccccttatgtc
ctgggctacacacgtgctacaatggttaagacaaagagttgcgagcttgtaaaagtcagc
taatctcgtaaacttagcctaagttcaga
>EF0521831_Uncultured_haptophyte_MC622-16
gttatccggaatcattgggcgtaaagcgcctgtaggttgtttattaagtctgttgttaaa
gactagggcttaaccctagaaaagcaatggaaactaatagactagagtatggcaggggta
gagggaatttctggtgtagcggtgaaatgcgtagatattagaaagaacaccggtggcgaa
agcgctctactggaccattactgacactcagaggcgaaagctagggtagcaaaagggatt
agatacccctgtagtcctagccgtaaacgatggatactagatgttgtgcttcatgtacag
tatcgtagctaacgcgttaagtatcccgcctggggagtacgctcgcaagggtgaaactca
aaggaattgacgggggcccgcacaagcggtggagcatgtggtttaattcgatgcaacgcg
aagaaccttaccagggcttgacatactacgaattttcttgaaagagaaaagtgccttcgg
gaatgtagatacaggtggtgcatggctgtcgtcagctcgtgtcgtgagatgttgggttaa
gtcccgcaacgagcgcaacccttatttttagttaccaattcgttgggttctctagaaaga
ctgccggtgacaaaccggaggaaggtgaggatgacgtcaagtcagcatgccccttatgtc
ctgggctacacacgtgctacaatggttaagacaaagagtcgcgagctcgcaagagtcagc
taatctcgtaaacttagcctaagttcaga
>JX8693531_Uncultured_haptophyte_env_Pavin_epi_T_S61B
gttatccggaatgattgggcgtaaagcgcctgtaggttgtttattaagtccgttgttaaa
gcctagggcttaaccctagaaaagcaatggaaactagtagactagagtatggcaggggta
gagggaatttctagtgtagcggtgaaatgcgtagatattagaaagaacaccggtggcgaa
agcgctctactggaccattactgacactcagaggcgaaagctagggtagcaaaagggatt
agatacccctgtagtcctagccgtaaacgatggatactagatgttgtgcattatgtacag
tatcgtagctaacgcgttaagtatcccgcctggggagtacgctcgcaagggtgaaactca
aaggaattgacgggggcccgcacaagcggtggagcatgtggtttaattcgatgcaacgcg
aagaaccttaccagggcttgacatactacgaattttcttgaaagagaaaagtgccttcgg
gaatgtagatacaggtggtgcatggctgtcgtcagctcgtgtcgtgagatgttgggttaa
gtcccgcaacgagcgcaacccttatttttagttaccaattcgttgggttctctagaaaga
ctgccggtgacaaaccggaggaaggtgaggatgacgtcaagtcagcatgccccttatgtc
ctgggctacacacgtgctacaatggttaagacaaagagttgcgagcttgtaaaagtcagc
taatctcgtaaacttagcctaagttcaga
>NC_0369371_Chrysochromulina_parva
gttatccggaatgattgggcgtaaagcgcctgtaggttgtttattaagtccgttgttaaa
gcctagggctcaaccctagaaaagcaatggaaactagtagactagagtatggcaggggta
gagggaatttctagtgtagcggtgaaatgcgtagatattagaaagaacaccggtggcgaa
agcgctctactggaccattactgacactcagaggcgaaagctagggtagcaaaagggatt
agatacccctgtagtcctagccgtaaacgatggatactagatgttgtgcattatgtacag
tatcgtagctaacgcgttaagtatcccgcctggggagtacgctcgcaagggtgaaactca
aaggaattgacgggggcccgcacaagcggtggagcatgtggtttaattcgatgcaacgcg
aagaaccttaccagggcttgacatactacgaattttcttgaaagagaaaagtgccttcgg
gaatgtagatacaggtggtgcatggctgtcgtcagctcgtgtcgtgagatgttgggttaa
gtcccgcaacgagcgcaacccttatttttagttaccaattcgttgggttctctagaaaga
ctgccggtgacaaaccggaggaaggtgaggatgacgtcaagtcagcatgccccttatgtc
ctgggctacacacgtgctacaatggttaagacaaagagttgcgaacttgtaaaagtcagc
taatctcgtaaacttagcctaagttcaga
>KJ2019072_Chrysochromulina_sp_CCMP291
gttatccggaatgattgggcgtaaagcgcctgtaggttgtttattaagtccgttgttaaa
gcctagggctcaaccctagaaaagcaatggaaactagtagactagagtatggcaggggta
gagggaatttctagtgtagcggtgaaatgcgtagatattagaaagaacaccggtggcgaa
agcgctctactggaccattactgacactcagaggcgaaagctagggtagcaaaagggatt
agatacccctgtagtcctagccgtaaacgatggatactagatgttgtgcattatgtacag
tatcgtagctaacgcgttaagtatcccgcctggggagtacgctcgcaagggtgaaactca
aaggaattgacgggggcccgcacaagcggtggagcatgtggtttaattcgatgcaacgcg
aagaaccttaccagggcttgacatactacgaattttcttgaaagagaaaagtgccttcgg
gaatgtagatacaggtggtgcatggctgtcgtcagctcgtgtcgtgagatgttgggttaa
gtcccgcaacgagcgcaacccttatttttagttaccaattcgttgggttctctagaaaga
ctgccggtgacaaaccggaggaaggtgaggatgacgtcaagtcagcatgccccttatgtc
ctgggctacacacgtgctacaatggttaagacaaagagttgcgaacttgtaaaagtcagc
taatctcgtaaacttagcctaagttcaga
>MG5203311_Chrysochromulina_parva
gttatccggaatgattgggcgtaaagcgcctgtaggttgtttattaagtccgttgttaaa
gcctagggctcaaccctagaaaagcaatggaaactagtagactagagtatggcaggggta
gagggaatttctagtgtagcggtgaaatgcgtagatattagaaagaacaccggtggcgaa
agcgctctactggaccattactgacactcagaggcgaaagctagggtagcaaaagggatt
agatacccctgtagtcctagccgtaaacgatggatactagatgttgtgcattatgtacag
tatcgtagctaacgcgttaagtatcccgcctggggagtacgctcgcaagggtgaaactca
aaggaattgacgggggcccgcacaagcggtggagcatgtggtttaattcgatgcaacgcg
aagaaccttaccagggcttgacatactacgaattttcttgaaagagaaaagtgccttcgg
gaatgtagatacaggtggtgcatggctgtcgtcagctcgtgtcgtgagatgttgggttaa
gtcccgcaacgagcgcaacccttatttttagttaccaattcgttgggttctctagaaaga
ctgccggtgacaaaccggaggaaggtgaggatgacgtcaagtcagcatgccccttatgtc
ctgggctacacacgtgctacaatggttaagacaaagagttgcgaacttgtaaaagtcagc
taatctcgtaaacttagcctaagttcaga
>LK3918241_Chrysochromulina_elegans_F928
----------------------aaagcgcctgtaggttgtttattaagtctgttgttaaa
gactagggcttaaccctagaaaagcaatggaaactaatagactagagtatggcaggggta
gagggaatttctagtgtagcggtgaaatgcgtagatattagaaagaacaccggtggcgaa
agcgctctactggaccattactgacactcagaggcgaaagctagggtagcaaaagggatt
agatacccctgtagtcctagccgtaaacgatggatactagatgttgtgcattatgtacag
tatcgtagctaacgcgttaagtatcccgcctggggagtacgctcgcaagggtgaaactca
aaggaattgacgggggcccgcacaagcggtggagcatgtggtttaattcgatgcaacgcg
aagaaccttaccagggcttgacatactacgaattcttttgaaagagagaagtgccttcgg
gaatgtagatacaggtggtgcatggctgtcgtcagctcgtgtcgtgagatgttgggttaa
gtcccgcaacgagcgcaacccttatttttagttaccaattcgttgggttttttagaaaga
ctgccggtgacaaaccggaggaaggtgaggatgacgtcaagtcagcatgccccttatgtc
ctgggctacacacgtgctaca---------------------------------------
-----------------------------
>EF0522161_Uncultured_haptophyte_MC622-55
gttatccggaatcattgggcgtaaagcgcctgtaggttgtttaataagtctgttgttaaa
gactagggcttaaccctagaaaagcaatggaaactactagactagagtatggcaggggta
gagggaatttctagtgtagcggtgaaatgcgtagatattagaaagaacaccggtggcgaa
agcgctctactggaccattactgacactcagaggcgaaagctagggtagcaaaagggatt
agatacccctgtagtcctagccgtaaacgatggatactagatgttgtgttttatatacag
tatcgtagctaacgcgttaagtatcccgcctggggagtacgctcgcaagggtgaaactca
aaggaattgacgggggcccgcacaagcggtggagcatgtggtttaattcgatgcaacgcg
aagaaccttaccagggcttgacatactacagattctttagagatagagaagtgccttcgg
gaatgtagatacaggtggtgcatggctgtcgtcagctcgtgtcgtgagatgttgggttaa
gtcccgcaacgagcgcaacccttatttttagttaccaattcgttgggttctctagaaaga
ctgccggtgacaaaccggaggaaggtgaggatgacgtcaagtcagcatgccccttatgtc
ctgggctacacacgtgctacaatggctaagacaaagagttgcgagctcgcgagagtaagc
taatctcataaacttagcctaagttcaga
>EF0521111_Uncultured_haptophyte_MC615-38
gttatccggaatcattgggcgtaaagcgcctgtaggttgtttaataagtctgttgttaaa
gactagggctcaaccctagaaaagcaatggaaactgttagactagagtatggcaggggta
gagggaatttctagtgtagcggtgaaatgcgtagatattagaaagaacaccggtggcgaa
agcgctctactggaccattactgacactcagaggcgaaagctagggtagcaaaagggatt
agatacccctgtagtcctagccgtaaacgatggatactagatgttgtrtgttatgtacag
tatcgtagctaacgcgttaagtatcccgcctggggagtacgctcgcaagggtgaaactca
aaggaattgacgggggcccgcacaagcggtggagcatgtggtttaattcgatgcaacgcg
aagaaccttaccagggcttgacatactacagattcttttgagagagagaagtgccttcgg
gaatgtagatacaggtggtgcatggctgtcgtcagctcgtgtcgtgagatgttgggttaa
gtcccgcaacgagcgcaacccttatttttagttaccaattcgttgggttctctagaaaga
ctgccggtgacaaaccggaggaaggtgaggatgacgtcaagtcagcatgccccttatgtc
ctggactacacacgtgctacaatggctaagacaaagagttgcgagctcgcgagagtaagc
taatctcataaacttagcctaagttcaga
>EF0520711_Uncultured_haptophyte_250304-86
gttatccggaatcattgggcgtaaagcgcctgtaggttgtttaataagtctgttgttaaa
gactagggctcaaccctagaaaagcaatggaaactgttagactagagtatggcaggggta
gagggaatttctagtgtagcggtgaaatgcgtagatattagaaagaacaccggtggcgaa
agcgctctactggaccattactgacactcagaggcgaaagctagggtagcaaaagggatt
agatacccctgtagtcctagccgtaaacgatggatactagatgttgtatgttatttacag
tatcgtagctaacgcgttaagtatcccgcctggggagtacgctcgcaagggtgaaactca
aaggaattgacgggggcccgcacaagcggtggagcatgtggtttaattcgatgcaacgcg
aagaaccttaccagggcttgacatactacagattcttttgagagagagaagtgccttcgg
gaatgtagatacaggtggtgcatggctgtcgtcagctcgtgtcgtgagatgttgggttaa
gtcccgcaacgagcgcaacccttatttttagttaccaattcgttgggttctctagaaaga
ctgccggtgacaaaccggaggaaggtgaggatgacgtcaagtcagcatgccccttatgcc
ctgggctacacacgtgctacaatggctaagacaaagagttgcaagctcgcgagagtaagc
taatctcataaacttagcctaagttcaga
>EF0518131_Uncultured_haptophyte_MC597-51
gttatccggaatcattgggcgtaaagcgcctgtaggttgtttaataagtctgttgttaaa
gactagggcttaaccctagaaaagcaatggaaactactagactagagtatggcaggggta
gagggaatttctagtgtagcggtgaaatgcgtagatattagaaagaacaccggtggcgaa
agcgctctactggaccattactgacactcagaggcgaaagctagggtagcaaaagggatt
agatacccctgtagtcctagccgtaaacaatggatactagatgttgtgtattatatacag
tatcgtagctaacgcgttaagtatcccgcctggggagtacgctcgcaagggtgaaactca
aaggaattgacgggggcccgcacaagcggtggagcatgtggtttaattcgatgcaacgcg
aagaaccttaccaggacttgacatactacaaattcttttgagaaaaagaagtgccttcgg
gaatgtagatacaggtggtgcatggctgtcgtcagctcgtgtcgtgagatgttgggttaa
gtcccgcaacgagcgcaacccttatttttagttaccaattcgttgggttctctggaaaga
ctgccggtgacaaaccggaggaaggtgaggatgacgtcaagtcagcatgccccttatgtc
ctgggctacacacgtgctacaatggttaagacaaagagtcgcgagctcgcaagggtcagc
taatctcataaacttagcctaagttcaga
>EF0518891_Uncultured_haptophyte_MC601-87
gttatccggaatcattgggcgtaaagcgcctgtaggttgtttaataagtctgttgttaaa
gactagggcttaaccctagaaaagcaatggaaactactagactagagtatggcaggggta
gagggaatttctagtgtagcggtgaaatgcgtagatattagaaagaacaccggtggcgaa
agcgctctactggaccattactgacactcagaggcgaaagctagggtagcaaaagggatt
agatacccctgtagtcctagccgtaaacgatggatactagatgttgtgtattatatacag
tatcgtagctaacgcgttaagtatcccgcctggggagtacgctcgcaagggtgaaactca
caggaattgacgggggcccgcacaagcggtggagcatgtggtttaattcgatgcaacgcg
aagaaccttaccaggacttgacatactacaaattcttttgagaaaaagaagtgccttcgg
gaatgtagatacaggtggtgcatggctgtcgtcagctcgtgtcgtgagatgttgggttaa
gtcccgcaacgagcgcaacccttatttttagttaccaattcgttgggttctctagaaaga
ctgccggtgacaaaccggaggaaggtgaggatgacgtcaagtcagcatgccccttatgtc
ctgggctacacacgtgctacaatggttaagacaaagagtcgcgagctcgcaagggtcagc
taatctcataaacttagcctaagttcaga
>EF0522201_Uncultured_haptophyte_MC622-60
gttatccggaatcattgggcgtaaagcgcctgtaggttgtttaataagtctgttgttaaa
gactagggcttaaccctagaaaagcaatggaaactactagactagagtatggcaggggta
gagggaatttctagtgtagcggtgaaatgcgtagatattagaaagaacaccagtggcgaa
agcgctctactggaccattactgacactcagaggcgaaagctagggtagcaaaagggatt
agatacccctgtagtcctagccgtaaacgatggatactagatgttgtgttttatagacag
tatcgtagctaacgcgttaagtatcccgcctggggagtacgctcgcaagggtgaaactca
aaggaattgacgggggcccgcacaagcggtggagcatgtggtttaattcgatgcaacgcg
aagaaccttaccaggacttgacatactacaaattcttttgagaaaaagaagtgccttcgg
gaatgtagatacaggtggtgcatggctgtcgtcagctcgtgtcgtgagatgttgggttaa
gtcccgcaacgagcgcaacccttatttttagttaccaattcgttgggttctctagaaaga
ctgccggtgacaaaccggaggaaggtgaggatgacgtcaagtcagcatgccccttatgtc
ctgggctacacacgtgctacaatggttaagacaaagagttgcgagctcgcgagagtcagc
taatctcataaacttagcctaagttcaga
>EF0521771_Uncultured_haptophyte_MC622-8
gttatccggaatcattgggcgtaaagcgcctgtaggttgtttaataagtctgttgttaaa
gactagggcttaaccctagaaaagcaatggaaactactagactagagtatggcaggggta
gagggaatttctagtgtagcggtgaaatgcgtagatattagaaagaacaccagtggcgaa
agcgctctactggaccattactgacactcagaggcgaaagctagggtagcaaaagggatt
agatacccctgtagtcctagccgtaaacgatggatactagatgttgtgttttatagacag
tatcgtagctaacgcgttaagtatcccgcctggggagtacgctcgcaagggtgaaactca
aaggaattgacgggggcccgcacaagcggtggagcatgtggtttaattcgatgcaacgcg
aagaaccttaccaggacttgacatactacaaattcttttgagaaaaagaagtgccttcgg
gaatgtagatacaggtggtgcatggctgtcgtcagctcgtgtcgtgagatgttgggttaa
gtcccgcaacgagcgcaacccttatttttagttaccaattcgttgggttctctagaaaga
ctgccggtgacaaaccggaggaaggtgaggatgacgtcaagtcagcatgccccttatgtc
ctgggctacacacgtgctacaatggttaagacaaagagttgcgagctcgcgagagtcagc
taatctcataaacttagcctaagttcaga
>EF0520041_Uncultured_haptophyte_250304-5
gttatccggaatcattgggcgtaaagcgcctgtaggttgtttaataagtctgttgttaaa
gactagggcttaaccctagaaaagcaatggaaactactagactagagtatggcaggggta
gagggaatttctagtgtagcggtgaaatgcgtagatattagaaagaacaccagtggcgaa
agcgctctactggaccattactgacactcagaggcgaaagctagggtagcaaaagggatt
agatacccctgtagtcctagccgtaaacgatggatactagatgttgtgttttatagacag
tatcgtagctaacgcgttaagtatcccgcctggggagtacgctcgcaagggtgaaactca
aaggaattgacgggggcccgcacaagcggtggagcatgtggtttaattcgatgcaacgcg
aagaaccttaccaggacttgacatactacaaattcttttgagaaaaagaagtgccttcgg
gaatgtagatacaggtggtgcatggctgtcgtcagctcgtgtcgtgagatgttgggttaa
gtcccgcaacgagcgcaacccttatttttagttaccaattcgttgggttctctagaaaga
ctgccggtgacaaaccggaggaaggtgaggatgacgtcaagtcagcatgccccttatgtc
ctgggctacacacgtgctacaatggttaagacaaagagttgcgagctcgcgagagtcagc
taatctcataaacttagcctaagttcaga
>EF0520781_Uncultured_haptophyte_250304-94
gttatccggaatcattgggcgtaaagcgcctgtaggttgtttaataagtctgttgttaaa
gactagggctcaaccctagaaaagcaatggaaactactagactagagtatggcaggggta
gagggaatttctagtgtagcggtgaaatgcgtagatattagaaagaacaccggtggcgaa
agcgctctactggaccattactgacactcagaggcgaaagctagggtagcaaaagggatt
agatacccctgtagtcctagccgtaaacgatggatactacatgttgtgctttatgtacag
tatggtagctaacgcgttaagtatcccgcctggggagtacgctcgcaagggtgaaactca
aaggaattgacgggggcccgcacaagcggtggagcatgtggtttaattcgatgcaacgcg
aagaaccttaccaggacttgacatactacaaattcttttgagaaaaagaagtgccttcgg
gaatgtagatacaggtggtgcatggctgtcgtcagctcgtgtcgtgagatgttgggttaa
gtcccgcaacgagcgcaacccttatttttagttaccaattcgttgggttctctagaaaga
ctgccggtgacaaaccggaggaaggtgaggatgacgtcaagtcagcatgccccttatgtc
ctgggctacacacgtgctacaatggttaagacaaagagtcgcgagctcgcaagagtcagc
taatctcataaacttagcccaagttcaga
>EF0522291_Uncultured_haptophyte_MC622-69
gttatccggaatcattgggcgtaaagcgcctgtaggttgtttaataagtctgttgttaaa
gactagggcttaaccctagaaaagcaatggaaactactagactagagtatggcaggggta
gagggaatttctagtgtagcggtgaaatgcgtagatattagaaagaacaccggtggcgaa
agcgctctactggaccattactgacactcagaggcgaaagctagggtagcaaaagggatt
agatacccctgtagtcctagccgtaaacgatggatactacatgttgtgcattatgtacag
tatggtagctaacgcgttaagtatcccgcctggggagtacgctcgcaagggtgaaactca
aaggaattgacgggggcccgcacaagcggtggagcatgtggtttaattcgatgcaacgcg
aagaaccttaccaggacttgacatactacaaattcttttgagaaaaagaagtgccttcgg
gaatgtagatacaggtggtgcatggctgtcgtcagctcgtgtcgtgagatgttgggttaa
gtcccgcaacgagcgcaacccttatttttagttaccaattcgttgggttctctagaaaga
ctgccggtgacaaaccggaggaaggtgaggatgacgtcaagtcagcatgccccttatgtc
ctgggctacacacgtgctacaatggttaagacaaagagtcgcgagctcgcaagagtcagc
taatctcataaacttagcccaagttcaga
>EF0519761_Uncultured_haptophyte_MAMA64-114
gttatccggaatcattgggcgtaaagcgcctgtaggttgtttaataagtctgttgttaaa
gactagggctcaaccctagaaaagcaatggaaactactagactagagtatggcaggggta
gagggaatttctagtgtagcggtgaaatgcgtagatattagaaagaacaccggtggcgaa
agcgctctactggaccattactgacactcagaggcgaaagctagggtagcaaaagggatt
agatacccctgtagtcctagccgtaaacgatggatactacatgttgtgcattatgtacag
tatggtagctaacgcgttaagtatcccgcctggggagtacgctcgcaagggtgaaactca
aaggaattgacgggggcccgcacaagcggtggagcatgtggtttaattcgatgcaacgcg
aagaaccttaccaggacttgacatactacaaattcttttgagaaaaagaagtgccttcgg
gaatgtagatacaggtggtgcatggctgtcgtcagctcgtgtcgtgagatgttgggttaa
gtcccgcaacgagcgcaacccttatttttagttaccaattcgttgggttctctagaaaga
ctgccggtgacaaaccggaggaaggtgaggatgacgtcaagtcagcatgccccttatgtc
ctgggctacacacgtgctacaatggttaagacaaagagtcgcgagctcgtgagagtcagc
taatctcataaacttagcccaagttcaga
>EF0517721_Uncultured_haptophyte_MC597-7
gttatccggaatcattgggcgtaaagcgcctgtaggttgtttaataagtctgttgttaaa
gactagggcttaaccctagaaaagcaatggaaactactagactagagtatggcaggggta
gagggaatttctagtgtagcggtgaaatgcgtagatattagaaagaacaccggcggcgaa
agcgctctactggaccattactgacactcagaggcgaaagctagggtagcaaaagggatt
agatacccctgtagtcctagccgtaaacgatggatactacatgttgtgcattacgtacag
tatggtagctaacgcgttaagtatcccgcctggggagtacgctcgcaagggtgaaactca
aaggaattgacgggggcccgcacaagcggtggagcatgtggtttaattcgatgcaacgcg
aagaaccttaccaggacttgacatactacaaattcttttgagaaagagaagtgccttcgg
gaatgtagatacaggtggtgcatggctgtcgtcagctcgtgtcgtgagatgttgggttaa
gtcccgcaacgagcgcaacccttatttttagttaccaattcgttgggttctctagaaaga
ctgccggtgacaaaccggaggaaggtgaggatgacgtcaagtcagcatgccccttatgtc
ctgggctacacacgtgctacaatggttaagacaaagagtcgcgagctcgtgagagtcagc
taatctcataaacttagcccaagttcaga
>EF0520381_Uncultured_haptophyte_250304-41
gttatccggaatcattgggcgtaaagcgcctgtaggttgtttaataagtctgttgttaaa
gactagggcttaaccctagaaaagcaatggaaactactagactagagtatggcaggggta
gagggaatttctagtgtagcggtgaaatgcgtagatattagaaagaacaccggcggcgaa
agcgctctactggaccattactgacactcagaggcgaaagctagggtagcaaaagggatt
agatacccctgtagtcctagccgtaaacgatggatactacatgttgtgcattacgtacag
tatggtagctaacgcgttaagtatcccgcctggggagtacgctcgcaagggtgaaactca
aaggaattgacgggggcccgcacaagcggtggagcatgtggtttaattcgatgcaacgcg
aagaaccttaccaggacttgacatactacaaattcttttgagaaagagaagtgccttcgg
gaatgtagatacaggtggtgcatggctgtcgtcagctcgtgtcgtgagatgttgggttaa
gtcccgcaacgagcgcaacccttatttttagttaccaattcgttgggttctctagaaaga
ctgccggtgacaaaccggaggaaggtgaggatgacgtcaagtcagcatgccccttatgtc
ctgggctacacacgtgctacaatggttaagacaaagagtcgcgagctcgtgagagtcagc
taatctcataaacttagcccaagttcaga
>EF0521551_Uncultured_haptophyte_MC615-87
gttatccggaatcattgggcgtaaagcgcctgtaggttgtttaataagtctgttgttaaa
gactagggcttaaccctagaaaagcaatggaaactactagactagagtatggcaggggta
gagggaatttctagtgtagcggtgaaatgcgtagatattagaaagaacaccggtggcgaa
agcgctctactggaccattactgacactcagaggcgaaagctagggtagcaaaagggatt
agatacccctgtagtcctagccgtaaacgatggatactacatgttgtgcattatgtacag
tatggtagctaacgcgttaagtatcccgcctggggagtacgctcgcaagggtgaaactca
aaggaattgacgggggcccgcacaagcggtggagcatgtggtttaattcgatgcaacgcg
aagaaccttaccaggacttgacatactacaaattctttggagacaaagaagtgccttcgg
gaatgtagatacaggtggtgcatggctgtcgtcagctcgtgtcgtgagatgttgggttaa
gtcccgcaacgagcgcaacccttatttttagttaccaattcgttgggttctctagaaaga
ctgccggtgacaaaccggaggaaggtgaggatgacgtcaagtcagcatgccccttatgtc
ctgggctacacacgtgctacaatggttaagacaaagagtcgcgagctcgtaagagtcagc
taatctcataaacttagcccaagttcaga
>EF0520791_Uncultured_haptophyte_250304-95
gttatccggaatcattgggcgtaaagcgcctgtaggttgtttaataagtctgttgttaaa
gactagggcttaaccctagaaaagcaatggaaactactagactagagtatggcaggggta
gagggaatttctagtgtagcggtgaaatgcgtagatattagaaagaacaccggtggcgaa
agcgctctactggaccattactgacactcagaggcgaaagctagggtagcaaaagggatt
agatacccctgtagtcctagccgtaaacgatggatactacatgttgtgcattatgtacag
tatggtagctaacgcgttaagtatcccgcctggggagtacgctcgcaagggtgaaactca
aaggaattgacgggggcccgcacaagcggtggagcatgtggtttaattcgatgcaacgcg
aagaaccttaccaggatttgacatactacaaattctttggagacaaagaagtgccttcgg
gaatgtagatacaggtggtgcatggctgtcgtcagctcgtgtcgtgagatgttgggttaa
gtcccgcaacgagcgcaacccttatttttagttaccaattcgttgggttctctagaaaga
ctgccggtgacaaaccggaggaaggtgaggatgacgtcaagtcagcatgccccttatgtc
ctgggctacacacgtgctacaatggttaagacaaagagtcgcgagctcgtaagagtcagc
taatctcataaacttagcccaagttcaga
>EF0520851_Uncultured_haptophyte_MC615-8
gttatccggaatcattgggcgtaaagcgcctgtaggttgtttaataagtctgttgttaaa
gactagggcttaaccctagaaaagcaatggaaactactagactagagtatggcaggggta
gagggaatttctagtgtagcggtgaaatgcgtagatattagaaagaacaccggtggcgaa
agcgctctactggaccattactgacactcagaggcgaaagctagggtagcaaaagggatt
agatacccctgtagtcctagccgtaaacgatggatactacatgttgtgcattatgtacag
tatggtagctaacgcgttaagtatcccgcctggggagtacgctcgcaagggtgaaactca
aaggaattgacgggggcccgcacaagcggtggagcatgtggtttaattcgatgcaacgcg
aagaaccttaccaggatttgacatactacaaattctttggagacaaagaagtgccttcgg
gaatgtagatacaggtggtgcatggctgtcgtcagctcgtgtcgtgagatgttgggttaa
gtcccgcaacgagcgcaacccttatttttagttaccaattcgttgggttctctagaaaga
ctgccggtgacaaaccggaggaaggtgaggatgacgtcaagtcagcatgccccttatgtc
ctgggctacacacgtgctacaatggttaagacaaagagtcgcgagctcgtaagagtcagc
taatctcataaacttagcccaagttcaga
>EF0520411_Uncultured_haptophyte_250304-44
gttatccggaatcattgggcgtaaagcgcctgtaggtggtttaataagtctgttgttaaa
gactagggcttaaccctaggaaagcaatggaaactaatagactagagtatggcaggggta
gagggaatttctagtgtagcggtgaaatgcgtagatattagaaagagcaccggtggcgaa
agcgctctactggaccattactgacactcagaggcgaaagctagggtagcaaaagggatt
agatacccctgtagtcctagccgtaaacgatggatactacatgttgtgctttatgtacag
tatggtagctaacgcgttaagtatcccgcctggggagtacgctcgcaagggtgaaactca
aaggaattgacgggggcccgcacaagcggtggagcatgtggtttaattcgatgcaacgcg
aagaaccttaccaggacttgacatactacaaattcttttgagaaaaagaagtgccttcgg
gaatgtagatacaggtggtgcatggctgtcgtcagctcgtgtcgtgagatgttgggttaa
gtcccgcaacgagcgcaacccttatttttagttaccaattcgttgggttctctagaaaga
ctgccggtgacaaaccggaggaaggtgaggatgacgtcaagtcagcatgccccttatgtc
ctgggctacacacgtgctacaatggttaagacaaaaagtcgcgagctcgcaagagtcagc
taatctcataaacttagcccaagttcaga
>EF0520511_Uncultured_haptophyte_250304-57
gttatccggaatcattgggcgtaaagcgcctgtaggttgtttaataagtctgttgttaaa
gactagggcttaaccctagaaaagcaatggaaactactagactagagtatggcaggggta
gagggaatttctagtgtagcggtgaaatgcgtagatattagaaagaacaccggtggcgaa
agcgctctactggaccattactgacactcagaggcgaaagctagggtagcaaaagggatt
agatacccctgtagtcctagccgtaaacgatggatactacatgttgtgcattacgtacag
tatggtagctaacgcgttaagtatcccgcctggggagtacgctcgcaagggtgaaactca
aaggaattgacgggggcccgcacaagcggtggagcatgtggtttaattcgatgcaacgcg
aagaaccttaccaggacttgacatactacaaattcttttgagaaagagaagtgccttcgg
gaatgtagatacaggtggtgcatggctgtcgtcagctcgtgtcgtgagatgttgggttaa
gtcccgcaacgagcgcaacccttatttttagttaccaattcgttgggttctctagaaaga
ctgccggtgacaaaccggaggaaggtgaggatgacgtcaagtcagcatgccccttatgtc
ctgggctacacacgtgctacaatggttaagacaaagagtcgcgagctcgtgagagtgagc
taatctcataaacttagcccaagttcaga
>EF0520071_Uncultured_haptophyte_250304-9
gttatccggaatcattgggcgtaaagcgcctgtaggttgtttagtaagtttgttgttaaa
gactagggcttaaccctagaaaagcaatgaaaactgctagactagagtatggcaggggta
gagggaatttctagtgtagcggtgaaatgcgtagatattagaaagaacaccggtggcgaa
agcgctctactggaccattactgacactcagaggcgaaagctagggtagcaaaagggatt
agatacccctgtagtcctagccgtaaacgatggatactacatgttgtgcattatgtacag
tatggtagctaacgcgttaagtatcccgcctggggagtacgctcgcaagggtgaaactca
aaggaattgacgggggcccgcacaagcggtggagcatgtggtttaattcgatgcaacgcg
aagaaccttaccaggacttgacatactacaaattcttttgagaaaaagaagtgccttcgg
gaatgtagatacaggtggtgcatggctgtcgtcagctcgtgtcgtgagatgttgggttaa
gtcccgcaacgagcgcaacccttatttttagttaccaattcgttgggttctctagaaaga
ctgccggtgacaaaccggaggaaggtgaggatgacgtcaagtcagcatgccccttatgtc
ctgggctacacacgtgctacaatggttaagacaaagagtcgcgagctcgtaagagtcagc
taatctcataaacttagcccaagttcaga
>EF0522321_Uncultured_haptophyte_MC622-72
gttatccggaatcattgggcgtaaagcgcctgtaggttgtttaataagtctgttgttaaa
gactagggctcaaccctagaaaagcaatggaaactactagactagagtatggcaggggta
gagggaatttctagtgtagcggtgaaatgcgtagatattagaaagaacaccggtggcgaa
agcgctctactggaccattactgacactcagaggcgaaagctagggtagcaaaagggatt
agatacccctgtagtcctagccgtaaacgatggatactagatgttgtgcgtaaagtacag
tgtcctagctaacgcgttaagtatcccgcctggggagtacgctcgcaagggtgaaactca
aaggaattgacgggggcccgcacaagcggtggagcatgtggtttaattcgatgcaacgcg
aagaaccttaccagggcttgacatactacgaattcttttgagaaaaagaagtgccttcgg
gaatgtagatacaggtggtgcatggctgtcgtcagctcgtgtcgtgagatgttgggttaa
gtcccgcaacgagcgcaacccttatttttagttactaattcgttaggttctctagaaaga
ctgccggtgacaaaccggaggaaggtgaggatgacgtcaagtcagcatgccccttatgcc
ctgggctacacacgtgctacaatggttaagacaaagagtcgcgagctcgcaagagtcagc
taatctcataaacttagcctaagttcaga
>EF0519321_Uncultured_haptophyte_MAMA64-2
gttatccggaatcattgggcgtaaagcgcctgtaggttgtttaataagtctgttgttaaa
gactagggcttaaccctagaaaagcaatggaaactactagactagagtatggcaggggta
gagggaatttctagtgtagcggtgaaatgcgtagatattagaaagaacaccggtggcgaa
agcgctctactggaccattactgacactcagaggcgaaagctagggtagcaaaagggatt
agatacccctgtagtcctagccgtaaacgatggatactagatgttgtgcataacgtacag
tatcgtagctaacgcgttaagtatcccgcctggggagtacgctcgcaagggtgaaactca
aaggaattgacgggggcccgcacaagcggtggagcatgtggtttaattcgatgcaacgcg
aagaaccttaccagggcttgacatactacaaattcttttgagaaaaagaagtgccttcgg
gaatgtagatacaggtggtgcatggctgtcgtcagctcgtgtcgtgagatgttgggttaa
gtcccgcaacgagcgcaacccttatttttagttactaattcgttaggttctctagaaaga
ctgccggtgacaaaccggaggaaggtgaggatgacgtcaagtcagcatgccccttatgtc
ctgggctacacacgtgctacaatggttaagacaaagagtcgcgagctcgcgagagtcagc
taatctcataaacttagcctaagttcaga
>EF0520031_Uncultured_haptophyte_250304-3
gttatccggaatcattgggcgtaaagcgcctgtaggttgtttaataagtctgttgttaaa
gactagggcttaaccctagaaaagcaatggaaactactagactagagtatggcaggggta
gagggaatttctagtgtagcggtgaaatgcgtagatattagaaagaacaccggtggcgaa
agcgctctactggaccattactgacactcagaggcgaaagctagggtagcaaaagggatt
agatacccctgtagtcctagccgtaaacgatggatactagatgttgtgcataacgtacag
tatcgtagctaacgcgttaagtatcccgcctggggagtacgctcgcaagggtgaaactca
aaggaattgacgggggcccgcacaagcggtggagcatgtggtttaattcgatgcaacgcg
aagaaccttaccagggcttgacatactacaaattcttttgagaaaaagaagtgccttcgg
gaatgtagatacaggtggtgcatggctgtcgtcagctcgtgtcgtgagatgttgggttaa
gtcccgcaacgagcgcaacccttatttttagttactaattcgttaggttctctagaaaga
ctgccggtgacaaaccggaggaaggtgaggatgacgtcaagtcagcatgccccttatgtc
ctgggctacacacgtgctacaatggttaagacaaagagtcgcgagctcgcgagagtcagc
taatctcataaacttagcctaagttcaga
>EF0519891_Uncultured_haptophyte_MAMA64-128
gttatccggaatcattgggcgtaaagcgcctgtaggttgtttaataagtctgttgttaaa
gactagggcttaaccctagaaaagcaatggaaactactagactagagtatggcaggggta
gagggaatttctagtgtagcggtgaaatgcgtagatattagaaagaacaccggtggcgaa
agcgctctactggaccattactgacactcagaggcgaaagctagggtagcaaaagggatt
agatacccctgtagtcctagccgtaaacgatggatactagatgttgtgcataatgtacag
tatcgtagctaacgcgttaagtatcccgcctggggagtacgctcgcaagggtgaaactca
aaggaattgacgggggcccgcacaagcggtggagcatgtggtttaattcgatgcaacgcg
aagaaccttaccagggcttgacatactacagattcttttgagaaaaagaagtgccttcgg
gaatgtagatacaggtggtgcatggctgtcgtcagctcgtgtcgtgagatgttgggttaa
gtcccgcaacgagcgcaacccttatttttagttactaattcgttaggttctctagaaaga
ctgccggtgacaaaccggaggaaggtgaggatgacgtcaagtcagcatgccccttatgtc
ctgggctacacacgtgctacaatggttaagacaaagagtcgcgagctcgcgagagtcagc
taatctcataaacttagcctaagttcaga
>EF0519951_Uncultured_haptophyte_MAMA64-136
gttatccggaatcattgggcgtaaagcgcctgtaggttgtttaataagtctgttgttaaa
gactagggcttaaccctagaaaagcaatggaaactactagactagagtatggcaggggta
gagggaatttctagtgtagcggtgaaatgcgtagatattagaaagaacaccggtggcgaa
agcgctctactggaccattactgacactcagaggcgaaagctagggtagcaaaagggatt
agatacccctgtagtcctagccgtaaacgatggatactagatgttgtgcataatgtacag
tatcgtagctaacgcgttaagtatcccgcctggggagtacgctcgcaagggtgaaactca
aaggaattgacgggggcccgcacaagcggtggagcatgtggtttaattcgatgcaacgcg
aagaaccttaccagggcttgacatactacagattcttttgagaaaaagaagtgccttcgg
gaatgtagatacaggtggtgcatggctgtcgtcagctcgtgtcgtgagatgttgggttaa
gtcccgcaacgagcgcaacccttatttttagttactaattcgttaggttctctagaaaga
ctgccggtgacaaaccggaggaaggtgaggatgacgtcaagtcagcatgccccttatgtc
ctgggctacacacgtgctacaatggttaagacaaagagtcgcgagctcgcgagagtcagc
taatctcataaacttagcctaagttcaga
>EF0520341_Uncultured_haptophyte_250304-36
gttatccggaatcattgggcgtaaagcgcctgtaggttgtttaataagtctgttgttaaa
gactagggcttaaccctagaaaagcaatggaaactactagactagagtatggcaggggta
gagggaatttctagtgtagcggtgaaatgcgtagatattagaaagaacaccggtggcgaa
agcgctctactggaccattactgacactcagaggcgaaagctagggtagcaaaagggatt
agatacccctgtagtcctagccgtaaacgatggatactagatgttgtgcataatgtacag
tatcgtagctaacgcgttaagtatcccgcctggggagtacgctcgcaagggtgaaactca
aaggaattgacgggggcccgcacaagcggtggagcatgtggtttaattcgatgcaacgcg
aagaaccttaccagggcttgacatactacagattcttttgagaaaaagaagtgccttcgg
gaatgtagatacaggtggtgcatggctgtcgtcagctcgtgtcgtgagatgttgggttaa
gtcccgcaacgagcgcaacccttatttttagttactaattcgttaggttctctagaaaga
ctgccggtgacaaaccggaggaaggtgaggatgacgtcaagtcagcatgccccttatgtc
ctgggctacacacgtgctacaatggttaagacaaagagtcgcgagctcgcgagagtcagc
taatctcataaacttagcctaagttcaga
>EF0519851_Uncultured_haptophyte_MAMA64-123
gttatccggaatcattgggcgtaaagcgcctgtaggttgtttaataagtctgttgttaaa
gactagggcttaaccctagaaaagcaatggaaactactagactagagtatggcaggggta
gagggaatttctagtgtagcggtgaaatgcgtagatattagaaagaacaccggtggcgaa
agcgctctactggaccattactgacactcagaggcgaaagctagggtagcaaaagggatt
agatacccctgtagtcctagccgtaaacgatggatactagatgttgtgcataatgtacag
tatcgtagctaacgcgttaagtatcccgcctggggagtacgctcgcaagggtgaaactca
aaggaattgacgggggcccgcacaagcggtggagcatgtggtttaattcgatgcaacgcg
aagaaccttaccagggcttgacatactacagattcttttgagaaaaagaagtgccttcgg
gaatgtagatacaggtggtgcatggctgtcgtcagctcgtgtcgtgagatgttgggttaa
gtcccgcaacgagcgcaacccttatttttagttactaattcgttaggttctctagaaaga
ctgccggtgacaaaccggaggaaggtgaggatgacgtcaagtcagcatgccccttatgtc
ctgggctacacacgtgctacaatggttaagacaaagagtcgcgagctcgcgagagtcagc
taatctcataaacttagcctaagttcaga
>EF0520591_Uncultured_haptophyte_250304-72
gttatccggaatcattgggcgtaaagcgcctgtaggttgtttaataagtctgttgttaaa
gactagggcttaaccctagaaaagcaatggaaactactagactagagtatggcaggggta
gagggaatttctagtgtagcggtgaaatgcgtagatattagaaagaacaccggtggcgaa
agcgctctactggaccattactgacactcagaggcgaaagctagggtagcaaaagggatt
agatacccctgtagtcctagccgtaaacgatggatactagatgttgtgcataatgtacag
tatcgtagctaacgcgttaagtatcccgcctggggagtacgctcgcaagggtgaaactca
aaggaattgacgggggcccgcacaagcggtggagcatgtggtttaattcgatgcaacgcg
aagaaccttaccagggcttgacatactacagattcttttgagaaaaagaagtgccttcgg
gaatgtagatacaggtggtgcatggctgtcgtcagctcgtgtcgtgagatgttgggttaa
gtcccgcaacgagcgcaacccttatttttagttactaattcgttaggttctctagaaaga
ctgccggtgacaaaccggaggaaggtgaggatgacgtcaagtcagcatgccccttatgtc
ctgggctacacacgtgctacaatggttaagacaaagagtcgcgagctcgcgagagtcagc
taatctcataaacttagcctaagttcaga
>EF0520571_Uncultured_haptophyte_250304-68
gttatccggaatcattgggcgtaaagcgcctgtaggttgtttaataagtctgttgttaaa
gactagggcttaaccctagaaaagcaatggaaactactagactagagtatggcaggggta
gagggaatttctagtgtagcggtgaaatgcgtagatattagaaagaacaccggtggcgaa
agcgctctactggaccattactgacactcagagacgaaagctagggtagcaaaagggatt
agatacccctgtagtcctagccgtaaacgatggatactagatgttgtgcataatgtacag
tatcgtagctaacgcgttaagtatcccgcctggggagtacgctcgcaagggtgaaactca
aaggaattgacgggggcccgcacaagcggtggagcatgtggtttaattcgatgcaacgcg
aagaaccttaccagggcttgacatactacagattcttttgagaaaaagaagtgccttcgg
gaatgtagatacaggtggtgcatggctgtcgtcagctcgtgtcgtgagatgttgggttaa
gtcccgcaacgagcgcaacccttatttttagttactaattcgttaggttctctagaaaga
ctgccggtgacaaaccggaggaaggtgaggatgacgtcaagtcagcatgccccttatgtc
ctgggctacacacgtgctacaatggttaagacaaagagtcgcgagctcgcgagagtcagc
taatctcataaacttagcctaagttcaga
>EF0520551_Uncultured_haptophyte_250304-66
gttatccggaatcattgggcgtaaagcgcctgtaggttgtttaataagtctgttgttaaa
gactagggcttaaccctagaaaagcaatggaaactactagactagagtatggcaggggta
gagggaatttctagtgtagcggtgaaatgcgtagatattagaaagaacaccggtggcgaa
agcgctctactggaccattactgacactcagaggcgaaagctagggtagcaaaagggatt
agatacccctgtagtcctagccgtaaacgatggatactagatgttgtgcataaagtacag
tatcatagctaacgcgttaagtatcccgcctggggagtacgctcgcaagggtgaaactca
aaggaattgacgggggcccgcacaagcggtggagcatgtggtttaattcgatgcaacgcg
aagaaccttaccagggcttgacatactacagattcttttgagaaaaagaagtgccttcgg
gaatgtagatacaggtggtgcatggctgtcgtcagctcgtgtcgtgagatgttgggttaa
gtcccgcaacgagcgcaacccttatttttagttactaattcgttaggttctctagaaaga
ctgccggtgacaaaccggaggaaggtgaggatgacgtcaagtcagcatgccccttatgtc
ctgggctacacacgtgctacaatggttaagacaaagagtcgcgagctcgcgagagtcagc
taatctcataaacttagcctaagttcaga
>EF0520091_Uncultured_haptophyte_250304-11
gttatccggaatcattgggcgtaaagcgcctgtaggttgtttaataagtctgttgttaaa
gactagggcttaaccctagaaaagcaatggaaactactagactagagtatggcaggggta
gagggaatttctagtgtagcggtgaaatgcgtagatattagaaagaacaccggtggcgaa
agcgctctactggaccattactgacactcagaggcgaaagctagggtagcaaaagggatt
agatacccctgtagtcctagccgtaaacgatggatactagatgttgtgcataaagtacag
tatcatagctaacgcgttaagtatcccgcctggggagtacgctcgcaagggtgaaactca
aaggaattgacgggggcccgcacaagcggtggagcatgtggtttaattcgatgcaacgcg
aagaaccttaccagggcttgacatactacagattcttttgagaaaaagaagtgccttcgg
gaatgtagatacaggtggtgcatggctgtcgtcagctcgtgtcgtgagatgttgggttaa
gtcccgcaacgagcgcaacccttatttttagttactaattcgttaggttctctagaaaga
ctgccggtgacaaaccggaggaaggtgaggatgacgtcaagtcagcatgccccttatgtc
ctgggctacacacgtgctacaatggttaagacaaagagtcgcgagctcgcgagagtcagc
taatctcataaacttagcctaagttcaga
>EF0519421_Uncultured_haptophyte_MAMA64-36
gttatccggaatcattgggcgtaaagcgcctgtaggttgtttaataagtctgttgttaaa
gactagagcttaaccctagaaaagcaatggaaactactagactagagtatggcaggggta
gagggaatttctagtgtagcggtgaaatgcgtagatattagaaagaacaccggtggcgaa
agcgctctactggaccattactgacactcagaggcgaaagctagggtagcaaaagggatt
agatacccctgtagtcctagccgtaaacgatggatactagatgttgtgcataaagtacag
tatcgtagctaacgccttaagtatcccgcctggggagtacgctcgcaagggtgaaactca
aaggaattgacgggggcccgcacaagcggtggagcatgtggtttaattcgatgcaacgcg
aagaaccttaccagggcttgacatactacagattcttttgagaaaaagaagtgccttcgg
gaatgtagatacaggtggtgcatggctgtcgtcagctcgtgtcgtgagatgttgggttaa
gtcccgcaacgagcgcaacccttatttttagttactaattcgttaggttctctagaaaga
ctgccggtgacaaaccggaggaaggtgaggatgacgtcaagtcagcatgccccttatgtc
ctgggctacacacgtgctacaatggttaagacaaagagttgcgagctcgcgagagtcagc
taatctcataaacttagcctaagttcaga
>EF0520261_Uncultured_haptophyte_250304-27
gttatccggaatcattgggcgtaaagcgcctgtaggttgtttaataagtctgttgttaaa
gactagggcttaaccctagaaaagcaatggaaactactagactagagtatggcaggggta
gagggaatttctagtgtagcggtgaaatgcgtagatattagaaagaacaccggtggcgaa
agcgctctactggaccattactgacactcagaggcgaaagctagggtagcaaaagggatt
agatacccctgtagtcctagccgtaaacgatggatactagatgttgtgcataaagtacag
tatcatagctaacgcgttaagtatcccgcctggggagtacgctcgcaagggtgaaactca
aaggaattgacgggggcccgcacaagcggtggagcatgtggtttaattcgatgcaacgcg
aagaaccttaccagggcttgacatactacagattcttttgagaaaaagaagtgccttcgg
gaatgtagatacaggtggtgcatggctgtcgtcagctcgtgtcgtgagatgttgggttaa
gtcccgcaacgagcgcaacccttatttttagttactaattcgttaggttctctagaaaga
ctgccggtgacaaaccggaggaaggtgaggatgacgtcaagtcagcatgccccttatgtc
ctgggctacacacgtgctacaatggttaagacaaagagtcgcgagctcgcgagagtcagc
taatctcataaacttagcctaagttcaga
>EF0520251_Uncultured_haptophyte_250304-25
gttatccggaatcattgggcgtaaagcgcctgtaggttgtttaataagtctgttgttaaa
gactagggcttaaccctagaaaagcaatggaaactactagactagagtatggcaggggta
gagggaatttctagtgtagcggtgaaatgcgtagatattagaaagaacaccggtggcgaa
agcgctctactggaccattactgacactcagaggcgaaagctagggtagcaaaagggatt
agatacccctgtagtcctagccgtaaacgatggatactagatgttgtgcataaagtacag
tatcatagctaacgcgttaagtatcccgcctggggagtacgctcgcaagggtgaaactca
aaggaattgacgggggcccgcacaagcggtggagcatgtggtttaattcgatgcaacgcg
aagaaccttaccagggcttgacatactacagattcttttgagaaaaagaagtgccttcgg
gaatgtagatacaggtggtgcatggctgtcgtcagctcgtgtcgtgagatgttgggttaa
gtcccgcaacgagcgcaacccttatttttagttactaattcgttaggttctctagaaaga
ctgccggtgacaaaccggaggaaggtgaggatgacgtcaagtcagcatgccccttatgtc
ctgggctacacacgtgctacaatggttaagacaaagagtcgcgagctcgcgagagtcagc
taatctcataaacttagcctaagttcaga
>EF0519441_Uncultured_haptophyte_MAMA64-39
gttatccggaatcattgggcgtaaagcgcctgtaggttgtttaataagtctgttgttaaa
gactagggcttaaccctagaaaagcaatggaaactactagactagagtatggcaggggta
gagggaatttctagtgtagcggtgaaatgcgtagatattagaaagaacaccggtggcgaa
agcgctctactggaccattactgacactcagaggcgaaagctagggtagcaaaagggatt
agatacccctgtagtcctagccgtaaacgatggatactaggtgttgtgcatattgtacag
tatcgtagctaacgcgttaagtatcccgcctggggagtacgctcgcaagggtgaaactca
aaggaattgacgggggcccgcacaagcggtggagcatgtggtttaattcgatgcaacgcg
aagaaccttaccagggcttgacatactacagattcttttgagaaaaagaagtgccttcgg
gaatgtagatacaggtggtgcatggctgtcgtcagctcgtgtcgtgagatgttgggttaa
gtcccgcaacgagcgcaacccttatttttagttactaattcgttaggttctctagaaaga
ctgccggtgacaaaccggaggaaggtgaggacgacgtcaagtcagcatgccccttatgtc
ctgggctacacacgtgctacaatggttaagacaaagagtcgcgagctcgcgagagtcagc
taatctcataaacttagcctaagttcaga
>EF0519471_Uncultured_haptophyte_MAMA64-43
gttatccggaatcattgggcgtaaagcgcctgtaggttgtttaataagtctgttgttaaa
gactagggcttaaccctagaaaagcaatggaaactactagactagagtatggcaggggta
gagggaatttctagtgtagcggtgaaatgcgtagatattagaaagaacaccggtggcgaa
agcgctctactggaccattactgacactcagaggcgaaagctagggtagcaaaagggatt
agatacccctgtagtcctagccgtaaacgatggatactagatgttgtgcataatgtacag
tatcgtagctaacgcgttaagtatcccgcctggggagtacgctcgcaagggtgaagctca
aaggaattgacgggggcccgcacaagcggtggagcatgtggtttaattcgatgcaacgcg
aagaaccttaccagggcttgacatactacagattcttttgagaaaaagaagtgccttcgg
gaatgtagatacaggtggtgcatggctgtcgtcagctcgtgtcgtgagatgttgggttaa
gtcccgcaacgagcgcaacccttatttttagttactaattcgttaggttctctagaaaga
ctgccggtgacaaaccggaggaaggtgaggatgacgtcaagtcagcatgccccttatgtc
ctgggctacacacgtgctacaatggttaagacaaagagtcgcgagctcgcgagagtcagc
taatctcataaacttagcctaagttcaga
>EF0519361_Uncultured_haptophyte_MAMA64-12
gttatccggaatcattgggcgtaaagcgcctgtaggttgtttaataagtctgttgttaaa
gactagggctcaaccctagaaaagcaatggaaactactagactagagtatggcaggggca
gagggaatttctagtgtagcggtgaaatgcgtagatattagaaagaacaccggtggcgaa
agcgctctgctggaccattactgacactcagaggcgaaagctagggtagcaaaagggatt
agatacccctgtagtcctagccgtaaacgatggatactagatgttgtgcatatcgtacag
tatcgaagctaacgcgttaagtatcccgcctggggagtacgctcgcaagggtgaaactca
aaggaattgacgggggcccgcacaagcggtggagcatgtggtttaattcgatgcaacgcg
aagaaccttaccagggcttgacatactacagattcttttgagaaaaagaagtgccttcgg
gaatgtagatacaggtggtgcatggctgtcgtcagctcgtgtcgtgagatgttgggttaa
gtcccgcaacgagcgcaacccttatttttagtcactaattcgttaggttctctagaaaga
ctgccggtgacaaaccggaggaaggtgaggatgacgtcaagtcagcatgccccttatgtc
ctgggctacacacgtgctacaatggttaagacaaagagtcgcgagctcgcgagagtcagc
taatctcataaacttagcctaagttcaga
>EF0520661_Uncultured_haptophyte_250304-81
gttatccggaatcattgggcgtaaagcgcctgtaggttgtttaataagtctgttgttaaa
gactagggctcaaccctaggaaagcaatggaaactactagactagagtatggcaggggca
gagggaatttctagtgtagcggtgaaatgcgtagatattagaaagaacaccggtggcgaa
agcgctctgctggaccattactgacactcagaggcgaaagctagggtagcaaaagggatt
agatacccctgtagtcctagccgtaaacgatggatactagatgttgtgcatatcgtacag
tatcgaagctaacgcgttaagtatcccgcctggggagtacgctcgcaagggtgaaactca
aaggaattgacgggggcccgcacaagcggtggagcatgtggtttaattcgatgcaacgcg
aagaaccttaccagggcttgacatactacaaattctttagagataaagaagtgccttcgg
gaatgtagatacaggtggtgcatggctgtcgtcagctcgtgtcgtgagatgttgggttaa
gtcccgcaacgagcgcaacccttatttttagttactaattcgttaggttctctagaaaga
ctgccggtgacaaaccggaggaaggtgaggatgacgtcaagtcagcatgccccttatgcc
ctgggctacacacgtgctacaatggttaagacaaagagtcgcgagctcgcgagagtcagc
taatctcataaacttagcctaagttcaga
>EF0520081_Uncultured_haptophyte_250304-10
gttatccggaatcattgggcgtaaagcgcctgtaggttgtttaataagtctgttgttaaa
gactagggccaaaccctagaaaagcaatggaaactactagactagagtatggcaggggta
gagggaatttctagtgtagcggtgaaatgcgtagatattagaaagaacaccggtggcgaa
agcgctctactggaccattactgacactcagaggcgaaagctagggtagcaaaagggatt
agatacccctgtagtcctagccgtaaacgatggatactagatgttgtgcttaatgtacag
tatcgtagctaacgcgttaagtatcccgcctggggagtacgctcgcaagggtgaaactca
aaggaattgacgggggcccgcacaagcggtggagcatgtggtttaattcgatgcaacgcg
aagaaccttaccagggcttgacatactacaaattcttttgagaaaaagaagtgccttcgg
gaatgtagatacaggtggtgcatggctgtcgtcagctcgtgtcgtgagatgttgggttaa
gtcccgcaacgagcgcaacccttatttttagttactaattcgttaggttctctagaaaga
ctgccggtgacaaaccggaggaaggtgaggatgacgtcaagtcagcatgccccttatgcc
ctgggctacacacgtgctacaatggctaagacaaagagtcgcgagcttgcaagagtcagc
taatctcataaacttagcctaagttcaga
>EF0520121_Uncultured_haptophyte_250304-16
gttatccggaatcattgggcgtaaagcgcctgtaggttgtttaataagtctgttgttaaa
gactagggcttaaccctagacaagcaatggaaactactagactagagtatggcaggggta
gagggaatttctagtgtagcggtgaaatgcgtagatattagaaagaacaccggtggcgaa
agcgctctactggaccattactgacactcagaggcgaaagctagggtagcaaaagggatt
agatacccctgtagtcctagccgtaaacgatggatactagatgttgcgctttatgtgcag
tatcgtagctaacgcgttaagtatcccgcctggggagtacgctcgcaagggtgaaactca
aaggaattgacgggggcccgcacaagcggtggagcatgtggtttaattcgatgcaacgcg
aagaaccttaccagggcttgacatactacaaattcttttgagaaaaagaagtgccttcgg
gaatgtagatacaggtggtgcatggctgtcgtcagctcgtgtcgtgagatgttgggttaa
gtcccgcaacgagcgcaacccttatttttagttactaattcgttaggttctctagaaaga
ctgccggtgacaaaccggaggaaggtgaggatgacgtcaagtcagcatgccccttatgcc
ctgggctacacacgtgctacaatggttaagacaaagagtcgcaagcttgcaagagttagc
taatctcataaacttagcctaagttcaga
>EF0520931_Uncultured_haptophyte_MC615-18
gttatccggaatcattgggcgtaaagcgcctgtaggttgtttaataagtctgttgttaaa
gactagggcttaaccctagaaaagcaatggaaactactagactagagtatggcaggggta
gagggaatttctagtgtagcggtgaaatgcgtagatattagaaagaacaccggtggcgaa
agcgctctactggaccattactgacactcagaggcgaaagctagggtagcaaaagggatt
agatacccctgtagtcttagccgtaaacgatggatactagatgttgtgcataaagtacag
tatcatagctaacgcgttaagtatcccgcctggggagtacgctcgcaagggtgaaactca
aaggaattgacgggggcccgcacaagcggtggagcatgtggtttaattcgatgcaacgcg
aagaaccttaccagggcttgacatactacaaatctttttgagaaagaggagtgccttcgg
gaatgtagatacaggtggtgcatggctgtcgtcagctcgtgtcgtgagatgttgggttaa
gtcccgcaacgagcgcaacccttatttttagttactaattcgttaggttttctagaaaga
ctgccggtgacaaaccggaggaaggtgaggatgacgtcaagtcagcatgccccttatgtc
ctgggctacacacgtgctacaatggctaagacaaagagtcgcgagctcgtgagagtcagc
taatctcgtaaacttagcctaagttcaga
>EF0520761_Uncultured_haptophyte_250304-92
gttatccggaatcattgggcgtaaagcgcctgtaggttgtttaataagtctgttgttaaa
gactagggcttaaccctagaaaagcaatggaaactactagactagagtatggcaggggta
gagggaatttctagtgtagcggtgaaatgcgtagatattagaaagaacaccggtggcgaa
agcgctctactggaccattactgacactcagaggcgaaagctagggtagcaaaagggatt
agatacccctgtagtcttagccgtaaacgatggatactagatgttgtgcataaagtacag
tatcatagctaacgcgttaagtatcccgcctggggagtacgctcgcaagggtgaaactca
aaggaattgacgggggcccgcacaagcggtggagcatgtggtttaattcgatgcaacgcg
aagaaccttaccagggcttgacatactacaaatctttttgagaaagaggagtgccttcgg
gaatgtagatacaggtggtgcatggctgtcgtcagctcgtgtcgtgagatgttgggttaa
gtcccgcaacgagcgcaacccttatttttagttactaattcgttaggttttctagaaaga
ctgccggtgacaaaccggaggaaggtgaggatgacgtcaagtcagcatgccccttatgtc
ctgggctacacacgtgctacaatggctaagacaaagagtcgcgagctcgtgagagtcagc
taatctcgtaaacttagcctaagttcaga
>EF0521851_Uncultured_haptophyte_MC622-18
gttatccggaatcattgggcgtaaagcgcctgtaggttgtttaataagtctgttgttaaa
gactagggcttaaccctagaaaagcaatggaaactactagactagagtatggcaggggta
gagggaatttctagtgtagcggtgaaatgcgtagatattagaaagaacaccagtggcgaa
agcgctctactggaccattactgacactcagaggcgaaagctagggtagcaaaagggatt
agatacccctgtagtcctagccgtaaacgatggatactagatgttgtgcttaatgtacag
tatcgtagctaacgcgttaagtatcccgcctggggagtacgctcgcaagggtgaaactca
aaggaattgacgggggcccgcacaagcggtggagcatgtggtttaattcgatgcaacgcg
aagaaccttaccagggcttgacatactacaaattttttagagatagaaaagtgcctttgg
gaatgtagatacaggtggtgcatggctgtcgtcagctcgtgtcgtgggatgttgggttaa
gtcccgcaacgagcgcaacccttatttttagttactaacttgttaggttttctagaaaga
ctgccggtgacaaaccggaggaaggtgaggatgacgtcaagtcagcatgccccttatgtc
ctgggctacacacgtgctacaatggttaagacaaagagtcgcgagctcgcgagagtcagc
taatctcataaacttagcctaagttcaga
>EF0521871_Uncultured_haptophyte_MC622-20
gttatccggaatcattgggcgtaaagcgcctgtaggttgtttaataagtctgttgttaaa
gactagggcttaaccctagaaaagcaatggaaactactagactagagtatggcaggggta
gagggaatttctagtgtagcggtgaaatgcgtagatattagaaagaacaccagtggcgaa
agcgctctactggaccattactgacactcagaggcgaaagctagggtagcaaaagggatt
agatacccctgtagtcctagccgtaaacgatggatactagatgttgtgcttcatgtacag
tatcgtagctaacgcgttaagtatcccgcctggggagtacgctcgcaagggtgaaactca
aaggaattgacgggggcccgcacaagcggtggagcatgtggtttaattcgatgcaacgcg
aagaaccttaccagggcttgacatactacaaattctttagagatagagaagtgccttcgg
gaatgtagatacaggtggtgcatggctgtcgtcagctcgtgtcgtgagatgttgggttaa
gtcccgcaacgagcgcaacccttatttttagttactaattcgttaggttttctagaaaga
ctgccggtgacaaaccggaggaaggtgaggatgacgtcaagtcagcatgccccttatgcc
ctgggctacacacgtgctacaatggttaagacaaagagtcgcgagctcgcgagagtcagc
taatctcataaacttagcctaagttcaga
>EF0522231_Uncultured_haptophyte_MC622-63
gttatccggaatcattgggcgtaaagcgcctgtaggttgtttaataagtctgttgttaaa
gactagggcctaaccctagaaaagcaatggaaactactagactagagtatggcaggggta
gagggaatttctagtgtagcggtgaaatgcgtagatattagaaagaacaccagtggcgaa
agcgctctactggaccattactgacactcagaggcgaaagctagggtagcaaaagggatt
agatacccctgtagtcctagccgtaaacgatggatactagatgttgtgcttcatgtacag
tatcgtagctaacgcgttaagtatcccgcctggggagtacgctcgcaagggtgaaactca
aaggaattgacgggggcccgcacaagcggtggagcatgtggtttaattcgatgcaacgcg
aagaaccttaccagggcttgacatactacaaattctttagagatagagaagtgccttcgg
gaatgtagatacaggtggtgcatggctgtcgtcagctcgtgtcgtgagatgttgggttaa
gtcccgcaacgagcgcaacccttatttttagttactaattcgttaggttttctagaaaga
ctgccggtgacaaaccggaggaaggtgaggatgacgtcaagtcagcatgccccttatgcc
ctgggctacacacgtgctacaatggttaagacaaagagtcgcgagctcgcgagagtcagc
taatctcataaacttagcctaagttcaga
>EF0520311_Uncultured_haptophyte_250304-32
gttatccggaatcattgggcgtaaagcgcctgtaggttgtttaataagtctgttgttaaa
gactagggctcaaccctagaaaagcaatggaaactactagactagagtatggcaggggta
gagggaatttctagtgtagcggtgaaatgcgtagatattagaaagaacaccggtggcgaa
agcgctctactggaccattactgacactcagaggcgaaagctagggtagcaaaagggatt
agatacccctgtagtcctagccgtaaacgatggatactagatgttgtgatttatttacag
tgtcctagctaacgcgttaagtatcccgcctggggagtacgctcgcaagggtgaaactca
aaggaattgacgggggcccgcacaagcggtggagcatgtggtttaattcgatgcaacgcg
aagaaccttaccagggcttgacatactacagattctttagagatagagaagtgccttcgg
gaatgtagatacaggtggtgcatggctgtcgtcagctcgtgtcgtgagatgttgggttaa
gtcccgcaacgagcgcaacccttatttttagttactaattcgttaggttctctagaaaga
ctgccggtgacaaaccggaggaaggtgaggatgacgtcaagtcagcatgccccttatgcc
ctgggctacacacgtgctacaatggttaagacaaagagtcgcgagctcgcgagagtcagc
taatctcataaacttagcctaagttcaga
>EF0520671_Uncultured_haptophyte_250304-82
gttatccggaatcattgggcgtaaagcgcctgtaggttgtttaataagtctgttgttaaa
gactagggctcaaccctagaaaagcaatggaaactactagactagagtatggcaggggta
gagggaatttctagtgtagcggtgaaatgcgtagatattagaaagaacaccggtggcgaa
ggcgctctactggaccattactgacactcagaggcgaaagctagggtagcaaaagggatt
agatacccctgtagtcctagccgtaaacgatggatactagatgttgtgcgtaaagtacag
tatcctagctaacgcgttaagtatcccgcctggggagtacgctcgcaagggtgaaactca
aaggaattgacgggggcccgcacaagcggtggagcatgtggtttaattcgatgcaacgcg
aagaaccttaccagggcttgacatactacaaattctttagagatagagaagtgccttcgg
gaatgtagatacaggtggtgcatggctgtcgtcagctcgtgtcgtgagatgttgggttaa
gtcccgcaacgagcgcaacccttgtttttagttactaattcgttaggttttctagaaaga
ctgccggtgacaaaccggaggaaggtgaggatgacgtcaagtcagcatgccccttatgtc
ctgggctacacacgtgctacaatggttaagacaaagagtcgcgagctcgcgagagtcagc
taatctcataaacttagcctaagttcaga
>EF0520491_Uncultured_haptophyte_250304-53
gttatccggaatcattgggcgtaaagcgcctgtaggttgtttaataagtctgttgttaaa
gactagggctcaaccctagaaaagcaatggaaactactagactagagtatggcaggggta
gagggaatttctagtgtagcggtgaaatgcgtagatattagaaagaacaccggtggcgaa
agcgctctactggaccattactgacactcagaggcgaaagctagggtagcaaaagggatt
agatacccctgtagtcctagccgtaaacgatggatactagatgttgtacgtaaagtacag
tatcctagctaacgcgttaagtatcccgcctggggagtacgctcgcaagggtgaaactca
aaggaattgacgggggcccgcacaagcggtggagcatgtggtttaattcgatgcaacgcg
aagaaccttaccagggcttgacatactacaaattctttagagatagagaagtgccttcgg
gaatgtagatacaggtggtgcatggctgtcgtcagctcgtgtcgtgagatgttgggttaa
gtcccgcaacgagcgcaacccttgtttttagttactaattcgttaggttttctagaaaga
ctgccggtgacaaaccggaggaaggtgaggatgacgtcaagtcagcatgccccttatgtc
ctgggctacacacgtgctacaatggttaagacaaagagtcgcgagctcgcgagagtcagc
taatctcataaacttagcctaagttcaga
>HM1330501_Uncultured_marine_haptophyte_Biosope_T148_16S_PLA491010
---atccggaatcattgggcgtaaagcgcctgtaggttgtttaataagtctgttgttaaa
gactagggctcaaccctagaaaagcaatggaaactactagactagagtatggcaggggta
gagggaatttctagtgtagcggtgaaatgcgtagatattagaaagaacaccggtggcgaa
agcgctctactggaccattactgacactcagaggcgaaagctagggtagcaaaagggatt
agatacccctgtagtcctagccgtaaacgatggatactagatgttgtacgtaaagtacag
tatcctagctaacgcgttaagtatcccgcctggggagtacgctcgcaagggtgaaactca
aaggaattgacgggggcccgcacaagcggtggagcatgtggtttaattcgatgcaacgcg
aagaaccttaccagggcttgacatactacaaattctttagagatagagaagtgccttcgg
gaatgtagatacaggtggtgcatggctgtcgtcagctcgtgtcgtgagatgttgggttaa
gtcccgcaacgagcgcaacccttgtttttagttactaattcgttaggttttctagaaaga
ctgccggtgacaaaccggaggaaggtgaggatgacgtcaagtcagcatgccccttatgtc
ctgggctacacacgtgctacaatggttaagacaaagagtcgcgagctcgcgagagtcagc
taatctcataaacttagcctaagttcaga
>EF0521621_Uncultured_haptophyte_MC615-95
gttatccggaatcattgggcgtaaagcgcctgtaggttgtttaataagtctgttgttaaa
gactagggcttaaccctagaaaagcaatggaaactaatagactagagtatggcaggggta
gagggaatttctagtgtagcggtgaaatgcgtagatattagaaagaacaccagtggcgaa
agcgctctactggaccattactgacactcagaggcgaaagctagggtagcaaaagggatt
agatacccctgtagtcctagccgtaaacgatggatactagatgttgtgc-ttccgtacag
tgtcatagctaacgcgttaagtatcccgcctggggagtacgctcgcaagggtgaaactca
aaggaattgacgggggcccgcacaagcggtggagcatgtggtttaattcgatgcaacgcg
aagaaccttaccagggcttgacatactacaaattctttagagatagagaagtgccttcgg
gaatgtagatacaggtggtgcatggctgtcgtcagctcgtgtcgtgagatgttgggttaa
gtcccgcaacgagcgcaacccttatttttagttaccaattcgttgggttctctagaaaga
ctgccggtgacaaaccggaggaaggtgaggatgacgtcaagtcagcatgccccttatgtc
ctgggctacacacgtgctacaatggttaagacaaagagtcgcgagctcgcaagagtcagc
taatctcataaacttagcctaagttcaga
>EF0520221_Uncultured_haptophyte_250304-22
gttatccggaatcattgggcgtaaagcgcctgtaggttgtttaataagtctgttgttaaa
gactagggctcaaccctagaaaagcaatggaaactattagacttgagtatggcaggggta
gagggaatttctagtgtagcggtgaaatgcgtagatattagaaagaacaccggtggcgaa
agcgctctactggaccattactgacactcagaggcgaaagctagggtagcaaaagggatt
agatacccctgtagtcctagccgtaaacgatggatactagatgttgtgctttccgtacag
tatcgtagctaacgcgttaagtatcccgcctggggagtacgctcgcaagggtgaaactca
aaggaattgacgggggcccgcacaagcggtggagcatgtggtttaattcgatgcaacgcg
aagaaccttaccaggacttgacatactacaaattctttagagatagagaagtgccttcgg
gaatgtagatacaggtggtgcatggctgtcgtcagctcgtgtcgtgagatgttgggttaa
gtcccgcaacgagcgcaacccttatttttagttaccaattcgttgggttctctagaaaga
ctgccggtgacaaaccggaggaaggtgaggatgacgtcaagtcagcatgccccttatgtc
ctgggctacacacgtgctacaatggttaagacaaagagtcgcgagctcgcaagagtcagc
taatctcataaacttagcctaagttcaga
>EF0521141_Uncultured_haptophyte_MC615-41
gttatccggaatcattgggcgtaaagcgcctgtaggttgtttaataagtctgttgttaaa
gactagggctcaaccctagaaaagcaatggaaactactagactagagtatggcaggggta
gagggaatttctagtgtagcggtgaaatgcgtagatattagaaagaacaccggtggcgaa
agcgctctactggaccattactgacactcagaggcgaaagctagggtagcaaaagggatt
agatacccctgtagtcctagccgtaaacgatggatactagatgttgtgctttatgtacag
tatcgtagctaacgcgttaagtatcccgcctggggagtacgctcgcaagggtgaaactca
aaggaattgacgggggcccgcacaagcggtggagcatgtggtttaattcgatgcaacgcg
aagaaccttaccagggcttgacatactacaaattctttagagatagagaagtgccttcgg
gaatgtagatacaggtggtgcatggctgtcgtcagctcgtgtcgtgagatgttgggttaa
gtcccgcaacgagcgcaacccttatttttagttactaacttgttaggttttctagaaaga
ctgccggtgacaaaccggaggagggtaaggatgacgtcaagtcagcatgccccttatgtc
ctgggctacacacgtgctacaatggttaagacaaagagtcgcgagctcgcaagagtcagc
taatctcataaacttagcctaagttcaga
>EF0520281_Uncultured_haptophyte_250304-29
gttatccggaatcattgggcgtaaagcgcctgtaggttgtttaataagtctgttgttaaa
gactagggcttaaccctagaaaagcaatggaaactactagactagagtatggcaggggta
gagggaatttctagtgtagcggtgaaatgcgtagatattagaaagaacaccggtggcgaa
agcgctctactggaccattactgacactcagaggcgaaagctagggtagcaaaagggatt
agatacccctgtagtcctagccgtaaacgatggatactagatgttgtgcataaagtacag
tatcgtagctaacgcgttaagtatcccgcctggggagtacgctcgcaagggtgaaactca
aaggaattgacgggggcccgcacaagcggtggagcatgtggtttaattcgatgcaacgcg
aagaaccttaccagggcttgacatactacagatctttttgagaaaaaagagtgccttcgg
gaatgtagatacaggtggtgcatggctgtcgtcagctcgtgtcgtgagatgttgggttaa
gtcccgcaacgagcgcaacccttatttttagttactaattcgttaggttctctagaaaga
ctgccggtgacaaaccggaggaaggtgaggatgacgtcaagtcagcatgccccttatgtc
ctgggctacacacgtgctacaatgggtaagacaaagagttgcgagctcgcgagagtcagc
taatctcataaacttcccctaagttcaga
>EF0520651_Uncultured_haptophyte_250304-79
gttatccggaatcattgggcgtaaagcgcctgtaggttgtttaataagtctgttgttaaa
gactagggcttaaccctaggaaagcaatggaaactactagacttgagtatggcaggggta
gagggaatttctagtgtagcggtgaaatgcgtagatattagaaagaacaccggtggcgaa
agcgctctactggaccattactgacactcagaggcgaaagctagggtagcaaaagggatt
agatacccctgtagtcctagccgtaaacgatggatactagatgttgtgctttatgtacag
tatcgtagctaacgcgttaagtatcccgcctggggagtacgctcgcaagggtgaaactca
aaggaattgacgggggcccgcacaagcggtggagcatgtggtttaattcgatgcaacgcg
aagaaccttaccagggcttgacatactacaaattcttttgagaaaaagaagtgccttcgg
gaatgtagatacaggtggtgcatggctgtcgtcagctcgtgtcgtgagatgttgggttaa
gtcccgcaacgagcgcaacccttatttttagttactaattcgttaggttctctagaaaga
ctgccggtgacaaaccggaggaaggtgaggatgacgtcaagtcagcatgccccttatgtc
ctgggctacacacgtgctacaatggttaagacaaagagtcgcgagctcgtgagagtcagc
taatctcgtaaacttagcctaagttcaga
>HM1330151_Uncultured_marine_haptophyte_Biosope_T123_16S_PLA491005
--------gaatcattgggcgtaaagcgcctgtaggttgtttaataagtctgttgttaaa
gcctagggcttaaccctagaaaagcaatggaaactactagactagagtatggcaggggta
gagggaatttctagtgtagcggtgaaatgcgtagatattagaaagaacaccggtggcgaa
agcgctctactggaccattactgacactcagaggcgaaagctagggtagcaaaagggatt
agatacccctgtagtcctagccgtaaacgatggatactagatgttgtgcttcatgtacag
tatcgtagctaacgcgttaagtatcccgcctggggagtacgctcgcaagggtgaaactca
aaggaattgacgggggcccgcacaagcggtggagcatgtggtttaattcgatgcaacgcg
aagaaccttaccagggcttgacatactacgaattcttttgagaaaaagaagtgccttcgg
gaacgtagatacaggtggtgcatggctgtcgtcagctcgtgtcgtgagatgttgggttaa
gtcccgcaacgagcgcaacccttatttttagttactaattcgttaggttctctagaaaga
ctgccggtgacaaaccggaggaaggtgaggatgacgtcaagtcagcatgccccttatgtc
ctgggctacacacgtgctacaatgattaagacaaagagtcgcgagctcgcgagagtcagc
taatctcataaacttagcctaagttcaga
>EF0520641_Uncultured_haptophyte_250304-77
gttatccggaatcattgggcgtaaagcgcctgtaggttgtttaataagtctgttgttaaa
gcctagggcttaaccctagaaaagcaatggaaactactagactagagtatggcaggggta
gagggaatttctagtgtagcggtgaaatgcgtagatattagaaagaacaccggtggcgaa
agcgctctactggaccattactgacactcagaggcgaaagctagggtagcaaaagggatt
agatacccctgtagtcctagccgtaaacgatggatactagatgttgtgcttcatgtacag
tatcgtagctaacgcgttaagtatcccgcctggggagtacgctcgcaagggtgaaactca
aaggaattgacgggggcccgcacaagcggtggagcatgtggtttaattcgatgcaacgcg
aagaaccttaccagggcttgacatactacgaattcttttgagaaaaagaagtgccttcgg
gaacgtagatacaggtggtgcatggctgtcgtcagctcgtgtcgtgagatgttgggttaa
gtcccgcaacgagcgcaacccttatttttagttactaattcgttaggttctctagaaaga
ctgccggtgacaaaccggaggaaggtgaggatgacgtcaagtcagcatgccccttatgtc
ctgggctacacacgtgctacaatggttaagacaaagagtcgcgagctcgcgagagtcagc
taatctcataaacttagcctaagttcaga
>HM1331711_Uncultured_marine_haptophyte_Biosope_T35_16S_PLA491028
---atccggaatcattgggcgtaaagcgcctgtaggttgtttaataagtctgttgttaaa
gactagggcttaaccctagaaaagcaatggaaactactagactagagtatggcaggggta
gagggaatttctagtgtagcggtgaaatgcgtagatattagaaagaacaccggtggcgaa
agcgctctactggaccattactgacactcagaggcgaaagctagggtagcaaaagggatt
agatacccctgtagtcctagccgtaaacgatggatactagatgttgtgcttcctgtacag
tatcgtagctaacgcgttaagtatcccgcctggggagtacgctcgcaagggtgaaactca
aaggaattgacgggggcccgcacaagcggtggagcatgtggtttaattcgatgcaacgcg
aagaaccttaccaggacttgacatactacgaattcttttgagaaaaagaagtgccttcgg
gaatgtagatacaggtggtgcatggctatcgtcagctcgtgtcgtgagatgttgggttaa
gtcccgcaacgagcgcaacccttatttttagttactaattcgttaggttctctagaaaga
ctgccggtgacaaaccggaggaaggtgaggatgacgtcaagtcagcatgccccttatgtc
ctgggctacacacgtgctacaatggttaagacaaagagtcgcgagctcgcgagagtcagc
taatctcataaacttagcctaagttcaga
>HM1331681_Uncultured_marine_haptophyte_Biosope_T35_16S_PLA491023
----------atcattgggcgtaaagcgcctgtaggttgtttaataagtctgttgttaaa
gactagggcttaaccctagaaaagcaatggaaactactagactagagtatggcaggggta
gagggaatttctagtgtagcggtgaaatgcgtagatattagaaagaacaccggtggcgaa
agcgctctactggaccattactgacactcagaggcgaaagctagggtagcaaaagggatt
agatacccctgtagtcctagccgtaaacgatggatactagatgttgtgcttcctgtacag
tatcgtagctaacgcgttaagtatcccgcctggggagtacgctcgcaagggtgaaactca
aaggaattgacgggggcccgcacaagcggtggagcatgtggtttaattcgatgcaacgcg
aagaaccttaccaggacttgacatactacgaattcttttgagaaaaagaagtgccttcgg
gaatgtagatacaggtggtgcatggctgtcgtcagctcgtgtcgtgagatgttgggttaa
gtcccgcaacgagcgcaacccttatttttagttactaattcgttaggttctctagaaaga
ctgccggtgacaaaccggaggaaggtgaggatgacgtcaagtcagcatgccccttatgtc
ctgggctacacacgtgctacaatggttaagacaaagagtcgcgagctcgcgagagtcagc
taatctcataaacttagcctaagttcaga
>HM1331751_Uncultured_marine_haptophyte_Biosope_T35_16S_PLA491033
----------atcattgggcgtaaagcgcctgtaggttgtttaataagtctgttgttaaa
gactagggcttaaccctagaaaagcaatggaaactactagactagagtatggcaggggta
gagggaatttctagtgtagcggtgaaatgcgtagatattagaaagaacaccggtggcgaa
agcgctctactggaccattactgacactcagaggcgaaagctagggtagcaaaagggatt
agatacccctgtagtcctagccgtaaacgatggatactagatgttgtgcttcctgtacag
tatcgtagctaacgcgttaagtatcccgcctggggagtacgctcgcaagggtgaaactca
aaggaattgacgggggcccgcacaagcggtggagcatgtggtttaattcgatgcaacgcg
aagaaccttaccaggacttgacatactacgaattcttttgagaaaaagaagtgccttcgg
gaatgtagatacaggtggtgcatggctgtcgtcagctcgtgtcgtgagatgttgggttaa
gtcccgcaacgagcgcaacccttatttttagttactaattcgttaggttctctagaaaga
ctgccggtgacaaaccggaggaaggtgaggatgacgtcaagtcagcatgccccttatgtc
ctgggctacacacgtgctacaatggttaagacaaagagtcgcgagctcgcgagagtcagc
taatctcataaacttagcctaagttcaga
>HM1335031_Uncultured_marine_haptophyte_Biosope_T84_16S_PLA491030
gttatccggaatcattgggcgtaaagcgcctgtaggttgtttaataagtctgttgttaaa
gactagggcttaaccctagaaaagcaatggaaactactagactagagtatggcaggggta
gagggaatttctagtgtagcggtgaaatgcgtagatattagaaagaacaccagcggcgaa
agcgctctactggaccattactgacactcagaggcgaaagctagggtagcaaaagggatt
agatacccctgtagtcttagccgtaaacgatggatactagatgttgtgcatatcgtacag
tatcatagctaacgcgttaagtatcccgcctggggagtacgctcgcaagggtgaaactca
aaggaattgacgggggcccgcacaagcggtggagcatgtggtttaattcgatgcaacgcg
aagaaccttaccagggcttgacatactacaaattcttttgagaaaaggaagtgccttcgg
gaatgtagatacaggtggtgcatggctgtcgtcagctcgtgtcgtgagatgttgggttaa
gtcccgcaacgagcgcaacccttatttttagttactaactcgttaggttttctagaaaga
ctgccggtgacaaaccggaggaaggtgaggatgacgtcaagtcagcatgccccttatgtc
ctgggctacacacgtgctacaatggttaagacaaagagtcgcgagctcgcaagagtcagc
taatctcataaacttagcctaagttcaga
>HM1335581_Uncultured_marine_haptophyte_Biosope_T88_16S_PLA491029
gttatccggaatcattgggcgtaaagcgcctgtaggttgtttaataagtctgttgttaaa
gactagggcttaaccctagaaaagcaatggaaactactagactagagtatggcaggggta
gagggaatttctagtgtagcggtgaaatgcgtagatattagaaagaacaccggtggcgaa
agcgctctaccggaccattactgacactcagaggcgaaagctagggtagcaaaagggatt
agatacccctgtagtcctagccgtaaacgatggatactagatgttgtgcataaagtacag
tatcgtagctaacgcgttaagtatcccgcctggggagtacgctcgcaagggtgaaactca
aaggaattgacgggggcccgcacaagcggtggagcatgtggtttaattcgatgcaacgcg
aagaaccttaccagggcttgacatactacaaattcttttgagaaaaagaagtgccttcgg
gaatgtagatacaggtggtgcatggctgtcgtcagctcgtgtcgtgagatgttgggttaa
gtcccgcaacgagcgcaacccttatttttagttactaattcgttaggttctctagaaaga
ctgccggtgacaaaccggaggaaggtgaggatgacgtcaagtcagcatgccccttatgcc
ctgggctacacacgtgctacaatggttaagacaaagagtcgcgaactcgcgagagtcagc
taatctcataaacttaacctaagttcaga
>HM1333201_Uncultured_marine_haptophyte_Biosope_T58_16S_PLA491004
--tatccggaatcattgggcgtaaagcgcctgtaggttgtttaataagtctgttgttaaa
gactagggcttaaccctagaaaagcaatggaaactactagactagagtatggcaggggta
gagggaatttctagtgtagcggtgaaatgcgtagatattagaaagaacaccggtggcgaa
agcgctctactggaccattactgacactcagaggcgaaagctagggtagcaaaagggatt
agatacccctgtagtcctagccgtaaacgatggatactagatgttgtgcataacgtacag
tatcgtagctaacgcgttaagtatcccgcctggggagtacgctcgcaagggtgaaactca
aaggaattgacgggggcccgcacaagcggtggagcatgtggtttaattcgatgcaacgcg
aagaaccttaccagggcttgacatactacaaattcttttgagaaaaagaagtgccttcgg
gaatgtagatacaggtggtgcatggctgtcgtcagctcgtgtcgtgagatgttgggttaa
gtcccgcaacgagcgcaacccttatttttagttactaattcgttaggttctctagaaaga
ctgccggtgacaaaccggaggaaggtgaggatgacgtcaagtcagcatgccccttatgtc
ctgggctacacacgtgctacaatggttaagacaaagagtcgcgagctcgcgagagtcagc
taatctcataaacttagcctaagttcaga
>HM1333241_Uncultured_marine_haptophyte_Biosope_T58_16S_PLA491010
-ttatccggaatcattgggcgtaaagcgcctgtaggttgtttaataagtctgttgttaaa
gactagggctcaaccctagaaaagcaatggaaactactagactagagtatggcaggggta
gagggaatttctagtgtagcggtgaaatgcgtagatattagaaagaacaccggtggcgaa
agcgctctactggaccattactgacactcagaggcgaaagctagggtagcaaaagggatt
agatacccctgtagtcctagccgtaaacgatggatactagatgttgtgcataacgtacag
tatcgtagctaacgcgttaagtatcccgcctggggagtacgctcgcaagggtgaaactca
aaggaattgacgggggcccgcacaagcggtggagcatgtggtttaattcgatgcaacgcg
aagaaccttaccagggcttgacatactacaaattcttttgagaaaaagaagtgccttcgg
gaatgtagatacaggtggtgcatggctgtcgtcagctcgtgtcgtgagatgttgggttaa
gtcccgcaacgagcgcaacccttatttttagttactaattcgttaggttctctagaaaga
ctgccggtgacaaaccggaggaaggtgaggatgacgtcaagtcagcatgccccttatgtc
ctgggctacacacgtgctacaatggttaagacaaagagtcgcgagctcgtgagagtcagc
taatctcataaacttagcctaagttcaga
>HM1333231_Uncultured_marine_haptophyte_Biosope_T58_16S_PLA491009
gttatccggaatcattgggcgtaaagcgcctgtaggttgtttaataagtctgttgttaaa
gactagggctcaaccctagaaaagcaatggaaactactagactagagtatggcaggggta
gagggaatttctagtgtagcggtgaaatgcgtagatattagaaagaacaccggtggcgaa
agcgctctactggaccattactgacactcagaggcgaaagctagggtagcaaaagggatt
agatacccctgtagtcctagccgtaaacgatggatactagatgttgtgcataacgtacag
tatcgtagctaacgcgttaagtatcccgcctggggagtacgctcgcaagggtgaaactca
aaggaattgacgggggcccgcacaagcggtggagcatgtggtttaattcgatgcaacgcg
aagaaccttaccagggcttgacatactacaaattcttttgagaaaaagaagtgccttcgg
gaatgtagatacaggtggtgcatggctgtcgtcagctcgtgtcgtgagatgttgggttaa
gtcccgcaacgagcgcaacccttatttttagttactaattcgttaggttctctagaaaga
ctgccggtgacaaaccggaggaaggtgaggatgacgtcaagtcagcatgccccttatgtc
ctgggctacacacgtgctacaatggttaagacaaagagtcgcgagctcgtgagagtcagc
taatctcataaacttagcctaagttcaga
>HM1333191_Uncultured_marine_haptophyte_Biosope_T58_16S_PLA491003
---atccggaatcattgggcgtaaagcgcctgtaggttgtttaataagtctgttgttaaa
gactagggcttaaccctagaaaagcaatggaaactactagactagagtatggcaggggta
gagggaatttctagtgtagcggtgaaatgcgtagatattagaaagaacaccggtggcgaa
agcgctctactggaccattactgacactcagaggcgaaagctagggtagcaaaagggatt
agatacccctgtagtcctagccgtaaacgatggatactagatgttgtgcataatgtacag
tatcgtagctaacgcgttaagtatcccgcctggggagtacgctcgcaagggtgaaactca
aaggaattgacgggggcccgcacaagcggtggagcatgtggtttaattcgatgcaacgcg
aagaaccttaccagggcttgacatactacagattcttttgagaaaaagaagtgccttcgg
gaatgtagatacaggtggtgcatggctgtcgtcagctcgtgtcgtgagatgctgggttaa
gtcccgcaacgagcgcaacccttatttttagttactaattcgttaggttctctagaaaga
ctgccggtgacaaaccggaggaaggtgaggatgacgtcaagtcagcatgccccttatgtc
ctgggctacacacgtgctacaatggttaagacaaagagtcgcgagctcgcgagagtcagc
taatctcataaacttagcctaagttcaga
>HM1333211_Uncultured_marine_haptophyte_Biosope_T58_16S_PLA491005
---atccggaatcattgggcgtaaagcgcctgtaggttgtttaataagtctgttgttaaa
gactagggcttaaccctagaaaagcaatggaaactactagactagagtatggcaggggta
gagggaatttctagtgtagcggtgaaatgcgtagatattagaaagaacaccggtggcgaa
agcgctctactggaccattactgacactcagaggcgaaagctagggtagcaaaagggatt
agatacccctgtagtcctagccgtaaacgatggatactagatgttgtgcataatgtacag
tatcgtagctaacgcgttaagtatcccgcctggggagtacgctcgcaagggtgaaactca
aaggaattgacgggggcccgcacaagcggtggagcatgtggtttaattcgatgcaacgcg
aagaaccttaccagggcttgacatactacagattcttttgagaaaaagaagtgccttcgg
gaatgtagatacaggtggtgcatggctgtcgtcagctcgtgtcgtgagatgttgggttaa
gtcccgcaacgagcgcaacccttatttttagttactaattcgttaggttctctagaaaga
ctgccggtgacaaaccggaggaaggtgaggatgacgtcaagtcagcatgccccttatgtc
ctgggctacacacgtgctacaatggttaagacaaagagtcgcgagctcgcgagagtcagc
taatctcataaacttagcctaagttcaga
>HM1331641_Uncultured_marine_haptophyte_Biosope_T35_16S_PLA491019
--------gaatcattgggcgtaaagcgcctgtaggttgtttaataagtctgttgttaaa
gactagggcttaaccctagaaaagcaatggaagctactagactagagtatggcaggggta
gagggaattcctagtgtagcggtgaaatgcgtagatattagaaagaacaccggtggcgaa
agcgctctactggaccattactgacactcagaggcgaaagctagggtagcaaaagggatt
agatacccctgtagtcctagccgtaaacgatggatactagatgttgtgcataatgtacag
tatcgtagctaacgcgttaagtatcccgcctggggagtacgctcgcaagggtgaaactca
aaggaattgacgggggcccgcacaagcggtggagcatgtggtttaattcgatgcaacgcg
aagaaccttaccagggcttgacatactacaaattcttttgagaaaaagaagtgccttcgg
gaatgtagatacaggtggtgcatggctgtcgtcagctcgtgtcgtgagatgttgggttaa
gtcccgcaacgagcgcaacccttatttttagttactaattcgttaggttctctagaaaga
ctgccggtgacagaccggaggaaggtgaggatgacgtcaagtcagcatgccccttatgtc
ctgggctacacacgtgctacaatggttaagacaaagagtcgcgagctcgcgagagtcagc
taatctcataaacttagcctaagttcaga
>EF0520441_Uncultured_haptophyte_250304-47
gttatccggaatcattgggcgtaaagcgcctgtaggttgtttaataagtctgttgttaaa
gactagggcttaaccctagaaaagcaatggaaactactagactagagtatggcaggggta
gagggaatttctagtgtagcggtgaaatgcgtagatattagaaagaacaccggtggcgaa
agcgctctactggaccattactgacactcagaggcgaaagctagggtagcaaaagggatt
agatacccctgtagtcctagccgtaaacgatggatactagatgttgtgcataatgtacag
tatcgtagctaacgcgttaagtatcccgcctggggagtacgctcgcaagggtgaaactca
aaggaattgacgggggcccgcacaagcggtggagcacgtggtttaattcgatgcaacgcg
aagaaccttaccagggcttgacatactacagattcttttgagaaaaagaagtgccttcgg
gaatgtagatacaggtggtgcatggctgtcgtcagctcgtgtcgtgagatgttgggttaa
gtcccgcaacgagcgcaacccttatttttagttactaattcgttaggttctctagaaaga
ctgccggtgacaaaccggaggaaggtgaggatgacgtcaagtcagcatgccccttatgtc
ctgggctacacacgtgctacaatggttaagacaaagagtcgcgagctcgcgagagtcagc
taatctcataaacttagcctaagttcaga
>HM1331181_Uncultured_marine_haptophyte_Biosope_T33_16S_PLA491018
gttatccggaatcattgggcgtaaagcgcctgtaggttgtttaataagtctgttgttaaa
gactagggctcaaccctagaaaagcaatggaaactactagactagagtatggcaggggta
gagggaatttctagtgtagcggtgaaatgcgtagatattagaaagaacaccagtggcgaa
agcgctctactggaccattactgacactcagaggcgaaagctagggtagcaaaagggatt
agatacccctgtagtcctagccgtaaacgatggatacaagatgttgtgcataacgtacag
tatcgtagctaacgcgttaagtatcccgcctggggagtacgctcgcaagggtgaaactca
aaggaattgacgggggcccgcacaagcggtggagcatgtggtttaattcgatgcaacgcg
aagaaccttaccagggcttgacatactacaaattcttttgagaaaaagaagtgccttcgg
gaatgtagatacaggtggtgcatggctgtcgtcagctcgtgtcgtgagatgttgggttaa
gtcccgcaacgagcgcaacccttatttttagttactaattcgttaggttctctagaaaga
ctgccggtgacaaaccggaggaaggtgaggatgacgtcaagtcagcatgccccttatgtc
ctgggctacacacgtgctacaatggttaagacaaagagtcgcgagctcgtgagagtcagc
taatctcataaacttagcctaagttcaga
>HM1334791_Uncultured_marine_haptophyte_Biosope_T84_16S_PLA491004
gttatccggaatcattgggcgtaaagcgcctgtaggttgtttaataagtctgttgttaaa
gactagggcttaaccctagaaaagcaatggaaactactagactagagtatggcaggggta
gagggaatttctagtgtagcggtgaaatgcgtagatattagaaagaacaccggtggcgaa
agcgctctactggaccattactgacactcagaggcgaaagctagggtagcaaaagggatt
agatacccctgtagtcctagccgtaaacgatggatactagatgttgtgcataaagtacag
tatcgtagctaacgccttaagtatcccgcctggggagtacgctcgcaagggtgaaactca
aaggaattgacgggggcccgcacaagcggtggagcatgtggtttaattcgatgcaacgcg
aagaaccttaccagggcttgacatactacagattcttttgagaaaaagaagtgccttcgg
gaatgtagatacaggtggtgcatggctgtcgtcagctcgtgtcgtgagatgttgggttaa
gtcccgcaacgagcgcaacccttatttttagttactaattcgttaggttctctagaaaga
ctgccggtgacaaaccggaggaaggtgaggatgacgtcaagtcagcatgccccttatgtc
ctgggctacacacgtgctacaatggttaagacaaagagttgcgagctcgcgagagtcagc
taatctcataaacttagcctaagttcaga
>HM1335591_Uncultured_marine_haptophyte_Biosope_T88_16S_PLA491030
--tatccggaatcattgggcgtaaagcgcctgtaggttgtttaataagtctgttgttaaa
gactagggcttaaccctaggaaagcaatggaaactactagactagagtatggcaggggta
gagggaatttctagtgtagcggtgaaatgcgtagatattagaaagaacaccggtggcgaa
agcgctctactggaccattactgacactcagaggcggaagctagggtagcaaaagggatt
agatacccctgtagtcttagccgtaaacgatggatactagatgttgtgcataatgtacag
tatcgtagctaacgcgttaagtatcccgcctggggagtacgctcgcaagggtgaaactca
aaggaattgacgggggcccgcacaagcggtggagcatgtggtttaattcgatgcaacgcg
aagaaccttaccagggcttgacatactacaaattctttagagataaggaagtgccttcgg
gaatgtagatacaggtggtgcatggctgtcgtcagctcgtgtcgtgagatgttgggttaa
gtcccgcaacgagcgcaacccttatttttagttactaattcgttaggttctctagaaaga
ctgccggtgacaaaccggaggaaggtgaggatgtcgtcaagtcagcatgccccttatgtc
ctgggctacacacgtgctacaatggttaagacaaagggtcgcgagcttgcaagagtcagc
taatcccataaacttagcctaagttcaga
>HM1335601_Uncultured_marine_haptophyte_Biosope_T88_16S_PLA491031
---atccggaatcattgggcgtaaagcgcctgtaggttgtttaataagtctgttgttaaa
gactagggcttaaccctaggaaagcaatggaaactactagactagagtatggcaggggta
gagggaatttctagtgtagcggtgaaatgcgtagatattagaaagaacaccggtggcgaa
agcgctctactggaccattactgacactcagaggcgaaagctagggtagcaaaagggatt
agatacccctgtagtcttagccgtaaacgatggatactagatgttgtgcataatgtacag
tatcgtagctaacgcgttaagtatcccgcctggggagtacgctcgcaagggtgaaactca
aaggaattgacgggggcccgcacaagcggtggagcatgtggtttaattcgatgcaacgcg
aagaaccttaccagggcttgacatactacaaattctttagagataaggaagtgccttcgg
gaatgtagatacaggtggtgcatggctgtcgtcagctcgtgtcgtgagatgttgggttaa
gtcccgcaacgagcgcaacccttatttttagttactaattcgttaggttctctagaaaga
ctgccggtgacaaaccggaggaaggtgaggatgacgtcaagtcagcatgccccttatgtc
ctgggctacacacgtgctacaatggttaagacaaagggtcgcgagcttgcaagagtcagc
taatcccataaacatagcctaagttcaga
>LK3918251_Chrysochromulina_apheles_F929
----------------------aaagcgcctgtaggttgtttaataagtctgttgttaaa
gactagggcttaaccctagaaaagcaatggaaactactagactagagtatggcaggggta
gagggaatttctagtgtagcggtgaaatgcgtagatattagaaagaacaccggcggcgaa
agcgctctactggaccattactgacactcagaggcgaaagctagggtagcaaaagggatt
agatacccctgtagtcctagccgtaaacgatggatactacatgttgtgcattacgtacag
tatggtagctaacgcgttaagtatcccgcctggggagtacgctcgcaagggtgaaactca
aaggaattgacgggggcccgcacaagcggtggagcatgtggtttaattcgatgcaacgcg
aagaaccttaccaggacttgacatactacaaattcttttgagaaaaagaagtgccttcgg
gaatgtagatacaggtggtgcatggctgtcgtcagctcgtgtcgtgagatgttgggttaa
gtcccgcaacgagcgcaacccttatttttagttaccaattcgttgggttctctagaaaga
ctgccggtgacaaaccggaggaaggtgaggatgacgtcaagtcagcatgccccttatgtc
ctgggctacacacgtgctaca---------------------------------------
-----------------------------
>LK3918231_Chrysochromulina_apheles_F927
----------------------aaagcgcctgtaggttgtttaataagtctgttgttaaa
gactagggcttaaccctagaaaagcaatggaaactactagactagagtatggcaggggta
gagggaatttctagtgtagcggtgaaatgcgtagatattagaaagaacaccggcggcgaa
agcgctctactggaccattactgacactcagaggcgaaagctagggtagcaaaagggatt
agatacccctgtagtcctagccgtaaacgatggatactacatgttgtgcattacgtacag
tatggtagctaacgcgttaagtatcccgcctggggagtacgctcgcaagggtgaaactca
aaggaattgacgggggcccgcacaagcggtggagcatgtggtttaattcgatgcaacgcg
aagaaccttaccaggacttgacatactacaaattcttttgagaaaragaagtgccttcgg
gaatgtagatacaggtggtgcatggctgtcgtcagctcgtgtcgtgagatgttgggttaa
gtcccgcaacgagcgcaacccttatttttagttaccaattcgttgggttctctagaaaga
ctgccggtgacaaaccggaggaaggtgaggatgacgtcaagtcagcatgccccttatgtc
ctgggctacacacgtgctaca---------------------------------------
-----------------------------
>HM1331631_Uncultured_marine_haptophyte_Biosope_T35_16S_PLA491018
-----------tcattgggcgtaaagcgcctgtaggttgtttaataagtctgttgttaaa
gactagggcttaaccctagaaaagcaatggaaactactagactagagtatggcaggggta
gagggaatttctagtgtagcggtgaaatgcgtagatattagaaagaacaccggtggcgaa
agcgctctactggaccattactgacactcagaggcgaaagctagggtagcaaaagggatt
agatacccctgtagtcctagccgtaaacgatggatactagatgttgtgcattacgtacag
tatcgtagctaacgcgttaagtatcccgcctggggagtacgctcgcaagggtgaaactca
aaggaattgacgggggcccgcacaagcggtggagcatgtggtttaattcgatgcaacgcg
aagaaccttaccaggacttgacatactacgaattcttttgagaaaaagaagtgccttcgg
gaatgtagatacaggtggtgcatggctgtcgtcagctcgtgtcgtgagatgttgggttaa
gtcccgcaacgagcgcaacccttatttttagttaccaattcgttgggttctctagaaaga
ctgccggtgacaaaccggaggaaggtgaggatgacgtcaagtcagcatgccccttatgtc
ctgggctacacacgtgctacaatggttaagacaaagagtcgcgagctcgcaagagtcagc
taatctcataaacttagcccaagttcaga
>EF0521921_Uncultured_haptophyte_MC622-26
gttatccggaatcattgggcgtaaagcgcctgtaggttgtttattaagtctgttgttaaa
gactagggcttaaccctagacaagcaatggaaactaatagactagagtatggcaggggta
gagggaatttctagtgtagcggtgaaatgcgtagatattagaaagaacaccagcggcgaa
agcgctctactggaccattactgacactcagaggcgaaagctagggtagcaaaagggatt
agatacccctgtagtcctagccgtaaacgatggatactaggtgttgtgtttaatatacag
tatcgtagctaacgcgttaagtatcccgcctggggagtacgctcgcaagggtgaaactca
aaggaattgacgggggcccgcacaagcggtggagcatgtggtttaattcgatgcaacgcg
aagaaccttaccagggcttgacatactacggatcctttttaaaaaaaggagtgccttcgg
gaatgtagatacaggtggtgcatggctgtcgtcagctcgtgtcgtgagatgttgggttaa
gtcccgcaacgagcgcaacccttatttttagttaccaactcgttgggttctctagaaaga
ctgccggtgacaaaccggaggaaggtgaggatgacgtcaagtcagcatgccccttatgtc
ctgggctacacacgtgctacaatggttaagacaaagagttgcgagcttgtgaaagtcagc
taatctcataaacttagcctaagttcaga
>EF0522091_Uncultured_haptophyte_MC622-44
gttatccggaatcattgggcgtaaagcgcctgtaggttgtttattaagtctgttgttaaa
gactagggcttaaccctagacaagcaatggaaactaatagactagagtatggcaggggta
gagggaatttctagtgtagcggtgaaatgcgtagatattagaaagaacaccagcggcgaa
agcgctctactggaccattactgacactcagaggcgaaagctagggtagcaaaagggatt
agatacccctgtagtcctagccgtaaacgatggatactaggtgttgtgtttaatatacag
tatcgtagctaacgcgttaagtatcccgcctggggagtacgctcgcaagggtgaaactca
aaggaattgacgggggcccgcacaagcggtggagcatgtggtttatttcgatgcaacgcg
aagaaccttaccagggcttgacatactacggatcctttttaaaaaaaggagtgccttcgg
gaatgtagatacaggtggtgcatggctgtcgtcagctcgtgtcgtgagatgttgggttaa
gtcccgcaacgagcgcaacccttatttttagttaccaactcgttgggttctctagaaaga
ctgccggtgacaaaccggaggaaggtgaggatgacgtcaagtcagcatgccccttatgtc
ctgggctacacacgtgctacaatggttaagacaaagagttgcgagcttgtgaaagtcagc
taatctcataaacttagcctaagttcaga
>EF0519611_Uncultured_haptophyte_MAMA64-82
gttatccggaatcattgggcgtaaagcgcctgtaggttgtttaataagtctgttgttaaa
gactagggctcaaccctagaaaagcaatggaaactactagactagagtatggcaggggta
gagggaatttctagtgtagcggtgaaatgcgtagatattagaaagaacaccggtggcgaa
agcgctctactggaccattactgacactcagaggcgaaagctagggtagcaaaagggatt
agatacccctgtagtcctagccgtaaacgatggatactagatgttgtgcataacgtacag
tatcgtagctaacgcgttaagtatcccgcctggggagtacgctcgcaagggtgaaactca
aaggaattgacgggggcccgcacaagcggtggagcatgtggtttaattcgatgcaacgcg
aagaaccttaccagggcttgacatactacagattcttttgagataaagaagtgccttcgg
gaatgtagatacaggtggggcatggctgtcgtcagctcgtgtcgtgagatgttgggttaa
gtcccgcaacgagcgcaacccttatttttagttaccaattcgttgggttctctagaaaga
ctgccggtgacaaaccggaggaaggtgaggatgacgtcaagtcagcatgccccttatgtc
ctgggctacacacgtgctacaatggctaagacaaagagttgcgagctcgcgagagtaagc
taatctcataaacttagcctaagttcaga
>EF0520751_Uncultured_haptophyte_250304-91
gttatccggaatcattgggcgtaaagcgcctgtaggttgtttaataagtctgttgttaaa
gactagggctcaaccctaggaaagcaatggaaactattagacttgagtatggcaggggta
gagggaatttctagtgtagcggtgaaatgcgtagatattagaaagaacaccggtggcgaa
agcgctctactggaccattactgacactcagaggcgaaagctagggtagcaaaagggatt
agatacccctgtagtcctagccgtaaacgatggatactacatgttgtgcgtaatgtacag
tatggtagctaacgcgttaagtatcccgcctggggagtacgctcgcaagggtgaaactca
aaggaattgacgggggcccgcacaagcggtggagcatgtggtttaattcgatgcaacgcg
aagaaccttaccagggcttgacatactacgaattcttttgaaaaaaagaagtgccttcgg
gaatgtagatacaggtggtgcatggctgtcgtcagctcgtgtcgtgagatgttgggttaa
gtcccgcaacgagcgcaacccttatttttagttaccaattcgttgggatttttagaaaga
ctgccggtgacaaaccggaggaaggtgaggatgacgtcaagtcagcatgccccttatgtc
ctgggctacacacgtgctacaatggttaagacaaagagtcgcgagcttgtaaaagtcagc
taatctcataaacttagcctaagttcaga
>HM1330171_Uncultured_marine_haptophyte_Biosope_T123_16S_PLA491007
---atccggaatcattgggcgtaaagcgcctgtaggttgtttaataagtctgttgttaaa
gactagggctcaaccctagaaaagcaatggaaactgttagactagagtatggcaggggta
gagggaatttctagtgtagcggtgaaatgcgtagatattagaaagaacactggtggcgaa
agcgctctactggaccattactgacactcagaggcgaaagctagggtagcaaaagggatt
agatacccctgtagtcctagccgtaaacgatggatactagatgttgtatgttatttacag
tatcgtagctaacgcgttaagtatcccgcctggggagtacgctcgcaagggtgaaactca
aaggaattgacgggggcccgcacaagcggtggagcatgtggtttaattcgatgcaacgcg
aagaaccttaccagggcttgacatactacagattcttttgagagagagaagtgccttcgg
gaatgtagatacaggtggtgcatggctgtcgtcagctcgtgtcgtgagatgttgggttaa
gtcccgcaacgagcgcaacccttatttttagttaccaattcgttgggttctctagaaaga
ctgccggtgacaaaccggaggaaggtgaggatgacgtcaagtcagtatgccccttatgtc
ctgggctacacacgtgctacaatggctaagacaaagagttgcgagctcgcgag-------
-----------------------------
>HM1332681_Uncultured_marine_haptophyte_Biosope_T41_16S_PLA491130
gttatccggaatcattgggcgtaaagcgcctgtaggttgtttaataagtctgttgttaaa
gaccagggctcaaccctagaaaagcaatggaaactgttagactagagtatggcaggggta
gagggaatttctagtgtagcggtgaaatgcgtagatattagaaagaacaccggtggcgaa
agcgctctactggaccattactgacactcagaggcgaaagctagggtagcaaaagggatt
agatacccctgtagtcctagccgtaaacgatggatactagatgttgtatgttatttacag
tatcgtagctaacgcgttaagtatcccgcctggggagtacgctcgcaagggtgaaactca
aaggaattgacgggggcccgcacaagcggtggagcatgtggtttaattcgatgcaacgcg
aagaaccttaccagggcttgacatactacagattcttttgagagagagaagtgccttcgg
gaatgtagatacaggtggtgcatggctgtcgtcagctcgtgtcgtgagatgttgggttaa
gtcccgcaacgagcgcaacccttatttttagttaccaattcgttgggttctctagaaaga
ctgccggtgacaaaccggaggaaggtgaggatgacgtcaagtcagcatgccccttatgtc
ctgggctacacacgtgctacaatggctaagacaaagagttgcgagctcgcgagagtaagc
taatctcataaacttagcctaagttcaga
>HM1333691_Uncultured_marine_haptophyte_Biosope_T60_16S_PLA491010
---------aatcattgggcgtaaagcgcctgtaggttgtttaataagtctgttgttaaa
gactagggctcaaccctagaaaagcaatggaaactgttagactagagtatggcaggggta
gagggaatttctagtgtagcggtgaaatgcgtagatattagaaagaacaccggtggcgaa
agcgctctactggaccattactgacactcagaggcgaaagctagggtagcaaaagggatt
agatacccctgtagtcctagccgtaaacgatggatactagatgttgtatgttatttacag
tatcgtagctaacgcgttaagtatcccgcctggggagtacgctcgcaagggtgaaactca
aaggaattgacgggggcccgcacaagcggtggagcatgtggtttaattcgatgcaacgcg
aagaaccttaccagggcttgacatactacagattcttttgagagagagaagtgccttcgg
gaatgtagatacaggtggtgcatggctgtcgtcagctcgtgtcgtgagatgttgggttaa
gtcccgcaacgagcgcaacccttatttttagttaccaattcgttgggttctctagaaaga
ctgccggtgacaaaccggaggaaggtgaggatgacgtcaagtcagcatgccccttatgtc
ctgggctacacacgtgctacaatggctaagacaaagagttgcgagctcgcgagagtaagc
taatctcataaacttagcctaagttcaga
>HM1334991_Uncultured_marine_haptophyte_Biosope_T84_16S_PLA491026
gttatccggaatcattgggcgtaaagcgcctgtaggttgtttaataagtctgttgttaaa
gactagggctcaaccctagaaaagcaatggaaactgttagactagagtatggcaggggta
gagggaatttctagtgtagcggtgaaatgcgtagatattagaaagaacaccggtggcgaa
agcgctctactggaccattactgacactcagaggcgaaagctagggtagcaaaagggatt
agatacccctgtagtcctagccgtaaacgatggatactagatgttgtatgttatttacag
tatcgtagctaacgcgttaagtatcccgcctggggagtacgctcgcaagggtgaaactca
aaggaattgacgggggcccgcacaagcggtggagcatgtggtttaattcgatgcaacgcg
aagaaccttaccagggcttgacatactacagattcttttgagagagagaagtgccttcgg
gaatgtagatacaggtggtgcatggctgtcgtcagctcgtgtcgtgagatgttgggttaa
gtcccgcaacgagcgcaacccttatttttagttaccaattcgttgggttctctagaaaga
ctgccggtgacaaaccggaggaaggtgaggatgacgtcaagtcagcatgccccttatgtc
ccgggctacacacgtgctacaatggctaagacaaagagttgcgagctcgcgagagtaagc
taatctcataaacttagcctaagttcaga
>AY7021521_Chrysochromulina_acantha_RCC339
gttatccggaatcattgggcgtaaagcgcctgtaggttgtttaataagtccgttgttaaa
gactagggcttaaccctagaaaagcaatggaaactattagactagagtatggcaggggta
gagggaatttctagtgtagcggtgaaatgcgtagatattagaaagaacaccggcggcgaa
agcgctctactggaccattactgacactcagaggcgaaagctagggtagcaaaagggatt
agatacccctgtagtcctagccgtaaacgatggatactagatgttgtgctttatgtacag
tatcgtagctaacgcgttaagtatcccgcctggggagtacgctcgcaagggtgaaactca
aaggaattgacgggggcccgcacaagcggtggagcatgtggtttaattcgatgcaacgcg
aagaaccttaccagggcttgacatactacgaattctcttgaaaaagagaagtgccttcgg
gaatgtagatacaggtggtgcatggctgtcgtcagctcgtgtcgtgagatgttgggttaa
gtcccgcaacgagcgcaacccttatttttagttactaattcgttaggttctctagaaaga
ctgccggtgacaaaccggaggaaggtgaggatgacgtcaagtcagcatgccccttatgtc
ctgggctacacacgtgctacaatggttaagacaaagagtcgcgagcttgtaaaagtcagc
taatctcataaacttagcctaagttcaga
>LN7353313_Chrysochromulina_throndsenii_RCC2064
gttatccggaatcattgggcgtaaagcgcctgtaggttgtttaataagtccgttgttaaa
gactagggcttaaccctagaaaagcaatggaaactattagactagagtatggcaggggta
gagggaatttctagtgtagcggtgaaatgcgtagatattagaaagaacaccggcggcgaa
agcgctctactggaccattactgacactcagaggcgaaagctagggtagcaaaagggatt
agatacccctgtagtcctagccgtaaacgatggatactagatgttgtgctttatgtacag
tatcgtagctaacgcgttaagtatcccgcctggggagtacgctcgcaagggtgaaactca
aaggaattgacgggggcccgcacaagcggtggagcatgtggtttaattcgatgcaacgcg
aagaaccttaccagggcttgacatactacgaattctcttgaaaaagagaagtgccttcgg
gaatgtagatacaggtggtgcatggctgtcgtcagctcgtgtcgtgagatgttgggttaa
gtcccgcaacgagcgcaacccttatttttagttactaattcgttaggttctctagaaaga
ctgccggtgacaaaccggaggaaggtgaggatgacgtcaagtcagcatgccccttatgtc
ctgggctacacacgtgctacaatggttaagacaaagagtcgcgagcttgtaaaagtcagc
taatctcat--------------------
>EF0517581_Chrysochromulina_acantha_UIO_T20
----------------------aaagcgcctgtaggttgtttaataagtccgttgttaaa
gactagggcttaaccctagaaaagcaatggaaactattagactagagtatggcaggggta
gagggaatttctagtgtagcggtgaaatgcgtagatattagaaagaacaccggcggcgaa
agcgctctactggaccattactgacactcagaggcgaaagctagggtagcaaaagggatt
agatacccctgtagtcctagccgtaaacgatggatactagatgttgtgctttatgtacag
tatcgtagctaacgcgttaagtatcccgcctggggagtacgctcgcaagggtgaaactca
aaggaattgacgggggcccgcacaagcggtggagcatgtggtttaattcgatgcaacgcg
aagaaccttaccagggcttgacatactacgaattctcttgaaaaagagaagtgccttcgg
gaatgtagatacaggtggtgcatggctgtcgtcagctcgtgtcgtgagatgttgggttaa
gtcccgcaacgagcgcaacccttatttttagttactaattcgttaggttctctagaaaga
ctgccggtgacaaaccggaggaaggtgaggatgacgtcaagtcagcatgccccttatgtc
ctgggctacacacgtgctacaatggttaagacaaagagtcgcgagcttgtaaaagtcagc
ta---------------------------
>LN7353303_Chrysochromulina_throndsenii_RCC2063
gttatccggaatcattgggcgtaaagcgcctgtaggttgtttaataagtccgttgttaaa
gactagggcttaaccctagaaaagcaatggaaactattagactagagtatggcaggggta
gagggaatttctagtgtagcggtgaaatgcgtagatattagaaagaacaccggcggcgaa
agcgctctactggaccattactgacactcagaggcgaaagctagggtagcaaaagggatt
agatacccctgtagtcctagccgtaaacgatggatactagatgttgtgctttatgtacag
tatcgtagctaacgcgttaagtatcccgcctggggagtacgctcgcaagggtgaaactca
aaggaattgacgggggcccgcacaagcggtggagcatgtggtttaattcgatgcaacgcg
aagaaccttaccagggcttgacatactacgaattctcttgaaaaagagaagtgccttcgg
gaatgtagatacaggtggtgcatggctgtcgtcagctcgtgtcgtgagatgttgggttaa
gtcccgcaacgagcgcaacccttatttttagttactaattcgttaggttctctagaaaga
ctgccggtgacaaaccggaggaaggtgaggatgacgtcaagtcagcatgccccttatgtc
ctgggctacacacgtgctacaatggttaagacaaagagtcgcgagcttgtaaaagtcagc
taatctcataaac-tagcctaagttcaga
>LN7354323_Chrysochromulina_sp_RCC574_RCC574
gttatccggaatcattgggcgtaaagcgcctgtaggttgtttaataagtccgttgttaaa
gactagggcttaaccctagaaaagcaatggaaactattagactagagtatggcaggggta
gagggaatttctagtgtagcggtgaaatgcgtagatattagaaagaacaccggcggcgaa
agcgctctactggaccattactgacactcagaggcgaaagctagggtagcaaaagggatt
agatacccctgtagtcctagccgtaaacgatggatactagatgttgtgctttatgtacag
tatcgtagctaacgcgttaagtatcccgcctggggagtacgctcgcaagggtgaaactca
aaggaattgacgggggcccgcacaagcggtggagcatgtggtttaattcgatgcaacgcg
aagaaccttaccagggcttgacatactacgaattctcttgaaaaagagaagtgccttcgg
gaatgtagatacaggtggtgcatggctgtcgtcagctcgtgtcgtgagatgttgggttaa
gtcccgcaacgagcgcaacccttatttttagttactaattcgttaggttctctagaaaga
ctgccggtgacaaaccggaggaaggtgaggatgacgtcaagtcagcatgccccttatgtc
ctgggctacacacgtgctacaatggttaagacaaagagtcgcgagcttgtaaaagtcagc
taatctcataaacttagcctaagttcaga
>EF0517591_Chrysochromulina_leadbeateri_UIO_TJE
----------------------aaagcgcctgtaggttgtttaataagtctgttgttaaa
gactagggctcaaccctaggaaagcaatggaaactactagactagagtatggcaggggta
gagggaatttctagtgtagcggtgaaatgcgtagatattagaaagaacaccggtggcgaa
agcgctctactggaccattactgacactcagaggcgaaagctagggtagcaaaagggatt
agatacccctgtagtcctagccgtaaacgatggatactagatgttgtgtattatgtacag
tatcgtagctaacgcgttaagtatcccgcctggggagtacgctcgcaagggtgaaactca
aaggaattgacgggggcccgcacaagcggtggagcatgtggtttaattcgatgcaacgcg
aagaaccttaccaggacttgacatactacagatccttttgagaaaaargagtgccttcgg
gaatgtagatacaggtggtgcatggctgtcgtcagctcgtgtcgtgagatgttgggttaa
gtcccgcaacgagcgcaacccttatttttagttactaattcgttaggttctctagaaaga
ctgccggtgacaaaccggaggaaggtgaggatgacgtcaagtcagcatgccccttatgtc
ctgggctacacacgtgctacaatggttaagacaaagagtcgcgagctcgcaagagtcagc
ta---------------------------
>EF0517601_Chrysochromulina_cymbium_UIO_R18
----------------------aaagcgcctgtaggttgtttaataagtctgttgttaaa
gactagggctcaaccctaggaaagcaatggaaactactagactagagtatggcaggggta
gagggaatttctagtgtagcggtgaaatgcgtagatattagaaagaacaccggtggcgaa
agcgctctactggaccattactgacactcagaggcgaaagctagggtagcaaaagggatt
agatacccctgtagtcctagccgtaaacgatggatactagatgttgtgtattatgtacag
tatcgtagctaacgcgttaagtatcccgcctggggagtacgctcgcaagggtgaaactca
aaggaattgacgggggcccgcacaagcggtggagcatgtggtttaattcgatgcaacgcg
aagaaccttaccaggacttgacatactacagatccttttgagaaaaaagagtgccttcgg
gaatgtagatacaggtggtgcatggctgtcgtcagctcgtgtcgtgagatgttgggttaa
gtcccgcaacgagcgcaacccttatttttagttactaattcgttaggttctctagaaaga
ctgccggtgacaaaccggaggaaggtgaggatgacgtcaagtcagcatgccccttatgtc
ctgggctacacacgtgctacaatggttaagacaaagagtcgcgagctcgcaagagtcagc
ta---------------------------
>KU0595011_Uncultured_marine_haptophyte_CARBOM_St98_surf_16S_NEUK_C2
-------------------------------------------ataagtctgttgttaaa
gactagggctcaaccctagaaaagcaatggaaactactagactagagtatggcaggggta
gagggaatttctagtgtagcggtgaaatgcgtagatattagaaagaacaccggtggcgaa
agcgctctactggaccattactgacactcagaggcgaaagctagggtagcaaaagggatt
agatacccctgtagtcctagccgtaaacgatggatactagatgttgtgcataatgtacag
tatcatagctaacgcgttaagtatcccgcctggggagtacgctcgcaagggtgaaactca
aaggaattgacgggggcccgcacaagcggtggagcatgtggtttaattcgatgcaacgcg
aagaaccttaccaggacttgacatactacaaattcttttgagaaaaagaagtgccttcgg
gaatgtagatacaggtggtgcatggctgtcgtcagctcgtgtcgtgagatgttgggttaa
gtcccgcaacgagcgcaacccttatttttagttac-------------------------
------------------------------------------------------------
------------------------------------------------------------
-----------------------------
>HM1334511_Uncultured_marine_haptophyte_Biosope_T65_16S9a
gttatccggaatcattgggcgtaaagcgcctgtaggttgttaaaaaagtctgttgttaaa
gactagggctcaaccctagaaaagcaatggaaactaatagactagagtatggcaggggta
gagggaatttctagtgtagcggtgaaatgcgtagatattagaaagaacaccggtggcgaa
agcgctctactggaccattactgacactcagaggcgaaagctagggtagcaaaagggatt
agatacccctgtagtcctagccgtaaacgatggatactagatgttgtgcattatgtacag
tatcgtagctaacgcgttaagtatcccgcctggggagtacgctcgcaagggtgaaactca
aaggaattgacgggggcccgcacaagcggtggagcatgtggtttaattcgatgcaacgcg
aagaaccttaccagggcttgacatactacgaattcttttgaaagagagaagtgccttcgg
gaatgtagatacaggtggtgcatggctgtcgtcagctcgtgtcgtgagatgttgggttaa
gtcccgcaacgagcgcaacccttatttttagttactaattcgttaggttctctagaaaga
ctgccggtgacaaaccggaggaaggtgaggatgacgtcaagtcagcatgccccttatgtc
ctgggctacacacgtgctacaatggttaagacaaagag----------------------
-----------------------------
>EF0519101_Uncultured_haptophyte_MC601-114
gttatccggaatcattgggcgtaaagcgcctgtaggttgtttattaagtctgtggttaaa
gactagggcttaaccctgggaaagcaatggaaactaatagactagagtatggcaggggta
gagggaatttctagtgtagcggtgaaatgcgtagatattagaaagaacaccggtggcgaa
agcgctctactggaccattactgacactcagaggcgaaagctagggtagcaaaagggatt
agatacccctgtagtcctagccgtaaacgatggatactagatgttgtgcataaagtacag
tatcgcagctaacgcgttaagtatcccgcctggggagtacgctcgcaagggtgaaactca
aaggaattgacgggggcccgcacaagcggtggagcatgtggtttaattcgatgcaacgcg
aagaaccttaccagggcttgacatactacgaattctcttgaaaaagggaagtgccttcgg
gaatgtagatacaggtggtgcatggctgtcgtcagctcgtgtcgtgagatgttgggttaa
gtcccgcaacgagcgcaacccttatttttagttaccaattcgttgggttctctagaaaga
ctgccggtgacaaaccggaggaaggtgaggatgacgtcaagtcagcatgccccttatgtc
ctgggctacacacgtgctacaatggcggagacaaagagtcgcgagctcgcgagagtcagc
taatctcataaacttcgcctaagttcaga
>EF0520331_Uncultured_haptophyte_250304-35
gttatccggaatcattgggcgtaaagcgcctgtaggttgtttattaagtctgtggttaaa
gactagggcttaaccctgggaaagcaatggaaactaatagactagagtatggcgggggta
gagggaatttctagtgtagcggtgaaatgcgtagatattagaaagaacaccggtggcgaa
agcgctctactggaccattactgacactcagaggcgaaagctagggtagcaaaagggatt
agatacccctgtagtcctagccgtaaacgatggatactagatgttgtgcataaagtacag
tatcgcagctaacgcgttaagtatcccgcctggggagtacgctcgcaagggtgaaactca
aaggaattgacgggggcccgcacaagcggtggagcatgtggtttaattcgatgcaacgcg
aagaaccttaccagggcttgacatactacgaattctcttgaaaaagagaagtgccttcgg
gaatgtagatacaggtggtgcatggctgtcgtcagctcgtgtcgtgagatgttgggttaa
gtcccgcaacgagcgcaacccttatttttagttaccaattcgttgggttctctagaaaga
ctgccggtgacaaaccggaggaaggtgaggatgacgtcaagtcagcatgccccttatgtc
ctgggctacacacgtgctacaatggcggagacaaagagtcgcgagctcgcgagagtcagc
taatctcataaacttcgcctaagttcaga
>HM1331791_Uncultured_marine_haptophyte_Biosope_T35_16S_PLA491037
----tccggaatcattgggcgtaaagcgcctgtaggttgtttattaagtctgtggttaaa
gactagggcttaaccctgggaaagcaatggaaactaatagactagagtatggcaggggta
gagggaatttctagtgtagcggtgaaatgcgtagatattagaaagaacaccggtggcgaa
agcgctctactggaccattactgacactcagaggcgaaagctagggtagcaaaagggatt
agatacccctgtagtcctagccgtaaacgatggatactagatgttgtgcataaagtacag
tatcgcagctaacgcgttaagtatcccgcctggggagtacgctcgcaagggtgaaactca
aaggaattgacgggggcccgcacaagcggtggagcatgtggtttaattcgatgcaacgcg
aagaaccttaccagggcttgacatactacgaattctcttgaaaaagagaagtgccttcgg
gaatgtagatacaggtggtgcatggctgtcgtcagctcgtgtcgtgagatgttgggttaa
gtcccgcaacgagcgcaacccttatttttagttaccaattcgttgggttctctagaaaga
ctgccggtgacaaaccggaggaaggtgaggatgacgtcaagtcagcatgccccttatgtc
ctgggctacacacgtgctacaatggcggagacaaagagtcgcgagctcgcgagagtcagc
taatctcataaacttcgcctaagttcaga
>EF0521891_Uncultured_haptophyte_MC622-23
gttatccggaatcattgggcgtaaagcgcctgtaggttgtttactaagtctgttgttaaa
gactagggcttaaccctgggaaagcaatggaaactagtagactagagtatggcaggggta
gagggaatttctagtgtagcggtgaaatgcgtagatattagaaagaacaccggtggcgaa
agcgctctactggaccattactgacactcagaggcgaaagctagggtagcaaaagggatt
agatacccctgtagtcctagccgtaaacgatggatactagatgttgtgcataatgtacag
tatcgtagctaacgcgttaagtatcccgcctggggagtacgctcgcaagggtgaaactca
aaggaattgacgggggcccgcacaagcggtggagcatgtggtttaattcgatgcaacgcg
aagaaccttaccagggcttgacatactacgaatccctttgaaaaaagggagtgccttcgg
gaatgtagatacaggtggtgcatggctgtcgtcagctcgtgtcgtgagatgttgggttaa
gtcccgcaacgagcgcaacccttatttttagttaccaattcgttgggttctctagaaaga
ctgccggtgacaaaccggaggaaggtgaggatgacgtcaagtcagcatgccccttatgtc
ctgggctacacacgtgctacaatggtggagacaaagagttgcgagctcgcgagggtaagc
taatctcataaacttcgcctaagttcaga
>EF0522311_Uncultured_haptophyte_MC622-71
gttatccggaatcattgggcgtaaagcgcctgtaggttgtttattaagtctgttgttaaa
gaccagggcttaaccctgggaaagcaatggaaactagtagactagagtatggcaggggta
gagggaatttctagtgtagcggtgaaatgcgtagatattagaaagaacaccggtggcgaa
agcgctctactggaccattactgacactcagaggcgaaagctagggtagcaaaagggatt
agatacccctgtagtcctagccgtaaacgatggatactagatgttgtgcataatgtacag
tatcgtagctaacgcgttaagtatcccgcctggggagtacgctcgcaagggtgaaactca
aaggaattgacgggggcccgtacaagcggtggagcatgtggtttaattcgatgcaacgcg
aagaaccttaccagggcttgacatactacgaatccctttgaaaaaagggagtgccttcgg
gaatgtagatacaggtggtgcatggctgtcgtcagctcgtgtcgtgagatgttgggttaa
gtcccgcaacgagcgcaacccttatttttagttaccaattcgttgggttctctagaaaga
ctgccggtgacaaaccggaggaaggtgaggatgacgtcaagtcagcatgccccttatgtc
ctgggctacacacgtgctacaatggtggagacaaagagttgcgagctcgcgagggtaagc
taatctcataaacttcgcctaagttcaga
>EF0522391_Uncultured_haptophyte_MC622-79
gttatccggaatcattgggcgtaaagcgcctgtaggttgtttattaagtctgttgttaaa
gaccagggcttaaccctgggaaagcaatggaaactagtagactagagtatggcaggggta
gagggaatttctagtgtagcggtgaaatgcgtagatattagaaagaacaccggtggcgaa
agcgctctactggaccattactgacactcagaggcgaaagctagggtagcaaaagggatt
agatacccctgtagtcctagccgtaaacgatggatactagatgttgtgcataatgtacag
tatcgtagctaacgcgttaagtatcccgcctggggagtacgctcgcaagggtgaaactca
aaggaattgacgggggcccgcacaagcggtggagcatgtggtttaattcgatgcaacgcg
aagaaccttaccagggcttgacatactacgaatccctttgaaaaaagggagtgccttcgg
gaatgtagatacaggtggtgcatggctgtcgtcagctcgtgtcgtgagatgttgggttaa
gtcccgcaacgagcgcaacccttatttttagttaccaattcgttgggttctctagaaaga
ctgccggtgacaaaccggaggaaggtgaggatgacgtcaagtcagcatgccccttatgtc
ctgggctacacacgtgctacaatggtggagacaaagagttgcgagctcgcgagggtaagc
taatctcataaacttcgcctaagttcaga
>HM1330651_Uncultured_marine_haptophyte_Biosope_T148_16S_PLA491032
--tatccggaatcattgggcgtaaagcgcctgtaggttgtttaataagtctgttgttgaa
gactagggcttaaccctagaagagcaatggaaactactagactagagtatggcaggggta
gagggaatttctagtgtagcggtgaaatgcgtagatattagaaagaacaccggtggcgaa
ggcgctctactggaccattactgacactcagaggcgaaagctagggtagcaaaagggatt
agatacccctgtagtcctagccgtaaacgatggatactacatgttgtgcattatgtacag
tatggtagctaacgcgttaagtatcccgcctggggagtacgctcgcaagggtgaaactca
aaggaattgacgggggcccgcacaagcggtggagcatgtggtttaattcgatgcaacgcg
aagaaccttaccaggacttgacatactacaaattcctttgagaaaaggaagtgccttcgg
gaatgtagatacaggtggtgcatggctgtcgtcagctcgtgtcgtgagatgttgggttaa
gtcccgcgacgagcgcaacccttatttttagttaccaattcgttgggttctctagaaaga
ctgccggtgacaaaccggaggaaggtgaggatgacgtcaagtcagcatgccccttatgtc
ctgggctacacacgtgctacaatggttaagacaaagagtcgcgagctcgtaagggtcagc
taatctcataaacttagcccaagttcaga
>HM1330611_Uncultured_marine_haptophyte_Biosope_T148_16S_PLA491025
----tccggaatcattgggcgtaaagcgcatgtaggttgtttaataagtctgttgttaaa
gactagggcttaaccctagaaaagcaatggaaactactagactagagtatggcaggggta
gagggaatttctagtgtagcggtgaaatgcgtagatattagaaagaacaccggtggcgaa
agcgctctactggaccattactgacactcagaggcgaaagctagggtagcaaaagggatt
agatacccctgtagtcctagccgtaaacgatggatactacatgttgtgcattacgtacag
tatggtagctaacgcgttaagtatcccgcctggggagtacgctcgcaagggtgaaactca
aaggaattgacgggggcccgcacaagcggtggagcatgtggtttaattcgatgcaacgcg
aagaaccttaccaggacttgacatactacaaattcctttgagaaaaggaagtgccttcgg
gaatgtagatacaggtggtgcatggctgtcgtcagctcgtgtcgtgagatgttgggttaa
gtcccgcaacgagcgcaacccttatttttagttaccaattcgttgggttctctagaaaga
ctgccggtgacaaaccggaggaaggtgaggatgacgtcaagtcggcctgccccttatgtc
ctgggctacacacgtgctacaatggttaagacaaagagtcgcgagctcgtaagggtcagc
taatctcataaacttagcccaagttcaga
>HM1330621_Uncultured_marine_haptophyte_Biosope_T148_16S_PLA491026
gttatccggaatcattgggcgtaaagcgcatgtaggttgtttaataagtctgttgttaaa
gactagggcttaaccctagaaaagcaatggaaactactagactagagtatggcaggggta
gagggaatttctagtgtagcggtgaaatgcgtagatattagaaagaacaccggtggcgaa
agcgctctactggaccattactgacactcagaggcgaaagctagggtagcaaaagggatt
agatacccctgtagtcctagccgtaaacgatggatactacatgttgtgcattacgtacag
tatggtagctaacgcgttaagtatcccgcctggggagtacgctcgcaagggtgaaactca
aaggaattgacgggggcccgcacaagcggtggagcatgtggtttaattcgatgcaacgcg
aagaaccttaccaggacttgacatactacaaattcctttgagaaaaggaagtgccttcgg
gaatgtagatacaggtggtgcatggctgtcgtcagctcgtgtcgtgagatgttgggttaa
gtcccgcaacgagcgcaacccttatttttagttaccaattcgttgggttctctagaaaga
ctgccggtgacaaaccggaggaaggtgaggatgacgtcaagtcggcctgccccttatgtc
ctgggctacacacgtgctacaatggttaagacaaagagtcgcgagctcgtaagggtcagc
taatctcataaacttagcccaagttcaga
>HM1335691_Uncultured_marine_haptophyte_Biosope_T88_16S_PLA491040
gttatccggaattattgggcgtaaagcgcctgtaggttgtttaataagtctgttgttaaa
gactagggcttaaccctggaaaagcaatagaaactactagactagagtatggcaggggta
gagggaatttctagtgtagcggtgaaatgcgtagatattagaaagaacaccagtggcgaa
agcgctctactggaccattactgacactcagaggcgaaagctagggtagcaaaagggatt
agatacccctgtagtcttagctgtaaacgatggatactagatgttgtgcataatgtacag
tatcgtagctaacgcgttaagtatcccgcctggggagtacgctcgcaagggtgaaactca
aaggaattgacgggggcccgcacaagcggtggagcatgtggtttagttcgatgcaacgcg
aagaaccttaccagggcttgacatactacaagttcttttgaaaaaaagaagtgccttcgg
gaatgtagatacaggtggtgcatggctgtcgtcagctcgtgtcgtgagatgttgggttaa
gtcccgcaacgagcgcaacccttatttttagttactaacttgttaggttttctagaaaga
ctgccggtgataaaccggaggaaggtgaggatgacgtcaagtcagcatgccccttatgtc
ctgggctacacacgtgctacaatggttaagacaaagagttgcgaactcgcgagagtcagc
taatctcataaacttagcctaagttcaga
>HM1331721_Uncultured_marine_haptophyte_Biosope_T35_16S_PLA491030
--tatccggaatcattgggcgtaaagcgcctgtaggttgtttaataagtctgttgttaaa
gcctagggcttaaccctagaaaagcaatggaaactactagactagagtatggcaggggca
gagggaatctctagtgtagcggtgaaatgcgtagatattagaaagaacaccggtggcgaa
agcgctctgctggaccattactgacactcagaggcgaaagctagggtagcaaaagggatt
agatacccctgtagtcctagccgtaaacgatggatactagatgttgtgcataatgtacag
tatcgcagctaacgcgttaagtatcccgcctggggagtacgctcgcaagggtgaaactca
aaggaattgacgggggcccgcacaagcggtggagcatgtggtttaattcgatgcaacgcg
aagaaccttaccagggcttgacatactacagattctttagagataaagaagtgccttcgg
gaatgtagatacaggtggtgcatggctgtcgtcagctcgtgtcgtgagatgttgggttaa
gtcccgcaacgagcgcaacccttatttttagttactaattcgttaggttctctagaaaga
ctgccggtgacaaaccggaggaaggtgaggatgacgtcaagtcagcatgccccttatgcc
ctgggctacacacgtgctacaatggttaagacaaagagtcgcgagctcgcgagagtcagc
taatctcataaacttagcctaagttcaga
>HM1333321_Uncultured_marine_haptophyte_Biosope_T58_16S_PLA491021
-ttatccggaatcattgggcgtaaagcgcctgtaggttgtttaataagtctgttgttaaa
gactagggcttaaccctagaaaagcaatggaaactactagactagagtatggcaggggta
gagggaatttctagtgtagcggtgaaatgcgtagatattagaaagaacaccagtggcgaa
agcgctctactggaccattactgacactcagaggcgaaagctagggtagcaaaagggatt
aaatacccctgcagtcctagccgtaaacgatggatactagatgttgtgcataatgtacag
tatcgtagctaacgcgttaagtatcccgcctggggagtacgctcgcaagggtgaaactca
aaggaattgacgggggcccgcacaagcggtggagcatgtggtttaattcgatgcaacgcg
aagaaccttaccagggcttgacatactacaaattctttagagatgaagaagtgccttcgg
gaatgtagatacaggtggtgcatggctgtcgtcagctcgtgtcgtgagatgttgggttaa
gtcccgcaacgagcgcaacccttgtttttagctactaattcgttaggttttctagaaaga
ctgccggtgacaaaccggaggaaggtgaggatgacgtcaagtcagcatgccccttatgtc
ctgggctacacacgtgctacaatggttaagacaaagagtcgcgagctcgcgagagtcagc
taatctcataaacttagcctaagttcaga
>HM1331731_Uncultured_marine_haptophyte_Biosope_T35_16S_PLA491031
---------aatcattggtcgtaaagcgcctgtaggttgtttaataagtctgttgttaaa
gactagggcttaaccctagaaaagcaatggaaactactagactagagtatggcaggggta
gagggaatttctagtgtagcggtgaaatgcgtagatattagaaagaacaccagtggcgaa
agcgctctactggaccattactgacactcagaggcgaaagctagggtagcaaaagggatt
agatacccctgtagtcctagccgtaaacgatggatactagatgttgtgtataatttacag
tatcgtagctaacgcgttaagtatcccgcctggggagtacgctcgcaagggtgaaactca
aaggaattgacgggggcccgcacaagcggtggagcatgtggtttaattcgatgcaacgcg
aagaaccttaccagggcttgacatactacggattctttagagataaagaagtgccttcgg
gaatgtagatacaggtggtgcatggctgtcgtcagctcgtgtcgtgagatgttgggttaa
gtcccgcaacgagcgcaacccttgtttttagttactaattcgttaggttttctagaaaga
ctgccggtgacaaaccggaggaaggtgaggatgacgtcaagtcagcatgccccttatgtc
ctgggctacacacgtgctacaatggctaagacaaagggtcgcgagcttgtgagagtcagc
taatctcataaacttggcctaagttcaga
>HM1333641_Uncultured_marine_haptophyte_Biosope_T60_16S_PLA491003
----tccggaatcattgggcgtaaagcgcctgtaggttgtttaataagtctgttgttaaa
gactagggctcaaccctagaaaagcaatggaaactactagactagagtatggcaggggta
gagggaatttctagtgtagcggtgaaatgcgtagatattagaaagaacaccggtggcgac
agcgctctactggaccattactgacactcagaggcgaaagctagggtagcaaaagggatt
agatacccctgtagtcctagccgtaaacgatggatactagatgttgtgcgtagtgtacag
tgtcctagctaacgcgttaagtatcccgcctggggagtacgctcgcaagggtgaaactca
aaggaattgacgggggcccgcacaagcggtggagcatgtggtttaattcgatgcaacgcg
aagaaccttaccagggcttgacatactacaaattctttagagataaagaagtgccttcgg
gaatgtagatacaggtggtgcatggctgtcgtcagctcgtgtcgtgagatgttgggttaa
gtcccgcaacgagcgcaacccttatttttagttactaattcgttaggttctctagaaaga
ctgccggtgacaaaccggaggaaggtgaggatgacgtcaagtcagcatgccccttatgtc
ctgggctacacacgtgctacaatggttaagacaaagagtcgcgagctcgcgagagtcggc
taatctcataaacttagcctaagttcaga
>HM1330531_Uncultured_marine_haptophyte_Biosope_T148_16S_PLA491013
---------------agggcgtaaagcgcctgtaggttgtttaataagtctgttgttaaa
gactagggctcaaccctagaaaagcaatggaaactactagactagagtatggcaggggta
gagggaatttctagtgtagcggtgaaatgcgtagatattagaaagaacaccggtggcgaa
agcgctctactggaccattactgacactcaggggcgaaagctagggtagcaaaagggatt
agatacccctgtagtcctagccgtaaacgatggatactagatgttgtacgtaaagtacag
tatcctagctaacgcgttaagtatcccgcctggggagtacgctcgcaagggtgaaactca
aaggaattgacgggggcccgcacaagcggtggagcatgtggtttaattcgatgcaacgcg
aagaaccttaccagggcttgacatactacaaattctttagagatagagaagtgccttcgg
gaatgtagatacaggtggtgcatggctgtcgtcagctcgtgtcgtgagatgttgggttaa
gtcccgcaacgagcgcaacccttgtttttagttactaattcgttaggttttctagaaaga
ctgccggtgacaaaccggaggaaggtgaggatgacgtcaagtcagcatgccccttatgtc
ctgggctacacacgtgctacaatggttaagacaatgagtcgcgagctcgcgagagtcagc
taatctcataaacttagcctaagttcaga
>HM1334011_Uncultured_marine_haptophyte_Biosope_T65_16S25a
-----ccggaatcattgggcgtaaagcgcctgtaggttgtttaataagtctgttgttaaa
gactagggcttaaccctagaaaagcaatggaaactactagactagagtatggcaggggta
gagggaatttctagtgtagcggtgaaatgcgtagatattagaaagaacaccagtggcgaa
agcgctctactggaccattactgacactcagaggcgaaagctagggtagcaaaagggatt
agatacccctgtagtcctagccgtaaacgatggatactagatgttgtgtataatttacag
tatcgtagctaacgcgttaagtatcccgcctggggagtacgctcgcaagggtgaaactca
aaggaattgacgggggcccgcacaagcggtggagcatgtggtttaattcgatgcaacgcg
aagaattttaccagggcttgacatactacggattttttagagataaagaagtgccttcgg
gaatgtagatacaggtggtgcatggctgtcgtcagctcgtgtcgtgagatgttgggttaa
gtcccgcaacgagcgcaacttttgtttttagttactaattcgttaggttttctagaaaga
ctgccggtgacaaaccggaggaaggtgaggatgacgtca---------------------
------------------------------------------------------------
-----------------------------
>EF0521151_Uncultured_haptophyte_MC615-42
gttatccggaatcattgggcgtaaagcgcctgtaggtggtttaataagtctgttgttaaa
gactagggcttaaccctagaaaagcaatggaaactactagactagagtatggcaggggta
gagggaatttctagtgtagcggtgaaatgcgtagatattagaaagaacaccggtggcgaa
agcgctctactggaccatcactgacactcagaggcgaaagctagggtagcaaaagggatt
agatacccctgtagtcctagccgtaaacgatggatactagatgttgtgtatcatatacag
tatcgtagctaacgcgttaagtatcccgcctggggagtacgctcgcaagggtgaaactca
aaggaattgacgggggcccgcacaagcggtggagcatgtggtttaattcgatgcaacgcg
aagaaccttaccaggacttgacatactacagatccaattgagaaattggagtgccttcgg
gaatgtagatacaggtggtgcatggctgtcgtcagctcgtgtcgtgagatgttgggttaa
gtcccgcaacgagcgcaacccttatttttagttactaattcgttaggttctctagaaaga
ctgccggtgacaaaccggaggaaggtgaggatgacgtcaagtcagcatgccccttatgtc
ctgggctacacacgtgctacaatggttaagacaaagagtcgcgagcttgcgaaagtcagc
taatctcataaacttagcctaagttcaga
>EF0521431_Uncultured_haptophyte_MC615-72
gttatccggaatcattgggcgtaaagcgcctgtaggttgtttaataagtctgttgttaaa
gactagggcttaaccctagaaaagcaatggaaactactagactagagtatggcaggggta
gagggaatttctagtgtagcggtgaaatgcgtagatattagaaagaacaccagtggcgaa
agcgctctactggaccattactgacactcagaggcgaaagctagggtagcaaaagggatt
agatacccctgtagtcctagccgtaaacgatggatactagatgttgtgcataatgtacag
tgtcctagctaacgcgttaagtatcccgcctggggagtacgctcgcaagggtgaaactca
aaggaattgacgggggcccgcacaagcggtggagcatgtggtttaattcgatgcaacgcg
aagaaccttaccagggcttgacatactacaaatccttttgagaaaaaggagtgccttcgg
gaatgtagatacaggtggtgcatggctgtcgtcagctcgtgtcgtgagatgttgggttaa
gtcccgcaacgagcgcaacccttatttttagttactaattcgttaggttctctagaaaga
ctgccggtgacaaaccggaggaaggtgaggatgacgtcaagtcagcatgccccttatgcc
ctgggctacacacgtgctacaatggttaagacaaagagtcgcgagcttgtgaaagtcagc
taatctcataaacttagcctaagttcaga
>HM1330421_Uncultured_marine_haptophyte_Biosope_T123_16S_PLA491032
------------------------------------------------------------
--------cttaaccctagaaaagcaatggaaactactagactagagtatggcaggggta
gagggaatttctagtgtagcggtgaaatgcgtagatattagaaagaacaccagcggcgaa
agcgctctactggaccattactgacactcagaggcgaaagctagggtagcaaaagggatt
agatacccctgtagtcttagccgtaaacgatggatactagatgttgtgcatatcgtacag
tatcgtagctaacgcgttaagtatcccgcctggggagtacgctcgcaagggcgaaactca
aaggaattgacgggggcccgcacaagcggtggagcatgtggtttaattcgatgcaacgcg
aagaaccttaccagggcttgacatactacaaattcttttgagaaaaggaagtgccttcgg
gaatgtagatacaggtggtgcatggctgtcgtcagctcgtgtcgtgagatgttgggttaa
gtcccgcaacgagcgcaacccttatttttagttactaactcgttaggttttctagaaaga
ctgccggtgacaaaccggaggaaggtgaggatgacgtcaagtcagcatgccccttatgtc
ctgggctacacacgtgctacaatggttaagacaaagagtcgcgagctcgcaagagtcagc
taatctcataaacttagcctaagttcaga
>HM1330241_Uncultured_marine_haptophyte_Biosope_T123_16S_PLA491014
----------atcattgggcgtaaagcgcctgtaggttgtttaataagtctgttgttaaa
gactagggcttaaccctagaaaagcaatggaaactactagactagagtatggcaggggta
gagggaatttctagtgtagcggtgaaatgcgtagatattagaaagaacaccagcggcgaa
agcgctctactggaccattactgacactcagaggcgaaagctagggtagcaaaagggatt
agatacccctgtagtcttagccgtaaacgatggatactagatgttgtgcatatcgtacag
tatcgtagctaacgcgttaagtatcccgcctggggagtacgctcgcaagggtgaaactca
aaggaattgacgggggcccgcacaagcggtggagcatgtggtttaattcgatgcaacgcg
aagaaccttaccagggcttgacatactacaaattcttttgagaaaaggaagtgccttcgg
gaatgtaggtacaggtggtgcatggctgtcgtcagctcgtgtcgtgagatgttgggttaa
gtcccgcaacgagcgcaacccttatttttagttactaactcgttaggttttctagaaaga
ctgccggtgacaaaccggaggaaggtgaggatgacgtcaagtcagcatgccccttatgtc
ctgggctacacacgtgctacaatggttaagacaaagagtcgcgagctcgcaagagtcagc
taatctcataaacttagcctaagttcaga
>EF0520321_Uncultured_haptophyte_250304-33
gttatccggatttattgggcgtaaagcgcctgtaggttgtttaataagtctgttgttaaa
gactagggcttaaccctaggaaagcaatggaaactactagactagagtgtgataggggta
gagggaatttctagtgtagcggtgaaatgcgtagatattaggaagaacaccggtggcgaa
ggcgctctactggatcattactgacactcagaggcgaaagctagggtagcaaaagggatt
agatacccctgtagtcctagccgtaaacgatggatactacatgttgcgttt-ttatgcag
tatggtagctaacgcgttaagtatcccgcctggggagtacgctcgcaagggtgaaactca
aaggaattgacgggggcccgcacaagcggtggagcatgtggtttaattcgatgcaacgcg
aagaaccttaccaaggcttgacatactacagatttctttgaaagaagaaagtgccttcgg
gaatgtagatacaggtggtgcatggctgtcgtcagctcgtgtcgtgagatgttgggttaa
gtcccgcaacgagcgcaacccttgtttttagttgccaatttattgggttttctagaaaga
ctgccggtgacaaaccggaggaaggtgaggatgacgtcaagtcagcatgccccttatgcc
ttgggctacacacgtgctacaatggttaagacaaagagttgcaagcttgtgaaagttagc
taatctcgtaaacttaatctaagttcgga
>LN7352982_Prymnesium_sp_RCC1941_RCC1941
gttatccggaattattgggcgtaaagcgcctgtaggttgtttaataagtctgttgttaaa
gactagggcttaaccctagaaaagcaatggaaactactagacttgagtatggcaggggta
gagggaacttctagtgtagcggtgaaatgcgtagatattagaaagaacaccagtggcgaa
agcgctctactggaccattactgacactgagaggcgaaagctagggtagcaaaagggatt
agatacccctgtagtcctagccgtaaacgatggatactagatgttgtatattttttacag
tatcgtagctaacgcgttaagtatcccgcctggggagtacgctcgcaagggtgaaactca
aaggaattgacgggggcccgcacaagcggtggagcatgtggtttaattcgatgcaacgcg
aagaaccttaccagggcttgacatactacaaatctctttgaaagaagagagtgccttcgg
gaatgtagatacaggtggtgcatggctgtcgtcagctcgtgtcgtgagatgttgggttaa
gtcccgcaacgagcgcaacccttatttttagttaccaattttttgggttctctagaaaga
ctgccggtgacaaaccggaggaaggtgaggatgacgtcaagtcagcatgccccttatgtc
ctgggccacacacgtgctacaatggttatgacaaagagtcgcaagttcgygaggacaagc
taatctcataaacttaacctaagttcaga
>LN7353022_Prymnesium_sp_RCC1948_RCC1948
gttatccggaatcattgggcgtaaagcgcctgtaggttgtttaataagtctgttgttaaa
gactagggctcaaccctagaaaagcaatggaaactactagacttgagtatggcaggggta
gagggaacttctagtgtagcggtgaaatgcgtagatattagaaagaacaccagtggcgaa
agcgctctactggaccattactgacactcagaggcgaaagctagggtagcaaaagggatt
agatacccctgtagtcctagccgtaaacgatggatactagatgttgtatatttcttacag
tatcgtagctaacgcgttaagtatcccgcctggggagtacgctcgcaagggtgaaactca
aaggaattgacgggggcccgcacaagcggtggagcatgtggtttaattcgatgcaacgcg
aagaaccttaccagggcttgacatactacaaatctttttgaaagaagagagtgccttcgg
gaatgtagatacaggtggtgcatggctgtcgtcagctcgtgtcgtgagatgttgggttaa
gtcccgcaacgagcgcaacccttatttttagttaccaactatttgggttctctagaaaga
ctgccggtgacaaaccggaggaaggtgaggatgacgtcaagtcagcatgccccttatgtc
ctgggccacacacgtgctacaatggttaggacaaagagtcgcgagttcgtgagaacaagc
taatctcgtaaatctaacctaagttcaga
>AB1969681_Platychrysis_sp_MBIC10528
gttatccggaatcattgggcgtaaagcgcctgtaggtggtttaataagtccgttgttaaa
gactagggctcaaccctagaagagcaatggaaactactagacttgagtatggcaggggta
gagggaacttctagtgtagcggtgaaatgcgtagatattagaaagaacaccagtggcgaa
agcgctctactagaccatcactgacactcagaggcgaaagctagggtagcaaaagggatt
agatacccctgtagtcctagccgtaaacgatggatactaaatgttgtatatttcttacag
tattgtagctaacgcgttaagtatcccgcctggggagtacgctcgcaagggtgaaactca
aaggaattgacgggggcccgcacaagcggtggagcatgtggtttaattcgatgcaacgcg
aagaaccttaccagggcttgacatactacgaatctttttgaaagaagagagtgccttcgg
gaacgtagatacaggtggtgcatggctgtcgtcagctcgtgtcgtgagatgttgggttaa
gtcccgcaacgagcgcaacccttatttttagttaccaa-tttttgggttctctagaaaga
ctgccggtgacaaaccggaggaaggtgaggatgacgtcaagtcagcatgccccttatgtc
ctgggccacacacgtgctacaatggttagaacaaagagttgcaagtttgcgaaaacaagc
taatctcgtaaatctaatctaagttcaga
>LN7352472_Prymnesium_zebrinum_RCC1432
gttatccggaatcattgggcgtaaagcgcctgtaggtggtttaataagtctgttgttaaa
gactagggcttaaccctagaaaagcaatggaaactactagacttgagtatggcaggggta
gagggaacttctagtgtagcggtgaaatgcgtagatattagaaagaacaccagcggcgaa
agcgctctactggaccattactgacactcagaggcgaaagctagggtagcaaaagggatt
agatacccctgtagtcctagccgtaaacgatggatactaaatgttgtatatattttacag
tattgtagctaacgcgttaagtatcccgcctggggagtacgctcgcaagggtgaaactca
aaggaattgacgggggcccgcacaagcggtggagcatgtggtttaattcgatgcaacgcg
aagaaccttaccagggcttgacatactacgaatctttttgaaagaagagagtgccttcgg
gaacgtagatacaggtggtgcatggctgtcgtcagctcgtgtcgtgagatgttgggttaa
gtcccgcaacgagcgcaacccttatttttagttaccaatttattgggttctctagaaaga
ctgccggtgacaaaccggaggaaggtgaggatgacgtcaagtcagcatgccccttatgtc
ctgggccacacacgtgctacaatggttagaacaaagagttgcgagtttgcgaaaacaagc
taat-------------------------
>LN7352432_Prymnesium_sp_RCC1389_RCC1389
gttatccggaatcattgggcgtaaagcgcctgtaggtggtttaataagtccgttgttaaa
gactagggcttaaccctagaaaagcaatggaaactactagacttgagtatggcaggggta
gagggaacttctagtgtagcggtgaaatgcgtagatattagaaagaacaccagcggcgaa
agcgctctactggaccatcactgacactcagaggcgaaagctagggtagcaaaagggatt
agatacccctgtagtcctagccgtaaacgatggatactaaatgttgtatatattttacag
tattgtagctaacgcgttaagtatcccgcctggggagtacgctcgcaagggtgaaactca
aaggaattgacgggggcccgcacaagcggtggagcatgtggtttaattcgatgcaacgcg
aagaaccttaccagggcttgacatactacgaatctttttgaaagaagagagtgccttcgg
gaacgtagatacaggtggtgcatggctgtcgtcagctcgtgtcgtgagatgttgggttaa
gtcccgcaacgagcgcaacccttatttttagttaccaatttattgggttctctagaaaga
ctgccggtgacaaaccggaggaaggtgaggatgacgtcaagtcagcatgccccttatgtc
ctgggccacacacgtgctacaatggttagaacaaagagttgcaagtttgccaaaacaagc
taatct-----------------------
>LN7352422_Prymnesium_simplex_RCC1386
-----------------------------------------------------tgttaaa
gactagggcttaaccctagaaaagcaatggaaactactagacttgagtatggcaggggta
gagggaacttctagtgtagcggtgaaatgcgtagatattagaaagaacaccagtsgcgaa
agcgctctactggaccattactgacactcagaggcgaaagctagggtagcaaaagggatt
agatacccctgtagtcctagccgtaaacgatggatactaaatgttgtatatattttacag
tattgtagctaacgcgttaagtatcccgcctggggagtacgctcgcaagggtgaaactca
aaggaattgacgggggcccgcacaagcggtggagcatgtggtttaattcgatgcaacgcg
aagaaccttaccagggcttgacatactacgaatctttttgaaagaagagagtgccttcgg
gaacgtagatacaggtggtgcatggctgtcgtcagctcgtgtcgtgagatgttgggttaa
gtcccgcaacgagcgcaacccttatttttagttaccaatttattgggttctctagaaaga
ctgccggtgacaaaccggaggaaggtgaggatgacgtcaagtcagcatgccccttatgtc
ctgggccacacacgtgctacaatggttagaacaaagagttgcaagtttgcgaaaacaagc
taatct-----------------------
>LN7352522_Prymnesium_sp_RCC1440_RCC1440
gttatccggawtcattgggcgtaaagcgcctgtaggtggtttaataagtccgttgttaaa
gactagggcttaaccctagaaaagcaatggaaactactagacttgagtatggcaggggta
gagggaacttctagtgtagcggtgaaatgcgtagatattagaaagaacaccagtggcgaa
agcgctctactggaccattactgacactcagaggcgaaagctagggtagcaaaagggatt
agatacccctgtagtcctagccgtaaacgatggatactaaatgttgtatatattttacag
tattgtagctaacgcgttaagtatcccgcctggggagtacgctcgcaagggtgaaactca
aaggaattgacgggggcccgcacaagcggtggagcatgtggtttaattcgatgcaacgcg
aagaaccttaccagggcttgacatactacgaatctttttgaaagaagagagtgccttcgg
gaacgtagatacaggtggtgcatggctgtcgtcagctcgtgtcgtgagatgttgggttaa
gtcccgcaacgagcgcaacccttatttttagttaccaatttattgggttctctagaaaga
ctgccggtgacaaaccggaggaaggtgaggatgacgtcaagtcagcatgccccttatgtc
ctgggccacacacgtgctacaatggttagaacaaagagttgcaagtttgcgaaaacaagc
ta---------------------------
>LN7352502_Prymnesium_parvum_RCC1435
gttatccggaatcattgggcgtaaagcgcctgtaggttgtttaataagtccgttgttaaa
gactagggcttaaccctagaaaagcgatggaaactactagacttgagtatggcaggggta
gagggaatttctagtgtagcggtgaaatgcgtagatattagaaagaacaccggtggcgaa
agcgctctactggaccattactgacactcagaggcgaaagctagggtagcaaaagggatt
agatacccctgtagtcctagccgtaaacgatggatactagatgttgtatatattttacag
tatcgtagctaacgcgttaagtatcccgcctggggagtacgctcgcaagggtgaaactca
aaggaattgacgggggcccgcacaagcggtggagcatgtggtttaattcgatgcaacgcg
aagaaccttaccagggcttgacatactgcgaatctttttgaaaggaaagagtgccttcgg
gaatgcagatacaggtggtgcatggctgtcgtcagctcgtgtcgtgagatgttgggttaa
gtcccgcaacgagcgcaacccttatttttagttaccaatttattgggttctctagaaaga
ctgccggtgacaaaccggaggaaggtgaggatgacgtcaagtcagcatgccccttatgtc
ctgggctacacacgtgctacaatggttgggacaaagagttgcaagtttgcaaaaacaagc
taatctcataaac----------------
>LN7352482_Prymnesium_parvum_RCC1433
gttatccggaatcattgggcgtaaagcgcctgtaggttgtttaataagtccgttgttaaa
gactagggcttaaccctagaaaagcgatggaaactactagacttgagtatggcaggggta
gagggaatttctagtgtagcggtgaaatgcgtagatattagaaagaacaccggtggcgaa
agcgctctactggaccattactgacactcagaggcgaaagctagggtagcaaaagggatt
agatacccctgtagtcctagccgtaaacgatggatactagatgttgtatatattttacag
tatcgtagctaacgcgttaagtatcccgcctggggagtacgctcgcaagggtgaaactca
aaggaattgacgggggcccgcacaagcggtggagcatgtggtttaattcgatgcaacgcg
aagaaccttaccagggcttgacatactgcgaatctttttgaaaggaaagagtgccttcgg
gaatgcagatacaggtggtgcatggctgtcgtcagctcgtgtcgtgagatgttgggttaa
gtcccgcaacgagcgcaacccttatttttagttaccaatttattgggttctctagaaaga
ctgccggtgacaaaccggaggaaggtgaggatgacgtcaagtcagcatgccccttatgtc
ctgggctacacacgtgctacaatggttgggacaaagagttgcaagtttgcaaaaacaagc
taatctcataaacctaac-----------
>LN7352512_Prymnesium_parvum_RCC1437
gttatccggaatcattgggcgtaaagcgcctgtaggttgtttaataagtccgttgttaaa
gactagggcttaaccctagaaaagcgatggaaactactagacttgagtatggcaggggta
gagggaatttctagtgtagcggtgaaatgcgtagatattagaaagaacaccggtggcgaa
agcgctctactggaccattactgacactcagaggcgaaagctagggtagcaaaagggatt
agatacccctgtagtcctagccgtaaacgatggatactagatgttgtatatattttacag
tatcgtagctaacgcgttaagtatcccgcctggggagtacgctcgcaagggtgaaactca
aaggaattgacgggggcccgcacaagcggtggagcatgtggtttaattcgatgcaacgcg
aagaaccttaccagggcttgacatactgcgaatctttttgaaaggaaagagtgccttcgg
gaatgcagatacaggtggtgcatggctgtcgtcagctcgtgtcgtgagatgttgggttaa
gtcccgcaacgagcgcaacccttatttttagttaccaatttattgggttctctagaaaga
ctgccggtgacaaaccggaggaaggtgaggatgacgtcaagtcagcatgccccttatgtc
ctgggctacacacgtgctacaatggttgggacaaagagttgcaagtttgcaaaaacaagc
taatctcataaacctaacctaagttcaga
>LN7352492_Prymnesium_parvum_RCC1434
gttatccggaatcattgggcgtaaagcgcctgtaggttgtttaataagtccgttgttaaa
gactagggcttaaccctagaaaagcgatggaaactactagacttgagtatggcaggggta
gagggaatttctagtgtagcggtgaaatgcgtagatattagaaagaacaccggtggcgaa
agcgctctactggaccattactgacactcagaggcgaaagctagggtagcaaaagggatt
agatacccctgtagtcctagccgtaaacgatggatactagatgttgtatatattttacag
tatcgtagctaacgcgttaagtatcccgcctggggagtacgctcgcaagggtgaaactca
aaggaattgacgggggcccgcacaagcggtggagcatgtggtttaattcgatgcaacgcg
aagaaccttaccagggcttgacatactgcgaatctttttgaaaggaaagagtgccttcgg
gaatgcagatacaggtggtgcatggctgtcgtcagctcgtgtcgtgagatgttgggttaa
gtcccgcaacgagcgcaacccttatttttagttaccaatttattgggttctctagaaaga
ctgccggtgacaaaccggaggaaggtgaggatgacgtcaagtcagcatgccccttatgtc
ctgggctacacacgtgctacaatggttgggacaaagagttgcaagtttgcaaaaacaagc
taatctcata-------------------
>CAMNT_0035192417_Prymnesium-parvum-Texoma1
gttatccgaaatcattgggcgtaaagcgcctgtaggttgtttaataagtccgttgttaaa
gactagggcttaaccctagaaaagcgatggaaactactagacttgagtatggcaggggta
gagggaatttctagtgtagcggtgaaatgcgtagatattagaaagaacaccggtggcgaa
agcgctctactggaccattactgacactcagaggcgaaagctagggtagcaaaagggatt
agatacccctgtagtcctagccgtaaacgatggatactagatgttgtatatattttacag
tatcgtagctaacgcgttaagtatcccgcctggggagtacgctcgcaagggtgaaactca
aaggaattgacgggggcccgcacaagcggtggagcatgtggtttaattcgatgcaacgcg
aagaaccttaccagggcttgacatactgcgaatctttttgaaaggaaagagtgccttcgg
gaatgcagatacaggtggtgcatggctgtcgtcagctcgtgtcgtgagatgttgggttaa
gtcccgcaacgagcgcaacccttatttttagttaccaatttattgggttctctagaaaga
ctgccggtgacaaaccggaggaaggtgaggatgacgtcaagtcagcatgccccttatgtc
ctgggctacacacgtgctacaatggttgggacaaagagttgcaagtttgcaaaaacaagc
taatctcataaacctaacctaagttcaga
>LN7352272_Chrysochromulina_sp_RCC1191_RCC1191
gttatccggaatcattgggcgtaaagcgcctgtaggttgtttaataagtccgttgttaaa
gactagggcttaaccctagaaaagcgatggaaactactagacttgagtatggcaggggta
gagggaatttctagtgtagcggtgaaatgcgtagatattagaaagaacaccggtggcgaa
agcgctctactggaccattactgacactcagaggcgaaagctagggtagcaaaagggatt
agatacccctgtagtcctagccgtaaacgatggatactagatgttgtatgtattttacag
tatcgtagctaacgcgttaagtatcccgcctggggagtacgctcgcaagggtgaaactca
aaggaattgacgggggcccgcacaagcggtggagcatgtggtttaattcgatgcaacgcg
aagaaccttaccagggcttgacatactgcgaatctttttgaaaggaaagagtgccttcgg
gaatgcagatacaggtggtgcatggctgtcgtcagctcgtgtcgtgagatgttgggttaa
gtcccgcaacgagcgcaacccttatttttagttaccaatttattgggttctctagaaaga
ctgccggtgacaaaccggaggaaggtgaggatgacgtcaagtcagcatgccccttatgtc
ctgggctacacacgtgctacaatggttgggacaaagagttgcaagtttgcaaaaacaagc
taatctcataaacctaacctaagttc---
>HM1334381_Uncultured_marine_haptophyte_Biosope_T65_16S51a
gttatccggaatcattgggcgtaaagcgcctgtaggttgtttaataagtctgttgttaaa
gactagggctcaaccctagaaaagcaatggatactactagactagagtatggcaggggta
gagggaatttctagtgtagcggtgaaatgcgtagatattagaaagaacaccggtggcgaa
agcgctctactggaccattactgacactcagaggcgaaagctagggtagcaaaagggatt
agatacccctgtagtcctagccgtaaacgatggatactacatgttgtatttattttacag
tatggtagctaacgcgttaagtatcccgcctggggagtacgctcgcaagggtgaaactca
aaggaattgacgggggcccgcacaagcggtggagcatgtggtttaattcgatgcaacgcg
aagaaccttaccagggcttgacatactacagatctttttgagaaagaagagtgccttcgg
gaatgtagatacaggtggtgcatggctgtcgtcagctcgtgtcgtgagatgttgggttaa
gtcccgcaacgagcgcaacccttatttttagttaccaattcgttgggttctctagaaaga
ctgccggtgacaaaccggaggaaggtgaggatgacgtcaaatcagcatgccccttatgtc
ctgggctacacacgtgctacaatggctaagacaaagagttgcgagctcgcgagagtaagc
taatctcataaacttagcctaagttc---
>EF0519531_Uncultured_haptophyte_MAMA64-54
gttatccggaatcattgggcgtaaagcgcctgtaggttgtttaataagtctgttgttaaa
gactagggcttaaccctagaaaagcaatggaaactactagactagagtatggcaggggta
gagggaatttctagtgtagcggtgaaatgcgtagatattagaaagaacaccggtggcgaa
agcgctctactggaccattactgacactcagaggcgaaagctagggtagcaaaagggatt
agatacccctgtagtcctagccgtaaacgatggatactacatgttgtgtttatttcacag
tatggtagctaacgcgttaagcatcccgcctggggagtacgctcgcaagggtgaaactca
aaggaattgacgggggcccgcacaagcggtggagcatgtggtttaattcgatgcaacgcg
aagaaccttaccagggcttgacatactacagattcttttgagagagagaagtgccttcgg
gaatgtagatacaggtggtgcatggctgtcgtcagctcgtgtcgtgagatgttgggttaa
gtcccgcaacgagcgcagcccttatttttagttaccaattcgttgggttctctagaaaga
ctgccggtgacaaaccggaggaaggtgaggatgacgtcaagtcagcatgccccttatgtc
ctgggctacacacgtgctacaatggctaagacaaagagttgcgagctcgcgagagtaagc
taatctcataaaccgtggctcagttcaga
>EF0520871_Uncultured_haptophyte_MC615-10
gttatccggaatcattgggcgtaaagcgcctgtaggttgtttatcaagtctgttgttaaa
gactagggctcaaccctagaaaagcaatggaaactgatagactagagtatggcaggggta
gagggaatttctagtgtagcggtgaaatgcgtagatattagaaagaacaccggtggcgaa
agcgctctactggaccattactgacactcagaggcgaaagctagggtagcaaaagggatt
agatacccctgtagtcctagccgt-aacgatggatactacatgttgggttttatactcag
tatggtagctaacgcgttaagtatcccgcctggggagtacgctcgcaagggtgaaactca
aaggaattgacgggggcccgcacaagcggtggagcatgtggtttaattcgatgcaacgcg
aagaaccttaccagggcttgacatactacgaattcttttgaaaaagagaagtgccttcgg
gaatgcagatacaggtggtgcatggctgtcgtcagctcgtgtcgtgagatgttgggttaa
gtcccgcaacgagcgcaacccttgtttttagttaccaacttgttgggttttctagaaaga
ctgccggtgacaaaccggaggaaggtgaggatgacgtcaagtcagcatgccccttatgtc
ctgggctacacacgtgctacaatggttaggacaaagagttgcgagttcgcgaggaccagc
taatctcataaacctagcctaagttcaga
>EF0520901_Uncultured_haptophyte_MC615-14
gttatccggaatcattgggcgtaaagcgcctgtaggtggtttattaagtctgttgttaaa
gactagggctcaaccctagaaaagcaatggaaactaatagacttgagtatggtaggggta
gagggaatttctagtgtagcggtgagatgcgtagatattagaaagaacaccagtggcgaa
agcgctctactggaccattactgacactcagaggcgaaagctagggtagcaaaagggatt
agatacccctgtagtcctagccgt-aacgatggatactagatgttgcgcatatcgtgcag
tgtcctagctaacgcgttaagtatcccgcctggggagtacgctcgcaagggtgaaactca
aaggaattgacgggggcccgcacaagcggtggagcatgtggtttaattcgatgcaacgcg
aagaaccttaccagggcttgacatactacaaattctcttgaaaaagagaagtgccttcgg
gaatgtagatacaggtggtgcatggctgtcgtcagctcgtgtcgtgagatgttgggttaa
gtcccgcaacgagcgcaacccttatttttagttaccaattcgttgggttctctagaaaga
ctgccggtgacaaaccggaggaaggtgaggatgacgtcaagtcagcatgccccttatgtc
ctgggctacacacgtgctacaatggctaagacaaagagttgcgagctcgcgagagtcagc
taatctcataaacttagcctaagttcaga
>EF0519901_Uncultured_haptophyte_MAMA64-129
gttatccggaatcattgggcgtaaagcgcctgtaggttgtttactaagtctgttgttaaa
gactagggcttaaccctagaaaagcaatggaaacttgtagactagagtatggcaggggta
gagggaatttctagtgtagcggtgaaatgcgtagatattagaaagaacaccagtggcgaa
agcgctctactggaccattactgacactcagaggcgaaagctagggtagcaaaagggatt
agatacccctgtagtcctagccgtaaacgatggatactagatgttgtgc--tttgtacag
tatcgtagctaacgcgttaagtatcccgcctggggagtacgctcgcaagggtgaaactca
aaggaattgacgggggcccgcacaagcggtggagcatgtggtttaattcgatgcaacgcg
aagaaccttaccagggcttgacatactacagattcttttgaaaaaaggaagtgccttcgg
gaatgtagatacaggtggtgcatggctgtcgtcagctcgtgtcgtgagatgttgggttaa
gtcccgcaacgagcgcaacccttatttttagttaccaattcgttgggttctctagaaaga
ctgccggtgacaaaccggaggaaggtgaggatgacgtcaagtcagcatgccccttatgtc
ctgggctacacacgtgctacaatggttaagacaaagagtcgcaagcttgcaagagttagc
taatctcataaacttagcctaagttcaga
>EF0521741_Uncultured_haptophyte_MC622-3
gttatccggaatcattgggcgtaaagcgcctgtaggttgtttactaagtctgttgttaaa
gactagggcttaaccctagaaaagcaatggaaacttgtagactagagtatggcaggggta
gagggaatttctagtgtagcggtgaaatgcgtagatattagaaagaacaccagtggcgaa
agcgctctactggaccattactgacactcagaggcgaaagctagggtagcaaaagggatt
agatacccctgtagtcctagccgtaaacgatggatactagatgttgtgc--ttagtacag
tatcgtagctaacgcgttaagtatcccgcctggggagtacgctcgcaagggtgaaactca
aaggaattgacgggggcccgcacaagcggtggagcatgtggtttaattcgatgcaacgcg
aagaaccttaccagggcttgacatactacaaattcttttgagaaagagaagtgccttcga
gaatgtagatacaggtggtgcatggctgtcgtcagctcgtgtcgtgagatgttgggttaa
gtcccgcaacgagcgcaacccttatttttagttaccaattcgttgggttttttagaaaga
ctgccggtgacaaaccggaggaaggtgaggatgacgtcaagtcagcatgccccttatgcc
ttgggctacacacgtgctacaatggttaagacaaagagttgcgagctcgcgagagtcagc
taatctcataaacttagcctaagttcgga
>EF0519171_Uncultured_haptophyte_MC601-123
gttatccggaatcattgggcgtaaagcgcctgtaggttgtttactaagtctgttgttaaa
gactagggcttaaccctagaaaagcaatggaaacttgtagactagagtatggcaggggta
gagggaatttctagtgtagcggtgaaatgcgtagatattagaaagaacaccagtggcgaa
agcgctctacttgaccattactgacactcagaggcgaaagctagggtagcaaaagggatt
agatacccctgtagtcctagccgtaaacgatggatactagatgttgtgc--ttagtacag
tatcgtagctaacgcgttaagtatcccgcctggggagtacgctcgcaagggtgaaactca
aaggaattgacgggggcccgcacaagcggtggagcatgtggtttaattcgatgcaacgcg
aagaaccttaccagggcttgacatactacaaattcttttgagaaaaagaagtgccttcgg
gaatgtagatacaggtggtgcatggctgtcgtcagctcgtgtcgtgagatgttgggttaa
gtcccgcaacgagcgcaacccttatttttagttaccaattcgttgggttttttagaaaga
ctgccggtgacaaaccggaggaaggtgaggatgacgtcaagtcagcatgccccttatgtc
ctgggctacacacgtgctacaatggttaagacaaagagtcgcaagctcgtgagagtaagc
taatctactaaacttagcctaagttcaga
>EF0521931_Uncultured_haptophyte_MC622-27
gttatccggaatcattgggcgtaaagcgcctgtaggtggtttgctaagtctgttgttaaa
gactagggcttaaccctagaaaagcaatggaaacttgtagactagagtatggcaggggta
gagggaatttctagtgtagcggtgaaatgcgtagatattagaaagaacaccagtggcgaa
agcgctctactggaccattactgacactcagaggcgaaggctagggtagcaaaagggatt
agatacccctgtagtcctagccgtaaacgatggatactagatgttgtgc--atagtacag
tatcgtagctaacgcgttaagtatcccgcctggggagtacgctcgcaagggtgaaactca
aaggaattgacgggggcccgcacaagcggtggagcatgtggtttaattcgatgcaacgcg
aagaaccttaccagggcttgacatactacaaattcttttgaaaaagagaagtgccttcgg
gaatgtagatacaggtggtgcatggctgtcgtcagctcgtgtcgtgagatgttgggttaa
gtcccgcaacgagcgcaacccttatttttagttaccaattcgttggattttttagaaaga
ctgccggtgacaaaccggaggaaggtgaggatgacgtcaagtcagcatgccccttatgtc
ctgggctacacacgtgctacaatggttaagacaaagagtcgcaaactcgtgagggtaagc
taatctattaaacttagcctaagttcaga
>EF0522491_Uncultured_haptophyte_MC622-91
gttatccggaatcattgggcgtaaagcgcctgtaggtggtttgctaagtctgttgttaaa
gactagggcttaaccctagaaaagcaatggaaacttgtagactagagtatggcaggggta
gagggaatttctagtgtagcggtgaaatgcgtagatattagaaagaacaccagtggcgaa
agcgctctactggaccattactgacactcagaggcgaaagctagggtagcaaaagggatt
agatacccctgtagtcctagccgtaaacgatggatactagatgttgtgc--atagtacag
tatcgtagctaacgcgttaagtatcccgcctggggagtacgctcgcaagggtgaaactca
aaggaattgacgggggcccgcacaagcggtggagcatgtggtttaattcgatgcaacgcg
aagaaccttaccagggcttgacatactacaaattcttttgaaaaagagaagtgccttcgg
gaatgtagatacaggtggtgcatggctgtcgtcagctcgtgtcgtgagatgttgggttaa
gtcccgcaacgagcgcaacccttatttttagttaccaattcgttggattttttagaaaga
ctgccggtgacaaaccggaggaaggtgaggatgacgtcaagtcagcatgccccttatgtc
ctgggctacacacgtgctacaatggttaagacaaagagtcgcaaactcgtgagggtaagc
taatctattaaacttagcctaagttcaga
>EF0518291_Uncultured_haptophyte_MC597-67
gttatccggaatcattgggcgtaaagcgcctgtaggttgtttactaagtctgttgttaaa
gactagggcttaaccctagaaaagcaatggaaacttgtagactagagtatggcaggggta
gagggaatttctagtgtagcggtgaaatgcgtagatattaaaaagaacaccagtggcgaa
agcgctctactggaccattactgacactcagaggcgaaagctagggtagcaaaagggatt
agatacccctgtagtcctagccgtaaacgatggatactagatgttgtgc--ttagtacag
tatcgtagctaacgcgttaagtatcccgcctggggagtacgctcgcaagggtgaaactca
aaggaattgacgggggcccgcacaagcggtggagcatgtggtttaatttgatgcaacgcg
aagaaccttaccagggcttgacatactacaaattcttttgagaaagagaagtgccttcgg
gaatgtagatacaggtggtgcatggctgtcgtcagctcgtgttgtgagatgttgggttaa
gtcccgcaacgagcgcaacccttatttttagttaccaattcgttgggttttttagaaaga
ctgccggtgacaaaccggaggaaggtgaggatgacgtcaagtcagcatgccccttatgtc
ctgggctacacacgtgctacaatggttaagacaaagagtcgcaagctcgcgagagttagc
taatctattaaacttagcctaagttcaga
>EF0519981_Uncultured_haptophyte_MAMA64-139
gttatccggaatcattgggcgtaaagcgcctgtaggttgtttactaagtctgttgttaaa
gactagggcttaaccctagaaaagcaatggaaacttgtagactagagtatggcaggggta
gagggaatttctagtgtagcggtgaaatgcgtagatattagaaagaacaccagtggcgaa
agcgctctactggaccattactgacactcagaggcgaaagctagggtagcaaaagggatt
agatacccctgtagtcctagccgtaaacgatggatactagatgttgtgc--atagtacag
tatcgtagctaacgcgttaagtatcccgcctggggagtacgctcgcaagggtgaaactca
aaggaattgacgggggcccgcacaagcggtggagcatgtggtttaattcgatgcaacgcg
aagaaccttaccagggcttgacatactacagattctcttgagaaagagaagtgccttcgg
gaatgtagatacaggtggtgcatggctgtcgtcagctcgtgtcgtgagatgttgggttaa
gtcccgcaacgagcgcaacccttatttttagttaccaattcgttgggttttttagaaaga
ctgccggtgacaaaccggaggaaggtgaggatgacgtcaagtcagcatgccccttatgtc
ctgggctacacacgtgctacaatggttaagacaaagagtcgcaagctcgtgagagttagc
taatctactaaacttagcctaagttcaga
>LN7352242_Chrysochromulina_camella_RCC1186
gttatccggaatcattgggcgtaaagcgcctgtaggttgtttactaagtctgttgttaaa
gactagggcttaaccctagaaaagcaatggaaacttgtagactagagtatggcaggggta
gagggaatttctagtgtagcggtgaaatgcgtagatattagaaagaacaccagtggcgaa
agcgctctactggaccattactgacactcagaggcgaaagctagggtagcaaaagggatt
agatacccctgtagtcctagccgtaaacgatggatactagatgttgtgc--atagtacag
tatcgtagctaacgcgttaagtatcccgcctggggagtacgctcgcaagggtgaaactca
aaggaattgacgggggcccgcacaagcggtggagcatgtggtttaattcgatgcaacgcg
aagaaccttaccagggcttgacatactacaaattcttttgagaaagagaagtgccttcgg
gaatgtagatacaggtggtgcatggctgtcgtcagctcgtgtcgtgagatgttgggttaa
gtcccgcaacgagcgcaacccttatttttagttaccaattcgttgggttttttagaaaga
ctgccggtgacaaaccggaggaaggtgaggatgacgtcaagtcagcatgccccttatgtc
ctgggctacacacgtgctacaatggttaagacaaagagttgcaagctcgtgagagttagc
taatctattaaacttagcctaagttcaga
>LN7352232_Chrysochromulina_camella_RCC1185
gttatccggaatcattgggcgtaaagcgcctgtaggttgtttactaagtctgttgttaaa
gactagggcttaaccctagaaaagcaatggaaacttgtagactagagtatggcaggggta
gagggaatttctagtgtagcggtgaaatgcgtagatattagaaagaacaccagtggcgaa
agcgctctactggaccattactgacactcagaggcgaaagctagggtagcaaaagggatt
agatacccctgtagtcctagccgtaaacgatggatactagatgttgtgc--atagtacag
tatcgtagctaacgcgttaagtatcccgcctggggagtacgctcgcaagggtgaaactca
aaggaattgacgggggcccgcacaagcggtggagcatgtggtttaattcgatgcaacgcg
aagaaccttaccagggcttgacatactacaaattcttttgagaaagagaagtgccttcgg
gaatgtagatacaggtggtgcatggctgtcgtcagctcgtgtcgtgagatgttgggttaa
gtcccgcaacgagcgcaacccttatttttagttaccaattcgttgggttttttagaaaga
ctgccggtgacaaaccggaggaaggtgaggatgacgtcaagtcagcatgccccttatgtc
ctgggctacacacgtgctacaatggttaagacaaagagttgcaagctcgtgagagttagc
taatctattaaacttagcctaagttcaga
>EF0522171_Uncultured_haptophyte_MC622-56
gttatccggaatcattgggcgtaaagcgcctgtaggttgtttactaagtctgttgttaaa
gactagggcttaaccctagaaaagcaatggaaacttgtagactagagtatggcaggggta
gagggaatttctagtgtagcggtgaaatgcgtagatattagaaagaacaccagtggcgaa
agcgctctactggaccattactgacactcagaggcgaaagctagggtagcaaaagggatt
agatacccctgtagtcctagccgtaaacgatggatactagatgttgtgc-ttttgtacag
tatcctagctaacgcgttaagtatcccgcctggggagtacgctcgcaagggtgaaactca
aaggaattgacgggggcccgcacaagcggtggagcatgtggtttaattcgatgcaacgcg
aagaaccttaccagggcttgacatactacaaattcttttgaaaaagagaagtgccttcgg
gaatgtagatacaggtggtgcatggctgtcgtcagctcgtgtcgtgagatgttgggttaa
gtcccgcaacgagcgcaacccttatttttagttaccaattcgttgggttttttagaaaga
ctgccggtgacaaaccggaggaaggtgaggatgacgtcaagtcagcatgccccttatgtc
ctgggctacacacgtgctacaatggttaagacaatgagtcgcaagctcgtgagagtaagc
taatctattaaacttagcctaagttcaga
>EF0517611_Chrysochromulina_campanulifera_UIO_J10
----------------------aaagcgcctgtaggttgtttactaagtctgttgttaaa
gactagggcttaaccctagaaaagcaatggaaacttgtagactagagtatggcaggggta
gagggaatttctagtgtagcggtgaaatgcgtagatattagaaagaacaccagtggcgaa
agcgctctactggaccattactgacactcagaggcgaaagctagggtagcaaaagggatt
agatacccctgtagtcctagccgtaaacgatggatactagatgttgtgc--atagtacag
tatcgtagctaacgcgttaagtatcccgcctggggagtacgctcgcaagggtgaaactca
aaggaattgacgggggcccgcacaagcggtggagcatgtggtttaattcgatgcaacgcg
aagaaccttaccagggcttgacatactacagattcttttgagaaagagaagtgccttcgg
gaatgtagatacaggtggtgcatggctgtcgtcagctcgtgtcgtgagatgttgggttaa
gtcccgcaacgagcgcaacccttatttttagttaccaattcgttgggttttttagaaaga
ctgccggtgacaaaccggaggaaggtgaggatgacgtcaagtcagcatgccccttatgtc
ctgggctacacacgtgctacaatggttaagacaaagagtcgcaagctcgtgagagtgagc
ta---------------------------
>EF0519801_Uncultured_haptophyte_MAMA64-118
gttatccggaatcattgggcgtaaagcgcctgtaggttgtttactaagtctgttgttaaa
gactagggcttaaccctagaaaagcaatggaaacttgtaaactagagtatggcaggggta
gagggaatttctagtgtagcggtgaaatgcgtagatattagaaagaacaccagtggcgaa
agcgctctactggaccattactgacactcagaggcgaaagctagggtagcaaaagggatt
agatacccctgtagtcctagccgtaaacgatggatactagatgttgtgc--atagtacag
tatcgtagctaacgcgttaagtatcccgcctggggagtacgctcgcaagggtgaaactca
aaggaattgacgggggcccgcacaagcggtggagcatgtggtttaattcgatgcaacgcg
aagaaccttaccagggcttgacatactacagattcttttgagaaagagaagtgccttcgg
gaatgtagatacaggtggtgcatggctgtcgtcagctcgtgtcgtgagatgttgggttaa
gtcccgcaacgagcgcaacccttatttttagttaccaactcgttgggttttttagaaaga
ctgccggtgacaaaccggaggaaggtgaggatgacgtcaagtcagcatgccccttatgtc
ctgggctacacacgtgctacaatggttaagacaaagagttgcgagctcgtgagagtaagc
taatctattaaacttagcctaagttcaga
>CAMNT_0015890455_Chrysochromulina_brevifilum_Strain_UTEX_LB_985
gttatccggaatcattgggcgtaaagcgcctgtaggttgtttactaagtctgttgttaaa
gactagggcttaaccctagaaaagcaatggaaacttgtagactagagtatggcaggggta
gagggaatttctagtgtagcggtgaaatgcgtagatattagaaagaacaccagtggcgaa
agcgctctactggaccattactgacactcagaggcgaaagctagggtagcaaaagggatt
agatacccctgtagtcctagccgtaaacgatggatactagatgttgtgc--atagtacag
tatcgtagctaacgcgttaagtatcccgcctggggagtacgctcgcaagggtgaaactca
aaggaattgacgggggcccgcacaagcggtggagcatgtggtttaattcgatgcaacgcg
aagaaccttaccaggtcttgacatactacagattcttttgagaaagagaagtgccttcgg
gaatgtagatacaggtggtgcatggctgtcgtcagctcgtgtcgtgagatgttgggttaa
gtcccgcaacgagcgcaacccttatttttagttaccaactcgttgggttttttagaaaga
ctgccggtgacaaaccggaggaaggtgaggatgacgtcaagtcagcatgccccttatgtc
ctgggctacacacgtgctacaatggttaagacaaagagttgcgagctcgtgagagtaagc
taatctattaaacttagcctaagttcaga
>HM1331621_Uncultured_marine_haptophyte_Biosope_T35_16S_PLA491017
------cggaatcattgggcgtaaagcgcctgtaggttgtttactaagtctgttgttaaa
gactagggcttaaccctagaaaagcaatggaaacttgtagactagagtatggcaggggta
gagggaatttctagtgtagcggtgaaatgcgtagatattagaaagaacaccggtggcgaa
agcgctctactggaccattactgacactcagaggcgaaagctagggtagcaaaagggatt
agatacccctgtagtcctagccgtaaacgatggatactagatgttgtgt--ata--acag
tatcgtagctaacgcgttaagtatcccgcctggggagtacgctcgcaagggtgaaactca
aaggaattgacgggggcccgcacaagcggtggagcatgtggtttaattcgatgcaacgcg
aagaaccttaccagggcttgacatactacgaattctcttgaaaaagagaagtgccttcgg
gaatgtagatacaggtggtgcatggctgtcgtcagctcgtgtcgtgagatgttgggttaa
gtcccgcaacgagcgcaacccttatttttagttaccaattcgttgggttttttagaaaga
ctgccggtgacaaaccggaggaaggtgaggatgacgtcaagtcagcatgccccttatgtc
ctgggccacacacgtgctacaatggttaagacaaagagttgcgagctcgtgagagccagc
taatctaataaacttagcctaagttcaga
>EF0519971_Uncultured_haptophyte_MAMA64-138
gttatccggaatcattgggcgtaaagcgcctgtaggttgtttgttaagtctgttgttaaa
gactagggcttaaccctagaaaagcaatggaaactaatagactagagtatggcaggggta
gagggaatttctagtgtagcggtgaagtgcgtagatattagaaagaacaccagtggcgaa
agcgctctactagaccattactgacactcagaggcgaaagctagggtagcaaaagggatt
agatacccctgtagtcctagccgtaaacgatggatactagatgttgtaagttttttacag
tatcttagctaacgcgttaagtatcccgcctggggagtacgctcgcaagggtgaaactca
aaggaattgacgggggcccgcacaagcggtggagcatgtggtttaattcgatgcaacgcg
aagaaccttaccagggcttgacatactacgaattcttttgaaaaaaagaagtgccttagg
gaacgtagatacaggtggtgcatggctgtcgtcagctcgtgtcgtgagatgttgggttaa
gtcccgcaacgagcgcaacccttatttttagttaccaattcgttgggttctctagaaaga
ctgccggtgacaaaccggaggaaggtgaggatgacgtcaagtcagcatgccctttatgtc
ctgggctacacacgtgctacaatggctaagacaaagggtcgcaagcttgtgaaagttagc
taatctcgtaaacttagcctaagttcaga
>EF0522221_Uncultured_haptophyte_MC622-62
gttatccggaatcattgggcgtaaagcgcctgtaggttgtttagtaagtctgttgttaaa
gactaaggcttaaccttaggaaagcgatggaaactactagacttgagtatggcaggggta
gagggaatttctagtgtagcggtgaaatgcgtagatattagaaagaacaccagtggcgaa
agcgctctactggaccattactgacactcagaggcgaaagctagggtagcaaaagggatt
agatacccctgtagtcctagccgtaaacgatggatactagatgttgtgc--atagtacag
tatcgtagctaacgcgttaagtatcccgcctggggagtacgctcgcaagggtgaaactca
aaggaattgacgggggcccgcacaagcggtggagcatgtggtttaattcgatgcaacgcg
aagaaccttaccagggcttgacatactacagattcctttgagaaaaggaagtgccttcgg
gaatgtagatacaggtggtgcatggctgtcgtcagctcgtgtcgtgagatgttgggttaa
gtcccgcaacgagcgcaacccttatttttagttaccaattcgttgggttttttagaaaga
ctgccggtgacaaaccggaggaaggtgaggatgacgtcaagtcagcatgccccttatgtc
ctgggctacacacgtgctacaatggttaagacaaagagttgcgagctcgtgagagtaagc
taatctactaaacttagcctaagttcaga
>HM1334931_Uncultured_marine_haptophyte_Biosope_T84_16S_PLA491020
gttatccggaatcattgggcgtaaagcgcctgtaggttgtttaataagtctgttgttaaa
gactagggctcaaccctagaaaagcaatggaaactattagactagagtatggcaggggta
gagggaatttctagtgtagcggtgaaatgcgtagatattagaaagaacaccagcggcgaa
agcgctctactggaccattactgacactcagaggcgaaagctagggtagcaaaagggatt
agatacccctgtagtcctagccgtaaacgatggatactagatgttgtgctt-ccgtacag
tatcgtagctaacgcgttaagtatcccgcctggggagtacgcttgcaagggtgaaactca
aaggaattgacgggggcccgcacaagcggtggagcatgtggtttaattcgatgcaacgcg
aagaaccttaccagggcttgacatactacagattctttagagatagagaagtgcctccgg
gaatgtagatacaggtggtgcatggctgtcgtcagctcgtgtcgtgagatgttgggttaa
gtcccgcaacgagcgcaacccttatttttagttaccaattcgttgggttctctagaaaga
ctgccggtgacaaaccggaggaaggtgaggatgacgtcaagtcagcatgccccttatgtc
ctgggctacacacgtgctacaatggttaagacaaagagttgcgagctcgcaagagtcagc
taatctcataaacttagcctaagttcaga
>HM1332661_Uncultured_marine_haptophyte_Biosope_T41_16S_PLA491106
-ttatccggaatcattgggcgtaaagcgcctgtaggttgtttaataagtctgttgctaaa
gactagggctcaaccctagaaaagcaatggaaactattagactagagtatggcaggggta
gagggaatttctagtgtagcggtgaaatgcgtagatattataaagaacaccagcggcgaa
agcgctctactggaccattactgacactcagaggcgaaagctagggtagcaaaagggatt
agatacccctgtagtcctagccgtaaacgatggatactagatgttgtgctt-ccgtacag
tatcgtagctaacgcgttaagtatcccgcctggggagtacgctcgcaagggtgaaactca
aaggaattgacgggggcccgcacaagcggtggagcatgtggtttaattcgatgcaacgcg
aagaaccttaccagggcttgacatactacagattctttagagatagagaagtgccttcgg
gaatgtagatacaggtggtgcatggctgtcgtcagctcgtgtcgtgagatgttgggttaa
gtcccgcaacgagcgcaacccttatttttagttaccaattcgttgggttctctagaaaga
ctgccggtgacaaaccggaggaaggtgaggatgacgtcaagtcagcatgccccttatgtc
ctgggctacacacgtgctacaatggttaagacaaagagttgcgagctcgcaagagtcagc
taatctcataaacttagcctaagttcaga
>HM1333971_Uncultured_marine_haptophyte_Biosope_T65_16S18a
gttatccggaatcattgggcgtaaagcgcctgtaggttgtttaataagtctgttgttaaa
gaccagggctcaaccctagaaaagcaatggaaactactagactagagtatggcaggggta
gagggaatttctagtgtagcggtgaaatgcgtagatattagaaagaacaccggtggcgaa
agcgctctactggaccattactgacactcagaggcgaaagctagggtagcaaaagggatt
agatacccctgtagtcctagccgtaaacgatggatactacatgttgtgcttattgtacag
tatggtagctaacgcgttaagtatcccgcctggggagtacgctcgcaagggtgaaactca
aaggaattgacgggggcccgcacaagcggtggagcatgtggtttaattcgatgcaacgcg
aagaaccttaccagggcttgacatactacaaattctttagagatgaagaagtgccttcgg
gaatgtagatacaggtggtgcatggctgtcgtcagctcgtgtcgtgagatgttgggttaa
gtcccgcaacgagcgcaacccttatttttagttactaattcgttaggttctctagaaaga
ctgccggtgacaaaccggaggaaggtgaggatgacgtcaagtcagcatgccccttatgtc
ctgggctacacacgtgctacaatggttaagacaaagagtcgcgagctcgcgagagtcagc
taatctcataaacttagcct---------
>EF0521371_Uncultured_haptophyte_MC615-66
gttatccggaatcattgggcgtaaagcgcctgtaggttgtttaataagtctgttgttaaa
gcctagggcttaaccctagaaaagcaatggaaactactagactagagtatggcaggggca
gagggaatttctagtgtagcggtgaaatgcgtagatattagaaagaacaccagtggcgaa
agcgctctgctggaccattactgacactcagaggcgaaagctagggtagcaaaagggatt
agatacccctgtagtcctagccgtaaacgatggatactagatgttgtgcaa-ccgtacag
tatcgtagctaacgcgttaagtatcccgcctggggagtacgctcgcaagggtgaaactca
aaggaattgacgggggcccgcacaagcggtggagcatgtggttsa-ttcgatgcaacgcg
aagaaccttaccagggcttgacatactacaaattctttagagatagagaagtgccttcgg
gaatgtagatacaggtggtgcatggctgtcgtcagctcgtgtcgtgagatgttgggttaa
gtcccgcaacgagcgcaacccttatttttagttactaactcgttaggttctctagaaaga
ctgccggtgacaaaccggaggaaggtgaggatgacgtcaagtcagcatgccccttatgcc
ctgggctacacacgtgctacaatggttaagacaaagagtcgcgagctcgcgagagtcagc
taatctcataaacttagcctaagttcaga
>HM1333361_Uncultured_marine_haptophyte_Biosope_T58_16S_PLA491035
--tatccggaatcattgggcgtaaagcgtctgtaggttgtttaataagtctgttgttaaa
gactagggcttaaccctagaaaagcaatggaaactactagacttgagtatggcaggggta
gagggaatttctagtgtagcggtgaaatgcgtagatattagaaagaacaccagtggcgaa
agcgctctactggaccattactgacactcagagacgaaagctagggtagcaaaagggatt
agatacccctgtagtcctagccgtaaacgatggatactagatgttgtgtttaatatgcag
tatcgtagctaacgcgttaagtatcccgcctggggagtacgctcgcaagggtgaaactca
aaggaattgacgggggcccgcacaagcggtggagcatgtggtttaattcgatgcaacgcg
aagaaccttaccaggacttgacatactacaaatttctttgaaaaaaggaagtgccttcgg
gaatgtagatacaggtggtgcatggctgtcgtcagctcgtgtcgtgagatgttgggttaa
gtcccgcaacgagcgcaacccttatttttagttactaattaattaggttttctagaaaga
ctgccggtgacaaaccggaggaaggtgaggatgacgtcaagtcagcatgccccttatgtc
ctgggctacacacgtgctacaatggttaaaacaaagggtcgcgagcttgtgagagtcagc
taatcccattaatttagcctaagttcaga
>HM1332151_Uncultured_marine_haptophyte_Biosope_T39_16S_PLA491011
-----------tcattgggcgtaaagcgtctgtaggttgtttaataagtctgttgttaaa
gactagggctcaaccctagaaaagcaatggaaactactagacttgagtatggcaggggta
gagggaatttctagtgtagcggtgaaatgcgtagatattagaaagaacaccagcggcgaa
agcgctctactgggccattactgacactcagagacgaaagctagggtagcaaaagggatt
agatacccctgtagtcctagccgtaaacgatggatactagatgttgtgtttaatatgcag
tatcgtagctaacgcgttaagtatcccgcctggggagtacgctcgcaagggtgaaactca
aaggaattgacgggggcccgcacaagcggtggagcatgtggtttaattcgatgcaacgcg
aagaaccttaccaggacttgacatactacaaatttctttgaaaaaaggaagtgccttcgg
gaatgtagatacaggtggtgcatggctgtcgtcagctcgtgtcgtgagatgttgggttaa
gtcccgcaacgagcgcaacccttatttttagttactaattaattaggttttctagaaaga
ctgccggtgacaaaccggaggaaggtgaggatgacgtcaagtcagcatgccccttatgtc
ctgggctacacacgtgctacaatggttaagacaaagggtcgcgagctcgtgagagtcagc
taatcccataaatttagcctaagttcaga
>HM1335011_Uncultured_marine_haptophyte_Biosope_T84_16S_PLA491028
gttatccggaatcattgggcgtaaagcgtctgtaggttgtttaataagtctgttgttaaa
gactagggctcaaccctagaaaagcaatggaaactactagacttgagtatggcaggggta
gagggaatttctagtgtagcggtgaaatgcgtagatattagaaagaacaccagcggcgaa
agcgctctactggaccattactgacactcagagacgaaagctagggtagcaaaagggatt
agatacccctgtagtcctagccgtaaacgatggatactagatgttgtgtttaatatgcag
tatcgtagctaacgcgttaagtatcccgcctggggagtacgctcgcaagggtgaaactca
aaggaatggacgggggcccgcacaagcggtggagcatgtggtttaattcgatgcaacgcg
aagaaccttaccaggacttgacatactacaaatttctttgaaaaaaggaagtgccttcgg
gaatgtagatacaggtggtgcatggctgtcgtcagctcgtgtcgtgagatgttgggttaa
gtcccgcaacgagcgcaacccttatttttagttactaattaattaggttttctagaaaga
ctgccggtgacaaaccggaggaaggtgaggatgacgtcaagtcagcatgccccttatgtc
ctgggctacacacgtgctacaatggttaaaacaaagggtcgcgagctcgtgagagtcagc
taatcccataaatttagcctaagttcaga
>HM1335631_Uncultured_marine_haptophyte_Biosope_T88_16S_PLA491034
--tatccggaatcattgggcgtaaagcgtctgtaggttgtttaataagtctgttgttaaa
gactagggctcaaccctagaaaagcaatggaaactactagacttgagtatggcaggggta
gagggaatttctagtgtagcggtgaaatgcgtagatattagaaagaacaccagcggcgaa
agcgctctactggaccattactgacactcagagacgaaagctagggtagcaaaagggatt
agatacccctgtagtcctagccgtaaacgatggatactagatgttgtgtttaatatgcag
tatcgtagctaacgcgttaagtatcccgcctggggagtacgctcgcaagggtgaaactca
aaggaattgacgggggcccgcacaagcggtggagcatgtggtttaattcgatgcaacgcg
aagaaccttaccaggacttgacatactacaaatttctttgaaaaaaggaagtgccttcgg
gaatgtagatacaggtggtgcatggctgtcgtcagctcgtgtcgtgagatgttgggttaa
gtcccgcaacgagcgcaacccttatttttagttactaattaattaggctttctagaaaga
ctgccggtgacaaaccggaggaaggtgaggatgacgtcaagtcagcatgccccttatgtc
ctgggctacacacgtgctacaatggttaaaacaaagggtcgcgagctcgtgagagtcagc
taatcccataaatttagcctaagttcaga
>HM1335611_Uncultured_marine_haptophyte_Biosope_T88_16S_PLA491032
gttatccggaatcattgggcgtaaagcgtctgtaggttgtttaataagtccgttgttaaa
gactagggctcaaccctagaaaagcaatggaaactactagacttgagtatggcaggggta
gagggaatttctagtgtagcggtgaaatgcgtagatattagaaagaacaccagcggcgaa
agcgctctactggaccattactgacactcagagacgaaagctagggtagcaaaagggatt
agatacccctgtagtcctagccgtaaacgatggatactagatgttgtgtttaatatgcag
tatcgtagctaacgcgttaagtatcccgcctggggagtacgctcgcaagggtgaaactca
aaggaattgacgggggcccgcacaagcggtggagcatgtggtttaattcgatgcaacgcg
aagaaccttaccaggacttgacatactacaaatttctttgaaaaaaggaagtgccttcgg
gaatgtagatacaggtggtgcatggctgtcgtcagctcgtgtcgtgagatgttgggttaa
gtcccgcaacgagcgcaacccttatttttagttactaattaattaggttttccagaaaga
ctgccggtgacaaaccggaggaaggtgaggatgacgtcaagtcagcatgccccttatgtc
ctgggctacacacgtgctacaatggttaaaacaaagggtcgcgagctcgtgagagtcagc
taatcccataaatttagcctaagttcaga
>HM1333391_Uncultured_marine_haptophyte_Biosope_T58_16S_PLA491038
gttatccggaatcattgggcgtaaagcgtctgtaggttgtttaataagtctgttgttaaa
gactagggctcaaccctagaaaagcaatggaaactactagacttgagtatggcaggggta
gagggaatttctagtgtagcggtgaaatgcgtagatattagaaagaacaccagcggcgaa
agcgctctactggaccattactgacactcagagacgaaagctagggtagcaaaagggatt
agatacccctgtagtcctagccgtaaacgatggatactagatgttgtgtttaatatgcag
tatcgtagctaacgcgttaagtatcccgcctggggagtacgctcgcaagggtgaaactca
aaggaattgacgggggcccgcacaagcggtggagcatgtggtttaattcgatgcaacgcg
aagaaccttaccaggacttgacatactacaaatttctttgaaaaaaggaagtgccttcgg
gaatgtagatacaggtggtgcatggctgtcgtcagctcgtgtcgtgagatgttgggttaa
gtcccgcaacgagcgcaacccttatttttagttactacttaattaggttttctagaaaga
ctgccggtgacaaaccggaggaaggtgaggatgacgtcaagtcagcatgccccttatgtc
ctgggctacacacgtgctacaatggttaaaacaaagggtcgcgagctcgtgagagtcagc
taatcccataaatttagcctaagttcaga
>HM1335641_Uncultured_marine_haptophyte_Biosope_T88_16S_PLA491035
---atccggaatcattgggcgtaaagcgtctgtaggttgtttaataagtctgttgttaaa
gactagggctcaaccctagaaaagcaatggaaactactagacttgagtatggcaggggta
gagggaatttctagtgtagcggtgaaatgcgtagatattagaaagaacaccagcggcgaa
agcgctctactggaccattactgacactcagagacgaaagctagggtagcaaaagggatt
agatacccctgtagtcctagccgtaaacgatggatactagatgttgtgtttaatatgcag
tatcgtagctaacgcgttaagtatcccgcctggggagtacgctcgcaagggtgaaactca
aaggaattgacgggggcccgcacaagcggtggagcatgtggtttaattcgatgcaacgcg
aagaaccttaccaggacttgacatactacaaatttctttgaaaaaaggaagtgccttcgg
gaatgtagatacaggtggtgcatggctgtcgtcagctcgtgtcgtgagatgttgggttaa
gtcccgcaacgagcgcaacccttatttttagttactaattaattaggttttctagaaaga
ctgccggtgacaaaccggaggaaggtgaggatgacgtcaagtcagcatgccccttatgtc
ctgggctacacacgtgctacaatggttaaaacaaagggtcgcgagctcgtgagagtcagc
taatcccataaatttagcctaagttcaga
>HM1331131_Uncultured_marine_haptophyte_Biosope_T33_16S_PLA491012
----tccggaatcattgggcgtaaagcgtctgtaggttgtttaataagtctgttgttaaa
gactagggcttaaccctagaaaagcaatggaaactactagacttgagtatggcaggggta
gagggaatttctagtgtagcggtgaaatgcgtagatattagaaagaacaccagtggcgaa
agcgctctactggaccattactgacactcagagacgaaagctagggtagcaaaagggatt
agatacccctgtagtcctagccgtaaacgatggatactagatgttgtgtttaatatgcag
tatcgtagctaacgcgttaagtatcccgcctggggagtacgctcgcaagggtgaaactca
aaggaattgacgggggcccgcacaagcggtggagcatgtgatttaattcgatgcaacgcg
aagaaccttaccaggacttgacatactacaaatttctttgaaaaaaggaagtgccttcgg
gaatgtagatacaggtggtgcatggctgtcgtcagctcgtgtcgtgagatgttgggttaa
gtcccgcaacgagcgcaacccttatttttagttactaattaattaggttttctagaaaga
ctgccggtgacaaaccggaggaaggtgaggatgacgtcaagtcagcatgccccttatgtc
ctgggctacacacgtgctacaatggttaaaacaaagggtcgcgagcttgtgagagtcagc
caatcccataaatttagcctaagttcaga
>HM1333341_Uncultured_marine_haptophyte_Biosope_T58_16S_PLA491033
gttatccggaatcattgggcgtgaagcgtctgtaggttgtttaataagtctgttgttaaa
gactagggcttaaccctagagaagcaatggaaactactagacttgagtatggcaggggta
gagggaatttctagtgtagcggtgaaatgcgtagatattagaaagaacaccggtggcgaa
agcgctctactggaccattactgacactcagagacgaaagctagggtagcaaaagggatt
agatacccctgtagtcctagccgtaaacgatggatactagatgttgtgtttaatatgcag
tatcgtagctaacgcgttaagtatcccgcctggggagtacgctcgcaagggtgaaactca
aaggaattgacgggggcccgcacaagcggtggagcatgtggtttaattcgatgcaacgcg
aagaaccttaccaggacttgacatactacaaatttctttgaaaaaaggaagtgccttcgg
gaatgtagatacaggtggtgcatggctgtcgtcagctcgtgtcgtgagatgttgggttaa
gtcccgcaacgagcgcaacccttatttttagttactaattaattaggttttctagaaaga
ctgccggtgacaaaccggaggaaggtgaggatgacgtcaagtcagcatgccccttatgtc
ctgggctacacacgtgctacaatggttaaaacaaagggtcgcgagcttgtgagagtcagc
taatcccataaatttagcctaagttcaga
>HM1333401_Uncultured_marine_haptophyte_Biosope_T58_16S_PLA491040
-ttatccggaatcattgggcgtaaagcgtctgtaggttgtttaataagtctgttgttaaa
gactagggcttaaccctagagaagcaatggaaactactagacttgagtatggcaggggta
gagggaatttctagtgtagcggtgaaatgcgtagatattagaaagaacaccggtggcgaa
agcgctctactggaccattactgacactcagagacgaaagctagggtagcaaaagggatt
agatacccctgtagtcctagccgtaaacgatggatactagatgttgtgtttaatatgcag
tatcgtagctaacgcgttaagtatcccgcctggggagtacgctcgcaagggtgaaactca
aaggaattgacgggggcccgcacaagcggtggagcatgtggtttaattcgatgcaacgcg
aagaaccttaccaggacttgacatactacaaatttctttgaaaaaaggaagtgccttcgg
gaatgtagatacaggtggtgcatggctgtcgtcagctcgtgtcgtgagatgttgggttaa
gtcccgcaacgagcgcaacccttatttttagttactaattaattaggttttctagaaaga
ctgccggtgacaaaccggaggaaggtgaggatgacgtcaagtcagcatgccccttatgtc
ctgggctacacacgtgctacaatggttaaaacaaagggtcgcgagcttgtgagagtcagc
taatcccataaatttagcctaagttcaga
>HM1333261_Uncultured_marine_haptophyte_Biosope_T58_16S_PLA491012
gttatccggaatcattgggcgtaaagcgtctgtaggttgttgaataagtctgttgttaaa
gactagggcttaaccctagagaagcaatggaaactactagacttgagtatggcaggggta
gagggaatttctagtgtagcggtgaaatgcgtagatattagaaagaacaccggtggcgaa
agcgctctactggaccattactgacactcagagacgaaagctagggtagcaaaagggatt
agatacccctgtagtcctagccgtaaacgatggatactagatgttgtgtttaatatgcag
tatcgtagctaacgcgttaagtatcccgcctggggagtacgctcgcaagggtgaaactca
aaggaattgacgggggcccgcacaagcggtggagcatgtggtttaattcgatgcaacgcg
aagaaccttaccaggacttgacatactacaaatttctttgaaaaaaggaagtgccttcgg
gaatgtagatacaggtggtgcatggctgtcgtcagctcgcgtcgtgagatgttgggttaa
gtcccgcaacgagcgcaacccttatttttagttactaattaattaggttttctagaaaga
ctgccggtgacaaaccggaggaaggtgaggatgacgtcaagtcagcatgccccttatgtc
ctgggctacacacgtgctacaatggttaaaacaaagggtcgcgagcttgtgagagtcagc
taatcccataaatttagcctaagttcaga
>HM1330251_Uncultured_marine_haptophyte_Biosope_T123_16S_PLA491015
----------------gggcgtaaagcgtctgtaggttgtttaataagtctgttgttaaa
gactagggctcaaccctagaaaagcaatggaaactactagacttgagtatggcaggggta
gagagaatttctagtgtagcggtgaaatgcgtagatattagaaagaacaccagcggcgaa
agcgctctactggaccattactgacactcagagacgaaagctagggtagcaaaagggatt
agatacccctgtagtcctagccgtaaacgatggatactagatgttgtgtttaatatgcag
tatcgtagctaacgcgttaagtatcccgcctggggagtacgctcgcaagggtgaaactca
aaggaattgacgggggcccgcacaagcggtggagcatgtggtttaattcgatgcaacgcg
aagaaccttaccaggacttgacatactacaaatttctttgaaaaaaggaagtgccttcgg
gaatgtagatacaggtggtgcatggctgtcgtcagctcgtgtcgtgagatgttgggttaa
gtcccgcaacgagcgcaacccttatttttagttactaattaattaggttttctagaaaga
ctgccggtgacaaaccggaggaaggtgaggatgacgtcaagtcagcatgccccttatgtc
ctgggctacacacgtgctacaatggttaaaacaaagggtcgcgagctcgtgagagtcagc
taatcccataaatttagcctaagttcaga
>HM1333301_Uncultured_marine_haptophyte_Biosope_T58_16S_PLA491017
----tccggaatcattgggcgtaaagcgtctgtaggttgtttaataagtctgttgttaaa
gactagggctcaaccctagaaaagcaatggaaactactagacttgagtatggcaggggta
gagggaatttctagtgtagcggtgaaatgcgtagatattagaaagaacaccagcggcgaa
agcgctctactggaccattactgacactcagagacgaaagctagggtagcaaaagggatt
agatacccctgtagtcctagccgtaaacgatggatactagatgttgtgtttaatatgcag
tatcgtagctaacgcgttaagtatcccgcctggggagtacgctcgcaagggtgaaactca
aaggaattgacgggggcccgcacaagcggtggagcatgtggtttaattcgatgcaacgcg
aagaaccttaccaggacttgacatactacaaatttcttcgaaaaaaggaagtgccttcgg
gaatgtagatacaggtggtgcatggctgtcgtcagctcgtgtcgtgagatgttgggttaa
gtcccgcaacgagcgcaacccttatttttagttactaattaattaggttttctagaaaga
ctgccggtgacagaccggaggaaggtgaggatgacgtcaagtcagcatgccccttatgtc
ctgggctacacacgtgctacaatggttaaaacaaagggtcgcgagctcgtgagagtcagc
taatcccataaatttagcctaagttcaga
>HM1329761_Uncultured_marine_haptophyte_Biosope_T120_16S_PLA491034
-----ccggtatcattgggcgtaaagcgtctgtaggttgtttaataagtctgttgttaaa
gactagggctcaaccctagaaaagcaatggaaactactagacttgagtatggcaggggta
gagggaatttctagtgtagcggtgaaatgcgtagatattagaaagaacaccagcggcgaa
agcgctctactggaccattactgacactcagagacgaaagctagggtagcaaaagggatt
agatacccctgtagtcctagccgtaaacgatggatactagatgttgtgtttaatatgcag
tatcgtagctaccgcgttaagtatcccgcctggggagtacgctcgcaagggtgaaactca
aaggaattgacgggggcccgcacaagcggtggagcatgtggtttaattcgatgcaacgcg
aagaaccttaccaggacttgacatactacaaatttctttgaaaaaaggaagtgccttcgg
gaatgtagatacaggtggtgcatggctgtcgtcagctcgtgtcgtgagatgttgggttaa
gtcccgcaacgagcgcaacccttatttttagttactaattaattaggttttctagaaaga
ctgccggtgacaaaccggaggaaggtgaggatgacgtcaagtcagcatgccccttatgtc
ctgggctacacacgtgctacaatggttaaaacaaagggtcgcgagctcgtgagagtcagc
taatcccataaatttagcctaagttcaga
>HM1331291_Uncultured_marine_haptophyte_Biosope_T33_16S_PLA491029
------cggaatcattgggcgtaaagcgtctgtaggttgtttaataagtctgttgttaaa
gactagggcttaaccctagaaaagcaatggaaactactagacttgagtatggcaggggta
gagggaatttctagtgtagcggtgaaatgcgtagatattagaaagaacaccagtggcgaa
agcgctctactggaccattactgacactcagagacgaaagctagggtagcaaaagggatt
agatacccctgtagtcctagccgtaaacgatggatactagatgttgtgtttaatatgcag
tatcgtagctaacgcgttaagtatcccgcctggggagtacgctcgcaagggtgaaactca
aaggaattgacgggggcccgcacaagcggtggagcatgtggtttaattcgatgcaacgcg
aagaaccttaccaggacttgacatactacaaatttctttgaaaaaaggaagtgccttcgg
gaatgtagatacaggtggtgcatggctgtcgtcagctcgtgtcgtgagatgttgggttaa
gtcccgcaacgagcgcaacccttatttctagttactaattaattaggttttctagaaaga
ctgccggtgacaaaccggaggaaggtgaggatgacgtcaagtcagcatgccccttatgtc
ctgggctacacacgtgctacaatggttaaaacaaagggtcgcgagcttgtgagagtcagc
taatcccataaatttagcctaagttcaga
>HM1332221_Uncultured_marine_haptophyte_Biosope_T39_16S_PLA491019
----------atcattgggcgtaaagcgtctgtaggttgtttaataagtctgttgttaaa
gactagggctcaaccctagaaaagcaatggaaactactagacttgagtatggcaggggta
gagggaatttctagtgtagcggtgaaatgcgtagatattagaaagaacaccagcggcgaa
agcgctctactgggccattactgacactcagagacgaaagctagggtagcaaaagggatt
agatacccctgtagtcctagccgtaaacgatggatactagatgttgtgtttaatatgcag
tatcgtagctaacgcgttaagtatcccgcctggggagtacgctcgcaagggtgaaactca
aaggaattgatgggggcccgcacaagcggtggagcatgtggtttaattcgatgcaacgcg
aagaaccttaccaggacttgacatactacaaatttctttgaaaaaaggaagtgccttcgg
gaatgtagatacaggtggtgcatggctgtcgtcagctcgtgtcgtgagatgttgggttaa
gtcccgcaacgagcgcaacccttatttttagttactaattaattaggttttctagaaaga
ctgccggtgacaaaccggaggaaggtgaggatgacgtcaagtcagcatgccccttatgtc
ctgggctacacacgtgctacaatggttaagacaaagggtcgcgagctcgtgagagtcagc
taatcccat-aatttagcctaagttcaga
>HM1330281_Uncultured_marine_haptophyte_Biosope_T123_16S_PLA491018
---------------------------gtctgtaggctgtttaataagtctgttgttaaa
gactagggctcaaccctagaaaagcaatggaaactactagacttgagtatggcaggggta
gagggaatttctagtgtagcggtgaaatgcgtagatattagaaagaacaccagcggcgaa
agcgctctactggaccattactgacactcagagacgaaagctagggtagcaaaagggatt
agatacccctgtagtcctagccgtaaacgatggatactagatgttgtgtttaatatgcag
tatcgtagctaacgcgttaagtatcccgcctggggagtacgctcgcaagggtgaaactca
aaggaattgacgggggcccgcacaagcggtggagcatgtggtttaattcgatgcaacgcg
aagaaccttaccaggacttgacatactacaaatttctttgaaaaaaggaagtgccttcgg
gaatgtagatacaggtggtgcatggctgtcgtcagctcgtgtcgtgagatgttgggttaa
gtcccgcaacgagcgcaacccttatttttagttactaattaattaggttttctagaaaga
ctgccggtgacaaaccggaggaaggtgaggatgacgtcaagtcagcatgccccttatgtc
ctgggctacacacgtgctacaatggttaaaacaaagggtcgcgagctcgtgagagtcagc
taatcccataaatttagcctaagttcaga
>HM1332301_Uncultured_marine_haptophyte_Biosope_T39_16S_PLA491028
----------accattgggcgtaaagcgtctgtaggttgtttaataagtctgttgttaaa
gactagggcttaaccctagagaagcaatggaaactactagacttgagtatggcaggggta
gagggaatttctagtgtagcggtgaaatgcgtagatattagaaagaacaccggtggcgaa
agcgctctaccggaccattactgacactcagagacgaaagctagggtagcaaaagggatt
agatacccctgtagtcctagccgtaaacgatggatactagatgttgtgtttaatatgcag
tatcgtagctaacgcgttaagtatcccgcctggggagtacgctcgcaagggtgaaactca
aaggaattgacgggggcccgcacaagcggtggagcatgtggtttaattcgatgcaacgcg
aagaaccttaccaggacttgacatactgcaaatttctttgaaaaaaggaagtgccttcgg
gaatgtagatacaggtggtgcatggctgtcgtcagctagtgtcgtgagatgttgggttaa
gtcccgcaacgagcgcaacccttatttttagttactaattaattaggttttctagaaaga
ctgccggtgacaaaccggaggaaggtgaggatgacgtcaagtcagcatgccccttatgtc
ctgggctacacacgtgctacaatggttaaaacaaagggtcgcgagcttgtgagagtcagc
taatcccataaatttagcctaagttcaga
>LC0873751_Uncultured_Emiliania_JT_stE_0m_86
gttatccggaatcattgggcgtaaagcgcctgtaggttgtttaataagtctgttgttaaa
gactagggcttaaccctagaaaagcaatggaaactattagactagagtatggcaggggta
gagggaatttctagtgtagcggtgaaatgcgtagatattagaaagaacaccggcggcgaa
agcgctctactggaccattactgacactcagaggcgaaagctagggtagcaaaagggatt
agatacccctgtagtcctagccgtaaacgatggatactagatgttgtgctttatgtacag
tatcgtagctaacgcgttaagtatcccgcctggggagtacgctcgcaagggtg-------
------------------------------------------------------------
------------------------------------------------------------
------------------------------------------------------------
------------------------------------------------------------
------------------------------------------------------------
------------------------------------------------------------
-----------------------------
>KT9562921_Haptophyta_environmental_samples_ST4_30
gttatccggaatcattgggcgtaaagcgcctgtaggttgtttaataagtctgttgttaaa
gactagggcttaaccctagaaaagcaatggaaactactagactagagtatggcaggggta
gagggaatttctagtgtagcggtgaaatgcgtagatattagaaagaacaccggtggcgaa
agcgctctactggaccattactgacactcagaggcgaaagctagggtagcaaaagggatt
agatacccctgtagtcctagccgtaaacgatggatactacatgttgtgcattatgtacag
tatggtagctaacgcgttaagtatcccgcctggggagtacgctcgcaagggtgaaactca
aaggaattgacgggggcccgcacaagcggtggagcatgtggtttaattcgatgcaacgcg
aagaaccttaccaaggcttgacatactacaaatttttctgagaagagaaagtgccttcgg
gaatgtagatacaggtggtgcatggctgtcgtcagctcgtgtcgtgagatgttgggttaa
gtcccgcaacgagcgcaacccttgtttttagttgccaatttattgggttttctagaaaga
ctgccggtgacaaaccggaggaagttgaggatgactgcaagtcagcatgcaccttatgcc
ttgggcgacacacgtgctacaatggctaggacaaagagttgcgagctcgcaagagtcagc
taatctcataaacttagtctaagttcgga
>AB2002631_Chrysochromulina_sp_MBIC10513
gttatccggaatcattgggcgtaaagcgcctgtaggttgtttattaagtctgttgttaaa
gactagggcttaaccctaggaaagcaagagaaactaatagacttgagtatggcaggggta
gagggaatttctagtgtagcggtgaaatgcgtagatattagaaagaacaccggcggcgaa
agcgctctactggaccattactgacactcagaggcgaaagctagggtagcaaaagggatt
agatacccctgtagtcctagccgtaaacgatggatactagatgttgcgttt-aaatgcag
tatcgtagctaacgcgttaagtatcccgcctggggagtacgctcgcaagggtgaaactca
aaggaattgacgggggcccgcacaagcggtggagcatgtggtttaattcgatgcaacgcg
aagaaccttaccagggcttgacatactacgaattctcttgaaaaagagaagtgccttcgg
gaatgtagatacaggtggtgcatggctgtcgtcagctcgtgtcgtgagatgttgggttaa
gtcccgcaacgagcgcaacccttatttttagttaccaattcgttgggttttttagaaaga
ctgccggtgacaaaccggaggaaggtgaggatgacgtcaagtcagcatgccccttatgtc
ctgggctacacacgtgctacaatggttaagacaaagagtcgcgagcttgcaaaagtcagc
taatctcgtaaacttagcctaagttcaga
>EF0517541_Chrysochromulina_simplex_UIO_JomfB
----------------------aaagcgcctgtaggttgtttattaagtctgttgttaaa
gactagggcttaaccctaggaaagcaagagaaactaatagacttgagtatggcaggggta
gagggaatttctagtgtagcggtgaaatgcgtagatattagaaagaacaccggcggcgaa
agcgctctactggaccattactgacactcagaggcgaaagctagggtagcaaaagggatt
agatacccctgtagtcctagccgtaaacgatggatactagatgttgcgttt-aaatgcag
tatcgtagctaacgcgttaagtatcccgcctggggagtacgctcgcaagggtgaaactca
aaggaattgacgggggcccgcacaagcggtggagcatgtggtttaattcgatgcaacgcg
aagaaccttaccagggcttgacatactacgaattctcttgaaaaagagaagtgccttcgg
gaatgtagatacaggtggtgcatggctgtcgtcagctcgtgtcgtgagatgttgggttaa
gtcccgcaacgagcgcaacccttatttttagttaccaattcgttgggttttttagaaaga
ctgccggtgacaaaccggaggaaggtgaggatgacgtcaagtcagcatgccccttatgtc
ctgggctacacacgtgctacaatggttaagacaaagagtcgcgagc-tgcaaaagtcagc
ta---------------------------
>EF0517551_Chrysochromulina_throndsenii_UIO_K11
----------------------aaagcgcctgtaggttgtttattaagtctgttgttaaa
gactagggcttaaccctaggaaagcaagagaaactaatagacttgagtatggcaggggta
gagggaatttctagtgtagcggtgaaatgcgtagatattagaaagaacaccggcggcgaa
agcgctctactggaccattactgacactcagaggcgaaagctagggtagcaaaagggatt
agatacccctgtagtcctagccgtaaacgatggatactagatgttgcgttt-aaatgcag
tatcgtagctaacgcgttaagtatcccgcctggggagtacgctcgcaagggtgaaactca
aaggaattgacgggggcccgcacaagcggtggagcatgtggtttaattcgatgcaacgcg
aagaaccttaccagggcttgacatactacgaattctcttgaaaaagagaagtgccttcgg
gaatgtagatacaggtggtgcatggctgtcgtcagctcgtgtcgtgagatgttgggttaa
gtcccgcaacgagcgcaacccttatttttagttaccaattcgttgggttttttagaaaga
ctgccggtgacaaaccggaggaaggtgaggatgacgtcaagtcagcatgccccttatgtc
ctgggctacacacgtgctacaatggttaagacaaagagtcgcgagc-tgcaaaagtcagc
ta---------------------------
>CAMNT_0003281755_Chrysochromulina_rotalis_Strain_UIO044_extraction
gttatccggaatcattgggcgtaaagcgcctgtaggttgtttattaagtctgttgttaaa
gactagggcttaaccctaggaaagcaagagaaactaatagacttgagtatggcaggggta
gagggaatttctagtgtagcggtgaaatgcgtagatattagaaagaacaccggcggcgaa
agcgctctactggaccattactgacactcagaggcgaaagctagggtagcaaaagggatt
agatacccctgtagtcctagccgtaaacgatggatactagatgttgcgttt-aaatgcag
tatcgtagctaacgcgttaagtatcccgcctggggagtacgctcgcaagggtgaaactca
aaggaattgacgggggcccgcacaagcggtggagcatgtggtttaattcga--caacgcg
aagaaccttaccagggcttgacatactacgaattctcttgaaaaagagaagtgccttcgg
gaatgtagatacaggtggtgcatggctgtcgtcagctcgtgtcgtgagatgttgggttaa
gtcccgcaacgagcgcaacccttatttttagttaccaattcgttgggttttttagaaaga
ctgccggtgacaaaccggaggaaggtgaggatgacgtcaagtcagcatgccccttatgtc
ctgggctacacacgtgctacaatggttaagacaaagagtcgcgagcttgcaaaagtcagc
taatctcgtaaacttagcctaagttcaga
>KU0595001_Uncultured_marine_haptophyte_CARBOM_St98_surf_16S_PEUK_E5
-------------------------------------------gtaagtctgttgttaaa
gaccagggcttaaccctgggaaagcaatggaaactactagacttgagtatggcaggggta
gagggaatttctagtgtagcggtgaaatgcgtagatattagaaagaacaccggcggcgaa
agcgctctactggaccattactgacactcagaggcgaaagctaggggagcaaaagggatt
agatacccctgtagtcctagccgtaaacgatggatactagatgttgcgcaatttgtgcag
tatcttagctaacgcgttaagtatcccgcctggggagtacgctcgcaagggtgaaactca
aaggaattgacgggggcccgcacaagcggtggagcatgtggtttaattcgatgcaacgcg
aagaaccttaccagggcttgacatactgcgaatctttttgagaaagaagagtgccttcgg
gaatgcagatacaggtggtgcatggctgtcgtcagctcgtgtcgtgagatgttgggttaa
gtcccgcaacgagcgcaacccttgtttttagttac-------------------------
------------------------------------------------------------
------------------------------------------------------------
-----------------------------
>JX8693541_Uncultured_haptophyte_env_Pavin_epi_T_S22F
gttatccggaatcattgggcgtaaagcgcctgtaggtcgtttaataagtctgttgttaaa
gactagggcttaaccctagaaaagcaatggaaactactagacttgagtatggcaggggta
gagggaatttctagtgtagcggtgaaatgcgtagatattagaaagaacaccagcggcgaa
agcgctctactggaccactactgacactgagaggcgaaagctaggggagcaaaagggatt
agatacccctgtagtcctagccgtaaacgatggatactaggtgttgtgcaatttgtacag
tatcttagctaacgcgttaagtatcccgcctggggagtacgctcgcaagagtgaaactca
aaggaattgacgggggcccgcacaagcggtggagcatgcggtttaattcgatgctacgcg
aagaaccttaccagggcttgacatactacaaatctttttgaaacgaaagagtgccttcgg
gaatgtagatacaggtggtgcatggctgtcgtcagctcgtgtcgtgagatgttgggttaa
gtcccgcaacgagcgcaaccctcgtttttagttgccaatttattgggatttctaaaaaga
ctgccggtgacaaaccggaggaaggtgaggatgacgtcaagtcagcatgccccttatgtc
ctgggccacacacgtgctacaatggcgaagacaaagagtcgcaaacttgcgaaagttagc
taatctcataaacttcgtctaagttcgga
>EF0522031_Uncultured_haptophyte_MC622-38
gttatccggaatcattgggcgtaaagcgcctgtaggttgtttaataagtctgttgttaaa
gactagggcttaaccctagaaaagcaatggaaactactagactagagtatggcaggggta
gagggaatttctagtgtagcggtgaaatgcgtagatattagaaagaacaccggcggcgaa
agcgctctactggaccattactgacactcagaggcgaaagctaggggagcaaaagggatt
agatacccctgtagtcctagccgtaaacgatggatactagatgttgcgcaatttgtgcag
tatcttagctaacgcgttaagtatcccgcctggggagtacgctcgcaagggtgaaactca
aaggaattgacgggggcccgcacaagcggtggagcatgtggtttaattcgatgcaacgcg
aagaaccttaccagggcttgacatactacaaatcttttcgaaacgaaagagtgccttcgg
gaatgtagatacaggtggtgcatggctgtcgtcagctcgtgtcgtgagatgttgggttaa
gtcccgcaacgagcgcaaccctcatttttagttgccaatttattgggatttctagagaga
ctgccggtgacaaaccggaggaaggtgaggatgacgtcaagtcagcatgccccttatgcc
ctgggccacacacgtgctacaatggcgaagacaaagagtcgcaaacctgcgaaggctagc
taatctcgtaaacttcgtctaagttcgga
>EF0520691_Uncultured_haptophyte_250304-84
gttatccggaatcattgggcgtaaagcgcctgtaggttgtttagtaagtctgttgttaaa
gaccagggcttaaccctgggaaagcaatggaaactactagacttgagtatggcaggggta
gagggaatttctagtgtagcggtgaaatgcgtagatattagaaagaacaccggcggcgaa
agcgctctactggaccattactgacactcagaggcgaaagctaggggagcaaaagggatt
agatacccctgtagtcctagccgtaaacgatggatactagatgttgcgcaatttgtgcag
tatcttagctaacgcgttaagtatcccgcctggggagtacgctcgcaagggtgaaactca
aaggaattgacgggggcccgcacaagcggtggagcatgtggtttaattcgatgcaacgcg
aagaaccttaccagggcttgacatactacaaatcttttcgaaacgaaagagtgccttcgg
gaatgtagatacaggtggtgcatggctgtcgtcagctcgtgtcgtgagatgttgggttaa
gtcccgcaacgagcgcaaccctcatttttagttgccaatttattgggatttctagagaga
ctgccggtgacaaaccggaggaaggtgaggatgacgtcaagtcagcatgccccttatgcc
ctgggccacacacgtgctacaatggcgaagacaaagagtcgcaaacctgcgaaggctagc
taatctcgtaaacttcgtctaagttcgga
>EF0520481_Uncultured_haptophyte_250304-51
gttatccggaatcattgggcgtaaagcgcctgtaggttgtttagtaagtctgttgttaaa
gaccagggcttaaccctgggaaagcaatggaaactactagacttgagtatggcaggggta
gagggaatttctagtgtagcggtgaaatgcgtagatattagaaagaacaccggcggcgaa
agcgctctactggaccattactgacactcagaggcgaaagctaggggagcaaaagggatt
agatacccctgtagtcctagccgtaaacgatggatactagatgttgcgcaatttgtgcag
tatcttagctaacgcgttaagtatcccgcctggggagtacgctcgcaagggtgaaactca
aaggaattgacgggggcccgcacaagcggtggagcatgtggtttaattcgatgcaacgcg
aagaaccttaccagggcttgacatactacaaatcttttcgaaacgaaagagtgccttcgg
gaatgtagatacaggtggtgcatggctgtcgtcagctcgtgtcgtgagatgttgggttaa
gtcccgcaacgagcgcaaccctcatttttagttgccaatttattgggatttctagagaga
ctgccggtgacaaaccggaggaaggtgaggatgacgtcaagtcagcatgccccttatgcc
ctgggccacacacgtgctacaatggcgaagacaaagagtcgcaaacctgcgaaggctagc
taatctcgtaaacttcgtctaagttcgga
>OL7036011_Emiliania_huxleyi_RCC1253
gttatccggaatcattgggcgtaaagcgcctgtaggttgtttagtaagtctgttgttaaa
gaccagggcttaaccctgggaaagcaatggaaactactagacttgagtatggcaggggta
gagggaatttctagtgtagcggtgaaatgcgtagatattagaaagaacaccggcggcgaa
agcgctctactggaccattactgacactcagaggcgaaagctaggggagcaaaagggatt
agatacccctgtagtcctagccgtaaacgatggatactagatgttgcgcaatttgtgcag
tatcttagctaacgcgttaagtatcccgcctggggagtacgctcgcaagggtgaaactca
aaggaattgacgggggcccgcacaagcggtggagcatgtggtttaattcgatgcaacgcg
aagaaccttaccagggcttgacatactacaaatcttttcgaaacgaaagagtgccttcgg
gaatgtagatacaggtggtgcatggctgtcgtcagctcgtgtcgtgagatgttgggttaa
gtcccgcaacgagcgcaaccctcatttttagttgccaatttattgggatttctagagaga
ctgccggtgacaaaccggaggaaggtgaggatgacgtcaagtcagcatgccccttatgcc
ctgggccacacacgtgctacaatggcgaagacaaagagtcgcaaacctgcgaaggctagc
taatctcgtaaacttcgtctaagttcgga
>OL7036051_Emiliania_huxleyi_Van556
gttatccggaatcattgggcgtaaagcgcctgtaggttgtttagtaagtctgttgttaaa
gaccagggcttaaccctgggaaagcaatggaaactactagacttgagtatggcaggggta
gagggaatttctagtgtagcggtgaaatgcgtagatattagaaagaacaccggcggcgaa
agcgctctactggaccattactgacactcagaggcgaaagctaggggagcaaaagggatt
agatacccctgtagtcctagccgtaaacgatggatactagatgttgcgcaatttgtgcag
tatcttagctaacgcgttaagtatcccgcctggggagtacgctcgcaagggtgaaactca
aaggaattgacgggggcccgcacaagcggtggagcatgtggtttaattcgatgcaacgcg
aagaaccttaccagggcttgacatactacaaatcttttcgaaacgaaagagtgccttcgg
gaatgtagatacaggtggtgcatggctgtcgtcagctcgtgtcgtgagatgttgggttaa
gtcccgcaacgagcgcaaccctcatttttagttgccaatttattgggatttctagagaga
ctgccggtgacaaaccggaggaaggtgaggatgacgtcaagtcagcatgccccttatgcc
ctgggccacacacgtgctacaatggcgaagacaaagagtcgcaaacctgcgaaggctagc
taatctcgtaaacttcgtctaagttcgga
>OL7036001_Emiliania_huxleyi_RCC174
gttatccggaatcattgggcgtaaagcgcctgtaggttgtttagtaagtctgttgttaaa
gaccagggcttaaccctgggaaagcaatggaaactactagacttgagtatggcaggggta
gagggaatttctagtgtagcggtgaaatgcgtagatattagaaagaacaccggcggcgaa
agcgctctactggaccattactgacactcagaggcgaaagctaggggagcaaaagggatt
agatacccctgtagtcctagccgtaaacgatggatactagatgttgcgcaatttgtgcag
tatcttagctaacgcgttaagtatcccgcctggggagtacgctcgcaagggtgaaactca
aaggaattgacgggggcccgcacaagcggtggagcatgtggtttaattcgatgcaacgcg
aagaaccttaccagggcttgacatactacaaatcttttcgaaacgaaagagtgccttcgg
gaatgtagatacaggtggtgcatggctgtcgtcagctcgtgtcgtgagatgttgggttaa
gtcccgcaacgagcgcaaccctcatttttagttgccaatttattgggatttctagagaga
ctgccggtgacaaaccggaggaaggtgaggatgacgtcaagtcagcatgccccttatgcc
ctgggccacacacgtgctacaatggcgaagacaaagagtcgcaaacctgcgaaggctagc
taatctcgtaaacttcgtctaagttcgga
>OL6915571_Emiliania_huxleyi_B39
gttatccggaatcattgggcgtaaagcgcctgtaggttgtttagtaagtctgttgttaaa
gaccagggcttaaccctgggaaagcaatggaaactactagacttgagtatggcaggggta
gagggaatttctagtgtagcggtgaaatgcgtagatattagaaagaacaccggcggcgaa
agcgctctactggaccattactgacactcagaggcgaaagctaggggagcaaaagggatt
agatacccctgtagtcctagccgtaaacgatggatactagatgttgcgcaatttgtgcag
tatcttagctaacgcgttaagtatcccgcctggggagtacgctcgcaagggtgaaactca
aaggaattgacgggggcccgcacaagcggtggagcatgtggtttaattcgatgcaacgcg
aagaaccttaccagggcttgacatactacaaatcttttcgaaacgaaagagtgccttcgg
gaatgtagatacaggtggtgcatggctgtcgtcagctcgtgtcgtgagatgttgggttaa
gtcccgcaacgagcgcaaccctcatttttagttgccaatttattgggatttctagagaga
ctgccggtgacaaaccggaggaaggtgaggatgacgtcaagtcagcatgccccttatgcc
ctgggccacacacgtgctacaatggcgaagacaaagagtcgcaaacctgcgaaggctagc
taatctcgtaaacttcgtctaagttcgga
>OL7035911_Emiliania_huxleyi_92F
gttatccggaatcattgggcgtaaagcgcctgtaggttgtttagtaagtctgttgttaaa
gaccagggcttaaccctgggaaagcaatggaaactactagacttgagtatggcaggggta
gagggaatttctagtgtagcggtgaaatgcgtagatattagaaagaacaccggcggcgaa
agcgctctactggaccattactgacactcagaggcgaaagctaggggagcaaaagggatt
agatacccctgtagtcctagccgtaaacgatggatactagatgttgcgcaatttgtgcag
tatcttagctaacgcgttaagtatcccgcctggggagtacgctcgcaagggtgaaactca
aaggaattgacgggggcccgcacaagcggtggagcatgtggtttaattcgatgcaacgcg
aagaaccttaccagggcttgacatactacaaatcttttcgaaacgaaagagtgccttcgg
gaatgtagatacaggtggtgcatggctgtcgtcagctcgtgtcgtgagatgttgggttaa
gtcccgcaacgagcgcaaccctcatttttagttgccaatttattgggatttctagagaga
ctgccggtgacaaaccggaggaaggtgaggatgacgtcaagtcagcatgccccttatgcc
ctgggccacacacgtgctacaatggcgaagacaaagagtcgcaaacctgcgaaggctagc
taatctcgtaaacttcgtctaagttcgga
>OL7036021_Emiliania_huxleyi_RCC4002
gttatccggaatcattgggcgtaaagcgcctgtaggttgtttagtaagtctgttgttaaa
gaccagggcttaaccctgggaaagcaatggaaactactagacttgagtatggcaggggta
gagggaatttctagtgtagcggtgaaatgcgtagatattagaaagaacaccggcggcgaa
agcgctctactggaccattactgacactcagaggcgaaagctaggggagcaaaagggatt
agatacccctgtagtcctagccgtaaacgatggatactagatgttgcgcaatttgtgcag
tatcttagctaacgcgttaagtatcccgcctggggagtacgctcgcaagggtgaaactca
aaggaattgacgggggcccgcacaagcggtggagcatgtggtttaattcgatgcaacgcg
aagaaccttaccagggcttgacatactacaaatcttttcgaaacgaaagagtgccttcgg
gaatgtagatacaggtggtgcatggctgtcgtcagctcgtgtcgtgagatgttgggttaa
gtcccgcaacgagcgcaaccctcatttttagttgccaatttattgggatttctagagaga
ctgccggtgacaaaccggaggaaggtgaggatgacgtcaagtcagcatgccccttatgcc
ctgggccacacacgtgctacaatggcgaagacaaagagtcgcaaacctgcgaaggctagc
taatctcgtaaacttcgtctaagttcgga
>OL7036111_Gephyrocapsa_parvula_RCC4034
gttatccggaatcattgggcgtaaagcgcctgtaggttgtttagtaagtctgttgttaaa
gaccagggcttaaccctgggaaagcaatggaaactactagacttgagtatggcaggggta
gagggaatttctagtgtagcggtgaaatgcgtagatattagaaagaacaccggcggcgaa
agcgctctactggaccattactgacactcagaggcgaaagctaggggagcaaaagggatt
agatacccctgtagtcctagccgtaaacgatggatactagatgttgcgcaatttgtgcag
tatcttagctaacgcgttaagtatcccgcctggggagtacgctcgcaagggtgaaactca
aaggaattgacgggggcccgcacaagcggtggagcatgtggtttaattcgatgcaacgcg
aagaaccttaccagggcttgacatactacaaatcttttcgaaacgaaagagtgccttcgg
gaatgtagatacaggtggtgcatggctgtcgtcagctcgtgtcgtgagatgttgggttaa
gtcccgcaacgagcgcaaccctcatttttagttgccaatttattgggatttctagagaga
ctgccggtgacaaaccggaggaaggtgaggatgacgtcaagtcagcatgccccttatgcc
ctgggccacacacgtgctacaatggcgaagacaaagagtcgcaaacctgcgaaggctagc
taatctcgtaaacttcgtctaagttcgga
>OL7036101_Gephyrocapsa_parvula_RCC4033
gttatccggaatcattgggcgtaaagcgcctgtaggttgtttagtaagtctgttgttaaa
gaccagggcttaaccctgggaaagcaatggaaactactagacttgagtatggcaggggta
gagggaatttctagtgtagcggtgaaatgcgtagatattagaaagaacaccggcggcgaa
agcgctctactggaccattactgacactcagaggcgaaagctaggggagcaaaagggatt
agatacccctgtagtcctagccgtaaacgatggatactagatgttgcgcaatttgtgcag
tatcttagctaacgcgttaagtatcccgcctggggagtacgctcgcaagggtgaaactca
aaggaattgacgggggcccgcacaagcggtggagcatgtggtttaattcgatgcaacgcg
aagaaccttaccagggcttgacatactacaaatcttttcgaaacgaaagagtgccttcgg
gaatgtagatacaggtggtgcatggctgtcgtcagctcgtgtcgtgagatgttgggttaa
gtcccgcaacgagcgcaaccctcatttttagttgccaatttattgggatttctagagaga
ctgccggtgacaaaccggaggaaggtgaggatgacgtcaagtcagcatgccccttatgcc
ctgggccacacacgtgctacaatggcgaagacaaagagtcgcaaacctgcgaaggctagc
taatctcgtaaacttcgtctaagttcgga
>OL7036091_Gephyrocapsa_ericsonii_RCC4032
gttatccggaatcattgggcgtaaagcgcctgtaggttgtttagtaagtctgttgttaaa
gaccagggcttaaccctgggaaagcaatggaaactactagacttgagtatggcaggggta
gagggaatttctagtgtagcggtgaaatgcgtagatattagaaagaacaccggcggcgaa
agcgctctactggaccattactgacactcagaggcgaaagctaggggagcaaaagggatt
agatacccctgtagtcctagccgtaaacgatggatactagatgttgcgcaatttgtgcag
tatcttagctaacgcgttaagtatcccgcctggggagtacgctcgcaagggtgaaactca
aaggaattgacgggggcccgcacaagcggtggagcatgtggtttaattcgatgcaacgcg
aagaaccttaccagggcttgacatactacaaatcttttcgaaacgaaagagtgccttcgg
gaatgtagatacaggtggtgcatggctgtcgtcagctcgtgtcgtgagatgttgggttaa
gtcccgcaacgagcgcaaccctcatttttagttgccaatttattgggatttctagagaga
ctgccggtgacaaaccggaggaaggtgaggatgacgtcaagtcagcatgccccttatgcc
ctgggccacacacgtgctacaatggcgaagacaaagagtcgcaaacctgcgaaggctagc
taatctcgtaaacttcgtctaagttcgga
>OL7036071_Gephyrocapsa_oceanica_RCC3711
gttatccggaatcattgggcgtaaagcgcctgtaggttgtttagtaagtctgttgttaaa
gaccagggcttaaccctgggaaagcaatggaaactactagacttgagtatggcaggggta
gagggaatttctagtgtagcggtgaaatgcgtagatattagaaagaacaccggcggcgaa
agcgctctactggaccattactgacactcagaggcgaaagctaggggagcaaaagggatt
agatacccctgtagtcctagccgtaaacgatggatactagatgttgcgcaatttgtgcag
tatcttagctaacgcgttaagtatcccgcctggggagtacgctcgcaagggtgaaactca
aaggaattgacgggggcccgcacaagcggtggagcatgtggtttaattcgatgcaacgcg
aagaaccttaccagggcttgacatactacaaatcttttcgaaacgaaagagtgccttcgg
gaatgtagatacaggtggtgcatggctgtcgtcagctcgtgtcgtgagatgttgggttaa
gtcccgcaacgagcgcaaccctcatttttagttgccaatttattgggatttctagagaga
ctgccggtgacaaaccggaggaaggtgaggatgacgtcaagtcagcatgccccttatgcc
ctgggccacacacgtgctacaatggcgaagacaaagagtcgcaaacctgcgaaggctagc
taatctcgtaaacttcgtctaagttcgga
>OL7036061_Gephyrocapsa_oceanica_RCC1296
gttatccggaatcattgggcgtaaagcgcctgtaggttgtttagtaagtctgttgttaaa
gaccagggcttaaccctgggaaagcaatggaaactactagacttgagtatggcaggggta
gagggaatttctagtgtagcggtgaaatgcgtagatattagaaagaacaccggcggcgaa
agcgctctactggaccattactgacactcagaggcgaaagctaggggagcaaaagggatt
agatacccctgtagtcctagccgtaaacgatggatactagatgttgcgcaatttgtgcag
tatcttagctaacgcgttaagtatcccgcctggggagtacgctcgcaagggtgaaactca
aaggaattgacgggggcccgcacaagcggtggagcatgtggtttaattcgatgcaacgcg
aagaaccttaccagggcttgacatactacaaatcttttcgaaacgaaagagtgccttcgg
gaatgtagatacaggtggtgcatggctgtcgtcagctcgtgtcgtgagatgttgggttaa
gtcccgcaacgagcgcaaccctcatttttagttgccaatttattgggatttctagagaga
ctgccggtgacaaaccggaggaaggtgaggatgacgtcaagtcagcatgccccttatgcc
ctgggccacacacgtgctacaatggcgaagacaaagagtcgcaaacctgcgaaggctagc
taatctcgtaaacttcgtctaagttcgga
>OL7036032_Emiliania_huxleyi_RCC4028
gttatccggaatcattgggcgtaaagcgcctgtaggttgtttagtaagtctgttgttaaa
gaccagggcttaaccctgggaaagcaatggaaactactagacttgagtatggcaggggta
gagggaatttctagtgtagcggtgaaatgcgtagatattagaaagaacaccggcggcgaa
agcgctctactggaccattactgacactcagaggcgaaagctaggggagcaaaagggatt
agatacccctgtagtcctagccgtaaacgatggatactagatgttgcgcaatttgtgcag
tatcttagctaacgcgttaagtatcccgcctggggagtacgctcgcaagggtgaaactca
aaggaattgacgggggcccgcacaagcggtggagcatgtggtttaattcgatgcaacgcg
aagaaccttaccagggcttgacatactacaaatcttttcgaaacgaaagagtgccttcgg
gaatgtagatacaggtggtgcatggctgtcgtcagctcgtgtcgtgagatgttgggttaa
gtcccgcaacgagcgcaaccctcatttttagttgccaatttattgggatttctagagaga
ctgccggtgacaaaccggaggaaggtgaggatgacgtcaagtcagcatgccccttatgcc
ctgggccacacacgtgctacaatggcgaagacaaagagtcgcaaacctgcgaaggctagc
taatctcgtaaacttcgtctaagttcgga
>OL7035991_Emiliania_huxleyi_NZEH
gttatccggaatcattgggcgtaaagcgcctgtaggttgtttagtaagtctgttgttaaa
gaccagggcttaaccctgggaaagcaatggaaactactagacttgagtatggcaggggta
gagggaatttctagtgtagcggtgaaatgcgtagatattagaaagaacaccggcggcgaa
agcgctctactggaccattactgacactcagaggcgaaagctaggggagcaaaagggatt
agatacccctgtagtcctagccgtaaacgatggatactagatgttgcgcaatttgtgcag
tatcttagctaacgcgttaagtatcccgcctggggagtacgctcgcaagggtgaaactca
aaggaattgacgggggcccgcacaagcggtggagcatgtggtttaattcgatgcaacgcg
aagaaccttaccagggcttgacatactacaaatcttttcgaaacgaaagagtgccttcgg
gaatgtagatacaggtggtgcatggctgtcgtcagctcgtgtcgtgagatgttgggttaa
gtcccgcaacgagcgcaaccctcatttttagttgccaatttattgggatttctagagaga
ctgccggtgacaaaccggaggaaggtgaggatgacgtcaagtcagcatgccccttatgcc
ctgggccacacacgtgctacaatggcgaagacaaagagtcgcaaacctgcgaaggctagc
taatctcgtaaacttcgtctaagttcgga
>OL7035951_Emiliania_huxleyi_CCMP379
gttatccggaatcattgggcgtaaagcgcctgtaggttgtttagtaagtctgttgttaaa
gaccagggcttaaccctgggaaagcaatggaaactactagacttgagtatggcaggggta
gagggaatttctagtgtagcggtgaaatgcgtagatattagaaagaacaccggcggcgaa
agcgctctactggaccattactgacactcagaggcgaaagctaggggagcaaaagggatt
agatacccctgtagtcctagccgtaaacgatggatactagatgttgcgcaatttgtgcag
tatcttagctaacgcgttaagtatcccgcctggggagtacgctcgcaagggtgaaactca
aaggaattgacgggggcccgcacaagcggtggagcatgtggtttaattcgatgcaacgcg
aagaaccttaccagggcttgacatactacaaatcttttcgaaacgaaagagtgccttcgg
gaatgtagatacaggtggtgcatggctgtcgtcagctcgtgtcgtgagatgttgggttaa
gtcccgcaacgagcgcaaccctcatttttagttgccaatttattgggatttctagagaga
ctgccggtgacaaaccggaggaaggtgaggatgacgtcaagtcagcatgccccttatgcc
ctgggccacacacgtgctacaatggcgaagacaaagagtcgcaaacctgcgaaggctagc
taatctcgtaaacttcgtctaagttcgga
>OL7035941_Emiliania_huxleyi_CCMP371
gttatccggaatcattgggcgtaaagcgcctgtaggttgtttagtaagtctgttgttaaa
gaccagggcttaaccctgggaaagcaatggaaactactagacttgagtatggcaggggta
gagggaatttctagtgtagcggtgaaatgcgtagatattagaaagaacaccggcggcgaa
agcgctctactggaccattactgacactcagaggcgaaagctaggggagcaaaagggatt
agatacccctgtagtcctagccgtaaacgatggatactagatgttgcgcaatttgtgcag
tatcttagctaacgcgttaagtatcccgcctggggagtacgctcgcaagggtgaaactca
aaggaattgacgggggcccgcacaagcggtggagcatgtggtttaattcgatgcaacgcg
aagaaccttaccagggcttgacatactacaaatcttttcgaaacgaaagagtgccttcgg
gaatgtagatacaggtggtgcatggctgtcgtcagctcgtgtcgtgagatgttgggttaa
gtcccgcaacgagcgcaaccctcatttttagttgccaatttattgggatttctagagaga
ctgccggtgacaaaccggaggaaggtgaggatgacgtcaagtcagcatgccccttatgcc
ctgggccacacacgtgctacaatggcgaagacaaagagtcgcaaacctgcgaaggctagc
taatctcgtaaacttcgtctaagttcgga
>OL7035901_Emiliania_huxleyi_92E
gttatccggaatcattgggcgtaaagcgcctgtaggttgtttagtaagtctgttgttaaa
gaccagggcttaaccctgggaaagcaatggaaactactagacttgagtatggcaggggta
gagggaatttctagtgtagcggtgaaatgcgtagatattagaaagaacaccggcggcgaa
agcgctctactggaccattactgacactcagaggcgaaagctaggggagcaaaagggatt
agatacccctgtagtcctagccgtaaacgatggatactagatgttgcgcaatttgtgcag
tatcttagctaacgcgttaagtatcccgcctggggagtacgctcgcaagggtgaaactca
aaggaattgacgggggcccgcacaagcggtggagcatgtggtttaattcgatgcaacgcg
aagaaccttaccagggcttgacatactacaaatcttttcgaaacgaaagagtgccttcgg
gaatgtagatacaggtggtgcatggctgtcgtcagctcgtgtcgtgagatgttgggttaa
gtcccgcaacgagcgcaaccctcatttttagttgccaatttattgggatttctagagaga
ctgccggtgacaaaccggaggaaggtgaggatgacgtcaagtcagcatgccccttatgcc
ctgggccacacacgtgctacaatggcgaagacaaagagtcgcaaacctgcgaaggctagc
taatctcgtaaacttcgtctaagttcgga
>OL6915581_Emiliania_huxleyi_M219
gttatccggaatcattgggcgtaaagcgcctgtaggttgtttagtaagtctgttgttaaa
gaccagggcttaaccctgggaaagcaatggaaactactagacttgagtatggcaggggta
gagggaatttctagtgtagcggtgaaatgcgtagatattagaaagaacaccggcggcgaa
agcgctctactggaccattactgacactcagaggcgaaagctaggggagcaaaagggatt
agatacccctgtagtcctagccgtaaacgatggatactagatgttgcgcaatttgtgcag
tatcttagctaacgcgttaagtatcccgcctggggagtacgctcgcaagggtgaaactca
aaggaattgacgggggcccgcacaagcggtggagcatgtggtttaattcgatgcaacgcg
aagaaccttaccagggcttgacatactacaaatcttttcgaaacgaaagagtgccttcgg
gaatgtagatacaggtggtgcatggctgtcgtcagctcgtgtcgtgagatgttgggttaa
gtcccgcaacgagcgcaaccctcatttttagttgccaatttattgggatttctagagaga
ctgccggtgacaaaccggaggaaggtgaggatgacgtcaagtcagcatgccccttatgcc
ctgggccacacacgtgctacaatggcgaagacaaagagtcgcaaacctgcgaaggctagc
taatctcgtaaacttcgtctaagttcgga
>OL3227071_Emiliania_huxleyi_RCC1217
gttatccggaatcattgggcgtaaagcgcctgtaggttgtttagtaagtctgttgttaaa
gaccagggcttaaccctgggaaagcaatggaaactactagacttgagtatggcaggggta
gagggaatttctagtgtagcggtgaaatgcgtagatattagaaagaacaccggcggcgaa
agcgctctactggaccattactgacactcagaggcgaaagctaggggagcaaaagggatt
agatacccctgtagtcctagccgtaaacgatggatactagatgttgcgcaatttgtgcag
tatcttagctaacgcgttaagtatcccgcctggggagtacgctcgcaagggtgaaactca
aaggaattgacgggggcccgcacaagcggtggagcatgtggtttaattcgatgcaacgcg
aagaaccttaccagggcttgacatactacaaatcttttcgaaacgaaagagtgccttcgg
gaatgtagatacaggtggtgcatggctgtcgtcagctcgtgtcgtgagatgttgggttaa
gtcccgcaacgagcgcaaccctcatttttagttgccaatttattgggatttctagagaga
ctgccggtgacaaaccggaggaaggtgaggatgacgtcaagtcagcatgccccttatgcc
ctgggccacacacgtgctacaatggcgaagacaaagagtcgcaaacctgcgaaggctagc
taatctcgtaaacttcgtctaagttcgga
>OL3227061_Emiliania_huxleyi_RCC1216
gttatccggaatcattgggcgtaaagcgcctgtaggttgtttagtaagtctgttgttaaa
gaccagggcttaaccctgggaaagcaatggaaactactagacttgagtatggcaggggta
gagggaatttctagtgtagcggtgaaatgcgtagatattagaaagaacaccggcggcgaa
agcgctctactggaccattactgacactcagaggcgaaagctaggggagcaaaagggatt
agatacccctgtagtcctagccgtaaacgatggatactagatgttgcgcaatttgtgcag
tatcttagctaacgcgttaagtatcccgcctggggagtacgctcgcaagggtgaaactca
aaggaattgacgggggcccgcacaagcggtggagcatgtggtttaattcgatgcaacgcg
aagaaccttaccagggcttgacatactacaaatcttttcgaaacgaaagagtgccttcgg
gaatgtagatacaggtggtgcatggctgtcgtcagctcgtgtcgtgagatgttgggttaa
gtcccgcaacgagcgcaaccctcatttttagttgccaatttattgggatttctagagaga
ctgccggtgacaaaccggaggaaggtgaggatgacgtcaagtcagcatgccccttatgcc
ctgggccacacacgtgctacaatggcgaagacaaagagtcgcaaacctgcgaaggctagc
taatctcgtaaacttcgtctaagttcgga
>NC_0637841_Gephyrocapsa_ericsonii_RCC4032
gttatccggaatcattgggcgtaaagcgcctgtaggttgtttagtaagtctgttgttaaa
gaccagggcttaaccctgggaaagcaatggaaactactagacttgagtatggcaggggta
gagggaatttctagtgtagcggtgaaatgcgtagatattagaaagaacaccggcggcgaa
agcgctctactggaccattactgacactcagaggcgaaagctaggggagcaaaagggatt
agatacccctgtagtcctagccgtaaacgatggatactagatgttgcgcaatttgtgcag
tatcttagctaacgcgttaagtatcccgcctggggagtacgctcgcaagggtgaaactca
aaggaattgacgggggcccgcacaagcggtggagcatgtggtttaattcgatgcaacgcg
aagaaccttaccagggcttgacatactacaaatcttttcgaaacgaaagagtgccttcgg
gaatgtagatacaggtggtgcatggctgtcgtcagctcgtgtcgtgagatgttgggttaa
gtcccgcaacgagcgcaaccctcatttttagttgccaatttattgggatttctagagaga
ctgccggtgacaaaccggaggaaggtgaggatgacgtcaagtcagcatgccccttatgcc
ctgggccacacacgtgctacaatggcgaagacaaagagtcgcaaacctgcgaaggctagc
taatctcgtaaacttcgtctaagttcgga
>NC_0637851_Gephyrocapsa_parvula_RCC4033
gttatccggaatcattgggcgtaaagcgcctgtaggttgtttagtaagtctgttgttaaa
gaccagggcttaaccctgggaaagcaatggaaactactagacttgagtatggcaggggta
gagggaatttctagtgtagcggtgaaatgcgtagatattagaaagaacaccggcggcgaa
agcgctctactggaccattactgacactcagaggcgaaagctaggggagcaaaagggatt
agatacccctgtagtcctagccgtaaacgatggatactagatgttgcgcaatttgtgcag
tatcttagctaacgcgttaagtatcccgcctggggagtacgctcgcaagggtgaaactca
aaggaattgacgggggcccgcacaagcggtggagcatgtggtttaattcgatgcaacgcg
aagaaccttaccagggcttgacatactacaaatcttttcgaaacgaaagagtgccttcgg
gaatgtagatacaggtggtgcatggctgtcgtcagctcgtgtcgtgagatgttgggttaa
gtcccgcaacgagcgcaaccctcatttttagttgccaatttattgggatttctagagaga
ctgccggtgacaaaccggaggaaggtgaggatgacgtcaagtcagcatgccccttatgcc
ctgggccacacacgtgctacaatggcgaagacaaagagtcgcaaacctgcgaaggctagc
taatctcgtaaacttcgtctaagttcgga
>NC_0637821_Gephyrocapsa_oceanica_RCC1296
gttatccggaatcattgggcgtaaagcgcctgtaggttgtttagtaagtctgttgttaaa
gaccagggcttaaccctgggaaagcaatggaaactactagacttgagtatggcaggggta
gagggaatttctagtgtagcggtgaaatgcgtagatattagaaagaacaccggcggcgaa
agcgctctactggaccattactgacactcagaggcgaaagctaggggagcaaaagggatt
agatacccctgtagtcctagccgtaaacgatggatactagatgttgcgcaatttgtgcag
tatcttagctaacgcgttaagtatcccgcctggggagtacgctcgcaagggtgaaactca
aaggaattgacgggggcccgcacaagcggtggagcatgtggtttaattcgatgcaacgcg
aagaaccttaccagggcttgacatactacaaatcttttcgaaacgaaagagtgccttcgg
gaatgtagatacaggtggtgcatggctgtcgtcagctcgtgtcgtgagatgttgggttaa
gtcccgcaacgagcgcaaccctcatttttagttgccaatttattgggatttctagagaga
ctgccggtgacaaaccggaggaaggtgaggatgacgtcaagtcagcatgccccttatgcc
ctgggccacacacgtgctacaatggcgaagacaaagagtcgcaaacctgcgaaggctagc
taatctcgtaaacttcgtctaagttcgga
>OL7036041_Emiliania_huxleyi_RCC4030
gttatccggaatcattgggcgtaaagcgcctgtaggttgtttagtaagtctgttgttaaa
gaccagggcttaaccctgggaaagcaatggaaactactagacttgagtatggcaggggta
gagggaatttctagtgtagcggtgaaatgcgtagatattagaaagaacaccggcggcgaa
agcgctctactggaccattactgacactcagaggcgaaagctaggggagcaaaagggatt
agatacccctgtagtcctagccgtaaacgatggatactagatgttgcgcaatttgtgcag
tatcttagctaacgcgttaagtatcccgcctggggagtacgctcgcaagggtgaaactca
aaggaattgacgggggcccgcacaagcggtggagcatgtggtttaattcgatgcaacgcg
aagaaccttaccagggcttgacatactacaaatcttttcgaaacgaaagagtgccttcgg
gaatgtagatacaggtggtgcatggctgtcgtcagctcgtgtcgtgagatgttgggttaa
gtcccgcaacgagcgcaaccctcatttttagttgccaatttattgggatttctagagaga
ctgccggtgacaaaccggaggaaggtgaggatgacgtcaagtcagcatgccccttatgcc
ctgggccacacacgtgctacaatggcgaagacaaagagtcgcaaacctgcgaaggctagc
taatctcgtaaacttcgtctaagttcgga
>JN0227051_Emiliania_huxleyi_culture-collection_CCMP1516
gttatccggaatcattgggcgtaaagcgcctgtaggttgtttagtaagtctgttgttaaa
gaccagggcttaaccctgggaaagcaatggaaactactagacttgagtatggcaggggta
gagggaatttctagtgtagcggtgaaatgcgtagatattagaaagaacaccggcggcgaa
agcgctctactggaccattactgacactcagaggcgaaagctaggggagcaaaagggatt
agatacccctgtagtcctagccgtaaacgatggatactagatgttgcgcaatttgtgcag
tatcttagctaacgcgttaagtatcccgcctggggagtacgctcgcaagggtgaaactca
aaggaattgacgggggcccgcacaagcggtggagcatgtggtttaattcgatgcaacgcg
aagaaccttaccagggcttgacatactacaaatcttttcgaaacgaaagagtgccttcgg
gaatgtagatacaggtggtgcatggctgtcgtcagctcgtgtcgtgagatgttgggttaa
gtcccgcaacgagcgcaaccctcatttttagttgccaatttattgggatttctagagaga
ctgccggtgacaaaccggaggaaggtgaggatgacgtcaagtcagcatgccccttatgcc
ctgggccacacacgtgctacaatggcgaagacaaagagtcgcaaacctgcgaaggctagc
taatctcgtaaacttcgtctaagttcgga
>OL7035981_Emiliania_huxleyi_M217
gttatccggaatcattgggcgtaaagcgcctgtaggttgtttagtaagtctgttgttaaa
gaccagggcttaaccctgggaaagcaatggaaactactagacttgagtatggcaggggta
gagggaatttctagtgtagcggtgaaatgcgtagatattagaaagaacaccggcggcgaa
agcgctctactggaccattactgacactcagaggcgaaagctaggggagcaaaagggatt
agatacccctgtagtcctagccgtaaacgatggatactagatgttgcgcaatttgtgcag
tatcttagctaacgcgttaagtatcccgcctggggagtacgctcgcaagggtgaaactca
aaggaattgacgggggcccgcacaagcggtggagcatgtggtttaattcgatgcaacgcg
aagaaccttaccagggcttgacatactacaaatcttttcgaaacgaaagagtgccttcgg
gaatgtagatacaggtggtgcatggctgtcgtcagctcgtgtcgtgagatgttgggttaa
gtcccgcaacgagcgcaaccctcatttttagttgccaatttattgggatttctagagaga
ctgccggtgacaaaccggaggaaggtgaggatgacgtcaagtcagcatgccccttatgcc
ctgggccacacacgtgctacaatggcgaagacaaagagtcgcaaacctgcgaaggctagc
taatctcgtaaacttcgtctaagttcgga
>OL7035961_Emiliania_huxleyi_EH2
gttatccggaatcattgggcgtaaagcgcctgtaggttgtttagtaagtctgttgttaaa
gaccagggcttaaccctgggaaagcaatggaaactactagacttgagtatggcaggggta
gagggaatttctagtgtagcggtgaaatgcgtagatattagaaagaacaccggcggcgaa
agcgctctactggaccattactgacactcagaggcgaaagctaggggagcaaaagggatt
agatacccctgtagtcctagccgtaaacgatggatactagatgttgcgcaatttgtgcag
tatcttagctaacgcgttaagtatcccgcctggggagtacgctcgcaagggtgaaactca
aaggaattgacgggggcccgcacaagcggtggagcatgtggtttaattcgatgcaacgcg
aagaaccttaccagggcttgacatactacaaatcttttcgaaacgaaagagtgccttcgg
gaatgtagatacaggtggtgcatggctgtcgtcagctcgtgtcgtgagatgttgggttaa
gtcccgcaacgagcgcaaccctcatttttagttgccaatttattgggatttctagagaga
ctgccggtgacaaaccggaggaaggtgaggatgacgtcaagtcagcatgccccttatgcc
ctgggccacacacgtgctacaatggcgaagacaaagagtcgcaaacctgcgaaggctagc
taatctcgtaaacttcgtctaagttcgga
>OL7035931_Emiliania_huxleyi_AWI1516
gttatccggaatcattgggcgtaaagcgcctgtaggttgtttagtaagtctgttgttaaa
gaccagggcttaaccctgggaaagcaatggaaactactagacttgagtatggcaggggka
gagggaatttctagtgtagcggtgaaatgcgtagatattagaaagaacaccggcggcgaa
agcgctctactggaccattactgacactcagaggcgaaagctaggggagcaaaagggatt
agatacccctgtagtcctagccgtaaacgatggatactagatgttgcgcaatttgtgcag
tatcttagctaacgcgttaagtatcccgcctggggagtacgctcgcaagggtgaaactca
aaggaattgacgggggcccgcacaagcggtggagcatgtggtttaattcgatgcaacgcg
aagaaccttaccagggcttgacatactacaaatcttttcgaaacgaaagagtgccttcgg
gaatgtagatacaggtggtgcatggctgtcgtcagctcgtgtcgtgagatgttgggttaa
gtcccgcaacgagcgcaaccctcatttttagttgccaatttattgggatttctagagaga
ctgccggtgacaaaccggaggaaggtgaggatgacgtcaagtcagcatgccccttatgcc
ctgggccacacacgtgctacaatggcgaagacaaagagtcgcaaacctgcgaaggctagc
taatctcgtaaacttcgtctaagttcgga
>OL6915561_Emiliania_huxleyi_culture_RCC175
gttatccggaatcattgggcgtaaagcgcctgtaggttgtttagtaagtctgttgttaaa
gaccagggcttaaccctgggaaagcaatggaaactactagacttgagtatggcaggggta
gagggaatttctagtgtagcggtgaaatgcgtagatattagaaagaacaccggcggcgaa
agcgctctactggaccattactgacactcagaggcgaaagctaggggagcaaaagggatt
agatacccctgtagtcctagccgtaaacgatggatactagatgttgcgcaatttgtgcag
tatcttagctaacgcgttaagtatcccgcctggggagtacgctcgcaagggtgaaactca
aaggaattgacgggggcccgcacaagcggtggagcatgtggtttaattcgatgcaacgcg
aagaaccttaccagggcttgacatactacaaatcttttcgaaacgaaagagtgccttcgg
gaatgtagatacaggtggtgcatggctgtcgtcagctcgtgtcgtgagatgttgggttaa
gtcccgcaacgagcgcaaccctcatttttagttgccaatttattgggatttctagagaga
ctgccggtgacaaaccggaggaaggtgaggatgacgtcaagtcagcatgccccttatgcc
ctgggccacacacgtgctacaatggcgaagacaaagagtcgcaaacctgcgaaggctagc
taatctcgtaaacttcgtctaagttcgga
>OL7035921_Emiliania_huxleyi_ARC30-1
gttatccggaatcattgggcgtaaagcgcctgtaggttgtttagtaagtctgttgttaaa
gaccagggcttaaccctgggaaagcaatggaaactactagacttgagtatggcaggggta
gagggaatttctagtgtagcggtgaaatgcgtagatattagaaagaacaccggcggcgaa
agcgctctactggaccattactgacactcagaggcgaaagctaggggagcaaaagggatt
agatacccctgtagtcctagccgtaaacgatggatactagatgttgcgcaatttgtgcag
tatcttagctaacgcgttaagtatcccgcctggggagtacgctcgcaagggtgaaactca
aaggaattgacgggggcccgcacaagcggtggagcatgtggtttaattcgatgcaacgcg
aagaaccttaccagggcttgacatactacaaatcttttcgaaacgaaagagtgccttcgg
gaatgtagatacaggtggtgcatggctgtcgtcagctcgtgtcgtgagatgttgggttaa
gtcccgcaacgagcgcaaccctcatttttagttgccaatttattgggatttctagagaga
ctgccggtgacaaaccggaggaaggtgaggatgacgtcaagtcagcatgccccttatgcc
ctgggccacacacgtgctacaatggcgaagacaaagagtcgcaaacctgcgaaggctagc
taatctcgtaaacttcgtctaagttcgga
>OL7035971_Emiliania_huxleyi_L
gttatccggaatcattgggcgtaaagcgcctgtaggttgtttagtaagtctgttgttaaa
gaccagggcttaaccctgggaaagcaatggaaactactagacttgagtatggcaggggta
gagggaatttctagtgtagcggtgaaatgcgtagatattagaaagaacaccggcggcgaa
agcgctctactggaccattactgacactcagaggcgaaagctaggggagcaaaagggatt
agatacccctgtagtcctagccgtaaacgatggatactagatgttgcgcaatttgtgcag
tatcttagctaacgcgttaagtatcccgcctggggagtacgctcgcaagggtgaaactca
aaggaattgacgggggcccgcacaagcggtggagcatgtggtttaattcgatgcaacgcg
aagaaccttaccagggcttgacatactacaaatcttttcgaaacgaaagagtgccttcgg
gaatgtagatacaggtggtgcatggctgtcgtcagctcgtgtcgtgagatgttgggttaa
gtcccgcaacgagcgcaaccctcatttttagttgccaatttattgggatttctagagaga
ctgccggtgacaaaccggaggaaggtgaggatgacgtcaagtcagcatgccccttatgcc
ctgggccacacacgtgctacaatggcgaagacaaagagtcgcaaacctgcgaaggctagc
taatctcgtaaacttcgtctaagttcgga
>NC_0637831_Gephyrocapsa_muellerae_RCC3370
gttatccggaatcattgggcgtaaagcgcctgtaggttgtttagtaagtctgttgttaaa
gaccagggcttaaccctgggaaagcaatggaaactactagacttgagtatggcaggggta
gagggaatttctagtgtagcggtgaaatgcgtagatattagaaagaacaccggcggcgaa
agcgctctactggaccattactgacactcagaggcgaaagctaggggagcaaaagggatt
agatacccctgtagtcctagccgtaaacgatggatactagatgttgcgcaatttgtgcag
tatcttagctaacgcgttaagtatcccgcctggggagtacgctcgcaagggtgaaactca
aaggaattgacgggggcccgcacaagcggtggagcatgtggtttaattcgatgcaacgcg
aagaaccttaccagggcttgacatactacaaatcttttcgaaacgaaagagtgccttcgg
gaatgtagatacaggtggtgcatggctgtcgtcagctcgtgtcgtgagatgttgggttaa
gtcccgcaacgagcgcaaccctcatttttagttgccaatttattgggatttctagagaga
ctgccggtgacaaaccggaggaaggtgaggatgacgtcaagtcagcatgccccttatgcc
ctgggccacacacgtgctacaatggcgaagacaaagagtcgcaaacctgcgaaggctagc
taatctcgtaaacttcgtctaagttcgga
>OL7036081_Gephyrocapsa_muellerae_RCC3370
gttatccggaatcattgggcgtaaagcgcctgtaggttgtttagtaagtctgttgttaaa
gaccagggcttaaccctgggaaagcaatggaaactactagacttgagtatggcaggggta
gagggaatttctagtgtagcggtgaaatgcgtagatattagaaagaacaccggcggcgaa
agcgctctactggaccattactgacactcagaggcgaaagctaggggagcaaaagggatt
agatacccctgtagtcctagccgtaaacgatggatactagatgttgcgcaatttgtgcag
tatcttagctaacgcgttaagtatcccgcctggggagtacgctcgcaagggtgaaactca
aaggaattgacgggggcccgcacaagcggtggagcatgtggtttaattcgatgcaacgcg
aagaaccttaccagggcttgacatactacaaatcttttcgaaacgaaagagtgccttcgg
gaatgtagatacaggtggtgcatggctgtcgtcagctcgtgtcgtgagatgttgggttaa
gtcccgcaacgagcgcaaccctcatttttagttgccaatttattgggatttctagagaga
ctgccggtgacaaaccggaggaaggtgaggatgacgtcaagtcagcatgccccttatgcc
ctgggccacacacgtgctacaatggcgaagacaaagagtcgcaaacctgcgaaggctagc
taatctcgtaaacttcgtctaagttcgga
>NC_0072881_Emiliania_huxleyi
gttatccggaatcattgggcgtaaagcgcctgtaggttgtttagtaagtctgttgttaaa
gaccagggcttaaccctgggaaagcaatggaaactactagacttgagtatggcaggggta
gagggaatttctagtgtagcggtgaaatgcgtagatattagaaagaacaccggcggcgaa
agcgctctactggaccattactgacactcagaggcgaaagctaggggagcaaaagggatt
agatacccctgtagtcctagccgtaaacgatggatactagatgttgcgcaatttgtgcag
tatcttagctaacgcgttaagtatcccgcctggggagtacgctcgcaagggtgaaactca
aaggaattgacgggggcccgcacaagcggtggagcatgtggtttaattcgatgcaacgcg
aagaaccttaccagggcttgacatactacaaatcttttcgaaacgaaagagtgccttcgg
gaatgtagatacaggtggtgcatggctgtcgtcagctcgtgtcgtgagatgttgggttaa
gtcccgcaacgagcgcaaccctcatttttagttgccaatttattgggatttctagagaga
ctgccggtgacaaaccggaggaaggtgaggatgacgtcaagtcagcatgccccttatgcc
ctgggccacacacgtgctacaatggcgaagacaaagagtcgcaaacctgcgaaggctagc
taatctcgtaaacttcgtctaagttcgga
>AY7413711_Emiliania_huxleyi_CCMP373
gttatccggaatcattgggcgtaaagcgcctgtaggttgtttagtaagtctgttgttaaa
gaccagggcttaaccctgggaaagcaatggaaactactagacttgagtatggcaggggta
gagggaatttctagtgtagcggtgaaatgcgtagatattagaaagaacaccggcggcgaa
agcgctctactggaccattactgacactcagaggcgaaagctaggggagcaaaagggatt
agatacccctgtagtcctagccgtaaacgatggatactagatgttgcgcaatttgtgcag
tatcttagctaacgcgttaagtatcccgcctggggagtacgctcgcaagggtgaaactca
aaggaattgacgggggcccgcacaagcggtggagcatgtggtttaattcgatgcaacgcg
aagaaccttaccagggcttgacatactacaaatcttttcgaaacgaaagagtgccttcgg
gaatgtagatacaggtggtgcatggctgtcgtcagctcgtgtcgtgagatgttgggttaa
gtcccgcaacgagcgcaaccctcatttttagttgccaatttattgggatttctagagaga
ctgccggtgacaaaccggaggaaggtgaggatgacgtcaagtcagcatgccccttatgcc
ctgggccacacacgtgctacaatggcgaagacaaagagtcgcaaacctgcgaaggctagc
taatctcgtaaacttcgtctaagttcgga
>CAMNT_0030707681_Emiliania-huxleyi-374
gttatccggaatcattgggcgtaaagcgcctgtaggttgtttagtaagtctgttgttaaa
gaccagggcttaaccctgggaaagcaatggaaactactagacttgagtatggcaggggta
gagggaatttctagtgtagcggtgaaatgcgtagatattagaaagaacaccggcggcgaa
agcgctctactggaccattactgacactcagaggcgaaagctaggggagcaaaagggatt
agatacccctgtagtcctagccgtaaacgatggatactagatgttgcgcaatttgtgcag
tatcttagctaacgcgttaagtatcccgcctggggagtacgctcgcaagggtgaaactca
aaggaattgacgggggcccgcacaagcggtggagcatgtggtttaattcgatgcaacgcg
aagaaccttaccagggcttgacatactacaaatcttttcgaaacgaaagagtgccttcgg
gaatgtagatacaggtggtgcatggctgtcgtcagctcgtgtcgtgagatgttgggttaa
gtcccgcaacgagcgcaaccctcatttttagttgccaatttattgggatttctagagaga
ctgccggtgacaaaccggaggaaggtgaggatgacgtcaagtcagcatgccccttatgcc
ctgggccacacacgtgctacaatggcgaagacaaagagtcgcaaacctgcgaaggctagc
taatctcgtaaacttcgtctaagttcgga
>CAMNT_0032201019_Isochrysis-sp-CCMP1244
gttatccggaatcattgggcgtaaagcgcctgtaggttgtttagtaagtctgttgttaaa
gaccagggcttaaccctgggaaagcaatggaaactactagacttgagtatggcaggggta
gagggaatttctagtgtagcggtgaaatgcgtagatattagaaagaacaccggcggcgaa
agcgctctactggaccattactgacactcagaggcgaaagctaggggagcaaaagggatt
agatacccctgtagtcctagccgtaaacgatggatactagatgttgcgcaatttgtgcag
tatcttagctaacgcgttaagtatcccgcctggggagtacgctcgcaagggtgaaactca
aaggaattgacgggggcccgcacaagcggtggagcatgtggtttaattcgatgcaacgcg
aagaaccttaccagggcttgacatactacaaatcttttcgaaacgaaagagtgccttcgg
gaatgtagatacaggtggtgcatggctgtcgtcagctcgtgtcgtgagatgttgggttaa
gtcccgcaacgagcgcaaccctcatttttagttgccaatttattgggatttctagagaga
ctgccggtgacaaaccggaggaaggtgaggatgacgtcaagtcagcatgccccttatgcc
ctgggccacacacgtgctacaatggcgaagacaaagagtcgcaaacctgcgaaggctagc
taatctcgtaaacttcgtctaagttcgga
>CAMNT_0030721753_Emiliania-huxleyi-379
gttatccggaatcattgggcgtaaagcgcctgtaggttgtttagtaagtctgttgttaaa
gaccagggcttaaccctgggaaagcaatggaaactactagacttgagtatggcaggggta
gagggaatttctagtgtagcggtgaaatgcgtagatattagaaagaacaccggcggcgaa
agcgctctactggaccattactgacactcagaggcgaaagctaggggagcaaaagggatt
agatacccctgtagtcctagccgtaaacgatggatactagatgttgcgcaatttgtgcag
tatcttagctaacgcgttaagtatcccgcctggggagtacgctcgcaagggtgaaactca
aaggaattgacgggggcccgcacaagcggtggagcatgtggtttaattcgatgcaacgcg
aagaaccttaccagggcttgacatactacaaatcttttcgaaacgaaagagtgccttcgg
gaatgtagatacaggtggtgcatggctgtcgtcagctcgtgtcgtgagatgttgggttaa
gtcccgcaacgagcgcaaccctcatttttagttgccaatttattgggatttctagagaga
ctgccggtgacaaaccggaggaaggtgaggatgacgtcaagtcagcatgccccttatgcc
ctgggccacacacgtgctacaatggcgaagacaaagagtcgcaaacctgcgaaggctagc
taatctcgtaaacttcgtctaagttcgga
>CAMNT_0031505495_Gephyrocapsa-oceanica-RCC1303
gttatccggaatcattgggcgtaaagcgcctgtaggttgtttagtaagtctgttgttaaa
gaccagggcttaaccctgggaaagcaatggaaactactagacttgagtatggcaggggta
gagggaatttctagtgtagcggtgaaatgcgtagatattagaaagaacaccggcggcgaa
agcgctctactggaccattactgacactcagaggcgaaagctaggggagcaaaagggatt
agatacccctgtagtcctagccgtaaacgatggatactagatgttgcgcaatttgtgcag
tatcttagctaacgcgttaagtatcccgcctggggagtacgctcgcaagggtgaaactca
aaggaattgacgggggcccgcacaagcggtggagcatgtggtttaattcgatgcaacgcg
aagaaccttaccagggcttgacatactacaaatcttttcgaaacgaaagagtgccttcgg
gaatgtagatacaggtggtgcatggctgtcgtcagctcgtgtcgtgagatgttgggttaa
gtcccgcaacgagcgcaaccctcatttttagttgccaatttattgggatttctagagaga
ctgccggtgacaaaccggaggaaggtgaggatgacgtcaagtcagcatgccccttatgcc
ctgggccacacacgtgctacaatggcgaagacaaagagtcgcaaacctgcgaaggctagc
taatctcgtaaacttcgtctaagttcgga
>CAMNT_0030884295_Emiliania-huxleyi-PLYM219
gttatccggaatcattgggcgtaaagcgcctgtaggttgtttagtaagtctgttgttaaa
gaccagggcttaaccctgggaaagcaatggaaactactagacttgagtatggcaggggta
gagggaatttctagtgtagcggtgaaatgcgtagatattagaaagaacaccggcggcgaa
agcgctctactggaccattactgacactcagaggcgaaagctaggggagcaaaagggatt
agatacccctgtagtcctagccgtaaacgatggatactagatgttgcgcaatttgtgcag
tatcttagctaacgcgttaagtatcccgcctggggagtacgctcgcaagggtgaaactca
aaggaattgacgggggcccgcacaagcggtggagcatgtggtttaattcgatacaacgcg
aagaaccttaccagggcttgacatactacaaatcttttcgaaacgaaagagtgccttcgg
gaatgtagatacaggtggtgcatggctgtcgtcagctcgtgtcgtgagatgttgggttaa
gtcccgcaacgagcgcaaccctcatttttagttgccaatttattgggatttctagagaga
ctgccggtgacaaaccggaggaaggtgaggatgacgtcaagtcagcatgccccttatgcc
ctgggccacacacgtgctacaatggcgaagacaaagagtcgcaaacctgcgaaggctagc
taatctcgtaaacttcgtctaagttcgga
>AB1969691_Gephyrocapsa_oceanica
gttatccggaatcattgggcgtaaagcgcctgtaggttgtttagtaagtctgttgttaaa
gaccagggcttaaccctgggaaagcaatggaaactactagacttgagtatggcaggggta
gagggaatttctagtgtagcggtgaaatgcgtagatattagaaagaacaccggcggcgaa
agcgctctactggaccattactgacactcagaggcgaaagctaggggagcaaaagggatt
agatacccctgtagtcctagccgtaaacgatggatactagatgttgcgcaatttgtgcag
tatcttagctaacgcgttaagtatcccgcctggggagtacgctcgcaagggtgaaactca
aaggaattgacgggggcccgcacaagcggtggagcatgtggtttaattcgatgcaacgcg
aagaaccttaccagggcttgacatactacaaatcttttcgaaacgaaagagtgccttcgg
gaatgtagatacaggtggtgcatggctgtcgtcagctcgtgtcgtgagatgttgggttaa
gtcccgcaacgagcgcaaccctcatttttagttgccaatttattgggatttctagagaga
ctgccggtgacaaaccggaggaaggtgaggatgacgtcaagtcagcatgccccttatgcc
ctgggccacacacgtgctacaatggcgaagacaaagagtcgcaaacctgcgaaggctagc
taatctcgtaaacttcgtctaagttcgga
>AY7021151_Emiliania_huxleyi_CCMP625
gttatccggaatcattgggcgtaaagcgcctgtaggttgtttagtaagtctgttgttaaa
gaccagggcttaaccctgggaaagcaatggaaactactagacttgagtatggcaggggta
gagggaatttctagtgtagcggtgaaatgcgtagatattagaaagaacaccggcggcgaa
agcgctctactggaccattactgacactcagaggcgaaagctaggggagcaaaagggatt
agatacccctgtagtcctagccgtaaacgatggatactagatgttgcgcaatttgtgcag
tatcttagctaacgcgttaagtatcccgcctggggagtacgctcgcaagggtgaaactca
aaggaattgacgggggcccgcacaagcggtggagcatgtggtttaattcgatgcaacgcg
aagaaccttaccagggcttgacatactacaaatcttttcgaaacgaaagagtgccttcgg
gaatgtagatacaggtggtgcatggctgtcgtcagctcgtgtcgtgagatgttgggttaa
gtcccgcaacgagcgcaaccctcatttttagttgccaatttattgggatttctagagaga
ctgccggtgacaaaccggaggaaggtgaggatgacgtcaagtcagcatgccccttatgcc
ctgggccacacacgtgctacaatggcgaagacaaagagtcgcaaacctgcgaaggctagc
taatctcgtaaacttcgtctaagttcgga
>CAMNT_0030834423_Emiliania-huxleyi-CCMP370
gttatccggaatcattgggcgtaaagcgcctgtaggttgtttagtaagtctgttgttaaa
gaccagggcttaaccctgggaaagcaatggaaactactagacttgagtatggcaggggta
gagggaatttctagtgtagcggtgaaatgcgtagatattagaaagaacaccggcggcgaa
agcgctctactggaccattactgacactcagaggcgaaagctaggggagcaaaagggatt
agatacccctgtagtcctagccgtaaacgatggatactagatgttgcgcaatttgtgcag
tatcttagctaacgcgttaagtatcccgcctggggagtacgctcgcaagggtgaaactca
aaggaattgacgggggcccgcacaagcggtggagcatgtggtttaattcgatgcaacgcg
aagaaccttaccagggcttgacatactacaaatcttttcgaaacgaaagagtgccttcgg
gaatgtagatacaggtggtgcatggctgtcgtcagctcgtgtcgtgagatgttgggttaa
gtcccgcaacgagcgcaaccctcatttttagttgccaatttattgggatttctagagaga
ctgccggtgacaaaccggaggaaggtgaggatgacgtcaagtcagcatgccccttatgcc
ctgggccacacacgtgctacaatggcgaagacaaagagtcgcaaacctgcgaaggctagc
taatctcgtaaacttcgtctaagttcgga
>LN7353973_Emiliania_huxleyi_RCC2611
gttatccggaatcattgggcgtaaagcgcctgtaggttgtttagtaagtctgttgttaaa
gaccagggcttaaccctgggaaagcaatggaaactactagacttgagtatggcaggggta
gagggaatttctagtgtagcggtgaaatgcgtagatattagaaagaacaccggcggcgaa
agcgctctactggaccattactgacactcagaggcgaaagctaggggagcaaaagggatt
agatacccctgtagtcctagccgtaaacgatggatactagatgttgcgcaatttgtgcag
tatcttagctaacgcgttaagtatcccgcctggggagtacgctcgcaagggtgaaactca
aaggaattgacgggggcccgcacaagcggtggagcatgtggtttaattcgatgcaacgcg
aagaaccttaccagggcttgacatactacaaatcttttcgaaacgaaagagtgccttcgg
gaatgtagatacaggtggtgcatggctgtcgtcagctcgtgtcgtgagatgttgggttaa
gtcccgcaacgagcgcaaccctcatttttagttgccaatttattgggatttctagagaga
ctgccggtgacaaaccggaggaaggtgaggatgacgtcaagtcagcatgccccttatgcc
ctgggccacacacgtgctacaatggcgaagacaaagagtcgcaaacctgcgaaggctagc
taatctcg---------------------
>LN7354863_Emiliania_huxleyi_RCC909
gttatccggaatcattgggcgtaaagcgcctgtaggttgtttagtaagtctgttgttaaa
gaccagggcttaaccctgggaaagcaatggaaactactagacttgagtatggcaggggta
gagggaatttctagtgtagcggtgaaatgcgtagatattagaaagaacaccggcggcgaa
agcgctctactggaccattactgacactcagaggcgaaagctaggggagcaaaagggatt
agatacccctgtagtcctagccgtaaacgatggatactagatgttgcgcaatttgtgcag
tatcttagctaacgcgttaagtatcccgcctggggagtacgctcgcaagggtgaaactca
aaggaattgacgggggcccgcacaagcggtggagcatgtggtttaattcgatgcaacgcg
aagaaccttaccagggcttgacatactacaaatcttttcgaaacgaaagagtgccttcgg
gaatgtagatacaggtggtgcatggctgtcgtcagctcgtgtcgtgagatgttgggttaa
gtcccgcaacgagcgcaaccctcatttttagttgccaatttattgggatttctagagaga
ctgccggtgacaaaccggaggaaggtgaggatgacgtcaagtcagcatgccccttatgcc
ctgggccacacacgtgctacaatggcgaagacaaagagtcgcaaacctgcgaaggctagc
taatctcgtaa------------------
>LN7354033_Emiliania_huxleyi_RCC2635
gttatccggaatcattgggcgtaaagcgcctgtaggttgtttagtaagtctgttgttaaa
gaccagggcttaaccctgggaaagcaatggaaactactagacttgagtatggcaggggta
gagggaatttctagtgtagcggtgaaatgcgtagatattagaaagaacaccggcggcgaa
agcgctctactggaccattactgacactcagaggcgaaagctaggggagcaaaagggatt
agatacccctgtagtcctagccgtaaacgatggatactagatgttgcgcaatttgtgcag
tatcttagctaacgcgttaagtatcccgcctggggagtacgctcgcaagggtgaaactca
aaggaattgacgggggcccgcacaagcggtggagcatgtggtttaattcgatgcaacgcg
aagaaccttaccagggcttgacatactacaaatcttttcgaaacgaaagagtgccttcgg
gaatgtagatacaggtggtgcatggctgtcgtcagctcgtgtcgtgagatgttgggttaa
gtcccgcaacgagcgcaaccctcatttttagttgccaatttattgggatttctagagaga
ctgccggtgacaaaccggaggaaggtgaggatgacgtcaagtcagcatgccccttatgcc
ctgggccacacacgtgctacaatggcgaagacaaagagtcgcaaacctgcgaaggctagc
taatctcgtaa-cttcgtctaagttcgga
>LN7354073_Emiliania_huxleyi_RCC2941
gttatccggaatcattgggcgtaaagcgcctgtaggttgtttagtaagtctgttgttaaa
gaccagggcttaaccctgggaaagcaatggaaactactagacttgagtatggcaggggta
gagggaatttctagtgtagcggtgaaatgcgtagatattagaaagaacaccggcggcgaa
agcgctctactggaccattactgacactcagaggcgaaagctaggggagcaaaagggatt
agatacccctgtagtcctagccgtaaacgatggatactagatgttgcgcaatttgtgcag
tatcttagctaacgcgttaagtatcccgcctggggagtacgctcgcaagggtgaaactca
aaggaattgacgggggcccgcacaagcggtggagcatgtggtttaattcgatgcaacgcg
aagaaccttaccagggcttgacatactacaaatcttttcgaaacgaaagagtgccttcgg
gaatgtagatacaggtggtgcatggctgtcgtcagctcgtgtcgtgagatgttgggttaa
gtcccgcaacgagcgcaaccctcatttttagttgccaatttattgggatttctagagaga
ctgccggtgacaaaccggaggaaggtgaggatgacgtcaagtcagcatgccccttatgcc
ctgggccacacacgtgctacaatggcgaagacaaagagtcgcaaacctgcgaaggctagc
taatctcgtaa-cttcgtctaagttcgga
>LK3918041_Emiliania_huxleyi_F908
----------------------aaagcgcctgtaggttgtttagtaagtctgttgttaaa
gaccagggcttaaccctgggaaagcaatggaaactactagacttgagtatggcaggggta
gagggaatttctagtgtagcggtgaaatgcgtagatattagaaagaacaccggcggcgaa
agcgctctactggaccattactgacactcagaggcgaaagctaggggagcaaaagggatt
agatacccctgtagtcctagccgtaaacgatggatactagatgttgcgcaatttgtgcag
tatcttagctaacgcgttaagtatcccgcctggggagtacgctcgcaagggtgaaactca
aaggaattgacgggggcccgcacaagcggtggagcatgtggtttaattcgatgcaacgcg
aagaaccttaccagggcttgacatactacaaatcttttcgaaacgaaagagtgccttcgg
gaatgtagatacaggtggtgcatggctgtcgtcagctcgtgtcgtgagatgttgggttaa
gtcccgcaacgagcgcaaccctcatttttagttgccaatttattgggatttctagagaga
ctgccggtgacaaaccggaggaaggtgaggatgacgtcaagtcagcatgccccttatgcc
ctgggccacacacgtgctaca---------------------------------------
-----------------------------
>KP2828361_Gephyrocapsa_muellerae_RCC3862
----------------------aaagcgcctgtaggttgtttagtaagtctgttgttaaa
gaccagggcttaaccctgggaaagcaatggaaactactagacttgagtatggcaggggta
gagggaatttctagtgtagcggtgaaatgcgtagatattagaaagaacaccggcggcgaa
agcgctctactggaccattactgacactcagaggcgaaagctaggggagcaaaagggatt
agatacccctgtagtcctagccgtaaacgatggatactagatgttgcgcaatttgtgcag
tatcttagctaacgcgttaagtatcccgcctggggagtacgctcgcaagggtgaaactca
aaggaattgacgggggcccgcacaagcggtggagcatgtggtttaattcgatgcaacgcg
aagaaccttaccagggcttgacatactacaaatcttttcgaaacgaaagagtgccttcgg
gaatgtagatacaggtggtgcatggctgtcgtcagctcgtgtcgtgagatgttgggttaa
gtcccgcaacgagcgcaaccctcatttttagttgccaatttattgggatttctagagaga
ctgccggtgacaaaccggaggaaggtgaggatgacgtcaagtcagcatgccccttatgcc
ctgggccacacacgtgctacaatggcgaagacaaagagtcgcaaacctgcgaaggctagc
ta---------------------------
>KP2828351_Gephyrocapsa_muellerae_RCC3370
----------------------aaagcgcctgtaggttgtttagtaagtctgttgttaaa
gaccagggcttaaccctgggaaagcaatggaaactactagacttgagtatggcaggggta
gagggaatttctagtgtagcggtgaaatgcgtagatattagaaagaacaccggcggcgaa
agcgctctactggaccattactgacactcagaggcgaaagctaggggagcaaaagggatt
agatacccctgtagtcctagccgtaaacgatggatactagatgttgcgcaatttgtgcag
tatcttagctaacgcgttaagtatcccgcctggggagtacgctcgcaagggtgaaactca
aaggaattgacgggggcccgcacaagcggtggagcatgtggtttaattcgatgcaacgcg
aagaaccttaccagggcttgacatactacaaatcttttcgaaacgaaagagtgccttcgg
gaatgtagatacaggtggtgcatggctgtcgtcagctcgtgtcgtgagatgttgggttaa
gtcccgcaacgagcgcaaccctcatttttagttgccaatttattgggatttctagagaga
ctgccggtgacaaaccggaggaaggtgaggatgacgtcaagtcagcatgccccttatgcc
ctgggccacacacgtgctacaatggcgaagacaaagagtcgcaaacctgcgaaggctagc
ta---------------------------
>KP2828341_Gephyrocapsa_muellerae_RCC3898
----------------------aaagcgcctgtaggttgtttagtaagtctgttgttaaa
gaccagggcttaaccctgggaaagcaatggaaactactagacttgagtatggcaggggta
gagggaatttctagtgtagcggtgaaatgcgtagatattagaaagaacaccggcggcgaa
agcgctctactggaccattactgacactcagaggcgaaagctaggggagcaaaagggatt
agatacccctgtagtcctagccgtaaacgatggatactagatgttgcgcaatttgtgcag
tatcttagctaacgcgttaagtatcccgcctggggagtacgctcgcaagggtgaaactca
aaggaattgacgggggcccgcacaagcggtggagcatgtggtttaattcgatgcaacgcg
aagaaccttaccagggcttgacatactacaaatcttttcgaaacgaaagagtgccttcgg
gaatgtagatacaggtggtgcatggctgtcgtcagctcgtgtcgtgagatgttgggttaa
gtcccgcaacgagcgcaaccctcatttttagttgccaatttattgggatttctagagaga
ctgccggtgacaaaccggaggaaggtgaggatgacgtcaagtcagcatgccccttatgcc
ctgggccacacacgtgctacaatggcgaagacaaagagtcgcaaacctgcgaaggctagc
ta---------------------------
>KC4041191_Gephyrocapsa_oceanica_RCC1286
----------------------aaagcgcctgtaggttgtttagtaagtctgttgttaaa
gaccagggcttaaccctgggaaagcaatggaaactactagacttgagtatggcaggggta
gagggaatttctagtgtagcggtgaaatgcgtagatattagaaagaacaccggcggcgaa
agcgctctactggaccattactgacactcagaggcgaaagctaggggagcaaaagggatt
agatacccctgtagtcctagccgtaaacgatggatactagatgttgcgcaatttgtgcag
tatcttagctaacgcgttaagtatcccgcctggggagtacgctcgcaagggtgaaactca
aaggaattgacgggggcccgcacaagcggtggagcatgtggtttaattcgatgcaacgcg
aagaaccttaccagggcttgacatactacaaatcttttcgaaacgaaagagtgccttcgg
gaatgtagatacaggtggtgcatggctgtcgtcagctcgtgtcgtgagatgttgggttaa
gtcccgcaacgagcgcaaccctcatttttagttgccaatttattgggatttctagagaga
ctgccggtgacaaaccggaggaaggtgaggatgacgtcaagtcagcatgccccttatgcc
ctgggccacacacgtgctacaatggcgaagacaaagagtcgcaaacctgcgaaggctagc
ta---------------------------
>KC4041181_Gephyrocapsa_oceanica_RCC1284
----------------------aaagcgcctgtaggttgtttagtaagtctgttgttaaa
gaccagggcttaaccctgggaaagcaatggaaactactagacttgagtatggcaggggta
gagggaatttctagtgtagcggtgaaatgcgtagatattagaaagaacaccggcggcgaa
agcgctctactggaccattactgacactcagaggcgaaagctaggggagcaaaagggatt
agatacccctgtagtcctagccgtaaacgatggatactagatgttgcgcaatttgtgcag
tatcttagctaacgcgttaagtatcccgcctggggagtacgctcgcaagggtgaaactca
aaggaattgacgggggcccgcacaagcggtggagcatgtggtttaattcgatgcaacgcg
aagaaccttaccagggcttgacatactacaaatcttttcgaaacgaaagagtgccttcgg
gaatgtagatacaggtggtgcatggctgtcgtcagctcgtgtcgtgagatgttgggttaa
gtcccgcaacgagcgcaaccctcatttttagttgccaatttattgggatttctagagaga
ctgccggtgacaaaccggaggaaggtgaggatgacgtcaagtcagcatgccccttatgcc
ctgggccacacacgtgctacaatggcgaagacaaagagtcgcaaacctgcgaaggctagc
ta---------------------------
>KC4041171_Gephyrocapsa_oceanica_RCC1282
----------------------aaagcgcctgtaggttgtttagtaagtctgttgttaaa
gaccagggcttaaccctgggaaagcaatggaaactactagacttgagtatggcaggggta
gagggaatttctagtgtagcggtgaaatgcgtagatattagaaagaacaccggcggcgaa
agcgctctactggaccattactgacactcagaggcgaaagctaggggagcaaaagggatt
agatacccctgtagtcctagccgtaaacgatggatactagatgttgcgcaatttgtgcag
tatcttagctaacgcgttaagtatcccgcctggggagtacgctcgcaagggtgaaactca
aaggaattgacgggggcccgcacaagcggtggagcatgtggtttaattcgatgcaacgcg
aagaaccttaccagggcttgacatactacaaatcttttcgaaacgaaagagtgccttcgg
gaatgtagatacaggtggtgcatggctgtcgtcagctcgtgtcgtgagatgttgggttaa
gtcccgcaacgagcgcaaccctcatttttagttgccaatttattgggatttctagagaga
ctgccggtgacaaaccggaggaaggtgaggatgacgtcaagtcagcatgccccttatgcc
ctgggccacacacgtgctacaatggcgaagacaaagagtcgcaaacctgcgaaggctagc
ta---------------------------
>KC4041161_Gephyrocapsa_oceanica_RCC1281
----------------------aaagcgcctgtaggttgtttagtaagtctgttgttaaa
gaccagggcttaaccctgggaaagcaatggaaactactagacttgagtatggcaggggta
gagggaatttctagtgtagcggtgaaatgcgtagatattagaaagaacaccggcggcgaa
agcgctctactggaccattactgacactcagaggcgaaagctaggggagcaaaagggatt
agatacccctgtagtcctagccgtaaacgatggatactagatgttgcgcaatttgtgcag
tatcttagctaacgcgttaagtatcccgcctggggagtacgctcgcaagggtgaaactca
aaggaattgacgggggcccgcacaagcggtggagcatgtggtttaattcgatgcaacgcg
aagaaccttaccagggcttgacatactacaaatcttttcgaaacgaaagagtgccttcgg
gaatgtagatacaggtggtgcatggctgtcgtcagctcgtgtcgtgagatgttgggttaa
gtcccgcaacgagcgcaaccctcatttttagttgccaatttattgggatttctagagaga
ctgccggtgacaaaccggaggaaggtgaggatgacgtcaagtcagcatgccccttatgcc
ctgggccacacacgtgctacaatggcgaagacaaagagtcgcaaacctgcgaaggctagc
ta---------------------------
>KC4041151_Gephyrocapsa_oceanica_RCC1279
----------------------aaagcgcctgtaggttgtttagtaagtctgttgttaaa
gaccagggcttaaccctgggaaagcaatggaaactactagacttgagtatggcaggggta
gagggaatttctagtgtagcggtgaaatgcgtagatattagaaagaacaccggcggcgaa
agcgctctactggaccattactgacactcagaggcgaaagctaggggagcaaaagggatt
agatacccctgtagtcctagccgtaaacgatggatactagatgttgcgcaatttgtgcag
tatcttagctaacgcgttaagtatcccgcctggggagtacgctcgcaagggtgaaactca
aaggaattgacgggggcccgcacaagcggtggagcatgtggtttaattcgatgcaacgcg
aagaaccttaccagggcttgacatactacaaatcttttcgaaacgaaagagtgccttcgg
gaatgtagatacaggtggtgcatggctgtcgtcagctcgtgtcgtgagatgttgggttaa
gtcccgcaacgagcgcaaccctcatttttagttgccaatttattgggatttctagagaga
ctgccggtgacaaaccggaggaaggtgaggatgacgtcaagtcagcatgccccttatgcc
ctgggccacacacgtgctacaatggcgaagacaaagagtcgcaaacctgcgaaggctagc
ta---------------------------
>KC4041141_Gephyrocapsa_oceanica_RCC1223
----------------------aaagcgcctgtaggttgtttagtaagtctgttgttaaa
gaccagggcttaaccctgggaaagcaatggaaactactagacttgagtatggcaggggta
gagggaatttctagtgtagcggtgaaatgcgtagatattagaaagaacaccggcggcgaa
agcgctctactggaccattactgacactcagaggcgaaagctaggggagcaaaagggatt
agatacccctgtagtcctagccgtaaacgatggatactagatgttgcgcaatttgtgcag
tatcttagctaacgcgttaagtatcccgcctggggagtacgctcgcaagggtgaaactca
aaggaattgacgggggcccgcacaagcggtggagcatgtggtttaattcgatgcaacgcg
aagaaccttaccagggcttgacatactacaaatcttttcgaaacgaaagagtgccttcgg
gaatgtagatacaggtggtgcatggctgtcgtcagctcgtgtcgtgagatgttgggttaa
gtcccgcaacgagcgcaaccctcatttttagttgccaatttattgggatttctagagaga
ctgccggtgacaaaccggaggaaggtgaggatgacgtcaagtcagcatgccccttatgcc
ctgggccacacacgtgctacaatggcgaagacaaagagtcgcaaacctgcgaaggctagc
ta---------------------------
>KC4041131_Emiliania_huxleyi_RCC1228
----------------------aaagcgcctgtaggttgtttagtaagtctgttgttaaa
gaccagggcttaaccctgggaaagcaatggaaactactagacttgagtatggcaggggta
gagggaatttctagtgtagcggtgaaatgcgtagatattagaaagaacaccggcggcgaa
agcgctctactggaccattactgacactcagaggcgaaagctaggggagcaaaagggatt
agatacccctgtagtcctagccgtaaacgatggatactagatgttgcgcaatttgtgcag
tatcttagctaacgcgttaagtatcccgcctggggagtacgctcgcaagggtgaaactca
aaggaattgacgggggcccgcacaagcggtggagcatgtggtttaattcgatgcaacgcg
aagaaccttaccagggcttgacatactacaaatcttttcgaaacgaaagagtgccttcgg
gaatgtagatacaggtggtgcatggctgtcgtcagctcgtgtcgtgagatgttgggttaa
gtcccgcaacgagcgcaaccctcatttttagttgccaatttattgggatttctagagaga
ctgccggtgacaaaccggaggaaggtgaggatgacgtcaagtcagcatgccccttatgcc
ctgggccacacacgtgctacaatggcgaagacaaagagtcgcaaacctgcgaaggctagc
ta---------------------------
>KC4041121_Emiliania_huxleyi_RCC1227
----------------------aaagcgcctgtaggttgtttagtaagtctgttgttaaa
gaccagggcttaaccctgggaaagcaatggaaactactagacttgagtatggcaggggta
gagggaatttctagtgtagcggtgaaatgcgtagatattagaaagaacaccggcggcgaa
agcgctctactggaccattactgacactcagaggcgaaagctaggggagcaaaagggatt
agatacccctgtagtcctagccgtaaacgatggatactagatgttgcgcaatttgtgcag
tatcttagctaacgcgttaagtatcccgcctggggagtacgctcgcaagggtgaaactca
aaggaattgacgggggcccgcacaagcggtggagcatgtggtttaattcgatgcaacgcg
aagaaccttaccagggcttgacatactacaaatcttttcgaaacgaaagagtgccttcgg
gaatgtagatacaggtggtgcatggctgtcgtcagctcgtgtcgtgagatgttgggttaa
gtcccgcaacgagcgcaaccctcatttttagttgccaatttattgggatttctagagaga
ctgccggtgacaaaccggaggaaggtgaggatgacgtcaagtcagcatgccccttatgcc
ctgggccacacacgtgctacaatggcgaagacaaagagtcgcaaacctgcgaaggctagc
ta---------------------------
>KC4041111_Emiliania_huxleyi_RCC1225
----------------------aaagcgcctgtaggttgtttagtaagtctgttgttaaa
gaccagggcttaaccctgggaaagcaatggaaactactagacttgagtatggcaggggta
gagggaatttctagtgtagcggtgaaatgcgtagatattagaaagaacaccggcggcgaa
agcgctctactggaccattactgacactcagaggcgaaagctaggggagcaaaagggatt
agatacccctgtagtcctagccgtaaacgatggatactagatgttgcgcaatttgtgcag
tatcttagctaacgcgttaagtatcccgcctggggagtacgctcgcaagggtgaaactca
aaggaattgacgggggcccgcacaagcggtggagcatgtggtttaattcgatgcaacgcg
aagaaccttaccagggcttgacatactacaaatcttttcgaaacgaaagagtgccttcgg
gaatgtagatacaggtggtgcatggctgtcgtcagctcgtgtcgtgagatgttgggttaa
gtcccgcaacgagcgcaaccctcatttttagttgccaatttattgggatttctagagaga
ctgccggtgacaaaccggaggaaggtgaggatgacgtcaagtcagcatgccccttatgcc
ctgggccacacacgtgctacaatggcgaagacaaagagtcgcaaacctgcgaaggctagc
ta---------------------------
>KC4041101_Emiliania_huxleyi_RCC1221
----------------------aaagcgcctgtaggttgtttagtaagtctgttgttaaa
gaccagggcttaaccctgggaaagcaatggaaactactagacttgagtatggcaggggta
gagggaatttctagtgtagcggtgaaatgcgtagatattagaaagaacaccggcggcgaa
agcgctctactggaccattactgacactcagaggcgaaagctaggggagcaaaagggatt
agatacccctgtagtcctagccgtaaacgatggatactagatgttgcgcaatttgtgcag
tatcttagctaacgcgttaagtatcccgcctggggagtacgctcgcaagggtgaaactca
aaggaattgacgggggcccgcacaagcggtggagcatgtggtttaattcgatgcaacgcg
aagaaccttaccagggcttgacatactacaaatcttttcgaaacgaaagagtgccttcgg
gaatgtagatacaggtggtgcatggctgtcgtcagctcgtgtcgtgagatgttgggttaa
gtcccgcaacgagcgcaaccctcatttttagttgccaatttattgggatttctagagaga
ctgccggtgacaaaccggaggaaggtgaggatgacgtcaagtcagcatgccccttatgcc
ctgggccacacacgtgctacaatggcgaagacaaagagtcgcaaacctgcgaaggctagc
ta---------------------------
>KC4041091_Emiliania_huxleyi_RCC1219
----------------------aaagcgcctgtaggttgtttagtaagtctgttgttaaa
gaccagggcttaaccctgggaaagcaatggaaactactagacttgagtatggcaggggta
gagggaatttctagtgtagcggtgaaatgcgtagatattagaaagaacaccggcggcgaa
agcgctctactggaccattactgacactcagaggcgaaagctaggggagcaaaagggatt
agatacccctgtagtcctagccgtaaacgatggatactagatgttgcgcaatttgtgcag
tatcttagctaacgcgttaagtatcccgcctggggagtacgctcgcaagggtgaaactca
aaggaattgacgggggcccgcacaagcggtggagcatgtggtttaattcgatgcaacgcg
aagaaccttaccagggcttgacatactacaaatcttttcgaaacgaaagagtgccttcgg
gaatgtagatacaggtggtgcatggctgtcgtcagctcgtgtcgtgagatgttgggttaa
gtcccgcaacgagcgcaaccctcatttttagttgccaatttattgggatttctagagaga
ctgccggtgacaaaccggaggaaggtgaggatgacgtcaagtcagcatgccccttatgcc
ctgggccacacacgtgctacaatggcgaagacaaagagtcgcaaacctgcgaaggctagc
ta---------------------------
>KC4041081_Emiliania_huxleyi_RCC1218
----------------------aaagcgcctgtaggttgtttagtaagtctgttgttaaa
gaccagggcttaaccctgggaaagcaatggaaactactagacttgagtatggcaggggta
gagggaatttctagtgtagcggtgaaatgcgtagatattagaaagaacaccggcggcgaa
agcgctctactggaccattactgacactcagaggcgaaagctaggggagcaaaagggatt
agatacccctgtagtcctagccgtaaacgatggatactagatgttgcgcaatttgtgcag
tatcttagctaacgcgttaagtatcccgcctggggagtacgctcgcaagggtgaaactca
aaggaattgacgggggcccgcacaagcggtggagcatgtggtttaattcgatgcaacgcg
aagaaccttaccagggcttgacatactacaaatcttttcgaaacgaaagagtgccttcgg
gaatgtagatacaggtggtgcatggctgtcgtcagctcgtgtcgtgagatgttgggttaa
gtcccgcaacgagcgcaaccctcatttttagttgccaatttattgggatttctagagaga
ctgccggtgacaaaccggaggaaggtgaggatgacgtcaagtcagcatgccccttatgcc
ctgggccacacacgtgctacaatggcgaagacaaagagtcgcaaacctgcgaaggctagc
ta---------------------------
>KC4041071_Emiliania_huxleyi_RCC1214
----------------------aaagcgcctgtaggttgtttagtaagtctgttgttaaa
gaccagggcttaaccctgggaaagcaatggaaactactagacttgagtatggcaggggta
gagggaatttctagtgtagcggtgaaatgcgtagatattagaaagaacaccggcggcgaa
agcgctctactggaccattactgacactcagaggcgaaagctaggggagcaaaagggatt
agatacccctgtagtcctagccgtaaacgatggatactagatgttgcgcaatttgtgcag
tatcttagctaacgcgttaagtatcccgcctggggagtacgctcgcaagggtgaaactca
aaggaattgacgggggcccgcacaagcggtggagcatgtggtttaattcgatgcaacgcg
aagaaccttaccagggcttgacatactacaaatcttttcgaaacgaaagagtgccttcgg
gaatgtagatacaggtggtgcatggctgtcgtcagctcgtgtcgtgagatgttgggttaa
gtcccgcaacgagcgcaaccctcatttttagttgccaatttattgggatttctagagaga
ctgccggtgacaaaccggaggaaggtgaggatgacgtcaagtcagcatgccccttatgcc
ctgggccacacacgtgctacaatggcgaagacaaagagtcgcaaacctgcgaaggctagc
ta---------------------------
>KC4041061_Emiliania_huxleyi_RCC1213
----------------------aaagcgcctgtaggttgtttagtaagtctgttgttaaa
gaccagggcttaaccctgggaaagcaatggaaactactagacttgagtatggcaggggta
gagggaatttctagtgtagcggtgaaatgcgtagatattagaaagaacaccggcggcgaa
agcgctctactggaccattactgacactcagaggcgaaagctaggggagcaaaagggatt
agatacccctgtagtcctagccgtaaacgatggatactagatgttgcgcaatttgtgcag
tatcttagctaacgcgttaagtatcccgcctggggagtacgctcgcaagggtgaaactca
aaggaattgacgggggcccgcacaagcggtggagcatgtggtttaattcgatgcaacgcg
aagaaccttaccagggcttgacatactacaaatcttttcgaaacgaaagagtgccttcgg
gaatgtagatacaggtggtgcatggctgtcgtcagctcgtgtcgtgagatgttgggttaa
gtcccgcaacgagcgcaaccctcatttttagttgccaatttattgggatttctagagaga
ctgccggtgacaaaccggaggaaggtgaggatgacgtcaagtcagcatgccccttatgcc
ctgggccacacacgtgctacaatggcgaagacaaagagtcgcaaacctgcgaaggctagc
ta---------------------------
>KC4041051_Emiliania_huxleyi_RCC1210
----------------------aaagcgcctgtaggttgtttagtaagtctgttgttaaa
gaccagggcttaaccctgggaaagcaatggaaactactagacttgagtatggcaggggta
gagggaatttctagtgtagcggtgaaatgcgtagatattagaaagaacaccggcggcgaa
agcgctctactggaccattactgacactcagaggcgaaagctaggggagcaaaagggatt
agatacccctgtagtcctagccgtaaacgatggatactagatgttgcgcaatttgtgcag
tatcttagctaacgcgttaagtatcccgcctggggagtacgctcgcaagggtgaaactca
aaggaattgacgggggcccgcacaagcggtggagcatgtggtttaattcgatgcaacgcg
aagaaccttaccagggcttgacatactacaaatcttttcgaaacgaaagagtgccttcgg
gaatgtagatacaggtggtgcatggctgtcgtcagctcgtgtcgtgagatgttgggttaa
gtcccgcaacgagcgcaaccctcatttttagttgccaatttattgggatttctagagaga
ctgccggtgacaaaccggaggaaggtgaggatgacgtcaagtcagcatgccccttatgcc
ctgggccacacacgtgctacaatggcgaagacaaagagtcgcaaacctgcgaaggctagc
ta---------------------------
>KC4041041_Emiliania_huxleyi_RCC1208
----------------------aaagcgcctgtaggttgtttagtaagtctgttgttaaa
gaccagggcttaaccctgggaaagcaatggaaactactagacttgagtatggcaggggta
gagggaatttctagtgtagcggtgaaatgcgtagatattagaaagaacaccggcggcgaa
agcgctctactggaccattactgacactcagaggcgaaagctaggggagcaaaagggatt
agatacccctgtagtcctagccgtaaacgatggatactagatgttgcgcaatttgtgcag
tatcttagctaacgcgttaagtatcccgcctggggagtacgctcgcaagggtgaaactca
aaggaattgacgggggcccgcacaagcggtggagcatgtggtttaattcgatgcaacgcg
aagaaccttaccagggcttgacatactacaaatcttttcgaaacgaaagagtgccttcgg
gaatgtagatacaggtggtgcatggctgtcgtcagctcgtgtcgtgagatgttgggttaa
gtcccgcaacgagcgcaaccctcatttttagttgccaatttattgggatttctagagaga
ctgccggtgacaaaccggaggaaggtgaggatgacgtcaagtcagcatgccccttatgcc
ctgggccacacacgtgctacaatggcgaagacaaagagtcgcaaacctgcgaaggctagc
ta---------------------------
>EF0517531_Emiliania_huxleyi_UIO_BOF
----------------------aaagcgcctgtaggttgtttagtaagtctgttgttaaa
gaccagggcttaaccctgggaaagcaatggaaactactagacttgagtatggcaggggta
gagggaatttctagtgtagcggtgaaatgcgtagatattagaaagaacaccggcggcgaa
agcgctctactggaccattactgacactcagaggcgaaagctaggggagcaaaagggatt
agatacccctgtagtcctagccgtaaacgatggatactagatgttgcgcaatttgtgcag
tatcttagctaacgcgttaagtatcccgcctggggagtacgctcgcaagggtgaaactca
aaggaattgacgggggcccgcacaagcggtggagcatgtggtttaattcgatgcaacgcg
aagaaccttaccagggcttgacatactacaaatcttttcgaaacgaaagagtgccttcgg
gaatgtagatacaggtggtgcatggctgtcgtcagctcgtgtcgtgagatgttgggttaa
gtcccgcaacgagcgcaaccctcatttttagttgccaatttattgggatttctagagaga
ctgccggtgacaaaccggaggaaggtgaggatgacgtcaagtcagcatgccccttatgcc
ctgggccacacacgtgctacaatggcgaagacaaagagtcgcaaacctgcgaaggctagc
ta---------------------------
>LK3918051_Emiliania_huxleyi_F909
----------------------aaagcgcctgtaggttgtttagtaagtctgttgttaaa
gaccagggcttaaccctgggaaagcaatggaaactactagacttgagtatggcaggggta
gagggaatttctagtgtagcggtgaaatgcgtagatattagaaagaacaccggcggcgaa
agcgctctactggaccattactgacactcagaggcgaaagctaggggagcaaaagggatt
agatacccctgtagtcctagccgtaaacgatggatactagatgttgcgcaatttgtgcag
tatcttagctaacgcgttaagtatcccgcctggggagtacgctcgcaagggtgaaactca
aaggaattgacgggggcccgcacaagcggtggagcatgtggtttaattcgatgcaacgcg
aagaaccttaccagggcttgacatactacaaatcttttcgaaacgaaagagtgccttcgg
gaatgtagatacaggtggtgcatggctgtcgtcagctcgtgtcgtgagatgttgggttaa
gtcccgcaacgagcgcaaccctcatttttagttgccaatttattgggatttctagagaga
ctgccggtgacaaaccggaggaaggtgaggatgacgtcaagtcagcatgccccttatgcc
ctgggccacacacgtgctacaatggc----------------------------------
-----------------------------
>LK3918061_Emiliania_huxleyi_F910
----------------------aaagcgcctgtaggttgtttagtaagtctgttgttaaa
gaccagggcttaaccctgggaaagcaatggaaactactagacttgagtatggcaggggta
gagggaatttctagtgtagcggtgaaatgcgtagatattagaaagaacaccggcggcgaa
agcgctctactggaccattactgacactcagaggcgaaagctaggggagcaaaagggatt
agatacccctgtagtcctagccgtaaacgatggatactagatgttgcgcaatttgtgctg
tatcttagctaacgcgttaagtatcccgcctggggagtacgctcgcaagggtgaaactca
aaggaattgacgggggcccgcacaagcggtggagcatgtggtttaattcgatgcaacgcg
aagaaccttaccagggcttgacatactacaaatcttttcgaaacgaaagagtgccttcgg
gaatgtagatacaggtggtgcatggctgtcgtcagctcgtgtcgtgagatgttgggttaa
gtcccgcaacgagcgcaaccctcatttttagttgccaatttattgggatttctagagaga
ctgccggtgacaaaccggaggaaggtgaggatgacgtcaagtcagcatgccccttatgcc
ctgggccacacacgtgctacaatggc----------------------------------
-----------------------------
>LN7352332_Emiliania_huxleyi_RCC1216
gttatccggaatcattgggcgtaaagcgcctgtaggttgtttagtaagtctgttgttaaa
gaccagggcttaaccctgggaaagcaatggaaactactagacttgagtatggcaggggta
gagggaatttctagtgtagcggtgaaatgcgtagatattagaaagaacaccggcggcgaa
agcgctctactggaccattactgacactcagaggcgaaagctaggggagcaaaagggatt
agatacccctgtagtcctagccgtaaacgatggatactagatgttgcgcaatttgtgcag
tatcttagctaacgcgttaagtatcccgcctggggagtacgctcgcaagggtgaaactca
aaggaattgacgggggcccgcacaagcggtggagcatgtggtttaattcgatgcaacgcg
aagaaccttaccagggcttgacatactacaaatcttttcgaaacgaaagagtgccttcgg
gaatgtagatacaggtggtgcatggctgtcgtcagctcgtgtcgtgagatgttgggttaa
gtcccgcaacgagcgcaaccctcatttttagttgccaatttattgggatttctagagaga
ctgccggtgacaaaccggaggaaggtgaggatgacgtcaagtcagcatgccccttatgcc
ctgggccacacacgtgctacaatggcgaagacaaagagtcgcaaacctgcgaaggctagc
taatctcgtaaacttcgtctaagttcgga
>HM1332171_Uncultured_marine_haptophyte_Biosope_T39_16S_PLA491014
-----ccggaatcattgggcgtaaagcgcctgtaggttgtttattaagtctgttgttaaa
gactagggcttaaccctgggaaagcaatggaaactactagacttgagtatggcaggggta
gagggaatttctagtgtagcggtgaaatgcgtagatattagaaagaacaccggcggcgaa
agcgctctactggaccattactgacactcagaggcgaaagctaggggagcaaaagggatt
agatacccctgtagtcctagccgtaaacgatggatactagatgttgcgcaatttgtgcag
tatcttagctaacgcgttaagtatcccgcctggggagtacgctcgcaagggtgaaactca
aaggaattgacgggggcccgcacaagcggtggagcatgtggtttaattcgatgcaacgcg
aagaaccttaccagggcttgacatactacaaatcttttcgaaacgaaagagtgccttcgg
gaatgtagatacaggtggtgcatggctgtcgtcagctcgtgtcgtgagatgttgggttaa
gtcccgcaacgagcgcaaccctcatttttagttgccaatttattgggatttctagagaga
ctgccggtgacaaaccggaggaaggtgaggatgacgtcaagtcagcatgccccttatgcc
ctgggccacacacgtgctacaatggcgaagacaaagagtcgcaaacctgcgaaggctagc
taatctcgtaaacttcgtctaagttcgga
>HM1333371_Uncultured_marine_haptophyte_Biosope_T58_16S_PLA491036
-ttatccggaatcattgggcgtaaagcgcctgtaggttgtttagtaagtctgttgttaaa
gaccagggctcaaccctgggaaagcaatggaaactactagacttgagtatggcaggggta
gagggaatttctagtgtagcggtgaaatgcgtagatattagaaagaacaccggcggcgaa
agcgctctactggaccattactgacactcagaggcgaaagctaggggagcaaaagggatt
agatacccctgtagtcctagccgtaaacgatggatactagatgttgcgcaatttgtgcag
tatcttagctaacgcgttaagtatcccgcctggggagtacgctcgcaagggtgaaactca
aaggaattgacgggggcccgcacaagcggtggagcatgtggtttaattcgatgcaacgcg
aagaaccttaccagggcttgacatactacaaatcttttcgaaacgaaagagtgccttcag
gaatgtagatacaggtggtgcatggctgtcgtcagctcgtgtcgtgagatgttgggttaa
gtcccgcaacgagcgcaaccctca-ttttagttgccaatttattgggatttctagagaga
ctgccggtgacaaaccggaggaaggtgaggatgacgtcaagtcagcatgccccttatgcc
ctgggccacacacgtgctacaatggcgaagacaaagagtcgcaaacctgcgaaggctagc
taatctcgtaaacttcgtctaagttcgga
>LN7353693_Isochrysis_nuda_RCC2477
gttatccggaatcattgggcgtaaagcgcctgtaggttgtttagtaagtccgttgttaaa
gactagggcttaaccctgggacagcaatggaaactactagacttgagtatggcaggggta
gagggaatttctagtgtagcggtgaaatgcgtagatattagaaagaacaccggcggcgaa
agcgctctactggaccattactgacactgagaggcgaaagctagggtagcaaaagggatt
agatacccctgtagtcctagccgtaaacgatggatactaggtgttgtgcactttgtacag
tatcttagctaacgcgttaagtatcccgcctggggagtacgctcgcaagggtgaaactca
aaggaattgacgggggcccgcacaagcggtggagcatgtggtttaattcgatgcaacgcg
aagaaccttaccagggcttgacatactacagatcttttagagataagagagtaccttcgg
gaatgtagatacaggtggtgcatggctgtcgtcagctcgtgtcgtgagatgttgggttaa
gtcccgcaacgagcgcaaccctcgtttttagttgccaatttattgggttttctagaaaga
ctgccggtgacaaaccggaggaaggtgaggatgacgtcaagtcagcatgccccttatgtc
ctgggccacacacgtgctacaatggcgaagacaaagagtcgcaaacctgtgaaggctagc
taatctcataaacttcgtctaagttcgga
>CAMNT_0032313189_Isochrysis-sp-CCMP1324
gttatccggaatcattgggcgtaaagcgcctgtaggttgtttagtaagtccattgttaaa
gaccagggcttaaccctgggaaagcaatagaaactactagacttgagtatggcaggggta
gagggaatttctagtgtagcggtgaaatgcgtagatattagaaagaacaccggtggcgaa
agcgctctactggaccattactgacactgagaggcgaaagctagggtagcaaaagggatt
agatacccctgtagtcctagccgtaaacgatggatactaggtgttgtgcagttcgtacag
tatcttagctaacgcgttaagtatcccgcctggggagtacgctcgcaagggtgaaactca
aaggaattgacgggggcccgcacaagcggtggagcatgtggtttaattcgatgcaacgcg
aagaaccttaccagggcttgacatactacagatcttttagagataaaagagtgccttcgg
gaatgtagatacaggtggtgcatggctgtcgtcagctcgtgtcgtgagatgttgggttaa
gtcccgcaacgagcgcaaccctcgtttttagttgccaatttattgggttttctagagaga
ctgccggtgacaaaccggaggaaggtgaggatgacgtcaagtcagcatgccccttatgtc
ctgggccacacacgtgctacaatggcggagacaaagagtcgcaaacctgcgaaggctagc
taatctcataaacttcgtctaagttcgga
>LN7354833_Isochrysis_sp_RC-2015_RCC90
gttatccggaatcattgggcgtaaagcgcctgtaggttgtttagtaagtccattgttaaa
gaccagggcttaaccctgggaaagcaatagaaactactagacttgagtatggcaggggta
gagggaatttctagtgtagcggtgaaatgcgtagatattagaaagaacaccggtggcgaa
agcgctctactggaccattactgacactgagaggcgaaagctagggtagcaaaagggatt
agatacccctgtagtcctagccgtaaacgatggatactaggtgttgtgcagttcgtacag
tatcttagctaacgcgttaagtatcccgcctggggagtacgctcgcaagggtgaaactca
aaggaattgacgggggcccgcacaagcggtggagcatgtggtttaattcgatgcaacgcg
aagaaccttaccagggcttgacatactacagatcttttagagataaaagagtgccttcgg
gaatgtagatacaggtggtgcatggctgtcgtcagctcgtgtcgtgagatgttgggttaa
gtcccgcaacgagcgcaaccctcgtttttagttgccaatttattgggttttctagagaga
ctgccggtgacaaaccggaggaaggtgaggatgacgtcaagtcagcatgccccttatgtc
ctgggccacacacgtgctacaatggcggagacaaagagtcgcaaacctgcgaaggctagc
taatctcata-------------------
>NC_0491681_Isochrysis_galbana_OA3011
gttatccggaatcattgggcgtaaagcgcctgtaggttgtttagtaagtccattgttaaa
gaccagggcttaaccctgggaaagcaatagaaactactagacttgagtatggcaggggta
gagggaatttctagtgtagcggtgaaatgcgtagatattagaaagaacaccggtggcgaa
agcgctctactggaccattactgacactgagaggcgaaagctagggtagcaaaagggatt
agatacccctgtagtcctagccgtaaacgatggatactaggtgttgtgcagttcgtacag
tatcttagctaacgcgttaagtatcccgcctggggagtacgctcgcaagggtgaaactca
aaggaattgacgggggcccgcacaagcggtggagcatgtggtttaattcgatgcaacgcg
aagaaccttaccagggcttgacatactacagatcttttagagataaaagagtgccttcgg
gaatgtagatacaggtggtgcatggctgtcgtcagctcgtgtcgtgagatgttgggttaa
gtcccgcaacgagcgcaaccctcgtttttagttgccaatttattgggttttctagagaga
ctgccggtgacaaaccggaggaaggtgaggatgacgtcaagtcagcatgccccttatgtc
ctgggccacacacgtgctacaatggcggagacaaagagtcgcaaacctgcgaaggctagc
taatctcataaacttcgtctaagttcgga
>MT3048291_Isochrysis_galbana_OA3011
gttatccggaatcattgggcgtaaagcgcctgtaggttgtttagtaagtccattgttaaa
gaccagggcttaaccctgggaaagcaatagaaactactagacttgagtatggcaggggta
gagggaatttctagtgtagcggtgaaatgcgtagatattagaaagaacaccggtggcgaa
agcgctctactggaccattactgacactgagaggcgaaagctagggtagcaaaagggatt
agatacccctgtagtcctagccgtaaacgatggatactaggtgttgtgcagttcgtacag
tatcttagctaacgcgttaagtatcccgcctggggagtacgctcgcaagggtgaaactca
aaggaattgacgggggcccgcacaagcggtggagcatgtggtttaattcgatgcaacgcg
aagaaccttaccagggcttgacatactacagatcttttagagataaaagagtgccttcgg
gaatgtagatacaggtggtgcatggctgtcgtcagctcgtgtcgtgagatgttgggttaa
gtcccgcaacgagcgcaaccctcgtttttagttgccaatttattgggttttctagagaga
ctgccggtgacaaaccggaggaaggtgaggatgacgtcaagtcagcatgccccttatgtc
ctgggccacacacgtgctacaatggcggagacaaagagtcgcaaacctgcgaaggctagc
taatctcataaacttcgtctaagttcgga
>MF7950892_Tisochrysis_lutea
gttatccggaatcattgggcgtaaagcgcctgtaggttgtttagtaagtccattgttaaa
gaccagggcttaaccctgggaaagcaatagaaactactagacttgagtatggcaggggta
gagggaatttctagtgtagcggtgaaatgcgtagatattagaaagaacaccggtggcgaa
agcgctctactggaccattactgacactgagaggcgaaagctagggtagcaaaagggatt
agatacccctgtagtcctagccgtaaacgatggatactaggtgttgtgcagttcgtacag
tatcttagctaacgcgttaagtatcccgcctggggagtacgctcgcaagggtgaaactca
aaggaattgacgggggcccgcacaagcggtggagcatgtggtttaattcgatgcaacgcg
aagaaccttaccagggcttgacatactacagatcttttagagataaaagagtgccttcgg
gaatgtagatacaggtggtgcatggctgtcgtcagctcgtgtcgtgagatgttgggttaa
gtcccgcaacgagcgcaaccctcgtttttagttgccaatttattgggttttctagagaga
ctgccggtgacaaaccggaggaaggtgaggatgacgtcaagtcagcatgccccttatgtc
ctgggccacacacgtgctacaatggcggagacaaagagtcgcaaacctgcgaaggctagc
taatctcataaacttcgtctaagttcgga
>NC_0402911_Tisochrysis_lutea
gttatccggaatcattgggcgtaaagcgcctgtaggttgtttagtaagtccattgttaaa
gaccagggcttaaccctgggaaagcaatagaaactactagacttgagtatggcaggggta
gagggaatttctagtgtagcggtgaaatgcgtagatattagaaagaacaccggtggcgaa
agcgctctactggaccattactgacactgagaggcgaaagctagggtagcaaaagggatt
agatacccctgtagtcctagccgtaaacgatggatactaggtgttgtgcagttcgtacag
tatcttagctaacgcgttaagtatcccgcctggggagtacgctcgcaagggtgaaactca
aaggaattgacgggggcccgcacaagcggtggagcatgtggtttaattcgatgcaacgcg
aagaaccttaccagggcttgacatactacagatcttttagagataaaagagtgccttcgg
gaatgtagatacaggtggtgcatggctgtcgtcagctcgtgtcgtgagatgttgggttaa
gtcccgcaacgagcgcaaccctcgtttttagttgccaatttattgggttttctagagaga
ctgccggtgacaaaccggaggaaggtgaggatgacgtcaagtcagcatgccccttatgtc
ctgggccacacacgtgctacaatggcggagacaaagagtcgcaaacctgcgaaggctagc
taatctcataaacttcgtctaagttcgga
>X755181_Isochrysis_sp
gttattcggaattattgggcgtaaagcgcctgtaggttgtttagtaagtccgttgttaaa
tactagggcttaaccctgggaaagcaatagaaactactagacttgagtatggcaggggta
gagggaatttctagtgtagcggtgaaatgcgtagatattagaaagaacaccggcggcgaa
agcgctctactggaccattactgacactgagaggcgaaagctagggtagcaaaagggatt
agatacccctgtagtcctagccgtaaacggtggatactaggtgttgtgcaaattgtacag
tatcttagctaacgcgttaagtatcccgcctggggagtacgctcgcaagggtgaaactca
aaggaattgacgggggcccgcacaagcggtggagcatgtggtttaattcgatgcaacgcg
aagaaccttaccagggcttgacatactgcagatcttctagaaacagaagagtaccttcgg
gaatgtagatacaggtggtgcatggctgtcgtcagctcgtgtcgtgagatgttgggttaa
gtcccgcaacgagcgcaaccctcgtttttagttgccaatttattgggttttctagaaaga
ctgccggtgacaaaccggaggaaggtgaggatgacgtcaagtcagcatgccccttatgtc
ctgggccacacacgtgctacaatggcggagacaaagagtcgcaaacctgcgaaggttagc
taatctcataaacttcgtctaagttcgga
>EF0517501_Dicrateria_inornata_CCMP355
----------------------aaagcgcctgtaggttgtttagtaagtccgttgttaaa
tactagggcttaaccctgggaaagcaatagaaactactagacttgagtatggcaggggta
gagggaatttctagtgtagcggtgaaatgcgtagatattagaaagaacaccggcggcgaa
agcgctctactggaccattactgacactgagaggcgaaagctagggtagcaaaagggatt
agatacccctgtagtcctagccgtaaacggtggatactaggtgttgtgcaaattgtacag
tatcttagctaacgcgttaagtatcccgcctggggagtacgctcgcaagggtgaaactca
aaggaattgacgggggcccgcacaagcggtggagcatgtggtttaattcgatgcaacgcg
aagaaccttaccagggcttgacatactgcagatcttctagaaacagaagagtaccttcgg
gaatgtagatacaggtggtgcatggctgtcgtcagctcgtgtcgtgagatgttgggttaa
gtcccgcaacgagcgcaaccctcgtttttagttgccaatttattgggttttctagaaaga
ctgccggtgacaaaccggaggaaggtgaggatgacgtcaagtcagcatgccccttatgtc
ctgggccacacacgtgctacaatggcggagacaaagagtcgcaaacctgcgaaggttagc
ta---------------------------
>CAMNT_0038133297_Isochrysis-galbana-CCMP1323
gttattcggaattattgggcgtaaagcgcctgtaggttgtttagtaagtccgttgttaaa
tactagggcttaaccctgggaaagcaatagaaactactagacttgagtatggcaggggta
gagggaatttctagtgtagcggtgaaatgcgtagatattagaaagaacaccggcggcgaa
agcgctctactggaccattactgacactgagaggcgaaagctagggtagcaaaagggatt
agatacccctgtagtcctagccgtaaacggtggatactaggtgttgtgcaaattgtacag
tatcttagctaacgcgttaagtatcccgcctggggagtacgctcgcaagggtgaaactca
aaggaattgacgggggcccgcacaagcggtggagcatgtggtttaattcgatgcaacgcg
aagaaccttaccagggcttgacatactgcagatcttctagaaacagaagagtaccttcgg
gaatgtagatacaggtggtgcatggctgtcgtcagctcgtgtcgtgagatgttgggttaa
gtcccgcaacgagcgcaaccctcgtttttagttgccaatttattgggttttctagaaaga
ctgccggtgacaaaccggaggaaggtgaggatgacgtcaagtcagcatgccccttatgtc
ctgggccacacacgtgctacaatggcggagacaaagagtcgcaaacctgcgaaggttagc
taatctcataaacttcgtctaagttcgga
>HM1334221_Uncultured_marine_haptophyte_Biosope_T65_16S3a
---atccggaatcattgggcgtaaagcgcctgtaggttgtttagtaagtctgttgttaaa
gaccagggcttaaccctgggaaagcaatggaaactactagacttgagtatggcaggggta
gagggaatttctagtgtagcggtgaaatgcgtagatattagaaagaacaccggcggcgaa
agcgctctactggaccattactgacactcagaggcgaaagctaggggagcaaaagggatt
agatacccctgtagtcctagccgtaaacgatggatactagatgttgcgcaatttgtgcag
tatcttagctaacgcgttaagtatcccgcctggggagtgcgctcgcaagggtgaaactca
aaggaattgacgggggcccgcacaagcggtggagcatgtggtttaattcgatgcaacgcg
aagaaccttaccagggcttgacatactacagattctttagagatagagaagtgccttcgg
gaatgtagatacaggtggtgcatggctgtcgtcagctcgtgtcgtgagatgttgggttaa
gtcccgcaacgagcgcaacccttatttttagttaccaattcgttgggttctctagaaaga
ctgccggtgacaaaccggaggaaggtgaggatgacgtcaagtcagcatgccccttatgtc
ctgggctacacacgtgctacaatggttaagacaaagagttgcgagctcgcaagagtcagc
taatctcataaac----------------
>HM1334061_Uncultured_marine_haptophyte_Biosope_T65_16S28a
---atccggaatcattgggcgtaaagcgcctgtaggttgtttaataagtccgttgttaaa
gactagggcttaaccctaggaaagcgatggaaactgatagacttgagtatggcaggggta
gagggaatttctagtgtagcggtgaaatgcgtagatattagaaagaacaccggtggcgaa
agcgctctactggaccattactgacactgagaggcgaaagctaggggagcgaaagggatt
agatacccctgtagtcctagccgtaaacgatggatactagatgttgtgcaatttggacag
tatcgtagctaacgcgttaagtatcccgcctggggagtacgctcgcaagggtgaaactca
aaggaattgacgggggcccgcacaagcggtggagcatgtggtttaattcgatgcaacgcg
aagaaccttaccagggcttgacatactacagattcttttgagagagagaagtgccttcgg
gaatgtagatacaggtggtgcatggctgtcgtcagctcgtgtcgtgagatgttgggttaa
gtcccgcaacgagcgcaacctttatttttagttactaattcgttaggttctctagaaaga
ctgccggtgacaaaccggaggaaggtgaggatgacgtcaagtcagcatgccccttatgtc
ctgggctacacacgtgctacaatggttaagacaaagagtcgcgagctcgcaagagtcag-
-----------------------------
>EF0520831_Uncultured_haptophyte_MC615-5
gttatccggaatcattgggcgtaaagcgcctgtaggttgtttagtaagtctgttgttaaa
gactaaggcttaaccttaggaaagcgatggaaactactagacttgagtatggcaggggta
gagggaatttctagtgtagcggtgaaatgcgtagatattagaaagaacaccagcggcgaa
agcgctctactggaccattactgacactcagaggcgaaagctaggggagcaaaagggatt
agatacccctgtagtcctagccgtaaacgatggatactaggtgttgtgtatactatacag
tgccgtagctaacgcgttaagtatcccgcctggggagtacgctcgcaagggtgaaactca
aaggaattgacgggggcccgcacaagcggtggagcatgtggtttaattcgatgcaacgcg
aagaaccttaccagggcttgacatactgcaaatc-ttttaaaacgaaagagtgccttcga
gaatgcagatacaggtggtgcatggctgtcgtcagctcgtgtcgtgagatgttgggttaa
gtcccgcaacgagcgcaaccctcgtttttagttaccaatttattggaatctctagaaaga
ctgccggtgacaaaccggaggaaggtgaggatgacgtcaagtcagcatgccccttatgtc
ctgggccacacacgtgctacaatggcaaagacaaagagttgcgaactcgtgagagtcagc
taatctactaaacttagcctaagttcaga
>EF0521101_Uncultured_haptophyte_MC615-36
gttatccggaatcattgggcgtaaagcgcctgtaggttgtttagtaagtctgttgttaaa
gactaaggcttaaccttaggaaagcgatggaaactactagacttgagtatggcaggggta
gagggaatttctagtgtagcggtgaaatgcgtagatattagaaagaacaccggcggcgaa
agcgctctactggaccattactgacactcagaggcgaaagctaggggagcaaaagggatt
agatacccctgtagtcctagccgtaaacgatggatactaggtgttgtgtatattatacag
tgccgtagctaacgcgttaagtatcccgcctggggagtacgctcgcaagggtgaaactca
aaggaattgacgggggcccgcacaagcggtggagcatgtggtttaattcgatgcaacgcg
aagaaccttaccagggcttgacatactgcaaatc-tttttaaacgaaagagtgccttcgg
gaatgcagatacaggtggtgcatggctgtcgtcagctcgtgtcgtgagatgttgggttaa
gtcccgcaacgagcgcaaccctcgtttttagttaccaatttattggaatctctagaaaga
ctgccggtgacaaaccggaggaaggtgaggatgacgtcaagtcagcatgccccttatgtc
ctgggccacacacgtgctacaatggcaaagacaaagagtcgcaaacctgcaaaggctagc
taatctcggaaactttgtctaagttcgga
>EF0521481_Uncultured_haptophyte_MC615-77
gttatccggaatcattgggcgtaaagcgcctgtaggttgtttagtaagtctgttgttaaa
gactaaggcttaaccttaggaaagcgatggaaactactagacttgagtatggcaggggta
gagggaatttctagtgtagcggtgaaatgcgtagatattagaaagaacaccagcggcgaa
agcgctctactggaccattactgacactcagaggcgaaagctaggggagcaaaagggatt
agatacccctgtagtcctagccgtaaacgatggatactaggtgttgtgtatactatacag
tgccgtagctaacgcgttaagtatcccgcctggggagtacgctcgcaagggtgaaactca
aaggaattgacgagggcccgcacaagcggtggagcatgtggtgtaattcgatgcaacgcg
aagaaccttaccagggcttgacatactgcaaatc-tttttaaacgaaagagtgccttcgg
gaatgcagatacaggtggtgcatggctgtcgtcagttcgtgtcgtgagatgttgggttaa
gtcccgcaacgagcgcaaccctcgtttttagttaccaatttattggaatctctagaaaga
ctgccggtgacaaaccggaggaaggtgaggatgacgtcaagtcagcatgccccttatgtc
ctgggccacacacgtgctacaatggcaaagacaaagagtcgcaaacctgcaaaggctagc
taatctcggaaactttgtctaagttcgga
>EF0521751_Uncultured_haptophyte_MC622-5
gttatccggaatcattgggcgtaaagcgcctgtaggttgtttagtaagtctgttgttaaa
gactaaggcttaaccttaggaaagcgatggaaactactagacttgagtatggcaggggta
gagggaatttctagtgtagcggtgaaatgcgtagatattagaaagaacaccagcggcgaa
agcgctctactggaccattactgacactcagaggcgaaagctaggggagcaaaagggatt
agatacccctgtagtcctagccgtaaacgatggatactaggtgttgtgtatattatacag
tgccgtagctaacgcgttaagtatcccgcctggggagtacgctcgcaagggtgaaactca
aaggaattgacgggggcccgcacaagcggtggagcatgtggtttaattcgatgcaacgcg
aagaaccttaccagggcttgacatactgcaaatcttttttaaacgaaagagtgccttcgg
gaatgcagatacaggtggtgcatggctgtcgtcagctcgtgtcgtgagatgttgggttaa
gtcccgcaacgagcgcaaccctcgtttttagttaccaatttattggaatctctagaaaga
ctgccggtgacaaaccggaggaaggtgaggatgacgtcaagtcagcatgccccttatgtc
ctgggccacacacgtgctacaatggcaaagacaaagagtcgcaaacctgcaaaggctagc
taatctcggaaactttgtctaagttcgga
>EF0522261_Uncultured_haptophyte_MC622-66
gttatccggaatcattgggcgtaaagcgcctgtaggttgtttagtaagtctgttgttaaa
gactaaggcttaaccttaggaaagcgatggaaactactagacttgagtatggcaggggta
gagggaatttctagtgtagcggtgaaatgcgtagatattagaaagaacaccagcggcgaa
agcgctctactggaccattactgacactcagaggcgaaagctaggggagcaaaagggatt
agatacccctgtagtcctagccgtaaacgatggatactaggtgttgtgtatattatacag
tgccgtagctaacgcgttaagtatcccgcctggggagtacgctcgcaagggtgaaactca
aaggaattgacgggggcccgcacaagcggtggagcatgtggtttaattcgatgcaacgcg
aagaaccttaccagggcttgacatactgcaaatcttttttaaacgaaagagtgccttcgg
gaatgcagatacaggtggtgcatggctgtcgtcagctcgtgtcgtgagatgttgggttaa
gtcccgcaacgagcgcaaccctcgtttttagttaccaatttattggaatctctagaaaga
ctgccggtgacaaaccggaggaaggtgaggatgacgtcaagtcagcatgccccttatgtc
ctgggccacacacgtgctacaatggcaaagacaaagagtcgcaaacctgcaaaggctagc
taatctcggaaactttgtctaagttcgga
>EF0521731_Uncultured_haptophyte_MC622-2
gttatccggaatcattgggcgtaaagcgcctgtaggttgtttagtaagtctgttgttaaa
gactaaggcttaaccttaggaaagcgatggaaactactagacttgagtatggcaggggta
gagggaatttctagtgtagcggtgaaatgcgtagatattagaaagaacaccagcggcgaa
agcgctctactggaccattactgacactcagaggcgaaagctaggggagcaaaagggatt
agatacccctgtagtcctagccgtaaacgatggatactaggtgttgtgtatattatacag
tgccgtagctaacgcgttaagtatcccgcctggggagtacgctcgcaagggtgaaactca
aaggaattgacgggggcccgcacaagcggtggagcatgtggtttaattcgatgcaacgcg
aagaaccttaccagggcttgacatactgcaaatcttttttaaacgaaagagtgccttcgg
gaatgcagatacaggtggtgcatggctgtcgtcagctcgtgtcgtgagatgttgggttaa
gtcccgcaacgagcgcaaccctcgtttttagttaccaatttattggaatctctagaaaga
ctgccggtgacaaaccggaggaaggtgaggatgacgtcaagtcagcatgccccttatgtc
ctgggccacacacgtgctacaatggcaaagacaaagagtcgcaaacctgcaaaggctagc
taatctcggaaactttgtctaagttcgga
>EF0521941_Uncultured_haptophyte_MC622-28
gttatccggaatcattgggcgtaaagcgcctgtaggttgtttagtaagtctgttgttaaa
gactaaggcttaaccttaggaaagcgatggaaactactagacttgagtatggcaggggta
gagggaatttctagtgtagcggtgaaatgcgtagatattagaaagaacaccagcggcgaa
agcgctctactggaccattactgacactcagaggcgaaagctaggggagcaaaagggatt
agatacccctgtagtcctagccgtaaacgatggatactaggtgttgtgtatattatacag
tgccgtagctaacgcgttaagtatcccgcctggggagtacgctcgcaagggtgaaactca
aaggaattgacgggggcccgcacaagcggtggagcatgtggtttaattcgatgcaacgcg
aagaaccttaccagggcttgacatactgcaaatcttttttaaacgaaagagtgccttcgg
gaatgcagatacaggtggtgcatggctgtcgtcagctcgtgtcgtgagatgttgggttaa
gtcccgcaacgagcgcaaccctcgtttttagttaccaatttattggaatctctagaaaga
ctgccggtgacaaaccggaggaaggtgaggatgacgtcaagtcagcatgccccttatgtc
ctgggccacacacgtgctacaatggcaaagacaaagagtcgcaaacctgcaaaggctagc
taatctcggaaactttgtctaagttcgga
>EF0520971_Uncultured_haptophyte_MC615-22
gttatccggaatcattgggcgtaaagcgcctgtaggttgtttagtaagtctgttgttaaa
gactaaggcttaaccttaggaaagcgatggaaactactagacttgagtatggcaggggta
gagggaatttctagtgtagcggtgaaatgcgtagatattagaaagaacaccagcggcgaa
agcgctctactggaccattactgacactcagaggcgaaagctaggggagcaaaagggatt
agatacccctgtagtcctagccgtaaacgatggatactaggtgttgtgtatactatacag
tgccgtagctaacgcgttaagtatcccgcctggggagtacgctcgcaagggtgaaactca
aaggaattgacgggggcccgcacaagcggtggagcatgtggtttaattcgatgcaacgcg
aagaaccttaccagggcttgacatactgcaaatcttttttaaacgaaagagtgccttcgg
gaatgcagatacaggtggtgcatggctgtcgtcagctcgtgtcgtgagatgttgggttaa
gtcccgcaacgagcgcaaccctcgtttttagttaccaatttattggaatctctagaaaga
ctgccggtgacaaaccggaggaaggtgaggatgacgtcaagtcagcatgccccttatgtc
ctgggccacacacgtgctacaatggcaaagacaaagagtcgcaaacctgcaaaggctagc
taatctcggaaactttgtctaagttcgga
>EF0522471_Uncultured_haptophyte_MC622-87
gttatccggaatcattgggcgtaaagcgcctgtaggttgtttagtaagtctgttgttaaa
gactaaggcttaaccttaggaaagcgatggaaactactagacttgagtatggcaggggta
gagggaatttctagtgtagcggtgaaatgcgtagatattagaaagaacaccagcggcgaa
agcgctctactggaccattactgacactcagaggcgaaagctaggggagcaaaagggatt
agatacccctgtagtcctagccgtaaacgatggatactaggtgttgtgtatattatacag
tgccgtagctaacgcgttaagtatcccgcctggggagtacgctcgcaagggtgaaactca
aaggaattgacgggggcccgcacaagcggtggagcatgtggtttaattcgatgcaacgcg
aagaaccttaccagggcttgacatactgcaaatcttttttaaacgaaagagtgccttcgg
gaatgcagatacaggtggtgcatggctgtcgtcagctcgtgtcgtgagatgttgggttaa
gtcccgcaacgagcgcaaccctcgtttttagttaccaatttattggaatctctagaaaga
ctgccggtgacaaaccggaggaaggtgaggatgacgtcaagtcagcatgccccttatgtc
ctgggccacacacgtgctacaatggcaaagacaaagagtcgcaaacctgcaaaggctagc
taatctcggaaactttgtctaagttcgga
>EF0521781_Uncultured_haptophyte_MC622-9
gttatccggaatcattgggcgtaaagcgcctgtaggttgtttagtaagtctgttgttaaa
gactaaggcttaaccttaggaaagcgatggaaactactagacttgagtatggcaggggta
gagggaatttctagtgtagcggtgaaatgcgtagatattagaaagaacaccagcggcgaa
agcgctctactggaccattactgacactcagaggcgaaagctaggggagcaaaagggatt
agatacccctgtagtcctagccgtaaacgatggatactaggtgttgtgtatattatacag
tgccgtagctaacgcgttaagtatcccgcctggggagtacgctcgcaagggtgaaactca
aaggaattgacgggggcccgcacaagcggtggagcatgtggtttaattcgatgcaacgcg
aagaaccttaccagggcttgacatactgcaaatcttttttaaacgaaggagtgccttcgg
gaatgcagatacaggtggtgcatggctgtcgtcagctcgtgtcgtgagatgttgggttaa
gtcccgcaacgagcgcaaccctcgtttttagttaccaatttattggaatctctagaaaga
ctgccggtgacaaaccggaggaaggtgaggatgacgtcaagtcagcatgccccttatgtc
ctgggccacacacgtgctacaatggcaaagacaaagagtcgcaaacctgcaaaggctagc
taatctcggaaactttgtctaagttcgga
>HM1334101_Uncultured_marine_haptophyte_Biosope_T65_16S30b
----tccggaatcattgggcgtaaagcgcctgtaggttgtttaataagtccgttgttaaa
gactagggcttaaccctaggaaagcgatggaaactgatagacttgagtatggcaggggta
gagggaatttctagtgtagcggtgaaatgcgtagatattagaaagaacaccggtggcgaa
agcgctctactggaccattactgacactgagaggcgaaagctaggggagcgaaagggatt
agatacccctgtagtcctagccgtaaacgatggatactagatgttgtgcaatttggacag
tatcgtagctaacgcgttaagtatcccgcctggggagtacgctcgcaagggtgaaactca
agggaattgacgggggcccgcacaagcggtggagcatgtggtttaattcgatgcaacgcg
aagaaccttaccagggcttgacatactacagatccctttgaaaaaagggagtgccttcgg
gaatgtagatacaggtggtgcatggctgtcgtcagctcgtgtcgtgagatgttgggttaa
gtcccgcaacgagcgcaacctttatttttagttaccaactcgttgggttctctagaaaga
ctgccggtgacaaaccggaggaaggtgaggatgacgtcaagtcagcatgccccttatgtc
ctgggctacacacgtgctacaatggctaagacaaagagtcgcgagcttgcaaaagtcagc
taatctcataaactttgcctaagttc---
>HM1333951_Uncultured_marine_haptophyte_Biosope_T65_16S13a
gttatccggaatcattgggcgtaaagcgcctgtaggttgtttaataagtccgttgttaaa
gactagggcttaaccctaggaaagcgatggaaactgatagacttgagtatggcaggggta
gagggaatttctagtgtagcggtgaaatgcgtagatattagaaagaacaccggtggcgaa
agcgctctactggaccattactgacactgagaggcgaaagctaggggagcgaaagggatt
agatacccctgtagtcctagccgtaaacgatggatactagatgttgtgcaatttggacag
tatcgtagctaacgcgttaagtatcccgcctggggagtacgctcgcaagggtgaaactca
aaggaattgacgggggcccgcacaagcggtggagcatgtggtttaattcgatgcaacgcg
aagaaccttaccagggcttgacatactacagatctttttgagaaagaagagtgccttcgg
gaatgtagatacaggtggtgcatggctgtcgtcagctcgtgtcgtgagatgttgggttaa
gtcccgcaacgagcgcaaccctcgtttttagttgccaatttattgggatctctagaaaga
ctgccggtgacaaaccggaggaaggtgaggatgacgtcaagtcagcatgccccttatgtc
ctgggctacacacgtgctacaatggttaagacaaagagtcgcgagctcgtgagagtcagc
taatctcataaacttagc-----------
>KU0594961_Uncultured_marine_haptophyte_CARBOM_StTRICHO__surf_16S_PEUK_B1
-------------------------------------------ataagtccgttgttaaa
gactagggcttaaccctaggaaagcgatggaaactgatagacttgagtatggcaggggta
gagggaatttctagtgtagcggtgaaatgcgtagatattagaaagaacaccggtggcgaa
agcgctctactggaccattactgacactgagaggcgaaagctaggggagcgaaagggatt
agatacccctgtagtcctagccgtaaacgatggatactagatgttgtgcaatttggacag
tatcgtagctaacgcgttaagtatcccgcctggggagtacgctcgcaagggtgaaactca
aaggaattgacgggggcccgcacaagcggtggagcatgtggtttaattcgatgcaacgcg
aagaaccttaccagggcttgacatactacagatctttttgagaaagaagagtgccttcgg
gaatgtagatacaggtggtgcatggctgtcgtcagctcgtgtcgtgagatgttgggttaa
gtcccgcaacgagcgcaaccctcgtttttagttgc-------------------------
------------------------------------------------------------
------------------------------------------------------------
-----------------------------
>HM1334201_Uncultured_marine_haptophyte_Biosope_T65_16S38a
gttatccggaatcattgggcgtaaagcgcctgtaggttgtttaataagtccgttgttaaa
gactagggcttaaccctaggaaagcgatggaaactgatagacttgagtatggcaggggta
gagggaatttctagtgtagcggtgaaatgcgtagatattagaaagaacaccggtggcgaa
agcgctctactggaccattactgacactgagaggcgaaagctaggggagcgaaagggatt
agatacccctgtagtcctagccgtaaacgatggatactagatgttgtgcaatttggacag
tatcgtagctaacgcgttaagtatcccgcctggggagtacgctcgcaagggtgaaactca
aaggaattgacgggggcccgcacaagcggtggagcatgtggtttaattcgatgcaacgcg
aagaaccttaccagggcttgacatactacagatctttttgagaaagaagagtgccttcgg
gaatgtagatacaggtggtgcatggctgtcgtcagctcgtgtcgtgagatgttgggttaa
gtcccgcaacgagcgcaaccctcgtttttagttgccaatttattgggatctctagaaaga
ctgccggtgacaaaccggaggaaggtgaggatgacgtcaagtcagcatgccccttatgcc
ctgggctacacacgtgctacaatggctaagacaaagggtcgcgagcttgcaagagtcagc
taatctcataaacttagcctaagttcaga
>HM1333911_Uncultured_marine_haptophyte_Biosope_T65_16S11a
--------gaatcattgggcgtaaagcgcctgtaggttgtttaataagtccgttgttaaa
gactagggcttaaccctaggaaagcgatggaaactgatagacttgagtatggcaggggta
gagggaatttctagtgtagcggtgaaatgcgtagatattagaaagaacaccggtggcgaa
agcgctctactggaccattactgacactgagaggcgaaagctaggggagcgaaagggatt
agatacccctgtagtcctagccgtaaacgatggatactagatgttgtgcaatttggacag
tatcgtagctaacgcgttaagtatcccgcctggggagtacgctcgcaagggtgaaactca
aaggaattgacgggggcccgcacaagcggtggagcatgtggtttaattcgatgcaacgcg
aagaaccttaccagggcttgacatactacagatctttttgagaaagaagagtgccttcgg
gaatgtagatacaggtggtgcatggctgtcgtcagctcgtgtcgtgagatgttgggttaa
gtcccgcaacgagcgcaaccttcgtttttagttgccaatttattgggatctctagaaaga
ctgccggtgacaaaccggaggaaggtgagg------------------------------
------------------------------------------------------------
-----------------------------
>HM1333771_Uncultured_marine_haptophyte_Biosope_T60_16S_PLA491018
--------gaatcattgggcgtaaagcgcctgtaggttgtttaataagtccgttgttaaa
gactagggcttaaccctaggaaagcgatggaaactgatagacttgagtatggcaggggta
gagggaatttctagtgtagcggtgaaatgcgtagatattagaaagaacaccggtggcgaa
agcgctctactggaccattactgacactgagaggcgaaagctaggggagcgaaagggatt
agatacccctgtagtcctagccgtaaacgatggatactagatgttgtgcaatttggacag
tatcgtagctaacgcgttaagtatcccgcctggggagtacgctcgcaagggtgaaactca
aaggaattgacgggggcccgcacaagcggtggagcatgtggtttaattcgatgcaacgcg
aagaaccttaccagggcttgacatactacagatctttttgagaaagaagagtgccttcgg
gaatgtagatacaggtggtgcatggctgtcgtcagctcgtgtcgtgagatgttgggttaa
gtcccgcaacgagcgcaaccctcgtttttagttgccaatttattgggatctctagaaaga
ctgccggtgacaaaccggaggaaggtgaggatgacgtcaagtcagcatgccccttatgtc
ctgggccacacacgtgctacaatggtaaagacaaagagtcgccaattcgcgagaatgagc
taatctcataaactttatctaagttcgga
>HM1333651_Uncultured_marine_haptophyte_Biosope_T60_16S_PLA491004
--------gaatcattgggcgtaaagcgcctgtaggttgtttaataagtccgttgttaaa
gactagggcttaaccctaggaaagcgatggaaactgatagacttgagtatggcaggggta
gagggaatttctagtgtagcggtgaaatgcgtagatattagaaagaacaccggtggcgaa
agcgctctactggaccattactgacactgagaggcgaaagctaggggagcgaaagggatt
agatacccctgtagtcctagccgtaaacgatggatactagatgttgtgcaatttggacag
tatcgtagctaacgcgttaagtatcccgcctggggagtacgctcgcaagggtgaaactca
aaggaattgacgggggcccgcacaagcggtggagcatgtggtttaattcgatgcaacgcg
aagaaccttaccagggcttgacatactacagatctttttgagaaagaagagtgccttcgg
gaatgtagatacaggtggtgcatggctgccgtcagctcgtgtcgtgagatgttgggttaa
gtcccgcaacgagcgcaaccctcgtttttagttgccaatttattgggatctctagaaaga
ctgccggtgacaaaccggaggaaggtgaggatgacgtcaagtcagcatgccccttatgtc
ctgggccacacacgtgctacaatggtaaagacaaagagtcgccaattcgcgagaatgagc
taatctcataaactttatctaagttcgga
>HM1333671_Uncultured_marine_haptophyte_Biosope_T60_16S_PLA491006
--------gaatcattgggcgtaaagcgcctgtaggttgtttaataagtccgttgttaaa
gactagggcttaaccctaggaaagcgatggaaactgatagacttgagtatggcaggggta
gagggaatttctagtgtagcggtgaaatgcgtagatattagaaagaacaccggtggcgaa
agcgctctactggaccattactgacactgagaggcgaaagctaggggagcgaaagggatt
agatacccctgtagtcctagccgtaaacgatggatactagatgttgtgcaatttggacag
tatcgtagctaacgcgttaagtatcccgcctggggagtacgctcgcaagggtgaaactca
aaggaattgacgggggcccgcacaagcggtggagcatgtggtttaattcgatgcaacgcg
aagaaccttaccagggcttgacatactacagatctttttgagaaagaagagtgccttcgg
gaatgtagatacaggtggtgcatggctgtcgccagctcgtgtcgtgagatgttgggttaa
gtcccgcaacgagcgcaaccctcgtttttagttgccaatttattgggatctctagaaaga
ctgccggtgacaaaccggaggaaggtgaggatgacgtcaagtcagcatgccccttatgtc
ctgggccacacacgtgctacaatggtaaagacaaagagtcgccaattcgcgagaatgagc
taatctcataaactttatctaagttcgga
>HM1333721_Uncultured_marine_haptophyte_Biosope_T60_16S_PLA491013
--------gaatcattgggcgtaaagcgcctgtaggttgtttaataagtccgttgttaaa
gactagggcttaaccctaggaaagcgatggaaactgatagacttgagtatggcaggggta
gagggaatttctagtgtagcggtgaaatgcgtagatattagaaagaacaccggtggcgaa
agcgctctactggaccattactgacactgagaggcgaaagctaggggagcgaaagggatt
agatacccctgtagtcctagccgtaaacgatggatactagatgttgtgcaatttggacag
tatcgtagctaacgcgttaagtatcccgcctggggagtacgctcgcaagggtgaaactca
taggaattgacgggggcccgcacaagcggtggagcatgtggtttaattcgatgcaacgcg
aagaaccttaccagggcttgacatactacagatctttttgagaaagaagagtgccttcgg
gaatgtagatacaggtggtgcatggctgtcgtcagctcgtgtcgtgagatgttgggttaa
gtcccgcaacgagcgcaaccctcgtttttagttgccaatttattgggatctctagaaaga
ctgccggtgacaaaccggaggaaggtgaggatgacgtcaagtcagcatgccccttatgtc
ctgggccacacacgtgctacaatggtaaagacaaagagtcgccaattcgcgagaatgagc
taatctcataaactttatctaagttcgga
>HM1333701_Uncultured_marine_haptophyte_Biosope_T60_16S_PLA491011
-------ggaatcattgggcgtaaagcgcctgtaggttgtttaataagtccgttgttaaa
gactagggcttaaccctaggaaagcgatggaaactgatagacttgagtatggcaggggta
gagggaatttctagtgtagcggtgaaatgcgtagatattagaaagagcaccggtggcgaa
agcgctctactggaccattactgacactgagaggcgaaagctaggggagcgaaagggatt
agatacccctgtagtcctagccgtaaacgatggatactagatgttgtgcaatttggacag
tatcgtagctaacgcgttaagtatcccgcctggggagtacgctcgcaagggtgaaactca
aaggaattgacgggggcccgcacaagcggtggagcatgtggtttaattcgatgcaacgcg
aagaaccttaccagggcttgacatactacagatctttttgagaaagaagagtgccttcgg
gaatgtagatacaggtggtgcatggctgccgtcagctcgtgtcgtgaaatgttgggttaa
gtcccgcaacgagcgcaaccctcgtttttagttgccaatttattgggatctctagaaaga
ctgccggtgacaaaccggaggaaggtgaggatgacgtcaagtcagcatgccccttatgtc
ctgggccacacacgtgctacaatggtaaagacaaagagtcgccaattcgcgagaatgagc
taatctcataaactttatctaagttcgga
>HM1333681_Uncultured_marine_haptophyte_Biosope_T60_16S_PLA491008
-------ggaatcattgggcgtaaagcgcctgtaggttgtttaataagtccgttgttaaa
gactagggcttaaccctaggaaagcgatggaaactgatagacttgagtatggcaggggta
gagggaatttctagtgtagcggtgaaatgcgtagatattagaaagaacaccggtggcgga
agcgctctactggaccattactgacactgagaggcgaaagctaggggagcgaaagggatt
agatacccctgtagtcccagccgtaaacgatggatactagatgttgtgcaatttggacag
tatcgtagctaacgcgttaagtatcccgcctggggagtacgctcgcaagggtgaaactca
aaggaattgacgggggcccgcacaagcggtggagcatgtggtttaattcgatgcaacgcg
aagaaccttaccagggcttgacatactacagatctttttgagaaagaagagtgccttcgg
gaatgtagatacaggtggtgcatggctgtcgtcagctcgtgtcgtgagatgttgggttaa
gtcccgcaacgagcgcaaccctcgtttttagttgccaatttattgggatctctagaaaga
ctgccggtgacaaaccggaggaaggtgaggatgacgtcaagtcagcatgccccttatgtc
ctgggccacacacgtgctacaatggtaaagacaaagagtcgccaattcgcgagaatgagc
taatctcataaactttatctaagttcgga
>HM1333841_Uncultured_marine_haptophyte_Biosope_T60_16S_PLA491025
gttatccggaatcattgggcgtaaagcgcctgtaggttgtttaataagtccgttgttaaa
gactagggcttaaccctaggaaagcgatggaaactgatagacttgagtatggcaggggta
gagggaatttctagtgtagcggtgaaatgcgtagatattagaaagaacaccggtggcgaa
agcgctctactggaccattactgacactgagaggcgaaagctaggggagcgaaagggatt
agatacccccgtagtcctagccgtaaacgatggatactagatgttgtgcaatttggacag
tatcgtagctaacgcgttaagtatcccgcctggggagtacgctcgcaagggtgaaactca
aaggaattgacgggggcccgcacaagcggtggagcatgtggtttaattcgatgcaacgcg
aagaaccttaccagggcttgacatactacagatctttttgagaaagaagagtgccttcgg
gaatgtagatacaggtggtgcatggctgtcgtcagctcgtgtcgtgagatgttgggttaa
gtcccgcaacgagcgcaaccctcgtttttagttgccaatttattgggatctctagaaaga
ctgccggtgacaaaccggaggaaggtgaggatgacgtcaagtcagcatgccccttatgtc
ctgggccacacacgtgctacaatggtaaagacaaagagtcgccaattcgcgagaatgagc
taatctcataaactttatctaagttcgga
>HM1333761_Uncultured_marine_haptophyte_Biosope_T60_16S_PLA491017
-------ggaatcattgggcgtaaagcgcctgtaggttgtttaataagtccgttgttaaa
gactagggcttaaccctaggaaagcgatggaaactgatagacttgagtatggcaggggta
gagggaatttctagtgtagcggtgaaatgcgtagatattagaaagaacaccggtggcgaa
agcgctctactggaccattactgacactgagaggcgaaagctaggggagcgaaagggatt
agatacccctgtagtcctagccgtaaacgatggatactagatgttgtgcaatttggacag
tatcgtagctaacgcgttaagtatcccgcctggggagtacgctcgcaagggtgaaactca
aaggaattgacgggggcccgcacaagcggtggagcatgtggtttaattcgatgcaacgcg
aagaaccttaccagggcttgacatactacagatctttttgagaaagaagagtgccttcgg
gaatgtagatacaggtggtgcatggctgtcgtcagctcgtgtcgtgggatgttgggttaa
gtcccgcaacgagcgcaaccctcgtttttagttgccaatttattgggatctctagaaaga
ctgccggtgacaaaccggaggaaggtgaggatgacgtcaagtcagcatgccccttatgtc
ctgggccatacacgtgctacaatggtaaagacaaagagtcgccaattcgcgagaatgagc
taatctcataaactttatctaagttcgga
>HM1333741_Uncultured_marine_haptophyte_Biosope_T60_16S_PLA491015
------cggaatcattgggcgtaaagcgcctgtaggttgtttaataagtccgttgttaaa
gactagggcttaaccctaggaaagcgatggaaactgatagacttgagtatggcaggggta
gagggaatttctagtgtagcggtgaaatgcgtagatattagaaagaacaccggtggcgaa
agcgctctactggaccattactgacactgagaggcgaaagctaggggagcgaaagggatt
agatacccctgtagtcctagccgtaaacgatggatactagatgttgtgcaatttggacag
tatcgtagctaacgcgttaagtatcccgcctggggagtacgctcgcaagggtgaaactca
aaggaattgacgggggcccgcacaagcggtggagcatgtggtttaattcgatgcaacgcg
aagaaccttaccagggcttgacatactacagatctttttgagaaagaagagtgccttcgg
gaatgtagatacaggtggtgcatggctgtcgtcagctcgtgtcgtgagttgttgggctaa
gtcccgcaacgagcgcaaccctcgtttttagttgccaatttattgggatctctagaaaga
ctgccggtgacaaaccggaggaaggtgaggatgacgtcaagtcagcatgccccttatgtc
ctgggccacacacgtgctacaatggtaaagacaaagagtcgccaattcgcgagaatgagc
taatctcataaactttatctaagttcgga
>HM1333801_Uncultured_marine_haptophyte_Biosope_T60_16S_PLA491021
---atccggaatcattgggcgtaaagcgcctgtaggttgtttaataagtccgttgttaaa
gactagggcttaaccctaggaaagcgatggaaactgatagacttgagtatggcaggggta
gagggaatttctagtgtagcggtgaaatgcgtagatattagaaagaacaccggtggcgaa
agcgctctactggaccattactgacactgagaggcgaaagctaggggagcgaaagggatt
agatacccctgtagtcctagccgtaaacgatggatactagatgttgtgcaatttggacag
tatcgtagctaacgcgttaagtatcccgcctggggagtacgctcgcaagggtgaaactca
aaggaattgacgggggcccgcacaagcggtggagcatgtggtttaattcgatgcaacgcg
aagaaccttaccagggcttgacatactacagatctttttgagaaagaagagtgccttcgg
gaatgtagatacaggtggtgcatggctgtcgtcagctcgtgtcgtgagatgttgggttaa
gtcccgcaacgagcgcaaccctcgtttttagttgccaatttattgggatctctagaaaga
ctgccggtgacaaaccggaggaaggtgaggatgacgtcaagtcagcatgccccttatgtc
ctgggccacacacgtgctacaatggtaaagacaaagagtcgccaattcgcgagaatgaac
taatctcataaactttatctaagttcgga
>LC5956821_Braarudosphaera_bigelowii_NIES-4442
gttatccggaatcattgggcgtaaagcgcctgtaggttgtttaataagtccgttgttaaa
gactagggcttaaccctaggaaagcgatggaaactgatagacttgagtatggcaggggta
gagggaatttctagtgtagcggtgaaatgcgtagatattagaaagaacaccggtggcgaa
agcgctctactggaccattactgacactgagaggcgaaagctaggggagcgaaagggatt
agatacccctgtagtcctagccgtaaacgatggatactagatgttgtgcaatttggacag
tatcgtagctaacgcgttaagtatcccgcctggggagtacgctcgcaagggtgaaactca
aaggaattgacgggggcccgcacaagcggtggagcatgtggtttaattcgatgcaacgcg
aagaaccttaccagggcttgacatactacagatcttcttgagaaagaagagtgccttcgg
gaatgtagatacaggtggtgcatggctgtcgtcagctcgtgtcgtgagatgttgggttaa
gtcccgcaacgagcgcaaccctcgtttttagttgccaatttattgggatctctagaaaga
ctgccggtgacaaaccggaggaaggtgaggatgacgtcaagtcagcatgccccttatgtc
ctgggccacacacgtgctacaatggtaaagacaaagagtcgccaattcgcgagaatgagc
taatctcataaactttatctaagttcgga
>HM1334111_Uncultured_marine_haptophyte_Biosope_T65_16S31a
gttatccggaatcattgggcgtaaagcgcctgtaggttgtttaataagtccgttgttaaa
gactagggcttaaccctaggaaagcgatggaaactgatagacttgagtatggcaggggta
gagggaatttctagtgtagcggtgaaatgcgtagatattagaaagaacaccggtggcgaa
agcgctctactggaccattactgacactgagaggcgaaagctaggggagcgaaagggatt
agatacccctgtagtcctagccgtaaacgatggatactagatgttgtgcaatttggacag
tatcgtagctaacgcgttaagtatcccgcctggggagtacgctcgcaagggtgaaactca
aaggaattgacgggggcccgcacaagcggtggagcatgtggtttaattcgatgcaacgcg
aagaaccttaccagggcttgacatactacagatctttttgagaaagaagagtgccttcgg
gaatgtagatacaggtggtgcatggctgtcgtcagctcgtgtcgtgagatgttgggttaa
gtcccgcaacgagcgcaaccctcgtttttagttgccaatttattgggatctctagaaaga
ctgccggtgacaaaccggaggaaggtgaggatgacgtcaagtcagcatgccccttatgtc
ctgggccacacacgtgctacaatggtaaagacaaagagtcgccaattcgcgagaatgagc
taatctcat--------------------
>HM1334141_Uncultured_marine_haptophyte_Biosope_T65_16S32b
gttatccggaatcattgggcgtaaagcgcctgtaggttgtttaataagtccgttgttaaa
gactagggcttaaccctaggaaagcgatggaaactgatagacttgagtatggcaggggta
gagggaatttctagtgtagcggtgaaatgcgtagatattagaaagaacaccggtggcgaa
agcgctctactggaccattactgacactgagaggcgaaagctaggggagcgaaagggatt
agatacccctgtagtcctagccgtaaacgatggatactagatgttgtgcaatttggacag
tatcgtagctaacgcgttaagtatcccgcctggggagtacgctcgcaagggtgaaactca
aaggaattgacgggggcccgcacaagcggtggagcatgtggtttaattcgatgcaacgcg
aagaaccttaccagggcttgacatactacagatctttttgagaaagaagagtgccttcgg
gaatgtagatacaggtggtgcatggctgtcgtcagctcgtgtcgtgagatgttgggttaa
gtcccgcaacgagcgcaaccctcgtttttagttgccaatttattgggatctctagaaaga
ctgccggtgacaaaccggaggaaggtgaggatgacgtcaagtcagcatgccccttatgtc
ctgggccacacacgtgctacaatggtaaagacaaagagtcgccaattcgcgagaatgagc
taatctcataaactttatctaagttcgga
>HM1334181_Uncultured_marine_haptophyte_Biosope_T65_16S36a
gttatccggaatcattgggcgtaaagcgcctgtaggttgtttaataagtccgttgttaaa
gactagggcttaaccctaggaaagcgatggaaactgatagacttgagtatggcaggggta
gagggaatttctagtgtagcggtgaaatgcgtagatattagaaagaacaccggtggcgaa
agcgctctactggaccattactgacactgagaggcgaaagctaggggagcgaaagggatt
agatacccctgtagtcctagccgtaaacgatggatactagatgttgtgcaatttggacag
tatcgtagctaacgcgttaagtatcccgcctggggagtacgctcgcaagggtgaaactca
aaggaattgacgggggcccgcacaagcggtggagcatgtggtttaattcgatgcaacgcg
aagaaccttaccagggcttgacatactacagatctttttgagaaagaagagtgccttcgg
gaatgtagatacaggtggtgcatggctgtcgtcagctcgtgtcgtgagatgttgggttaa
gtcccgcaacgagcgcaaccctcgtttttagttgccaatttattgggatctctagaaaga
ctgccggtgacaaaccggaggaaggtgaggatgacgtcaagtcagcatgccccttatgtc
ctgggccacacacgtgctacaatggtaaagacaaagagtcgccaattcgcgagaatgagc
taatctcataaactttatctaagttcg--
>AB8479842_Braarudosphaera_bigelowii_TMRscBb1
gttatccggaatcattgggcgtaaagcgcctgtaggttgtttaataagtccgttgttaaa
gactagggcttaaccctaggaaagcgatggaaactgatagacttgagtatggcaggggta
gagggaatttctagtgtagcggtgaaatgcgtagatattagaaagaacaccggtggcgaa
agcgctctactggaccattactgacactgagaggcgaaagctaggggagcgaaagggatt
agatacccctgtagtcctagccgtaaacgatggatactagrtgttgtgcaatttggacag
tatcgtagctaacgcgttaagtatcccgcctggggagtacgctcgcaagggtgaaactca
aaggaattgacgggggcccgcacaagcggtggagcatgtggtttaattcgatgcaacgcg
aagaaccttaccagggcttgacatactacagatcttcttgagaaagaagagtgccttcgg
gaatgtagatacaggtggtgcatggctgtcgtcagctcgtgtcgtgagatgttgggttaa
gtcccgcaacgagcgcaaccctcgtttttagttgccaatttattgggatctctagaaaga
ctgccggtgacaaaccggaggaaggtgaggatgacgtcaagtcagcatgccccttatgtc
ctgggccacacacgtgctacaatggtaaagacaaagagtcgccaattcgcgagaatgagc
taatctcataaactttatctaagttcgga
>AB8479852_Braarudosphaera_bigelowii_TMRscBb7
gttatccggaatcattgggcgtaaagcgcctgtaggttgtttaataagtccgttgttaaa
gactagggcttaaccctaggaaagcgatggaaactgatagacttgagtatggcaggggta
gagggaatttctagtgtagcggtgaaatgcgtagatattagaaagaacaccggtggcgaa
agcgctctactggaccattactgacactgagaggcgaaagctaggggagcgaaagggatt
agatacccctgtagtcctagccgtaaacgatggatactagrtgttgtgcaatttggacag
tatcgtagctaacgcgttaagtatcccgcctggggagtacgctcgcaagggtgaaactca
aaggaattgacgggggcccgcacaagcggtggagcatgtggtttaattcgatgcaacgcg
aagaaccttaccagggcttgacatactacagatcttcttgagaaagaagagtgccttcgg
gaatgtagatacaggtggtgcatggctgtcgtcagctcgtgtcgtgagatgttgggttaa
gtcccgcaacgagcgcaaccctcgtttttagttgccaatttattgggatctctagaaaga
ctgccggtgacaaaccggaggaaggtgaggatgacgtcaagtcagcatgccccttatgtc
ctgggccacacacgtgctacaatggtaaagacaaagagtcgccaattcgcgagaatgagc
taatctcataaactttatctaagttcgga
>AB8479862_Braarudosphaera_bigelowii_TMRscBb8
gttatccggaatcattgggcgtaaagcgcctgtaggttgtttaataagtccgttgttaaa
gactagggcttaaccctaggaaagcgatggaaactgatagacttgagtatggcaggggta
gagggaatttctagtgtagcggtgaaatgcgtagatattagaaagaacaccggtggcgaa
agcgctctactggaccattactgacactgagaggcgaaagctaggggagcgaaagggatt
agatacccctgtagtcctagccgtaaacgatggatactagrtgttgtgcaatttggacag
tatcgtagctaacgcgttaagtatcccgcctggggagtacgctcgcaagggtgaaactca
aaggaattgacgggggcccgcacaagcggtggagcatgtggtttaattcgatgcaacgcg
aagaaccttaccagggcttgacatactacagatcttcttgagaaagaagagtgccttcgg
gaatgtagatacaggtggtgcatggctgtcgtcagctcgtgtcgtgagatgttgggttaa
gtcccgcaacgagcgcaaccctcgtttttagttgccaatttattgggatctctagaaaga
ctgccggtgacaaaccggaggaaggtgaggatgacgtcaagtcagcatgccccttatgtc
ctgggccacacacgtgctacaatggtaaagacaaagagtcgccaattcgcgagaatgagc
taatctcataaactttatctaagttcgga
>HM1334321_Uncultured_marine_haptophyte_Biosope_T65_16S46a
gttatccggaatcattgggcgtaaagcgcctgtaggttgtttaataagtccgttgttaaa
gactagggcttaaccctaggaaagcgatggaaactgatagacttgagtatggcaggggta
gagggaatttctagtgtagcggtgaaatgcgtagatattagaaagaacaccggtggcgaa
agcgctctactggaccattactgacactgagaggcgaaagctaggggagcgaaagggatt
agatacccctgtagtcctagccgtaaacgatggatactagatgttgtgcaatttggacag
tatcgtagctaacgcgttaagtatcccgcctggggagtacgctcgcaagggtgaaactca
aaggaattgacgggggcccgcacaagcggtggagcatgtggtttaattcgatgcaacgcg
[truncated: 146,078 more chars]
