# Supplementary material for: New plastids, old proteins: repeated endosymbiotic acquisitions in kareniacean dinoflagellates
Source: EMBO Rep. 2024 Mar 18;25(4):16. doi: 10.1038/s44319-024-00103-y (PMC11014865; doi:10.1038/s44319-024-00103-y)
Supplement: Supplementary file 11 — Dataset EV10 [file 44319_2024_103_MOESM11_ESM.zip › Dataset EV10/plastid_genome_phylogeny_files/16S/alternative alignments and trees 1/16S-final-gt75.fasta.treefile]

#NEXUS
begin taxa;
	dimensions ntax=674;
	taxlabels
	'LC438757.1'
	Papilionacea-16S_provisional_consensus_sequence[&!color=#-6750106]
	CAMNT_0006738711_Phaeocystis_Sp_Strain_CCMP2710
	LN7355133_Phaeocystis_sp_RCC994_RCC994
	EF0520531_Uncultured_haptophyte_250304-63
	EF0519031_Uncultured_haptophyte_MC601-107
	MT4713291_Phaeocystis_globosa_CNS00075
	MT4713331_Phaeocystis_globosa_CNS00087
	MT4713241_Phaeocystis_globosa_CNS00063
	MT4713301_Phaeocystis_globosa_CNS00076
	MT4713341_Phaeocystis_globosa_CNS00093
	MT4713281_Phaeocystis_globosa_CNS00067
	MT4713231_Phaeocystis_globosa_CNS00062
	EF0519841_Uncultured_haptophyte_MAMA64-122
	MT4713311_Phaeocystis_globosa_CNS00079
	MT4713321_Phaeocystis_globosa_CNS00080
	KC9008891_Phaeocystis_globosa_Pg-GA
	MT4713261_Phaeocystis_globosa_CNS00065
	MT4713251_Phaeocystis_globosa_CNS00064
	MT4713271_Phaeocystis_globosa_CNS00066
	NC_0216371_Phaeocystis_globosa_Pg-GA
	MT4713301_2_Phaeocystis_globosa_CNS00076
	EF0519751_Uncultured_haptophyte_MAMA64-113
	EF0520601_Uncultured_haptophyte_250304-73
	HM1334951_Uncultured_marine_haptophyte_Biosope_T84_16S_PLA491022
	HM1335531_Uncultured_marine_haptophyte_Biosope_T88_16S_PLA491024
	HM1330411_Uncultured_marine_haptophyte_Biosope_T123_16S_PLA491031
	HM1335681_Uncultured_marine_haptophyte_Biosope_T88_16S_PLA491039
	HM1335491_Uncultured_marine_haptophyte_Biosope_T88_16S_PLA491020
	AY7021421_Phaeocystis_cordata_RCC186
	AY7021431_Phaeocystis_globosa_RCC187
	EF0517631_Phaeocystis_globosa_Napoli
	DQ4426521_Phaeocystis_antarctica_W5-1
	DQ4426531_Phaeocystis_antarctica_RS-24
	LC0873771_Uncultured_Emiliania_JT_stE_200m_78
	EF0519731_Uncultured_haptophyte_MAMA64-111
	DQ4426541_Phaeocystis_antarctica_W6-4
	Antarctic_CAMNT_0013831151_Phaeocystis_antarctica_Strain_Caron_Lab
	Antarctic_CAMNT_0043826573_Phaeocystis_antarctica_Strain_CCMP1374
	KT9562981_Uncultured_Phaeocystis_ST4_13
	KT9562891_Uncultured_Phaeocystis_ST4_10
	KT9643041_Uncultured_Phaeocystaceae_c10
	NC_0167032_Phaeocystis_antarctica_CCMP1374
	JN1172752_Phaeocystis_antarctica_CCMP1374
	LN7351942_Phaeocystis_antarctica_RCC4024
	KT9562901_Uncultured_Phaeocystis_ST4_8
	EF0520561_Uncultured_haptophyte_250304-67
	EF0519811_Uncultured_haptophyte_MAMA64-119
	EF0518881_Uncultured_haptophyte_MC601-85
	LN7354963_Phaeocystis_jahnii_RCC942
	EF0517651_Phaeocystis_jahnii_B5
	HM1334451_Uncultured_marine_haptophyte_Biosope_T65_16S58a
	HM1333311_Uncultured_marine_haptophyte_Biosope_T58_16S_PLA491019
	HM1333821_Uncultured_marine_haptophyte_Biosope_T60_16S_PLA491023
	EF0521331_Uncultured_haptophyte_MC615-61
	EF0522371_Uncultured_haptophyte_MC622-77
	EF0520321_Uncultured_haptophyte_250304-33
	Takayama-helix-16S-strict[&!color=#-6750106]
	EF0518111_Uncultured_haptophyte_MC597-49
	EF0518451_Uncultured_haptophyte_MC597-86
	LK3918221_Phaeocystis_cordata_F926
	EF0520061_Uncultured_haptophyte_250304-8
	EF0520151_Uncultured_haptophyte_250304-20
	EF0519151_Uncultured_haptophyte_MC601-121
	EF0518531_Uncultured_haptophyte_MC597-96
	EF0517701_Uncultured_haptophyte_MC597-5
	EF0518521_Uncultured_haptophyte_MC597-95
	EF0518141_Uncultured_haptophyte_MC597-52
	EF0520371_Uncultured_haptophyte_250304-40
	EF0520111_Uncultured_haptophyte_250304-14
	EF0519861_Uncultured_haptophyte_MAMA64-124
	EF0520701_Uncultured_haptophyte_250304-85
	EF0517641_Phaeocystis_cordata_Phaeonap_1
	EF0520351_Uncultured_haptophyte_250304-37
	EF0519691_Uncultured_haptophyte_MAMA64-103
	EF0519881_Uncultured_haptophyte_MAMA64-127
	EF0520721_Uncultured_haptophyte_250304-87
	EF0520421_Uncultured_haptophyte_250304-45
	EF0521881_Uncultured_haptophyte_MC622-21
	EF0519741_Uncultured_haptophyte_MAMA64-112
	HM1331571_Uncultured_marine_haptophyte_Biosope_T35_16S_PLA491011
	HM1331611_Uncultured_marine_haptophyte_Biosope_T35_16S_PLA491016
	HM1331561_Uncultured_marine_haptophyte_Biosope_T35_16S_PLA491010
	HM1331591_Uncultured_marine_haptophyte_Biosope_T35_16S_PLA491014
	HM1333661_Uncultured_marine_haptophyte_Biosope_T60_16S_PLA491005
	HM1331661_Uncultured_marine_haptophyte_Biosope_T35_16S_PLA491021
	HM1334231_Uncultured_marine_haptophyte_Biosope_T65_16S3b
	EF0520211_Uncultured_haptophyte_250304-21
	EF0519631_Uncultured_haptophyte_MAMA64-89
	EF0521451_Uncultured_haptophyte_MC615-74
	EF0522241_Uncultured_haptophyte_MC622-64
	EF0519701_Uncultured_haptophyte_MAMA64-106
	EF0519941_Uncultured_haptophyte_MAMA64-135
	HM1335041_Uncultured_marine_haptophyte_Biosope_T84_16S_PLA491031
	EF0520241_Uncultured_haptophyte_250304-24
	EF0519551_Uncultured_haptophyte_MAMA64-61
	HM1335431_Uncultured_marine_haptophyte_Biosope_T88_16S_PLA491014
	HM1335551_Uncultured_marine_haptophyte_Biosope_T88_16S_PLA491026
	HM1335421_Uncultured_marine_haptophyte_Biosope_T88_16S_PLA491013
	HM1330311_Uncultured_marine_haptophyte_Biosope_T123_16S_PLA491021
	HM1335461_Uncultured_marine_haptophyte_Biosope_T88_16S_PLA491017
	HM1335651_Uncultured_marine_haptophyte_Biosope_T88_16S_PLA491036
	HM1333281_Uncultured_marine_haptophyte_Biosope_T58_16S_PLA491014
	HM1333351_Uncultured_marine_haptophyte_Biosope_T58_16S_PLA491034
	HM1330161_Uncultured_marine_haptophyte_Biosope_T123_16S_PLA491006
	HM1332081_Uncultured_marine_haptophyte_Biosope_T39_16S_PLA491003
	HM1331311_Uncultured_marine_haptophyte_Biosope_T33_16S_PLA491032
	HM1330191_Uncultured_marine_haptophyte_Biosope_T123_16S_PLA491009
	EF0519601_Uncultured_haptophyte_MAMA64-78
	HM1331031_Uncultured_marine_haptophyte_Biosope_T33_16S_PLA491001
	HM1334411_Uncultured_marine_haptophyte_Biosope_T65_16S53a
	HM1334021_Uncultured_marine_haptophyte_Biosope_T65_16S25b
	HM1334801_Uncultured_marine_haptophyte_Biosope_T84_16S_PLA491005
	KJ877675_1_34415-35652_Ochromonas_sp_CCMP1393
	NC_020014_1_48198-49331_Nannochloropsis_gaditana
	LC269924_1_1715-2979_Heterosigma_akashiwo_DNA_CCMP1596
	MN181444_1_27548-28798_Ectocarpus_siliculosus
	FJ002218_1_Thalassiosira_pseudonana_C11_16S
	FJ002225_1_Phaeodactylum_tricornutum_C19_16S
	NC_000926_1_17204-18690_Guillardia_theta
	NC_009573_1_19657-20916_Rhodomonas_salina
	NC_000925_1_147766-149261_Porphyra_purpurea
	AY731511_1_Chondrus_crispus_16S
	AF170718_1_Galdieria_sulphuraria_culture_SAG_107_79_strain_SAG_107_79_16S
	MK231134_1_19405-20610_Cyanidioschyzon_merolae_5508
	_R_LC5648931_Haptophyceae_sp_NIES-3900
	Arctic_CAMNT_0037929913_Undescribed-sp-CCMP2436
	AM0859651_Uncultured_haptophyte_DGGE_band_33
	LN7353873_Pavlova_sp_RCC2541_RCC2541
	AF1727151_Pavlova_gyrans_product
	CAMNT_0053369891_Pavlova_lutheri_Strain_RCC1537_extraction
	LN7352662_Pavlova_lutheri_RCC1537
	HM5950791_Rebecca_salina-23S_intergenic_spacer_tRNA-Ile_and_tRNA-Alas_and_23S
	CAMNT_0053438957_Pavlova_gyrans_Strain_CCMP608_extraction
	AY7021651_Pavlova_sp_RCC437
	AY7021671_Pavlova_sp_RCC441
	AY7021131_Pavlova_pinguis_CCMP609
	AY7021241_Pavlova_sp_CCMP1234
	LN7353893_Pavlova_sp_RCC2550_RCC2550
	CAMNT_0034265807_Pavlova-sp-CCMP459
	LN7353903_Pavlova_sp_RCC2551_RCC2551
	AB1969701_Pavlova_sp_MBIC10663
	CAMNT_0053405297_Exanthemachrysis_gayraliae_Strain_RCC1523_extraction
	HM5950571_Exanthemachrysis_gayraliae_AC15-23S_intergenic_spacer_tRNA-Ile_and_tRNA-Alas_and_23S_pla
	CAMNT_0007460697_Chrysoculter_rhomboideus_Strain_RCC1486
	EF0521461_Uncultured_haptophyte_MC615-75
	EF0521051_Uncultured_haptophyte_MC615-31
	HM1332711_Uncultured_marine_haptophyte_Biosope_T41_16S_PLA491155
	HM1333711_Uncultured_marine_haptophyte_Biosope_T60_16S_PLA491012
	HM1331781_Uncultured_marine_haptophyte_Biosope_T35_16S_PLA491036
	EF0517821_Uncultured_haptophyte_MC597-17
	HM1330561_Uncultured_marine_haptophyte_Biosope_T148_16S_PLA491020
	EF0520901_Uncultured_haptophyte_MC615-14
	Karlodinium-veneficum_LN7353863-KLK3918281[&!color=#-6750106]
	Karlodinium-micrum[&!color=#-6750106]
	EF0519101_Uncultured_haptophyte_MC601-114
	EF0520331_Uncultured_haptophyte_250304-35
	HM1331791_Uncultured_marine_haptophyte_Biosope_T35_16S_PLA491037
	EF0521891_Uncultured_haptophyte_MC622-23
	EF0522311_Uncultured_haptophyte_MC622-71
	EF0522391_Uncultured_haptophyte_MC622-79
	EF0520951_Uncultured_haptophyte_MC615-20
	EF0522421_Uncultured_haptophyte_MC622-82
	EF0521391_Uncultured_haptophyte_MC615-68
	EF0522131_Uncultured_haptophyte_MC622-52
	EF0522211_Uncultured_haptophyte_MC622-61
	EF0521831_Uncultured_haptophyte_MC622-16
	EF0519681_Uncultured_haptophyte_MAMA64-102
	EF0520581_Uncultured_haptophyte_250304-71
	EF0520301_Uncultured_haptophyte_250304-31
	EF0521661_Uncultured_haptophyte_MC615-99
	JX8693531_Uncultured_haptophyte_env_Pavin_epi_T_S61B
	NC_0369371_Chrysochromulina_parva
	MG5203311_Chrysochromulina_parva
	KJ2019072_Chrysochromulina_sp_CCMP291
	EF0519791_Uncultured_haptophyte_MAMA64-117
	LK3918241_Chrysochromulina_elegans_F928
	EF0520751_Uncultured_haptophyte_250304-91
	AB2002631_Chrysochromulina_sp_MBIC10513
	CAMNT_0003281755_Chrysochromulina_rotalis_Strain_UIO044_extraction
	EF0517541_Chrysochromulina_simplex_UIO_JomfB
	EF0517551_Chrysochromulina_throndsenii_UIO_K11
	AY7021521_Chrysochromulina_acantha_RCC339
	LN7354323_Chrysochromulina_sp_RCC574_RCC574
	LN7353313_Chrysochromulina_throndsenii_RCC2064
	EF0517581_Chrysochromulina_acantha_UIO_T20
	LN7353303_Chrysochromulina_throndsenii_RCC2063
	HM1334511_Uncultured_marine_haptophyte_Biosope_T65_16S9a
	EF0522001_Uncultured_haptophyte_MC622-35
	HM1333981_Uncultured_marine_haptophyte_Biosope_T65_16S1b
	HM1334031_Uncultured_marine_haptophyte_Biosope_T65_16S26a
	EF0519971_Uncultured_haptophyte_MAMA64-138
	EF0521921_Uncultured_haptophyte_MC622-26
	EF0522091_Uncultured_haptophyte_MC622-44
	EF0520001_Uncultured_haptophyte_MAMA64-141
	EF0520451_Uncultured_haptophyte_250304-48
	EF0520621_Uncultured_haptophyte_250304-75
	EF0518031_Uncultured_haptophyte_MC597-41
	EF0522361_Uncultured_haptophyte_MC622-76
	HM1334171_Uncultured_marine_haptophyte_Biosope_T65_16S35b
	EF0519611_Uncultured_haptophyte_MAMA64-82
	KU0595011_Uncultured_marine_haptophyte_CARBOM_St98_surf_16S_NEUK_C2
	Karlodinium-armiger-16S-strict[&!color=#-6750106]
	HM1335591_Uncultured_marine_haptophyte_Biosope_T88_16S_PLA491030
	HM1335601_Uncultured_marine_haptophyte_Biosope_T88_16S_PLA491031
	EF0521851_Uncultured_haptophyte_MC622-18
	EF0521141_Uncultured_haptophyte_MC615-41
	EF0521871_Uncultured_haptophyte_MC622-20
	EF0522231_Uncultured_haptophyte_MC622-63
	HM1333321_Uncultured_marine_haptophyte_Biosope_T58_16S_PLA491021
	HM1331731_Uncultured_marine_haptophyte_Biosope_T35_16S_PLA491031
	HM1334011_Uncultured_marine_haptophyte_Biosope_T65_16S25a
	HM1334191_Uncultured_marine_haptophyte_Biosope_T65_16S37a
	EF0520311_Uncultured_haptophyte_250304-32
	EF0520671_Uncultured_haptophyte_250304-82
	EF0520491_Uncultured_haptophyte_250304-53
	HM1330501_Uncultured_marine_haptophyte_Biosope_T148_16S_PLA491010
	HM1330531_Uncultured_marine_haptophyte_Biosope_T148_16S_PLA491013
	HM1333641_Uncultured_marine_haptophyte_Biosope_T60_16S_PLA491003
	HM1333971_Uncultured_marine_haptophyte_Biosope_T65_16S18a
	EF0519891_Uncultured_haptophyte_MAMA64-128
	EF0520341_Uncultured_haptophyte_250304-36
	EF0519851_Uncultured_haptophyte_MAMA64-123
	EF0520591_Uncultured_haptophyte_250304-72
	EF0519951_Uncultured_haptophyte_MAMA64-136
	EF0520551_Uncultured_haptophyte_250304-66
	EF0520251_Uncultured_haptophyte_250304-25
	EF0520261_Uncultured_haptophyte_250304-27
	EF0520091_Uncultured_haptophyte_250304-11
	EF0520931_Uncultured_haptophyte_MC615-18
	EF0520761_Uncultured_haptophyte_250304-92
	EF0519421_Uncultured_haptophyte_MAMA64-36
	HM1334791_Uncultured_marine_haptophyte_Biosope_T84_16S_PLA491004
	EF0520281_Uncultured_haptophyte_250304-29
	EF0519441_Uncultured_haptophyte_MAMA64-39
	EF0519361_Uncultured_haptophyte_MAMA64-12
	EF0520661_Uncultured_haptophyte_250304-81
	HM1331721_Uncultured_marine_haptophyte_Biosope_T35_16S_PLA491030
	EF0521371_Uncultured_haptophyte_MC615-66
	EF0519471_Uncultured_haptophyte_MAMA64-43
	EF0520441_Uncultured_haptophyte_250304-47
	HM1333191_Uncultured_marine_haptophyte_Biosope_T58_16S_PLA491003
	HM1333211_Uncultured_marine_haptophyte_Biosope_T58_16S_PLA491005
	EF0520571_Uncultured_haptophyte_250304-68
	EF0522321_Uncultured_haptophyte_MC622-72
	HM1334121_Uncultured_marine_haptophyte_Biosope_T65_16S31b
	EF0521431_Uncultured_haptophyte_MC615-72
	HM1335581_Uncultured_marine_haptophyte_Biosope_T88_16S_PLA491029
	EF0520081_Uncultured_haptophyte_250304-10
	EF0520121_Uncultured_haptophyte_250304-16
	EF0520651_Uncultured_haptophyte_250304-79
	HM1330151_Uncultured_marine_haptophyte_Biosope_T123_16S_PLA491005
	EF0520641_Uncultured_haptophyte_250304-77
	HM1331711_Uncultured_marine_haptophyte_Biosope_T35_16S_PLA491028
	HM1331681_Uncultured_marine_haptophyte_Biosope_T35_16S_PLA491023
	HM1331751_Uncultured_marine_haptophyte_Biosope_T35_16S_PLA491033
	EF0519321_Uncultured_haptophyte_MAMA64-2
	EF0520031_Uncultured_haptophyte_250304-3
	HM1333201_Uncultured_marine_haptophyte_Biosope_T58_16S_PLA491004
	HM1333241_Uncultured_marine_haptophyte_Biosope_T58_16S_PLA491010
	HM1333231_Uncultured_marine_haptophyte_Biosope_T58_16S_PLA491009
	HM1331181_Uncultured_marine_haptophyte_Biosope_T33_16S_PLA491018
	HM1335031_Uncultured_marine_haptophyte_Biosope_T84_16S_PLA491030
	HM1330421_Uncultured_marine_haptophyte_Biosope_T123_16S_PLA491032
	HM1330241_Uncultured_marine_haptophyte_Biosope_T123_16S_PLA491014
	HM1335691_Uncultured_marine_haptophyte_Biosope_T88_16S_PLA491040
	HM1331641_Uncultured_marine_haptophyte_Biosope_T35_16S_PLA491019
	EF0521971_Uncultured_haptophyte_MC622-31
	EF0520391_Uncultured_haptophyte_250304-42
	EF0517761_Uncultured_haptophyte_MC597-11
	EF0517861_Uncultured_haptophyte_MC597-22
	EF0521961_Uncultured_haptophyte_MC622-30
	EF0522331_Uncultured_haptophyte_MC622-73
	EF0522101_Uncultured_haptophyte_MC622-45
	EF0521991_Uncultured_haptophyte_MC622-34
	EF0522111_Uncultured_haptophyte_MC622-48
	EF0521791_Uncultured_haptophyte_MC622-10
	EF0522051_Uncultured_haptophyte_MC622-40
	EF0522301_Uncultured_haptophyte_MC622-70
	EF0522401_Uncultured_haptophyte_MC622-80
	HM1334071_Uncultured_marine_haptophyte_Biosope_T65_16S2a
	HM1334241_Uncultured_marine_haptophyte_Biosope_T65_16S40a
	HM1334001_Uncultured_marine_haptophyte_Biosope_T65_16S23a
	HM1334431_Uncultured_marine_haptophyte_Biosope_T65_16S56a
	HM1334491_Uncultured_marine_haptophyte_Biosope_T65_16S7b
	EF0521711_Uncultured_haptophyte_MC615-104
	EF0520131_Uncultured_haptophyte_250304-18
	EF0520681_Uncultured_haptophyte_250304-83
	EF0521271_Uncultured_haptophyte_MC615-54
	HM1331811_Uncultured_marine_haptophyte_Biosope_T35_16S_PLA491039
	EF0521671_Uncultured_haptophyte_MC615-100
	HM1330541_Uncultured_marine_haptophyte_Biosope_T148_16S_PLA491014
	EF0522271_Uncultured_haptophyte_MC622-67
	EF0520271_Uncultured_haptophyte_250304-28
	EF0520741_Uncultured_haptophyte_250304-90
	EF0518561_Uncultured_haptophyte_MC601-7
	EF0520871_Uncultured_haptophyte_MC615-10
	EF0521001_Uncultured_haptophyte_MC615-26
	AB1969661_Chrysochromulina_sp_MBIC10516
	EF0519251_Uncultured_haptophyte_MC601-132
	EF0521181_Uncultured_haptophyte_MC615-45
	EF0521701_Uncultured_haptophyte_MC615-103
	EF0518971_Uncultured_haptophyte_MC601-101
	EF0519011_Uncultured_haptophyte_MC601-105
	EF0518241_Uncultured_haptophyte_MC597-62
	LN7352542_Prymnesium_neolepis_RCC1453
	EF0517521_Chrysochromulina_aff_polylepis_PLY200
	EF0520801_Uncultured_haptophyte_MC615-1
	EF0520361_Uncultured_haptophyte_250304-38
	EF0522481_Uncultured_haptophyte_MC622-90
	LN7352982_Prymnesium_sp_RCC1941_RCC1941
	LN7353022_Prymnesium_sp_RCC1948_RCC1948
	AB1969681_Platychrysis_sp_MBIC10528
	LN7352432_Prymnesium_sp_RCC1389_RCC1389
	LN7352522_Prymnesium_sp_RCC1440_RCC1440
	LN7352422_Prymnesium_simplex_RCC1386
	LN7352472_Prymnesium_zebrinum_RCC1432
	LN7352442_Prymnesium_pigrum_RCC1390
	LN7352502_Prymnesium_parvum_RCC1435
	LN7352492_Prymnesium_parvum_RCC1434
	LN7352482_Prymnesium_parvum_RCC1433
	LN7352512_Prymnesium_parvum_RCC1437
	CAMNT_0035192417_Prymnesium-parvum-Texoma1
	LN7352272_Chrysochromulina_sp_RCC1191_RCC1191
	EF0519271_Uncultured_haptophyte_MC601-136
	EF0519571_Uncultured_haptophyte_MAMA64-71
	EF0521061_Uncultured_haptophyte_MC615-32
	CAMNT_0038248125_Chrysochromulina-polylepis-CCMP1757
	AF1727191_Chrysochromulina_polylepis_product
	LN7353283_Prymnesium_kappa_RCC2058
	LN7352262_Prymnesium_kappa_RCC1189
	EF0517571_Isochrysis_cf_galbana_UIO_Ryfylke
	LN7352532_Prymnesium_calathiferum_RCC1448
	HM1330391_Uncultured_marine_haptophyte_Biosope_T123_16S_PLA491029
	EF0520471_Uncultured_haptophyte_250304-50
	HM1332611_Uncultured_marine_haptophyte_Biosope_T41_16S_PLA491062
	HM1333731_Uncultured_marine_haptophyte_Biosope_T60_16S_PLA491014
	HM1334861_Uncultured_marine_haptophyte_Biosope_T84_16S_PLA491011
	HM1333941_Uncultured_marine_haptophyte_Biosope_T65_16S12b
	EF0520841_Uncultured_haptophyte_MC615-6
	EF0517661_Phaeocystis_sp_MC679
	EF0522411_Uncultured_haptophyte_MC622-81
	LN7352282_Haptolina_ericina_RCC1192
	LN7352252_Haptolina_ericina_RCC1188
	LN7353263_Haptolina_ericina_RCC2056
	EF0517511_Chrysochromulina_hirta_hi-1
	EF0517491_Chrysochromulina_herdlensis_CCMP284
	LN7353423_Haptolina_hirta_RCC2300
	LN7352222_Chrysochromulina_sp_RCC1184_RCC1184
	CAMNT_0023273127_Chrysochromulina_ericina_Strain_CCMP281_extraction
	EF0521861_Uncultured_haptophyte_MC622-19
	EF0517921_Uncultured_haptophyte_MC597-29
	LN7353273_Haptolina_fragaria_RCC2057
	AB1969671_Chrysochromulina_sp_MBIC10518
	EF0519911_Uncultured_haptophyte_MAMA64-131
	AY7021501_Imantonia_rotunda_RCC305
	EF0519821_Uncultured_haptophyte_MAMA64-120
	'EU3945621_Uncultured_haptophyte_PEACE2006/26_P3'
	AY7021621_Imantonia_rotunda_RCC406
	AB1969651_Imantonia_sp_MBIC10497
	EF0520401_Uncultured_haptophyte_250304-43
	EF0520231_Uncultured_haptophyte_250304-23
	LN7352372_Imantonia_rotunda_RCC1343
	LN7353793_Imantonia_rotunda_RCC2504
	LN7353413_Imantonia_rotunda_RCC2298
	LN7354453_Imantonia_rotunda_RCC704
	EF0517621_Imantonia_rotunda_UIO_101
	EF0520501_Uncultured_haptophyte_250304-55
	EF0519871_Uncultured_haptophyte_MAMA64-126
	EF0520521_Uncultured_haptophyte_250304-60
	LN7354893_Imantonia_rotunda_RCC918
	HM5659091_Uncultured_prymnesiophyte_C19847
	EF0519901_Uncultured_haptophyte_MAMA64-129
	EF0521741_Uncultured_haptophyte_MC622-3
	EF0519171_Uncultured_haptophyte_MC601-123
	EF0522171_Uncultured_haptophyte_MC622-56
	EF0521931_Uncultured_haptophyte_MC622-27
	EF0522491_Uncultured_haptophyte_MC622-91
	EF0519981_Uncultured_haptophyte_MAMA64-139
	EF0517611_Chrysochromulina_campanulifera_UIO_J10
	EF0519801_Uncultured_haptophyte_MAMA64-118
	CAMNT_0015890455_Chrysochromulina_brevifilum_Strain_UTEX_LB_985
	EF0522221_Uncultured_haptophyte_MC622-62
	LN7352242_Chrysochromulina_camella_RCC1186
	LN7352232_Chrysochromulina_camella_RCC1185
	HM1331621_Uncultured_marine_haptophyte_Biosope_T35_16S_PLA491017
	EF0518291_Uncultured_haptophyte_MC597-67
	HM1331331_Uncultured_marine_haptophyte_Biosope_T35_16S_OXY107003
	EF0521621_Uncultured_haptophyte_MC615-95
	HM1334501_Uncultured_marine_haptophyte_Biosope_T65_16S8b
	HM1334931_Uncultured_marine_haptophyte_Biosope_T84_16S_PLA491020
	HM1332661_Uncultured_marine_haptophyte_Biosope_T41_16S_PLA491106
	EF0520221_Uncultured_haptophyte_250304-22
	HM1334221_Uncultured_marine_haptophyte_Biosope_T65_16S3a
	HM1334361_Uncultured_marine_haptophyte_Biosope_T65_16S50a
	HM1334471_Uncultured_marine_haptophyte_Biosope_T65_16S5b
	HM1333931_Uncultured_marine_haptophyte_Biosope_T65_16S12a
	EF0520541_Uncultured_haptophyte_250304-65
	LC0873751_Uncultured_Emiliania_JT_stE_0m_86
	EF0522161_Uncultured_haptophyte_MC622-55
	EF0521111_Uncultured_haptophyte_MC615-38
	EF0520711_Uncultured_haptophyte_250304-86
	HM1332681_Uncultured_marine_haptophyte_Biosope_T41_16S_PLA491130
	HM1330171_Uncultured_marine_haptophyte_Biosope_T123_16S_PLA491007
	HM1334991_Uncultured_marine_haptophyte_Biosope_T84_16S_PLA491026
	HM1333691_Uncultured_marine_haptophyte_Biosope_T60_16S_PLA491010
	HM1334381_Uncultured_marine_haptophyte_Biosope_T65_16S51a
	EF0519531_Uncultured_haptophyte_MAMA64-54
	EF0522201_Uncultured_haptophyte_MC622-60
	EF0520041_Uncultured_haptophyte_250304-5
	EF0521771_Uncultured_haptophyte_MC622-8
	HM1333361_Uncultured_marine_haptophyte_Biosope_T58_16S_PLA491035
	HM1331131_Uncultured_marine_haptophyte_Biosope_T33_16S_PLA491012
	HM1331291_Uncultured_marine_haptophyte_Biosope_T33_16S_PLA491029
	HM1333341_Uncultured_marine_haptophyte_Biosope_T58_16S_PLA491033
	HM1333261_Uncultured_marine_haptophyte_Biosope_T58_16S_PLA491012
	HM1333401_Uncultured_marine_haptophyte_Biosope_T58_16S_PLA491040
	HM1332301_Uncultured_marine_haptophyte_Biosope_T39_16S_PLA491028
	HM1332151_Uncultured_marine_haptophyte_Biosope_T39_16S_PLA491011
	HM1332221_Uncultured_marine_haptophyte_Biosope_T39_16S_PLA491019
	HM1329761_Uncultured_marine_haptophyte_Biosope_T120_16S_PLA491034
	HM1330251_Uncultured_marine_haptophyte_Biosope_T123_16S_PLA491015
	HM1330281_Uncultured_marine_haptophyte_Biosope_T123_16S_PLA491018
	HM1335641_Uncultured_marine_haptophyte_Biosope_T88_16S_PLA491035
	HM1335011_Uncultured_marine_haptophyte_Biosope_T84_16S_PLA491028
	HM1333301_Uncultured_marine_haptophyte_Biosope_T58_16S_PLA491017
	HM1335611_Uncultured_marine_haptophyte_Biosope_T88_16S_PLA491032
	HM1333391_Uncultured_marine_haptophyte_Biosope_T58_16S_PLA491038
	HM1335631_Uncultured_marine_haptophyte_Biosope_T88_16S_PLA491034
	EF0518131_Uncultured_haptophyte_MC597-51
	EF0518891_Uncultured_haptophyte_MC601-87
	EF0517591_Chrysochromulina_leadbeateri_UIO_TJE
	EF0517601_Chrysochromulina_cymbium_UIO_R18
	EF0521151_Uncultured_haptophyte_MC615-42
	EF0520781_Uncultured_haptophyte_250304-94
	EF0520411_Uncultured_haptophyte_250304-44
	EF0522291_Uncultured_haptophyte_MC622-69
	EF0519761_Uncultured_haptophyte_MAMA64-114
	EF0517721_Uncultured_haptophyte_MC597-7
	EF0520381_Uncultured_haptophyte_250304-41
	EF0520511_Uncultured_haptophyte_250304-57
	LK3918231_Chrysochromulina_apheles_F927
	LK3918251_Chrysochromulina_apheles_F929
	HM1330651_Uncultured_marine_haptophyte_Biosope_T148_16S_PLA491032
	HM1330611_Uncultured_marine_haptophyte_Biosope_T148_16S_PLA491025
	HM1330621_Uncultured_marine_haptophyte_Biosope_T148_16S_PLA491026
	EF0521551_Uncultured_haptophyte_MC615-87
	EF0520791_Uncultured_haptophyte_250304-95
	EF0520851_Uncultured_haptophyte_MC615-8
	EF0520071_Uncultured_haptophyte_250304-9
	HM1331631_Uncultured_marine_haptophyte_Biosope_T35_16S_PLA491018
	KU0595001_Uncultured_marine_haptophyte_CARBOM_St98_surf_16S_PEUK_E5
	LK3918041_Emiliania_huxleyi_F908
	LK3918061_Emiliania_huxleyi_F910
	LK3918051_Emiliania_huxleyi_F909
	KP2828351_Gephyrocapsa_muellerae_RCC3370
	KP2828361_Gephyrocapsa_muellerae_RCC3862
	KC4041071_Emiliania_huxleyi_RCC1214
	KC4041101_Emiliania_huxleyi_RCC1221
	KC4041111_Emiliania_huxleyi_RCC1225
	KC4041191_Gephyrocapsa_oceanica_RCC1286
	KC4041131_Emiliania_huxleyi_RCC1228
	KC4041041_Emiliania_huxleyi_RCC1208
	EF0517531_Emiliania_huxleyi_UIO_BOF
	KC4041161_Gephyrocapsa_oceanica_RCC1281
	KC4041091_Emiliania_huxleyi_RCC1219
	KC4041181_Gephyrocapsa_oceanica_RCC1284
	KC4041121_Emiliania_huxleyi_RCC1227
	KC4041171_Gephyrocapsa_oceanica_RCC1282
	KP2828341_Gephyrocapsa_muellerae_RCC3898
	KC4041061_Emiliania_huxleyi_RCC1213
	KC4041141_Gephyrocapsa_oceanica_RCC1223
	KC4041151_Gephyrocapsa_oceanica_RCC1279
	KC4041081_Emiliania_huxleyi_RCC1218
	KC4041051_Emiliania_huxleyi_RCC1210
	LN7353973_Emiliania_huxleyi_RCC2611
	LN7354863_Emiliania_huxleyi_RCC909
	LN7354033_Emiliania_huxleyi_RCC2635
	LN7354073_Emiliania_huxleyi_RCC2941
	EF0520691_Uncultured_haptophyte_250304-84
	AY7413711_Emiliania_huxleyi_CCMP373
	OL7036071_Gephyrocapsa_oceanica_RCC3711
	OL7036032_Emiliania_huxleyi_RCC4028
	OL7035961_Emiliania_huxleyi_EH2
	CAMNT_0032201019_Isochrysis-sp-CCMP1244
	OL7036081_Gephyrocapsa_muellerae_RCC3370
	OL7035991_Emiliania_huxleyi_NZEH
	OL6915571_Emiliania_huxleyi_B39
	OL7036061_Gephyrocapsa_oceanica_RCC1296
	OL7036091_Gephyrocapsa_ericsonii_RCC4032
	CAMNT_0030721753_Emiliania-huxleyi-379
	OL3227071_Emiliania_huxleyi_RCC1217
	CAMNT_0031505495_Gephyrocapsa-oceanica-RCC1303
	JN0227051_Emiliania_huxleyi_culture-collection_CCMP1516
	OL7036101_Gephyrocapsa_parvula_RCC4033
	LN7352332_Emiliania_huxleyi_RCC1216
	OL7035901_Emiliania_huxleyi_92E
	CAMNT_0030707681_Emiliania-huxleyi-374
	OL7036051_Emiliania_huxleyi_Van556
	OL7036011_Emiliania_huxleyi_RCC1253
	NC_0637851_Gephyrocapsa_parvula_RCC4033
	OL7035921_Emiliania_huxleyi_ARC30-1
	OL7035951_Emiliania_huxleyi_CCMP379
	OL6915581_Emiliania_huxleyi_M219
	NC_0637821_Gephyrocapsa_oceanica_RCC1296
	AB1969691_Gephyrocapsa_oceanica
	NC_0637841_Gephyrocapsa_ericsonii_RCC4032
	OL6915561_Emiliania_huxleyi_culture_RCC175
	OL7035941_Emiliania_huxleyi_CCMP371
	NC_0072881_Emiliania_huxleyi
	OL3227061_Emiliania_huxleyi_RCC1216
	OL7036001_Emiliania_huxleyi_RCC174
	OL7035911_Emiliania_huxleyi_92F
	OL7036111_Gephyrocapsa_parvula_RCC4034
	OL7035971_Emiliania_huxleyi_L
	AY7021151_Emiliania_huxleyi_CCMP625
	CAMNT_0030834423_Emiliania-huxleyi-CCMP370
	OL7036021_Emiliania_huxleyi_RCC4002
	OL7035981_Emiliania_huxleyi_M217
	NC_0637831_Gephyrocapsa_muellerae_RCC3370
	OL7036041_Emiliania_huxleyi_RCC4030
	EF0520481_Uncultured_haptophyte_250304-51
	OL7035931_Emiliania_huxleyi_AWI1516
	CAMNT_0030884295_Emiliania-huxleyi-PLYM219
	HM1333371_Uncultured_marine_haptophyte_Biosope_T58_16S_PLA491036
	HM1332171_Uncultured_marine_haptophyte_Biosope_T39_16S_PLA491014
	EF0522031_Uncultured_haptophyte_MC622-38
	JX8693541_Uncultured_haptophyte_env_Pavin_epi_T_S22F
	LN7353693_Isochrysis_nuda_RCC2477
	CAMNT_0032313189_Isochrysis-sp-CCMP1324
	MF7950892_Tisochrysis_lutea
	MT3048291_Isochrysis_galbana_OA3011
	NC_0402911_Tisochrysis_lutea
	NC_0491681_Isochrysis_galbana_OA3011
	LN7354833_Isochrysis_sp_RC-2015_RCC90
	X755181_Isochrysis_sp
	CAMNT_0038133297_Isochrysis-galbana-CCMP1323
	EF0517501_Dicrateria_inornata_CCMP355
	EF0520831_Uncultured_haptophyte_MC615-5
	EF0521481_Uncultured_haptophyte_MC615-77
	EF0520971_Uncultured_haptophyte_MC615-22
	EF0521751_Uncultured_haptophyte_MC622-5
	EF0522471_Uncultured_haptophyte_MC622-87
	EF0521941_Uncultured_haptophyte_MC622-28
	EF0521731_Uncultured_haptophyte_MC622-2
	EF0522261_Uncultured_haptophyte_MC622-66
	EF0521781_Uncultured_haptophyte_MC622-9
	EF0521101_Uncultured_haptophyte_MC615-36
	HM1331221_Uncultured_marine_haptophyte_Biosope_T33_16S_PLA491022
	HM1331091_Uncultured_marine_haptophyte_Biosope_T33_16S_PLA491008
	HM1331101_Uncultured_marine_haptophyte_Biosope_T33_16S_PLA491009
	HM1331261_Uncultured_marine_haptophyte_Biosope_T33_16S_PLA491026
	HM1331071_Uncultured_marine_haptophyte_Biosope_T33_16S_PLA491006
	HM1331111_Uncultured_marine_haptophyte_Biosope_T33_16S_PLA491010
	HM1331201_Uncultured_marine_haptophyte_Biosope_T33_16S_PLA491020
	HM1331281_Uncultured_marine_haptophyte_Biosope_T33_16S_PLA491028
	HM1333171_Uncultured_marine_haptophyte_Biosope_T58_16S_PLA491001
	HM1331271_Uncultured_marine_haptophyte_Biosope_T33_16S_PLA491027
	HM1331051_Uncultured_marine_haptophyte_Biosope_T33_16S_PLA491004
	HM1331041_Uncultured_marine_haptophyte_Biosope_T33_16S_PLA491002
	CAMNT_0025556259_Coccolithus_pelagicus_ssp_braarudi_Strain_PLY182g_extraction
	LN7352292_Coccolithus_braarudii_RCC1197
	LN7352312_Coccolithus_braarudii_RCC1199
	LN7352302_Coccolithus_braarudii_RCC1198
	LN7352322_Coccolithus_braarudii_RCC1200
	CAMNT_0007378841_Calcidiscus_leptoporus_Strain_RCC1130
	LN7353463_Calcidiscus_sp_RCC2325_RCC2325
	LN7352212_Calcidiscus_quadriperforatus_RCC1145
	LN7352202_Calcidiscus_leptoporus_RCC1129
	LN7352402_Oolithotus_fragilis_RCC1372
	LN7352592_Umbilicosphaera_sibogae_RCC1469
	LN7352612_Umbilicosphaera_sibogae_RCC1479
	LN7352602_Umbilicosphaera_hulburtiana_RCC1474
	X803901_Ochrosphaera_neapolitan
	X990771_Ochrosphaera_neapolitana_tRNAIle_tRNAAla_and_23Ss
	LN7354093_Ochrosphaera_sp_RCC2959_RCC2959
	LN7352382_Ochrosphaera_neapolitana_RCC1358
	LN7354143_Ochrosphaera_sp_RCC2970_RCC2970
	LN7354183_Ochrosphaera_sp_RCC2976_RCC2976
	LN7354173_Ochrosphaera_sp_RCC2974_RCC2974
	LN7352392_Ochrosphaera_sp_RCC1366_RCC1366
	LN7354162_Ochrosphaera_sp_RCC2973_RCC2973
	LN7354153_Ochrosphaera_sp_RCC2972_RCC2972
	CAMNT_0034597763_Pleurochrysis-carterae-CCMP645
	LN7353683_Pleurochrysis_sp_RCC2476_RCC2476
	LN7352462_Pleurochrysis_sp_RCC1393_RCC1393
	LN7352452_Pleurochrysis_sp_RCC1392_RCC1392
	LN7354193_Cruciplacolithus_sp_RCC2977_RCC2977
	LN7354203_Cruciplacolithus_sp_RCC2978_RCC2978
	HM1329741_Uncultured_marine_haptophyte_Biosope_T120_16S_PLA491030
	HM1334941_Uncultured_marine_haptophyte_Biosope_T84_16S_PLA491021
	LN7352362_Helicosphaera_carteri_RCC1333
	LN7352352_Helicosphaera_carteri_RCC1329
	LN7352342_Helicosphaera_carteri_RCC1325
	CAMNT_0007304963_Scyphosphaera_apsteinii_Strain_RCC1455
	LN7353453_Scyphosphaera_apsteinii_RCC2322
	EF0522181_Uncultured_haptophyte_MC622-58
	HM1331361_Uncultured_marine_haptophyte_Biosope_T35_16S_OXY107012
	HM1331391_Uncultured_marine_haptophyte_Biosope_T35_16S_OXY107015
	HM1329941_Uncultured_marine_haptophyte_Biosope_T123_16S_OXY107008
	EF0520461_Uncultured_haptophyte_250304-49
	LN7352562_Syracosphaera_pulchra_RCC1461
	LN7352552_Syracosphaera_pulchra_RCC1460
	LN7352582_Syracosphaera_pulchra_RCC1464
	LN7352572_Syracosphaera_pulchra_RCC1462
	HM1334151_Uncultured_marine_haptophyte_Biosope_T65_16S33a
	HM1334061_Uncultured_marine_haptophyte_Biosope_T65_16S28a
	HM1334101_Uncultured_marine_haptophyte_Biosope_T65_16S30b
	HM1334091_Uncultured_marine_haptophyte_Biosope_T65_16S30a
	HM1333951_Uncultured_marine_haptophyte_Biosope_T65_16S13a
	HM1333921_Uncultured_marine_haptophyte_Biosope_T65_16S11b
	HM1334201_Uncultured_marine_haptophyte_Biosope_T65_16S38a
	HM1333901_Uncultured_marine_haptophyte_Biosope_T65_16S10a
	HM1334281_Uncultured_marine_haptophyte_Biosope_T65_16S42b
	HM1334311_Uncultured_marine_haptophyte_Biosope_T65_16S45b
	HM1334301_Uncultured_marine_haptophyte_Biosope_T65_16S45a
	HM1333961_Uncultured_marine_haptophyte_Biosope_T65_16S17a
	HM1334341_Uncultured_marine_haptophyte_Biosope_T65_16S48a
	KU0594961_Uncultured_marine_haptophyte_CARBOM_StTRICHO__surf_16S_PEUK_B1
	HM1334081_Uncultured_marine_haptophyte_Biosope_T65_16S2b
	HM1334251_Uncultured_marine_haptophyte_Biosope_T65_16S41a
	HM1333911_Uncultured_marine_haptophyte_Biosope_T65_16S11a
	HM1334321_Uncultured_marine_haptophyte_Biosope_T65_16S46a
	HM1334111_Uncultured_marine_haptophyte_Biosope_T65_16S31a
	HM1334481_Uncultured_marine_haptophyte_Biosope_T65_16S6b
	HM1334401_Uncultured_marine_haptophyte_Biosope_T65_16S52a
	HM1334131_Uncultured_marine_haptophyte_Biosope_T65_16S32a
	HM1333991_Uncultured_marine_haptophyte_Biosope_T65_16S22a
	HM1333771_Uncultured_marine_haptophyte_Biosope_T60_16S_PLA491018
	HM1333721_Uncultured_marine_haptophyte_Biosope_T60_16S_PLA491013
	HM1333651_Uncultured_marine_haptophyte_Biosope_T60_16S_PLA491004
	HM1333701_Uncultured_marine_haptophyte_Biosope_T60_16S_PLA491011
	HM1333671_Uncultured_marine_haptophyte_Biosope_T60_16S_PLA491006
	HM1333741_Uncultured_marine_haptophyte_Biosope_T60_16S_PLA491015
	HM1333681_Uncultured_marine_haptophyte_Biosope_T60_16S_PLA491008
	HM1334351_Uncultured_marine_haptophyte_Biosope_T65_16S4b
	HM1333841_Uncultured_marine_haptophyte_Biosope_T60_16S_PLA491025
	HM1333801_Uncultured_marine_haptophyte_Biosope_T60_16S_PLA491021
	HM1333761_Uncultured_marine_haptophyte_Biosope_T60_16S_PLA491017
	LC5956821_Braarudosphaera_bigelowii_NIES-4442
	AB8479842_Braarudosphaera_bigelowii_TMRscBb1
	AB8479862_Braarudosphaera_bigelowii_TMRscBb8
	AB8479852_Braarudosphaera_bigelowii_TMRscBb7
	HM1334181_Uncultured_marine_haptophyte_Biosope_T65_16S36a
	HM1334421_Uncultured_marine_haptophyte_Biosope_T65_16S54a
	HM1334141_Uncultured_marine_haptophyte_Biosope_T65_16S32b
	HM1334051_Uncultured_marine_haptophyte_Biosope_T65_16S27b
	HM1333431_Uncultured_marine_haptophyte_Biosope_T60_16S_OXY107004
	HM1334371_Uncultured_marine_haptophyte_Biosope_T65_16S50b
	HM1334461_Uncultured_marine_haptophyte_Biosope_T65_16S59a
	HM1334291_Uncultured_marine_haptophyte_Biosope_T65_16S44b
	HM1334211_Uncultured_marine_haptophyte_Biosope_T65_16S38b
	HM1334041_Uncultured_marine_haptophyte_Biosope_T65_16S27a
	HM1334391_Uncultured_marine_haptophyte_Biosope_T65_16S51b
	HM1334331_Uncultured_marine_haptophyte_Biosope_T65_16S46b
	HM1334261_Uncultured_marine_haptophyte_Biosope_T65_16S41b
	KT9562921_Haptophyta_environmental_samples_ST4_30
	HM1334441_Uncultured_marine_haptophyte_Biosope_T65_16S57a
	LN7351992_Chrysotila_lamellosa_RCC3687
	LN7351972_Isochrysis_galbana_AC_101
	LN7351982_Tisochrysis_lutea_AC_102
	Karenia-mikimotoi[&!color=#-6750106]
	AF1727171_Gyrodinium_aureolum_KT-77D_product
	Karenia-brevis-SP2_EU0430811-EU0430861[&!color=#-6750106]
	Karenia-brevis-CCMP2228_EU0430831-EU0430721[&!color=#-6750106]
	Karenia-brevis-SP3_CAMNT_0032782251-EU0430871-EU0430821[&!color=#-6750106]
	Karenia-brevis-Wilson_CAMNT_0032911341-CAMNT_0032911341[&!color=#-6750106]
	Karenia-brevis-JR_EU0430761-EU0430771[&!color=#-6750106]
	Karenia-brevis-CCMP718EU0430741-EU0430781[&!color=#-6750106]
	Karenia-brevis-CCMP2229_CAMNT_0032475333-EU0430841-EU0430731[&!color=#-6750106]
	Karenia-brevis-FIU1[&!color=#-6750106]
	Karenia-brevis-NOAA-1[&!color=#-6750106]
	Karenia-brevis-PNAS_EU0430801-EU0430851[&!color=#-6750106]
	AF1727181_Gymnodinium_breve_CCMP718_product
;
end;
begin trees;
	tree tree_1 = [&R] ('LC438757.1':0.2301132655,(Papilionacea-16S_provisional_consensus_sequence:0.5008955175,((((((((((((((((((((((((((((CAMNT_0006738711_Phaeocystis_Sp_Strain_CCMP2710:0.2887624432,LN7355133_Phaeocystis_sp_RCC994_RCC994:1.0437E-6)[&!color=#-26368,label=5]:2.1919E-6,EF0520531_Uncultured_haptophyte_250304-63:0.004929718)[&!color=#-26368,label=5]:1.0438E-6,(((((((((((((((((EF0519031_…
end;
begin figtree;
	set appearance.backgroundColorAttribute="User Selection";
	set appearance.backgroundColour=#-1;
	set appearance.branchColorAttribute="User Selection";
	set appearance.branchLineWidth=1.0;
	set appearance.foregroundColour=#-16777216;
	set appearance.selectionColour=#-2144520576;
	set branchLabels.colorAttribute="User Selection";
	set branchLabels.displayAttribute="label";
	set branchLabels.fontName="sansserif";
	set branchLabels.fontSize=8;
	set branchLabels.fontStyle=0;
	set branchLabels.isShown=false;
	set branchLabels.significantDigits=4;
	set layout.expansion=3934;
	set layout.layoutType="RECTILINEAR";
	set layout.zoom=0;
	set nodeBars.barWidth=4.0;
	set nodeLabels.colorAttribute="User Selection";
	set nodeLabels.displayAttribute="Node ages";
	set nodeLabels.fontName="sansserif";
	set nodeLabels.fontSize=8;
	set nodeLabels.fontStyle=0;
	set nodeLabels.isShown=false;
	set nodeLabels.significantDigits=4;
	set polarLayout.alignTipLabels=false;
	set polarLayout.angularRange=0;
	set polarLayout.rootAngle=0;
	set polarLayout.rootLength=100;
	set polarLayout.showRoot=true;
	set radialLayout.spread=0.0;
	set rectilinearLayout.alignTipLabels=false;
	set rectilinearLayout.curvature=0;
	set rectilinearLayout.rootLength=100;
	set scale.offsetAge=0.0;
	set scale.rootAge=1.0;
	set scale.scaleFactor=1.0;
	set scale.scaleRoot=false;
	set scaleAxis.automaticScale=true;
	set scaleAxis.fontSize=8.0;
	set scaleAxis.isShown=false;
	set scaleAxis.lineWidth=1.0;
	set scaleAxis.majorTicks=1.0;
	set scaleAxis.origin=0.0;
	set scaleAxis.reverseAxis=false;
	set scaleAxis.showGrid=true;
	set scaleAxis.significantDigits=4;
	set scaleBar.automaticScale=true;
	set scaleBar.fontSize=10.0;
	set scaleBar.isShown=true;
	set scaleBar.lineWidth=1.0;
	set scaleBar.scaleRange=0.0;
	set scaleBar.significantDigits=4;
	set tipLabels.colorAttribute="User Selection";
	set tipLabels.displayAttribute="Names";
	set tipLabels.fontName="Arial";
	set tipLabels.fontSize=12;
	set tipLabels.fontStyle=0;
	set tipLabels.isShown=true;
	set tipLabels.significantDigits=4;
	set trees.order=false;
	set trees.orderType="increasing";
	set trees.rooting=true;
	set trees.rootingType="User Selection";
	set trees.transform=false;
	set trees.transformType="cladogram";
end;
