# Supplementary material for: New plastids, old proteins: repeated endosymbiotic acquisitions in kareniacean dinoflagellates
Source: EMBO Rep. 2024 Mar 18;25(4):16. doi: 10.1038/s44319-024-00103-y (PMC11014865; doi:10.1038/s44319-024-00103-y)
Supplement: Supplementary file 11 — Dataset EV10 [file 44319_2024_103_MOESM11_ESM.zip › Dataset EV10/plastid_genome_phylogeny_files/16S/alternative alignments and trees 1/16S-final-gt95.fasta]

>LC438757.1
aaggcgcctgtcggttgccctacaagtccgttgttaaaggtcacagcttaactgtggaaa
agcaattgaaactgtggggctagaggatggctggggtagagagaatttctagtggagcgg
taaaatgcgtagatattagaaggaacaccagcggcgaaggcgctctactggaccatttct
gacacttaagggcgaaagctgggggagcaaaaaggattaggtacccttgtagtcccagcc
gtaaacgatggatactagatgttgcagtttgcagtatcgtagctaacgcgttaagtatcc
cgtctggggagtacgctcgcaagggtgaaactcaaaggaattggcgggagccctcgcwag
cgrtggagcatgcggtttaattcgatgcaacacgaagaaccttacctaggcttgacaacc
tgcaggttcngttgaaaaaagatgtcgttcttgggagcgcaggcacaggtggtgcatggc
tgtcgtcagttcgtgtcg------------------------------------------
------------------------------------------------------------
---
>Papilionacea-16S_provisional_consensus_sequence
aaggcgttcgaaggttgrgcttcaagtctgtagttaaagtccagggcttaaccttgggta
ggctatgggagctgytttattagagggcggttggggtagggagaacttctaatgtagcgg
tgaaatgcgtagatattagaaagaacaccagcggcgaaagcgccctactggaccgttgct
gacactcaagaacgaaagctgggggagcaaaaaggattaggtacccttgtagtcccagcc
gtaaacgatggatattaaattttgc-traggcagggttagagttaacacgttaartatcc
cgtctggggagtacgctcgcaagggtgaaactcaaaggaattgacgggagccctcgcaag
cggtggagcatgctgtttaattcgatgcaacgcgaagaaccttacctagacttgacagcc
tatgaagtgttttgaaagaaagagcttagtttagtgatataggtacaggtggtgcatggc
tgtcgtcagctcgtgtcgtgagatgtcaggttaagtcccggaacgagcgcaacccttatc
tttagtt----tctaaagagactgccagcagcaanttggagtaaggtgaggatgacgtca
agt
>CAMNT_0006738711_Phaeocystis_Sp_Strain_CCMP2710
aaagcgcctgtaggttgtttaataagtctgttgttaaagactagggcttaaccctaggaa
agcaatggaaactactagacttgagtatgataggggtagagggaatttctagtgtagcgg
tgaaatgcgtagatattagaaagaacaccggtggcgaaggcgctctactggatcattact
gacactcagaggcgaaagctagggtagcaaaagggattagatacccctgtagtcctagcc
gtaaacgatggatactacatgttgcgtaatgcagtatggtagctaacgcgttaagtatcc
cgcctggggagtacggtcgcaaggctgaaactcaaaggaattgacgggggcccgcacaag
cggtggagcatgtggtttaattcgacgcaacgcgaagaaccttacctggccttgacatgc
agagaactttccagagatggattggtgccttcgggaactctgacacaggtgctgcatggc
cgtcgtcagctcgtgtcgtgagatgttgggttaagtcccgtaacgagcgcaacccctatc
cctagttgctatctagggagactgccggtgacaaaccggaggaaggtggggatgacgtca
ggt
>DQ4426541_Phaeocystis_antarctica_W6-4
aaagcgcctgtaggttgtttaataagtccgttgttaaagactagggcttaaccctaggaa
agcaatggaaactactagacttgagtatgataggggtagagggaatttctagtgtagcgg
tgaaatgcgtagatattagaaagaacaccggtcgcgaaggcgctctactggatcattact
gacactcagaggcgaaagctagggtagcaaaagggattagatacccctgtagtcctagcc
gtaaacgatggatact--------------------------------------------
------------------------------------------------------------
------------------------------------------------------------
------------------------------------------------------------
------------------------------------------------------------
------------------------------------------------------------
---
>DQ4426521_Phaeocystis_antarctica_W5-1
aaagcgcctgtaggttgtttaataagtctgttgttaaagactagggcttaactctaggaa
agcaatggaaaccactagacttgagtataataggggtagagggaatttctagtgtagcgg
tgaaatgcgtagatattagaaagaacaccggtggcgaaggcgctctactggatcattact
gacactcagaggcgaaagctagggtagcaaaagggattagatacccctgtagtcctagcc
gtaaacgatggatact--------------------------------------------
------------------------------------------------------------
------------------------------------------------------------
------------------------------------------------------------
------------------------------------------------------------
------------------------------------------------------------
---
>DQ4426531_Phaeocystis_antarctica_RS-24
aaagcgcctgtaggttgtttaataagtctgttgttaaagactagggcttaaccctaggaa
agcaatggaaactactagacttgagtatgataggggtagagggaatttctagtgtagcgg
tgaaatgcgtagatattagaaagaacaccggtggcgaaggcgctctactggatcattact
gacactcagaggcgaaagctagggtagcaaaagggattagatacccctgtagtcctagcc
gtaaacgatggatact--------------------------------------------
------------------------------------------------------------
------------------------------------------------------------
------------------------------------------------------------
------------------------------------------------------------
------------------------------------------------------------
---
>LC0873771_Uncultured_Emiliania_JT_stE_200m_78
aaagcgcctgtaggttgtttaataagtctgttgttaaagactagggcttaaccctaggaa
agcaatggaaactactagacttgagtatgataggggtagagggaatttctagtgtagcgg
tgaaatgcgtagatattagaaagaacaccggtggcgaaggcgctctactggatcattact
gacactcagaggcgaaagctagggtagcaaaagggattagatacccctgtaatcctagcc
gtaaacgatggatactacatgttgcgtaatgcagtatggtagctaacgcgttaagtatcc
cgcctggggagtacggtcgcaaggctg---------------------------------
------------------------------------------------------------
------------------------------------------------------------
------------------------------------------------------------
------------------------------------------------------------
---
>KT9562901_Uncultured_Phaeocystis_ST4_8
aaagcgcctgtaggttgtttaataagtctgttgttaaagactagggcttaaccctagaaa
agcaatggaaactactagactagagtatggcaggggtagagggaatttctagtgtagcgg
tgaaatgcgtagatattagaaagaacaccggtggcgaaggcgctctactggatcattact
gacactcagaggcgaaagctagggtagcaaaagggattagatacccctgtagtcctagcc
gtaaacgatggatactacatgttgcgtaatgcagtatggtagctaacgcgttaagtatcc
cgcctggggagtacggtcgcaaggctgaaactcaaaggaattgacgggggcccgcacaag
cggtggagcatgtggtttaattcgatgcaacgcgaagaaccttaccaaggcttgacatac
tacagatttctttgaaagaggaaagtgccttcgggaatgtagatacaggtggtgcatggc
tgtcgtcagctcgtgtcgtgagatgttgggttaagtcccgcaacgagcgcaacccttatt
tttagttgctatctagaaagactgccggtgacaaaccggaggaaggtgaggatgacgtca
agt
>KT9562891_Uncultured_Phaeocystis_ST4_10
aaagcgcctgtaggttgtttaataagtctgttgttaaagactaggacttaaccctaggaa
agcaatggaaactactagacttgagtatgataggggtagagggaatttctagtgtagcgg
tgaaatgcgtagatattagaaagaacaccggcggcgaaggcgctctactggatcattact
gacactcagaggcgaaagctagggtagcaaaagggattagatacccctgtagtcctagcc
gtaaacgatggatactacatgttgcgtaatgcagtatggtagctaacgcgttaagtatcc
cgcctggggagtacggtcgcaaggctgaaactcaaaggaattgacgggggcccgcacaag
cggtggagcatgtggtttaattcgatgcaacgcgaagaaccttaccaaggcttgacatac
tacagatttctttgaaagaggaaagtgccttcgggaatgtagatacaggtggtgcatggc
tgtcgtcagctcgtgtcgtgagatgttgggttaagtcccgcaacgagcgcaacccttatt
tttagttgctatctagaaagactgccggtgacaaaccggaggaaggtgaggatgacgtca
agt
>KT9562981_Uncultured_Phaeocystis_ST4_13
aaagcgcctgtaggttgtttaataagtctgttgttaaagactagggcttaaccctaggaa
agcaatggaaactactagacttgagtatgataggggtagagggaatttctagtgtagcgg
tgaaatgcgtagatattagaaagaacaccggtggcgaaggcgctctactggatcattact
gacactcagaggcgaaagctagggtagcaaaagggattagatacccctgtagtcctagcc
gtaaacgatggatactacatgttgcgtaatgcagtatggtagctaacgcgttaagtatcc
cgcctggggagtacggtcgcaaggctgaaactcaaaggaattgacgggggcccgcacaag
cggtggagcatgtggtttaattcgatgcaacgcgaagaaccttaccaaggcttgacatac
tacagatttctttgaaagaggaaagtgccttcgggaatgtagatacaggtggtgcatggc
tgtcgtcagctcgtgtcgtgagatgttgggttaagtcccgcaacgagcgcaacccttatt
tttagttgctatctagaaagactgccggtgacaaaccggaggaaggtgaggatgacgtca
agt
>EF0519031_Uncultured_haptophyte_MC601-107
aaagcgcctgtaggttgtttaataagtctgttgttaaagactagggcttaaccctaggaa
agcaatggaaactactagacttgagtatgataggggtagagggaatttctagtgtagcgg
tgaaatgcgtagatattagaaagaacaccggtggcgaaggcgctctactggatcattact
gacactcagaggcgaaagctagggtagcaaaagggattagatacccctgtagtcctagcc
gtaaacgatggatactacatgttgcgtaatgcagtatggtagctaacgcgttaagtatcc
cgcctggggagtacggtcgcaaggctgaaactcaaaggaattgacgggggcccgcacaag
cggtggagcatgtggtttaattcgatgcaacgcgaagaaccttaccaaggcttgacatac
tacagatttctttgaaaaaggaaagtgccttcgggaatgtagatacaggtggtgcatggc
tgtcgtcagctcgtgtcgtgagatgttgggttaagtcccgcaacgagcgcaacccttatt
tttagttgctatctagaaagactgccggtgacaaaccggaggaaggtgaggatgacgtca
agt
>EF0519751_Uncultured_haptophyte_MAMA64-113
aaagcgcctgtaggttgtttaataagtctgttgttaaagactagggcttaaccctaggaa
agcaatggaaactactagacttgagtatgataggggtagagggaatttctagtgtagcgg
tgaaatgcgtagatattagaaagaacaccggtggcgaaggcgctctactggatcattact
gacactcagaggcgaaagctagggtagcaaaagggattagatacccctgtagtcctagcc
gtaaacgatggatactacatgttgcgtaatgcagtatggtagctaacgcgttaagtatcc
cgcctggggagtacggtcgcaaggctgaaactcaaaggaattgacgggggcccgcacaag
cggtggagcatgtggtttaattcgatgcaacgcgaagaaccttaccaaggcttgacatac
tacagatttctttgaaaaaggaaagtgccttcgggaatgtagatacaggtggtgcatggc
tgtcgtcagctcgtgtcgtgagatgttgggttaagtcccgcaacgagcgcaacccttatt
tttagttgctatctagaaagactgccggtgacaaaccggaggaaggtgaggatgacgtca
agt
>EF0519841_Uncultured_haptophyte_MAMA64-122
aaagcgcctgtaggttgtttaataagtctgttgttaaagactagggcttaaccctaggaa
agcaatggaaactactagacttgagtatgataggggtagagggaatttctagtgtagcgg
tgaaatgcgtagatattagaaagaacaccggtggcgaaggcgctctactggatcattact
gacactcagaggcgaaagctagggtagcaaaagggattagatacccctgtagtcctagcc
gtaaacgatggatactacatgttgcgtaatgcagtatggtagctaacgcgttaagtatcc
cgcctggggagtacggtcgcaaggctgaaactcaaaggaattgacgggggcccgcacaag
cggtggagcatgtggtttaattcgatgcaacgcgaagaaccttaccaaggcttgacatac
tacagatttctttgaaaaaggaaagtgccttcgggaatgtagatacaggtggtgcatggc
tgtcgtcagctcgtgtcgtgagatgttgggttaagtcccgcaacgagcgcaacccttatt
tttagttgctatctagaaagactgccggtgacaaaccggaggaaggtgaggatgacgtca
agt
>EF0519731_Uncultured_haptophyte_MAMA64-111
aaagcgcctgtaggttgtttaataagtctgttgttaaagactagggcttaaccctaggaa
agcaatggaaactactagacttgagtatgataggggtagagggaatttctagtgtagcgg
tgaaatgcgtagatattagaaagaacaccggtggcgaaggcgctctactggatcattact
gacactcagaggcgaaagctagggtagcaaaagggattagatacccctgtagtcctagcc
gtaaacgatggatactacatgttgcgtaatgcagtatggtagctaacgcgttaagtatcc
cgcctggggagtacggtcgcaaggctgaaactcaaaggaattgacgggggcccgcacaag
cggtggagcatgtggtttaattcgatgcaacgcgaagaaccttaccaaggcttgacatac
tacagatttctttgaaaaaggaaagtgccttcgggaatgtagatacaggtggtgcatggc
tgtcgtcagctcgtgtcgtgagatgttggattaagtcccgcaacgagcgcaacccttatt
tttagttgctatctagaaagactgccggtgacaaaccggaggaaggtgaggatgacgtca
agt
>EF0520601_Uncultured_haptophyte_250304-73
aaagcgcctgtaggttgtttaataagtctgttgttaaagactagggcttaaccctaggaa
agcaatggaaactactagacttgagtatgataggggtagagggaatttctagtgtagcgg
tgaaatgcgtagatattagaaagaacaccggtggcgaaggcgctctactggatcattact
gacactcagaggcgaaagctagggtagcaaaagggattagatacccctgtagtcctagcc
gtaaacgatggatactacatgttgcgtaatgcagtatggtagctaacgcgttaagtatcc
cgcctggggagtacggtcgcaaggctgaaactcaaaggaattgacgggggcccgcacaag
cggtggagcatgtggtttaattcgatgcaacgcgaagaaccttaccaaggcttgacatac
tacagatttctttgaaaaaggaaagtgccttcgggaatgtagatacaggtggtgcatggc
tgtcgtcagctcgtgtcgtgagatgttgggttaagtcccgcaacgagcgcaacccttatt
tttagttgctatctagaaagactgccggtgacaaaccggaggaaggtgaggatgacgtca
agt
>KT9643041_Uncultured_Phaeocystaceae_c10
aaagcgcctgtaggttgtttaataagtctgttgttaaagactagggcttaaccctaggaa
agcaatggaaactactagacttgagtatgataggggtagagggaatttctagtgtagcgg
tgaaatgcgcagatattagaaagaacaccggtggcgaaggcgctctactggatcattact
gacactcagaggcgaaagctagggtagcaaaagggattagatacccctgtagtcctagcc
gtaaacgatggatactacatgttgcgtaatgcagtatggtagctaacgcgttaagtatcc
cgcctggggagtacggtcgcaaggctgaaactcaaaggaattgacgggggcccgcacaag
cggtggagcatgtggtttaattcgatgcaacgcgaagaaccttaccaaggcttgacatac
tacagatttctttgaaagaggaaagtgccttcgggaatgtagatacaggtggtgcatggc
tgtcgtcagctcgtgtcgtgagatgttgggttaagtcccgcaacgagcgcaacccttatt
tttagttgctatctagaaagactgccggtgacaaaccggaggaaggtgaggatgacgtca
agt
>NC_0167032_Phaeocystis_antarctica_CCMP1374
aaagcgcctgtaggttgtttaataagtctgttgttaaagactagggcttaaccctaggaa
agcaatggaaactactagacttgagtatgataggggtagagggaatttctagtgtagcgg
tgaaatgcgtagatattagaaagaacaccggtggcgaaggcgctctactggatcattact
gacactcagaggcgaaagctagggtagcaaaagggattagatacccctgtagtcctagcc
gtaaacgatggatactacatgttgcgtaatgcagtatggtagctaacgcgttaagtatcc
cgcctggggagtacggtcgcaaggctgaaactcaaaggaattgacgggggcccgcacaag
cggtggagcatgtggtttaattcgatgcaacgcgaagaaccttaccaaggcttgacatac
tacagatttctttgaaagaggaaagtgccttcgggaatgtagatacaggtggtgcatggc
tgtcgtcagctcgtgtcgtgagatgttgggttaagtcccgcaacgagcgcaacccttatt
tttagttgctatctagaaagactgccggtgacaaaccggaggaaggtgaggatgacgtca
agt
>JN1172752_Phaeocystis_antarctica_CCMP1374
aaagcgcctgtaggttgtttaataagtctgttgttaaagactagggcttaaccctaggaa
agcaatggaaactactagacttgagtatgataggggtagagggaatttctagtgtagcgg
tgaaatgcgtagatattagaaagaacaccggtggcgaaggcgctctactggatcattact
gacactcagaggcgaaagctagggtagcaaaagggattagatacccctgtagtcctagcc
gtaaacgatggatactacatgttgcgtaatgcagtatggtagctaacgcgttaagtatcc
cgcctggggagtacggtcgcaaggctgaaactcaaaggaattgacgggggcccgcacaag
cggtggagcatgtggtttaattcgatgcaacgcgaagaaccttaccaaggcttgacatac
tacagatttctttgaaagaggaaagtgccttcgggaatgtagatacaggtggtgcatggc
tgtcgtcagctcgtgtcgtgagatgttgggttaagtcccgcaacgagcgcaacccttatt
tttagttgctatctagaaagactgccggtgacaaaccggaggaaggtgaggatgacgtca
agt
>MT4713271_Phaeocystis_globosa_CNS00066
aaagcgcctgtaggttgtttaataagtctgttgttaaagactagggcttaaccctaggaa
agcaatggaaactactagacttgagtatgataggggtagagggaatttctagtgtagcgg
tgaaatgcgtagatattagaaagaacaccggtggcgaaggcgctctactggatcattact
gacactcagaggcgaaagctagggtagcaaaagggattagatacccctgtagtcctagcc
gtaaacgatggatactacatgttgcgtaatgcagtatggtagctaacgcgttaagtatcc
cgcctggggagtacggtcgcaaggctgaaactcaaaggaattgacgggggcccgcacaag
cggtggagcatgtggtttaattcgatgcaacgcgaagaaccttaccaaggcttgacatac
tacagatttctttgaaaaaggaaagtgccttcgggaatgtagatacaggtggtgcatggc
tgtcgtcagctcgtgtcgtgagatgttgggttaagtcccgcaacgagcgcaacccttatt
tttagttgctatctagaaagactgccggtgacaaaccggaggaaggtgaggatgacgtca
agt
>MT4713341_Phaeocystis_globosa_CNS00093
aaagcgcctgtaggttgtttaataagtctgttgttaaagactagggcttaaccctaggaa
agcaatggaaactactagacttgagtatgataggggtagagggaatttctagtgtagcgg
tgaaatgcgtagatattagaaagaacaccggtggcgaaggcgctctactggatcattact
gacactcagaggcgaaagctagggtagcaaaagggattagatacccctgtagtcctagcc
gtaaacgatggatactacatgttgcgtaatgcagtatggtagctaacgcgttaagtatcc
cgcctggggagtacggtcgcaaggctgaaactcaaaggaattgacgggggcccgcacaag
cggtggagcatgtggtttaattcgatgcaacgcgaagaaccttaccaaggcttgacatac
tacagatttctttgaaaaaggaaagtgccttcgggaatgtagatacaggtggtgcatggc
tgtcgtcagctcgtgtcgtgagatgttgggttaagtcccgcaacgagcgcaacccttatt
tttagttgctatctagaaagactgccggtgacaaaccggaggaaggtgaggatgacgtca
agt
>MT4713331_Phaeocystis_globosa_CNS00087
aaagcgcctgtaggttgtttaataagtctgttgttaaagactagggcttaaccctaggaa
agcaatggaaactactagacttgagtatgataggggtagagggaatttctagtgtagcgg
tgaaatgcgtagatattagaaagaacaccggtggcgaaggcgctctactggatcattact
gacactcagaggcgaaagctagggtagcaaaagggattagatacccctgtagtcctagcc
gtaaacgatggatactacatgttgcgtaatgcagtatggtagctaacgcgttaagtatcc
cgcctggggagtacggtcgcaaggctgaaactcaaaggaattgacgggggcccgcacaag
cggtggagcatgtggtttaattcgatgcaacgcgaagaaccttaccaaggcttgacatac
tacagatttctttgaaaaaggaaagtgccttcgggaatgtagatacaggtggtgcatggc
tgtcgtcagctcgtgtcgtgagatgttgggttaagtcccgcaacgagcgcaacccttatt
tttagttgctatctagaaagactgccggtgacaaaccggaggaaggtgaggatgacgtca
agt
>MT4713321_Phaeocystis_globosa_CNS00080
aaagcgcctgtaggttgtttaataagtctgttgttaaagactagggcttaaccctaggaa
agcaatggaaactactagacttgagtatgataggggtagagggaatttctagtgtagcgg
tgaaatgcgtagatattagaaagaacaccggtggcgaaggcgctctactggatcattact
gacactcagaggcgaaagctagggtagcaaaagggattagatacccctgtagtcctagcc
gtaaacgatggatactacatgttgcgtaatgcagtatggtagctaacgcgttaagtatcc
cgcctggggagtacggtcgcaaggctgaaactcaaaggaattgacgggggcccgcacaag
cggtggagcatgtggtttaattcgatgcaacgcgaagaaccttaccaaggcttgacatac
tacagatttctttgaaaaaggaaagtgccttcgggaatgtagatacaggtggtgcatggc
tgtcgtcagctcgtgtcgtgagatgttgggttaagtcccgcaacgagcgcaacccttatt
tttagttgctatctagaaagactgccggtgacaaaccggaggaaggtgaggatgacgtca
agt
>MT4713301_2_Phaeocystis_globosa_CNS00076
aaagcgcctgtaggttgtttaataagtctgttgttaaagactagggcttaaccctaggaa
agcaatggaaactactagacttgagtatgataggggtagagggaatttctagtgtagcgg
tgaaatgcgtagatattagaaagaacaccggtggcgaaggcgctctactggatcattact
gacactcagaggcgaaagctagggtagcaaaagggattagatacccctgtagtcctagcc
gtaaacgatggatactacatgttgcgtaatgcagtatggtagctaacgcgttaagtatcc
cgcctggggagtacggtcgcaaggctgaaactcaaaggaattgacgggggcccgcacaag
cggtggagcatgtggtttaattcgatgcaacgcgaagaaccttaccaaggcttgacatac
tacagatttctttgaaaaaggaaagtgccttcgggaatgtagatacaggtggtgcatggc
tgtcgtcagctcgtgtcgtgagatgttgggttaagtcccgcaacgagcgcaacccttatt
tttagttgctatctagaaagactgccggtgacaaaccggaggaaggtgaggatgacgtca
agt
>MT4713301_Phaeocystis_globosa_CNS00076
aaagcgcctgtaggttgtttaataagtctgttgttaaagactagggcttaaccctaggaa
agcaatggaaactactagacttgagtatgataggggtagagggaatttctagtgtagcgg
tgaaatgcgtagatattagaaagaacaccggtggcgaaggcgctctactggatcattact
gacactcagaggcgaaagctagggtagcaaaagggattagatacccctgtagtcctagcc
gtaaacgatggatactacatgttgcgtaatgcagtatggtagctaacgcgttaagtatcc
cgcctggggagtacggtcgcaaggctgaaactcaaaggaattgacgggggcccgcacaag
cggtggagcatgtggtttaattcgatgcaacgcgaagaaccttaccaaggcttgacatac
tacagatttctttgaaaaaggaaagtgccttcgggaatgtagatacaggtggtgcatggc
tgtcgtcagctcgtgtcgtgagatgttgggttaagtcccgcaacgagcgcaacccttatt
tttagttgctatctagaaagactgccggtgacaaaccggaggaaggtgaggatgacgtca
agt
>MT4713291_Phaeocystis_globosa_CNS00075
aaagcgcctgtaggttgtttaataagtctgttgttaaagactagggcttaaccctaggaa
agcaatggaaactactagacttgagtatgataggggtagagggaatttctagtgtagcgg
tgaaatgcgtagatattagaaagaacaccggtggcgaaggcgctctactggatcattact
gacactcagaggcgaaagctagggtagcaaaagggattagatacccctgtagtcctagcc
gtaaacgatggatactacatgttgcgtaatgcagtatggtagctaacgcgttaagtatcc
cgcctggggagtacggtcgcaaggctgaaactcaaaggaattgacgggggcccgcacaag
cggtggagcatgtggtttaattcgatgcaacgcgaagaaccttaccaaggcttgacatac
tacagatttctttgaaaaaggaaagtgccttcgggaatgtagatacaggtggtgcatggc
tgtcgtcagctcgtgtcgtgagatgttgggttaagtcccgcaacgagcgcaacccttatt
tttagttgctatctagaaagactgccggtgacaaaccggaggaaggtgaggatgacgtca
agt
>MT4713281_Phaeocystis_globosa_CNS00067
aaagcgcctgtaggttgtttaataagtctgttgttaaagactagggcttaaccctaggaa
agcaatggaaactactagacttgagtatgataggggtagagggaatttctagtgtagcgg
tgaaatgcgtagatattagaaagaacaccggtggcgaaggcgctctactggatcattact
gacactcagaggcgaaagctagggtagcaaaagggattagatacccctgtagtcctagcc
gtaaacgatggatactacatgttgcgtaatgcagtatggtagctaacgcgttaagtatcc
cgcctggggagtacggtcgcaaggctgaaactcaaaggaattgacgggggcccgcacaag
cggtggagcatgtggtttaattcgatgcaacgcgaagaaccttaccaaggcttgacatac
tacagatttctttgaaaaaggaaagtgccttcgggaatgtagatacaggtggtgcatggc
tgtcgtcagctcgtgtcgtgagatgttgggttaagtcccgcaacgagcgcaacccttatt
tttagttgctatctagaaagactgccggtgacaaaccggaggaaggtgaggatgacgtca
agt
>MT4713261_Phaeocystis_globosa_CNS00065
aaagcgcctgtaggttgtttaataagtctgttgttaaagactagggcttaaccctaggaa
agcaatggaaactactagacttgagtatgataggggtagagggaatttctagtgtagcgg
tgaaatgcgtagatattagaaagaacaccggtggcgaaggcgctctactggatcattact
gacactcagaggcgaaagctagggtagcaaaagggattagatacccctgtagtcctagcc
gtaaacgatggatactacatgttgcgtaatgcagtatggtagctaacgcgttaagtatcc
cgcctggggagtacggtcgcaaggctgaaactcaaaggaattgacgggggcccgcacaag
cggtggagcatgtggtttaattcgatgcaacgcgaagaaccttaccaaggcttgacatac
tacagatttctttgaaaaaggaaagtgccttcgggaatgtagatacaggtggtgcatggc
tgtcgtcagctcgtgtcgtgagatgttgggttaagtcccgcaacgagcgcaacccttatt
tttagttgctatctagaaagactgccggtgacaaaccggaggaaggtgaggatgacgtca
agt
>MT4713251_Phaeocystis_globosa_CNS00064
aaagcgcctgtaggttgtttaataagtctgttgttaaagactagggcttaaccctaggaa
agcaatggaaactactagacttgagtatgataggggtagagggaatttctagtgtagcgg
tgaaatgcgtagatattagaaagaacaccggtggcgaaggcgctctactggatcattact
gacactcagaggcgaaagctagggtagcaaaagggattagatacccctgtagtcctagcc
gtaaacgatggatactacatgttgcgtaatgcagtatggtagctaacgcgttaagtatcc
cgcctggggagtacggtcgcaaggctgaaactcaaaggaattgacgggggcccgcacaag
cggtggagcatgtggtttaattcgatgcaacgcgaagaaccttaccaaggcttgacatac
tacagatttctttgaaaaaggaaagtgccttcgggaatgtagatacaggtggtgcatggc
tgtcgtcagctcgtgtcgtgagatgttgggttaagtcccgcaacgagcgcaacccttatt
tttagttgctatctagaaagactgccggtgacaaaccggaggaaggtgaggatgacgtca
agt
>MT4713241_Phaeocystis_globosa_CNS00063
aaagcgcctgtaggttgtttaataagtctgttgttaaagactagggcttaaccctaggaa
agcaatggaaactactagacttgagtatgataggggtagagggaatttctagtgtagcgg
tgaaatgcgtagatattagaaagaacaccggtggcgaaggcgctctactggatcattact
gacactcagaggcgaaagctagggtagcaaaagggattagatacccctgtagtcctagcc
gtaaacgatggatactacatgttgcgtaatgcagtatggtagctaacgcgttaagtatcc
cgcctggggagtacggtcgcaaggctgaaactcaaaggaattgacgggggcccgcacaag
cggtggagcatgtggtttaattcgatgcaacgcgaagaaccttaccaaggcttgacatac
tacagatttctttgaaaaaggaaagtgccttcgggaatgtagatacaggtggtgcatggc
tgtcgtcagctcgtgtcgtgagatgttgggttaagtcccgcaacgagcgcaacccttatt
tttagttgctatctagaaagactgccggtgacaaaccggaggaaggtgaggatgacgtca
agt
>MT4713231_Phaeocystis_globosa_CNS00062
aaagcgcctgtaggttgtttaataagtctgttgttaaagactagggcttaaccctaggaa
agcaatggaaactactagacttgagtatgataggggtagagggaatttctagtgtagcgg
tgaaatgcgtagatattagaaagaacaccggtggcgaaggcgctctactggatcattact
gacactcagaggcgaaagctagggtagcaaaagggattagatacccctgtagtcctagcc
gtaaacgatggatactacatgttgcgtaatgcagtatggtagctaacgcgttaagtatcc
cgcctggggagtacggtcgcaaggctgaaactcaaaggaattgacgggggcccgcacaag
cggtggagcatgtggtttaattcgatgcaacgcgaagaaccttaccaaggcttgacatac
tacagatttctttgaaaaaggaaagtgccttcgggaatgtagatacaggtggtgcatggc
tgtcgtcagctcgtgtcgtgagatgttgggttaagtcccgcaacgagcgcaacccttatt
tttagttgctatctagaaagactgccggtgacaaaccggaggaaggtgaggatgacgtca
agt
>MT4713311_Phaeocystis_globosa_CNS00079
aaagcgcctgtaggttgtttaataagtctgttgttaaagactagggcttaaccctaggaa
agcaatggaaactactagacttgagtatgataggggtagagggaatttctagtgtagcgg
tgaaatgcgtagatattagaaagaacaccggtggcgaaggcgctctactggatcattact
gacactcagaggcgaaagctagggtagcaaaagggattagatacccctgtagtcctagcc
gtaaacgatggatactacatgttgcgtaatgcagtatggtagctaacgcgttaagtatcc
cgcctggggagtacggtcgcaaggctgaaactcaaaggaattgacgggggcccgcacaag
cggtggagcatgtggtttaattcgatgcaacgcgaagaaccttaccaaggcttgacatac
tacagatttctttgaaaaaggaaagtgccttcgggaatgtagatacaggtggtgcatggc
tgtcgtcagctcgtgtcgtgagatgttgggttaagtcccgcaacgagcgcaacccttatt
tttagttgctatctagaaagactgccggtgacaaaccggaggaaggtgaggatgacgtca
agt
>NC_0216371_Phaeocystis_globosa_Pg-GA
aaagcgcctgtaggttgtttaataagtctgttgttaaagactagggcttaaccctaggaa
agcaatggaaactactagacttgagtatgataggggtagagggaatttctagtgtagcgg
tgaaatgcgtagatattagaaagaacaccggtggcgaaggcgctctactggatcattact
gacactcagaggcgaaagctagggtagcaaaagggattagatacccctgtagtcctagcc
gtaaacgatggatactacatgttgcgtaatgcagtatggtagctaacgcgttaagtatcc
cgcctggggagtacggtcgcaaggctgaaactcaaaggaattgacgggggcccgcacaag
cggtggagcatgtggtttaattcgatgcaacgcgaagaaccttaccaaggcttgacatac
tacagatttctttgaaaaaggaaagtgccttcgggaatgtagatacaggtggtgcatggc
tgtcgtcagctcgtgtcgtgagatgttgggttaagtcccgcaacgagcgcaacccttatt
tttagttgctatctagaaagactgccggtgacaaaccggaggaaggtgaggatgacgtca
agt
>KC9008891_Phaeocystis_globosa_Pg-GA
aaagcgcctgtaggttgtttaataagtctgttgttaaagactagggcttaaccctaggaa
agcaatggaaactactagacttgagtatgataggggtagagggaatttctagtgtagcgg
tgaaatgcgtagatattagaaagaacaccggtggcgaaggcgctctactggatcattact
gacactcagaggcgaaagctagggtagcaaaagggattagatacccctgtagtcctagcc
gtaaacgatggatactacatgttgcgtaatgcagtatggtagctaacgcgttaagtatcc
cgcctggggagtacggtcgcaaggctgaaactcaaaggaattgacgggggcccgcacaag
cggtggagcatgtggtttaattcgatgcaacgcgaagaaccttaccaaggcttgacatac
tacagatttctttgaaaaaggaaagtgccttcgggaatgtagatacaggtggtgcatggc
tgtcgtcagctcgtgtcgtgagatgttgggttaagtcccgcaacgagcgcaacccttatt
tttagttgctatctagaaagactgccggtgacaaaccggaggaaggtgaggatgacgtca
agt
>AY7021421_Phaeocystis_cordata_RCC186
aaagcgcctgtaggttgtttaataagtctgttgttaaagactagggcttaaccctaggaa
agcaatggaaactactagacttgagtatgataggggtagagggaatttctagtgtagcgg
tgaaatgcgtagatattagaaagaacaccggtggcgaaggcgctctactggatcattact
gacgctcagaggcgaaagctagggtagcaaaagggattagatacccctgtagtcctagcc
gtaaacgatggatactacatgttgcgtaatgcagtatggtagctaacgcgttaagtatcc
cgcctggggagtacggtcgcaaggctgaaactcaaaggaattgacgggggcccgcacaag
cggtggagcatgtggtttaattcgatgcaacgcgaagaaccttaccaaggcttgacatac
tacagatttctttgaaaaaggaaagtgccttcgggaatgtagatacaggtggtgcatggc
tgtcgtcagctcgtgtcgtgagatgttgggttaagtcccgcaacgagcgcaacccttatt
tttagttgctatctagaaagactgccggtgacaaaccggaggaaggtgaggatgacgtca
agt
>AY7021431_Phaeocystis_globosa_RCC187
aaagcgcctgtaggttgtttaataagtctgttgttaaagactagggcttaaccctaggaa
agcaatggaaactactagacttgagtatgataggggtagagggaatttctagtgtagcgg
tgaaatgcgtagatattagaaagaacaccggtggcgaaggcgctctactggatcattact
gacgctcagaggcgaaagctagggtagcaaaagggattagatacccctgtagtcctagcc
gtaaacgatggatactacatgttgcgtaatgcagtatggtagctaacgcgttaagtatcc
cgcctggggagtacggtcgcaaggctgaaactcaaaggaattgacgggggcccgcacaag
cggtggagcatgtggtttaattcgatgcaacgcgaagaaccttaccaaggcttgacatac
tacagatttctttgaaaaaggaaagtgccttcgggaatgtagatacaggtggtgcatggc
tgtcgtcagctcgtgtcgtgagatgttgggttaagtcccgcaacgagcgcaacccttatt
tttagttgctatctagaaagactgccggtgacaaaccggaggaaggtgaggatgacgtca
agt
>EF0517631_Phaeocystis_globosa_Napoli
aaagcgcctgtaggttgtttaataagtctgttgttaaagactagggcttaaccctaggaa
agcaatggaaactactagacttgagtatgataggggtagagggaatttctagtgtagcgg
tgaaatgcgtagatattagaaagaacaccggtggcgaaggcgctctactggatcattact
gacgctcagaggcgaaagctagggtagcaaaagggattagatacccctgtagtcctagcc
gtaaacgatggatactacatgttgcgtaatgcagtatggtagctaacgcgttaagtatcc
cgcctggggagtacggtcgcaaggctgaaactcaaaggaattgacgggggcccgcacaag
cggtggagcatgtggtttaattcgatgcaacgcgaagaaccttaccaaggcttgacatac
tacagatttctttgaaaaaggaaagtgccttcgggaatgtagatacaggtggtgcatggc
tgtcgtcagctcgtgtcgtgagatgttgggttaagtcccgcaacgagcgcaacccttatt
tttagttgctatctagaaagactgccggtgacaaaccggaggaaggtgaggatgacgtca
agt
>LN7355133_Phaeocystis_sp_RCC994_RCC994
aaagcgcctgtaggttgtttaataagtctgttgttaaagactagggcttaaccctaggaa
agcaatggaaactactagacttgagtatgataggggtagagggaatttctagtgtagcgg
tgaaatgcgtagatattagaaagaacaccggtggcgaaggcgctctactggatcattact
gacactcagaggcgaaagctagggtagcaaaagggattagatacccctgtagtcctagcc
gtaaacgatggatactacatgttgcgtaatgcagtatggtagctaacgcgttaagtatcc
cgcctggggagtacggtcgcaaggctgaaactcaaaggaattgacgggggcccgcacaag
cggtggagcatgtggtttaattcgatgcaacgcgaagaaccttaccaaggcttgacatac
tacagatttctttgaaaaaggaaagtgccttcgggaatgtagatacaggtggtgcatggc
tgtcgtcagctcgtgtcgtgagatgttgggttaagtcccgcaacgagcgcaacccttatt
tttagttgctatctagaaagactgccggtgacaaaccggaggaaggtgaggatgacgtca
agt
>LN7351942_Phaeocystis_antarctica_RCC4024
aaagcgcctgtaggttgtttaataagtctgttgttaaagactagggcttaaccctaggaa
agcaatggaaactactagacttgagtatgataggggtagagggaatttctagtgtagcgg
tgaaatgcgtagatattagaaagaacaccggtggcgaaggcgctctactggatcattact
gacactcagaggcgaaagctagggtagcaaaagggattagatacccctgtagtcctagcc
gtaaacgatggatactacatgttgcgtaatgcagtatggtagctaacgcgttaagtatcc
cgcctggggagtacggtcgcaaggctgaaactcaaaggaattgacgggggcccgcacaag
cggtggagcatgtggtttaattcgatgcaacgcgaagaaccttaccaaggcttgacatac
tacagatttctttgaaagaggaaagtgccttcgggaatgtagatacaggtggtgcatggc
tgtcgtcagctcgtgtcgtgagatgttgggttaagtcccgcaacgagcgcaacccttatt
tttagttgctatctagaaagactgccggtgacaaaccggaggaaggtgaggatgacgtca
agt
>Antarctic_CAMNT_0013831151_Phaeocystis_antarctica_Strain_Caron_Lab
aaagcgcctgtaggttgtttaataagtctgttgttaaagactagggcttaaccctaggaa
agcaatggaaactactagacttgagtatgataggggtagagggaatttctagtgtagcgg
tgaaatgcgtagatattagaaagaacaccggtggcgaaggcgctctactggatcattact
gacactcagaggcgaaagctagggtagcaaaagggattagatacccctgtagtcctagcc
gtaaacgatggatactacatgttgcgtaatgcagtatggtagctaacgcgttaagtatcc
cgcctggggagtacggtcgcaaggctgaaactcaaaggaattgacgggggcccgcacaag
cggtggagcatgtggtttaattcgatacaacgcgaagaaccttaccaaggcttgacatac
tacagatttctttgaaagaggaaagtgccttcgggaatgtagatacaggtggtgcatggc
tgtcgtcagctcgtgtcgtgagatgttgggttaagtcccgcaacgagcgcaacccttatt
tttagttgctatctagaaagactgccggtgacaaaccggaggaaggtgaggatgacgtca
agt
>Antarctic_CAMNT_0043826573_Phaeocystis_antarctica_Strain_CCMP1374
aaagcgcctgtaggttgtttaataagtctgttgttaaagactagggcttaaccctaggaa
agcaatggaaactactagacttgagtatgataggggtagagggaatttctagtgtagcgg
tgaaatgcgtagatattagaaagaacaccggtggcgaaggcgctctactggatcattact
gacactcagaggcgaaagctagggtagcaaaagggattagatacccctgtagtcctagcc
gtaaacgatggatactacatgttgcgtaatgcagtatggtagctaacgcgttaagtatcc
cgcctggggagtacggtcgcaaggctgaaactcaaaggaattgacgggggcccgcacaag
cggtggagcatgtggtttaattcgatacaacgcgaagaaccttaccaaggcttgacatac
tacagatttctttgaaagaggaaagtgccttcgggaatgtagatacaggtggtgcatggc
tgtcgtcagctcgtgtcgtgagatgttgggttaagtcccgcaacgagcgcaacccttatt
tttagttgctatctagaaagactgccggtgacaaaccggaggaaggtgaggatgacgtca
agt
>HM1334951_Uncultured_marine_haptophyte_Biosope_T84_16S_PLA491022
aaagcgcctgtaggttgtttaataagtctgttgttaaagactagggcttaaccctaggaa
agcaacggaaactactagacttgagtatgataggggtagagggaatttctagtgtagcgg
tgaaatgcgtagatattagaaagaacaccggcggcgaaggcgctctactggatcattact
gacactcagaggcgaaagctagggtagcaaaagggattagatacccctgtagtcctagcc
gtaaacgatggatactatatgttgcgtaatgcagtgtggtagctaacgcgttaagtatcc
cgcctggggagtacggtcgcaaggctgaaacccaaaggaattgacgggggcccgcacaag
cggtggagcatgtggtttaattcgatgcaacgcgaagaaccttaccaaggcttgacatac
tacaaatttctttgaaaaaggaaagtgccttcgggaatgtagatacaggtggtgcatggc
tgtcgtcagctcgtgtcgtgagatgttgggttaagtcccgcaacgagcgcaacccttatt
tttagttgctatctagaaagactgccggtgacaaaccggaggaaggtgaggatgacgtca
agt
>HM1335531_Uncultured_marine_haptophyte_Biosope_T88_16S_PLA491024
aaagcgcctgtaggttgtttaataagtctgttgttaaagactagggcttaaccctaggaa
agcaatggaaactactagacttgagtatgataggggtagagggaatttctagtgtagcgg
tgaaatgcgtagatattagaaagaacaccggcggcgaaggcgctctactggatcattact
gacactcagaggcgaaagctagggtagcaaaagggattagatacccctgtagtcctagcc
gtaaacgatggatactacatgttgcgtaatgcagtgtggtagctaacgcgttaagtatcc
cgcctggggagtacggtcgcaaggctgaaactcaaaggaattgacgggggcccgcacaag
cggtggagcatgtggtttaattcgatgcaacgcgaagaaccttaccaaggcttgacatac
tacaaatttctttgaaaaaggaaagtgccttcgggaatgtagatacaggtggtgcatggc
tgtcgtcagctcgtgtcgtgagatgttgggttaagtcccgcaacgagcgcaacccttatt
tttggttgctatctagaaagactgccggtgacaaaccggaggaaggtgaggatgacgtca
agt
>HM1335491_Uncultured_marine_haptophyte_Biosope_T88_16S_PLA491020
aaagcgcctgtaggttgtttaataagtctgttgttaaagactagggcttaaccctaggaa
agcagtggaaactactagacttgagtatgataggggtagagggagtttctagtgtagcgg
tgaaatgcgtagatattagaaagaacaccggtggcgaaggcgctctactggatcattact
gacactcagaggcgaaagctagggtagcaaaagggattagatacccctgtagtcctagcc
gtaaacgatggatactacatgttgcgtaatgcagtgtggtagctaacgcgttaagtatcc
cgcctggggagtacggtcgcaaggctgaaactcaaaggaattgacgggggcccgcacaag
cggtggagcatgtggtttaattcgatgcaacgcgaagaaccttaccaaggcttgacatac
tacaaatttctttgaaaaaggaaagtgccttcgggaatgtagatacaggtggtgcatggc
tgtcgtcagctcgtgtcgtgagatgttgggttaagtcccgcaacgagcgcaacccttatt
tttagttgctatctagaaagactgccggtgacaaaccggaggaaggtgaggatgacgtca
agt
>HM1335681_Uncultured_marine_haptophyte_Biosope_T88_16S_PLA491039
aaagcgcctgtaggttgtttaataagtctgttgttaaagactagggcttaaccctaggaa
agcaatggaaactactagacttgagtatgataggggtagagggaatttctagtgtagcgg
tgaaatgcgtagatattagaaagaacaccggtggcgaaggcgctctactggatcattact
gacactcagaggcgaaagctagggtagcaaaagggactagatacccctgtagtcctagcc
gtaaacgatggatactacatgttgcgtaatgcagtgtggtagctgacgcgttaagtatcc
cgcctggggagtacggtcgcaaggctgaaactcaaaggaattgacgggggcccgcacagg
cggtggagcatgtggtttaattcgatgcaacgcgaagaaccttaccaaggcttgacatac
tacaaatttctttgaaaaaggaaagtgccttcgggaatgtagatacaggtggtgcatggc
tgtcgtcagctcgtgtcgtgagatgttgggttaagtcccgcaacgagcgcaacccttatt
tttagttgctatctagaaagaccgccggtgacaaaccggaggaaggtgaggatgacgtca
agt
>HM1330411_Uncultured_marine_haptophyte_Biosope_T123_16S_PLA491031
aaagcgcctgtaggttgtttaataagtctgttgttaaagactagggcttaaccctaggaa
agcaatggaaactactagacttgagtatgataggggtagagggaatttctagtgtagcgg
tgaaatgcgtagatattagaaagaacaccggcggcgaaggcgctctactggatcattact
gacactcagaggcgaaagctagggtagcaaaagggattagatacccctgtagtcctagcc
gtaaacgatggatactacatgttgcgtaatgcagtgtggtagctaacgcgttaagtatcc
cgcctggggagtacggtcgcaaggctgaaactctaaggaattgacgggggcccgcacaag
cggtggagcatgtggtttaattcgatgcaacgcgaagaaccttaccaaggcttgacatac
tacaaatttctttgaaaaaggaaagtgccttcgggaatgtagatacaggtggtgcatggc
tgtcgtcagctcgtgtcgtgagatgttgggttaagtcccgcaacgagcgcaacccttatt
tttagttgctatctagaaagactgccggtgacaaaccggaggaaggtgaggatgacgtca
agt
>EF0520531_Uncultured_haptophyte_250304-63
aaagcgcctgtaggttgtttaaaaagtctgttgttaaagactagggcttaaccctaggaa
agcaatggatactactagacttgagtatgataggggtagagggaatttctagtgtagcgg
tgaaatgcgtagatattagaaagaacaccggtggcgaa-gcgctctactggatcattact
gacactcagaggcgaaagctagggtagcaaaagggattagatacccctgtagtcctagcc
gtaaacgatggatactacatgttgcgtaatgcagtatggtagctaacgcgttaagtatcc
cgcctggggagtacggtcgcaaggctgaaactcaaaggaattgacgggggcccgcacaag
cggtggagcatgtggtttaattcgatgcaacgcgaagaaccttaccaaggcttgacatac
tacagatttctttgaaaaaggaaagtgccttcgggaatgtagatacaggtggtgcatggc
tgtcgtcagctcgtgtcgtgagatgttgggttaagtcccgcaacgagcgcaacccttatt
tttagttgctatctagaaagactgccggtgacaaaccggaggaaggtgaggatgacgtca
agt
>Karlodinium-armiger-16S-strict
aaagcgcctgtaggttgtttaataagtctgttgttaaagactagggcttaaccctaggaa
agcaatggaaactactagacttgagtatggcaggggtagagggaatttctagtgtagcgg
tgaaatgcgtagatattagaaagaacaccggtggcgaaagcgctctactggaccattact
gacactcagaggcgaaagctagggtagcaaaagggattagatacccctgtagtcctagcc
gtaaacgatggatactagatgttgtgatgtacagtatcgtagctaacgcgttaagtatcc
cgcctggggagtacgctcgcaagggtgaaactcaaaggaattgacgggggcccgcacaag
cggtggagcatgtggtttaattcgatnnaacgcgaagaaccttaccagggcttgacatac
tacaaattctttwgagawaargaagtgccttcgggaatgtagatacaggtggtgcatggc
tgtcgtcagctcgtgtcgtgagatgttgggttaagtcccgcaacgagcgcaacccttatt
tttagttacta-------------------------------------------------
---
>EF0521971_Uncultured_haptophyte_MC622-31
aaagcgcctgtaggttgtttgttaagtccgttgttaaagcctagggcttaaccctagaga
agcaatggaaactagtagactagagtatggtaggggtagagggaatttctagtgtagcgg
tgaaatgcgtagatattagaaagaacaccagtggcgaaggcgctctactggaccattact
gacactcagaggcgaaagctagggtagcaaaagggattagatacccctgtagtcctagcc
gtaaacgatggatactagatgttgtgttgtacagtatcgtagctaacgcgttaagtatcc
cgcctggggagtacgctcgcaagggtgaaactcaaaggaattgacgggggcccgcacaag
cggtggagcatgtggtttaattcgatgcaacgcgaagaaccttaccagggcttgacatac
tgcgaatctttttgagaaaaaagagtgccttcgggaatgcaggtacaggtggtgcatggc
tgtcgtcagctcgtgtcgtgagatgttgggttaagtcccgcaacgagcgcaacccttgtt
tttagttactatctagaaagactgccggtgacaaaccggaggaaggtgaggatgacgtca
agt
>EF0520391_Uncultured_haptophyte_250304-42
aaagcgcctgtaggttgtttattaagtccgttgttaaagcctagggcttaaccccagaaa
agcaatggaaactaatagactagagtatggtaggggtagagggaatttctagtgtagcgg
tgaaatgcgtagatattagaaagaacaccagtggcgaaagcgctctactggaccattact
gacactcagaggcgaaagctagggtagcaaaagggattagatacccctgtagtcctagcc
gtaaacgatggatactagatgttgtgtagtacagtatcgtagctaacgcgttaagtatcc
cgcctggggagtacgctcgcaagggtgaaactcaaaggaattggcgggggcccgcacaag
cggtggagcatgtggtttaattcgatgcaacgcgaagaaccttaccagggcttgacatac
tgcgaatctttttgagaaaaaagagtgccttcgggaatgcagatacaggtggtgcatggc
tgtcgtcagctcgtgtcgtgagatgttgggttaagtcccgcaacgagcgcaacccttgtt
tttagttactatctagaaagactgccggtgacaaaccggaggaaggtgaggatgacgtca
agt
>EF0517761_Uncultured_haptophyte_MC597-11
aaagcgcctgtaggtggtttagaaagtctgttgttaaagcctagggcttaaccctagaac
agcaatggaaactgctaaacttgagtatggtaggggtagagggaatttctagtgtagcgg
tgaaatgcgtagatattagaaagaacaccagtggcgaaagcgctctactggaccattact
gacactcagaggcgaaagctagggtagcaaaagggattagatacccctgtagtcctagcc
gtaaacgatggatactagatgttgcgttatgcagtatcgtagctaacgcgttaagtatcc
cgcctggggagtacgctcgcaagggtgaaactcaaaggaattgacgggggcccgcacaag
cggtggagcatgtggtttaattcgatgcaacgcgaagaaccttaccagggcttgacatac
tgcgaatctctttgaaaaaagagagtgccttcgggaatgcagatacaggtggtgcatggc
tgtcgtcagctcgtgtcgtgagatgttgggttaagtcccgcaacgagcgcaacccttgtt
tttagttactatctagaaagactgccggtgacaaaccggaggaaggtgaggatgacgtca
agt
>EF0517861_Uncultured_haptophyte_MC597-22
aaagcgcctgtaggttgtttattaagtctgttgttaaagcctagggcttaaccctagaac
agcaatggaaactggtaaacttgagtatggtaggggtagagggaatttctagtgtagcgg
tgaaatgcgtagatattagaaagaacaccagtggcgaaagcgctctactggaccattact
gacactcagaggcgaaagctagggtagcaaaagggattagatacccctgtagtcctagcc
gtaaacgatggatactagatgttgcgttgtgcagtatcgtagctaacgcgttaagtatcc
cgcctggggagtacgctcgcaagggtgaaactcaaaggaattgacgggggcccgcacaag
cggtggagcatgtggtttaattcgatgcaacgcgaagaaccttaccagggcttgacatac
tgcgaatttctttgaaagaagaaagtgccttcgggaatgcagatacaggtggtgcatggc
tgtcgtcagctcgtgtcgtgagatgttgggttaagtcccgcaacgagcgcaacccttgtt
tttagttactatctagaaagactgccggtgacaaaccggaggaaggtgaggatgacgtca
agt
>EF0521961_Uncultured_haptophyte_MC622-30
aaagcgcctgtaggttgtttattaagtctgttgttaaagcctagggcttaaccctagaac
agcaatggaaactggtaaacttgagtatggtaggggtagagggaatttctagtgtagcgg
tgaaatgcgtagatattagaaagaacaccagtggcgaaagcgctctactggaccattact
gacactcagaggcgaaagctagggtagcaaaagggattagatacccctgtagtcctagcc
gtaaacgatggatactagatgttgcgtagtgcagtatcgtagctaacgcgttaagtatcc
cgcctggggagtacgctcgcaagggtgaaactcaaaggaattgacgggggcccgcacaag
cggtggagcatgtggtttaattcgatgcaacgcgaagaaccttaccagggcttgacatac
tgcgaatctctttgaaagaagagagtgccttcgggaatgcaggtacaggtggtgcatggc
tgtcgtcagctcgtgtcgtgagatgttgggttaagtcccgcaacgagcgcaacccttgtt
tttagttactatctagaaagactgccggtgacaaaccggaggaaggtgaggatgacgtca
agt
>EF0522331_Uncultured_haptophyte_MC622-73
aaagcgcctgtaggttgtttattaagtctgttgttaaagcctagggcttaaccctagaac
agcaatggaaactggtaaacttgagtatggtaggggtagagggaatttctagtgtagcgg
tgaaatgcgtagatattagaaagaacaccagtggcgaaagcgctctactggaccattact
gacactcagaggcgaaagctagggtagcaaaagggattagatacccctgtagtcctagcc
gtaaacgatggatactagatgttgcgtagtgcagtatcgtagctaacgcgttaagtatcc
cgcctggggagtacgctcgcaagggtgaaactcaaaggaattgacgggggcccgcacaag
cggtggagcatgtggtttaattcgatgcaacgcgaagaaccttaccagggcttgacatac
tgcgaatctctttgaaagaagagagtgccttcgggaatgcagatacaggtggtgcatggc
tgtcgtcagctcgtgtcgtgagatgttgggttaagtcccgcaacgagcgcaacccttgtt
tttagttactatctagaaagactgccggtgacaaaccggaggaaggtgaggatgacgtca
agt
>EF0521791_Uncultured_haptophyte_MC622-10
aaagcgcctgtaggttgtttattaagtctgttgttaaagcctagggcttaaccctagaac
agcaatggaaactggtaaacttgagtatggtaggggtagagggaatttctagtgtagcgg
tgaaatgcgtagatattagaaagaacaccagtggcgaaagcgctctactggaccattact
gacactcagaggcgaaagctagggtagcaaaagggattagatacccctgtagtcctagcc
gtaaacgatggatactagatgttgcgtagtgcagtatcgtagctaacgcgttaagtatcc
cgcctggggagtacgctcgcaagggtgaaactcaaaggaattgacgggggcccgcacaag
cggtggagcatgtggtttaattcgatgcaacgcgaagaaccttaccagggcttgacatac
tgcgaatctctttgaaagaagagagtgccttcgggaatgcagatacaggtggtgcatggc
tgtcgtcagctcgtgtcgtgagatgttgggttaagtcccgcaacgagcgcaacccttgtt
tttagttactatctagaaagactgccggtgacaaaccggaggaaggtgaggatgacgtca
agt
>EF0521991_Uncultured_haptophyte_MC622-34
aaagcgcctgtaggttgtttattaagtctgttgttaaagcctagggcttaaccctagaac
agcaatggaaactggtaaacttgagtatggtaggggtagagggaatttctagtgtagcgg
tgaaatgcgtagatattagaaagaacaccagtggcgaaagcgctctactggaccattact
gacactcagaggcgaaagctagggtagcaaaagggattagatacccctgtagtcctagcc
gtaaacgatggatactagatgttgcgtagtgcagtatcgtagctaacgcgttaagtatcc
cgcctggggagtacgctcgcaagggtgaaactcaaaggaattgacgggggcccgcacaag
cggtggagcatgtggtttaattcgatgcaacgcgaagaaccttaccagggcttgacatac
tgcgaatctctttgaaagaagagagtgccttcgggaatgcagatacaggtggtgcatggc
tgtcgtcagctcgtgtcgtgagatgttgggttaagtcccgcaacgagcgcaacccttgtt
tttagttactatctagaaagactgccggtgacaaaccggaggaaggtgaggatgacgtca
agt
>EF0522111_Uncultured_haptophyte_MC622-48
aaagcgcctgtaggttgtttattaagtctgttgttaaagcctagggcttaaccctagaac
agcaatggaaactggtaaacttgagtatggtaggggtagagggaatttctagtgtagcgg
tgaaatgcgtagatattagaaagaacaccagtggcgaaagcgctctactggaccattact
gacactcagaggcgaaagctagggtagcaaaagggattagatacccctgtagtcctagcc
gtaaacgatggatactagatgttgcgtagtgcagtatcgtagctaacgcgttaagtatcc
cgcctggggagtacgctcgcaagggtgaaactcaaaggaattgacgggggcccgcacaag
cggtggagcatgtggtttaattcgatgcaacgcgaagaaccttaccagggcttgacatac
tgcgaatctctttgaaagaagagagtgccttcgggaatgcagatacaggtggtgcatggc
tgtcgtcagctcgtgtcgtgagatgttgggttaagtcccgcaacgagcgcaacccttgtt
tttagttactatctagaaagactgccggtgacaaaccggaggaaggtgaggatgacgtca
agt
>EF0522101_Uncultured_haptophyte_MC622-45
aaagcgcctgtaggttgtttattaagtctgttgttaaagcctagggcttaaccctagaac
agcaatggaaactggtaaacttgagtatggtaggggtagagggaatttctagtgtagcgg
tgaaatgcgtagatattagaaagaacaccagtggcgaaagcgctctactggaccattact
gacactcagaggcgaaagctagggtagcaaaagggattagatacccctgtagtcctagcc
gtaaacgatggatactagatgttgcgtagtgcagtatcgtagctaacgcgttaagtatcc
cgcctggggagtacgctcgcaagggtgaaactcaaaggaattgacgggggcccgcacaag
cggtggagcatgtggtttaattcgatgcaacgcgaagaaccttaccagggcttgacatac
tgcgaatctctttgaaagaagagagtgccttcgggaatgcagatacaggtggtgcatggc
tgtcgtcagctcgtgtcgtgagatgttgggttaagtcccgcaacgagcgcaacccttgtt
tttagttactatctagaaagactgccggtgacaaaccggaggaaggtgaggatgacgtca
agt
>EF0522051_Uncultured_haptophyte_MC622-40
aaagcgcctgtaggttgtttattaagtctgttgttaaagcatagggcttaaccctagaac
agcaatggaaactggtaaacttgagtatggtaggggtagagggaatttctagtgtagcgg
tgaaatgcgtagatattagaaagaacaccagtggcgaaagcgctctactggaccattact
gacactcagaggcgaaagctagggtagcaaaagggattagatacccctgtagtcctagcc
gtaaacgatggatactagatgttgcgtagtgcagtatcgtagctaacgcgttaagtatcc
cgcctggggagtacgctcgcaagggtgaaactcaaaggaattgacgggggcccgcacaag
cggtggagcatgtggtttaattcgatgcaacgcgaagaaccttaccagggcttgacatac
tgcgaatctctttgaaagaagagagtgccttcgggaatgcagatacaggtggtgcatggc
tgtcgtcagctcgtgtcgtgagatgttgggttaagtcccgcaacgagcgcaacccttgtt
tttagttactatctagaaagactgccggtgacaaaccggaggaaggtgaggatgacgtca
agt
>EF0522301_Uncultured_haptophyte_MC622-70
aaagcgcctgtaggttgtttattaagtctgttgttaaagcctagggcttaaccctagaac
agcaatggaaactggtaaacttgagtatggtaggggtagagggaatttctagtgtagcgg
tgaaatgcgtagatattagaaagaacaccagtggcgaaagcgctctactggaccattact
gacactcataggcgaaagctagggtagcaaaagggattagatacccctgtagtcctagcc
gtaaacgatggatactagatgttgcgtagtgcagtatcgtagctaacgcgttaagtatcc
cgcctggggagtacgctcgcaagggtgaaactcaaaggaattgacgggggcccgcacaag
cggtggagcatgtggtttaattcgatgcaacgcgaagaaccttaccagggcttgacatac
tgcgaatctctttgaaagaagagagtgccttcgggaatgcagatacaggtggtgcatggc
tgtcgtcagctcgtgtcgtgagatgttgggttaagtcccgcaacgagcgcaacccttgtt
tttagttactatctagaaagactgccggtgacaaaccggaggaaggtgaggatgacgtca
agt
>EF0521711_Uncultured_haptophyte_MC615-104
aaagcgcctgtaggtggtttaataagtctgttgttaaagactagggcttaaccctaggaa
agcaatggaaactaatagactagagtatggcaggggtagagggaatttctagtgtagcgg
tgaaatgcgtagatattagaaagaacaccagtggcgaaagcgctctactggaccattact
gacactcagaggcgaaagctagggtagcaaaagggattagatacccctgtagtcctagcc
gtaaacgatggatactagatgttgtgtctcacagtgtcgcagctaacgcgttaagtatcc
cgcctggggagtacgctcgcaagggtgaaactcaaaggaattgacgggggcccgcacaag
cggtggagcatgtggtttaattcgatgcaacgcgaagaaccttaccagggcttgacatac
tgcagatctttttgagaaagaagagtgccttcgggaatgcagatacaggtggtgcatggc
tgtcgtcagctcgtgtcgtgaggtgttgggttaagtcccgcaacgagcgcaacccttatt
tttagttactatctagaaagactgccggtgacaaaccggaggaaggtgaggatgacgtca
agt
>EF0520131_Uncultured_haptophyte_250304-18
aaagcgcctgtaggtggtttaataagtctgttgttaaagactagggcttaaccctaggaa
agcaatggaaactaatagactagagtatggcaggggtagagggaatttctagtgtagcgg
tgaaatgcgtagatattagaaagaacaccagtggcgaaagcgctctactggaccattact
gacactcagaggcgaaagctagggtagcaaaagggattagatacccctgtagtcctagcc
gtaaacgatggatactagatgttgtgtctcacagtgtcgcagctaacgcgttaagtatcc
cgcctggggagtacgctcgcaagggtgaaactcaaaggaattgacgggggcccgcacaag
cggtggagcatgtggtttaattcgatgcaacgcgaagaaccttaccagggcttgacatac
tgcagatctttttgagaaagaagagtgccttcgggaatgcagatacaggtggtgcatggc
tgtcgtcagctcgtgtcgtgagatgttgggttaagtcccgcaacgagcgcaacccttatt
tttagttaccatctagaaagactgccggtgacaaaccggaggaaggtgaggatgacgtca
agt
>EF0521271_Uncultured_haptophyte_MC615-54
aaagcgcctgtaggtggtttaataagtctgttgttaaagactagggcttaaccctaggaa
agcaatggaaactaatagactagagtatggcaggggtagagggaatttctagtgtagcgg
tgaaatgcgtagatattagaaagaacaccagtggcgaaagcgctctactggaccattact
gacactcagaggcgaaagctagggtagcaaaagggattagatacccctgtagtcctagcc
gtaaacgatggatactagatgttgtgtctcacagtgtcgcagctaacgcgttaagtatcc
cgcctggggagtacgctcgcaagggtgaaactcaaaggaattgacgggggcccgcacaag
cggtggagcatgtggtttaattcgatgcaacgcgaagaaccttaccagggcttgacatac
tgcagatctttttgagaaagaagagtgccttcgggaatgcagatacaggtggtgcatggc
tgtcgtcagctcgtgtcgtgagatgttgggttaagtcccgcaacgagcgcaacccttatt
tttagttaccatctagaaagactgccggtgacaaaccggaggaaggtgaggatgacgtca
agt
>EF0520681_Uncultured_haptophyte_250304-83
aaagcgcctgtaggtggtttaataagtctgttgttaaagactagggcttaaccctaggaa
agcaatggaaactaatagactagagtatggcaggggtagagggaatttctagtgtagcgg
tgaaatgcgtagatattagaaagaacaccagtggcgaaagcgctctactggaccattact
gacactcagaggcgaaagctagggtagcaaaagggattagatacccctgtagtcctagcc
gtaaacgatggatactagatgttgtgtctcacagtgtcgcagctaacgcgttaagtatcc
cgcctggggagtacgctcgcaagggtgaaactcaaaggaattgacgggggcccgcacaag
cggtggagcatgtggtttaattcgatgcaacgcgaagaaccttaccagggcttgacatac
tgcagatctttttgagaaagaagagtgccttcgggaatgcagatacaggtggtgcatggc
tgtcgtcagctcgtgtcgtgagatgttgggttaagtcccgcaacgagcgcaacccttatt
tttagttaccatctagaaagactgccggtgacaaaccggaggaaggtgaggatgacgtca
agt
>HM1331811_Uncultured_marine_haptophyte_Biosope_T35_16S_PLA491039
aaagcgcctgtaggtggtttaataagtctgttgttaaagactagggcttaaccctaggaa
agcaatggaaactaatagactagagtatggcaggggtagagggaatttctagtgtagcgg
tgaaatgcgtagatattagaaagaacaccagtggcgaaagcgctctactggaccattact
gacactcagaggcgaaagctagggtagcaaaagggattagatacccctgtagtcctagcc
gtaaacgatggatactagatgttgtgtctcacagtgtcgcagctaacgcgttaagtatcc
cgcctggggagtacgctcgcaagggtgaaactcaaaggaattgacgggggcccgcacaag
cggtggagcatgtggtttaattcgatgcaacgcgaagaaccttaccagggcttgacatac
tgcagatctttttgagaaagaagagtgccttcgggaatgcagatacaggtggtgcatggc
tgtcgtcagctcgtgtcgtgagatgttgggttaagtcccgcaacgagcgcaacccttatt
tttagttaccatctagaaagactgccggtgacaaaccggaggaaggtgaggatgacgtca
agt
>EF0521671_Uncultured_haptophyte_MC615-100
aaagcgcctgtaggtggtttaataagtctgttgttaaagactagggcttaaccctaggaa
agcaatggaaactaatagactagagtatggcaggggtagagggaatttctagtgtagcgg
tgaaatgcgtagatattagaaagaacaccagtggcgaaagcgctctactggaccattact
gacactcagaggcgaaagctagggtagcaaaagggattagatacccctgtagtcctagcc
gtaaacgatggatactagatgttgtgtatcacagtgtcgcagctaacgcgttaagtatcc
cgcctggggagtacgctcgcaagggtgaaactcaaaggaattgacgggggcccgcacaag
cggtggagcatgtggtttaattcgatgcaacgcgaagaaccttaccagggcttgacatac
tgcagatctttttgagaaagaagagtgccttcgggaatgcagatacaggtggtgcatggc
tgtcgtcagctcgtgtcgtgagatgttgggttaagtcccgcaacgagcgcaacccttatt
tttagttaccatctagaaagactgccggtgacaaaccggaggaaggtgaggatgacgtca
agt
>EF0520741_Uncultured_haptophyte_250304-90
aaagcgcctgtaggttgtttaataagtctgttgttaaagactagggctcaaccctagaaa
agcaatggaaactaatagactagagtatggcaggggtagagggaatttctagtgtagcgg
tgaaatgcgtagatattagaaagaacaccagtggcgaaagcgctctactggaccattact
gacactcagaggcgaaagctagggtagcaaaagggattagatacccctgtagtcctagcc
gtaaacgatggatactagatgttgtgtatcacagtatcgcagctaacgcgttaagtatcc
cgcctggggagtacgctcgcaagggtgaaactcaaaggaattgacgggggcccgcacaag
cggtggagcatgtggtttaattcgatgcaacgcgaagaaccttaccagggcttgacatac
tacagatctttttgagaaagaagagtgccttcgggaatgtagatacaggtggtgcatggc
tgtcgtcagctcgtgtcgtgagatgttgggttaagtcccgcaacgagcgcaacccttatt
tttagttaccatctagaaagactgccggtgacaaaccggaggaaggtgaggatgacgtca
agt
>EF0518561_Uncultured_haptophyte_MC601-7
aaagcgcctgtaggttgcctaataagtctgttgttaaagactagggctcaaccctgggaa
agcaatggaaactaataggctagagtatggcaggggtagagggaatttctagtgtagcgg
tgaaatgcgtagatattagaaagaacaccagtggcgaaagcgctctactggaccattact
gacactcagaggcgaaagctagggtagcaaaagggattagatacccctgtagtcctagcc
gtaaacgatggatactagatgttgtaacttacagtgtcgcagctaacgcgttaagtatcc
cgcctggggagtacgctcgcaagagtgaaactcaaaggaattgacgggggcccgcacaag
cggtggagcatgtggtttaattcgatgcaacgcgaagaaccttaccagggcttgacatac
tacaaatctttttgagaagaaagagtgccttcgggaatgtagatacaggtggtgcatggc
tgtcgtcagctcgtgtcgtgagatgttgggttaagtcccgcaacgagcgcaacccttatt
tttagttaccaactagaaagactgccggtgacaaaccggaggaaggtgaggatgacgtca
agt
>HM1330541_Uncultured_marine_haptophyte_Biosope_T148_16S_PLA491014
aaagcgcctgtaggtggtttagtaagtctgttgttaaagcctagggcttaaccctagaaa
agcaatggaaactactagactagagtatggtaggggtagagggaatttctagtgtagcgg
tgaaatgcgtagatattagaaagaacaccggtggcgaaagcgctctactggaccattact
gacactcagaggcgaaagctagggtagcaaaagggattagatacccctgtagtcctagcc
gtaaacgatggatactagatgttgggtttcacagtgtcgtagctaacgcgttaagtatcc
cgcctggggagtacgctcgcaagggtgaaactcaaaggaattgacgggggcccgcacaag
cggtggagcatgtggtttaattcgatgcaacgcgaagaaccttaccagggcttgacatac
tacaaatctttttgagaaaaaagagtgccttcgggaatgtagatacaggtggtgcatggc
tgtcgtcagctcgtgtcgtgagatgttgggttaagtcccgcaacgagcgcaacccttatt
tttagttaccatctagaaagactgccggtgacaagccggaggaaggtgaggatgacgtca
agt
>EF0522271_Uncultured_haptophyte_MC622-67
aaagcgcctgtaggtggtttagtaagtctgttgttaaagcctagggcttaaccctagaaa
agcaatggaaactactaggctagagtatggtaggggtagagggaatttctagtgtagcgg
tgaaatgcgtagatattagaaagaacaccggtggcgaaagcgctctactggaccattact
gacactcagaggcgaaagctagggtagcaaaagggattagatacccctgtagtcctagcc
gtaaacgatggatactagatgttgtgtttcacagtgtcgtagctaacgcgttaagtatcc
cgcctggggagtacgctcgcaagggtgaaactcaaaggaattgacgggggcccgcacaag
cggtggagcatgtggtttaattcgatgcaacgcgaagaaccttaccagggcttgacatac
tacagatctttttgagaaaaaagagtgccttcgggaatgtagatacaggtggtgcatggc
tgtcgtcagctcgtgtcgtgagatgttgggttaagtcccgcaacgagcgcaacccttatt
tttagttaccatctagaaagactgccggtgacaaaccggaggaaggtgaggatgacgtca
agt
>EF0520271_Uncultured_haptophyte_250304-28
aaagcgcctgtaggttgtttattaagtctgttgttaaagcctagggcttaaccctagaga
agcagtggaaactggtagactagagtatggcaggggtagagggaatttctagtgtagcgg
tgaaatgcgtagatattagaaagaacaccagcggcgaaggcgctctactggaccatcact
gacactcagaggcgaaagctagggtagcaaaagggattagatacccctgtagtcctagcc
gtaaacgatggatactagatgttgtgtttcacagtgtcgcagctaacgcgttaagtatcc
cgcctggggagtacgctcgcaagggtgaaactcaaaggaattgacgggggcccgcacaag
cggtggagcatgtggtttaattcgatgcaacgcgaagaaccttaccagggcttgacatac
tacagatctttttgagaaagaagagtgccttcgggaatgtagatacaggtggtgcatggc
tgtcgtcagctcgtgtcgtgagatgttgggttaagtcccgcaacgagcgcaacccttatt
tttagttaccatctagaaagactgccggtgacaaaccggaggaaggtgaggatgacgtca
agt
>EF0519911_Uncultured_haptophyte_MAMA64-131
aaagcgcctgtaggttgtttaataagtctgttgttaaagactagggcttaaccctagaaa
agcaatggatactactagactagagtatggcaggggtagagggaatttctagtgtagcgg
tgaaatgcgtagatattagaaagaacaccggtggcgaaagcgctctactggaccattact
gacactcagaggcgaaagctagggtagcaaaagggattagatacccctgtagtcctagcc
gtaaacgatggatactacatgttgtattttacagtatggtagctaacgcgttaagtatcc
cgcctggggagtacgctcgcaagggtgaaactcaaaggaattgacgggggcccgcacaag
cggtggagcatgtggtttaattcgatgcaacgcgaagaaccttaccagggcttgacatac
tgcgaatctctttgaaaaaagagagtgccttcgggaatgcagatacaggtggtgcatggc
tgtcgtcagctcgtgtcgtgagatgttgggttaagtcccgcaacgagcgcaacccttatt
tttagttaccatctagaaagactgccggtgacaaaccggaggaaggtgaggatgacgtca
agt
>AY7021501_Imantonia_rotunda_RCC305
aaagcgcctgtaggttgtttaataagtctgttgttaaagactagggcttaaccctagaaa
agcaatggaaactactagactagagtatggcaggggtagagggaatttctagtgtagcgg
tgaaatgcgtagatattagaaagaacaccggtggcgaaagcgctctactggaccattact
gacactcagaggcgaaagctagggtagcaaaagggattagatacccctgtagtcctagcc
gtaaacgatggatactacatgttgtgtttcacagtatggtagctaacgcgttaagtatcc
cgcctggggagtacgctcgcaagggtgaaactcaaaggaattgacgggggcccgcacaag
cggtggagcatgtggtttaattcgatgcaacgcgaagaaccttaccagggcttgacatac
tgcgaatctttccgaaaggaaagagtgccttcgggaatgcagatacaggtggtgcatggc
tgtcgtcagctcgtgtcgtgagatgttgggttaagtcccgcaacgagcgcaacccttgtt
tttagttaccatctagaaagactgccggtgacaaaccggaggaaggtgaggatgacgtca
agt
>AY7021621_Imantonia_rotunda_RCC406
aaagcgcctgtaggttgtttaataagtctgttgttaaagactagggcttaaccctagaaa
agcaatggaaactactagactagagtatggcaggggtagagggaatttctagtgtagcgg
tgaaatgcgtagatattagaaagaacaccggtggcgaaagcgctctactggaccattact
gacactcagaggcgaaagctagggtagcaaaagggattagatacccctgtagtcctagcc
gtaaacgatggatactacatgttgtgtttcacagtatggtagctaacgcgttaagtatcc
cgcctggggagtacgctcgcaagggtgaaactcaaaggaattgacgggggcccgcacaag
cggtggagcatgtggtttaattcgatgcaacgcgaagaaccttaccagggcttgacatac
tgcgaatctttccgaaaggaaagagtgccttcgggaatgcagatacaggtggtgcatggc
tgtcgtcagctcgtgtcgtgagatgttgggttaagtcccgcaacgagcgcaacccttgtt
tttagttaccatctagaaagactgccggtgacaaaccggaggaaggtgaggatgacgtca
agt
>AB1969651_Imantonia_sp_MBIC10497
aaagcgcctgtaggttgtttaataagtctgttgttaaagactagggcttaaccctagaaa
agcaatggaaactactagactagagtatggcaggggtagagggaatttctagtgtagcgg
tgaaatgcgtagatattagaaagaacaccggtggcgaaagcgctctactggaccattact
gacactcagaggcgaaagctagggtagcaaaagggattagatacccctgtagtcctagcc
gtaaacgatggatactacatgttgtgtttcacagtatggtagctaacgcgttaagtatcc
cgcctggggagtacgctcgcaagggtgaaactcaaaggaattgacgggggcccgcacaag
cggtggagcatgtggtttaattcgatgcaacgcgaagaaccttaccagggcttgacatac
tgcgaatctttccgaaaggaaagagtgccttcgggaatgcagatacaggtggtgcatggc
tgtcgtcagctcgtgtcgtgagatgttgggttaagtcccgcaacgagcgcaacccttgtt
tttagttaccatctagaaagactgccggtgacaaaccggaggaaggtgaggatgacgtca
agt
>EU3945621_Uncultured_haptophyte_PEACE2006/26_P3
aaagcgcctgtaggttgtttaataagtctgttgttaaagactagggcttaaccctagaaa
agcaatggaaactactagactagagtatggcaggggtagagggaatttctagtgtagcgg
tgaaatgcgtagatattagaaagaacaccggtggcgaaagcgctctactggaccattact
gacactcagaggcgaaagctagggtagcaaaagggattagatacccctgtagtcctagcc
gtaaacgatggatactacatgttgtgtttcacagtatggtagctaacgcgttaagtatcc
cgcctggggagtacgctcgcaagggtgaaactcaaaggaattgacgggggcccgcacaag
cggtggagcatgtggtttaattcgatgcaacgcgaagaaccttaccagggcttgacatac
tgcgaatctttccgaaaggaaagagtgccttcgggaatgcagatacaggtggtgcatggc
tgtcgtcagctcgtgtcgtgagatgttgggttaagtcccgcaacgagcgcaacccttgtt
tttagttaccatctagaaagactgccggtgacaaaccggaggaaggtgaggatgacgtca
agt
>LN7354453_Imantonia_rotunda_RCC704
aaagcgcctgtaggttgtttaataagtctgttgttaaagactagggcttaaccctagaaa
agcaatggaaactactagactagagtatggcaggggtagagggaatttctagtgtagcgg
tgaaatgcgtagatattagaaagaacaccggtggcgaaagcgctctactggaccattact
gacactcagaggcgaaagctagggtagcaaaagggattagatacccctgtagtcctagcc
gtaaacgatggatactacatgttgtgtttcacagtatggtagctaacgcgttaagtatcc
cgcctggggagtacgctcgcaagggtgaaactcaaaggaattgacgggggcccgcacaag
cggtggagcatgtggtttaattcgatgcaacgcgaagaaccttaccagggcttgacatac
tgcgaatctttccgaaaggaaagagtgccttcgggaatgcagatacaggtggtgcatggc
tgtcgtcagctcgtgtcgtgagatgttgggttaagtcccgcaacgagcgcaacccttgtt
tttagttaccatctagaaagactgccggtgacaaaccggaggaaggtgaggatgacgtca
agt
>LN7354893_Imantonia_rotunda_RCC918
aaagcgcctgtaggttgtttaataagtctgttgttaaagactagggcttaaccctagaaa
agcaatggaaactactagactagagtatggcaggggtagagggaatttctagtgtagcgg
tgaaatgcgtagatattagaaagaacaccggtggcgaaagcgctctactggaccattact
gacactcagaggcgaaagctagggtagcaaaagggattagatacccctgtagtcctagcc
gtaaacgatggatactacatgttgtgtttcacagtatggtagctaacgcgttaagtatcc
cgcctggggagtacgctcgcaagggtgaaactcaaaggaattgacgggggcccgcacaag
cggtggagcatgtggtttaattcgatgcaacgcgaagaaccttaccagggcttgacatac
tgcgaatctttccgaaaggaaagagtgccttcgggaatgcagatacaggtggtgcatggc
tgtcgtcagctcgtgtcgtgagatgttgggttaagtcccgcaacgagcgcaacccttgtt
tttagttaccatctagaaagactgccggtgacaaaccggaggaaggtgaggatgacgtca
agt
>EF0519871_Uncultured_haptophyte_MAMA64-126
aaagcgcctgtaggttgtttaataagtctgttgttaaagactagggcttaaccctagaaa
agcaatggaaactactagactagagtatggcaggggtagagggaatttctagtgtagcgg
tgaaatgcgtagatattggaaagaacaccggtggcgaaagcgctctactggaccattact
gacactcagaggcgaaagctagggtagcaaaagggattagatacccctgtagtcctagcc
gtaaacgatggatactacatgttgtgtttcacagtatggtagctaacgcgttaagtatcc
cgcctggggagtacgctcgcaagggtgaaactcaaaggaattgacgggggcccgcacaag
cggtggagcatgtggtttaattcgatgcaacgcgaagaaccttaccagggcttgacatac
tgcgaatctttccgaaaggaaagagtgccttcgggaatgcagatacaggtggtgcatggc
tgtcgtcagctcgtgtcgtgagatgttgggttaagtcccgcaacgagcgcaacccttgtt
tttagttaccatctagaaagactgccggtgacaaaccggaggaaggtgaggatgacgtca
agt
>EF0519821_Uncultured_haptophyte_MAMA64-120
aaagcgcctgtaggttgtttaataagtctgttgttaaagactagggcttaaccctagaaa
agcaatggaaactactagactagagtatggcaggggtagagggaatttctagtgtagcgg
tgaaatgcgtagatattagaaagaacaccggtggcgaaagcgctctactggaccattact
gacactcagaggcgaaagctagggtagcaaaagggattagatacccctgtagtcctagcc
gtaaacgatggatactacatgttgtgtttcacagtatggtagctaacgcgttaagtatcc
cgcctggggagtacgctcgcaagggtgaaactcaaaggaattgacgggggcccgcacaag
cggtggagcatgtggtttaattcgatgcaacgcgaagaaccttaccagggcttgacatac
tgcgaatctttccgaaaggaaagagtgccttcgggaatgcagatacaggtggtgcatggc
tgtcgtcagctcgtgtcgtgagatgttgggttaagtcccgcaacgagcgcaacccttgtt
tttagttaccatctagaaagactgccggtgacaaaccggaggaaggtgaggatgacgtca
agt
>EF0520521_Uncultured_haptophyte_250304-60
aaagcgcctgtaggttgtttaataagtctgttgttaaagactggggcttaaccctagaaa
agcaatggaaactactagactagagtatggcaggggtagagggaatttctagtgtagcgg
tgaaatgcgtagatattagaaagaacaccggtggcgaaagcgctctactggaccattact
gacactcagaggcgaaagctagggtagcaaaagggattagatacccctgtagtcctagcc
gtaaacgatggatactacatgttgtgtttcacagtatggtagctaacgcgttaagtatcc
cgcctggggagtacgctcgcaagggtgaaactcaaaggaattgacgggggcccgcacaag
cggtggagcatgtggtttaattcgatgcaacgcgaagaaccttaccagggcttgacatac
tgcgaatctttccgaaaggaaagagtgccttcgggaatgcagatacaggtggtgcatggc
tgtcgtcagctcgtgtcgtgagatgttgggttaagtcccgcaacgagcgcaacccttgtt
tttagttaccatctagaaagactgccggtgacaaaccggaggaaggtgaggatgacgtca
agt
>EF0520401_Uncultured_haptophyte_250304-43
aaagcgcctgtaggttgtttaataagtctgttgttaaagactagggcttaaccctagaaa
agcaatggaaactactagactagagtatggcaggggtagagggaatttctagtgtagcgg
tgaaatgcgtagatattagaaagaacaccggtggcgaaagcgctctactggaccattact
gacactcagaggcgaaagctagggtagcaaaagggattagatacccctgtagtcctagcc
gtaaacgatggatactacatgttgtgtttcacagtatggtagctaacgcgttaagtatcc
cgcctggggagtacgctcgcaagggtgaaactcaaaggaattgacgggggcccgcacaag
cggtggagcatgtggtttaattcgatgcaacgcgaagaaccttaccagggcttgacatac
tgcgaatctttccgaaaggaaagagtgccttcgggaatgcagatacaggtggtgcatggc
tgtcgtcagctcgtgtcgtgagatgttgggttaagtcccgcaacgagcgcaacccttgtt
tttagttaccatctagaaagactgccggtgacaaaccggaggaaggtgaggatgacgtca
agt
>EF0520231_Uncultured_haptophyte_250304-23
aaagcgcctgtaggttgtttaataagtctgttgttaaagactagggcttaaccctagaaa
agcaatggaaactactagactagagtatggcaggggtagagggaatttctagtgtaacgg
tgaaatgcgtagatattagaaagaacaccggtggcgaaagcgctctactggaccattact
gacactcagaggcgaaagctagggtagcaaaagggattagatacccctgtagtcctagcc
gtaaacgatggatactacatgttgtgtttcacagtatggtagctaacgcgttaagtatcc
cgcctggggagtacgctcgcaagggtgaaactcaaaggaattgacgggggcccgcacaag
cggtggagcatgtggtttaattcgatgcaacgcgaagaaccttaccagggcttgacatac
tgcgaatctttccgaaaggaaagagtgccttcgggaatgcagatacaggtggtgcatggc
tgtcgtcagctcgtgtcgtgagatgttgggttaagtcccgcaacgagcgcaacccttgtt
tttagttaccatctagaaagactgccggtgacaaaccggaggaaggtgaggatgacgtca
agt
>LN7352372_Imantonia_rotunda_RCC1343
aaagcgcctgtaggttgtttaataagtctgttgttaaagactagggcttaaccctagaaa
agcaatggaaactactagactagagtatggcaggggtagagggaatttctagtgtagcgg
tgaaatgcgtagatattagaaagaacaccggtggcgaaagcgctctactggaccattact
gacactcagaggcgaaagctagggtagcaaaagggattagatacccctgtagtcctagcc
gtaaacgatggatactacatgttgtgtttcacagtatggtagctaacgcgttaagtatcc
cgcctggggagtacgctcgcaagggtgaaactcaaaggaattgacgggggcccgcacaag
cggtggagcatgtggtttaattcgatgcaacgcgaagaaccttaccagggcttgacatac
tgcgaatctttccgaaaggaaagagtgccttcgggaatgcagatacaggtggtgcatggc
tgtcgtcagctcgtgtcgtgagatgttgggttaagtcccgcaacgagcgcaacccttgtt
tttagttaccatctagaaagactgccggtgacaaaccggaggaaggtgaggatgacgtca
agt
>EF0517621_Imantonia_rotunda_UIO_101
aaagcgcctgtaggttgtttaataagtctgttgttaaagactagggcttaaccctagaaa
agcaatggaaactactagactagagtatggcaggggtagagggaatttctagtgtagcgg
tgaaatgcgtagatattagaaagaacaccggtggcgaaagcgctctactggaccattact
gacactcagaggcgaaagctagggtagcaaaagggattagatacccctgtagtcctagcc
gtaaacgatggatactacatgttgtgtttcacagtatggtagctaacgcgttaagtatcc
cgcctggggagtacgctcgcaagggtgaaactcaaaggaattgacgggggcccgcacaag
cggtggagcatgtggtttaattcgatgcaacgcgaagaaccttaccagggcttgacatac
tgcgaatctttccgaaaggaaagagtgccttcgggaatgcagatacaggtggtgcatggc
tgtcgtcagctcgtgtcgtgagatgttgggttaagtcccgcaacgagcgcaacccttgtt
tttagttaccatctagaaagactgccggtgacaaaccggaggaaggtgaggatgacgtca
agt
>EF0520501_Uncultured_haptophyte_250304-55
aaagcgcctgtaggttgtttaataagtctgttgttaaagactagggcttaaccctagaaa
agcaatggaaactactagactagagtatggcaggggtagagggaatttctagtgtagcgg
tgaaatgcgtagatattagaaagaacaccggtggcgaaagcgctctactggaccattact
gacactcagaggcgaaagctagggtagcaaaagggattagatacccctgtagtcctagcc
gtaaacgatggatactacatgttgtgtttcacagtatggtagctaacgcgttaagtatcc
cgcctggggagtacgctcgcaagggtgaaactcaaaggaattgacgggggcccgcacaag
cggtggagcatgtggtttaattcgatgcaacgcgaagaaccttaccagggcttgacatac
tgcgaatctttccgaaaggaaggagtgccttcgggaatgcagatacaggtggtgcatggc
tgtcgtcagctcgtgtcgtgagatgttgggttaagtcccgcaacgagcgcaacccttgtt
tttagttaccatctagaaagactgccggtgacaaaccggaggaaggtgaggatgacgtca
agt
>LN7353413_Imantonia_rotunda_RCC2298
aaagcgcctgtaggttgtttaataagtctgttgttaaagactagggcttaaccctagaaa
agcaatggaaactactagactagagtatggcaggggtagagggaatttctagtgtagcgg
tgaaatgcgtagatattagaaagaacaccggtggcgaaagcgctctactggaccattact
gacactcagaggcgaaagctagggtagcaaaagggattagatacccctgtagtcctagcc
gtaaacgatggatactacatgttgtgtttcacagtatggtagctaacgcgttaagtatcc
cgcctggggagtacgctcgcaagggtgaaactcaaaggaattgacgggggcccgcacaag
cggtggagcatgtggtttaattcgatgcaacgcgaagaaccttaccagggcttgacatac
tgcgaatctttccgaaaggaaagagtgccttcgggaatgcagatacaggtggtgcatggc
tgtcgtcagctcgtgtcgtgagatgttgggttaagtcccgcaacgagcgcaacccttgtt
tttagttaccatctagaaagactgccggtgacaaaccggaggaaggtgaggatgacgtca
agt
>LN7353793_Imantonia_rotunda_RCC2504
aaagcgcctgtaggttgtttaataagtctgttgttaaagactagggcttaaccctagaaa
agcaatggaaactactagactagagtatggcaggggtagagggaatttctagtgtagcgg
tgaaatgcgtagatattagaaagaacaccggtggcgaaagcgctctactggacatttact
gacactcagaggcgaaagctagggtagcaaaagggattagatacccctgtagtcctagcc
gtaaacgatggatactacatgttgtgtttcacagtatggtagctaacgcgttaagtatcc
cgcctggggagtacgctcgcaagggtgaaactcaaaggaattgacgggggcccgcacaag
cggtggagcatgtggtttaattcgatgcaacgcgaagaaccttaccagggcttgacatac
tgcgaatctttccgaaaggaaagagtgccttcgggaatgcagatacaggtggtgcatggc
tgtcgtcagctcgtgtcgtgagatgttgggttaagtcccgcaacgagcgcaacccttgtt
tttagttaccatctagaaagactgccggtgacaaaccggaggaaggtgaggatgacgtca
agt
>EF0521001_Uncultured_haptophyte_MC615-26
aaagcgcctgtaggttgtttaataagtctgttgttaaagactagggctcaaccctagaaa
agcaatggaaactactagactagagtatggcaggggtagagggaatttctagtgtagcgg
tgaaatgcgtagatattagaaagaacaccagtggcgaaagcgctctactggaccattact
gacactcagaggcgaaagctagggtagcaaaagggattagatacccctgtagtcctagcc
gtaaacgatggatactagatgttgtattttacagtatcgtagctaacgcgttaagtatcc
cgcctggggagtacgctcgcaagggtgaaactcaaaggaattgacgggggcccgcacaag
cggtggagcatgtggtttaattcgatgcaacgcgaagaaccttaccagggcttgacatac
tgcgaatctttttgaaagaagagagtgccttcgggaatgcagatacaggtggtgcatggc
tgtcgtcagctcgtgtcgtgagatgttgggttaagtcccgcaacgagcgcaacccttgtt
tttagttaccatctagaaagactgccggtgacaaaccggaggaaggtgaggatgacgtca
agt
>EF0517921_Uncultured_haptophyte_MC597-29
aaagcgcctgtaggttgtttaataagtctgttgttaaagactagggctcaaccctagaaa
agcaatggaaactactagactagagtatggcaggggtagagggaatttctagtgtagcgg
tgaaatgcgtagatattagaaagaacaccagtggcgaaagcgctctactggaccattact
gacactcagaggcgaaagctagggtagcaaaagggattagatacccctgtagtcctagcc
gtaaacgatggatactagatgttgtattttacagtatcgtagctaacgcgttaagtatcc
cgcctggggagtacgctcgcaagggtgaaactcaaaggaattgacgggggcccgcacaag
cggtggagcatgtggtttaattcgatgcaacgcgaagaaccttaccagggcttgacatac
tgcgaatctttttgaaagaagagagtgccttcgggaatgcagatacaggtggtgcatggc
tgtcgtcagctcgtgtcgtgagatgttgggttaagtcccgcaacgagcgcaacccttgtt
tttagttaccatctagaaagactgccggtgacaaaccggaggaaggtgaggatgacgtca
agt
>LN7353273_Haptolina_fragaria_RCC2057
aaagcgcctgtaggttgtttaataagtctgttgttaaagactagggctcaaccctagaaa
agcaatggaaactactagactagagtatggcaggggtagagggaatttctagtgtagcgg
tgaaatgcgtagatattagaaagaacaccagtggcgaaagcgctctactggaccattact
gacactcagaggcgaaagctagggtagcaaaagggattagatacccctgtagtcctagcc
gtaaacgatggatactagatgttgtattttacagtatcgtagctaacgcgttaagtatcc
cgcctggggagtacgctcgcaagggtgaaactcaaaggaattgacgggggcccgcacaag
cggtggagcatgtggtttaattcgatgcaacgcgaagaaccttaccagggcttgacatac
tgcgaatctttttgaaagaagagagtgccttcgggaatgcagatacaggtggtgcatggc
tgtcgtcagctcgtgtcgtgagatgttgggttaagtcccgcaacgagcgcaacccttgtt
tttagttaccatctagaaagactgccggtgacaaaccggaggaaggtgaggatgacgtca
agt
>AB1969671_Chrysochromulina_sp_MBIC10518
aaagcgcctgtaggttgtttaataagtctgttgttaaagactagggctcaaccctagaaa
agcaatggaaactactagactagagtatggcaggggtagagggaatttctagtgtagcgg
tgaaatgcgtagatattagaaagaacaccagtggcgaaagcgctctactggaccattact
gacactcagaggcgaaagctagggtagcaaaagggattagatacccctgtagtcctagcc
gtaaacgatggatactagatgttgtattttacagtatcgtagctaacgcgttaagtatcc
cgcctggggagtacgctcgcaagggtgaaactcaaaggaattgacgggggcccgcacaag
cggtggagcatgtggtttaattcgatgcaacgcgaagaaccttaccagggcttgacatac
tgcgaatctttttgaaagaagagagtgccttcgggaatgcagatacaggtggtgcatggc
tgtcgtcagctcgtgtcgtgagatgttgggttaagtcccgcaacgagcgcaacccttgtt
tttagttaccatctagaaagactgccggtgacaaaccggaggaaggtgaggatgacgtca
agt
>AB1969661_Chrysochromulina_sp_MBIC10516
aaagcgcctgtaggttgtttaataagtctgttgttaaagactagggctcaaccctagaaa
agcaatggaaactgttagactagagtatggcaggggtagagggaatttctagtgtagcgg
tgaaatgcgtagatattagaaagaacaccagtggcgaaagcgctctactggaccattact
gacactcagaggcgaaagctagggtagcaaaagggattagatacccctgtagtcctagcc
gtaaacgatggatactagrtgttgtattttacagtatcgtagctaacgcgttaagtatcc
cgcctggggagtacgctcgcaagggtgaaactcaaaggaattgacgggggcccgcacaag
cggtggagcatgtggtttaattcgatgcaacgcgaagaaccttaccagggcttgacatac
tgcgaatctccttgaaagaggagagtgccttcgggaatgcagatacaggtggtgcatggc
tgtcgtcagctcgtgtcgtgagatgttgggttaagtcccgcaacgagcgcaacccttgtt
tttagttaccatctagaaagactgccggtgacaaaccggaggaaggtgaggatgacgtca
agt
>EF0519251_Uncultured_haptophyte_MC601-132
aaagcgcctgtaggttgtttaataagtctgttgttaaagactagggctcaaccctagaaa
agcaatggaaactgttagactagagtatggcaggggtagagggaatttctagtgtagcgg
tgaaatgcgtagatattagaaagaacaccagtggcgaaagcgctctactggaccattact
gacactcagaggcgaaagctagggtagcaaaagggattagatacccctgtagtcctagcc
gtaaacgatggatactagatgttgtattttacagtatcgtagctaacgcgttaagtatcc
cgcctggggagtacgctcgcaagggtgaaactcaaaggaattgacgggggcccgcacaag
cggtggagcatgtggtttaattcgatgcaacgcgaagaaccttaccagggcttgacatac
tgcgaatctccttgaaagaggagagtgccttcgggaatgcagatacaggtggtgcatggc
tgtcgtcagctcgtgtcgtgagatgttgggttaagtcccgcaacgagcgcaacccttgtt
tttagttaccatctagaaagactgccggtgacaaaccggaggaaggtgaggatgacgtca
agt
>EF0518971_Uncultured_haptophyte_MC601-101
aaagcgcctgtaggttgtttaataagtctgttgttaaagactagggctcaaccctagaaa
agcaatggaaactgttagactagagtatggcaggggtagagggaatttctagtgtagcgg
tgaaatgcgtagatattagaaagaacaccagtggcgaaagcgctctactggaccattact
gacactcagaggcgaaagctagggtagcaaaagggattagatacccctgtagtcctagcc
gtaaacgatggatactagatgttgtattttacagtatcgtagctaacgcgttaagtatcc
cgcctggggagtacgctcgcaagggtgaaactcaaaggaattgacgggggcccgcacaag
cggtggagcatgtggtttaattcgatgcaacgcgaagaaccttaccagggcttgacatac
tgcgaatctccttgaaagaggagagtgccttcgggaatgcagatacaggtggtgcatggc
tgtcgtcagctcgtgtcgtgagatgttgggttaagtcccgcaacgagcgcaacccttgtt
tttagttaccatctagaaagactgccggtgacaaaccggaggaaggtgaggatgacgtca
agt
>EF0518241_Uncultured_haptophyte_MC597-62
aaagcgcctgtaggttgtttaataagtctgttgttaaagactagggctcaaccctagaaa
agcaatggaaactgttagactagagtatggcaggggtagagggaatttctagtgtagcgg
tgaaatgcgtagatattagaaagaacaccagtggcgaaagcgctctactggaccattact
gacactcagaggcgaaagctagggtagcaaaagggattagatacccctgtagtcctagcc
gtaaacgatggatactagatgttgtattttacagtatcgtagctaacgcgttaagtatcc
cgcctggggagtacgctcgcaagggtgaaactcaaaggaattgacgggggcccgcacaag
cggtggagcatgtggtttaattcgatgcaacgcgaagaaccttaccagggcttgacatac
tgcgaatctccttgaaagaggagagtgccttcgggaatgcagatacaggtggtgcatggc
tgtcgtcagctcgtgtcgtgagatgttgggttaagtcccgcaacgagcgcaacccctgtt
tttagttaccatctagaaagactgccggtgacaaaccggaggaaggtgaggatgacgtca
agt
>EF0521701_Uncultured_haptophyte_MC615-103
aaagcgcctgtaggttgtttaataagtctgttgttaaagactagggctcaaccctagaaa
agcaatggaaactgttagactagagtatggcaggggtagagggaatttctagtgtagcgg
tgaaatgcgtagatattagaaagaacaccagtggcgaaagcgctctactggaccattact
gacactcagaggcgaaagctagggtagcaaaagggattagatacccctgtagtcctagcc
gtaaacgatggatactagatgttgtattttacagtatcgtagctaacgcgttaagtatcc
cgcctggggagtacgctcgcaagggtgaaactcaaaggaattgacgggggcccgcacaag
cggtggagcatgtggtttaattcgatgcaacgcgaagaaccttaccagggcttgacatac
tgcgaatctccttgaaagaggagagtgccttcgggaatgcagatacaggtggtgcatggc
tgtcgtcagctcgtgtcgtgagatgttgggttaagtcccgcaacgagcgcaacccttgtt
tttagttaccatctagaaagactgccggtgacaaaccggaggaaggtgaggatgacgtca
agt
>EF0521181_Uncultured_haptophyte_MC615-45
aaagcgcctgtaggttgtttaataagtctgttgttaaagactagggctcaaccctagaaa
agcaatggaaactgttagactagagtatggcaggggtagagggaatttctagtgtagcgg
tgaaatgcgtagatattagaaagaacaccagtggcgaaagcgctctactggaccattact
gacactcagaggcgaaagctagggtagcaaaagggattagatacccctgtagtcctagcc
gtaaacgatggatactagatgttgtattttacagtatcgtagctaacgcgttaagtatcc
cgcctggggagtacgctcgcaagggtgaaactcaaaggaattgacgggggcccgcacaag
cggtggagcatgtggtttaattcgatgcaacgcgaagaaccttaccagggcttgacatac
tgcgaatctccttgaaagaggagagtgccttcgggaatgcagatacaggtggtgcatggc
tgtcgtcagctcgtgtcgtgagatgttgggttaagtcccgcaacgagcgcaacccttgtt
tttagttaccatctagaaagactgccggtgacaaaccggaggaaggtgaggatgacgtca
agt
>EF0519011_Uncultured_haptophyte_MC601-105
aaagcgcctgtaggttgtttaataagtctgttgttaaagactagggctcaaccctagaaa
agcaatggaaactgttagactagagtatggcaggggtagagggaatttctagtgtagcgg
tgaaatgcgtagatattagaaagaacaccagtggcgaaagcgctctactggaccattact
gacactcagaggcgaaagctagggtagcaaaagggattagatacccctgtagtcctagcc
gcaaacgatggatactagatgttgtattttacagtatcgtagctaacgcgttaagtatcc
cgcctggggagtacgctcgcaagggtgaaactcaaaggaattgacgggggcccgcacaag
cggtggagcatgtggtttaattcgatgcaacgcgaagaaccttaccagggcttgacatac
tgcgaatctccttgaaagaggagagtgccttcgggaatgcagatacaggtggtgcatggc
tgtcgtcagctcgtgtcgtgagatgttgggttaagtcccgcaacgagcgcaacccttgtt
tttagttaccatctagaaagactgccggtgacaaaccggaggaaggtgaggatgacgtca
agt
>EF0520841_Uncultured_haptophyte_MC615-6
aaagcgcctgtaggttgtttaataagtctgttgttaaagactagggctcaaccctagaaa
agcaatggaaactactagactagagtatggcaggggtagagggaatttctagtgtagcgg
tgaaatgcgtagatattagaaagaacaccggtggcgaaagcgctctactggaccattact
gacactcagaggcgaaagctagggtagcaaaagggattagatacccctgtagtcctagcc
gtaaacgatggatactagatgttggattttacagtatcgtagctaacgcgttaagtatcc
cgcctggggagtacgctcgcaagggtgaaactcaaaggaattgacgggggcccgcacaag
cggtggagcatgtggtttaattcgatgcaacgcgaagaaccttaccagggcttgacatac
tgcgaatctttttgaaagaagagagtgccttcgggaatgcagatacaggtggtgcatggc
tgtcgtcagctcgtgtcgtgagatgttgggttaagtcccgcaacgagcgcaacccttgtt
tttagttaccatctagaaagactgccggtgacaaaccggaggaaggtgaggatgacgtca
agt
>EF0522481_Uncultured_haptophyte_MC622-90
aaagcgcctgtaggttgtttaataagtctgttgttaaagactagggctcaaccctagaaa
agcaatggaaactactagactagagtatggcaggggtagagggaatttctagtgtagcgg
tgaaatgcgtagatattagaaagaacaccggtggcgaaagcgctctactggaccattact
gacactcagaggcgaaagctagggtagcaaaagggattagatacccctgtagtcctagcc
gtaaacgatggatactagatgttgtattttacagtatcgtagctaacgcgttaagtatcc
cgcctggggagtacgctcgcaagggtgaaactcaaaggaattgacgggggcccgcacaag
cggtggagcatgtggtttaattcgatgcaacgcgaagaaccttaccagggcttgacatac
tgcgaatctctttgaaaggagagagtgccttcgggaatgcagatacaggtggtgcatggc
tgtcgtcagctcgtgtcgtgagatgttgggttaagtcccgcaacgagcgcaacccttgtt
tttagttaccatctagaaagactgccggtgacaaaccggaggaaggtgaggatgacgtca
agt
>EF0519271_Uncultured_haptophyte_MC601-136
aaagcgcctgtaggttgtttaataagtctgttgttaaagactagggctcaaccctagaaa
agcaatggaaactactagactagagtatggcaggggtagagggaatttctagtgtagcgg
tgaaatgcgtagatattagaaagaacaccggtggcgaaagcgctctactggaccattact
gacactcagaggcgaaagctagggtagcaaaagggattagatacccctgtagtcctagcc
gtaaacgatggatactaggtgttgtattttacagtatcgtagctaacgcgttaagtatcc
cgcctggggagtacgctcgcaagggtgaaactcaaaggaattgacgggggcccgcacaag
cggtggagcatgtggtttaattcgatgcaacgcgaagaaccttaccagggcttgacatac
tgcgaatctcttggaaaggagagagtgccttcgggaatgcagatacaggtggtgcatggc
tgtcgtcagctcgtgtcgtgagatgttgggttaagtcccgcaacgagcgcaacccttgtt
tttagttaccatctagaaagactgccggtgacaaaccggaggaaggtgaggatgacgtca
agt
>EF0519571_Uncultured_haptophyte_MAMA64-71
aaagcgcctgtaggttgtttaataagtctgttgttaaagactagggctcaaccctagaaa
agcaatggaaactactagactagagtatggcaggggtagagggaatttctagtgtagcgg
tgaaatgcgtagatattagaaagaacaccggtggcgaaagcgctctactggaccattact
gacactcagaggcgaaagctagggtagcaaaagggattagatacccctgtagtcctagcc
gtaaacgatggatactaggtgttgtattttacagtatcgtagctaacgcgttaagtatcc
cgcctggggagtacgctcgcaagggtgaaactcaaaggaattgacgggggcccgcacaag
cggtggagcatgtggtttaattcgatgcaacgcgaagaaccttaccagggcttgacatac
tgcgaatctcttggaaaggagagagtgccttcgggaatgcagatacaggtggtgcatggc
tgtcgtcagctcgtgtcgtgagatgttgggttaagtcccgcaacgagcgcaacccttgtt
tttagttaccatctagaaagactgccggtgacaaaccggaggaaggtgaggatgacgtca
agt
>EF0521061_Uncultured_haptophyte_MC615-32
aaagcgcctgtaggttgtttaataagtctgttgttaaagactagggctcaaccctagaaa
agcaatggaaactactagactagagtatggcaggggtagagggaatttctagtgtagcgg
tgaaatgcgtagatattagaaagaacaccggtggcgaaagcgctctactggaccattact
gacactcagaggcgaaagctagggtagcaaaagggattagatacccctgtagtcctagcc
gtaaacgatggatactaggtgttgtattttacagtatcgtagctaacgcgttaagtatcc
cgcctggggagtacgctcgcaagggtgaaactc-aaggaattgacgggggcccgcacaag
cggtggagcatgtggtttaattcgatgcaacgcgaagaaccttaccagggcttgacatac
tgcgaatctcttggaaaggagagagtgccttcgggaatgcagatacaggtggtgcatggc
tgtcgtcagctcgtgtcgtgagatgttgggttaagtcccgcaacgagcgcaacccttgtt
tttagttaccatctagaaagactgccggtgacaaaccggaggaaggtgaggatgacgtca
agt
>EF0520471_Uncultured_haptophyte_250304-50
aaagcgcctgtaggttgtttaataagtctgttgttaaagactagggctcaaccctagaaa
agcaatggatactactagactagagtatggcaggggtagagggaatttctagtgtagcgg
tgaaatgcgtagatattagaaagaacaccggtggcgaaagcgctctactggaccattact
gacactcagaggcgaaagctagggtagcaaaagggattagatacccctgtagtcctagcc
gtaaacgatggatactacatgttgtattttacagtatggtagctaacgcgttaagtatcc
cgcctggggagtacgctcgcaagggtgaaactcaaaggaattgacgggggcccgcacaag
cggtggagcatgtggtttaattcgatgcaacgcgaagaaccttaccagggcttgacatac
tgcgaatctctttgaaagaagagagtgccttcgggaatgcagatacaggtggtgcatggc
tgtcgtcagctcgtgtcgtgagatgttgggttaagtcccgcaacgagcgcaacccttgtt
tttagttaccatctagaaagactgccggtgacaaaccggaggaaggtgaggatgacgtca
agt
>HM1332611_Uncultured_marine_haptophyte_Biosope_T41_16S_PLA491062
aaagcgcctgtaggttgtttaataagtctgttgttaaagactagggctcaaccctagaaa
agcaatggatactactagactagagtatggcaggggtagagggaatttctagtgtagcgg
tgaaatgcgtagatattagaaagaacaccggtggcgaaagcgctctactggaccattact
gacactcagaggcgaaagctagggtagcaaaagggattagatacccctgtagtcctagcc
gtaaacgatggatactacatgttgtattttacagtatggtagctaacgcgttaagtatcc
tgcctggggagtacgctcgcaagggtgaaactcaaaggaattgacgggggcccgcacaag
cggtggagcatgtggtttaattcgatgcaacgcgaagaaccttaccagggcttgacatac
tgcgaatctctttgaaagaagagagtgccttcgggaatgcagatacaggtggtgcatggc
tgtcgtcagctcgtgtcgtgagatgttgggttaagtcccgcaacgagcgcaacccttgtt
tttagttaccatctagaaagactgccggtgacaaaccggaggaaggtgaggatgacgtca
agt
>HM1334861_Uncultured_marine_haptophyte_Biosope_T84_16S_PLA491011
aaagcgcctgtaggttgtttaataagtctgttgttaaagactagggctcaaccctagaaa
agcaatggataccactagactagagtatggcaggggtagagggaatttctagtgtagcgg
tgaaatgcgtagatattagaaagaacaccggtggcgaaagcgctctactggaccattact
gacactcagaggcgaaagctagggtagcaaaagggattagatacccctgtagtcctagcc
gtaaacgatggatactacatgttgtattttacagtatggtagctaacgcgttaagtatcc
cgcctggggagtacgctcgcaagggtgaagctcaaaggaattgacgggggcccgcacaag
cggtggagcatgtggtttaattcgatgcaacgcgaagaaccttaccagggcttgacatac
tgcgaatctctttgaaagaagagagtgccttcgggaatgcagatacaggtggtgcatggc
tgtcgtcagctcgtgtcgtgagatgttgggttaagtcccgcagcgagcgcaacccttgtt
tttagttaccatctagaaaggctgccggtgacaaaccggaggaaggtgaggatgacgtca
agt
>HM1333731_Uncultured_marine_haptophyte_Biosope_T60_16S_PLA491014
aaagcgcctgtaggttgtttaataagtctgttgttaaagactagggctcaaccctagaaa
agcaatggatactactagactagagtatggcaggggtagagggaatttctagtgtagcgg
tgaaatgcgtagatattagaaagaacaccggtggcgaaagcgctctactggaccattact
gacactcagaggcgaaagctaggatagcaaaagggattagatacccctgtagtcctagcc
gtaaacgatggatactacatgttgtattttacagtatggtagctaacgcgttaagtatcc
cgcctggggagtacgctcgcaagggtgaaactcaaaggaattgacgggggcccgcacaag
cggtggagcatgtggtttaattcgatgcaacgcgaagaaccttaccagggcttgacatac
tgcgaatctctttgaaagaagagagtgccttcgggaatgcagatacaggtggtgcatggc
tgtcgtcagctcgtgtcgtgagatgttgggttaagtcccgcaacgagcgcaacccttgtt
tttagttaccatctagaaagactgccggtgacaaaccggaggaaggtgaggatgacgtca
agt
>CAMNT_0038248125_Chrysochromulina-polylepis-CCMP1757
aaagcgcctgtaggttgtttaataagtctgttgttaaaggctagggctcaaccctagaaa
agcaatggaaactactagactagagtatggcaggggtagagggaatttctagtgtagcgg
tgaaatgcgtagatattagaaagaacaccggtggcgaaagcgctctactggaccattact
gacactcagaggcgaaagctagggtagcaaaagggattagatacccctgtagtcctagcc
gtaaacgatggatactaggtgttgtattttacagtatcgtagctaacgcgttaagtatcc
cgcctggggagtacgctcgcaagggtgaaactcaaaggaattgacgggggcccgcacaag
cggtggagcatgtggtttaattcgatgcaacgcgaagaaccttaccagggcttgacatac
tgcgaatctcttggaaaggagagagtgccttcgggaatgcaggtacaggtggtgcatggc
tgtcgtcagctcgtgtcgtgagatgttgggttaagtcccgcaacgagcgcaacccttgtt
tttagttaccatctagaaagactgccggtgacaaaccggaggaaggtgaggatgacgtca
agt
>EF0522411_Uncultured_haptophyte_MC622-81
aaagcgcctgtaggttgtttaataagtctgttgttaaagaccagggctcaaccctagaaa
agcaatggaaactactagactagagtatggcaggggtagagggaatttctagtgtagcgg
tgaaatgcgtagatattagaaagaacaccagtggcgaaagcgctctactggaccattact
gacactcagaggcgaaagctagggtagcaaaagggattagatacccctgtagtcctagcc
gtaaacgatggatactagatgttgtattttacagtatcgtagctaacgcgttaagtatcc
cgcctggggagtacgctcgcaagggtgaaactcaaaggaattgacgggggcccgcacaag
cggtggagcatgtggtttaattcgatgcaacgcgaagaaccttaccagggcttgacatac
tacgaattttcttgaaaaagaaaagtgccttcgggaatgcagatacaggtggtgcatggc
tgtcgtcagctcgtgtcgtgagatgttgggttaagtcccgcaacgagcgcaacccttgtt
tttagttaccatctagaaagactgccggtgacaaaccggaggaaggtgaggatgacgtca
agt
>LN7352282_Haptolina_ericina_RCC1192
aaagcgcctgtaggttgtttaataagtctgttgttaaagactagggctcaaccctagaaa
agcaatggaaactactagactagagtatggcaggggtagagggaatttctagtgtagcgg
tgaaatgcgtagatattagaaagaacaccagtggcgaaagcgctctactggaccattact
gacactcagaggcgaaagctagggtagcaaaagggattagatacccctgtagtcctagcc
gtaaacgatggatactagatgttgtattttacagtatcgtagctaacgcgttaagtatcc
cgcctggggagtacgctcgcaagggtgaaactcaaaggaattgacgggggcccgcacaag
cggtggagcatgtggtttaattcgatgcaacgcgaagaaccttaccagggcttgacatac
tgcgaatttttttgaaaaaaaagagtgccttcgggaatgcagatacaggtggtgcatggc
tgtcgtcagctcgtgtcgtgagatgttgggttaagtcccgcaacgagcgcaacccttgtt
tttagttaccatctagaaagactgccggtgacaaaccggaggaaggtgaggatgacgtca
agt
>LN7353263_Haptolina_ericina_RCC2056
aaagcgcctgtaggttgtttaataagtctgttgttaaagactagggctcaaccctagaaa
agcaatggaaactactagactagagtatggcaggggtagagggaatttctagtgtagcgg
tgaaatgcgtagatattagaaagaacaccagtggcgaaagcgctctactggaccattact
gacactcagaggcgaaagctagggtagcaaaagggattagatacccctgtagtcctagcc
gtaaacgatggatactagatgttgtattttacagtatcgtagctaacgcgttaagtatcc
cgcctggggagtacgctcgcaagggtgaaactcaaaggaattgacgggggcccgcacaag
cggtggagcatgtggtttaattcgatgcaacgcgaagaaccttaccagggcttgacatac
tgcgaatctttttgaaaagaaagagtgccttcgggaatgcagatacaggtggtgcatggc
tgtcgtcagctcgtgtcgtgagatgttgggttaagtcccgcaacgagcgcaacccttgtt
tttagttaccatctagaaagactgccggtgacaaaccggaggaaggtgaggatgacgtca
agt
>LN7352252_Haptolina_ericina_RCC1188
aaagcgcctgtaggttgtttaataagtctgttgttaaagactagggctcaaccctagaaa
agcaatggaaactactagactagagtatggcaggggtagagggaatttctagtgtagcgg
tgaaatgcgtagatattagaaagaacaccagtggcgaaagcgctctactggaccattact
gacactcagaggcgaaagctagggtagcaaaagggattagatacccctgtagtcctagcc
gtaaacgatggatactagatgttgtattttacagtatcgtagctaacgcgttaagtatcc
cgcctggggagtacgctcgcaagggtgaaactcaaaggaattgacgggggcccgcacaag
cggtggagcatgtggtttaattcgatgcaacgcgaagaaccttaccagggcttgacatac
tgcgaatttttttgaaaaaaaagagtgccttcgggaatgcagatacaggtggtgcatggc
tgtcgtcagctcgtgtcgtgagatgttgggttaagtcccgcaacgagcgcaacccttgtt
tttagttaccatctagaaagactgccggtgacaaaccggaggaaggtgaggatgacgtca
agt
>EF0517511_Chrysochromulina_hirta_hi-1
aaagcgcctgtaggttgtttaataagtctgttgttaaagactagggctcaaccctagaaa
agcaatggaaactactagactagagtatggcaggggtagagggaatttctagtgtagcgg
tgaaatgcgtagatattagaaagaacaccagtggcgaaagcgctctactggaccattact
gacactcagaggcgaaagctagggtagcaaaagggattagatacccctgtagtcctagcc
gtaaacgatggatactagatgttgtattttacagtatcgtagctaacgcgttaagtatcc
cgcctggggagtacgctcgcaagggtgaaactcaaaggaattgacgggggcccgcacaag
cggtggagcatgtggtttaattcgatgcaacgcgaagaaccttaccagggcttgacatac
tgcgaatctttttgaaaagaaagagtgccttcgggaatgcagatacaggtggtgcatggc
tgtcgtcagctcgtgtcgtgagatgttgggttaagtcccgcaacgagcgcaacccttgtt
tttagttaccatctagaaagactgccggtgacaaaccggaggaaggtgaggatgacgtca
agt
>EF0517491_Chrysochromulina_herdlensis_CCMP284
aaagcgcctgtaggttgtttaataagtctgttgttaaagactagggctcaaccctagaaa
agcaatggaaactactagactagagtatggcaggggtagagggaatttctagtgtagcgg
tgaaatgcgtagatattagaaagaacaccagtggcgaaagcgctctactggaccattact
gacactcagaggcgaaagctagggtagcaaaagggattagatacccctgtagtcctagcc
gtaaacgatggatactagatgttgtattttacagtatcgtagctaacgcgttaagtatcc
cgcctggggagtacgctcgcaagggtgaaactcaaaggaattgacgggggcccgcacaag
cggtggagcatgtggtttaattcgatgcaacgcgaagaaccttaccagggcttgacatac
tgcgaatctttttgaaaagaaagagtgccttcgggaatgcagatacaggtggtgcatggc
tgtcgtcagctcgtgtcgtgagatgttgggttaagtcccgcaacgagcgcaacccttgtt
tttagttaccatctagaaagactgccggtgacaaaccggaggaaggtgaggatgacgtca
agt
>LN7353423_Haptolina_hirta_RCC2300
aaagcgcctgtaggttgtttaataagtctgttgttaaagactagggctcaaccctagaaa
agcaatggaaactactagactagagtatggcaggggtagagggaatttctagtgtagcgg
tgaaatgcgtagatattagaaagaacaccagtggcgaaagcgctctactggaccattact
gacactcagaggcgaaagctagggtagcaaaagggattagatacccctgtagtcctagcc
gtaaacgatggatactagatgttgtattttacagtatcgtagctaacgcgttaagtatcc
cgcctggggagtacgctcgcaagggtgaaactcaaaggaattgacgggggcccgcacaag
cggtggagcatgtggtttaattcgatgcaacgcgaagaaccttaccagggcttgacatac
tgcgaatctttttgaaaagaaagagtgccttcgggaatgcagatacaggtggtgcatggc
tgtcgtcagctcgtgtcgtgagatgttgggttaagtcccgcaacgagcgcaacccttgtt
tttagttaccatctagaaagactgccggtgacaaaccggaggaaggtgaggatgacgtca
agt
>LN7352222_Chrysochromulina_sp_RCC1184_RCC1184
aaagcgcctgtaggttgtttaataagtctgttgttaaagactagggctcaaccctagaaa
agcaatggaaactactagactagagtatggcaggggtagagggaatttctagtgtagcgg
tgaaatgcgtagatattagaaagaacaccagtggcgaaagcgctctactggaccattact
gacactcagaggcgaaagctagggtagcaaaagggattagatacccctgtagtcctagcc
gtaaacgatggatactagatgttgtattttacagtatcgtagctaacgcgttaagtatcc
cgcctggggagtacgctcgcaagggtgaaactcaaaggaattgacgggggcccgcacaag
cggtggagcatgtggtttaattcgatgcaacgcgaagaaccttaccagggcttgacatac
tgcgaatctttttgaaaagaaagagtgccttcgggaatgcagatacaggtggtgcatggc
tgtcgtcagctcgtgtcgtgagatgttgggttaagtcccgcaacgagcgcaacccttgtt
tttagttaccatctagaaagactgccggtgacaaaccggaggaaggtgaggatgacgtca
agt
>LN7353283_Prymnesium_kappa_RCC2058
aaagcgcctgtaggttgtttaataagtctgttgttaaagactagggctcaaccctagaaa
agcaatggatactactagactagagtatggcaggggtagagggaatttctagtgtagcgg
tgaaatgcgtagatattagaaagaacaccggtggcgaaagcgctctactggaccattact
gacactcagaggcgaaagctagggtagcaaaagggattagatacccctgtagtcctagcc
gtaaacgatggatactagatgttgtattttacagtatcgtagctaacgcgttaagtatcc
cgcctggggagtacgctcgcaagggtgaaactcaaaggaattgacgggggcccgcacaag
cggtggagcatgtggtttaattcgatgcaacgcgaagaaccttaccagggcttgacatac
tgcgaatctccttgaaaggggagagtgccttcgggaatgcagatacaggtggtgcatggc
tgtcgtcagctcgtgtcgtgagatgttgggttaagtcccgcaacgagcgcaacccttgtt
tttagttaccatctagaaagactgccggtgacaaaccggaggaaggtgaggatgacgtca
agt
>LN7352262_Prymnesium_kappa_RCC1189
aaagcgcctgtaggttgtttaataagtctgttgttaaagactagggctcaaccctagaaa
agcaatggatactactagactagagtatggcaggggtagagggaatttctagtgtagcgg
tgaaatgcgtagatattagaaagaacaccggtggcgaaagcgctctactggaccattact
gacactcagaggcgaaagctagggtagcaaaagggattagatacccctgtagtcctagcc
gtaaacgatggatactagatgttgtattttacagtatcgtagctaacgcgttaagtatcc
cgcctggggagtacgctcgcaagggtgaaactcaaaggaattgacgggggcccgcacaag
cggtggagcatgtggtttaattcgatgcaacgcgaagaaccttaccagggcttgacatac
tgcgaatctccttgaaaggggagagtgccttcgggaatgcagatacaggtggtgcatggc
tgtcgtcagctcgtgtcgtgagatgttgggttaagtcccgcaacgagcgcaacccttgtt
tttagttaccatctagaaagactgccggtgacaaaccggaggaaggtgaggatgacgtca
agt
>EF0517521_Chrysochromulina_aff_polylepis_PLY200
aaagcgcctgtaggttgtttaataagtctgttgttaaagactagggcttaaccctagaaa
agcaatggaaactactagactagagtatggcaggggtagagggaatttctagtgtagcgg
tgaaatgcgtagatattagaaagaacaccggtggcgaaagcgctctactggaccattact
gacactcagaggcgaaagctagggtagcaaaagggattagatacccctgtagtcctagcc
gtaaacgatggatactagatgttgtattttacagtatcgtagctaacgcgttaagtatcc
cgcctggggagtacgctcgcaagggtgaaactcaaaggaattgacgggggcccgcacaag
cggtggagcatgtggtttaattcgatgcaacgcgaagaaccttaccagggcttgacatac
tgcgaatctccttgaaagaggagagtgccttcgggaatgcagatacaggtggtgcatggc
tgtcgtcagctcgtgtcgtgagatgttgggttaagtcccgcaacgagcgcaacccttgtt
tttagttaccatctagaaagactgccggtgacaaaccggaggaaggtgaggatgacgtca
agt
>EF0517661_Phaeocystis_sp_MC679
aaagcgcctgtaggttgtttaataagtctgttgttaaagactagggctcaaccctagaaa
agcaatggaaactactagactagagtatggcaggggtagagggaatttctagtgtagcgg
tgaaatgcgtagatattagaaagaacaccggtggcgaaagcgctctactggaccattact
gacactcagaggcgaaagctagggtagcaaaagggattagatacccctgtagtcctagcc
gtaaacgatggatactagatgttgtattttacagtatcgtagctaacgcgttaagtatcc
cgcctggggagtacgctcgcaagggtgaaactcaaaggaattgacgggggcccgcacaag
cggtggagcatgtggtttaattcgatgcaacgcgaagaaccttaccagggcttgacatac
tgcgaatttttttgaaagaagagagtgccttcgggaacgcagatacaggtggtgcatggc
tgtcgtcagctcgtgtcgtgagatgttgggttaagtcccgcaacgagcgcaacccttgtt
tttagttaccatctagaaagactgccggtgacaaaccggaggaaggtgaggatgacgtca
agt
>CAMNT_0023273127_Chrysochromulina_ericina_Strain_CCMP281_extraction
aaagcgcctgtaggttgtttaataagtctgttgttaaagactagggctcaaccctagaaa
agcaatggaaactactagactagagtatggcaggggtagagggaatttctagtgtagcgg
tgaaatgcgtagatattagaaagaacaccagtggcgaaagcgctctactggaccattact
gacactcagaggcgaaagctagggtagcaaaagggattagatacccctgtagtcctagcc
gtaaacgatggatactagatgttgtattttacagtatcgtagctaacgcgttaagtatcc
cgcctggggagtacgctcgcaagggtgaaactcaaaggaattgacgggggcccgcacaag
cggtggagcatgtggtttaattcgat-caacgcgaagaaccttaccagggcttgacatac
tgcgaatctttttgaaaagaaagagtgccttcgggaatgcagatacaggtggtgcatggc
tgtcgtcagctcgtgtcgtgagatgttgggttaagtcccgcaacgagcgcaacccttgtt
tttagttaccatctagaaagactgccggtgacaaaccggaggaaggtgaggatgacgtca
agt
>EF0521861_Uncultured_haptophyte_MC622-19
aaagcgcctgtaggttgtttaataagtctgttgttaaagactagggctcaaccctaggaa
agcaatggaaactactagacttgagtatgataggggtagagggaatttctagtgtagcgg
tgaaatgcgtagatattaggaagaacaccggtggcgaaggcgctctactggatcattact
gacactcagaggcgaaagctagggtagcaaaagggattagatacccctgtagtcctagcc
gtaaacgatggatactagatgttgcgttatgcagtatcgtagctaacgcgttaagtatcc
cgcctggggagtacgctcgcaagggtgaaactcaaaggaattgacgggggcccgcacaag
cggtggagcatgtggtttaattcgatgcaacgcgaagaaccttaccagggcttgacatac
tgcgaatctttttgaaaagaaagagtgccttcgggaatgcagatacaggtggtgcatggc
tgtcgtcagctcgtgtcgtgagatgttgggttaagtcccgcaacgagcgcaacccttgtt
tttagttaccatctagaaagactgccggtgacaaaccggaggaaggtgaggatgacgtca
agt
>LN7352532_Prymnesium_calathiferum_RCC1448
aaagcgcctgtaggttgtttaataagtctgttgttaaagactagggctcaaccctagaaa
agcaatggaaactactagacttgagtatggcaggggtagagggaatttctagtgtagcgg
tgaaatgcgtagatattagaaagaacaccggtggcgaaagcgctctactggaccattact
gacactcagaggcgaaagctagggtagcaaaagggattagatacccctgtagtcctagcc
gtaaacgatggatactagatgttgtgttttacagtatcgtagctaacgcgttaagtatcc
cgcctggggagtacgctcgcaagggtgaaactcaaaggaattgacgggggcccgcacaag
cggtggagcatgtggtttaattcgatgcaacgcgaagaaccttaccagggcttgacatac
tgcgaatctccttgaaaggggagagtgccttcgggaatgcagatacaggtggtgcatggc
tgtcgtcagctcgtgtcgtgagatgttgggttaagtcccgcaacgagcgcaacccttatt
tttagttaccatctagaaagactgccggtgacaaaccggaggaaggtgaggatgacgtca
agt
>EF0520801_Uncultured_haptophyte_MC615-1
aaagcgcctgtaggttgtttaataagtctgttgttaaagactagggcttaaccctagaaa
agcaatggaaactactagactagagtatggcaggggtagagggaatttctagtgtagcgg
tgaaatgcgtagatattagaaagaacaccagtggcgaaagcgctctactggaccattact
gacactcagaggcgaaagctagggtagcaaaagggattagatacccctgtagtcctagcc
gtaaacgatggatactagatgttgtattttacagtatcctagctaacgcgttaagtatcc
cgcctggggagtacgctcgcaagggtgaaactcaaaggaattgacgggggcccgcacaag
cggtggagcatgtggtttaattcgatgcaacgcgaagaaccttaccagggcttgacatac
tgcgaatcttcttgaaagagaggagtgccttcgggaatgcagttacaggtggtgcatggc
tgtcgtcagctcgtgtcgtgagatgttgggttaagtcccgcaacgagcgcaacccttgtt
tttagttaccatctagaaagactgccggtgacaaaccggaggaaggtgaggatgacgtca
agt
>AF1727191_Chrysochromulina_polylepis_product
aaagcgcctgtaggttgtttaataagtctgttgttaaaggctagggctcaaccctagaaa
agcaatggaaactactagactagagtatggcaggggtagagggaatttctagtgtagcgg
tgaaatgcgtagatattagaaagaacaccggtggcgaaagcgctctactggaccattact
gacactcagaggcgaaagctagggtagcaaaagggattagatacccctgtagtcctagcc
gtaaacgatggatactaggtgttgtattttacagtatcgtagctaacgcgttaagtatcc
cgcctggggagtacgctcgcaagggtgaaactcaaaggaattgacgggggcccgcacaag
cggtggagcatgtggtttaattcgatgcaacgcgaagaaccttaccagggcttgacatac
tgcgaatctcttggaaaggagagagtgccttc-ggaatgcaggtacaggtggtgcatggc
tgtcgtcagctcgtgtcgtgagatgttgggttaagtcccgcaacgagcgcaacccttgtt
tttagttaccatctagaaagactgccggtgacaaaccggaggaaggtggggatgacgtca
agt
>LN7352542_Prymnesium_neolepis_RCC1453
aaagcgcctgtaggttgtttaataagtctgttgttaaagactagggctcaaccctagaaa
agcaatggaaactgctagactagagtatggcaggggtagagggaatttctagtgtagcgg
tgaaatgcgtagatattagaaagaacaccggtggcgaaagcgctctactggaccattact
gacactcagaggcgaaagctagggtagcaaaagggattagatacccctgtagtcctagcc
gtaaacgatggatactaggtgttgtattttacagtatcgtagctaacgcgttaagtatcc
cgcctggggagtacgctcgcaagggtgaaactcaaaggaattgacgggggcccgcacaag
cggtggagcatgtggtttaattcgatgcaacgcgaagaaccttaccagggcttgacatac
tgcgaatctccttgaaagagaagagtgccttcgggaatgcagatacaggtggtgcatggc
tgtcgtcagctcgtgtcgtgagatgttgggttaagtcccgcaacgagcgcaacccttgtt
tttagttaccatctagaaagactgccggtgacaaaccggaggaaggtgaggatgacgtca
agt
>EF0520361_Uncultured_haptophyte_250304-38
aaagcgcctgtaggttgtttattaagtctgttgttaaagactagggcttaaccctaggaa
agcaagagaaactaatagacttgagtatggcaggggtagagggaatttctagtgtagcgg
tgaaatgcgtagatattagaaagaacaccggcggcgaaagcgctctactggaccattact
gacactcagaggcgaaagctagggtagcaaaagggattagatacccctgtagtcctagcc
gtaaacgatggatactagatgttgtattttacagtatcgtagctaacgcgttaagtatcc
cgcctggggagtacgctcgcaagggtgaaactcaaaggaattgacgggggcccgcacaag
cggtggagcatgtggtttaattcgatgcaacgcgaagaaccttaccagggcttgacatac
tacgaatcttcttgagagagaagagtgccttcgggaatgtagatacaggtggtgcatggc
tgtcgtcagctcgtgtcgtgagatgttgggttaagtcccgcaacgagcgcaacccttatt
tttagttaccatctagaaagactgccggtgacaaaccggaggaaggtgaggatgacgtca
agt
>HM1333941_Uncultured_marine_haptophyte_Biosope_T65_16S12b
aaagcgcctgtaggttgtttaataagtccgttgttaaagactagggcttaaccctaggaa
agcgatggaaactgatagacttgagtatggcaggggtagagggaatttctagtgtagcgg
tgaaatgcgtagatattagaaagagcaccggtggcgaaagcgctctactggaccattact
gacactcagaggcgaaagctagggtagcaaaagggattagatacccctgtagtcctagcc
gtaaacgatggatactacatgttgtattttacagtatggtagctaacgcgttaagtatcc
cgcctggggagtacgctcgcaagggtgaaactcaaaggaattgacgggggcccgcacaag
cggtggagcatgtggtttaattcgatgcaacgcgaagaaccttaccagggcttgacatac
tgcgaatctctttgaaagaagagagtgccttcgggaatgcagatacaggtggtgcatggc
tgtcgtcagctcgtgtcgtgagatgttgggttaagtcccgcaacgagcgcaacccttgtt
tttagttaccatctagaaagactgccggtgacaaaccggaggaaggtgaggatgacgtca
agt
>EF0521461_Uncultured_haptophyte_MC615-75
aaagcgcctgtaggttgtttagtaagtctgttgttaaagactagggcttaaccctagaaa
agcaatggaaactactagactagagtatggtaggggtagagggaatttctagtgtagcgg
tgaaatgcgtagatattagaaagaacaccggtggcgaaagcgctctactggaccattact
gacactcagaggcgaaagctagggtagcaaaagggattagatacccctgtagtcctagcc
gtaaacgatggatactagatgttgcgttgtgcagtatcgtagctaacgcgttaagtatcc
cgcctggggagtacgctcgcaagggtgaaactcaaaggaattgacgggggcccgcacaag
cggtggagcatgtggtttaattcgatgcaacgcgaagaaccttaccagggcttgacatac
tacgaattttcttgaaaaagaaaagtgccttcgggaatgtagatacaggtggtgcatggc
tgtcgtcagctcgtgtcgtgagatgttgggttaagtcccgcaacgagcgcaacccttatt
tttagttaccatctagaaagactgccggtgacaaaccggaggaaggtgaggatgacgtca
agt
>EF0521051_Uncultured_haptophyte_MC615-31
aaagcgcctgtaggttgtttagtaagtctgttgttaaagactagggcttaaccctagaaa
agcaatggaaactactagactagagtatggtaggggtagagggaatttctagtgtagcgg
tgaaatgcgtagatattagaaagaacaccggtggcgaaagcgctctactggaccattact
gacactcagaggcgaaagctagggtagcaaaagggattagatacccctgtagtcctagcc
gtaaacgatggatactagatgttgcgttgtgcagtatcgtagctaacgcgttaagtatcc
cgcctggggagtacgctcgcaagggtgaaactc-aaggaattgacgggggcccgcacaag
cggtggagcatgtggtttaattcgatgcaacgcgaagaaccttaccagggcttgacatac
tacgaattttcttgaaaaagaaaagtgccttcgggaatgtagatacaggtggtgcatggc
tgtcgtcagctcgtgtcgtgagatgttgggttaagtcccgcaacgagcgcaacccttatt
tttagttaccatctagaaagactgccggtgacaaaccggaggaaggtgaggatgacgtca
agt
>HM1332711_Uncultured_marine_haptophyte_Biosope_T41_16S_PLA491155
aaagcgcctgtaggttgtttagtaagtctgttgttaaagactagggcttaaccctagaaa
agcaatggaaactactagactagagtatggtaggggtagagggaatttctagtgtagcgg
tgaaatgcgtagatattagaaagaacaccggtggcgaaagcgctctactggaccattact
gacactcagaggcgaaagctagggtagcaaaagggattagatacccctgtagtcctagcc
gtaaacgatggatactagatgttgcgttgtgcagtatcgtagctaacgcgttaagtatcc
cgcctggggagtacgctcgcaagggtgaaactcaaaggaattgacgggggcccgcacaag
cggtggagcatgtggtttaattcgatgcaacgcgaagaaccttaccagggcttgacatac
tacgaattttcttgaaaaagaaaagtgccttcgggaatgtagatacaggtggtgcatggc
tgtcgtcagctcgtgtcgtgagatgttgggttaagtcccgcaacgagcgcaacccttatt
tttagttaccatctagaaagactgccggtgacaaaccggaggaaggtgaggatgacgtca
agt
>HM1331781_Uncultured_marine_haptophyte_Biosope_T35_16S_PLA491036
aaagcgcctgtaggttgtttagtaagtctgttgttaaagactagggcttaaccctagaaa
agcaatggaaactactagactagagtatggtaggggtagagggaatttctagtgtagcgg
tgaaatgcgtagatattagaaagaacaccggtggcgaaagcgctctactggaccattact
gacactcagaggcgaaagctagggtagcaaaagggattagatacccctgtagtcctagcc
gtaaacgatggatactagatgttgcgttgtgcagtatcgtagctaacgcgttaagtatcc
cgcctggggagtacgctcgcaagggtgaaactcaaaggaattgacgggggcccgcacaag
cggtggagcatgtggtttaattcgatgcaacgcgaagaaccttaccagggcttgacatac
tacgaattttcttgaaaaagaaaagtgccttcgggaatgtagatacaggtggtgcatggc
tgtcgtcagctcgtgtcgtgagatgttgggttaagtcccgcaacgagcgcaacccttatt
tttagttaccatctagaaagactgccggtgacaaaccggaggaaggtgaggatgacgtca
agt
>HM1333711_Uncultured_marine_haptophyte_Biosope_T60_16S_PLA491012
aaagcgcctgtaggttgtttagtaagtctgttgttaaagactagggcttaaccctagaaa
agcaatgggaactactagactagagtatggtaggggtagagggaatttctagtgtagcgg
tgaaatgcgtagatattagaaagaacaccggtggcgaaagcgctctactggaccattact
gacactcagaggcgaaagctagggtagcaaaagggattagatacccctgtagtcctagcc
gtaaacgatggatactagatgttgcgttgtgcagtatcgtagctaacgcgttaagtatcc
cgcctggggagtacgctcgcaagggtgaaactcaaaggaattgacgggggcccgcacaag
cggtggagcatgtggtttaattcgatgcaacgcgaagaaccttaccagggcttgacatac
tacgaattttcttgaaaaagaaaagtgccttcgggaatgtagatacaggtggtgcatggc
tgtcgtcagctcgtgtcgtgagatgttgggttaagtcccgcaacgagcgcaacccttatt
tttagttaccatctagaaagactgccggtgacaaaccggaggaaggtgaggatgacgtca
agt
>EF0517821_Uncultured_haptophyte_MC597-17
aaagcgcctgtaggttgtttagtaagtctgttgttaaagactagggcttaaccctagaaa
agcaatggaaactactagactagagtatggtaggggtagagggaatttctagtgtagcgg
tgaaatgcgtagatattagaaagaacaccggtggcgaaagcgctctactggaccattact
gacactcagaggcgaaagctagggtagcaaaagggattagatacccctgtagtcctagcc
gtaaacgatggatactagatgttgcgttgtgcagtatcgtagctaacgcgttaagtatcc
cgcctggggagtacgctcgcaagggtgaaactcaaaggaattgacgggggcccgcacaag
cggtggagcatgtggtttaattcgatgcaacgcgaagaaccttaccagggcttgacatac
tacgaattttcttgaaaaagaaaagtgccttcgggaatgtagatacaggtggtgcatggc
tgtcgtcagctcgtgtcgtgagatgttgggttaagtcccgcaacgagcgcaacccttatt
tttagttaccatctagaaagactgccggtgacaaaccggaggaaggtgaggatgacgtca
agt
>HM1330561_Uncultured_marine_haptophyte_Biosope_T148_16S_PLA491020
aaagcgcctgtaggttgtttagtaagtctgttgttaaagactagggcttaaccctagaaa
agcaatggaaactactagactagagtatggtaggggtagagggaatttccagtgtagcgg
tgaaatgcgtagatattagaaagaacaccggtggcgaaagcgctctactggaccattact
gacactcagaggcgaaagctagggtagcaaaagggattagatacccctgtagtcctagcc
gtaaacgatggatactagatgttgcgttgtgcagtatcgtagctaacgcgttaagtatcc
cgcctggggagtacgctcgcaagggtgaaactcaaaggaattgacgggggcccgcacaag
cggtggagcacgtggtttaattcgatgcaacgcgaagaaccttaccagggcttgacatac
tacgaattttcttgaaaaagaaaagtgccttcgggaatgtagatacaggtggtgcatggc
tgtcgtcagctcgtgtcgtgagatgttgggttaagtcccgcaacgagcgcaacccttatt
tttagttaccatctagaaagactgccggtgacaaaccggaggaaggtgaggatgacgtca
agt
>EF0522241_Uncultured_haptophyte_MC622-64
aaagcgcctgtaggttgtttaataagtctgttgttaaagaccagggcttaaccctgggaa
agcaatggaaactactagactagagtatgataggggtagagggaatttctagtgtagcgg
tgaaatgcgtagatattagaaagagcaccggtggcgaaggcgctctactggatcattact
gacactcagaggcgaaagctagggtagcaaaagggattagatacccctgtagtcctagcc
gtaaacgatggatactaggtgttgcgttatgcagtatcgtagctaacgcgttaagtatcc
cgcctggggagtacgctcgcaagggtgaaactcaaaggaattgacgggggcccgcacaag
cggtggagcatgtggtttaattcgatgcaacgcgaagaaccttaccaaggcttgacatac
tacgagttttcttgaaaaagaaaagtgccttcgggaatgtagatacaggtggtgcatggc
tgtcgtcagctcgtgtcgtgagatgttgggttaagtcccgcaacgagcgcaacccttatt
tttagttaccatctagaaagactgccggtgacaaaccggaggaaggtgaggatgacgtca
agt
>EF0520561_Uncultured_haptophyte_250304-67
aaagcgcctgtaggttgtttaataagtctgttgttaaagactagggcttaaccctaggaa
agcaatggaaactactagactagagtatggtaggggtagagggaatttctagtgtagcgg
tgaaatgcgtagatattagaaagaacaccggtggcgaaggcgctctactggaccattact
gacactcagaggcgaaagctagggtagcaaaagggattagatacccctgtagtcctagcc
gtaaacgatggatactagatgttgcgttatgcagtatcctagctaacgcgttaagtatcc
cgcctggggagtacgctcgcaagggtgaaactcaaaggaattgacgggggcccgcacaag
cggtggagcatgtggtttaattcgatgcaacgcgaagaaccttaccaaggcttgacatac
tacagatccctttgagaaaggagagtgccttcgggaatgtagatacaggtggtgcatggc
tgtcgtcagctcgtgtcgtgagatgttgggttaagtcccgcaacgagcgcaacccttatt
tttagttaccatctagagagactgccggtgacaaaccggaggaaggtgaggatgacgtca
agt
>EF0519811_Uncultured_haptophyte_MAMA64-119
aaagcgcctgtaggttgtttaataagtctgttgttaaagactagggcttaaccctaggaa
agcaatggaaactactagactagagtatggtaggggtagagggaatttctagtgtagcgg
tgaaatgcgtagatattagaaagaacaccggtggcgaaggcgctctactggaccattact
gacactcagaggcgaaagctagggtagcaaaagggattagatacccctgtagtcctagcc
gtaaacgatggatactagatgttgcgttatgcagtatcctagctaacgcgttaagtatcc
cgcctggggagtacgctcgcaagggtgaaactcaaaggaattgacgggggcccgcacaag
cggtggagcatgtggtttaattcgatgcaacgcgaagaaccttaccaaggcttgacatac
tacagatctctttgagaaaggagagtgccttcgggaatgtagatacaggtggtgcatggc
tgtcgtcagctcgtgtcgtgagatgttgggttaagtcccgcaacgagcgcaacccttatt
tttagttaccatctagagagactgccggtgacaaaccggaggaaggtgaggatgacgtca
agt
>EF0518881_Uncultured_haptophyte_MC601-85
aaagcgcctgtaggttgtttaataagtctgttgttaaagactagggcttaaccctaggaa
agcaatggaaactactagactagagtatggtaggggtagagggaatttctagtgtagcgg
tgaaatgcgtagatattagaaagaacaccggtggcgaaggcgctctactggaccattact
gacactcagaggcgaaagctagggtagcaaaagggattagatacccctgtagtcctagcc
gtaaacgatggatactagatgttgcgttatgcagtatcctagctaacgcgttaagtatcc
cgcctggggagtacgctcgcaagggtgaaactcaaaggaattgacgggggcccgcacaag
cggtggagcatgtggtttaattcgatgcaacgcgaagaaccttaccaaggcttgacatac
tacagatctctttgagaaaggagagtgccttcgggaatgtagatacaggtggtgcatggc
tgtcgtcagctcgtgtcgtgagatgttgggttaagtcccgcaacgagcgcaacccttatt
tttagttaccatctagagagactgccggtgacaaaccggaggaaggtgaggatgacgtca
agt
>LN7354963_Phaeocystis_jahnii_RCC942
aaagcgcctgtaggttgtttaataagtctgttgttaaagactagggcttaaccctaggaa
agcaatggaaactactagactagagtatggtaggggtagagggaatttctagtgtagcgg
tgaaatgcgtagatattagaaagaacaccggtggcgaaggcgctctactggaccattact
gacactcagaggcgaaagctagggtagcaaaagggattagatacccctgtagtcctagcc
gtaaacgatggatactagatgttgcgttatgcagtatcctagctaacgcgttaagtatcc
cgcctggggagtacgctcgcaagggtgaaactcaaaggaattgacgggggcccgcacaag
cggtggagcatgtggtttaattcgatgcaacgcgaagaaccttaccaaggcttgacatac
tacagatctctttgagaaaggagagtgccttcgggaatgtagatacaggtggtgcatggc
tgtcgtcagctcgtgtcgtgagatgttgggttaagtcccgcaacgagcgcaacccttatt
tttagttaccatctagagagactgccggtgacaaaccggaggaaggtgaggatgacgtca
agt
>EF0517651_Phaeocystis_jahnii_B5
aaagcgcctgtaggttgtttaataagtctgttgttaaagactagggcttaaccctaggaa
agcaatggaaactactagactagagtatggtaggggtagagggaatttctagtgtagcgg
tgaaatgcgtagatattagaaagaacaccggtggcgaaggcgctctactggaccattact
gacactcagaggcgaaagctagggtagcaaaagggattagatacccctgtagtcctagcc
gtaaacgatggatactagatgttgcgttatgcagtatcctagctaacgcgttaagtatcc
cgcctggggagtacgctcgcaagggtgaaactcaaaggaattgacgggggcccgcacaag
cggtggagcatgtggtttaattcgatgcaacgcgaagaaccttaccaaggcttgacatac
tacagatctctttgagaaaggagagtgccttcgggaatgtagatacaggtggtgcatggc
tgtcgtcagctcgtgtcgtgagatgttgggttaagtcccgcaacgagcgcaacccttatt
tttagttaccatctagagagactgccggtgacaaaccggaggaaggtgaggatgacgtca
agt
>EF0520211_Uncultured_haptophyte_250304-21
aaagcgcctgtaggttgtttaataagtctgttgttaaagactagggcttaaccctaggaa
agcaatggaaactactagacttgagtatgataggggtagagggaatttctagtgtagcgg
tgaaatgcgtagatattaggaagaacaccggtggcgaaggcgctctactggatcattact
gacactcagaggcgaaagctagggtagcaaaagggattagatacccctgtagtcctagcc
gtaaacgatggatactagatgttgcgttatgcagtatcgtagctaacgcgttaagtatcc
cgcctggggagtacgctcgcaagggtgaaactcaaaggaattgacgggggcccgcacaag
cggtggagcatgtggtttaattcgatgcaacgcgaagaaccttaccaaggcttgacatac
tacaaattcttttgagaaaaagaagtgccttcgggaatgtagatacaggtggtgcatggc
tgtcgtcagctcgtgtcgtgagatgttgggttaagtcccgcaacgagcgcaacccttatt
tttagttaccatctagaaagactgccggtgacaaaccggaggaaggtgaggatgacgtca
agt
>EF0519631_Uncultured_haptophyte_MAMA64-89
aaagcgcctgtaggttgtttaataagtctgttgttaaagactagggctcaaccctaggaa
agcagtggaaactactagacttgagtatgataggggtagagggaatttctagtgtagcgg
tgaaatgcgtagatattaggaagaacaccggtggcgaaggcgctctactggatcattact
gacactcagaggcgaaagctagggtagcaaaagggattagatacccctgtagtcctagcc
gtaaacgatggatactagatgttgcgttatgcagtatcgtagctaacgcgttaagtatcc
cgcctggggagtacgctctcaagggtgaaactcaaaggaattgacgggggcccgcacaag
cggtggagcatgtggtttaattcgatgcaacgcgaagaaccttaccagggcttgacatac
tacaaattcttttgagaaaaagaagtgccttcgggaatgtagatacaggtggtgcatggc
tgtcgtcagctcgtgtcgtgagatgttgggttaagtcccgcaacgagcgcaacccttatt
tttagttactatctagaaagactgccggtgacaaaccggaggaaggtgaggatgacgtca
agt
>EF0521451_Uncultured_haptophyte_MC615-74
aaagcgcctgtaggttgtttaataagtctgttgttaaagactagggctcaaccctaggaa
agcaatggaaactactagacttgagtatgataggggtagagggaatttctagtgtagcgg
tgaaatgcgtagatattaggaagaacaccggtggcgaaggcgctctactggatcattact
gacactcagaggcgaaagctagggtagcaaaagggattagatacccctgtagtcctagcc
gtaaacgatggatactagatgttgcgttatgcagtatcctagctaacgcgttaagtatcc
cgcctggggagtacgctcgcaagggtgaaactcaaaggaattgacgggggcccgcacaag
cggtggagcatgtggtttaattcgatgcaacgcgaagaaccttaccagggcttgacatac
tacgaattcttttgagaaaaagaagtgccttcgggaatgtagatacaggtggtgcatggc
tgtcgtcagctcgtgtcgtgagatgttgggttaagtcccgcaacgagcgcaacccttatt
tttagttactatctagaaagactgccggtgacaaaccggaggaaggtgaggatgacgtca
agt
>EF0519741_Uncultured_haptophyte_MAMA64-112
aaagcgcttgtaggttgtttaataagtctgttgttaaagactagggcttaaccctaggaa
agcaatggaaactactagactagagtatgataggggtagagggaatttctagtgtagcgg
tgaaatgcgtagatattaggaagaacaccggtggcgaaggcgctctactggatcattact
gacactcagaggcgaaagctagggtagcaaaagggattagatacccctgtagtcctagcc
gtaaacgatggatactagatgttgcgttatgcagtatcgtagctaacgcgttaagtatcc
cgcctggggagtacgctcgcaagggtgaaactcaaaggaattgacgggggcccgcacaag
cggtggagcatgtggtttaattcgatgcaacgcgaagaaccttaccaaggcttgacatac
tacaaatttctttgagaaaagaaagtgccttcgggaatgtagatacaggtggtgcatggc
tgtcgtcagctcgtgtcgtgagatgttgggttaagtcccgcaacgagcgcaacccttatt
tttagttgccatctagaaagactgccggtgacaaaccggaggaaggtgaggatgacgtca
agt
>EF0521881_Uncultured_haptophyte_MC622-21
aaagcgcctgtaggttgtttaataagtctgttgttaaagactagggcttaaccctaggaa
agcaatggaaactactagactagagtatggtaggggtagagggaatttctagtgtagcgg
tgaaatgcgtagatattaggaagaacaccggtggcgaaggcgctctactggatcattact
gacactcagaggcgaaagctagggtagcaaaagggattagatacccctgtagtcctagcc
gtaaacgatggatactagatgttgcgttatgcagtatcgtagctaacgcgttaagtatcc
cgcctggggagtacgctcgcaagggtgaaactcaaaggaattgacgggggcccgcacaag
cggtggagcatgtggtttaattcgatgcaacgcgaagaaccttaccaaggcttgacatac
tacaaatttctttgagaaaagaaagtgccttcgggaatgtagatacaggtggtgcatggc
tgtcgtcagctcgtgtcgtgagatgttgggttaagtcccgcaacgagcgcaacccttatt
tttagttgccatctagaaagactgccggtgacaaaccggaggaaggtgaggatgacgtca
agt
>EF0518111_Uncultured_haptophyte_MC597-49
aaagcgcctgtaggttgtttaataagtctgttgttaaagactagggctcaaccctagaaa
agcaatggaaactactagacttgagtatgataggggtagagggaatttctagtgtagcgg
tgaaatgcgtagatattaggaagaacaccggtggcgaaggcgctctactggatcattact
gacactcagaggcgaaagctagggtagcaaaagggattagatacccctgtagtcctagcc
gtaaacgatggatactagatgttgcgttatgcagtatcgtagctaacgcgttaagtatcc
cgcctggggagtacgctcgcaagggtgaaactcaaaggaattgacgggggcccgcacaag
cggtggagcatgtggtttaattcgatgcaacgcgaagaaccttaccaaggcttgacatac
tacaaatttctttgaaagaggaaagtgccttcgggaatgtagatacaggtggtgcatggc
tgtcgtcagctcgtgtcgtgagatgttgggttaagtcccgcaacgagcgcaacccttatt
tttagttgctatctagaaagactgccggtgacaaaccggaggaaggtgaggatgacgtca
agt
>EF0520151_Uncultured_haptophyte_250304-20
aaagcgcctgtaggttgtttaataagtctgttgttaaagactagggctcaaccctaggaa
agcaatggaaactactagacttgagtatgataggggtagagggaatttctagtgtagcgg
tgaaatgcgtagatattaggaagaacaccggtggcgaaggcgctctactggatcattact
gacactcagaggcgaaagctagggtagcaaaagggattagatacccctgtagtcctagcc
gtaaacgatggatactagatgttgcgttatgcagtatcgtagctaacgcgttaagtatcc
cgcctggggagtacgctcgcaagggtgaaactcaaaggaattgacgggggcccgcacaag
cggtggagcatgtggtttaattcgatgcaacgcgaagaaccttaccaaggcttgacatac
tacaaatttctttgaaagaggaaagtgccttcgggaatgtagatacaggtggtgcatggc
tgtcgtcagctcgtgtcgtgagatgttgggttaagtcccgcaacgagcgcaacccttatt
tttagttgctatctagaaagactgccggtgacaaaccggaggaaggtgaggatgacgtca
agt
>EF0519861_Uncultured_haptophyte_MAMA64-124
aaagcgcctgtaggttgtttaataagtctgttgttaaagactagggctcaaccctaggaa
agcaatggaaactactagacttgagtatgataggggtagagggaatttctagtgtagcgg
tgaaatgcgtagatattaggaagaacaccggtggcgaaggcgctctactggatcattact
gacactcagaggcgaaagctagggtagcaaaagggattagatacccctgtagtcctagcc
gtaaacgatggatactagatgttgcgttatgcagtatcgtagctaacgcgttaagtatcc
cgcctggggagtacgctcgcaagggtgaaactcaaaggaattgacgggggcccgcacaag
cggtggagcatgtggtttaattcgatgcaacgcgaagaaccttaccaaggcttgacatac
tacaaatttctttgaaagaggaaagtgccttcgggaatgtagatacaggtggtgcatggc
tgtcgtcagctcgtgtcgtgagatgttgggttaagtcccgcaacgagcgcaacccttatt
tttagttgctatctagaaagactgccggtgacaaaccggaggaaggtgaggatgacgtca
agt
>EF0518521_Uncultured_haptophyte_MC597-95
aaagcgcctgtaggttgtttaataagtctgttgttaaagactagggctcaaccctaggaa
agcaatggaaactactagacttgagtatgataggggtagagggaatttctagtgtagcgg
tgaaatgcgtagatattaggaagaacaccggtggcgaaggcgctctactggatcattact
gacactcagaggcgaaagctagggtagcaaaagggattagatacccctgtagtcctagcc
gtaaacgatggatactagatgttgcgttatgcagtatcgtagctaacgcgttaagtatcc
cgcctggggagtacgctcgcaagggtgaaactcaaaggaattgacgggggcccgcacaag
cggtggagcatgtggtttaattcgatgcaacgcgaagaaccttaccaaggcttgacatac
tacaaatttctttgaaagaggaaagtgccttcgggaatgtagatacaggtggtgcatggc
tgtcgtcagctcgtgtcgtgagatgttgggttaagtcccgcaacgagcgcaacccttatt
tttagttgctatctagaaagactgccggtgacaaaccggaggaaggtgaggatgacgtca
agt
>EF0517701_Uncultured_haptophyte_MC597-5
aaagcgcctgtaggttgtttaataagtctgttgttaaagactagggctcaaccctaggaa
agcaatggaaactactagacttgagtatgataggggtagagggaatttctagtgtagcgg
tgaaatgcgtagatattaggaagaacaccggtggcgaaggcgctctactggatcattact
gacactcagaggcgaaagctagggtagcaaaagggattagatacccctgtagtcctagcc
gtaaacgatggatactagatgttgcgttatgcagtatcgtagctaacgcgttaagtatcc
cgcctggggagtacgctcgcaagggtgaaactcaaaggaattgacgggggcccgcacaag
cggtggagcatgtggtttaattcgatgcaacgcgaagaaccttaccaaggcttgacatac
tacaaatttctttgaaagaggaaagtgccttcgggaatgtagatacaggtggtgcatggc
tgtcgtcagctcgtgtcgtgagatgttgggttaagtcccgcaacgagcgcaacccttatt
tttagttgctatctagaaagactgccggtgacaaaccggaggaaggtgaggatgacgtca
agt
>EF0518141_Uncultured_haptophyte_MC597-52
aaagcgcctgtaggttgtttaataagtctgttgttaaagactagggctcaaccctaggaa
agcaatggaaactactagacttgagtatgataggggtagagggaatttctagtgtagcgg
tgaaatgcgtagatattaggaagaacaccggtggcgaaggcgctctactggatcattact
gacactcagaggcgaaagctagggtagcaaaagggattagatacccctgtagtcctagcc
gtaaacgatggatactagatgttgcgttatgcagtatcgtagctaacgcgttaagtatcc
cgcctggggagtacgctcgcaagggtgaaactcaaaggaattgacgggggcccgcacaag
cggtggagcatgtggtttaattcgatgcaacgcgaagaaccttaccaaggcttgacatac
tacaaatttctttgaaagaggaaagtgccttcgggaatgtagatacaggtggtgcatggc
tgtcgtcagctcgtgtcgtgagatgttgggttaagtcccgcaacgagcgcaacccttatt
tttagttgctatctagaaagactgccggtgacaaaccggaggaaggtgaggatgacgtca
agt
>EF0518451_Uncultured_haptophyte_MC597-86
aaagcgcctgtaggttgtttaataagtctgttgttaaagactagggctcaaccctaggaa
agcaatggaaactactagacttgagtatgataggggtagagggaatttctagtgtagcgg
tgaaatgcgtagatattaggaagaacaccggtggcgaaggcgctctactggatcattact
gacactcagaggcgaaagctagggtagcaaaagggattagatacccctgtagtcctagcc
gtaaacgatggatactagatgttgcgttatgcagtatcgtagctaacgcgttaagtatcc
cgcctggggagtacgctcgcaagggtgaaactcaaaggaattgacgggggcccgcacaag
cggtggagcatgtggtttaattcgatgcaacgcgaagaaccttaccaaggcttgacatac
tacaaatttctttgaaagaggaaagtgccttcgggaatgtagatacaggtggtgcatggc
tgtcgtcagctcgtgtcgtgagatgttgggttaagtcccgcaacgagcgcaacccttatt
tttagttgctatctagaaagactgccggtgacaaaccggaggaaggtgaggatgacgtca
agt
>EF0518531_Uncultured_haptophyte_MC597-96
aaagcgcctgtaggttgtttaataagtctgttgttaaagactagggctcaaccctaggaa
agcaatggaaactactagacttgagtatgataggggtagagggaatttctagtgtagcgg
tgaaatgcgtagatattaggaagaacaccggtggcgaaggcgctctactggatcattact
gacactcagaggcgaaagctagggtagcaaaagggattagatacccctgtagtcctagcc
gtaaacgatggatactagatgttgcgttatgcagtatcgtagctaacgcgttaagtatcc
cgcctggggagtacgctcgcaagggtgaaactcaaaggaattgacgggggcccgcacaag
cggtggagcatgtggtttaattcgatgcaacgcgaagaaccttaccaaggcttgacatac
tacaaatttctttgaaagaggaaagtgccttcgggaatgtagatacaggtggtgcatggc
tgtcgtcagctcgtgtcgtgagatgttgggttaagtcccgcaacgagcgcaacccttatt
tttagttgctatctagaaagactgccggtgacaaaccggaggaaggtgaggatgacgtca
agt
>EF0519151_Uncultured_haptophyte_MC601-121
aaagcgcctgtaggttgtttaataagtctgttgttaaagactagggctcaaccctaggaa
agcaatggaaactactagacttgagtatgataggggtagagggaatttctagtgtagcgg
tgaaatgcgtagatattaggaagaacaccggtggcgaaggcgctctactggatcattact
gacactcagaggcgaaagctagggtagcaaaagggattagatacccctgtagtcctagcc
gtaaacgatggatactagatgttgcgttatgcagtatcgtagctaacgcgttaagtatcc
cgcctggggagtacgctcgcaagggtgaaactcaaaggaattgacgggggcccgcacaag
cggtggagcatgtggtttaattcgatgcaacgcgaagaaccttaccaaggcttgacatac
tacaaatttctttgaaagaggaaagtgccttcgggaatgtagatacaggtggtgcatggc
tgtcgtcagctcgtgtcgtgagatgttgggttaagtcccgcaacgagcgcaacccttatt
tttagttgctatctagaaagactgccggtgacaaaccggaggaaggtgaggatgacgtca
agt
>EF0520371_Uncultured_haptophyte_250304-40
aaagcgcctgtaggttgtttaataagtctgttgttaaagactagggctcaaccctaggaa
agcaatggaaactactagacttgagtatgataggggtagagggaatttctagtgtagcgg
tgaaatgcgtagatattaggaagaacaccggtggcgaaggcgctctactggatcattact
gacactcagaggcgaaagctagggtagcaaaagggattagatacccctgtagtcctagcc
gtaaacgatggatactagatgttgcgttatgcagtatcgtagctaacgcgttaagtatcc
cgcctggggagtacgctcgcaagggtgaaactcaaaggaattgacgggggcccgcacaag
cggtggagcatgtggtttaattcgatgcaacgcgaagaaccttaccaaggcttgacatac
tacaaatttctttgaaagaggaaagtgccttcgggaatgtagatacaggtggtgcatggc
tgtcgtcagctcgtgtcgtgagatgttgggttaagtcccgcaacgagcgcaacccttatt
tttagttgctatctagaaagactgccggtgacaaaccggaggaaggtgaggatgacgtca
agt
>EF0520061_Uncultured_haptophyte_250304-8
aaagcgcctgtaggttgtttaataagtctgttgttaaagactagggctcaaccctaggaa
agcaatggaaactactagacttgagtatgataggggtagagggaatttctagtgtagcgg
tgaaatgcgtagatattaggaagaacaccggtggcgaaggcgctctactggatcattact
gacactcagaggcgaaagctagggtagcaaaagggattagatacccctgtagtcctagcc
gtaaacgatggatactagatgttgcgttatgcagtatcgtagctaacgcgttaagtatcc
cgcctggggggtacgctcgcaagggtgaaactcaaaggaattgacgggggcccgcacaag
cggtggagcatgtggtttaattcgatgcaacgcgaagaaccttaccaaggcttgacatac
tacaaatttctttgaaagaggaaagtgccttcgggaatgtagatacaggtggtgcatggc
tgtcgtcagctcgtgtcgtgagatgttgggttaagtcccgcaacgagcgcaacccttatt
tttagttgctatctagaaagactgccggtgacaaaccggaggaaggtgaggatgacgtca
agt
>EF0519691_Uncultured_haptophyte_MAMA64-103
aaagcgcctgtaggttgtttaataagtctgttgttaaagactagggcttaaccctaggaa
agcaatggaaactactagacttgagtatgataggggtagagggaatttctagtgtagcgg
tgaaatgcgtagatattaggaagaacaccggtggcgaaggcgctctactggatcattact
gacactcagaggcgaaagctagggtagcaaaagggattagatacccctgtagtcctagcc
gtaaacgatggatactagatgttgcgttatgcagtatcgtagctaacgcgttaagtatcc
cgcctggggagtacgctcgcaagggtgaaactcaaaggaattgacgggggcccgcacaag
cggtggagcatgtggtttaattcgatgcaacgcgaagaaccttaccaaggcttgacatac
tacaaatttctttgaaagaggaaagtgccttcgggaatgtagatacaggtggtgcatggc
tgtcgtcagctcgtgtcgtgagatgttgggttaagtcccgcaacgagcgcaacccttatt
tttagttgctatctaaaaagactgccggtgacaaaccggaggaaggtgaggatgacgtca
agt
>EF0519881_Uncultured_haptophyte_MAMA64-127
aaagcgcctgtaggttgtttaataagtctgttgttaaagactagggcttaaccctaggaa
agcaatggaaactactagacttgagtatgataggggtagagggaatttctagtgtagcgg
tgaaatgcgtagatattaggaagaacaccggtggcgaaggcgctctactggatcattact
gacactcagaggcgaaagctagggtagcaaaagggattagatacccctgtagtcctagcc
gtaaacgatggatactagatgttgcgttatgcagtatcgtagctaacgcgttaagtatcc
cgcctggggagtacgctcgcaagggtgaaactcaaaggaattgacgggggcccgcacaag
cggtggagcatgtggtttaattcgatgcaacgcgaagaaccttaccaaggcttgacatac
tacaaatttctttgaaagaggaaagtgccttcgggaatgtagatacaggtggtgcatggc
tgtcgtcagctcgtgtcgtgagatgttgggttaagtcccgcaacgagcgcaacccttatt
tttagttgctatctaaaaagactgccggtgacaaaccggaggaaggtgaggatgacgtca
agt
>EF0520421_Uncultured_haptophyte_250304-45
aaagcgcctgtaggttgtttaataagtctgttgttaaagactagggcttaaccctaggaa
agcaatggaaactactagacttgagtatgataggggtagagggaatttctagtgtagcgg
tgaaatgcgtagatattaggaagaacaccggtggcgaaggcgctctactggatcattact
gacactcagaggcgaaagctagggtagcaaaagggattagatacccctgtagtcctagcc
gtaaacgatggatactagatgttgcgttatgcagtatcgtagctaacgcgttaagtatcc
cgcctggggagtacgctcgcaagggtgaaactcaaaggaattgacgggggcccgcacaag
cggtggagcatgtggtttaattcgatgcaacgcgaagaaccttaccaaggcttgacatac
tacaaatttctttgaaagaggaaagtgcctttgggaatgtagatacaggtggtgcatggc
tgtcgtcagctcgtgtcgtgagatgttgggttaagtcccgcaacgagcgcaacccttatt
tttagttgctatctaaaaagactgccggtgacaaaccggaggaaggtgaggatgacgtca
agt
>EF0520721_Uncultured_haptophyte_250304-87
aaagcgcctgtaggttgtttaataagtctgttgttaaagactagggcttaaccctaggaa
agcaatggaaactactagacttgagtatgataggggtagagggaatttctagtgtagcgg
tgaaatgcgtagatattaggaagaacaccggtggcgaaggcgctctactggatcattact
gacactcagaggcgaaagctagggtagcaaaagggattagatacccctgtagtcctagcc
gtaaacgatggatactagatgttgcgttatgcagtatcgtagctaacgcgttaagtatcc
cgcctggggagtacgctcgcaagggtgaaactcaaaggaattgacgggggcccgcacaag
cggtggagcatgtggtttaattcgatgcaacgcgaagaaccttaccaaggcttgacatac
tacaaatttctttgaaagaggaaagtgccttcgggaatgtagatacaggtggtgcatggc
tgtcgtcagctcgtgtcgtgagatgttgggttaagtcccgcaacgagcgcaacccttatt
tttagttggtatctaaaaagactgccggtgacaaaccggaggaaggtgaggatgacgtca
agt
>EF0520701_Uncultured_haptophyte_250304-85
aaagcgcctgtaggttgtttaataagtctgttgttaaagactagggctcaaccctaggaa
agcaatggaaactactagacttgagtatgataggggtagagggaatttctagtgtagcgg
tgaaatgcgtagatattaggaagaacaccggtggcgaaggcgctctactggatcattact
gacactcagaggcgaaagctagggtagcaaaagggattagatacccctgtagtcctagcc
gtaaacgatggatactagatgttgcgttatgcagtatcgtagctaacgcgttaagtatcc
cgcctggggagtacgctcgcaagggtgaaactc-aaggaattgacgggggcccgcacaag
cggtggagcatgtggtttaattcgatgcaacgcgaagaaccttaccaaggcttgacatac
tacaaatttctttgaaagaggaaagtgccttcgggaatgtagatacaggtggtgcatggc
tgtcgtcagctcgtgtcgtgagatgttgggttaagtcccgcaacgagcgcaacccttatt
tttagttgctatctagaaagactgccggtgacaaaccggaggaaggtgaggatgacgtca
agt
>EF0517641_Phaeocystis_cordata_Phaeonap_1
aaagcgcctgtaggttgtttaataagtctgttgttaaagactagggctcaaccctaggaa
agcaatggaaactactagacttgagtatgataggggtagagggaatttctagtgtagcgg
tgaaatgcgtagatattaggaagaacaccggtggcgaaggcgctctactggatcattact
gacactcagaggcgaaagctagggtagcaaaagggattagatacccctgtagtcctagcc
gtaaacgatggatactagatgttgcgttatgcagtatcgtagctaacgcgttaagtatcc
cgcctggggagtacgctcgcaagggtgaaactcaaaggaattgacgggggcccgcacaag
cggtggagcatgtggtttaattcgatgcaacgcgaagaaccttaccaaggcttgacatac
tacaaatttctttgaaagaggaaagtgccttcgggaatgtagatacaggtggtgcatggc
tgtcgtcagctcgtgtcgtgagatgttgggttaagtcccgcaacgagcgcaacccttatt
tttagttgctatctagaaagactgccggtgacaaaccggaggaaggtgaggatgacgtca
agt
>HM1333821_Uncultured_marine_haptophyte_Biosope_T60_16S_PLA491023
aaagcgcctgtaggttgtttaataagtctgttgttaaagactagggcttaaccctaggaa
agcaatggaaactactagactagagtatgataggggtagagggaatttctagtgtagcgg
tgaaatgcgtagatattaggaagaacaccggtggcgaaggcgctctactggatcattact
gacactcagaggcgaaagctagggtagcaaaagggattagatacccctgtagtcctagcc
gtaaacgatggatactagatgttgcgttgtgcagtatcgtagctaacgcgttaagtatcc
cgcctggggagtacgctcgcaagggtgaaactcaaaggaattgacgggggcccgcacaag
cggtggagcatgtggtttaattcgatgcaacgcgaagaaccttaccaaggcttgacatac
tacaaatttctttgaaagaggaaagtgccttcgggaatgtagatacaggtggtgcatggc
tgtcgtcagctcgtgtcgtgagatgttgggttaagtcccgcaacgagcgcaacccttgtt
tttagttgccatctagaaagactgccggtgacaaaccggaggaaggtgaggatgacgtca
agt
>EF0521331_Uncultured_haptophyte_MC615-61
aaagcgcctgtaggttgtttaataagtctgttgttaaagactagggcttaaccctaggaa
agcaatggaaactactagactagagtatgataggggtagagggaatttctagtgtagcgg
tgaaatgcgtagatattaggaagaacaccggtggcgaaggcgctctactggatcattact
gacactcagaggcgaaagctagggtagcaaaagggattagatacccctgtagtcctagcc
gtaaacgatggatactagatgttgcgttgtgcagtatcgtagctaacgcgttaagtatcc
cgcctggggagtacgctcgcaagggtgaaactcaaaggaattgacgggggcccgcacaag
cggtggagcatgtggtttaattcgatgcaacgcgaagaaccttaccaaggcttgacatac
tacaaatttctttgaaagaggaaagtgccttcgggaatgtagatacaggtggtgcatggc
tgtcgtcagctcgtgtcgtgagatgttgggttaagtcccgcaacgagcgcaacccttgtt
tttagttgccatctagaaagactgccggtgacaaaccggaggaaggtgaggatgacgtca
agt
>EF0522371_Uncultured_haptophyte_MC622-77
aaagcgcctgtaggttgtttaataagtctgttgttaaagactagggcttaaccctaggaa
agcaatggaaactactagactagagtatgataggggtagagggaatttctagtgtagcgg
tgaaatgcgtagatattaggaagaacaccggtggcgaaggcgctctactggatcattact
gacactcagaggcgaaagctagggtagcaaaagggattagatacccctgtagtcctagcc
gtaaacgatggatactagatgttgcgttgtgcagtatcgtagctaacgcgttaagtatcc
cgcctggggagtacgctcgcaagggtgaaactcaaaggaattgacgggggcccgcacaag
cggtggagcatgtggtttaattcgatgcaacgcgaagaaccttaccaaggcttgacatac
tacaaatttctttgaaagaggaaagtgccttcgggaatgtagatacaggtggtgcatggc
tgtcgtcagctcgtgtcgtgagatgttgggttaagtcccgcaacgagcgcaacccttgtt
tttagttgccatctagaaagactgccggtgacaaaccggaggaaggtgaggatgacgtca
agt
>EF0520111_Uncultured_haptophyte_250304-14
aaagcgcctgtaggttgtttaataagtctgttgttaaagactagggctcaaccctaggaa
agcaatggaaactactagacttgagtatgataggggtagagggaatttctagtgtagcgg
tgaaatgcgtagatattaggaagaacaccggtggcgaaggcgctctactggatcattact
gacactcagaggcgaaagctagggtagcaaaagggattagatacccctgtagtcctagcc
gtaaacgatggatactagatgttgcgttatgcagtatcgtagctaacgcgttaagtatcc
cgcctggggagtacgctcgcaagggtgaaactcaaaggaattgacgggggcccgcacaag
cggtggagcatgtggtttaattcgatgcaacgcgaagaaccttaccaaggcttgacatac
tacaaatttctttgaaagaggaaagtgccttcgggaatgtagatacaggtggtgcatggc
tgtcgtcagctcgtgtcgtgagatgttgggttaagtcccgcaacgagcgcaacccttatt
tttagttgctatctagaaagactgccggtgacaaaccggaggaaggtgaggatgacgtca
agt
>LK3918221_Phaeocystis_cordata_F926
aaagcgcctgtaggttgtttaataagtctgttgttaaagactagggctcaaccctaggaa
agcaatggaaactacta-acttgagtatgataggggtagagggaatttctagtgtagcgg
tgaaatgcgtagatattaggaagaacaccggtggcgaaggcgctctactggatcattact
gacactcagaggcgaaagctagggtagcaaaagggattagatacccctgtagtcctagcc
gtaaacgatggatacta-atgttgcgttatgcagtatcgtagctaacgcgttaagtatcc
cgcctggggagtacgctcgcaagggtgaaactcaaaggaattgacgggggcccgcacaag
cggtggagcatgtggtttaattcgatgcaacgcgaagaaccttaccaaggcttgacatac
tacaaatttctttgaaagaggaaagtgccttcgggaatgtagatacaggtggtgcatggc
tgtcgtcagctcgtgtcgtgagatgttgggttaagtcccgcaacgagcgcaacccttatt
tttagttgctatctagaaagactgccggtgacaaaccggaggaaggtgaggatgacgtca
agt
>HM1331571_Uncultured_marine_haptophyte_Biosope_T35_16S_PLA491011
aaagcgcctgtaggttgtttaataagtctgttgttaaagactagggcttaaccctaggaa
agcaatggaaactactagacttgagtatgataggggtagagggaatttctagtgtagcgg
tgaaatgcgtagatattaggaagaacaccggtggcgaaggcgctctactggatcattact
gacactcagaggcgaaagctagggtagcaaaagggattagatacccctgtagtcctagcc
gtaaacgatggatactagatgttgcgttatgcagtatcgtagctaacgcgttaagtatcc
cgcctggggagtacgctcgcaagggtgaaactcaaaggaattgacgggggcccgcacaag
cggtggagcatgtggtttaattcgatgcaacgcgaagaaccttaccaaggcttgacatac
tacaaatttttctgagaagaaaaagtgccttcgggaatgtagatacaggtggtgcatggc
tgtcgtcagctcgtgtcgtgagatgttgggttaagtcccgcaacgagcgcaacccttgtt
tttagttgccatctagaaagactgccggtgacaaaccggaggaaggtgaggatgacgtca
agt
>HM1331611_Uncultured_marine_haptophyte_Biosope_T35_16S_PLA491016
aaagcgcttgtaggttgtttaataagtctgttgttaaagactagggcttaaccctaggaa
agcaatggaaactactagacttgagtatgataggggtagagggaatttctagtgtagcgg
tgaaatgcgtagatattaggaagaacaccggtggcgaaggcgctctactggatcattact
gacactcagaggcgaaagctagggtagcaaaagggattagatacccctgtagtcctagcc
gtaaacgatggatactagatgttgcgttatgcagtatcgtagctaacgcgttaagtatcc
cgcctggggagtacgctcgcaagggtgaaactcaaaggaattgacggaggcccgcacaag
cggtggagcatgtggtttaattcgatgcaacgcgaagaaccttaccaaggcttgacatac
tacaaatttttctgagaagaaaaagtgccttcgggaatgtagatacaggtggtgcatggc
tgtcgtcagctcgtgtcgtgagatgttgggttaagtcccgcaacgagcgcaacccttgtt
tttagttgccatctagaaagactgccggtgacaaaccggaggaaggtgaggatgacgtca
agt
>HM1331591_Uncultured_marine_haptophyte_Biosope_T35_16S_PLA491014
aaagcgcctgtaggttgtttaataagtctgttgttaaagactagggcttaaccctaggaa
agcaatggaaactactagacttgagtatgataggggtagagggaatttctagtgtagcgg
tgaaatgcgtagatattaggaagaacaccggtggcgaaggcgctctactggatcattact
gacactcagaggcgaaagctagggtagcaaaagggattagatacccctgtagtcctagcc
gtaaacgatggatactagatgttgcgttatgcagtatcgtagctaacgcgttaagtatcc
cgcctggggagtacgctcgcaagggtgaaactcaaaggaattgacgggggcccgcacaag
cggtggagcatgtggtttaattcgatgcaacgcgaagaaccttaccaaggcttgacatac
tacaaatttttctgagaagaaaaagtgccttcgggaatgtagatacaggtggtgcatggc
tgtcgtcagctcgtgtcgtgagatgttgggttaagtcccgcaacgagcgcaacccttgtt
tttagttgccatctagaaagactgccggtgacaaaccggaggaaggtgaggatgacgtca
agt
>HM1331661_Uncultured_marine_haptophyte_Biosope_T35_16S_PLA491021
aaagcgcctgtaggttgtttaataagtctgttgttaaagactagggcttaaccctaggaa
agcaatggaaactactagacttgagtatgataggggtagagggaatttctagtgtagcgg
tgaaatgcgtagatattaggaagaacaccggtggcgaaggcgctctactggatcattact
gacactcagaggcgaaagctagggtagcaaaagggattagatacccctgtagtcctagcc
gtaaacgatggatactagatgttgcgttatgcagtatcgtagctaacgcgttaagtatcc
cgcctggggagtacgctcgcaagggtgaaactcaaaggaattgacgggggcccgcacaag
cggtggagcatgtggtttaattcgatgcaacgcgaagaaccttaccaaggcttgacatac
tacaaatttttctgagaagaaaaagtgccttcgggaatgtagatacaggtggtgcatggc
tgtcgtcagctcgtgtcgtgagatgttgggttaagtcccgcaacgagcgcaacccttgtt
tttagttgccatctagaaagactgccggtgacaaaccggaggaaggtgaggatgacgtca
agt
>HM1333661_Uncultured_marine_haptophyte_Biosope_T60_16S_PLA491005
aaagcgcctgtaggttgtttaataagtctgttgttaaagactagggcttaaccctaggaa
agcaatggaaactactagacttgagtatgataggggtagagggaatttctagtgtagcgg
tgaaatgcgtagatattaggaagaacaccggtggcgaaggcgctctattggatcattact
gacactcagaggcgaaagctagggtagcaaaagggattagatacccctgtagtcctagcc
gtaaacgatggatactagatgttgcgttatgcagtatcgtagctaacgcgttaagtatcc
cgcctggggagtacgctcgcaagggtgaaactcaaaggaattgacgggggcccgcacaag
cggtggagcatgtggtttaattcgatgcaacgcgaagaactttaccaaggcttgacatac
tacaaatttttctgagaagaaaaagtgccttcgggaatgtagatacaggtggtgcatggc
tgtcgtcagctcgtgtcgtgagatgttgggttaagtcccgcaacgagcgcaacccttgtt
tttagttgccatctagaaagactgccggtgacaaaccggaggaaggtgaggatgacgtca
agt
>HM1331561_Uncultured_marine_haptophyte_Biosope_T35_16S_PLA491010
aaagcgcctgtaggttgtttaataagtctgttgttaaagactagggcttaaccctaggaa
agcaatggaaactactagacttgagtatgataggggtagagggaatttctagtgtagcgg
tgaaatgcgtagatattaggaagaacaccggtggcgaaggcgctctactggatcattact
gacactcagaggcgaaagctagggtagcaaaagggattagatacccctgtagtcctagcc
gtaaacgatggatactagatgttgcgttatgcagtatcgtagctaacgcgttaagtatcc
cgcctggggagtacgctcgcaagggtgaaactcaaaggaattgacgggggcccgcacaag
cggtggagcacgtggtttaattcgatgcaacgcgaagaaccttaccaaggcttgacatac
tacaaatttttctgaggagaaaaagtgccttcgggaatgtagatacaggtggtgcatggc
tgtcgtcagctcgtgtcgtgagatgttgggttaagtcccgcaacgagcgcaacccttgtt
tttagttgccatctagaaagactgccggtgacaaaccggaggaaggtgaggatgacgtca
agt
>HM1334231_Uncultured_marine_haptophyte_Biosope_T65_16S3b
aaagcgcctgtaggttgtttaataagtccgttgttaaagactagggcttaaccctaggaa
agcgatggaaactgatagacttgagtatggcaggggtagagggaatttctagtgtagcgg
tgaaatgcgtagatattaggaagaacaccggtggcgaaggcgctctactggatcattact
gacactcagaggcgaaagctggggtagcaaaagggattagatacccctgtagtcctagcc
gtaaacgatggatactagatgttgcgttatgcagtatcgtagctaacgcgttaagtatcc
cgcctggggagtacgctcgcaagggtgaaactcaaaggaattgacgggggcccgcacaag
cggtggagcatgtggtttaattcgatgcaacgcgaagaaccttaccaaggcttgacatac
tacaaatttttctgagaagaaaaagtgccttcgggaatgtagatacaggtggtgcatggc
tgtcgtcagctcgtgtcgtgagatgttgggttaagtcccgcaacgagcgcaacccttgtt
tttagttgccatctagaaagactgccggtgacaaaccggaggaaggtgaggatgacgtca
agt
>HM5659091_Uncultured_prymnesiophyte_C19847
aaagcgcctgtaggttgtttaataagtctgttgttaaagactagggcttaaccctagaaa
agcaatggaaactactagactagagtatggtaggggtagagggaatttctagtgtagcgg
tgaaatgcgtagatattagaaagaacaccagtggcgaaagcgctctactggaccattact
gacactcagaggcgaaagctagggtagcaaaagggattagatacccctgtagtcctagcc
gtaaacgatggatactagatgttgtgtagtacagtatcgtagctaacgcgttaagtatcc
cgcctggggagtacgctcgcaagggtgaaactcaaaggaattgacgggggcccgcacaag
cggtggagcatgtggtttaattcgatgcaacgcgaagaaccttaccagggcttgacatac
tacaaatttctttgaaagaagaaagtgccttcgggaatgtagatacaggtggtgcatggc
tgtcgtcagctcgtgtcgtgagatgttgggttaagtcccgcaacgagcgcaacccttatt
tttagttaccatctagaaagactgccggtgacaaaccggaggaaggtgaggatgacgtca
agt
>EF0520541_Uncultured_haptophyte_250304-65
aaagcgcctgtaggttgtttaataagtctgttgttaaagactagggcttaactctagaaa
agcaatggaaactattagactagagtatggcaggggtagagggaatttctagtgtagcgg
tgaaatgcgtagatattagaaagaacaccggcggcgaaagcgctctactggaccattact
gacactcagaggcgaaagctagggtagcaaaagggattagatacccctgtagtcctagcc
gtaaacgatggatactagatgttgtgatgtacagtatcgtagctaacgcgttaagtatcc
cgcctggggagtacgctcgcaagggtgaaactcaaaggaattgacgggggcccgcacaag
cggtggagcatgtggtttaattcgatgcaacgcgaagaaccttaccagggcttgacatac
tacgaatccttctgagaagaaggagtgccttcgggaatgtagatacaggtggtgcatggc
tgtcgtcagctcgtgtcgtgagatgttgggttaagtcccgcaacgagcgcaacccttatt
tttagttaccatctagaaagactgccggtgacaaaccggaggaaggtgaggatgacgtca
agt
>EF0520001_Uncultured_haptophyte_MAMA64-141
aaagcgcctgtaggttgtttaataagtctgttgttaaagactagggctcaaccctagata
agcaatggaaactactagactagagtatggcaggggtagagggaatttctagtgtagcgg
tgaaatgcgtagatattagaaagaacaccggtggcgaaagcgctctactggaccattact
gacactcagaggcgaaagctagggtagcaaaagggattagatacccctgtagtcctagcc
gtaaacgatggatactagatgttgcaatgtgcagtatcctagctaacgcgttaagtatcc
cgcctggggagtacgctcgcaagggtgaaactcaaaggaattgacgggggcccgcacaag
cggtggagcatgtggtttaattcgatgcaacgcgaagaaccttaccagggcttgacatac
tacaaatccttttgagaaaaaggagcgccttcgggaatgtagatacaggtggtgcatggc
tgtcgtcagctcgtgtcgtgagatgttgggttaagtcccgcaacgagcgcaacccttatt
tttagttaccatctagaaagactgccggtgacaaaccggaggaaggtgaggatgacgtca
agt
>EF0520451_Uncultured_haptophyte_250304-48
aaagcgcctgtaggttgtttaataagtctgttgttaaagactagggctcaaccctagaga
agcaatggaaactattagactagagtatggcaggggtagagggaatttctagtgtagcgg
tgaaatgcgtagatattagaaagaacaccggcggcgaaagcgctctactggaccattact
gacactcagaggcgaaagctagggtagcaaaagggattagatacccctgtagtcctagcc
gtaaacgatggatactagatgttgcaatgtgcagtatcctagctaacgcgttaagtatcc
cgcctggggagtacgctcgcaagggtgaaactcaaaggaattgacgggggcccgcacaag
cggtggagcatgtggtttaattcgatgcaacgcgaagaaccttaccagggcttgacatac
tacagacccttttgagaaaaaggggtgccttcgggaatgtagatacaggtggtgcatggc
tgtcgtcagctcgtgtcgtgagatgttgggttaagtcccgcaacgagcgcaacccttatt
tttagttaccatctagaaagactgccggtgacaaaccggaggaaggtgaggatgacgtca
agt
>EF0520621_Uncultured_haptophyte_250304-75
aaagcgcctgtaggttgtttaataagtccgttgttaaagactagggctcaaccctagagc
agcaatggaaactactagactagagtatggcaggggtagagggaatttctagtgtagcgg
tgaaatgcgtagatattagaaagaacaccggcggcgaaagcgctctactggaccattact
gacactcagaggcgaaagctagggtagcaaaagggattagatacccctgtagtcctagcc
gtaaacgatggatactagatgttgcaatgtgcagtatcctagctaacgcgttaagtatcc
cgcctggggagtacgctcgcaagggtgaaactcaaaggaattgacgggggcccgcacaag
cggtggagcatgtggtttaattcgatgcaacgcgaagaaccttaccagggcttgacatac
tacagatccctttgaaaaaagggggtgccttcgggaatgtagatacaggtggtgcatggc
tgtcgtcagctcgtgtcgtgagatgttgggttaagtcccgcaacgagcgcaacccttatt
tttagttaccatctagaaagactgccggtgacaaaccggaggaaggtgaggatgacgtca
agt
>EF0518031_Uncultured_haptophyte_MC597-41
aaagcgcctgtaggttgtttaataagtccgttgttaaagactagggctcaaccctagagc
agcaatggaaactactagactagagtatggcaggggtagagggaatttctagtgtagcgg
tgaaatgcgtagatattagaaagaacaccagcggcgaaagcgctctactggaccattact
gacactcagaggcgaaagctagggtagcaaaagggattagatacccctgtagtcctagcc
gtaaacgatggatactagatgttgcaatgtgcagtatcctagctaacgcgttaagtatcc
cgcctggggagtacgctcgcaagggtgaaactcaaaggaattgacgggggcccgcacaag
cggtggagcatgtggtttaattcgatgcaacgcgaagaaccttaccagggcttgacatac
tacagattcctttgaaaaaaggaagtgccttcgggaatgtagatacaggtggtgcatggc
tgtcgtcagctcgtgtcgtgagatgttgggttaagtcccgcaacgagcgcaacccttatt
tttagttaccatctagaaagactgccggtgacaaaccggaggaaggtgaggatgacgtca
agt
>EF0522361_Uncultured_haptophyte_MC622-76
aaagcgcctgtaggttgtttaataagtccgttgttaaagactagggctcaaccctagagc
agcaatggaaactactagactagagtatggcaggggtagagggaatttctagtgtagcgg
tgaaatgcgtagatattagaaagaacaccagcggcgaaagcgctctactggaccattact
gacactcagaggcgaaagctagggtagcaaaagggattagatacccctgtagtcctagcc
gtaaacgatggatactagatgttgcaatgtgcagtatcctagctaacgcgttaagtatcc
cgcctggggagtacgctcgcaagggtgaaactcaaaggaattgacgggggcccgcacaag
cggtggagcatgtggtttaattcgatgcaacgcgaagaaccttaccagggcttgacatac
tacagattcctttgaaaaaaggaagtgccttcgggaatgtagatacaggtggtgcatggc
tgtcgtcagctcgtgtcgtgagatgttgggttaagtcccgcaacgagcgcaacccttatt
tttagttaccatctagaaagactgccggtgacaaaccggaggaaggtgaggatgacgtca
agt
>HM1334171_Uncultured_marine_haptophyte_Biosope_T65_16S35b
aaagcgcctgtaggttgtttaataagtccgttgttaaagactagggctcaaccctagagc
agcaatggaaactactagactagagtatggcaggggtagagggaatttctagtgtagcgg
tgaaatgcgtagatattagaaagaacaccagcggcgaaagcgctctactggaccattact
gacactcagaggcgaaagctagggtagcaaaagggattagatacccctgtagtcctagcc
gtaaacgatggatactagatgttgcaatgtgcagtatcctagctaacgcgttaagtatcc
cgcctggggagtacgctcgcaagggtgaaactcaaaggaattgacgggggcccgcacaag
cggtggagcatgtggtttaattcgatgcaacgcgaagaaccttaccagggcttgacatac
tacagatccctttgaaaaaagggagtgccttcgggaatgtagatacaggtggtgcatggc
tgtcgtcagctcgtgtcgtgagatgttgggttaagtcccgcaacgagcgcaacttttatt
tttagttaccatctagaaagactgccggtgacaaaccggaggaaggtgaggatgacgtca
agt
>EF0520951_Uncultured_haptophyte_MC615-20
aaagcgcctgtaggttgtttattaagtctgttgttaaagactagggcttaaccctagaaa
agcaatggaaactgatagactagagtatggcaggggtagagggaatttctagtgtagcgg
tgaaatgcgtagatattagaaagaacaccagcggcgaaagcgctctactggaccattact
gacactcagaggcgaaagctagggtagcaaaagggattagatacccctgtagtcctagcc
gtaaacgatggatactagatgttgtgaagtacagtatcgtagctaacgcgttaagtatcc
cgcctggggagtacgctcgcaagggtgaaactcaaaggaattgacgggggcccgcacaag
cggtggagcatgtggtttaattcgatgcaacgcgaagaaccttaccagggcttgacatac
tacaaattctttggagacagagaagtgccttcgggaatgtagatacaggtggtgcatggc
tgtcgtcagctcgtgtcgtgagatgttgggttaagtcccgcaacgagcgcaacccttatt
tttagttaccatctagaaagactgccggtgacaaaccggaggaaggtgaggatgacgtca
agt
>EF0522131_Uncultured_haptophyte_MC622-52
aaagcgcctgtaggttgtttatcaagtctgttgttaaagactagggcttaaccctagaaa
agcaatggaaactgatagactagagtatggcaggggtagagggaatttctagtgtagcgg
tgaaatgcgtagatattagaaagaacaccggtggcgaaagcgctctactggaccattcct
gacactcagaggcgaaagctagggtagcaaaagggattagatacccctgtagtcctagcc
gtaaacgatggatactagatgttgtgatgtacagtatcctagctaacgcgttaagtatcc
cgcctggggagtacgctcgcaagggtgaaactcaaaggaattgacgggggcccgcacaag
cggtggagcatgtggtttaattcgatgcaacgcgaagaaccttaccagggcttgacatac
tacaaattttttggaaacagaaaagtgccttcgggaatgtagatacaggtggtgcatggc
tgtcgtcagctcgtgtcgtgagatgttgggttaagtcccgcaacgagcgcaacccttatt
tttagttaccatctagaaagactgccggtgacaaaccggaggaaggtgaggatgacgtca
agt
>EF0522211_Uncultured_haptophyte_MC622-61
aaagcgcctgtaggttgtttatcaagtctgttgttaaagactagggcttaaccctagaaa
agcaatggaaactgatagactagagtatggcaggggtagagggaatttctagtgtagcgg
tgaaatgcgtagatattagaaagaacaccggtggcgaaagcgctctactggaccattact
gacactcagaggcgaaagctagggtagcaaaagggattagatacccctgtagtcctagcc
gtaaacgatggatactagatgttgtgatgtacagtatcctagctaacgcgttaagtatcc
cgcctggggagtacgctcgcaagggtgaaactcaaaggaattgacgggggcccgcacaag
cggtggagcatgtggtttaattcgatgcaacgcgaagaaccttaccagggcttgacatac
tacaaattttttgtaaacagaaaagtgccttcgggaatgtagatacaggtggtgcatggc
tgtcgtcagctcgtgtcgtgagatgttgggttaagtcccgcaacgagcgcaacccttatt
tttagttactatctagaaagactgccggtgacaaaccggaggaaggtgaggatgacgtca
agt
>EF0522421_Uncultured_haptophyte_MC622-82
aaagcgcctgtaggttgtttatcaagtctgttgttaaagactagggcttaaccctagaaa
agcaatggaaactgatagactagagtatggcaggggtagagggaatttctagtgtagcgg
tgaaatgcgtagatattagaaagaacaccggtggcgaaagcgctctactggaccattact
gacactcagaggcgaaagctagggtagcaaaagggattagatacccctgtagtcctagcc
gtaaacgatggatactagatgttgtgatgtacagtatcctagctaacgcgttaagtatcc
cgcctggggagtacgctcgcaagggtgaaactcaaaggaattgacgggggcccgcacaag
cggtggagcatgtggtttaattcgatgcaacgcgaagaaccttaccagggcttgacatac
tacaaattttttggaaacagaaaagtgccttcgggaatgtagatacaggtggtgcatggc
tgtcgtcagctcgtgtcgtgagatgttgggttaagtcccgcaacgagcgcaacccttatt
tttagttaccatctagaaagactgccggtgacaaaycggaggaaggtgaggakgacgtca
agt
>EF0521391_Uncultured_haptophyte_MC615-68
aaagcgcctgtaggttgtttatcaagtctgttgttaaagactagggcttaaccctagaaa
agcaatggaaactgatagactagagtatggcaggggtagagggaatttctagtgtagcgg
tgaaatgcgtagatattagaaagaacaccggtggcgaaagcgctctactggaccattact
gacactcagaggcgaaagctagggtagcaaaagggattagatacccctgtagtcctagcc
gtaaacgatggatactagatgttgtgatgtacagtatcctagctaacgcgttaagtatcc
cgcctggggagtacgctcgcaagggtgaaactcaaaggaattgacgggggcccgcacaag
cggtggagcatgtggtttaattcgatgcaacgcgaagaaccttaccaggacttgacatac
tacaaattttttggaaacagaaaagtgccttcgggaatgtagatacaggtggtgcatggc
tgtcgtcagctcgtgtcgtgagatgttgggttaagtcccgcaacgagcgcaacccttatt
tttagttaccatctagaaagactgccggtgacaaaccggaggaaggtgaggatgacgtca
agt
>EF0522001_Uncultured_haptophyte_MC622-35
aaagcgcctgtaggttgtttattaagtctgttgttaaagactagggcttaaccctagaaa
agcaatggaaactaatagactcgagtatggcaggggtagagggaatttctagtgtagcgg
tgaaatgcgtagatattagaaagaacaccggtggcgaaagcgctctactggaccattact
gacactcagaggcgaaagctagggtagcaaaagggattagatacccctgtagtcctagcc
gtaaacgatggatactagatgctgtgaagtacagtatcgtagctaacgcgttaagtatcc
cgcctggggagtacgctcgcaagggtgaaactcaaaggaattgacgggggcccgcacaag
cggtggagcatgtggtttaattcgatgcaacgcgaagaaccttaccagggcttgacatac
tacgaattcttttgaaaaagagaagtgccttcgggaatgtagatacaggtggtgcatggc
tgtcgtcagctcgtgtcgtgagatgttgggttaagtcccgcaacgagcgcaacccttatt
tttagttaccatctagaaagactgccggtgacaaaccggaggaaggtgaggatgacgtca
agt
>EF0519791_Uncultured_haptophyte_MAMA64-117
aaagcgcctgtaggttgtttattaagtctgttgttaaagactagggcttaaccctagaaa
agcaatggaaactaatagactagagtatggcaggggtagagggaatttctagtgtagcgg
tgaaatgcgtagatattagaaagaacaccggtggcgaaagcgctctactggaccattact
gacactcagaggcgaaagctagggtagcaaaagggattagatacccctgtagtcctagcc
gtaaacgatggatactagatgttgtgaagtacagtatcgtagctaacgcgttaagtatcc
cgcctggggagtacgctcgcaagggtgaaactcaaaggaattgacgggggcccgcacaag
cggtggagcatgtggtttaattcgatgcaacgcgaagaaccttaccagggcttgacatac
tacgaattcttttgaaagagagaagtgccttcgggaatgtagatacaggtggtgcatggc
tgtcgtcagctcgtgtcgtgagatgttgggttaagtcccgcaacgagcgcaacccttatt
tttagttaccatttagaaagactgccggtgacaaaccggaggaaggtgaggatgacgtca
agt
>EF0519681_Uncultured_haptophyte_MAMA64-102
aaagcgcctgtaggttgtttattaagtctgttgttaaagactagggctcaaccctagaaa
agcaatggaaactaatagactcgagtatggcaggggtagagggaatttctagtgtagcgg
tgaaatgcgtagatattagaaagaacaccggtggcgaaagcgctctactggaccattact
gacactcagaggcgaaagctagggtagcaaaagggattagatacccctgtagtcctagcc
gtaaacgatggatactagatgttgtgacgtacagtatcgtagctaacgcgttaagtatcc
cgcctggggagtacgctcgcaagggtgaaactcaaaggaattgacgggggcccgcacaag
cggtggagcatgtggtttaattcgatgcaacgcgaagaaccttaccagggcttgacatac
tacggatttttttgaaagagaaaagtgccttcgggaatgtagatacaggtggtgcatggc
tgtcgtcagctcgtgtcgtgagatgttgggttaagtcccgcaacgagcgcaacccttatt
tttagttaccatctagaaagactgccggtgacaaaccggaggaaggtgaggatgacgtca
agt
>EF0521661_Uncultured_haptophyte_MC615-99
aaagcgcctgtaggttgtttattaagtctgttgttaaagactagggctcaaccctagaaa
agcaatggaaactaatagactcgagtatggcaggggtagagggaatttctagtgtagcgg
tgaaatgcgtagatattagaaagaacaccggtggcgaaagcgctctactggaccattact
gacactcagaggcgaaagctagggtagcaaaagggattagatacccctgtagtcctagcc
gtaaacgatggatactagatgttgtgacgtacagtatcgtagctaacgcgttaagtatcc
cgcctggggagtacgctcgcaagggtgaaactcaaaggaattgacgggggcccgcacaag
cggtggagcatgtggtttaattcgatgcaacgcgaagaaccttaccagggcttgacatac
tacggatttttttgaaagagaaaagtgccttcgggaatgtagatacaggtggtgcatggc
tgtcgtcagctcgtgtcgtgagatgttgggttaagtcccgcaacgagcgcaacccttatt
tttagttaccatctagaaagactgccggtgacaaaccggaggaaggtgaggatgacgtca
agt
>EF0520301_Uncultured_haptophyte_250304-31
aaagcgcctgtaggttgtttattaagtctgttgttaaagactagggctcaaccctagaaa
agcaatggaaactaatagactcgagtatggcaggggtagagggaatttctagtgtagcgg
tgaaatgcgtagatattagaaagaacaccggtggcgaaagcgctctactggaccattact
gacactcagaggcgaaagctagggtagcaaaagggattagatacccctgtagtcctagcc
gtaaacgatggatactagatgttgtgacgtacagtatcgtagctaacgcgttaagtatcc
cgcctggggagtacgctcgcaagggtgaaactcaaaggaattgacgggggcccgcacaag
cggtggagcatgtggtttaattcgatgcaacgcgaagaaccttaccagggcttgacatac
tacggatttttttgaaagagaaaagtgccttcgggaatgtagatacaggtggtgcatggc
tgtcgtcagctcgtgtcgtgagatgttgggttaagtcccgcaacgagcgcaacccttatt
tttagttaccatctagaaagactgccggtgacaaaccggaggaaggtgaggatgacgtca
agt
>EF0520581_Uncultured_haptophyte_250304-71
aaagcgcctgtaggttgtttattaagtctgttgttaaagactagggctcaaccctagaaa
agcaatggaaactaatagactcgagtatggcaggggtagagggaatttctagtgtagcgg
tgaaatgcgtagatattagaaagaacaccggtggcgaaagcgctctactggaccattact
gacactcagaggcgaaagctagggtagcaaaagggattagatacccctgtagtcctagcc
gtaaacgatggatactagatgttgtgacgtacagtatcgtagctaacgcgttaagtatcc
cgcctggggagtacgctcgcaagggtgaaactcaaaggaattgacgggggcccgcacaag
cggtggagcatgtggtttaattcgatgcaacgcgaagaaccttaccagggcttgacatac
tacggatttttttgaaagagaaaagtgccttcgggaatgtagatacaggtggtgcatggc
tgtcgtcagctcgtgtcgtgagatgttgggttaagtcccgcaacgagcgcaacccttatt
tttagttaccatctagaaagactgccggtgacaaaccggaggaaggtgaggatgacgtca
agt
>EF0521831_Uncultured_haptophyte_MC622-16
aaagcgcctgtaggttgtttattaagtctgttgttaaagactagggcttaaccctagaaa
agcaatggaaactaatagactagagtatggcaggggtagagggaatttctggtgtagcgg
tgaaatgcgtagatattagaaagaacaccggtggcgaaagcgctctactggaccattact
gacactcagaggcgaaagctagggtagcaaaagggattagatacccctgtagtcctagcc
gtaaacgatggatactagatgttgtgatgtacagtatcgtagctaacgcgttaagtatcc
cgcctggggagtacgctcgcaagggtgaaactcaaaggaattgacgggggcccgcacaag
cggtggagcatgtggtttaattcgatgcaacgcgaagaaccttaccagggcttgacatac
tacgaattttcttgaaagagaaaagtgccttcgggaatgtagatacaggtggtgcatggc
tgtcgtcagctcgtgtcgtgagatgttgggttaagtcccgcaacgagcgcaacccttatt
tttagttaccatctagaaagactgccggtgacaaaccggaggaaggtgaggatgacgtca
agt
>JX8693531_Uncultured_haptophyte_env_Pavin_epi_T_S61B
aaagcgcctgtaggttgtttattaagtccgttgttaaagcctagggcttaaccctagaaa
agcaatggaaactagtagactagagtatggcaggggtagagggaatttctagtgtagcgg
tgaaatgcgtagatattagaaagaacaccggtggcgaaagcgctctactggaccattact
gacactcagaggcgaaagctagggtagcaaaagggattagatacccctgtagtcctagcc
gtaaacgatggatactagatgttgtgatgtacagtatcgtagctaacgcgttaagtatcc
cgcctggggagtacgctcgcaagggtgaaactcaaaggaattgacgggggcccgcacaag
cggtggagcatgtggtttaattcgatgcaacgcgaagaaccttaccagggcttgacatac
tacgaattttcttgaaagagaaaagtgccttcgggaatgtagatacaggtggtgcatggc
tgtcgtcagctcgtgtcgtgagatgttgggttaagtcccgcaacgagcgcaacccttatt
tttagttaccatctagaaagactgccggtgacaaaccggaggaaggtgaggatgacgtca
agt
>NC_0369371_Chrysochromulina_parva
aaagcgcctgtaggttgtttattaagtccgttgttaaagcctagggctcaaccctagaaa
agcaatggaaactagtagactagagtatggcaggggtagagggaatttctagtgtagcgg
tgaaatgcgtagatattagaaagaacaccggtggcgaaagcgctctactggaccattact
gacactcagaggcgaaagctagggtagcaaaagggattagatacccctgtagtcctagcc
gtaaacgatggatactagatgttgtgatgtacagtatcgtagctaacgcgttaagtatcc
cgcctggggagtacgctcgcaagggtgaaactcaaaggaattgacgggggcccgcacaag
cggtggagcatgtggtttaattcgatgcaacgcgaagaaccttaccagggcttgacatac
tacgaattttcttgaaagagaaaagtgccttcgggaatgtagatacaggtggtgcatggc
tgtcgtcagctcgtgtcgtgagatgttgggttaagtcccgcaacgagcgcaacccttatt
tttagttaccatctagaaagactgccggtgacaaaccggaggaaggtgaggatgacgtca
agt
>KJ2019072_Chrysochromulina_sp_CCMP291
aaagcgcctgtaggttgtttattaagtccgttgttaaagcctagggctcaaccctagaaa
agcaatggaaactagtagactagagtatggcaggggtagagggaatttctagtgtagcgg
tgaaatgcgtagatattagaaagaacaccggtggcgaaagcgctctactggaccattact
gacactcagaggcgaaagctagggtagcaaaagggattagatacccctgtagtcctagcc
gtaaacgatggatactagatgttgtgatgtacagtatcgtagctaacgcgttaagtatcc
cgcctggggagtacgctcgcaagggtgaaactcaaaggaattgacgggggcccgcacaag
cggtggagcatgtggtttaattcgatgcaacgcgaagaaccttaccagggcttgacatac
tacgaattttcttgaaagagaaaagtgccttcgggaatgtagatacaggtggtgcatggc
tgtcgtcagctcgtgtcgtgagatgttgggttaagtcccgcaacgagcgcaacccttatt
tttagttaccatctagaaagactgccggtgacaaaccggaggaaggtgaggatgacgtca
agt
>MG5203311_Chrysochromulina_parva
aaagcgcctgtaggttgtttattaagtccgttgttaaagcctagggctcaaccctagaaa
agcaatggaaactagtagactagagtatggcaggggtagagggaatttctagtgtagcgg
tgaaatgcgtagatattagaaagaacaccggtggcgaaagcgctctactggaccattact
gacactcagaggcgaaagctagggtagcaaaagggattagatacccctgtagtcctagcc
gtaaacgatggatactagatgttgtgatgtacagtatcgtagctaacgcgttaagtatcc
cgcctggggagtacgctcgcaagggtgaaactcaaaggaattgacgggggcccgcacaag
cggtggagcatgtggtttaattcgatgcaacgcgaagaaccttaccagggcttgacatac
tacgaattttcttgaaagagaaaagtgccttcgggaatgtagatacaggtggtgcatggc
tgtcgtcagctcgtgtcgtgagatgttgggttaagtcccgcaacgagcgcaacccttatt
tttagttaccatctagaaagactgccggtgacaaaccggaggaaggtgaggatgacgtca
agt
>LK3918241_Chrysochromulina_elegans_F928
aaagcgcctgtaggttgtttattaagtctgttgttaaagactagggcttaaccctagaaa
agcaatggaaactaatagactagagtatggcaggggtagagggaatttctagtgtagcgg
tgaaatgcgtagatattagaaagaacaccggtggcgaaagcgctctactggaccattact
gacactcagaggcgaaagctagggtagcaaaagggattagatacccctgtagtcctagcc
gtaaacgatggatactagatgttgtgatgtacagtatcgtagctaacgcgttaagtatcc
cgcctggggagtacgctcgcaagggtgaaactcaaaggaattgacgggggcccgcacaag
cggtggagcatgtggtttaattcgatgcaacgcgaagaaccttaccagggcttgacatac
tacgaattcttttgaaagagagaagtgccttcgggaatgtagatacaggtggtgcatggc
tgtcgtcagctcgtgtcgtgagatgttgggttaagtcccgcaacgagcgcaacccttatt
tttagttaccatttagaaagactgccggtgacaaaccggaggaaggtgaggatgacgtca
agt
>EF0522161_Uncultured_haptophyte_MC622-55
aaagcgcctgtaggttgtttaataagtctgttgttaaagactagggcttaaccctagaaa
agcaatggaaactactagactagagtatggcaggggtagagggaatttctagtgtagcgg
tgaaatgcgtagatattagaaagaacaccggtggcgaaagcgctctactggaccattact
gacactcagaggcgaaagctagggtagcaaaagggattagatacccctgtagtcctagcc
gtaaacgatggatactagatgttgtgatatacagtatcgtagctaacgcgttaagtatcc
cgcctggggagtacgctcgcaagggtgaaactcaaaggaattgacgggggcccgcacaag
cggtggagcatgtggtttaattcgatgcaacgcgaagaaccttaccagggcttgacatac
tacagattctttagagatagagaagtgccttcgggaatgtagatacaggtggtgcatggc
tgtcgtcagctcgtgtcgtgagatgttgggttaagtcccgcaacgagcgcaacccttatt
tttagttaccatctagaaagactgccggtgacaaaccggaggaaggtgaggatgacgtca
agt
>EF0521111_Uncultured_haptophyte_MC615-38
aaagcgcctgtaggttgtttaataagtctgttgttaaagactagggctcaaccctagaaa
agcaatggaaactgttagactagagtatggcaggggtagagggaatttctagtgtagcgg
tgaaatgcgtagatattagaaagaacaccggtggcgaaagcgctctactggaccattact
gacactcagaggcgaaagctagggtagcaaaagggattagatacccctgtagtcctagcc
gtaaacgatggatactagatgttgtratgtacagtatcgtagctaacgcgttaagtatcc
cgcctggggagtacgctcgcaagggtgaaactcaaaggaattgacgggggcccgcacaag
cggtggagcatgtggtttaattcgatgcaacgcgaagaaccttaccagggcttgacatac
tacagattcttttgagagagagaagtgccttcgggaatgtagatacaggtggtgcatggc
tgtcgtcagctcgtgtcgtgagatgttgggttaagtcccgcaacgagcgcaacccttatt
tttagttaccatctagaaagactgccggtgacaaaccggaggaaggtgaggatgacgtca
agt
>EF0520711_Uncultured_haptophyte_250304-86
aaagcgcctgtaggttgtttaataagtctgttgttaaagactagggctcaaccctagaaa
agcaatggaaactgttagactagagtatggcaggggtagagggaatttctagtgtagcgg
tgaaatgcgtagatattagaaagaacaccggtggcgaaagcgctctactggaccattact
gacactcagaggcgaaagctagggtagcaaaagggattagatacccctgtagtcctagcc
gtaaacgatggatactagatgttgtaatttacagtatcgtagctaacgcgttaagtatcc
cgcctggggagtacgctcgcaagggtgaaactcaaaggaattgacgggggcccgcacaag
cggtggagcatgtggtttaattcgatgcaacgcgaagaaccttaccagggcttgacatac
tacagattcttttgagagagagaagtgccttcgggaatgtagatacaggtggtgcatggc
tgtcgtcagctcgtgtcgtgagatgttgggttaagtcccgcaacgagcgcaacccttatt
tttagttaccatctagaaagactgccggtgacaaaccggaggaaggtgaggatgacgtca
agt
>EF0518131_Uncultured_haptophyte_MC597-51
aaagcgcctgtaggttgtttaataagtctgttgttaaagactagggcttaaccctagaaa
agcaatggaaactactagactagagtatggcaggggtagagggaatttctagtgtagcgg
tgaaatgcgtagatattagaaagaacaccggtggcgaaagcgctctactggaccattact
gacactcagaggcgaaagctagggtagcaaaagggattagatacccctgtagtcctagcc
gtaaacaatggatactagatgttgtgatatacagtatcgtagctaacgcgttaagtatcc
cgcctggggagtacgctcgcaagggtgaaactcaaaggaattgacgggggcccgcacaag
cggtggagcatgtggtttaattcgatgcaacgcgaagaaccttaccaggacttgacatac
tacaaattcttttgagaaaaagaagtgccttcgggaatgtagatacaggtggtgcatggc
tgtcgtcagctcgtgtcgtgagatgttgggttaagtcccgcaacgagcgcaacccttatt
tttagttaccatctggaaagactgccggtgacaaaccggaggaaggtgaggatgacgtca
agt
>EF0518891_Uncultured_haptophyte_MC601-87
aaagcgcctgtaggttgtttaataagtctgttgttaaagactagggcttaaccctagaaa
agcaatggaaactactagactagagtatggcaggggtagagggaatttctagtgtagcgg
tgaaatgcgtagatattagaaagaacaccggtggcgaaagcgctctactggaccattact
gacactcagaggcgaaagctagggtagcaaaagggattagatacccctgtagtcctagcc
gtaaacgatggatactagatgttgtgatatacagtatcgtagctaacgcgttaagtatcc
cgcctggggagtacgctcgcaagggtgaaactcacaggaattgacgggggcccgcacaag
cggtggagcatgtggtttaattcgatgcaacgcgaagaaccttaccaggacttgacatac
tacaaattcttttgagaaaaagaagtgccttcgggaatgtagatacaggtggtgcatggc
tgtcgtcagctcgtgtcgtgagatgttgggttaagtcccgcaacgagcgcaacccttatt
tttagttaccatctagaaagactgccggtgacaaaccggaggaaggtgaggatgacgtca
agt
>EF0522201_Uncultured_haptophyte_MC622-60
aaagcgcctgtaggttgtttaataagtctgttgttaaagactagggcttaaccctagaaa
agcaatggaaactactagactagagtatggcaggggtagagggaatttctagtgtagcgg
tgaaatgcgtagatattagaaagaacaccagtggcgaaagcgctctactggaccattact
gacactcagaggcgaaagctagggtagcaaaagggattagatacccctgtagtcctagcc
gtaaacgatggatactagatgttgtgatagacagtatcgtagctaacgcgttaagtatcc
cgcctggggagtacgctcgcaagggtgaaactcaaaggaattgacgggggcccgcacaag
cggtggagcatgtggtttaattcgatgcaacgcgaagaaccttaccaggacttgacatac
tacaaattcttttgagaaaaagaagtgccttcgggaatgtagatacaggtggtgcatggc
tgtcgtcagctcgtgtcgtgagatgttgggttaagtcccgcaacgagcgcaacccttatt
tttagttaccatctagaaagactgccggtgacaaaccggaggaaggtgaggatgacgtca
agt
>EF0521771_Uncultured_haptophyte_MC622-8
aaagcgcctgtaggttgtttaataagtctgttgttaaagactagggcttaaccctagaaa
agcaatggaaactactagactagagtatggcaggggtagagggaatttctagtgtagcgg
tgaaatgcgtagatattagaaagaacaccagtggcgaaagcgctctactggaccattact
gacactcagaggcgaaagctagggtagcaaaagggattagatacccctgtagtcctagcc
gtaaacgatggatactagatgttgtgatagacagtatcgtagctaacgcgttaagtatcc
cgcctggggagtacgctcgcaagggtgaaactcaaaggaattgacgggggcccgcacaag
cggtggagcatgtggtttaattcgatgcaacgcgaagaaccttaccaggacttgacatac
tacaaattcttttgagaaaaagaagtgccttcgggaatgtagatacaggtggtgcatggc
tgtcgtcagctcgtgtcgtgagatgttgggttaagtcccgcaacgagcgcaacccttatt
tttagttaccatctagaaagactgccggtgacaaaccggaggaaggtgaggatgacgtca
agt
>EF0520041_Uncultured_haptophyte_250304-5
aaagcgcctgtaggttgtttaataagtctgttgttaaagactagggcttaaccctagaaa
agcaatggaaactactagactagagtatggcaggggtagagggaatttctagtgtagcgg
tgaaatgcgtagatattagaaagaacaccagtggcgaaagcgctctactggaccattact
gacactcagaggcgaaagctagggtagcaaaagggattagatacccctgtagtcctagcc
gtaaacgatggatactagatgttgtgatagacagtatcgtagctaacgcgttaagtatcc
cgcctggggagtacgctcgcaagggtgaaactcaaaggaattgacgggggcccgcacaag
cggtggagcatgtggtttaattcgatgcaacgcgaagaaccttaccaggacttgacatac
tacaaattcttttgagaaaaagaagtgccttcgggaatgtagatacaggtggtgcatggc
tgtcgtcagctcgtgtcgtgagatgttgggttaagtcccgcaacgagcgcaacccttatt
tttagttaccatctagaaagactgccggtgacaaaccggaggaaggtgaggatgacgtca
agt
>EF0520781_Uncultured_haptophyte_250304-94
aaagcgcctgtaggttgtttaataagtctgttgttaaagactagggctcaaccctagaaa
agcaatggaaactactagactagagtatggcaggggtagagggaatttctagtgtagcgg
tgaaatgcgtagatattagaaagaacaccggtggcgaaagcgctctactggaccattact
gacactcagaggcgaaagctagggtagcaaaagggattagatacccctgtagtcctagcc
gtaaacgatggatactacatgttgtgatgtacagtatggtagctaacgcgttaagtatcc
cgcctggggagtacgctcgcaagggtgaaactcaaaggaattgacgggggcccgcacaag
cggtggagcatgtggtttaattcgatgcaacgcgaagaaccttaccaggacttgacatac
tacaaattcttttgagaaaaagaagtgccttcgggaatgtagatacaggtggtgcatggc
tgtcgtcagctcgtgtcgtgagatgttgggttaagtcccgcaacgagcgcaacccttatt
tttagttaccatctagaaagactgccggtgacaaaccggaggaaggtgaggatgacgtca
agt
>EF0522291_Uncultured_haptophyte_MC622-69
aaagcgcctgtaggttgtttaataagtctgttgttaaagactagggcttaaccctagaaa
agcaatggaaactactagactagagtatggcaggggtagagggaatttctagtgtagcgg
tgaaatgcgtagatattagaaagaacaccggtggcgaaagcgctctactggaccattact
gacactcagaggcgaaagctagggtagcaaaagggattagatacccctgtagtcctagcc
gtaaacgatggatactacatgttgtgatgtacagtatggtagctaacgcgttaagtatcc
cgcctggggagtacgctcgcaagggtgaaactcaaaggaattgacgggggcccgcacaag
cggtggagcatgtggtttaattcgatgcaacgcgaagaaccttaccaggacttgacatac
tacaaattcttttgagaaaaagaagtgccttcgggaatgtagatacaggtggtgcatggc
tgtcgtcagctcgtgtcgtgagatgttgggttaagtcccgcaacgagcgcaacccttatt
tttagttaccatctagaaagactgccggtgacaaaccggaggaaggtgaggatgacgtca
agt
>EF0519761_Uncultured_haptophyte_MAMA64-114
aaagcgcctgtaggttgtttaataagtctgttgttaaagactagggctcaaccctagaaa
agcaatggaaactactagactagagtatggcaggggtagagggaatttctagtgtagcgg
tgaaatgcgtagatattagaaagaacaccggtggcgaaagcgctctactggaccattact
gacactcagaggcgaaagctagggtagcaaaagggattagatacccctgtagtcctagcc
gtaaacgatggatactacatgttgtgatgtacagtatggtagctaacgcgttaagtatcc
cgcctggggagtacgctcgcaagggtgaaactcaaaggaattgacgggggcccgcacaag
cggtggagcatgtggtttaattcgatgcaacgcgaagaaccttaccaggacttgacatac
tacaaattcttttgagaaaaagaagtgccttcgggaatgtagatacaggtggtgcatggc
tgtcgtcagctcgtgtcgtgagatgttgggttaagtcccgcaacgagcgcaacccttatt
tttagttaccatctagaaagactgccggtgacaaaccggaggaaggtgaggatgacgtca
agt
>EF0517721_Uncultured_haptophyte_MC597-7
aaagcgcctgtaggttgtttaataagtctgttgttaaagactagggcttaaccctagaaa
agcaatggaaactactagactagagtatggcaggggtagagggaatttctagtgtagcgg
tgaaatgcgtagatattagaaagaacaccggcggcgaaagcgctctactggaccattact
gacactcagaggcgaaagctagggtagcaaaagggattagatacccctgtagtcctagcc
gtaaacgatggatactacatgttgtgacgtacagtatggtagctaacgcgttaagtatcc
cgcctggggagtacgctcgcaagggtgaaactcaaaggaattgacgggggcccgcacaag
cggtggagcatgtggtttaattcgatgcaacgcgaagaaccttaccaggacttgacatac
tacaaattcttttgagaaagagaagtgccttcgggaatgtagatacaggtggtgcatggc
tgtcgtcagctcgtgtcgtgagatgttgggttaagtcccgcaacgagcgcaacccttatt
tttagttaccatctagaaagactgccggtgacaaaccggaggaaggtgaggatgacgtca
agt
>EF0520381_Uncultured_haptophyte_250304-41
aaagcgcctgtaggttgtttaataagtctgttgttaaagactagggcttaaccctagaaa
agcaatggaaactactagactagagtatggcaggggtagagggaatttctagtgtagcgg
tgaaatgcgtagatattagaaagaacaccggcggcgaaagcgctctactggaccattact
gacactcagaggcgaaagctagggtagcaaaagggattagatacccctgtagtcctagcc
gtaaacgatggatactacatgttgtgacgtacagtatggtagctaacgcgttaagtatcc
cgcctggggagtacgctcgcaagggtgaaactcaaaggaattgacgggggcccgcacaag
cggtggagcatgtggtttaattcgatgcaacgcgaagaaccttaccaggacttgacatac
tacaaattcttttgagaaagagaagtgccttcgggaatgtagatacaggtggtgcatggc
tgtcgtcagctcgtgtcgtgagatgttgggttaagtcccgcaacgagcgcaacccttatt
tttagttaccatctagaaagactgccggtgacaaaccggaggaaggtgaggatgacgtca
agt
>EF0521551_Uncultured_haptophyte_MC615-87
aaagcgcctgtaggttgtttaataagtctgttgttaaagactagggcttaaccctagaaa
agcaatggaaactactagactagagtatggcaggggtagagggaatttctagtgtagcgg
tgaaatgcgtagatattagaaagaacaccggtggcgaaagcgctctactggaccattact
gacactcagaggcgaaagctagggtagcaaaagggattagatacccctgtagtcctagcc
gtaaacgatggatactacatgttgtgatgtacagtatggtagctaacgcgttaagtatcc
cgcctggggagtacgctcgcaagggtgaaactcaaaggaattgacgggggcccgcacaag
cggtggagcatgtggtttaattcgatgcaacgcgaagaaccttaccaggacttgacatac
tacaaattctttggagacaaagaagtgccttcgggaatgtagatacaggtggtgcatggc
tgtcgtcagctcgtgtcgtgagatgttgggttaagtcccgcaacgagcgcaacccttatt
tttagttaccatctagaaagactgccggtgacaaaccggaggaaggtgaggatgacgtca
agt
>EF0520791_Uncultured_haptophyte_250304-95
aaagcgcctgtaggttgtttaataagtctgttgttaaagactagggcttaaccctagaaa
agcaatggaaactactagactagagtatggcaggggtagagggaatttctagtgtagcgg
tgaaatgcgtagatattagaaagaacaccggtggcgaaagcgctctactggaccattact
gacactcagaggcgaaagctagggtagcaaaagggattagatacccctgtagtcctagcc
gtaaacgatggatactacatgttgtgatgtacagtatggtagctaacgcgttaagtatcc
cgcctggggagtacgctcgcaagggtgaaactcaaaggaattgacgggggcccgcacaag
cggtggagcatgtggtttaattcgatgcaacgcgaagaaccttaccaggatttgacatac
tacaaattctttggagacaaagaagtgccttcgggaatgtagatacaggtggtgcatggc
tgtcgtcagctcgtgtcgtgagatgttgggttaagtcccgcaacgagcgcaacccttatt
tttagttaccatctagaaagactgccggtgacaaaccggaggaaggtgaggatgacgtca
agt
>EF0520851_Uncultured_haptophyte_MC615-8
aaagcgcctgtaggttgtttaataagtctgttgttaaagactagggcttaaccctagaaa
agcaatggaaactactagactagagtatggcaggggtagagggaatttctagtgtagcgg
tgaaatgcgtagatattagaaagaacaccggtggcgaaagcgctctactggaccattact
gacactcagaggcgaaagctagggtagcaaaagggattagatacccctgtagtcctagcc
gtaaacgatggatactacatgttgtgatgtacagtatggtagctaacgcgttaagtatcc
cgcctggggagtacgctcgcaagggtgaaactcaaaggaattgacgggggcccgcacaag
cggtggagcatgtggtttaattcgatgcaacgcgaagaaccttaccaggatttgacatac
tacaaattctttggagacaaagaagtgccttcgggaatgtagatacaggtggtgcatggc
tgtcgtcagctcgtgtcgtgagatgttgggttaagtcccgcaacgagcgcaacccttatt
tttagttaccatctagaaagactgccggtgacaaaccggaggaaggtgaggatgacgtca
agt
>EF0520411_Uncultured_haptophyte_250304-44
aaagcgcctgtaggtggtttaataagtctgttgttaaagactagggcttaaccctaggaa
agcaatggaaactaatagactagagtatggcaggggtagagggaatttctagtgtagcgg
tgaaatgcgtagatattagaaagagcaccggtggcgaaagcgctctactggaccattact
gacactcagaggcgaaagctagggtagcaaaagggattagatacccctgtagtcctagcc
gtaaacgatggatactacatgttgtgatgtacagtatggtagctaacgcgttaagtatcc
cgcctggggagtacgctcgcaagggtgaaactcaaaggaattgacgggggcccgcacaag
cggtggagcatgtggtttaattcgatgcaacgcgaagaaccttaccaggacttgacatac
tacaaattcttttgagaaaaagaagtgccttcgggaatgtagatacaggtggtgcatggc
tgtcgtcagctcgtgtcgtgagatgttgggttaagtcccgcaacgagcgcaacccttatt
tttagttaccatctagaaagactgccggtgacaaaccggaggaaggtgaggatgacgtca
agt
>EF0520511_Uncultured_haptophyte_250304-57
aaagcgcctgtaggttgtttaataagtctgttgttaaagactagggcttaaccctagaaa
agcaatggaaactactagactagagtatggcaggggtagagggaatttctagtgtagcgg
tgaaatgcgtagatattagaaagaacaccggtggcgaaagcgctctactggaccattact
gacactcagaggcgaaagctagggtagcaaaagggattagatacccctgtagtcctagcc
gtaaacgatggatactacatgttgtgacgtacagtatggtagctaacgcgttaagtatcc
cgcctggggagtacgctcgcaagggtgaaactcaaaggaattgacgggggcccgcacaag
cggtggagcatgtggtttaattcgatgcaacgcgaagaaccttaccaggacttgacatac
tacaaattcttttgagaaagagaagtgccttcgggaatgtagatacaggtggtgcatggc
tgtcgtcagctcgtgtcgtgagatgttgggttaagtcccgcaacgagcgcaacccttatt
tttagttaccatctagaaagactgccggtgacaaaccggaggaaggtgaggatgacgtca
agt
>EF0520071_Uncultured_haptophyte_250304-9
aaagcgcctgtaggttgtttagtaagtttgttgttaaagactagggcttaaccctagaaa
agcaatgaaaactgctagactagagtatggcaggggtagagggaatttctagtgtagcgg
tgaaatgcgtagatattagaaagaacaccggtggcgaaagcgctctactggaccattact
gacactcagaggcgaaagctagggtagcaaaagggattagatacccctgtagtcctagcc
gtaaacgatggatactacatgttgtgatgtacagtatggtagctaacgcgttaagtatcc
cgcctggggagtacgctcgcaagggtgaaactcaaaggaattgacgggggcccgcacaag
cggtggagcatgtggtttaattcgatgcaacgcgaagaaccttaccaggacttgacatac
tacaaattcttttgagaaaaagaagtgccttcgggaatgtagatacaggtggtgcatggc
tgtcgtcagctcgtgtcgtgagatgttgggttaagtcccgcaacgagcgcaacccttatt
tttagttaccatctagaaagactgccggtgacaaaccggaggaaggtgaggatgacgtca
agt
>EF0522321_Uncultured_haptophyte_MC622-72
aaagcgcctgtaggttgtttaataagtctgttgttaaagactagggctcaaccctagaaa
agcaatggaaactactagactagagtatggcaggggtagagggaatttctagtgtagcgg
tgaaatgcgtagatattagaaagaacaccggtggcgaaagcgctctactggaccattact
gacactcagaggcgaaagctagggtagcaaaagggattagatacccctgtagtcctagcc
gtaaacgatggatactagatgttgtgaagtacagtgtcctagctaacgcgttaagtatcc
cgcctggggagtacgctcgcaagggtgaaactcaaaggaattgacgggggcccgcacaag
cggtggagcatgtggtttaattcgatgcaacgcgaagaaccttaccagggcttgacatac
tacgaattcttttgagaaaaagaagtgccttcgggaatgtagatacaggtggtgcatggc
tgtcgtcagctcgtgtcgtgagatgttgggttaagtcccgcaacgagcgcaacccttatt
tttagttactatctagaaagactgccggtgacaaaccggaggaaggtgaggatgacgtca
agt
>EF0519321_Uncultured_haptophyte_MAMA64-2
aaagcgcctgtaggttgtttaataagtctgttgttaaagactagggcttaaccctagaaa
agcaatggaaactactagactagagtatggcaggggtagagggaatttctagtgtagcgg
tgaaatgcgtagatattagaaagaacaccggtggcgaaagcgctctactggaccattact
gacactcagaggcgaaagctagggtagcaaaagggattagatacccctgtagtcctagcc
gtaaacgatggatactagatgttgtgacgtacagtatcgtagctaacgcgttaagtatcc
cgcctggggagtacgctcgcaagggtgaaactcaaaggaattgacgggggcccgcacaag
cggtggagcatgtggtttaattcgatgcaacgcgaagaaccttaccagggcttgacatac
tacaaattcttttgagaaaaagaagtgccttcgggaatgtagatacaggtggtgcatggc
tgtcgtcagctcgtgtcgtgagatgttgggttaagtcccgcaacgagcgcaacccttatt
tttagttactatctagaaagactgccggtgacaaaccggaggaaggtgaggatgacgtca
agt
>EF0520031_Uncultured_haptophyte_250304-3
aaagcgcctgtaggttgtttaataagtctgttgttaaagactagggcttaaccctagaaa
agcaatggaaactactagactagagtatggcaggggtagagggaatttctagtgtagcgg
tgaaatgcgtagatattagaaagaacaccggtggcgaaagcgctctactggaccattact
gacactcagaggcgaaagctagggtagcaaaagggattagatacccctgtagtcctagcc
gtaaacgatggatactagatgttgtgacgtacagtatcgtagctaacgcgttaagtatcc
cgcctggggagtacgctcgcaagggtgaaactcaaaggaattgacgggggcccgcacaag
cggtggagcatgtggtttaattcgatgcaacgcgaagaaccttaccagggcttgacatac
tacaaattcttttgagaaaaagaagtgccttcgggaatgtagatacaggtggtgcatggc
tgtcgtcagctcgtgtcgtgagatgttgggttaagtcccgcaacgagcgcaacccttatt
tttagttactatctagaaagactgccggtgacaaaccggaggaaggtgaggatgacgtca
agt
>EF0519891_Uncultured_haptophyte_MAMA64-128
aaagcgcctgtaggttgtttaataagtctgttgttaaagactagggcttaaccctagaaa
agcaatggaaactactagactagagtatggcaggggtagagggaatttctagtgtagcgg
tgaaatgcgtagatattagaaagaacaccggtggcgaaagcgctctactggaccattact
gacactcagaggcgaaagctagggtagcaaaagggattagatacccctgtagtcctagcc
gtaaacgatggatactagatgttgtgatgtacagtatcgtagctaacgcgttaagtatcc
cgcctggggagtacgctcgcaagggtgaaactcaaaggaattgacgggggcccgcacaag
cggtggagcatgtggtttaattcgatgcaacgcgaagaaccttaccagggcttgacatac
tacagattcttttgagaaaaagaagtgccttcgggaatgtagatacaggtggtgcatggc
tgtcgtcagctcgtgtcgtgagatgttgggttaagtcccgcaacgagcgcaacccttatt
tttagttactatctagaaagactgccggtgacaaaccggaggaaggtgaggatgacgtca
agt
>EF0519951_Uncultured_haptophyte_MAMA64-136
aaagcgcctgtaggttgtttaataagtctgttgttaaagactagggcttaaccctagaaa
agcaatggaaactactagactagagtatggcaggggtagagggaatttctagtgtagcgg
tgaaatgcgtagatattagaaagaacaccggtggcgaaagcgctctactggaccattact
gacactcagaggcgaaagctagggtagcaaaagggattagatacccctgtagtcctagcc
gtaaacgatggatactagatgttgtgatgtacagtatcgtagctaacgcgttaagtatcc
cgcctggggagtacgctcgcaagggtgaaactcaaaggaattgacgggggcccgcacaag
cggtggagcatgtggtttaattcgatgcaacgcgaagaaccttaccagggcttgacatac
tacagattcttttgagaaaaagaagtgccttcgggaatgtagatacaggtggtgcatggc
tgtcgtcagctcgtgtcgtgagatgttgggttaagtcccgcaacgagcgcaacccttatt
tttagttactatctagaaagactgccggtgacaaaccggaggaaggtgaggatgacgtca
agt
>EF0520341_Uncultured_haptophyte_250304-36
aaagcgcctgtaggttgtttaataagtctgttgttaaagactagggcttaaccctagaaa
agcaatggaaactactagactagagtatggcaggggtagagggaatttctagtgtagcgg
tgaaatgcgtagatattagaaagaacaccggtggcgaaagcgctctactggaccattact
gacactcagaggcgaaagctagggtagcaaaagggattagatacccctgtagtcctagcc
gtaaacgatggatactagatgttgtgatgtacagtatcgtagctaacgcgttaagtatcc
cgcctggggagtacgctcgcaagggtgaaactcaaaggaattgacgggggcccgcacaag
cggtggagcatgtggtttaattcgatgcaacgcgaagaaccttaccagggcttgacatac
tacagattcttttgagaaaaagaagtgccttcgggaatgtagatacaggtggtgcatggc
tgtcgtcagctcgtgtcgtgagatgttgggttaagtcccgcaacgagcgcaacccttatt
tttagttactatctagaaagactgccggtgacaaaccggaggaaggtgaggatgacgtca
agt
>EF0519851_Uncultured_haptophyte_MAMA64-123
aaagcgcctgtaggttgtttaataagtctgttgttaaagactagggcttaaccctagaaa
agcaatggaaactactagactagagtatggcaggggtagagggaatttctagtgtagcgg
tgaaatgcgtagatattagaaagaacaccggtggcgaaagcgctctactggaccattact
gacactcagaggcgaaagctagggtagcaaaagggattagatacccctgtagtcctagcc
gtaaacgatggatactagatgttgtgatgtacagtatcgtagctaacgcgttaagtatcc
cgcctggggagtacgctcgcaagggtgaaactcaaaggaattgacgggggcccgcacaag
cggtggagcatgtggtttaattcgatgcaacgcgaagaaccttaccagggcttgacatac
tacagattcttttgagaaaaagaagtgccttcgggaatgtagatacaggtggtgcatggc
tgtcgtcagctcgtgtcgtgagatgttgggttaagtcccgcaacgagcgcaacccttatt
tttagttactatctagaaagactgccggtgacaaaccggaggaaggtgaggatgacgtca
agt
>EF0520591_Uncultured_haptophyte_250304-72
aaagcgcctgtaggttgtttaataagtctgttgttaaagactagggcttaaccctagaaa
agcaatggaaactactagactagagtatggcaggggtagagggaatttctagtgtagcgg
tgaaatgcgtagatattagaaagaacaccggtggcgaaagcgctctactggaccattact
gacactcagaggcgaaagctagggtagcaaaagggattagatacccctgtagtcctagcc
gtaaacgatggatactagatgttgtgatgtacagtatcgtagctaacgcgttaagtatcc
cgcctggggagtacgctcgcaagggtgaaactcaaaggaattgacgggggcccgcacaag
cggtggagcatgtggtttaattcgatgcaacgcgaagaaccttaccagggcttgacatac
tacagattcttttgagaaaaagaagtgccttcgggaatgtagatacaggtggtgcatggc
tgtcgtcagctcgtgtcgtgagatgttgggttaagtcccgcaacgagcgcaacccttatt
tttagttactatctagaaagactgccggtgacaaaccggaggaaggtgaggatgacgtca
agt
>EF0520571_Uncultured_haptophyte_250304-68
aaagcgcctgtaggttgtttaataagtctgttgttaaagactagggcttaaccctagaaa
agcaatggaaactactagactagagtatggcaggggtagagggaatttctagtgtagcgg
tgaaatgcgtagatattagaaagaacaccggtggcgaaagcgctctactggaccattact
gacactcagagacgaaagctagggtagcaaaagggattagatacccctgtagtcctagcc
gtaaacgatggatactagatgttgtgatgtacagtatcgtagctaacgcgttaagtatcc
cgcctggggagtacgctcgcaagggtgaaactcaaaggaattgacgggggcccgcacaag
cggtggagcatgtggtttaattcgatgcaacgcgaagaaccttaccagggcttgacatac
tacagattcttttgagaaaaagaagtgccttcgggaatgtagatacaggtggtgcatggc
tgtcgtcagctcgtgtcgtgagatgttgggttaagtcccgcaacgagcgcaacccttatt
tttagttactatctagaaagactgccggtgacaaaccggaggaaggtgaggatgacgtca
agt
>EF0520551_Uncultured_haptophyte_250304-66
aaagcgcctgtaggttgtttaataagtctgttgttaaagactagggcttaaccctagaaa
agcaatggaaactactagactagagtatggcaggggtagagggaatttctagtgtagcgg
tgaaatgcgtagatattagaaagaacaccggtggcgaaagcgctctactggaccattact
gacactcagaggcgaaagctagggtagcaaaagggattagatacccctgtagtcctagcc
gtaaacgatggatactagatgttgtgaagtacagtatcatagctaacgcgttaagtatcc
cgcctggggagtacgctcgcaagggtgaaactcaaaggaattgacgggggcccgcacaag
cggtggagcatgtggtttaattcgatgcaacgcgaagaaccttaccagggcttgacatac
tacagattcttttgagaaaaagaagtgccttcgggaatgtagatacaggtggtgcatggc
tgtcgtcagctcgtgtcgtgagatgttgggttaagtcccgcaacgagcgcaacccttatt
tttagttactatctagaaagactgccggtgacaaaccggaggaaggtgaggatgacgtca
agt
>EF0520091_Uncultured_haptophyte_250304-11
aaagcgcctgtaggttgtttaataagtctgttgttaaagactagggcttaaccctagaaa
agcaatggaaactactagactagagtatggcaggggtagagggaatttctagtgtagcgg
tgaaatgcgtagatattagaaagaacaccggtggcgaaagcgctctactggaccattact
gacactcagaggcgaaagctagggtagcaaaagggattagatacccctgtagtcctagcc
gtaaacgatggatactagatgttgtgaagtacagtatcatagctaacgcgttaagtatcc
cgcctggggagtacgctcgcaagggtgaaactcaaaggaattgacgggggcccgcacaag
cggtggagcatgtggtttaattcgatgcaacgcgaagaaccttaccagggcttgacatac
tacagattcttttgagaaaaagaagtgccttcgggaatgtagatacaggtggtgcatggc
tgtcgtcagctcgtgtcgtgagatgttgggttaagtcccgcaacgagcgcaacccttatt
tttagttactatctagaaagactgccggtgacaaaccggaggaaggtgaggatgacgtca
agt
>EF0519421_Uncultured_haptophyte_MAMA64-36
aaagcgcctgtaggttgtttaataagtctgttgttaaagactagagcttaaccctagaaa
agcaatggaaactactagactagagtatggcaggggtagagggaatttctagtgtagcgg
tgaaatgcgtagatattagaaagaacaccggtggcgaaagcgctctactggaccattact
gacactcagaggcgaaagctagggtagcaaaagggattagatacccctgtagtcctagcc
gtaaacgatggatactagatgttgtgaagtacagtatcgtagctaacgccttaagtatcc
cgcctggggagtacgctcgcaagggtgaaactcaaaggaattgacgggggcccgcacaag
cggtggagcatgtggtttaattcgatgcaacgcgaagaaccttaccagggcttgacatac
tacagattcttttgagaaaaagaagtgccttcgggaatgtagatacaggtggtgcatggc
tgtcgtcagctcgtgtcgtgagatgttgggttaagtcccgcaacgagcgcaacccttatt
tttagttactatctagaaagactgccggtgacaaaccggaggaaggtgaggatgacgtca
agt
>EF0520261_Uncultured_haptophyte_250304-27
aaagcgcctgtaggttgtttaataagtctgttgttaaagactagggcttaaccctagaaa
agcaatggaaactactagactagagtatggcaggggtagagggaatttctagtgtagcgg
tgaaatgcgtagatattagaaagaacaccggtggcgaaagcgctctactggaccattact
gacactcagaggcgaaagctagggtagcaaaagggattagatacccctgtagtcctagcc
gtaaacgatggatactagatgttgtgaagtacagtatcatagctaacgcgttaagtatcc
cgcctggggagtacgctcgcaagggtgaaactcaaaggaattgacgggggcccgcacaag
cggtggagcatgtggtttaattcgatgcaacgcgaagaaccttaccagggcttgacatac
tacagattcttttgagaaaaagaagtgccttcgggaatgtagatacaggtggtgcatggc
tgtcgtcagctcgtgtcgtgagatgttgggttaagtcccgcaacgagcgcaacccttatt
tttagttactatctagaaagactgccggtgacaaaccggaggaaggtgaggatgacgtca
agt
>EF0520251_Uncultured_haptophyte_250304-25
aaagcgcctgtaggttgtttaataagtctgttgttaaagactagggcttaaccctagaaa
agcaatggaaactactagactagagtatggcaggggtagagggaatttctagtgtagcgg
tgaaatgcgtagatattagaaagaacaccggtggcgaaagcgctctactggaccattact
gacactcagaggcgaaagctagggtagcaaaagggattagatacccctgtagtcctagcc
gtaaacgatggatactagatgttgtgaagtacagtatcatagctaacgcgttaagtatcc
cgcctggggagtacgctcgcaagggtgaaactcaaaggaattgacgggggcccgcacaag
cggtggagcatgtggtttaattcgatgcaacgcgaagaaccttaccagggcttgacatac
tacagattcttttgagaaaaagaagtgccttcgggaatgtagatacaggtggtgcatggc
tgtcgtcagctcgtgtcgtgagatgttgggttaagtcccgcaacgagcgcaacccttatt
tttagttactatctagaaagactgccggtgacaaaccggaggaaggtgaggatgacgtca
agt
>EF0519441_Uncultured_haptophyte_MAMA64-39
aaagcgcctgtaggttgtttaataagtctgttgttaaagactagggcttaaccctagaaa
agcaatggaaactactagactagagtatggcaggggtagagggaatttctagtgtagcgg
tgaaatgcgtagatattagaaagaacaccggtggcgaaagcgctctactggaccattact
gacactcagaggcgaaagctagggtagcaaaagggattagatacccctgtagtcctagcc
gtaaacgatggatactaggtgttgtgttgtacagtatcgtagctaacgcgttaagtatcc
cgcctggggagtacgctcgcaagggtgaaactcaaaggaattgacgggggcccgcacaag
cggtggagcatgtggtttaattcgatgcaacgcgaagaaccttaccagggcttgacatac
tacagattcttttgagaaaaagaagtgccttcgggaatgtagatacaggtggtgcatggc
tgtcgtcagctcgtgtcgtgagatgttgggttaagtcccgcaacgagcgcaacccttatt
tttagttactatctagaaagactgccggtgacaaaccggaggaaggtgaggacgacgtca
agt
>EF0519471_Uncultured_haptophyte_MAMA64-43
aaagcgcctgtaggttgtttaataagtctgttgttaaagactagggcttaaccctagaaa
agcaatggaaactactagactagagtatggcaggggtagagggaatttctagtgtagcgg
tgaaatgcgtagatattagaaagaacaccggtggcgaaagcgctctactggaccattact
gacactcagaggcgaaagctagggtagcaaaagggattagatacccctgtagtcctagcc
gtaaacgatggatactagatgttgtgatgtacagtatcgtagctaacgcgttaagtatcc
cgcctggggagtacgctcgcaagggtgaagctcaaaggaattgacgggggcccgcacaag
cggtggagcatgtggtttaattcgatgcaacgcgaagaaccttaccagggcttgacatac
tacagattcttttgagaaaaagaagtgccttcgggaatgtagatacaggtggtgcatggc
tgtcgtcagctcgtgtcgtgagatgttgggttaagtcccgcaacgagcgcaacccttatt
tttagttactatctagaaagactgccggtgacaaaccggaggaaggtgaggatgacgtca
agt
>EF0519361_Uncultured_haptophyte_MAMA64-12
aaagcgcctgtaggttgtttaataagtctgttgttaaagactagggctcaaccctagaaa
agcaatggaaactactagactagagtatggcaggggcagagggaatttctagtgtagcgg
tgaaatgcgtagatattagaaagaacaccggtggcgaaagcgctctgctggaccattact
gacactcagaggcgaaagctagggtagcaaaagggattagatacccctgtagtcctagcc
gtaaacgatggatactagatgttgtgtcgtacagtatcgaagctaacgcgttaagtatcc
cgcctggggagtacgctcgcaagggtgaaactcaaaggaattgacgggggcccgcacaag
cggtggagcatgtggtttaattcgatgcaacgcgaagaaccttaccagggcttgacatac
tacagattcttttgagaaaaagaagtgccttcgggaatgtagatacaggtggtgcatggc
tgtcgtcagctcgtgtcgtgagatgttgggttaagtcccgcaacgagcgcaacccttatt
tttagtcactatctagaaagactgccggtgacaaaccggaggaaggtgaggatgacgtca
agt
>EF0520661_Uncultured_haptophyte_250304-81
aaagcgcctgtaggttgtttaataagtctgttgttaaagactagggctcaaccctaggaa
agcaatggaaactactagactagagtatggcaggggcagagggaatttctagtgtagcgg
tgaaatgcgtagatattagaaagaacaccggtggcgaaagcgctctgctggaccattact
gacactcagaggcgaaagctagggtagcaaaagggattagatacccctgtagtcctagcc
gtaaacgatggatactagatgttgtgtcgtacagtatcgaagctaacgcgttaagtatcc
cgcctggggagtacgctcgcaagggtgaaactcaaaggaattgacgggggcccgcacaag
cggtggagcatgtggtttaattcgatgcaacgcgaagaaccttaccagggcttgacatac
tacaaattctttagagataaagaagtgccttcgggaatgtagatacaggtggtgcatggc
tgtcgtcagctcgtgtcgtgagatgttgggttaagtcccgcaacgagcgcaacccttatt
tttagttactatctagaaagactgccggtgacaaaccggaggaaggtgaggatgacgtca
agt
>EF0520081_Uncultured_haptophyte_250304-10
aaagcgcctgtaggttgtttaataagtctgttgttaaagactagggccaaaccctagaaa
agcaatggaaactactagactagagtatggcaggggtagagggaatttctagtgtagcgg
tgaaatgcgtagatattagaaagaacaccggtggcgaaagcgctctactggaccattact
gacactcagaggcgaaagctagggtagcaaaagggattagatacccctgtagtcctagcc
gtaaacgatggatactagatgttgtgatgtacagtatcgtagctaacgcgttaagtatcc
cgcctggggagtacgctcgcaagggtgaaactcaaaggaattgacgggggcccgcacaag
cggtggagcatgtggtttaattcgatgcaacgcgaagaaccttaccagggcttgacatac
tacaaattcttttgagaaaaagaagtgccttcgggaatgtagatacaggtggtgcatggc
tgtcgtcagctcgtgtcgtgagatgttgggttaagtcccgcaacgagcgcaacccttatt
tttagttactatctagaaagactgccggtgacaaaccggaggaaggtgaggatgacgtca
agt
>EF0520121_Uncultured_haptophyte_250304-16
aaagcgcctgtaggttgtttaataagtctgttgttaaagactagggcttaaccctagaca
agcaatggaaactactagactagagtatggcaggggtagagggaatttctagtgtagcgg
tgaaatgcgtagatattagaaagaacaccggtggcgaaagcgctctactggaccattact
gacactcagaggcgaaagctagggtagcaaaagggattagatacccctgtagtcctagcc
gtaaacgatggatactagatgttgcgatgtgcagtatcgtagctaacgcgttaagtatcc
cgcctggggagtacgctcgcaagggtgaaactcaaaggaattgacgggggcccgcacaag
cggtggagcatgtggtttaattcgatgcaacgcgaagaaccttaccagggcttgacatac
tacaaattcttttgagaaaaagaagtgccttcgggaatgtagatacaggtggtgcatggc
tgtcgtcagctcgtgtcgtgagatgttgggttaagtcccgcaacgagcgcaacccttatt
tttagttactatctagaaagactgccggtgacaaaccggaggaaggtgaggatgacgtca
agt
>EF0520931_Uncultured_haptophyte_MC615-18
aaagcgcctgtaggttgtttaataagtctgttgttaaagactagggcttaaccctagaaa
agcaatggaaactactagactagagtatggcaggggtagagggaatttctagtgtagcgg
tgaaatgcgtagatattagaaagaacaccggtggcgaaagcgctctactggaccattact
gacactcagaggcgaaagctagggtagcaaaagggattagatacccctgtagtcttagcc
gtaaacgatggatactagatgttgtgaagtacagtatcatagctaacgcgttaagtatcc
cgcctggggagtacgctcgcaagggtgaaactcaaaggaattgacgggggcccgcacaag
cggtggagcatgtggtttaattcgatgcaacgcgaagaaccttaccagggcttgacatac
tacaaatctttttgagaaagaggagtgccttcgggaatgtagatacaggtggtgcatggc
tgtcgtcagctcgtgtcgtgagatgttgggttaagtcccgcaacgagcgcaacccttatt
tttagttactatctagaaagactgccggtgacaaaccggaggaaggtgaggatgacgtca
agt
>EF0520761_Uncultured_haptophyte_250304-92
aaagcgcctgtaggttgtttaataagtctgttgttaaagactagggcttaaccctagaaa
agcaatggaaactactagactagagtatggcaggggtagagggaatttctagtgtagcgg
tgaaatgcgtagatattagaaagaacaccggtggcgaaagcgctctactggaccattact
gacactcagaggcgaaagctagggtagcaaaagggattagatacccctgtagtcttagcc
gtaaacgatggatactagatgttgtgaagtacagtatcatagctaacgcgttaagtatcc
cgcctggggagtacgctcgcaagggtgaaactcaaaggaattgacgggggcccgcacaag
cggtggagcatgtggtttaattcgatgcaacgcgaagaaccttaccagggcttgacatac
tacaaatctttttgagaaagaggagtgccttcgggaatgtagatacaggtggtgcatggc
tgtcgtcagctcgtgtcgtgagatgttgggttaagtcccgcaacgagcgcaacccttatt
tttagttactatctagaaagactgccggtgacaaaccggaggaaggtgaggatgacgtca
agt
>EF0521851_Uncultured_haptophyte_MC622-18
aaagcgcctgtaggttgtttaataagtctgttgttaaagactagggcttaaccctagaaa
agcaatggaaactactagactagagtatggcaggggtagagggaatttctagtgtagcgg
tgaaatgcgtagatattagaaagaacaccagtggcgaaagcgctctactggaccattact
gacactcagaggcgaaagctagggtagcaaaagggattagatacccctgtagtcctagcc
gtaaacgatggatactagatgttgtgatgtacagtatcgtagctaacgcgttaagtatcc
cgcctggggagtacgctcgcaagggtgaaactcaaaggaattgacgggggcccgcacaag
cggtggagcatgtggtttaattcgatgcaacgcgaagaaccttaccagggcttgacatac
tacaaattttttagagatagaaaagtgcctttgggaatgtagatacaggtggtgcatggc
tgtcgtcagctcgtgtcgtgggatgttgggttaagtcccgcaacgagcgcaacccttatt
tttagttactatctagaaagactgccggtgacaaaccggaggaaggtgaggatgacgtca
agt
>EF0521871_Uncultured_haptophyte_MC622-20
aaagcgcctgtaggttgtttaataagtctgttgttaaagactagggcttaaccctagaaa
agcaatggaaactactagactagagtatggcaggggtagagggaatttctagtgtagcgg
tgaaatgcgtagatattagaaagaacaccagtggcgaaagcgctctactggaccattact
gacactcagaggcgaaagctagggtagcaaaagggattagatacccctgtagtcctagcc
gtaaacgatggatactagatgttgtgatgtacagtatcgtagctaacgcgttaagtatcc
cgcctggggagtacgctcgcaagggtgaaactcaaaggaattgacgggggcccgcacaag
cggtggagcatgtggtttaattcgatgcaacgcgaagaaccttaccagggcttgacatac
tacaaattctttagagatagagaagtgccttcgggaatgtagatacaggtggtgcatggc
tgtcgtcagctcgtgtcgtgagatgttgggttaagtcccgcaacgagcgcaacccttatt
tttagttactatctagaaagactgccggtgacaaaccggaggaaggtgaggatgacgtca
agt
>EF0522231_Uncultured_haptophyte_MC622-63
aaagcgcctgtaggttgtttaataagtctgttgttaaagactagggcctaaccctagaaa
agcaatggaaactactagactagagtatggcaggggtagagggaatttctagtgtagcgg
tgaaatgcgtagatattagaaagaacaccagtggcgaaagcgctctactggaccattact
gacactcagaggcgaaagctagggtagcaaaagggattagatacccctgtagtcctagcc
gtaaacgatggatactagatgttgtgatgtacagtatcgtagctaacgcgttaagtatcc
cgcctggggagtacgctcgcaagggtgaaactcaaaggaattgacgggggcccgcacaag
cggtggagcatgtggtttaattcgatgcaacgcgaagaaccttaccagggcttgacatac
tacaaattctttagagatagagaagtgccttcgggaatgtagatacaggtggtgcatggc
tgtcgtcagctcgtgtcgtgagatgttgggttaagtcccgcaacgagcgcaacccttatt
tttagttactatctagaaagactgccggtgacaaaccggaggaaggtgaggatgacgtca
agt
>EF0520311_Uncultured_haptophyte_250304-32
aaagcgcctgtaggttgtttaataagtctgttgttaaagactagggctcaaccctagaaa
agcaatggaaactactagactagagtatggcaggggtagagggaatttctagtgtagcgg
tgaaatgcgtagatattagaaagaacaccggtggcgaaagcgctctactggaccattact
gacactcagaggcgaaagctagggtagcaaaagggattagatacccctgtagtcctagcc
gtaaacgatggatactagatgttgtgatttacagtgtcctagctaacgcgttaagtatcc
cgcctggggagtacgctcgcaagggtgaaactcaaaggaattgacgggggcccgcacaag
cggtggagcatgtggtttaattcgatgcaacgcgaagaaccttaccagggcttgacatac
tacagattctttagagatagagaagtgccttcgggaatgtagatacaggtggtgcatggc
tgtcgtcagctcgtgtcgtgagatgttgggttaagtcccgcaacgagcgcaacccttatt
tttagttactatctagaaagactgccggtgacaaaccggaggaaggtgaggatgacgtca
agt
>EF0520671_Uncultured_haptophyte_250304-82
aaagcgcctgtaggttgtttaataagtctgttgttaaagactagggctcaaccctagaaa
agcaatggaaactactagactagagtatggcaggggtagagggaatttctagtgtagcgg
tgaaatgcgtagatattagaaagaacaccggtggcgaaggcgctctactggaccattact
gacactcagaggcgaaagctagggtagcaaaagggattagatacccctgtagtcctagcc
gtaaacgatggatactagatgttgtgaagtacagtatcctagctaacgcgttaagtatcc
cgcctggggagtacgctcgcaagggtgaaactcaaaggaattgacgggggcccgcacaag
cggtggagcatgtggtttaattcgatgcaacgcgaagaaccttaccagggcttgacatac
tacaaattctttagagatagagaagtgccttcgggaatgtagatacaggtggtgcatggc
tgtcgtcagctcgtgtcgtgagatgttgggttaagtcccgcaacgagcgcaacccttgtt
tttagttactatctagaaagactgccggtgacaaaccggaggaaggtgaggatgacgtca
agt
>EF0520491_Uncultured_haptophyte_250304-53
aaagcgcctgtaggttgtttaataagtctgttgttaaagactagggctcaaccctagaaa
agcaatggaaactactagactagagtatggcaggggtagagggaatttctagtgtagcgg
tgaaatgcgtagatattagaaagaacaccggtggcgaaagcgctctactggaccattact
gacactcagaggcgaaagctagggtagcaaaagggattagatacccctgtagtcctagcc
gtaaacgatggatactagatgttgtaaagtacagtatcctagctaacgcgttaagtatcc
cgcctggggagtacgctcgcaagggtgaaactcaaaggaattgacgggggcccgcacaag
cggtggagcatgtggtttaattcgatgcaacgcgaagaaccttaccagggcttgacatac
tacaaattctttagagatagagaagtgccttcgggaatgtagatacaggtggtgcatggc
tgtcgtcagctcgtgtcgtgagatgttgggttaagtcccgcaacgagcgcaacccttgtt
tttagttactatctagaaagactgccggtgacaaaccggaggaaggtgaggatgacgtca
agt
>HM1330501_Uncultured_marine_haptophyte_Biosope_T148_16S_PLA491010
aaagcgcctgtaggttgtttaataagtctgttgttaaagactagggctcaaccctagaaa
agcaatggaaactactagactagagtatggcaggggtagagggaatttctagtgtagcgg
tgaaatgcgtagatattagaaagaacaccggtggcgaaagcgctctactggaccattact
gacactcagaggcgaaagctagggtagcaaaagggattagatacccctgtagtcctagcc
gtaaacgatggatactagatgttgtaaagtacagtatcctagctaacgcgttaagtatcc
cgcctggggagtacgctcgcaagggtgaaactcaaaggaattgacgggggcccgcacaag
cggtggagcatgtggtttaattcgatgcaacgcgaagaaccttaccagggcttgacatac
tacaaattctttagagatagagaagtgccttcgggaatgtagatacaggtggtgcatggc
tgtcgtcagctcgtgtcgtgagatgttgggttaagtcccgcaacgagcgcaacccttgtt
tttagttactatctagaaagactgccggtgacaaaccggaggaaggtgaggatgacgtca
agt
>EF0521621_Uncultured_haptophyte_MC615-95
aaagcgcctgtaggttgtttaataagtctgttgttaaagactagggcttaaccctagaaa
agcaatggaaactaatagactagagtatggcaggggtagagggaatttctagtgtagcgg
tgaaatgcgtagatattagaaagaacaccagtggcgaaagcgctctactggaccattact
gacactcagaggcgaaagctagggtagcaaaagggattagatacccctgtagtcctagcc
gtaaacgatggatactagatgttgtgccgtacagtgtcatagctaacgcgttaagtatcc
cgcctggggagtacgctcgcaagggtgaaactcaaaggaattgacgggggcccgcacaag
cggtggagcatgtggtttaattcgatgcaacgcgaagaaccttaccagggcttgacatac
tacaaattctttagagatagagaagtgccttcgggaatgtagatacaggtggtgcatggc
tgtcgtcagctcgtgtcgtgagatgttgggttaagtcccgcaacgagcgcaacccttatt
tttagttaccatctagaaagactgccggtgacaaaccggaggaaggtgaggatgacgtca
agt
>EF0520221_Uncultured_haptophyte_250304-22
aaagcgcctgtaggttgtttaataagtctgttgttaaagactagggctcaaccctagaaa
agcaatggaaactattagacttgagtatggcaggggtagagggaatttctagtgtagcgg
tgaaatgcgtagatattagaaagaacaccggtggcgaaagcgctctactggaccattact
gacactcagaggcgaaagctagggtagcaaaagggattagatacccctgtagtcctagcc
gtaaacgatggatactagatgttgtgccgtacagtatcgtagctaacgcgttaagtatcc
cgcctggggagtacgctcgcaagggtgaaactcaaaggaattgacgggggcccgcacaag
cggtggagcatgtggtttaattcgatgcaacgcgaagaaccttaccaggacttgacatac
tacaaattctttagagatagagaagtgccttcgggaatgtagatacaggtggtgcatggc
tgtcgtcagctcgtgtcgtgagatgttgggttaagtcccgcaacgagcgcaacccttatt
tttagttaccatctagaaagactgccggtgacaaaccggaggaaggtgaggatgacgtca
agt
>EF0521141_Uncultured_haptophyte_MC615-41
aaagcgcctgtaggttgtttaataagtctgttgttaaagactagggctcaaccctagaaa
agcaatggaaactactagactagagtatggcaggggtagagggaatttctagtgtagcgg
tgaaatgcgtagatattagaaagaacaccggtggcgaaagcgctctactggaccattact
gacactcagaggcgaaagctagggtagcaaaagggattagatacccctgtagtcctagcc
gtaaacgatggatactagatgttgtgatgtacagtatcgtagctaacgcgttaagtatcc
cgcctggggagtacgctcgcaagggtgaaactcaaaggaattgacgggggcccgcacaag
cggtggagcatgtggtttaattcgatgcaacgcgaagaaccttaccagggcttgacatac
tacaaattctttagagatagagaagtgccttcgggaatgtagatacaggtggtgcatggc
tgtcgtcagctcgtgtcgtgagatgttgggttaagtcccgcaacgagcgcaacccttatt
tttagttactatctagaaagactgccggtgacaaaccggaggagggtaaggatgacgtca
agt
>EF0520281_Uncultured_haptophyte_250304-29
aaagcgcctgtaggttgtttaataagtctgttgttaaagactagggcttaaccctagaaa
agcaatggaaactactagactagagtatggcaggggtagagggaatttctagtgtagcgg
tgaaatgcgtagatattagaaagaacaccggtggcgaaagcgctctactggaccattact
gacactcagaggcgaaagctagggtagcaaaagggattagatacccctgtagtcctagcc
gtaaacgatggatactagatgttgtgaagtacagtatcgtagctaacgcgttaagtatcc
cgcctggggagtacgctcgcaagggtgaaactcaaaggaattgacgggggcccgcacaag
cggtggagcatgtggtttaattcgatgcaacgcgaagaaccttaccagggcttgacatac
tacagatctttttgagaaaaaagagtgccttcgggaatgtagatacaggtggtgcatggc
tgtcgtcagctcgtgtcgtgagatgttgggttaagtcccgcaacgagcgcaacccttatt
tttagttactatctagaaagactgccggtgacaaaccggaggaaggtgaggatgacgtca
agt
>EF0520651_Uncultured_haptophyte_250304-79
aaagcgcctgtaggttgtttaataagtctgttgttaaagactagggcttaaccctaggaa
agcaatggaaactactagacttgagtatggcaggggtagagggaatttctagtgtagcgg
tgaaatgcgtagatattagaaagaacaccggtggcgaaagcgctctactggaccattact
gacactcagaggcgaaagctagggtagcaaaagggattagatacccctgtagtcctagcc
gtaaacgatggatactagatgttgtgatgtacagtatcgtagctaacgcgttaagtatcc
cgcctggggagtacgctcgcaagggtgaaactcaaaggaattgacgggggcccgcacaag
cggtggagcatgtggtttaattcgatgcaacgcgaagaaccttaccagggcttgacatac
tacaaattcttttgagaaaaagaagtgccttcgggaatgtagatacaggtggtgcatggc
tgtcgtcagctcgtgtcgtgagatgttgggttaagtcccgcaacgagcgcaacccttatt
tttagttactatctagaaagactgccggtgacaaaccggaggaaggtgaggatgacgtca
agt
>HM1330151_Uncultured_marine_haptophyte_Biosope_T123_16S_PLA491005
aaagcgcctgtaggttgtttaataagtctgttgttaaagcctagggcttaaccctagaaa
agcaatggaaactactagactagagtatggcaggggtagagggaatttctagtgtagcgg
tgaaatgcgtagatattagaaagaacaccggtggcgaaagcgctctactggaccattact
gacactcagaggcgaaagctagggtagcaaaagggattagatacccctgtagtcctagcc
gtaaacgatggatactagatgttgtgatgtacagtatcgtagctaacgcgttaagtatcc
cgcctggggagtacgctcgcaagggtgaaactcaaaggaattgacgggggcccgcacaag
cggtggagcatgtggtttaattcgatgcaacgcgaagaaccttaccagggcttgacatac
tacgaattcttttgagaaaaagaagtgccttcgggaacgtagatacaggtggtgcatggc
tgtcgtcagctcgtgtcgtgagatgttgggttaagtcccgcaacgagcgcaacccttatt
tttagttactatctagaaagactgccggtgacaaaccggaggaaggtgaggatgacgtca
agt
>EF0520641_Uncultured_haptophyte_250304-77
aaagcgcctgtaggttgtttaataagtctgttgttaaagcctagggcttaaccctagaaa
agcaatggaaactactagactagagtatggcaggggtagagggaatttctagtgtagcgg
tgaaatgcgtagatattagaaagaacaccggtggcgaaagcgctctactggaccattact
gacactcagaggcgaaagctagggtagcaaaagggattagatacccctgtagtcctagcc
gtaaacgatggatactagatgttgtgatgtacagtatcgtagctaacgcgttaagtatcc
cgcctggggagtacgctcgcaagggtgaaactcaaaggaattgacgggggcccgcacaag
cggtggagcatgtggtttaattcgatgcaacgcgaagaaccttaccagggcttgacatac
tacgaattcttttgagaaaaagaagtgccttcgggaacgtagatacaggtggtgcatggc
tgtcgtcagctcgtgtcgtgagatgttgggttaagtcccgcaacgagcgcaacccttatt
tttagttactatctagaaagactgccggtgacaaaccggaggaaggtgaggatgacgtca
agt
>HM1331711_Uncultured_marine_haptophyte_Biosope_T35_16S_PLA491028
aaagcgcctgtaggttgtttaataagtctgttgttaaagactagggcttaaccctagaaa
agcaatggaaactactagactagagtatggcaggggtagagggaatttctagtgtagcgg
tgaaatgcgtagatattagaaagaacaccggtggcgaaagcgctctactggaccattact
gacactcagaggcgaaagctagggtagcaaaagggattagatacccctgtagtcctagcc
gtaaacgatggatactagatgttgtgctgtacagtatcgtagctaacgcgttaagtatcc
cgcctggggagtacgctcgcaagggtgaaactcaaaggaattgacgggggcccgcacaag
cggtggagcatgtggtttaattcgatgcaacgcgaagaaccttaccaggacttgacatac
tacgaattcttttgagaaaaagaagtgccttcgggaatgtagatacaggtggtgcatggc
tatcgtcagctcgtgtcgtgagatgttgggttaagtcccgcaacgagcgcaacccttatt
tttagttactatctagaaagactgccggtgacaaaccggaggaaggtgaggatgacgtca
agt
>HM1331681_Uncultured_marine_haptophyte_Biosope_T35_16S_PLA491023
aaagcgcctgtaggttgtttaataagtctgttgttaaagactagggcttaaccctagaaa
agcaatggaaactactagactagagtatggcaggggtagagggaatttctagtgtagcgg
tgaaatgcgtagatattagaaagaacaccggtggcgaaagcgctctactggaccattact
gacactcagaggcgaaagctagggtagcaaaagggattagatacccctgtagtcctagcc
gtaaacgatggatactagatgttgtgctgtacagtatcgtagctaacgcgttaagtatcc
cgcctggggagtacgctcgcaagggtgaaactcaaaggaattgacgggggcccgcacaag
cggtggagcatgtggtttaattcgatgcaacgcgaagaaccttaccaggacttgacatac
tacgaattcttttgagaaaaagaagtgccttcgggaatgtagatacaggtggtgcatggc
tgtcgtcagctcgtgtcgtgagatgttgggttaagtcccgcaacgagcgcaacccttatt
tttagttactatctagaaagactgccggtgacaaaccggaggaaggtgaggatgacgtca
agt
>HM1331751_Uncultured_marine_haptophyte_Biosope_T35_16S_PLA491033
aaagcgcctgtaggttgtttaataagtctgttgttaaagactagggcttaaccctagaaa
agcaatggaaactactagactagagtatggcaggggtagagggaatttctagtgtagcgg
tgaaatgcgtagatattagaaagaacaccggtggcgaaagcgctctactggaccattact
gacactcagaggcgaaagctagggtagcaaaagggattagatacccctgtagtcctagcc
gtaaacgatggatactagatgttgtgctgtacagtatcgtagctaacgcgttaagtatcc
cgcctggggagtacgctcgcaagggtgaaactcaaaggaattgacgggggcccgcacaag
cggtggagcatgtggtttaattcgatgcaacgcgaagaaccttaccaggacttgacatac
tacgaattcttttgagaaaaagaagtgccttcgggaatgtagatacaggtggtgcatggc
tgtcgtcagctcgtgtcgtgagatgttgggttaagtcccgcaacgagcgcaacccttatt
tttagttactatctagaaagactgccggtgacaaaccggaggaaggtgaggatgacgtca
agt
>HM1335031_Uncultured_marine_haptophyte_Biosope_T84_16S_PLA491030
aaagcgcctgtaggttgtttaataagtctgttgttaaagactagggcttaaccctagaaa
agcaatggaaactactagactagagtatggcaggggtagagggaatttctagtgtagcgg
tgaaatgcgtagatattagaaagaacaccagcggcgaaagcgctctactggaccattact
gacactcagaggcgaaagctagggtagcaaaagggattagatacccctgtagtcttagcc
gtaaacgatggatactagatgttgtgtcgtacagtatcatagctaacgcgttaagtatcc
cgcctggggagtacgctcgcaagggtgaaactcaaaggaattgacgggggcccgcacaag
cggtggagcatgtggtttaattcgatgcaacgcgaagaaccttaccagggcttgacatac
tacaaattcttttgagaaaaggaagtgccttcgggaatgtagatacaggtggtgcatggc
tgtcgtcagctcgtgtcgtgagatgttgggttaagtcccgcaacgagcgcaacccttatt
tttagttactatctagaaagactgccggtgacaaaccggaggaaggtgaggatgacgtca
agt
>HM1335581_Uncultured_marine_haptophyte_Biosope_T88_16S_PLA491029
aaagcgcctgtaggttgtttaataagtctgttgttaaagactagggcttaaccctagaaa
agcaatggaaactactagactagagtatggcaggggtagagggaatttctagtgtagcgg
tgaaatgcgtagatattagaaagaacaccggtggcgaaagcgctctaccggaccattact
gacactcagaggcgaaagctagggtagcaaaagggattagatacccctgtagtcctagcc
gtaaacgatggatactagatgttgtgaagtacagtatcgtagctaacgcgttaagtatcc
cgcctggggagtacgctcgcaagggtgaaactcaaaggaattgacgggggcccgcacaag
cggtggagcatgtggtttaattcgatgcaacgcgaagaaccttaccagggcttgacatac
tacaaattcttttgagaaaaagaagtgccttcgggaatgtagatacaggtggtgcatggc
tgtcgtcagctcgtgtcgtgagatgttgggttaagtcccgcaacgagcgcaacccttatt
tttagttactatctagaaagactgccggtgacaaaccggaggaaggtgaggatgacgtca
agt
>HM1333201_Uncultured_marine_haptophyte_Biosope_T58_16S_PLA491004
aaagcgcctgtaggttgtttaataagtctgttgttaaagactagggcttaaccctagaaa
agcaatggaaactactagactagagtatggcaggggtagagggaatttctagtgtagcgg
tgaaatgcgtagatattagaaagaacaccggtggcgaaagcgctctactggaccattact
gacactcagaggcgaaagctagggtagcaaaagggattagatacccctgtagtcctagcc
gtaaacgatggatactagatgttgtgacgtacagtatcgtagctaacgcgttaagtatcc
cgcctggggagtacgctcgcaagggtgaaactcaaaggaattgacgggggcccgcacaag
cggtggagcatgtggtttaattcgatgcaacgcgaagaaccttaccagggcttgacatac
tacaaattcttttgagaaaaagaagtgccttcgggaatgtagatacaggtggtgcatggc
tgtcgtcagctcgtgtcgtgagatgttgggttaagtcccgcaacgagcgcaacccttatt
tttagttactatctagaaagactgccggtgacaaaccggaggaaggtgaggatgacgtca
agt
>HM1333241_Uncultured_marine_haptophyte_Biosope_T58_16S_PLA491010
aaagcgcctgtaggttgtttaataagtctgttgttaaagactagggctcaaccctagaaa
agcaatggaaactactagactagagtatggcaggggtagagggaatttctagtgtagcgg
tgaaatgcgtagatattagaaagaacaccggtggcgaaagcgctctactggaccattact
gacactcagaggcgaaagctagggtagcaaaagggattagatacccctgtagtcctagcc
gtaaacgatggatactagatgttgtgacgtacagtatcgtagctaacgcgttaagtatcc
cgcctggggagtacgctcgcaagggtgaaactcaaaggaattgacgggggcccgcacaag
cggtggagcatgtggtttaattcgatgcaacgcgaagaaccttaccagggcttgacatac
tacaaattcttttgagaaaaagaagtgccttcgggaatgtagatacaggtggtgcatggc
tgtcgtcagctcgtgtcgtgagatgttgggttaagtcccgcaacgagcgcaacccttatt
tttagttactatctagaaagactgccggtgacaaaccggaggaaggtgaggatgacgtca
agt
>HM1333231_Uncultured_marine_haptophyte_Biosope_T58_16S_PLA491009
aaagcgcctgtaggttgtttaataagtctgttgttaaagactagggctcaaccctagaaa
agcaatggaaactactagactagagtatggcaggggtagagggaatttctagtgtagcgg
tgaaatgcgtagatattagaaagaacaccggtggcgaaagcgctctactggaccattact
gacactcagaggcgaaagctagggtagcaaaagggattagatacccctgtagtcctagcc
gtaaacgatggatactagatgttgtgacgtacagtatcgtagctaacgcgttaagtatcc
cgcctggggagtacgctcgcaagggtgaaactcaaaggaattgacgggggcccgcacaag
cggtggagcatgtggtttaattcgatgcaacgcgaagaaccttaccagggcttgacatac
tacaaattcttttgagaaaaagaagtgccttcgggaatgtagatacaggtggtgcatggc
tgtcgtcagctcgtgtcgtgagatgttgggttaagtcccgcaacgagcgcaacccttatt
tttagttactatctagaaagactgccggtgacaaaccggaggaaggtgaggatgacgtca
agt
>HM1333191_Uncultured_marine_haptophyte_Biosope_T58_16S_PLA491003
aaagcgcctgtaggttgtttaataagtctgttgttaaagactagggcttaaccctagaaa
agcaatggaaactactagactagagtatggcaggggtagagggaatttctagtgtagcgg
tgaaatgcgtagatattagaaagaacaccggtggcgaaagcgctctactggaccattact
gacactcagaggcgaaagctagggtagcaaaagggattagatacccctgtagtcctagcc
gtaaacgatggatactagatgttgtgatgtacagtatcgtagctaacgcgttaagtatcc
cgcctggggagtacgctcgcaagggtgaaactcaaaggaattgacgggggcccgcacaag
cggtggagcatgtggtttaattcgatgcaacgcgaagaaccttaccagggcttgacatac
tacagattcttttgagaaaaagaagtgccttcgggaatgtagatacaggtggtgcatggc
tgtcgtcagctcgtgtcgtgagatgctgggttaagtcccgcaacgagcgcaacccttatt
tttagttactatctagaaagactgccggtgacaaaccggaggaaggtgaggatgacgtca
agt
>HM1333211_Uncultured_marine_haptophyte_Biosope_T58_16S_PLA491005
aaagcgcctgtaggttgtttaataagtctgttgttaaagactagggcttaaccctagaaa
agcaatggaaactactagactagagtatggcaggggtagagggaatttctagtgtagcgg
tgaaatgcgtagatattagaaagaacaccggtggcgaaagcgctctactggaccattact
gacactcagaggcgaaagctagggtagcaaaagggattagatacccctgtagtcctagcc
gtaaacgatggatactagatgttgtgatgtacagtatcgtagctaacgcgttaagtatcc
cgcctggggagtacgctcgcaagggtgaaactcaaaggaattgacgggggcccgcacaag
cggtggagcatgtggtttaattcgatgcaacgcgaagaaccttaccagggcttgacatac
tacagattcttttgagaaaaagaagtgccttcgggaatgtagatacaggtggtgcatggc
tgtcgtcagctcgtgtcgtgagatgttgggttaagtcccgcaacgagcgcaacccttatt
tttagttactatctagaaagactgccggtgacaaaccggaggaaggtgaggatgacgtca
agt
>HM1331641_Uncultured_marine_haptophyte_Biosope_T35_16S_PLA491019
aaagcgcctgtaggttgtttaataagtctgttgttaaagactagggcttaaccctagaaa
agcaatggaagctactagactagagtatggcaggggtagagggaattcctagtgtagcgg
tgaaatgcgtagatattagaaagaacaccggtggcgaaagcgctctactggaccattact
gacactcagaggcgaaagctagggtagcaaaagggattagatacccctgtagtcctagcc
gtaaacgatggatactagatgttgtgatgtacagtatcgtagctaacgcgttaagtatcc
cgcctggggagtacgctcgcaagggtgaaactcaaaggaattgacgggggcccgcacaag
cggtggagcatgtggtttaattcgatgcaacgcgaagaaccttaccagggcttgacatac
tacaaattcttttgagaaaaagaagtgccttcgggaatgtagatacaggtggtgcatggc
tgtcgtcagctcgtgtcgtgagatgttgggttaagtcccgcaacgagcgcaacccttatt
tttagttactatctagaaagactgccggtgacagaccggaggaaggtgaggatgacgtca
agt
>EF0520441_Uncultured_haptophyte_250304-47
aaagcgcctgtaggttgtttaataagtctgttgttaaagactagggcttaaccctagaaa
agcaatggaaactactagactagagtatggcaggggtagagggaatttctagtgtagcgg
tgaaatgcgtagatattagaaagaacaccggtggcgaaagcgctctactggaccattact
gacactcagaggcgaaagctagggtagcaaaagggattagatacccctgtagtcctagcc
gtaaacgatggatactagatgttgtgatgtacagtatcgtagctaacgcgttaagtatcc
cgcctggggagtacgctcgcaagggtgaaactcaaaggaattgacgggggcccgcacaag
cggtggagcacgtggtttaattcgatgcaacgcgaagaaccttaccagggcttgacatac
tacagattcttttgagaaaaagaagtgccttcgggaatgtagatacaggtggtgcatggc
tgtcgtcagctcgtgtcgtgagatgttgggttaagtcccgcaacgagcgcaacccttatt
tttagttactatctagaaagactgccggtgacaaaccggaggaaggtgaggatgacgtca
agt
>HM1331181_Uncultured_marine_haptophyte_Biosope_T33_16S_PLA491018
aaagcgcctgtaggttgtttaataagtctgttgttaaagactagggctcaaccctagaaa
agcaatggaaactactagactagagtatggcaggggtagagggaatttctagtgtagcgg
tgaaatgcgtagatattagaaagaacaccagtggcgaaagcgctctactggaccattact
gacactcagaggcgaaagctagggtagcaaaagggattagatacccctgtagtcctagcc
gtaaacgatggatacaagatgttgtgacgtacagtatcgtagctaacgcgttaagtatcc
cgcctggggagtacgctcgcaagggtgaaactcaaaggaattgacgggggcccgcacaag
cggtggagcatgtggtttaattcgatgcaacgcgaagaaccttaccagggcttgacatac
tacaaattcttttgagaaaaagaagtgccttcgggaatgtagatacaggtggtgcatggc
tgtcgtcagctcgtgtcgtgagatgttgggttaagtcccgcaacgagcgcaacccttatt
tttagttactatctagaaagactgccggtgacaaaccggaggaaggtgaggatgacgtca
agt
>HM1334791_Uncultured_marine_haptophyte_Biosope_T84_16S_PLA491004
aaagcgcctgtaggttgtttaataagtctgttgttaaagactagggcttaaccctagaaa
agcaatggaaactactagactagagtatggcaggggtagagggaatttctagtgtagcgg
tgaaatgcgtagatattagaaagaacaccggtggcgaaagcgctctactggaccattact
gacactcagaggcgaaagctagggtagcaaaagggattagatacccctgtagtcctagcc
gtaaacgatggatactagatgttgtgaagtacagtatcgtagctaacgccttaagtatcc
cgcctggggagtacgctcgcaagggtgaaactcaaaggaattgacgggggcccgcacaag
cggtggagcatgtggtttaattcgatgcaacgcgaagaaccttaccagggcttgacatac
tacagattcttttgagaaaaagaagtgccttcgggaatgtagatacaggtggtgcatggc
tgtcgtcagctcgtgtcgtgagatgttgggttaagtcccgcaacgagcgcaacccttatt
tttagttactatctagaaagactgccggtgacaaaccggaggaaggtgaggatgacgtca
agt
>HM1335591_Uncultured_marine_haptophyte_Biosope_T88_16S_PLA491030
aaagcgcctgtaggttgtttaataagtctgttgttaaagactagggcttaaccctaggaa
agcaatggaaactactagactagagtatggcaggggtagagggaatttctagtgtagcgg
tgaaatgcgtagatattagaaagaacaccggtggcgaaagcgctctactggaccattact
gacactcagaggcggaagctagggtagcaaaagggattagatacccctgtagtcttagcc
gtaaacgatggatactagatgttgtgatgtacagtatcgtagctaacgcgttaagtatcc
cgcctggggagtacgctcgcaagggtgaaactcaaaggaattgacgggggcccgcacaag
cggtggagcatgtggtttaattcgatgcaacgcgaagaaccttaccagggcttgacatac
tacaaattctttagagataaggaagtgccttcgggaatgtagatacaggtggtgcatggc
tgtcgtcagctcgtgtcgtgagatgttgggttaagtcccgcaacgagcgcaacccttatt
tttagttactatctagaaagactgccggtgacaaaccggaggaaggtgaggatgtcgtca
agt
>HM1335601_Uncultured_marine_haptophyte_Biosope_T88_16S_PLA491031
aaagcgcctgtaggttgtttaataagtctgttgttaaagactagggcttaaccctaggaa
agcaatggaaactactagactagagtatggcaggggtagagggaatttctagtgtagcgg
tgaaatgcgtagatattagaaagaacaccggtggcgaaagcgctctactggaccattact
gacactcagaggcgaaagctagggtagcaaaagggattagatacccctgtagtcttagcc
gtaaacgatggatactagatgttgtgatgtacagtatcgtagctaacgcgttaagtatcc
cgcctggggagtacgctcgcaagggtgaaactcaaaggaattgacgggggcccgcacaag
cggtggagcatgtggtttaattcgatgcaacgcgaagaaccttaccagggcttgacatac
tacaaattctttagagataaggaagtgccttcgggaatgtagatacaggtggtgcatggc
tgtcgtcagctcgtgtcgtgagatgttgggttaagtcccgcaacgagcgcaacccttatt
tttagttactatctagaaagactgccggtgacaaaccggaggaaggtgaggatgacgtca
agt
>LK3918251_Chrysochromulina_apheles_F929
aaagcgcctgtaggttgtttaataagtctgttgttaaagactagggcttaaccctagaaa
agcaatggaaactactagactagagtatggcaggggtagagggaatttctagtgtagcgg
tgaaatgcgtagatattagaaagaacaccggcggcgaaagcgctctactggaccattact
gacactcagaggcgaaagctagggtagcaaaagggattagatacccctgtagtcctagcc
gtaaacgatggatactacatgttgtgacgtacagtatggtagctaacgcgttaagtatcc
cgcctggggagtacgctcgcaagggtgaaactcaaaggaattgacgggggcccgcacaag
cggtggagcatgtggtttaattcgatgcaacgcgaagaaccttaccaggacttgacatac
tacaaattcttttgagaaaaagaagtgccttcgggaatgtagatacaggtggtgcatggc
tgtcgtcagctcgtgtcgtgagatgttgggttaagtcccgcaacgagcgcaacccttatt
tttagttaccatctagaaagactgccggtgacaaaccggaggaaggtgaggatgacgtca
agt
>LK3918231_Chrysochromulina_apheles_F927
aaagcgcctgtaggttgtttaataagtctgttgttaaagactagggcttaaccctagaaa
agcaatggaaactactagactagagtatggcaggggtagagggaatttctagtgtagcgg
tgaaatgcgtagatattagaaagaacaccggcggcgaaagcgctctactggaccattact
gacactcagaggcgaaagctagggtagcaaaagggattagatacccctgtagtcctagcc
gtaaacgatggatactacatgttgtgacgtacagtatggtagctaacgcgttaagtatcc
cgcctggggagtacgctcgcaagggtgaaactcaaaggaattgacgggggcccgcacaag
cggtggagcatgtggtttaattcgatgcaacgcgaagaaccttaccaggacttgacatac
tacaaattcttttgagaaaragaagtgccttcgggaatgtagatacaggtggtgcatggc
tgtcgtcagctcgtgtcgtgagatgttgggttaagtcccgcaacgagcgcaacccttatt
tttagttaccatctagaaagactgccggtgacaaaccggaggaaggtgaggatgacgtca
agt
>HM1331631_Uncultured_marine_haptophyte_Biosope_T35_16S_PLA491018
aaagcgcctgtaggttgtttaataagtctgttgttaaagactagggcttaaccctagaaa
agcaatggaaactactagactagagtatggcaggggtagagggaatttctagtgtagcgg
tgaaatgcgtagatattagaaagaacaccggtggcgaaagcgctctactggaccattact
gacactcagaggcgaaagctagggtagcaaaagggattagatacccctgtagtcctagcc
gtaaacgatggatactagatgttgtgacgtacagtatcgtagctaacgcgttaagtatcc
cgcctggggagtacgctcgcaagggtgaaactcaaaggaattgacgggggcccgcacaag
cggtggagcatgtggtttaattcgatgcaacgcgaagaaccttaccaggacttgacatac
tacgaattcttttgagaaaaagaagtgccttcgggaatgtagatacaggtggtgcatggc
tgtcgtcagctcgtgtcgtgagatgttgggttaagtcccgcaacgagcgcaacccttatt
tttagttaccatctagaaagactgccggtgacaaaccggaggaaggtgaggatgacgtca
agt
>EF0521921_Uncultured_haptophyte_MC622-26
aaagcgcctgtaggttgtttattaagtctgttgttaaagactagggcttaaccctagaca
agcaatggaaactaatagactagagtatggcaggggtagagggaatttctagtgtagcgg
tgaaatgcgtagatattagaaagaacaccagcggcgaaagcgctctactggaccattact
gacactcagaggcgaaagctagggtagcaaaagggattagatacccctgtagtcctagcc
gtaaacgatggatactaggtgttgtgatatacagtatcgtagctaacgcgttaagtatcc
cgcctggggagtacgctcgcaagggtgaaactcaaaggaattgacgggggcccgcacaag
cggtggagcatgtggtttaattcgatgcaacgcgaagaaccttaccagggcttgacatac
tacggatcctttttaaaaaaaggagtgccttcgggaatgtagatacaggtggtgcatggc
tgtcgtcagctcgtgtcgtgagatgttgggttaagtcccgcaacgagcgcaacccttatt
tttagttaccatctagaaagactgccggtgacaaaccggaggaaggtgaggatgacgtca
agt
>EF0522091_Uncultured_haptophyte_MC622-44
aaagcgcctgtaggttgtttattaagtctgttgttaaagactagggcttaaccctagaca
agcaatggaaactaatagactagagtatggcaggggtagagggaatttctagtgtagcgg
tgaaatgcgtagatattagaaagaacaccagcggcgaaagcgctctactggaccattact
gacactcagaggcgaaagctagggtagcaaaagggattagatacccctgtagtcctagcc
gtaaacgatggatactaggtgttgtgatatacagtatcgtagctaacgcgttaagtatcc
cgcctggggagtacgctcgcaagggtgaaactcaaaggaattgacgggggcccgcacaag
cggtggagcatgtggtttatttcgatgcaacgcgaagaaccttaccagggcttgacatac
tacggatcctttttaaaaaaaggagtgccttcgggaatgtagatacaggtggtgcatggc
tgtcgtcagctcgtgtcgtgagatgttgggttaagtcccgcaacgagcgcaacccttatt
tttagttaccatctagaaagactgccggtgacaaaccggaggaaggtgaggatgacgtca
agt
>EF0519611_Uncultured_haptophyte_MAMA64-82
aaagcgcctgtaggttgtttaataagtctgttgttaaagactagggctcaaccctagaaa
agcaatggaaactactagactagagtatggcaggggtagagggaatttctagtgtagcgg
tgaaatgcgtagatattagaaagaacaccggtggcgaaagcgctctactggaccattact
gacactcagaggcgaaagctagggtagcaaaagggattagatacccctgtagtcctagcc
gtaaacgatggatactagatgttgtgacgtacagtatcgtagctaacgcgttaagtatcc
cgcctggggagtacgctcgcaagggtgaaactcaaaggaattgacgggggcccgcacaag
cggtggagcatgtggtttaattcgatgcaacgcgaagaaccttaccagggcttgacatac
tacagattcttttgagataaagaagtgccttcgggaatgtagatacaggtggggcatggc
tgtcgtcagctcgtgtcgtgagatgttgggttaagtcccgcaacgagcgcaacccttatt
tttagttaccatctagaaagactgccggtgacaaaccggaggaaggtgaggatgacgtca
agt
>EF0520751_Uncultured_haptophyte_250304-91
aaagcgcctgtaggttgtttaataagtctgttgttaaagactagggctcaaccctaggaa
agcaatggaaactattagacttgagtatggcaggggtagagggaatttctagtgtagcgg
tgaaatgcgtagatattagaaagaacaccggtggcgaaagcgctctactggaccattact
gacactcagaggcgaaagctagggtagcaaaagggattagatacccctgtagtcctagcc
gtaaacgatggatactacatgttgtgatgtacagtatggtagctaacgcgttaagtatcc
cgcctggggagtacgctcgcaagggtgaaactcaaaggaattgacgggggcccgcacaag
cggtggagcatgtggtttaattcgatgcaacgcgaagaaccttaccagggcttgacatac
tacgaattcttttgaaaaaaagaagtgccttcgggaatgtagatacaggtggtgcatggc
tgtcgtcagctcgtgtcgtgagatgttgggttaagtcccgcaacgagcgcaacccttatt
tttagttaccatttagaaagactgccggtgacaaaccggaggaaggtgaggatgacgtca
agt
>HM1330171_Uncultured_marine_haptophyte_Biosope_T123_16S_PLA491007
aaagcgcctgtaggttgtttaataagtctgttgttaaagactagggctcaaccctagaaa
agcaatggaaactgttagactagagtatggcaggggtagagggaatttctagtgtagcgg
tgaaatgcgtagatattagaaagaacactggtggcgaaagcgctctactggaccattact
gacactcagaggcgaaagctagggtagcaaaagggattagatacccctgtagtcctagcc
gtaaacgatggatactagatgttgtaatttacagtatcgtagctaacgcgttaagtatcc
cgcctggggagtacgctcgcaagggtgaaactcaaaggaattgacgggggcccgcacaag
cggtggagcatgtggtttaattcgatgcaacgcgaagaaccttaccagggcttgacatac
tacagattcttttgagagagagaagtgccttcgggaatgtagatacaggtggtgcatggc
tgtcgtcagctcgtgtcgtgagatgttgggttaagtcccgcaacgagcgcaacccttatt
tttagttaccatctagaaagactgccggtgacaaaccggaggaaggtgaggatgacgtca
agt
>HM1332681_Uncultured_marine_haptophyte_Biosope_T41_16S_PLA491130
aaagcgcctgtaggttgtttaataagtctgttgttaaagaccagggctcaaccctagaaa
agcaatggaaactgttagactagagtatggcaggggtagagggaatttctagtgtagcgg
tgaaatgcgtagatattagaaagaacaccggtggcgaaagcgctctactggaccattact
gacactcagaggcgaaagctagggtagcaaaagggattagatacccctgtagtcctagcc
gtaaacgatggatactagatgttgtaatttacagtatcgtagctaacgcgttaagtatcc
cgcctggggagtacgctcgcaagggtgaaactcaaaggaattgacgggggcccgcacaag
cggtggagcatgtggtttaattcgatgcaacgcgaagaaccttaccagggcttgacatac
tacagattcttttgagagagagaagtgccttcgggaatgtagatacaggtggtgcatggc
tgtcgtcagctcgtgtcgtgagatgttgggttaagtcccgcaacgagcgcaacccttatt
tttagttaccatctagaaagactgccggtgacaaaccggaggaaggtgaggatgacgtca
agt
>HM1333691_Uncultured_marine_haptophyte_Biosope_T60_16S_PLA491010
aaagcgcctgtaggttgtttaataagtctgttgttaaagactagggctcaaccctagaaa
agcaatggaaactgttagactagagtatggcaggggtagagggaatttctagtgtagcgg
tgaaatgcgtagatattagaaagaacaccggtggcgaaagcgctctactggaccattact
gacactcagaggcgaaagctagggtagcaaaagggattagatacccctgtagtcctagcc
gtaaacgatggatactagatgttgtaatttacagtatcgtagctaacgcgttaagtatcc
cgcctggggagtacgctcgcaagggtgaaactcaaaggaattgacgggggcccgcacaag
cggtggagcatgtggtttaattcgatgcaacgcgaagaaccttaccagggcttgacatac
tacagattcttttgagagagagaagtgccttcgggaatgtagatacaggtggtgcatggc
tgtcgtcagctcgtgtcgtgagatgttgggttaagtcccgcaacgagcgcaacccttatt
tttagttaccatctagaaagactgccggtgacaaaccggaggaaggtgaggatgacgtca
agt
>HM1334991_Uncultured_marine_haptophyte_Biosope_T84_16S_PLA491026
aaagcgcctgtaggttgtttaataagtctgttgttaaagactagggctcaaccctagaaa
agcaatggaaactgttagactagagtatggcaggggtagagggaatttctagtgtagcgg
tgaaatgcgtagatattagaaagaacaccggtggcgaaagcgctctactggaccattact
gacactcagaggcgaaagctagggtagcaaaagggattagatacccctgtagtcctagcc
gtaaacgatggatactagatgttgtaatttacagtatcgtagctaacgcgttaagtatcc
cgcctggggagtacgctcgcaagggtgaaactcaaaggaattgacgggggcccgcacaag
cggtggagcatgtggtttaattcgatgcaacgcgaagaaccttaccagggcttgacatac
tacagattcttttgagagagagaagtgccttcgggaatgtagatacaggtggtgcatggc
tgtcgtcagctcgtgtcgtgagatgttgggttaagtcccgcaacgagcgcaacccttatt
tttagttaccatctagaaagactgccggtgacaaaccggaggaaggtgaggatgacgtca
agt
>AY7021521_Chrysochromulina_acantha_RCC339
aaagcgcctgtaggttgtttaataagtccgttgttaaagactagggcttaaccctagaaa
agcaatggaaactattagactagagtatggcaggggtagagggaatttctagtgtagcgg
tgaaatgcgtagatattagaaagaacaccggcggcgaaagcgctctactggaccattact
gacactcagaggcgaaagctagggtagcaaaagggattagatacccctgtagtcctagcc
gtaaacgatggatactagatgttgtgatgtacagtatcgtagctaacgcgttaagtatcc
cgcctggggagtacgctcgcaagggtgaaactcaaaggaattgacgggggcccgcacaag
cggtggagcatgtggtttaattcgatgcaacgcgaagaaccttaccagggcttgacatac
tacgaattctcttgaaaaagagaagtgccttcgggaatgtagatacaggtggtgcatggc
tgtcgtcagctcgtgtcgtgagatgttgggttaagtcccgcaacgagcgcaacccttatt
tttagttactatctagaaagactgccggtgacaaaccggaggaaggtgaggatgacgtca
agt
>LN7353313_Chrysochromulina_throndsenii_RCC2064
aaagcgcctgtaggttgtttaataagtccgttgttaaagactagggcttaaccctagaaa
agcaatggaaactattagactagagtatggcaggggtagagggaatttctagtgtagcgg
tgaaatgcgtagatattagaaagaacaccggcggcgaaagcgctctactggaccattact
gacactcagaggcgaaagctagggtagcaaaagggattagatacccctgtagtcctagcc
gtaaacgatggatactagatgttgtgatgtacagtatcgtagctaacgcgttaagtatcc
cgcctggggagtacgctcgcaagggtgaaactcaaaggaattgacgggggcccgcacaag
cggtggagcatgtggtttaattcgatgcaacgcgaagaaccttaccagggcttgacatac
tacgaattctcttgaaaaagagaagtgccttcgggaatgtagatacaggtggtgcatggc
tgtcgtcagctcgtgtcgtgagatgttgggttaagtcccgcaacgagcgcaacccttatt
tttagttactatctagaaagactgccggtgacaaaccggaggaaggtgaggatgacgtca
agt
>EF0517581_Chrysochromulina_acantha_UIO_T20
aaagcgcctgtaggttgtttaataagtccgttgttaaagactagggcttaaccctagaaa
agcaatggaaactattagactagagtatggcaggggtagagggaatttctagtgtagcgg
tgaaatgcgtagatattagaaagaacaccggcggcgaaagcgctctactggaccattact
gacactcagaggcgaaagctagggtagcaaaagggattagatacccctgtagtcctagcc
gtaaacgatggatactagatgttgtgatgtacagtatcgtagctaacgcgttaagtatcc
cgcctggggagtacgctcgcaagggtgaaactcaaaggaattgacgggggcccgcacaag
cggtggagcatgtggtttaattcgatgcaacgcgaagaaccttaccagggcttgacatac
tacgaattctcttgaaaaagagaagtgccttcgggaatgtagatacaggtggtgcatggc
tgtcgtcagctcgtgtcgtgagatgttgggttaagtcccgcaacgagcgcaacccttatt
tttagttactatctagaaagactgccggtgacaaaccggaggaaggtgaggatgacgtca
agt
>LN7353303_Chrysochromulina_throndsenii_RCC2063
aaagcgcctgtaggttgtttaataagtccgttgttaaagactagggcttaaccctagaaa
agcaatggaaactattagactagagtatggcaggggtagagggaatttctagtgtagcgg
tgaaatgcgtagatattagaaagaacaccggcggcgaaagcgctctactggaccattact
gacactcagaggcgaaagctagggtagcaaaagggattagatacccctgtagtcctagcc
gtaaacgatggatactagatgttgtgatgtacagtatcgtagctaacgcgttaagtatcc
cgcctggggagtacgctcgcaagggtgaaactcaaaggaattgacgggggcccgcacaag
cggtggagcatgtggtttaattcgatgcaacgcgaagaaccttaccagggcttgacatac
tacgaattctcttgaaaaagagaagtgccttcgggaatgtagatacaggtggtgcatggc
tgtcgtcagctcgtgtcgtgagatgttgggttaagtcccgcaacgagcgcaacccttatt
tttagttactatctagaaagactgccggtgacaaaccggaggaaggtgaggatgacgtca
agt
>LN7354323_Chrysochromulina_sp_RCC574_RCC574
aaagcgcctgtaggttgtttaataagtccgttgttaaagactagggcttaaccctagaaa
agcaatggaaactattagactagagtatggcaggggtagagggaatttctagtgtagcgg
tgaaatgcgtagatattagaaagaacaccggcggcgaaagcgctctactggaccattact
gacactcagaggcgaaagctagggtagcaaaagggattagatacccctgtagtcctagcc
gtaaacgatggatactagatgttgtgatgtacagtatcgtagctaacgcgttaagtatcc
cgcctggggagtacgctcgcaagggtgaaactcaaaggaattgacgggggcccgcacaag
cggtggagcatgtggtttaattcgatgcaacgcgaagaaccttaccagggcttgacatac
tacgaattctcttgaaaaagagaagtgccttcgggaatgtagatacaggtggtgcatggc
tgtcgtcagctcgtgtcgtgagatgttgggttaagtcccgcaacgagcgcaacccttatt
tttagttactatctagaaagactgccggtgacaaaccggaggaaggtgaggatgacgtca
agt
>EF0517591_Chrysochromulina_leadbeateri_UIO_TJE
aaagcgcctgtaggttgtttaataagtctgttgttaaagactagggctcaaccctaggaa
agcaatggaaactactagactagagtatggcaggggtagagggaatttctagtgtagcgg
tgaaatgcgtagatattagaaagaacaccggtggcgaaagcgctctactggaccattact
gacactcagaggcgaaagctagggtagcaaaagggattagatacccctgtagtcctagcc
gtaaacgatggatactagatgttgtgatgtacagtatcgtagctaacgcgttaagtatcc
cgcctggggagtacgctcgcaagggtgaaactcaaaggaattgacgggggcccgcacaag
cggtggagcatgtggtttaattcgatgcaacgcgaagaaccttaccaggacttgacatac
tacagatccttttgagaaaaargagtgccttcgggaatgtagatacaggtggtgcatggc
tgtcgtcagctcgtgtcgtgagatgttgggttaagtcccgcaacgagcgcaacccttatt
tttagttactatctagaaagactgccggtgacaaaccggaggaaggtgaggatgacgtca
agt
>EF0517601_Chrysochromulina_cymbium_UIO_R18
aaagcgcctgtaggttgtttaataagtctgttgttaaagactagggctcaaccctaggaa
agcaatggaaactactagactagagtatggcaggggtagagggaatttctagtgtagcgg
tgaaatgcgtagatattagaaagaacaccggtggcgaaagcgctctactggaccattact
gacactcagaggcgaaagctagggtagcaaaagggattagatacccctgtagtcctagcc
gtaaacgatggatactagatgttgtgatgtacagtatcgtagctaacgcgttaagtatcc
cgcctggggagtacgctcgcaagggtgaaactcaaaggaattgacgggggcccgcacaag
cggtggagcatgtggtttaattcgatgcaacgcgaagaaccttaccaggacttgacatac
tacagatccttttgagaaaaaagagtgccttcgggaatgtagatacaggtggtgcatggc
tgtcgtcagctcgtgtcgtgagatgttgggttaagtcccgcaacgagcgcaacccttatt
tttagttactatctagaaagactgccggtgacaaaccggaggaaggtgaggatgacgtca
agt
>KU0595011_Uncultured_marine_haptophyte_CARBOM_St98_surf_16S_NEUK_C2
---------------------ataagtctgttgttaaagactagggctcaaccctagaaa
agcaatggaaactactagactagagtatggcaggggtagagggaatttctagtgtagcgg
tgaaatgcgtagatattagaaagaacaccggtggcgaaagcgctctactggaccattact
gacactcagaggcgaaagctagggtagcaaaagggattagatacccctgtagtcctagcc
gtaaacgatggatactagatgttgtgatgtacagtatcatagctaacgcgttaagtatcc
cgcctggggagtacgctcgcaagggtgaaactcaaaggaattgacgggggcccgcacaag
cggtggagcatgtggtttaattcgatgcaacgcgaagaaccttaccaggacttgacatac
tacaaattcttttgagaaaaagaagtgccttcgggaatgtagatacaggtggtgcatggc
tgtcgtcagctcgtgtcgtgagatgttgggttaagtcccgcaacgagcgcaacccttatt
tttagttac---------------------------------------------------
---
>HM1334511_Uncultured_marine_haptophyte_Biosope_T65_16S9a
aaagcgcctgtaggttgttaaaaaagtctgttgttaaagactagggctcaaccctagaaa
agcaatggaaactaatagactagagtatggcaggggtagagggaatttctagtgtagcgg
tgaaatgcgtagatattagaaagaacaccggtggcgaaagcgctctactggaccattact
gacactcagaggcgaaagctagggtagcaaaagggattagatacccctgtagtcctagcc
gtaaacgatggatactagatgttgtgatgtacagtatcgtagctaacgcgttaagtatcc
cgcctggggagtacgctcgcaagggtgaaactcaaaggaattgacgggggcccgcacaag
cggtggagcatgtggtttaattcgatgcaacgcgaagaaccttaccagggcttgacatac
tacgaattcttttgaaagagagaagtgccttcgggaatgtagatacaggtggtgcatggc
tgtcgtcagctcgtgtcgtgagatgttgggttaagtcccgcaacgagcgcaacccttatt
tttagttactatctagaaagactgccggtgacaaaccggaggaaggtgaggatgacgtca
agt
>EF0519101_Uncultured_haptophyte_MC601-114
aaagcgcctgtaggttgtttattaagtctgtggttaaagactagggcttaaccctgggaa
agcaatggaaactaatagactagagtatggcaggggtagagggaatttctagtgtagcgg
tgaaatgcgtagatattagaaagaacaccggtggcgaaagcgctctactggaccattact
gacactcagaggcgaaagctagggtagcaaaagggattagatacccctgtagtcctagcc
gtaaacgatggatactagatgttgtgaagtacagtatcgcagctaacgcgttaagtatcc
cgcctggggagtacgctcgcaagggtgaaactcaaaggaattgacgggggcccgcacaag
cggtggagcatgtggtttaattcgatgcaacgcgaagaaccttaccagggcttgacatac
tacgaattctcttgaaaaagggaagtgccttcgggaatgtagatacaggtggtgcatggc
tgtcgtcagctcgtgtcgtgagatgttgggttaagtcccgcaacgagcgcaacccttatt
tttagttaccatctagaaagactgccggtgacaaaccggaggaaggtgaggatgacgtca
agt
>EF0520331_Uncultured_haptophyte_250304-35
aaagcgcctgtaggttgtttattaagtctgtggttaaagactagggcttaaccctgggaa
agcaatggaaactaatagactagagtatggcgggggtagagggaatttctagtgtagcgg
tgaaatgcgtagatattagaaagaacaccggtggcgaaagcgctctactggaccattact
gacactcagaggcgaaagctagggtagcaaaagggattagatacccctgtagtcctagcc
gtaaacgatggatactagatgttgtgaagtacagtatcgcagctaacgcgttaagtatcc
cgcctggggagtacgctcgcaagggtgaaactcaaaggaattgacgggggcccgcacaag
cggtggagcatgtggtttaattcgatgcaacgcgaagaaccttaccagggcttgacatac
tacgaattctcttgaaaaagagaagtgccttcgggaatgtagatacaggtggtgcatggc
tgtcgtcagctcgtgtcgtgagatgttgggttaagtcccgcaacgagcgcaacccttatt
tttagttaccatctagaaagactgccggtgacaaaccggaggaaggtgaggatgacgtca
agt
>HM1331791_Uncultured_marine_haptophyte_Biosope_T35_16S_PLA491037
aaagcgcctgtaggttgtttattaagtctgtggttaaagactagggcttaaccctgggaa
agcaatggaaactaatagactagagtatggcaggggtagagggaatttctagtgtagcgg
tgaaatgcgtagatattagaaagaacaccggtggcgaaagcgctctactggaccattact
gacactcagaggcgaaagctagggtagcaaaagggattagatacccctgtagtcctagcc
gtaaacgatggatactagatgttgtgaagtacagtatcgcagctaacgcgttaagtatcc
cgcctggggagtacgctcgcaagggtgaaactcaaaggaattgacgggggcccgcacaag
cggtggagcatgtggtttaattcgatgcaacgcgaagaaccttaccagggcttgacatac
tacgaattctcttgaaaaagagaagtgccttcgggaatgtagatacaggtggtgcatggc
tgtcgtcagctcgtgtcgtgagatgttgggttaagtcccgcaacgagcgcaacccttatt
tttagttaccatctagaaagactgccggtgacaaaccggaggaaggtgaggatgacgtca
agt
>EF0521891_Uncultured_haptophyte_MC622-23
aaagcgcctgtaggttgtttactaagtctgttgttaaagactagggcttaaccctgggaa
agcaatggaaactagtagactagagtatggcaggggtagagggaatttctagtgtagcgg
tgaaatgcgtagatattagaaagaacaccggtggcgaaagcgctctactggaccattact
gacactcagaggcgaaagctagggtagcaaaagggattagatacccctgtagtcctagcc
gtaaacgatggatactagatgttgtgatgtacagtatcgtagctaacgcgttaagtatcc
cgcctggggagtacgctcgcaagggtgaaactcaaaggaattgacgggggcccgcacaag
cggtggagcatgtggtttaattcgatgcaacgcgaagaaccttaccagggcttgacatac
tacgaatccctttgaaaaaagggagtgccttcgggaatgtagatacaggtggtgcatggc
tgtcgtcagctcgtgtcgtgagatgttgggttaagtcccgcaacgagcgcaacccttatt
tttagttaccatctagaaagactgccggtgacaaaccggaggaaggtgaggatgacgtca
agt
>EF0522311_Uncultured_haptophyte_MC622-71
aaagcgcctgtaggttgtttattaagtctgttgttaaagaccagggcttaaccctgggaa
agcaatggaaactagtagactagagtatggcaggggtagagggaatttctagtgtagcgg
tgaaatgcgtagatattagaaagaacaccggtggcgaaagcgctctactggaccattact
gacactcagaggcgaaagctagggtagcaaaagggattagatacccctgtagtcctagcc
gtaaacgatggatactagatgttgtgatgtacagtatcgtagctaacgcgttaagtatcc
cgcctggggagtacgctcgcaagggtgaaactcaaaggaattgacgggggcccgtacaag
cggtggagcatgtggtttaattcgatgcaacgcgaagaaccttaccagggcttgacatac
tacgaatccctttgaaaaaagggagtgccttcgggaatgtagatacaggtggtgcatggc
tgtcgtcagctcgtgtcgtgagatgttgggttaagtcccgcaacgagcgcaacccttatt
tttagttaccatctagaaagactgccggtgacaaaccggaggaaggtgaggatgacgtca
agt
>EF0522391_Uncultured_haptophyte_MC622-79
aaagcgcctgtaggttgtttattaagtctgttgttaaagaccagggcttaaccctgggaa
agcaatggaaactagtagactagagtatggcaggggtagagggaatttctagtgtagcgg
tgaaatgcgtagatattagaaagaacaccggtggcgaaagcgctctactggaccattact
gacactcagaggcgaaagctagggtagcaaaagggattagatacccctgtagtcctagcc
gtaaacgatggatactagatgttgtgatgtacagtatcgtagctaacgcgttaagtatcc
cgcctggggagtacgctcgcaagggtgaaactcaaaggaattgacgggggcccgcacaag
cggtggagcatgtggtttaattcgatgcaacgcgaagaaccttaccagggcttgacatac
tacgaatccctttgaaaaaagggagtgccttcgggaatgtagatacaggtggtgcatggc
tgtcgtcagctcgtgtcgtgagatgttgggttaagtcccgcaacgagcgcaacccttatt
tttagttaccatctagaaagactgccggtgacaaaccggaggaaggtgaggatgacgtca
agt
>HM1330651_Uncultured_marine_haptophyte_Biosope_T148_16S_PLA491032
aaagcgcctgtaggttgtttaataagtctgttgttgaagactagggcttaaccctagaag
agcaatggaaactactagactagagtatggcaggggtagagggaatttctagtgtagcgg
tgaaatgcgtagatattagaaagaacaccggtggcgaaggcgctctactggaccattact
gacactcagaggcgaaagctagggtagcaaaagggattagatacccctgtagtcctagcc
gtaaacgatggatactacatgttgtgatgtacagtatggtagctaacgcgttaagtatcc
cgcctggggagtacgctcgcaagggtgaaactcaaaggaattgacgggggcccgcacaag
cggtggagcatgtggtttaattcgatgcaacgcgaagaaccttaccaggacttgacatac
tacaaattcctttgagaaaaggaagtgccttcgggaatgtagatacaggtggtgcatggc
tgtcgtcagctcgtgtcgtgagatgttgggttaagtcccgcgacgagcgcaacccttatt
tttagttaccatctagaaagactgccggtgacaaaccggaggaaggtgaggatgacgtca
agt
>HM1330611_Uncultured_marine_haptophyte_Biosope_T148_16S_PLA491025
aaagcgcatgtaggttgtttaataagtctgttgttaaagactagggcttaaccctagaaa
agcaatggaaactactagactagagtatggcaggggtagagggaatttctagtgtagcgg
tgaaatgcgtagatattagaaagaacaccggtggcgaaagcgctctactggaccattact
gacactcagaggcgaaagctagggtagcaaaagggattagatacccctgtagtcctagcc
gtaaacgatggatactacatgttgtgacgtacagtatggtagctaacgcgttaagtatcc
cgcctggggagtacgctcgcaagggtgaaactcaaaggaattgacgggggcccgcacaag
cggtggagcatgtggtttaattcgatgcaacgcgaagaaccttaccaggacttgacatac
tacaaattcctttgagaaaaggaagtgccttcgggaatgtagatacaggtggtgcatggc
tgtcgtcagctcgtgtcgtgagatgttgggttaagtcccgcaacgagcgcaacccttatt
tttagttaccatctagaaagactgccggtgacaaaccggaggaaggtgaggatgacgtca
agt
>HM1330621_Uncultured_marine_haptophyte_Biosope_T148_16S_PLA491026
aaagcgcatgtaggttgtttaataagtctgttgttaaagactagggcttaaccctagaaa
agcaatggaaactactagactagagtatggcaggggtagagggaatttctagtgtagcgg
tgaaatgcgtagatattagaaagaacaccggtggcgaaagcgctctactggaccattact
gacactcagaggcgaaagctagggtagcaaaagggattagatacccctgtagtcctagcc
gtaaacgatggatactacatgttgtgacgtacagtatggtagctaacgcgttaagtatcc
cgcctggggagtacgctcgcaagggtgaaactcaaaggaattgacgggggcccgcacaag
cggtggagcatgtggtttaattcgatgcaacgcgaagaaccttaccaggacttgacatac
tacaaattcctttgagaaaaggaagtgccttcgggaatgtagatacaggtggtgcatggc
tgtcgtcagctcgtgtcgtgagatgttgggttaagtcccgcaacgagcgcaacccttatt
tttagttaccatctagaaagactgccggtgacaaaccggaggaaggtgaggatgacgtca
agt
>HM1335691_Uncultured_marine_haptophyte_Biosope_T88_16S_PLA491040
aaagcgcctgtaggttgtttaataagtctgttgttaaagactagggcttaaccctggaaa
agcaatagaaactactagactagagtatggcaggggtagagggaatttctagtgtagcgg
tgaaatgcgtagatattagaaagaacaccagtggcgaaagcgctctactggaccattact
gacactcagaggcgaaagctagggtagcaaaagggattagatacccctgtagtcttagct
gtaaacgatggatactagatgttgtgatgtacagtatcgtagctaacgcgttaagtatcc
cgcctggggagtacgctcgcaagggtgaaactcaaaggaattgacgggggcccgcacaag
cggtggagcatgtggtttagttcgatgcaacgcgaagaaccttaccagggcttgacatac
tacaagttcttttgaaaaaaagaagtgccttcgggaatgtagatacaggtggtgcatggc
tgtcgtcagctcgtgtcgtgagatgttgggttaagtcccgcaacgagcgcaacccttatt
tttagttactatctagaaagactgccggtgataaaccggaggaaggtgaggatgacgtca
agt
>HM1331721_Uncultured_marine_haptophyte_Biosope_T35_16S_PLA491030
aaagcgcctgtaggttgtttaataagtctgttgttaaagcctagggcttaaccctagaaa
agcaatggaaactactagactagagtatggcaggggcagagggaatctctagtgtagcgg
tgaaatgcgtagatattagaaagaacaccggtggcgaaagcgctctgctggaccattact
gacactcagaggcgaaagctagggtagcaaaagggattagatacccctgtagtcctagcc
gtaaacgatggatactagatgttgtgatgtacagtatcgcagctaacgcgttaagtatcc
cgcctggggagtacgctcgcaagggtgaaactcaaaggaattgacgggggcccgcacaag
cggtggagcatgtggtttaattcgatgcaacgcgaagaaccttaccagggcttgacatac
tacagattctttagagataaagaagtgccttcgggaatgtagatacaggtggtgcatggc
tgtcgtcagctcgtgtcgtgagatgttgggttaagtcccgcaacgagcgcaacccttatt
tttagttactatctagaaagactgccggtgacaaaccggaggaaggtgaggatgacgtca
agt
>HM1333321_Uncultured_marine_haptophyte_Biosope_T58_16S_PLA491021
aaagcgcctgtaggttgtttaataagtctgttgttaaagactagggcttaaccctagaaa
agcaatggaaactactagactagagtatggcaggggtagagggaatttctagtgtagcgg
tgaaatgcgtagatattagaaagaacaccagtggcgaaagcgctctactggaccattact
gacactcagaggcgaaagctagggtagcaaaagggattaaatacccctgcagtcctagcc
gtaaacgatggatactagatgttgtgatgtacagtatcgtagctaacgcgttaagtatcc
cgcctggggagtacgctcgcaagggtgaaactcaaaggaattgacgggggcccgcacaag
cggtggagcatgtggtttaattcgatgcaacgcgaagaaccttaccagggcttgacatac
tacaaattctttagagatgaagaagtgccttcgggaatgtagatacaggtggtgcatggc
tgtcgtcagctcgtgtcgtgagatgttgggttaagtcccgcaacgagcgcaacccttgtt
tttagctactatctagaaagactgccggtgacaaaccggaggaaggtgaggatgacgtca
agt
>HM1331731_Uncultured_marine_haptophyte_Biosope_T35_16S_PLA491031
aaagcgcctgtaggttgtttaataagtctgttgttaaagactagggcttaaccctagaaa
agcaatggaaactactagactagagtatggcaggggtagagggaatttctagtgtagcgg
tgaaatgcgtagatattagaaagaacaccagtggcgaaagcgctctactggaccattact
gacactcagaggcgaaagctagggtagcaaaagggattagatacccctgtagtcctagcc
gtaaacgatggatactagatgttgtgatttacagtatcgtagctaacgcgttaagtatcc
cgcctggggagtacgctcgcaagggtgaaactcaaaggaattgacgggggcccgcacaag
cggtggagcatgtggtttaattcgatgcaacgcgaagaaccttaccagggcttgacatac
tacggattctttagagataaagaagtgccttcgggaatgtagatacaggtggtgcatggc
tgtcgtcagctcgtgtcgtgagatgttgggttaagtcccgcaacgagcgcaacccttgtt
tttagttactatctagaaagactgccggtgacaaaccggaggaaggtgaggatgacgtca
agt
>HM1333641_Uncultured_marine_haptophyte_Biosope_T60_16S_PLA491003
aaagcgcctgtaggttgtttaataagtctgttgttaaagactagggctcaaccctagaaa
agcaatggaaactactagactagagtatggcaggggtagagggaatttctagtgtagcgg
tgaaatgcgtagatattagaaagaacaccggtggcgacagcgctctactggaccattact
gacactcagaggcgaaagctagggtagcaaaagggattagatacccctgtagtcctagcc
gtaaacgatggatactagatgttgtggtgtacagtgtcctagctaacgcgttaagtatcc
cgcctggggagtacgctcgcaagggtgaaactcaaaggaattgacgggggcccgcacaag
cggtggagcatgtggtttaattcgatgcaacgcgaagaaccttaccagggcttgacatac
tacaaattctttagagataaagaagtgccttcgggaatgtagatacaggtggtgcatggc
tgtcgtcagctcgtgtcgtgagatgttgggttaagtcccgcaacgagcgcaacccttatt
tttagttactatctagaaagactgccggtgacaaaccggaggaaggtgaggatgacgtca
agt
>HM1330531_Uncultured_marine_haptophyte_Biosope_T148_16S_PLA491013
aaagcgcctgtaggttgtttaataagtctgttgttaaagactagggctcaaccctagaaa
agcaatggaaactactagactagagtatggcaggggtagagggaatttctagtgtagcgg
tgaaatgcgtagatattagaaagaacaccggtggcgaaagcgctctactggaccattact
gacactcaggggcgaaagctagggtagcaaaagggattagatacccctgtagtcctagcc
gtaaacgatggatactagatgttgtaaagtacagtatcctagctaacgcgttaagtatcc
cgcctggggagtacgctcgcaagggtgaaactcaaaggaattgacgggggcccgcacaag
cggtggagcatgtggtttaattcgatgcaacgcgaagaaccttaccagggcttgacatac
tacaaattctttagagatagagaagtgccttcgggaatgtagatacaggtggtgcatggc
tgtcgtcagctcgtgtcgtgagatgttgggttaagtcccgcaacgagcgcaacccttgtt
tttagttactatctagaaagactgccggtgacaaaccggaggaaggtgaggatgacgtca
agt
>HM1334011_Uncultured_marine_haptophyte_Biosope_T65_16S25a
aaagcgcctgtaggttgtttaataagtctgttgttaaagactagggcttaaccctagaaa
agcaatggaaactactagactagagtatggcaggggtagagggaatttctagtgtagcgg
tgaaatgcgtagatattagaaagaacaccagtggcgaaagcgctctactggaccattact
gacactcagaggcgaaagctagggtagcaaaagggattagatacccctgtagtcctagcc
gtaaacgatggatactagatgttgtgatttacagtatcgtagctaacgcgttaagtatcc
cgcctggggagtacgctcgcaagggtgaaactcaaaggaattgacgggggcccgcacaag
cggtggagcatgtggtttaattcgatgcaacgcgaagaattttaccagggcttgacatac
tacggattttttagagataaagaagtgccttcgggaatgtagatacaggtggtgcatggc
tgtcgtcagctcgtgtcgtgagatgttgggttaagtcccgcaacgagcgcaacttttgtt
tttagttactatctagaaagactgccggtgacaaaccggaggaaggtgaggatgacgtca
---
>EF0521151_Uncultured_haptophyte_MC615-42
aaagcgcctgtaggtggtttaataagtctgttgttaaagactagggcttaaccctagaaa
agcaatggaaactactagactagagtatggcaggggtagagggaatttctagtgtagcgg
tgaaatgcgtagatattagaaagaacaccggtggcgaaagcgctctactggaccatcact
gacactcagaggcgaaagctagggtagcaaaagggattagatacccctgtagtcctagcc
gtaaacgatggatactagatgttgtgatatacagtatcgtagctaacgcgttaagtatcc
cgcctggggagtacgctcgcaagggtgaaactcaaaggaattgacgggggcccgcacaag
cggtggagcatgtggtttaattcgatgcaacgcgaagaaccttaccaggacttgacatac
tacagatccaattgagaaattggagtgccttcgggaatgtagatacaggtggtgcatggc
tgtcgtcagctcgtgtcgtgagatgttgggttaagtcccgcaacgagcgcaacccttatt
tttagttactatctagaaagactgccggtgacaaaccggaggaaggtgaggatgacgtca
agt
>EF0521431_Uncultured_haptophyte_MC615-72
aaagcgcctgtaggttgtttaataagtctgttgttaaagactagggcttaaccctagaaa
agcaatggaaactactagactagagtatggcaggggtagagggaatttctagtgtagcgg
tgaaatgcgtagatattagaaagaacaccagtggcgaaagcgctctactggaccattact
gacactcagaggcgaaagctagggtagcaaaagggattagatacccctgtagtcctagcc
gtaaacgatggatactagatgttgtgatgtacagtgtcctagctaacgcgttaagtatcc
cgcctggggagtacgctcgcaagggtgaaactcaaaggaattgacgggggcccgcacaag
cggtggagcatgtggtttaattcgatgcaacgcgaagaaccttaccagggcttgacatac
tacaaatccttttgagaaaaaggagtgccttcgggaatgtagatacaggtggtgcatggc
tgtcgtcagctcgtgtcgtgagatgttgggttaagtcccgcaacgagcgcaacccttatt
tttagttactatctagaaagactgccggtgacaaaccggaggaaggtgaggatgacgtca
agt
>HM1330421_Uncultured_marine_haptophyte_Biosope_T123_16S_PLA491032
----------------------------------------------cttaaccctagaaa
agcaatggaaactactagactagagtatggcaggggtagagggaatttctagtgtagcgg
tgaaatgcgtagatattagaaagaacaccagcggcgaaagcgctctactggaccattact
gacactcagaggcgaaagctagggtagcaaaagggattagatacccctgtagtcttagcc
gtaaacgatggatactagatgttgtgtcgtacagtatcgtagctaacgcgttaagtatcc
cgcctggggagtacgctcgcaagggcgaaactcaaaggaattgacgggggcccgcacaag
cggtggagcatgtggtttaattcgatgcaacgcgaagaaccttaccagggcttgacatac
tacaaattcttttgagaaaaggaagtgccttcgggaatgtagatacaggtggtgcatggc
tgtcgtcagctcgtgtcgtgagatgttgggttaagtcccgcaacgagcgcaacccttatt
tttagttactatctagaaagactgccggtgacaaaccggaggaaggtgaggatgacgtca
agt
>HM1330241_Uncultured_marine_haptophyte_Biosope_T123_16S_PLA491014
aaagcgcctgtaggttgtttaataagtctgttgttaaagactagggcttaaccctagaaa
agcaatggaaactactagactagagtatggcaggggtagagggaatttctagtgtagcgg
tgaaatgcgtagatattagaaagaacaccagcggcgaaagcgctctactggaccattact
gacactcagaggcgaaagctagggtagcaaaagggattagatacccctgtagtcttagcc
gtaaacgatggatactagatgttgtgtcgtacagtatcgtagctaacgcgttaagtatcc
cgcctggggagtacgctcgcaagggtgaaactcaaaggaattgacgggggcccgcacaag
cggtggagcatgtggtttaattcgatgcaacgcgaagaaccttaccagggcttgacatac
tacaaattcttttgagaaaaggaagtgccttcgggaatgtaggtacaggtggtgcatggc
tgtcgtcagctcgtgtcgtgagatgttgggttaagtcccgcaacgagcgcaacccttatt
tttagttactatctagaaagactgccggtgacaaaccggaggaaggtgaggatgacgtca
agt
>EF0520321_Uncultured_haptophyte_250304-33
aaagcgcctgtaggttgtttaataagtctgttgttaaagactagggcttaaccctaggaa
agcaatggaaactactagactagagtgtgataggggtagagggaatttctagtgtagcgg
tgaaatgcgtagatattaggaagaacaccggtggcgaaggcgctctactggatcattact
gacactcagaggcgaaagctagggtagcaaaagggattagatacccctgtagtcctagcc
gtaaacgatggatactacatgttgcgttatgcagtatggtagctaacgcgttaagtatcc
cgcctggggagtacgctcgcaagggtgaaactcaaaggaattgacgggggcccgcacaag
cggtggagcatgtggtttaattcgatgcaacgcgaagaaccttaccaaggcttgacatac
tacagatttctttgaaagaagaaagtgccttcgggaatgtagatacaggtggtgcatggc
tgtcgtcagctcgtgtcgtgagatgttgggttaagtcccgcaacgagcgcaacccttgtt
tttagttgccatctagaaagactgccggtgacaaaccggaggaaggtgaggatgacgtca
agt
>LN7352982_Prymnesium_sp_RCC1941_RCC1941
aaagcgcctgtaggttgtttaataagtctgttgttaaagactagggcttaaccctagaaa
agcaatggaaactactagacttgagtatggcaggggtagagggaacttctagtgtagcgg
tgaaatgcgtagatattagaaagaacaccagtggcgaaagcgctctactggaccattact
gacactgagaggcgaaagctagggtagcaaaagggattagatacccctgtagtcctagcc
gtaaacgatggatactagatgttgtattttacagtatcgtagctaacgcgttaagtatcc
cgcctggggagtacgctcgcaagggtgaaactcaaaggaattgacgggggcccgcacaag
cggtggagcatgtggtttaattcgatgcaacgcgaagaaccttaccagggcttgacatac
tacaaatctctttgaaagaagagagtgccttcgggaatgtagatacaggtggtgcatggc
tgtcgtcagctcgtgtcgtgagatgttgggttaagtcccgcaacgagcgcaacccttatt
tttagttaccatctagaaagactgccggtgacaaaccggaggaaggtgaggatgacgtca
agt
>LN7353022_Prymnesium_sp_RCC1948_RCC1948
aaagcgcctgtaggttgtttaataagtctgttgttaaagactagggctcaaccctagaaa
agcaatggaaactactagacttgagtatggcaggggtagagggaacttctagtgtagcgg
tgaaatgcgtagatattagaaagaacaccagtggcgaaagcgctctactggaccattact
gacactcagaggcgaaagctagggtagcaaaagggattagatacccctgtagtcctagcc
gtaaacgatggatactagatgttgtatcttacagtatcgtagctaacgcgttaagtatcc
cgcctggggagtacgctcgcaagggtgaaactcaaaggaattgacgggggcccgcacaag
cggtggagcatgtggtttaattcgatgcaacgcgaagaaccttaccagggcttgacatac
tacaaatctttttgaaagaagagagtgccttcgggaatgtagatacaggtggtgcatggc
tgtcgtcagctcgtgtcgtgagatgttgggttaagtcccgcaacgagcgcaacccttatt
tttagttaccatctagaaagactgccggtgacaaaccggaggaaggtgaggatgacgtca
agt
>AB1969681_Platychrysis_sp_MBIC10528
aaagcgcctgtaggtggtttaataagtccgttgttaaagactagggctcaaccctagaag
agcaatggaaactactagacttgagtatggcaggggtagagggaacttctagtgtagcgg
tgaaatgcgtagatattagaaagaacaccagtggcgaaagcgctctactagaccatcact
gacactcagaggcgaaagctagggtagcaaaagggattagatacccctgtagtcctagcc
gtaaacgatggatactaaatgttgtatcttacagtattgtagctaacgcgttaagtatcc
cgcctggggagtacgctcgcaagggtgaaactcaaaggaattgacgggggcccgcacaag
cggtggagcatgtggtttaattcgatgcaacgcgaagaaccttaccagggcttgacatac
tacgaatctttttgaaagaagagagtgccttcgggaacgtagatacaggtggtgcatggc
tgtcgtcagctcgtgtcgtgagatgttgggttaagtcccgcaacgagcgcaacccttatt
tttagttaccatctagaaagactgccggtgacaaaccggaggaaggtgaggatgacgtca
agt
>LN7352472_Prymnesium_zebrinum_RCC1432
aaagcgcctgtaggtggtttaataagtctgttgttaaagactagggcttaaccctagaaa
agcaatggaaactactagacttgagtatggcaggggtagagggaacttctagtgtagcgg
tgaaatgcgtagatattagaaagaacaccagcggcgaaagcgctctactggaccattact
gacactcagaggcgaaagctagggtagcaaaagggattagatacccctgtagtcctagcc
gtaaacgatggatactaaatgttgtattttacagtattgtagctaacgcgttaagtatcc
cgcctggggagtacgctcgcaagggtgaaactcaaaggaattgacgggggcccgcacaag
cggtggagcatgtggtttaattcgatgcaacgcgaagaaccttaccagggcttgacatac
tacgaatctttttgaaagaagagagtgccttcgggaacgtagatacaggtggtgcatggc
tgtcgtcagctcgtgtcgtgagatgttgggttaagtcccgcaacgagcgcaacccttatt
tttagttaccatctagaaagactgccggtgacaaaccggaggaaggtgaggatgacgtca
agt
>LN7352432_Prymnesium_sp_RCC1389_RCC1389
aaagcgcctgtaggtggtttaataagtccgttgttaaagactagggcttaaccctagaaa
agcaatggaaactactagacttgagtatggcaggggtagagggaacttctagtgtagcgg
tgaaatgcgtagatattagaaagaacaccagcggcgaaagcgctctactggaccatcact
gacactcagaggcgaaagctagggtagcaaaagggattagatacccctgtagtcctagcc
gtaaacgatggatactaaatgttgtattttacagtattgtagctaacgcgttaagtatcc
cgcctggggagtacgctcgcaagggtgaaactcaaaggaattgacgggggcccgcacaag
cggtggagcatgtggtttaattcgatgcaacgcgaagaaccttaccagggcttgacatac
tacgaatctttttgaaagaagagagtgccttcgggaacgtagatacaggtggtgcatggc
tgtcgtcagctcgtgtcgtgagatgttgggttaagtcccgcaacgagcgcaacccttatt
tttagttaccatctagaaagactgccggtgacaaaccggaggaaggtgaggatgacgtca
agt
>LN7352422_Prymnesium_simplex_RCC1386
-------------------------------tgttaaagactagggcttaaccctagaaa
agcaatggaaactactagacttgagtatggcaggggtagagggaacttctagtgtagcgg
tgaaatgcgtagatattagaaagaacaccagtsgcgaaagcgctctactggaccattact
gacactcagaggcgaaagctagggtagcaaaagggattagatacccctgtagtcctagcc
gtaaacgatggatactaaatgttgtattttacagtattgtagctaacgcgttaagtatcc
cgcctggggagtacgctcgcaagggtgaaactcaaaggaattgacgggggcccgcacaag
cggtggagcatgtggtttaattcgatgcaacgcgaagaaccttaccagggcttgacatac
tacgaatctttttgaaagaagagagtgccttcgggaacgtagatacaggtggtgcatggc
tgtcgtcagctcgtgtcgtgagatgttgggttaagtcccgcaacgagcgcaacccttatt
tttagttaccatctagaaagactgccggtgacaaaccggaggaaggtgaggatgacgtca
agt
>LN7352522_Prymnesium_sp_RCC1440_RCC1440
aaagcgcctgtaggtggtttaataagtccgttgttaaagactagggcttaaccctagaaa
agcaatggaaactactagacttgagtatggcaggggtagagggaacttctagtgtagcgg
tgaaatgcgtagatattagaaagaacaccagtggcgaaagcgctctactggaccattact
gacactcagaggcgaaagctagggtagcaaaagggattagatacccctgtagtcctagcc
gtaaacgatggatactaaatgttgtattttacagtattgtagctaacgcgttaagtatcc
cgcctggggagtacgctcgcaagggtgaaactcaaaggaattgacgggggcccgcacaag
cggtggagcatgtggtttaattcgatgcaacgcgaagaaccttaccagggcttgacatac
tacgaatctttttgaaagaagagagtgccttcgggaacgtagatacaggtggtgcatggc
tgtcgtcagctcgtgtcgtgagatgttgggttaagtcccgcaacgagcgcaacccttatt
tttagttaccatctagaaagactgccggtgacaaaccggaggaaggtgaggatgacgtca
agt
>LN7352502_Prymnesium_parvum_RCC1435
aaagcgcctgtaggttgtttaataagtccgttgttaaagactagggcttaaccctagaaa
agcgatggaaactactagacttgagtatggcaggggtagagggaatttctagtgtagcgg
tgaaatgcgtagatattagaaagaacaccggtggcgaaagcgctctactggaccattact
gacactcagaggcgaaagctagggtagcaaaagggattagatacccctgtagtcctagcc
gtaaacgatggatactagatgttgtattttacagtatcgtagctaacgcgttaagtatcc
cgcctggggagtacgctcgcaagggtgaaactcaaaggaattgacgggggcccgcacaag
cggtggagcatgtggtttaattcgatgcaacgcgaagaaccttaccagggcttgacatac
tgcgaatctttttgaaaggaaagagtgccttcgggaatgcagatacaggtggtgcatggc
tgtcgtcagctcgtgtcgtgagatgttgggttaagtcccgcaacgagcgcaacccttatt
tttagttaccatctagaaagactgccggtgacaaaccggaggaaggtgaggatgacgtca
agt
>LN7352482_Prymnesium_parvum_RCC1433
aaagcgcctgtaggttgtttaataagtccgttgttaaagactagggcttaaccctagaaa
agcgatggaaactactagacttgagtatggcaggggtagagggaatttctagtgtagcgg
tgaaatgcgtagatattagaaagaacaccggtggcgaaagcgctctactggaccattact
gacactcagaggcgaaagctagggtagcaaaagggattagatacccctgtagtcctagcc
gtaaacgatggatactagatgttgtattttacagtatcgtagctaacgcgttaagtatcc
cgcctggggagtacgctcgcaagggtgaaactcaaaggaattgacgggggcccgcacaag
cggtggagcatgtggtttaattcgatgcaacgcgaagaaccttaccagggcttgacatac
tgcgaatctttttgaaaggaaagagtgccttcgggaatgcagatacaggtggtgcatggc
tgtcgtcagctcgtgtcgtgagatgttgggttaagtcccgcaacgagcgcaacccttatt
tttagttaccatctagaaagactgccggtgacaaaccggaggaaggtgaggatgacgtca
agt
>LN7352512_Prymnesium_parvum_RCC1437
aaagcgcctgtaggttgtttaataagtccgttgttaaagactagggcttaaccctagaaa
agcgatggaaactactagacttgagtatggcaggggtagagggaatttctagtgtagcgg
tgaaatgcgtagatattagaaagaacaccggtggcgaaagcgctctactggaccattact
gacactcagaggcgaaagctagggtagcaaaagggattagatacccctgtagtcctagcc
gtaaacgatggatactagatgttgtattttacagtatcgtagctaacgcgttaagtatcc
cgcctggggagtacgctcgcaagggtgaaactcaaaggaattgacgggggcccgcacaag
cggtggagcatgtggtttaattcgatgcaacgcgaagaaccttaccagggcttgacatac
tgcgaatctttttgaaaggaaagagtgccttcgggaatgcagatacaggtggtgcatggc
tgtcgtcagctcgtgtcgtgagatgttgggttaagtcccgcaacgagcgcaacccttatt
tttagttaccatctagaaagactgccggtgacaaaccggaggaaggtgaggatgacgtca
agt
>LN7352492_Prymnesium_parvum_RCC1434
aaagcgcctgtaggttgtttaataagtccgttgttaaagactagggcttaaccctagaaa
agcgatggaaactactagacttgagtatggcaggggtagagggaatttctagtgtagcgg
tgaaatgcgtagatattagaaagaacaccggtggcgaaagcgctctactggaccattact
gacactcagaggcgaaagctagggtagcaaaagggattagatacccctgtagtcctagcc
gtaaacgatggatactagatgttgtattttacagtatcgtagctaacgcgttaagtatcc
cgcctggggagtacgctcgcaagggtgaaactcaaaggaattgacgggggcccgcacaag
cggtggagcatgtggtttaattcgatgcaacgcgaagaaccttaccagggcttgacatac
tgcgaatctttttgaaaggaaagagtgccttcgggaatgcagatacaggtggtgcatggc
tgtcgtcagctcgtgtcgtgagatgttgggttaagtcccgcaacgagcgcaacccttatt
tttagttaccatctagaaagactgccggtgacaaaccggaggaaggtgaggatgacgtca
agt
>CAMNT_0035192417_Prymnesium-parvum-Texoma1
aaagcgcctgtaggttgtttaataagtccgttgttaaagactagggcttaaccctagaaa
agcgatggaaactactagacttgagtatggcaggggtagagggaatttctagtgtagcgg
tgaaatgcgtagatattagaaagaacaccggtggcgaaagcgctctactggaccattact
gacactcagaggcgaaagctagggtagcaaaagggattagatacccctgtagtcctagcc
gtaaacgatggatactagatgttgtattttacagtatcgtagctaacgcgttaagtatcc
cgcctggggagtacgctcgcaagggtgaaactcaaaggaattgacgggggcccgcacaag
cggtggagcatgtggtttaattcgatgcaacgcgaagaaccttaccagggcttgacatac
tgcgaatctttttgaaaggaaagagtgccttcgggaatgcagatacaggtggtgcatggc
tgtcgtcagctcgtgtcgtgagatgttgggttaagtcccgcaacgagcgcaacccttatt
tttagttaccatctagaaagactgccggtgacaaaccggaggaaggtgaggatgacgtca
agt
>LN7352272_Chrysochromulina_sp_RCC1191_RCC1191
aaagcgcctgtaggttgtttaataagtccgttgttaaagactagggcttaaccctagaaa
agcgatggaaactactagacttgagtatggcaggggtagagggaatttctagtgtagcgg
tgaaatgcgtagatattagaaagaacaccggtggcgaaagcgctctactggaccattact
gacactcagaggcgaaagctagggtagcaaaagggattagatacccctgtagtcctagcc
gtaaacgatggatactagatgttgtattttacagtatcgtagctaacgcgttaagtatcc
cgcctggggagtacgctcgcaagggtgaaactcaaaggaattgacgggggcccgcacaag
cggtggagcatgtggtttaattcgatgcaacgcgaagaaccttaccagggcttgacatac
tgcgaatctttttgaaaggaaagagtgccttcgggaatgcagatacaggtggtgcatggc
tgtcgtcagctcgtgtcgtgagatgttgggttaagtcccgcaacgagcgcaacccttatt
tttagttaccatctagaaagactgccggtgacaaaccggaggaaggtgaggatgacgtca
agt
>HM1334381_Uncultured_marine_haptophyte_Biosope_T65_16S51a
aaagcgcctgtaggttgtttaataagtctgttgttaaagactagggctcaaccctagaaa
agcaatggatactactagactagagtatggcaggggtagagggaatttctagtgtagcgg
tgaaatgcgtagatattagaaagaacaccggtggcgaaagcgctctactggaccattact
gacactcagaggcgaaagctagggtagcaaaagggattagatacccctgtagtcctagcc
gtaaacgatggatactacatgttgtattttacagtatggtagctaacgcgttaagtatcc
cgcctggggagtacgctcgcaagggtgaaactcaaaggaattgacgggggcccgcacaag
cggtggagcatgtggtttaattcgatgcaacgcgaagaaccttaccagggcttgacatac
tacagatctttttgagaaagaagagtgccttcgggaatgtagatacaggtggtgcatggc
tgtcgtcagctcgtgtcgtgagatgttgggttaagtcccgcaacgagcgcaacccttatt
tttagttaccatctagaaagactgccggtgacaaaccggaggaaggtgaggatgacgtca
aat
>EF0519531_Uncultured_haptophyte_MAMA64-54
aaagcgcctgtaggttgtttaataagtctgttgttaaagactagggcttaaccctagaaa
agcaatggaaactactagactagagtatggcaggggtagagggaatttctagtgtagcgg
tgaaatgcgtagatattagaaagaacaccggtggcgaaagcgctctactggaccattact
gacactcagaggcgaaagctagggtagcaaaagggattagatacccctgtagtcctagcc
gtaaacgatggatactacatgttgtgtttcacagtatggtagctaacgcgttaagcatcc
cgcctggggagtacgctcgcaagggtgaaactcaaaggaattgacgggggcccgcacaag
cggtggagcatgtggtttaattcgatgcaacgcgaagaaccttaccagggcttgacatac
tacagattcttttgagagagagaagtgccttcgggaatgtagatacaggtggtgcatggc
tgtcgtcagctcgtgtcgtgagatgttgggttaagtcccgcaacgagcgcagcccttatt
tttagttaccatctagaaagactgccggtgacaaaccggaggaaggtgaggatgacgtca
agt
>EF0520871_Uncultured_haptophyte_MC615-10
aaagcgcctgtaggttgtttatcaagtctgttgttaaagactagggctcaaccctagaaa
agcaatggaaactgatagactagagtatggcaggggtagagggaatttctagtgtagcgg
tgaaatgcgtagatattagaaagaacaccggtggcgaaagcgctctactggaccattact
gacactcagaggcgaaagctagggtagcaaaagggattagatacccctgtagtcctagcc
gt-aacgatggatactacatgttgggatactcagtatggtagctaacgcgttaagtatcc
cgcctggggagtacgctcgcaagggtgaaactcaaaggaattgacgggggcccgcacaag
cggtggagcatgtggtttaattcgatgcaacgcgaagaaccttaccagggcttgacatac
tacgaattcttttgaaaaagagaagtgccttcgggaatgcagatacaggtggtgcatggc
tgtcgtcagctcgtgtcgtgagatgttgggttaagtcccgcaacgagcgcaacccttgtt
tttagttaccatctagaaagactgccggtgacaaaccggaggaaggtgaggatgacgtca
agt
>EF0520901_Uncultured_haptophyte_MC615-14
aaagcgcctgtaggtggtttattaagtctgttgttaaagactagggctcaaccctagaaa
agcaatggaaactaatagacttgagtatggtaggggtagagggaatttctagtgtagcgg
tgagatgcgtagatattagaaagaacaccagtggcgaaagcgctctactggaccattact
gacactcagaggcgaaagctagggtagcaaaagggattagatacccctgtagtcctagcc
gt-aacgatggatactagatgttgcgtcgtgcagtgtcctagctaacgcgttaagtatcc
cgcctggggagtacgctcgcaagggtgaaactcaaaggaattgacgggggcccgcacaag
cggtggagcatgtggtttaattcgatgcaacgcgaagaaccttaccagggcttgacatac
tacaaattctcttgaaaaagagaagtgccttcgggaatgtagatacaggtggtgcatggc
tgtcgtcagctcgtgtcgtgagatgttgggttaagtcccgcaacgagcgcaacccttatt
tttagttaccatctagaaagactgccggtgacaaaccggaggaaggtgaggatgacgtca
agt
>EF0519901_Uncultured_haptophyte_MAMA64-129
aaagcgcctgtaggttgtttactaagtctgttgttaaagactagggcttaaccctagaaa
agcaatggaaacttgtagactagagtatggcaggggtagagggaatttctagtgtagcgg
tgaaatgcgtagatattagaaagaacaccagtggcgaaagcgctctactggaccattact
gacactcagaggcgaaagctagggtagcaaaagggattagatacccctgtagtcctagcc
gtaaacgatggatactagatgttgtgttgtacagtatcgtagctaacgcgttaagtatcc
cgcctggggagtacgctcgcaagggtgaaactcaaaggaattgacgggggcccgcacaag
cggtggagcatgtggtttaattcgatgcaacgcgaagaaccttaccagggcttgacatac
tacagattcttttgaaaaaaggaagtgccttcgggaatgtagatacaggtggtgcatggc
tgtcgtcagctcgtgtcgtgagatgttgggttaagtcccgcaacgagcgcaacccttatt
tttagttaccatctagaaagactgccggtgacaaaccggaggaaggtgaggatgacgtca
agt
>EF0521741_Uncultured_haptophyte_MC622-3
aaagcgcctgtaggttgtttactaagtctgttgttaaagactagggcttaaccctagaaa
agcaatggaaacttgtagactagagtatggcaggggtagagggaatttctagtgtagcgg
tgaaatgcgtagatattagaaagaacaccagtggcgaaagcgctctactggaccattact
gacactcagaggcgaaagctagggtagcaaaagggattagatacccctgtagtcctagcc
gtaaacgatggatactagatgttgtgtagtacagtatcgtagctaacgcgttaagtatcc
cgcctggggagtacgctcgcaagggtgaaactcaaaggaattgacgggggcccgcacaag
cggtggagcatgtggtttaattcgatgcaacgcgaagaaccttaccagggcttgacatac
tacaaattcttttgagaaagagaagtgccttcgagaatgtagatacaggtggtgcatggc
tgtcgtcagctcgtgtcgtgagatgttgggttaagtcccgcaacgagcgcaacccttatt
tttagttaccatttagaaagactgccggtgacaaaccggaggaaggtgaggatgacgtca
agt
>EF0519171_Uncultured_haptophyte_MC601-123
aaagcgcctgtaggttgtttactaagtctgttgttaaagactagggcttaaccctagaaa
agcaatggaaacttgtagactagagtatggcaggggtagagggaatttctagtgtagcgg
tgaaatgcgtagatattagaaagaacaccagtggcgaaagcgctctacttgaccattact
gacactcagaggcgaaagctagggtagcaaaagggattagatacccctgtagtcctagcc
gtaaacgatggatactagatgttgtgtagtacagtatcgtagctaacgcgttaagtatcc
cgcctggggagtacgctcgcaagggtgaaactcaaaggaattgacgggggcccgcacaag
cggtggagcatgtggtttaattcgatgcaacgcgaagaaccttaccagggcttgacatac
tacaaattcttttgagaaaaagaagtgccttcgggaatgtagatacaggtggtgcatggc
tgtcgtcagctcgtgtcgtgagatgttgggttaagtcccgcaacgagcgcaacccttatt
tttagttaccatttagaaagactgccggtgacaaaccggaggaaggtgaggatgacgtca
agt
>EF0521931_Uncultured_haptophyte_MC622-27
aaagcgcctgtaggtggtttgctaagtctgttgttaaagactagggcttaaccctagaaa
agcaatggaaacttgtagactagagtatggcaggggtagagggaatttctagtgtagcgg
tgaaatgcgtagatattagaaagaacaccagtggcgaaagcgctctactggaccattact
gacactcagaggcgaaggctagggtagcaaaagggattagatacccctgtagtcctagcc
gtaaacgatggatactagatgttgtgtagtacagtatcgtagctaacgcgttaagtatcc
cgcctggggagtacgctcgcaagggtgaaactcaaaggaattgacgggggcccgcacaag
cggtggagcatgtggtttaattcgatgcaacgcgaagaaccttaccagggcttgacatac
tacaaattcttttgaaaaagagaagtgccttcgggaatgtagatacaggtggtgcatggc
tgtcgtcagctcgtgtcgtgagatgttgggttaagtcccgcaacgagcgcaacccttatt
tttagttaccatttagaaagactgccggtgacaaaccggaggaaggtgaggatgacgtca
agt
>EF0522491_Uncultured_haptophyte_MC622-91
aaagcgcctgtaggtggtttgctaagtctgttgttaaagactagggcttaaccctagaaa
agcaatggaaacttgtagactagagtatggcaggggtagagggaatttctagtgtagcgg
tgaaatgcgtagatattagaaagaacaccagtggcgaaagcgctctactggaccattact
gacactcagaggcgaaagctagggtagcaaaagggattagatacccctgtagtcctagcc
gtaaacgatggatactagatgttgtgtagtacagtatcgtagctaacgcgttaagtatcc
cgcctggggagtacgctcgcaagggtgaaactcaaaggaattgacgggggcccgcacaag
cggtggagcatgtggtttaattcgatgcaacgcgaagaaccttaccagggcttgacatac
tacaaattcttttgaaaaagagaagtgccttcgggaatgtagatacaggtggtgcatggc
tgtcgtcagctcgtgtcgtgagatgttgggttaagtcccgcaacgagcgcaacccttatt
tttagttaccatttagaaagactgccggtgacaaaccggaggaaggtgaggatgacgtca
agt
>EF0518291_Uncultured_haptophyte_MC597-67
aaagcgcctgtaggttgtttactaagtctgttgttaaagactagggcttaaccctagaaa
agcaatggaaacttgtagactagagtatggcaggggtagagggaatttctagtgtagcgg
tgaaatgcgtagatattaaaaagaacaccagtggcgaaagcgctctactggaccattact
gacactcagaggcgaaagctagggtagcaaaagggattagatacccctgtagtcctagcc
gtaaacgatggatactagatgttgtgtagtacagtatcgtagctaacgcgttaagtatcc
cgcctggggagtacgctcgcaagggtgaaactcaaaggaattgacgggggcccgcacaag
cggtggagcatgtggtttaatttgatgcaacgcgaagaaccttaccagggcttgacatac
tacaaattcttttgagaaagagaagtgccttcgggaatgtagatacaggtggtgcatggc
tgtcgtcagctcgtgttgtgagatgttgggttaagtcccgcaacgagcgcaacccttatt
tttagttaccatttagaaagactgccggtgacaaaccggaggaaggtgaggatgacgtca
agt
>EF0519981_Uncultured_haptophyte_MAMA64-139
aaagcgcctgtaggttgtttactaagtctgttgttaaagactagggcttaaccctagaaa
agcaatggaaacttgtagactagagtatggcaggggtagagggaatttctagtgtagcgg
tgaaatgcgtagatattagaaagaacaccagtggcgaaagcgctctactggaccattact
gacactcagaggcgaaagctagggtagcaaaagggattagatacccctgtagtcctagcc
gtaaacgatggatactagatgttgtgtagtacagtatcgtagctaacgcgttaagtatcc
cgcctggggagtacgctcgcaagggtgaaactcaaaggaattgacgggggcccgcacaag
cggtggagcatgtggtttaattcgatgcaacgcgaagaaccttaccagggcttgacatac
tacagattctcttgagaaagagaagtgccttcgggaatgtagatacaggtggtgcatggc
tgtcgtcagctcgtgtcgtgagatgttgggttaagtcccgcaacgagcgcaacccttatt
tttagttaccatttagaaagactgccggtgacaaaccggaggaaggtgaggatgacgtca
agt
>LN7352242_Chrysochromulina_camella_RCC1186
aaagcgcctgtaggttgtttactaagtctgttgttaaagactagggcttaaccctagaaa
agcaatggaaacttgtagactagagtatggcaggggtagagggaatttctagtgtagcgg
tgaaatgcgtagatattagaaagaacaccagtggcgaaagcgctctactggaccattact
gacactcagaggcgaaagctagggtagcaaaagggattagatacccctgtagtcctagcc
gtaaacgatggatactagatgttgtgtagtacagtatcgtagctaacgcgttaagtatcc
cgcctggggagtacgctcgcaagggtgaaactcaaaggaattgacgggggcccgcacaag
cggtggagcatgtggtttaattcgatgcaacgcgaagaaccttaccagggcttgacatac
tacaaattcttttgagaaagagaagtgccttcgggaatgtagatacaggtggtgcatggc
tgtcgtcagctcgtgtcgtgagatgttgggttaagtcccgcaacgagcgcaacccttatt
tttagttaccatttagaaagactgccggtgacaaaccggaggaaggtgaggatgacgtca
agt
>LN7352232_Chrysochromulina_camella_RCC1185
aaagcgcctgtaggttgtttactaagtctgttgttaaagactagggcttaaccctagaaa
agcaatggaaacttgtagactagagtatggcaggggtagagggaatttctagtgtagcgg
tgaaatgcgtagatattagaaagaacaccagtggcgaaagcgctctactggaccattact
gacactcagaggcgaaagctagggtagcaaaagggattagatacccctgtagtcctagcc
gtaaacgatggatactagatgttgtgtagtacagtatcgtagctaacgcgttaagtatcc
cgcctggggagtacgctcgcaagggtgaaactcaaaggaattgacgggggcccgcacaag
cggtggagcatgtggtttaattcgatgcaacgcgaagaaccttaccagggcttgacatac
tacaaattcttttgagaaagagaagtgccttcgggaatgtagatacaggtggtgcatggc
tgtcgtcagctcgtgtcgtgagatgttgggttaagtcccgcaacgagcgcaacccttatt
tttagttaccatttagaaagactgccggtgacaaaccggaggaaggtgaggatgacgtca
agt
>EF0522171_Uncultured_haptophyte_MC622-56
aaagcgcctgtaggttgtttactaagtctgttgttaaagactagggcttaaccctagaaa
agcaatggaaacttgtagactagagtatggcaggggtagagggaatttctagtgtagcgg
tgaaatgcgtagatattagaaagaacaccagtggcgaaagcgctctactggaccattact
gacactcagaggcgaaagctagggtagcaaaagggattagatacccctgtagtcctagcc
gtaaacgatggatactagatgttgtgttgtacagtatcctagctaacgcgttaagtatcc
cgcctggggagtacgctcgcaagggtgaaactcaaaggaattgacgggggcccgcacaag
cggtggagcatgtggtttaattcgatgcaacgcgaagaaccttaccagggcttgacatac
tacaaattcttttgaaaaagagaagtgccttcgggaatgtagatacaggtggtgcatggc
tgtcgtcagctcgtgtcgtgagatgttgggttaagtcccgcaacgagcgcaacccttatt
tttagttaccatttagaaagactgccggtgacaaaccggaggaaggtgaggatgacgtca
agt
>EF0517611_Chrysochromulina_campanulifera_UIO_J10
aaagcgcctgtaggttgtttactaagtctgttgttaaagactagggcttaaccctagaaa
agcaatggaaacttgtagactagagtatggcaggggtagagggaatttctagtgtagcgg
tgaaatgcgtagatattagaaagaacaccagtggcgaaagcgctctactggaccattact
gacactcagaggcgaaagctagggtagcaaaagggattagatacccctgtagtcctagcc
gtaaacgatggatactagatgttgtgtagtacagtatcgtagctaacgcgttaagtatcc
cgcctggggagtacgctcgcaagggtgaaactcaaaggaattgacgggggcccgcacaag
cggtggagcatgtggtttaattcgatgcaacgcgaagaaccttaccagggcttgacatac
tacagattcttttgagaaagagaagtgccttcgggaatgtagatacaggtggtgcatggc
tgtcgtcagctcgtgtcgtgagatgttgggttaagtcccgcaacgagcgcaacccttatt
tttagttaccatttagaaagactgccggtgacaaaccggaggaaggtgaggatgacgtca
agt
>EF0519801_Uncultured_haptophyte_MAMA64-118
aaagcgcctgtaggttgtttactaagtctgttgttaaagactagggcttaaccctagaaa
agcaatggaaacttgtaaactagagtatggcaggggtagagggaatttctagtgtagcgg
tgaaatgcgtagatattagaaagaacaccagtggcgaaagcgctctactggaccattact
gacactcagaggcgaaagctagggtagcaaaagggattagatacccctgtagtcctagcc
gtaaacgatggatactagatgttgtgtagtacagtatcgtagctaacgcgttaagtatcc
cgcctggggagtacgctcgcaagggtgaaactcaaaggaattgacgggggcccgcacaag
cggtggagcatgtggtttaattcgatgcaacgcgaagaaccttaccagggcttgacatac
tacagattcttttgagaaagagaagtgccttcgggaatgtagatacaggtggtgcatggc
tgtcgtcagctcgtgtcgtgagatgttgggttaagtcccgcaacgagcgcaacccttatt
tttagttaccatttagaaagactgccggtgacaaaccggaggaaggtgaggatgacgtca
agt
>CAMNT_0015890455_Chrysochromulina_brevifilum_Strain_UTEX_LB_985
aaagcgcctgtaggttgtttactaagtctgttgttaaagactagggcttaaccctagaaa
agcaatggaaacttgtagactagagtatggcaggggtagagggaatttctagtgtagcgg
tgaaatgcgtagatattagaaagaacaccagtggcgaaagcgctctactggaccattact
gacactcagaggcgaaagctagggtagcaaaagggattagatacccctgtagtcctagcc
gtaaacgatggatactagatgttgtgtagtacagtatcgtagctaacgcgttaagtatcc
cgcctggggagtacgctcgcaagggtgaaactcaaaggaattgacgggggcccgcacaag
cggtggagcatgtggtttaattcgatgcaacgcgaagaaccttaccaggtcttgacatac
tacagattcttttgagaaagagaagtgccttcgggaatgtagatacaggtggtgcatggc
tgtcgtcagctcgtgtcgtgagatgttgggttaagtcccgcaacgagcgcaacccttatt
tttagttaccatttagaaagactgccggtgacaaaccggaggaaggtgaggatgacgtca
agt
>HM1331621_Uncultured_marine_haptophyte_Biosope_T35_16S_PLA491017
aaagcgcctgtaggttgtttactaagtctgttgttaaagactagggcttaaccctagaaa
agcaatggaaacttgtagactagagtatggcaggggtagagggaatttctagtgtagcgg
tgaaatgcgtagatattagaaagaacaccggtggcgaaagcgctctactggaccattact
gacactcagaggcgaaagctagggtagcaaaagggattagatacccctgtagtcctagcc
gtaaacgatggatactagatgttgtgta--acagtatcgtagctaacgcgttaagtatcc
cgcctggggagtacgctcgcaagggtgaaactcaaaggaattgacgggggcccgcacaag
cggtggagcatgtggtttaattcgatgcaacgcgaagaaccttaccagggcttgacatac
tacgaattctcttgaaaaagagaagtgccttcgggaatgtagatacaggtggtgcatggc
tgtcgtcagctcgtgtcgtgagatgttgggttaagtcccgcaacgagcgcaacccttatt
tttagttaccatttagaaagactgccggtgacaaaccggaggaaggtgaggatgacgtca
agt
>EF0519971_Uncultured_haptophyte_MAMA64-138
aaagcgcctgtaggttgtttgttaagtctgttgttaaagactagggcttaaccctagaaa
agcaatggaaactaatagactagagtatggcaggggtagagggaatttctagtgtagcgg
tgaagtgcgtagatattagaaagaacaccagtggcgaaagcgctctactagaccattact
gacactcagaggcgaaagctagggtagcaaaagggattagatacccctgtagtcctagcc
gtaaacgatggatactagatgttgtattttacagtatcttagctaacgcgttaagtatcc
cgcctggggagtacgctcgcaagggtgaaactcaaaggaattgacgggggcccgcacaag
cggtggagcatgtggtttaattcgatgcaacgcgaagaaccttaccagggcttgacatac
tacgaattcttttgaaaaaaagaagtgccttagggaacgtagatacaggtggtgcatggc
tgtcgtcagctcgtgtcgtgagatgttgggttaagtcccgcaacgagcgcaacccttatt
tttagttaccatctagaaagactgccggtgacaaaccggaggaaggtgaggatgacgtca
agt
>EF0522221_Uncultured_haptophyte_MC622-62
aaagcgcctgtaggttgtttagtaagtctgttgttaaagactaaggcttaaccttaggaa
agcgatggaaactactagacttgagtatggcaggggtagagggaatttctagtgtagcgg
tgaaatgcgtagatattagaaagaacaccagtggcgaaagcgctctactggaccattact
gacactcagaggcgaaagctagggtagcaaaagggattagatacccctgtagtcctagcc
gtaaacgatggatactagatgttgtgtagtacagtatcgtagctaacgcgttaagtatcc
cgcctggggagtacgctcgcaagggtgaaactcaaaggaattgacgggggcccgcacaag
cggtggagcatgtggtttaattcgatgcaacgcgaagaaccttaccagggcttgacatac
tacagattcctttgagaaaaggaagtgccttcgggaatgtagatacaggtggtgcatggc
tgtcgtcagctcgtgtcgtgagatgttgggttaagtcccgcaacgagcgcaacccttatt
tttagttaccatttagaaagactgccggtgacaaaccggaggaaggtgaggatgacgtca
agt
>HM1334931_Uncultured_marine_haptophyte_Biosope_T84_16S_PLA491020
aaagcgcctgtaggttgtttaataagtctgttgttaaagactagggctcaaccctagaaa
agcaatggaaactattagactagagtatggcaggggtagagggaatttctagtgtagcgg
tgaaatgcgtagatattagaaagaacaccagcggcgaaagcgctctactggaccattact
gacactcagaggcgaaagctagggtagcaaaagggattagatacccctgtagtcctagcc
gtaaacgatggatactagatgttgtgccgtacagtatcgtagctaacgcgttaagtatcc
cgcctggggagtacgcttgcaagggtgaaactcaaaggaattgacgggggcccgcacaag
cggtggagcatgtggtttaattcgatgcaacgcgaagaaccttaccagggcttgacatac
tacagattctttagagatagagaagtgcctccgggaatgtagatacaggtggtgcatggc
tgtcgtcagctcgtgtcgtgagatgttgggttaagtcccgcaacgagcgcaacccttatt
tttagttaccatctagaaagactgccggtgacaaaccggaggaaggtgaggatgacgtca
agt
>HM1332661_Uncultured_marine_haptophyte_Biosope_T41_16S_PLA491106
aaagcgcctgtaggttgtttaataagtctgttgctaaagactagggctcaaccctagaaa
agcaatggaaactattagactagagtatggcaggggtagagggaatttctagtgtagcgg
tgaaatgcgtagatattataaagaacaccagcggcgaaagcgctctactggaccattact
gacactcagaggcgaaagctagggtagcaaaagggattagatacccctgtagtcctagcc
gtaaacgatggatactagatgttgtgccgtacagtatcgtagctaacgcgttaagtatcc
cgcctggggagtacgctcgcaagggtgaaactcaaaggaattgacgggggcccgcacaag
cggtggagcatgtggtttaattcgatgcaacgcgaagaaccttaccagggcttgacatac
tacagattctttagagatagagaagtgccttcgggaatgtagatacaggtggtgcatggc
tgtcgtcagctcgtgtcgtgagatgttgggttaagtcccgcaacgagcgcaacccttatt
tttagttaccatctagaaagactgccggtgacaaaccggaggaaggtgaggatgacgtca
agt
>HM1333971_Uncultured_marine_haptophyte_Biosope_T65_16S18a
aaagcgcctgtaggttgtttaataagtctgttgttaaagaccagggctcaaccctagaaa
agcaatggaaactactagactagagtatggcaggggtagagggaatttctagtgtagcgg
tgaaatgcgtagatattagaaagaacaccggtggcgaaagcgctctactggaccattact
gacactcagaggcgaaagctagggtagcaaaagggattagatacccctgtagtcctagcc
gtaaacgatggatactacatgttgtgttgtacagtatggtagctaacgcgttaagtatcc
cgcctggggagtacgctcgcaagggtgaaactcaaaggaattgacgggggcccgcacaag
cggtggagcatgtggtttaattcgatgcaacgcgaagaaccttaccagggcttgacatac
tacaaattctttagagatgaagaagtgccttcgggaatgtagatacaggtggtgcatggc
tgtcgtcagctcgtgtcgtgagatgttgggttaagtcccgcaacgagcgcaacccttatt
tttagttactatctagaaagactgccggtgacaaaccggaggaaggtgaggatgacgtca
agt
>EF0521371_Uncultured_haptophyte_MC615-66
aaagcgcctgtaggttgtttaataagtctgttgttaaagcctagggcttaaccctagaaa
agcaatggaaactactagactagagtatggcaggggcagagggaatttctagtgtagcgg
tgaaatgcgtagatattagaaagaacaccagtggcgaaagcgctctgctggaccattact
gacactcagaggcgaaagctagggtagcaaaagggattagatacccctgtagtcctagcc
gtaaacgatggatactagatgttgtgccgtacagtatcgtagctaacgcgttaagtatcc
cgcctggggagtacgctcgcaagggtgaaactcaaaggaattgacgggggcccgcacaag
cggtggagcatgtggttsa-ttcgatgcaacgcgaagaaccttaccagggcttgacatac
tacaaattctttagagatagagaagtgccttcgggaatgtagatacaggtggtgcatggc
tgtcgtcagctcgtgtcgtgagatgttgggttaagtcccgcaacgagcgcaacccttatt
tttagttactatctagaaagactgccggtgacaaaccggaggaaggtgaggatgacgtca
agt
>HM1333361_Uncultured_marine_haptophyte_Biosope_T58_16S_PLA491035
aaagcgtctgtaggttgtttaataagtctgttgttaaagactagggcttaaccctagaaa
agcaatggaaactactagacttgagtatggcaggggtagagggaatttctagtgtagcgg
tgaaatgcgtagatattagaaagaacaccagtggcgaaagcgctctactggaccattact
gacactcagagacgaaagctagggtagcaaaagggattagatacccctgtagtcctagcc
gtaaacgatggatactagatgttgtgatatgcagtatcgtagctaacgcgttaagtatcc
cgcctggggagtacgctcgcaagggtgaaactcaaaggaattgacgggggcccgcacaag
cggtggagcatgtggtttaattcgatgcaacgcgaagaaccttaccaggacttgacatac
tacaaatttctttgaaaaaaggaagtgccttcgggaatgtagatacaggtggtgcatggc
tgtcgtcagctcgtgtcgtgagatgttgggttaagtcccgcaacgagcgcaacccttatt
tttagttactatctagaaagactgccggtgacaaaccggaggaaggtgaggatgacgtca
agt
>HM1332151_Uncultured_marine_haptophyte_Biosope_T39_16S_PLA491011
aaagcgtctgtaggttgtttaataagtctgttgttaaagactagggctcaaccctagaaa
agcaatggaaactactagacttgagtatggcaggggtagagggaatttctagtgtagcgg
tgaaatgcgtagatattagaaagaacaccagcggcgaaagcgctctactgggccattact
gacactcagagacgaaagctagggtagcaaaagggattagatacccctgtagtcctagcc
gtaaacgatggatactagatgttgtgatatgcagtatcgtagctaacgcgttaagtatcc
cgcctggggagtacgctcgcaagggtgaaactcaaaggaattgacgggggcccgcacaag
cggtggagcatgtggtttaattcgatgcaacgcgaagaaccttaccaggacttgacatac
tacaaatttctttgaaaaaaggaagtgccttcgggaatgtagatacaggtggtgcatggc
tgtcgtcagctcgtgtcgtgagatgttgggttaagtcccgcaacgagcgcaacccttatt
tttagttactatctagaaagactgccggtgacaaaccggaggaaggtgaggatgacgtca
agt
>HM1335011_Uncultured_marine_haptophyte_Biosope_T84_16S_PLA491028
aaagcgtctgtaggttgtttaataagtctgttgttaaagactagggctcaaccctagaaa
agcaatggaaactactagacttgagtatggcaggggtagagggaatttctagtgtagcgg
tgaaatgcgtagatattagaaagaacaccagcggcgaaagcgctctactggaccattact
gacactcagagacgaaagctagggtagcaaaagggattagatacccctgtagtcctagcc
gtaaacgatggatactagatgttgtgatatgcagtatcgtagctaacgcgttaagtatcc
cgcctggggagtacgctcgcaagggtgaaactcaaaggaatggacgggggcccgcacaag
cggtggagcatgtggtttaattcgatgcaacgcgaagaaccttaccaggacttgacatac
tacaaatttctttgaaaaaaggaagtgccttcgggaatgtagatacaggtggtgcatggc
tgtcgtcagctcgtgtcgtgagatgttgggttaagtcccgcaacgagcgcaacccttatt
tttagttactatctagaaagactgccggtgacaaaccggaggaaggtgaggatgacgtca
agt
>HM1335631_Uncultured_marine_haptophyte_Biosope_T88_16S_PLA491034
aaagcgtctgtaggttgtttaataagtctgttgttaaagactagggctcaaccctagaaa
agcaatggaaactactagacttgagtatggcaggggtagagggaatttctagtgtagcgg
tgaaatgcgtagatattagaaagaacaccagcggcgaaagcgctctactggaccattact
gacactcagagacgaaagctagggtagcaaaagggattagatacccctgtagtcctagcc
gtaaacgatggatactagatgttgtgatatgcagtatcgtagctaacgcgttaagtatcc
cgcctggggagtacgctcgcaagggtgaaactcaaaggaattgacgggggcccgcacaag
cggtggagcatgtggtttaattcgatgcaacgcgaagaaccttaccaggacttgacatac
tacaaatttctttgaaaaaaggaagtgccttcgggaatgtagatacaggtggtgcatggc
tgtcgtcagctcgtgtcgtgagatgttgggttaagtcccgcaacgagcgcaacccttatt
tttagttactatctagaaagactgccggtgacaaaccggaggaaggtgaggatgacgtca
agt
>HM1335611_Uncultured_marine_haptophyte_Biosope_T88_16S_PLA491032
aaagcgtctgtaggttgtttaataagtccgttgttaaagactagggctcaaccctagaaa
agcaatggaaactactagacttgagtatggcaggggtagagggaatttctagtgtagcgg
tgaaatgcgtagatattagaaagaacaccagcggcgaaagcgctctactggaccattact
gacactcagagacgaaagctagggtagcaaaagggattagatacccctgtagtcctagcc
gtaaacgatggatactagatgttgtgatatgcagtatcgtagctaacgcgttaagtatcc
cgcctggggagtacgctcgcaagggtgaaactcaaaggaattgacgggggcccgcacaag
cggtggagcatgtggtttaattcgatgcaacgcgaagaaccttaccaggacttgacatac
tacaaatttctttgaaaaaaggaagtgccttcgggaatgtagatacaggtggtgcatggc
tgtcgtcagctcgtgtcgtgagatgttgggttaagtcccgcaacgagcgcaacccttatt
tttagttactatccagaaagactgccggtgacaaaccggaggaaggtgaggatgacgtca
agt
>HM1333391_Uncultured_marine_haptophyte_Biosope_T58_16S_PLA491038
aaagcgtctgtaggttgtttaataagtctgttgttaaagactagggctcaaccctagaaa
agcaatggaaactactagacttgagtatggcaggggtagagggaatttctagtgtagcgg
tgaaatgcgtagatattagaaagaacaccagcggcgaaagcgctctactggaccattact
gacactcagagacgaaagctagggtagcaaaagggattagatacccctgtagtcctagcc
gtaaacgatggatactagatgttgtgatatgcagtatcgtagctaacgcgttaagtatcc
cgcctggggagtacgctcgcaagggtgaaactcaaaggaattgacgggggcccgcacaag
cggtggagcatgtggtttaattcgatgcaacgcgaagaaccttaccaggacttgacatac
tacaaatttctttgaaaaaaggaagtgccttcgggaatgtagatacaggtggtgcatggc
tgtcgtcagctcgtgtcgtgagatgttgggttaagtcccgcaacgagcgcaacccttatt
tttagttactatctagaaagactgccggtgacaaaccggaggaaggtgaggatgacgtca
agt
>HM1335641_Uncultured_marine_haptophyte_Biosope_T88_16S_PLA491035
aaagcgtctgtaggttgtttaataagtctgttgttaaagactagggctcaaccctagaaa
agcaatggaaactactagacttgagtatggcaggggtagagggaatttctagtgtagcgg
tgaaatgcgtagatattagaaagaacaccagcggcgaaagcgctctactggaccattact
gacactcagagacgaaagctagggtagcaaaagggattagatacccctgtagtcctagcc
gtaaacgatggatactagatgttgtgatatgcagtatcgtagctaacgcgttaagtatcc
cgcctggggagtacgctcgcaagggtgaaactcaaaggaattgacgggggcccgcacaag
cggtggagcatgtggtttaattcgatgcaacgcgaagaaccttaccaggacttgacatac
tacaaatttctttgaaaaaaggaagtgccttcgggaatgtagatacaggtggtgcatggc
tgtcgtcagctcgtgtcgtgagatgttgggttaagtcccgcaacgagcgcaacccttatt
tttagttactatctagaaagactgccggtgacaaaccggaggaaggtgaggatgacgtca
agt
>HM1331131_Uncultured_marine_haptophyte_Biosope_T33_16S_PLA491012
aaagcgtctgtaggttgtttaataagtctgttgttaaagactagggcttaaccctagaaa
agcaatggaaactactagacttgagtatggcaggggtagagggaatttctagtgtagcgg
tgaaatgcgtagatattagaaagaacaccagtggcgaaagcgctctactggaccattact
gacactcagagacgaaagctagggtagcaaaagggattagatacccctgtagtcctagcc
gtaaacgatggatactagatgttgtgatatgcagtatcgtagctaacgcgttaagtatcc
cgcctggggagtacgctcgcaagggtgaaactcaaaggaattgacgggggcccgcacaag
cggtggagcatgtgatttaattcgatgcaacgcgaagaaccttaccaggacttgacatac
tacaaatttctttgaaaaaaggaagtgccttcgggaatgtagatacaggtggtgcatggc
tgtcgtcagctcgtgtcgtgagatgttgggttaagtcccgcaacgagcgcaacccttatt
tttagttactatctagaaagactgccggtgacaaaccggaggaaggtgaggatgacgtca
agt
>HM1333341_Uncultured_marine_haptophyte_Biosope_T58_16S_PLA491033
gaagcgtctgtaggttgtttaataagtctgttgttaaagactagggcttaaccctagaga
agcaatggaaactactagacttgagtatggcaggggtagagggaatttctagtgtagcgg
tgaaatgcgtagatattagaaagaacaccggtggcgaaagcgctctactggaccattact
gacactcagagacgaaagctagggtagcaaaagggattagatacccctgtagtcctagcc
gtaaacgatggatactagatgttgtgatatgcagtatcgtagctaacgcgttaagtatcc
cgcctggggagtacgctcgcaagggtgaaactcaaaggaattgacgggggcccgcacaag
cggtggagcatgtggtttaattcgatgcaacgcgaagaaccttaccaggacttgacatac
tacaaatttctttgaaaaaaggaagtgccttcgggaatgtagatacaggtggtgcatggc
tgtcgtcagctcgtgtcgtgagatgttgggttaagtcccgcaacgagcgcaacccttatt
tttagttactatctagaaagactgccggtgacaaaccggaggaaggtgaggatgacgtca
agt
>HM1333401_Uncultured_marine_haptophyte_Biosope_T58_16S_PLA491040
aaagcgtctgtaggttgtttaataagtctgttgttaaagactagggcttaaccctagaga
agcaatggaaactactagacttgagtatggcaggggtagagggaatttctagtgtagcgg
tgaaatgcgtagatattagaaagaacaccggtggcgaaagcgctctactggaccattact
gacactcagagacgaaagctagggtagcaaaagggattagatacccctgtagtcctagcc
gtaaacgatggatactagatgttgtgatatgcagtatcgtagctaacgcgttaagtatcc
cgcctggggagtacgctcgcaagggtgaaactcaaaggaattgacgggggcccgcacaag
cggtggagcatgtggtttaattcgatgcaacgcgaagaaccttaccaggacttgacatac
tacaaatttctttgaaaaaaggaagtgccttcgggaatgtagatacaggtggtgcatggc
tgtcgtcagctcgtgtcgtgagatgttgggttaagtcccgcaacgagcgcaacccttatt
tttagttactatctagaaagactgccggtgacaaaccggaggaaggtgaggatgacgtca
agt
>HM1333261_Uncultured_marine_haptophyte_Biosope_T58_16S_PLA491012
aaagcgtctgtaggttgttgaataagtctgttgttaaagactagggcttaaccctagaga
agcaatggaaactactagacttgagtatggcaggggtagagggaatttctagtgtagcgg
tgaaatgcgtagatattagaaagaacaccggtggcgaaagcgctctactggaccattact
gacactcagagacgaaagctagggtagcaaaagggattagatacccctgtagtcctagcc
gtaaacgatggatactagatgttgtgatatgcagtatcgtagctaacgcgttaagtatcc
cgcctggggagtacgctcgcaagggtgaaactcaaaggaattgacgggggcccgcacaag
cggtggagcatgtggtttaattcgatgcaacgcgaagaaccttaccaggacttgacatac
tacaaatttctttgaaaaaaggaagtgccttcgggaatgtagatacaggtggtgcatggc
tgtcgtcagctcgcgtcgtgagatgttgggttaagtcccgcaacgagcgcaacccttatt
tttagttactatctagaaagactgccggtgacaaaccggaggaaggtgaggatgacgtca
agt
>HM1330251_Uncultured_marine_haptophyte_Biosope_T123_16S_PLA491015
aaagcgtctgtaggttgtttaataagtctgttgttaaagactagggctcaaccctagaaa
agcaatggaaactactagacttgagtatggcaggggtagagagaatttctagtgtagcgg
tgaaatgcgtagatattagaaagaacaccagcggcgaaagcgctctactggaccattact
gacactcagagacgaaagctagggtagcaaaagggattagatacccctgtagtcctagcc
gtaaacgatggatactagatgttgtgatatgcagtatcgtagctaacgcgttaagtatcc
cgcctggggagtacgctcgcaagggtgaaactcaaaggaattgacgggggcccgcacaag
cggtggagcatgtggtttaattcgatgcaacgcgaagaaccttaccaggacttgacatac
tacaaatttctttgaaaaaaggaagtgccttcgggaatgtagatacaggtggtgcatggc
tgtcgtcagctcgtgtcgtgagatgttgggttaagtcccgcaacgagcgcaacccttatt
tttagttactatctagaaagactgccggtgacaaaccggaggaaggtgaggatgacgtca
agt
>HM1333301_Uncultured_marine_haptophyte_Biosope_T58_16S_PLA491017
aaagcgtctgtaggttgtttaataagtctgttgttaaagactagggctcaaccctagaaa
agcaatggaaactactagacttgagtatggcaggggtagagggaatttctagtgtagcgg
tgaaatgcgtagatattagaaagaacaccagcggcgaaagcgctctactggaccattact
gacactcagagacgaaagctagggtagcaaaagggattagatacccctgtagtcctagcc
gtaaacgatggatactagatgttgtgatatgcagtatcgtagctaacgcgttaagtatcc
cgcctggggagtacgctcgcaagggtgaaactcaaaggaattgacgggggcccgcacaag
cggtggagcatgtggtttaattcgatgcaacgcgaagaaccttaccaggacttgacatac
tacaaatttcttcgaaaaaaggaagtgccttcgggaatgtagatacaggtggtgcatggc
tgtcgtcagctcgtgtcgtgagatgttgggttaagtcccgcaacgagcgcaacccttatt
tttagttactatctagaaagactgccggtgacagaccggaggaaggtgaggatgacgtca
agt
>HM1329761_Uncultured_marine_haptophyte_Biosope_T120_16S_PLA491034
aaagcgtctgtaggttgtttaataagtctgttgttaaagactagggctcaaccctagaaa
agcaatggaaactactagacttgagtatggcaggggtagagggaatttctagtgtagcgg
tgaaatgcgtagatattagaaagaacaccagcggcgaaagcgctctactggaccattact
gacactcagagacgaaagctagggtagcaaaagggattagatacccctgtagtcctagcc
gtaaacgatggatactagatgttgtgatatgcagtatcgtagctaccgcgttaagtatcc
cgcctggggagtacgctcgcaagggtgaaactcaaaggaattgacgggggcccgcacaag
cggtggagcatgtggtttaattcgatgcaacgcgaagaaccttaccaggacttgacatac
tacaaatttctttgaaaaaaggaagtgccttcgggaatgtagatacaggtggtgcatggc
tgtcgtcagctcgtgtcgtgagatgttgggttaagtcccgcaacgagcgcaacccttatt
tttagttactatctagaaagactgccggtgacaaaccggaggaaggtgaggatgacgtca
agt
>HM1331291_Uncultured_marine_haptophyte_Biosope_T33_16S_PLA491029
aaagcgtctgtaggttgtttaataagtctgttgttaaagactagggcttaaccctagaaa
agcaatggaaactactagacttgagtatggcaggggtagagggaatttctagtgtagcgg
tgaaatgcgtagatattagaaagaacaccagtggcgaaagcgctctactggaccattact
gacactcagagacgaaagctagggtagcaaaagggattagatacccctgtagtcctagcc
gtaaacgatggatactagatgttgtgatatgcagtatcgtagctaacgcgttaagtatcc
cgcctggggagtacgctcgcaagggtgaaactcaaaggaattgacgggggcccgcacaag
cggtggagcatgtggtttaattcgatgcaacgcgaagaaccttaccaggacttgacatac
tacaaatttctttgaaaaaaggaagtgccttcgggaatgtagatacaggtggtgcatggc
tgtcgtcagctcgtgtcgtgagatgttgggttaagtcccgcaacgagcgcaacccttatt
tctagttactatctagaaagactgccggtgacaaaccggaggaaggtgaggatgacgtca
agt
>HM1332221_Uncultured_marine_haptophyte_Biosope_T39_16S_PLA491019
aaagcgtctgtaggttgtttaataagtctgttgttaaagactagggctcaaccctagaaa
agcaatggaaactactagacttgagtatggcaggggtagagggaatttctagtgtagcgg
tgaaatgcgtagatattagaaagaacaccagcggcgaaagcgctctactgggccattact
gacactcagagacgaaagctagggtagcaaaagggattagatacccctgtagtcctagcc
gtaaacgatggatactagatgttgtgatatgcagtatcgtagctaacgcgttaagtatcc
cgcctggggagtacgctcgcaagggtgaaactcaaaggaattgatgggggcccgcacaag
cggtggagcatgtggtttaattcgatgcaacgcgaagaaccttaccaggacttgacatac
tacaaatttctttgaaaaaaggaagtgccttcgggaatgtagatacaggtggtgcatggc
tgtcgtcagctcgtgtcgtgagatgttgggttaagtcccgcaacgagcgcaacccttatt
tttagttactatctagaaagactgccggtgacaaaccggaggaaggtgaggatgacgtca
agt
>HM1330281_Uncultured_marine_haptophyte_Biosope_T123_16S_PLA491018
-----gtctgtaggctgtttaataagtctgttgttaaagactagggctcaaccctagaaa
agcaatggaaactactagacttgagtatggcaggggtagagggaatttctagtgtagcgg
tgaaatgcgtagatattagaaagaacaccagcggcgaaagcgctctactggaccattact
gacactcagagacgaaagctagggtagcaaaagggattagatacccctgtagtcctagcc
gtaaacgatggatactagatgttgtgatatgcagtatcgtagctaacgcgttaagtatcc
cgcctggggagtacgctcgcaagggtgaaactcaaaggaattgacgggggcccgcacaag
cggtggagcatgtggtttaattcgatgcaacgcgaagaaccttaccaggacttgacatac
tacaaatttctttgaaaaaaggaagtgccttcgggaatgtagatacaggtggtgcatggc
tgtcgtcagctcgtgtcgtgagatgttgggttaagtcccgcaacgagcgcaacccttatt
tttagttactatctagaaagactgccggtgacaaaccggaggaaggtgaggatgacgtca
agt
>HM1332301_Uncultured_marine_haptophyte_Biosope_T39_16S_PLA491028
aaagcgtctgtaggttgtttaataagtctgttgttaaagactagggcttaaccctagaga
agcaatggaaactactagacttgagtatggcaggggtagagggaatttctagtgtagcgg
tgaaatgcgtagatattagaaagaacaccggtggcgaaagcgctctaccggaccattact
gacactcagagacgaaagctagggtagcaaaagggattagatacccctgtagtcctagcc
gtaaacgatggatactagatgttgtgatatgcagtatcgtagctaacgcgttaagtatcc
cgcctggggagtacgctcgcaagggtgaaactcaaaggaattgacgggggcccgcacaag
cggtggagcatgtggtttaattcgatgcaacgcgaagaaccttaccaggacttgacatac
tgcaaatttctttgaaaaaaggaagtgccttcgggaatgtagatacaggtggtgcatggc
tgtcgtcagctagtgtcgtgagatgttgggttaagtcccgcaacgagcgcaacccttatt
tttagttactatctagaaagactgccggtgacaaaccggaggaaggtgaggatgacgtca
agt
>LC0873751_Uncultured_Emiliania_JT_stE_0m_86
aaagcgcctgtaggttgtttaataagtctgttgttaaagactagggcttaaccctagaaa
agcaatggaaactattagactagagtatggcaggggtagagggaatttctagtgtagcgg
tgaaatgcgtagatattagaaagaacaccggcggcgaaagcgctctactggaccattact
gacactcagaggcgaaagctagggtagcaaaagggattagatacccctgtagtcctagcc
gtaaacgatggatactagatgttgtgatgtacagtatcgtagctaacgcgttaagtatcc
cgcctggggagtacgctcgcaagggtg---------------------------------
------------------------------------------------------------
------------------------------------------------------------
------------------------------------------------------------
------------------------------------------------------------
---
>KT9562921_Haptophyta_environmental_samples_ST4_30
aaagcgcctgtaggttgtttaataagtctgttgttaaagactagggcttaaccctagaaa
agcaatggaaactactagactagagtatggcaggggtagagggaatttctagtgtagcgg
tgaaatgcgtagatattagaaagaacaccggtggcgaaagcgctctactggaccattact
gacactcagaggcgaaagctagggtagcaaaagggattagatacccctgtagtcctagcc
gtaaacgatggatactacatgttgtgatgtacagtatggtagctaacgcgttaagtatcc
cgcctggggagtacgctcgcaagggtgaaactcaaaggaattgacgggggcccgcacaag
cggtggagcatgtggtttaattcgatgcaacgcgaagaaccttaccaaggcttgacatac
tacaaatttttctgagaagagaaagtgccttcgggaatgtagatacaggtggtgcatggc
tgtcgtcagctcgtgtcgtgagatgttgggttaagtcccgcaacgagcgcaacccttgtt
tttagttgccatctagaaagactgccggtgacaaaccggaggaagttgaggatgactgca
agt
>AB2002631_Chrysochromulina_sp_MBIC10513
aaagcgcctgtaggttgtttattaagtctgttgttaaagactagggcttaaccctaggaa
agcaagagaaactaatagacttgagtatggcaggggtagagggaatttctagtgtagcgg
tgaaatgcgtagatattagaaagaacaccggcggcgaaagcgctctactggaccattact
gacactcagaggcgaaagctagggtagcaaaagggattagatacccctgtagtcctagcc
gtaaacgatggatactagatgttgcgaaatgcagtatcgtagctaacgcgttaagtatcc
cgcctggggagtacgctcgcaagggtgaaactcaaaggaattgacgggggcccgcacaag
cggtggagcatgtggtttaattcgatgcaacgcgaagaaccttaccagggcttgacatac
tacgaattctcttgaaaaagagaagtgccttcgggaatgtagatacaggtggtgcatggc
tgtcgtcagctcgtgtcgtgagatgttgggttaagtcccgcaacgagcgcaacccttatt
tttagttaccatttagaaagactgccggtgacaaaccggaggaaggtgaggatgacgtca
agt
>EF0517541_Chrysochromulina_simplex_UIO_JomfB
aaagcgcctgtaggttgtttattaagtctgttgttaaagactagggcttaaccctaggaa
agcaagagaaactaatagacttgagtatggcaggggtagagggaatttctagtgtagcgg
tgaaatgcgtagatattagaaagaacaccggcggcgaaagcgctctactggaccattact
gacactcagaggcgaaagctagggtagcaaaagggattagatacccctgtagtcctagcc
gtaaacgatggatactagatgttgcgaaatgcagtatcgtagctaacgcgttaagtatcc
cgcctggggagtacgctcgcaagggtgaaactcaaaggaattgacgggggcccgcacaag
cggtggagcatgtggtttaattcgatgcaacgcgaagaaccttaccagggcttgacatac
tacgaattctcttgaaaaagagaagtgccttcgggaatgtagatacaggtggtgcatggc
tgtcgtcagctcgtgtcgtgagatgttgggttaagtcccgcaacgagcgcaacccttatt
tttagttaccatttagaaagactgccggtgacaaaccggaggaaggtgaggatgacgtca
agt
>EF0517551_Chrysochromulina_throndsenii_UIO_K11
aaagcgcctgtaggttgtttattaagtctgttgttaaagactagggcttaaccctaggaa
agcaagagaaactaatagacttgagtatggcaggggtagagggaatttctagtgtagcgg
tgaaatgcgtagatattagaaagaacaccggcggcgaaagcgctctactggaccattact
gacactcagaggcgaaagctagggtagcaaaagggattagatacccctgtagtcctagcc
gtaaacgatggatactagatgttgcgaaatgcagtatcgtagctaacgcgttaagtatcc
cgcctggggagtacgctcgcaagggtgaaactcaaaggaattgacgggggcccgcacaag
cggtggagcatgtggtttaattcgatgcaacgcgaagaaccttaccagggcttgacatac
tacgaattctcttgaaaaagagaagtgccttcgggaatgtagatacaggtggtgcatggc
tgtcgtcagctcgtgtcgtgagatgttgggttaagtcccgcaacgagcgcaacccttatt
tttagttaccatttagaaagactgccggtgacaaaccggaggaaggtgaggatgacgtca
agt
>CAMNT_0003281755_Chrysochromulina_rotalis_Strain_UIO044_extraction
aaagcgcctgtaggttgtttattaagtctgttgttaaagactagggcttaaccctaggaa
agcaagagaaactaatagacttgagtatggcaggggtagagggaatttctagtgtagcgg
tgaaatgcgtagatattagaaagaacaccggcggcgaaagcgctctactggaccattact
gacactcagaggcgaaagctagggtagcaaaagggattagatacccctgtagtcctagcc
gtaaacgatggatactagatgttgcgaaatgcagtatcgtagctaacgcgttaagtatcc
cgcctggggagtacgctcgcaagggtgaaactcaaaggaattgacgggggcccgcacaag
cggtggagcatgtggtttaattcga--caacgcgaagaaccttaccagggcttgacatac
tacgaattctcttgaaaaagagaagtgccttcgggaatgtagatacaggtggtgcatggc
tgtcgtcagctcgtgtcgtgagatgttgggttaagtcccgcaacgagcgcaacccttatt
tttagttaccatttagaaagactgccggtgacaaaccggaggaaggtgaggatgacgtca
agt
>KU0595001_Uncultured_marine_haptophyte_CARBOM_St98_surf_16S_PEUK_E5
---------------------gtaagtctgttgttaaagaccagggcttaaccctgggaa
agcaatggaaactactagacttgagtatggcaggggtagagggaatttctagtgtagcgg
tgaaatgcgtagatattagaaagaacaccggcggcgaaagcgctctactggaccattact
gacactcagaggcgaaagctaggggagcaaaagggattagatacccctgtagtcctagcc
gtaaacgatggatactagatgttgcgttgtgcagtatcttagctaacgcgttaagtatcc
cgcctggggagtacgctcgcaagggtgaaactcaaaggaattgacgggggcccgcacaag
cggtggagcatgtggtttaattcgatgcaacgcgaagaaccttaccagggcttgacatac
tgcgaatctttttgagaaagaagagtgccttcgggaatgcagatacaggtggtgcatggc
tgtcgtcagctcgtgtcgtgagatgttgggttaagtcccgcaacgagcgcaacccttgtt
tttagttac---------------------------------------------------
---
>JX8693541_Uncultured_haptophyte_env_Pavin_epi_T_S22F
aaagcgcctgtaggtcgtttaataagtctgttgttaaagactagggcttaaccctagaaa
agcaatggaaactactagacttgagtatggcaggggtagagggaatttctagtgtagcgg
tgaaatgcgtagatattagaaagaacaccagcggcgaaagcgctctactggaccactact
gacactgagaggcgaaagctaggggagcaaaagggattagatacccctgtagtcctagcc
gtaaacgatggatactaggtgttgtgttgtacagtatcttagctaacgcgttaagtatcc
cgcctggggagtacgctcgcaagagtgaaactcaaaggaattgacgggggcccgcacaag
cggtggagcatgcggtttaattcgatgctacgcgaagaaccttaccagggcttgacatac
tacaaatctttttgaaacgaaagagtgccttcgggaatgtagatacaggtggtgcatggc
tgtcgtcagctcgtgtcgtgagatgttgggttaagtcccgcaacgagcgcaaccctcgtt
tttagttgccatctaaaaagactgccggtgacaaaccggaggaaggtgaggatgacgtca
agt
>EF0522031_Uncultured_haptophyte_MC622-38
aaagcgcctgtaggttgtttaataagtctgttgttaaagactagggcttaaccctagaaa
agcaatggaaactactagactagagtatggcaggggtagagggaatttctagtgtagcgg
tgaaatgcgtagatattagaaagaacaccggcggcgaaagcgctctactggaccattact
gacactcagaggcgaaagctaggggagcaaaagggattagatacccctgtagtcctagcc
gtaaacgatggatactagatgttgcgttgtgcagtatcttagctaacgcgttaagtatcc
cgcctggggagtacgctcgcaagggtgaaactcaaaggaattgacgggggcccgcacaag
cggtggagcatgtggtttaattcgatgcaacgcgaagaaccttaccagggcttgacatac
tacaaatcttttcgaaacgaaagagtgccttcgggaatgtagatacaggtggtgcatggc
tgtcgtcagctcgtgtcgtgagatgttgggttaagtcccgcaacgagcgcaaccctcatt
tttagttgccatctagagagactgccggtgacaaaccggaggaaggtgaggatgacgtca
agt
>EF0520691_Uncultured_haptophyte_250304-84
aaagcgcctgtaggttgtttagtaagtctgttgttaaagaccagggcttaaccctgggaa
agcaatggaaactactagacttgagtatggcaggggtagagggaatttctagtgtagcgg
tgaaatgcgtagatattagaaagaacaccggcggcgaaagcgctctactggaccattact
gacactcagaggcgaaagctaggggagcaaaagggattagatacccctgtagtcctagcc
gtaaacgatggatactagatgttgcgttgtgcagtatcttagctaacgcgttaagtatcc
cgcctggggagtacgctcgcaagggtgaaactcaaaggaattgacgggggcccgcacaag
cggtggagcatgtggtttaattcgatgcaacgcgaagaaccttaccagggcttgacatac
tacaaatcttttcgaaacgaaagagtgccttcgggaatgtagatacaggtggtgcatggc
tgtcgtcagctcgtgtcgtgagatgttgggttaagtcccgcaacgagcgcaaccctcatt
tttagttgccatctagagagactgccggtgacaaaccggaggaaggtgaggatgacgtca
agt
>EF0520481_Uncultured_haptophyte_250304-51
aaagcgcctgtaggttgtttagtaagtctgttgttaaagaccagggcttaaccctgggaa
agcaatggaaactactagacttgagtatggcaggggtagagggaatttctagtgtagcgg
tgaaatgcgtagatattagaaagaacaccggcggcgaaagcgctctactggaccattact
gacactcagaggcgaaagctaggggagcaaaagggattagatacccctgtagtcctagcc
gtaaacgatggatactagatgttgcgttgtgcagtatcttagctaacgcgttaagtatcc
cgcctggggagtacgctcgcaagggtgaaactcaaaggaattgacgggggcccgcacaag
cggtggagcatgtggtttaattcgatgcaacgcgaagaaccttaccagggcttgacatac
tacaaatcttttcgaaacgaaagagtgccttcgggaatgtagatacaggtggtgcatggc
tgtcgtcagctcgtgtcgtgagatgttgggttaagtcccgcaacgagcgcaaccctcatt
tttagttgccatctagagagactgccggtgacaaaccggaggaaggtgaggatgacgtca
agt
>OL7036011_Emiliania_huxleyi_RCC1253
aaagcgcctgtaggttgtttagtaagtctgttgttaaagaccagggcttaaccctgggaa
agcaatggaaactactagacttgagtatggcaggggtagagggaatttctagtgtagcgg
tgaaatgcgtagatattagaaagaacaccggcggcgaaagcgctctactggaccattact
gacactcagaggcgaaagctaggggagcaaaagggattagatacccctgtagtcctagcc
gtaaacgatggatactagatgttgcgttgtgcagtatcttagctaacgcgttaagtatcc
cgcctggggagtacgctcgcaagggtgaaactcaaaggaattgacgggggcccgcacaag
cggtggagcatgtggtttaattcgatgcaacgcgaagaaccttaccagggcttgacatac
tacaaatcttttcgaaacgaaagagtgccttcgggaatgtagatacaggtggtgcatggc
tgtcgtcagctcgtgtcgtgagatgttgggttaagtcccgcaacgagcgcaaccctcatt
tttagttgccatctagagagactgccggtgacaaaccggaggaaggtgaggatgacgtca
agt
>OL7036051_Emiliania_huxleyi_Van556
aaagcgcctgtaggttgtttagtaagtctgttgttaaagaccagggcttaaccctgggaa
agcaatggaaactactagacttgagtatggcaggggtagagggaatttctagtgtagcgg
tgaaatgcgtagatattagaaagaacaccggcggcgaaagcgctctactggaccattact
gacactcagaggcgaaagctaggggagcaaaagggattagatacccctgtagtcctagcc
gtaaacgatggatactagatgttgcgttgtgcagtatcttagctaacgcgttaagtatcc
cgcctggggagtacgctcgcaagggtgaaactcaaaggaattgacgggggcccgcacaag
cggtggagcatgtggtttaattcgatgcaacgcgaagaaccttaccagggcttgacatac
tacaaatcttttcgaaacgaaagagtgccttcgggaatgtagatacaggtggtgcatggc
tgtcgtcagctcgtgtcgtgagatgttgggttaagtcccgcaacgagcgcaaccctcatt
tttagttgccatctagagagactgccggtgacaaaccggaggaaggtgaggatgacgtca
agt
>OL7036001_Emiliania_huxleyi_RCC174
aaagcgcctgtaggttgtttagtaagtctgttgttaaagaccagggcttaaccctgggaa
agcaatggaaactactagacttgagtatggcaggggtagagggaatttctagtgtagcgg
tgaaatgcgtagatattagaaagaacaccggcggcgaaagcgctctactggaccattact
gacactcagaggcgaaagctaggggagcaaaagggattagatacccctgtagtcctagcc
gtaaacgatggatactagatgttgcgttgtgcagtatcttagctaacgcgttaagtatcc
cgcctggggagtacgctcgcaagggtgaaactcaaaggaattgacgggggcccgcacaag
cggtggagcatgtggtttaattcgatgcaacgcgaagaaccttaccagggcttgacatac
tacaaatcttttcgaaacgaaagagtgccttcgggaatgtagatacaggtggtgcatggc
tgtcgtcagctcgtgtcgtgagatgttgggttaagtcccgcaacgagcgcaaccctcatt
tttagttgccatctagagagactgccggtgacaaaccggaggaaggtgaggatgacgtca
agt
>OL6915571_Emiliania_huxleyi_B39
aaagcgcctgtaggttgtttagtaagtctgttgttaaagaccagggcttaaccctgggaa
agcaatggaaactactagacttgagtatggcaggggtagagggaatttctagtgtagcgg
tgaaatgcgtagatattagaaagaacaccggcggcgaaagcgctctactggaccattact
gacactcagaggcgaaagctaggggagcaaaagggattagatacccctgtagtcctagcc
gtaaacgatggatactagatgttgcgttgtgcagtatcttagctaacgcgttaagtatcc
cgcctggggagtacgctcgcaagggtgaaactcaaaggaattgacgggggcccgcacaag
cggtggagcatgtggtttaattcgatgcaacgcgaagaaccttaccagggcttgacatac
tacaaatcttttcgaaacgaaagagtgccttcgggaatgtagatacaggtggtgcatggc
tgtcgtcagctcgtgtcgtgagatgttgggttaagtcccgcaacgagcgcaaccctcatt
tttagttgccatctagagagactgccggtgacaaaccggaggaaggtgaggatgacgtca
agt
>OL7035911_Emiliania_huxleyi_92F
aaagcgcctgtaggttgtttagtaagtctgttgttaaagaccagggcttaaccctgggaa
agcaatggaaactactagacttgagtatggcaggggtagagggaatttctagtgtagcgg
tgaaatgcgtagatattagaaagaacaccggcggcgaaagcgctctactggaccattact
gacactcagaggcgaaagctaggggagcaaaagggattagatacccctgtagtcctagcc
gtaaacgatggatactagatgttgcgttgtgcagtatcttagctaacgcgttaagtatcc
cgcctggggagtacgctcgcaagggtgaaactcaaaggaattgacgggggcccgcacaag
cggtggagcatgtggtttaattcgatgcaacgcgaagaaccttaccagggcttgacatac
tacaaatcttttcgaaacgaaagagtgccttcgggaatgtagatacaggtggtgcatggc
tgtcgtcagctcgtgtcgtgagatgttgggttaagtcccgcaacgagcgcaaccctcatt
tttagttgccatctagagagactgccggtgacaaaccggaggaaggtgaggatgacgtca
agt
>OL7036021_Emiliania_huxleyi_RCC4002
aaagcgcctgtaggttgtttagtaagtctgttgttaaagaccagggcttaaccctgggaa
agcaatggaaactactagacttgagtatggcaggggtagagggaatttctagtgtagcgg
tgaaatgcgtagatattagaaagaacaccggcggcgaaagcgctctactggaccattact
gacactcagaggcgaaagctaggggagcaaaagggattagatacccctgtagtcctagcc
gtaaacgatggatactagatgttgcgttgtgcagtatcttagctaacgcgttaagtatcc
cgcctggggagtacgctcgcaagggtgaaactcaaaggaattgacgggggcccgcacaag
cggtggagcatgtggtttaattcgatgcaacgcgaagaaccttaccagggcttgacatac
tacaaatcttttcgaaacgaaagagtgccttcgggaatgtagatacaggtggtgcatggc
tgtcgtcagctcgtgtcgtgagatgttgggttaagtcccgcaacgagcgcaaccctcatt
tttagttgccatctagagagactgccggtgacaaaccggaggaaggtgaggatgacgtca
agt
>OL7036111_Gephyrocapsa_parvula_RCC4034
aaagcgcctgtaggttgtttagtaagtctgttgttaaagaccagggcttaaccctgggaa
agcaatggaaactactagacttgagtatggcaggggtagagggaatttctagtgtagcgg
tgaaatgcgtagatattagaaagaacaccggcggcgaaagcgctctactggaccattact
gacactcagaggcgaaagctaggggagcaaaagggattagatacccctgtagtcctagcc
gtaaacgatggatactagatgttgcgttgtgcagtatcttagctaacgcgttaagtatcc
cgcctggggagtacgctcgcaagggtgaaactcaaaggaattgacgggggcccgcacaag
cggtggagcatgtggtttaattcgatgcaacgcgaagaaccttaccagggcttgacatac
tacaaatcttttcgaaacgaaagagtgccttcgggaatgtagatacaggtggtgcatggc
tgtcgtcagctcgtgtcgtgagatgttgggttaagtcccgcaacgagcgcaaccctcatt
tttagttgccatctagagagactgccggtgacaaaccggaggaaggtgaggatgacgtca
agt
>OL7036101_Gephyrocapsa_parvula_RCC4033
aaagcgcctgtaggttgtttagtaagtctgttgttaaagaccagggcttaaccctgggaa
agcaatggaaactactagacttgagtatggcaggggtagagggaatttctagtgtagcgg
tgaaatgcgtagatattagaaagaacaccggcggcgaaagcgctctactggaccattact
gacactcagaggcgaaagctaggggagcaaaagggattagatacccctgtagtcctagcc
gtaaacgatggatactagatgttgcgttgtgcagtatcttagctaacgcgttaagtatcc
cgcctggggagtacgctcgcaagggtgaaactcaaaggaattgacgggggcccgcacaag
cggtggagcatgtggtttaattcgatgcaacgcgaagaaccttaccagggcttgacatac
tacaaatcttttcgaaacgaaagagtgccttcgggaatgtagatacaggtggtgcatggc
tgtcgtcagctcgtgtcgtgagatgttgggttaagtcccgcaacgagcgcaaccctcatt
tttagttgccatctagagagactgccggtgacaaaccggaggaaggtgaggatgacgtca
agt
>OL7036091_Gephyrocapsa_ericsonii_RCC4032
aaagcgcctgtaggttgtttagtaagtctgttgttaaagaccagggcttaaccctgggaa
agcaatggaaactactagacttgagtatggcaggggtagagggaatttctagtgtagcgg
tgaaatgcgtagatattagaaagaacaccggcggcgaaagcgctctactggaccattact
gacactcagaggcgaaagctaggggagcaaaagggattagatacccctgtagtcctagcc
gtaaacgatggatactagatgttgcgttgtgcagtatcttagctaacgcgttaagtatcc
cgcctggggagtacgctcgcaagggtgaaactcaaaggaattgacgggggcccgcacaag
cggtggagcatgtggtttaattcgatgcaacgcgaagaaccttaccagggcttgacatac
tacaaatcttttcgaaacgaaagagtgccttcgggaatgtagatacaggtggtgcatggc
tgtcgtcagctcgtgtcgtgagatgttgggttaagtcccgcaacgagcgcaaccctcatt
tttagttgccatctagagagactgccggtgacaaaccggaggaaggtgaggatgacgtca
agt
>OL7036071_Gephyrocapsa_oceanica_RCC3711
aaagcgcctgtaggttgtttagtaagtctgttgttaaagaccagggcttaaccctgggaa
agcaatggaaactactagacttgagtatggcaggggtagagggaatttctagtgtagcgg
tgaaatgcgtagatattagaaagaacaccggcggcgaaagcgctctactggaccattact
gacactcagaggcgaaagctaggggagcaaaagggattagatacccctgtagtcctagcc
gtaaacgatggatactagatgttgcgttgtgcagtatcttagctaacgcgttaagtatcc
cgcctggggagtacgctcgcaagggtgaaactcaaaggaattgacgggggcccgcacaag
cggtggagcatgtggtttaattcgatgcaacgcgaagaaccttaccagggcttgacatac
tacaaatcttttcgaaacgaaagagtgccttcgggaatgtagatacaggtggtgcatggc
tgtcgtcagctcgtgtcgtgagatgttgggttaagtcccgcaacgagcgcaaccctcatt
tttagttgccatctagagagactgccggtgacaaaccggaggaaggtgaggatgacgtca
agt
>OL7036061_Gephyrocapsa_oceanica_RCC1296
aaagcgcctgtaggttgtttagtaagtctgttgttaaagaccagggcttaaccctgggaa
agcaatggaaactactagacttgagtatggcaggggtagagggaatttctagtgtagcgg
tgaaatgcgtagatattagaaagaacaccggcggcgaaagcgctctactggaccattact
gacactcagaggcgaaagctaggggagcaaaagggattagatacccctgtagtcctagcc
gtaaacgatggatactagatgttgcgttgtgcagtatcttagctaacgcgttaagtatcc
cgcctggggagtacgctcgcaagggtgaaactcaaaggaattgacgggggcccgcacaag
cggtggagcatgtggtttaattcgatgcaacgcgaagaaccttaccagggcttgacatac
tacaaatcttttcgaaacgaaagagtgccttcgggaatgtagatacaggtggtgcatggc
tgtcgtcagctcgtgtcgtgagatgttgggttaagtcccgcaacgagcgcaaccctcatt
tttagttgccatctagagagactgccggtgacaaaccggaggaaggtgaggatgacgtca
agt
>OL7036032_Emiliania_huxleyi_RCC4028
aaagcgcctgtaggttgtttagtaagtctgttgttaaagaccagggcttaaccctgggaa
agcaatggaaactactagacttgagtatggcaggggtagagggaatttctagtgtagcgg
tgaaatgcgtagatattagaaagaacaccggcggcgaaagcgctctactggaccattact
gacactcagaggcgaaagctaggggagcaaaagggattagatacccctgtagtcctagcc
gtaaacgatggatactagatgttgcgttgtgcagtatcttagctaacgcgttaagtatcc
cgcctggggagtacgctcgcaagggtgaaactcaaaggaattgacgggggcccgcacaag
cggtggagcatgtggtttaattcgatgcaacgcgaagaaccttaccagggcttgacatac
tacaaatcttttcgaaacgaaagagtgccttcgggaatgtagatacaggtggtgcatggc
tgtcgtcagctcgtgtcgtgagatgttgggttaagtcccgcaacgagcgcaaccctcatt
tttagttgccatctagagagactgccggtgacaaaccggaggaaggtgaggatgacgtca
agt
>OL7035991_Emiliania_huxleyi_NZEH
aaagcgcctgtaggttgtttagtaagtctgttgttaaagaccagggcttaaccctgggaa
agcaatggaaactactagacttgagtatggcaggggtagagggaatttctagtgtagcgg
tgaaatgcgtagatattagaaagaacaccggcggcgaaagcgctctactggaccattact
gacactcagaggcgaaagctaggggagcaaaagggattagatacccctgtagtcctagcc
gtaaacgatggatactagatgttgcgttgtgcagtatcttagctaacgcgttaagtatcc
cgcctggggagtacgctcgcaagggtgaaactcaaaggaattgacgggggcccgcacaag
cggtggagcatgtggtttaattcgatgcaacgcgaagaaccttaccagggcttgacatac
tacaaatcttttcgaaacgaaagagtgccttcgggaatgtagatacaggtggtgcatggc
tgtcgtcagctcgtgtcgtgagatgttgggttaagtcccgcaacgagcgcaaccctcatt
tttagttgccatctagagagactgccggtgacaaaccggaggaaggtgaggatgacgtca
agt
>OL7035951_Emiliania_huxleyi_CCMP379
aaagcgcctgtaggttgtttagtaagtctgttgttaaagaccagggcttaaccctgggaa
agcaatggaaactactagacttgagtatggcaggggtagagggaatttctagtgtagcgg
tgaaatgcgtagatattagaaagaacaccggcggcgaaagcgctctactggaccattact
gacactcagaggcgaaagctaggggagcaaaagggattagatacccctgtagtcctagcc
gtaaacgatggatactagatgttgcgttgtgcagtatcttagctaacgcgttaagtatcc
cgcctggggagtacgctcgcaagggtgaaactcaaaggaattgacgggggcccgcacaag
cggtggagcatgtggtttaattcgatgcaacgcgaagaaccttaccagggcttgacatac
tacaaatcttttcgaaacgaaagagtgccttcgggaatgtagatacaggtggtgcatggc
tgtcgtcagctcgtgtcgtgagatgttgggttaagtcccgcaacgagcgcaaccctcatt
tttagttgccatctagagagactgccggtgacaaaccggaggaaggtgaggatgacgtca
agt
>OL7035941_Emiliania_huxleyi_CCMP371
aaagcgcctgtaggttgtttagtaagtctgttgttaaagaccagggcttaaccctgggaa
agcaatggaaactactagacttgagtatggcaggggtagagggaatttctagtgtagcgg
tgaaatgcgtagatattagaaagaacaccggcggcgaaagcgctctactggaccattact
gacactcagaggcgaaagctaggggagcaaaagggattagatacccctgtagtcctagcc
gtaaacgatggatactagatgttgcgttgtgcagtatcttagctaacgcgttaagtatcc
cgcctggggagtacgctcgcaagggtgaaactcaaaggaattgacgggggcccgcacaag
cggtggagcatgtggtttaattcgatgcaacgcgaagaaccttaccagggcttgacatac
tacaaatcttttcgaaacgaaagagtgccttcgggaatgtagatacaggtggtgcatggc
tgtcgtcagctcgtgtcgtgagatgttgggttaagtcccgcaacgagcgcaaccctcatt
tttagttgccatctagagagactgccggtgacaaaccggaggaaggtgaggatgacgtca
agt
>OL7035901_Emiliania_huxleyi_92E
aaagcgcctgtaggttgtttagtaagtctgttgttaaagaccagggcttaaccctgggaa
agcaatggaaactactagacttgagtatggcaggggtagagggaatttctagtgtagcgg
tgaaatgcgtagatattagaaagaacaccggcggcgaaagcgctctactggaccattact
gacactcagaggcgaaagctaggggagcaaaagggattagatacccctgtagtcctagcc
gtaaacgatggatactagatgttgcgttgtgcagtatcttagctaacgcgttaagtatcc
cgcctggggagtacgctcgcaagggtgaaactcaaaggaattgacgggggcccgcacaag
cggtggagcatgtggtttaattcgatgcaacgcgaagaaccttaccagggcttgacatac
tacaaatcttttcgaaacgaaagagtgccttcgggaatgtagatacaggtggtgcatggc
tgtcgtcagctcgtgtcgtgagatgttgggttaagtcccgcaacgagcgcaaccctcatt
tttagttgccatctagagagactgccggtgacaaaccggaggaaggtgaggatgacgtca
agt
>OL6915581_Emiliania_huxleyi_M219
aaagcgcctgtaggttgtttagtaagtctgttgttaaagaccagggcttaaccctgggaa
agcaatggaaactactagacttgagtatggcaggggtagagggaatttctagtgtagcgg
tgaaatgcgtagatattagaaagaacaccggcggcgaaagcgctctactggaccattact
gacactcagaggcgaaagctaggggagcaaaagggattagatacccctgtagtcctagcc
gtaaacgatggatactagatgttgcgttgtgcagtatcttagctaacgcgttaagtatcc
cgcctggggagtacgctcgcaagggtgaaactcaaaggaattgacgggggcccgcacaag
cggtggagcatgtggtttaattcgatgcaacgcgaagaaccttaccagggcttgacatac
tacaaatcttttcgaaacgaaagagtgccttcgggaatgtagatacaggtggtgcatggc
tgtcgtcagctcgtgtcgtgagatgttgggttaagtcccgcaacgagcgcaaccctcatt
tttagttgccatctagagagactgccggtgacaaaccggaggaaggtgaggatgacgtca
agt
>OL3227071_Emiliania_huxleyi_RCC1217
aaagcgcctgtaggttgtttagtaagtctgttgttaaagaccagggcttaaccctgggaa
agcaatggaaactactagacttgagtatggcaggggtagagggaatttctagtgtagcgg
tgaaatgcgtagatattagaaagaacaccggcggcgaaagcgctctactggaccattact
gacactcagaggcgaaagctaggggagcaaaagggattagatacccctgtagtcctagcc
gtaaacgatggatactagatgttgcgttgtgcagtatcttagctaacgcgttaagtatcc
cgcctggggagtacgctcgcaagggtgaaactcaaaggaattgacgggggcccgcacaag
cggtggagcatgtggtttaattcgatgcaacgcgaagaaccttaccagggcttgacatac
tacaaatcttttcgaaacgaaagagtgccttcgggaatgtagatacaggtggtgcatggc
tgtcgtcagctcgtgtcgtgagatgttgggttaagtcccgcaacgagcgcaaccctcatt
tttagttgccatctagagagactgccggtgacaaaccggaggaaggtgaggatgacgtca
agt
>OL3227061_Emiliania_huxleyi_RCC1216
aaagcgcctgtaggttgtttagtaagtctgttgttaaagaccagggcttaaccctgggaa
agcaatggaaactactagacttgagtatggcaggggtagagggaatttctagtgtagcgg
tgaaatgcgtagatattagaaagaacaccggcggcgaaagcgctctactggaccattact
gacactcagaggcgaaagctaggggagcaaaagggattagatacccctgtagtcctagcc
gtaaacgatggatactagatgttgcgttgtgcagtatcttagctaacgcgttaagtatcc
cgcctggggagtacgctcgcaagggtgaaactcaaaggaattgacgggggcccgcacaag
cggtggagcatgtggtttaattcgatgcaacgcgaagaaccttaccagggcttgacatac
tacaaatcttttcgaaacgaaagagtgccttcgggaatgtagatacaggtggtgcatggc
tgtcgtcagctcgtgtcgtgagatgttgggttaagtcccgcaacgagcgcaaccctcatt
tttagttgccatctagagagactgccggtgacaaaccggaggaaggtgaggatgacgtca
agt
>NC_0637841_Gephyrocapsa_ericsonii_RCC4032
aaagcgcctgtaggttgtttagtaagtctgttgttaaagaccagggcttaaccctgggaa
agcaatggaaactactagacttgagtatggcaggggtagagggaatttctagtgtagcgg
tgaaatgcgtagatattagaaagaacaccggcggcgaaagcgctctactggaccattact
gacactcagaggcgaaagctaggggagcaaaagggattagatacccctgtagtcctagcc
gtaaacgatggatactagatgttgcgttgtgcagtatcttagctaacgcgttaagtatcc
cgcctggggagtacgctcgcaagggtgaaactcaaaggaattgacgggggcccgcacaag
cggtggagcatgtggtttaattcgatgcaacgcgaagaaccttaccagggcttgacatac
tacaaatcttttcgaaacgaaagagtgccttcgggaatgtagatacaggtggtgcatggc
tgtcgtcagctcgtgtcgtgagatgttgggttaagtcccgcaacgagcgcaaccctcatt
tttagttgccatctagagagactgccggtgacaaaccggaggaaggtgaggatgacgtca
agt
>NC_0637851_Gephyrocapsa_parvula_RCC4033
aaagcgcctgtaggttgtttagtaagtctgttgttaaagaccagggcttaaccctgggaa
agcaatggaaactactagacttgagtatggcaggggtagagggaatttctagtgtagcgg
tgaaatgcgtagatattagaaagaacaccggcggcgaaagcgctctactggaccattact
gacactcagaggcgaaagctaggggagcaaaagggattagatacccctgtagtcctagcc
gtaaacgatggatactagatgttgcgttgtgcagtatcttagctaacgcgttaagtatcc
cgcctggggagtacgctcgcaagggtgaaactcaaaggaattgacgggggcccgcacaag
cggtggagcatgtggtttaattcgatgcaacgcgaagaaccttaccagggcttgacatac
tacaaatcttttcgaaacgaaagagtgccttcgggaatgtagatacaggtggtgcatggc
tgtcgtcagctcgtgtcgtgagatgttgggttaagtcccgcaacgagcgcaaccctcatt
tttagttgccatctagagagactgccggtgacaaaccggaggaaggtgaggatgacgtca
agt
>NC_0637821_Gephyrocapsa_oceanica_RCC1296
aaagcgcctgtaggttgtttagtaagtctgttgttaaagaccagggcttaaccctgggaa
agcaatggaaactactagacttgagtatggcaggggtagagggaatttctagtgtagcgg
tgaaatgcgtagatattagaaagaacaccggcggcgaaagcgctctactggaccattact
gacactcagaggcgaaagctaggggagcaaaagggattagatacccctgtagtcctagcc
gtaaacgatggatactagatgttgcgttgtgcagtatcttagctaacgcgttaagtatcc
cgcctggggagtacgctcgcaagggtgaaactcaaaggaattgacgggggcccgcacaag
cggtggagcatgtggtttaattcgatgcaacgcgaagaaccttaccagggcttgacatac
tacaaatcttttcgaaacgaaagagtgccttcgggaatgtagatacaggtggtgcatggc
tgtcgtcagctcgtgtcgtgagatgttgggttaagtcccgcaacgagcgcaaccctcatt
tttagttgccatctagagagactgccggtgacaaaccggaggaaggtgaggatgacgtca
agt
>OL7036041_Emiliania_huxleyi_RCC4030
aaagcgcctgtaggttgtttagtaagtctgttgttaaagaccagggcttaaccctgggaa
agcaatggaaactactagacttgagtatggcaggggtagagggaatttctagtgtagcgg
tgaaatgcgtagatattagaaagaacaccggcggcgaaagcgctctactggaccattact
gacactcagaggcgaaagctaggggagcaaaagggattagatacccctgtagtcctagcc
gtaaacgatggatactagatgttgcgttgtgcagtatcttagctaacgcgttaagtatcc
cgcctggggagtacgctcgcaagggtgaaactcaaaggaattgacgggggcccgcacaag
cggtggagcatgtggtttaattcgatgcaacgcgaagaaccttaccagggcttgacatac
tacaaatcttttcgaaacgaaagagtgccttcgggaatgtagatacaggtggtgcatggc
tgtcgtcagctcgtgtcgtgagatgttgggttaagtcccgcaacgagcgcaaccctcatt
tttagttgccatctagagagactgccggtgacaaaccggaggaaggtgaggatgacgtca
agt
>JN0227051_Emiliania_huxleyi_culture-collection_CCMP1516
aaagcgcctgtaggttgtttagtaagtctgttgttaaagaccagggcttaaccctgggaa
agcaatggaaactactagacttgagtatggcaggggtagagggaatttctagtgtagcgg
tgaaatgcgtagatattagaaagaacaccggcggcgaaagcgctctactggaccattact
gacactcagaggcgaaagctaggggagcaaaagggattagatacccctgtagtcctagcc
gtaaacgatggatactagatgttgcgttgtgcagtatcttagctaacgcgttaagtatcc
cgcctggggagtacgctcgcaagggtgaaactcaaaggaattgacgggggcccgcacaag
cggtggagcatgtggtttaattcgatgcaacgcgaagaaccttaccagggcttgacatac
tacaaatcttttcgaaacgaaagagtgccttcgggaatgtagatacaggtggtgcatggc
tgtcgtcagctcgtgtcgtgagatgttgggttaagtcccgcaacgagcgcaaccctcatt
tttagttgccatctagagagactgccggtgacaaaccggaggaaggtgaggatgacgtca
agt
>OL7035981_Emiliania_huxleyi_M217
aaagcgcctgtaggttgtttagtaagtctgttgttaaagaccagggcttaaccctgggaa
agcaatggaaactactagacttgagtatggcaggggtagagggaatttctagtgtagcgg
tgaaatgcgtagatattagaaagaacaccggcggcgaaagcgctctactggaccattact
gacactcagaggcgaaagctaggggagcaaaagggattagatacccctgtagtcctagcc
gtaaacgatggatactagatgttgcgttgtgcagtatcttagctaacgcgttaagtatcc
cgcctggggagtacgctcgcaagggtgaaactcaaaggaattgacgggggcccgcacaag
cggtggagcatgtggtttaattcgatgcaacgcgaagaaccttaccagggcttgacatac
tacaaatcttttcgaaacgaaagagtgccttcgggaatgtagatacaggtggtgcatggc
tgtcgtcagctcgtgtcgtgagatgttgggttaagtcccgcaacgagcgcaaccctcatt
tttagttgccatctagagagactgccggtgacaaaccggaggaaggtgaggatgacgtca
agt
>OL7035961_Emiliania_huxleyi_EH2
aaagcgcctgtaggttgtttagtaagtctgttgttaaagaccagggcttaaccctgggaa
agcaatggaaactactagacttgagtatggcaggggtagagggaatttctagtgtagcgg
tgaaatgcgtagatattagaaagaacaccggcggcgaaagcgctctactggaccattact
gacactcagaggcgaaagctaggggagcaaaagggattagatacccctgtagtcctagcc
gtaaacgatggatactagatgttgcgttgtgcagtatcttagctaacgcgttaagtatcc
cgcctggggagtacgctcgcaagggtgaaactcaaaggaattgacgggggcccgcacaag
cggtggagcatgtggtttaattcgatgcaacgcgaagaaccttaccagggcttgacatac
tacaaatcttttcgaaacgaaagagtgccttcgggaatgtagatacaggtggtgcatggc
tgtcgtcagctcgtgtcgtgagatgttgggttaagtcccgcaacgagcgcaaccctcatt
tttagttgccatctagagagactgccggtgacaaaccggaggaaggtgaggatgacgtca
agt
>OL7035931_Emiliania_huxleyi_AWI1516
aaagcgcctgtaggttgtttagtaagtctgttgttaaagaccagggcttaaccctgggaa
agcaatggaaactactagacttgagtatggcaggggkagagggaatttctagtgtagcgg
tgaaatgcgtagatattagaaagaacaccggcggcgaaagcgctctactggaccattact
gacactcagaggcgaaagctaggggagcaaaagggattagatacccctgtagtcctagcc
gtaaacgatggatactagatgttgcgttgtgcagtatcttagctaacgcgttaagtatcc
cgcctggggagtacgctcgcaagggtgaaactcaaaggaattgacgggggcccgcacaag
cggtggagcatgtggtttaattcgatgcaacgcgaagaaccttaccagggcttgacatac
tacaaatcttttcgaaacgaaagagtgccttcgggaatgtagatacaggtggtgcatggc
tgtcgtcagctcgtgtcgtgagatgttgggttaagtcccgcaacgagcgcaaccctcatt
tttagttgccatctagagagactgccggtgacaaaccggaggaaggtgaggatgacgtca
agt
>OL6915561_Emiliania_huxleyi_culture_RCC175
aaagcgcctgtaggttgtttagtaagtctgttgttaaagaccagggcttaaccctgggaa
agcaatggaaactactagacttgagtatggcaggggtagagggaatttctagtgtagcgg
tgaaatgcgtagatattagaaagaacaccggcggcgaaagcgctctactggaccattact
gacactcagaggcgaaagctaggggagcaaaagggattagatacccctgtagtcctagcc
gtaaacgatggatactagatgttgcgttgtgcagtatcttagctaacgcgttaagtatcc
cgcctggggagtacgctcgcaagggtgaaactcaaaggaattgacgggggcccgcacaag
cggtggagcatgtggtttaattcgatgcaacgcgaagaaccttaccagggcttgacatac
tacaaatcttttcgaaacgaaagagtgccttcgggaatgtagatacaggtggtgcatggc
tgtcgtcagctcgtgtcgtgagatgttgggttaagtcccgcaacgagcgcaaccctcatt
tttagttgccatctagagagactgccggtgacaaaccggaggaaggtgaggatgacgtca
agt
>OL7035921_Emiliania_huxleyi_ARC30-1
aaagcgcctgtaggttgtttagtaagtctgttgttaaagaccagggcttaaccctgggaa
agcaatggaaactactagacttgagtatggcaggggtagagggaatttctagtgtagcgg
tgaaatgcgtagatattagaaagaacaccggcggcgaaagcgctctactggaccattact
gacactcagaggcgaaagctaggggagcaaaagggattagatacccctgtagtcctagcc
gtaaacgatggatactagatgttgcgttgtgcagtatcttagctaacgcgttaagtatcc
cgcctggggagtacgctcgcaagggtgaaactcaaaggaattgacgggggcccgcacaag
cggtggagcatgtggtttaattcgatgcaacgcgaagaaccttaccagggcttgacatac
tacaaatcttttcgaaacgaaagagtgccttcgggaatgtagatacaggtggtgcatggc
tgtcgtcagctcgtgtcgtgagatgttgggttaagtcccgcaacgagcgcaaccctcatt
tttagttgccatctagagagactgccggtgacaaaccggaggaaggtgaggatgacgtca
agt
>OL7035971_Emiliania_huxleyi_L
aaagcgcctgtaggttgtttagtaagtctgttgttaaagaccagggcttaaccctgggaa
agcaatggaaactactagacttgagtatggcaggggtagagggaatttctagtgtagcgg
tgaaatgcgtagatattagaaagaacaccggcggcgaaagcgctctactggaccattact
gacactcagaggcgaaagctaggggagcaaaagggattagatacccctgtagtcctagcc
gtaaacgatggatactagatgttgcgttgtgcagtatcttagctaacgcgttaagtatcc
cgcctggggagtacgctcgcaagggtgaaactcaaaggaattgacgggggcccgcacaag
cggtggagcatgtggtttaattcgatgcaacgcgaagaaccttaccagggcttgacatac
tacaaatcttttcgaaacgaaagagtgccttcgggaatgtagatacaggtggtgcatggc
tgtcgtcagctcgtgtcgtgagatgttgggttaagtcccgcaacgagcgcaaccctcatt
tttagttgccatctagagagactgccggtgacaaaccggaggaaggtgaggatgacgtca
agt
>NC_0637831_Gephyrocapsa_muellerae_RCC3370
aaagcgcctgtaggttgtttagtaagtctgttgttaaagaccagggcttaaccctgggaa
agcaatggaaactactagacttgagtatggcaggggtagagggaatttctagtgtagcgg
tgaaatgcgtagatattagaaagaacaccggcggcgaaagcgctctactggaccattact
gacactcagaggcgaaagctaggggagcaaaagggattagatacccctgtagtcctagcc
gtaaacgatggatactagatgttgcgttgtgcagtatcttagctaacgcgttaagtatcc
cgcctggggagtacgctcgcaagggtgaaactcaaaggaattgacgggggcccgcacaag
cggtggagcatgtggtttaattcgatgcaacgcgaagaaccttaccagggcttgacatac
tacaaatcttttcgaaacgaaagagtgccttcgggaatgtagatacaggtggtgcatggc
tgtcgtcagctcgtgtcgtgagatgttgggttaagtcccgcaacgagcgcaaccctcatt
tttagttgccatctagagagactgccggtgacaaaccggaggaaggtgaggatgacgtca
agt
>OL7036081_Gephyrocapsa_muellerae_RCC3370
aaagcgcctgtaggttgtttagtaagtctgttgttaaagaccagggcttaaccctgggaa
agcaatggaaactactagacttgagtatggcaggggtagagggaatttctagtgtagcgg
tgaaatgcgtagatattagaaagaacaccggcggcgaaagcgctctactggaccattact
gacactcagaggcgaaagctaggggagcaaaagggattagatacccctgtagtcctagcc
gtaaacgatggatactagatgttgcgttgtgcagtatcttagctaacgcgttaagtatcc
cgcctggggagtacgctcgcaagggtgaaactcaaaggaattgacgggggcccgcacaag
cggtggagcatgtggtttaattcgatgcaacgcgaagaaccttaccagggcttgacatac
tacaaatcttttcgaaacgaaagagtgccttcgggaatgtagatacaggtggtgcatggc
tgtcgtcagctcgtgtcgtgagatgttgggttaagtcccgcaacgagcgcaaccctcatt
tttagttgccatctagagagactgccggtgacaaaccggaggaaggtgaggatgacgtca
agt
>NC_0072881_Emiliania_huxleyi
aaagcgcctgtaggttgtttagtaagtctgttgttaaagaccagggcttaaccctgggaa
agcaatggaaactactagacttgagtatggcaggggtagagggaatttctagtgtagcgg
tgaaatgcgtagatattagaaagaacaccggcggcgaaagcgctctactggaccattact
gacactcagaggcgaaagctaggggagcaaaagggattagatacccctgtagtcctagcc
gtaaacgatggatactagatgttgcgttgtgcagtatcttagctaacgcgttaagtatcc
cgcctggggagtacgctcgcaagggtgaaactcaaaggaattgacgggggcccgcacaag
cggtggagcatgtggtttaattcgatgcaacgcgaagaaccttaccagggcttgacatac
tacaaatcttttcgaaacgaaagagtgccttcgggaatgtagatacaggtggtgcatggc
tgtcgtcagctcgtgtcgtgagatgttgggttaagtcccgcaacgagcgcaaccctcatt
tttagttgccatctagagagactgccggtgacaaaccggaggaaggtgaggatgacgtca
agt
>AY7413711_Emiliania_huxleyi_CCMP373
aaagcgcctgtaggttgtttagtaagtctgttgttaaagaccagggcttaaccctgggaa
agcaatggaaactactagacttgagtatggcaggggtagagggaatttctagtgtagcgg
tgaaatgcgtagatattagaaagaacaccggcggcgaaagcgctctactggaccattact
gacactcagaggcgaaagctaggggagcaaaagggattagatacccctgtagtcctagcc
gtaaacgatggatactagatgttgcgttgtgcagtatcttagctaacgcgttaagtatcc
cgcctggggagtacgctcgcaagggtgaaactcaaaggaattgacgggggcccgcacaag
cggtggagcatgtggtttaattcgatgcaacgcgaagaaccttaccagggcttgacatac
tacaaatcttttcgaaacgaaagagtgccttcgggaatgtagatacaggtggtgcatggc
tgtcgtcagctcgtgtcgtgagatgttgggttaagtcccgcaacgagcgcaaccctcatt
tttagttgccatctagagagactgccggtgacaaaccggaggaaggtgaggatgacgtca
agt
>CAMNT_0030707681_Emiliania-huxleyi-374
aaagcgcctgtaggttgtttagtaagtctgttgttaaagaccagggcttaaccctgggaa
agcaatggaaactactagacttgagtatggcaggggtagagggaatttctagtgtagcgg
tgaaatgcgtagatattagaaagaacaccggcggcgaaagcgctctactggaccattact
gacactcagaggcgaaagctaggggagcaaaagggattagatacccctgtagtcctagcc
gtaaacgatggatactagatgttgcgttgtgcagtatcttagctaacgcgttaagtatcc
cgcctggggagtacgctcgcaagggtgaaactcaaaggaattgacgggggcccgcacaag
cggtggagcatgtggtttaattcgatgcaacgcgaagaaccttaccagggcttgacatac
tacaaatcttttcgaaacgaaagagtgccttcgggaatgtagatacaggtggtgcatggc
tgtcgtcagctcgtgtcgtgagatgttgggttaagtcccgcaacgagcgcaaccctcatt
tttagttgccatctagagagactgccggtgacaaaccggaggaaggtgaggatgacgtca
agt
>CAMNT_0032201019_Isochrysis-sp-CCMP1244
aaagcgcctgtaggttgtttagtaagtctgttgttaaagaccagggcttaaccctgggaa
agcaatggaaactactagacttgagtatggcaggggtagagggaatttctagtgtagcgg
tgaaatgcgtagatattagaaagaacaccggcggcgaaagcgctctactggaccattact
gacactcagaggcgaaagctaggggagcaaaagggattagatacccctgtagtcctagcc
gtaaacgatggatactagatgttgcgttgtgcagtatcttagctaacgcgttaagtatcc
cgcctggggagtacgctcgcaagggtgaaactcaaaggaattgacgggggcccgcacaag
cggtggagcatgtggtttaattcgatgcaacgcgaagaaccttaccagggcttgacatac
tacaaatcttttcgaaacgaaagagtgccttcgggaatgtagatacaggtggtgcatggc
tgtcgtcagctcgtgtcgtgagatgttgggttaagtcccgcaacgagcgcaaccctcatt
tttagttgccatctagagagactgccggtgacaaaccggaggaaggtgaggatgacgtca
agt
>CAMNT_0030721753_Emiliania-huxleyi-379
aaagcgcctgtaggttgtttagtaagtctgttgttaaagaccagggcttaaccctgggaa
agcaatggaaactactagacttgagtatggcaggggtagagggaatttctagtgtagcgg
tgaaatgcgtagatattagaaagaacaccggcggcgaaagcgctctactggaccattact
gacactcagaggcgaaagctaggggagcaaaagggattagatacccctgtagtcctagcc
gtaaacgatggatactagatgttgcgttgtgcagtatcttagctaacgcgttaagtatcc
cgcctggggagtacgctcgcaagggtgaaactcaaaggaattgacgggggcccgcacaag
cggtggagcatgtggtttaattcgatgcaacgcgaagaaccttaccagggcttgacatac
tacaaatcttttcgaaacgaaagagtgccttcgggaatgtagatacaggtggtgcatggc
tgtcgtcagctcgtgtcgtgagatgttgggttaagtcccgcaacgagcgcaaccctcatt
tttagttgccatctagagagactgccggtgacaaaccggaggaaggtgaggatgacgtca
agt
>CAMNT_0031505495_Gephyrocapsa-oceanica-RCC1303
aaagcgcctgtaggttgtttagtaagtctgttgttaaagaccagggcttaaccctgggaa
agcaatggaaactactagacttgagtatggcaggggtagagggaatttctagtgtagcgg
tgaaatgcgtagatattagaaagaacaccggcggcgaaagcgctctactggaccattact
gacactcagaggcgaaagctaggggagcaaaagggattagatacccctgtagtcctagcc
gtaaacgatggatactagatgttgcgttgtgcagtatcttagctaacgcgttaagtatcc
cgcctggggagtacgctcgcaagggtgaaactcaaaggaattgacgggggcccgcacaag
cggtggagcatgtggtttaattcgatgcaacgcgaagaaccttaccagggcttgacatac
tacaaatcttttcgaaacgaaagagtgccttcgggaatgtagatacaggtggtgcatggc
tgtcgtcagctcgtgtcgtgagatgttgggttaagtcccgcaacgagcgcaaccctcatt
tttagttgccatctagagagactgccggtgacaaaccggaggaaggtgaggatgacgtca
agt
>CAMNT_0030884295_Emiliania-huxleyi-PLYM219
aaagcgcctgtaggttgtttagtaagtctgttgttaaagaccagggcttaaccctgggaa
agcaatggaaactactagacttgagtatggcaggggtagagggaatttctagtgtagcgg
tgaaatgcgtagatattagaaagaacaccggcggcgaaagcgctctactggaccattact
gacactcagaggcgaaagctaggggagcaaaagggattagatacccctgtagtcctagcc
gtaaacgatggatactagatgttgcgttgtgcagtatcttagctaacgcgttaagtatcc
cgcctggggagtacgctcgcaagggtgaaactcaaaggaattgacgggggcccgcacaag
cggtggagcatgtggtttaattcgatacaacgcgaagaaccttaccagggcttgacatac
tacaaatcttttcgaaacgaaagagtgccttcgggaatgtagatacaggtggtgcatggc
tgtcgtcagctcgtgtcgtgagatgttgggttaagtcccgcaacgagcgcaaccctcatt
tttagttgccatctagagagactgccggtgacaaaccggaggaaggtgaggatgacgtca
agt
>AB1969691_Gephyrocapsa_oceanica
aaagcgcctgtaggttgtttagtaagtctgttgttaaagaccagggcttaaccctgggaa
agcaatggaaactactagacttgagtatggcaggggtagagggaatttctagtgtagcgg
tgaaatgcgtagatattagaaagaacaccggcggcgaaagcgctctactggaccattact
gacactcagaggcgaaagctaggggagcaaaagggattagatacccctgtagtcctagcc
gtaaacgatggatactagatgttgcgttgtgcagtatcttagctaacgcgttaagtatcc
cgcctggggagtacgctcgcaagggtgaaactcaaaggaattgacgggggcccgcacaag
cggtggagcatgtggtttaattcgatgcaacgcgaagaaccttaccagggcttgacatac
tacaaatcttttcgaaacgaaagagtgccttcgggaatgtagatacaggtggtgcatggc
tgtcgtcagctcgtgtcgtgagatgttgggttaagtcccgcaacgagcgcaaccctcatt
tttagttgccatctagagagactgccggtgacaaaccggaggaaggtgaggatgacgtca
agt
>AY7021151_Emiliania_huxleyi_CCMP625
aaagcgcctgtaggttgtttagtaagtctgttgttaaagaccagggcttaaccctgggaa
agcaatggaaactactagacttgagtatggcaggggtagagggaatttctagtgtagcgg
tgaaatgcgtagatattagaaagaacaccggcggcgaaagcgctctactggaccattact
gacactcagaggcgaaagctaggggagcaaaagggattagatacccctgtagtcctagcc
gtaaacgatggatactagatgttgcgttgtgcagtatcttagctaacgcgttaagtatcc
cgcctggggagtacgctcgcaagggtgaaactcaaaggaattgacgggggcccgcacaag
cggtggagcatgtggtttaattcgatgcaacgcgaagaaccttaccagggcttgacatac
tacaaatcttttcgaaacgaaagagtgccttcgggaatgtagatacaggtggtgcatggc
tgtcgtcagctcgtgtcgtgagatgttgggttaagtcccgcaacgagcgcaaccctcatt
tttagttgccatctagagagactgccggtgacaaaccggaggaaggtgaggatgacgtca
agt
>CAMNT_0030834423_Emiliania-huxleyi-CCMP370
aaagcgcctgtaggttgtttagtaagtctgttgttaaagaccagggcttaaccctgggaa
agcaatggaaactactagacttgagtatggcaggggtagagggaatttctagtgtagcgg
tgaaatgcgtagatattagaaagaacaccggcggcgaaagcgctctactggaccattact
gacactcagaggcgaaagctaggggagcaaaagggattagatacccctgtagtcctagcc
gtaaacgatggatactagatgttgcgttgtgcagtatcttagctaacgcgttaagtatcc
cgcctggggagtacgctcgcaagggtgaaactcaaaggaattgacgggggcccgcacaag
cggtggagcatgtggtttaattcgatgcaacgcgaagaaccttaccagggcttgacatac
tacaaatcttttcgaaacgaaagagtgccttcgggaatgtagatacaggtggtgcatggc
tgtcgtcagctcgtgtcgtgagatgttgggttaagtcccgcaacgagcgcaaccctcatt
tttagttgccatctagagagactgccggtgacaaaccggaggaaggtgaggatgacgtca
agt
>LN7353973_Emiliania_huxleyi_RCC2611
aaagcgcctgtaggttgtttagtaagtctgttgttaaagaccagggcttaaccctgggaa
agcaatggaaactactagacttgagtatggcaggggtagagggaatttctagtgtagcgg
tgaaatgcgtagatattagaaagaacaccggcggcgaaagcgctctactggaccattact
gacactcagaggcgaaagctaggggagcaaaagggattagatacccctgtagtcctagcc
gtaaacgatggatactagatgttgcgttgtgcagtatcttagctaacgcgttaagtatcc
cgcctggggagtacgctcgcaagggtgaaactcaaaggaattgacgggggcccgcacaag
cggtggagcatgtggtttaattcgatgcaacgcgaagaaccttaccagggcttgacatac
tacaaatcttttcgaaacgaaagagtgccttcgggaatgtagatacaggtggtgcatggc
tgtcgtcagctcgtgtcgtgagatgttgggttaagtcccgcaacgagcgcaaccctcatt
tttagttgccatctagagagactgccggtgacaaaccggaggaaggtgaggatgacgtca
agt
>LN7354863_Emiliania_huxleyi_RCC909
aaagcgcctgtaggttgtttagtaagtctgttgttaaagaccagggcttaaccctgggaa
agcaatggaaactactagacttgagtatggcaggggtagagggaatttctagtgtagcgg
tgaaatgcgtagatattagaaagaacaccggcggcgaaagcgctctactggaccattact
gacactcagaggcgaaagctaggggagcaaaagggattagatacccctgtagtcctagcc
gtaaacgatggatactagatgttgcgttgtgcagtatcttagctaacgcgttaagtatcc
cgcctggggagtacgctcgcaagggtgaaactcaaaggaattgacgggggcccgcacaag
cggtggagcatgtggtttaattcgatgcaacgcgaagaaccttaccagggcttgacatac
tacaaatcttttcgaaacgaaagagtgccttcgggaatgtagatacaggtggtgcatggc
tgtcgtcagctcgtgtcgtgagatgttgggttaagtcccgcaacgagcgcaaccctcatt
tttagttgccatctagagagactgccggtgacaaaccggaggaaggtgaggatgacgtca
agt
>LN7354033_Emiliania_huxleyi_RCC2635
aaagcgcctgtaggttgtttagtaagtctgttgttaaagaccagggcttaaccctgggaa
agcaatggaaactactagacttgagtatggcaggggtagagggaatttctagtgtagcgg
tgaaatgcgtagatattagaaagaacaccggcggcgaaagcgctctactggaccattact
gacactcagaggcgaaagctaggggagcaaaagggattagatacccctgtagtcctagcc
gtaaacgatggatactagatgttgcgttgtgcagtatcttagctaacgcgttaagtatcc
cgcctggggagtacgctcgcaagggtgaaactcaaaggaattgacgggggcccgcacaag
cggtggagcatgtggtttaattcgatgcaacgcgaagaaccttaccagggcttgacatac
tacaaatcttttcgaaacgaaagagtgccttcgggaatgtagatacaggtggtgcatggc
tgtcgtcagctcgtgtcgtgagatgttgggttaagtcccgcaacgagcgcaaccctcatt
tttagttgccatctagagagactgccggtgacaaaccggaggaaggtgaggatgacgtca
agt
>LN7354073_Emiliania_huxleyi_RCC2941
aaagcgcctgtaggttgtttagtaagtctgttgttaaagaccagggcttaaccctgggaa
agcaatggaaactactagacttgagtatggcaggggtagagggaatttctagtgtagcgg
tgaaatgcgtagatattagaaagaacaccggcggcgaaagcgctctactggaccattact
gacactcagaggcgaaagctaggggagcaaaagggattagatacccctgtagtcctagcc
gtaaacgatggatactagatgttgcgttgtgcagtatcttagctaacgcgttaagtatcc
cgcctggggagtacgctcgcaagggtgaaactcaaaggaattgacgggggcccgcacaag
cggtggagcatgtggtttaattcgatgcaacgcgaagaaccttaccagggcttgacatac
tacaaatcttttcgaaacgaaagagtgccttcgggaatgtagatacaggtggtgcatggc
tgtcgtcagctcgtgtcgtgagatgttgggttaagtcccgcaacgagcgcaaccctcatt
tttagttgccatctagagagactgccggtgacaaaccggaggaaggtgaggatgacgtca
agt
>LK3918041_Emiliania_huxleyi_F908
aaagcgcctgtaggttgtttagtaagtctgttgttaaagaccagggcttaaccctgggaa
agcaatggaaactactagacttgagtatggcaggggtagagggaatttctagtgtagcgg
tgaaatgcgtagatattagaaagaacaccggcggcgaaagcgctctactggaccattact
gacactcagaggcgaaagctaggggagcaaaagggattagatacccctgtagtcctagcc
gtaaacgatggatactagatgttgcgttgtgcagtatcttagctaacgcgttaagtatcc
cgcctggggagtacgctcgcaagggtgaaactcaaaggaattgacgggggcccgcacaag
cggtggagcatgtggtttaattcgatgcaacgcgaagaaccttaccagggcttgacatac
tacaaatcttttcgaaacgaaagagtgccttcgggaatgtagatacaggtggtgcatggc
tgtcgtcagctcgtgtcgtgagatgttgggttaagtcccgcaacgagcgcaaccctcatt
tttagttgccatctagagagactgccggtgacaaaccggaggaaggtgaggatgacgtca
agt
>KP2828361_Gephyrocapsa_muellerae_RCC3862
aaagcgcctgtaggttgtttagtaagtctgttgttaaagaccagggcttaaccctgggaa
agcaatggaaactactagacttgagtatggcaggggtagagggaatttctagtgtagcgg
tgaaatgcgtagatattagaaagaacaccggcggcgaaagcgctctactggaccattact
gacactcagaggcgaaagctaggggagcaaaagggattagatacccctgtagtcctagcc
gtaaacgatggatactagatgttgcgttgtgcagtatcttagctaacgcgttaagtatcc
cgcctggggagtacgctcgcaagggtgaaactcaaaggaattgacgggggcccgcacaag
cggtggagcatgtggtttaattcgatgcaacgcgaagaaccttaccagggcttgacatac
tacaaatcttttcgaaacgaaagagtgccttcgggaatgtagatacaggtggtgcatggc
tgtcgtcagctcgtgtcgtgagatgttgggttaagtcccgcaacgagcgcaaccctcatt
tttagttgccatctagagagactgccggtgacaaaccggaggaaggtgaggatgacgtca
agt
>KP2828351_Gephyrocapsa_muellerae_RCC3370
aaagcgcctgtaggttgtttagtaagtctgttgttaaagaccagggcttaaccctgggaa
agcaatggaaactactagacttgagtatggcaggggtagagggaatttctagtgtagcgg
tgaaatgcgtagatattagaaagaacaccggcggcgaaagcgctctactggaccattact
gacactcagaggcgaaagctaggggagcaaaagggattagatacccctgtagtcctagcc
gtaaacgatggatactagatgttgcgttgtgcagtatcttagctaacgcgttaagtatcc
cgcctggggagtacgctcgcaagggtgaaactcaaaggaattgacgggggcccgcacaag
cggtggagcatgtggtttaattcgatgcaacgcgaagaaccttaccagggcttgacatac
tacaaatcttttcgaaacgaaagagtgccttcgggaatgtagatacaggtggtgcatggc
tgtcgtcagctcgtgtcgtgagatgttgggttaagtcccgcaacgagcgcaaccctcatt
tttagttgccatctagagagactgccggtgacaaaccggaggaaggtgaggatgacgtca
agt
>KP2828341_Gephyrocapsa_muellerae_RCC3898
aaagcgcctgtaggttgtttagtaagtctgttgttaaagaccagggcttaaccctgggaa
agcaatggaaactactagacttgagtatggcaggggtagagggaatttctagtgtagcgg
tgaaatgcgtagatattagaaagaacaccggcggcgaaagcgctctactggaccattact
gacactcagaggcgaaagctaggggagcaaaagggattagatacccctgtagtcctagcc
gtaaacgatggatactagatgttgcgttgtgcagtatcttagctaacgcgttaagtatcc
cgcctggggagtacgctcgcaagggtgaaactcaaaggaattgacgggggcccgcacaag
cggtggagcatgtggtttaattcgatgcaacgcgaagaaccttaccagggcttgacatac
tacaaatcttttcgaaacgaaagagtgccttcgggaatgtagatacaggtggtgcatggc
tgtcgtcagctcgtgtcgtgagatgttgggttaagtcccgcaacgagcgcaaccctcatt
tttagttgccatctagagagactgccggtgacaaaccggaggaaggtgaggatgacgtca
agt
>KC4041191_Gephyrocapsa_oceanica_RCC1286
aaagcgcctgtaggttgtttagtaagtctgttgttaaagaccagggcttaaccctgggaa
agcaatggaaactactagacttgagtatggcaggggtagagggaatttctagtgtagcgg
tgaaatgcgtagatattagaaagaacaccggcggcgaaagcgctctactggaccattact
gacactcagaggcgaaagctaggggagcaaaagggattagatacccctgtagtcctagcc
gtaaacgatggatactagatgttgcgttgtgcagtatcttagctaacgcgttaagtatcc
cgcctggggagtacgctcgcaagggtgaaactcaaaggaattgacgggggcccgcacaag
cggtggagcatgtggtttaattcgatgcaacgcgaagaaccttaccagggcttgacatac
tacaaatcttttcgaaacgaaagagtgccttcgggaatgtagatacaggtggtgcatggc
tgtcgtcagctcgtgtcgtgagatgttgggttaagtcccgcaacgagcgcaaccctcatt
tttagttgccatctagagagactgccggtgacaaaccggaggaaggtgaggatgacgtca
agt
>KC4041181_Gephyrocapsa_oceanica_RCC1284
aaagcgcctgtaggttgtttagtaagtctgttgttaaagaccagggcttaaccctgggaa
agcaatggaaactactagacttgagtatggcaggggtagagggaatttctagtgtagcgg
tgaaatgcgtagatattagaaagaacaccggcggcgaaagcgctctactggaccattact
gacactcagaggcgaaagctaggggagcaaaagggattagatacccctgtagtcctagcc
gtaaacgatggatactagatgttgcgttgtgcagtatcttagctaacgcgttaagtatcc
cgcctggggagtacgctcgcaagggtgaaactcaaaggaattgacgggggcccgcacaag
cggtggagcatgtggtttaattcgatgcaacgcgaagaaccttaccagggcttgacatac
tacaaatcttttcgaaacgaaagagtgccttcgggaatgtagatacaggtggtgcatggc
tgtcgtcagctcgtgtcgtgagatgttgggttaagtcccgcaacgagcgcaaccctcatt
tttagttgccatctagagagactgccggtgacaaaccggaggaaggtgaggatgacgtca
agt
>KC4041171_Gephyrocapsa_oceanica_RCC1282
aaagcgcctgtaggttgtttagtaagtctgttgttaaagaccagggcttaaccctgggaa
agcaatggaaactactagacttgagtatggcaggggtagagggaatttctagtgtagcgg
tgaaatgcgtagatattagaaagaacaccggcggcgaaagcgctctactggaccattact
gacactcagaggcgaaagctaggggagcaaaagggattagatacccctgtagtcctagcc
gtaaacgatggatactagatgttgcgttgtgcagtatcttagctaacgcgttaagtatcc
cgcctggggagtacgctcgcaagggtgaaactcaaaggaattgacgggggcccgcacaag
cggtggagcatgtggtttaattcgatgcaacgcgaagaaccttaccagggcttgacatac
tacaaatcttttcgaaacgaaagagtgccttcgggaatgtagatacaggtggtgcatggc
tgtcgtcagctcgtgtcgtgagatgttgggttaagtcccgcaacgagcgcaaccctcatt
tttagttgccatctagagagactgccggtgacaaaccggaggaaggtgaggatgacgtca
agt
>KC4041161_Gephyrocapsa_oceanica_RCC1281
aaagcgcctgtaggttgtttagtaagtctgttgttaaagaccagggcttaaccctgggaa
agcaatggaaactactagacttgagtatggcaggggtagagggaatttctagtgtagcgg
tgaaatgcgtagatattagaaagaacaccggcggcgaaagcgctctactggaccattact
gacactcagaggcgaaagctaggggagcaaaagggattagatacccctgtagtcctagcc
gtaaacgatggatactagatgttgcgttgtgcagtatcttagctaacgcgttaagtatcc
cgcctggggagtacgctcgcaagggtgaaactcaaaggaattgacgggggcccgcacaag
cggtggagcatgtggtttaattcgatgcaacgcgaagaaccttaccagggcttgacatac
tacaaatcttttcgaaacgaaagagtgccttcgggaatgtagatacaggtggtgcatggc
tgtcgtcagctcgtgtcgtgagatgttgggttaagtcccgcaacgagcgcaaccctcatt
tttagttgccatctagagagactgccggtgacaaaccggaggaaggtgaggatgacgtca
agt
>KC4041151_Gephyrocapsa_oceanica_RCC1279
aaagcgcctgtaggttgtttagtaagtctgttgttaaagaccagggcttaaccctgggaa
agcaatggaaactactagacttgagtatggcaggggtagagggaatttctagtgtagcgg
tgaaatgcgtagatattagaaagaacaccggcggcgaaagcgctctactggaccattact
gacactcagaggcgaaagctaggggagcaaaagggattagatacccctgtagtcctagcc
gtaaacgatggatactagatgttgcgttgtgcagtatcttagctaacgcgttaagtatcc
cgcctggggagtacgctcgcaagggtgaaactcaaaggaattgacgggggcccgcacaag
cggtggagcatgtggtttaattcgatgcaacgcgaagaaccttaccagggcttgacatac
tacaaatcttttcgaaacgaaagagtgccttcgggaatgtagatacaggtggtgcatggc
tgtcgtcagctcgtgtcgtgagatgttgggttaagtcccgcaacgagcgcaaccctcatt
tttagttgccatctagagagactgccggtgacaaaccggaggaaggtgaggatgacgtca
agt
>KC4041141_Gephyrocapsa_oceanica_RCC1223
aaagcgcctgtaggttgtttagtaagtctgttgttaaagaccagggcttaaccctgggaa
agcaatggaaactactagacttgagtatggcaggggtagagggaatttctagtgtagcgg
tgaaatgcgtagatattagaaagaacaccggcggcgaaagcgctctactggaccattact
gacactcagaggcgaaagctaggggagcaaaagggattagatacccctgtagtcctagcc
gtaaacgatggatactagatgttgcgttgtgcagtatcttagctaacgcgttaagtatcc
cgcctggggagtacgctcgcaagggtgaaactcaaaggaattgacgggggcccgcacaag
cggtggagcatgtggtttaattcgatgcaacgcgaagaaccttaccagggcttgacatac
tacaaatcttttcgaaacgaaagagtgccttcgggaatgtagatacaggtggtgcatggc
tgtcgtcagctcgtgtcgtgagatgttgggttaagtcccgcaacgagcgcaaccctcatt
tttagttgccatctagagagactgccggtgacaaaccggaggaaggtgaggatgacgtca
agt
>KC4041131_Emiliania_huxleyi_RCC1228
aaagcgcctgtaggttgtttagtaagtctgttgttaaagaccagggcttaaccctgggaa
agcaatggaaactactagacttgagtatggcaggggtagagggaatttctagtgtagcgg
tgaaatgcgtagatattagaaagaacaccggcggcgaaagcgctctactggaccattact
gacactcagaggcgaaagctaggggagcaaaagggattagatacccctgtagtcctagcc
gtaaacgatggatactagatgttgcgttgtgcagtatcttagctaacgcgttaagtatcc
cgcctggggagtacgctcgcaagggtgaaactcaaaggaattgacgggggcccgcacaag
cggtggagcatgtggtttaattcgatgcaacgcgaagaaccttaccagggcttgacatac
tacaaatcttttcgaaacgaaagagtgccttcgggaatgtagatacaggtggtgcatggc
tgtcgtcagctcgtgtcgtgagatgttgggttaagtcccgcaacgagcgcaaccctcatt
tttagttgccatctagagagactgccggtgacaaaccggaggaaggtgaggatgacgtca
agt
>KC4041121_Emiliania_huxleyi_RCC1227
aaagcgcctgtaggttgtttagtaagtctgttgttaaagaccagggcttaaccctgggaa
agcaatggaaactactagacttgagtatggcaggggtagagggaatttctagtgtagcgg
tgaaatgcgtagatattagaaagaacaccggcggcgaaagcgctctactggaccattact
gacactcagaggcgaaagctaggggagcaaaagggattagatacccctgtagtcctagcc
gtaaacgatggatactagatgttgcgttgtgcagtatcttagctaacgcgttaagtatcc
cgcctggggagtacgctcgcaagggtgaaactcaaaggaattgacgggggcccgcacaag
cggtggagcatgtggtttaattcgatgcaacgcgaagaaccttaccagggcttgacatac
tacaaatcttttcgaaacgaaagagtgccttcgggaatgtagatacaggtggtgcatggc
tgtcgtcagctcgtgtcgtgagatgttgggttaagtcccgcaacgagcgcaaccctcatt
tttagttgccatctagagagactgccggtgacaaaccggaggaaggtgaggatgacgtca
agt
>KC4041111_Emiliania_huxleyi_RCC1225
aaagcgcctgtaggttgtttagtaagtctgttgttaaagaccagggcttaaccctgggaa
agcaatggaaactactagacttgagtatggcaggggtagagggaatttctagtgtagcgg
tgaaatgcgtagatattagaaagaacaccggcggcgaaagcgctctactggaccattact
gacactcagaggcgaaagctaggggagcaaaagggattagatacccctgtagtcctagcc
gtaaacgatggatactagatgttgcgttgtgcagtatcttagctaacgcgttaagtatcc
cgcctggggagtacgctcgcaagggtgaaactcaaaggaattgacgggggcccgcacaag
cggtggagcatgtggtttaattcgatgcaacgcgaagaaccttaccagggcttgacatac
tacaaatcttttcgaaacgaaagagtgccttcgggaatgtagatacaggtggtgcatggc
tgtcgtcagctcgtgtcgtgagatgttgggttaagtcccgcaacgagcgcaaccctcatt
tttagttgccatctagagagactgccggtgacaaaccggaggaaggtgaggatgacgtca
agt
>KC4041101_Emiliania_huxleyi_RCC1221
aaagcgcctgtaggttgtttagtaagtctgttgttaaagaccagggcttaaccctgggaa
agcaatggaaactactagacttgagtatggcaggggtagagggaatttctagtgtagcgg
tgaaatgcgtagatattagaaagaacaccggcggcgaaagcgctctactggaccattact
gacactcagaggcgaaagctaggggagcaaaagggattagatacccctgtagtcctagcc
gtaaacgatggatactagatgttgcgttgtgcagtatcttagctaacgcgttaagtatcc
cgcctggggagtacgctcgcaagggtgaaactcaaaggaattgacgggggcccgcacaag
cggtggagcatgtggtttaattcgatgcaacgcgaagaaccttaccagggcttgacatac
tacaaatcttttcgaaacgaaagagtgccttcgggaatgtagatacaggtggtgcatggc
tgtcgtcagctcgtgtcgtgagatgttgggttaagtcccgcaacgagcgcaaccctcatt
tttagttgccatctagagagactgccggtgacaaaccggaggaaggtgaggatgacgtca
agt
>KC4041091_Emiliania_huxleyi_RCC1219
aaagcgcctgtaggttgtttagtaagtctgttgttaaagaccagggcttaaccctgggaa
agcaatggaaactactagacttgagtatggcaggggtagagggaatttctagtgtagcgg
tgaaatgcgtagatattagaaagaacaccggcggcgaaagcgctctactggaccattact
gacactcagaggcgaaagctaggggagcaaaagggattagatacccctgtagtcctagcc
gtaaacgatggatactagatgttgcgttgtgcagtatcttagctaacgcgttaagtatcc
cgcctggggagtacgctcgcaagggtgaaactcaaaggaattgacgggggcccgcacaag
cggtggagcatgtggtttaattcgatgcaacgcgaagaaccttaccagggcttgacatac
tacaaatcttttcgaaacgaaagagtgccttcgggaatgtagatacaggtggtgcatggc
tgtcgtcagctcgtgtcgtgagatgttgggttaagtcccgcaacgagcgcaaccctcatt
tttagttgccatctagagagactgccggtgacaaaccggaggaaggtgaggatgacgtca
agt
>KC4041081_Emiliania_huxleyi_RCC1218
aaagcgcctgtaggttgtttagtaagtctgttgttaaagaccagggcttaaccctgggaa
agcaatggaaactactagacttgagtatggcaggggtagagggaatttctagtgtagcgg
tgaaatgcgtagatattagaaagaacaccggcggcgaaagcgctctactggaccattact
gacactcagaggcgaaagctaggggagcaaaagggattagatacccctgtagtcctagcc
gtaaacgatggatactagatgttgcgttgtgcagtatcttagctaacgcgttaagtatcc
cgcctggggagtacgctcgcaagggtgaaactcaaaggaattgacgggggcccgcacaag
cggtggagcatgtggtttaattcgatgcaacgcgaagaaccttaccagggcttgacatac
tacaaatcttttcgaaacgaaagagtgccttcgggaatgtagatacaggtggtgcatggc
tgtcgtcagctcgtgtcgtgagatgttgggttaagtcccgcaacgagcgcaaccctcatt
tttagttgccatctagagagactgccggtgacaaaccggaggaaggtgaggatgacgtca
agt
>KC4041071_Emiliania_huxleyi_RCC1214
aaagcgcctgtaggttgtttagtaagtctgttgttaaagaccagggcttaaccctgggaa
agcaatggaaactactagacttgagtatggcaggggtagagggaatttctagtgtagcgg
tgaaatgcgtagatattagaaagaacaccggcggcgaaagcgctctactggaccattact
gacactcagaggcgaaagctaggggagcaaaagggattagatacccctgtagtcctagcc
gtaaacgatggatactagatgttgcgttgtgcagtatcttagctaacgcgttaagtatcc
cgcctggggagtacgctcgcaagggtgaaactcaaaggaattgacgggggcccgcacaag
cggtggagcatgtggtttaattcgatgcaacgcgaagaaccttaccagggcttgacatac
tacaaatcttttcgaaacgaaagagtgccttcgggaatgtagatacaggtggtgcatggc
tgtcgtcagctcgtgtcgtgagatgttgggttaagtcccgcaacgagcgcaaccctcatt
tttagttgccatctagagagactgccggtgacaaaccggaggaaggtgaggatgacgtca
agt
>KC4041061_Emiliania_huxleyi_RCC1213
aaagcgcctgtaggttgtttagtaagtctgttgttaaagaccagggcttaaccctgggaa
agcaatggaaactactagacttgagtatggcaggggtagagggaatttctagtgtagcgg
tgaaatgcgtagatattagaaagaacaccggcggcgaaagcgctctactggaccattact
gacactcagaggcgaaagctaggggagcaaaagggattagatacccctgtagtcctagcc
gtaaacgatggatactagatgttgcgttgtgcagtatcttagctaacgcgttaagtatcc
cgcctggggagtacgctcgcaagggtgaaactcaaaggaattgacgggggcccgcacaag
cggtggagcatgtggtttaattcgatgcaacgcgaagaaccttaccagggcttgacatac
tacaaatcttttcgaaacgaaagagtgccttcgggaatgtagatacaggtggtgcatggc
tgtcgtcagctcgtgtcgtgagatgttgggttaagtcccgcaacgagcgcaaccctcatt
tttagttgccatctagagagactgccggtgacaaaccggaggaaggtgaggatgacgtca
agt
>KC4041051_Emiliania_huxleyi_RCC1210
aaagcgcctgtaggttgtttagtaagtctgttgttaaagaccagggcttaaccctgggaa
agcaatggaaactactagacttgagtatggcaggggtagagggaatttctagtgtagcgg
tgaaatgcgtagatattagaaagaacaccggcggcgaaagcgctctactggaccattact
gacactcagaggcgaaagctaggggagcaaaagggattagatacccctgtagtcctagcc
gtaaacgatggatactagatgttgcgttgtgcagtatcttagctaacgcgttaagtatcc
cgcctggggagtacgctcgcaagggtgaaactcaaaggaattgacgggggcccgcacaag
cggtggagcatgtggtttaattcgatgcaacgcgaagaaccttaccagggcttgacatac
tacaaatcttttcgaaacgaaagagtgccttcgggaatgtagatacaggtggtgcatggc
tgtcgtcagctcgtgtcgtgagatgttgggttaagtcccgcaacgagcgcaaccctcatt
tttagttgccatctagagagactgccggtgacaaaccggaggaaggtgaggatgacgtca
agt
>KC4041041_Emiliania_huxleyi_RCC1208
aaagcgcctgtaggttgtttagtaagtctgttgttaaagaccagggcttaaccctgggaa
agcaatggaaactactagacttgagtatggcaggggtagagggaatttctagtgtagcgg
tgaaatgcgtagatattagaaagaacaccggcggcgaaagcgctctactggaccattact
gacactcagaggcgaaagctaggggagcaaaagggattagatacccctgtagtcctagcc
gtaaacgatggatactagatgttgcgttgtgcagtatcttagctaacgcgttaagtatcc
cgcctggggagtacgctcgcaagggtgaaactcaaaggaattgacgggggcccgcacaag
cggtggagcatgtggtttaattcgatgcaacgcgaagaaccttaccagggcttgacatac
tacaaatcttttcgaaacgaaagagtgccttcgggaatgtagatacaggtggtgcatggc
tgtcgtcagctcgtgtcgtgagatgttgggttaagtcccgcaacgagcgcaaccctcatt
tttagttgccatctagagagactgccggtgacaaaccggaggaaggtgaggatgacgtca
agt
>EF0517531_Emiliania_huxleyi_UIO_BOF
aaagcgcctgtaggttgtttagtaagtctgttgttaaagaccagggcttaaccctgggaa
agcaatggaaactactagacttgagtatggcaggggtagagggaatttctagtgtagcgg
tgaaatgcgtagatattagaaagaacaccggcggcgaaagcgctctactggaccattact
gacactcagaggcgaaagctaggggagcaaaagggattagatacccctgtagtcctagcc
gtaaacgatggatactagatgttgcgttgtgcagtatcttagctaacgcgttaagtatcc
cgcctggggagtacgctcgcaagggtgaaactcaaaggaattgacgggggcccgcacaag
cggtggagcatgtggtttaattcgatgcaacgcgaagaaccttaccagggcttgacatac
tacaaatcttttcgaaacgaaagagtgccttcgggaatgtagatacaggtggtgcatggc
tgtcgtcagctcgtgtcgtgagatgttgggttaagtcccgcaacgagcgcaaccctcatt
tttagttgccatctagagagactgccggtgacaaaccggaggaaggtgaggatgacgtca
agt
>LK3918051_Emiliania_huxleyi_F909
aaagcgcctgtaggttgtttagtaagtctgttgttaaagaccagggcttaaccctgggaa
agcaatggaaactactagacttgagtatggcaggggtagagggaatttctagtgtagcgg
tgaaatgcgtagatattagaaagaacaccggcggcgaaagcgctctactggaccattact
gacactcagaggcgaaagctaggggagcaaaagggattagatacccctgtagtcctagcc
gtaaacgatggatactagatgttgcgttgtgcagtatcttagctaacgcgttaagtatcc
cgcctggggagtacgctcgcaagggtgaaactcaaaggaattgacgggggcccgcacaag
cggtggagcatgtggtttaattcgatgcaacgcgaagaaccttaccagggcttgacatac
tacaaatcttttcgaaacgaaagagtgccttcgggaatgtagatacaggtggtgcatggc
tgtcgtcagctcgtgtcgtgagatgttgggttaagtcccgcaacgagcgcaaccctcatt
tttagttgccatctagagagactgccggtgacaaaccggaggaaggtgaggatgacgtca
agt
>LK3918061_Emiliania_huxleyi_F910
aaagcgcctgtaggttgtttagtaagtctgttgttaaagaccagggcttaaccctgggaa
agcaatggaaactactagacttgagtatggcaggggtagagggaatttctagtgtagcgg
tgaaatgcgtagatattagaaagaacaccggcggcgaaagcgctctactggaccattact
gacactcagaggcgaaagctaggggagcaaaagggattagatacccctgtagtcctagcc
gtaaacgatggatactagatgttgcgttgtgctgtatcttagctaacgcgttaagtatcc
cgcctggggagtacgctcgcaagggtgaaactcaaaggaattgacgggggcccgcacaag
cggtggagcatgtggtttaattcgatgcaacgcgaagaaccttaccagggcttgacatac
tacaaatcttttcgaaacgaaagagtgccttcgggaatgtagatacaggtggtgcatggc
tgtcgtcagctcgtgtcgtgagatgttgggttaagtcccgcaacgagcgcaaccctcatt
tttagttgccatctagagagactgccggtgacaaaccggaggaaggtgaggatgacgtca
agt
>LN7352332_Emiliania_huxleyi_RCC1216
aaagcgcctgtaggttgtttagtaagtctgttgttaaagaccagggcttaaccctgggaa
agcaatggaaactactagacttgagtatggcaggggtagagggaatttctagtgtagcgg
tgaaatgcgtagatattagaaagaacaccggcggcgaaagcgctctactggaccattact
gacactcagaggcgaaagctaggggagcaaaagggattagatacccctgtagtcctagcc
gtaaacgatggatactagatgttgcgttgtgcagtatcttagctaacgcgttaagtatcc
cgcctggggagtacgctcgcaagggtgaaactcaaaggaattgacgggggcccgcacaag
cggtggagcatgtggtttaattcgatgcaacgcgaagaaccttaccagggcttgacatac
tacaaatcttttcgaaacgaaagagtgccttcgggaatgtagatacaggtggtgcatggc
tgtcgtcagctcgtgtcgtgagatgttgggttaagtcccgcaacgagcgcaaccctcatt
tttagttgccatctagagagactgccggtgacaaaccggaggaaggtgaggatgacgtca
agt
>HM1332171_Uncultured_marine_haptophyte_Biosope_T39_16S_PLA491014
aaagcgcctgtaggttgtttattaagtctgttgttaaagactagggcttaaccctgggaa
agcaatggaaactactagacttgagtatggcaggggtagagggaatttctagtgtagcgg
tgaaatgcgtagatattagaaagaacaccggcggcgaaagcgctctactggaccattact
gacactcagaggcgaaagctaggggagcaaaagggattagatacccctgtagtcctagcc
gtaaacgatggatactagatgttgcgttgtgcagtatcttagctaacgcgttaagtatcc
cgcctggggagtacgctcgcaagggtgaaactcaaaggaattgacgggggcccgcacaag
cggtggagcatgtggtttaattcgatgcaacgcgaagaaccttaccagggcttgacatac
tacaaatcttttcgaaacgaaagagtgccttcgggaatgtagatacaggtggtgcatggc
tgtcgtcagctcgtgtcgtgagatgttgggttaagtcccgcaacgagcgcaaccctcatt
tttagttgccatctagagagactgccggtgacaaaccggaggaaggtgaggatgacgtca
agt
>HM1333371_Uncultured_marine_haptophyte_Biosope_T58_16S_PLA491036
aaagcgcctgtaggttgtttagtaagtctgttgttaaagaccagggctcaaccctgggaa
agcaatggaaactactagacttgagtatggcaggggtagagggaatttctagtgtagcgg
tgaaatgcgtagatattagaaagaacaccggcggcgaaagcgctctactggaccattact
gacactcagaggcgaaagctaggggagcaaaagggattagatacccctgtagtcctagcc
gtaaacgatggatactagatgttgcgttgtgcagtatcttagctaacgcgttaagtatcc
cgcctggggagtacgctcgcaagggtgaaactcaaaggaattgacgggggcccgcacaag
cggtggagcatgtggtttaattcgatgcaacgcgaagaaccttaccagggcttgacatac
tacaaatcttttcgaaacgaaagagtgccttcaggaatgtagatacaggtggtgcatggc
tgtcgtcagctcgtgtcgtgagatgttgggttaagtcccgcaacgagcgcaaccctca-t
tttagttgccatctagagagactgccggtgacaaaccggaggaaggtgaggatgacgtca
agt
>LN7353693_Isochrysis_nuda_RCC2477
aaagcgcctgtaggttgtttagtaagtccgttgttaaagactagggcttaaccctgggac
agcaatggaaactactagacttgagtatggcaggggtagagggaatttctagtgtagcgg
tgaaatgcgtagatattagaaagaacaccggcggcgaaagcgctctactggaccattact
gacactgagaggcgaaagctagggtagcaaaagggattagatacccctgtagtcctagcc
gtaaacgatggatactaggtgttgtgttgtacagtatcttagctaacgcgttaagtatcc
cgcctggggagtacgctcgcaagggtgaaactcaaaggaattgacgggggcccgcacaag
cggtggagcatgtggtttaattcgatgcaacgcgaagaaccttaccagggcttgacatac
tacagatcttttagagataagagagtaccttcgggaatgtagatacaggtggtgcatggc
tgtcgtcagctcgtgtcgtgagatgttgggttaagtcccgcaacgagcgcaaccctcgtt
tttagttgccatctagaaagactgccggtgacaaaccggaggaaggtgaggatgacgtca
agt
>CAMNT_0032313189_Isochrysis-sp-CCMP1324
aaagcgcctgtaggttgtttagtaagtccattgttaaagaccagggcttaaccctgggaa
agcaatagaaactactagacttgagtatggcaggggtagagggaatttctagtgtagcgg
tgaaatgcgtagatattagaaagaacaccggtggcgaaagcgctctactggaccattact
gacactgagaggcgaaagctagggtagcaaaagggattagatacccctgtagtcctagcc
gtaaacgatggatactaggtgttgtgtcgtacagtatcttagctaacgcgttaagtatcc
cgcctggggagtacgctcgcaagggtgaaactcaaaggaattgacgggggcccgcacaag
cggtggagcatgtggtttaattcgatgcaacgcgaagaaccttaccagggcttgacatac
tacagatcttttagagataaaagagtgccttcgggaatgtagatacaggtggtgcatggc
tgtcgtcagctcgtgtcgtgagatgttgggttaagtcccgcaacgagcgcaaccctcgtt
tttagttgccatctagagagactgccggtgacaaaccggaggaaggtgaggatgacgtca
agt
>LN7354833_Isochrysis_sp_RC-2015_RCC90
aaagcgcctgtaggttgtttagtaagtccattgttaaagaccagggcttaaccctgggaa
agcaatagaaactactagacttgagtatggcaggggtagagggaatttctagtgtagcgg
tgaaatgcgtagatattagaaagaacaccggtggcgaaagcgctctactggaccattact
gacactgagaggcgaaagctagggtagcaaaagggattagatacccctgtagtcctagcc
gtaaacgatggatactaggtgttgtgtcgtacagtatcttagctaacgcgttaagtatcc
cgcctggggagtacgctcgcaagggtgaaactcaaaggaattgacgggggcccgcacaag
cggtggagcatgtggtttaattcgatgcaacgcgaagaaccttaccagggcttgacatac
tacagatcttttagagataaaagagtgccttcgggaatgtagatacaggtggtgcatggc
tgtcgtcagctcgtgtcgtgagatgttgggttaagtcccgcaacgagcgcaaccctcgtt
tttagttgccatctagagagactgccggtgacaaaccggaggaaggtgaggatgacgtca
agt
>NC_0491681_Isochrysis_galbana_OA3011
aaagcgcctgtaggttgtttagtaagtccattgttaaagaccagggcttaaccctgggaa
agcaatagaaactactagacttgagtatggcaggggtagagggaatttctagtgtagcgg
tgaaatgcgtagatattagaaagaacaccggtggcgaaagcgctctactggaccattact
gacactgagaggcgaaagctagggtagcaaaagggattagatacccctgtagtcctagcc
gtaaacgatggatactaggtgttgtgtcgtacagtatcttagctaacgcgttaagtatcc
cgcctggggagtacgctcgcaagggtgaaactcaaaggaattgacgggggcccgcacaag
cggtggagcatgtggtttaattcgatgcaacgcgaagaaccttaccagggcttgacatac
tacagatcttttagagataaaagagtgccttcgggaatgtagatacaggtggtgcatggc
tgtcgtcagctcgtgtcgtgagatgttgggttaagtcccgcaacgagcgcaaccctcgtt
tttagttgccatctagagagactgccggtgacaaaccggaggaaggtgaggatgacgtca
agt
>MT3048291_Isochrysis_galbana_OA3011
aaagcgcctgtaggttgtttagtaagtccattgttaaagaccagggcttaaccctgggaa
agcaatagaaactactagacttgagtatggcaggggtagagggaatttctagtgtagcgg
tgaaatgcgtagatattagaaagaacaccggtggcgaaagcgctctactggaccattact
gacactgagaggcgaaagctagggtagcaaaagggattagatacccctgtagtcctagcc
gtaaacgatggatactaggtgttgtgtcgtacagtatcttagctaacgcgttaagtatcc
cgcctggggagtacgctcgcaagggtgaaactcaaaggaattgacgggggcccgcacaag
cggtggagcatgtggtttaattcgatgcaacgcgaagaaccttaccagggcttgacatac
tacagatcttttagagataaaagagtgccttcgggaatgtagatacaggtggtgcatggc
tgtcgtcagctcgtgtcgtgagatgttgggttaagtcccgcaacgagcgcaaccctcgtt
tttagttgccatctagagagactgccggtgacaaaccggaggaaggtgaggatgacgtca
agt
>MF7950892_Tisochrysis_lutea
aaagcgcctgtaggttgtttagtaagtccattgttaaagaccagggcttaaccctgggaa
agcaatagaaactactagacttgagtatggcaggggtagagggaatttctagtgtagcgg
tgaaatgcgtagatattagaaagaacaccggtggcgaaagcgctctactggaccattact
gacactgagaggcgaaagctagggtagcaaaagggattagatacccctgtagtcctagcc
gtaaacgatggatactaggtgttgtgtcgtacagtatcttagctaacgcgttaagtatcc
cgcctggggagtacgctcgcaagggtgaaactcaaaggaattgacgggggcccgcacaag
cggtggagcatgtggtttaattcgatgcaacgcgaagaaccttaccagggcttgacatac
tacagatcttttagagataaaagagtgccttcgggaatgtagatacaggtggtgcatggc
tgtcgtcagctcgtgtcgtgagatgttgggttaagtcccgcaacgagcgcaaccctcgtt
tttagttgccatctagagagactgccggtgacaaaccggaggaaggtgaggatgacgtca
agt
>NC_0402911_Tisochrysis_lutea
aaagcgcctgtaggttgtttagtaagtccattgttaaagaccagggcttaaccctgggaa
agcaatagaaactactagacttgagtatggcaggggtagagggaatttctagtgtagcgg
tgaaatgcgtagatattagaaagaacaccggtggcgaaagcgctctactggaccattact
gacactgagaggcgaaagctagggtagcaaaagggattagatacccctgtagtcctagcc
gtaaacgatggatactaggtgttgtgtcgtacagtatcttagctaacgcgttaagtatcc
cgcctggggagtacgctcgcaagggtgaaactcaaaggaattgacgggggcccgcacaag
cggtggagcatgtggtttaattcgatgcaacgcgaagaaccttaccagggcttgacatac
tacagatcttttagagataaaagagtgccttcgggaatgtagatacaggtggtgcatggc
tgtcgtcagctcgtgtcgtgagatgttgggttaagtcccgcaacgagcgcaaccctcgtt
tttagttgccatctagagagactgccggtgacaaaccggaggaaggtgaggatgacgtca
agt
>X755181_Isochrysis_sp
aaagcgcctgtaggttgtttagtaagtccgttgttaaatactagggcttaaccctgggaa
agcaatagaaactactagacttgagtatggcaggggtagagggaatttctagtgtagcgg
tgaaatgcgtagatattagaaagaacaccggcggcgaaagcgctctactggaccattact
gacactgagaggcgaaagctagggtagcaaaagggattagatacccctgtagtcctagcc
gtaaacggtggatactaggtgttgtgttgtacagtatcttagctaacgcgttaagtatcc
cgcctggggagtacgctcgcaagggtgaaactcaaaggaattgacgggggcccgcacaag
cggtggagcatgtggtttaattcgatgcaacgcgaagaaccttaccagggcttgacatac
tgcagatcttctagaaacagaagagtaccttcgggaatgtagatacaggtggtgcatggc
tgtcgtcagctcgtgtcgtgagatgttgggttaagtcccgcaacgagcgcaaccctcgtt
tttagttgccatctagaaagactgccggtgacaaaccggaggaaggtgaggatgacgtca
agt
>EF0517501_Dicrateria_inornata_CCMP355
aaagcgcctgtaggttgtttagtaagtccgttgttaaatactagggcttaaccctgggaa
agcaatagaaactactagacttgagtatggcaggggtagagggaatttctagtgtagcgg
tgaaatgcgtagatattagaaagaacaccggcggcgaaagcgctctactggaccattact
gacactgagaggcgaaagctagggtagcaaaagggattagatacccctgtagtcctagcc
gtaaacggtggatactaggtgttgtgttgtacagtatcttagctaacgcgttaagtatcc
cgcctggggagtacgctcgcaagggtgaaactcaaaggaattgacgggggcccgcacaag
cggtggagcatgtggtttaattcgatgcaacgcgaagaaccttaccagggcttgacatac
tgcagatcttctagaaacagaagagtaccttcgggaatgtagatacaggtggtgcatggc
tgtcgtcagctcgtgtcgtgagatgttgggttaagtcccgcaacgagcgcaaccctcgtt
tttagttgccatctagaaagactgccggtgacaaaccggaggaaggtgaggatgacgtca
agt
>CAMNT_0038133297_Isochrysis-galbana-CCMP1323
aaagcgcctgtaggttgtttagtaagtccgttgttaaatactagggcttaaccctgggaa
agcaatagaaactactagacttgagtatggcaggggtagagggaatttctagtgtagcgg
tgaaatgcgtagatattagaaagaacaccggcggcgaaagcgctctactggaccattact
gacactgagaggcgaaagctagggtagcaaaagggattagatacccctgtagtcctagcc
gtaaacggtggatactaggtgttgtgttgtacagtatcttagctaacgcgttaagtatcc
cgcctggggagtacgctcgcaagggtgaaactcaaaggaattgacgggggcccgcacaag
cggtggagcatgtggtttaattcgatgcaacgcgaagaaccttaccagggcttgacatac
tgcagatcttctagaaacagaagagtaccttcgggaatgtagatacaggtggtgcatggc
tgtcgtcagctcgtgtcgtgagatgttgggttaagtcccgcaacgagcgcaaccctcgtt
tttagttgccatctagaaagactgccggtgacaaaccggaggaaggtgaggatgacgtca
agt
>HM1334221_Uncultured_marine_haptophyte_Biosope_T65_16S3a
aaagcgcctgtaggttgtttagtaagtctgttgttaaagaccagggcttaaccctgggaa
agcaatggaaactactagacttgagtatggcaggggtagagggaatttctagtgtagcgg
tgaaatgcgtagatattagaaagaacaccggcggcgaaagcgctctactggaccattact
gacactcagaggcgaaagctaggggagcaaaagggattagatacccctgtagtcctagcc
gtaaacgatggatactagatgttgcgttgtgcagtatcttagctaacgcgttaagtatcc
cgcctggggagtgcgctcgcaagggtgaaactcaaaggaattgacgggggcccgcacaag
cggtggagcatgtggtttaattcgatgcaacgcgaagaaccttaccagggcttgacatac
tacagattctttagagatagagaagtgccttcgggaatgtagatacaggtggtgcatggc
tgtcgtcagctcgtgtcgtgagatgttgggttaagtcccgcaacgagcgcaacccttatt
tttagttaccatctagaaagactgccggtgacaaaccggaggaaggtgaggatgacgtca
agt
>HM1334061_Uncultured_marine_haptophyte_Biosope_T65_16S28a
aaagcgcctgtaggttgtttaataagtccgttgttaaagactagggcttaaccctaggaa
agcgatggaaactgatagacttgagtatggcaggggtagagggaatttctagtgtagcgg
tgaaatgcgtagatattagaaagaacaccggtggcgaaagcgctctactggaccattact
gacactgagaggcgaaagctaggggagcgaaagggattagatacccctgtagtcctagcc
gtaaacgatggatactagatgttgtgttggacagtatcgtagctaacgcgttaagtatcc
cgcctggggagtacgctcgcaagggtgaaactcaaaggaattgacgggggcccgcacaag
cggtggagcatgtggtttaattcgatgcaacgcgaagaaccttaccagggcttgacatac
tacagattcttttgagagagagaagtgccttcgggaatgtagatacaggtggtgcatggc
tgtcgtcagctcgtgtcgtgagatgttgggttaagtcccgcaacgagcgcaacctttatt
tttagttactatctagaaagactgccggtgacaaaccggaggaaggtgaggatgacgtca
agt
>EF0520831_Uncultured_haptophyte_MC615-5
aaagcgcctgtaggttgtttagtaagtctgttgttaaagactaaggcttaaccttaggaa
agcgatggaaactactagacttgagtatggcaggggtagagggaatttctagtgtagcgg
tgaaatgcgtagatattagaaagaacaccagcggcgaaagcgctctactggaccattact
gacactcagaggcgaaagctaggggagcaaaagggattagatacccctgtagtcctagcc
gtaaacgatggatactaggtgttgtgctatacagtgccgtagctaacgcgttaagtatcc
cgcctggggagtacgctcgcaagggtgaaactcaaaggaattgacgggggcccgcacaag
cggtggagcatgtggtttaattcgatgcaacgcgaagaaccttaccagggcttgacatac
tgcaaatc-ttttaaaacgaaagagtgccttcgagaatgcagatacaggtggtgcatggc
tgtcgtcagctcgtgtcgtgagatgttgggttaagtcccgcaacgagcgcaaccctcgtt
tttagttaccatctagaaagactgccggtgacaaaccggaggaaggtgaggatgacgtca
agt
>EF0521101_Uncultured_haptophyte_MC615-36
aaagcgcctgtaggttgtttagtaagtctgttgttaaagactaaggcttaaccttaggaa
agcgatggaaactactagacttgagtatggcaggggtagagggaatttctagtgtagcgg
tgaaatgcgtagatattagaaagaacaccggcggcgaaagcgctctactggaccattact
gacactcagaggcgaaagctaggggagcaaaagggattagatacccctgtagtcctagcc
gtaaacgatggatactaggtgttgtgttatacagtgccgtagctaacgcgttaagtatcc
cgcctggggagtacgctcgcaagggtgaaactcaaaggaattgacgggggcccgcacaag
cggtggagcatgtggtttaattcgatgcaacgcgaagaaccttaccagggcttgacatac
tgcaaatc-tttttaaacgaaagagtgccttcgggaatgcagatacaggtggtgcatggc
tgtcgtcagctcgtgtcgtgagatgttgggttaagtcccgcaacgagcgcaaccctcgtt
tttagttaccatctagaaagactgccggtgacaaaccggaggaaggtgaggatgacgtca
agt
>EF0521481_Uncultured_haptophyte_MC615-77
aaagcgcctgtaggttgtttagtaagtctgttgttaaagactaaggcttaaccttaggaa
agcgatggaaactactagacttgagtatggcaggggtagagggaatttctagtgtagcgg
tgaaatgcgtagatattagaaagaacaccagcggcgaaagcgctctactggaccattact
gacactcagaggcgaaagctaggggagcaaaagggattagatacccctgtagtcctagcc
gtaaacgatggatactaggtgttgtgctatacagtgccgtagctaacgcgttaagtatcc
cgcctggggagtacgctcgcaagggtgaaactcaaaggaattgacgagggcccgcacaag
cggtggagcatgtggtgtaattcgatgcaacgcgaagaaccttaccagggcttgacatac
tgcaaatc-tttttaaacgaaagagtgccttcgggaatgcagatacaggtggtgcatggc
tgtcgtcagttcgtgtcgtgagatgttgggttaagtcccgcaacgagcgcaaccctcgtt
tttagttaccatctagaaagactgccggtgacaaaccggaggaaggtgaggatgacgtca
agt
>EF0521751_Uncultured_haptophyte_MC622-5
aaagcgcctgtaggttgtttagtaagtctgttgttaaagactaaggcttaaccttaggaa
agcgatggaaactactagacttgagtatggcaggggtagagggaatttctagtgtagcgg
tgaaatgcgtagatattagaaagaacaccagcggcgaaagcgctctactggaccattact
gacactcagaggcgaaagctaggggagcaaaagggattagatacccctgtagtcctagcc
gtaaacgatggatactaggtgttgtgttatacagtgccgtagctaacgcgttaagtatcc
cgcctggggagtacgctcgcaagggtgaaactcaaaggaattgacgggggcccgcacaag
cggtggagcatgtggtttaattcgatgcaacgcgaagaaccttaccagggcttgacatac
tgcaaatcttttttaaacgaaagagtgccttcgggaatgcagatacaggtggtgcatggc
tgtcgtcagctcgtgtcgtgagatgttgggttaagtcccgcaacgagcgcaaccctcgtt
tttagttaccatctagaaagactgccggtgacaaaccggaggaaggtgaggatgacgtca
agt
>EF0522261_Uncultured_haptophyte_MC622-66
aaagcgcctgtaggttgtttagtaagtctgttgttaaagactaaggcttaaccttaggaa
agcgatggaaactactagacttgagtatggcaggggtagagggaatttctagtgtagcgg
tgaaatgcgtagatattagaaagaacaccagcggcgaaagcgctctactggaccattact
gacactcagaggcgaaagctaggggagcaaaagggattagatacccctgtagtcctagcc
gtaaacgatggatactaggtgttgtgttatacagtgccgtagctaacgcgttaagtatcc
cgcctggggagtacgctcgcaagggtgaaactcaaaggaattgacgggggcccgcacaag
cggtggagcatgtggtttaattcgatgcaacgcgaagaaccttaccagggcttgacatac
tgcaaatcttttttaaacgaaagagtgccttcgggaatgcagatacaggtggtgcatggc
tgtcgtcagctcgtgtcgtgagatgttgggttaagtcccgcaacgagcgcaaccctcgtt
tttagttaccatctagaaagactgccggtgacaaaccggaggaaggtgaggatgacgtca
agt
>EF0521731_Uncultured_haptophyte_MC622-2
aaagcgcctgtaggttgtttagtaagtctgttgttaaagactaaggcttaaccttaggaa
agcgatggaaactactagacttgagtatggcaggggtagagggaatttctagtgtagcgg
tgaaatgcgtagatattagaaagaacaccagcggcgaaagcgctctactggaccattact
gacactcagaggcgaaagctaggggagcaaaagggattagatacccctgtagtcctagcc
gtaaacgatggatactaggtgttgtgttatacagtgccgtagctaacgcgttaagtatcc
cgcctggggagtacgctcgcaagggtgaaactcaaaggaattgacgggggcccgcacaag
cggtggagcatgtggtttaattcgatgcaacgcgaagaaccttaccagggcttgacatac
tgcaaatcttttttaaacgaaagagtgccttcgggaatgcagatacaggtggtgcatggc
tgtcgtcagctcgtgtcgtgagatgttgggttaagtcccgcaacgagcgcaaccctcgtt
tttagttaccatctagaaagactgccggtgacaaaccggaggaaggtgaggatgacgtca
agt
>EF0521941_Uncultured_haptophyte_MC622-28
aaagcgcctgtaggttgtttagtaagtctgttgttaaagactaaggcttaaccttaggaa
agcgatggaaactactagacttgagtatggcaggggtagagggaatttctagtgtagcgg
tgaaatgcgtagatattagaaagaacaccagcggcgaaagcgctctactggaccattact
gacactcagaggcgaaagctaggggagcaaaagggattagatacccctgtagtcctagcc
gtaaacgatggatactaggtgttgtgttatacagtgccgtagctaacgcgttaagtatcc
cgcctggggagtacgctcgcaagggtgaaactcaaaggaattgacgggggcccgcacaag
cggtggagcatgtggtttaattcgatgcaacgcgaagaaccttaccagggcttgacatac
tgcaaatcttttttaaacgaaagagtgccttcgggaatgcagatacaggtggtgcatggc
tgtcgtcagctcgtgtcgtgagatgttgggttaagtcccgcaacgagcgcaaccctcgtt
tttagttaccatctagaaagactgccggtgacaaaccggaggaaggtgaggatgacgtca
agt
>EF0520971_Uncultured_haptophyte_MC615-22
aaagcgcctgtaggttgtttagtaagtctgttgttaaagactaaggcttaaccttaggaa
agcgatggaaactactagacttgagtatggcaggggtagagggaatttctagtgtagcgg
tgaaatgcgtagatattagaaagaacaccagcggcgaaagcgctctactggaccattact
gacactcagaggcgaaagctaggggagcaaaagggattagatacccctgtagtcctagcc
gtaaacgatggatactaggtgttgtgctatacagtgccgtagctaacgcgttaagtatcc
cgcctggggagtacgctcgcaagggtgaaactcaaaggaattgacgggggcccgcacaag
cggtggagcatgtggtttaattcgatgcaacgcgaagaaccttaccagggcttgacatac
tgcaaatcttttttaaacgaaagagtgccttcgggaatgcagatacaggtggtgcatggc
tgtcgtcagctcgtgtcgtgagatgttgggttaagtcccgcaacgagcgcaaccctcgtt
tttagttaccatctagaaagactgccggtgacaaaccggaggaaggtgaggatgacgtca
agt
>EF0522471_Uncultured_haptophyte_MC622-87
aaagcgcctgtaggttgtttagtaagtctgttgttaaagactaaggcttaaccttaggaa
agcgatggaaactactagacttgagtatggcaggggtagagggaatttctagtgtagcgg
tgaaatgcgtagatattagaaagaacaccagcggcgaaagcgctctactggaccattact
gacactcagaggcgaaagctaggggagcaaaagggattagatacccctgtagtcctagcc
gtaaacgatggatactaggtgttgtgttatacagtgccgtagctaacgcgttaagtatcc
cgcctggggagtacgctcgcaagggtgaaactcaaaggaattgacgggggcccgcacaag
cggtggagcatgtggtttaattcgatgcaacgcgaagaaccttaccagggcttgacatac
tgcaaatcttttttaaacgaaagagtgccttcgggaatgcagatacaggtggtgcatggc
tgtcgtcagctcgtgtcgtgagatgttgggttaagtcccgcaacgagcgcaaccctcgtt
tttagttaccatctagaaagactgccggtgacaaaccggaggaaggtgaggatgacgtca
agt
>EF0521781_Uncultured_haptophyte_MC622-9
aaagcgcctgtaggttgtttagtaagtctgttgttaaagactaaggcttaaccttaggaa
agcgatggaaactactagacttgagtatggcaggggtagagggaatttctagtgtagcgg
tgaaatgcgtagatattagaaagaacaccagcggcgaaagcgctctactggaccattact
gacactcagaggcgaaagctaggggagcaaaagggattagatacccctgtagtcctagcc
gtaaacgatggatactaggtgttgtgttatacagtgccgtagctaacgcgttaagtatcc
cgcctggggagtacgctcgcaagggtgaaactcaaaggaattgacgggggcccgcacaag
cggtggagcatgtggtttaattcgatgcaacgcgaagaaccttaccagggcttgacatac
tgcaaatcttttttaaacgaaggagtgccttcgggaatgcagatacaggtggtgcatggc
tgtcgtcagctcgtgtcgtgagatgttgggttaagtcccgcaacgagcgcaaccctcgtt
tttagttaccatctagaaagactgccggtgacaaaccggaggaaggtgaggatgacgtca
agt
>HM1334101_Uncultured_marine_haptophyte_Biosope_T65_16S30b
aaagcgcctgtaggttgtttaataagtccgttgttaaagactagggcttaaccctaggaa
agcgatggaaactgatagacttgagtatggcaggggtagagggaatttctagtgtagcgg
tgaaatgcgtagatattagaaagaacaccggtggcgaaagcgctctactggaccattact
gacactgagaggcgaaagctaggggagcgaaagggattagatacccctgtagtcctagcc
gtaaacgatggatactagatgttgtgttggacagtatcgtagctaacgcgttaagtatcc
cgcctggggagtacgctcgcaagggtgaaactcaagggaattgacgggggcccgcacaag
cggtggagcatgtggtttaattcgatgcaacgcgaagaaccttaccagggcttgacatac
tacagatccctttgaaaaaagggagtgccttcgggaatgtagatacaggtggtgcatggc
tgtcgtcagctcgtgtcgtgagatgttgggttaagtcccgcaacgagcgcaacctttatt
tttagttaccatctagaaagactgccggtgacaaaccggaggaaggtgaggatgacgtca
agt
>HM1333951_Uncultured_marine_haptophyte_Biosope_T65_16S13a
aaagcgcctgtaggttgtttaataagtccgttgttaaagactagggcttaaccctaggaa
agcgatggaaactgatagacttgagtatggcaggggtagagggaatttctagtgtagcgg
tgaaatgcgtagatattagaaagaacaccggtggcgaaagcgctctactggaccattact
gacactgagaggcgaaagctaggggagcgaaagggattagatacccctgtagtcctagcc
gtaaacgatggatactagatgttgtgttggacagtatcgtagctaacgcgttaagtatcc
cgcctggggagtacgctcgcaagggtgaaactcaaaggaattgacgggggcccgcacaag
cggtggagcatgtggtttaattcgatgcaacgcgaagaaccttaccagggcttgacatac
tacagatctttttgagaaagaagagtgccttcgggaatgtagatacaggtggtgcatggc
tgtcgtcagctcgtgtcgtgagatgttgggttaagtcccgcaacgagcgcaaccctcgtt
tttagttgccatctagaaagactgccggtgacaaaccggaggaaggtgaggatgacgtca
agt
>KU0594961_Uncultured_marine_haptophyte_CARBOM_StTRICHO__surf_16S_PEUK_B1
---------------------ataagtccgttgttaaagactagggcttaaccctaggaa
agcgatggaaactgatagacttgagtatggcaggggtagagggaatttctagtgtagcgg
tgaaatgcgtagatattagaaagaacaccggtggcgaaagcgctctactggaccattact
gacactgagaggcgaaagctaggggagcgaaagggattagatacccctgtagtcctagcc
gtaaacgatggatactagatgttgtgttggacagtatcgtagctaacgcgttaagtatcc
cgcctggggagtacgctcgcaagggtgaaactcaaaggaattgacgggggcccgcacaag
cggtggagcatgtggtttaattcgatgcaacgcgaagaaccttaccagggcttgacatac
tacagatctttttgagaaagaagagtgccttcgggaatgtagatacaggtggtgcatggc
tgtcgtcagctcgtgtcgtgagatgttgggttaagtcccgcaacgagcgcaaccctcgtt
tttagttgc---------------------------------------------------
---
>HM1334201_Uncultured_marine_haptophyte_Biosope_T65_16S38a
aaagcgcctgtaggttgtttaataagtccgttgttaaagactagggcttaaccctaggaa
agcgatggaaactgatagacttgagtatggcaggggtagagggaatttctagtgtagcgg
tgaaatgcgtagatattagaaagaacaccggtggcgaaagcgctctactggaccattact
gacactgagaggcgaaagctaggggagcgaaagggattagatacccctgtagtcctagcc
gtaaacgatggatactagatgttgtgttggacagtatcgtagctaacgcgttaagtatcc
cgcctggggagtacgctcgcaagggtgaaactcaaaggaattgacgggggcccgcacaag
cggtggagcatgtggtttaattcgatgcaacgcgaagaaccttaccagggcttgacatac
tacagatctttttgagaaagaagagtgccttcgggaatgtagatacaggtggtgcatggc
tgtcgtcagctcgtgtcgtgagatgttgggttaagtcccgcaacgagcgcaaccctcgtt
tttagttgccatctagaaagactgccggtgacaaaccggaggaaggtgaggatgacgtca
agt
>HM1333911_Uncultured_marine_haptophyte_Biosope_T65_16S11a
aaagcgcctgtaggttgtttaataagtccgttgttaaagactagggcttaaccctaggaa
agcgatggaaactgatagacttgagtatggcaggggtagagggaatttctagtgtagcgg
tgaaatgcgtagatattagaaagaacaccggtggcgaaagcgctctactggaccattact
gacactgagaggcgaaagctaggggagcgaaagggattagatacccctgtagtcctagcc
gtaaacgatggatactagatgttgtgttggacagtatcgtagctaacgcgttaagtatcc
cgcctggggagtacgctcgcaagggtgaaactcaaaggaattgacgggggcccgcacaag
cggtggagcatgtggtttaattcgatgcaacgcgaagaaccttaccagggcttgacatac
tacagatctttttgagaaagaagagtgccttcgggaatgtagatacaggtggtgcatggc
tgtcgtcagctcgtgtcgtgagatgttgggttaagtcccgcaacgagcgcaaccttcgtt
tttagttgccatctagaaagactgccggtgacaaaccggaggaaggtgagg---------
---
>HM1333771_Uncultured_marine_haptophyte_Biosope_T60_16S_PLA491018
aaagcgcctgtaggttgtttaataagtccgttgttaaagactagggcttaaccctaggaa
agcgatggaaactgatagacttgagtatggcaggggtagagggaatttctagtgtagcgg
tgaaatgcgtagatattagaaagaacaccggtggcgaaagcgctctactggaccattact
gacactgagaggcgaaagctaggggagcgaaagggattagatacccctgtagtcctagcc
gtaaacgatggatactagatgttgtgttggacagtatcgtagctaacgcgttaagtatcc
cgcctggggagtacgctcgcaagggtgaaactcaaaggaattgacgggggcccgcacaag
cggtggagcatgtggtttaattcgatgcaacgcgaagaaccttaccagggcttgacatac
tacagatctttttgagaaagaagagtgccttcgggaatgtagatacaggtggtgcatggc
tgtcgtcagctcgtgtcgtgagatgttgggttaagtcccgcaacgagcgcaaccctcgtt
tttagttgccatctagaaagactgccggtgacaaaccggaggaaggtgaggatgacgtca
agt
>HM1333651_Uncultured_marine_haptophyte_Biosope_T60_16S_PLA491004
aaagcgcctgtaggttgtttaataagtccgttgttaaagactagggcttaaccctaggaa
agcgatggaaactgatagacttgagtatggcaggggtagagggaatttctagtgtagcgg
tgaaatgcgtagatattagaaagaacaccggtggcgaaagcgctctactggaccattact
gacactgagaggcgaaagctaggggagcgaaagggattagatacccctgtagtcctagcc
gtaaacgatggatactagatgttgtgttggacagtatcgtagctaacgcgttaagtatcc
cgcctggggagtacgctcgcaagggtgaaactcaaaggaattgacgggggcccgcacaag
cggtggagcatgtggtttaattcgatgcaacgcgaagaaccttaccagggcttgacatac
tacagatctttttgagaaagaagagtgccttcgggaatgtagatacaggtggtgcatggc
tgccgtcagctcgtgtcgtgagatgttgggttaagtcccgcaacgagcgcaaccctcgtt
tttagttgccatctagaaagactgccggtgacaaaccggaggaaggtgaggatgacgtca
agt
>HM1333671_Uncultured_marine_haptophyte_Biosope_T60_16S_PLA491006
aaagcgcctgtaggttgtttaataagtccgttgttaaagactagggcttaaccctaggaa
agcgatggaaactgatagacttgagtatggcaggggtagagggaatttctagtgtagcgg
tgaaatgcgtagatattagaaagaacaccggtggcgaaagcgctctactggaccattact
gacactgagaggcgaaagctaggggagcgaaagggattagatacccctgtagtcctagcc
gtaaacgatggatactagatgttgtgttggacagtatcgtagctaacgcgttaagtatcc
cgcctggggagtacgctcgcaagggtgaaactcaaaggaattgacgggggcccgcacaag
cggtggagcatgtggtttaattcgatgcaacgcgaagaaccttaccagggcttgacatac
tacagatctttttgagaaagaagagtgccttcgggaatgtagatacaggtggtgcatggc
tgtcgccagctcgtgtcgtgagatgttgggttaagtcccgcaacgagcgcaaccctcgtt
tttagttgccatctagaaagactgccggtgacaaaccggaggaaggtgaggatgacgtca
agt
>HM1333721_Uncultured_marine_haptophyte_Biosope_T60_16S_PLA491013
aaagcgcctgtaggttgtttaataagtccgttgttaaagactagggcttaaccctaggaa
agcgatggaaactgatagacttgagtatggcaggggtagagggaatttctagtgtagcgg
tgaaatgcgtagatattagaaagaacaccggtggcgaaagcgctctactggaccattact
gacactgagaggcgaaagctaggggagcgaaagggattagatacccctgtagtcctagcc
gtaaacgatggatactagatgttgtgttggacagtatcgtagctaacgcgttaagtatcc
cgcctggggagtacgctcgcaagggtgaaactcataggaattgacgggggcccgcacaag
cggtggagcatgtggtttaattcgatgcaacgcgaagaaccttaccagggcttgacatac
tacagatctttttgagaaagaagagtgccttcgggaatgtagatacaggtggtgcatggc
tgtcgtcagctcgtgtcgtgagatgttgggttaagtcccgcaacgagcgcaaccctcgtt
tttagttgccatctagaaagactgccggtgacaaaccggaggaaggtgaggatgacgtca
agt
>HM1333701_Uncultured_marine_haptophyte_Biosope_T60_16S_PLA491011
aaagcgcctgtaggttgtttaataagtccgttgttaaagactagggcttaaccctaggaa
agcgatggaaactgatagacttgagtatggcaggggtagagggaatttctagtgtagcgg
tgaaatgcgtagatattagaaagagcaccggtggcgaaagcgctctactggaccattact
gacactgagaggcgaaagctaggggagcgaaagggattagatacccctgtagtcctagcc
gtaaacgatggatactagatgttgtgttggacagtatcgtagctaacgcgttaagtatcc
cgcctggggagtacgctcgcaagggtgaaactcaaaggaattgacgggggcccgcacaag
cggtggagcatgtggtttaattcgatgcaacgcgaagaaccttaccagggcttgacatac
tacagatctttttgagaaagaagagtgccttcgggaatgtagatacaggtggtgcatggc
tgccgtcagctcgtgtcgtgaaatgttgggttaagtcccgcaacgagcgcaaccctcgtt
tttagttgccatctagaaagactgccggtgacaaaccggaggaaggtgaggatgacgtca
agt
>HM1333681_Uncultured_marine_haptophyte_Biosope_T60_16S_PLA491008
aaagcgcctgtaggttgtttaataagtccgttgttaaagactagggcttaaccctaggaa
agcgatggaaactgatagacttgagtatggcaggggtagagggaatttctagtgtagcgg
tgaaatgcgtagatattagaaagaacaccggtggcggaagcgctctactggaccattact
gacactgagaggcgaaagctaggggagcgaaagggattagatacccctgtagtcccagcc
gtaaacgatggatactagatgttgtgttggacagtatcgtagctaacgcgttaagtatcc
cgcctggggagtacgctcgcaagggtgaaactcaaaggaattgacgggggcccgcacaag
cggtggagcatgtggtttaattcgatgcaacgcgaagaaccttaccagggcttgacatac
tacagatctttttgagaaagaagagtgccttcgggaatgtagatacaggtggtgcatggc
tgtcgtcagctcgtgtcgtgagatgttgggttaagtcccgcaacgagcgcaaccctcgtt
tttagttgccatctagaaagactgccggtgacaaaccggaggaaggtgaggatgacgtca
agt
>HM1333841_Uncultured_marine_haptophyte_Biosope_T60_16S_PLA491025
aaagcgcctgtaggttgtttaataagtccgttgttaaagactagggcttaaccctaggaa
agcgatggaaactgatagacttgagtatggcaggggtagagggaatttctagtgtagcgg
tgaaatgcgtagatattagaaagaacaccggtggcgaaagcgctctactggaccattact
gacactgagaggcgaaagctaggggagcgaaagggattagatacccccgtagtcctagcc
gtaaacgatggatactagatgttgtgttggacagtatcgtagctaacgcgttaagtatcc
cgcctggggagtacgctcgcaagggtgaaactcaaaggaattgacgggggcccgcacaag
cggtggagcatgtggtttaattcgatgcaacgcgaagaaccttaccagggcttgacatac
tacagatctttttgagaaagaagagtgccttcgggaatgtagatacaggtggtgcatggc
tgtcgtcagctcgtgtcgtgagatgttgggttaagtcccgcaacgagcgcaaccctcgtt
tttagttgccatctagaaagactgccggtgacaaaccggaggaaggtgaggatgacgtca
agt
>HM1333761_Uncultured_marine_haptophyte_Biosope_T60_16S_PLA491017
aaagcgcctgtaggttgtttaataagtccgttgttaaagactagggcttaaccctaggaa
agcgatggaaactgatagacttgagtatggcaggggtagagggaatttctagtgtagcgg
tgaaatgcgtagatattagaaagaacaccggtggcgaaagcgctctactggaccattact
gacactgagaggcgaaagctaggggagcgaaagggattagatacccctgtagtcctagcc
gtaaacgatggatactagatgttgtgttggacagtatcgtagctaacgcgttaagtatcc
cgcctggggagtacgctcgcaagggtgaaactcaaaggaattgacgggggcccgcacaag
cggtggagcatgtggtttaattcgatgcaacgcgaagaaccttaccagggcttgacatac
tacagatctttttgagaaagaagagtgccttcgggaatgtagatacaggtggtgcatggc
tgtcgtcagctcgtgtcgtgggatgttgggttaagtcccgcaacgagcgcaaccctcgtt
tttagttgccatctagaaagactgccggtgacaaaccggaggaaggtgaggatgacgtca
agt
>HM1333741_Uncultured_marine_haptophyte_Biosope_T60_16S_PLA491015
aaagcgcctgtaggttgtttaataagtccgttgttaaagactagggcttaaccctaggaa
agcgatggaaactgatagacttgagtatggcaggggtagagggaatttctagtgtagcgg
tgaaatgcgtagatattagaaagaacaccggtggcgaaagcgctctactggaccattact
gacactgagaggcgaaagctaggggagcgaaagggattagatacccctgtagtcctagcc
gtaaacgatggatactagatgttgtgttggacagtatcgtagctaacgcgttaagtatcc
cgcctggggagtacgctcgcaagggtgaaactcaaaggaattgacgggggcccgcacaag
cggtggagcatgtggtttaattcgatgcaacgcgaagaaccttaccagggcttgacatac
tacagatctttttgagaaagaagagtgccttcgggaatgtagatacaggtggtgcatggc
tgtcgtcagctcgtgtcgtgagttgttgggctaagtcccgcaacgagcgcaaccctcgtt
tttagttgccatctagaaagactgccggtgacaaaccggaggaaggtgaggatgacgtca
agt
>HM1333801_Uncultured_marine_haptophyte_Biosope_T60_16S_PLA491021
aaagcgcctgtaggttgtttaataagtccgttgttaaagactagggcttaaccctaggaa
agcgatggaaactgatagacttgagtatggcaggggtagagggaatttctagtgtagcgg
tgaaatgcgtagatattagaaagaacaccggtggcgaaagcgctctactggaccattact
gacactgagaggcgaaagctaggggagcgaaagggattagatacccctgtagtcctagcc
gtaaacgatggatactagatgttgtgttggacagtatcgtagctaacgcgttaagtatcc
cgcctggggagtacgctcgcaagggtgaaactcaaaggaattgacgggggcccgcacaag
cggtggagcatgtggtttaattcgatgcaacgcgaagaaccttaccagggcttgacatac
tacagatctttttgagaaagaagagtgccttcgggaatgtagatacaggtggtgcatggc
tgtcgtcagctcgtgtcgtgagatgttgggttaagtcccgcaacgagcgcaaccctcgtt
tttagttgccatctagaaagactgccggtgacaaaccggaggaaggtgaggatgacgtca
agt
>LC5956821_Braarudosphaera_bigelowii_NIES-4442
aaagcgcctgtaggttgtttaataagtccgttgttaaagactagggcttaaccctaggaa
agcgatggaaactgatagacttgagtatggcaggggtagagggaatttctagtgtagcgg
tgaaatgcgtagatattagaaagaacaccggtggcgaaagcgctctactggaccattact
gacactgagaggcgaaagctaggggagcgaaagggattagatacccctgtagtcctagcc
gtaaacgatggatactagatgttgtgttggacagtatcgtagctaacgcgttaagtatcc
cgcctggggagtacgctcgcaagggtgaaactcaaaggaattgacgggggcccgcacaag
cggtggagcatgtggtttaattcgatgcaacgcgaagaaccttaccagggcttgacatac
tacagatcttcttgagaaagaagagtgccttcgggaatgtagatacaggtggtgcatggc
tgtcgtcagctcgtgtcgtgagatgttgggttaagtcccgcaacgagcgcaaccctcgtt
tttagttgccatctagaaagactgccggtgacaaaccggaggaaggtgaggatgacgtca
agt
>HM1334111_Uncultured_marine_haptophyte_Biosope_T65_16S31a
aaagcgcctgtaggttgtttaataagtccgttgttaaagactagggcttaaccctaggaa
agcgatggaaactgatagacttgagtatggcaggggtagagggaatttctagtgtagcgg
tgaaatgcgtagatattagaaagaacaccggtggcgaaagcgctctactggaccattact
gacactgagaggcgaaagctaggggagcgaaagggattagatacccctgtagtcctagcc
gtaaacgatggatactagatgttgtgttggacagtatcgtagctaacgcgttaagtatcc
cgcctggggagtacgctcgcaagggtgaaactcaaaggaattgacgggggcccgcacaag
cggtggagcatgtggtttaattcgatgcaacgcgaagaaccttaccagggcttgacatac
tacagatctttttgagaaagaagagtgccttcgggaatgtagatacaggtggtgcatggc
tgtcgtcagctcgtgtcgtgagatgttgggttaagtcccgcaacgagcgcaaccctcgtt
tttagttgccatctagaaagactgccggtgacaaaccggaggaaggtgaggatgacgtca
agt
>HM1334141_Uncultured_marine_haptophyte_Biosope_T65_16S32b
aaagcgcctgtaggttgtttaataagtccgttgttaaagactagggcttaaccctaggaa
agcgatggaaactgatagacttgagtatggcaggggtagagggaatttctagtgtagcgg
tgaaatgcgtagatattagaaagaacaccggtggcgaaagcgctctactggaccattact
gacactgagaggcgaaagctaggggagcgaaagggattagatacccctgtagtcctagcc
gtaaacgatggatactagatgttgtgttggacagtatcgtagctaacgcgttaagtatcc
cgcctggggagtacgctcgcaagggtgaaactcaaaggaattgacgggggcccgcacaag
cggtggagcatgtggtttaattcgatgcaacgcgaagaaccttaccagggcttgacatac
tacagatctttttgagaaagaagagtgccttcgggaatgtagatacaggtggtgcatggc
tgtcgtcagctcgtgtcgtgagatgttgggttaagtcccgcaacgagcgcaaccctcgtt
tttagttgccatctagaaagactgccggtgacaaaccggaggaaggtgaggatgacgtca
agt
>HM1334181_Uncultured_marine_haptophyte_Biosope_T65_16S36a
aaagcgcctgtaggttgtttaataagtccgttgttaaagactagggcttaaccctaggaa
agcgatggaaactgatagacttgagtatggcaggggtagagggaatttctagtgtagcgg
tgaaatgcgtagatattagaaagaacaccggtggcgaaagcgctctactggaccattact
gacactgagaggcgaaagctaggggagcgaaagggattagatacccctgtagtcctagcc
gtaaacgatggatactagatgttgtgttggacagtatcgtagctaacgcgttaagtatcc
cgcctggggagtacgctcgcaagggtgaaactcaaaggaattgacgggggcccgcacaag
cggtggagcatgtggtttaattcgatgcaacgcgaagaaccttaccagggcttgacatac
tacagatctttttgagaaagaagagtgccttcgggaatgtagatacaggtggtgcatggc
tgtcgtcagctcgtgtcgtgagatgttgggttaagtcccgcaacgagcgcaaccctcgtt
tttagttgccatctagaaagactgccggtgacaaaccggaggaaggtgaggatgacgtca
agt
>AB8479842_Braarudosphaera_bigelowii_TMRscBb1
aaagcgcctgtaggttgtttaataagtccgttgttaaagactagggcttaaccctaggaa
agcgatggaaactgatagacttgagtatggcaggggtagagggaatttctagtgtagcgg
tgaaatgcgtagatattagaaagaacaccggtggcgaaagcgctctactggaccattact
gacactgagaggcgaaagctaggggagcgaaagggattagatacccctgtagtcctagcc
gtaaacgatggatactagrtgttgtgttggacagtatcgtagctaacgcgttaagtatcc
cgcctggggagtacgctcgcaagggtgaaactcaaaggaattgacgggggcccgcacaag
cggtggagcatgtggtttaattcgatgcaacgcgaagaaccttaccagggcttgacatac
tacagatcttcttgagaaagaagagtgccttcgggaatgtagatacaggtggtgcatggc
tgtcgtcagctcgtgtcgtgagatgttgggttaagtcccgcaacgagcgcaaccctcgtt
tttagttgccatctagaaagactgccggtgacaaaccggaggaaggtgaggatgacgtca
agt
>AB8479852_Braarudosphaera_bigelowii_TMRscBb7
aaagcgcctgtaggttgtttaataagtccgttgttaaagactagggcttaaccctaggaa
agcgatggaaactgatagacttgagtatggcaggggtagagggaatttctagtgtagcgg
tgaaatgcgtagatattagaaagaacaccggtggcgaaagcgctctactggaccattact
gacactgagaggcgaaagctaggggagcgaaagggattagatacccctgtagtcctagcc
gtaaacgatggatactagrtgttgtgttggacagtatcgtagctaacgcgttaagtatcc
cgcctggggagtacgctcgcaagggtgaaactcaaaggaattgacgggggcccgcacaag
cggtggagcatgtggtttaattcgatgcaacgcgaagaaccttaccagggcttgacatac
tacagatcttcttgagaaagaagagtgccttcgggaatgtagatacaggtggtgcatggc
tgtcgtcagctcgtgtcgtgagatgttgggttaagtcccgcaacgagcgcaaccctcgtt
tttagttgccatctagaaagactgccggtgacaaaccggaggaaggtgaggatgacgtca
agt
>AB8479862_Braarudosphaera_bigelowii_TMRscBb8
aaagcgcctgtaggttgtttaataagtccgttgttaaagactagggcttaaccctaggaa
agcgatggaaactgatagacttgagtatggcaggggtagagggaatttctagtgtagcgg
tgaaatgcgtagatattagaaagaacaccggtggcgaaagcgctctactggaccattact
gacactgagaggcgaaagctaggggagcgaaagggattagatacccctgtagtcctagcc
gtaaacgatggatactagrtgttgtgttggacagtatcgtagctaacgcgttaagtatcc
cgcctggggagtacgctcgcaagggtgaaactcaaaggaattgacgggggcccgcacaag
cggtggagcatgtggtttaattcgatgcaacgcgaagaaccttaccagggcttgacatac
tacagatcttcttgagaaagaagagtgccttcgggaatgtagatacaggtggtgcatggc
tgtcgtcagctcgtgtcgtgagatgttgggttaagtcccgcaacgagcgcaaccctcgtt
tttagttgccatctagaaagactgccggtgacaaaccggaggaaggtgaggatgacgtca
agt
>HM1334321_Uncultured_marine_haptophyte_Biosope_T65_16S46a
aaagcgcctgtaggttgtttaataagtccgttgttaaagactagggcttaaccctaggaa
agcgatggaaactgatagacttgagtatggcaggggtagagggaatttctagtgtagcgg
tgaaatgcgtagatattagaaagaacaccggtggcgaaagcgctctactggaccattact
gacactgagaggcgaaagctaggggagcgaaagggattagatacccctgtagtcctagcc
gtaaacgatggatactagatgttgtgttggacagtatcgtagctaacgcgttaagtatcc
cgcctggggagtacgctcgcaagggtgaaactcaaaggaattgacgggggcccgcacaag
cggtggagcatgtggtttaattcgatgcaacgcgaagaaccttaccagggcttgacatac
tacagatctttttgagaaagaagagtgccttcgggaatgtagatacaggtggtgcatggc
tgtcgtcagctcgtgtcgtgagatgttgggttaagtcccgcaacgagcgcaaccttcgtt
tttagttgccatctagaaagactgccggtgacaaaccggaggaaggtgaggatgacgtca
agt
>HM1334081_Uncultured_marine_haptophyte_Biosope_T65_16S2b
aaagcgcctgtaggttgtttaataagtccgttgttaaagactagggcttaaccctaggaa
agcgatggaaactgatagacttgagtatggcaggggtagagggaatttctagtgtagcgg
tgaaatgcgtagatattagaaagaacaccggtggcgaaagcgctctactggaccattact
gacactgagaggcgaaagctaggggagcgaaagggattagatacccctgtagtcctagcc
gtaaacgatggatactagatgttgtgttggacagtatcgtagctaacgcgttaagtatcc
cgcctggggagtacgctcgcaagggtgaaactcaaaggaattgacgggggcccgcacaag
cggtggagcatgtggtttaattcgatgcaacgcgaagaactttacgagggcttgacatac
tacagatctttttgagaaagaagagtgccttcgggaatgtagatgcaggtggtgcatggc
tgtcgtcagctcgtgtcgtgagatgttgggttaagtcccgcaacgagcgcaaccctcgtt
tttagttgccatctagaaagactgccggtgacaaaccggaggaaggtgaggatgacgtc-
---
>HM1334301_Uncultured_marine_haptophyte_Biosope_T65_16S45a
aaagcgcctgtaggttgtttaataagtccgttgttaaagactagggcttaaccctaggaa
agcgatggaaactgatagacttgagtatggcaggggtagagggaatttctagtgtagcgg
tgaaatgcgtagatattagaaagaacaccggtggcgaaagcgctctactggaccattact
gacactgagaggcgaaagctaggggagcgaaagggattagatacccctgtagtcctagcc
gtaaacgatggatactagatgttgtgttggacagtatcgtagctaacgcgttaagtatcc
cgcctggggagtacgctcgcaagggtgaaactcaaaggaattgacgggggcccgcacaag
cggtggagcatgtggtttaattcgatgcaacgcgaagaaccttaccagggcttgacatac
tacagatctttttgaggaagaagagtgccttcgggaatgtagatacaggtggtgcatggc
tgtcgtcagctcgtgtcgtgagatgttgggttaagtcccgcaacgagcgcaaccctcgtt
tttagttgccatctagaaagactgccggtgacaaaccggaggaaggtgaggatgacgtca
agt
>HM1334341_Uncultured_marine_haptophyte_Biosope_T65_16S48a
aaagcgcctgtaggttgtttaataagtccgttgttaaagactagggcttaaccctaggaa
agcgatggaaactgatagacttgagtatggcaggggtagagggaatttctagtgtagcgg
tgagatgcgtagatattagaaagaacaccggtggcgaaagcgctctactggaccattact
gacactgagaggcgaaagctaggggagcgaaagggattagatacccctgtagtcctagcc
gtaaacgatggatactagatgttgtgttggacagtatcgtagctaacgcgttaagtatcc
cgcctggggagtacgctcgcaagggtgaaactcaaaggaattgacgggggcccgcacaag
cggtggagcatgtggtttaattcgatgcaacgcgaagaaccttaccagggcttgacatac
tacagatctttttgagaaagaagagtgccttcgggaatgtagatacaggtggtgcatggc
tgtcgtcagctcgtgtcgtgagatgttgggttaagtcccgcaacgagcgcaaccctcgtt
tttagttgccatctagaaagactgccggtgacaaaccggaggaaggtgaggatgacgtca
agt
>HM1334351_Uncultured_marine_haptophyte_Biosope_T65_16S4b
aaagcgcctgtaggttgtttaataagtccgttgttaaagactagggcttaaccctaggaa
agcgatggaaactgatagacttgagtatggcaggggtagagggaatttctagtgtagcgg
tgaaatgcgtagatattagaaagaacaccggtggcgaaagcgctctactggaccattact
gacactgagaggcgaaagctaggggagcgaaagggattagatacccctgtagtcctagcc
ataaacgatggatactagatgttgtgttggacagtatcgtagctaacgcgttaagtatcc
cgcctggggagtacgctcgcaagggtgaaactcaaaggaattgacgggggcctgcacaag
cggtggagcatgtggtttaattcgatgcaacgcgaagaaccttaccagggcttgacatac
tatagatctttttgagaaagaagagtgccttcgggaatgtagatacaggtggggcatggc
tgtcgtcagctcgtgtcgtgagatgttgggttaagtcccgcaacgagcgcaaccctcgtt
tttagttgccatctagaaagactgccggtgacaaaccggaggaaggtgaggatgacgtca
agt
>HM1334251_Uncultured_marine_haptophyte_Biosope_T65_16S41a
aaagcgcctgtaggttgtttaataagtccgttgttaaagactagggcttaaccctaggaa
agcgatggaaactgatagacttgagtatggcaggggtagagggaatttctagtgtagcgg
tgaaatgcgtagatattagaaagaacaccggtggcgaaagcgctctactggaccattact
gacactgagaggcgaaagctaggggagcgaaagggattagatacccctgtagtcctagcc
gtaaacgatggatactagatgttgtgttggacagtatcgtagctaacgcgttaagtatcc
cgcctggggagtacgctcgcaagggtgaaactcaaaggaattgacgggggcccgcacaag
cggtggagcatgtggtttaattcgatgcaacgcgaagaaccttacgagggcttgacatac
tacagatctttttgagaaagaagagtgccttcgggaatgtagatacaggtggtgcatggc
tgtcgtcagctcgtgtcgtgagatgttgggttaagtcccgcaacgagcgcaaccctcgtt
tttagttgccatctagaaagactgccggtgacaaaccggaggaaggtgaggatgacgtca
agt
>HM1334051_Uncultured_marine_haptophyte_Biosope_T65_16S27b
aaagcgcctgtaggttgtttaataagtccgttgttaaagactagggcttaaccctaggaa
agcgatggaaactgatagacttgagtatggcaggggtagagggaatttctagtgtagcgg
tgaaatgcgtagatattagaaagaacaccggtggcgaaagcgctctactggaccattact
gacactgagaggcgaaagctaggggagcgaaagggattagatacccctgtagtcctagcc
gtaaacgatggatactagatgttgtgttggacagtatcgtagctaacgcgttaagtatcc
cgcctggggagtacgctcgcaagggtgaaactcaaaggaattgacgggggcccgcacaag
cggtggagcatgtggtttaattcgatgcaacgcgaagaaccttaccagggcttgacatac
tacagatctttttgagaaagaagagtgccttcgggaatgtagatacaggtggtgcatggc
tgtcgtcagctcgtgtcgtgagatgttgggttaagtcccgcaacgagcgcaaccctcgtt
tttagttgccatctagaaagactgccggtgacaaaccggaggaaggtgaggatgacgtca
agt
>HM1334481_Uncultured_marine_haptophyte_Biosope_T65_16S6b
aaagcgcctgtaggttgtttaataagtccgttgttaaagactagggcttaaccctaggaa
agcgatggaaactgatagacttgagtatggcaggggtagagggaatttctagtgtagcgg
tgaagtgcgtagatattagaaagaacaccggtggcgaaagcgctctactggaccattact
gacactgagaggcgaaagctaggggagcgaaagggattagatacccctgtagtcctagcc
gtaaacgatggatactagatgttgtgttggacagtatcgtagctaacgcgttaagtatcc
cgcctggggagtacgctcgcaagggtgaaactcaaaggaattgacgggggcccgcacaag
cggtggagcatgtggtttaattcgatgcaacgcgaagaattttaccagggcttgacatac
tacagatctttttgagaaagaagagtgccttcgggaatgtagatacaggtggtgcatggc
tgtcgtcagctcgtgtcgtgagatgttgggttaagtcccgcaacgagcgcaacttttgtt
tttagttgccatctagaaagactgccggtgacaaaccggaggaaggtgaggatgacgtca
agt
>HM1334421_Uncultured_marine_haptophyte_Biosope_T65_16S54a
aaagcgcctgtaggttgtttaataagtccgttgttaaagactagggcttaaccctaggaa
agcgatggaaactgatagacttgagtatggcaggggtagagggaatttctagtgtagcgg
tgaaatgcgtagatattagaaagaacaccggtggcgaaagcgctctactggaccattact
gacactgagaggcgaaagctaggggagcgaaagggattagatacccctgtagtcctagcc
gtaaacgatggatactagatgttgtgttggacagtatcgtagctaacgcgttaagtatcc
cgcctggggagtacgctcgcaagggtgaaactcaaaggaattgacgggggcccgcacaag
cggtggagcatgtggtttaattcgatgcaacgcgaagaaccttaccagggcttgacatac
tacagatctttttgagaaagaagagtgccttcgggaatgtagatacaggtggtgcatggc
tgtcgtcagctcgtgtcgtgagatgttgggttaagtcccgcaacgagcgcaaccctcgtt
tttagttgccatctagaaagactgccggtgacaaaccggaggaaggtgaggatgacgtca
agt
>HM1333921_Uncultured_marine_haptophyte_Biosope_T65_16S11b
aaagcgcctgtaggttgtttaataagtccgttgttaaagactagggcttaaccctaggaa
agcgatggaaactgatagacttgagtatggcaggggtagagggaatttctagtgtagcgg
tgaaatgcgtagatattagaaagaacaccggtggcgaaagcgctctactggaccattact
gacactgagaggcgaaagctaggggagcgaaagggattagatacccctgtagtcctagcc
gtaaacgatggatactagatgttgtgttggacagtatcgtacctaacgcgttaagtatcc
cgcctggggagtacgctcgcaagggtgaaactcaaaggaattgacgggggctcgcacaag
cggtggagcatgtggtttaattcgatgcaacgcgaagaaccttaccagggcttgacatac
tacagatctttttgagaaagaagagtgccttcgggaatgtaaatacaggtggtgcatggc
tgtcgtcagctcgtgtcgtgagatgttgggttaagtcccgcaacgagcgcaaccctcgtt
tttagttgccctctagaaagactgccggtgacaa-ccggaggaaggtgaggatgacct--
---
>HM1334401_Uncultured_marine_haptophyte_Biosope_T65_16S52a
aaagcgcctgtaggttgtttaataagtccgttgttaaagactagggcttaaccctaggaa
agcgatggaaactgatagacttgagtatggcaggggtagagggaatttctagtgtagcgg
tgaaatgcgtagatattagaaagaacaccggtggcgaaagcgctctactggaccattact
gacactgagaggcgaaagctaggggagcgaaagggattagatacccctgtagtcctagcc
gtaaacgatggatactagatgttgtgttggacagtatcgtagctaacgcgttaagtatcc
cgcctggggagtacgctcgcaagggtgaaactcaaaggaattgacgggggcctgcacaag
cggtggagcatgtggtttaattcgatgcaacgcgaagaattttacgagggcttgacatac
tacagatctttttgagaaagaagagtgccttcgggaatgtagatacaggtggtgcatggc
tgtcgtcagctcgtgtcgtgagatgttgggttaagtcccgcaacgagcgcaactttcgtt
tttagttgcc-tctagaaagactgccggtgacaaaccggaggaaggtgaggatgacgtca
agt
>HM1334131_Uncultured_marine_haptophyte_Biosope_T65_16S32a
aaagcgcctgtaggttgtttaataagtccgttgttaaagactagggcttaaccctaggaa
agcgatggaaactgatagacttgagtatggcaggggtagagggaatttctagtgtagcgg
tgaaatgcgtagatattagaaagaacaccggtggcgaaagcgctctactggaccattact
gacactgagaggcgaaagctaggggagcgaaagggattagatacccctgtagtcctagcc
gtaaacgatggatactagatgttgtgttggacagtatcgtagctaacgcgttaagtatcc
cgcctggggagtacgctcgcaagggtgaaactcaaaggaattgacgggggcccgcacaag
cggtggagcatgtggtttaattcgatgcaacgcgaagaattttaccagggcttgacatac
tacagatttttttgagaaagaagagtgctttcgggaatgtagatacaggtggtgcatggc
tgtcgtcagctcgtgtcgtgagatgttgggttaagtcccgcaacgagcgcaattttcgtt
tttagttgctatctagaaagactgccggtgacaaaccggaggaaggtgaggatgacgtca
agt
>HM1333431_Uncultured_marine_haptophyte_Biosope_T60_16S_OXY107004
aaagcgcctgtaggttgtttaataagtccgttgttaaagactagggcttaaccctagg-a
agcgatggaaactgatagacttgagtatggcaggggtagagggaatttctagtgtagcgg
tgaaatgcgtagatattagaaagaacaccggtggcgaaagcgctctactggaccattact
gacactgagaggcgaaagctaggggagcgaaagggattaaatacccctgtagtcctagcc
gtaaacgatggatactagatgttgtgttggacagtatcgtagctaacgcgttaagtatcc
cgcctggggagtacgctcgcaagggtgaaactcaaaggaattgacgggggcccgcacaag
cggtggagcatgtggtttaattcgatgcaacgcgaagaaccttaccagggcttgacatac
tacagatctttttgagaaagaagagtgccttcgggaatgtagatacaggtggtgcatggc
tgtcgtcagctcgtgtcgtgagatgttgggttaagccccgcaacgagcgcaaccctcgtt
tttagttgccatctagaaagactgccggtgacaaaccggaggaaggtgaggatgacgtca
agt
>HM1334461_Uncultured_marine_haptophyte_Biosope_T65_16S59a
aaagcgcctgtaggttgtttaataagtctgttgttaaagactagggctcaaccctagaaa
agcaatggaaactactagactagagtatggcaggggtagagggaatttctagtgtagcgg
tgaaatgcgtaaatattagaaagaacaccggtggcgaaagcgctctactggaccattact
gacactgagaggcgaaagctaggggagcgaaagggattagatacccctgtagtcctagcc
gtaaacgatggatactagatgttgtgttggacagtatcgtagctaacgcgttaagtatcc
cgcctggggagtacgctcgcaagggtgaaactcaaaggaattgacgggggcccgcacaag
cggtggagcatgtggtttaattcgatgcaacgcgaagaaccttaccagggcttgacatac
tacagatctttttgagaaagaagagtgctttcgggaatgtagatacaggtggtgcatggc
tgtcgtcagctcgtgtcgtgagatgttgggttaagtcccgcaacgagcgcaaccttcgtt
tttagttgccatctagaaagactgccggtgacaaaccggaggaaggtgaggatgacgtca
agt
>HM1333991_Uncultured_marine_haptophyte_Biosope_T65_16S22a
aaagcgcctgtaggttgtttaataagtccgttgttaaagactagggcttaaccctaggaa
agcgatggaaactgatagacttgagtatggcaggggtagagggaatttctagtgtagcgg
tgaaatgcgtagatattagaaagaacaccggtggcgaaagcgctctactggaccattact
gacactgagaggcgaaagctaggggagcgaaagggattagatacccctgtagtcctagcc
gtaaacgatggatactagatgttgtgttggacagtatcgtagctaacgcgttaagtatcc
cgcctggggagtacgctcgcaagggtgaaactcaaaggaattgacgggggcccgcacaag
cggtggagcatgtggtttaattcgatgcaacgcgaagaactttaccagggcttgacatac
tacagatctttttgagaaagaagagtgccttcgggaatgtagatacaggtggtgcatggc
tgtcgtcagctcgtgtcgtgagatgttgggttaagtcccgcaacgagcgcaaccctcgtt
tttagttgccatctagaaagactgccggtgacaaaccggaggaaggtgaggatgacgtca
agt
>HM1334371_Uncultured_marine_haptophyte_Biosope_T65_16S50b
aaagcgcctgtaggttgtttattaagtctgtggttaaagactagggctcaaccctaggaa
agcaatggaaactaatagactagagtatggcaggggtagagggaatttctagtgtagcgg
tgaaatgcgtagatattagaaagaacaccggtggcgaaagcgctctactggaccattact
gacactgagaggcgaaagctaggggagcgaaagggattagatacccctgtagtcctagcc
gtaaacgatggatactagatgttgtgttggacagtatcgtagctaacgcgttaagtatcc
cgcctggggagtacgctcgcaagggtgaaactcaaaggaattgacgggggcccgcacaag
cggtggagcatgtggtttaattcgatgcaacgcgaagaaccttaccagggcttgacatac
tacagatttttttgagaaagaagagtgccttcgggaatgtagatacaggtggtgcatggc
tgtcgtcagctcgtgtcgggagatgttgggttaagtcccgcaacgagcgcaaccctcgtt
tttagttgccatctagaaagactgccggtgacaaaccggaggaaggtgaggatgacgtta
agt
>HM1334291_Uncultured_marine_haptophyte_Biosope_T65_16S44b
aaagcgcctgtaggttgtttattaagtctgtggttaaagactagggctcaaccctaggaa
agcaatggaaactaatagactagagtatggcaggggtagagggaatttctagtgtagcgg
tgaaatgcgtagatattagaaagaacaccggtggcgaaagcgctctactggaccattact
gacactcagaggcgaaagctagggtagcaaaagggattagatacccctgtagtcctagcc
gtaaacgatggatactagatgttgtgaagtacagtatcgcagctaacgcgttaagtatcc
cgcctggggagtacgctcgcaagggtgaaactcaaaggaattgacgggggcccgcacaag
cggtggagcatgtggtttaattcgatgcaacgcgaagaaccttaccagggcttgacatac
tacagatctttttgagaaagaagagtgccttcgggaatgtagatacaggtggtgcatggc
tgtcgtcagctcgtgtcgtgagatgttgggttaagtcccgcaacgagcgcaaccctcgtt
tttagttgccatctagaaagactgccggtgacaaaccggaggaaggtgaggatgacgtca
agt
>HM1333981_Uncultured_marine_haptophyte_Biosope_T65_16S1b
aaagcgcctgtaggttgtttaataagtccgttgttaaagactagggcttaaccctaggaa
agcgatggaaactgatagacttgagtatggcaggggtagagggaatttctagtgtagcgg
tgaaatgcgtagatattagaaagaacaccggtggcgaaagcgctctactggaccattgct
gacactcagaggcgaaagctagggtagcaaaagggattagatacccctgtagtcctagcc
gtaaacgatggatactagatgttgtgaagtacagtatcgcagctaacgcgttaagtatcc
cgcctggggagtacgctcgcaagggtgaaactcaaaggaattgacgggggcccgcacaag
cggtggagcatgtggtttaattcgatgcaacgcgaagaactttacgagggcttgacatac
tacgaattctcttgaaaaagagaagtgctttcgggaatgtagatacaggtggtgcatggc
tgtcgtcagctcgtgtcgtgagatgttgggttaagtcccgcaacgagcgcaactttcgtt
tttagttgccatctagaaagactgccggtgacaaaccggaggaaggtgaggatgacgtca
a--
>HM1334361_Uncultured_marine_haptophyte_Biosope_T65_16S50a
aaagcgcctgtaggttgtttaataagtctgttgttaaagactagggcttaaccctaggaa
agcgatggaaactgatagacttgagtatggcaggggtagagggaatttctagtgtagcgg
tgaaatgcgtagatattagaaagaacaccggtggcgaaagcgctctactggaccattact
gacactgagaggcgaaagctagggtagcaaaagggattagatacccctgtagtcctagcc
gtaaacgatggatactagatgttgtgttggacagtatcgtagctaacgcgttaagtatcc
cgcctggggagtacgctcgcaagggtgaaactcaaaggaattgacgggggcctccacaag
cggtggagcatgtggtttaattcgatgcaacgcgaagaaccttacgagggcttgacatac
tacagattctttagagatagagaagtgccttcgggaatgtagatacaggtggtgcatggc
tgtcgtcagctcgtgtcgtgagatgttgggttaagtcccgcaacgagcgcaacccttatt
tttagttaccatctagaaagactgccggtgacaaaccggaggaaggtgagg---------
---
>HM1334091_Uncultured_marine_haptophyte_Biosope_T65_16S30a
aaagcgcctgtaggttgtttaataagtccgttgttaaagactagggcttaaccctaggaa
agcgatggaaactgatagacttgagtatggcaggggtagagggaatttctagtgtagcgg
tgaaatgcgtagatattagaaagaacaccggtggcgaaagcgctctactggaccattact
gacactgagaggcgaaagctaggggagcgaaagggattagatacccctgtagtcctagcc
gtaaacgatggatactagatgttgtgttggacagtatcgtagctaacgcgttaagtatcc
cgcctggggagtacgctcgcaagggtgaaactcaaaggaattgacgggggcccgcacaag
cggtggagcatgtggtttaattcgatgcaacgcgaagaaccttaccaggacttgacatac
tacagattcttttgagaaaaagaagtgccttcgggaatgtagatacaggtggtgcatggc
tgtcgtcagctcgtgtcgtgagatgttgggttaagtcccgcaacgagcgcaacccttatt
tttagttaccatctagaaagactgccggtgacaaaccggaggaaggtgaggatgacgtca
agt
>LN7352362_Helicosphaera_carteri_RCC1333
aaagcgcctgtaggttgtttaacaagtctgctgttaaagactagggcttaaccctgggaa
agcagtggaaactagtaaacttgagtatggtaggggtagagggaatttctagtgtagcgg
tgaaatgcgtagatattagaaagaacaccggtggcgaaagcgctctactggaccattact
gacactcagaggcgaaagctaggggagcgaaagggattagatacccctgtagtcctagcc
gtaaacgatggatactagatgttgtgttgtacagtatcgtagctaacgcgttaagtatcc
cgcctggggagtacgctcgcaagggtgaaactcaaaggaattgacgggggcccgcacaag
cggtggagcatgtggtttaattcgatgcaacgcgaagaaccttaccagggcttgacatac
tacaaatcttttcgagatgaaagagtgccttcgggaatgtagatacaggtggtgcatggc
tgtcgtcagctcgtgtcgtgagatgttgggttaagtcccgcaacgagcgcaaccctcgtt
tttagttgccatttagaaagactgccggtgataaaccggaggaaggtgaggatgacgtca
agt
>LN7352352_Helicosphaera_carteri_RCC1329
aaagcgcctgtaggttgtttaacaagtctgctgttaaagactagggcttaaccctgggaa
agcagtggaaactagtaaacttgagtatggtaggggtagagggaatttctagtgtagcgg
tgaaatgcgtagatattagaaagaacaccggtggcgaaagcgctctactggaccattact
gacactcagaggcgaaagctaggggagcgaaagggattagatacccctgtagtcctagcc
gtaaacgatggatactagatgttgtgttgtacagtatcgtagctaacgcgttaagtatcc
cgcctggggagtacgctcgcaagggtgaaactcaaaggaattgacgggggcccgcacaag
cggtggagcatgtggtttaattcgatgcaacgcgaagaaccttaccagggcttgacatac
tacaaatcttttcgagatgaaagagtgccttcgggaatgtagatacaggtggtgcatggc
tgtcgtcagctcgtgtcgtgagatgttgggttaagtcccgcaacgagcgcaaccctcgtt
tttagttgccatttagaaagactgccggtgataaaccggaggaaggtgaggatgacgtca
agt
>LN7352342_Helicosphaera_carteri_RCC1325
aaagcgcctgtaggttgtttaacaagtctgctgttaaagactagggcttaaccctgggaa
agcagtggaaactagtaaacttgagtatggtaggggtagagggaatttctagtgtagcgg
tgaaatgcgtagatattagaaagaacaccggtggcgaaagcgctctactggaccattact
gacactcagaggcgaaagctaggggagcgaaagggattagatacccctgtagtcctagcc
gtaaacgatggatactagatgttgtgttgtacagtatcgtagctaacgcgttaagtatcc
cgcctggggagtacgctcgcaagggtgaaactcaaaggaattgacgggggcccgcacaag
cggtggagcatgtggtttaattcgatgcaacgcgaagaaccttaccagggcttgacatac
tacaaatcttttcgagatgaaagagtgccttcgggaatgtagatacaggtggtgcatggc
tgtcgtcagctcgtgtcgtgagatgttgggttaagtcccgcaacgagcgcaaccctcgtt
tttagttgccatttagaaagactgccggtgataaaccggaggaaggtgaggatgacgtca
agt
>HM1333961_Uncultured_marine_haptophyte_Biosope_T65_16S17a
aaagcgcctgtaggttgtttaataagtccgttgttaaagactagggcttaaccctaggaa
agcgatggaaactgatagacttgagtatggcaggggtagagggaatttctagtgtagcgg
tgaaatgcgtagatattagaaagaacaccggtggcgaaagcgctctactggaccattact
gacactgagaggcgaaagctaggggagcgaaagggattagatacccctgtagtcctagcc
gtaaacgatggatactagatgttgcgttatgcagtatcgtagctaacgcgttaagtatcc
cgcctggggagtacgctcgcaagggtgaaactcaaaggaattgacgggggcccgcacaag
cggtggagcatgtggtttaattcgatgcaacgcgaagaaccttaccagggcttgacatac
tacagatctttttgagaaagaagagtgccttcgggaatgtagatacaggtggtgcatggc
tgtcgtcagctcgtgtcgtgagatgttgggttaagtcccgcaacgagcgcaaccctcgtt
tttagttgccatctagaaagactgccggtgacaaaccggaggaaggtgaggatgacgtca
agt
>HM1334151_Uncultured_marine_haptophyte_Biosope_T65_16S33a
aaagcgcctgtaggttgtttaataagtctgttgttaaagactagggcttaaccctaggaa
agcaatggaaactactagactagagtatggcaggggtagagggaatttctagtgtagcgg
tgaaatgcgtagatattagaaagaacaccggtggcgaaagcgctctactggaccattact
gacactcagaggcgaaagctagggtagcaaaagggattagatacccctgtagtcctagcc
gtaaacgatggatactagatgttgcgttatgcagtatcgtagctaacgcgttaagtatcc
cgcctggggagtacgctcgcaagggtgaaactcaaaggaattgacgggggcccgcacaag
cggtggagcatgtggtttaattcgatgcaacgcgaagaactttaccagggcttgacatac
tacaaatctttttgagaagaaagagtgctttcgggaatgtagatacaggtggtgcatggc
tgtcgtcagttcgtgtcgtgagatgttgggttaagtcccgcaacgagcgcaaccctcgtt
tttagttgcc-tctagaaagactgccggtgacaaaccggaggaaggtgaggatgacgtca
agt
>CAMNT_0007304963_Scyphosphaera_apsteinii_Strain_RCC1455
aaagcgcctgtaggttgtttaataagtctgttgttaaaggctagggcttaaccctagaaa
agcaatggaaactaataaacttgagtatggtaggggtagagggaatttttagtgtagcgg
tgaaatgcgtagatattagaaagaacaccggtggcgaaagcgctctactgggccattact
gacactcagaggcgaaagctaggggagcgaaagggattagatacccctgtagtcctagcc
gtaaacgatggatactaggtgttgcttttagcagtaccgtagctaacgcgttaagtatcc
cgcctggggagtacgctcgcaagagtgaaactcaaaggaattgacgggggcccgcacaag
cggtggagcatgtggtttaattcgatgcaacgcgaagaaccttaccagggcttgacatac
tacaaatctttttgaaacagaagagtgccttcgggaatgtagatacaggtggtgcatggc
tgtcgtcagctcgtgtcgtgagatgttgggttaagtcccgcaacgagcgcaaccctcgtt
tttagttgccatttagaaagactgccggtgacaaaccggaggaaggtgaggatgacgtca
agt
>LN7353453_Scyphosphaera_apsteinii_RCC2322
aaagcgcctgtaggttgtttaataagtctgttgttaaaggctagggcttaaccctagaaa
agcaatggaaactaataaacttgagtatggtaggggtagagggaatttttagtgtagcgg
tgaaatgcgtagatattagaaagaacaccggtggcgaaagcgctctactgggccattact
gacactcagaggcgaaagctaggggagcgaaagggattagatacccctgtagtcctagcc
gtaaacgatggatactaggtgttgcttttagcagtaccgtagctaacgcgttaagtatcc
cgcctggggagtacgctcgcaagagtgaaactcaaaggaattgacgggggcccgcacaag
cggtggagcatgtggtttaattcgatgcaacgcgaagaaccttaccagggcttgacatac
tacaaatctttttgaaacagaagagtgccttcgggaatgtagatacaggtggtgcatggc
tgtcgtcagctcgtgtcgtgagatgttgggttaagtcccgcaacgagcgcaaccctcgtt
tttagttgccatttagaaagactgccggtgacaaaccggaggaaggtgaggatgacgtca
agt
>HM1331221_Uncultured_marine_haptophyte_Biosope_T33_16S_PLA491022
aaagcgcctgtaggttgtctaataagtccgttgttaaatactagggcttaaccctgggaa
agcaatggaaactaataggcttgagtatggtaggggtagagggaatttctagtgtagcgg
tgaaatgcgtagatattagaaagaacaccagtggcgaaagcgctctactgggccattact
gacactcagaggcgaaagctaggggagcgaaagggattagatacccctgtagtcctagcc
gtaaacgatggatactaggtgttgtgatacacagtatcgtagctaacgcgttaagtatcc
cgcctggggagtacgctcgcaagggtgaaactcaaaggaattgacgggggcccgcacaag
cggtggagcatgtggtttaattcgatgcaacgcgaagaaccttaccagggcttgacatac
tacaaatctttttgagacgaaagagtgccttcgggaatgtagatacaggtggtgcatggc
tgtcgtcagctcgtgtcgtgagatgttgggttaagtcccgcaacgagcgcaaccctcgtt
tttagttgccatctagaaagactgccggtgacaaaccggaggaaggtgaggatgacgtca
agt
>CAMNT_0034597763_Pleurochrysis-carterae-CCMP645
aaagcgcctgtaggttgtttagtaagtttgttgttaaagactagggcttaaccctaggaa
agcgatgaaaactactagacttgagtatggtaggggtagagggaatttctagtgtagtgg
tgaaatgcgtagatattagaaagaacaccggtggcgaaagcgctctactgggccattact
gacactgagaggcgaaagctaggggagcaaaagggattagatacccctgtagtcctagcc
gtaaacgatgggtactaggtgttgtgatatacagtaccgtagctaacgcgttaagtaccc
cgcctggggagtacgctcgcaagggtgaaactcaaaggaattgacgggggcccgcacaag
cggtggagcatgtggtttaattcgat-caacgcgaagaaccttaccagaacttgacatac
tacgaatcttctggagatagaagagtgccttcgggaatgtagatacaggtggtgcatggc
tgtcgtcagctcgtgtcgtgagatgttgggttaagtcccgcaacgagcgcaaccctcgtt
tttagttgccatctagaaagactgccggtgataaaccggaggaaggtgaggatgacgtca
agt
>LN7353683_Pleurochrysis_sp_RCC2476_RCC2476
aaagcgcctgtaggttgtttagtaagttcgttgttaaagactagggcttaaccctaggaa
agcgatgaaaactactagacttgagtatggtaggggtagagggaatttctagtgtagtgg
tgaaatgcgtagatattagaaagaacaccggtggcgaaagcgctctactgggccattact
gacactgagaggcgaaagctaggggagcaaaagggattagatacccctgtagtcctagcc
gtaaacgatgggtactaggtgttgtgatatacagtaccgtagctaacgcgttaagtaccc
cgcctggggagtacgctcgcaagggtgaaactcaaaggaattgacgggggcccgcacaag
cggtggagcatgtggtttaattcgatgcaacgcgaagaaccttaccagaacttgacatac
tacaaatcttttggagacagaagagtaccttcgggaatgtagatacaggtggtgcatggc
tgtcgtcagctcgtgtcgtgagatgttgggttaagtcccgcaacgagcgcaaccctcgtt
tttagttgccatctagaaagactgccggtgataaaccggaggaaggtgaggatgacgtca
agt
>LN7352462_Pleurochrysis_sp_RCC1393_RCC1393
aaagcgcctgtagrttgtttagtaagttcgttgttaaagactagggcttaacyctaggaa
agcgatggaaactactaggcttgagtatggtaggggtagagggaatttctagtgtagtgg
tgaaatgcgtagatattagaaagaacaccrgyggcgaaagcgctctactgggccattact
gacaytgagaggcgaaagctaggggagcaaaagggattagatacccctgtagtcctagcc
gtaaacgatgggtactaggtgttgtgatatacagtatcgtagctaacgcgttaagtaccc
cgcctggggagtacgctcgcaagggtgaaactcaaaggaattgacgggggcccgcacaag
cggtggagcatgtggtttaattcgatgcaacgcgaagaaccttaccagaacttgacatac
tacggatcttttggagacaaargagtgccttcgggaatgtagatacaggtggtgcatggc
tgtcgtcagctcgtgtcgtgagatgttgggttaagtcccgcaacgagcgcaaccctcgtt
tttagttgcyatctrgaaagactgccggtgataaaccggaggaaggtgaggatgacgtca
agt
>LN7352452_Pleurochrysis_sp_RCC1392_RCC1392
aaagcgcctgtagattgtttagtaagttcgttgttaaagactagggcttaaccctaggaa
agcgatggaaactactaggcttgagtatggtaggggtagagggaatttctagtgtagtgg
tgaaatgcgtagatattagaaagaacaccggyggcgaaagcgctctactgggccattact
gacaytgagaggcgaaagctaggggagcaaaagggattagatacccctgtagtcctagcc
gtaaacgatgggtactaggtgttgtgatatacagtatcgtagctaacgcgttaagtaccc
cgcctggggagtacgctcgcaagggtgaaactcaaaggaattgacgggggcccgcacaag
cggtggagcatgtggtttaattcgatgcaacgcgaagaaccttaccagaacttgacatac
tacggatcttttggagacaaaagagtgccttcgggaatgtagatacaggtggtgcatggc
tgtcgtcagctcgtgtcgtgagatgttgggttaagtcccgcaacgagcgcaaccctcgtt
tttagttgccatctggaaagactgccggtgataaaccggaggaaggtgaggatgacgtca
agt
>LN7354193_Cruciplacolithus_sp_RCC2977_RCC2977
aaagcgcctgtaggttgtctaataagtctgttgttaaagactagggcttaaccctaggaa
agcaatggaaactgctaggcttgagtatggtaggggtagagggaatttctagtgtagcgg
tgaaatgcgtagatattagaaagaacaccagtggcgaaagcgctctactgggccattact
gacactgagaggcgaaagctaggggagcgaaagggattagatacccctgtagtcctagcc
gtaaacgatggatactaggtgttgtaatatacagtatcgtagctaacgcgttaagtatcc
cgcctggggagtacgctcgcaagggtgaaactcaaaggaattgacgggggcccgcacaag
cggtggagcatgtggtttaattcgatgcaacgcgaagaaccttaccagggcttgacatac
tacaaatcttttggagacaaaagagtaccttcgggaatgtagatacaggtggtgcatggc
tgtcgtcagctcgtgtcgtgagatgttgggttaagtcccgcaacgagcgcaaccctcgtt
tttagttgccatctagaaagactgccggtgataaaccggaggaaggtgaggatgacgtca
agt
>LN7354203_Cruciplacolithus_sp_RCC2978_RCC2978
aaagcgcctgtaggttgtctaataagtctgttgttaaagactagggcttaaccctaggaa
agcaatggaaactgctaggcttgagtatggtaggggtagagggaatttctagtgtagcgg
tgaaatgcgtagatattagaaagaacaccagtggcgaaagcgctctactgggccattact
gacactgagaggcgaaagctaggggagcgaaagggattagatacccctgtagtcctagcc
gtaaacgatggatactaggtgttgtgatatacagtatcgtagctaacgcgttaagtatcc
cgcctggggagtacgctcgcaagggtgaaactcaaaggaattgacgggggcccgcacaag
cggtggagcatgtggtttaattcgatgcaacgcgaagaaccttaccagggcttgacatac
tacaaatcttttggagacaaaagagtacctttgggaatgtagatacaggtggtgcatggc
tgtcgtcagctcgtgtcgtgagatgttgggttaagtcccgcaacgagcgcacccctcgtt
tttagttgccatctagaaagactgccggtgataaaccggaggaaggtgaggatgacgtca
agt
>X803901_Ochrosphaera_neapolitan
aaagcgcctgtaggttgtctaataagtctgttgttaaagactagggcttaaccctgggaa
agcgatggaaactaataggcttgagtatggtaggggtagagggaatttctagtgtagcgg
tgaaatgcgtagatattagaaagaacaccggtggcgaaagcgctctactgggccattact
gacactgagaggcgaaagctaggggagcaaaagggattagatacccctgtagtcctagcc
gtaaacgatggatactaggtgttgtattgtacagtatcgtagctaacgcgttaagtatcc
cgcctggggagtacgctcgcaagggtgaaactcaaaggaattgacgggggcccgcacaag
cggtggagcatgtggtttaattcgatgcaacgcgaagaaccttaccagggcttgacatac
tacagatctttttgagacgaaagagtgccttygggaatgtagatacaggtggtgcatggc
tgtcgtcagctcgtgtcgtgagatgttgggttaagtcccgcaacgagcgcaaccctcgtt
tttagttgccatctagagagactgccggtgataaaccggaggaaggtgaggatgacgtca
agt
>X990771_Ochrosphaera_neapolitana_tRNAIle_tRNAAla_and_23Ss
aaagcgcctgtaggttgtctaataagtctgttgttaaagactagggcttaaccctgggaa
agcgatggaaactaataggcttgagtatggtaggggtagagggaatttctagtgtagcgg
tgaaatgcgtagatattagaaagaacaccggtggcgaaagcgctctactgggccattact
gacactgagaggcgaaagctaggggagcaaaagggattagatacccctgtagtcctagcc
gtaaacgatggatactaggtgttgtattgtacagtatcgtagctaacgcgttaagtatcc
cgcctggggagtacgctcgcaagggtgaaactcaaaggaattgacgggggcccgcacaag
cggtggagcatgtggtttaattcgatgcaacgcgaagaaccttaccagggcttgacatac
tacagatctttttgagacgaaagagtgccttygggaatgtagatacaggtggtgcatggc
tgtcgtcagctcgtgtcgtgagatgttgggttaagtcccgcaacgagcgcaaccctcgtt
tttagttgccatctagagagactgccggtgataaaccggaggaaggtgaggatgacgtca
agt
>LN7354093_Ochrosphaera_sp_RCC2959_RCC2959
aaagcgcctgtaggttgtctaataagtctgttgttaaagactagggcttaaccctgggaa
agcgatggaaactaataggcttgagtatggtaggggtagagggaatttctagtgtagcgg
tgaaatgcgtagatattagaaagaacaccggtggcgaaagcgctctactgggccattact
gacactgagaggcgaaagctaggggagcaaaagggattagatacccctgtagtcctagcc
gtaaacgatggatactaggtgttgtattgtacagtatcgtagctaacgcgttaagtatcc
cgcctggggagtacgctcgcaagggtgaaactcaaaggaattgacgggggcccgcacaag
cggtggagcatgtggtttaattcgatgcaacgcgaagaaccttaccagggcttgacatac
tacagatctttttgagacgaaagagtgccttcgggaatgtagatacaggtggtgcatggc
tgtcgtcagctcgtgtcgtgagatgttgggttaagtcccgcaacgagcgcaaccctcgtt
tttagttgccatctagagagactgccggtgataaaccggaggaaggtgaggatgacgtca
agt
>LN7352382_Ochrosphaera_neapolitana_RCC1358
aaagcgcctgtaggttgtctaataagtctgttgttaaagactagggcttaaccctgggaa
agcgatggaaactactaggcttgagtatggtaggggtagagggaatttctagtgtagcgg
tgaaatgcgtagatattagaaagaacaccggtggcgaaagcgctctactgggccattact
gacactgagaggcgaaagctaggggagcaaaagggattagatacccctgtagtcctagcc
gtaaacgatggatactaggtgttgtattatacagtatcgtagctaacgcgttaagtatcc
cgcctggggagtacgctcgcaagggtgaaactcaaaggaattgacgggggcccgcacaag
cggtggagcatgtggtttaattcgatgcaacgcgaagaaccttaccagggcttgacatac
tacaaatctttttgagacgaaagagtgccttcgggaatgtagatacaggtggtgcatggc
tgtcgtcagctcgtgtcgtgagatgttgggttaagtcccgcaacgagcgcaaccctcgtt
tttagttgccatctagagagactgccggtgataaaccggaggaaggtgaggatgacgtca
agt
>LN7354183_Ochrosphaera_sp_RCC2976_RCC2976
aaagcgcctgtaggttgtctaataagtctgttgttaaagactagggcttaaccctgggaa
agcgatggaaactactaggcttgagtatggtaggggtagagggaatttctagtgtagcgg
tgaaatgcgtagatattagaaagaacaccggtggcgaaagcgctctactgggccattact
gacactgagaggcgaaagctaggggagcaaaagggattagatacccctgtagtcctagcc
gtaaacgatggatactaggtgttgtattatacagtatcgtagctaacgcgttaagtatcc
cgcctggggagtacgctcgcaagggtgaaactcaaaggaattgacgggggcccgcacaag
cggtggagcatgtggtttaattcgatgcaacgcgaagaaccttaccagggcttgacatac
tacaaatctttttgagacgaaagagtgccttcgggaatgtagatacaggtggtgcatggc
tgtcgtcagctcgtgtcgtgagatgttgggttaagtcccgcaacgagcgcaaccctcgtt
tttagttgccatctagagagactgccggtgataaaccggaggaaggtgaggatgacgtca
agt
>LN7354143_Ochrosphaera_sp_RCC2970_RCC2970
aaagcgcctgtaggttgtctaataagtctgttgttaaagactagggcttaaccctgggaa
agcgatggaaactactaggcttgagtatggtaggggtagagggaatttctagtgtagcgg
tgaaatgcgtagatattagaaagaacaccggtggcgaaagcgctctactgggccattact
gacactgagaggcgaaagctaggggagcaaaagggattagatacccctgtagtcctagcc
gtaaacgatggatactaggtgttgtattatacagtatcgtagctaacgcgttaagtatcc
cgcctggggagtacgctcgcaagggtgaaactcaaaggaattgacgggggcccgcacaag
cggtggagcatgtggtttaattcgatgcaacgcgaagaaccttaccagggcttgacatac
tacaaatctttttgagacgaaagagtgccttcgggaatgtagatacaggtggtgcatggc
tgtcgtcagctcgtgtcgtgagatgttgggttaagtcccgcaacgagcgcaaccctcgtt
tttagttgccatctagagagactgccggtgataaaccggaggaaggtgaggatgacgtca
agt
>LN7354173_Ochrosphaera_sp_RCC2974_RCC2974
aaagcgcctgtaggttgtctaataagtctgttgttaaagactagggcttaaccctgggaa
agcgatggaaactactaggcttgagtatggtaggggtagagggaatttctagtgtagcgg
tgaaatgcgtagatattagaaagaacaccggtggcgaaagcgctctactgggccattact
gacactgagaggcgaaagctaggggagcaaaagggattagatacccctgtagtcctagcc
gtaaacgatggatactaggtgttgtattatacagtatcgtagctaacgcgttaagtatcc
cgcctggggagtacgctcgcaagggtgaaactcaaaggaattgacgggggcccgcacaag
cggtggagcatgtggtttaattcgatgcaacgcgaagaaccttaccagggcttgacatac
tacaaatctttttgagacgaaagagtgccttcgggaatgtagatacaggtggtgcatggc
tgtcgtcagctcgtgtcgtgagatgttgggttaagtcccgcaacgagcgcaaccctcgtt
tttagttgccatctagagagactgccggtgataaaccggaggaaggtgaggatgacgtca
agt
>LN7352392_Ochrosphaera_sp_RCC1366_RCC1366
aaagcgcctgtaggttgtctaataagtctgttgttaaagactagggcttaaccctgggaa
agcgatggaaactactaggcttgagtatggtaggggtagagggaatttctagtgtagcgg
tgaaatgcgtagatattagaaagaacaccggtggcgaaagcgctctactgggccattact
gacactgagaggcgaaagctaggggagcaaaagggattagatacccctgtagtcctagcc
gtaaacgatggatactaggtgttgtattatacagtatcgtagctaacgcgttaagtatcc
cgcctggggagtacgctcgcaagggtgaaactcaaaggaattgacgggggcccgcacaag
cggtggagcatgtggtttaattcgatgcaacgcgaagaaccttaccagggcttgacatac
tacaaatctttttgagacgaaagagtgccttcgggaatgtagatacaggtggtgcatggc
tgtcgtcagctcgtgtcgtgagatgttgggttaagtcccgcaacgagcgcaaccctcgtt
tttagttgccatctagagagactgccggtgataaaccggaggaaggtgaggatgacgtca
agt
>LN7354162_Ochrosphaera_sp_RCC2973_RCC2973
aaagcgcctgtaggttgtctaataagtctgttgttaaagactagggcttaaccctgggaa
agcgatggaaactactaggcttgagtatggtaggggtagagggaatttctagtgtagcgg
tgaaatgcgtagatattagaaagaacaccggtggcgaaagcgctctactgggccattact
gacactgagaggcgaaagctaggggagcaaaagggattagatacccctgtagtcctagcc
gtaaacgatggatactaggtgttgtattatacagtatcgtagctaacgcgttaagtatcc
cgcctggggagtacgctcgcaagggtgaaactcaaaggaattgacgggggcccgcacaag
cggtggagcatgtggtttaattcgatgcaacgcgaagaaccttaccagggcttgacatac
tacaaatctttttgagacgaaagagtgccttcgggaatgtagatacaggtggtgcatggc
tgtcgtcagctcgtgtcgtgagatgttgggttaagtcccgcaacgagcgcaaccctcgtt
tttagttgccatctagagagactgccggtgataaaccggaggaaggtgaggatgacgtca
agt
>LN7354153_Ochrosphaera_sp_RCC2972_RCC2972
aaagcgcctgtaggttgtctaataagtctgttgttaaagactagggcttaaccctgggaa
agcgatggaaactactaggcttgagtatggtaggggtagagggaatttctagtgtagcgg
tgaaatgcgtagatattagaaagaacaccggtggcgaaagcgctctactgggccattact
gacactgagaggcgaaagctaggggagcaaaagggattagatacccctgtagtcctagcc
gtaaacgatggatactaggtgttgtattatacagtatcgtagctaacgcgttaagtatcc
cgcctggggagtacgctcgcaagggtgaaactcaaaggaattgacgggggcccgcacaag
cggtggagcatgtggtttaattcgatgcaacgcgaagaaccttaccagggcttgacatac
tacaaatctttttgagacgaaagagtgccttcgggaatgtagatacaggtggtgcatggc
tgtcgtcagctcgtgtcgtgagatgttgggttaagtcccgcaacgagcgcaaccctcgtt
tttagttgccatctagagagactgccggtgataaaccggaggaaggtgaggatgacgtca
agt
>CAMNT_0025556259_Coccolithus_pelagicus_ssp_braarudi_Strain_PLY182g_extraction
aaagcgcctgtaggttgtctaataagtctgttgttaaagactagggcttaaccctaggaa
agcaatggaaactactaggcttgagtatggtaggggtagagggaatttctagtgtagcgg
tgaaatgcgtagatattagaaagaacaccggtggcgaaagcgctctactggaccattact
gacactcagaggcgaaagctaggggagcgaaagggattagatacccctgtagtcctagcc
gtaaacgatggatactaggtgttgtgatatacagtatcgtagctaacgcgttaagtatcc
cgcctggggagtacgctcgcaagggtgaaactcaaaggaattgacgggggcccgcacaag
cggtggagcatgtggtttaattcga--caacgcgaagaaccttaccagggcttgacatac
tgcaaatcttttcgagacgaaagagtgccttcgggaatgcagatacaggtggtgcatggc
tgtcgtcagctcgtgtcgtgagatgttgggttaagtcccgcaacgagcgcaaccctcgtc
tttagttgccatttagagagactgccgatgataaatcggaggaaggtgaggatgacgtca
agt
>LN7352302_Coccolithus_braarudii_RCC1198
aaagcgcctgtaggttgtctaataagtctgttgttaaagactagggcttaaccctaggaa
agcaatggaaactactaggcttgagtatggtaggggtagagggaatttctagtgtagcgg
tgaaatgcgtagatattagaaagaacaccggtggcgaaagcgctctactggaccattact
gacactcagaggcgaaagctaggggagcgaaagggattagatacccctgtagtcctagcc
gtaaacgatggatactaggtgttgtgatatacagtatcgtagctaacgcgttaagtatcc
cgcctggggagtacgctcgcaagggtgaaactcaaaggaattgacgggggcccgcacaag
cggtggagcatgtggtttaattcgatgcaacgcgaagaaccttaccagggcttgacatac
tgcaaatcttttcgagacgaaagagtgccttcgggaatgcagatacaggtggtgcatggc
tgtcgtcagctcgtgtcgtgagatgttgggttaagtcccgcaacgagcgcaaccctcgtc
tttagttgccatttagagagactgccgatgataaatcggaggaaggtgaggatgacgtca
agt
>LN7352292_Coccolithus_braarudii_RCC1197
aaagcgcctgtaggttgtctaataagtctgttgttaaagactagggcttaaccctaggaa
agcaatggaaactactaggcttgagtatggtaggggtagagggaatttctagtgtagcgg
tgaaatgcgtagatattagaaagaacaccggtggcgaaagcgctctactggaccattact
gacactcagaggcgaaagctaggggagcgaaagggattagatacccctgtagtcctagcc
gtaaacgatggatactaggtgttgtgatatacagtatcgtagctaacgcgttaagtatcc
cgcctggggagtacgctcgcaagggtgaaactcaaaggaattgacgggggcccgcacaag
cggtggagcatgtggtttaattcgatgcaacgcgaagaaccttaccagggcttgacatac
tgcaaatcttttcgagacgaaagagtgccttcgggaatgcagatacaggtggtgcatggc
tgtcgtcagctcgtgtcgtgagatgttgggttaagtcccgcaacgagcgcaaccctcgtc
tttagttgccatttagagagactgccgatgataaatcggaggaaggtgaggatgacgtca
agt
>LN7352312_Coccolithus_braarudii_RCC1199
aaagcgcctgtaggttgtctaataagtctgttgttaaagactagggcttaaccctaggaa
agcaatggaaactactaggcttgagtatggtaggggtagagggaatttctagtgtagcgg
tgaaatgcgtagatattagaaagaacaccggtggcgaaagcgctctactggaccattact
gacactcagaggcgaaagctaggggagcgaaagggattagatacccctgtagtcctagcc
gtaaacgatggatactaggtgttgtgatatacagtatcgtagctaacgcgttaagtatcc
cgcctggggagtacgctcgcaagggtgaaactcaaaggaattgacgggggcccgcacaag
cggtggagcatgtggtttaattcgatgcaacgcgaagaaccttaccagggcttgacatac
tgcaaatcttttcgagacgaaagagtgccttcgggaatgcagatacaggtggtgcatggc
tgtcgtcagctcgtgtcgtgagatgttgggttaagtcccgcaacgagcgcaaccctcgtc
tttagttgccatttagagagactgccgatgataaatcggaggaaggtgaggatgacgtca
agt
>LN7352322_Coccolithus_braarudii_RCC1200
aaagcgcctgtaggttgtctaataagtctgttgttaaagactagggcttaaccctaggaa
agcaatggaaactactaggcttgagtatggtaggggtagagggaatttctagtgtagcgg
tgaaatgcgtagatattagaaagaacaccggtggcgaaagcgctctactggaccattact
gacactcagaggcgaaagctaggggagcgaaagggattagatacccctgtagtcctagcc
gtaaacgatggatactaggtgttgtgatatacagtatcgtagctaacgcgttaagtatcc
cgcctggggagtacgctcgcaagggtgaaactcaaaggaattgacgggggcccgcacaag
cggtggagcatgtggtttaattcgatgcaacgcgaagaaccttaccagggcttgacatac
tgcaaatcttttcgagacgaaagagtgccttcgggaatgcagatacaggtggtgcatggc
tgtcgtcagctcgtgtcgtgagatgttgggttaagtcccgcaacgagcgcaaccctcgtc
tttagttgccatttagagagactgccgatgataaatcggaggaaggtgaggatgacgtca
agt
>CAMNT_0007378841_Calcidiscus_leptoporus_Strain_RCC1130
aaagcgcctgtaggttgtctaataagtccgttgttaaagaccagggcttaaccctgggaa
agcaatggaaactactaggcttgagtatggtaggggtagagggaatttctagtgtagcgg
tgaaatgcgtagatattagaaagaacaccggtggcgaaagcgctctactgggccattact
gacactcagaggcgaaagctaggggagcgaaagggattagatacccctgtagtcctagcc
gtaaacgatggatactaggtgttgtgttatacagtatcgtagctaacgcgttaagtatcc
cgcctggggagtacgctcgcaagggtgaaactcaaaggaattgacgggggcccgcacaag
cggtggagcatgtggtttaattcgatgcaacgcgaagaaccttaccagggcttgacatac
tacaaatctttttgagacgaaagagtgccttcgggaatgtagatacaggtggtgcatggc
tgtcgtcagctcgtgtcgtgagatgttgggttaagtcccgcaacgagcgcaaccctcgtt
tttagttgccatctagagagactgccgatgataaatcggaggaaggtgaggatgacgtca
agt
>LN7352212_Calcidiscus_quadriperforatus_RCC1145
aaagcgcctgtaggttgtctaataagtccgttgttaaagaccagggcttaaccctgggaa
agcaatggaaactactaggcttgagtatggtaggggtagagggaatttctagtgtagcgg
tgaaatgcgtagatattagaaagaacaccggtggcgaaagcgctctactgggccattact
gacactcagaggcgaaagctaggggagcgaaagggattagatacccctgtagtcctagcc
gtaaacgatggatactaggtgttgtgttatacagtatcgtagctaacgcgttaagtatcc
cgcctggggagtacgctcgcaagggtgaaactcaaaggaattgacgggggcccgcacaag
cggtggagcatgtggtttaattcgatgcaacgcgaagaaccttaccagggcttgacatac
tacaaatctttttgagacgaaagagtgccttcgggaatgtagatacaggtggtgcatggc
tgtcgtcagctcgtgtcgtgagatgttgggttaagtcccgcaacgagcgcaaccctcgtt
tttagttgccatctagagagactgccgatgataaatcggaggaaggtgaggatgacgtca
agt
>LN7353463_Calcidiscus_sp_RCC2325_RCC2325
aaagcgcctgtaggttgtctaataagtccgttgttaaagaccagggcttaaccctgggaa
agcaatggaaactactaggcttgagtatggtaggggtagagggaatttctagtgtagcgg
tgaaatgcgtagatattagaaagaacaccggtggcgaaagcgctctactgggccattact
gacactcagaggcgaaagctaggggagcgaaagggattagatacccctgtagtcctagcc
gtaaacgatggatactaggtgttgtgttatacagtatcgtagctaacgcgttaagtatcc
cgcctggggagtacgctcgcaagggtgaaactcaaaggaattgacgggggcccgcacaag
cggtggagcatgtggtttaattcgatgcaacgcgaagaaccttaccagggcttgacatac
tacaaatctttttgagacgaaagagtgccttcgggaatgtagatacaggtggtgcatggc
tgtcgtcagctcgtgtcgtgagatgttgggttaagtcccgcaacgagcgcaaccctcgtt
tttagttgccatctagagagactgccgatgataaatcggaggaaggtgaggatgacgtca
agt
>LN7352202_Calcidiscus_leptoporus_RCC1129
aaagcgcctgtaggttgtctaataagtccgttgttaaagaccagggcttaaccctgggaa
agcaatggaaactactaggcttgagtatggtaggggtagagggaatttctagtgtagcgg
tgaaatgcgtagatattagaaagaacaccggtggcgaaagcgctctactgggccattact
gacactcagaggcgaaagctaggggagcgaaagggattagatacccctgtagtcctagcc
gtaaacgatggatactaggtgttgtgttatacagtatcgtagctaacgcgttaagtatcc
cgcctggggagtacgctcgcaagggtgaaactcaaaggaattgacgggggcccgcacaag
cggtggagcatgtggtttaattcgatgcaacgcgaagaaccttaccagggcttgacatac
tacaaatctttttgagacgaaagagtgccttcgggaatgtagatacaggtggtgcatggc
tgtcgtcagctcgtgtcgtgagatgttgggttaagtcccgcaacgagcgcaaccctcgtt
tttagttgccatctagagagactgccgatgataaatcggaggaaggtgaggatgacgtca
agt
>LN7352402_Oolithotus_fragilis_RCC1372
aaagcgcctgtaggttgtctaataagtctgttgttaaagaccagggcttaaccctgggaa
agcaatggaaactgctagacttgagtatggtaggggtagagggaatttctagtgtagcgg
tgaaatgcgtagatattagaaagaacaccggtggcgaaagcgctctactgggccattact
gacactcagaggcgaaagctaggggagcgaaagggattagatacccctgtagtcctagcc
gtaaacgatggatactaggtgttgtgttatacagtatcgtagctaacgcgttaagtatcc
cgcctggggagtacgctcgcaagggtgaaactcaaaggaattgacgggggcccgcacaag
cggtggagcatgtggtttaattcgatgcaacgcgaagaaccttaccagggcttgacatac
tacaaatctttttgagacgaaagagtgccttcgggaatgtagatacaggtggtgcatggc
tgtcgtcagctcgtgtcgtgagatgttgggttaagtcccgcaacgagcgcaaccctcgtt
tttagttgccatctaaagagactgccgatgataaatcggaggaaggtgaggatgacgtca
agt
>LN7352592_Umbilicosphaera_sibogae_RCC1469
aaagcgcctgtaggttgcctaataagtctgttgttaaagaccagggcttaaccctgggaa
agcaatggaaactactaggcttgagtatggtaggggtagagggaatttctagtgtagcgg
tgaaatgcgtagatattagaaagaacaccggtggcgaaagcgctctactgggccattact
gacactcagaggcgaaagctaggggagcgaaagggattagatacccctgtagtcctagcc
gtaaacgatggatactaggtgttgtgatatacagtatcgtagctaacgcgttaagtatcc
cgcctggggagtacgctcgcaagggtgaaactcaaaggaattgacgggggcccgcacaag
cggtggagcatgtggtttaattcgatgcaacgcgaagaaccttaccagggcttgacatac
tacaaatctttttgagacgaaagagtgccttcgggaatgtagatacaggtggtgcatggc
tgtcgtcagctcgtgtcgtgagatgttgggttaagtcccgcaacgagcgcaaccctcgtt
tttagttgccatctaaagagactgccgatgataaatcggaggaaggtgaggatgacgtca
agt
>LN7352602_Umbilicosphaera_hulburtiana_RCC1474
aaagcgcctgtaggtggcctaataagtctgttgttaaagaccagggcttaaccctgggaa
agcaatggaaactactaggcttgagtatggtaggggtagagggaatttctagtgtagcgg
tgaaatgcgtagatattagaaagaacaccggtggcgaaagcgctctactgggccattact
gacactcagaggcgaaagctaggggagcgaaagggattagatacccctgtagtcctagcc
gtaaacgatggatactaggtgttgtataatacagtatcgtagctaacgcgttaagtatcc
cgcctggggagtacgctcgcaagggtgaaactcaaaggaattgacgggggcccgcacaag
cggtggagcatgtggtttaattcgatgcaacgcgaagaaccttaccagggcttgacatac
tacaaatctttttgagacgaaagagtgccttcgggaatgtagatacaggtggtgcatggc
tgtcgtcagctcgtgtcgtgagatgttgggttaagtcccgcaacgagcgcaaccctcgtt
tttagttgccatctaaagagactgccgatgataaatcggaggaaggtgaggatgacgtca
agt
>HM1331281_Uncultured_marine_haptophyte_Biosope_T33_16S_PLA491028
aaagcgcctgtaggttgtctaataagtccgttgttaaatactagggcttaatcctgggaa
agcaatggaaactaataggcttgagtatggtaggggtagagggaatttctagtgtagcgg
tgaaatgtgtagatattagaaagaacaccagtggcgaaagcgctctactggatcattact
gacactcagaggcgaaagctagggtagcaaaagggattagatacccctgtagtcctagcc
gtaaacgatggatactaggtgttgtgatatacagtatcgtagctaacgcgttaagtatcc
cgcctggggagtacgctcgcaagggtgaaactcaaaggaattgacgggggcccgcacaag
cggtggagcatgtggtttaattcgatgcaacgcgaagaaccttaccagggcttgacatac
tacaaatctttttgagacgaaagagtgccttcgggaatgtagatacaggtggtgcatggc
tgtcgtcagctcgtgtcgtgagatgttgggttaagtcccgcaacgagcgcaaccctcgtt
tttagttgccatctaaagagactgccgatgataaatcggaggaaggtgaggatgacgtca
agt
>HM1333171_Uncultured_marine_haptophyte_Biosope_T58_16S_PLA491001
aaagcgcctgtaggttgtctaataagtccgttgttaaatactagggcttaaccctgggaa
agcaatggaaactaataggcttgagtatggtaggggtagagggaatttctagtgtagcgg
tgaagtgcgtagatattagaaagaacaccagtggcgaaagcgctctactgggccattact
gacactcagaggcgaaagctaggggagcgaaagggattagatacccctgtagtcctagcc
gtaaacgatggatactaggtgttgtgatatacagtatcgtagctaacgcgttaagtatcc
cgcctggggagtacgctcgcaagggtgaaactcaaaggaattgacgggggcccgcacaag
cggtggagcatgtggtttaattcgatgcaacgcgaagaaccttaccagggcttgacatac
tacaaatctttttgagacgaaagagtgccttcgggaatgtagatacaggtggtgcatggc
tgtcgtcagctcgtgtcgtgagatgttgggttaagtcccgcaacgagcgcaaccctcgtt
tttagttgccatctaaagagactgccgatgataaatcggaggaaggtgaggatgacgtca
agt
>HM1331261_Uncultured_marine_haptophyte_Biosope_T33_16S_PLA491026
aaagcgcttgtaggttgtctaataagtccgttgttaaatactagggcttaaccctgggaa
agcaatggaaactaataggcttgagtatggtaggggtagagggaatttctagtgtagcgg
tgaaatgcgtagatattagaaagaacaccagtggcgaaagcgctctactgggccattact
gacactcagaggcaaaagctaggggagcgaaagggattagatacccctgtagtcctagcc
gtaaacgatggatactaggtgttgtgatacacagtatcgtagctaacgcgttaagtatcc
cgcctggggagtacgctcgcaagggtgaaactcaaaggaattgacgggggcccgcacaag
cggtggagcatgtggtttaattcgatgcaacgcgaagaaccttaccagggcttgacatac
tacaaatctttttgagacgaaagagtgccttcgggaatgtggatacaggtggtgcatggc
tgtcgtcagctcgtgtcgtgagatgttgggttaagtcccgcaacgagcgcaaccctcgtt
tttagttgccatctaaagagactgccgatgataaatcggaggaaggtgaggatgacgtca
agt
>HM1331201_Uncultured_marine_haptophyte_Biosope_T33_16S_PLA491020
aaagcgcctgtaggttgtctaataagtccgttgttaaatactagggcttaaccctgggaa
agcaatggaaactaataggcttgagtatggtaggggtagagggaatttctagtgtagcgg
tgaaatgcgtagatattagaaagaacaccagtggcgaaagcgctctactgggccattact
gacactcagaggcgaaagctaggggagcgaaagggattagatacccctgtagtcctagcc
gtaaacgatggatactaggtgttgtgatacacagtatcgtagctaacgcgttaagtatcc
cgcctggggagtacgctcgcaagggtgaaactcaaaggaattgacgggggcccgcacaag
cggtggagcatgtggtttaattcgatgcaacgcgaagaaccttaccagggcttgacatac
tacaaatctttttgagacgaaagagtgccttcgggaatgtagatacaggtggtgcatggc
tgtcgtcagctcgtgtcgtgagatgttgggttaagtcccgcaacgagcgcaaccctcgtt
tttagttgccatctaaagagactgccgatgataaatcggaggaaggtgaggatgacgtca
agt
>HM1331271_Uncultured_marine_haptophyte_Biosope_T33_16S_PLA491027
aaagcgcctgtaggttgtctaataagtccgttgttaaatactagggcttaaccctgggaa
agcaatggaaactaataggcttgagtatggtaggggtagagggaatttctagtgtagcgg
tgaaatgcgtagatattagaaagaacaccagtggcgaaagcgctctactgggccattact
gacactcagaggcgaaagctaggggagcgaaagggattagatacccctgtagtcctagcc
gtaaacgatggatactaggtgttgtgatatacagtatcgtagctaacgcgttaagtatcc
cgcctggggagtacgctcgcaagggtgaaactcaaaggaattgacgggggcccgcacaag
cggtggagcatgtggtttaattcgatgcaacgcgaagaaccttaccagggcttgacatac
tacaaatctttttgagacgaaagagtgccttcgggaatgtagatacaggtggtgcatggc
tgtcgtcagctcgtgtcgtgagatgttgggttaagtcccgcaacgagcgcaaccctcgtt
tttagttgccatctaaagagactgccgatgataaatcggaggaaggtgaggatgacgtca
agt
>HM1331051_Uncultured_marine_haptophyte_Biosope_T33_16S_PLA491004
--------tgtaggttgtctaataagtccgttgttaaatactagggcttaaccctgggaa
agcaatggaaactaataggcttgagtatggtaggggtagagggaatttctagtgtagcgg
tgaaatgcgtagatattagaaagaacaccagtggcgaaagcgctctactgggccattact
gacactcagaggcgaaagctaggggagcgaaagggattagatacccctgtagtcctagcc
gtaaacgatggatactaggtgttgtgatatacagtatcgtagctaacgcgttaagtatcc
cgcctggggagtacgctcgcaagggtgaaactcaaaggaattgacgggggcccgcacaag
cggtggagcatgtggtttaattcgatgcaacgcgaagaaccttaccagggcttgacatac
tacaaatctttttgagacgaaagagtgccttcgggaatgtagatacaggtggtgcatggc
tgtcgtcagctcgtgtcgtaagatgttgggttaagtcccgcaacgagcgcaaccctcgtt
tttagttgccatctaaagagactgccgatgataaatcggaggaaggtgaggatgacgtca
agt
>HM1331111_Uncultured_marine_haptophyte_Biosope_T33_16S_PLA491010
----cgcctgtaggttgtctaataagtccgttgttaaatactagggcttaaccctgggaa
agcaatggaaactaataggcttgagtatggtaggggtagagggaatttctagtgtagcgg
tgaaatgcgtagatattagaaagaacgccagtggcgaaagcgctctactgggccattact
gacactcagaggcgaaagctaggggagcgaaagggattagatacccctgtagtcctagcc
gtaaacgatggatactaggtgttgtgatacacagtatcgtagctaacgcgttaagtatcc
cgcctggggagtacgctcgcaagggtgaaactcaaaggaattgacgggggcccgcacaag
cggtggagcatgtggtttaattcgatgcaacgcgaagaaccttaccagggcttgacatac
tacaaatctttttgagacgaaagagtgccttcgggaatgtagatacaggtggtgcatggg
tgtcgtcagctcgtgtcgtgagatgttgggttaagtcccgcaacgagcgcaaccctcgtt
tttagttgccatctaaagagactgccgatgataaatcggaggaaggtgaggatgacgtca
agt
>HM1331041_Uncultured_marine_haptophyte_Biosope_T33_16S_PLA491002
------------------------agtccgttgttaaatactagggcttaaccctgggaa
agcaatggaaactaataggcttgagtatggtaggggtagagggaatttctagtgtagcgg
tgaaatgcgtagatattagaaagaacaccagtggcgaaagcgctctactgggccattact
gacactcagaggcgaaagctaggggagcgagagggattaggtacccctgtagtcctagcc
gtaaacgatggatactaggtgttgtgatatacagtatcgtagctaacgcgttaagtatcc
cgcctggggagtacgctcgcaagggtgaaactcaaaggaattgacgggggcccgcacaag
cggtggagcatgtggtttaattcgatgcaacgcgaagaaccttaccagggcttgacatac
tacaaatctttttgagacgaaagagtgccttcgggaatgtagatacaggtggtgcatggc
tgtcgtcagctcgtgtcgtgagatgttgggttaagtcccgcaacgagcgcaaccctcgtt
tttagttgccatctaaagagactgccgatgataaatcggaggaaggtgaggatgacgtca
agt
>HM1331071_Uncultured_marine_haptophyte_Biosope_T33_16S_PLA491006
--------------------aataagtccgttgttaaatactagggcttaaccctgggaa
agcaatggaaactaataggcttgagtatggtaggggtagagggaatttctagtgtagcgg
tgaaatgcgtagatattagaaagaacaccagtggcgaaagcgctctactgggccattact
gacactcagaggcgaaagctaggggagcgaaagggattagatacccctgtagtcctagcc
gtaaacgatggatactaggtgttgtgatacacagtatcgtagctaacgcgttaagtatcc
cgcctggggagtacgctcgcaagggtgaaactcaaaggaattgacgggggcccgcacaag
cggtggagcatgtggtttaattcgatgcaacgcgaagaaccttaccagggcttgacatac
tacaaatctttttgagacgaaagagtgccttcgggaatgtagatacaggtggtgcatggc
tgtcgtcagctcgtgtcgtgagatgttgggttaagtcccgcaacgagcgcaaccctcgtt
tttagttgccatctaaagagactgccgatgataaatcggaggaaggtgaggatgacgtca
agt
>LN7352612_Umbilicosphaera_sibogae_RCC1479
aaagcgcctgtaggttgcctaataagtctgttgttaaagaccagggcttaaccctgggaa
agcaatggaaactactaggcttgagtatggtaggggtagagggaatttctagtgtagcgg
tgaaatgcgtagatattagaaagaacaccggtggcgaaagcgctctactgggccattact
gacactcagaggcgaaagctaggggagcgaaagggattagatacccctgtagtcctagcc
gtaaacgatggatactaggtgttgtratatacagtatcgtagctaacgcgttaagtatcc
cgcctggggagtacgctcgcaagggtgaaactcaaaggaattgacgggggcccgcacaag
cggtggagcatgtggtttaattcgatgcaacgcgaagaaccttaccagggcttgacatac
tacaaatctttttgagacgaaagagtgccttygggaatgtagatacaggtggtgcatggc
tgtcgtcagctcgtgtcgtgagatgttgggttaagtcccgcaacgagcgcaaccctcgtt
tttagttgccatctaaagagactgccgatgataaatcggaggaaggtgaggatgacgtca
agt
>EF0522181_Uncultured_haptophyte_MC622-58
aaagcgcctgtaggttgtttaataagtctgttgttaaagactagggctcaaccctgggaa
agcaatggaaactgataaacttgagtatggcaggggtagagggaatttctagtgtagcgg
tgaaatgcgtagatattagaaagaacaccggtggcgaaagcgctctactggaccattact
gacactcagaggcgaaagctaggggagcgaaagggattagatacccctgtagtcctagcc
gtaaacgatggatactagatgttgtgttatacagtatcgtagctaacgcgttaagtatcc
cgcctggggagtacgctcgcaagggtgaaactcaaaggaattgacgggggcccgcacaag
cggtggagcatgtggtttaattcgatgcaacgcgaagaaccttaccagggcttgacatac
tacaaatctctttgaaacgagagagtgccttcgggaatgtagatacaggtggtgcatggc
tgtcgtcagctcgtgtcgtgagatgttgggttaagtcccgcaacgagcgcaaccctcgtt
tttagttgccatttagaaagactgccggtgacaaaccggaggaaggtgaggatgacgtca
agt
>HM1331361_Uncultured_marine_haptophyte_Biosope_T35_16S_OXY107012
aaagcgcctgtaggttgtttaataagtctgttgttaaagactagggcttaaccctgggaa
ggcgatggaaactgataaacttgagtatggcaggggtagagggaatttctagtgtagcgg
tgaaatgcgtagatattagaaagaacaccggtggcgaaagcgctctactggaccattact
gacactcagaggcaaaagctaggggagcgaaagggattagatacccctgtagtcctagcc
gtaaacgatggatactagatgttgtgttatacagtatcgtagctaacgcgttaagtatcc
cgcctggggagtacgctcgcaagggtgaaactcaaaggaattgacgggggcccgcacaag
cggtggagcatgtggtttaattcgatgcaacgcgaagaaccttaccagggcttgacatac
tacaaatcttttcgaaatgaaagagtgccttcgggaatgtagatacaggtggtgcatggc
tgtcgtcagctcgtgtcgtgagatgttgggttaagtcccgcaacgagcgcaaccctcgtt
tttagttgccatttagaaagactgccggtgacaaaccggaggaaggtgaggatgacgtca
agt
>HM1331391_Uncultured_marine_haptophyte_Biosope_T35_16S_OXY107015
aaagcgcctgtaggttgtttaataagtctgttgttaaagactagggctcaaccctgggaa
agcaatggaaactgataaacttgagtatggcaggggtagagggaatttctagtgtagcgg
tgaaatgcgtagatattagaaagaacaccggtggcgaaagcgctctactggaccattact
gacactcagaggcgaaagctaggggagcgaaagggattagatacccctgtagtcctagcc
gtaaacgatggatactagatgttgtgttatacagtatcgtagctaacgcgttaagtatcc
cgcctggggagtacgctcgcaagggtgaaactcaaaggaattgacgggggcccgcacaag
cggtggagcatgtggtttaattcgatgcaacgcgaagaaccttaccagggcttgacatac
tacaaatcttttcgaaatgaaagagtgccttcgggaatgtagatacaggtggtgcatggc
tgtcgtcagctcgtgtcgtgagatgttgggttaagtcccgcaacgagcgcaaccctcgtt
tttagttgccatttagaaagactgccggtgacaaaccggaggaaggtgaggatgacgtca
agt
>HM1329941_Uncultured_marine_haptophyte_Biosope_T123_16S_OXY107008
-------------------------gtctgttgttaaagactagggctcaaccctgggaa
agcaatggaaactgataaacttgagtatggcaggggtagagggaatttctagtgtagcgg
tgaaatgcgtagatattagaaagaacaccggtggcgaaagcgctctactggaccattact
gacactcagaggcgaaagctaggggagcgaaagggattagatacccctgtagtcctagcc
gtaaacgatggatactagatgttgtgttatacagtatcgtagctaacgcgttaagtatcc
cgcctggggagtacgctcgcaagggtgaaactcaaaggaattgacgggggcccgcacaag
cggtggagcatgtggtttaattcgatgcaacgcgaagaaccttaccagggcttgacatac
tacaaatcttttcgaaatgaaagagtgccttcgggaatgtagatacaggtggtgcatggc
tgtcgtcagctcgtgtcgtgagatgttgggttaagtcccgcaacgagcgcaaccctcgtt
tttagttgccatttagaaagactgccggtgacaaaccggaggaaggtgaggatgacgtca
agt
>HM1334121_Uncultured_marine_haptophyte_Biosope_T65_16S31b
aaagcgcctgtaggttgtttaataagtctgttgttaaagactagggctcaaccctagaaa
agcgatggaaactgatagacttgagtatggcaggggtagagggaatttctagtgtagcgg
tgaaatgcgtagatattggaaagaacaccgatagcgaaggcaccttactgggccattact
gacactcagagacgaaagctagggtagcaaaagggattagatacccctgtagtcctagcc
gtaaacgatggatactagatgttgtaatgtacagtatcctagctaacgcgttaagtatcc
cgcctggggagtacgctcgcaagggtgaaactcaaaggaattgacgggggcccgcacaag
cggtggagcatgtggtttaattcgatgcaacgcgaagaaccttaccagggcttgacatac
tacaaattcttttgagaaaaagaagtgccttcgggaatgtagatacaggtggtgcatggc
tgtcgtcagctcgtgtcgtgagatgttgggttaagtcccgcaacgagcgcaacccttatt
tttagttactatctagaaagactgccggtgacaaaccggaggaaggtgaggatgacgtca
agt
>HM1334041_Uncultured_marine_haptophyte_Biosope_T65_16S27a
aaagcgcctgtaggttgtttaataagtctgttgttaaagactagggctcaaccctagaaa
agcaatggatactactagactagagtatggcaggggtagagggaatttctagtgtagcgg
tgaaatgcgtagatattagaaagaacaccggtggcgaaagcgctctactgaaccattact
gacactcagaggcgaaagctagggtagcaaaagggattagatacccctgtagtcctagcc
gtaaacgatggatactagatgttgtgccgtacagtatcgtagctaacgcgttaagtatcc
cgcctggggagtacgctcgcaagggtgaaactcaaaggaattgacgggggcccgcacaag
cggtggagcatgtggtttaattcgatgcaacgcgaagaactttaccagggcttgacatac
tacagatttttttgagaaagaagagtgccttcgggaatgtagatacaggtggtgcatggc
tgtcgtcagctcgtgtcgtgagatgttgggttaagtctcgcaacgagcgcaactttcgtt
tttagttgctatctagaaagactgccggtgacaaaccggaggaaggtgaggatgacgtcc
agt
>HM1334501_Uncultured_marine_haptophyte_Biosope_T65_16S8b
aaagcgcctgtaggttgtttactaagtctgttgttaaagactagggcttaaccctagaaa
agcaatggaaactaatagactagagtatggcaggggtagagggaatttctagtgtagcgg
tgaaatgcgtagatattagaaagaacaccagcggcgaaaacgctctactggaccattact
gacactcagaggcgaaagctagggtagcaaaagggattagatacccctgtagtcctagcc
gtaaacgatggatactagatgttgtgccgtacagtatcgtagctaacgcgttaagtatcc
cgcctggggagtacgctcgcaagggtgaaactcaaaggaattgacgggggcccgcacaag
cggtggagcatgtggtttaattcgatgcaacgcgaagaaccttaccagggcttgacatac
tacagattctttagagatagagaagtgccttcgggaatgtagatacaggtggtgcatggc
tgtcgtcagctcgtgtcgtgagatgttgggttaagtcccgcaacgagcgcaactcttatt
tttagttaccatctagaaagactgccggtgacaaaccggaggaaggtgaggatgacgtca
agt
>EF0522401_Uncultured_haptophyte_MC622-80
aaagcgcctgtaggtggtttaataagtctgttgttaaagcctagggcttaaccctagaac
cgcaatggaaactattagactagagtatggtaggggtagagggaatttctagtgtagcgg
tgaaatgcgtagatattagaaagaacaccagcggcgaaagcgctctactggaccattact
gacactcagaggcgaaagctagggtagcaaaagggattagatacccctgtagtcctagcc
gtaaacgatggatactagatgttgcgatgtgcagtatcgtagctaacgcgttaagtatcc
cgcctggggagtacgctcgcaagggtgaaactcaaaggaattgacgggggcccgcacaag
cggtggagcatgtggtttaattcgatgcaacgcgaagaaccttaccaagacttgacatac
tgcgaatttttctgagaagaaaaagtgccttcgggaatgcagatacaggtggtgcatggc
tgtcgtcagctcgtgtcgtgagatgttgggttaagtcccgcaacgagcgcaacccttatt
tttagttactatctagaaagactgccggtgataaaccggaggaaggtgaggatgacgtca
agt
>EF0520351_Uncultured_haptophyte_250304-37
aaagcgcctgtaggttgtttaataagtctgttgttaaagactagggctcaaccctaggaa
agcaatggaaactactagacttgagtatgataggggtagagggaatttctagtgtagcgg
tgaaatgcgtagatattaggaagaacaccggtggcgaaggcgctctactggatcattact
gacactcagaggcgaaagctagggtagcaaaagggattagatacccctgtagtcctagcc
gtaaacgatggatactagatgttgcgttatgcagtatcgtagctaacgcgttaagtatcc
cgcctggggagtacgctcgcaagggtgaaactcaaaggaattgacgggggcccgcacaag
cggtggagcatgtggtttaattcgatgcaacgcgaagaaccttaccaaggcttgacatac
tacaaatttctttgaaagaggaaagtgccttcgggaatgtagatacaggtggtgcatggc
tgtcgtcagctcgtgtcgtgagatgttgggttaagtcccgcaacgagcgcaacccttatt
tttagttgctatctagaaagactgccggtgacaaaccggag--aggtgaggatgacgtca
agt
>HM1331091_Uncultured_marine_haptophyte_Biosope_T33_16S_PLA491008
aaagcgcctgtaggttgtctaataagtccgttgttaaatactagggcttaaccctgggaa
agcaatggagactaataggcttgagtatggtaggggtagagggaatttctagtgtagcgg
tgaaatgcgtagatattagaaagaacaccagtggcgaaagcgctctactgggccattact
gacactcagaggcgaaagctaggggagcgaaagggattagatacccctgtagtcctagcc
gtaaacgatggatactaggtgttgtg-tacacagtatcgtagctaacgcgttaagtatcc
cgcctggggagtacgatcgcaaggttgaaactcaaaggaattgacgggggcccgcacaag
cggtggagcatgtggtttaattcgatgcaacgcgaagaaccttaccagggcttgacatac
tgcaaattttcttgaaagagaaaagtgccttcgggaatgcagatacaggtggtgcatggc
tgtcgtcagctcgtgtcgtgagatgttgggttaagtcccgcaacgagcgcaaccctcgtt
tttagttgccatctagaaagactgccggtgacaaaccggaggaaggtggggatgacgtca
agt
>HM1331101_Uncultured_marine_haptophyte_Biosope_T33_16S_PLA491009
aaagcgcctgtaggttgtctaataagtccgttgttaaatactagggcttaaccctgggaa
agcaatggagactaataggcttgagtatggtaggggtagagggaatttctagtgtagcgg
tgaaatgcgtagatattagaaagaacaccagtggcgaaagcgctctactgggccattact
gacactcagaggcgaaagctaggggagcgaaagggattagatacccctgtagtcctagcc
gtaaacgatggatactaggtgttgtg-tacacagtatcgtagctaacgcgttaagtatcc
cgcctggggagtacgatcgcaaggttgaaactcaaaggaattgacgggggcccgcacaag
cggtggagcatgtggtttaattcgatgcaacgcgaagaaccttaccagggcttgacatac
tgcaaattttcttgaaagagaaaagtgccttcgggaatgcagatacaggtggtgcatggc
tgtcgtcagctcgtgtcgtgagatgttgggttaagtcccgcaacgagcgcaaccctcgtt
tttagttgccatctagaaagactgccggtgacaaaccggaggaaggtggggatgacgtca
agt
>EF0519701_Uncultured_haptophyte_MAMA64-106
aaagcgcctgtaggttgtttaataagtctgttgttaaagactggggcttaaccccaggaa
agcaatggaaactactagactagagtatggtaggggtaaagggaatttctagtgtagcgg
tgaaatgcgtagatattagaaagaacaccggtggcgaaagcgctttactggaccattact
gacactcagaggcgaaagctagggtagccaaagggattagatacccctgtagtcctagcc
gtaaacgatggatactagatgttgcgttgtgcagtgtcgtagctaacgcgttaagtatcc
cgcctggggagtacgatcgcaaggttgaaactcaaaggaattgacgggggcccgcacaag
cggtggagcatgtggtttaattcgatgcaacgcgaagaaccttaccagggcttgacatac
tgcaaatttctttgaaagagaaaagtgccttcgggaatgcagatacaggtggtgcatggc
tgtcgtcagctcgtgtcgtgagatgttgggttaagtcccgcaacgagcgcaaccctcgtt
tttagttgccatctagaaagactgccggtgacaaaccggaggaaggtggggatgacgtca
agt
>EF0519941_Uncultured_haptophyte_MAMA64-135
aaagcgcctgtaggttgtttaataagtctgttgttaaagactggggcttagccccaggaa
agcaatggaaactactagactagagtatggtaggggtaaagggaatttctagtgtagcgg
tgaaatgcgtagatattagaaagaacaccggtggcgaaagcgctttactggaccattact
gacactcagaggcgaaagctagggtagccaaagggattagatacccctgtagtcctagcc
gtaaacgatggatactagatgttgcgttgtgcagtgtcgtagctaacgcgttaagtatcc
cgcctggggagtacgatcgcaaggttgaaactcaaaggaattgacgggggcccgcacaag
cggtggagcatgtggtttaattcgatgcaacgcgaagaaccttaccagggcttgacatac
tgcaaatttctttgaaagagaaaagtgccttcgggaatgcagatacaggtggtgcatggc
tgtcgtcagctcgtgtcgtgagatgttgggttaagtcccgcaacgagcgcaaccctcgtt
tttagttgccatctagaaagactgccggtgacaaaccggaggaaggtggggatgacgtca
agt
>EF0519601_Uncultured_haptophyte_MAMA64-78
aaagcgcctgtaggttgtttaataagtctgttgttaaagactggggcttaaccccaggaa
agcaatggaaactactagactagagtatggtaggggtaaagggaatttctagtgtagcgg
tgaaatgcgtagatattagaaagaacaccggtggcgaaagcgctttactggaccattact
gacactcagaggcgaaagctagggtagccaaagggattagatacccctgtagtcctagcc
gtaaacgatggatactagatgttgcgttgtgcagtgtcgtagctaacgcgttaagtatcc
cgcctggggagtacgatcgcaaggttgaaactcaaaggaattgacgggggcccgcacaag
cggtggagcatgtggtttaattcgatgcaacgcgaagaaccttaccagggcctgacatac
tgcaaattttcttgaaagagaaaagtgccttcgggaatgcagatacaggtggtgcatggc
tgtcgtcagctcgtgtcgtgagatgttgggttaagtcccgcaacgagcgcaaccctcgtt
tttagttgccatctagaaagactgccggtgacaaaccggaggaaggtggggatgacgtca
agt
>EF0520241_Uncultured_haptophyte_250304-24
aaagcgcctgtaggttgtttaataagtctgttgttaaagactggggcttaaccccaggaa
agcaatggaaactactagactagagtatggtaggggtaaagggaatttctagtgtagcgg
tgaaatgcgtagatattagaaagaacaccggtggcgaaagcgctttactggaccattact
gacactcagaggcgaaagctagggtagccaaagggattagatacccctgtagtcctagcc
gtaaacgatggatactagatgttgcgttgtgcagtgtcgtagctaacgcgttaagtatcc
cgcctggggagtacgatcgcaaggttgaaactcaaaggaattgacgggggcccgcacaag
cggtggagcatgtggtttaattcgatgcaacgcgaagaaccttaccagggcttgacatac
tgcaaattttcttgaaagagaaaagtgccttcgggaatgcagatacaggtggtgcatggc
tgtcgtcagctcgtgtcgtgagatgttgggttaagtcccgcaacgagcgcaaccctcgtt
tttagttgccatctagaaagactgccggtgacaaaccggaggaaggtggggatgacgtca
agt
>EF0519551_Uncultured_haptophyte_MAMA64-61
aaagcgcctgtaggttgtttaataagtctgttgttaaagactggggcttaaccccaggaa
agcaatggaaactactagactagagtatggtaggggtaaagggaatttctagtgtagcgg
tgaaatgcgtagatattagaaagaacaccggtggcgaaagcgctttactggaccattact
gacactcagaggcgaaagctagggtagccaaagggattagatacccctgtagtcctagcc
gtaaacgatggatactagatgttgcgttgtgcagtgtcgtagctaacgcgttaagtatcc
cgcctggggagtacgatcgcaaggttgaaactcaaaggaattgacgggggcccgcacaag
cggtggagcatgtggtttaattcgatgcaacgcgaagaaccttaccagggcttgacatac
tgcaaattttcttgaaagagaaaagtgccttcgggaatgcagatacaggtggtgcatggc
tgtcgtcagctcgtgtcgtgagatgttgggttaagtcccgcaacgagcgcaaccctcgtt
tttagttgccatctagaaagactgccggtgacaaaccggaggaaggtggggatgacgtca
agt
>HM1335461_Uncultured_marine_haptophyte_Biosope_T88_16S_PLA491017
aaagcgcctgtaggttgtttaataagtctgttgttaaagactggggcttaaccccaggaa
agcaatggaaactaatagactagagtatggtaggggtaaagggaatttctagtgtagcgg
tgaaatgcgtagatattagaaagaacaccggtggcgaaagcgctttactggaccattact
gacactcagaggcgaaagctagggtagccaaagggattagatacccctgtagtcctagcc
gtaaacgatggatactagatgttgcgttgtgcagtgtcgtagctaacgcgttaagtatcc
cgcctggggagtacgatcgcaaggttgaaactcaaaggaattgacgggggcccgcacaag
cggtggagcatgtggtttaattcgatgcaacgcgaagaaccttaccagggcttgacatac
tgcaaattttcttgaaagagaaaagtgccttcgggaatgcagatacaggtggtgcatggc
tgtcgtcagctcgtgtcgtgagatgttgggttaagtcccgcaacgagcgcaaccctcgtt
tttagttgccatctagaaagactgccggtgacaaaccggaggaaggtggggatgacgtca
agt
>HM1332081_Uncultured_marine_haptophyte_Biosope_T39_16S_PLA491003
aaagcgcctgtaggttgtttaataagtctgttgttaaagactggggcttaaccccaggaa
agcaatggaaactactagactagagtatggtaggggtaaagggaatttctagtgtagcgg
tgaaatgcgtagatattagaaagaacaccggtggcgaaagcgctttactggaccattact
gacactcagaggcgaaagctagggtagccaaagggattagatacccctgtagtcctagcc
gtaaacgatggatactagatgttgcgttgtgcagtgtcgtagctaacgcgttaagtatcc
cgcctggggagtacgatcgcaaggttgaaactcaaaggaattgacgggggcccgcacaag
cggtggagcatgtggtttaattcgatgcaacgcgaagaaccttaccagggcttgacatac
tgcaaattttcttgaaagagaaaagtgccttcgggaatgcagatacaggtggtgcatggc
tgtcgtcagctcgtgtcgtgagatgttgggttaagtcccgcaacgagcgcaaccctcgtt
tttagttgccatctagaaagactgccggtgacaaaccggaggaaggtggggatgacgtca
agt
>HM1333281_Uncultured_marine_haptophyte_Biosope_T58_16S_PLA491014
aaagcgcctgtaggttgtttaataagtctgttgttaaagactggggcttaaccccaggaa
agcaatggaaactactagactagagtatggtaggggtaaagggaatttctagtgtagcgg
tgaaatgcgtagatattagaaagaacaccggtggcgaaggcgctttactggaccattact
gacactcagaggcgaaagctagggtagccaaagggattagatacccctgtagtcctagcc
gtaaacgatggatactagatgttgcgttgtgcagtgtcgtagctaacgcgttaagtatcc
cgcctggggagtacgatcgcaaggttgaaactcaaaggaattgacgggggcccgcacaag
cggtggagcatgtggtttaattcgatgcaacgcgaagaaccttaccagggcttgacatac
tgcaaattttcttgaaagagaaaagtgccttcgggaatgcagatacaggtggtgcatggc
tgtcgtcagctcgtgtcgtgagatgttgggttaagtcccgcaacgagcgcaaccctcgtt
tttagttgccatctagaaagactgccggtgacaaaccggaggaaggtggggatgacgtca
agt
>HM1335431_Uncultured_marine_haptophyte_Biosope_T88_16S_PLA491014
aaagcgcctgtaggttgtttaataagtctgttgttaaagactggggcttaaccccaggaa
agcaatggaaactactagactagagtatggtaggggtaaagggaatttctagtgtagcgg
tgaaatgcgtagatattagaaagaacaccggtggcgaaagcgctttactggaccattact
gacactcagaggcgaaagctagggtagccaaagggattagatacccctgtagtcctagcc
gtaaacgatggatactagatgttgcgttgtgcagtgtcgtagctaacgcgttaagtatcc
cgcctggggagtacgatcgcaaggttgaaactcaaaggaattgacgggggcccgcacaag
cggtggagcatgtggtttaattcgatgcaacgcgaagaaccttaccagggcttgacatac
tgcaaattttcttgaaagagaaaagtgccttcgggaatgcagatacaggtggtgcatggc
tgtcgtcagctcgtgtcgtgagatgtcgggttaagtcccgcaacgagcgcaaccctcgtt
tttagttgccatctagaaagactgccggtgacaaaccggaggaaggtggggatgacgtca
agt
>HM1335551_Uncultured_marine_haptophyte_Biosope_T88_16S_PLA491026
aaagcgcctgtaggttgtttaataagtctgttgttaaagactggggcttaaccccaggaa
agcaatggaaactactagactagagtatggtaggggtaaagggaatttctagtgtagcgg
tgaaatgcgtagatattagaaagaacaccggtggcgaaagcgctttactggaccattact
gacactcagaggcgaaagctagggtagccaaagggattagatacccctgtagtcctagcc
gtaaacgatggatactagatgttgcgttgtgtagtgtcgtagctaacgcgttaagtatcc
cgcctggggagtacgatcgcaaggttgaaactcaaaggaattgacgggggcccgcacaag
cggtggagcatgtggtttaattcgatgcaacgcgaaggaccttaccagggcttgacatac
tgcaaattttcttgaaagagaaaagtgccttcgggaatgcagatacaggtggtgcatggc
tgtcgtcagctcgtgtcgtgagatgttgggttaagtcccgcaacgagcgcaaccctcgtt
tttagttgccacctagaaagactgccggtgacaaaccggaggaaggtggggatgacgtca
agt
>HM1335651_Uncultured_marine_haptophyte_Biosope_T88_16S_PLA491036
aaagcgcctgtaggttgtttaataagtctgttgttaaagactggggcttaaccccaggaa
agcaatggaaactactagactagagtatggtaggggtaaagggaatttctagtgtagcgg
tgaaatgcgtagatattagaaagaacaccggtggcgaaagcgctttactggaccattact
gacactcagaggcgaaaactagggtagccaaagggattagatacccctgtagtcctagcc
gtaaacgatggatactagatgttgcgttgtgcagtgtcgtagctaacgcgttaagtatcc
cgcctggggagtacgatcgcaaggttgaaactcaaaggaattgacgggggcccgcacaag
cggtggagcatgtggtttaattcgatgcaacgcgaagaaccttaccagggcttgacatac
tgcaaattttcttgaaagagaaaagtgccttcgggaatgcagatacaggtggtgcatggc
tgtcgtcagctcgtgtcgtgagatgttgggttaagtcccgcaacgagcgcaaccctcgtt
tttagttgccatctagaaagacagccggtgacaaaccggaggaaggtggggatgacgtca
agt
>HM1335421_Uncultured_marine_haptophyte_Biosope_T88_16S_PLA491013
aaagcgcctgtaggttgtttaataagtctgttgttaaagactggggcttaaccccaggaa
agcaatggaaactactagactagagtatggtaggggtaaagggaatttctagtgtagcgg
tgaaatgcgtagatattagaaagaacaccggtggcgaaagcgctttactggaccattact
gacactcagaggcgaaagctagggtagccaaagggattagatacccctgtagtcctagcc
gtaaacgatggatactagatgttgcgttgtgtagtgtcgtagctaacgcgttaagtatcc
cgcctggggagtacgatcgcaaggttgaaactcaaaggaattgacgggggcccgcacaag
cggtggagcatgtggtttaattcgatgcaacgcgaaggaccttaccagggcttgacatac
tgcaaattttcttgaaagagaaaagtgccttcgggaatgcagatacaggtggtgcatggc
tgtcgtcagctcgtgtcgtgagatgttgggttaagtcccgcaacgagcgcaaccctcgtt
tttagttgccacctagaaagactgccggtgacaaaccggaggaaggtggggatgacgtca
agt
>HM1331311_Uncultured_marine_haptophyte_Biosope_T33_16S_PLA491032
aaagcgcctgtaggttgtttaataagtctgttgttaaagactggggcttaaccccaggaa
agcaatggaaactactagactagagtatggtaggggtaaagggaatttctagtgtagcgg
tgaaatgcgtagatattagaaagaacaccggtggcgaaagcgctttactggaccattact
gacactcagaggcgaaagctagggtagccaaagggattagatacccctgtagtcctagcc
gtaaacgatggatactagatgttgcgttgtgcagtgtcgtagctaacgcgttaagtatcc
cgcctggggagtacgatcgcaaggttgaaactcaaaggaattgacgggggcccgcacaag
cggtggagcatgtggtttaattcgatgcaacgcgaagaaccttaccagggcttgacatac
tgcaaattttcttgaaagagaaaagtgccttcgggaatgcagatacaggtggtgcatggc
tgtcgtcagctcgtgtcgtgagatgttgggttaagtcccgcaacgagcgcaaccctcgtt
tttagttgccatctagaaagactgccggtgacaaaccggaggaaggtggagatgacgtca
agt
>HM1333351_Uncultured_marine_haptophyte_Biosope_T58_16S_PLA491034
aaagcgcctgtaggttgtttaataagtctgttgttaaagactggggcttaaccccaggaa
agcaatggaaactactagactagagtatggtaggggtaaagggaatttctagtgtagcgg
tgaaatgcgtagatattagaaagaacaccggcggcgaaagcgctttactggaccattact
gacactcagaggcgaaagctagggtagccaaagggattagatacccctgtagtcctagcc
gtaaacgatgggtactagatgttgcgttgtgcagtgtcgtagctaacgcgttaagtatcc
cgcctggggagtacgatcgcaaggttgaaactcagaggaattgacgggggcccgcacaag
cggtggagcatgtggtttaattcgatgcaacgcgaagaaccttaccagggcttgacatac
tgcaaattttcttgaaagagaaaagtgccttcgggaatgcagatacaggtggtgcatggc
tgtcgtcagctcgtgtcgtgagatgttgggttaagtcccgcaacgagcgcaaccctcgtt
tttagttgccatctagaaagactgccggtgacaaaccggaggaaggtggggatgacgtca
agt
>HM1335041_Uncultured_marine_haptophyte_Biosope_T84_16S_PLA491031
aaagcgcctgtaggttgtttaataagtctgttgttaaagactggggcttaaccccaggaa
agcaatggaaactactagactagagtatggtaggggtaaagggaatttctagtgtagcgg
tgaaatgcgtagatattagaaagaacaccggtggcgaaagcgctttactggaccattact
gacactcagaggcgaaagctagggtagccaaagggattagatacccctgtagtcctagcc
gtaaacgatggatactagatgttgcgttgtgcagtgtcgtagctaacgcgttaagtatcc
cgcctggggagtacgatcgcaaggttgaaactcaaaggaattgacgggggcccgcacaag
cggtggagcatgtggtttaattcgatgcaacgcggagaaccttaccagggcttgacatac
tgcaaattttcttgaaagagaaaagtgccttcgggaatgcagatacaggtggtgcatggc
tgtcgtcagctcgtgtcgtgagatgttgggttaagtcccgcaacgagcgcaaccctcgtt
tttagttgccatctagaaagactgccggtgacaaaccggaggaaggtggggatgacgtca
agt
>HM1330191_Uncultured_marine_haptophyte_Biosope_T123_16S_PLA491009
----------taggttgtttaataagtctgttgttaaagactggggcttaaccccaggaa
agcaatggaaactactagactagagtatggtaggggtaaagggaatttctagtgtagcgg
tgaaatgcgtagatattagaaagaacaccggtggcgaaagcgctttactggaccattact
gacactcagaggcgaaagctagggtagccaaagggattagatacccctgtagtcctagcc
gtaaacgatggatactagatgttgcgttgtgcagtgtcgtagctaacgcgttaagtatcc
cgcctggggagtacgatcgcaaggttgaaactcaaaggaattgacgggggcccgcacaag
cggtggagcatgtggtttaattcgatgcaacgcgaagaaccttaccagggcttgacatac
tgcaaattttcttgaaagagaaaagtgccttcgggaatgcagatacaggtggtgcatggc
tgtcgtcagctcgtgtcgtgagatgttgggttaagtcccgcaacgagcgcaacccccgtt
tttagttgccatctagaaagactgccggtgacaaaccggaggaaggtggggatgacgtca
agt
>HM1330161_Uncultured_marine_haptophyte_Biosope_T123_16S_PLA491006
--------------------------tctgttgttaaagactggggcttaaccccaggaa
agcaatggaaactactagactagagtatggtaggggtaaagggaatttctagtgtagcgg
tgaaatgcgtagatattagaaagaacaccggtggcgaaagcgctttactggaccattact
gacactcagaggcgaaagctagggtagccaaagggattagatacccctgtagtcctagcc
gtaaacgatggatactagatgttgcgttgtgcagtgtcgtagctaacgcgttaagtatcc
cgcctggggagtacgatcgcaaggttgaaactcagaggaattgacgggggcccgcacaag
cggtggagcatgtggtttaattcgatgcaacgcgaagaaccttaccagggcttgacatac
tgcaaattttcttgaaagagaaaagtgccttcgggaatgcagatacaggtggtgcatggc
tgtcgtcagctcgtgtcgtgagatgttgggttaagtcccgcaacgagcgcaaccctcgtt
tttagttgccatctagaaagactgccggtgacaaaccggaggaaggtggggatgacgtca
agt
>HM1331031_Uncultured_marine_haptophyte_Biosope_T33_16S_PLA491001
aaagcgcctgtaggttgtttaataagtctgttgttaaagactggggcttaaccccaggaa
agcaatggaaactactagactagagtatggtaggggtaaagggaatttctagtgtagcgg
tgaaatgcgtagatattagaaagaacaccggtggcgaaagcgctttactggaccattact
gtcactcagaggcgaaagctagggtagccaaagggattagatacccctgtagtcctagcc
gtaaacgatggatactagatgttgcgttgtgcagtgtcgtagctaacgcgttaagtatcc
cgcctggggagtacgctcgcaagggtgaaactcaaaggaattgacgggggcccgcacaag
cggtggagcatgtggtttaattcgatgcaacgcgaagaaccttaccagggcttgacatac
tgcaaattttcttgaaagagaaaagtgccttcgggaatgcagatacaggtggtgcatggc
tgtcgtcagctcgtgtcgtgagatgttgggttaagtcccgcaacgagcgcaaccctcgtt
ttcagttgccatctagaaagactgccagtgacaaaccggaggaaggtggggatgacgtca
agt
>HM1330311_Uncultured_marine_haptophyte_Biosope_T123_16S_PLA491021
aaagcgcctgtaggttgtttaataagtctgttgttaaagactggggcttaaccccaggaa
agcaatggaaactactagactagagtatggtaggggtaaagggaatttctagtgtagcgg
tgaaatgcgtagatattagaaagaacaccggtggcgaaagcgctttactggaccattact
gacactcaggggcgaaagctagggtagccaaagggattagatacccctgtagtcctagcc
gtaaacgatggatactagatgttgcgttgtgcagtgtcgtagctaacgcgttaagtatcc
cgcctggggagtacgatcgcaaggttgaaactcaaaggaattgacgggggcccgcacaag
cggtggagcatgtggtttaattcgatgcaacgcgaagaaccttaccagggcttgacatac
tgcaaattttcttgaaagagaaaagtgccttcgggaatgcagatacaggtggtgcatggc
tgtcgtcagctcgtgtcgtgagatgttgggttaagtcccgcaacgagcgcaaccctcgtt
tttagttgccatctagaaagactgccggtgacaaaccggaggaaggtggggatgacgtca
agt
>HM1331331_Uncultured_marine_haptophyte_Biosope_T35_16S_OXY107003
aaagcgcctgtaggttgtttattaagtctgttgttaaagactagggcttaaccctagaaa
agcaatggaaactaatagactagagtatggcaggggtaaagggaatttctagtgtagcgg
tgaaatgcgtagatattagaaagaacaccagtggcgaaggcgctttactggaccattact
gacactgagaggcgaaagctagggtagtaaaagggattagatacccctgtagtcctagcc
gtaaacgatggatactagatgttgtattgtacagtattgtagctaacgcgttaagtatcc
cgcctggggagtacgctcgcaagggtgaaactcaaaggaattgacgggggcccgcacaag
cggtggagcatgtggtttaattcgatgcaacgcgaagaaccttaccagggcttgacatac
tacgaatctttttgagaaagaggagtgccttagggaacgtagatacaggtggtgcatggc
tgtcgtcagctcgtgtcgtgagatgttgggttaagtcccgcaacgagcgcaacccttatt
tttagttaccatttagaaagactgccggtgacaaaccggaggaaggtgaggatgacgtca
agt
>HM1334211_Uncultured_marine_haptophyte_Biosope_T65_16S38b
aaagcgcctgtaggttgtttaataagtctgttgttaaagactagggctcaaccctagaaa
agcaatggaaactactagactagagtatggcaggggtagagggaatttctagtgtagcgg
tgagatgcgtagatattagaaagaacaccggtggcgaaagcgctctactggaccattact
gacactcagaggcgaaagctagggtagcaaaagggattagatacccctgtagtcctagcc
gtaaacgatggatactagatgttgtaatacgcagtgtcgtagctaacgcgttaagtatcc
cgcctgggaagtacgctcgcaagggtgaaactcaaaggaattgacgggggcccgcacaag
cggtggagcatgtggttcaattcgatgcaaagcgaagaaccttaccagggcttgacatac
tacgaattctcttgaaaaagagaagtgccttcgggaatgtagatacaggtggtgcatggc
tgtcgtcagctcgtgtcgtgagatgttgggttaagtcccgcaacgagcgcaaccctcgtt
tttagttgccatctagaaagactgccggtgacaaaccggaggaaggtgaggatgacgtca
agt
>HM1334441_Uncultured_marine_haptophyte_Biosope_T65_16S57a
aaagcgcctgtaggttgtttaataagtccgttgttaaagactagggcttaaccctaggaa
agcgatggaaactgatagacttgagtatggcaggggtagagggaatttctagtgtagcgg
tgaaatgcgtagatattagaaagaacaccggtggcgaaagcgctctactggaccattact
gacactcagaggcgaaagctagggtagcaaaagggattagatacccctgtagtcctagcc
gtaaacgatggatactagatgttgtgaagtacagtatcctagctaacgcgttaagtatcc
cgcctggggagtacgctcgcaagggtgaaactcaaaggaattgacgggggcctgcacaag
cggtggagcatgtggtttaattcgatgcaacgcgaagaaccttaccaaggcttgacatac
tacaaatttttctgagaggaaaaagtgccttcgggaatgtaggtacaggtggtgcatggc
tgtcgtcagctcgtgtcgtgagatgttgggttaagtcccgcaacgagcgcaacctttgtt
tttagttgccatctagaaagactgccggtgacaaaccggaggaaggtgaggatgacgtca
agt
>HM1334031_Uncultured_marine_haptophyte_Biosope_T65_16S26a
aaagcgcctgtaggttgtttattaagtctgttgttaaagcctagggcttaaccctagaac
agcaatggaaactagtagactagagtatggtaggggtagagggaatttctagtgtagcgg
tgaaatgcgtagatattagaaagaacaccagtggcgaaagcgctctactgggccattact
gacactcagaggcgaaagctagggtagcaaaagggattagatacccctgtagtcctagcc
gtaaacgatggatactagatgttgtgaagtacagtatcctagctaacgcgttaagtatcc
cgcctggggagtacgctcgcaagggtgaaactcaaaggaattgacgggggcccgcacaag
cggtggagcatgtggtttaattcgatgcaacgcgaagaactttaccagggcttgacatac
tacgaattcttttgaaagagagaagtgccttcgggaatgtagatacaggtggtgcatggg
tgtcgtcagctcgtgtcgtgagatgttgggttaagtcccgcaacgagcgcaatcctcgtt
tttagttgccatctagaaagactgccggtgacaaaccggaggaaggtgag----------
---
>HM1333901_Uncultured_marine_haptophyte_Biosope_T65_16S10a
aaagcgcctgtaggttgtttaataagtccgttgttaaagactagggcttaaccctaggaa
agcgatggaaactgatagacttgagtatggcaggggtagagggaatttctagtgtagcgg
tgaaatgcgtagatattagaaagaacaccggtggcgaaagcgctctactggaccattact
gacgctgagaggcgaaagctaggggagcgaaagggattagatacccctgtagtcctagcc
gtaaacgatggatactagatgttgtgttggacagtatcgtagctaacgcgttaagtatcc
cgcctggggagtacgctcgcaagggtgaaactcaaaggaattgacgggggcccgcacaag
cggtggagcatgtggtttaattcgatgcaacgcgaagaaccttaccagggcttgacatac
tacagatctttttgagaaagaagagtgccttcgggaatgtagatacaggtggtgcatggc
tgtcgtcagctcgtgtcgtgagatgttgggttaagtcccgcaacgagcgcaaccctcgtg
tttagttgccacctgaacagactgccggtgataagccggaggaaggtga-----------
---
>HM1334281_Uncultured_marine_haptophyte_Biosope_T65_16S42b
aaagcgcctgtaggttgtttaataagtccgttgttaaagactagggcttaaccctaggaa
agcgatggaaactgatagacttgagtatggcaggggtagagggaatttctagtgtagcgg
tgaaatgcgtagatattagaaagaacaccggtggcgaaagcgctctactggaccattact
gacactgagaggcgaaagctaggggagcgaaagggattagatacccctgtagtcctagcc
gtaaacgatggatactagatgttgtgttggacagtatcgtagctaacgcgttaagtatcc
cgcctggggagtacgctcgcaagggtgaaactcaaaggaattgacgggggcccgcacaag
cggtggagcatgtggtttaattcgatgcaacgcgaagaaccttaccagggcttgacatac
tacagatctttttgagaaagaagagtgccttcgggaatgtagatacaggtggtgcatggc
tgtcgtcagctcgtgccgtaaggtgttgggttaagtcccgcaacgagcgcaactctcgtg
tttagttgccacctgaacagactgccggtgataagccggaggaaggtgaggatgacgtca
agt
>HM1334471_Uncultured_marine_haptophyte_Biosope_T65_16S5b
aaagcgcctgtaggttgtttaataagtctgttgttaaagactagggctcaaccctagaaa
agcaatggaaactattagactagagtatgggaggggtagagggaatttctagggtagcgg
tgaaatgggtagatcttagaaagaacaccggtggcgaaagcgctctactggaccattact
gacactgagaggggaaagctaggggagcgaaagggattagatacccctgtagtcctagcc
gtaaacgatggatactagatgttgtgttggacagtatcgtagctaacgcgttaagtatcc
cgcctggggagtacgctcgcaagggtgaaactcaaaggaattgacgggggccttcacaag
cgggggagcatgtggtttaattcgatggagcgcgaagaaccttaccagggcttgacatac
tacagattctttagagatagagaagtgccttcgggaatgtagatacaggtggtgcatggc
tgtcgtcagctcgtgtcgtgagatgttgggttaagt-ccccaacgagcgcaacccttatt
tttagttaccatctagaaagactgccggtgacaaaccggaggaaggtgaggatgacgtca
ag-
>HM1334391_Uncultured_marine_haptophyte_Biosope_T65_16S51b
aaagcgcctgtaggttgt-aaataagtctgttgttaaagactagggcttaaccctgg-gg
accggtggaaactactagactagagtatgataggggtagagggaatttctagtgtagcgg
tgaaatgcgtagatattaggaagaacaccggtggcgaaggcgctctactggatcattact
gacactcagaggcgaaagctagggtagcaaaagggattagatacccctgtagtcctagcc
gtaaacgatggatactagatgttgtgttatgcagtatcgtagctaacgcgttaagtatcc
cgcctggggagtacgctcgcaagggtgaaactcaaaggaattgacgggggcccgcacaag
cggtggagcatgtggtttaattcgatgcaacgcgaagaaccttaccagggcttgacatac
tacagatctttttgagaaagaagagtgccttcgggaatgtagatacaggtggtgcatggc
tgtcgtcagctcgtgtcgtgagatgttgggttaagtcccgcaacgagcgcaacccttatt
tttagttaccatctagaaagactgccggtgacaaaccggaggaaggtgaggatgacgtca
agt
>EF0517571_Isochrysis_cf_galbana_UIO_Ryfylke
aaagcgcctgtaggttgtttaataagtctgttgttaaagactagggctcaaccctagaaa
agcaatggatactactagactagagtatggcaggggtagagggaatttctagtgtagcgg
tgaaatgcgtagatattagaaagaacaccggtggcgaaagcgctctactggaccattact
gacactcagaggcgaaagctagggtagcaaaagggattagatacccctgtagtcctagcc
gtaaacgatggatactagatgttgtattttacagtatcgtagctaacgcgttaagtatcc
cgcctggggagtacgctcgcaagggtgaaactcaaaggaattgacgggggcccgcacaag
cggtggagcatgtggtttaattcgatgcaacgcgaagaaccttaccagggcttgacatac
tgcgaatctccttgaaaggggagagtgccttcgggaatgcagatacaggtggtgcatggc
tgtcgtcagctcgtgtcgtgagatgttgggttaagtcccgcaacgagcgcaacccttgtt
tttagttaccatctagaaagactgccggtgacaaaccggaggaaggtgaggatgacgtca
-gt
>EF0520461_Uncultured_haptophyte_250304-49
aaagcgtctgtaggtggcttaataagtctgttgttaaaggttagggctcaaccctaaaaa
agcaatggaaactgttaagcttgagtatggcaggggtagagggaatttctagtgtagcgg
tgaaatgcgtagatattagaaagaacaccggtggcgaaagcgctctactggaccattact
gacactcagagacgaaagctaggggagcaaaagggattagatacccctgtagtcctagcc
gtaaacgatggatactagatgttggaatagacagtatcgtagctaacgcgttaagtatcc
cgcctggggagtacgctcgcaagggtgaaactcaaaggaattgacgggggcccgcacaag
cagtggagcatgtggtttaattcgatgcaacgcgaagaaccttaccagggcttgacatac
tacaaatcttttagagatagaagagtgctttcgagaatgtagatacaggtggtgcatggc
tgtcgtcagctcgtgtcgtgagatgttgggttaagtcccgcaacgagcgcaaccctcgtt
tttagttgccatttagaaagactgccggtgacaaaccggaggaaggtgaggatgacgtca
agt
>LN7352562_Syracosphaera_pulchra_RCC1461
aaagcgcctgtaggttgcttgataagtctgtcgttaaagcttagggctcaaccctaaaaa
agcgatggaaactgacaagcttgagtatggtaggggtagagggaatttctagtgtagcgg
tgaaatgcgtagatattagaaagaacaccggtggcgaaggcgctctactggaccattact
gacactcagaggcgaaagctaggggagcaaaagggattagatacccctgtagtcctagcc
gtaaacgatggatactagatgttggaatagacagtatcgtagctaacgcgttaagtatcc
cgcctggggagtacgctcgcaagggtgaaactcaaaggaattgacgggggcccgcacaag
cagtggagcatgtggtttaattcgatgcaacgcgaagaaccttaccagggcttgacatac
tacaaatcttttagagatagaagagtgctttcgagaatgtagatacaggtagtgcatggc
tgtcgtcagctcgtgtcgtgagatgttgggttaagtcccgcaacgagcgcaaccctcgtt
tttagttgccatttagaaagactgccggtgacaaaccggaggaaggtgaggatgacgtca
agt
>LN7352552_Syracosphaera_pulchra_RCC1460
aaagcgcctgtaggttgcttgataagtctgtcgttaaagcttagggctcaaccctaaaaa
agcgatggaaactgacaagcttgagtatggtaggggtagagggaatttctagtgtagcgg
tgaaatgcgtagatattagaaagaacaccggtggcgaaggcgctctactggaccattact
gacactcagaggcgaaagctaggggagcaaaagggattagatacccctgtagtcctagcc
gtaaacgatggatactagatgttggaatagacagtatcgtagctaacgcgttaagtatcc
cgcctggggagtacgctcgcaagggtgaaactcaaaggaattgacgggggcccgcacaag
cagtggagcatgtggtttaattcgatgcaacgcgaagaaccttaccagggcttgacatac
tacaaatcttttagagatagaagagtgctttcgagaatgtagatacaggtagtgcatggc
tgtcgtcagctcgtgtcgtgagatgttgggttaagtcccgcaacgagcgcaaccctcgtt
tttagttgccatttagaaagactgccggtgacaaaccggaggaaggtgaggatgacgtca
agt
>LN7352582_Syracosphaera_pulchra_RCC1464
aaagcgcctgtaggttgcttgataagtctgtcgttaaagcttagggctcaaccctaaaaa
agcgatggaaactgacaagcttgagtatggtaggggtagagggaatttctagtgtagcgg
tgaaatgcgtagatattagaaagaacaccggtggcgaaggcgctctactggaccattact
gacactcagaggcgaaagctaggggagcaaaagggattagatacccctgtagtcctagcc
gtaaacgatggatactagatgttggaatagacagtatcgtagctaacgcgttaagtatcc
cgcctggggagtacgctcgcaagggtgaaactcaaaggaattgacgggggcccgcacaag
cagtggagcatgtggtttaattcgatgcaacgcgaagaaccttaccagggcttgacatac
tacaaatcttttagagatagaagagtgctttcgagaatgtagatacaggtagtgcatggc
tgtcgtcagctcgtgtcgtgagatgttgggttaagtcccgcaacgagcgcaaccctcgtt
tttagttgccatttagaaagactgccggtgacaaaccggaggaaggtgaggatgacgtca
agt
>LN7352572_Syracosphaera_pulchra_RCC1462
aaagcgcctgtaggttgcttgataagtctgtcgttaaagcttagggctcaaccctaaaaa
agcgatggaaactgacaagcttgagtatggtaggggtagagggaatttctagtgtagcgg
tgaaatgcgtagatattagaaagaacaccggtggcgaaggcgctctactggaccattact
gacactcagaggcgaaagctaggggagcaaaagggattagatacccctgtagtcctagcc
gtaaacgatggatactagatgttggaatagacagtatcgtagctaacgcgttaagtatcc
cgcctggggagtacgctcgcaagggtgaaactcaaaggaattgacgggggcccgcacaag
cagtggagcatgtggtttaattcgatgcaacgcgaagaaccttaccagggcttgacatac
tacaaatcttttagagatagaagagtgctttcgagaatgtagatacaggtagtgcatggc
tgtcstcagctcgtgtcgtgagatgttgggttaagtcccgcaacgagcgcaaccctcgtt
tttagttgccatttagaaagactgccggtgacaaaccggaggaaggtgaggatgacgtca
agt
>LN7352442_Prymnesium_pigrum_RCC1390
aaagcgcctgtaggttgtttggtaagtctgttgttaaagactaaggctcaaccttagaaa
[truncated: 46,279 more chars]
