# Supplementary material for: New plastids, old proteins: repeated endosymbiotic acquisitions in kareniacean dinoflagellates
Source: EMBO Rep. 2024 Mar 18;25(4):16. doi: 10.1038/s44319-024-00103-y (PMC11014865; doi:10.1038/s44319-024-00103-y)
Supplement: Supplementary file 11 — Dataset EV10 [file 44319_2024_103_MOESM11_ESM.zip › Dataset EV10/plastid_genome_phylogeny_files/16S/alternative alignments and trees 1/16S-final-strict.fasta]

>LC438757.1
taagca-tcggctaact--ccgtgcca-g-cagccgc-ggt--aatac-gg--gggatgc
aagcgttgtccagttttatt-gggcgtaaggcgcctgtcggttgccctacaagtttgtta
aagcttaacaaactgtgtagaggatggctggggtaagaatttctagt-ggagcggtaaaa
tgcgtagatattagaaggaacaccgcgaaggcgta-ctggcatttctgacacttaagggc
gaaagctgggggagcaaaaaggattaggta-cccttgtagtccca--gccgtaaacgatg
gatactagatgttgcagtatcgtagctaa-cgcgttaagtat-cccgtct-ggggagtac
gctcgcaagggtg-aaactcaaaggaattggcgggagc-cctcgcwagcgrtggagcatg
cggtttaattc-gatgcaacacgaagaaccttacctaggct-tgacaacctgtcgttctt
gggagaggcacaggtggtgcatggctgtcgtcagttcgtg-tcg----------------
------------------------------------------------------------
------------------------------------------------------------
------------------------------------------------------------
-----------------------
>Papilionacea-16S_provisional_consensus_sequence
taagta-tcggctaacc--tcgtgcca-g-cagccgc-ggt--aatac-ga--gggatgc
aagcgttgtccggattyatt-aggcgtaaggcgttcgaaggttgrgcttcaagttagtta
aagcttaacgagctgyttagagggcggttggggtaagaacttctaat-gtagcggtgaaa
tgcgtagatattagaaagaacaccgcgaaagcgta-ctggcgttgctgacactcaagaac
gaaagctgggggagcaaaaaggattaggta-cccttgtagtccca-tgccgtaaacgatg
gatattaaattttgcagggttagagttaa-cacgttaartat-cccgtct-ggggagtac
gctcgcaagggtg-aaactcaaaggaattgacgggagc-cctcgcaagcggtggagcatg
ctgtttaattc-gatgcaacgcgaagaaccttacctagact-tgacagcctgcttagttt
agtgaaggtacaggtggtgcatggctgtcgtcagctcgtg-tcgtgagatgtcaggttaa
gt-cccggaacga--gcgcaa-cccttatct--ttagtt----tctaaag-agact-g-c
cagcagcaaggagtaaggtgaggatgacgtcaagtca-gcatg-ccccgtatcyagggct
acamgcgtgctacaatag------------tga---------------------------
gcctgcaggtcgaccattgggag
>CAMNT_0006738711_Phaeocystis_Sp_Strain_CCMP2710
taagca-tcggctaact--ccgtgcca-g-cagccgc-ggt--aatac-gg--gggatgc
aagcgttatccggatttatt-gggcgtaaagcgcctgtaggttgtttaataagtttgtta
aagcttaacaaactactttgagtatgataggggtaggaatttctagt-gtagcggtgaaa
tgcgtagatattagaaagaacaccgcgaaggcgta-ctggcattactgacactcagaggc
gaaagctagggtagcaaaagggattagata-cccctgtagtccta--gccgtaaacgatg
gatactacatgttgcagtatggtagctaa-cgcgttaagtat-cccgcct-ggggagtac
ggtcgcaaggctg-aaactcaaaggaattgacgggggc-ccgcacaagcggtggagcatg
tggtttaattc-gacgcaacgcgaagaaccttacctggcct-tgacatgcaggtgccttc
gggaatgacacaggtgctgcatggccgtcgtcagctcgtg-tcgtgagatgttgggttaa
gt-cccgtaacga--gcgcaa-cccctatcc--ctagttgctatctaggg-agact-g-c
cggtgacaaggaggaaggtggggatgacgtcaggtca-tcatg-gcccttacccagggct
acacacgtgctacaatgcacagagggctg-caaagcca-atct-tagtcc-ggatcgca-
gtctgcaactcg-ac-tcgtgaa
>DQ4426541_Phaeocystis_antarctica_W6-4
taagca-tcggctaact--ccgtgcca-g-cagccgc-ggt--aatac-gg--gggatgc
aagcgttatccggatttatt-gggcgtaaagcgcctgtaggttgtttaataagtttgtta
aagcttaacaaactactttgagtatgataggggtaggaatttctagt-gtagcggtgaaa
tgcgtagatattagaaagaacaccgcgaaggcgta-ctggcattactgacactcagaggc
gaaagctagggtagcaaaagggattagata-cccctgtagtccta--gccgtaaacgatg
gatact------------------------------------------------------
------------------------------------------------------------
------------------------------------------------------------
------------------------------------------------------------
------------------------------------------------------------
------------------------------------------------------------
------------------------------------------------------------
-----------------------
>DQ4426521_Phaeocystis_antarctica_W5-1
taagca-ccggctaact--ccgtgcca-g-cagccgc-ggt--aatac-gg--ggggtgc
aagcgttatccggatttatt-gggcgtaaagcgcctgtaggttgtttaataagtttgtta
aagcttaacaaaccactttgagtataataggggtaggaatttctagt-gtagcggtgaaa
tgcgtagatattagaaagaacaccgcgaaggcgta-ctggcattactgacactcagaggc
gaaagctagggtagcaaaagggattagata-cccctgtagtccta--gccgtaaacgatg
gatact------------------------------------------------------
------------------------------------------------------------
------------------------------------------------------------
------------------------------------------------------------
------------------------------------------------------------
------------------------------------------------------------
------------------------------------------------------------
-----------------------
>DQ4426531_Phaeocystis_antarctica_RS-24
taagca-ccggctaact--ccgtgcca-g-cagccgc-ggt--aatac-gg--ggggtgc
aagcgttatccggatttatt-gggcgtaaagcgcctgtaggttgtttaataagtttgtta
aagcttaacaaactactttgagtatgataggggtaggaatttctagt-gtagcggtgaaa
tgcgtagatattagaaagaacaccgcgaaggcgta-ctggcattactgacactcagaggc
gaaagctagggtagcaaaagggattagata-cccctgtagtccta--gccgtaaacgatg
gatact------------------------------------------------------
------------------------------------------------------------
------------------------------------------------------------
------------------------------------------------------------
------------------------------------------------------------
------------------------------------------------------------
------------------------------------------------------------
-----------------------
>LC0873771_Uncultured_Emiliania_JT_stE_200m_78
----------------------------------------t--aatac-gg--gggatgc
aagcgttatccggatttatt-gggcgtaaagcgcctgtaggttgtttaataagtttgtta
aagcttaacaaactactttgagtatgataggggtaggaatttctagt-gtagcggtgaaa
tgcgtagatattagaaagaacaccgcgaaggcgta-ctggcattactgacactcagaggc
gaaagctagggtagcaaaagggattagata-cccctgtaatccta--gccgtaaacgatg
gatactacatgttgcagtatggtagctaa-cgcgttaagtat-cccgcct-ggggagtac
ggtcgcaaggctg-----------------------------------------------
------------------------------------------------------------
------------------------------------------------------------
------------------------------------------------------------
------------------------------------------------------------
------------------------------------------------------------
-----------------------
>KT9562901_Uncultured_Phaeocystis_ST4_8
---------------------gtgcca-g-cagccgcgggt--aatacggg--gggatgc
aagcgttatccggaatcatt-gggcgtaaagcgcctgtaggttgtttaataagtttgtta
aagcttaacaaactacttagagtatggcaggggtaggaatttctagt-gtagcggtgaaa
tgcgtagatattagaaagaacaccgcgaaggcgta-ctggcattactgacactcagaggc
gaaagctagggtagcaaaagggattagata-cccctgtagtccta--gccgtaaacgatg
gatactacatgttgcagtatggtagctaa-cgcgttaagtat-cccgcct-ggggagtac
ggtcgcaaggctg-aaactcaaaggaattgacgggggc-ccgcacaagcggtggagcatg
tggtttaattc-gatgcaacgcgaagaaccttaccaaggct-tgacatactagtgccttc
gggaaagatacaggtggtgcatggctgtcgtcagctcgtg-tcgtgagatgttgggttaa
gt-cccgcaacga--gcgcaa-cccttattt--ttagttgctatctagaa-agact-g-c
cggtgacaaggaggaaggtgaggatgacgtcaagtca-gcatg-ccccttatcttgggct
acacacgtgctacaatggacaaagagttg-cgaagcta-atct-aagttc-ggattgta-
ggctgcaactcg-cc-tcatga-
>KT9562891_Uncultured_Phaeocystis_ST4_10
taagca-tcggctaact--ccgtgcca-g-cagccgc-ggt--aatac-gg--gggatgc
aagcgttatccggatttatt-gggcgtaaagcgcctgtaggttgtttaataagtttgtta
aaacttaacaaactactttgagtatgataggggtaggaatttctagt-gtagcggtgaaa
tgcgtagatattagaaagaacaccgcgaaggcgta-ctggcattactgacactcagaggc
gaaagctagggtagcaaaagggattagata-cccctgtagtccta--gccgtaaacgatg
gatactacatgttgcagtatggtagctaa-cgcgttaagtat-cccgcct-ggggagtac
ggtcgcaaggctg-aaactcaaaggaattgacgggggc-ccgcacaagcggtggagcatg
tggtttaattc-gatgcaacgcgaagaaccttaccaaggct-tgacatactagtgccttc
gggaaagatacaggtggtgcatggctgtcgtcagctcgtg-tcgtgagatgttgggttaa
gt-cccgcaacga--gcgcaa-cccttattt--ttagttgctatctagaa-agact-g-c
cggtgacaaggaggaaggtgaggatgacgtcaagtca-gcatg-ccccttatcttgggct
acacacgtgctacaatggacaaagagttg-cgaagcta-atct-aagttc-ggattgta-
ggctgcaactcg-cc-tcatga-
>KT9562981_Uncultured_Phaeocystis_ST4_13
taagca-tcggctaact--ccgtgcca-g-cagccgc-ggt--aatac-gg--gggatgc
aagcgttatccggatttatt-gggcgtaaagcgcctgtaggttgtttaataagtttgtta
aagcttaacaaactactttgagtatgataggggtaggaatttctagt-gtagcggtgaaa
tgcgtagatattagaaagaacaccgcgaaggcgta-ctggcattactgacactcagaggc
gaaagctagggtagcaaaagggattagata-cccctgtagtccta--gccgtaaacgatg
gatactacatgttgcagtatggtagctaa-cgcgttaagtat-cccgcct-ggggagtac
ggtcgcaaggctg-aaactcaaaggaattgacgggggc-ccgcacaagcggtggagcatg
tggtttaattc-gatgcaacgcgaagaaccttaccaaggct-tgacatactagtgccttc
gggaaagatacaggtggtgcatggctgtcgtcagctcgtg-tcgtgagatgttgggttaa
gt-cccgcaacga--gcgcaa-cccttattt--ttagttgctatctagaa-agact-g-c
cggtgacaaggaggaaggtgaggatgacgtcaagtca-gcatg-ccccttatcttgggct
acacacgtgctacaatggacaaagagttg-cgaagcta-atct-aagt------------
-----------------------
>EF0519031_Uncultured_haptophyte_MC601-107
taagca-tcggctaact--ccgtgcca-g-cagccgc-ggt--aatac-gg--gggatgc
aggcgttatccggatttatt-gggcgtaaagcgcctgtaggttgtttaataagtttgtta
aagcttaacaaactactttgagtatgataggggtaggaatttctagt-gtagcggtgaaa
tgcgtagatattagaaagaacaccgcgaaggcgta-ctggcattactgacactcagaggc
gaaagctagggtagcaaaagggattagata-cccctgtagtccta--gccgtaaacgatg
gatactacatgttgcagtatggtagctaa-cgcgttaagtat-cccgcct-ggggagtac
ggtcgcaaggctg-aaactcaaaggaattgacgggggc-ccgcacaagcggtggagcatg
tggtttaattc-gatgcaacgcgaagaaccttaccaaggct-tgacatactagtgccttc
gggaaagatacaggtggtgcatggctgtcgtcagctcgtg-tcgtgagatgttgggttaa
gt-cccgcaacga--gcgcaa-cccttattt--ttagttgctatctagaa-agact-g-c
cggtgacaaggaggaaggtgaggatgacgtcaagtca-gcatg-ccccttatcttgggct
acacacgtgctacaatggacaaagagttg-cgaagcta-atct-aagttc-ggattgta-
ggctgcaactcg-cc-tcgtgaa
>EF0519751_Uncultured_haptophyte_MAMA64-113
taagca-tcggctaact--ccgtgcca-g-cagccgc-ggt--aatac-gg--gggatgc
aagcgttatccggatttatt-gggcgtaaagcgcctgtaggttgtttaataagtttgtta
aagcttaacaaactactttgagtatgataggggtaggaatttctagt-gtagcggtgaaa
tgcgtagatattagaaagaacaccgcgaaggcgta-ctggcattactgacactcagaggc
gaaagctagggtagcaaaagggattagata-cccctgtagtccta--gccgtaaacgatg
gatactacatgttgcagtatggtagctaa-cgcgttaagtat-cccgcct-ggggagtac
ggtcgcaaggctg-aaactcaaaggaattgacgggggc-ccgcacaagcggtggagcatg
tggtttaattc-gatgcaacgcgaagaaccttaccaaggct-tgacatactagtgccttc
gggaaagatacaggtggtgcatggctgtcgtcagctcgtg-tcgtgagatgttgggttaa
gt-cccgcaacga--gcgcaa-cccttattt--ttagttgctatctagaa-agact-g-c
cggtgacaaggaggaaggtgaggatgacgtcaagtca-gcatg-ccccttatcttgggct
acacacgtgctacaatggacaaagagttg-cgaagcta-atct-aagttc-ggattgta-
ggctgcaactcg-cc-tcgtgaa
>EF0519841_Uncultured_haptophyte_MAMA64-122
taagca-tcggctaact--ccgtgcca-g-cagccgc-ggt--aatac-gg--gggatgc
aagcgttatccggatttatt-gggcgtaaagcgcctgtaggttgtttaataagtttgtta
aagcttaacaaactactttgagtatgataggggtaggaatttctagt-gtagcggtgaaa
tgcgtagatattagaaagaacaccgcgaaggcgta-ctggcattactgacactcagaggc
gaaagctagggtagcaaaagggattagata-cccctgtagtccta--gccgtaaacgatg
gatactacatgttgcagtatggtagctaa-cgcgttaagtat-cccgcct-ggggagtac
ggtcgcaaggctg-aaactcaaaggaattgacgggggc-ccgcacaagcggtggagcatg
tggtttaattc-gatgcaacgcgaagaaccttaccaaggct-tgacatactagtgccttc
gggaaagatacaggtggtgcatggctgtcgtcagctcgtg-tcgtgagatgttgggttaa
gt-cccgcaacga--gcgcaa-cccttattt--ttagttgctatctagaa-agact-g-c
cggtgacaaggaggaaggtgaggatgacgtcaagtca-gcatg-ccccttatcttgggct
acacacgtgctacaatggacaaagagttg-cgaagcta-atct-aagttc-ggattgta-
ggctgcaactcg-cc-tcgtgaa
>EF0519731_Uncultured_haptophyte_MAMA64-111
taagca-tcggctaact--ccgtgcca-g-cagccgc-ggt--aatac-gg--gggatgc
aagcgttatccggatttatt-gggcgtaaagcgcctgtaggttgtttaataagtttgtta
aagcttaacaaactactttgagtatgataggggtaggaatttctagt-gtagcggtgaaa
tgcgtagatattagaaagaacaccgcgaaggcgta-ctggcattactgacactcagaggc
gaaagctagggtagcaaaagggattagata-cccctgtagtccta--gccgtaaacgatg
gatactacatgttgcagtatggtagctaa-cgcgttaagtat-cccgcct-ggggagtac
ggtcgcaaggctg-aaactcaaaggaattgacgggggc-ccgcacaagcggtggagcatg
tggtttaattc-gatgcaacgcgaagaaccttaccaaggct-tgacatactagtgccttc
gggaaagatacaggtggtgcatggctgtcgtcagctcgtg-tcgtgagatgttggattaa
gt-cccgcaacga--gcgcaa-cccttattt--ttagttgctatctagaa-agact-g-c
cggtgacaaggaggaaggtgaggatgacgtcaagtca-gcatg-ccccttatcttgggct
acacacgtgctacaatggacaaagagttg-cgaagcta-atct-aagttc-ggattgta-
ggctgcaactcg-cc-tcatgaa
>EF0520601_Uncultured_haptophyte_250304-73
taakca-tcggctaact--ccgtgcca-g-cagccgc-ggt--aatac-gg--gggatgc
aagcgttatccggatttatt-gggcgtaaagcgcctgtaggttgtttaataagtttgtta
aagcttaacaaactactttgagtatgataggggtaggaatttctagt-gtagcggtgaaa
tgcgtagatattagaaagaacaccgcgaaggcgta-ctggcattactgacactcagaggc
gaaagctagggtagcaaaagggattagata-cccctgtagtccta--gccgtaaacgatg
gatactacatgttgcagtatggtagctaa-cgcgttaagtat-cccgcct-ggggagtac
ggtcgcaaggctg-aaactcaaaggaattgacgggggc-ccgcacaagcggtggagcatg
tggtttaattc-gatgcaacgcgaagaaccttaccaaggct-tgacatactagtgccttc
gggaaagatacaggtggtgcatggctgtcgtcagctcgtg-tcgtgagatgttgggttaa
gt-cccgcaacga--gcgcaa-cccttattt--ttagttgctatctagaa-agact-g-c
cggtgacaaggaggaaggtgaggatgacgtcaagtca-gcatg-ccccttatcttgggct
acacacgtgctacaatggacaaagagttg-cgaagcta-atct-aagttc-ggattgta-
ggctgcaactcg-cc-tcatgaa
>KT9643041_Uncultured_Phaeocystaceae_c10
taagca-tcggctaact--ccgtgcca-g-cagccgc-ggt--aatac-gg--gggatgc
aagcgttatccggatttatt-gggcgtaaagcgcctgtaggttgtttaataagtttgtta
aagcttaacaaactactttgagtatgataggggtaggaatttctagt-gtagcggtgaaa
tgcgcagatattagaaagaacaccgcgaaggcgta-ctggcattactgacactcagaggc
gaaagctagggtagcaaaagggattagata-cccctgtagtccta--gccgtaaacgatg
gatactacatgttgcagtatggtagctaa-cgcgttaagtat-cccgcct-ggggagtac
ggtcgcaaggctg-aaactcaaaggaattgacgggggc-ccgcacaagcggtggagcatg
tggtttaattc-gatgcaacgcgaagaaccttaccaaggct-tgacatactagtgccttc
gggaaagatacaggtggtgcatggctgtcgtcagctcgtg-tcgtgagatgttgggttaa
gt-cccgcaacga--gcgcaa-cccttattt--ttagttgctatctagaa-agact-g-c
cggtgacaaggaggaaggtgaggatgacgtcaagtca-gcatg-ccccttatcttgggct
acacacgtgctacaatggacaaagagttg-cgaggcta-atct-aagttc-ggattgta-
cgctgcaactcg-cc-tcgtgaa
>NC_0167032_Phaeocystis_antarctica_CCMP1374
taagca-ccggctaact--ccgtgcca-g-cagccgc-ggt--aatac-gg--ggggtgc
aagcgttatccggatttatt-gggcgtaaagcgcctgtaggttgtttaataagtttgtta
aagcttaacaaactactttgagtatgataggggtaggaatttctagt-gtagcggtgaaa
tgcgtagatattagaaagaacaccgcgaaggcgta-ctggcattactgacactcagaggc
gaaagctagggtagcaaaagggattagata-cccctgtagtccta--gccgtaaacgatg
gatactacatgttgcagtatggtagctaa-cgcgttaagtat-cccgcct-ggggagtac
ggtcgcaaggctg-aaactcaaaggaattgacgggggc-ccgcacaagcggtggagcatg
tggtttaattc-gatgcaacgcgaagaaccttaccaaggct-tgacatactagtgccttc
gggaaagatacaggtggtgcatggctgtcgtcagctcgtg-tcgtgagatgttgggttaa
gt-cccgcaacga--gcgcaa-cccttattt--ttagttgctatctagaa-agact-g-c
cggtgacaaggaggaaggtgaggatgacgtcaagtca-gcatg-ccccttatcttgggct
acacacgtgctacaatggacaaagagttg-cgaagcta-atct-aagttc-ggattgta-
ggctgcaactcg-cc-tcatgaa
>JN1172752_Phaeocystis_antarctica_CCMP1374
taagca-ccggctaact--ccgtgcca-g-cagccgc-ggt--aatac-gg--ggggtgc
aagcgttatccggatttatt-gggcgtaaagcgcctgtaggttgtttaataagtttgtta
aagcttaacaaactactttgagtatgataggggtaggaatttctagt-gtagcggtgaaa
tgcgtagatattagaaagaacaccgcgaaggcgta-ctggcattactgacactcagaggc
gaaagctagggtagcaaaagggattagata-cccctgtagtccta--gccgtaaacgatg
gatactacatgttgcagtatggtagctaa-cgcgttaagtat-cccgcct-ggggagtac
ggtcgcaaggctg-aaactcaaaggaattgacgggggc-ccgcacaagcggtggagcatg
tggtttaattc-gatgcaacgcgaagaaccttaccaaggct-tgacatactagtgccttc
gggaaagatacaggtggtgcatggctgtcgtcagctcgtg-tcgtgagatgttgggttaa
gt-cccgcaacga--gcgcaa-cccttattt--ttagttgctatctagaa-agact-g-c
cggtgacaaggaggaaggtgaggatgacgtcaagtca-gcatg-ccccttatcttgggct
acacacgtgctacaatggacaaagagttg-cgaagcta-atct-aagttc-ggattgta-
ggctgcaactcg-cc-tcatgaa
>MT4713271_Phaeocystis_globosa_CNS00066
taagca-tcggctaact--ccgtgcca-g-cagccgc-ggt--aatac-gg--gggatgc
aagcgttatccggatttatt-gggcgtaaagcgcctgtaggttgtttaataagtttgtta
aagcttaacaaactactttgagtatgataggggtaggaatttctagt-gtagcggtgaaa
tgcgtagatattagaaagaacaccgcgaaggcgta-ctggcattactgacactcagaggc
gaaagctagggtagcaaaagggattagata-cccctgtagtccta--gccgtaaacgatg
gatactacatgttgcagtatggtagctaa-cgcgttaagtat-cccgcct-ggggagtac
ggtcgcaaggctg-aaactcaaaggaattgacgggggc-ccgcacaagcggtggagcatg
tggtttaattc-gatgcaacgcgaagaaccttaccaaggct-tgacatactagtgccttc
gggaaagatacaggtggtgcatggctgtcgtcagctcgtg-tcgtgagatgttgggttaa
gt-cccgcaacga--gcgcaa-cccttattt--ttagttgctatctagaa-agact-g-c
cggtgacaaggaggaaggtgaggatgacgtcaagtca-gcatg-ccccttatcttgggct
acacacgtgctacaatggacaaagagttg-cgaagcta-atct-aagttc-ggattgta-
ggctgcaactcg-cc-tcatgaa
>MT4713341_Phaeocystis_globosa_CNS00093
taagca-tcggctaact--ccgtgcca-g-cagccgc-ggt--aatac-gg--gggatgc
aagcgttatccggatttatt-gggcgtaaagcgcctgtaggttgtttaataagtttgtta
aagcttaacaaactactttgagtatgataggggtaggaatttctagt-gtagcggtgaaa
tgcgtagatattagaaagaacaccgcgaaggcgta-ctggcattactgacactcagaggc
gaaagctagggtagcaaaagggattagata-cccctgtagtccta--gccgtaaacgatg
gatactacatgttgcagtatggtagctaa-cgcgttaagtat-cccgcct-ggggagtac
ggtcgcaaggctg-aaactcaaaggaattgacgggggc-ccgcacaagcggtggagcatg
tggtttaattc-gatgcaacgcgaagaaccttaccaaggct-tgacatactagtgccttc
gggaaagatacaggtggtgcatggctgtcgtcagctcgtg-tcgtgagatgttgggttaa
gt-cccgcaacga--gcgcaa-cccttattt--ttagttgctatctagaa-agact-g-c
cggtgacaaggaggaaggtgaggatgacgtcaagtca-gcatg-ccccttatcttgggct
acacacgtgctacaatggacaaagagttg-cgaagcta-atct-aagttc-ggattgta-
ggctgcaactcg-cc-tcatgaa
>MT4713331_Phaeocystis_globosa_CNS00087
taagca-tcggctaact--ccgtgcca-g-cagccgc-ggt--aatac-gg--gggatgc
aagcgttatccggatttatt-gggcgtaaagcgcctgtaggttgtttaataagtttgtta
aagcttaacaaactactttgagtatgataggggtaggaatttctagt-gtagcggtgaaa
tgcgtagatattagaaagaacaccgcgaaggcgta-ctggcattactgacactcagaggc
gaaagctagggtagcaaaagggattagata-cccctgtagtccta--gccgtaaacgatg
gatactacatgttgcagtatggtagctaa-cgcgttaagtat-cccgcct-ggggagtac
ggtcgcaaggctg-aaactcaaaggaattgacgggggc-ccgcacaagcggtggagcatg
tggtttaattc-gatgcaacgcgaagaaccttaccaaggct-tgacatactagtgccttc
gggaaagatacaggtggtgcatggctgtcgtcagctcgtg-tcgtgagatgttgggttaa
gt-cccgcaacga--gcgcaa-cccttattt--ttagttgctatctagaa-agact-g-c
cggtgacaaggaggaaggtgaggatgacgtcaagtca-gcatg-ccccttatcttgggct
acacacgtgctacaatggacaaagagttg-cgaagcta-atct-aagttc-ggattgta-
ggctgcaactcg-cc-tcatgaa
>MT4713321_Phaeocystis_globosa_CNS00080
taagca-tcggctaact--ccgtgcca-g-cagccgc-ggt--aatac-gg--gggatgc
aagcgttatccggatttatt-gggcgtaaagcgcctgtaggttgtttaataagtttgtta
aagcttaacaaactactttgagtatgataggggtaggaatttctagt-gtagcggtgaaa
tgcgtagatattagaaagaacaccgcgaaggcgta-ctggcattactgacactcagaggc
gaaagctagggtagcaaaagggattagata-cccctgtagtccta--gccgtaaacgatg
gatactacatgttgcagtatggtagctaa-cgcgttaagtat-cccgcct-ggggagtac
ggtcgcaaggctg-aaactcaaaggaattgacgggggc-ccgcacaagcggtggagcatg
tggtttaattc-gatgcaacgcgaagaaccttaccaaggct-tgacatactagtgccttc
gggaaagatacaggtggtgcatggctgtcgtcagctcgtg-tcgtgagatgttgggttaa
gt-cccgcaacga--gcgcaa-cccttattt--ttagttgctatctagaa-agact-g-c
cggtgacaaggaggaaggtgaggatgacgtcaagtca-gcatg-ccccttatcttgggct
acacacgtgctacaatggacaaagagttg-cgaagcta-atct-aagttc-ggattgta-
ggctgcaactcg-cc-tcatgaa
>MT4713301_2_Phaeocystis_globosa_CNS00076
taagca-tcggctaact--ccgtgcca-g-cagccgc-ggt--aatac-gg--gggatgc
aagcgttatccggatttatt-gggcgtaaagcgcctgtaggttgtttaataagtttgtta
aagcttaacaaactactttgagtatgataggggtaggaatttctagt-gtagcggtgaaa
tgcgtagatattagaaagaacaccgcgaaggcgta-ctggcattactgacactcagaggc
gaaagctagggtagcaaaagggattagata-cccctgtagtccta--gccgtaaacgatg
gatactacatgttgcagtatggtagctaa-cgcgttaagtat-cccgcct-ggggagtac
ggtcgcaaggctg-aaactcaaaggaattgacgggggc-ccgcacaagcggtggagcatg
tggtttaattc-gatgcaacgcgaagaaccttaccaaggct-tgacatactagtgccttc
gggaaagatacaggtggtgcatggctgtcgtcagctcgtg-tcgtgagatgttgggttaa
gt-cccgcaacga--gcgcaa-cccttattt--ttagttgctatctagaa-agact-g-c
cggtgacaaggaggaaggtgaggatgacgtcaagtca-gcatg-ccccttatcttgggct
acacacgtgctacaatggacaaagagttg-cgaagcta-atct-aagttc-ggattgta-
ggctgcaactcg-cc-tcatgaa
>MT4713301_Phaeocystis_globosa_CNS00076
taagca-tcggctaact--ccgtgcca-g-cagccgc-ggt--aatac-gg--gggatgc
aagcgttatccggatttatt-gggcgtaaagcgcctgtaggttgtttaataagtttgtta
aagcttaacaaactactttgagtatgataggggtaggaatttctagt-gtagcggtgaaa
tgcgtagatattagaaagaacaccgcgaaggcgta-ctggcattactgacactcagaggc
gaaagctagggtagcaaaagggattagata-cccctgtagtccta--gccgtaaacgatg
gatactacatgttgcagtatggtagctaa-cgcgttaagtat-cccgcct-ggggagtac
ggtcgcaaggctg-aaactcaaaggaattgacgggggc-ccgcacaagcggtggagcatg
tggtttaattc-gatgcaacgcgaagaaccttaccaaggct-tgacatactagtgccttc
gggaaagatacaggtggtgcatggctgtcgtcagctcgtg-tcgtgagatgttgggttaa
gt-cccgcaacga--gcgcaa-cccttattt--ttagttgctatctagaa-agact-g-c
cggtgacaaggaggaaggtgaggatgacgtcaagtca-gcatg-ccccttatcttgggct
acacacgtgctacaatggacaaagagttg-cgaagcta-atct-aagttc-ggattgta-
ggctgcaactcg-cc-tcatgaa
>MT4713291_Phaeocystis_globosa_CNS00075
taagca-tcggctaact--ccgtgcca-g-cagccgc-ggt--aatac-gg--gggatgc
aagcgttatccggatttatt-gggcgtaaagcgcctgtaggttgtttaataagtttgtta
aagcttaacaaactactttgagtatgataggggtaggaatttctagt-gtagcggtgaaa
tgcgtagatattagaaagaacaccgcgaaggcgta-ctggcattactgacactcagaggc
gaaagctagggtagcaaaagggattagata-cccctgtagtccta--gccgtaaacgatg
gatactacatgttgcagtatggtagctaa-cgcgttaagtat-cccgcct-ggggagtac
ggtcgcaaggctg-aaactcaaaggaattgacgggggc-ccgcacaagcggtggagcatg
tggtttaattc-gatgcaacgcgaagaaccttaccaaggct-tgacatactagtgccttc
gggaaagatacaggtggtgcatggctgtcgtcagctcgtg-tcgtgagatgttgggttaa
gt-cccgcaacga--gcgcaa-cccttattt--ttagttgctatctagaa-agact-g-c
cggtgacaaggaggaaggtgaggatgacgtcaagtca-gcatg-ccccttatcttgggct
acacacgtgctacaatggacaaagagttg-cgaagcta-atct-aagttc-ggattgta-
ggctgcaactcg-cc-tcatgaa
>MT4713281_Phaeocystis_globosa_CNS00067
taagca-tcggctaact--ccgtgcca-g-cagccgc-ggt--aatac-gg--gggatgc
aagcgttatccggatttatt-gggcgtaaagcgcctgtaggttgtttaataagtttgtta
aagcttaacaaactactttgagtatgataggggtaggaatttctagt-gtagcggtgaaa
tgcgtagatattagaaagaacaccgcgaaggcgta-ctggcattactgacactcagaggc
gaaagctagggtagcaaaagggattagata-cccctgtagtccta--gccgtaaacgatg
gatactacatgttgcagtatggtagctaa-cgcgttaagtat-cccgcct-ggggagtac
ggtcgcaaggctg-aaactcaaaggaattgacgggggc-ccgcacaagcggtggagcatg
tggtttaattc-gatgcaacgcgaagaaccttaccaaggct-tgacatactagtgccttc
gggaaagatacaggtggtgcatggctgtcgtcagctcgtg-tcgtgagatgttgggttaa
gt-cccgcaacga--gcgcaa-cccttattt--ttagttgctatctagaa-agact-g-c
cggtgacaaggaggaaggtgaggatgacgtcaagtca-gcatg-ccccttatcttgggct
acacacgtgctacaatggacaaagagttg-cgaagcta-atct-aagttc-ggattgta-
ggctgcaactcg-cc-tcatgaa
>MT4713261_Phaeocystis_globosa_CNS00065
taagca-tcggctaact--ccgtgcca-g-cagccgc-ggt--aatac-gg--gggatgc
aagcgttatccggatttatt-gggcgtaaagcgcctgtaggttgtttaataagtttgtta
aagcttaacaaactactttgagtatgataggggtaggaatttctagt-gtagcggtgaaa
tgcgtagatattagaaagaacaccgcgaaggcgta-ctggcattactgacactcagaggc
gaaagctagggtagcaaaagggattagata-cccctgtagtccta--gccgtaaacgatg
gatactacatgttgcagtatggtagctaa-cgcgttaagtat-cccgcct-ggggagtac
ggtcgcaaggctg-aaactcaaaggaattgacgggggc-ccgcacaagcggtggagcatg
tggtttaattc-gatgcaacgcgaagaaccttaccaaggct-tgacatactagtgccttc
gggaaagatacaggtggtgcatggctgtcgtcagctcgtg-tcgtgagatgttgggttaa
gt-cccgcaacga--gcgcaa-cccttattt--ttagttgctatctagaa-agact-g-c
cggtgacaaggaggaaggtgaggatgacgtcaagtca-gcatg-ccccttatcttgggct
acacacgtgctacaatggacaaagagttg-cgaagcta-atct-aagttc-ggattgta-
ggctgcaactcg-cc-tcatgaa
>MT4713251_Phaeocystis_globosa_CNS00064
taagca-tcggctaact--ccgtgcca-g-cagccgc-ggt--aatac-gg--gggatgc
aagcgttatccggatttatt-gggcgtaaagcgcctgtaggttgtttaataagtttgtta
aagcttaacaaactactttgagtatgataggggtaggaatttctagt-gtagcggtgaaa
tgcgtagatattagaaagaacaccgcgaaggcgta-ctggcattactgacactcagaggc
gaaagctagggtagcaaaagggattagata-cccctgtagtccta--gccgtaaacgatg
gatactacatgttgcagtatggtagctaa-cgcgttaagtat-cccgcct-ggggagtac
ggtcgcaaggctg-aaactcaaaggaattgacgggggc-ccgcacaagcggtggagcatg
tggtttaattc-gatgcaacgcgaagaaccttaccaaggct-tgacatactagtgccttc
gggaaagatacaggtggtgcatggctgtcgtcagctcgtg-tcgtgagatgttgggttaa
gt-cccgcaacga--gcgcaa-cccttattt--ttagttgctatctagaa-agact-g-c
cggtgacaaggaggaaggtgaggatgacgtcaagtca-gcatg-ccccttatcttgggct
acacacgtgctacaatggacaaagagttg-cgaagcta-atct-aagttc-ggattgta-
ggctgcaactcg-cc-tcatgaa
>MT4713241_Phaeocystis_globosa_CNS00063
taagca-tcggctaact--ccgtgcca-g-cagccgc-ggt--aatac-gg--gggatgc
aagcgttatccggatttatt-gggcgtaaagcgcctgtaggttgtttaataagtttgtta
aagcttaacaaactactttgagtatgataggggtaggaatttctagt-gtagcggtgaaa
tgcgtagatattagaaagaacaccgcgaaggcgta-ctggcattactgacactcagaggc
gaaagctagggtagcaaaagggattagata-cccctgtagtccta--gccgtaaacgatg
gatactacatgttgcagtatggtagctaa-cgcgttaagtat-cccgcct-ggggagtac
ggtcgcaaggctg-aaactcaaaggaattgacgggggc-ccgcacaagcggtggagcatg
tggtttaattc-gatgcaacgcgaagaaccttaccaaggct-tgacatactagtgccttc
gggaaagatacaggtggtgcatggctgtcgtcagctcgtg-tcgtgagatgttgggttaa
gt-cccgcaacga--gcgcaa-cccttattt--ttagttgctatctagaa-agact-g-c
cggtgacaaggaggaaggtgaggatgacgtcaagtca-gcatg-ccccttatcttgggct
acacacgtgctacaatggacaaagagttg-cgaagcta-atct-aagttc-ggattgta-
ggctgcaactcg-cc-tcatgaa
>MT4713231_Phaeocystis_globosa_CNS00062
taagca-tcggctaact--ccgtgcca-g-cagccgc-ggt--aatac-gg--gggatgc
aagcgttatccggatttatt-gggcgtaaagcgcctgtaggttgtttaataagtttgtta
aagcttaacaaactactttgagtatgataggggtaggaatttctagt-gtagcggtgaaa
tgcgtagatattagaaagaacaccgcgaaggcgta-ctggcattactgacactcagaggc
gaaagctagggtagcaaaagggattagata-cccctgtagtccta--gccgtaaacgatg
gatactacatgttgcagtatggtagctaa-cgcgttaagtat-cccgcct-ggggagtac
ggtcgcaaggctg-aaactcaaaggaattgacgggggc-ccgcacaagcggtggagcatg
tggtttaattc-gatgcaacgcgaagaaccttaccaaggct-tgacatactagtgccttc
gggaaagatacaggtggtgcatggctgtcgtcagctcgtg-tcgtgagatgttgggttaa
gt-cccgcaacga--gcgcaa-cccttattt--ttagttgctatctagaa-agact-g-c
cggtgacaaggaggaaggtgaggatgacgtcaagtca-gcatg-ccccttatcttgggct
acacacgtgctacaatggacaaagagttg-cgaagcta-atct-aagttc-ggattgta-
ggctgcaactcg-cc-tcatgaa
>MT4713311_Phaeocystis_globosa_CNS00079
taagca-tcggctaact--ccgtgcca-g-cagccgc-ggt--aatac-gg--gggatgc
aagcgttatccggatttatt-gggcgtaaagcgcctgtaggttgtttaataagtttgtta
aagcttaacaaactactttgagtatgataggggtaggaatttctagt-gtagcggtgaaa
tgcgtagatattagaaagaacaccgcgaaggcgta-ctggcattactgacactcagaggc
gaaagctagggtagcaaaagggattagata-cccctgtagtccta--gccgtaaacgatg
gatactacatgttgcagtatggtagctaa-cgcgttaagtat-cccgcct-ggggagtac
ggtcgcaaggctg-aaactcaaaggaattgacgggggc-ccgcacaagcggtggagcatg
tggtttaattc-gatgcaacgcgaagaaccttaccaaggct-tgacatactagtgccttc
gggaaagatacaggtggtgcatggctgtcgtcagctcgtg-tcgtgagatgttgggttaa
gt-cccgcaacga--gcgcaa-cccttattt--ttagttgctatctagaa-agact-g-c
cggtgacaaggaggaaggtgaggatgacgtcaagtca-gcatg-ccccttatcttgggct
acacacgtgctacaatggacaaagagttg-cgaagcta-atct-aagttc-ggattgta-
ggctgcaactcg-cc-tcatgaa
>NC_0216371_Phaeocystis_globosa_Pg-GA
taagca-tcggctaact--ccgtgcca-g-cagccgc-ggt--aatac-gg--gggatgc
aagcgttatccggatttatt-gggcgtaaagcgcctgtaggttgtttaataagtttgtta
aagcttaacaaactactttgagtatgataggggtaggaatttctagt-gtagcggtgaaa
tgcgtagatattagaaagaacaccgcgaaggcgta-ctggcattactgacactcagaggc
gaaagctagggtagcaaaagggattagata-cccctgtagtccta--gccgtaaacgatg
gatactacatgttgcagtatggtagctaa-cgcgttaagtat-cccgcct-ggggagtac
ggtcgcaaggctg-aaactcaaaggaattgacgggggc-ccgcacaagcggtggagcatg
tggtttaattc-gatgcaacgcgaagaaccttaccaaggct-tgacatactagtgccttc
gggaaagatacaggtggtgcatggctgtcgtcagctcgtg-tcgtgagatgttgggttaa
gt-cccgcaacga--gcgcaa-cccttattt--ttagttgctatctagaa-agact-g-c
cggtgacaaggaggaaggtgaggatgacgtcaagtca-gcatg-ccccttatcttgggct
acacacgtgctacaatggacaaagagttg-cgaagcta-atct-aagttc-ggattgta-
ggctgcaactcg-cc-tcatgaa
>KC9008891_Phaeocystis_globosa_Pg-GA
taagca-tcggctaact--ccgtgcca-g-cagccgc-ggt--aatac-gg--gggatgc
aagcgttatccggatttatt-gggcgtaaagcgcctgtaggttgtttaataagtttgtta
aagcttaacaaactactttgagtatgataggggtaggaatttctagt-gtagcggtgaaa
tgcgtagatattagaaagaacaccgcgaaggcgta-ctggcattactgacactcagaggc
gaaagctagggtagcaaaagggattagata-cccctgtagtccta--gccgtaaacgatg
gatactacatgttgcagtatggtagctaa-cgcgttaagtat-cccgcct-ggggagtac
ggtcgcaaggctg-aaactcaaaggaattgacgggggc-ccgcacaagcggtggagcatg
tggtttaattc-gatgcaacgcgaagaaccttaccaaggct-tgacatactagtgccttc
gggaaagatacaggtggtgcatggctgtcgtcagctcgtg-tcgtgagatgttgggttaa
gt-cccgcaacga--gcgcaa-cccttattt--ttagttgctatctagaa-agact-g-c
cggtgacaaggaggaaggtgaggatgacgtcaagtca-gcatg-ccccttatcttgggct
acacacgtgctacaatggacaaagagttg-cgaagcta-atct-aagttc-ggattgta-
ggctgcaactcg-cc-tcatgaa
>AY7021421_Phaeocystis_cordata_RCC186
taagca-tcggctaact--ccgtgcca-g-cagccgc-ggt--aatac-gg--gggatgc
aagcgttatccggatttatt-gggcgtaaagcgcctgtaggttgtttaataagtttgtta
aagcttaacaaactactttgagtatgataggggtaggaatttctagt-gtagcggtgaaa
tgcgtagatattagaaagaacaccgcgaaggcgta-ctggcattactgacgctcagaggc
gaaagctagggtagcaaaagggattagata-cccctgtagtccta--gccgtaaacgatg
gatactacatgttgcagtatggtagctaa-cgcgttaagtat-cccgcct-ggggagtac
ggtcgcaaggctg-aaactcaaaggaattgacgggggc-ccgcacaagcggtggagcatg
tggtttaattc-gatgcaacgcgaagaaccttaccaaggct-tgacatactagtgccttc
gggaaagatacaggtggtgcatggctgtcgtcagctcgtg-tcgtgagatgttgggttaa
gt-cccgcaacga--gcgcaa-cccttattt--ttagttgctatctagaa-agact-g-c
cggtgacaaggaggaaggtgaggatgacgtcaagtca-gcatg-ccccttatcttgggct
acacacgtgctacaatggacaaagagttg-cgaagcta-atct-aagttc-ggattgta-
g----------------------
>AY7021431_Phaeocystis_globosa_RCC187
taagca-tcggctaact--ccgtgcca-g-cagccgc-ggt--aatac-gg--gggatgc
aagcgttatccggatttatt-gggcgtaaagcgcctgtaggttgtttaataagtttgtta
aagcttaacaaactactttgagtatgataggggtaggaatttctagt-gtagcggtgaaa
tgcgtagatattagaaagaacaccgcgaaggcgta-ctggcattactgacgctcagaggc
gaaagctagggtagcaaaagggattagata-cccctgtagtccta--gccgtaaacgatg
gatactacatgttgcagtatggtagctaa-cgcgttaagtat-cccgcct-ggggagtac
ggtcgcaaggctg-aaactcaaaggaattgacgggggc-ccgcacaagcggtggagcatg
tggtttaattc-gatgcaacgcgaagaaccttaccaaggct-tgacatactagtgccttc
gggaaagatacaggtggtgcatggctgtcgtcagctcgtg-tcgtgagatgttgggttaa
gt-cccgcaacga--gcgcaa-cccttattt--ttagttgctatctagaa-agact-g-c
cggtgacaaggaggaaggtgaggatgacgtcaagtca-gcatg-ccccttatcttgggct
acacacgtgctacaatggacaaagagttg-cgaagcta-atct-aagttc-ggattgta-
g----------------------
>EF0517631_Phaeocystis_globosa_Napoli
------------------------------------------------------------
---------------------------aaagcgcctgtaggttgtttaataagtttgtta
aagcttaacaaactactttgagtatgataggggtaggaatttctagt-gtagcggtgaaa
tgcgtagatattagaaagaacaccgcgaaggcgta-ctggcattactgacgctcagaggc
gaaagctagggtagcaaaagggattagata-cccctgtagtccta--gccgtaaacgatg
gatactacatgttgcagtatggtagctaa-cgcgttaagtat-cccgcct-ggggagtac
ggtcgcaaggctg-aaactcaaaggaattgacgggggc-ccgcacaagcggtggagcatg
tggtttaattc-gatgcaacgcgaagaaccttaccaaggct-tgacatactagtgccttc
gggaaagatacaggtggtgcatggctgtcgtcagctcgtg-tcgtgagatgttgggttaa
gt-cccgcaacga--gcgcaa-cccttattt--ttagttgctatctagaa-agact-g-c
cggtgacaaggaggaaggtgaggatgacgtcaagtca-gcatg-ccccttatcttgggct
acacacgtgctacaatggacaaagagttg-cgaagcta----------------------
-----------------------
>LN7355133_Phaeocystis_sp_RCC994_RCC994
-----------------------------------------------c-gg--ggga--g
cagcsttatccggatttatt-gggcgtaaagcgcctgtaggttgtttaataagtttgtta
aagcttaacaaactactttgagtatgataggggtaggaatttctagt-gtagcggtgaaa
tgcgtagatattagaaagaacaccgcgaaggcgta-ctggcattactgacactcagaggc
gaaagctagggtagcaaaagggattagata-cccctgtagtccta--gccgtaaacgatg
gatactacatgttgcagtatggtagctaa-cgcgttaagtat-cccgcct-ggggagtac
ggtcgcaaggctg-aaactcaaaggaattgacgggggc-ccgcacaagcggtggagcatg
tggtttaattc-gatgcaacgcgaagaaccttaccaaggct-tgacatactagtgccttc
gggaaagatacaggtggtgcatggctgtcgtcagctcgtg-tcgtgagatgttgggttaa
gt-cccgcaacga--gcgcaa-cccttattt--ttagttgctatctagaa-agact-g-c
cggtgacaaggaggaaggtgaggatgacgtcaagtca-gcatg-ccccttatcttgggct
acacacgtgctacaatggacaaagagttg-cgaagcta-atct-----------------
-----------------------
>LN7351942_Phaeocystis_antarctica_RCC4024
----------------------------------cgc-ggt--aatac-gg--ggggtgc
aagcgttatccggatttatt-gggcgtaaagcgcctgtaggttgtttaataagtttgtta
aagcttaacaaactactttgagtatgataggggtaggaatttctagt-gtagcggtgaaa
tgcgtagatattagaaagaacaccgcgaaggcgta-ctggcattactgacactcagaggc
gaaagctagggtagcaaaagggattagata-cccctgtagtccta--gccgtaaacgatg
gatactacatgttgcagtatggtagctaa-cgcgttaagtat-cccgcct-ggggagtac
ggtcgcaaggctg-aaactcaaaggaattgacgggggc-ccgcacaagcggtggagcatg
tggtttaattc-gatgcaacgcgaagaaccttaccaaggct-tgacatactagtgccttc
gggaaagatacaggtggtgcatggctgtcgtcagctcgtg-tcgtgagatgttgggttaa
gt-cccgcaacga--gcgcaa-cccttattt--ttagttgctatctagaa-agact-g-c
cggtgacaaggaggaaggtgaggatgacgtcaagtca-gcatg-ccccttatcttgggct
acacacgtgctacaatggacaaagagttg-cgaagcta-atct-aaattc-ggat-----
-----------------------
>Antarctic_CAMNT_0013831151_Phaeocystis_antarctica_Strain_Caron_Lab
taagca-ccggctaact--ccgtgcca-g-cagccgc-ggt--aatac-gg--ggggtgc
aagcgttatccggatttatt-gggcgtaaagcgcctgtaggttgtttaataagtttgtta
aagcttaacaaactactttgagtatgataggggtaggaatttctagt-gtagcggtgaaa
tgcgtagatattagaaagaacaccgcgaaggcgta-ctggcattactgacactcagaggc
gaaagctagggtagcaaaagggattagata-cccctgtagtccta--gccgtaaacgatg
gatactacatgttgcagtatggtagctaa-cgcgttaagtat-cccgcct-ggggagtac
ggtcgcaaggctg-aaactcaaaggaattgacgggggc-ccgcacaagcggtggagcatg
tggtttaattc-gatacaacgcgaagaaccttaccaaggct-tgacatactagtgccttc
gggaaagatacaggtggtgcatggctgtcgtcagctcgtg-tcgtgagatgttgggttaa
gt-cccgcaacga--gcgcaa-cccttattt--ttagttgctatctagaa-agact-g-c
cggtgacaaggaggaaggtgaggatgacgtcaagtca-gcatg-ccccttatcttgggct
acacacgtgctacaatggacaaagagttg-cgaagcta-atct-aagttc-ggattgta-
ggctgcaactcg-cc-tcatgaa
>Antarctic_CAMNT_0043826573_Phaeocystis_antarctica_Strain_CCMP1374
taagca-ccggctaact--ccgtgcca-g-cagccgc-ggt--aatac-gg--ggggtgc
aagcgttatccggatttatt-gggcgtaaagcgcctgtaggttgtttaataagtttgtta
aagcttaacaaactactttgagtatgataggggtaggaatttctagt-gtagcggtgaaa
tgcgtagatattagaaagaacaccgcgaaggcgta-ctggcattactgacactcagaggc
gaaagctagggtagcaaaagggattagata-cccctgtagtccta--gccgtaaacgatg
gatactacatgttgcagtatggtagctaa-cgcgttaagtat-cccgcct-ggggagtac
ggtcgcaaggctg-aaactcaaaggaattgacgggggc-ccgcacaagcggtggagcatg
tggtttaattc-gatacaacgcgaagaaccttaccaaggct-tgacatactagtgccttc
gggaaagatacaggtggtgcatggctgtcgtcagctcgtg-tcgtgagatgttgggttaa
gt-cccgcaacga--gcgcaa-cccttattt--ttagttgctatctagaa-agact-g-c
cggtgacaaggaggaaggtgaggatgacgtcaagtca-gcatg-ccccttatcttgggct
acacacgtgctacaatggacaaagagttg-cgaagcta-atct-aagttc-ggattgta-
ggctgcaactcg-cc-tcatgaa
>HM1334951_Uncultured_marine_haptophyte_Biosope_T84_16S_PLA491022
------------------------------------------------------------
-----ttatccggatttatt-gggcgtaaagcgcctgtaggttgtttaataagtttgtta
aagcttaacaaactactttgagtatgataggggtaggaatttctagt-gtagcggtgaaa
tgcgtagatattagaaagaacaccgcgaaggcgta-ctggcattactgacactcagaggc
gaaagctagggtagcaaaagggattagata-cccctgtagtccta--gccgtaaacgatg
gatactatatgttgcagtgtggtagctaa-cgcgttaagtat-cccgcct-ggggagtac
ggtcgcaaggctg-aaacccaaaggaattgacgggggc-ccgcacaagcggtggagcatg
tggtttaattc-gatgcaacgcgaagaaccttaccaaggct-tgacatactagtgccttc
gggaaagatacaggtggtgcatggctgtcgtcagctcgtg-tcgtgagatgttgggttaa
gt-cccgcaacga--gcgcaa-cccttattt--ttagttgctatctagaa-agact-g-c
cggtgacaaggaggaaggtgaggatgacgtcaagtca-gcatg-ccccttatcttgggct
acacacgtgctacaatggacaaagagttg-cgaagcta-atct-aagttc-ggattgta-
ggctgca----------------
>HM1335531_Uncultured_marine_haptophyte_Biosope_T88_16S_PLA491024
------------------------------------------------------------
cagcgttatccggatttatt-gggcgtaaagcgcctgtaggttgtttaataagtttgtta
aagcttaacaaactactttgagtatgataggggtaggaatttctagt-gtagcggtgaaa
tgcgtagatattagaaagaacaccgcgaaggcgta-ctggcattactgacactcagaggc
gaaagctagggtagcaaaagggattagata-cccctgtagtccta--gccgtaaacgatg
gatactacatgttgcagtgtggtagctaa-cgcgttaagtat-cccgcct-ggggagtac
ggtcgcaaggctg-aaactcaaaggaattgacgggggc-ccgcacaagcggtggagcatg
tggtttaattc-gatgcaacgcgaagaaccttaccaaggct-tgacatactagtgccttc
gggaaagatacaggtggtgcatggctgtcgtcagctcgtg-tcgtgagatgttgggttaa
gt-cccgcaacga--gcgcaa-cccttattt--ttggttgctatctagaa-agact-g-c
cggtgacaaggaggaaggtgaggatgacgtcaagtca-gcatg-ccccttatcttgggct
acacacgtgctacaatggacaaagagttg-cgaagcta-atct-aagttc-ggattgta-
ggctgca----------------
>HM1335491_Uncultured_marine_haptophyte_Biosope_T88_16S_PLA491020
------------------------------------------------------------
cagcgttatccggatttatt-gggcgtaaagcgcctgtaggttgtttaataagtttgtta
aagcttaacaaactactttgagtatgataggggtaggagtttctagt-gtagcggtgaaa
tgcgtagatattagaaagaacaccgcgaaggcgta-ctggcattactgacactcagaggc
gaaagctagggtagcaaaagggattagata-cccctgtagtccta--gccgtaaacgatg
gatactacatgttgcagtgtggtagctaa-cgcgttaagtat-cccgcct-ggggagtac
ggtcgcaaggctg-aaactcaaaggaattgacgggggc-ccgcacaagcggtggagcatg
tggtttaattc-gatgcaacgcgaagaaccttaccaaggct-tgacatactagtgccttc
gggaaagatacaggtggtgcatggctgtcgtcagctcgtg-tcgtgagatgttgggttaa
gt-cccgcaacga--gcgcaa-cccttattt--ttagttgctatctagaa-agact-g-c
cggtgacaaggaggaaggtgaggatgacgtcaagtca-gcatg-ccccttatcttgggct
acacacgtgctacaatggacaaagagttg-cgaagcta-atct-aagttc-ggattgta-
ggctgca----------------
>HM1335681_Uncultured_marine_haptophyte_Biosope_T88_16S_PLA491039
------------------------------------------------------------
-------atccggatttatt-gggcgtaaagcgcctgtaggttgtttaataagtttgtta
aagcttaacaaactactttgagtatgataggggtaggaatttctagt-gtagcggtgaaa
tgcgtagatattagaaagaacaccgcgaaggcgta-ctggcattactgacactcagaggc
gaaagctagggtagcaaaagggactagata-cccctgtagtccta--gccgtaaacgatg
gatactacatgttgcagtgtggtagctga-cgcgttaagtat-cccgcct-ggggagtac
ggtcgcaaggctg-aaactcaaaggaattgacgggggc-ccgcacaggcggtggagcatg
tggtttaattc-gatgcaacgcgaagaaccttaccaaggct-tgacatactagtgccttc
gggaaagatacaggtggtgcatggctgtcgtcagctcgtg-tcgtgagatgttgggttaa
gt-cccgcaacga--gcgcaa-cccttattt--ttagttgctatctagaa-agacc-g-c
cggtgacaaggaggaaggtgaggatgacgtcaagtca-gcatg-ccccttatcttgggct
acacacgtgctacaatggacaaagagttg-cgaagcta-atct-aagttc-ggattgta-
ggctgcaac--------------
>HM1330411_Uncultured_marine_haptophyte_Biosope_T123_16S_PLA491031
------------------------------------------------------------
-----------------att-gggcgtaaagcgcctgtaggttgtttaataagtttgtta
aagcttaacaaactactttgagtatgataggggtaggaatttctagt-gtagcggtgaaa
tgcgtagatattagaaagaacaccgcgaaggcgta-ctggcattactgacactcagaggc
gaaagctagggtagcaaaagggattagata-cccctgtagtccta--gccgtaaacgatg
gatactacatgttgcagtgtggtagctaa-cgcgttaagtat-cccgcct-ggggagtac
ggtcgcaaggctg-aaactctaaggaattgacgggggc-ccgcacaagcggtggagcatg
tggtttaattc-gatgcaacgcgaagaaccttaccaaggct-tgacatactagtgccttc
gggaaagatacaggtggtgcatggctgtcgtcagctcgtg-tcgtgagatgttgggttaa
gt-cccgcaacga--gcgcaa-cccttattt--ttagttgctatctagaa-agact-g-c
cggtgacaaggaggaaggtgaggatgacgtcaagtca-gcatg-ccccttatcttgggct
acacacgtgctacaatggacaaagagttg-cgaagcta-atct-aagttc-ggattgta-
ggctgcaactcg-cc-t------
>EF0520531_Uncultured_haptophyte_250304-63
gaag---tcggctaact--ccgtgccaca-cagccgcggta--aacaccgg--gggatgc
aagcgttatccggatttatt-gggcgtaaagcgcctgtaggttgtttaaaaagtttgtta
aagcttaacatactactttgagtatgataggggtaggaatttctagt-gtagcggtgaaa
tgcgtagatattagaaagaacaccgcgaa-gcgta-ctggcattactgacactcagaggc
gaaagctagggtagcaaaagggattagata-cccctgtagtccta--gccgtaaacgatg
gatactacatgttgcagtatggtagctaa-cgcgttaagtat-cccgcct-ggggagtac
ggtcgcaaggctg-aaactcaaaggaattgacgggggc-ccgcacaagcggtggagcatg
tggtttaattc-gatgcaacgcgaagaaccttaccaaggct-tgacatactagtgccttc
gggaaagatacaggtggtgcatggctgtcgtcagctcgtg-tcgtgagatgttgggttaa
gt-cccgcaacga--gcgcaa-cccttattt--ttagttgctatctagaa-agact-g-c
cggtgacaaggaggaaggtgaggatgacgtcaagtca-gcatg-ccccttatcttgggct
acacacgtgctacaatggacaaagagttg-cgaagcta-atct-aagttc-ggattgta-
ggctgcaactcg-cc-tcatgaa
>Karlodinium-armiger-16S-strict
taagca-tcggctaact--ccgtgcca-g-cagccgc-ggt--aatac-gg--gggatgc
aagcgttatccggaatcatt-gggcgtaaagcgcctgtaggttgtttaataagtttgtta
aagcttaacaaactactttgagtatggcaggggtaggaatttctagt-gtagcggtgaaa
tgcgtagatattagaaagaacaccgcgaaagcgta-ctggcattactgacactcagaggc
gaaagctagggtagcaaaagggattagata-cccctgtagtccta--gccgtaaacgatg
gatactagatgttgcagtatcgtagctaa-cgcgttaagtat-cccgcct-ggggagtac
gctcgcaagggtg-aaactcaaaggaattgacgggggc-ccgcacaagcggtggagcatg
tggtttaattc-gatnnaacgcgaagaaccttaccagggct-tgacatactagtgccttc
gggaaagatacaggtggtgcatggctgtcgtcagctcgtg-tcgtgagatgttgggttaa
gt-cccgcaacga--gcgcaa-cccttattt--ttagttacta-----------------
------------------------------------------------------------
------------------------------------------------------------
-----------------------
>EF0521971_Uncultured_haptophyte_MC622-31
taagca-tcggctaact--ccgtgcca-g-cagccgc-ggt--aatac-gg--gggatgc
aagcgttatccgaaatcatt-gggcgtaaagcgcctgtaggttgtttgttaagtttgtta
aagcttaacaaactagttagagtatggtaggggtaggaatttctagt-gtagcggtgaaa
tgcgtagatattagaaagaacaccgcgaaggcgta-ctggcattactgacactcagaggc
gaaagctagggtagcaaaagggattagata-cccctgtagtccta--gccgtaaacgatg
gatactagatgttgcagtatcgtagctaa-cgcgttaagtat-cccgcct-ggggagtac
gctcgcaagggtg-aaactcaaaggaattgacgggggc-ccgcacaagcggtggagcatg
tggtttaattc-gatgcaacgcgaagaaccttaccagggct-tgacatactagtgccttc
gggaaaggtacaggtggtgcatggctgtcgtcagctcgtg-tcgtgagatgttgggttaa
gt-cccgcaacga--gcgcaa-cccttgttt--ttagttactatctagaa-agact-g-c
cggtgacaaggaggaaggtgaggatgacgtcaagtca-gcatg-ccccttatcttgggct
acacacgtgctacaatggacaaagagttg-cgaagcta-atct-aagttc-ggattgta-
ggctgcaactcg-cc-tcatgaa
>EF0520391_Uncultured_haptophyte_250304-42
taagca-tcggctaact--ccgtgcca-g-cagccgc-ggt--aatac-gg--gggatgc
aagcgttatccggaatcatt-gggcgtaaagcgcctgtaggttgtttattaagtttgtta
aagcttaacaaactaattagagtatggtaggggtaggaatttctagt-gtagcggtgaaa
tgcgtagatattagaaagaacaccgcgaaagcgta-ctggcattactgacactcagaggc
gaaagctagggtagcaaaagggattagata-cccctgtagtccta--gccgtaaacgatg
gatactagatgttgcagtatcgtagctaa-cgcgttaagtat-cccgcct-ggggagtac
gctcgcaagggtg-aaactcaaaggaattggcgggggc-ccgcacaagcggtggagcatg
tggtttaattc-gatgcaacgcgaagaaccttaccagggct-tgacatactagtgccttc
gggaaagatacaggtggtgcatggctgtcgtcagctcgtg-tcgtgagatgttgggttaa
gt-cccgcaacga--gcgcaa-cccttgttt--ttagttactatctagaa-agact-g-c
cggtgacaaggaggaaggtgaggatgacgtcaagtca-gcatg-ccccttatcctgggcc
acacacgtgctacaatggacaaagagtcg-cgaagcta-atct-aagttc-agattgta-
ggctgcaactcg-cc-tcatgaa
>EF0517761_Uncultured_haptophyte_MC597-11
taagca-tcggctaact--ccgtgcca-g-cagccgc-ggt--aatac-gg--gggatgc
aagcgttatccgaaatcatt-gggcgtaaagcgcctgtaggtggtttagaaagtttgtta
aagcttaacaaactgctttgagtatggtaggggtaggaatttctagt-gtagcggtgaaa
tgcgtagatattagaaagaacaccgcgaaagcgta-ctggcattactgacactcagaggc
gaaagctagggtagcaaaagggattagata-cccctgtagtccta--gccgtaaacgatg
gatactagatgttgcagtatcgtagctaa-cgcgttaagtat-cccgcct-ggggagtac
gctcgcaagggtg-aaactcaaaggaattgacgggggc-ccgcacaagcggtggagcatg
tggtttaattc-gatgcaacgcgaagaaccttaccagggct-tgacatactagtgccttc
gggaaagatacaggtggtgcatggctgtcgtcagctcgtg-tcgtgagatgttgggttaa
gt-cccgcaacga--gcgcaa-cccttgttt--ttagttactatctagaa-agact-g-c
cggtgacaaggaggaaggtgaggatgacgtcaagtca-gcatg-ccccttatcctgggcc
acacacgtgctacaatggacaaagagtcg-cgaagcta-atct-aagttc-agattgtg-
ggctgcaactcg-cc-tcgtgaa
>EF0517861_Uncultured_haptophyte_MC597-22
taagca-tcggctaact--ccgtgcca-g-cagccgc-ggt--aatac-gg--gggatgc
aagcgttatccgaaatcatt-gggcgtaaagcgcctgtaggttgtttattaagtttgtta
aagcttaacaaactggtttgagtatggtaggggtaggaatttctagt-gtagcggtgaaa
tgcgtagatattagaaagaacaccgcgaaagcgta-ctggcattactgacactcagaggc
gaaagctagggtagcaaaagggattagata-cccctgtagtccta--gccgtaaacgatg
gatactagatgttgcagtatcgtagctaa-cgcgttaagtat-cccgcct-ggggagtac
gctcgcaagggtg-aaactcaaaggaattgacgggggc-ccgcacaagcggtggagcatg
tggtttaattc-gatgcaacgcgaagaaccttaccagggct-tgacatactagtgccttc
gggaaagatacaggtggtgcatggctgtcgtcagctcgtg-tcgtgagatgttgggttaa
gt-cccgcaacga--gcgcaa-cccttgttt--ttagttactatctagaa-agact-g-c
cggtgacaaggaggaaggtgaggatgacgtcaagtca-gcatg-ccccttatcctgggct
acacacgtgctacaatggacaaagagtcg-caaagcta-atct-aagttc-agattgta-
ggctgcaactcg-cc-tgatgaa
>EF0521961_Uncultured_haptophyte_MC622-30
taagca-tcggctaact--ccgtgcca-g-cagccgc-ggt--aatac-gg--gggatgc
aagcgttatccgaaatcatt-gggcgtaaagcgcctgtaggttgtttattaagtttgtta
aagcttaacaaactggtttgagtatggtaggggtaggaatttctagt-gtagcggtgaaa
tgcgtagatattagaaagaacaccgcgaaagcgta-ctggcattactgacactcagaggc
gaaagctagggtagcaaaagggattagata-cccctgtagtccta--gccgtaaacgatg
gatactagatgttgcagtatcgtagctaa-cgcgttaagtat-cccgcct-ggggagtac
gctcgcaagggtg-aaactcaaaggaattgacgggggc-ccgcacaagcggtggagcatg
tggtttaattc-gatgcaacgcgaagaaccttaccagggct-tgacatactagtgccttc
gggaaaggtacaggtggtgcatggctgtcgtcagctcgtg-tcgtgagatgttgggttaa
gt-cccgcaacga--gcgcaa-cccttgttt--ttagttactatctagaa-agact-g-c
cggtgacaaggaggaaggtgaggatgacgtcaagtca-gcatg-ccccttatcctgggcc
acacacgtgctacaatggacaaagagtcg-caaagcta-atct-aagttc-agattgta-
ggctgcaactcg-cc-tcatgaa
>EF0522331_Uncultured_haptophyte_MC622-73
taagca-tcggctaact--ccgtgcca-g-cagccgc-ggt--aatac-gg--gggatgc
aagcgttatccgaaatcatt-gggcgtaaagcgcctgtaggttgtttattaagtttgtta
aagcttaacaaactggtttgagtatggtaggggtaggaatttctagt-gtagcggtgaaa
tgcgtagatattagaaagaacaccgcgaaagcgta-ctggcattactgacactcagaggc
gaaagctagggtagcaaaagggattagata-cccctgtagtccta--gccgtaaacgatg
gatactagatgttgcagtatcgtagctaa-cgcgttaagtat-cccgcct-ggggagtac
gctcgcaagggtg-aaactcaaaggaattgacgggggc-ccgcacaagcggtggagcatg
tggtttaattc-gatgcaacgcgaagaaccttaccagggct-tgacatactagtgccttc
gggaaagatacaggtggtgcatggctgtcgtcagctcgtg-tcgtgagatgttgggttaa
gt-cccgcaacga--gcgcaa-cccttgttt--ttagttactatctagaa-agact-g-c
cggtgacaaggaggaaggtgaggatgacgtcaagtca-gcatg-ccccttatcctgggcc
acacacgtgctacaatggacaaagagtcg-caaagcta-atct-aagttc-agattgta-
ggctgcaactcg-cc-tcatgaa
>EF0521791_Uncultured_haptophyte_MC622-10
taagca-tcggctaact--ccgtgcca-g-cagccgc-ggt--aatac-gg--gggatgc
aagcgttatccgaaatcatt-gggcgtaaagcgcctgtaggttgtttattaagtttgtta
aagcttaacaaactggtttgagtatggtaggggtaggaatttctagt-gtagcggtgaaa
tgcgtagatattagaaagaacaccgcgaaagcgta-ctggcattactgacactcagaggc
gaaagctagggtagcaaaagggattagata-cccctgtagtccta--gccgtaaacgatg
gatactagatgttgcagtatcgtagctaa-cgcgttaagtat-cccgcct-ggggagtac
gctcgcaagggtg-aaactcaaaggaattgacgggggc-ccgcacaagcggtggagcatg
tggtttaattc-gatgcaacgcgaagaaccttaccagggct-tgacatactagtgccttc
gggaaagatacaggtggtgcatggctgtcgtcagctcgtg-tcgtgagatgttgggttaa
gt-cccgcaacga--gcgcaa-cccttgttt--ttagttactatctagaa-agact-g-c
cggtgacaaggaggaaggtgaggatgacgtcaagtca-gcatg-ccccttatcctgggcc
acacacgtgctacaatggacaaagagtcg-caaagcta-atct-aagttc-agattgta-
ggctgcaactcg-cc-tcgtgaa
>EF0521991_Uncultured_haptophyte_MC622-34
taagca-tcggctaact--ccgtgcca-g-cagccgc-ggt--aatac-gg--gggatgc
aagcgttatccgaaatcatt-gggcgtaaagcgcctgtaggttgtttattaagtttgtta
aagcttaacaaactggtttgagtatggtaggggtaggaatttctagt-gtagcggtgaaa
tgcgtagatattagaaagaacaccgcgaaagcgta-ctggcattactgacactcagaggc
gaaagctagggtagcaaaagggattagata-cccctgtagtccta--gccgtaaacgatg
gatactagatgttgcagtatcgtagctaa-cgcgttaagtat-cccgcct-ggggagtac
gctcgcaagggtg-aaactcaaaggaattgacgggggc-ccgcacaagcggtggagcatg
tggtttaattc-gatgcaacgcgaagaaccttaccagggct-tgacatactagtgccttc
gggaaagatacaggtggtgcatggctgtcgtcagctcgtg-tcgtgagatgttgggttaa
gt-cccgcaacga--gcgcaa-cccttgttt--ttagttactatctagaa-agact-g-c
cggtgacaaggaggaaggtgaggatgacgtcaagtca-gcatg-ccccttatcctgggcc
acacacgtgctacaatggacaaagagtcg-caaagcta-atct-aagttc-agattgta-
ggctgcaactcg-cc-tcgtgaa
>EF0522111_Uncultured_haptophyte_MC622-48
taagca-tcggctaact--ccgtgcca-g-cagccgc-ggt--aatac-gg--gggatgc
aagcgttatccgaaatcatt-gggcgtaaagcgcctgtaggttgtttattaagtttgtta
aagcttaacaaactggtttgagtatggtaggggtaggaatttctagt-gtagcggtgaaa
tgcgtagatattagaaagaacaccgcgaaagcgta-ctggcattactgacactcagaggc
gaaagctagggtagcaaaagggattagata-cccctgtagtccta--gccgtaaacgatg
gatactagatgttgcagtatcgtagctaa-cgcgttaagtat-cccgcct-ggggagtac
gctcgcaagggtg-aaactcaaaggaattgacgggggc-ccgcacaagcggtggagcatg
tggtttaattc-gatgcaacgcgaagaaccttaccagggct-tgacatactagtgccttc
gggaaagatacaggtggtgcatggctgtcgtcagctcgtg-tcgtgagatgttgggttaa
gt-cccgcaacga--gcgcaa-cccttgttt--ttagttactatctagaa-agact-g-c
cggtgacaaggaggaaggtgaggatgacgtcaagtca-gcatg-ccccttatcctgggcc
acacacgtgctacaatggacaaagagtcg-caaagcta-atct-aagttc-agattgta-
ggctgcaactcg-cc-tcatgaa
>EF0522101_Uncultured_haptophyte_MC622-45
taagca-tcggctaact--ccgtgcca-g-cagccgc-ggt--aatac-gg--gggatgc
aagcgttatccgaaatcatt-gggcgtaaagcgcctgtaggttgtttattaagtttgtta
aagcttaacaaactggtttgagtatggtaggggtaggaatttctagt-gtagcggtgaaa
tgcgtagatattagaaagaacaccgcgaaagcgta-ctggcattactgacactcagaggc
gaaagctagggtagcaaaagggattagata-cccctgtagtccta--gccgtaaacgatg
gatactagatgttgcagtatcgtagctaa-cgcgttaagtat-cccgcct-ggggagtac
gctcgcaagggtg-aaactcaaaggaattgacgggggc-ccgcacaagcggtggagcatg
tggtttaattc-gatgcaacgcgaagaaccttaccagggct-tgacatactagtgccttc
gggaaagatacaggtggtgcatggctgtcgtcagctcgtg-tcgtgagatgttgggttaa
gt-cccgcaacga--gcgcaa-cccttgttt--ttagttactatctagaa-agact-g-c
cggtgacaaggaggaaggtgaggatgacgtcaagtca-gcatg-ccccttatcctgggcc
acacacgtgctacaatggacaaagagtcg-caaagcta-atct-aagttc-agattgta-
ggctgcaactcg-cc-tcatgaa
>EF0522051_Uncultured_haptophyte_MC622-40
taagca-tcggctaact--ccgtgcca-g-cagccgc-ggt--aatac-gg--gggatgc
aagcgttatccgaaatcatt-gggcgtaaagcgcctgtaggttgtttattaagtttgtta
aagcttaacaaactggtttgagtatggtaggggtaggaatttctagt-gtagcggtgaaa
tgcgtagatattagaaagaacaccgcgaaagcgta-ctggcattactgacactcagaggc
gaaagctagggtagcaaaagggattagata-cccctgtagtccta--gccgtaaacgatg
gatactagatgttgcagtatcgtagctaa-cgcgttaagtat-cccgcct-ggggagtac
gctcgcaagggtg-aaactcaaaggaattgacgggggc-ccgcacaagcggtggagcatg
tggtttaattc-gatgcaacgcgaagaaccttaccagggct-tgacatactagtgccttc
gggaaagatacaggtggtgcatggctgtcgtcagctcgtg-tcgtgagatgttgggttaa
gt-cccgcaacga--gcgcaa-cccttgttt--ttagttactatctagaa-agact-g-c
cggtgacaaggaggaaggtgaggatgacgtcaagtca-gcatg-ccccttatcctgggcc
acacacgtgctacaatggacaaagagtcg-caaagcta-atct-aagttc-agattgta-
ggctgcaactcg-cc-tcatgaa
>EF0522301_Uncultured_haptophyte_MC622-70
taagca-tcggctaact--ccgtgcca-g-cagccgc-ggt--aatac-gg--gggatgc
aagcgttatccgaaatcatt-gggcgtaaagcgcctgtaggttgtttattaagtttgtta
aagcttaacaaactggtttgagtatggtaggggtaggaatttctagt-gtagcggtgaaa
tgcgtagatattagaaagaacaccgcgaaagcgta-ctggcattactgacactcataggc
gaaagctagggtagcaaaagggattagata-cccctgtagtccta--gccgtaaacgatg
gatactagatgttgcagtatcgtagctaa-cgcgttaagtat-cccgcct-ggggagtac
gctcgcaagggtg-aaactcaaaggaattgacgggggc-ccgcacaagcggtggagcatg
tggtttaattc-gatgcaacgcgaagaaccttaccagggct-tgacatactagtgccttc
gggaaagatacaggtggtgcatggctgtcgtcagctcgtg-tcgtgagatgttgggttaa
gt-cccgcaacga--gcgcaa-cccttgttt--ttagttactatctagaa-agact-g-c
cggtgacaaggaggaaggtgaggatgacgtcaagtca-gcatg-ccccttatcctgggcc
acacacgtgctacaatggacaaagagtcg-caaagcta-atct-aagttc-agattgta-
ggctgcaactcg-cc-tcatgaa
>EF0521711_Uncultured_haptophyte_MC615-104
taagca-tcggctaact--ccgtgcca-g-cagccgc-ggt--aatac-gg--gggatgc
aagcgttatccggaatcatt-gggcgtaaagcgcctgtaggtggtttaataagtttgtta
aagcttaacaaactaattagagtatggcaggggtaggaatttctagt-gtagcggtgaaa
tgcgtagatattagaaagaacaccgcgaaagcgta-ctggcattactgacactcagaggc
gaaagctagggtagcaaaagggattagata-cccctgtagtccta--gccgtaaacgatg
gatactagatgttgcagtgtcgcagctaa-cgcgttaagtat-cccgcct-ggggagtac
gctcgcaagggtg-aaactcaaaggaattgacgggggc-ccgcacaagcggtggagcatg
tggtttaattc-gatgcaacgcgaagaaccttaccagggct-tgacatactagtgccttc
gggaaagatacaggtggtgcatggctgtcgtcagctcgtg-tcgtgaggtgttgggttaa
gt-cccgcaacga--gcgcaa-cccttattt--ttagttactatctagaa-agact-g-c
cggtgacaaggaggaaggtgaggatgacgtcaagtca-gcatg-ccccttatcctgggct
acacacgtgctacaatggacaaagagtcg-cgaagcta-atct-aagttc-agattgta-
ggctgcaactcg-cc-tcatgaa
>EF0520131_Uncultured_haptophyte_250304-18
taagca-tcggctaact--ccgtgcca-g-cagccgc-ggt--aatac-gg--gggatgc
aagcgttatccggaatcatt-gggcgtaaagcgcctgtaggtggtttaataagtttgtta
aagcttaacaaactaattagagtatggcaggggtaggaatttctagt-gtagcggtgaaa
tgcgtagatattagaaagaacaccgcgaaagcgta-ctggcattactgacactcagaggc
gaaagctagggtagcaaaagggattagata-cccctgtagtccta--gccgtaaacgatg
gatactagatgttgcagtgtcgcagctaa-cgcgttaagtat-cccgcct-ggggagtac
gctcgcaagggtg-aaactcaaaggaattgacgggggc-ccgcacaagcggtggagcatg
tggtttaattc-gatgcaacgcgaagaaccttaccagggct-tgacatactagtgccttc
gggaaagatacaggtggtgcatggctgtcgtcagctcgtg-tcgtgagatgttgggttaa
gt-cccgcaacga--gcgcaa-cccttattt--ttagttaccatctagaa-agact-g-c
cggtgacaaggaggaaggtgaggatgacgtcaagtca-gcatg-ccccttatcctgggct
acacacgtgctacaatggacaaagagtcg-cgaagcta-atct-aagttc-agattgta-
ggctgcaactcg-cc-tcatgaa
>EF0521271_Uncultured_haptophyte_MC615-54
taagca-tcggctaact--ccgtgcca-g-cagccgc-ggt--aatac-gg--gggatgc
aagcgttatccggaatcatt-gggcgtaaagcgcctgtaggtggtttaataagtttgtta
aagcttaacaaactaattagagtatggcaggggtaggaatttctagt-gtagcggtgaaa
tgcgtagatattagaaagaacaccgcgaaagcgta-ctggcattactgacactcagaggc
gaaagctagggtagcaaaagggattagata-cccctgtagtccta--gccgtaaacgatg
gatactagatgttgcagtgtcgcagctaa-cgcgttaagtat-cccgcct-ggggagtac
gctcgcaagggtg-aaactcaaaggaattgacgggggc-ccgcacaagcggtggagcatg
tggtttaattc-gatgcaacgcgaagaaccttaccagggct-tgacatactagtgccttc
gggaaagatacaggtggtgcatggctgtcgtcagctcgtg-tcgtgagatgttgggttaa
gt-cccgcaacga--gcgcaa-cccttattt--ttagttaccatctagaa-agact-g-c
cggtgacaaggaggaaggtgaggatgacgtcaagtca-gcatg-ccccttatcctgggct
acacacgtgctacaatggacaaagagtcg-cgaagcta-atct-aagttc-agattgta-
ggctgcaactcg-cc-tcgtgaa
>EF0520681_Uncultured_haptophyte_250304-83
taagca-tcggctaact--ccgtgcca-g-cagccgc-ggt--aatac-gg--gggatgc
aagcgttatccggaatcatt-gggcgtaaagcgcctgtaggtggtttaataagtttgtta
aagcttaacaaactaattagagtatggcaggggtaggaatttctagt-gtagcggtgaaa
tgcgtagatattagaaagaacaccgcgaaagcgta-ctggcattactgacactcagaggc
gaaagctagggtagcaaaagggattagata-cccctgtagtccta--gccgtaaacgatg
gatactagatgttgcagtgtcgcagctaa-cgcgttaagtat-cccgcct-ggggagtac
gctcgcaagggtg-aaactcaaaggaattgacgggggc-ccgcacaagcggtggagcatg
tggtttaattc-gatgcaacgcgaagaaccttaccagggct-tgacatactagtgccttc
gggaaagatacaggtggtgcatggctgtcgtcagctcgtg-tcgtgagatgttgggttaa
gt-cccgcaacga--gcgcaa-cccttattt--ttagttaccatctagaa-agact-g-c
cggtgacaaggaggaaggtgaggatgacgtcaagtca-gcatg-ccccttatcctgggct
acacacgtgctacaatggacaaagagtcg-cgaagcta-atct-aagttc-agattgta-
ggctgcaactcg-cc-tcatgaa
>HM1331811_Uncultured_marine_haptophyte_Biosope_T35_16S_PLA491039
------------------------------------------------------------
-------atccggaatcatt-gggcgtaaagcgcctgtaggtggtttaataagtttgtta
aagcttaacaaactaattagagtatggcaggggtaggaatttctagt-gtagcggtgaaa
tgcgtagatattagaaagaacaccgcgaaagcgta-ctggcattactgacactcagaggc
gaaagctagggtagcaaaagggattagata-cccctgtagtccta--gccgtaaacgatg
gatactagatgttgcagtgtcgcagctaa-cgcgttaagtat-cccgcct-ggggagtac
gctcgcaagggtg-aaactcaaaggaattgacgggggc-ccgcacaagcggtggagcatg
tggtttaattc-gatgcaacgcgaagaaccttaccagggct-tgacatactagtgccttc
gggaaagatacaggtggtgcatggctgtcgtcagctcgtg-tcgtgagatgttgggttaa
gt-cccgcaacga--gcgcaa-cccttattt--ttagttaccatctagaa-agact-g-c
cggtgacaaggaggaaggtgaggatgacgtcaagtca-gcatg-cctcttatcctgggct
acacacgtgctacaatggacaaagagtcg-cgaagcta-atct-aagttc-agattgta-
ggctgcaact-------------
>EF0521671_Uncultured_haptophyte_MC615-100
taagca-tcggctaact--ccgtgcca-g-cagccgc-ggt--aatac-gg--gggatgc
aagcgttatccggaatcatt-gggcgtaaagcgcctgtaggtggtttaataagtttgtta
aagcttaacaaactaattagagtatggcaggggtaggaatttctagt-gtagcggtgaaa
tgcgtagatattagaaagaacaccgcgaaagcgta-ctggcattactgacactcagaggc
gaaagctagggtagcaaaagggattagata-cccctgtagtccta--gccgtaaacgatg
gatactagatgttgcagtgtcgcagctaa-cgcgttaagtat-cccgcct-ggggagtac
gctcgcaagggtg-aaactcaaaggaattgacgggggc-ccgcacaagcggtggagcatg
tggtttaattc-gatgcaacgcgaagaaccttaccagggct-tgacatactagtgccttc
gggaaagatacaggtggtgcatggctgtcgtcagctcgtg-tcgtgagatgttgggttaa
gt-cccgcaacga--gcgcaa-cccttattt--ttagttaccatctagaa-agact-g-c
cggtgacaaggaggaaggtgaggatgacgtcaagtca-gcatg-ccccttatcctgggct
acacacgtgctacaatggacaaagagtcg-cgaagcta-atct-aagttc-agattgta-
ggctgcaactct-gt-ctgtgaa
>EF0520741_Uncultured_haptophyte_250304-90
taagca-tcggctaact--ccgtgcca-g-cagccgc-ggt--aatac-gg--gggatgc
aagcgttatccggaatcatt-gggcgtaaagcgcctgtaggttgtttaataagtttgtta
aagctcaacaaactaattagagtatggcaggggtaggaatttctagt-gtagcggtgaaa
tgcgtagatattagaaagaacaccgcgaaagcgta-ctggcattactgacactcagaggc
gaaagctagggtagcaaaagggattagata-cccctgtagtccta--gccgtaaacgatg
gatactagatgttgcagtatcgcagctaa-cgcgttaagtat-cccgcct-ggggagtac
gctcgcaagggtg-aaactcaaaggaattgacgggggc-ccgcacaagcggtggagcatg
tggtttaattc-gatgcaacgcgaagaaccttaccagggct-tgacatactagtgccttc
gggaaagatacaggtggtgcatggctgtcgtcagctcgtg-tcgtgagatgttgggttaa
gt-cccgcaacga--gcgcaa-cccttattt--ttagttaccatctagaa-agact-g-c
cggtgacaaggaggaaggtgaggatgacgtcaagtca-gcatg-ccccttatcctgggct
acacacgtgctacaatggacaaagagttg-cgaagcta-atct-aagttc-agattgta-
ggctgcaactcg-cc-tcgtgaa
>EF0518561_Uncultured_haptophyte_MC601-7
taagca-tcggctaact--ccgtgcca-g-cagccgc-ggt--aatac-gg--gggatgc
aagcgttatccggaatcatt-gggcgtaaagcgcctgtaggttgcctaataagtttgtta
aagctcaacaaactaattagagtatggcaggggtaggaatttctagt-gtagcggtgaaa
tgcgtagatattagaaagaacaccgcgaaagcgta-ctggcattactgacactcagaggc
gaaagctagggtagcaaaagggattagata-cccctgtagtccta--gccgtaaacgatg
gatactagatgttgcagtgtcgcagctaa-cgcgttaagtat-cccgcct-ggggagtac
gctcgcaagagtg-aaactcaaaggaattgacgggggc-ccgcacaagcggtggagcatg
tggtttaattc-gatgcaacgcgaagaaccttaccagggct-tgacatactagtgccttc
gggaaagatacaggtggtgcatggctgtcgtcagctcgtg-tcgtgagatgttgggttaa
gt-cccgcaacga--gcgcaa-cccttattt--ttagttaccaactagaa-agact-g-c
cggtgacaaggaggaaggtgaggatgacgtcaagtca-gcatg-ccccttatcctgggct
acacacgtgctacaatggacaaagagttg-cgaagcta-atct-aagttc-agattgta-
ggctgcaactcg-cc-tcatgaa
>HM1330541_Uncultured_marine_haptophyte_Biosope_T148_16S_PLA491014
------------------------------------------------------------
-------------aatcatt-gggcgtaaagcgcctgtaggtggtttagtaagtttgtta
aagcttaacaaactacttagagtatggtaggggtaggaatttctagt-gtagcggtgaaa
tgcgtagatattagaaagaacaccgcgaaagcgta-ctggcattactgacactcagaggc
gaaagctagggtagcaaaagggattagata-cccctgtagtccta--gccgtaaacgatg
gatactagatgttgcagtgtcgtagctaa-cgcgttaagtat-cccgcct-ggggagtac
gctcgcaagggtg-aaactcaaaggaattgacgggggc-ccgcacaagcggtggagcatg
tggtttaattc-gatgcaacgcgaagaaccttaccagggct-tgacatactagtgccttc
gggaaagatacaggtggtgcatggctgtcgtcagctcgtg-tcgtgagatgttgggttaa
gt-cccgcaacga--gcgcaa-cccttattt--ttagttaccatctagaa-agact-g-c
cggtgacaaggaggaaggtgaggatgacgtcaagtca-gcatg-ccccttatcctgggct
acacacgtgctacaatggacaaagagtcg-cgaagcta-atct-aagttc-agattgta-
ggctgcaact-------------
>EF0522271_Uncultured_haptophyte_MC622-67
taagca-tcggctaact--ccgtgcca-g-cagccgc-ggt--aatac-gg--gggatgc
aagcgttatccggaatcatt-gggcgtaaagcgcctgtaggtggtttagtaagtttgtta
aagcttaacaaactacttagagtatggtaggggtaggaatttctagt-gtagcggtgaaa
tgcgtagatattagaaagaacaccgcgaaagcgta-ctggcattactgacactcagaggc
gaaagctagggtagcaaaagggattagata-cccctgtagtccta--gccgtaaacgatg
gatactagatgttgcagtgtcgtagctaa-cgcgttaagtat-cccgcct-ggggagtac
gctcgcaagggtg-aaactcaaaggaattgacgggggc-ccgcacaagcggtggagcatg
tggtttaattc-gatgcaacgcgaagaaccttaccagggct-tgacatactagtgccttc
gggaaagatacaggtggtgcatggctgtcgtcagctcgtg-tcgtgagatgttgggttaa
gt-cccgcaacga--gcgcaa-cccttattt--ttagttaccatctagaa-agact-g-c
cggtgacaaggaggaaggtgaggatgacgtcaagtca-gcatg-ccccttatcctgggct
acacacgtgctacaatggacaaagagttg-cgaagcta-atct-aagttc-agattgta-
ggctgcaactcg-cc-tcgtgaa
>EF0520271_Uncultured_haptophyte_250304-28
----ca-tcggctaact--ccgtgcca-g-cagccgc-ggt--aatac-gg--gggatgc
aagcgttatccggaatcatt-gggcgtaaagcgcctgtaggttgtttattaagtttgtta
aagcttaacaaactggttagagtatggcaggggtaggaatttctagt-gtagcggtgaaa
tgcgtagatattagaaagaacaccgcgaaggcgta-ctggcatcactgacactcagaggc
gaaagctagggtagcaaaagggattagata-cccctgtagtccta--gccgtaaacgatg
gatactagatgttgcagtgtcgcagctaa-cgcgttaagtat-cccgcct-ggggagtac
gctcgcaagggtg-aaactcaaaggaattgacgggggc-ccgcacaagcggtggagcatg
tggtttaattc-gatgcaacgcgaagaaccttaccagggct-tgacatactagtgccttc
gggaaagatacaggtggtgcatggctgtcgtcagctcgtg-tcgtgagatgttgggttaa
gt-cccgcaacga--gcgcaa-cccttattt--ttagttaccatctagaa-agact-g-c
cggtgacaaggaggaaggtgaggatgacgtcaagtca-gcatg-ccccttatcctgggct
acacacgtgctacaatggacaaagagttg-cgaagcta-atct-aagttc-agattgta-
ggctgcaactcg-cc-tcatgaa
>EF0519911_Uncultured_haptophyte_MAMA64-131
taagca-tcggctaact--ccgtgcca-g-cagccgc-ggt--aatac-gg--gggatgc
aagcgttatccggaatcatt-gggcgtaaagcgcctgtaggttgtttaataagtttgtta
aagcttaacatactacttagagtatggcaggggtaggaatttctagt-gtagcggtgaaa
tgcgtagatattagaaagaacaccgcgaaagcgta-ctggcattactgacactcagaggc
gaaagctagggtagcaaaagggattagata-cccctgtagtccta--gccgtaaacgatg
gatactacatgttgcagtatggtagctaa-cgcgttaagtat-cccgcct-ggggagtac
gctcgcaagggtg-aaactcaaaggaattgacgggggc-ccgcacaagcggtggagcatg
tggtttaattc-gatgcaacgcgaagaaccttaccagggct-tgacatactagtgccttc
gggaaagatacaggtggtgcatggctgtcgtcagctcgtg-tcgtgagatgttgggttaa
gt-cccgcaacga--gcgcaa-cccttattt--ttagttaccatctagaa-agact-g-c
cggtgacaaggaggaaggtgaggatgacgtcaagtca-gcatg-ccccttatcctgggct
acacacgtgctacaatggacaaagagtcg-cgaagcta-atct-aagttc-agattgta-
ggctgcaactcg-cc-tcatgaa
>AY7021501_Imantonia_rotunda_RCC305
taagca-tcggctaact--ccgtgcca-g-cagccgc-ggt--aatac-gg--gggatgc
aagcgttatccggaatcatt-gggcgtaaagcgcctgtaggttgtttaataagtttgtta
aagcttaacaaactacttagagtatggcaggggtaggaatttctagt-gtagcggtgaaa
tgcgtagatattagaaagaacaccgcgaaagcgta-ctggcattactgacactcagaggc
gaaagctagggtagcaaaagggattagata-cccctgtagtccta--gccgtaaacgatg
gatactacatgttgcagtatggtagctaa-cgcgttaagtat-cccgcct-ggggagtac
gctcgcaagggtg-aaactcaaaggaattgacgggggc-ccgcacaagcggtggagcatg
tggtttaattc-gatgcaacgcgaagaaccttaccagggct-tgacatactagtgccttc
gggaaagatacaggtggtgcatggctgtcgtcagctcgtg-tcgtgagatgttgggttaa
gt-cccgcaacga--gcgcaa-cccttgttt--ttagttaccatctagaa-agact-g-c
cggtgacaaggaggaaggtgaggatgacgtcaagtca-gcatg-ccccttatcctgggct
acacacgtgctacaatggacaaagagttg-cgaagcta-atct-aagttc-agattgta-
g----------------------
>AY7021621_Imantonia_rotunda_RCC406
taagca-tcggctaact--ccgtgcca-g-cagccgc-ggt--aatac-gg--gggatgc
aagcgttatccggaatcatt-gggcgtaaagcgcctgtaggttgtttaataagtttgtta
aagcttaacaaactacttagagtatggcaggggtaggaatttctagt-gtagcggtgaaa
tgcgtagatattagaaagaacaccgcgaaagcgta-ctggcattactgacactcagaggc
gaaagctagggtagcaaaagggattagata-cccctgtagtccta--gccgtaaacgatg
gatactacatgttgcagtatggtagctaa-cgcgttaagtat-cccgcct-ggggagtac
gctcgcaagggtg-aaactcaaaggaattgacgggggc-ccgcacaagcggtggagcatg
tggtttaattc-gatgcaacgcgaagaaccttaccagggct-tgacatactagtgccttc
gggaaagatacaggtggtgcatggctgtcgtcagctcgtg-tcgtgagatgttgggttaa
gt-cccgcaacga--gcgcaa-cccttgttt--ttagttaccatctagaa-agact-g-c
cggtgacaaggaggaaggtgaggatgacgtcaagtca-gcatg-ccccttatcctgggct
acacacgtgctacaatggacaaagagttg-cgaagcta-atct-aagttc-agattgta-
g----------------------
>AB1969651_Imantonia_sp_MBIC10497
taagca-tcggctaact--ccgtgcca-g-cagccgc-ggt--aatac-gg--gggatgc
aagcgttatccggaatcatt-gggcgtaaagcgcctgtaggttgtttaataagtttgtta
aagcttaacaaactacttagagtatggcaggggtaggaatttctagt-gtagcggtgaaa
tgcgtagatattagaaagaacaccgcgaaagcgta-ctggcattactgacactcagaggc
gaaagctagggtagcaaaagggattagata-cccctgtagtccta--gccgtaaacgatg
gatactacatgttgcagtatggtagctaa-cgcgttaagtat-cccgcct-ggggagtac
gctcgcaagggtg-aaactcaaaggaattgacgggggc-ccgcacaagcggtggagcatg
tggtttaattc-gatgcaacgcgaagaaccttaccagggct-tgacatactagtgccttc
gggaaagatacaggtggtgcatggctgtcgtcagctcgtg-tcgtgagatgttgggttaa
gt-cccgcaacga--gcgcaa-cccttgttt--ttagttaccatctagaa-agact-g-c
cggtgacaaggaggaaggtgaggatgacgtcaagtca-gcatg-ccccttatcctgggct
acacacgtgctacaatggacaaagagttg-cgaagcta-atct-aagttc-agattgta-
ggctgcaactcg-cc-tcatgaa
>EU3945621_Uncultured_haptophyte_PEACE2006/26_P3
taagca-tcggctaact--ccgtgcca-g-cagccgc-ggt--aatac-gg--gggatgc
aagcgttatccggaatcatt-gggcgtaaagcgcctgtaggttgtttaataagtttgtta
aagcttaacaaactacttagagtatggcaggggtaggaatttctagt-gtagcggtgaaa
tgcgtagatattagaaagaacaccgcgaaagcgta-ctggcattactgacactcagaggc
gaaagctagggtagcaaaagggattagata-cccctgtagtccta--gccgtaaacgatg
gatactacatgttgcagtatggtagctaa-cgcgttaagtat-cccgcct-ggggagtac
gctcgcaagggtg-aaactcaaaggaattgacgggggc-ccgcacaagcggtggagcatg
tggtttaattc-gatgcaacgcgaagaaccttaccagggct-tgacatactagtgccttc
gggaaagatacaggtggtgcatggctgtcgtcagctcgtg-tcgtgagatgttgggttaa
gt-cccgcaacga--gcgcaa-cccttgttt--ttagttaccatctagaa-agact-g-c
cggtgacaaggaggaaggtgaggatgacgtcaagtca-gcatg-ccccttatcctgggct
acacacgtgctacaatggacaaagagttg-cgaagcta-atct-aagttc-agattgta-
ggctgcaactcg-cc-tcatgaa
>LN7354453_Imantonia_rotunda_RCC704
-----------------------------------------------c-gg--gggatgc
aagcgttatccggaatcatt-gggcgtaaagcgcctgtaggttgtttaataagtttgtta
aagcttaacaaactacttagagtatggcaggggtaggaatttctagt-gtagcggtgaaa
tgcgtagatattagaaagaacaccgcgaaagcgta-ctggcattactgacactcagaggc
gaaagctagggtagcaaaagggattagata-cccctgtagtccta--gccgtaaacgatg
gatactacatgttgcagtatggtagctaa-cgcgttaagtat-cccgcct-ggggagtac
gctcgcaagggtg-aaactcaaaggaattgacgggggc-ccgcacaagcggtggagcatg
tggtttaattc-gatgcaacgcgaagaaccttaccagggct-tgacatactagtgccttc
gggaaagatacaggtggtgcatggctgtcgtcagctcgtg-tcgtgagatgttgggttaa
gt-cccgcaacga--gcgcaa-cccttgttt--ttagttaccatctagaa-agact-g-c
cggtgacaaggaggaaggtgaggatgacgtcaagtca-gcatg-ccccttatcctgggct
acacacgtgctacaatggacaaagagttg-cgaagcta-atct-----------------
-----------------------
>LN7354893_Imantonia_rotunda_RCC918
--------------------------------------------atac-gg--gggatgc
aagcgttatccggaatcatt-gggcgtaaagcgcctgtaggttgtttaataagtttgtta
aagcttaacaaactacttagagtatggcaggggtaggaatttctagt-gtagcggtgaaa
tgcgtagatattagaaagaacaccgcgaaagcgta-ctggcattactgacactcagaggc
gaaagctagggtagcaaaagggattagata-cccctgtagtccta--gccgtaaacgatg
gatactacatgttgcagtatggtagctaa-cgcgttaagtat-cccgcct-ggggagtac
gctcgcaagggtg-aaactcaaaggaattgacgggggc-ccgcacaagcggtggagcatg
tggtttaattc-gatgcaacgcgaagaaccttaccagggct-tgacatactagtgccttc
gggaaagatacaggtggtgcatggctgtcgtcagctcgtg-tcgtgagatgttgggttaa
gt-cccgcaacga--gcgcaa-cccttgttt--ttagttaccatctagaa-agact-g-c
cggtgacaaggaggaaggtgaggatgacgtcaagtca-gcatg-ccccttatcctgggct
acacacgtgctacaatggacaaagagttg-cgaagcta-atct-aagttc----------
-----------------------
>EF0519871_Uncultured_haptophyte_MAMA64-126
taagca-tcggctaact--ccgtgcca-g-cagccgc-ggt--aatac-gg--gggatgc
aagcgttatccggaatcatt-gggcgtaaagcgcctgtaggttgtttaataagtttgtta
aagcttaacaaactacttagagtatggcaggggtaggaatttctagt-gtagcggtgaaa
tgcgtagatattggaaagaacaccgcgaaagcgta-ctggcattactgacactcagaggc
gaaagctagggtagcaaaagggattagata-cccctgtagtccta--gccgtaaacgatg
gatactacatgttgcagtatggtagctaa-cgcgttaagtat-cccgcct-ggggagtac
gctcgcaagggtg-aaactcaaaggaattgacgggggc-ccgcacaagcggtggagcatg
tggtttaattc-gatgcaacgcgaagaaccttaccagggct-tgacatactagtgccttc
gggaaagatacaggtggtgcatggctgtcgtcagctcgtg-tcgtgagatgttgggttaa
gt-cccgcaacga--gcgcaa-cccttgttt--ttagttaccatctagaa-agact-g-c
cggtgacaaggaggaaggtgaggatgacgtcaagtca-gcatg-ccccttatcctgggct
acacacgtgctacaatggacaaagagttg-cgaagcta-atct-aagttc-agattgta-
ggctgcaactcg-cc-tcatgaa
>EF0519821_Uncultured_haptophyte_MAMA64-120
taagca-tcggctaact--ccgtgcca-g-cagccgc-ggt--aatac-gg--gggatgc
aagcgttatccggaatcatt-gggcgtaaagcgcctgtaggttgtttaataagtttgtta
aagcttaacaaactacttagagtatggcaggggtaggaatttctagt-gtagcggtgaaa
tgcgtagatattagaaagaacaccgcgaaagcgta-ctggcattactgacactcagaggc
gaaagctagggtagcaaaagggattagata-cccctgtagtccta--gccgtaaacgatg
gatactacatgttgcagtatggtagctaa-cgcgttaagtat-cccgcct-ggggagtac
gctcgcaagggtg-aaactcaaaggaattgacgggggc-ccgcacaagcggtggagcatg
tggtttaattc-gatgcaacgcgaagaaccttaccagggct-tgacatactagtgccttc
gggaaagatacaggtggtgcatggctgtcgtcagctcgtg-tcgtgagatgttgggttaa
gt-cccgcaacga--gcgcaa-cccttgttt--ttagttaccatctagaa-agact-g-c
cggtgacaaggaggaaggtgaggatgacgtcaagtca-gcatg-ccccttatcctgggct
acacacgtgctacaatggacaaagagttg-cgaagcta-atct-aagttc-agattgta-
ggctgcaactcg-cc-tcatgaa
>EF0520521_Uncultured_haptophyte_250304-60
taakca-tcggctaact--ccgtgcca-g-cagccgc-ggt--aatac-gg--gggatgc
aagcgttatccggaatcatt-gggcgtaaagcgcctgtaggttgtttaataagtttgtta
aagcttaacaaactacttagagtatggcaggggtaggaatttctagt-gtagcggtgaaa
tgcgtagatattagaaagaacaccgcgaaagcgta-ctggcattactgacactcagaggc
gaaagctagggtagcaaaagggattagata-cccctgtagtccta--gccgtaaacgatg
gatactacatgttgcagtatggtagctaa-cgcgttaagtat-cccgcct-ggggagtac
gctcgcaagggtg-aaactcaaaggaattgacgggggc-ccgcacaagcggtggagcatg
tggtttaattc-gatgcaacgcgaagaaccttaccagggct-tgacatactagtgccttc
gggaaagatacaggtggtgcatggctgtcgtcagctcgtg-tcgtgagatgttgggttaa
gt-cccgcaacga--gcgcaa-cccttgttt--ttagttaccatctagaa-agact-g-c
cggtgacaaggaggaaggtgaggatgacgtcaagtca-gcatg-ccccttatcctgggct
acacacgtgctacaatggacaaagagttg-cgaagcta-atct-aagttc-agattgta-
ggctgcaactcg-cc-tcatgaa
>EF0520401_Uncultured_haptophyte_250304-43
taakca-tcggctaact--ccgtgcca-g-cagccgc-ggt--aatac-gg--gggatgc
aagcgttatccggaatcatt-gggcgtaaagcgcctgtaggttgtttaataagtttgtta
aagcttaacaaactacttagagtatggcaggggtaggaatttctagt-gtagcggtgaaa
tgcgtagatattagaaagaacaccgcgaaagcgta-ctggcattactgacactcagaggc
gaaagctagggtagcaaaagggattagata-cccctgtagtccta--gccgtaaacgatg
gatactacatgttgcagtatggtagctaa-cgcgttaagtat-cccgcct-ggggagtac
gctcgcaagggtg-aaactcaaaggaattgacgggggc-ccgcacaagcggtggagcatg
tggtttaattc-gatgcaacgcgaagaaccttaccagggct-tgacatactagtgccttc
gggaaagatacaggtggtgcatggctgtcgtcagctcgtg-tcgtgagatgttgggttaa
gt-cccgcaacga--gcgcaa-cccttgttt--ttagttaccatctagaa-agact-g-c
cggtgacaaggaggaaggtgaggatgacgtcaagtca-gcatg-ccccttatcctgggct
acacacgtgctacaatggacaaagagttg-cgaagcta-atct-aggttc-agattgta-
ggctgcaactcg-cc-tcgtgaa
>EF0520231_Uncultured_haptophyte_250304-23
tatgca-tcggctaact--ccgtgcca-g-cagccgc-ggt--aatac-gg--gggatgc
aagcgttatccggaatcatt-gggcgtaaagcgcctgtaggttgtttaataagtttgtta
aagcttaacaaactacttagagtatggcaggggtaggaatttctagt-gtaacggtgaaa
tgcgtagatattagaaagaacaccgcgaaagcgta-ctggcattactgacactcagaggc
gaaagctagggtagcaaaagggattagata-cccctgtagtccta--gccgtaaacgatg
gatactacatgttgcagtatggtagctaa-cgcgttaagtat-cccgcct-ggggagtac
gctcgcaagggtg-aaactcaaaggaattgacgggggc-ccgcacaagcggtggagcatg
tggtttaattc-gatgcaacgcgaagaaccttaccagggct-tgacatactagtgccttc
gggaaagatacaggtggtgcatggctgtcgtcagctcgtg-tcgtgagatgttgggttaa
gt-cccgcaacga--gcgcaa-cccttgttt--ttagttaccatctagaa-agact-g-c
cggtgacaaggaggaaggtgaggatgacgtcaagtca-gcatg-ccccttatcctgggct
acacacgtgctacaatggacaaagagttg-cgaagcta-atct-aagttc-agattgta-
ggctgcaactcg-cc-tcatgaa
>LN7352372_Imantonia_rotunda_RCC1343
-------------------------------------------------------gatgc
-agcgttatccggaatcatt-gggcgtaaagcgcctgtaggttgtttaataagtttgtta
aagcttaacaaactacttagagtatggcaggggtaggaatttctagt-gtagcggtgaaa
tgcgtagatattagaaagaacaccgcgaaagcgta-ctggcattactgacactcagaggc
gaaagctagggtagcaaaagggattagata-cccctgtagtccta--gccgtaaacgatg
gatactacatgttgcagtatggtagctaa-cgcgttaagtat-cccgcct-ggggagtac
gctcgcaagggtg-aaactcaaaggaattgacgggggc-ccgcacaagcggtggagcatg
tggtttaattc-gatgcaacgcgaagaaccttaccagggct-tgacatactagtgccttc
gggaaagatacaggtggtgcatggctgtcgtcagctcgtg-tcgtgagatgttgggttaa
gt-cccgcaacga--gcgcaa-cccttgttt--ttagttaccatctagaa-agact-g-c
cggtgacaaggaggaaggtgaggatgacgtcaagtca-gcatg-ccccttatcctgggct
acacacgtgctacaatggacaaagagttg-cgaagcta-atct-aagttc-agattgta-
ggctgcaa---------------
>EF0517621_Imantonia_rotunda_UIO_101
------------------------------------------------------------
---------------------------aaagcgcctgtaggttgtttaataagtttgtta
aagcttaacaaactacttagagtatggcaggggtaggaatttctagt-gtagcggtgaaa
tgcgtagatattagaaagaacaccgcgaaagcgta-ctggcattactgacactcagaggc
gaaagctagggtagcaaaagggattagata-cccctgtagtccta--gccgtaaacgatg
gatactacatgttgcagtatggtagctaa-cgcgttaagtat-cccgcct-ggggagtac
gctcgcaagggtg-aaactcaaaggaattgacgggggc-ccgcacaagcggtggagcatg
tggtttaattc-gatgcaacgcgaagaaccttaccagggct-tgacatactagtgccttc
gggaaagatacaggtggtgcatggctgtcgtcagctcgtg-tcgtgagatgttgggttaa
gt-cccgcaacga--gcgcaa-cccttgttt--ttagttaccatctagaa-agact-g-c
cggtgacaaggaggaaggtgaggatgacgtcaagtca-gcatg-ccccttatcctgggct
acacacgtgctacaatggacaaagagttg-cgaagcta----------------------
-----------------------
>EF0520501_Uncultured_haptophyte_250304-55
taagca-tcggctaact--ccgtgcca-g-cagccgc-ggt--aatac-gg--gggatgc
aagcgttatccggaatcatt-gggcgtaaagcgcctgtaggttgtttaataagtttgtta
aagcttaacaaactacttagagtatggcaggggtaggaatttctagt-gtagcggtgaaa
tgcgtagatattagaaagaacaccgcgaaagcgta-ctggcattactgacactcagaggc
gaaagctagggtagcaaaagggattagata-cccctgtagtccta--gccgtaaacgatg
gatactacatgttgcagtatggtagctaa-cgcgttaagtat-cccgcct-ggggagtac
gctcgcaagggtg-aaactcaaaggaattgacgggggc-ccgcacaagcggtggagcatg
tggtttaattc-gatgcaacgcgaagaaccttaccagggct-tgacatactagtgccttc
gggaaagatacaggtggtgcatggctgtcgtcagctcgtg-tcgtgagatgttgggttaa
gt-cccgcaacga--gcgcaa-cccttgttt--ttagttaccatctagaa-agact-g-c
cggtgacaaggaggaaggtgaggatgacgtcaagtca-gcatg-ccccttatcctgggct
acacacgtgctacaatggacaaagagttg-cgaagcta-atct-aagttc-agattgta-
ggctgcaactcg-ca-agatgaa
>LN7353413_Imantonia_rotunda_RCC2298
--------------------------------------------------g--gggatgc
aagcgttatccggaatcatt-gggcgtaaagcgcctgtaggttgtttaataagtttgtta
aagcttaacaaactacttagagtatggcaggggtaggaatttctagt-gtagcggtgaaa
tgcgtagatattagaaagaacaccgcgaaagcgta-ctggcattactgacactcagaggc
gaaagctagggtagcaaaagggattagata-cccctgtagtccta--gccgtaaacgatg
gatactacatgttgcagtatggtagctaa-cgcgttaagtat-cccgcct-ggggagtac
gctcgcaagggtg-aaactcaaaggaattgacgggggc-ccgcacaagcggtggagcatg
tggtttaattc-gatgcaacgcgaagaaccttaccagggct-tgacatactagtgccttc
gggaaagatacaggtggtgcatggctgtcgtcagctcgtg-tcgtgagatgttgggttaa
gt-cccgcaacga--gcgcaa-cccttgttt--ttagttaccatctagaa-agact-g-c
cggtgacaaggaggaaggtgaggatgacgtcaagtca-gcatg-ccccttatcctgggct
acacacgtgctacaatggacaaagagttg-cgaagcta-atct-----------------
-----------------------
>LN7353793_Imantonia_rotunda_RCC2504
--------------------------------------------------g--gggatgc
aagcgttatccggaatcatt-gggcgtaaagcgcctgtaggttgtttaataagtttgtta
aagcttaacaaactacttagagtatggcaggggtaggaatttctagt-gtagcggtgaaa
tgcgtagatattagaaagaacaccgcgaaagcgta-ctggatttactgacactcagaggc
gaaagctagggtagcaaaagggattagata-cccctgtagtccta--gccgtaaacgatg
gatactacatgttgcagtatggtagctaa-cgcgttaagtat-cccgcct-ggggagtac
gctcgcaagggtg-aaactcaaaggaattgacgggggc-ccgcacaagcggtggagcatg
tggtttaattc-gatgcaacgcgaagaaccttaccagggct-tgacatactagtgccttc
gggaaagatacaggtggtgcatggctgtcgtcagctcgtg-tcgtgagatgttgggttaa
gt-cccgcaacga--gcgcaa-cccttgttt--ttagttaccatctagaa-agact-g-c
cggtgacaaggaggaaggtgaggatgacgtcaagtca-gcatg-ccccttatcctgggct
acacacgtgctacaatggacaaagagttg-cgaagcta-atct-cagttc-aga------
-----------------------
>EF0521001_Uncultured_haptophyte_MC615-26
taagca-tcggctaact--ccgtgcca-g-cagccgc-ggt--aatac-gg--gggatgc
aagcgttatccggaatcatt-gggcgtaaagcgcctgtaggttgtttaataagtttgtta
aagctcaacaaactacttagagtatggcaggggtaggaatttctagt-gtagcggtgaaa
tgcgtagatattagaaagaacaccgcgaaagcgta-ctggcattactgacactcagaggc
gaaagctagggtagcaaaagggattagata-cccctgtagtccta--gccgtaaacgatg
gatactagatgttgcagtatcgtagctaa-cgcgttaagtat-cccgcct-ggggagtac
gctcgcaagggtg-aaactcaaaggaattgacgggggc-ccgcacaagcggtggagcatg
tggtttaattc-gatgcaacgcgaagaaccttaccagggct-tgacatactagtgccttc
gggaaagatacaggtggtgcatggctgtcgtcagctcgtg-tcgtgagatgttgggttaa
gt-cccgcaacga--gcgcaa-cccttgttt--ttagttaccatctagaa-agact-g-c
cggtgacaaggaggaaggtgaggatgacgtcaagtca-gcatg-ccccttatcctgggct
acacacgtgctacaatggacaaagagttg-cgaagcta-atct-aagttc-agattgta-
ggctgcaactcg-cc-tcatgaa
>EF0517921_Uncultured_haptophyte_MC597-29
taagca-tcggctaact--ccgtgcca-g-cagccgc-ggt--aatac-gg--gggatgc
aagcgttatccggaatcatt-gggcgtaaagcgcctgtaggttgtttaataagtttgtta
aagctcaacaaactacttagagtatggcaggggtaggaatttctagt-gtagcggtgaaa
tgcgtagatattagaaagaacaccgcgaaagcgta-ctggcattactgacactcagaggc
gaaagctagggtagcaaaagggattagata-cccctgtagtccta--gccgtaaacgatg
gatactagatgttgcagtatcgtagctaa-cgcgttaagtat-cccgcct-ggggagtac
gctcgcaagggtg-aaactcaaaggaattgacgggggc-ccgcacaagcggtggagcatg
tggtttaattc-gatgcaacgcgaagaaccttaccagggct-tgacatactagtgccttc
gggaaagatacaggtggtgcatggctgtcgtcagctcgtg-tcgtgagatgttgggttaa
gt-cccgcaacga--gcgcaa-cccttgttt--ttagttaccatctagaa-agact-g-c
cggtgacaaggaggaaggtgaggatgacgtcaagtca-gcatg-ccccttatcctgggct
acacacgtgctacaatggacaaagagtcg-cgaagcta-atct-aagttc-agattgta-
ggctgcaactcg-cc-tcatgaa
>LN7353273_Haptolina_fragaria_RCC2057
-------------------------------------------------gg--gggatgc
aagcgttatccggaatcatt-gggcgtaaagcgcctgtaggttgtttaataagtttgtta
aagctcaacaaactacttagagtatggcaggggtaggaatttctagt-gtagcggtgaaa
tgcgtagatattagaaagaacaccgcgaaagcgta-ctggcattactgacactcagaggc
gaaagctagggtagcaaaagggattagata-cccctgtagtccta--gccgtaaacgatg
gatactagatgttgcagtatcgtagctaa-cgcgttaagtat-cccgcct-ggggagtac
gctcgcaagggtg-aaactcaaaggaattgacgggggc-ccgcacaagcggtggagcatg
tggtttaattc-gatgcaacgcgaagaaccttaccagggct-tgacatactagtgccttc
gggaaagatacaggtggtgcatggctgtcgtcagctcgtg-tcgtgagatgttgggttaa
gt-cccgcaacga--gcgcaa-cccttgttt--ttagttaccatctagaa-agact-g-c
cggtgacaaggaggaaggtgaggatgacgtcaagtca-gcatg-ccccttatcctgggct
acacacgtgctacaatggacaaagagtcg-cgaagcta-atct-aagttc-a--------
-----------------------
>AB1969671_Chrysochromulina_sp_MBIC10518
taagca-tcggctaact--ccgtgcca-g-cagccgc-ggt--aatac-gg--gggatgc
aagcgttatccggaatcatt-gggcgtaaagcgcctgtaggttgtttaataagtttgtta
aagctcaacaaactacttagagtatggcaggggtaggaatttctagt-gtagcggtgaaa
tgcgtagatattagaaagaacaccgcgaaagcgta-ctggcattactgacactcagaggc
gaaagctagggtagcaaaagggattagata-cccctgtagtccta--gccgtaaacgatg
gatactagatgttgcagtatcgtagctaa-cgcgttaagtat-cccgcct-ggggagtac
gctcgcaagggtg-aaactcaaaggaattgacgggggc-ccgcacaagcggtggagcatg
tggtttaattc-gatgcaacgcgaagaaccttaccagggct-tgacatactagtgccttc
gggaaagatacaggtggtgcatggctgtcgtcagctcgtg-tcgtgagatgttgggttaa
gt-cccgcaacga--gcgcaa-cccttgttt--ttagttaccatctagaa-agact-g-c
cggtgacaaggaggaaggtgaggatgacgtcaagtca-gcatg-ccccttatcctgggct
acacacgtgctacaatggacaaagagtcg-cgaagcta-atct-aagttc-agattgta-
ggctgcaactcg-cc-tcatgaa
>AB1969661_Chrysochromulina_sp_MBIC10516
taagca-tcggctaact--ccgtgcca-g-cagccgc-ggt--aatac-gg--gggatgc
aagcgttatccggaatcatt-gggcgtaaagcgcctgtaggttgtttaataagtttgtta
aagctcaacaaactgtttagagtatggcaggggtaggaatttctagt-gtagcggtgaaa
tgcgtagatattagaaagaacaccgcgaaagcgta-ctggcattactgacactcagaggc
gaaagctagggtagcaaaagggattagata-cccctgtagtccta--gccgtaaacgatg
gatactagrtgttgcagtatcgtagctaa-cgcgttaagtat-cccgcct-ggggagtac
gctcgcaagggtg-aaactcaaaggaattgacgggggc-ccgcacaagcggtggagcatg
tggtttaattc-gatgcaacgcgaagaaccttaccagggct-tgacatactagtgccttc
gggaaagatacaggtggtgcatggctgtcgtcagctcgtg-tcgtgagatgttgggttaa
gt-cccgcaacga--gcgcaa-cccttgttt--ttagttaccatctagaa-agact-g-c
cggtgacaaggaggaaggtgaggatgacgtcaagtca-gcatg-ccccttatcctgggct
acacacgtgctacaatggacaaagagtcg-caaagcta-atct-aagttc-agattgta-
ggctgcaactcg-cc-tcatgaa
>EF0519251_Uncultured_haptophyte_MC601-132
taagca-tcggctaact--ccgtgcca-g-cagccgc-ggt--aatac-gg--gggatgc
aagcgttatccggaatcatt-gggcgtaaagcgcctgtaggttgtttaataagtttgtta
aagctcaacaaactgtttagagtatggcaggggtaggaatttctagt-gtagcggtgaaa
tgcgtagatattagaaagaacaccgcgaaagcgta-ctggcattactgacactcagaggc
gaaagctagggtagcaaaagggattagata-cccctgtagtccta--gccgtaaacgatg
gatactagatgttgcagtatcgtagctaa-cgcgttaagtat-cccgcct-ggggagtac
gctcgcaagggtg-aaactcaaaggaattgacgggggc-ccgcacaagcggtggagcatg
tggtttaattc-gatgcaacgcgaagaaccttaccagggct-tgacatactagtgccttc
gggaaagatacaggtggtgcatggctgtcgtcagctcgtg-tcgtgagatgttgggttaa
gt-cccgcaacga--gcgcaa-cccttgttt--ttagttaccatctagaa-agact-g-c
cggtgacaaggaggaaggtgaggatgacgtcaagtca-gcatg-ccccttatcctgggct
acacacgtgctacaatggacaaagagtcg-caaagcta-atct-aagttc-agattgta-
ggctgcaactcg-cc-tcatgaa
>EF0518971_Uncultured_haptophyte_MC601-101
taagca-tcggctaact--ccgtgcca-g-cagccgc-ggt--aatac-gg--gggatgc
aagcgttatccggaatcatt-gggcgtaaagcgcctgtaggttgtttaataagtttgtta
aagctcaacaaactgtttagagtatggcaggggtaggaatttctagt-gtagcggtgaaa
tgcgtagatattagaaagaacaccgcgaaagcgta-ctggcattactgacactcagaggc
gaaagctagggtagcaaaagggattagata-cccctgtagtccta--gccgtaaacgatg
gatactagatgttgcagtatcgtagctaa-cgcgttaagtat-cccgcct-ggggagtac
gctcgcaagggtg-aaactcaaaggaattgacgggggc-ccgcacaagcggtggagcatg
tggtttaattc-gatgcaacgcgaagaaccttaccagggct-tgacatactagtgccttc
gggaaagatacaggtggtgcatggctgtcgtcagctcgtg-tcgtgagatgttgggttaa
gt-cccgcaacga--gcgcaa-cccttgttt--ttagttaccatctagaa-agact-g-c
cggtgacaaggaggaaggtgaggatgacgtcaagtca-gcatg-ccccttatcctgggct
acacacgtgctacaatggacaaagagtcg-caaagcta-atct-aagttc-agattgta-
ggctgcaactcg-cc-tcatgaa
>EF0518241_Uncultured_haptophyte_MC597-62
taagca-tcggctaact--ccgtgcca-g-cagccgc-ggt--aatac-gg--gggatgc
aagcgttatccggaatcatt-gggcgtaaagcgcctgtaggttgtttaataagtttgtta
aagctcaacaaactgtttagagtatggcaggggtaggaatttctagt-gtagcggtgaaa
tgcgtagatattagaaagaacaccgcgaaagcgta-ctggcattactgacactcagaggc
gaaagctagggtagcaaaagggattagata-cccctgtagtccta--gccgtaaacgatg
gatactagatgttgcagtatcgtagctaa-cgcgttaagtat-cccgcct-ggggagtac
gctcgcaagggtg-aaactcaaaggaattgacgggggc-ccgcacaagcggtggagcatg
tggtttaattc-gatgcaacgcgaagaaccttaccagggct-tgacatactagtgccttc
gggaaagatacaggtggtgcatggctgtcgtcagctcgtg-tcgtgagatgttgggttaa
gt-cccgcaacga--gcgcaa-cccctgttt--ttagttaccatctagaa-agact-g-c
cggtgacaaggaggaaggtgaggatgacgtcaagtca-gcatg-ccccttatcctgggct
acacacgtgctacaatggacaaagagtcg-caaagcta-atct-aagttc-agattgta-
ggctgcaactcg-cc-tcatgaa
>EF0521701_Uncultured_haptophyte_MC615-103
taagca-tcggctaact--ccgtgcca-g-cagccgc-ggt--aatac-gg--gggatgc
aagcgttatccggaatcatt-gggcgtaaagcgcctgtaggttgtttaataagtttgtta
aagctcaacaaactgtttagagtatggcaggggtaggaatttctagt-gtagcggtgaaa
tgcgtagatattagaaagaacaccgcgaaagcgta-ctggcattactgacactcagaggc
gaaagctagggtagcaaaagggattagata-cccctgtagtccta--gccgtaaacgatg
gatactagatgttgcagtatcgtagctaa-cgcgttaagtat-cccgcct-ggggagtac
gctcgcaagggtg-aaactcaaaggaattgacgggggc-ccgcacaagcggtggagcatg
tggtttaattc-gatgcaacgcgaagaaccttaccagggct-tgacatactagtgccttc
gggaaagatacaggtggtgcatggctgtcgtcagctcgtg-tcgtgagatgttgggttaa
gt-cccgcaacga--gcgcaa-cccttgttt--ttagttaccatctagaa-agact-g-c
cggtgacaaggaggaaggtgaggatgacgtcaagtca-gcatg-ccccttatcctgggct
acacacgtgctacaatggacaaagagtcg-caaagcta-atct-aagttc-agattgta-
ggctgcaactcg-cc-tcatgaa
>EF0521181_Uncultured_haptophyte_MC615-45
taagca-tcggctaact--ccgtgcca-g-cagccgc-ggt--aatac-gg--gggatgc
aagcgttatccggaatcatt-gggcgtaaagcgcctgtaggttgtttaataagtttgtta
aagctcaacaaactgtttagagtatggcaggggtaggaatttctagt-gtagcggtgaaa
tgcgtagatattagaaagaacaccgcgaaagcgta-ctggcattactgacactcagaggc
gaaagctagggtagcaaaagggattagata-cccctgtagtccta--gccgtaaacgatg
gatactagatgttgcagtatcgtagctaa-cgcgttaagtat-cccgcct-ggggagtac
gctcgcaagggtg-aaactcaaaggaattgacgggggc-ccgcacaagcggtggagcatg
tggtttaattc-gatgcaacgcgaagaaccttaccagggct-tgacatactagtgccttc
gggaaagatacaggtggtgcatggctgtcgtcagctcgtg-tcgtgagatgttgggttaa
gt-cccgcaacga--gcgcaa-cccttgttt--ttagttaccatctagaa-agact-g-c
cggtgacaaggaggaaggtgaggatgacgtcaagtca-gcatg-ccccttatcctgggct
acacacgtgctacaatggacaaagagtcg-caaagcta-atct-aagttc-agattgta-
ggctgcaactcg-cc-tcatgaa
>EF0519011_Uncultured_haptophyte_MC601-105
taagca-tcggctaact--ccgtgcca-g-cagccgc-ggt--aatac-gg--gggatgc
aagcgttatccggaatcatt-gggcgtaaagcgcctgtaggttgtttaataagtttgtta
aagctcaacaaactgtttagagtatggcaggggtaggaatttctagt-gtagcggtgaaa
tgcgtagatattagaaagaacaccgcgaaagcgta-ctggcattactgacactcagaggc
gaaagctagggtagcaaaagggattagata-cccctgtagtccta--gccgcaaacgatg
gatactagatgttgcagtatcgtagctaa-cgcgttaagtat-cccgcct-ggggagtac
gctcgcaagggtg-aaactcaaaggaattgacgggggc-ccgcacaagcggtggagcatg
tggtttaattc-gatgcaacgcgaagaaccttaccagggct-tgacatactagtgccttc
gggaaagatacaggtggtgcatggctgtcgtcagctcgtg-tcgtgagatgttgggttaa
gt-cccgcaacga--gcgcaa-cccttgttt--ttagttaccatctagaa-agact-g-c
cggtgacaaggaggaaggtgaggatgacgtcaagtca-gcatg-ccccttatcctgggct
acacacgtgctacaatggacaaagagtcg-caaagcta-atct-aagttc-agattgta-
ggctgcaactcg-cc-tcatgaa
>EF0520841_Uncultured_haptophyte_MC615-6
taagca-tcggctaact--ccgtgcca-g-cagccgc-ggt--aatac-gg--gggatgc
aagcgttatccggaatcatt-gggcgtaaagcgcctgtaggttgtttaataagtttgtta
aagctcaacaaactacttagagtatggcaggggtaggaatttctagt-gtagcggtgaaa
tgcgtagatattagaaagaacaccgcgaaagcgta-ctggcattactgacactcagaggc
gaaagctagggtagcaaaagggattagata-cccctgtagtccta--gccgtaaacgatg
gatactagatgttgcagtatcgtagctaa-cgcgttaagtat-cccgcct-ggggagtac
gctcgcaagggtg-aaactcaaaggaattgacgggggc-ccgcacaagcggtggagcatg
tggtttaattc-gatgcaacgcgaagaaccttaccagggct-tgacatactagtgccttc
gggaaagatacaggtggtgcatggctgtcgtcagctcgtg-tcgtgagatgttgggttaa
gt-cccgcaacga--gcgcaa-cccttgttt--ttagttaccatctagaa-agact-g-c
cggtgacaaggaggaaggtgaggatgacgtcaagtca-gcatg-ccccttatcctgggct
acacacgtgctacaatggacaaagagtcg-caaagcta-atct-aagttc-agattgta-
ggctgcaactcg-cc-tcgtgaa
>EF0522481_Uncultured_haptophyte_MC622-90
taagca-tcggctaact--ccgtgcca-g-cagccgc-ggt--aatac-gg--gggatgc
aagcgttatccggaatcatt-gggcgtaaagcgcctgtaggttgtttaataagtttgtta
aagctcaacaaactacttagagtatggcaggggtaggaatttctagt-gtagcggtgaaa
tgcgtagatattagaaagaacaccgcgaaagcgta-ctggcattactgacactcagaggc
gaaagctagggtagcaaaagggattagata-cccctgtagtccta--gccgtaaacgatg
gatactagatgttgcagtatcgtagctaa-cgcgttaagtat-cccgcct-ggggagtac
gctcgcaagggtg-aaactcaaaggaattgacgggggc-ccgcacaagcggtggagcatg
tggtttaattc-gatgcaacgcgaagaaccttaccagggct-tgacatactagtgccttc
gggaaagatacaggtggtgcatggctgtcgtcagctcgtg-tcgtgagatgttgggttaa
gt-cccgcaacga--gcgcaa-cccttgttt--ttagttaccatctagaa-agact-g-c
cggtgacaaggaggaaggtgaggatgacgtcaagtca-gcatg-ccccttatcctgggct
acacacgtgctacaatggacaaagagtcg-caaagcta-atct-aagttc-agattgta-
ggctgcaactcg-cc-tcgtgaa
>EF0519271_Uncultured_haptophyte_MC601-136
taagca-tcggctaact--ccgtgcca-g-cagccgc-ggt--aatac-gg--gggatgc
aagcgttatccggaatcatt-gggcgtaaagcgcctgtaggttgtttaataagtttgtta
aagctcaacaaactacttagagtatggcaggggtaggaatttctagt-gtagcggtgaaa
tgcgtagatattagaaagaacaccgcgaaagcgta-ctggcattactgacactcagaggc
gaaagctagggtagcaaaagggattagata-cccctgtagtccta--gccgtaaacgatg
gatactaggtgttgcagtatcgtagctaa-cgcgttaagtat-cccgcct-ggggagtac
gctcgcaagggtg-aaactcaaaggaattgacgggggc-ccgcacaagcggtggagcatg
tggtttaattc-gatgcaacgcgaagaaccttaccagggct-tgacatactagtgccttc
gggaaagatacaggtggtgcatggctgtcgtcagctcgtg-tcgtgagatgttgggttaa
gt-cccgcaacga--gcgcaa-cccttgttt--ttagttaccatctagaa-agact-g-c
cggtgacaaggaggaaggtgaggatgacgtcaagtca-gcatg-ccccttatcctgggct
acacacgtgctacaatggacaaagagttg-caaagcta-atct-aagttc-agattgta-
ggctgcaactcg-cc-tcatgaa
>EF0519571_Uncultured_haptophyte_MAMA64-71
taagca-tcggctaact--ccgtgcca-g-cagccgc-ggt--aatac-gg--gggatgc
aagcgttatccggaatcatt-gggcgtaaagcgcctgtaggttgtttaataagtttgtta
aagctcaacaaactacttagagtatggcaggggtaggaatttctagt-gtagcggtgaaa
tgcgtagatattagaaagaacaccgcgaaagcgta-ctggcattactgacactcagaggc
gaaagctagggtagcaaaagggattagata-cccctgtagtccta--gccgtaaacgatg
gatactaggtgttgcagtatcgtagctaa-cgcgttaagtat-cccgcct-ggggagtac
gctcgcaagggtg-aaactcaaaggaattgacgggggc-ccgcacaagcggtggagcatg
tggtttaattc-gatgcaacgcgaagaaccttaccagggct-tgacatactagtgccttc
gggaaagatacaggtggtgcatggctgtcgtcagctcgtg-tcgtgagatgttgggttaa
gt-cccgcaacga--gcgcaa-cccttgttt--ttagttaccatctagaa-agact-g-c
cggtgacaaggaggaaggtgaggatgacgtcaagtca-gcatg-ccccttatcctgggct
acacacgtgctacaatggacaaagagttg-caaagcta-atct-aagttc-agattgta-
ggctgcaactcg-cc-tcgtgaa
>EF0521061_Uncultured_haptophyte_MC615-32
taagca-tcggctaact--ccgtgcca-g-cagccgc-ggt--aatac-gg--gggatgc
aagcgttatccggaatcatt-gggcgtaaagcgcctgtaggttgtttaataagtttgtta
aagctcaacaaactacttagagtatggcaggggtaggaatttctagt-gtagcggtgaaa
tgcgtagatattagaaagaacaccgcgaaagcgta-ctggcattactgacactcagaggc
gaaagctagggtagcaaaagggattagata-cccctgtagtccta--gccgtaaacgatg
gatactaggtgttgcagtatcgtagctaa-cgcgttaagtat-cccgcct-ggggagtac
gctcgcaagggtg-aaactc-aaggaattgacgggggc-ccgcacaagcggtggagcatg
tggtttaattc-gatgcaacgcgaagaaccttaccagggct-tgacatactagtgccttc
gggaaagatacaggtggtgcatggctgtcgtcagctcgtg-tcgtgagatgttgggttaa
gt-cccgcaacga--gcgcaa-cccttgttt--ttagttaccatctagaa-agact-g-c
cggtgacaaggaggaaggtgaggatgacgtcaagtca-gcatg-ccccttatcccgggct
acacacgtgctacaatggacaaagagttg-caaagcta-atct-aagttc-agattgta-
ggctgcaactcg-cc-tcgtgaa
>EF0520471_Uncultured_haptophyte_250304-50
taagca-tcggctaact--ccgtgcca-g-cagccgc-ggt--aatac-gg--gggatgc
aagcgttatccggaatcatt-gggcgtaaagcgcctgtaggttgtttaataagtttgtta
aagctcaacatactacttagagtatggcaggggtaggaatttctagt-gtagcggtgaaa
tgcgtagatattagaaagaacaccgcgaaagcgta-ctggcattactgacactcagaggc
gaaagctagggtagcaaaagggattagata-cccctgtagtccta--gccgtaaacgatg
gatactacatgttgcagtatggtagctaa-cgcgttaagtat-cccgcct-ggggagtac
gctcgcaagggtg-aaactcaaaggaattgacgggggc-ccgcacaagcggtggagcatg
tggtttaattc-gatgcaacgcgaagaaccttaccagggct-tgacatactagtgccttc
gggaaagatacaggtggtgcatggctgtcgtcagctcgtg-tcgtgagatgttgggttaa
gt-cccgcaacga--gcgcaa-cccttgttt--ttagttaccatctagaa-agact-g-c
cggtgacaaggaggaaggtgaggatgacgtcaagtca-gcatg-ccccttatcctgggct
acacacgtgctacaatggacaaagagtcg-caaagcta-atct-aagttc-agattgta-
ggctgcaactcg-cc-tcatgaa
>HM1332611_Uncultured_marine_haptophyte_Biosope_T41_16S_PLA491062
------------------------------------------------------------
---cgttatccggaatcatt-gggcgtaaagcgcctgtaggttgtttaataagtttgtta
aagctcaacatactacttagagtatggcaggggtaggaatttctagt-gtagcggtgaaa
tgcgtagatattagaaagaacaccgcgaaagcgta-ctggcattactgacactcagaggc
gaaagctagggtagcaaaagggattagata-cccctgtagtccta--gccgtaaacgatg
gatactacatgttgcagtatggtagctaa-cgcgttaagtat-cctgcct-ggggagtac
gctcgcaagggtg-aaactcaaaggaattgacgggggc-ccgcacaagcggtggagcatg
tggtttaattc-gatgcaacgcgaagaaccttaccagggct-tgacatactagtgccttc
gggaaagatacaggtggtgcatggctgtcgtcagctcgtg-tcgtgagatgttgggttaa
gt-cccgcaacga--gcgcaa-cccttgttt--ttagttaccatctagaa-agact-g-c
cggtgacaaggaggaaggtgaggatgacgtcaagtca-gcatg-ccccttatcctgggct
acacacgtgctacaatggacaaagagtcg-caaagcta-atct-aagttc-agattgta-
ggctgca----------------
>HM1334861_Uncultured_marine_haptophyte_Biosope_T84_16S_PLA491011
------------------------------------------------------------
---cgttatccggaatcatt-gggcgtaaagcgcctgtaggttgtttaataagtttgtta
aagctcaacataccacttagagtatggcaggggtaggaatttctagt-gtagcggtgaaa
tgcgtagatattagaaagaacaccgcgaaagcgta-ctggcattactgacactcagaggc
gaaagctagggtagcaaaagggattagata-cccctgtagtccta--gccgtaaacgatg
gatactacatgttgcagtatggtagctaa-cgcgttaagtat-cccgcct-ggggagtac
gctcgcaagggtg-aagctcaaaggaattgacgggggc-ccgcacaagcggtggagcatg
tggtttaattc-gatgcaacgcgaagaaccttaccagggct-tgacatactagtgccttc
gggaaagatacaggtggtgcatggctgtcgtcagctcgtg-tcgtgagatgttgggttaa
gt-cccgcagcga--gcgcaa-cccttgttt--ttagttaccatctagaa-aggct-g-c
cggtgacaaggaggaaggtgaggatgacgtcaagtca-gcatg-ccccttatcctgggct
acacacgtgctacaatggacaaagagtcg-caaagcta-atct-aagttc-agattgta-
ggctgcaact-------------
>HM1333731_Uncultured_marine_haptophyte_Biosope_T60_16S_PLA491014
------------------------------------------------------------
-------atccggaatcatt-gggcgtaaagcgcctgtaggttgtttaataagtttgtta
aagctcaacatactacttagagtatggcaggggtaggaatttctagt-gtagcggtgaaa
tgcgtagatattagaaagaacaccgcgaaagcgta-ctggcattactgacactcagaggc
gaaagctaggatagcaaaagggattagata-cccctgtagtccta--gccgtaaacgatg
gatactacatgttgcagtatggtagctaa-cgcgttaagtat-cccgcct-ggggagtac
gctcgcaagggtg-aaactcaaaggaattgacgggggc-ccgcacaagcggtggagcatg
tggtttaattc-gatgcaacgcgaagaaccttaccagggct-tgacatactagtgccttc
gggaaagatacaggtggtgcatggctgtcgtcagctcgtg-tcgtgagatgttgggttaa
gt-cccgcaacga--gcgcaa-cccttgttt--ttagttaccatctagaa-agact-g-c
cggtgacaaggaggaaggtgaggatgacgtcaagtca-gcatg-ccccttatcctgggct
acacacgtgctacaatggacaaagagtcg-caaagcta-atct-aagttc-agattgta-
ggctgcaact-------------
>CAMNT_0038248125_Chrysochromulina-polylepis-CCMP1757
taagca-tcggctaact--ccgtgcca-g-cagccgc-ggt--aatac-gg--gggatgc
aagcgttatccggaatcatt-gggcgtaaagcgcctgtaggttgtttaataagtttgtta
aagctcaacaaactacttagagtatggcaggggtaggaatttctagt-gtagcggtgaaa
tgcgtagatattagaaagaacaccgcgaaagcgta-ctggcattactgacactcagaggc
gaaagctagggtagcaaaagggattagata-cccctgtagtccta--gccgtaaacgatg
gatactaggtgttgcagtatcgtagctaa-cgcgttaagtat-cccgcct-ggggagtac
gctcgcaagggtg-aaactcaaaggaattgacgggggc-ccgcacaagcggtggagcatg
tggtttaattc-gatgcaacgcgaagaaccttaccagggct-tgacatactagtgccttc
gggaaaggtacaggtggtgcatggctgtcgtcagctcgtg-tcgtgagatgttgggttaa
gt-cccgcaacga--gcgcaa-cccttgttt--ttagttaccatctagaa-agact-g-c
cggtgacaaggaggaaggtgaggatgacgtcaagtca-gcatg-ccccttatcctgggct
acacacgtgctacaatggacaaagagttg-caaagcta-atct-aagttc-agattgta-
ggctgcaactcg-cc-tcatgaa
>EF0522411_Uncultured_haptophyte_MC622-81
taagca-tcggctaact--ccgtgcca-g-cagccgc-ggt--aatac-gg--gggatgc
aagcgttatccggaatcatt-gggcgtaaagcgcctgtaggttgtttaataagtttgtta
aagctcaacaaactacttagagtatggcaggggtaggaatttctagt-gtagcggtgaaa
tgcgtagatattagaaagaacaccgcgaaagcgta-ctggcattactgacactcagaggc
gaaagctagggtagcaaaagggattagata-cccctgtagtccta--gccgtaaacgatg
gatactagatgttgcagtatcgtagctaa-cgcgttaagtat-cccgcct-ggggagtac
gctcgcaagggtg-aaactcaaaggaattgacgggggc-ccgcacaagcggtggagcatg
tggtttaattc-gatgcaacgcgaagaaccttaccagggct-tgacatactagtgccttc
gggaaagatacaggtggtgcatggctgtcgtcagctcgtg-tcgtgagatgttgggttaa
gt-cccgcaacga--gcgcaa-cccttgttt--ttagttaccatctagaa-agact-g-c
cggtgacaaggaggaaggtgaggatgacgtcaagtca-gcatg-ccccttatcctgggct
acacacgtgctacaatggacaaagagttg-caaagcta-atct-aagttc-agattgta-
ggctgcaactcg-cc-tcgtgaa
>LN7352282_Haptolina_ericina_RCC1192
-----------------------------------gc-ggt--aatac-gg--gggatgc
aagcgttatccggaatcatt-gggcgtaaagcgcctgtaggttgtttaataagtttgtta
aagctcaacaaactacttagagtatggcaggggtaggaatttctagt-gtagcggtgaaa
tgcgtagatattagaaagaacaccgcgaaagcgta-ctggcattactgacactcagaggc
gaaagctagggtagcaaaagggattagata-cccctgtagtccta--gccgtaaacgatg
gatactagatgttgcagtatcgtagctaa-cgcgttaagtat-cccgcct-ggggagtac
gctcgcaagggtg-aaactcaaaggaattgacgggggc-ccgcacaagcggtggagcatg
tggtttaattc-gatgcaacgcgaagaaccttaccagggct-tgacatactagtgccttc
gggaaagatacaggtggtgcatggctgtcgtcagctcgtg-tcgtgagatgttgggttaa
gt-cccgcaacga--gcgcaa-cccttgttt--ttagttaccatctagaa-agact-g-c
cggtgacaaggaggaaggtgaggatgacgtcaagtca-gcatg-ccccttatcctgggct
acacacgtgctacaatggacaaagagttg-caaag-------------------------
-----------------------
>LN7353263_Haptolina_ericina_RCC2056
-------------------------------------------tatac-gg--gggatgc
aagcgttatccggaatcatt-gggcgtaaagcgcctgtaggttgtttaataagtttgtta
aagctcaacaaactacttagagtatggcaggggtaggaatttctagt-gtagcggtgaaa
tgcgtagatattagaaagaacaccgcgaaagcgta-ctggcattactgacactcagaggc
gaaagctagggtagcaaaagggattagata-cccctgtagtccta--gccgtaaacgatg
gatactagatgttgcagtatcgtagctaa-cgcgttaagtat-cccgcct-ggggagtac
gctcgcaagggtg-aaactcaaaggaattgacgggggc-ccgcacaagcggtggagcatg
tggtttaattc-gatgcaacgcgaagaaccttaccagggct-tgacatactagtgccttc
gggaaagatacaggtggtgcatggctgtcgtcagctcgtg-tcgtgagatgttgggttaa
gt-cccgcaacga--gcgcaa-cccttgttt--ttagttaccatctagaa-agact-g-c
cggtgacaaggaggaaggtgaggatgacgtcaagtca-gcatg-ccccttatcctgggct
acacacgtgctacaatggacaaagagttg-caa---------------------------
-----------------------
>LN7352252_Haptolina_ericina_RCC1188
----------------------tgcca-g-cagccgc-ggtaatat-c-gg--gggatgc
aagcgttatccggaatcatt-gggcgtaaagcgcctgtaggttgtttaataagtttgtta
aagctcaacaaactacttagagtatggcaggggtaggaatttctagt-gtagcggtgaaa
tgcgtagatattagaaagaacaccgcgaaagcgta-ctggcattactgacactcagaggc
gaaagctagggtagcaaaagggattagata-cccctgtagtccta--gccgtaaacgatg
gatactagatgttgcagtatcgtagctaa-cgcgttaagtat-cccgcct-ggggagtac
gctcgcaagggtg-aaactcaaaggaattgacgggggc-ccgcacaagcggtggagcatg
tggtttaattc-gatgcaacgcgaagaaccttaccagggct-tgacatactagtgccttc
gggaaagatacaggtggtgcatggctgtcgtcagctcgtg-tcgtgagatgttgggttaa
gt-cccgcaacga--gcgcaa-cccttgttt--ttagttaccatctagaa-agact-g-c
cggtgacaaggaggaaggtgaggatgacgtcaagtca-gcatg-ccccttatcctgggct
acacacgtgctacaatggacaaagagttg-caaagcta-atct-aagttc-agattgta-
ggctgcaa---------------
>EF0517511_Chrysochromulina_hirta_hi-1
------------------------------------------------------------
---------------------------aaagcgcctgtaggttgtttaataagtttgtta
aagctcaacaaactacttagagtatggcaggggtaggaatttctagt-gtagcggtgaaa
tgcgtagatattagaaagaacaccgcgaaagcgta-ctggcattactgacactcagaggc
gaaagctagggtagcaaaagggattagata-cccctgtagtccta--gccgtaaacgatg
gatactagatgttgcagtatcgtagctaa-cgcgttaagtat-cccgcct-ggggagtac
gctcgcaagggtg-aaactcaaaggaattgacgggggc-ccgcacaagcggtggagcatg
tggtttaattc-gatgcaacgcgaagaaccttaccagggct-tgacatactagtgccttc
gggaaagatacaggtggtgcatggctgtcgtcagctcgtg-tcgtgagatgttgggttaa
gt-cccgcaacga--gcgcaa-cccttgttt--ttagttaccatctagaa-agact-g-c
cggtgacaaggaggaaggtgaggatgacgtcaagtca-gcatg-ccccttatcctgggct
acacacgtgctacaatggacaaagagttg-caaagcta----------------------
-----------------------
>EF0517491_Chrysochromulina_herdlensis_CCMP284
------------------------------------------------------------
---------------------------aaagcgcctgtaggttgtttaataagtttgtta
aagctcaacaaactacttagagtatggcaggggtaggaatttctagt-gtagcggtgaaa
tgcgtagatattagaaagaacaccgcgaaagcgta-ctggcattactgacactcagaggc
gaaagctagggtagcaaaagggattagata-cccctgtagtccta--gccgtaaacgatg
gatactagatgttgcagtatcgtagctaa-cgcgttaagtat-cccgcct-ggggagtac
gctcgcaagggtg-aaactcaaaggaattgacgggggc-ccgcacaagcggtggagcatg
tggtttaattc-gatgcaacgcgaagaaccttaccagggct-tgacatactagtgccttc
gggaaagatacaggtggtgcatggctgtcgtcagctcgtg-tcgtgagatgttgggttaa
gt-cccgcaacga--gcgcaa-cccttgttt--ttagttaccatctagaa-agact-g-c
cggtgacaaggaggaaggtgaggatgacgtcaagtca-gcatg-ccccttatcctgggct
acacacgtgctacaatggacaaagagttg-caaagcta----------------------
-----------------------
>LN7353423_Haptolina_hirta_RCC2300
-------------------------------------------tatac-gg--gggatgc
aagcgttatccggaatcatt-gggcgtaaagcgcctgtaggttgtttaataagtttgtta
aagctcaacaaactacttagagtatggcaggggtaggaatttctagt-gtagcggtgaaa
tgcgtagatattagaaagaacaccgcgaaagcgta-ctggcattactgacactcagaggc
gaaagctagggtagcaaaagggattagata-cccctgtagtccta--gccgtaaacgatg
gatactagatgttgcagtatcgtagctaa-cgcgttaagtat-cccgcct-ggggagtac
gctcgcaagggtg-aaactcaaaggaattgacgggggc-ccgcacaagcggtggagcatg
tggtttaattc-gatgcaacgcgaagaaccttaccagggct-tgacatactagtgccttc
gggaaagatacaggtggtgcatggctgtcgtcagctcgtg-tcgtgagatgttgggttaa
gt-cccgcaacga--gcgcaa-cccttgttt--ttagttaccatctagaa-agact-g-c
cggtgacaaggaggaaggtgaggatgacgtcaagtca-gcatg-ccccttatcctgggct
acacacgtgctacaatggacaaagagttg-caaagcta-atct-aagttc-agattgta-
g----------------------
>LN7352222_Chrysochromulina_sp_RCC1184_RCC1184
--------------------------------------cgcggtatac-gg--gggatgc
-agcgttatccggaatcatt-gggcgtaaagcgcctgtaggttgtttaataagtttgtta
aagctcaacaaactacttagagtatggcaggggtaggaatttctagt-gtagcggtgaaa
tgcgtagatattagaaagaacaccgcgaaagcgta-ctggcattactgacactcagaggc
gaaagctagggtagcaaaagggattagata-cccctgtagtccta--gccgtaaacgatg
gatactagatgttgcagtatcgtagctaa-cgcgttaagtat-cccgcct-ggggagtac
gctcgcaagggtg-aaactcaaaggaattgacgggggc-ccgcacaagcggtggagcatg
tggtttaattc-gatgcaacgcgaagaaccttaccagggct-tgacatactagtgccttc
gggaaagatacaggtggtgcatggctgtcgtcagctcgtg-tcgtgagatgttgggttaa
gt-cccgcaacga--gcgcaa-cccttgttt--ttagttaccatctagaa-agact-g-c
cggtgacaaggaggaaggtgaggatgacgtcaagtca-gcatg-ccccttatcctgggct
acacacgtgctacaatggacaaagagttg-caaagcta-atct-aagttc-agattgta-
-----------------------
>LN7353283_Prymnesium_kappa_RCC2058
-------------aact--ccgtgcca-g-cagccgc-ggt--aatac-gg--gggatgc
aagcgttatccggaatcatt-gggcgtaaagcgcctgtaggttgtttaataagtttgtta
aagctcaacatactacttagagtatggcaggggtaggaatttctagt-gtagcggtgaaa
tgcgtagatattagaaagaacaccgcgaaagcgta-ctggcattactgacactcagaggc
gaaagctagggtagcaaaagggattagata-cccctgtagtccta--gccgtaaacgatg
gatactagatgttgcagtatcgtagctaa-cgcgttaagtat-cccgcct-ggggagtac
gctcgcaagggtg-aaactcaaaggaattgacgggggc-ccgcacaagcggtggagcatg
tggtttaattc-gatgcaacgcgaagaaccttaccagggct-tgacatactagtgccttc
gggaaagatacaggtggtgcatggctgtcgtcagctcgtg-tcgtgagatgttgggttaa
gt-cccgcaacga--gcgcaa-cccttgttt--ttagttaccatctagaa-agact-g-c
cggtgacaaggaggaaggtgaggatgacgtcaagtca-gcatg-ccccttatcctgggct
acacacgtgctacaatggacaaagagttg-caaagcta-atct-aagtt-----------
-----------------------
>LN7352262_Prymnesium_kappa_RCC1189
------------taact--ccgtgcca-g-cagccgc-ggt--aatac-gg--gggatgc
aagcgttatccggaatcatt-gggcgtaaagcgcctgtaggttgtttaataagtttgtta
aagctcaacatactacttagagtatggcaggggtaggaatttctagt-gtagcggtgaaa
tgcgtagatattagaaagaacaccgcgaaagcgta-ctggcattactgacactcagaggc
gaaagctagggtagcaaaagggattagata-cccctgtagtccta--gccgtaaacgatg
gatactagatgttgcagtatcgtagctaa-cgcgttaagtat-cccgcct-ggggagtac
gctcgcaagggtg-aaactcaaaggaattgacgggggc-ccgcacaagcggtggagcatg
tggtttaattc-gatgcaacgcgaagaaccttaccagggct-tgacatactagtgccttc
gggaaagatacaggtggtgcatggctgtcgtcagctcgtg-tcgtgagatgttgggttaa
gt-cccgcaacga--gcgcaa-cccttgttt--ttagttaccatctagaa-agact-g-c
cggtgacaaggaggaaggtgaggatgacgtcaagtca-gcatg-ccccttatcctgggct
acacacgtgctacaatggacaaagagttg-caaagcta-atct-aagttc-agattgta-
ggctgcaact-------------
>EF0517521_Chrysochromulina_aff_polylepis_PLY200
------------------------------------------------------------
---------------------------aaagcgcctgtaggttgtttaataagtttgtta
aagcttaacaaactacttagagtatggcaggggtaggaatttctagt-gtagcggtgaaa
tgcgtagatattagaaagaacaccgcgaaagcgta-ctggcattactgacactcagaggc
gaaagctagggtagcaaaagggattagata-cccctgtagtccta--gccgtaaacgatg
gatactagatgttgcagtatcgtagctaa-cgcgttaagtat-cccgcct-ggggagtac
gctcgcaagggtg-aaactcaaaggaattgacgggggc-ccgcacaagcggtggagcatg
tggtttaattc-gatgcaacgcgaagaaccttaccagggct-tgacatactagtgccttc
gggaaagatacaggtggtgcatggctgtcgtcagctcgtg-tcgtgagatgttgggttaa
gt-cccgcaacga--gcgcaa-cccttgttt--ttagttaccatctagaa-agact-g-c
cggtgacaaggaggaaggtgaggatgacgtcaagtca-gcatg-ccccttatcctgggct
acacacgtgctacaatggacaaagagtcg-caaagcta----------------------
-----------------------
>EF0517661_Phaeocystis_sp_MC679
------------------------------------------------------------
---------------------------aaagcgcctgtaggttgtttaataagtttgtta
aagctcaacaaactacttagagtatggcaggggtaggaatttctagt-gtagcggtgaaa
tgcgtagatattagaaagaacaccgcgaaagcgta-ctggcattactgacactcagaggc
gaaagctagggtagcaaaagggattagata-cccctgtagtccta--gccgtaaacgatg
gatactagatgttgcagtatcgtagctaa-cgcgttaagtat-cccgcct-ggggagtac
gctcgcaagggtg-aaactcaaaggaattgacgggggc-ccgcacaagcggtggagcatg
tggtttaattc-gatgcaacgcgaagaaccttaccagggct-tgacatactagtgccttc
gggaaagatacaggtggtgcatggctgtcgtcagctcgtg-tcgtgagatgttgggttaa
gt-cccgcaacga--gcgcaa-cccttgttt--ttagttaccatctagaa-agact-g-c
cggtgacaaggaggaaggtgaggatgacgtcaagtca-gcatg-ccccttatcctgggcc
acacacgtgctacaatggacaaagagttg-cgaagcta----------------------
-----------------------
>CAMNT_0023273127_Chrysochromulina_ericina_Strain_CCMP281_extraction
taagca-tcggctaact--ccgtgcca-g-cagccgc-ggt--aatac-gg--gggatgc
aagcgttatccggaatcatt-gggcgtaaagcgcctgtaggttgtttaataagtttgtta
aagctcaacaaactacttagagtatggcaggggtaggaatttctagt-gtagcggtgaaa
tgcgtagatattagaaagaacaccgcgaaagcgta-ctggcattactgacactcagaggc
gaaagctagggtagcaaaagggattagata-cccctgtagtccta--gccgtaaacgatg
gatactagatgttgcagtatcgtagctaa-cgcgttaagtat-cccgcct-ggggagtac
gctcgcaagggtg-aaactcaaaggaattgacgggggc-ccgcacaagcggtggagcatg
tggtttaattc-gat-caacgcgaagaaccttaccagggct-tgacatactagtgccttc
gggaaagatacaggtggtgcatggctgtcgtcagctcgtg-tcgtgagatgttgggttaa
gt-cccgcaacga--gcgcaa-cccttgttt--ttagttaccatctagaa-agact-g-c
cggtgacaaggaggaaggtgaggatgacgtcaagtca-gcatg-ccccttatcctgggct
acacacgtgctacaatggacaaagagttg-caaagcta-atct-aagttc-agattgta-
ggctgcaactcg-cc-tcatgaa
>EF0521861_Uncultured_haptophyte_MC622-19
taagca-tcggctaact--ccgtgcca-g-cagccgc-ggt--aatac-gg--gggatgc
aagcgttatccggaatcatt-gggcgtaaagcgcctgtaggttgtttaataagtttgtta
aagctcaacaaactactttgagtatgataggggtaggaatttctagt-gtagcggtgaaa
tgcgtagatattaggaagaacaccgcgaaggcgta-ctggcattactgacactcagaggc
gaaagctagggtagcaaaagggattagata-cccctgtagtccta--gccgtaaacgatg
gatactagatgttgcagtatcgtagctaa-cgcgttaagtat-cccgcct-ggggagtac
gctcgcaagggtg-aaactcaaaggaattgacgggggc-ccgcacaagcggtggagcatg
tggtttaattc-gatgcaacgcgaagaaccttaccagggct-tgacatactagtgccttc
gggaaagatacaggtggtgcatggctgtcgtcagctcgtg-tcgtgagatgttgggttaa
gt-cccgcaacga--gcgcaa-cccttgttt--ttagttaccatctagaa-agact-g-c
cggtgacaaggaggaaggtgaggatgacgtcaagtca-gcatg-ccccttatcctgggct
acacacgtgctacaatggacaaagagttg-caaagcta-atct-aagttc-agattgta-
ggctgcaactcg-cc-tcatgaa
>LN7352532_Prymnesium_calathiferum_RCC1448
-----------------------------------------------------gggatgc
aagcgttatccggaatcatt-gggcgtaaagcgcctgtaggttgtttaataagtttgtta
aagctcaacaaactactttgagtatggcaggggtaggaatttctagt-gtagcggtgaaa
tgcgtagatattagaaagaacaccgcgaaagcgta-ctggcattactgacactcagaggc
gaaagctagggtagcaaaagggattagata-cccctgtagtccta--gccgtaaacgatg
gatactagatgttgcagtatcgtagctaa-cgcgttaagtat-cccgcct-ggggagtac
gctcgcaagggtg-aaactcaaaggaattgacgggggc-ccgcacaagcggtggagcatg
tggtttaattc-gatgcaacgcgaagaaccttaccagggct-tgacatactagtgccttc
gggaaagatacaggtggtgcatggctgtcgtcagctcgtg-tcgtgagatgttgggttaa
gt-cccgcaacga--gcgcaa-cccttattt--ttagttaccatctagaa-agact-g-c
cggtgacaaggaggaaggtgaggatgacgtcaagtca-gcatg-ccccttatcctgggct
acacacgtgctacaatggacaaagagttg-caaagcta-atct-aagttc-ag-------
-----------------------
>EF0520801_Uncultured_haptophyte_MC615-1
taagca-tcggctaact--ccgtgcca-g-cagccgc-ggt--aatac-gg--gggatgc
aagcgttatccggaatcatt-gggcgtaaagcgcctgtaggttgtttaataagtttgtta
aagcttaacaaactacttagagtatggcaggggtaggaatttctagt-gtagcggtgaaa
tgcgtagatattagaaagaacaccgcgaaagcgta-ctggcattactgacactcagaggc
gaaagctagggtagcaaaagggattagata-cccctgtagtccta--gccgtaaacgatg
gatactagatgttgcagtatcctagctaa-cgcgttaagtat-cccgcct-ggggagtac
gctcgcaagggtg-aaactcaaaggaattgacgggggc-ccgcacaagcggtggagcatg
tggtttaattc-gatgcaacgcgaagaaccttaccagggct-tgacatactagtgccttc
gggaaagttacaggtggtgcatggctgtcgtcagctcgtg-tcgtgagatgttgggttaa
gt-cccgcaacga--gcgcaa-cccttgttt--ttagttaccatctagaa-agact-g-c
cggtgacaaggaggaaggtgaggatgacgtcaagtca-gcatg-ccccttatcctgggct
acacacgtgctacaatggacaaagagtcg-caaagcta-atct-aagttc-agattgta-
ggctgcaactcg-cc-tcgtgaa
>AF1727191_Chrysochromulina_polylepis_product
taagca-tcggctaact--ccgtgcca-g-cagccgc-ggt--aatac-gg--gggatgc
aagcgttatccggaatcatt-gggcgtaaagcgcctgtaggttgtttaataagtttgtta
aagctcaacaaactacttagagtatggcaggggtaggaatttctagt-gtagcggtgaaa
tgcgtagatattagaaagaacaccgcgaaagcgta-ctggcattactgacactcagaggc
gaaagctagggtagcaaaagggattagata-cccctgtagtccta--gccgtaaacgatg
gatactaggtgttgcagtatcgtagctaa-cgcgttaagtat-cccgcct-ggggagtac
gctcgcaagggtg-aaactcaaaggaattgacgggggc-ccgcacaagcggtggagcatg
tggtttaattc-gatgcaacgcgaagaaccttaccagggct-tgacatactagtgccttc
-ggaaaggtacaggtggtgcatggctgtcgtcagctcgtg-tcgtgagatgttgggttaa
gt-cccgcaacga--gcgcaa-cccttgttt--ttagttaccatctagaa-agact-g-c
cggtgacaaggaggaaggtggggatgacgtcaagtca-gcatg-ccccttatcctgggct
acacacgtgctacaatggacaaagagttg-caaagcta-atct-aagttc-agattgta-
ggctgcaactcg-cc-tcatgaa
>LN7352542_Prymnesium_neolepis_RCC1453
------------------------------------------gtatac-gg--gggatgc
aagcgttatccggaatcatt-gggcgtaaagcgcctgtaggttgtttaataagtttgtta
aagctcaacaaactgcttagagtatggcaggggtaggaatttctagt-gtagcggtgaaa
tgcgtagatattagaaagaacaccgcgaaagcgta-ctggcattactgacactcagaggc
gaaagctagggtagcaaaagggattagata-cccctgtagtccta--gccgtaaacgatg
gatactaggtgttgcagtatcgtagctaa-cgcgttaagtat-cccgcct-ggggagtac
gctcgcaagggtg-aaactcaaaggaattgacgggggc-ccgcacaagcggtggagcatg
tggtttaattc-gatgcaacgcgaagaaccttaccagggct-tgacatactagtgccttc
gggaaagatacaggtggtgcatggctgtcgtcagctcgtg-tcgtgagatgttgggttaa
gt-cccgcaacga--gcgcaa-cccttgttt--ttagttaccatctagaa-agact-g-c
cggtgacaaggaggaaggtgaggatgacgtcaagtca-gcatg-ccccttatcctgggct
acacacgtgctacaatggacaaagagtcg-cgaagcta-atct-----------------
-----------------------
>EF0520361_Uncultured_haptophyte_250304-38
taagca-tcggctaact--ccgtgcca-g-cagccgc-ggt--aatac-gg--gggatgc
aagcgttatccggaatcatt-gggcgtaaagcgcctgtaggttgtttattaagtttgtta
aagcttaacaaactaatttgagtatggcaggggtaggaatttctagt-gtagcggtgaaa
tgcgtagatattagaaagaacaccgcgaaagcgta-ctggcattactgacactcagaggc
gaaagctagggtagcaaaagggattagata-cccctgtagtccta--gccgtaaacgatg
gatactagatgttgcagtatcgtagctaa-cgcgttaagtat-cccgcct-ggggagtac
gctcgcaagggtg-aaactcaaaggaattgacgggggc-ccgcacaagcggtggagcatg
tggtttaattc-gatgcaacgcgaagaaccttaccagggct-tgacatactagtgccttc
gggaaagatacaggtggtgcatggctgtcgtcagctcgtg-tcgtgagatgttgggttaa
gt-cccgcaacga--gcgcaa-cccttattt--ttagttaccatctagaa-agact-g-c
cggtgacaaggaggaaggtgaggatgacgtcaagtca-gcatg-ccccttatcctgggct
acacacgtgctacaatggacaaagagtcg-caaagcta-atct-aagttc-agattgta-
ggctgcaactcg-cc-tcgtgaa
>HM1333941_Uncultured_marine_haptophyte_Biosope_T65_16S12b
------------------------------------------------------------
-agcgttatccggaatcatt-gggcgtaaagcgcctgtaggttgtttaataagtttgtta
aagcttaacaaactgatttgagtatggcaggggtaggaatttctagt-gtagcggtgaaa
tgcgtagatattagaaagagcaccgcgaaagcgta-ctggcattactgacactcagaggc
gaaagctagggtagcaaaagggattagata-cccctgtagtccta--gccgtaaacgatg
gatactacatgttgcagtatggtagctaa-cgcgttaagtat-cccgcct-ggggagtac
gctcgcaagggtg-aaactcaaaggaattgacgggggc-ccgcacaagcggtggagcatg
tggtttaattc-gatgcaacgcgaagaaccttaccagggct-tgacatactagtgccttc
gggaaagatacaggtggtgcatggctgtcgtcagctcgtg-tcgtgagatgttgggttaa
gt-cccgcaacga--gcgcaa-cccttgttt--ttagttaccatctagaa-agact-g-c
cggtgacaaggaggaaggtgaggatgacgtcaagtca-gcatg-ccccttatcctgggct
acacacgtgctacaatggacaaagagtcg-caaagcta-atct-aagttc----------
-----------------------
>EF0521461_Uncultured_haptophyte_MC615-75
taagca-tcggctaact--ccgtgcca-g-cagccgc-ggt--aatac-gg--gggatgc
aagcgttatccggaatcatt-gggcgtaaagcgcctgtaggttgtttagtaagtttgtta
aagcttaacaaactacttagagtatggtaggggtaggaatttctagt-gtagcggtgaaa
tgcgtagatattagaaagaacaccgcgaaagcgta-ctggcattactgacactcagaggc
gaaagctagggtagcaaaagggattagata-cccctgtagtccta--gccgtaaacgatg
gatactagatgttgcagtatcgtagctaa-cgcgttaagtat-cccgcct-ggggagtac
gctcgcaagggtg-aaactcaaaggaattgacgggggc-ccgcacaagcggtggagcatg
tggtttaattc-gatgcaacgcgaagaaccttaccagggct-tgacatactagtgccttc
gggaaagatacaggtggtgcatggctgtcgtcagctcgtg-tcgtgagatgttgggttaa
gt-cccgcaacga--gcgcaa-cccttattt--ttagttaccatctagaa-agact-g-c
cggtgacaaggaggaaggtgaggatgacgtcaagtca-gcatg-ccccttatcctgggct
acacacgtgctacaatggacaaagagttg-cgaagcta-atct-aagttc-agattgta-
ggctgcaactcg-cc-tcgtgaa
>EF0521051_Uncultured_haptophyte_MC615-31
taagca-tcggctaact--ccgtgcca-g-cagccgc-ggt--aatac-gg--gggatgc
aagcgttatccggaatcatt-gggcgtaaagcgcctgtaggttgtttagtaagtttgtta
aagcttaacaaactacttagagtatggtaggggtaggaatttctagt-gtagcggtgaaa
tgcgtagatattagaaagaacaccgcgaaagcgta-ctggcattactgacactcagaggc
gaaagctagggtagcaaaagggattagata-cccctgtagtccta--gccgtaaacgatg
gatactagatgttgcagtatcgtagctaa-cgcgttaagtat-cccgcct-ggggagtac
gctcgcaagggtg-aaactc-aaggaattgacgggggc-ccgcacaagcggtggagcatg
tggtttaattc-gatgcaacgcgaagaaccttaccagggct-tgacatactagtgccttc
gggaaagatacaggtggtgcatggctgtcgtcagctcgtg-tcgtgagatgttgggttaa
gt-cccgcaacga--gcgcaa-cccttattt--ttagttaccatctagaa-agact-g-c
cggtgacaaggaggaaggtgaggatgacgtcaagtca-gcatg-ccccttatcctgggct
acacacgtgctacaatggacaaagagttg-cgaagcta-atct-aagttc-agattgta-
ggctgcaactcg-cc-tcgtgaa
>HM1332711_Uncultured_marine_haptophyte_Biosope_T41_16S_PLA491155
------------------------------------------------------------
---------------------gggcgtaaagcgcctgtaggttgtttagtaagtttgtta
aagcttaacaaactacttagagtatggtaggggtaggaatttctagt-gtagcggtgaaa
tgcgtagatattagaaagaacaccgcgaaagcgta-ctggcattactgacactcagaggc
gaaagctagggtagcaaaagggattagata-cccctgtagtccta--gccgtaaacgatg
gatactagatgttgcagtatcgtagctaa-cgcgttaagtat-cccgcct-ggggagtac
gctcgcaagggtg-aaactcaaaggaattgacgggggc-ccgcacaagcggtggagcatg
tggtttaattc-gatgcaacgcgaagaaccttaccagggct-tgacatactagtgccttc
gggaaagatacaggtggtgcatggctgtcgtcagctcgtg-tcgtgagatgttgggttaa
gt-cccgcaacga--gcgcaa-cccttattt--ttagttaccatctagaa-agact-g-c
cggtgacaaggaggaaggtgaggatgacgtcaagtca-gcatg-ccccttatcctgggct
acacacgtgctacaatggacaaagagttg-cgaagcta-atct-aagttc-agattgta-
ggctgcaactcg-c---------
>HM1331781_Uncultured_marine_haptophyte_Biosope_T35_16S_PLA491036
------------------------------------------------------------
--------------atcatt-gggcgtaaagcgcctgtaggttgtttagtaagtttgtta
aagcttaacaaactacttagagtatggtaggggtaggaatttctagt-gtagcggtgaaa
tgcgtagatattagaaagaacaccgcgaaagcgta-ctggcattactgacactcagaggc
gaaagctagggtagcaaaagggattagata-cccctgtagtccta--gccgtaaacgatg
gatactagatgttgcagtatcgtagctaa-cgcgttaagtat-cccgcct-ggggagtac
gctcgcaagggtg-aaactcaaaggaattgacgggggc-ccgcacaagcggtggagcatg
tggtttaattc-gatgcaacgcgaagaaccttaccagggct-tgacatactagtgccttc
gggaaagatacaggtggtgcatggctgtcgtcagctcgtg-tcgtgagatgttgggttaa
gt-cccgcaacga--gcgcaa-cccttattt--ttagttaccatctagaa-agact-g-c
cggtgacaaggaggaaggtgaggatgacgtcaagtca-gcatg-ccccttatcctgggct
acacacgtgctacaatggacaaagagttg-cgaagcta-atct-aagttc-agattgta-
ggctgcaa---------------
>HM1333711_Uncultured_marine_haptophyte_Biosope_T60_16S_PLA491012
------------------------------------------------------------
--------------atcatt-gggcgtaaagcgcctgtaggttgtttagtaagtttgtta
aagcttaacgaactacttagagtatggtaggggtaggaatttctagt-gtagcggtgaaa
tgcgtagatattagaaagaacaccgcgaaagcgta-ctggcattactgacactcagaggc
gaaagctagggtagcaaaagggattagata-cccctgtagtccta--gccgtaaacgatg
gatactagatgttgcagtatcgtagctaa-cgcgttaagtat-cccgcct-ggggagtac
gctcgcaagggtg-aaactcaaaggaattgacgggggc-ccgcacaagcggtggagcatg
tggtttaattc-gatgcaacgcgaagaaccttaccagggct-tgacatactagtgccttc
gggaaagatacaggtggtgcatggctgtcgtcagctcgtg-tcgtgagatgttgggttaa
gt-cccgcaacga--gcgcaa-cccttattt--ttagttaccatctagaa-agact-g-c
cggtgacaaggaggaaggtgaggatgacgtcaagtca-gcatg-ccccttatcctgggct
acacacgtgctacaatggacaaagagttg-cgaagcta-atct-aagttc-agattgta-
ggc--------------------
>EF0517821_Uncultured_haptophyte_MC597-17
taagca-tcggctaact--ccgtgcca-g-cagccgc-ggt--aatac-gg--gggatgc
aagcgttatccggaatcatt-gggcgtaaagcgcctgtaggttgtttagtaagtttgtta
aagcttaacaaactacttagagtatggtaggggtaggaatttctagt-gtagcggtgaaa
tgcgtagatattagaaagaacaccgcgaaagcgta-ctggcattactgacactcagaggc
gaaagctagggtagcaaaagggattagata-cccctgtagtccta--gccgtaaacgatg
gatactagatgttgcagtatcgtagctaa-cgcgttaagtat-cccgcct-ggggagtac
gctcgcaagggtg-aaactcaaaggaattgacgggggc-ccgcacaagcggtggagcatg
tggtttaattc-gatgcaacgcgaagaaccttaccagggct-tgacatactagtgccttc
gggaaagatacaggtggtgcatggctgtcgtcagctcgtg-tcgtgagatgttgggttaa
gt-cccgcaacga--gcgcaa-cccttattt--ttagttaccatctagaa-agact-g-c
cggtgacaaggaggaaggtgaggatgacgtcaagtca-gcatg-ccccttatcctgggct
acacacgtgctacaatggacaaagagttg-cgaagcta-atct-aagttc-agattgta-
ggctgcaactcg-c---cgtgca
>HM1330561_Uncultured_marine_haptophyte_Biosope_T148_16S_PLA491020
------------------------------------------------------------
-------atccggaatcatt-gggcgtaaagcgcctgtaggttgtttagtaagtttgtta
aagcttaacaaactacttagagtatggtaggggtaggaatttccagt-gtagcggtgaaa
tgcgtagatattagaaagaacaccgcgaaagcgta-ctggcattactgacactcagaggc
gaaagctagggtagcaaaagggattagata-cccctgtagtccta--gccgtaaacgatg
gatactagatgttgcagtatcgtagctaa-cgcgttaagtat-cccgcct-ggggagtac
gctcgcaagggtg-aaactcaaaggaattgacgggggc-ccgcacaagcggtggagcacg
tggtttaattc-gatgcaacgcgaagaaccttaccagggct-tgacatactagtgccttc
gggaaagatacaggtggtgcatggctgtcgtcagctcgtg-tcgtgagatgttgggttaa
gt-cccgcaacga--gcgcaa-cccttattt--ttagttaccatctagaa-agact-g-c
cggtgacaaggaggaaggtgaggatgacgtcaagtca-gcatg-ccccttatcctgggct
acacacgtgctacaatggacaaagagttg-cgaagcta-atct-aagttc-agattgta-
ggctgcaactcg-cc-t------
>EF0522241_Uncultured_haptophyte_MC622-64
taagca-tcggctaact--ccgtgcca-g-cagccgc-ggt--aatac-gg--gggatgc
aagcgttatccggaatcatt-gggcgtaaagcgcctgtaggttgtttaataagtttgtta
aagcttaacaaactacttagagtatgataggggtaggaatttctagt-gtagcggtgaaa
tgcgtagatattagaaagagcaccgcgaaggcgta-ctggcattactgacactcagaggc
gaaagctagggtagcaaaagggattagata-cccctgtagtccta--gccgtaaacgatg
gatactaggtgttgcagtatcgtagctaa-cgcgttaagtat-cccgcct-ggggagtac
gctcgcaagggtg-aaactcaaaggaattgacgggggc-ccgcacaagcggtggagcatg
tggtttaattc-gatgcaacgcgaagaaccttaccaaggct-tgacatactagtgccttc
gggaaagatacaggtggtgcatggctgtcgtcagctcgtg-tcgtgagatgttgggttaa
gt-cccgcaacga--gcgcaa-cccttattt--ttagttaccatctagaa-agact-g-c
cggtgacaaggaggaaggtgaggatgacgtcaagtca-gcatg-ccccttatcctgggct
acacacgtgctacaatggacaaagagttg-cgaagcta-atct-aagttc-agattgta-
ggctgcaactcg-cc-tcgtgaa
>EF0520561_Uncultured_haptophyte_250304-67
taagca-tcggctaact--ccgtgcca-g-cagccgc-ggt--aatac-gg--gggatgc
aagcgttatccggaatcatt-gggcgtaaagcgcctgtaggttgtttaataagtttgtta
aagcttaacaaactacttagagtatggtaggggtaggaatttctagt-gtagcggtgaaa
tgcgtagatattagaaagaacaccgcgaaggcgta-ctggcattactgacactcagaggc
gaaagctagggtagcaaaagggattagata-cccctgtagtccta--gccgtaaacgatg
gatactagatgttgcagtatcctagctaa-cgcgttaagtat-cccgcct-ggggagtac
gctcgcaagggtg-aaactcaaaggaattgacgggggc-ccgcacaagcggtggagcatg
tggtttaattc-gatgcaacgcgaagaaccttaccaaggct-tgacatactagtgccttc
gggaaagatacaggtggtgcatggctgtcgtcagctcgtg-tcgtgagatgttgggttaa
gt-cccgcaacga--gcgcaa-cccttattt--ttagttaccatctagag-agact-g-c
cggtgacaaggaggaaggtgaggatgacgtcaagtca-gcatg-ccccttatcttgggct
acacacgtgctacaatggacaaagagttg-cgaagcta-atct-aagttc-ggattgta-
ggctgcaactcg-cc-tcatgaa
>EF0519811_Uncultured_haptophyte_MAMA64-119
taagca-tcggctaact--ccgtgcca-g-cagccgc-ggt--aatac-gg--gggatgc
aagcgttatccggaatcatt-gggcgtaaagcgcctgtaggttgtttaataagtttgtta
aagcttaacaaactacttagagtatggtaggggtaggaatttctagt-gtagcggtgaaa
tgcgtagatattagaaagaacaccgcgaaggcgta-ctggcattactgacactcagaggc
gaaagctagggtagcaaaagggattagata-cccctgtagtccta--gccgtaaacgatg
gatactagatgttgcagtatcctagctaa-cgcgttaagtat-cccgcct-ggggagtac
gctcgcaagggtg-aaactcaaaggaattgacgggggc-ccgcacaagcggtggagcatg
tggtttaattc-gatgcaacgcgaagaaccttaccaaggct-tgacatactagtgccttc
gggaaagatacaggtggtgcatggctgtcgtcagctcgtg-tcgtgagatgttgggttaa
gt-cccgcaacga--gcgcaa-cccttattt--ttagttaccatctagag-agact-g-c
cggtgacaaggaggaaggtgaggatgacgtcaagtca-gcatg-ccccttatcttgggct
acacacgtgctacaatggacaaagagttg-cgaagcta-atct-aagttc-ggattgta-
ggctgcaactcg-cc-tcgtgaa
>EF0518881_Uncultured_haptophyte_MC601-85
taagca-tcggctaact--ccgtgcca-g-cagccgc-ggt--aatac-gg--gggatgc
aagcgttatccggaatcatt-gggcgtaaagcgcctgtaggttgtttaataagtttgtta
aagcttaacaaactacttagagtatggtaggggtaggaatttctagt-gtagcggtgaaa
tgcgtagatattagaaagaacaccgcgaaggcgta-ctggcattactgacactcagaggc
gaaagctagggtagcaaaagggattagata-cccctgtagtccta--gccgtaaacgatg
gatactagatgttgcagtatcctagctaa-cgcgttaagtat-cccgcct-ggggagtac
gctcgcaagggtg-aaactcaaaggaattgacgggggc-ccgcacaagcggtggagcatg
tggtttaattc-gatgcaacgcgaagaaccttaccaaggct-tgacatactagtgccttc
gggaaagatacaggtggtgcatggctgtcgtcagctcgtg-tcgtgagatgttgggttaa
gt-cccgcaacga--gcgcaa-cccttattt--ttagttaccatctagag-agact-g-c
cggtgacaaggaggaaggtgaggatgacgtcaagtca-gcatg-ccccttatcttgggct
acacacgtgctacaatggacaaagagttg-cgaagcta-atct-aagttc-ggattgta-
ggctgcaactcg-cc-tcatgaa
>LN7354963_Phaeocystis_jahnii_RCC942
-------------------------------------------------gg--gggatgc
aagcgttatccggaatcatt-gggcgtaaagcgcctgtaggttgtttaataagtttgtta
aagcttaacaaactacttagagtatggtaggggtaggaatttctagt-gtagcggtgaaa
tgcgtagatattagaaagaacaccgcgaaggcgta-ctggcattactgacactcagaggc
gaaagctagggtagcaaaagggattagata-cccctgtagtccta--gccgtaaacgatg
gatactagatgttgcagtatcctagctaa-cgcgttaagtat-cccgcct-ggggagtac
gctcgcaagggtg-aaactcaaaggaattgacgggggc-ccgcacaagcggtggagcatg
tggtttaattc-gatgcaacgcgaagaaccttaccaaggct-tgacatactagtgccttc
gggaaagatacaggtggtgcatggctgtcgtcagctcgtg-tcgtgagatgttgggttaa
gt-cccgcaacga--gcgcaa-cccttattt--ttagttaccatctagag-agact-g-c
cggtgacaaggaggaaggtgaggatgacgtcaagtca-gcatg-ccccttatcttgggct
acacacgtgctacaatggacaaagagttg-cgaagcta-atct-----------------
-----------------------
>EF0517651_Phaeocystis_jahnii_B5
------------------------------------------------------------
---------------------------aaagcgcctgtaggttgtttaataagtttgtta
aagcttaacaaactacttagagtatggtaggggtaggaatttctagt-gtagcggtgaaa
tgcgtagatattagaaagaacaccgcgaaggcgta-ctggcattactgacactcagaggc
gaaagctagggtagcaaaagggattagata-cccctgtagtccta--gccgtaaacgatg
gatactagatgttgcagtatcctagctaa-cgcgttaagtat-cccgcct-ggggagtac
gctcgcaagggtg-aaactcaaaggaattgacgggggc-ccgcacaagcggtggagcatg
tggtttaattc-gatgcaacgcgaagaaccttaccaaggct-tgacatactagtgccttc
gggaaagatacaggtggtgcatggctgtcgtcagctcgtg-tcgtgagatgttgggttaa
gt-cccgcaacga--gcgcaa-cccttattt--ttagttaccatctagag-agact-g-c
cggtgacaaggaggaaggtgaggatgacgtcaagtca-gcatg-ccccttatcttgggct
acacacgtgctacaatggacaaagagttg-cgaagcta----------------------
-----------------------
>EF0520211_Uncultured_haptophyte_250304-21
taagca-tcggctaact--ccgtgcca-g-cagccgc-ggt--aatac-gg--gggatgc
aagcgttatccggaatcatt-gggcgtaaagcgcctgtaggttgtttaataagtttgtta
aagcttaacaaactactttgagtatgataggggtaggaatttctagt-gtagcggtgaaa
tgcgtagatattaggaagaacaccgcgaaggcgta-ctggcattactgacactcagaggc
gaaagctagggtagcaaaagggattagata-cccctgtagtccta--gccgtaaacgatg
gatactagatgttgcagtatcgtagctaa-cgcgttaagtat-cccgcct-ggggagtac
gctcgcaagggtg-aaactcaaaggaattgacgggggc-ccgcacaagcggtggagcatg
tggtttaattc-gatgcaacgcgaagaaccttaccaaggct-tgacatactagtgccttc
gggaaagatacaggtggtgcatggctgtcgtcagctcgtg-tcgtgagatgttgggttaa
gt-cccgcaacga--gcgcaa-cccttattt--ttagttaccatctagaatagact-g-c
cggtgacaaggaggaaggtgaggatgacgtcaagtca-gcatg-ccccttatcctgggct
acacacgtgctacaatggacaaagagtcg-cgaagcta-atct-aagttc-agattgta-
ggctgcaactcg-cc-tcatgaa
>EF0519631_Uncultured_haptophyte_MAMA64-89
taagca-tcggctaact--ccgtgcca-g-cagccgc-ggt--aatac-gg--gggatgc
aagcgttatccggaatcatt-gggcgtaaagcgcctgtaggttgtttaataagtttgtta
aagctcaacaaactactttgagtatgataggggtaggaatttctagt-gtagcggtgaaa
tgcgtagatattaggaagaacaccgcgaaggcgta-ctggcattactgacactcagaggc
gaaagctagggtagcaaaagggattagata-cccctgtagtccta--gccgtaaacgatg
gatactagatgttgcagtatcgtagctaa-cgcgttaagtat-cccgcct-ggggagtac
gctctcaagggtg-aaactcaaaggaattgacgggggc-ccgcacaagcggtggagcatg
tggtttaattc-gatgcaacgcgaagaaccttaccagggct-tgacatactagtgccttc
gggaaagatacaggtggtgcatggctgtcgtcagctcgtg-tcgtgagatgttgggttaa
gt-cccgcaacga--gcgcaa-cccttattt--ttagttactatctagaa-agact-g-c
cggtgacaaggaggaaggtgaggatgacgtcaagtca-gcatg-ccccttatcctgggct
acacacgtgctacaatggacaaagagtcg-cgaagcta-atct-aagttc-agattgta-
ggctgcaactcg-cc-tcatgaa
>EF0521451_Uncultured_haptophyte_MC615-74
taagca-tcggctaact--ccgtgcca-g-cagccgc-ggt--aatac-gg--gggatgc
aagcgttatccggaatcatt-gggcgtaaagcgcctgtaggttgtttaataagtttgtta
aagctcaacaaactactttgagtatgataggggtaggaatttctagt-gtagcggtgaaa
tgcgtagatattaggaagaacaccgcgaaggcgta-ctggcattactgacactcagaggc
gaaagctagggtagcaaaagggattagata-cccctgtagtccta--gccgtaaacgatg
gatactagatgttgcagtatcctagctaa-cgcgttaagtat-cccgcct-ggggagtac
gctcgcaagggtg-aaactcaaaggaattgacgggggc-ccgcacaagcggtggagcatg
tggtttaattc-gatgcaacgcgaagaaccttaccagggct-tgacatactagtgccttc
gggaaagatacaggtggtgcatggctgtcgtcagctcgtg-tcgtgagatgttgggttaa
gt-cccgcaacga--gcgcaa-cccttattt--ttagttactatctagaa-agact-g-c
cggtgacaaggaggaaggtgaggatgacgtcaagtca-gcatg-ccccttatcctgggct
acacacgtgctacaatggacaaagagtcg-cgaagcta-atct-aagttc-agattgta-
ggctgcaactcg-cc-tcatgaa
>EF0519741_Uncultured_haptophyte_MAMA64-112
taagca-tcggctaact--ccgtgcca-g-cagccgc-ggt--aatac-gg--gggatgc
aagcgttatccggaatcatt-gggcgtaaagcgcttgtaggttgtttaataagtttgtta
aagcttaacaaactacttagagtatgataggggtaggaatttctagt-gtagcggtgaaa
tgcgtagatattaggaagaacaccgcgaaggcgta-ctggcattactgacactcagaggc
gaaagctagggtagcaaaagggattagata-cccctgtagtccta--gccgtaaacgatg
gatactagatgttgcagtatcgtagctaa-cgcgttaagtat-cccgcct-ggggagtac
gctcgcaagggtg-aaactcaaaggaattgacgggggc-ccgcacaagcggtggagcatg
tggtttaattc-gatgcaacgcgaagaaccttaccaaggct-tgacatactagtgccttc
gggaaagatacaggtggtgcatggctgtcgtcagctcgtg-tcgtgagatgttgggttaa
gt-cccgcaacga--gcgcaa-cccttattt--ttagttgccatctagaa-agact-g-c
cggtgacaaggaggaaggtgaggatgacgtcaagtca-gcatg-ccccttatcttgggct
acacacgtgctacaatggacaaagagtcg-cgaagcta-atct-aagttc-agattgta-
ggctgcaactcg-cc-tcatgaa
>EF0521881_Uncultured_haptophyte_MC622-21
taagca-tcggctaact--ccgtgcca-g-cagccgc-ggt--aatac-gg--gggatgc
aagcgttatccggaatcatt-gggcgtaaagcgcctgtaggttgtttaataagtttgtta
aagcttaacaaactacttagagtatggtaggggtaggaatttctagt-gtagcggtgaaa
tgcgtagatattaggaagaacaccgcgaaggcgta-ctggcattactgacactcagaggc
gaaagctagggtagcaaaagggattagata-cccctgtagtccta--gccgtaaacgatg
gatactagatgttgcagtatcgtagctaa-cgcgttaagtat-cccgcct-ggggagtac
gctcgcaagggtg-aaactcaaaggaattgacgggggc-ccgcacaagcggtggagcatg
tggtttaattc-gatgcaacgcgaagaaccttaccaaggct-tgacatactagtgccttc
gggaaagatacaggtggtgcatggctgtcgtcagctcgtg-tcgtgagatgttgggttaa
gt-cccgcaacga--gcgcaa-cccttattt--ttagttgccatctagaa-agact-g-c
cggtgacaaggaggaaggtgaggatgacgtcaagtca-gcatg-ccccttatcttgggct
acacacgtgctacaatggacaaagagttg-cgaagcta-atct-aagttc-ggattgta-
ggctgcaactcg-cc-tcgtgaa
>EF0518111_Uncultured_haptophyte_MC597-49
taagca-tcggctaact--ccgtgcca-g-cagccgc-ggt--aatac-gg--gggatgc
aagcgttatccggaatcatt-gggcgtaaagcgcctgtaggttgtttaataagtttgtta
aagctcaacaaactactttgagtatgataggggtaggaatttctagt-gtagcggtgaaa
tgcgtagatattaggaagaacaccgcgaaggcgta-ctggcattactgacactcagaggc
gaaagctagggtagcaaaagggattagata-cccctgtagtccta--gccgtaaacgatg
gatactagatgttgcagtatcgtagctaa-cgcgttaagtat-cccgcct-ggggagtac
gctcgcaagggtg-aaactcaaaggaattgacgggggc-ccgcacaagcggtggagcatg
tggtttaattc-gatgcaacgcgaagaaccttaccaaggct-tgacatactagtgccttc
gggaaagatacaggtggtgcatggctgtcgtcagctcgtg-tcgtgagatgttgggttaa
gt-cccgcaacga--gcgcaa-cccttattt--ttagttgctatctagaa-agact-g-c
cggtgacaaggaggaaggtgaggatgacgtcaagtca-gcatg-ccccttatcttgggct
acacacgtgctacaatggacaaagagttg-cgaagcta-atct-aagttc-ggattgta-
ggctgcaactcg-cc-tcatgaa
>EF0520151_Uncultured_haptophyte_250304-20
taagca-tcggctaact--ccgtgcca-g-cagccgc-ggt--aatac-gg--gggatgc
aagcgttatccggaatcatt-gggcgtaaagcgcctgtaggttgtttaataagtttgtta
aagctcaacaaactactttgagtatgataggggtaggaatttctagt-gtagcggtgaaa
tgcgtagatattaggaagaacaccgcgaaggcgta-ctggcattactgacactcagaggc
gaaagctagggtagcaaaagggattagata-cccctgtagtccta--gccgtaaacgatg
gatactagatgttgcagtatcgtagctaa-cgcgttaagtat-cccgcct-ggggagtac
gctcgcaagggtg-aaactcaaaggaattgacgggggc-ccgcacaagcggtggagcatg
tggtttaattc-gatgcaacgcgaagaaccttaccaaggct-tgacatactagtgccttc
gggaaagatacaggtggtgcatggctgtcgtcagctcgtg-tcgtgagatgttgggttaa
gt-cccgcaacga--gcgcaa-cccttattt--ttagttgctatctagaa-agact-g-c
cggtgacaaggaggaaggtgaggatgacgtcaagtca-gcatg-ccccttatcttgggct
acacacgtgctacaatggacaaagagttg-cgaagcta-atct-aagttc-ggattgta-
ggctgcaactcg-cc-tcatgaa
>EF0519861_Uncultured_haptophyte_MAMA64-124
taagca-tcggctaact--ccgtgcca-g-cagccgc-ggt--aatac-gg--gggatgc
aagcgttatccggaatcatt-gggcgtaaagcgcctgtaggttgtttaataagtttgtta
aagctcaacaaactactttgagtatgataggggtaggaatttctagt-gtagcggtgaaa
tgcgtagatattaggaagaacaccgcgaaggcgta-ctggcattactgacactcagaggc
gaaagctagggtagcaaaagggattagata-cccctgtagtccta--gccgtaaacgatg
gatactagatgttgcagtatcgtagctaa-cgcgttaagtat-cccgcct-ggggagtac
gctcgcaagggtg-aaactcaaaggaattgacgggggc-ccgcacaagcggtggagcatg
tggtttaattc-gatgcaacgcgaagaaccttaccaaggct-tgacatactagtgccttc
gggaaagatacaggtggtgcatggctgtcgtcagctcgtg-tcgtgagatgttgggttaa
gt-cccgcaacga--gcgcaa-cccttattt--ttagttgctatctagaa-agact-g-c
cggtgacaaggaggaaggtgaggatgacgtcaagtca-gcatg-ccccttatcttgggct
acacacgtgctacaatggacaaagagttg-cgaagcta-atct-aagttc-ggattgta-
ggctgcaactcg-cc-tcatgaa
>EF0518521_Uncultured_haptophyte_MC597-95
taagca-tcggctaact--ccgtgcca-g-cagccgc-ggt--aatac-gg--gggatgc
aagcgttatccggaatcatt-gggcgtaaagcgcctgtaggttgtttaataagtttgtta
aagctcaacaaactactttgagtatgataggggtaggaatttctagt-gtagcggtgaaa
tgcgtagatattaggaagaacaccgcgaaggcgta-ctggcattactgacactcagaggc
gaaagctagggtagcaaaagggattagata-cccctgtagtccta--gccgtaaacgatg
gatactagatgttgcagtatcgtagctaa-cgcgttaagtat-cccgcct-ggggagtac
gctcgcaagggtg-aaactcaaaggaattgacgggggc-ccgcacaagcggtggagcatg
tggtttaattc-gatgcaacgcgaagaaccttaccaaggct-tgacatactagtgccttc
gggaaagatacaggtggtgcatggctgtcgtcagctcgtg-tcgtgagatgttgggttaa
gt-cccgcaacga--gcgcaa-cccttattt--ttagttgctatctagaa-agact-g-c
cggtgacaaggaggaaggtgaggatgacgtcaagtca-gcatg-ccccttatcttgggct
acacacgtgctacaatggacaaagagttg-cgaagcta-atct-aagttc-ggattgta-
ggctgcaactcg-cc-tcatgaa
>EF0517701_Uncultured_haptophyte_MC597-5
taagca-tcggctaact--ccgtgcca-g-cagccgc-ggt--aatac-gg--gggatgc
aagcgttatccggaatcatt-gggcgtaaagcgcctgtaggttgtttaataagtttgtta
aagctcaacaaactactttgagtatgataggggtaggaatttctagt-gtagcggtgaaa
tgcgtagatattaggaagaacaccgcgaaggcgta-ctggcattactgacactcagaggc
gaaagctagggtagcaaaagggattagata-cccctgtagtccta--gccgtaaacgatg
gatactagatgttgcagtatcgtagctaa-cgcgttaagtat-cccgcct-ggggagtac
gctcgcaagggtg-aaactcaaaggaattgacgggggc-ccgcacaagcggtggagcatg
tggtttaattc-gatgcaacgcgaagaaccttaccaaggct-tgacatactagtgccttc
gggaaagatacaggtggtgcatggctgtcgtcagctcgtg-tcgtgagatgttgggttaa
gt-cccgcaacga--gcgcaa-cccttattt--ttagttgctatctagaa-agact-g-c
cggtgacaaggaggaaggtgaggatgacgtcaagtca-gcatg-ccccttatcttgggct
acacacgtgctacaatggacaaagagttg-cgaagcta-atct-aagttc-ggattgta-
ggctgcaactcg-cc-tcatgaa
>EF0518141_Uncultured_haptophyte_MC597-52
taagca-tcggctaact--ccgtgcca-g-cagccgc-ggt--aatac-gg--gggatgc
aagcgttatccggaatcatt-gggcgtaaagcgcctgtaggttgtttaataagtttgtta
aagctcaacaaactactttgagtatgataggggtaggaatttctagt-gtagcggtgaaa
tgcgtagatattaggaagaacaccgcgaaggcgta-ctggcattactgacactcagaggc
gaaagctagggtagcaaaagggattagata-cccctgtagtccta--gccgtaaacgatg
gatactagatgttgcagtatcgtagctaa-cgcgttaagtat-cccgcct-ggggagtac
gctcgcaagggtg-aaactcaaaggaattgacgggggc-ccgcacaagcggtggagcatg
tggtttaattc-gatgcaacgcgaagaaccttaccaaggct-tgacatactagtgccttc
gggaaagatacaggtggtgcatggctgtcgtcagctcgtg-tcgtgagatgttgggttaa
gt-cccgcaacga--gcgcaa-cccttattt--ttagttgctatctagaa-agact-g-c
cggtgacaaggaggaaggtgaggatgacgtcaagtca-gcatg-ccccttatcttgggct
acacacgtgctacaatggacaaagagttg-cgaagcta-atct-aagttc-ggattgta-
ggctgcaactcg-cc-tcatgaa
>EF0518451_Uncultured_haptophyte_MC597-86
taagca-tcggctaact--ccgtgcca-g-cagccgc-ggt--aatac-gg--gggatgc
aagcgttatccggaatcatt-gggcgtaaagcgcctgtaggttgtttaataagtttgtta
aagctcaacaaactactttgagtatgataggggtaggaatttctagt-gtagcggtgaaa
tgcgtagatattaggaagaacaccgcgaaggcgta-ctggcattactgacactcagaggc
gaaagctagggtagcaaaagggattagata-cccctgtagtccta--gccgtaaacgatg
gatactagatgttgcagtatcgtagctaa-cgcgttaagtat-cccgcct-ggggagtac
gctcgcaagggtg-aaactcaaaggaattgacgggggc-ccgcacaagcggtggagcatg
tggtttaattc-gatgcaacgcgaagaaccttaccaaggct-tgacatactagtgccttc
gggaaagatacaggtggtgcatggctgtcgtcagctcgtg-tcgtgagatgttgggttaa
gt-cccgcaacga--gcgcaa-cccttattt--ttagttgctatctagaa-agact-g-c
cggtgacaaggaggaaggtgaggatgacgtcaagtca-gcatg-ccccttatcttgggct
acacacgtgctacaatggacaaagagttg-cgaagcta-atct-aagttc-ggattgta-
ggctgcaactcg-cc-tcatgaa
>EF0518531_Uncultured_haptophyte_MC597-96
taagca-tcggctaact--ccgtgcca-g-cagccgc-ggt--aatac-gg--gggatgc
aagcgttatccggaatcatt-gggcgtaaagcgcctgtaggttgtttaataagtttgtta
aagctcaacaaactactttgagtatgataggggtaggaatttctagt-gtagcggtgaaa
tgcgtagatattaggaagaacaccgcgaaggcgta-ctggcattactgacactcagaggc
gaaagctagggtagcaaaagggattagata-cccctgtagtccta--gccgtaaacgatg
gatactagatgttgcagtatcgtagctaa-cgcgttaagtat-cccgcct-ggggagtac
gctcgcaagggtg-aaactcaaaggaattgacgggggc-ccgcacaagcggtggagcatg
tggtttaattc-gatgcaacgcgaagaaccttaccaaggct-tgacatactagtgccttc
gggaaagatacaggtggtgcatggctgtcgtcagctcgtg-tcgtgagatgttgggttaa
gt-cccgcaacga--gcgcaa-cccttattt--ttagttgctatctagaa-agact-g-c
cggtgacaaggaggaaggtgaggatgacgtcaagtca-gcatg-ccccttatcttgggct
acacacgtgctacaatggacaaagagttg-cgaagcta-atct-aagttc-ggattgta-
ggctgcaactcg-cc-tcgtgaa
>EF0519151_Uncultured_haptophyte_MC601-121
taagca-tcggctaact--ccgtgcca-g-cagccgc-ggt--aatac-gg--gggatgc
aagcgttatccggaatcatt-gggcgtaaagcgcctgtaggttgtttaataagtttgtta
aagctcaacaaactactttgagtatgataggggtaggaatttctagt-gtagcggtgaaa
tgcgtagatattaggaagaacaccgcgaaggcgta-ctggcattactgacactcagaggc
gaaagctagggtagcaaaagggattagata-cccctgtagtccta--gccgtaaacgatg
gatactagatgttgcagtatcgtagctaa-cgcgttaagtat-cccgcct-ggggagtac
gctcgcaagggtg-aaactcaaaggaattgacgggggc-ccgcacaagcggtggagcatg
tggtttaattc-gatgcaacgcgaagaaccttaccaaggct-tgacatactagtgccttc
gggaaagatacaggtggtgcatggctgtcgtcagctcgtg-tcgtgagatgttgggttaa
gt-cccgcaacga--gcgcaa-cccttattt--ttagttgctatctagaa-agact-g-c
cggtgacaaggaggaaggtgaggatgacgtcaagtca-gcatg-ccccttatcttgggct
acacacgtgctacaatggacaaagagttg-cgaagcta-atct-aagttc-ggattgta-
ggctgcaactcg-cc-tcgtgaa
>EF0520371_Uncultured_haptophyte_250304-40
taagca-tcggctaact--ccgtgcca-g-cagccgc-ggt--aatac-gg--gggatgc
aagcgttatccggaatcatt-gggcgtaaagcgcctgtaggttgtttaataagtttgtta
aagctcaacaaactactttgagtatgataggggtaggaatttctagt-gtagcggtgaaa
tgcgtagatattaggaagaacaccgcgaaggcgta-ctggcattactgacactcagaggc
gaaagctagggtagcaaaagggattagata-cccctgtagtccta--gccgtaaacgatg
gatactagatgttgcagtatcgtagctaa-cgcgttaagtat-cccgcct-ggggagtac
gctcgcaagggtg-aaactcaaaggaattgacgggggc-ccgcacaagcggtggagcatg
tggtttaattc-gatgcaacgcgaagaaccttaccaaggct-tgacatactagtgccttc
gggaaagatacaggtggtgcatggctgtcgtcagctcgtg-tcgtgagatgttgggttaa
gt-cccgcaacga--gcgcaa-cccttattt--ttagttgctatctagaa-agact-g-c
cggtgacaaggaggaaggtgaggatgacgtcaagtca-gcatg-ccccttatcttgggct
acacacgtgctacaatggacaaagagttg-cgaagcta-atct-aagttc-ggattgta-
ggctgcaactcg-cc-tcgtgaa
>EF0520061_Uncultured_haptophyte_250304-8
taagca-tcggctaact--ccgtgcca-g-cagccgc-ggt--aatac-gg--gggatgc
aagcgttatccggaatcatt-gggcgtaaagcgcctgtaggttgtttaataagtttgtta
aagctcaacaaactactttgagtatgataggggtaggaatttctagt-gtagcggtgaaa
tgcgtagatattaggaagaacaccgcgaaggcgta-ctggcattactgacactcagaggc
gaaagctagggtagcaaaagggattagata-cccctgtagtccta--gccgtaaacgatg
gatactagatgttgcagtatcgtagctaa-cgcgttaagtat-cccgcct-ggggggtac
gctcgcaagggtg-aaactcaaaggaattgacgggggc-ccgcacaagcggtggagcatg
tggtttaattc-gatgcaacgcgaagaaccttaccaaggct-tgacatactagtgccttc
gggaaagatacaggtggtgcatggctgtcgtcagctcgtg-tcgtgagatgttgggttaa
gt-cccgcaacga--gcgcaa-cccttattt--ttagttgctatctagaa-agact-g-c
cggtgacaaggaggaaggtgaggatgacgtcaagtca-gcatg-ccccttatcttgggct
acacacgtgctacaatggacaaagagttg-cgaagcta-atct-aagttc-ggattgta-
ggctgcaactcg-cc-tcgtgaa
>EF0519691_Uncultured_haptophyte_MAMA64-103
taagca-tcggctaact--ccgtgcca-g-cagccgc-ggt--aatac-gg--gggatgc
aagcgttatccggaatcatt-gggcgtaaagcgcctgtaggttgtttaataagtttgtta
aagcttaacaaactactttgagtatgataggggtaggaatttctagt-gtagcggtgaaa
tgcgtagatattaggaagaacaccgcgaaggcgta-ctggcattactgacactcagaggc
gaaagctagggtagcaaaagggattagata-cccctgtagtccta--gccgtaaacgatg
gatactagatgttgcagtatcgtagctaa-cgcgttaagtat-cccgcct-ggggagtac
gctcgcaagggtg-aaactcaaaggaattgacgggggc-ccgcacaagcggtggagcatg
tggtttaattc-gatgcaacgcgaagaaccttaccaaggct-tgacatactagtgccttc
gggaaagatacaggtggtgcatggctgtcgtcagctcgtg-tcgtgagatgttgggttaa
gt-cccgcaacga--gcgcaa-cccttattt--ttagttgctatctaaaa-agact-g-c
cggtgacaaggaggaaggtgaggatgacgtcaagtca-gcatg-ccccttatcttgggct
acacacgtgctacaatggacaaagagttg-cgaagcta-atct-aagttc-ggattgta-
ggctgcaactcg-cc-tcgtgaa
>EF0519881_Uncultured_haptophyte_MAMA64-127
taagca-tcggctaact--ccgtgcca-g-cagccgc-ggt--aatac-gg--gggatgc
aagcgttatccggaatcatt-gggcgtaaagcgcctgtaggttgtttaataagtttgtta
aagcttaacaaactactttgagtatgataggggtaggaatttctagt-gtagcggtgaaa
tgcgtagatattaggaagaacaccgcgaaggcgta-ctggcattactgacactcagaggc
gaaagctagggtagcaaaagggattagata-cccctgtagtccta--gccgtaaacgatg
gatactagatgttgcagtatcgtagctaa-cgcgttaagtat-cccgcct-ggggagtac
gctcgcaagggtg-aaactcaaaggaattgacgggggc-ccgcacaagcggtggagcatg
tggtttaattc-gatgcaacgcgaagaaccttaccaaggct-tgacatactagtgccttc
gggaaagatacaggtggtgcatggctgtcgtcagctcgtg-tcgtgagatgttgggttaa
gt-cccgcaacga--gcgcaa-cccttattt--ttagttgctatctaaaa-agact-g-c
cggtgacaaggaggaaggtgaggatgacgtcaagtca-gcatg-ccccttatcttgggct
acacacgtgctacaatggacaaagagttg-cgaagcta-atct-aagttc-ggattgta-
ggctgcaactcg-cc-tcatgaa
>EF0520421_Uncultured_haptophyte_250304-45
taagca-tcggctaact--ccgtgcca-g-cagccgc-ggt--aatac-gg--gggatgc
aagcgttatccggaatcatt-gggcgtaaagcgcctgtaggttgtttaataagtttgtta
aagcttaacaaactactttgagtatgataggggtaggaatttctagt-gtagcggtgaaa
tgcgtagatattaggaagaacaccgcgaaggcgta-ctggcattactgacactcagaggc
gaaagctagggtagcaaaagggattagata-cccctgtagtccta--gccgtaaacgatg
gatactagatgttgcagtatcgtagctaa-cgcgttaagtat-cccgcct-ggggagtac
gctcgcaagggtg-aaactcaaaggaattgacgggggc-ccgcacaagcggtggagcatg
tggtttaattc-gatgcaacgcgaagaaccttaccaaggct-tgacatactagtgccttt
gggaaagatacaggtggtgcatggctgtcgtcagctcgtg-tcgtgagatgttgggttaa
gt-cccgcaacga--gcgcaa-cccttattt--ttagttgctatctaaaa-agact-g-c
cggtgacaaggaggaaggtgaggatgacgtcaagtca-gcatg-ccccttatcttgggct
acacacgtgctacaatggacaaagagttg-cgaagcta-atct-aagttc-ggattgta-
ggctgcaactcg-cc-tcgtgaa
>EF0520721_Uncultured_haptophyte_250304-87
taagca-tcggctaact--ccgtgcca-g-cagccgc-ggt--aatac-gg--gggatgc
aagcgttatccggaatcatt-gggcgtaaagcgcctgtaggttgtttaataagtttgtta
aagcttaacaaactactttgagtatgataggggtaggaatttctagt-gtagcggtgaaa
tgcgtagatattaggaagaacaccgcgaaggcgta-ctggcattactgacactcagaggc
gaaagctagggtagcaaaagggattagata-cccctgtagtccta--gccgtaaacgatg
gatactagatgttgcagtatcgtagctaa-cgcgttaagtat-cccgcct-ggggagtac
gctcgcaagggtg-aaactcaaaggaattgacgggggc-ccgcacaagcggtggagcatg
tggtttaattc-gatgcaacgcgaagaaccttaccaaggct-tgacatactagtgccttc
gggaaagatacaggtggtgcatggctgtcgtcagctcgtg-tcgtgagatgttgggttaa
gt-cccgcaacga--gcgcaa-cccttattt--ttagttggtatctaaaa-agact-g-c
cggtgacaaggaggaaggtgaggatgacgtcaagtca-gcatg-ccccttatcttgggct
acacacgtgctacaatggacaaagagttg-cgaagcta-atct-aagttc-ggattgta-
ggctgcaactcg-cc-tcatgaa
>EF0520701_Uncultured_haptophyte_250304-85
taagca-tcggctaact--ccgtgcca-g-cagccgc-ggt--aatac-gg--gggatgc
aagcgttatccggaatcatt-gggcgtaaagcgcctgtaggttgtttaataagtttgtta
aagctcaacaaactactttgagtatgataggggtaggaatttctagt-gtagcggtgaaa
tgcgtagatattaggaagaacaccgcgaaggcgta-ctggcattactgacactcagaggc
gaaagctagggtagcaaaagggattagata-cccctgtagtccta--gccgtaaacgatg
gatactagatgttgcagtatcgtagctaa-cgcgttaagtat-cccgcct-ggggagtac
gctcgcaagggtg-aaactc-aaggaattgacgggggc-ccgcacaagcggtggagcatg
tggtttaattc-gatgcaacgcgaagaaccttaccaaggct-tgacatactagtgccttc
gggaaagatacaggtggtgcatggctgtcgtcagctcgtg-tcgtgagatgttgggttaa
gt-cccgcaacga--gcgcaa-cccttattt--ttagttgctatctagaa-agact-g-c
cggtgacaaggaggaaggtgaggatgacgtcaagtca-gcatg-ccccttatcttgggct
acacacgtgctacaatggacaaagagttg-cgaagcta-atct-aagttc-ggattgta-
ggctgcaactcg-cc-tcatgaa
>EF0517641_Phaeocystis_cordata_Phaeonap_1
------------------------------------------------------------
---------------------------aaagcgcctgtaggttgtttaataagtttgtta
aagctcaacaaactactttgagtatgataggggtaggaatttctagt-gtagcggtgaaa
tgcgtagatattaggaagaacaccgcgaaggcgta-ctggcattactgacactcagaggc
gaaagctagggtagcaaaagggattagata-cccctgtagtccta--gccgtaaacgatg
gatactagatgttgcagtatcgtagctaa-cgcgttaagtat-cccgcct-ggggagtac
gctcgcaagggtg-aaactcaaaggaattgacgggggc-ccgcacaagcggtggagcatg
tggtttaattc-gatgcaacgcgaagaaccttaccaaggct-tgacatactagtgccttc
gggaaagatacaggtggtgcatggctgtcgtcagctcgtg-tcgtgagatgttgggttaa
gt-cccgcaacga--gcgcaa-cccttattt--ttagttgctatctagaa-agact-g-c
cggtgacaaggaggaaggtgaggatgacgtcaagtca-gcatg-ccccttatcttgggct
acacacgtgctacaatggacaaagagttg-cgaagcta----------------------
-----------------------
>HM1333821_Uncultured_marine_haptophyte_Biosope_T60_16S_PLA491023
------------------------------------------------------------
--------tccggaatcatt-gggcgtaaagcgcctgtaggttgtttaataagtttgtta
aagcttaacaaactacttagagtatgataggggtaggaatttctagt-gtagcggtgaaa
tgcgtagatattaggaagaacaccgcgaaggcgta-ctggcattactgacactcagaggc
gaaagctagggtagcaaaagggattagata-cccctgtagtccta--gccgtaaacgatg
gatactagatgttgcagtatcgtagctaa-cgcgttaagtat-cccgcct-ggggagtac
gctcgcaagggtg-aaactcaaaggaattgacgggggc-ccgcacaagcggtggagcatg
tggtttaattc-gatgcaacgcgaagaaccttaccaaggct-tgacatactagtgccttc
gggaaagatacaggtggtgcatggctgtcgtcagctcgtg-tcgtgagatgttgggttaa
gt-cccgcaacga--gcgcaa-cccttgttt--ttagttgccatctagaa-agact-g-c
cggtgacaaggaggaaggtgaggatgacgtcaagtca-gcatg-ccccttatcttgggct
acacacgtgctacaatggacaaagagttg-cgaagcta-atct-aagttc-ggattgta-
ggctgcaact-------------
>EF0521331_Uncultured_haptophyte_MC615-61
taagca-tcggctaact--ccgtgcca-g-cagccgc-ggt--aatac-gg--gggatgc
aagcgttatccggaatcatt-gggcgtaaagcgcctgtaggttgtttaataagtttgtta
aagcttaacaaactacttagagtatgataggggtaggaatttctagt-gtagcggtgaaa
tgcgtagatattaggaagaacaccgcgaaggcgta-ctggcattactgacactcagaggc
gaaagctagggtagcaaaagggattagata-cccctgtagtccta--gccgtaaacgatg
gatactagatgttgcagtatcgtagctaa-cgcgttaagtat-cccgcct-ggggagtac
gctcgcaagggtg-aaactcaaaggaattgacgggggc-ccgcacaagcggtggagcatg
tggtttaattc-gatgcaacgcgaagaaccttaccaaggct-tgacatactagtgccttc
gggaaagatacaggtggtgcatggctgtcgtcagctcgtg-tcgtgagatgttgggttaa
gt-cccgcaacga--gcgcaa-cccttgttt--ttagttgccatctagaa-agact-g-c
cggtgacaaggaggaaggtgaggatgacgtcaagtca-gcatg-ccccttatcttgggct
acacacgtgctacaatggacaaagagttg-cgaagcta-atct-aagttc-ggattgta-
ggctgcaactcg-cc-tcatgaa
>EF0522371_Uncultured_haptophyte_MC622-77
taagca-tcggctaact--ccgtgcca-g-cagccgc-ggt--aatac-gg--gggatgc
aagcgttatccggaatcatt-gggcgtaaagcgcctgtaggttgtttaataagtttgtta
aagcttaacaaactacttagagtatgataggggtaggaatttctagt-gtagcggtgaaa
tgcgtagatattaggaagaacaccgcgaaggcgta-ctggcattactgacactcagaggc
gaaagctagggtagcaaaagggattagata-cccctgtagtccta--gccgtaaacgatg
gatactagatgttgcagtatcgtagctaa-cgcgttaagtat-cccgcct-ggggagtac
gctcgcaagggtg-aaactcaaaggaattgacgggggc-ccgcacaagcggtggagcatg
tggtttaattc-gatgcaacgcgaagaaccttaccaaggct-tgacatactagtgccttc
gggaaagatacaggtggtgcatggctgtcgtcagctcgtg-tcgtgagatgttgggttaa
gt-cccgcaacga--gcgcaa-cccttgttt--ttagttgccatctagaa-agact-g-c
cggtgacaaggaggaaggtgaggatgacgtcaagtca-gcatg-ccccttatcttgggct
acacacgtgctacaatggacaaagagttg-cgaagcta-atct-aagttc-ggattgta-
ggctgcaactcg-cc-tcatgaa
>EF0520111_Uncultured_haptophyte_250304-14
tta-ca-tmggctaact--ccgtgcca-g-cagccgc-ggt--aatsctkt--kggatgc
aagcgttatccggaatcatt-gggcgtaaagcgcctgtaggttgtttaataagtttgtta
aagctcaacaaactactttgagtatgataggggtaggaatttctagt-gtagcggtgaaa
tgcgtagatattaggaagaacaccgcgaaggcgta-ctggcattactgacactcagaggc
gaaagctagggtagcaaaagggattagata-cccctgtagtccta--gccgtaaacgatg
gatactagatgttgcagtatcgtagctaa-cgcgttaagtat-cccgcct-ggggagtac
gctcgcaagggtgaaaactcaaaggaattgacgggggc-ccgcacaagcggtggagcatg
tggtttaattc-gatgcaacgcgaagaaccttaccaaggct-tgacatactagtgccttc
gggaaagatacaggtggtgcatggctgtcgtcagctcgtg-tcgtgagatgttgggttaa
gt-cccgcaacga--gcgcaa-cccttattt--ttagttgctatctagaa-agact-g-c
cggtgacaaggaggaaggtgaggatgacgtcaagtca-gcatg-ccccttatcttgggct
acacacgtgctacaatggacaaagagttg-cgaagcta-atct-aagttc-ggattgta-
ggctgcaactcg-cc-tcgtgaa
>LK3918221_Phaeocystis_cordata_F926
------------------------------------------------------------
---------------------------aaagcgcctgtaggttgtttaataagtttgtta
aagctcaacaaactactttgagtatgataggggtaggaatttctagt-gtagcggtgaaa
tgcgtagatattaggaagaacaccgcgaaggcgta-ctggcattactgacactcagaggc
gaaagctagggtagcaaaagggattagata-cccctgtagtccta--gccgtaaacgatg
gatacta-atgttgcagtatcgtagctaa-cgcgttaagtat-cccgcct-ggggagtac
gctcgcaagggtg-aaactcaaaggaattgacgggggc-ccgcacaagcggtggagcatg
tggtttaattc-gatgcaacgcgaagaaccttaccaaggct-tgacatactagtgccttc
gggaaagatacaggtggtgcatggctgtcgtcagctcgtg-tcgtgagatgttgggttaa
gt-cccgcaacga--gcgcaa-cccttattt--ttagttgctatctagaa-agact-g-c
cggtgacaaggaggaaggtgaggatgacgtcaagtca-gcatg-ccccttatcttgggct
acacacgtgctaca----------------------------------------------
-----------------------
>HM1331571_Uncultured_marine_haptophyte_Biosope_T35_16S_PLA491011
------------------------------------------------------------
--------tccggaatcatt-gggcgtaaagcgcctgtaggttgtttaataagtttgtta
aagcttaacaaactactttgagtatgataggggtaggaatttctagt-gtagcggtgaaa
tgcgtagatattaggaagaacaccgcgaaggcgta-ctggcattactgacactcagaggc
gaaagctagggtagcaaaagggattagata-cccctgtagtccta--gccgtaaacgatg
gatactagatgttgcagtatcgtagctaa-cgcgttaagtat-cccgcct-ggggagtac
gctcgcaagggtg-aaactcaaaggaattgacgggggc-ccgcacaagcggtggagcatg
tggtttaattc-gatgcaacgcgaagaaccttaccaaggct-tgacatactagtgccttc
gggaaagatacaggtggtgcatggctgtcgtcagctcgtg-tcgtgagatgttgggttaa
gt-cccgcaacga--gcgcaa-cccttgttt--ttagttgccatctagaa-agact-g-c
cggtgacaaggaggaaggtgaggatgacgtcaagtca-gcatg-ccccttatcttgggct
acacacgtgctacaatggacaaagagttg-cgaagcta-atct-aagttc-ggattgta-
ggctgcaact-------------
>HM1331611_Uncultured_marine_haptophyte_Biosope_T35_16S_PLA491016
------------------------------------------------------------
--------tccggaatcatt-gggcgtaaagcgcttgtaggttgtttaataagtttgtta
aagcttaacaaactactttgagtatgataggggtaggaatttctagt-gtagcggtgaaa
tgcgtagatattaggaagaacaccgcgaaggcgta-ctggcattactgacactcagaggc
gaaagctagggtagcaaaagggattagata-cccctgtagtccta--gccgtaaacgatg
gatactagatgttgcagtatcgtagctaa-cgcgttaagtat-cccgcct-ggggagtac
gctcgcaagggtg-aaactcaaaggaattgacggaggc-ccgcacaagcggtggagcatg
tggtttaattc-gatgcaacgcgaagaaccttaccaaggct-tgacatactagtgccttc
gggaaagatacaggtggtgcatggctgtcgtcagctcgtg-tcgtgagatgttgggttaa
gt-cccgcaacga--gcgcaa-cccttgttt--ttagttgccatctagaa-agact-g-c
cggtgacaaggaggaaggtgaggatgacgtcaagtca-gcatg-ccccttatcttgggct
acacacgtgctacaatggacaaagagttg-cgaagcta-atct-aagttc-ggattgta-
ggctgcaact-------------
>HM1331591_Uncultured_marine_haptophyte_Biosope_T35_16S_PLA491014
------------------------------------------------------------
--------tccggaatcatt-gggcgtaaagcgcctgtaggttgtttaataagtttgtta
aagcttaacaaactactttgagtatgataggggtaggaatttctagt-gtagcggtgaaa
tgcgtagatattaggaagaacaccgcgaaggcgta-ctggcattactgacactcagaggc
gaaagctagggtagcaaaagggattagata-cccctgtagtccta--gccgtaaacgatg
gatactagatgttgcagtatcgtagctaa-cgcgttaagtat-cccgcct-ggggagtac
gctcgcaagggtg-aaactcaaaggaattgacgggggc-ccgcacaagcggtggagcatg
tggtttaattc-gatgcaacgcgaagaaccttaccaaggct-tgacatactagtgccttc
gggaaagatacaggtggtgcatggctgtcgtcagctcgtg-tcgtgagatgttgggttaa
gt-cccgcaacga--gcgcaa-cccttgttt--ttagttgccatctagaa-agact-g-c
cggtgacaaggaggaaggtgaggatgacgtcaagtca-gcatg-ccccttatcttgggct
acacacgtgctacaatggacaaagagctg-cgaagcta-atct-aagttc-ggattgta-
ggctgcaactc------------
>HM1331661_Uncultured_marine_haptophyte_Biosope_T35_16S_PLA491021
------------------------------------------------------------
--------------atcatt-gggcgtaaagcgcctgtaggttgtttaataagtttgtta
aagcttaacaaactactttgagtatgataggggtaggaatttctagt-gtagcggtgaaa
tgcgtagatattaggaagaacaccgcgaaggcgta-ctggcattactgacactcagaggc
gaaagctagggtagcaaaagggattagata-cccctgtagtccta--gccgtaaacgatg
gatactagatgttgcagtatcgtagctaa-cgcgttaagtat-cccgcct-ggggagtac
gctcgcaagggtg-aaactcaaaggaattgacgggggc-ccgcacaagcggtggagcatg
tggtttaattc-gatgcaacgcgaagaaccttaccaaggct-tgacatactagtgccttc
gggaaagatacaggtggtgcatggctgtcgtcagctcgtg-tcgtgagatgttgggttaa
gt-cccgcaacga--gcgcaa-cccttgttt--ttagttgccatctagaa-agact-g-c
cggtgacaaggaggaaggtgaggatgacgtcaagtca-gcatg-ccccttatcttgggct
acacacgtgctacaatggacaaagagttg-cgaagcta-atct-aagttc-ggattgta-
ggctgcaa---------------
>HM1333661_Uncultured_marine_haptophyte_Biosope_T60_16S_PLA491005
------------------------------------------------------------
--------------atcatt-gggcgtaaagcgcctgtaggttgtttaataagtttgtta
aagcttaacaaactactttgagtatgataggggtaggaatttctagt-gtagcggtgaaa
tgcgtagatattaggaagaacaccgcgaaggcgta-ttggcattactgacactcagaggc
gaaagctagggtagcaaaagggattagata-cccctgtagtccta--gccgtaaacgatg
gatactagatgttgcagtatcgtagctaa-cgcgttaagtat-cccgcct-ggggagtac
gctcgcaagggtg-aaactcaaaggaattgacgggggc-ccgcacaagcggtggagcatg
tggtttaattc-gatgcaacgcgaagaactttaccaaggct-tgacatactagtgccttc
gggaaagatacaggtggtgcatggctgtcgtcagctcgtg-tcgtgagatgttgggttaa
gt-cccgcaacga--gcgcaa-cccttgttt--ttagttgccatctagaa-agact-g-c
cggtgacaaggaggaaggtgaggatgacgtcaagtca-gcatg-ccccttatcttgggct
acacacgtgctacaatggacaaagagttg-cgaagcta-atct-aagttc-ggattgta-
ggctgcaac--------------
>HM1331561_Uncultured_marine_haptophyte_Biosope_T35_16S_PLA491010
------------------------------------------------------------
-------------aatcatt-gggcgtaaagcgcctgtaggttgtttaataagtttgtta
aagcttaacaaactactttgagtatgataggggtaggaatttctagt-gtagcggtgaaa
tgcgtagatattaggaagaacaccgcgaaggcgta-ctggcattactgacactcagaggc
gaaagctagggtagcaaaagggattagata-cccctgtagtccta--gccgtaaacgatg
gatactagatgttgcagtatcgtagctaa-cgcgttaagtat-cccgcct-ggggagtac
gctcgcaagggtg-aaactcaaaggaattgacgggggc-ccgcacaagcggtggagcacg
tggtttaattc-gatgcaacgcgaagaaccttaccaaggct-tgacatactagtgccttc
gggaaagatacaggtggtgcatggctgtcgtcagctcgtg-tcgtgagatgttgggttaa
gt-cccgcaacga--gcgcaa-cccttgttt--ttagttgccatctagaa-agact-g-c
cggtgacaaggaggaaggtgaggatgacgtcaagtca-gcatg-ccccttatcttgggct
acacacgtgctacaatggacaaagagttg-cgaagcta-atct-aagttc-ggattgta-
ggctgca----------------
>HM1334231_Uncultured_marine_haptophyte_Biosope_T65_16S3b
------------------------------------------------------------
-----ttatccggaatcatt-gggcgtaaagcgcctgtaggttgtttaataagtttgtta
aagcttaacaaactgatttgagtatggcaggggtaggaatttctagt-gtagcggtgaaa
tgcgtagatattaggaagaacaccgcgaaggcgta-ctggcattactgacactcagaggc
gaaagctggggtagcaaaagggattagata-cccctgtagtccta--gccgtaaacgatg
gatactagatgttgcagtatcgtagctaa-cgcgttaagtat-cccgcct-ggggagtac
gctcgcaagggtg-aaactcaaaggaattgacgggggc-ccgcacaagcggtggagcatg
tggtttaattc-gatgcaacgcgaagaaccttaccaaggct-tgacatactagtgccttc
gggaaagatacaggtggtgcatggctgtcgtcagctcgtg-tcgtgagatgttgggttaa
gt-cccgcaacga--gcgcaa-cccttgttt--ttagttgccatctagaa-agact-g-c
cggtgacaaggaggaaggtgaggatgacgtcaagtca-gcatg-ccccttatcttgggct
acacacgtgctacaatggacaaagagttg-cgaagcta-atct-----------------
-----------------------
>HM5659091_Uncultured_prymnesiophyte_C19847
taagca-tcggctaact--ccgtgcca-g-cagccgc-ggt--aatac-gg--gggatgc
aagcgttatccggaatcatt-gggcgtaaagcgcctgtaggttgtttaataagtttgtta
aagcttaacaaactacttagagtatggtaggggtaggaatttctagt-gtagcggtgaaa
tgcgtagatattagaaagaacaccgcgaaagcgta-ctggcattactgacactcagaggc
gaaagctagggtagcaaaagggattagata-cccctgtagtccta--gccgtaaacgatg
gatactagatgttgcagtatcgtagctaa-cgcgttaagtat-cccgcct-ggggagtac
gctcgcaagggtg-aaactcaaaggaattgacgggggc-ccgcacaagcggtggagcatg
tggtttaattc-gatgcaacgcgaagaaccttaccagggct-tgacatactagtgccttc
gggaaagatacaggtggtgcatggctgtcgtcagctcgtg-tcgtgagatgttgggttaa
gt-cccgcaacga--gcgcaa-cccttattt--ttagttaccatctagaa-agact-g-c
cggtgacaaggaggaaggtgaggatgacgtcaagtca-gcatg-ccccttatcctgggct
acacacgtgctacaatggacaaagagtcg-cgaagcta-atct-aagttc-agattgta-
ggctgcaactcg-cc-tcatgaa
>EF0520541_Uncultured_haptophyte_250304-65
taagca-tcggctaact--ccgtgcca-g-cagccgc-ggt--aatac-gg--gggatgc
aagcgttatccggaatcatt-gggcgtaaagcgcctgtaggttgtttaataagtttgtta
aagcttaacaaactatttagagtatggcaggggtaggaatttctagt-gtagcggtgaaa
tgcgtagatattagaaagaacaccgcgaaagcgta-ctggcattactgacactcagaggc
gaaagctagggtagcaaaagggattagata-cccctgtagtccta--gccgtaaacgatg
gatactagatgttgcagtatcgtagctaa-cgcgttaagtat-cccgcct-ggggagtac
gctcgcaagggtg-aaactcaaaggaattgacgggggc-ccgcacaagcggtggagcatg
tggtttaattc-gatgcaacgcgaagaaccttaccagggct-tgacatactagtgccttc
gggaaagatacaggtggtgcatggctgtcgtcagctcgtg-tcgtgagatgttgggttaa
gt-cccgcaacga--gcgcaa-cccttattt--ttagttaccatctagaa-agact-g-c
cggtgacaaggaggaaggtgaggatgacgtcaagtca-gcatg-ccccttatcctgggct
acacacgtgctacaatggacaaagagtcg-cgaagcta-atct-aagttc-agattgta-
ggctgcaactcg-cc-tcatgaa
>EF0520001_Uncultured_haptophyte_MAMA64-141
taagca-tcggctaact--ccgtgcca-g-cagccgc-ggt--aatac-gg--gggatgc
aagcgttatccggaatcatt-gggcgtaaagcgcctgtaggttgtttaataagtttgtta
aagctcaacaaactacttagagtatggcaggggtaggaatttctagt-gtagcggtgaaa
tgcgtagatattagaaagaacaccgcgaaagcgta-ctggcattactgacactcagaggc
gaaagctagggtagcaaaagggattagata-cccctgtagtccta--gccgtaaacgatg
gatactagatgttgcagtatcctagctaa-cgcgttaagtat-cccgcct-ggggagtac
gctcgcaagggtg-aaactcaaaggaattgacgggggc-ccgcacaagcggtggagcatg
tggtttaattc-gatgcaacgcgaagaaccttaccagggct-tgacatactagcgccttc
gggaaagatacaggtggtgcatggctgtcgtcagctcgtg-tcgtgagatgttgggttaa
gt-cccgcaacga--gcgcaa-cccttattt--ttagttaccatctagaa-agact-g-c
cggtgacaaggaggaaggtgaggatgacgtcaagtca-gcatg-ccccttatcctgggct
acacacgtgctacaatggacaaagagtcg-cgaagcta-atct-aagttc-agattgta-
ggctgcaactcg-cc-tcatgaa
>EF0520451_Uncultured_haptophyte_250304-48
taakca-tcggctaact--ccgtgcca-g-cagccgc-ggt--aatac-gg--gggatgc
aagcgttatccggaatcatt-gggcgtaaagcgcctgtaggttgtttaataagtttgtta
aagctcaacaaactatttagagtatggcaggggtaggaatttctagt-gtagcggtgaaa
tgcgtagatattagaaagaacaccgcgaaagcgta-ctggcattactgacactcagaggc
gaaagctagggtagcaaaagggattagata-cccctgtagtccta--gccgtaaacgatg
gatactagatgttgcagtatcctagctaa-cgcgttaagtat-cccgcct-ggggagtac
gctcgcaagggtg-aaactcaaaggaattgacgggggc-ccgcacaagcggtggagcatg
tggtttaattc-gatgcaacgcgaagaaccttaccagggct-tgacatactggtgccttc
gggaaagatacaggtggtgcatggctgtcgtcagctcgtg-tcgtgagatgttgggttaa
gt-cccgcaacga--gcgcaa-cccttattt--ttagttaccatctagaa-agact-g-c
cggtgacaaggaggaaggtgaggatgacgtcaagtca-gcatg-ccccttatcctgggct
acacacgtgctacaatggacaaagagttg-cgaagcta-atct-aagttc-agattgta-
ggctgcaactcg-cc-tcgtgaa
>EF0520621_Uncultured_haptophyte_250304-75
taagca-tcggctaact--ccgtgcca-g-cagccgc-ggt--aatac-gg--gggatgc
tagcgttatccggaatcatt-gggcgtaaagcgcctgtaggttgtttaataagtttgtta
aagctcaacaaactacttagagtatggcaggggtaggaatttctagt-gtagcggtgaaa
tgcgtagatattagaaagaacaccgcgaaagcgta-ctggcattactgacactcagaggc
gaaagctagggtagcaaaagggattagata-cccctgtagtccta--gccgtaaacgatg
gatactagatgttgcagtatcctagctaa-cgcgttaagtat-cccgcct-ggggagtac
gctcgcaagggtg-aaactcaaaggaattgacgggggc-ccgcacaagcggtggagcatg
tggtttaattc-gatgcaacgcgaagaaccttaccagggct-tgacatactggtgccttc
gggaaagatacaggtggtgcatggctgtcgtcagctcgtg-tcgtgagatgttgggttaa
gt-cccgcaacga--gcgcaa-cccttattt--ttagttaccatctagaa-agact-g-c
cggtgacaaggaggaaggtgaggatgacgtcaagtca-gcatg-ccccttatcctgggct
acacacgtgctacaatggacaaagagtcg-cgaagcta-atct-aagttc-agattgta-
ggctgcaactcg-cc-tcgtgaa
>EF0518031_Uncultured_haptophyte_MC597-41
taagca-tcggctaact--ccgtgcca-g-cagccgc-ggt--aatac-gg--gggatgc
tagcgttatccggaatcatt-gggcgtaaagcgcctgtaggttgtttaataagtttgtta
aagctcaacaaactacttagagtatggcaggggtaggaatttctagt-gtagcggtgaaa
tgcgtagatattagaaagaacaccgcgaaagcgta-ctggcattactgacactcagaggc
gaaagctagggtagcaaaagggattagata-cccctgtagtccta--gccgtaaacgatg
gatactagatgttgcagtatcctagctaa-cgcgttaagtat-cccgcct-ggggagtac
gctcgcaagggtg-aaactcaaaggaattgacgggggc-ccgcacaagcggtggagcatg
tggtttaattc-gatgcaacgcgaagaaccttaccagggct-tgacatactagtgccttc
gggaaagatacaggtggtgcatggctgtcgtcagctcgtg-tcgtgagatgttgggttaa
gt-cccgcaacga--gcgcaa-cccttattt--ttagttaccatctagaa-agact-g-c
cggtgacaaggaggaaggtgaggatgacgtcaagtca-gcatg-ccccttatcctgggct
acacacgtgctacaatggacaaagagtcg-cgaagcta-atct-aagttc-agattgta-
ggctgcaactcg-cc-tcatgaa
>EF0522361_Uncultured_haptophyte_MC622-76
taagca-tcggctaact--ccgtgcca-g-cagccgc-ggt--aatac-gg--gggatgc
tagcgttatccggaatcatt-gggcgtaaagcgcctgtaggttgtttaataagtttgtta
aagctcaacaaactacttagagtatggcaggggtaggaatttctagt-gtagcggtgaaa
tgcgtagatattagaaagaacaccgcgaaagcgta-ctggcattactgacactcagaggc
gaaagctagggtagcaaaagggattagata-cccctgtagtccta--gccgtaaacgatg
gatactagatgttgcagtatcctagctaa-cgcgttaagtat-cccgcct-ggggagtac
gctcgcaagggtg-aaactcaaaggaattgacgggggc-ccgcacaagcggtggagcatg
tggtttaattc-gatgcaacgcgaagaaccttaccagggct-tgacatactagtgccttc
gggaaagatacaggtggtgcatggctgtcgtcagctcgtg-tcgtgagatgttgggttaa
gt-cccgcaacga--gcgcaa-cccttattt--ttagttaccatctagaa-agact-g-c
cggtgacaaggaggaaggtgaggatgacgtcaagtca-gcatg-ccccttatcctgggct
acacacgtgctacaatggacaaagagtcg-cgaagcta-atct-aagttc-agattgta-
ggctgcaactcg-cc-tcatgaa
>HM1334171_Uncultured_marine_haptophyte_Biosope_T65_16S35b
------------------------------------------------------------
-----ttatccggaatcatt-gggcgtaaagcgcctgtaggttgtttaataagtttgtta
aagctcaacaaactacttagagtatggcaggggtaggaatttctagt-gtagcggtgaaa
tgcgtagatattagaaagaacaccgcgaaagcgta-ctggcattactgacactcagaggc
gaaagctagggtagcaaaagggattagata-cccctgtagtccta--gccgtaaacgatg
gatactagatgttgcagtatcctagctaa-cgcgttaagtat-cccgcct-ggggagtac
gctcgcaagggtg-aaactcaaaggaattgacgggggc-ccgcacaagcggtggagcatg
tggtttaattc-gatgcaacgcgaagaaccttaccagggct-tgacatactagtgccttc
gggaaagatacaggtggtgcatggctgtcgtcagctcgtg-tcgtgagatgttgggttaa
gt-cccgcaacga--gcgcaa-cttttattt--ttagttaccatctagaa-agact-g-c
cggtgacaaggaggaaggtgaggatgacgtcaagtca-gcatg-ccccttatcctgggct
acacacgtgctacaatggacaaagagtcg-cgaagcta-atct-----------------
-----------------------
>EF0520951_Uncultured_haptophyte_MC615-20
taagca-tcggctaact--ccgtgcca-g-cagccgc-ggt--aatac-gg--gggatgc
aagcgttatccggaatcatt-gggcgtaaagcgcctgtaggttgtttattaagtttgtta
aagcttaacaaactgattagagtatggcaggggtaggaatttctagt-gtagcggtgaaa
tgcgtagatattagaaagaacaccgcgaaagcgta-ctggcattactgacactcagaggc
gaaagctagggtagcaaaagggattagata-cccctgtagtccta--gccgtaaacgatg
gatactagatgttgcagtatcgtagctaa-cgcgttaagtat-cccgcct-ggggagtac
gctcgcaagggtg-aaactcaaaggaattgacgggggc-ccgcacaagcggtggagcatg
tggtttaattc-gatgcaacgcgaagaaccttaccagggct-tgacatactagtgccttc
gggaaagatacaggtggtgcatggctgtcgtcagctcgtg-tcgtgagatgttgggttaa
gt-cccgcaacga--gcgcaa-cccttattt--ttagttaccatctagaa-agact-g-c
cggtgacaaggaggaaggtgaggatgacgtcaagtca-gcatg-ccccttatcctgggct
acacacgtgctacaatggacaaagagtcg-ctatgcta-atct-aagttc-agattgta-
ggctgcaactcg-cc-tcatgaa
>EF0522131_Uncultured_haptophyte_MC622-52
taagca-tcggctaact--ccgtgcca-g-cagccgc-ggt--aatac-gg--gggatgc
aagcgttatccggaatcatt-gggcgtaaagcgcctgtaggttgtttatcaagtttgtta
aagcttaacaaactgattagagtatggcaggggtaggaatttctagt-gtagcggtgaaa
tgcgtagatattagaaagaacaccgcgaaagcgta-ctggcattcctgacactcagaggc
gaaagctagggtagcaaaagggattagata-cccctgtagtccta--gccgtaaacgatg
gatactagatgttgcagtatcctagctaa-cgcgttaagtat-cccgcct-ggggagtac
gctcgcaagggtg-aaactcaaaggaattgacgggggc-ccgcacaagcggtggagcatg
tggtttaattc-gatgcaacgcgaagaaccttaccagggct-tgacatactagtgccttc
gggaaagatacaggtggtgcatggctgtcgtcagctcgtg-tcgtgagatgttgggttaa
gt-cccgcaacga--gcgcaa-cccttattt--ttagttaccatctagaa-agact-g-c
cggtgacaaggaggaaggtgaggatgacgtcaagtca-gcatg-ccccttatcctgggct
acacacgtgctacaatggacaaagagttg-cgaagcta-atct-aagttc-agattgta-
ggctgcaactcg-cc-tcgtgaa
>EF0522211_Uncultured_haptophyte_MC622-61
taagca-tcggctaact--ccgtgcca-g-cagccgc-ggt--aatac-gg--gggatgc
aagcgttatccggaatcatt-gggcgtaaagcgcctgtaggttgtttatcaagtttgtta
aagcttaacaaactgattagagtatggcaggggtaggaatttctagt-gtagcggtgaaa
tgcgtagatattagaaagaacaccgcgaaagcgta-ctggcattactgacactcagaggc
gaaagctagggtagcaaaagggattagata-cccctgtagtccta--gccgtaaacgatg
gatactagatgttgcagtatcctagctaa-cgcgttaagtat-cccgcct-ggggagtac
gctcgcaagggtg-aaactcaaaggaattgacgggggc-ccgcacaagcggtggagcatg
tggtttaattc-gatgcaacgcgaagaaccttaccagggct-tgacatactagtgccttc
gggaaagatacaggtggtgcatggctgtcgtcagctcgtg-tcgtgagatgttgggttaa
gt-cccgcaacga--gcgcaa-cccttattt--ttagttactatctagaa-agact-g-c
cggtgacaaggaggaaggtgaggatgacgtcaagtca-gcatg-ccccttatcctgggct
acacacgtgctacaatggacaaagagtcg-cgaagcta-atct-aagttc-agattgta-
ggctgcaactcg-cc-tcatgaa
>EF0522421_Uncultured_haptophyte_MC622-82
taagca-tcggctaact--ccgtgcca-g-cagccgc-ggt--aatac-gg--gggatgc
aagcgttatccggaatcatt-gggcgtaaagcgcctgtaggttgtttatcaagtttgtta
aagcttaacaaactgattagagtatggcaggggtaggaatttctagt-gtagcggtgaaa
tgcgtagatattagaaagaacaccgcgaaagcgta-ctggcattactgacactcagaggc
gaaagctagggtagcaaaagggattagata-cccctgtagtccta--gccgtaaacgatg
gatactagatgttgcagtatcctagctaa-cgcgttaagtat-cccgcct-ggggagtac
gctcgcaagggtg-aaactcaaaggaattgacgggggc-ccgcacaagcggtggagcatg
tggtttaattc-gatgcaacgcgaagaaccttaccagggct-tgacatactagtgccttc
gggaaagatacaggtggtgcatggctgtcgtcagctcgtg-tcgtgagatgttgggttaa
gt-cccgcaacga--gcgcaa-cccttattt--ttagttaccatctagaa-agact-g-c
cggtgacaaggaggaaggtgaggakgacgtcaagtca-gcatg-ccccttatcctgggyt
acacacgtgctacaatggacaaagagtsg-ctatgcta-atst-aagttc-agattgta-
ggctgcaactcg-cc-tcatgaa
>EF0521391_Uncultured_haptophyte_MC615-68
taagca-tcggctaact--ccgtgcca-g-cagccgc-ggt--aatac-gg--gggatgc
aagcgttatccggaatcatt-gggcgtaaagcgcctgtaggttgtttatcaagtttgtta
aagcttaacaaactgattagagtatggcaggggtaggaatttctagt-gtagcggtgaaa
tgcgtagatattagaaagaacaccgcgaaagcgta-ctggcattactgacactcagaggc
gaaagctagggtagcaaaagggattagata-cccctgtagtccta--gccgtaaacgatg
gatactagatgttgcagtatcctagctaa-cgcgttaagtat-cccgcct-ggggagtac
gctcgcaagggtg-aaactcaaaggaattgacgggggc-ccgcacaagcggtggagcatg
tggtttaattc-gatgcaacgcgaagaaccttaccaggact-tgacatactagtgccttc
gggaaagatacaggtggtgcatggctgtcgtcagctcgtg-tcgtgagatgttgggttaa
gt-cccgcaacga--gcgcaa-cccttattt--ttagttaccatctagaa-agact-g-c
cggtgacaaggaggaaggtgaggatgacgtcaagtca-gcatg-ccccttatcctgggct
acacacgtgctacaatggacaaagagtcg-caaagcta-atct-aagttc-agattgta-
ggctgcaactcg-cc-tcgtgaa
>EF0522001_Uncultured_haptophyte_MC622-35
taagca-tcggctaact--ccgtgcca-g-cagccgc-ggt--aatac-gg--gggatgc
aagcgttatccggaatcatt-gggcgtaaagcgcctgtaggttgtttattaagtttgtta
aagcttaacaaactaattcgagtatggcaggggtaggaatttctagt-gtagcggtgaaa
tgcgtagatattagaaagaacaccgcgaaagcgta-ctggcattactgacactcagaggc
gaaagctagggtagcaaaagggattagata-cccctgtagtccta--gccgtaaacgatg
gatactagatgctgcagtatcgtagctaa-cgcgttaagtat-cccgcct-ggggagtac
gctcgcaagggtg-aaactcaaaggaattgacgggggc-ccgcacaagcggtggagcatg
tggtttaattc-gatgcaacgcgaagaaccttaccagggct-tgacatactagtgccttc
gggaaagatacaggtggtgcatggctgtcgtcagctcgtg-tcgtgagatgttgggttaa
gt-cccgcaacga--gcgcaa-cccttattt--ttagttaccatctagaa-agact-g-c
cggtgacaaggaggaaggtgaggatgacgtcaagtca-gcatg-ccccttatcctgggct
acacacgtgctacaatggacaaagagtcg-cgaagcta-atct-aagttc-agattgta-
ggctgcaactcg-cc-tcatgaa
>EF0519791_Uncultured_haptophyte_MAMA64-117
taagca-tcggctaact--ccgtgcca-g-cagccgc-ggt--aatac-gg--gggatgc
aagcgttatccggaatcatt-gggcgtaaagcgcctgtaggttgtttattaagtttgtta
aagcttaacaaactaattagagtatggcaggggtaggaatttctagt-gtagcggtgaaa
tgcgtagatattagaaagaacaccgcgaaagcgta-ctggcattactgacactcagaggc
gaaagctagggtagcaaaagggattagata-cccctgtagtccta--gccgtaaacgatg
gatactagatgttgcagtatcgtagctaa-cgcgttaagtat-cccgcct-ggggagtac
gctcgcaagggtg-aaactcaaaggaattgacgggggc-ccgcacaagcggtggagcatg
tggtttaattc-gatgcaacgcgaagaaccttaccagggct-tgacatactagtgccttc
gggaaagatacaggtggtgcatggctgtcgtcagctcgtg-tcgtgagatgttgggttaa
gt-cccgcaacga--gcgcaa-cccttattt--ttagttaccatttagaa-agact-g-c
cggtgacaaggaggaaggtgaggatgacgtcaagtca-gcatg-ccccttatcctgggct
acacacgtgctacaatggacaaagagttg-cgaagcta-atct-aagttc-agattgta-
ggctgcaactcg-cc-tcatgaa
>EF0519681_Uncultured_haptophyte_MAMA64-102
taagca-tcggctaact--ccgtgcca-g-cagccgc-ggt--aatac-gg--gggatgc
aagcgttatccggaatcatt-gggcgtaaagcgcctgtaggttgtttattaagtttgtta
aagctcaacaaactaattcgagtatggcaggggtaggaatttctagt-gtagcggtgaaa
tgcgtagatattagaaagaacaccgcgaaagcgta-ctggcattactgacactcagaggc
gaaagctagggtagcaaaagggattagata-cccctgtagtccta--gccgtaaacgatg
gatactagatgttgcagtatcgtagctaa-cgcgttaagtat-cccgcct-ggggagtac
gctcgcaagggtg-aaactcaaaggaattgacgggggc-ccgcacaagcggtggagcatg
tggtttaattc-gatgcaacgcgaagaaccttaccagggct-tgacatactagtgccttc
gggaaagatacaggtggtgcatggctgtcgtcagctcgtg-tcgtgagatgttgggttaa
gt-cccgcaacga--gcgcaa-cccttattt--ttagttaccatctagaa-agact-g-c
cggtgacaaggaggaaggtgaggatgacgtcaagtca-gcatg-ccccttatcctgggct
acacacgtgctacaatggacaaagagttg-cgaagcta-atct-aagttc-agattgta-
ggctgcaactcg-cc-tcatgaa
>EF0521661_Uncultured_haptophyte_MC615-99
taagca-tcggctaact--ccgtgcca-g-cagccgc-ggt--aatac-gg--gggatgc
aagcgttatccggaatcatt-gggcgtaaagcgcctgtaggttgtttattaagtttgtta
aagctcaacaaactaattcgagtatggcaggggtaggaatttctagt-gtagcggtgaaa
tgcgtagatattagaaagaacaccgcgaaagcgta-ctggcattactgacactcagaggc
gaaagctagggtagcaaaagggattagata-cccctgtagtccta--gccgtaaacgatg
gatactagatgttgcagtatcgtagctaa-cgcgttaagtat-cccgcct-ggggagtac
gctcgcaagggtg-aaactcaaaggaattgacgggggc-ccgcacaagcggtggagcatg
tggtttaattc-gatgcaacgcgaagaaccttaccagggct-tgacatactagtgccttc
gggaaagatacaggtggtgcatggctgtcgtcagctcgtg-tcgtgagatgttgggttaa
gt-cccgcaacga--gcgcaa-cccttattt--ttagttaccatctagaa-agact-g-c
cggtgacaaggaggaaggtgaggatgacgtcaagtca-gcatg-ccccttatcctgggct
acacacgggctacaatggacgaagagttg-cgaagcta-atct-aagttc-agattgta-
ggctgcaactcg-cc-tcgtgaa
>EF0520301_Uncultured_haptophyte_250304-31
tattca-tcggctaact--ccgtgcca-g-cagccgc-ggt--aatac-gg--gggatgc
aagcgttatccggaatcatt-gggcgtaaagcgcctgtaggttgtttattaagtttgtta
aagctcaacaaactaattcgagtatggcaggggtaggaatttctagt-gtagcggtgaaa
tgcgtagatattagaaagaacaccgcgaaagcgta-ctggcattactgacactcagaggc
gaaagctagggtagcaaaagggattagata-cccctgtagtccta--gccgtaaacgatg
gatactagatgttgcagtatcgtagctaa-cgcgttaagtat-cccgcct-ggggagtac
gctcgcaagggtg-aaactcaaaggaattgacgggggc-ccgcacaagcggtggagcatg
tggtttaattc-gatgcaacgcgaagaaccttaccagggct-tgacatactagtgccttc
gggaaagatacaggtggtgcatggctgtcgtcagctcgtg-tcgtgagatgttgggttaa
gt-cccgcaacga--gcgcaa-cccttattt--ttagttaccatctagaa-agact-g-c
cggtgacaaggaggaaggtgaggatgacgtcaagtca-gcatg-ccccttatcctgggct
acacacgtgctacaatggacaaagagttg-cgaagcta-atct-aagttc-agattgta-
ggctgcaactcg-cc-tcatgaa
>EF0520581_Uncultured_haptophyte_250304-71
tattca-tcggctaact--ccgtgcca-g-cagccgc-ggt--aatac-gg--gggatgc
aagcgttatccggaatcatt-gggcgtaaagcgcctgtaggttgtttattaagtttgtta
aagctcaacaaactaattcgagtatggcaggggtaggaatttctagt-gtagcggtgaaa
tgcgtagatattagaaagaacaccgcgaaagcgta-ctggcattactgacactcagaggc
gaaagctagggtagcaaaagggattagata-cccctgtagtccta--gccgtaaacgatg
gatactagatgttgcagtatcgtagctaa-cgcgttaagtat-cccgcct-ggggagtac
gctcgcaagggtg-aaactcaaaggaattgacgggggc-ccgcacaagcggtggagcatg
tggtttaattc-gatgcaacgcgaagaaccttaccagggct-tgacatactagtgccttc
gggaaagatacaggtggtgcatggctgtcgtcagctcgtg-tcgtgagatgttgggttaa
gt-cccgcaacga--gcgcaa-cccttattt--ttagttaccatctagaa-agact-g-c
cggtgacaaggaggaaggtgaggatgacgtcaagtca-gcatg-ccccttatcctgggct
acacacgtgctacaatggacaaagagttg-cgaagcta-atct-aagttc-agattgta-
ggctgcaactcg-cc-tcatgaa
>EF0521831_Uncultured_haptophyte_MC622-16
taagca-tcggctaact--ccgtgcca-g-cagccgc-ggt--aatac-gg--gggatgc
aagcgttatccggaatcatt-gggcgtaaagcgcctgtaggttgtttattaagtttgtta
aagcttaacaaactaattagagtatggcaggggtaggaatttctggt-gtagcggtgaaa
tgcgtagatattagaaagaacaccgcgaaagcgta-ctggcattactgacactcagaggc
gaaagctagggtagcaaaagggattagata-cccctgtagtccta--gccgtaaacgatg
gatactagatgttgcagtatcgtagctaa-cgcgttaagtat-cccgcct-ggggagtac
gctcgcaagggtg-aaactcaaaggaattgacgggggc-ccgcacaagcggtggagcatg
tggtttaattc-gatgcaacgcgaagaaccttaccagggct-tgacatactagtgccttc
gggaaagatacaggtggtgcatggctgtcgtcagctcgtg-tcgtgagatgttgggttaa
gt-cccgcaacga--gcgcaa-cccttattt--ttagttaccatctagaa-agact-g-c
cggtgacaaggaggaaggtgaggatgacgtcaagtca-gcatg-ccccttatcctgggct
acacacgtgctacaatggacaaagagtcg-cgaagcta-atct-aagttc-agattgta-
ggctgcaactcg-cc-tcatgaa
>JX8693531_Uncultured_haptophyte_env_Pavin_epi_T_S61B
taagca-tcggctaact--ccgtgcca-g-cagccgc-ggt--aatac-gg--gggatgc
aagcgttatccggaatgatt-gggcgtaaagcgcctgtaggttgtttattaagtttgtta
aagcttaacaaactagttagagtatggcaggggtaggaatttctagt-gtagcggtgaaa
tgcgtagatattagaaagaacaccgcgaaagcgta-ctggcattactgacactcagaggc
gaaagctagggtagcaaaagggattagata-cccctgtagtccta--gccgtaaacgatg
gatactagatgttgcagtatcgtagctaa-cgcgttaagtat-cccgcct-ggggagtac
gctcgcaagggtg-aaactcaaaggaattgacgggggc-ccgcacaagcggtggagcatg
tggtttaattc-gatgcaacgcgaagaaccttaccagggct-tgacatactagtgccttc
gggaaagatacaggtggtgcatggctgtcgtcagctcgtg-tcgtgagatgttgggttaa
gt-cccgcaacga--gcgcaa-cccttattt--ttagttaccatctagaa-agact-g-c
cggtgacaaggaggaaggtgaggatgacgtcaagtca-gcatg-ccccttatcctgggct
acacacgtgctacaatggacaaagagttg-cgaagcta-atct-aagttc-agattgta-
ggctgcaactcg-cc-tcgtgaa
>NC_0369371_Chrysochromulina_parva
taagca-tcggctaact--ccgtgcca-g-cagccgc-ggt--aatac-gg--gggatgc
aagcgttatccggaatgatt-gggcgtaaagcgcctgtaggttgtttattaagtttgtta
aagctcaacaaactagttagagtatggcaggggtaggaatttctagt-gtagcggtgaaa
tgcgtagatattagaaagaacaccgcgaaagcgta-ctggcattactgacactcagaggc
gaaagctagggtagcaaaagggattagata-cccctgtagtccta--gccgtaaacgatg
gatactagatgttgcagtatcgtagctaa-cgcgttaagtat-cccgcct-ggggagtac
gctcgcaagggtg-aaactcaaaggaattgacgggggc-ccgcacaagcggtggagcatg
tggtttaattc-gatgcaacgcgaagaaccttaccagggct-tgacatactagtgccttc
gggaaagatacaggtggtgcatggctgtcgtcagctcgtg-tcgtgagatgttgggttaa
gt-cccgcaacga--gcgcaa-cccttattt--ttagttaccatctagaa-agact-g-c
cggtgacaaggaggaaggtgaggatgacgtcaagtca-gcatg-ccccttatcctgggct
acacacgtgctacaatggacaaagagttg-cgaagcta-atct-aagttc-agattgta-
ggctgcaactcg-cc-tcatgaa
>KJ2019072_Chrysochromulina_sp_CCMP291
taagca-tcggctaact--ccgtgcca-g-cagccgc-ggt--aatac-gg--gggatgc
aagcgttatccggaatgatt-gggcgtaaagcgcctgtaggttgtttattaagtttgtta
aagctcaacaaactagttagagtatggcaggggtaggaatttctagt-gtagcggtgaaa
tgcgtagatattagaaagaacaccgcgaaagcgta-ctggcattactgacactcagaggc
gaaagctagggtagcaaaagggattagata-cccctgtagtccta--gccgtaaacgatg
gatactagatgttgcagtatcgtagctaa-cgcgttaagtat-cccgcct-ggggagtac
gctcgcaagggtg-aaactcaaaggaattgacgggggc-ccgcacaagcggtggagcatg
tggtttaattc-gatgcaacgcgaagaaccttaccagggct-tgacatactagtgccttc
gggaaagatacaggtggtgcatggctgtcgtcagctcgtg-tcgtgagatgttgggttaa
gt-cccgcaacga--gcgcaa-cccttattt--ttagttaccatctagaa-agact-g-c
cggtgacaaggaggaaggtgaggatgacgtcaagtca-gcatg-ccccttatcctgggct
acacacgtgctacaatggacaaagagttg-cgaagcta-atct-aagttc-agattgta-
ggctgcaactcg-cc-tcatgaa
>MG5203311_Chrysochromulina_parva
taagca-tcggctaact--ccgtgcca-g-cagccgc-ggt--aatac-gg--gggatgc
aagcgttatccggaatgatt-gggcgtaaagcgcctgtaggttgtttattaagtttgtta
aagctcaacaaactagttagagtatggcaggggtaggaatttctagt-gtagcggtgaaa
tgcgtagatattagaaagaacaccgcgaaagcgta-ctggcattactgacactcagaggc
gaaagctagggtagcaaaagggattagata-cccctgtagtccta--gccgtaaacgatg
gatactagatgttgcagtatcgtagctaa-cgcgttaagtat-cccgcct-ggggagtac
gctcgcaagggtg-aaactcaaaggaattgacgggggc-ccgcacaagcggtggagcatg
tggtttaattc-gatgcaacgcgaagaaccttaccagggct-tgacatactagtgccttc
gggaaagatacaggtggtgcatggctgtcgtcagctcgtg-tcgtgagatgttgggttaa
gt-cccgcaacga--gcgcaa-cccttattt--ttagttaccatctagaa-agact-g-c
cggtgacaaggaggaaggtgaggatgacgtcaagtca-gcatg-ccccttatcctgggct
acacacgtgctacaatggacaaagagttg-cgaagcta-atct-aagttc-agattgta-
ggctgcaactcg-cc-tcatgaa
>LK3918241_Chrysochromulina_elegans_F928
------------------------------------------------------------
---------------------------aaagcgcctgtaggttgtttattaagtttgtta
aagcttaacaaactaattagagtatggcaggggtaggaatttctagt-gtagcggtgaaa
tgcgtagatattagaaagaacaccgcgaaagcgta-ctggcattactgacactcagaggc
gaaagctagggtagcaaaagggattagata-cccctgtagtccta--gccgtaaacgatg
gatactagatgttgcagtatcgtagctaa-cgcgttaagtat-cccgcct-ggggagtac
gctcgcaagggtg-aaactcaaaggaattgacgggggc-ccgcacaagcggtggagcatg
tggtttaattc-gatgcaacgcgaagaaccttaccagggct-tgacatactagtgccttc
gggaaagatacaggtggtgcatggctgtcgtcagctcgtg-tcgtgagatgttgggttaa
gt-cccgcaacga--gcgcaa-cccttattt--ttagttaccatttagaa-agact-g-c
cggtgacaaggaggaaggtgaggatgacgtcaagtca-gcatg-ccccttatcctgggct
acacacgtgctaca----------------------------------------------
-----------------------
>EF0522161_Uncultured_haptophyte_MC622-55
taagca-tcggctaact--ccgtgcca-g-cagccgc-ggt--aatac-gg--gggatgc
aagcgttatccggaatcatt-gggcgtaaagcgcctgtaggttgtttaataagtttgtta
aagcttaacaaactacttagagtatggcaggggtaggaatttctagt-gtagcggtgaaa
tgcgtagatattagaaagaacaccgcgaaagcgta-ctggcattactgacactcagaggc
gaaagctagggtagcaaaagggattagata-cccctgtagtccta--gccgtaaacgatg
gatactagatgttgcagtatcgtagctaa-cgcgttaagtat-cccgcct-ggggagtac
gctcgcaagggtg-aaactcaaaggaattgacgggggc-ccgcacaagcggtggagcatg
tggtttaattc-gatgcaacgcgaagaaccttaccagggct-tgacatactagtgccttc
gggaaagatacaggtggtgcatggctgtcgtcagctcgtg-tcgtgagatgttgggttaa
gt-cccgcaacga--gcgcaa-cccttattt--ttagttaccatctagaa-agact-g-c
cggtgacaaggaggaaggtgaggatgacgtcaagtca-gcatg-ccccttatcctgggct
acacacgtgctacaatggacaaagagttg-cgaagcta-atct-aagttc-agattgta-
ggctgcaactcg-cc-tcgtgaa
>EF0521111_Uncultured_haptophyte_MC615-38
taagca-tcggctaact--ccgtgcca-g-cagccgc-ggt--aatac-gg--gggatgc
aagcgttatccggaatcatt-gggcgtaaagcgcctgtaggttgtttaataagtttgtta
aagctcaacaaactgtttagagtatggcaggggtaggaatttctagt-gtagcggtgaaa
tgcgtagatattagaaagaacaccgcgaaagcgta-ctggcattactgacactcagaggc
gaaagctagggtagcaaaagggattagata-cccctgtagtccta--gccgtaaacgatg
gatactagatgttgcagtatcgtagctaa-cgcgttaagtat-cccgcct-ggggagtac
gctcgcaagggtg-aaactcaaaggaattgacgggggc-ccgcacaagcggtggagcatg
tggtttaattc-gatgcaacgcgaagaaccttaccagggct-tgacatactagtgccttc
gggaaagatacaggtggtgcatggctgtcgtcagctcgtg-tcgtgagatgttgggttaa
gt-cccgcaacga--gcgcaa-cccttattt--ttagttaccatctagaa-agact-g-c
cggtgacaaggaggaaggtgaggatgacgtcaagtca-gcatg-ccccttatcctggact
acacacgtgctacaatggacaaagagttg-cgaagcta-atct-aagttc-agattgta-
ggctgcaactcg-cc-tcatgaa
>EF0520711_Uncultured_haptophyte_250304-86
taagca-tcggctaact--ccgtgcca-g-cagccgc-ggt--aatac-gg--gggatgc
aagcgttatccggaatcatt-gggcgtaaagcgcctgtaggttgtttaataagtttgtta
aagctcaacaaactgtttagagtatggcaggggtaggaatttctagt-gtagcggtgaaa
tgcgtagatattagaaagaacaccgcgaaagcgta-ctggcattactgacactcagaggc
gaaagctagggtagcaaaagggattagata-cccctgtagtccta--gccgtaaacgatg
gatactagatgttgcagtatcgtagctaa-cgcgttaagtat-cccgcct-ggggagtac
gctcgcaagggtg-aaactcaaaggaattgacgggggc-ccgcacaagcggtggagcatg
tggtttaattc-gatgcaacgcgaagaaccttaccagggct-tgacatactagtgccttc
gggaaagatacaggtggtgcatggctgtcgtcagctcgtg-tcgtgagatgttgggttaa
gt-cccgcaacga--gcgcaa-cccttattt--ttagttaccatctagaa-agact-g-c
cggtgacaaggaggaaggtgaggatgacgtcaagtca-gcatg-ccccttatcctgggct
acacacgtgctacaatggacaaagagttg-caaagcta-atct-aagttc-agattgta-
ggctgcaactcg-cc-tcatgaa
>EF0518131_Uncultured_haptophyte_MC597-51
taagca-tcggctaact--ccgtgcca-g-cagccgc-ggt--aatac-gg--gggatgc
aagcgttatccggaatcatt-gggcgtaaagcgcctgtaggttgtttaataagtttgtta
aagcttaacaaactacttagagtatggcaggggtaggaatttctagt-gtagcggtgaaa
tgcgtagatattagaaagaacaccgcgaaagcgta-ctggcattactgacactcagaggc
gaaagctagggtagcaaaagggattagata-cccctgtagtccta--gccgtaaacaatg
gatactagatgttgcagtatcgtagctaa-cgcgttaagtat-cccgcct-ggggagtac
gctcgcaagggtg-aaactcaaaggaattgacgggggc-ccgcacaagcggtggagcatg
tggtttaattc-gatgcaacgcgaagaaccttaccaggact-tgacatactagtgccttc
gggaaagatacaggtggtgcatggctgtcgtcagctcgtg-tcgtgagatgttgggttaa
gt-cccgcaacga--gcgcaa-cccttattt--ttagttaccatctggaa-agact-g-c
cggtgacaaggaggaaggtgaggatgacgtcaagtca-gcatg-ccccttatcctgggct
acacacgtgctacaatggacaaagagtcg-cgaagcta-atct-aagttc-agattgta-
ggctgcaactcg-cc-tcatgaa
>EF0518891_Uncultured_haptophyte_MC601-87
taagca-tcggctaact--ccgtgcca-g-cagccgc-ggt--aatac-gg--gggatgc
aagcgttatccggaatcatt-gggcgtaaagcgcctgtaggttgtttaataagtttgtta
aagcttaacaaactacttagagtatggcaggggtaggaatttctagt-gtagcggtgaaa
tgcgtagatattagaaagaacaccgcgaaagcgta-ctggcattactgacactcagaggc
gaaagctagggtagcaaaagggattagata-cccctgtagtccta--gccgtaaacgatg
gatactagatgttgcagtatcgtagctaa-cgcgttaagtat-cccgcct-ggggagtac
gctcgcaagggtg-aaactcacaggaattgacgggggc-ccgcacaagcggtggagcatg
tggtttaattc-gatgcaacgcgaagaaccttaccaggact-tgacatactagtgccttc
gggaaagatacaggtggtgcatggctgtcgtcagctcgtg-tcgtgagatgttgggttaa
gt-cccgcaacga--gcgcaa-cccttattt--ttagttaccatctagaa-agact-g-c
cggtgacaaggaggaaggtgaggatgacgtcaagtca-gcatg-ccccttatcctgggct
acacacgtgctacaatggacaaagagtcg-cgaagcta-atct-aagttc-agattgta-
ggctgcaactcg-cc-tcgtgaa
>EF0522201_Uncultured_haptophyte_MC622-60
taagca-tcggctaact--ccgtgcca-g-cagccgc-ggt--aatac-gg--gggatgc
aagcgttatccggaatcatt-gggcgtaaagcgcctgtaggttgtttaataagtttgtta
aagcttaacaaactacttagagtatggcaggggtaggaatttctagt-gtagcggtgaaa
tgcgtagatattagaaagaacaccgcgaaagcgta-ctggcattactgacactcagaggc
gaaagctagggtagcaaaagggattagata-cccctgtagtccta--gccgtaaacgatg
gatactagatgttgcagtatcgtagctaa-cgcgttaagtat-cccgcct-ggggagtac
gctcgcaagggtg-aaactcaaaggaattgacgggggc-ccgcacaagcggtggagcatg
tggtttaattc-gatgcaacgcgaagaaccttaccaggact-tgacatactagtgccttc
gggaaagatacaggtggtgcatggctgtcgtcagctcgtg-tcgtgagatgttgggttaa
gt-cccgcaacga--gcgcaa-cccttattt--ttagttaccatctagaa-agact-g-c
cggtgacaaggaggaaggtgaggatgacgtcaagtca-gcatg-ccccttatcctgggct
acacacgtgctacaatggacaaagagttg-cgaagcta-atct-aagttc-agattgta-
ggctgcaactcg-cc-tcatgaa
>EF0521771_Uncultured_haptophyte_MC622-8
taagca-tcggctaact--ccgtgcca-g-cagccgc-ggt--aatac-gg--gggatgc
aagcgttatccggaatcatt-gggcgtaaagcgcctgtaggttgtttaataagtttgtta
aagcttaacaaactacttagagtatggcaggggtaggaatttctagt-gtagcggtgaaa
tgcgtagatattagaaagaacaccgcgaaagcgta-ctggcattactgacactcagaggc
gaaagctagggtagcaaaagggattagata-cccctgtagtccta--gccgtaaacgatg
gatactagatgttgcagtatcgtagctaa-cgcgttaagtat-cccgcct-ggggagtac
gctcgcaagggtg-aaactcaaaggaattgacgggggc-ccgcacaagcggtggagcatg
tggtttaattc-gatgcaacgcgaagaaccttaccaggact-tgacatactagtgccttc
gggaaagatacaggtggtgcatggctgtcgtcagctcgtg-tcgtgagatgttgggttaa
gt-cccgcaacga--gcgcaa-cccttattt--ttagttaccatctagaa-agact-g-c
cggtgacaaggaggaaggtgaggatgacgtcaagtca-gcatg-ccccttatcctgggct
acacacgtgctacaatggacaaagagttg-cgaagcta-atct-aagttc-agattgta-
ggctgcaactcg-cc-tcgtgaa
>EF0520041_Uncultured_haptophyte_250304-5
taagca-tcggctaact--ccgtgcca-g-cagccgc-ggt--aatac-gg--gggatgc
aagcgttatccggaatcatt-gggcgtaaagcgcctgtaggttgtttaataagtttgtta
aagcttaacaaactacttagagtatggcaggggtaggaatttctagt-gtagcggtgaaa
tgcgtagatattagaaagaacaccgcgaaagcgta-ctggcattactgacactcagaggc
gaaagctagggtagcaaaagggattagata-cccctgtagtccta--gccgtaaacgatg
gatactagatgttgcagtatcgtagctaa-cgcgttaagtat-cccgcct-ggggagtac
gctcgcaagggtg-aaactcaaaggaattgacgggggc-ccgcacaagcggtggagcatg
tggtttaattc-gatgcaacgcgaagaaccttaccaggact-tgacatactagtgccttc
gggaaagatacaggtggtgcatggctgtcgtcagctcgtg-tcgtgagatgttgggttaa
gt-cccgcaacga--gcgcaa-cccttattt--ttagttaccatctagaa-agact-g-c
cggtgacaaggaggaaggtgaggatgacgtcaagtca-gcatg-ccccttatcctgggct
acacacgtgctacaatggacaaagagttg-cgaagcta-atct-aagttc-agattgta-
ggctgcaactcg-cc-tcgtgaa
>EF0520781_Uncultured_haptophyte_250304-94
taagca-tcggctaact--ccgtgcca-g-cagccgc-ggt--aatac-gg--gggatgc
aagcgttatccggaatcatt-gggcgtaaagcgcctgtaggttgtttaataagtttgtta
aagctcaacaaactacttagagtatggcaggggtaggaatttctagt-gtagcggtgaaa
tgcgtagatattagaaagaacaccgcgaaagcgta-ctggcattactgacactcagaggc
gaaagctagggtagcaaaagggattagata-cccctgtagtccta--gccgtaaacgatg
gatactacatgttgcagtatggtagctaa-cgcgttaagtat-cccgcct-ggggagtac
gctcgcaagggtg-aaactcaaaggaattgacgggggc-ccgcacaagcggtggagcatg
tggtttaattc-gatgcaacgcgaagaaccttaccaggact-tgacatactagtgccttc
gggaaagatacaggtggtgcatggctgtcgtcagctcgtg-tcgtgagatgttgggttaa
gt-cccgcaacga--gcgcaa-cccttattt--ttagttaccatctagaa-agact-g-c
cggtgacaaggaggaaggtgaggatgacgtcaagtca-gcatg-ccccttatcctgggct
acacacgtgctacaatggacaaagagtcg-cgaagcta-atct-aagttc-agattgta-
ggctgcaactcg-cc-tcatgaa
>EF0522291_Uncultured_haptophyte_MC622-69
taagca-tcggctaact--ccgtgcca-g-cagccgc-ggt--aatac-gg--gggatgc
aagcgttatccggaatcatt-gggcgtaaagcgcctgtaggttgtttaataagtttgtta
aagcttaacaaactacttagagtatggcaggggtaggaatttctagt-gtagcggtgaaa
tgcgtagatattagaaagaacaccgcgaaagcgta-ctggcattactgacactcagaggc
gaaagctagggtagcaaaagggattagata-cccctgtagtccta--gccgtaaacgatg
gatactacatgttgcagtatggtagctaa-cgcgttaagtat-cccgcct-ggggagtac
gctcgcaagggtg-aaactcaaaggaattgacgggggc-ccgcacaagcggtggagcatg
tggtttaattc-gatgcaacgcgaagaaccttaccaggact-tgacatactagtgccttc
gggaaagatacaggtggtgcatggctgtcgtcagctcgtg-tcgtgagatgttgggttaa
gt-cccgcaacga--gcgcaa-cccttattt--ttagttaccatctagaa-agact-g-c
cggtgacaaggaggaaggtgaggatgacgtcaagtca-gcatg-ccccttatcctgggct
acacacgtgctacaatggacaaagagtcg-cgaagcta-atct-aagttc-agattgta-
ggctgcaactcg-cc-tcatgaa
>EF0519761_Uncultured_haptophyte_MAMA64-114
taagca-tcggctaact--ccgtgcca-g-cagccgc-ggt--aatac-gg--gggatgc
aagcgttatccggaatcatt-gggcgtaaagcgcctgtaggttgtttaataagtttgtta
aagctcaacaaactacttagagtatggcaggggtaggaatttctagt-gtagcggtgaaa
tgcgtagatattagaaagaacaccgcgaaagcgta-ctggcattactgacactcagaggc
gaaagctagggtagcaaaagggattagata-cccctgtagtccta--gccgtaaacgatg
gatactacatgttgcagtatggtagctaa-cgcgttaagtat-cccgcct-ggggagtac
gctcgcaagggtg-aaactcaaaggaattgacgggggc-ccgcacaagcggtggagcatg
tggtttaattc-gatgcaacgcgaagaaccttaccaggact-tgacatactagtgccttc
gggaaagatacaggtggtgcatggctgtcgtcagctcgtg-tcgtgagatgttgggttaa
gt-cccgcaacga--gcgcaa-cccttattt--ttagttaccatctagaa-agact-g-c
cggtgacaaggaggaaggtgaggatgacgtcaagtca-gcatg-ccccttatcctgggct
acacacgtgctacaatggacaaagagtcg-cgaagcta-atct-aagttc-agattgta-
ggctgcaactcg-cc-tcatgaa
>EF0517721_Uncultured_haptophyte_MC597-7
taagca-tcggctaact--ccgtgcca-g-cagccgc-ggt--aatac-gg--gggatgc
aagcgttatccggaatcatt-gggcgtaaagcgcctgtaggttgtttaataagtttgtta
aagcttaacaaactacttagagtatggcaggggtaggaatttctagt-gtagcggtgaaa
tgcgtagatattagaaagaacaccgcgaaagcgta-ctggcattactgacactcagaggc
gaaagctagggtagcaaaagggattagata-cccctgtagtccta--gccgtaaacgatg
gatactacatgttgcagtatggtagctaa-cgcgttaagtat-cccgcct-ggggagtac
gctcgcaagggtg-aaactcaaaggaattgacgggggc-ccgcacaagcggtggagcatg
tggtttaattc-gatgcaacgcgaagaaccttaccaggact-tgacatactagtgccttc
gggaaagatacaggtggtgcatggctgtcgtcagctcgtg-tcgtgagatgttgggttaa
gt-cccgcaacga--gcgcaa-cccttattt--ttagttaccatctagaa-agact-g-c
cggtgacaaggaggaaggtgaggatgacgtcaagtca-gcatg-ccccttatcctgggct
acacacgtgctacaatggacaaagagtcg-cgaagcta-atct-aagttc-agattgta-
ggctgcaactcg-cc-tcgtgaa
>EF0520381_Uncultured_haptophyte_250304-41
taagca-tcggctaact--ccgtgcca-g-cagccgc-ggt--aatac-gg--gggatgc
aagcgttatccggaatcatt-gggcgtaaagcgcctgtaggttgtttaataagtttgtta
aagcttaacaaactacttagagtatggcaggggtaggaatttctagt-gtagcggtgaaa
tgcgtagatattagaaagaacaccgcgaaagcgta-ctggcattactgacactcagaggc
gaaagctagggtagcaaaagggattagata-cccctgtagtccta--gccgtaaacgatg
gatactacatgttgcagtatggtagctaa-cgcgttaagtat-cccgcct-ggggagtac
gctcgcaagggtg-aaactcaaaggaattgacgggggc-ccgcacaagcggtggagcatg
tggtttaattc-gatgcaacgcgaagaaccttaccaggact-tgacatactagtgccttc
gggaaagatacaggtggtgcatggctgtcgtcagctcgtg-tcgtgagatgttgggttaa
gt-cccgcaacga--gcgcaa-cccttattt--ttagttaccatctagaa-agact-g-c
cggtgacaaggaggaaggtgaggatgacgtcaagtca-gcatg-ccccttatcctgggct
acacacgtgctacaatggacaaagagtcg-cgaagcta-atct-aagttc-agattgta-
ggctgcaactcg-cc-tcgtgaa
>EF0521551_Uncultured_haptophyte_MC615-87
taagca-tcggctaact--ccgtgcca-g-cagccgc-ggt--aatac-gg--ggaatgc
aagcgttatccggaatcatt-gggcgtaaagcgcctgtaggttgtttaataagtttgtta
aagcttaacaaactacttagagtatggcaggggtaggaatttctagt-gtagcggtgaaa
tgcgtagatattagaaagaacaccgcgaaagcgta-ctggcattactgacactcagaggc
gaaagctagggtagcaaaagggattagata-cccctgtagtccta--gccgtaaacgatg
gatactacatgttgcagtatggtagctaa-cgcgttaagtat-cccgcct-ggggagtac
gctcgcaagggtg-aaactcaaaggaattgacgggggc-ccgcacaagcggtggagcatg
tggtttaattc-gatgcaacgcgaagaaccttaccaggact-tgacatactagtgccttc
gggaaagatacaggtggtgcatggctgtcgtcagctcgtg-tcgtgagatgttgggttaa
gt-cccgcaacga--gcgcaa-cccttattt--ttagttaccatctagaa-agact-g-c
cggtgacaaggaggaaggtgaggatgacgtcaagtca-gcatg-ccccttatcctgggct
acacacgtgctacaatggacaaagagtcg-cgaagcta-atct-aagttc-agattgta-
ggctgcaactcg-cc-tcgtgaa
>EF0520791_Uncultured_haptophyte_250304-95
taagca-tcggctaact--ccgtgcca-g-cagccgc-ggt--aatac-gg--gggatgc
aagcgttatccggaatcatt-gggcgtaaagcgcctgtaggttgtttaataagtttgtta
aagcttaacaaactacttagagtatggcaggggtaggaatttctagt-gtagcggtgaaa
tgcgtagatattagaaagaacaccgcgaaagcgta-ctggcattactgacactcagaggc
gaaagctagggtagcaaaagggattagata-cccctgtagtccta--gccgtaaacgatg
gatactacatgttgcagtatggtagctaa-cgcgttaagtat-cccgcct-ggggagtac
gctcgcaagggtg-aaactcaaaggaattgacgggggc-ccgcacaagcggtggagcatg
tggtttaattc-gatgcaacgcgaagaaccttaccaggatt-tgacatactagtgccttc
gggaaagatacaggtggtgcatggctgtcgtcagctcgtg-tcgtgagatgttgggttaa
gt-cccgcaacga--gcgcaa-cccttattt--ttagttaccatctagaa-agact-g-c
cggtgacaaggaggaaggtgaggatgacgtcaagtca-gcatg-ccccttatcctgggct
acacacgtgctacaatggacaaagagtcg-cgaagcta-atct-aagttc-agattgta-
ggctgcaactcg-cc-tcatgaa
>EF0520851_Uncultured_haptophyte_MC615-8
taagca-tcggctaact--ccgtgcca-g-cagccgc-ggt--aatac-gg--gggatgc
aagcgttatccggaatcatt-gggcgtaaagcgcctgtaggttgtttaataagtttgtta
aagcttaacaaactacttagagtatggcaggggtaggaatttctagt-gtagcggtgaaa
tgcgtagatattagaaagaacaccgcgaaagcgta-ctggcattactgacactcagaggc
gaaagctagggtagcaaaagggattagata-cccctgtagtccta--gccgtaaacgatg
gatactacatgttgcagtatggtagctaa-cgcgttaagtat-cccgcct-ggggagtac
gctcgcaagggtg-aaactcaaaggaattgacgggggc-ccgcacaagcggtggagcatg
tggtttaattc-gatgcaacgcgaagaaccttaccaggatt-tgacatactagtgccttc
gggaaagatacaggtggtgcatggctgtcgtcagctcgtg-tcgtgagatgttgggttaa
gt-cccgcaacga--gcgcaa-cccttattt--ttagttaccatctagaa-agact-g-c
cggtgacaaggaggaaggtgaggatgacgtcaagtca-gcatg-ccccttatcctgggct
acacacgtgctacaatggacaaagagtcg-cgaagcta-atct-aagttc-agattgta-
ggctgcaactcg-cc-tcgtgaa
>EF0520411_Uncultured_haptophyte_250304-44
taagca-tcggctaact--ccgtgcca-g-cagccgc-ggt--aatac-gg--gggatgc
aagcgttatccggaatcatt-gggcgtaaagcgcctgtaggtggtttaataagtttgtta
aagcttaacaaactaattagagtatggcaggggtaggaatttctagt-gtagcggtgaaa
tgcgtagatattagaaagagcaccgcgaaagcgta-ctggcattactgacactcagaggc
gaaagctagggtagcaaaagggattagata-cccctgtagtccta--gccgtaaacgatg
gatactacatgttgcagtatggtagctaa-cgcgttaagtat-cccgcct-ggggagtac
gctcgcaagggtg-aaactcaaaggaattgacgggggc-ccgcacaagcggtggagcatg
tggtttaattc-gatgcaacgcgaagaaccttaccaggact-tgacatactagtgccttc
gggaaagatacaggtggtgcatggctgtcgtcagctcgtg-tcgtgagatgttgggttaa
gt-cccgcaacga--gcgcaa-cccttattt--ttagttaccatctagaa-agact-g-c
cggtgacaaggaggaaggtgaggatgacgtcaagtca-gcatg-ccccttatcctgggct
acacacgtgctacaatggacaaaaagtcg-cgaagcta-atct-aagttc-agattgta-
ggctgcaactcg-cc-tcatgaa
>EF0520511_Uncultured_haptophyte_250304-57
--tkca-tcggctaact--ccgtgcca-g-cagccgc-ggt--aatac-gg--gggatgc
aagcgttatccggaatcatt-gggcgtaaagcgcctgtaggttgtttaataagtttgtta
aagcttaacaaactacttagagtatggcaggggtaggaatttctagt-gtagcggtgaaa
tgcgtagatattagaaagaacaccgcgaaagcgta-ctggcattactgacactcagaggc
gaaagctagggtagcaaaagggattagata-cccctgtagtccta--gccgtaaacgatg
gatactacatgttgcagtatggtagctaa-cgcgttaagtat-cccgcct-ggggagtac
gctcgcaagggtg-aaactcaaaggaattgacgggggc-ccgcacaagcggtggagcatg
tggtttaattc-gatgcaacgcgaagaaccttaccaggact-tgacatactagtgccttc
gggaaagatacaggtggtgcatggctgtcgtcagctcgtg-tcgtgagatgttgggttaa
gt-cccgcaacga--gcgcaa-cccttattt--ttagttaccatctagaa-agact-g-c
cggtgacaaggaggaaggtgaggatgacgtcaagtca-gcatg-ccccttatcctgggct
acacacgtgctacaatggacaaagagtcg-cgaagcta-atct-aagttc-agattgta-
ggctgcaactcg-cc-tcatgaa
>EF0520071_Uncultured_haptophyte_250304-9
--akca-tcggctaact--ccgtgcca-g-cagccgc-ggt--aatac-gg--gggatgc
aagcgttatccggaatcatt-gggcgtaaagcgcctgtaggttgtttagtaagtttgtta
aagcttaacaaactgcttagagtatggcaggggtaggaatttctagt-gtagcggtgaaa
tgcgtagatattagaaagaacaccgcgaaagcgta-ctggcattactgacactcagaggc
gaaagctagggtagcaaaagggattagata-cccctgtagtccta--gccgtaaacgatg
gatactacatgttgcagtatggtagctaa-cgcgttaagtat-cccgcct-ggggagtac
gctcgcaagggtg-aaactcaaaggaattgacgggggc-ccgcacaagcggtggagcatg
tggtttaattc-gatgcaacgcgaagaaccttaccaggact-tgacatactagtgccttc
gggaaagatacaggtggtgcatggctgtcgtcagctcgtg-tcgtgagatgttgggttaa
gt-cccgcaacga--gcgcaa-cccttattt--ttagttaccatctagaa-agact-g-c
cggtgacaaggaggaaggtgaggatgacgtcaagtca-gcatg-ccccttatcctgggct
acacacgtgctacaatggacaaagagtcg-cgaagcta-atct-aagttc-agattgta-
ggctgcaactcg-cc-tcgtgaa
>EF0522321_Uncultured_haptophyte_MC622-72
taagca-tcggctaact--ccgtgcca-g-cagccgc-ggt--aatac-gg--gggatgc
aagcgttatccggaatcatt-gggcgtaaagcgcctgtaggttgtttaataagtttgtta
aagctcaacaaactacttagagtatggcaggggtaggaatttctagt-gtagcggtgaaa
tgcgtagatattagaaagaacaccgcgaaagcgta-ctggcattactgacactcagaggc
gaaagctagggtagcaaaagggattagata-cccctgtagtccta--gccgtaaacgatg
gatactagatgttgcagtgtcctagctaa-cgcgttaagtat-cccgcct-ggggagtac
gctcgcaagggtg-aaactcaaaggaattgacgggggc-ccgcacaagcggtggagcatg
tggtttaattc-gatgcaacgcgaagaaccttaccagggct-tgacatactagtgccttc
gggaaagatacaggtggtgcatggctgtcgtcagctcgtg-tcgtgagatgttgggttaa
gt-cccgcaacga--gcgcaa-cccttattt--ttagttactatctagaa-agact-g-c
cggtgacaaggaggaaggtgaggatgacgtcaagtca-gcatg-ccccttatcctgggct
acacacgtgctacaatggacaaagagtcg-cgaagcta-atct-aagttc-agattgta-
ggctgcaactcg-cc-tcgtgaa
>EF0519321_Uncultured_haptophyte_MAMA64-2
taagca-tcggctaact--ccgtgcca-g-cagccgc-ggt--aatac-gg--gggatgc
aagcgttatccggaatcatt-gggcgtaaagcgcctgtaggttgtttaataagtttgtta
aagcttaacaaactacttagagtatggcaggggtaggaatttctagt-gtagcggtgaaa
tgcgtagatattagaaagaacaccgcgaaagcgta-ctggcattactgacactcagaggc
gaaagctagggtagcaaaagggattagata-cccctgtagtccta--gccgtaaacgatg
gatactagatgttgcagtatcgtagctaa-cgcgttaagtat-cccgcct-ggggagtac
gctcgcaagggtg-aaactcaaaggaattgacgggggc-ccgcacaagcggtggagcatg
tggtttaattc-gatgcaacgcgaagaaccttaccagggct-tgacatactagtgccttc
gggaaagatacaggtggtgcatggctgtcgtcagctcgtg-tcgtgagatgttgggttaa
gt-cccgcaacga--gcgcaa-cccttattt--ttagttactatctagaa-agact-g-c
cggtgacaaggaggaaggtgaggatgacgtcaagtca-gcatg-ccccttatcctgggct
acacacgtgctacaatggacaaagagtcg-cgaagcta-atct-aagttc-agattgta-
ggctgcaactcg-cc-tcatgaa
>EF0520031_Uncultured_haptophyte_250304-3
taagca-tcggctaact--ccgtgcca-g-cagccgc-ggt--aatac-gg--gggatgc
aagcgttatccggaatcatt-gggcgtaaagcgcctgtaggttgtttaataagtttgtta
aagcttaacaaactacttagagtatggcaggggtaggaatttctagt-gtagcggtgaaa
tgcgtagatattagaaagaacaccgcgaaagcgta-ctggcattactgacactcagaggc
gaaagctagggtagcaaaagggattagata-cccctgtagtccta--gccgtaaacgatg
gatactagatgttgcagtatcgtagctaa-cgcgttaagtat-cccgcct-ggggagtac
gctcgcaagggtg-aaactcaaaggaattgacgggggc-ccgcacaagcggtggagcatg
tggtttaattc-gatgcaacgcgaagaaccttaccagggct-tgacatactagtgccttc
gggaaagatacaggtggtgcatggctgtcgtcagctcgtg-tcgtgagatgttgggttaa
gt-cccgcaacga--gcgcaa-cccttattt--ttagttactatctagaa-agact-g-c
cggtgacaaggaggaaggtgaggatgacgtcaagtca-gcatg-ccccttatcctgggct
acacacgtgctacaatggacaaagagtcg-cgaagcta-atct-aagttc-agattgta-
ggctgcaactcg-cc-tcgtgaa
>EF0519891_Uncultured_haptophyte_MAMA64-128
taagca-tcggctaact--ccgtgcca-g-cagccgc-ggt--aatac-gg--gggatgc
aagcgttatccggaatcatt-gggcgtaaagcgcctgtaggttgtttaataagtttgtta
aagcttaacaaactacttagagtatggcaggggtaggaatttctagt-gtagcggtgaaa
tgcgtagatattagaaagaacaccgcgaaagcgta-ctggcattactgacactcagaggc
gaaagctagggtagcaaaagggattagata-cccctgtagtccta--gccgtaaacgatg
gatactagatgttgcagtatcgtagctaa-cgcgttaagtat-cccgcct-ggggagtac
gctcgcaagggtg-aaactcaaaggaattgacgggggc-ccgcacaagcggtggagcatg
tggtttaattc-gatgcaacgcgaagaaccttaccagggct-tgacatactagtgccttc
gggaaagatacaggtggtgcatggctgtcgtcagctcgtg-tcgtgagatgttgggttaa
gt-cccgcaacga--gcgcaa-cccttattt--ttagttactatctagaa-agact-g-c
cggtgacaaggaggaaggtgaggatgacgtcaagtca-gcatg-ccccttatcctgggct
acacacgtgctacaatggacaaagagtcg-cgaagcta-atct-aagttc-agattgta-
ggctgcaactcg-cc-tcgtgaa
>EF0519951_Uncultured_haptophyte_MAMA64-136
taagca-tcggctaact--ccgtgcca-g-cagccgc-ggt--aatac-gg--gggatgc
aagcgttatccggaatcatt-gggcgtaaagcgcctgtaggttgtttaataagtttgtta
aagcttaacaaactacttagagtatggcaggggtaggaatttctagt-gtagcggtgaaa
tgcgtagatattagaaagaacaccgcgaaagcgta-ctggcattactgacactcagaggc
gaaagctagggtagcaaaagggattagata-cccctgtagtccta--gccgtaaacgatg
gatactagatgttgcagtatcgtagctaa-cgcgttaagtat-cccgcct-ggggagtac
gctcgcaagggtg-aaactcaaaggaattgacgggggc-ccgcacaagcggtggagcatg
tggtttaattc-gatgcaacgcgaagaaccttaccagggct-tgacatactagtgccttc
gggaaagatacaggtggtgcatggctgtcgtcagctcgtg-tcgtgagatgttgggttaa
gt-cccgcaacga--gcgcaa-cccttattt--ttagttactatctagaa-agact-g-c
cggtgacaaggaggaaggtgaggatgacgtcaagtca-gcatg-ccccttatcctgggct
acacacgtgctacaatggacaaagagtcg-cgaagcta-atct-aagttc-agattgta-
ggctgcaactcg-cc-tcgtgaa
>EF0520341_Uncultured_haptophyte_250304-36
taagca-tcggctaact--ccgtgcca-g-cagccgc-ggt--aatac-gg--gggatgc
aagcgttatccggaatcatt-gggcgtaaagcgcctgtaggttgtttaataagtttgtta
aagcttaacaaactacttagagtatggcaggggtaggaatttctagt-gtagcggtgaaa
tgcgtagatattagaaagaacaccgcgaaagcgta-ctggcattactgacactcagaggc
gaaagctagggtagcaaaagggattagata-cccctgtagtccta--gccgtaaacgatg
gatactagatgttgcagtatcgtagctaa-cgcgttaagtat-cccgcct-ggggagtac
gctcgcaagggtg-aaactcaaaggaattgacgggggc-ccgcacaagcggtggagcatg
tggtttaattc-gatgcaacgcgaagaaccttaccagggct-tgacatactagtgccttc
gggaaagatacaggtggtgcatggctgtcgtcagctcgtg-tcgtgagatgttgggttaa
gt-cccgcaacga--gcgcaa-cccttattt--ttagttactatctagaa-agact-g-c
cggtgacaaggaggaaggtgaggatgacgtcaagtca-gcatg-ccccttatcctgggct
acacacgtgctacaatggacaaagagtcg-cgaagcta-atct-aagttc-agattgta-
ggctgcaactcg-cc-tcatgaa
>EF0519851_Uncultured_haptophyte_MAMA64-123
taagca-tcggctaact--ccgtgcca-g-cagccgc-ggt--aatac-gg--gggatgc
aagcgttatccggaatcatt-gggcgtaaagcgcctgtaggttgtttaataagtttgtta
aagcttaacaaactacttagagtatggcaggggtaggaatttctagt-gtagcggtgaaa
tgcgtagatattagaaagaacaccgcgaaagcgta-ctggcattactgacactcagaggc
gaaagctagggtagcaaaagggattagata-cccctgtagtccta--gccgtaaacgatg
gatactagatgttgcagtatcgtagctaa-cgcgttaagtat-cccgcct-ggggagtac
gctcgcaagggtg-aaactcaaaggaattgacgggggc-ccgcacaagcggtggagcatg
tggtttaattc-gatgcaacgcgaagaaccttaccagggct-tgacatactagtgccttc
gggaaagatacaggtggtgcatggctgtcgtcagctcgtg-tcgtgagatgttgggttaa
gt-cccgcaacga--gcgcaa-cccttattt--ttagttactatctagaa-agact-g-c
cggtgacaaggaggaaggtgaggatgacgtcaagtca-gcatg-ccccttatcctgggct
acacacgtgctacaatggacaaagagtcg-cgaagcta-atct-aagttc-agattgta-
ggctgcaactcg-cc-tcatgaa
>EF0520591_Uncultured_haptophyte_250304-72
taagca-tcggctaact--ccgtgcca-g-cagccgc-ggt--aatac-gg--gggatgc
aagcgttatccggaatcatt-gggcgtaaagcgcctgtaggttgtttaataagtttgtta
aagcttaacaaactacttagagtatggcaggggtaggaatttctagt-gtagcggtgaaa
tgcgtagatattagaaagaacaccgcgaaagcgta-ctggcattactgacactcagaggc
gaaagctagggtagcaaaagggattagata-cccctgtagtccta--gccgtaaacgatg
gatactagatgttgcagtatcgtagctaa-cgcgttaagtat-cccgcct-ggggagtac
gctcgcaagggtg-aaactcaaaggaattgacgggggc-ccgcacaagcggtggagcatg
tggtttaattc-gatgcaacgcgaagaaccttaccagggct-tgacatactagtgccttc
gggaaagatacaggtggtgcatggctgtcgtcagctcgtg-tcgtgagatgttgggttaa
gt-cccgcaacga--gcgcaa-cccttattt--ttagttactatctagaa-agact-g-c
cggtgacaaggaggaaggtgaggatgacgtcaagtca-gcatg-ccccttatcctgggct
acacacgtgctacaatggacaaagagtcg-cgaagcta-atct-aagttc-agattgta-
ggctgcaactcg-cc-tcatgaa
>EF0520571_Uncultured_haptophyte_250304-68
taagca-tcggctaact--ccgtgcca-g-cagccgc-ggt--aatac-gg--gggatgc
aagcgttatccggaatcatt-gggcgtaaagcgcctgtaggttgtttaataagtttgtta
aagcttaacaaactacttagagtatggcaggggtaggaatttctagt-gtagcggtgaaa
tgcgtagatattagaaagaacaccgcgaaagcgta-ctggcattactgacactcagagac
gaaagctagggtagcaaaagggattagata-cccctgtagtccta--gccgtaaacgatg
gatactagatgttgcagtatcgtagctaa-cgcgttaagtat-cccgcct-ggggagtac
gctcgcaagggtg-aaactcaaaggaattgacgggggc-ccgcacaagcggtggagcatg
tggtttaattc-gatgcaacgcgaagaaccttaccagggct-tgacatactagtgccttc
gggaaagatacaggtggtgcatggctgtcgtcagctcgtg-tcgtgagatgttgggttaa
gt-cccgcaacga--gcgcaa-cccttattt--ttagttactatctagaa-agact-g-c
cggtgacaaggaggaaggtgaggatgacgtcaagtca-gcatg-ccccttatcctgggct
acacacgtgctacaatggacaaagagtcg-cgaagcta-atct-aagttc-agattgta-
ggctgcaactcg-cc-tcatgaa
>EF0520551_Uncultured_haptophyte_250304-66
taagca-tcggctaact--ccgtgcca-g-cagccgc-ggt--aatac-gg--gggatgc
aagcgttatccggaatcatt-gggcgtaaagcgcctgtaggttgtttaataagtttgtta
aagcttaacaaactacttagagtatggcaggggtaggaatttctagt-gtagcggtgaaa
tgcgtagatattagaaagaacaccgcgaaagcgta-ctggcattactgacactcagaggc
gaaagctagggtagcaaaagggattagata-cccctgtagtccta--gccgtaaacgatg
gatactagatgttgcagtatcatagctaa-cgcgttaagtat-cccgcct-ggggagtac
gctcgcaagggtg-aaactcaaaggaattgacgggggc-ccgcacaagcggtggagcatg
tggtttaattc-gatgcaacgcgaagaaccttaccagggct-tgacatactagtgccttc
gggaaagatacaggtggtgcatggctgtcgtcagctcgtg-tcgtgagatgttgggttaa
gt-cccgcaacga--gcgcaa-cccttattt--ttagttactatctagaa-agact-g-c
cggtgacaaggaggaaggtgaggatgacgtcaagtca-gcatg-ccccttatcctgggct
acacacgtgctacaatggacaaagagtcg-cgaagcta-atct-aagttc-agattgta-
ggctgcaactcg-cc-tcgtgaa
>EF0520091_Uncultured_haptophyte_250304-11
tsagca-tcggctaact--ccgtgcca-g-cagccgc-ggt--aatac-gg--gggatgc
argcgttatccggaatcatt-gggcgtaaagcgcctgtaggttgtttaataagtttgtta
aagcttaacaaactacttagagtatggcaggggtaggaatttctagt-gtagcggtgaaa
tgcgtagatattagaaagaacaccgcgaaagcgta-ctggcattactgacactcagaggc
gaaagctagggtagcaaaagggattagata-cccctgtagtccta--gccgtaaacgatg
gatactagatgttgcagtatcatagctaa-cgcgttaagtat-cccgcct-ggggagtac
gctcgcaagggtg-aaactcaaaggaattgacgggggc-ccgcacaagcggtggagcatg
tggtttaattc-gatgcaacgcgaagaaccttaccagggct-tgacatactagtgccttc
gggaaagatacaggtggtgcatggctgtcgtcagctcgtg-tcgtgagatgttgggttaa
gt-cccgcaacga--gcgcaa-cccttattt--ttagttactatctagaa-agact-g-c
cggtgacaaggaggaaggtgaggatgacgtcaagtca-gcatg-ccccttatcctgggct
acacacgtgctacaatggacaaagagtcg-cgaagcta-atct-aagttc-agattgta-
ggctgcaactcg-cc-tcatgaa
>EF0519421_Uncultured_haptophyte_MAMA64-36
taagca-tcggctaact--ccgtgcca-g-cagccgc-ggt--aatac-gg--gggatgc
aagcgttatccggaatcatt-gggcgtaaagcgcctgtaggttgtttaataagtttgtta
aagcttaacaaactacttagagtatggcaggggtaggaatttctagt-gtagcggtgaaa
tgcgtagatattagaaagaacaccgcgaaagcgta-ctggcattactgacactcagaggc
gaaagctagggtagcaaaagggattagata-cccctgtagtccta--gccgtaaacgatg
gatactagatgttgcagtatcgtagctaa-cgccttaagtat-cccgcct-ggggagtac
gctcgcaagggtg-aaactcaaaggaattgacgggggc-ccgcacaagcggtggagcatg
tggtttaattc-gatgcaacgcgaagaaccttaccagggct-tgacatactagtgccttc
gggaaagatacaggtggtgcatggctgtcgtcagctcgtg-tcgtgagatgttgggttaa
gt-cccgcaacga--gcgcaa-cccttattt--ttagttactatctagaa-agact-g-c
cggtgacaaggaggaaggtgaggatgacgtcaagtca-gcatg-ccccttatcctgggct
acacacgtgctacaatggacaaagagttg-cgaagcta-atct-aagttc-agattgta-
ggctgcaactcg-cc-tcatgaa
>EF0520261_Uncultured_haptophyte_250304-27
----ca-tcggctaact--ccgtgcca-g-cagccgc-ggt--aatac-gg--gggatgc
aagcgttatccggaatcatt-gggcgtaaagcgcctgtaggttgtttaataagtttgtta
aagcttaacaaactacttagagtatggcaggggtaggaatttctagt-gtagcggtgaaa
tgcgtagatattagaaagaacaccgcgaaagcgta-ctggcattactgacactcagaggc
gaaagctagggtagcaaaagggattagata-cccctgtagtccta--gccgtaaacgatg
gatactagatgttgcagtatcatagctaa-cgcgttaagtat-cccgcct-ggggagtac
gctcgcaagggtg-aaactcaaaggaattgacgggggc-ccgcacaagcggtggagcatg
tggtttaattc-gatgcaacgcgaagaaccttaccagggct-tgacatactagtgccttc
gggaaagatacaggtggtgcatggctgtcgtcagctcgtg-tcgtgagatgttgggttaa
gt-cccgcaacga--gcgcaa-cccttattt--ttagttactatctagaa-agact-g-c
cggtgacaaggaggaaggtgaggatgacgtcaagtca-gcatg-ccccttatcctgggct
acacacgtgctacaatggacaaagagtcg-cgaagcta-atct-aagttc-agattgta-
ggctgcaactcg-cc-tcatgaa
>EF0520251_Uncultured_haptophyte_250304-25
---kca-tcggctaact--ccgtgcca-g-cagccgc-ggt--aatac-gg--gggatgc
aagcgttatccggaatcatt-gggcgtaaagcgcctgtaggttgtttaataagtttgtta
aagcttaacaaactacttagagtatggcaggggtaggaatttctagt-gtagcggtgaaa
tgcgtagatattagaaagaacaccgcgaaagcgta-ctggcattactgacactcagaggc
gaaagctagggtagcaaaagggattagata-cccctgtagtccta--gccgtaaacgatg
gatactagatgttgcagtatcatagctaa-cgcgttaagtat-cccgcct-ggggagtac
gctcgcaagggtg-aaactcaaaggaattgacgggggc-ccgcacaagcggtggagcatg
tggtttaattc-gatgcaacgcgaagaaccttaccagggct-tgacatactagtgccttc
gggaaagatacaggtggtgcatggctgtcgtcagctcgtg-tcgtgagatgttgggttaa
gt-cccgcaacga--gcgcaa-cccttattt--ttagttactatctagaa-agact-g-c
cggtgacaaggaggaaggtgaggatgacgtcaagtca-gcatg-ccccttatcctgggct
acacacgtgctacaatggacaaagagtcg-cgaagcta-atct-aagttc-agattgta-
ggctgcaactcg-cc-tcatgaa
>EF0519441_Uncultured_haptophyte_MAMA64-39
taagca-tcggctaact--ccgtgcca-g-cagccgc-ggt--aatac-gg--gggatgc
aagcgttatccggaatcatt-gggcgtaaagcgcctgtaggttgtttaataagtttgtta
aagcttaacaaactacttagagtatggcaggggtaggaatttctagt-gtagcggtgaaa
tgcgtagatattagaaagaacaccgcgaaagcgta-ctggcattactgacactcagaggc
gaaagctagggtagcaaaagggattagata-cccctgtagtccta--gccgtaaacgatg
gatactaggtgttgcagtatcgtagctaa-cgcgttaagtat-cccgcct-ggggagtac
gctcgcaagggtg-aaactcaaaggaattgacgggggc-ccgcacaagcggtggagcatg
tggtttaattc-gatgcaacgcgaagaaccttaccagggct-tgacatactagtgccttc
gggaaagatacaggtggtgcatggctgtcgtcagctcgtg-tcgtgagatgttgggttaa
gt-cccgcaacga--gcgcaa-cccttattt--ttagttactatctagaa-agact-g-c
cggtgacaaggaggaaggtgaggacgacgtcaagtca-gcatg-ccccttatcctgggct
acacacgtgctacaatggacaaagagtcg-cgaagcta-atct-aagttc-agattgta-
ggctgcaactcg-cc-tcgagaa
>EF0519471_Uncultured_haptophyte_MAMA64-43
taagca-tcggctaact--ccgtgcca-g-cagccgc-ggt--aatac-gg--gggatgc
aagcgttatccggaatcatt-gggcgtaaagcgcctgtaggttgtttaataagtttgtta
aagcttaacaaactacttagagtatggcaggggtaggaatttctagt-gtagcggtgaaa
tgcgtagatattagaaagaacaccgcgaaagcgta-ctggcattactgacactcagaggc
gaaagctagggtagcaaaagggattagata-cccctgtagtccta--gccgtaaacgatg
gatactagatgttgcagtatcgtagctaa-cgcgttaagtat-cccgcct-ggggagtac
gctcgcaagggtg-aagctcaaaggaattgacgggggc-ccgcacaagcggtggagcatg
tggtttaattc-gatgcaacgcgaagaaccttaccagggct-tgacatactagtgccttc
gggaaagatacaggtggtgcatggctgtcgtcagctcgtg-tcgtgagatgttgggttaa
gt-cccgcaacga--gcgcaa-cccttattt--ttagttactatctagaa-agact-g-c
cggtgacaaggaggaaggtgaggatgacgtcaagtca-gcatg-ccccttatcctgggct
acacacgtgctacaatggacaaagagtcg-cgaagcta-atct-aagttc-agattgta-
ggctgcaactcg-cc-tcagtga
>EF0519361_Uncultured_haptophyte_MAMA64-12
taagca-tcggctaact--ccgtgcca-g-cagccgc-ggt--aatac-gg--gggatgc
aagcgttatccggaatcatt-gggcgtaaagcgcctgtaggttgtttaataagtttgtta
aagctcaacaaactacttagagtatggcaggggcaggaatttctagt-gtagcggtgaaa
tgcgtagatattagaaagaacaccgcgaaagcgtg-ctggcattactgacactcagaggc
gaaagctagggtagcaaaagggattagata-cccctgtagtccta--gccgtaaacgatg
gatactagatgttgcagtatcgaagctaa-cgcgttaagtat-cccgcct-ggggagtac
gctcgcaagggtg-aaactcaaaggaattgacgggggc-ccgcacaagcggtggagcatg
tggtttaattc-gatgcaacgcgaagaaccttaccagggct-tgacatactagtgccttc
gggaaagatacaggtggtgcatggctgtcgtcagctcgtg-tcgtgagatgttgggttaa
gt-cccgcaacga--gcgcaa-cccttattt--ttagtcactatctagaa-agact-g-c
cggtgacaaggaggaaggtgaggatgacgtcaagtca-gcatg-ccccttatcctgggct
acacacgtgctacaatggacaaagagtcg-cgaagcta-atct-aagttc-agattgta-
ggctgcaactcg-cc-tcgtgaa
>EF0520661_Uncultured_haptophyte_250304-81
taagca-tcggctaact--ccgtgcca-g-cagccgc-ggt--aatac-gg--gggatgc
aagcgttatccggaatcatt-gggcgtaaagcgcctgtaggttgtttaataagtttgtta
aagctcaacaaactacttagagtatggcaggggcaggaatttctagt-gtagcggtgaaa
tgcgtagatattagaaagaacaccgcgaaagcgtg-ctggcattactgacactcagaggc
gaaagctagggtagcaaaagggattagata-cccctgtagtccta--gccgtaaacgatg
gatactagatgttgcagtatcgaagctaa-cgcgttaagtat-cccgcct-ggggagtac
gctcgcaagggtg-aaactcaaaggaattgacgggggc-ccgcacaagcggtggagcatg
tggtttaattc-gatgcaacgcgaagaaccttaccagggct-tgacatactagtgccttc
gggaaagatacaggtggtgcatggctgtcgtcagctcgtg-tcgtgagatgttgggttaa
gt-cccgcaacga--gcgcaa-cccttattt--ttagttactatctagaa-agact-g-c
cggtgacaaggaggaaggtgaggatgacgtcaagtca-gcatg-ccccttatcctgggct
acacacgtgctacaatggacaaagagtcg-cgaagcta-atct-aagttc-agattgta-
ggctgcaactcg-cc-tcatgaa
>EF0520081_Uncultured_haptophyte_250304-10
taagca-tcggctaact--ccgtgcca-g-cagccgc-ggt--aatac-gg--gggatgc
aagcgttatccggaatcatt-gggcgtaaagcgcctgtaggttgtttaataagtttgtta
aagccaaacaaactacttagagtatggcaggggtaggaatttctagt-gtagcggtgaaa
tgcgtagatattagaaagaacaccgcgaaagcgta-ctggcattactgacactcagaggc
gaaagctagggtagcaaaagggattagata-cccctgtagtccta--gccgtaaacgatg
gatactagatgttgcagtatcgtagctaa-cgcgttaagtat-cccgcct-ggggagtac
gctcgcaagggtg-aaactcaaaggaattgacgggggc-ccgcacaagcggtggagcatg
tggtttaattc-gatgcaacgcgaagaaccttaccagggct-tgacatactagtgccttc
gggaaagatacaggtggtgcatggctgtcgtcagctcgtg-tcgtgagatgttgggttaa
gt-cccgcaacga--gcgcaa-cccttattt--ttagttactatctagaa-agact-g-c
cggtgacaaggaggaaggtgaggatgacgtcaagtca-gcatg-ccccttatcctgggct
acacacgtgctacaatggacaaagagtcg-cgaagcta-atct-aagttc-agattgta-
ggctgcaactcg-cc-tcgtgaa
>EF0520121_Uncultured_haptophyte_250304-16
taagca-tcggctaact--ccgtgcca-g-cagccgc-ggt--aatac-gg--gggatgc
aagcgttatccggaatcatt-gggcgtaaagcgcctgtaggttgtttaataagtttgtta
aagcttaacaaactacttagagtatggcaggggtaggaatttctagt-gtagcggtgaaa
tgcgtagatattagaaagaacaccgcgaaagcgta-ctggcattactgacactcagaggc
gaaagctagggtagcaaaagggattagata-cccctgtagtccta--gccgtaaacgatg
gatactagatgttgcagtatcgtagctaa-cgcgttaagtat-cccgcct-ggggagtac
gctcgcaagggtg-aaactcaaaggaattgacgggggc-ccgcacaagcggtggagcatg
tggtttaattc-gatgcaacgcgaagaaccttaccagggct-tgacatactagtgccttc
gggaaagatacaggtggtgcatggctgtcgtcagctcgtg-tcgtgagatgttgggttaa
gt-cccgcaacga--gcgcaa-cccttattt--ttagttactatctagaa-agact-g-c
cggtgacaaggaggaaggtgaggatgacgtcaagtca-gcatg-ccccttatcctgggct
acacacgtgctacaatggacaaagagtcg-caaagcta-atct-aagttc-agattgta-
ggctgcaactcg-cc-tcgtgaa
>EF0520931_Uncultured_haptophyte_MC615-18
taagca-tcggctaact--ccgtgcca-g-cagccgc-ggt--aatac-gg--gggatgc
aagcgttatccggaatcatt-gggcgtaaagcgcctgtaggttgtttaataagtttgtta
aagcttaacaaactacttagagtatggcaggggtaggaatttctagt-gtagcggtgaaa
tgcgtagatattagaaagaacaccgcgaaagcgta-ctggcattactgacactcagaggc
gaaagctagggtagcaaaagggattagata-cccctgtagtctta--gccgtaaacgatg
gatactagatgttgcagtatcatagctaa-cgcgttaagtat-cccgcct-ggggagtac
gctcgcaagggtg-aaactcaaaggaattgacgggggc-ccgcacaagcggtggagcatg
tggtttaattc-gatgcaacgcgaagaaccttaccagggct-tgacatactagtgccttc
gggaaagatacaggtggtgcatggctgtcgtcagctcgtg-tcgtgagatgttgggttaa
gt-cccgcaacga--gcgcaa-cccttattt--ttagttactatctagaa-agact-g-c
cggtgacaaggaggaaggtgaggatgacgtcaagtca-gcatg-ccccttatcctgggct
acacacgtgctacaatggacaaagagtcg-cgaagcta-atct-aagttc-agattgta-
ggctgcaactcg-cc-tcagaag
>EF0520761_Uncultured_haptophyte_250304-92
taagca-tcggctaact--ccgtgcca-g-cagccgc-ggt--aatac-gg--gggatgc
aagcgttatccggaatcatt-gggcgtaaagcgcctgtaggttgtttaataagtttgtta
aagcttaacaaactacttagagtatggcaggggtaggaatttctagt-gtagcggtgaaa
tgcgtagatattagaaagaacaccgcgaaagcgta-ctggcattactgacactcagaggc
gaaagctagggtagcaaaagggattagata-cccctgtagtctta--gccgtaaacgatg
gatactagatgttgcagtatcatagctaa-cgcgttaagtat-cccgcct-ggggagtac
gctcgcaagggtg-aaactcaaaggaattgacgggggc-ccgcacaagcggtggagcatg
tggtttaattc-gatgcaacgcgaagaaccttaccagggct-tgacatactagtgccttc
gggaaagatacaggtggtgcatggctgtcgtcagctcgtg-tcgtgagatgttgggttaa
gt-cccgcaacga--gcgcaa-cccttattt--ttagttactatctagaa-agact-g-c
cggtgacaaggaggaaggtgaggatgacgtcaagtca-gcatg-ccccttatcctgggct
acacacgtgctacaatggacaaagagtcg-cgaagcta-atct-aagttc-agattgta-
ggctgcaactcg-cc-tcatgaa
>EF0521851_Uncultured_haptophyte_MC622-18
taagca-tcggctaact--ccgtgcca-g-cagccgc-ggt--aatac-gg--gggatgc
aagcgttatccggaatcatt-gggcgtaaagcgcctgtaggttgtttaataagtttgtta
aagcttaacaaactacttagagtatggcaggggtaggaatttctagt-gtagcggtgaaa
tgcgtagatattagaaagaacaccgcgaaagcgta-ctggcattactgacactcagaggc
gaaagctagggtagcaaaagggattagata-cccctgtagtccta--gccgtaaacgatg
gatactagatgttgcagtatcgtagctaa-cgcgttaagtat-cccgcct-ggggagtac
gctcgcaagggtg-aaactcaaaggaattgacgggggc-ccgcacaagcggtggagcatg
tggtttaattc-gatgcaacgcgaagaaccttaccagggct-tgacatactagtgccttt
gggaaagatacaggtggtgcatggctgtcgtcagctcgtg-tcgtgggatgttgggttaa
gt-cccgcaacga--gcgcaa-cccttattt--ttagttactatctagaa-agact-g-c
cggtgacaaggaggaaggtgaggatgacgtcaagtca-gcatg-ccccttatcctgggct
acacacgtgctacaatggacaaagagtcg-cgaagcta-atct-aagttc-agattgta-
ggctgcaactcg-cc-tcgtgaa
>EF0521871_Uncultured_haptophyte_MC622-20
taagca-tcggctaact--ccgtgcca-g-cagccgc-ggt--aatac-gg--gggatgc
aagcgttatccggaatcatt-gggcgtaaagcgcctgtaggttgtttaataagtttgtta
aagcttaacaaactacttagagtatggcaggggtaggaatttctagt-gtagcggtgaaa
tgcgtagatattagaaagaacaccgcgaaagcgta-ctggcattactgacactcagaggc
gaaagctagggtagcaaaagggattagata-cccctgtagtccta--gccgtaaacgatg
gatactagatgttgcagtatcgtagctaa-cgcgttaagtat-cccgcct-ggggagtac
gctcgcaagggtg-aaactcaaaggaattgacgggggc-ccgcacaagcggtggagcatg
tggtttaattc-gatgcaacgcgaagaaccttaccagggct-tgacatactagtgccttc
gggaaagatacaggtggtgcatggctgtcgtcagctcgtg-tcgtgagatgttgggttaa
gt-cccgcaacga--gcgcaa-cccttattt--ttagttactatctagaa-agact-g-c
cggtgacaaggaggaaggtgaggatgacgtcaagtca-gcatg-ccccttatcctgggct
acacacgtgctacaatggacaaagagtcg-cgaagcta-atct-aagttc-agattgta-
ggctgcaactcg-cc-tcatgaa
>EF0522231_Uncultured_haptophyte_MC622-63
taagca-tcggctaact--ccgtgcca-g-cagccgc-ggt--aatac-gg--gggatgc
aagcgttatccggaatcatt-gggcgtaaagcgcctgtaggttgtttaataagtttgtta
aagcctaacaaactacttagagtatggcaggggtaggaatttctagt-gtagcggtgaaa
tgcgtagatattagaaagaacaccgcgaaagcgta-ctggcattactgacactcagaggc
gaaagctagggtagcaaaagggattagata-cccctgtagtccta--gccgtaaacgatg
gatactagatgttgcagtatcgtagctaa-cgcgttaagtat-cccgcct-ggggagtac
gctcgcaagggtg-aaactcaaaggaattgacgggggc-ccgcacaagcggtggagcatg
tggtttaattc-gatgcaacgcgaagaaccttaccagggct-tgacatactagtgccttc
gggaaagatacaggtggtgcatggctgtcgtcagctcgtg-tcgtgagatgttgggttaa
gt-cccgcaacga--gcgcaa-cccttattt--ttagttactatctagaa-agact-g-c
cggtgacaaggaggaaggtgaggatgacgtcaagtca-gcatg-ccccttatcctgggct
acacacgtgctacaatggacaaagagtcg-cgaagcta-atct-aagttc-agattgta-
ggctgcaactcg-cc-tcatgaa
>EF0520311_Uncultured_haptophyte_250304-32
taagca-tcggctaact--ccgtgcca-g-cagccgc-ggt--aatac-gg--gggatgc
aagcgttatccggaatcatt-gggcgtaaagcgcctgtaggttgtttaataagtttgtta
aagctcaacaaactacttagagtatggcaggggtaggaatttctagt-gtagcggtgaaa
tgcgtagatattagaaagaacaccgcgaaagcgta-ctggcattactgacactcagaggc
gaaagctagggtagcaaaagggattagata-cccctgtagtccta--gccgtaaacgatg
gatactagatgttgcagtgtcctagctaa-cgcgttaagtat-cccgcct-ggggagtac
gctcgcaagggtg-aaactcaaaggaattgacgggggc-ccgcacaagcggtggagcatg
tggtttaattc-gatgcaacgcgaagaaccttaccagggct-tgacatactagtgccttc
gggaaagatacaggtggtgcatggctgtcgtcagctcgtg-tcgtgagatgttgggttaa
gt-cccgcaacga--gcgcaa-cccttattt--ttagttactatctagaa-agact-g-c
cggtgacaaggaggaaggtgaggatgacgtcaagtca-gcatg-ccccttatcctgggct
acacacgtgctacaatggacaaagagtcg-cgaagcta-atct-aagttc-agattgta-
ggctgcaactcg-cc-tcgtgaa
>EF0520671_Uncultured_haptophyte_250304-82
taagca-tcggctaact--ccgtgcca-g-cagccgc-ggt--aatac-gg--gggatgc
aagcgttatccggaatcatt-gggcgtaaagcgcctgtaggttgtttaataagtttgtta
aagctcaacaaactacttagagtatggcaggggtaggaatttctagt-gtagcggtgaaa
tgcgtagatattagaaagaacaccgcgaaggcgta-ctggcattactgacactcagaggc
gaaagctagggtagcaaaagggattagata-cccctgtagtccta--gccgtaaacgatg
gatactagatgttgcagtatcctagctaa-cgcgttaagtat-cccgcct-ggggagtac
gctcgcaagggtg-aaactcaaaggaattgacgggggc-ccgcacaagcggtggagcatg
tggtttaattc-gatgcaacgcgaagaaccttaccagggct-tgacatactagtgccttc
gggaaagatacaggtggtgcatggctgtcgtcagctcgtg-tcgtgagatgttgggttaa
gt-cccgcaacga--gcgcaa-cccttgttt--ttagttactatctagaa-agact-g-c
cggtgacaaggaggaaggtgaggatgacgtcaagtca-gcatg-ccccttatcctgggct
acacacgtgctacaatggacaaagagtcg-cgaagcta-atct-aagttc-agattgta-
ggctgcaactcg-cc-tcatgaa
>EF0520491_Uncultured_haptophyte_250304-53
taagca-tcggctaact--ccgtgcca-g-cagccgc-ggt--aatac-gg--gggatgc
aagcgttatccggaatcatt-gggcgtaaagcgcctgtaggttgtttaataagtttgtta
aagctcaacaaactacttagagtatggcaggggtaggaatttctagt-gtagcggtgaaa
tgcgtagatattagaaagaacaccgcgaaagcgta-ctggcattactgacactcagaggc
gaaagctagggtagcaaaagggattagata-cccctgtagtccta--gccgtaaacgatg
gatactagatgttgcagtatcctagctaa-cgcgttaagtat-cccgcct-ggggagtac
gctcgcaagggtg-aaactcaaaggaattgacgggggc-ccgcacaagcggtggagcatg
tggtttaattc-gatgcaacgcgaagaaccttaccagggct-tgacatactagtgccttc
gggaaagatacaggtggtgcatggctgtcgtcagctcgtg-tcgtgagatgttgggttaa
gt-cccgcaacga--gcgcaa-cccttgttt--ttagttactatctagaa-agact-g-c
cggtgacaaggaggaaggtgaggatgacgtcaagtca-gcatg-ccccttatcctgggct
acacacgtgctacaatggacaaagagtcg-cgaagcta-atct-aagttc-agattgta-
ggctgcaactcg-cc-tcgtgaa
>HM1330501_Uncultured_marine_haptophyte_Biosope_T148_16S_PLA491010
------------------------------------------------------------
-------atccggaatcatt-gggcgtaaagcgcctgtaggttgtttaataagtttgtta
aagctcaacaaactacttagagtatggcaggggtaggaatttctagt-gtagcggtgaaa
tgcgtagatattagaaagaacaccgcgaaagcgta-ctggcattactgacactcagaggc
gaaagctagggtagcaaaagggattagata-cccctgtagtccta--gccgtaaacgatg
gatactagatgttgcagtatcctagctaa-cgcgttaagtat-cccgcct-ggggagtac
gctcgcaagggtg-aaactcaaaggaattgacgggggc-ccgcacaagcggtggagcatg
tggtttaattc-gatgcaacgcgaagaaccttaccagggct-tgacatactagtgccttc
gggaaagatacaggtggtgcatggctgtcgtcagctcgtg-tcgtgagatgttgggttaa
gt-cccgcaacga--gcgcaa-cccttgttt--ttagttactatctagaa-agact-g-c
cggtgacaaggaggaaggtgaggatgacgtcaagtca-gcatg-ccccttatcctgggct
acacacgtgctacaatggacaaagagtcg-cgaagcta-atct-aagttc-agattgta-
ggctgcaactc------------
>EF0521621_Uncultured_haptophyte_MC615-95
taagca-tcggctaact--ccgtgcca-g-cagccgc-ggt--aatac-gg--gggatgc
aagcgttatccggaatcatt-gggcgtaaagcgcctgtaggttgtttaataagtttgtta
aagcttaacaaactaattagagtatggcaggggtaggaatttctagt-gtagcggtgaaa
tgcgtagatattagaaagaacaccgcgaaagcgta-ctggcattactgacactcagaggc
gaaagctagggtagcaaaagggattagata-cccctgtagtccta--gccgtaaacgatg
gatactagatgttgcagtgtcatagctaa-cgcgttaagtat-cccgcct-ggggagtac
gctcgcaagggtg-aaactcaaaggaattgacgggggc-ccgcacaagcggtggagcatg
tggtttaattc-gatgcaacgcgaagaaccttaccagggct-tgacatactagtgccttc
gggaaagatacaggtggtgcatggctgtcgtcagctcgtg-tcgtgagatgttgggttaa
gt-cccgcaacga--gcgcaa-cccttattt--ttagttaccatctagaa-agact-g-c
cggtgacaaggaggaaggtgaggatgacgtcaagtca-gcatg-ccccttatcctgggct
acacacgtgctacaatggacaaagagtcg-cgaagcta-atct-aagttc-agattgta-
ggctgcaactcg-cc-tcatgaa
>EF0520221_Uncultured_haptophyte_250304-22
taagca-tcggctaact--ccgtgcca-g-cagccgc-ggt--aatac-gg--gggatgc
aagcgttatccggaatcatt-gggcgtaaagcgcctgtaggttgtttaataagtttgtta
aagctcaacaaactattttgagtatggcaggggtaggaatttctagt-gtagcggtgaaa
tgcgtagatattagaaagaacaccgcgaaagcgta-ctggcattactgacactcagaggc
gaaagctagggtagcaaaagggattagata-cccctgtagtccta--gccgtaaacgatg
gatactagatgttgcagtatcgtagctaa-cgcgttaagtat-cccgcct-ggggagtac
gctcgcaagggtg-aaactcaaaggaattgacgggggc-ccgcacaagcggtggagcatg
tggtttaattc-gatgcaacgcgaagaaccttaccaggact-tgacatactagtgccttc
gggaaagatacaggtggtgcatggctgtcgtcagctcgtg-tcgtgagatgttgggttaa
gt-cccgcaacga--gcgcaa-cccttattt--ttagttaccatctagaa-agact-g-c
cggtgacaaggaggaaggtgaggatgacgtcaagtca-gcatg-ccccttatcctgggct
acacacgtgctacaatggacaaagagtcg-cgaagcta-atct-aagttc-agattgta-
ggctgcaactcg-cc-tcatgaa
>EF0521141_Uncultured_haptophyte_MC615-41
taagca-tcggctaact--ccgtgcca-g-cagccgc-ggt--aatac-gg--gggatgc
aagcgttatccggaatcatt-gggcgtaaagcgcctgtaggttgtttaataagtttgtta
aagctcaacaaactacttagagtatggcaggggtaggaatttctagt-gtagcggtgaaa
tgcgtagatattagaaagaacaccgcgaaagcgta-ctggcattactgacactcagaggc
gaaagctagggtagcaaaagggattagata-cccctgtagtccta--gccgtaaacgatg
gatactagatgttgcagtatcgtagctaa-cgcgttaagtat-cccgcct-ggggagtac
gctcgcaagggtg-aaactcaaaggaattgacgggggc-ccgcacaagcggtggagcatg
tggtttaattc-gatgcaacgcgaagaaccttaccagggct-tgacatactagtgccttc
gggaaagatacaggtggtgcatggctgtcgtcagctcgtg-tcgtgagatgttgggttaa
gt-cccgcaacga--gcgcaa-cccttattt--ttagttactatctagaa-agact-g-c
cggtgacaaggaggagggtaaggatgacgtcaagtca-gcatg-ccccttatcctgggct
acacacgtgctacaatggacaaagagtcg-cgaagcta-atct-aagttc-agattgta-
ggctgcaactcg-cc-tcatgaa
>EF0520281_Uncultured_haptophyte_250304-29
taakca-tcggctaact--ccgtgcca-g-cagccgc-ggt--aatac-gg--gggatgc
aagcgttatccggaatcatt-gggcgtaaagcgcctgtaggttgtttaataagtttgtta
aagcttaacaaactacttagagtatggcaggggtaggaatttctagt-gtagcggtgaaa
tgcgtagatattagaaagaacaccgcgaaagcgta-ctggcattactgacactcagaggc
gaaagctagggtagcaaaagggattagata-cccctgtagtccta--gccgtaaacgatg
gatactagatgttgcagtatcgtagctaa-cgcgttaagtat-cccgcct-ggggagtac
gctcgcaagggtg-aaactcaaaggaattgacgggggc-ccgcacaagcggtggagcatg
tggtttaattc-gatgcaacgcgaagaaccttaccagggct-tgacatactagtgccttc
gggaaagatacaggtggtgcatggctgtcgtcagctcgtg-tcgtgagatgttgggttaa
gt-cccgcaacga--gcgcaa-cccttattt--ttagttactatctagaa-agact-g-c
cggtgacaaggaggaaggtgaggatgacgtcaagtca-gcatg-ccccttatcctgggct
acacacgtgctacaatggacaaagagttg-cgaagcta-atct-aagttc-agattgta-
ggctgcaactcg-cc-tcatgaa
>EF0520651_Uncultured_haptophyte_250304-79
-sttca-tcggctaact--ccgtgcca-g-cagccgc-ggt--aatac-gg--gggatgc
aagcgttatccggaatcatt-gggcgtaaagcgcctgtaggttgtttaataagtttgtta
aagcttaacaaactactttgagtatggcaggggtaggaatttctagt-gtagcggtgaaa
tgcgtagatattagaaagaacaccgcgaaagcgta-ctggcattactgacactcagaggc
gaaagctagggtagcaaaagggattagata-cccctgtagtccta--gccgtaaacgatg
gatactagatgttgcagtatcgtagctaa-cgcgttaagtat-cccgcct-ggggagtac
gctcgcaagggtg-aaactcaaaggaattgacgggggc-ccgcacaagcggtggagcatg
tggtttaattc-gatgcaacgcgaagaaccttaccagggct-tgacatactagtgccttc
gggaaagatacaggtggtgcatggctgtcgtcagctcgtg-tcgtgagatgttgggttaa
gt-cccgcaacga--gcgcaa-cccttattt--ttagttactatctagaa-agact-g-c
cggtgacaaggaggaaggtgaggatgacgtcaagtca-gcatg-ccccttatcctgggct
acacacgtgctacaatggacaaagagtcg-cgaagcta-atct-aagttc-agattgta-
ggctgcaactcg-cc-tcatgaa
>HM1330151_Uncultured_marine_haptophyte_Biosope_T123_16S_PLA491005
------------------------------------------------------------
------------gaatcatt-gggcgtaaagcgcctgtaggttgtttaataagtttgtta
aagcttaacaaactacttagagtatggcaggggtaggaatttctagt-gtagcggtgaaa
tgcgtagatattagaaagaacaccgcgaaagcgta-ctggcattactgacactcagaggc
gaaagctagggtagcaaaagggattagata-cccctgtagtccta--gccgtaaacgatg
gatactagatgttgcagtatcgtagctaa-cgcgttaagtat-cccgcct-ggggagtac
gctcgcaagggtg-aaactcaaaggaattgacgggggc-ccgcacaagcggtggagcatg
tggtttaattc-gatgcaacgcgaagaaccttaccagggct-tgacatactagtgccttc
gggaaagatacaggtggtgcatggctgtcgtcagctcgtg-tcgtgagatgttgggttaa
gt-cccgcaacga--gcgcaa-cccttattt--ttagttactatctagaa-agact-g-c
cggtgacaaggaggaaggtgaggatgacgtcaagtca-gcatg-ccccttatcctgggct
acacacgtgctacaatggacaaagagtcg-cgaagcta-atct-aagttc-agattgta-
ggctgca----------------
>EF0520641_Uncultured_haptophyte_250304-77
---yta-tcggctaact--ccgtgcca-g-cagccgc-ggt--aatac-gg--gggatgc
aagcgttatccggaatcatt-gggcgtaaagcgcctgtaggttgtttaataagtttgtta
aagcttaacaaactacttagagtatggcaggggtaggaatttctagt-gtagcggtgaaa
tgcgtagatattagaaagaacaccgcgaaagcgta-ctggcattactgacactcagaggc
gaaagctagggtagcaaaagggattagata-cccctgtagtccta--gccgtaaacgatg
gatactagatgttgcagtatcgtagctaa-cgcgttaagtat-cccgcct-ggggagtac
gctcgcaagggtg-aaactcaaaggaattgacgggggc-ccgcacaagcggtggagcatg
tggtttaattc-gatgcaacgcgaagaaccttaccagggct-tgacatactagtgccttc
gggaaagatacaggtggtgcatggctgtcgtcagctcgtg-tcgtgagatgttgggttaa
gt-cccgcaacga--gcgcaa-cccttattt--ttagttactatctagaa-agact-g-c
cggtgacaaggaggaaggtgaggatgacgtcaagtca-gcatg-ccccttatcctgggct
acacacgtgctacaatggacaaagagtcg-cgaagcta-atct-aagttc-agattgta-
ggctgcaactcg-cc-tcatgaa
>HM1331711_Uncultured_marine_haptophyte_Biosope_T35_16S_PLA491028
------------------------------------------------------------
-------atccggaatcatt-gggcgtaaagcgcctgtaggttgtttaataagtttgtta
aagcttaacaaactacttagagtatggcaggggtaggaatttctagt-gtagcggtgaaa
tgcgtagatattagaaagaacaccgcgaaagcgta-ctggcattactgacactcagaggc
gaaagctagggtagcaaaagggattagata-cccctgtagtccta--gccgtaaacgatg
gatactagatgttgcagtatcgtagctaa-cgcgttaagtat-cccgcct-ggggagtac
gctcgcaagggtg-aaactcaaaggaattgacgggggc-ccgcacaagcggtggagcatg
tggtttaattc-gatgcaacgcgaagaaccttaccaggact-tgacatactagtgccttc
gggaaagatacaggtggtgcatggctatcgtcagctcgtg-tcgtgagatgttgggttaa
gt-cccgcaacga--gcgcaa-cccttattt--ttagttactatctagaa-agact-g-c
cggtgacaaggaggaaggtgaggatgacgtcaagtca-gcatg-ccccttatcctgggct
acacacgtgctacaatggacaaagagtcg-cgaagcta-atct-aagttc-agattgta-
ggctgca----------------
>HM1331681_Uncultured_marine_haptophyte_Biosope_T35_16S_PLA491023
------------------------------------------------------------
--------------atcatt-gggcgtaaagcgcctgtaggttgtttaataagtttgtta
aagcttaacaaactacttagagtatggcaggggtaggaatttctagt-gtagcggtgaaa
tgcgtagatattagaaagaacaccgcgaaagcgta-ctggcattactgacactcagaggc
gaaagctagggtagcaaaagggattagata-cccctgtagtccta--gccgtaaacgatg
gatactagatgttgcagtatcgtagctaa-cgcgttaagtat-cccgcct-ggggagtac
gctcgcaagggtg-aaactcaaaggaattgacgggggc-ccgcacaagcggtggagcatg
tggtttaattc-gatgcaacgcgaagaaccttaccaggact-tgacatactagtgccttc
gggaaagatacaggtggtgcatggctgtcgtcagctcgtg-tcgtgagatgttgggttaa
gt-cccgcaacga--gcgcaa-cccttattt--ttagttactatctagaa-agact-g-c
cggtgacaaggaggaaggtgaggatgacgtcaagtca-gcatg-ccccttatcctgggct
acacacgtgctacaatggacaaagagtcg-cgaagcta-atct-aagttc-agattgta-
ggctgcaac--------------
>HM1331751_Uncultured_marine_haptophyte_Biosope_T35_16S_PLA491033
------------------------------------------------------------
--------------atcatt-gggcgtaaagcgcctgtaggttgtttaataagtttgtta
aagcttaacaaactacttagagtatggcaggggtaggaatttctagt-gtagcggtgaaa
tgcgtagatattagaaagaacaccgcgaaagcgta-ctggcattactgacactcagaggc
gaaagctagggtagcaaaagggattagata-cccctgtagtccta--gccgtaaacgatg
gatactagatgttgcagtatcgtagctaa-cgcgttaagtat-cccgcct-ggggagtac
gctcgcaagggtg-aaactcaaaggaattgacgggggc-ccgcacaagcggtggagcatg
tggtttaattc-gatgcaacgcgaagaaccttaccaggact-tgacatactagtgccttc
gggaaagatacaggtggtgcatggctgtcgtcagctcgtg-tcgtgagatgttgggttaa
gt-cccgcaacga--gcgcaa-cccttattt--ttagttactatctagaa-agact-g-c
cggtgacaaggaggaaggtgaggatgacgtcaagtca-gcatg-ccccttatcctgggct
acacacgtgctacaatggacaaagagtcg-cgaagcta-atct-aagttc-agattgta-
ggctgcaact-------------
>HM1335031_Uncultured_marine_haptophyte_Biosope_T84_16S_PLA491030
-----------------------------------------------------------c
aagcgttatccggaatcatt-gggcgtaaagcgcctgtaggttgtttaataagtttgtta
aagcttaacaaactacttagagtatggcaggggtaggaatttctagt-gtagcggtgaaa
tgcgtagatattagaaagaacaccgcgaaagcgta-ctggcattactgacactcagaggc
gaaagctagggtagcaaaagggattagata-cccctgtagtctta--gccgtaaacgatg
gatactagatgttgcagtatcatagctaa-cgcgttaagtat-cccgcct-ggggagtac
gctcgcaagggtg-aaactcaaaggaattgacgggggc-ccgcacaagcggtggagcatg
tggtttaattc-gatgcaacgcgaagaaccttaccagggct-tgacatactagtgccttc
gggaaagatacaggtggtgcatggctgtcgtcagctcgtg-tcgtgagatgttgggttaa
gt-cccgcaacga--gcgcaa-cccttattt--ttagttactatctagaa-agact-g-c
cggtgacaaggaggaaggtgaggatgacgtcaagtca-gcatg-ccccttatcctgggct
acacacgtgctacaatggacaaagagtcg-cgaagcta-atct-aagttc-agattgta-
ggctgcaa---------------
>HM1335581_Uncultured_marine_haptophyte_Biosope_T88_16S_PLA491029
-----------------------------------------------------------g
cagcgttatccggaatcatt-gggcgtaaagcgcctgtaggttgtttaataagtttgtta
aagcttaacaaactacttagagtatggcaggggtaggaatttctagt-gtagcggtgaaa
tgcgtagatattagaaagaacaccgcgaaagcgta-ccggcattactgacactcagaggc
gaaagctagggtagcaaaagggattagata-cccctgtagtccta--gccgtaaacgatg
gatactagatgttgcagtatcgtagctaa-cgcgttaagtat-cccgcct-ggggagtac
gctcgcaagggtg-aaactcaaaggaattgacgggggc-ccgcacaagcggtggagcatg
tggtttaattc-gatgcaacgcgaagaaccttaccagggct-tgacatactagtgccttc
gggaaagatacaggtggtgcatggctgtcgtcagctcgtg-tcgtgagatgttgggttaa
gt-cccgcaacga--gcgcaa-cccttattt--ttagttactatctagaa-agact-g-c
cggtgacaaggaggaaggtgaggatgacgtcaagtca-gcatg-ccccttatcctgggct
acacacgtgctacaatggacaaagagtcg-cgaagcta-atct-aagttc-agattgta-
ggctgcaa---------------
>HM1333201_Uncultured_marine_haptophyte_Biosope_T58_16S_PLA491004
------------------------------------------------------------
------tatccggaatcatt-gggcgtaaagcgcctgtaggttgtttaataagtttgtta
aagcttaacaaactacttagagtatggcaggggtaggaatttctagt-gtagcggtgaaa
tgcgtagatattagaaagaacaccgcgaaagcgta-ctggcattactgacactcagaggc
gaaagctagggtagcaaaagggattagata-cccctgtagtccta--gccgtaaacgatg
gatactagatgttgcagtatcgtagctaa-cgcgttaagtat-cccgcct-ggggagtac
gctcgcaagggtg-aaactcaaaggaattgacgggggc-ccgcacaagcggtggagcatg
tggtttaattc-gatgcaacgcgaagaaccttaccagggct-tgacatactagtgccttc
gggaaagatacaggtggtgcatggctgtcgtcagctcgtg-tcgtgagatgttgggttaa
gt-cccgcaacga--gcgcaa-cccttattt--ttagttactatctagaa-agact-g-c
cggtgacaaggaggaaggtgaggatgacgtcaagtca-gcatg-ccccttatcctgggct
acacacgtgctacaatggacaaagagtcg-cgaagcta-atct-aagttc-agattgta-
ggctgcaa---------------
>HM1333241_Uncultured_marine_haptophyte_Biosope_T58_16S_PLA491010
------------------------------------------------------------
-----ttatccggaatcatt-gggcgtaaagcgcctgtaggttgtttaataagtttgtta
aagctcaacaaactacttagagtatggcaggggtaggaatttctagt-gtagcggtgaaa
tgcgtagatattagaaagaacaccgcgaaagcgta-ctggcattactgacactcagaggc
gaaagctagggtagcaaaagggattagata-cccctgtagtccta--gccgtaaacgatg
gatactagatgttgcagtatcgtagctaa-cgcgttaagtat-cccgcct-ggggagtac
gctcgcaagggtg-aaactcaaaggaattgacgggggc-ccgcacaagcggtggagcatg
tggtttaattc-gatgcaacgcgaagaaccttaccagggct-tgacatactagtgccttc
gggaaagatacaggtggtgcatggctgtcgtcagctcgtg-tcgtgagatgttgggttaa
gt-cccgcaacga--gcgcaa-cccttattt--ttagttactatctagaa-agact-g-c
cggtgacaaggaggaaggtgaggatgacgtcaagtca-gcatg-ccccttatcctgggct
acacacgtgctacaatggacaaagagtcg-cgaagcta-atct-aagttc-agattgta-
ggctgcaa---------------
>HM1333231_Uncultured_marine_haptophyte_Biosope_T58_16S_PLA491009
------------------------------------------------------------
cagcgttatccggaatcatt-gggcgtaaagcgcctgtaggttgtttaataagtttgtta
aagctcaacaaactacttagagtatggcaggggtaggaatttctagt-gtagcggtgaaa
tgcgtagatattagaaagaacaccgcgaaagcgta-ctggcattactgacactcagaggc
gaaagctagggtagcaaaagggattagata-cccctgtagtccta--gccgtaaacgatg
gatactagatgttgcagtatcgtagctaa-cgcgttaagtat-cccgcct-ggggagtac
gctcgcaagggtg-aaactcaaaggaattgacgggggc-ccgcacaagcggtggagcatg
tggtttaattc-gatgcaacgcgaagaaccttaccagggct-tgacatactagtgccttc
gggaaagatacaggtggtgcatggctgtcgtcagctcgtg-tcgtgagatgttgggttaa
gt-cccgcaacga--gcgcaa-cccttattt--ttagttactatctagaa-agact-g-c
cggtgacaaggaggaaggtgaggatgacgtcaagtca-gcatg-ccccttatcctgggct
acacacgtgctacaatggacaaagagtcg-cgaagcta-atct-aagttc-agattgta-
ggctgcaa---------------
>HM1333191_Uncultured_marine_haptophyte_Biosope_T58_16S_PLA491003
------------------------------------------------------------
-------atccggaatcatt-gggcgtaaagcgcctgtaggttgtttaataagtttgtta
aagcttaacaaactacttagagtatggcaggggtaggaatttctagt-gtagcggtgaaa
tgcgtagatattagaaagaacaccgcgaaagcgta-ctggcattactgacactcagaggc
gaaagctagggtagcaaaagggattagata-cccctgtagtccta--gccgtaaacgatg
gatactagatgttgcagtatcgtagctaa-cgcgttaagtat-cccgcct-ggggagtac
gctcgcaagggtg-aaactcaaaggaattgacgggggc-ccgcacaagcggtggagcatg
tggtttaattc-gatgcaacgcgaagaaccttaccagggct-tgacatactagtgccttc
gggaaagatacaggtggtgcatggctgtcgtcagctcgtg-tcgtgagatgctgggttaa
gt-cccgcaacga--gcgcaa-cccttattt--ttagttactatctagaa-agact-g-c
cggtgacaaggaggaaggtgaggatgacgtcaagtca-gcatg-ccccttatcctgggct
acacacgtgctacaatggacaaagagtcg-cgaagcta-atct-aagttc-agattgta-
ggctgcaa---------------
>HM1333211_Uncultured_marine_haptophyte_Biosope_T58_16S_PLA491005
------------------------------------------------------------
-------atccggaatcatt-gggcgtaaagcgcctgtaggttgtttaataagtttgtta
aagcttaacaaactacttagagtatggcaggggtaggaatttctagt-gtagcggtgaaa
tgcgtagatattagaaagaacaccgcgaaagcgta-ctggcattactgacactcagaggc
gaaagctagggtagcaaaagggattagata-cccctgtagtccta--gccgtaaacgatg
gatactagatgttgcagtatcgtagctaa-cgcgttaagtat-cccgcct-ggggagtac
gctcgcaagggtg-aaactcaaaggaattgacgggggc-ccgcacaagcggtggagcatg
tggtttaattc-gatgcaacgcgaagaaccttaccagggct-tgacatactagtgccttc
gggaaagatacaggtggtgcatggctgtcgtcagctcgtg-tcgtgagatgttgggttaa
gt-cccgcaacga--gcgcaa-cccttattt--ttagttactatctagaa-agact-g-c
cggtgacaaggaggaaggtgaggatgacgtcaagtca-gcatg-ccccttatcctgggct
acacacgtgctacaatggacaaagagtcg-cgaagcta-atct-aagttc-agattgta-
ggctgcaact-------------
>HM1331641_Uncultured_marine_haptophyte_Biosope_T35_16S_PLA491019
------------------------------------------------------------
------------gaatcatt-gggcgtaaagcgcctgtaggttgtttaataagtttgtta
aagcttaacaagctacttagagtatggcaggggtaggaattcctagt-gtagcggtgaaa
tgcgtagatattagaaagaacaccgcgaaagcgta-ctggcattactgacactcagaggc
gaaagctagggtagcaaaagggattagata-cccctgtagtccta--gccgtaaacgatg
gatactagatgttgcagtatcgtagctaa-cgcgttaagtat-cccgcct-ggggagtac
gctcgcaagggtg-aaactcaaaggaattgacgggggc-ccgcacaagcggtggagcatg
tggtttaattc-gatgcaacgcgaagaaccttaccagggct-tgacatactagtgccttc
gggaaagatacaggtggtgcatggctgtcgtcagctcgtg-tcgtgagatgttgggttaa
gt-cccgcaacga--gcgcaa-cccttattt--ttagttactatctagaa-agact-g-c
cggtgacagggaggaaggtgaggatgacgtcaagtca-gcatg-ccccttatcctgggct
acacacgtgctacaatggacaaagagtcg-cgaagcta-atct-aagttc-agattgta-
ggctgcaact-------------
>EF0520441_Uncultured_haptophyte_250304-47
----------gctaatt--ctggtccagg-cagccgc-ggt--aatac-gg--gggatgc
aagcgttatccggaatcatt-gggcgtaaagcgcctgtaggttgtttaataagtttgtta
aagcttaacaaactacttagagtatggcaggggtaggaatttctagt-gtagcggtgaaa
tgcgtagatattagaaagaacaccgcgaaagcgta-ctggcattactgacactcagaggc
gaaagctagggtagcaaaagggattagata-cccctgtagtccta--gccgtaaacgatg
gatactagatgttgcagtatcgtagctaa-cgcgttaagtat-cccgcct-ggggagtac
gctcgcaagggtg-aaactcaaaggaattgacgggggc-ccgcacaagcggtggagcacg
tggtttaattc-gatgcaacgcgaagaaccttaccagggct-tgacatactagtgccttc
gggaaagatacaggtggtgcatggctgtcgtcagctcgtg-tcgtgagatgttgggttaa
gt-cccgcaacga--gcgcaa-cccttattt--ttagttactatctagaa-agact-g-c
cggtgacaaggaggaaggtgaggatgacgtcaagtca-gcatg-ccccttatcctgggct
acacacgtgctacaatggacaaagagtcg-cgaagcta-atct-aagttc-agattgta-
ggctgcaactcg-cc-tcgtgaa
>HM1331181_Uncultured_marine_haptophyte_Biosope_T33_16S_PLA491018
------------------------------------------------------------
---cgttatccggaatcatt-gggcgtaaagcgcctgtaggttgtttaataagtttgtta
aagctcaacaaactacttagagtatggcaggggtaggaatttctagt-gtagcggtgaaa
tgcgtagatattagaaagaacaccgcgaaagcgta-ctggcattactgacactcagaggc
gaaagctagggtagcaaaagggattagata-cccctgtagtccta--gccgtaaacgatg
gatacaagatgttgcagtatcgtagctaa-cgcgttaagtat-cccgcct-ggggagtac
gctcgcaagggtg-aaactcaaaggaattgacgggggc-ccgcacaagcggtggagcatg
tggtttaattc-gatgcaacgcgaagaaccttaccagggct-tgacatactagtgccttc
gggaaagatacaggtggtgcatggctgtcgtcagctcgtg-tcgtgagatgttgggttaa
gt-cccgcaacga--gcgcaa-cccttattt--ttagttactatctagaa-agact-g-c
cggtgacaaggaggaaggtgaggatgacgtcaagtca-gcatg-ccccttatcctgggct
acacacgtgctacaatggacaaagagtcg-cgaagcta-atct-aagttc-agattgta-
ggctgc-----------------
>HM1334791_Uncultured_marine_haptophyte_Biosope_T84_16S_PLA491004
------------------------------------------------------------
---cgttatccggaatcatt-gggcgtaaagcgcctgtaggttgtttaataagtttgtta
aagcttaacaaactacttagagtatggcaggggtaggaatttctagt-gtagcggtgaaa
tgcgtagatattagaaagaacaccgcgaaagcgta-ctggcattactgacactcagaggc
gaaagctagggtagcaaaagggattagata-cccctgtagtccta--gccgtaaacgatg
gatactagatgttgcagtatcgtagctaa-cgccttaagtat-cccgcct-ggggagtac
gctcgcaagggtg-aaactcaaaggaattgacgggggc-ccgcacaagcggtggagcatg
tggtttaattc-gatgcaacgcgaagaaccttaccagggct-tgacatactagtgccttc
gggaaagatacaggtggtgcatggctgtcgtcagctcgtg-tcgtgagatgttgggttaa
gt-cccgcaacga--gcgcaa-cccttattt--ttagttactatctagaa-agact-g-c
cggtgacaaggaggaaggtgaggatgacgtcaagtca-gcatg-ccccttatcctgggct
acacacgtgctacaatggacaaagagttg-cgaagcta-atct-aagttc-agattgta-
ggctgc-----------------
>HM1335591_Uncultured_marine_haptophyte_Biosope_T88_16S_PLA491030
------------------------------------------------------------
------tatccggaatcatt-gggcgtaaagcgcctgtaggttgtttaataagtttgtta
aagcttaacaaactacttagagtatggcaggggtaggaatttctagt-gtagcggtgaaa
tgcgtagatattagaaagaacaccgcgaaagcgta-ctggcattactgacactcagaggc
ggaagctagggtagcaaaagggattagata-cccctgtagtctta--gccgtaaacgatg
gatactagatgttgcagtatcgtagctaa-cgcgttaagtat-cccgcct-ggggagtac
gctcgcaagggtg-aaactcaaaggaattgacgggggc-ccgcacaagcggtggagcatg
tggtttaattc-gatgcaacgcgaagaaccttaccagggct-tgacatactagtgccttc
gggaaagatacaggtggtgcatggctgtcgtcagctcgtg-tcgtgagatgttgggttaa
gt-cccgcaacga--gcgcaa-cccttattt--ttagttactatctagaa-agact-g-c
cggtgacaaggaggaaggtgaggatgtcgtcaagtca-gcatg-ccccttatcctgggct
acacacgtgctacaatggacaaagggtcg-cgaagcta-atcc-aagttc-agattgta-
ggctgcaac--------------
>HM1335601_Uncultured_marine_haptophyte_Biosope_T88_16S_PLA491031
------------------------------------------------------------
-------atccggaatcatt-gggcgtaaagcgcctgtaggttgtttaataagtttgtta
aagcttaacaaactacttagagtatggcaggggtaggaatttctagt-gtagcggtgaaa
tgcgtagatattagaaagaacaccgcgaaagcgta-ctggcattactgacactcagaggc
gaaagctagggtagcaaaagggattagata-cccctgtagtctta--gccgtaaacgatg
gatactagatgttgcagtatcgtagctaa-cgcgttaagtat-cccgcct-ggggagtac
gctcgcaagggtg-aaactcaaaggaattgacgggggc-ccgcacaagcggtggagcatg
tggtttaattc-gatgcaacgcgaagaaccttaccagggct-tgacatactagtgccttc
gggaaagatacaggtggtgcatggctgtcgtcagctcgtg-tcgtgagatgttgggttaa
gt-cccgcaacga--gcgcaa-cccttattt--ttagttactatctagaa-agact-g-c
cggtgacaaggaggaaggtgaggatgacgtcaagtca-gcatg-ccccttatcctgggct
acacacgtgctacaatggacaaagggtcg-cgaagcta-atcc-aagttc-agattgta-
ggctgcaact-------------
>LK3918251_Chrysochromulina_apheles_F929
------------------------------------------------------------
---------------------------aaagcgcctgtaggttgtttaataagtttgtta
aagcttaacaaactacttagagtatggcaggggtaggaatttctagt-gtagcggtgaaa
tgcgtagatattagaaagaacaccgcgaaagcgta-ctggcattactgacactcagaggc
gaaagctagggtagcaaaagggattagata-cccctgtagtccta--gccgtaaacgatg
gatactacatgttgcagtatggtagctaa-cgcgttaagtat-cccgcct-ggggagtac
gctcgcaagggtg-aaactcaaaggaattgacgggggc-ccgcacaagcggtggagcatg
tggtttaattc-gatgcaacgcgaagaaccttaccaggact-tgacatactagtgccttc
gggaaagatacaggtggtgcatggctgtcgtcagctcgtg-tcgtgagatgttgggttaa
gt-cccgcaacga--gcgcaa-cccttattt--ttagttaccatctagaa-agact-g-c
cggtgacaaggaggaaggtgaggatgacgtcaagtca-gcatg-ccccttatcctgggct
acacacgtgctaca----------------------------------------------
-----------------------
>LK3918231_Chrysochromulina_apheles_F927
------------------------------------------------------------
---------------------------aaagcgcctgtaggttgtttaataagtttgtta
aagcttaacaaactacttagagtatggcaggggtaggaatttctagt-gtagcggtgaaa
tgcgtagatattagaaagaacaccgcgaaagcgta-ctggcattactgacactcagaggc
gaaagctagggtagcaaaagggattagata-cccctgtagtccta--gccgtaaacgatg
gatactacatgttgcagtatggtagctaa-cgcgttaagtat-cccgcct-ggggagtac
gctcgcaagggtg-aaactcaaaggaattgacgggggc-ccgcacaagcggtggagcatg
tggtttaattc-gatgcaacgcgaagaaccttaccaggact-tgacatactagtgccttc
gggaaagatacaggtggtgcatggctgtcgtcagctcgtg-tcgtgagatgttgggttaa
gt-cccgcaacga--gcgcaa-cccttattt--ttagttaccatctagaa-agact-g-c
cggtgacaaggaggaaggtgaggatgacgtcaagtca-gcatg-ccccttatcctgggct
acacacgtgctaca----------------------------------------------
-----------------------
>HM1331631_Uncultured_marine_haptophyte_Biosope_T35_16S_PLA491018
------------------------------------------------------------
---------------tcatt-gggcgtaaagcgcctgtaggttgtttaataagtttgtta
aagcttaacaaactacttagagtatggcaggggtaggaatttctagt-gtagcggtgaaa
tgcgtagatattagaaagaacaccgcgaaagcgta-ctggcattactgacactcagaggc
gaaagctagggtagcaaaagggattagata-cccctgtagtccta--gccgtaaacgatg
gatactagatgttgcagtatcgtagctaa-cgcgttaagtat-cccgcct-ggggagtac
gctcgcaagggtg-aaactcaaaggaattgacgggggc-ccgcacaagcggtggagcatg
tggtttaattc-gatgcaacgcgaagaaccttaccaggact-tgacatactagtgccttc
gggaaagatacaggtggtgcatggctgtcgtcagctcgtg-tcgtgagatgttgggttaa
gt-cccgcaacga--gcgcaa-cccttattt--ttagttaccatctagaa-agact-g-c
cggtgacaaggaggaaggtgaggatgacgtcaagtca-gcatg-ccccttatcctgggct
acacacgtgctacaatggacaaagagtcg-cgaagcta-atct-aagttc-agattgta-
ggctgcaactc------------
>EF0521921_Uncultured_haptophyte_MC622-26
taagca-tcggctaact--ccgtgcca-g-cagccgc-ggt--aatac-gg--gggatgc
aagcgttatccggaatcatt-gggcgtaaagcgcctgtaggttgtttattaagtttgtta
aagcttaacaaactaattagagtatggcaggggtaggaatttctagt-gtagcggtgaaa
tgcgtagatattagaaagaacaccgcgaaagcgta-ctggcattactgacactcagaggc
gaaagctagggtagcaaaagggattagata-cccctgtagtccta--gccgtaaacgatg
gatactaggtgttgcagtatcgtagctaa-cgcgttaagtat-cccgcct-ggggagtac
gctcgcaagggtg-aaactcaaaggaattgacgggggc-ccgcacaagcggtggagcatg
tggtttaattc-gatgcaacgcgaagaaccttaccagggct-tgacatactagtgccttc
gggaaagatacaggtggtgcatggctgtcgtcagctcgtg-tcgtgagatgttgggttaa
gt-cccgcaacga--gcgcaa-cccttattt--ttagttaccatctagaa-agact-g-c
cggtgacaaggaggaaggtgaggatgacgtcaagtca-gcatg-ccccttatcctgggct
acacacgtgctacaatggacaaagagttg-cgaagcta-atct-aagttc-agattgta-
ggctgcaactcg-cc-tcgtgaa
>EF0522091_Uncultured_haptophyte_MC622-44
taagca-tcggctaact--ccgtgcca-g-cagccgc-ggt--aatac-gg--gggatgc
aagcgttatccggaatcatt-gggcgtaaagcgcctgtaggttgtttattaagtttgtta
aagcttaacaaactaattagagtatggcaggggtaggaatttctagt-gtagcggtgaaa
tgcgtagatattagaaagaacaccgcgaaagcgta-ctggcattactgacactcagaggc
gaaagctagggtagcaaaagggattagata-cccctgtagtccta--gccgtaaacgatg
gatactaggtgttgcagtatcgtagctaa-cgcgttaagtat-cccgcct-ggggagtac
gctcgcaagggtg-aaactcaaaggaattgacgggggc-ccgcacaagcggtggagcatg
tggtttatttc-gatgcaacgcgaagaaccttaccagggct-tgacatactagtgccttc
gggaaagatacaggtggtgcatggctgtcgtcagctcgtg-tcgtgagatgttgggttaa
gt-cccgcaacga--gcgcaa-cccttattt--ttagttaccatctagaa-agact-g-c
cggtgacaaggaggaaggtgaggatgacgtcaagtca-gcatg-ccccttatcctgggct
acacacgtgctacaatggacaaagagttg-cgaagcta-atct-aagttc-agattgta-
ggctgcaactcg-cc-tcatgaa
>EF0519611_Uncultured_haptophyte_MAMA64-82
taagca-tcggctaact--ccgtgcca-g-cagccgc-ggt--aatac-gg--gggatgc
aagcgttatccggaatcatt-gggcgtaaagcgcctgtaggttgtttaataagtttgtta
aagctcaacaaactacttagagtatggcaggggtaggaatttctagt-gtagcggtgaaa
tgcgtagatattagaaagaacaccgcgaaagcgta-ctggcattactgacactcagaggc
gaaagctagggtagcaaaagggattagata-cccctgtagtccta--gccgtaaacgatg
gatactagatgttgcagtatcgtagctaa-cgcgttaagtat-cccgcct-ggggagtac
gctcgcaagggtg-aaactcaaaggaattgacgggggc-ccgcacaagcggtggagcatg
tggtttaattc-gatgcaacgcgaagaaccttaccagggct-tgacatactagtgccttc
gggaaagatacaggtggggcatggctgtcgtcagctcgtg-tcgtgagatgttgggttaa
gt-cccgcaacga--gcgcaa-cccttattt--ttagttaccatctagaa-agact-g-c
cggtgacaaggaggaaggtgaggatgacgtcaagtca-gcatg-ccccttatcctgggct
acacacgtgctacaatggacaaagagttg-cgaagcta-atct-aagttc-agattgta-
ggctgcaactcg-cc-tcatgaa
>EF0520751_Uncultured_haptophyte_250304-91
taagca-tcggctaact--ccgtgcca-g-cagccgc-ggt--aatac-gg--gggatgc
aagcgttatccggaatcatt-gggcgtaaagcgcctgtaggttgtttaataagtttgtta
aagctcaacaaactattttgagtatggcaggggtaggaatttctagt-gtagcggtgaaa
tgcgtagatattagaaagaacaccgcgaaagcgta-ctggcattactgacactcagaggc
gaaagctagggtagcaaaagggattagata-cccctgtagtccta--gccgtaaacgatg
gatactacatgttgcagtatggtagctaa-cgcgttaagtat-cccgcct-ggggagtac
gctcgcaagggtg-aaactcaaaggaattgacgggggc-ccgcacaagcggtggagcatg
tggtttaattc-gatgcaacgcgaagaaccttaccagggct-tgacatactagtgccttc
gggaaagatacaggtggtgcatggctgtcgtcagctcgtg-tcgtgagatgttgggttaa
gt-cccgcaacga--gcgcaa-cccttattt--ttagttaccatttagaa-agact-g-c
cggtgacaaggaggaaggtgaggatgacgtcaagtca-gcatg-ccccttatcctgggct
acacacgtgctacaatggacaaagagtcg-cgaagcta-atct-aagttc-agattgta-
ggctgcaactcg-cc-tcatgaa
>HM1330171_Uncultured_marine_haptophyte_Biosope_T123_16S_PLA491007
------------------------------------------------------------
-------atccggaatcatt-gggcgtaaagcgcctgtaggttgtttaataagtttgtta
aagctcaacaaactgtttagagtatggcaggggtaggaatttctagt-gtagcggtgaaa
tgcgtagatattagaaagaacactgcgaaagcgta-ctggcattactgacactcagaggc
gaaagctagggtagcaaaagggattagata-cccctgtagtccta--gccgtaaacgatg
gatactagatgttgcagtatcgtagctaa-cgcgttaagtat-cccgcct-ggggagtac
gctcgcaagggtg-aaactcaaaggaattgacgggggc-ccgcacaagcggtggagcatg
tggtttaattc-gatgcaacgcgaagaaccttaccagggct-tgacatactagtgccttc
gggaaagatacaggtggtgcatggctgtcgtcagctcgtg-tcgtgagatgttgggttaa
gt-cccgcaacga--gcgcaa-cccttattt--ttagttaccatctagaa-agact-g-c
cggtgacaaggaggaaggtgaggatgacgtcaagtca-gtatg-ccccttatcctgggct
acacacgtgctacaatggacaaagagttg-cga---------------------------
-----------------------
>HM1332681_Uncultured_marine_haptophyte_Biosope_T41_16S_PLA491130
-----------------------------------------------------------c
aagcgttatccggaatcatt-gggcgtaaagcgcctgtaggttgtttaataagtttgtta
aagctcaacaaactgtttagagtatggcaggggtaggaatttctagt-gtagcggtgaaa
tgcgtagatattagaaagaacaccgcgaaagcgta-ctggcattactgacactcagaggc
gaaagctagggtagcaaaagggattagata-cccctgtagtccta--gccgtaaacgatg
gatactagatgttgcagtatcgtagctaa-cgcgttaagtat-cccgcct-ggggagtac
gctcgcaagggtg-aaactcaaaggaattgacgggggc-ccgcacaagcggtggagcatg
tggtttaattc-gatgcaacgcgaagaaccttaccagggct-tgacatactagtgccttc
gggaaagatacaggtggtgcatggctgtcgtcagctcgtg-tcgtgagatgttgggttaa
gt-cccgcaacga--gcgcaa-cccttattt--ttagttaccatctagaa-agact-g-c
cggtgacaaggaggaaggtgaggatgacgtcaagtca-gcatg-ccccttatcctgggct
acacacgtgctacaatggacaaagagttg-cgaagcta-atct-aagttc-agattgta-
ggctgca----------------
>HM1333691_Uncultured_marine_haptophyte_Biosope_T60_16S_PLA491010
------------------------------------------------------------
-------------aatcatt-gggcgtaaagcgcctgtaggttgtttaataagtttgtta
aagctcaacaaactgtttagagtatggcaggggtaggaatttctagt-gtagcggtgaaa
tgcgtagatattagaaagaacaccgcgaaagcgta-ctggcattactgacactcagaggc
gaaagctagggtagcaaaagggattagata-cccctgtagtccta--gccgtaaacgatg
gatactagatgttgcagtatcgtagctaa-cgcgttaagtat-cccgcct-ggggagtac
gctcgcaagggtg-aaactcaaaggaattgacgggggc-ccgcacaagcggtggagcatg
tggtttaattc-gatgcaacgcgaagaaccttaccagggct-tgacatactagtgccttc
gggaaagatacaggtggtgcatggctgtcgtcagctcgtg-tcgtgagatgttgggttaa
gt-cccgcaacga--gcgcaa-cccttattt--ttagttaccatctagaa-agact-g-c
cggtgacaaggaggaaggtgaggatgacgtcaagtca-gcatg-ccccttatcctgggct
acacacgtgctacaatggacaaagagttg-cgaagcta-atct-aagttc-agattgta-
ggctgca----------------
>HM1334991_Uncultured_marine_haptophyte_Biosope_T84_16S_PLA491026
------------------------------------------------------------
---cgttatccggaatcatt-gggcgtaaagcgcctgtaggttgtttaataagtttgtta
aagctcaacaaactgtttagagtatggcaggggtaggaatttctagt-gtagcggtgaaa
tgcgtagatattagaaagaacaccgcgaaagcgta-ctggcattactgacactcagaggc
gaaagctagggtagcaaaagggattagata-cccctgtagtccta--gccgtaaacgatg
gatactagatgttgcagtatcgtagctaa-cgcgttaagtat-cccgcct-ggggagtac
gctcgcaagggtg-aaactcaaaggaattgacgggggc-ccgcacaagcggtggagcatg
tggtttaattc-gatgcaacgcgaagaaccttaccagggct-tgacatactagtgccttc
gggaaagatacaggtggtgcatggctgtcgtcagctcgtg-tcgtgagatgttgggttaa
gt-cccgcaacga--gcgcaa-cccttattt--ttagttaccatctagaa-agact-g-c
cggtgacaaggaggaaggtgaggatgacgtcaagtca-gcatg-ccccttatcccgggct
acacacgtgctacaatggacaaagagttg-cgaagcta-atct-aagttc-agattgta-
ggctgcaa---------------
>AY7021521_Chrysochromulina_acantha_RCC339
taagca-tcggctaact--ccgtgcca-g-cagccgc-ggt--aatac-gg--gggatgc
aagcgttatccggaatcatt-gggcgtaaagcgcctgtaggttgtttaataagtttgtta
aagcttaacaaactatttagagtatggcaggggtaggaatttctagt-gtagcggtgaaa
tgcgtagatattagaaagaacaccgcgaaagcgta-ctggcattactgacactcagaggc
gaaagctagggtagcaaaagggattagata-cccctgtagtccta--gccgtaaacgatg
gatactagatgttgcagtatcgtagctaa-cgcgttaagtat-cccgcct-ggggagtac
gctcgcaagggtg-aaactcaaaggaattgacgggggc-ccgcacaagcggtggagcatg
tggtttaattc-gatgcaacgcgaagaaccttaccagggct-tgacatactagtgccttc
gggaaagatacaggtggtgcatggctgtcgtcagctcgtg-tcgtgagatgttgggttaa
gt-cccgcaacga--gcgcaa-cccttattt--ttagttactatctagaa-agact-g-c
cggtgacaaggaggaaggtgaggatgacgtcaagtca-gcatg-ccccttatcctgggct
acacacgtgctacaatggacaaagagtcg-cgaagcta-atct-aagttc-agattgta-
g----------------------
>LN7353313_Chrysochromulina_throndsenii_RCC2064
--------------------cgtgcca-g-cagccgc-ggt--aatac-gg--gggatgc
aagcgttatccggaatcatt-gggcgtaaagcgcctgtaggttgtttaataagtttgtta
aagcttaacaaactatttagagtatggcaggggtaggaatttctagt-gtagcggtgaaa
tgcgtagatattagaaagaacaccgcgaaagcgta-ctggcattactgacactcagaggc
gaaagctagggtagcaaaagggattagata-cccctgtagtccta--gccgtaaacgatg
gatactagatgttgcagtatcgtagctaa-cgcgttaagtat-cccgcct-ggggagtac
gctcgcaagggtg-aaactcaaaggaattgacgggggc-ccgcacaagcggtggagcatg
tggtttaattc-gatgcaacgcgaagaaccttaccagggct-tgacatactagtgccttc
gggaaagatacaggtggtgcatggctgtcgtcagctcgtg-tcgtgagatgttgggttaa
gt-cccgcaacga--gcgcaa-cccttattt--ttagttactatctagaa-agact-g-c
cggtgacaaggaggaaggtgaggatgacgtcaagtca-gcatg-ccccttatcctgggct
acacacgtgctacaatggacaaagagtcg-cgaagcta-atct-----------------
-----------------------
>EF0517581_Chrysochromulina_acantha_UIO_T20
------------------------------------------------------------
---------------------------aaagcgcctgtaggttgtttaataagtttgtta
aagcttaacaaactatttagagtatggcaggggtaggaatttctagt-gtagcggtgaaa
tgcgtagatattagaaagaacaccgcgaaagcgta-ctggcattactgacactcagaggc
gaaagctagggtagcaaaagggattagata-cccctgtagtccta--gccgtaaacgatg
gatactagatgttgcagtatcgtagctaa-cgcgttaagtat-cccgcct-ggggagtac
gctcgcaagggtg-aaactcaaaggaattgacgggggc-ccgcacaagcggtggagcatg
tggtttaattc-gatgcaacgcgaagaaccttaccagggct-tgacatactagtgccttc
gggaaagatacaggtggtgcatggctgtcgtcagctcgtg-tcgtgagatgttgggttaa
gt-cccgcaacga--gcgcaa-cccttattt--ttagttactatctagaa-agact-g-c
cggtgacaaggaggaaggtgaggatgacgtcaagtca-gcatg-ccccttatcctgggct
acacacgtgctacaatggacaaagagtcg-cgaagcta----------------------
-----------------------
>LN7353303_Chrysochromulina_throndsenii_RCC2063
------------------------cca-g-cagccgc-ggt---atac-gg--gggatgc
aagcgttatccggaatcatt-gggcgtaaagcgcctgtaggttgtttaataagtttgtta
aagcttaacaaactatttagagtatggcaggggtaggaatttctagt-gtagcggtgaaa
tgcgtagatattagaaagaacaccgcgaaagcgta-ctggcattactgacactcagaggc
gaaagctagggtagcaaaagggattagata-cccctgtagtccta--gccgtaaacgatg
gatactagatgttgcagtatcgtagctaa-cgcgttaagtat-cccgcct-ggggagtac
gctcgcaagggtg-aaactcaaaggaattgacgggggc-ccgcacaagcggtggagcatg
tggtttaattc-gatgcaacgcgaagaaccttaccagggct-tgacatactagtgccttc
gggaaagatacaggtggtgcatggctgtcgtcagctcgtg-tcgtgagatgttgggttaa
gt-cccgcaacga--gcgcaa-cccttattt--ttagttactatctagaa-agact-g-c
cggtgacaaggaggaaggtgaggatgacgtcaagtca-gcatg-ccccttatcctgggct
acacacgtgctacaatggacaaagagtcg-cgaagcta-atct-aagttc-aga------
-----------------------
>LN7354323_Chrysochromulina_sp_RCC574_RCC574
-------------------------------------------tatac-gg--gggaygc
aagcgttatccggaatcatt-gggcgtaaagcgcctgtaggttgtttaataagtttgtta
aagcttaacaaactatttagagtatggcaggggtaggaatttctagt-gtagcggtgaaa
tgcgtagatattagaaagaacaccgcgaaagcgta-ctggcattactgacactcagaggc
gaaagctagggtagcaaaagggattagata-cccctgtagtccta--gccgtaaacgatg
gatactagatgttgcagtatcgtagctaa-cgcgttaagtat-cccgcct-ggggagtac
gctcgcaagggtg-aaactcaaaggaattgacgggggc-ccgcacaagcggtggagcatg
tggtttaattc-gatgcaacgcgaagaaccttaccagggct-tgacatactagtgccttc
gggaaagatacaggtggtgcatggctgtcgtcagctcgtg-tcgtgagatgttgggttaa
gt-cccgcaacga--gcgcaa-cccttattt--ttagttactatctagaa-agact-g-c
cggtgacaaggaggaaggtgaggatgacgtcaagtca-gcatg-ccccttatcctgggct
acacacgtgctacaatggacaaagagtcg-cgaagcta-atct-aagttc-agatt----
-----------------------
>EF0517591_Chrysochromulina_leadbeateri_UIO_TJE
------------------------------------------------------------
---------------------------aaagcgcctgtaggttgtttaataagtttgtta
aagctcaacaaactacttagagtatggcaggggtaggaatttctagt-gtagcggtgaaa
tgcgtagatattagaaagaacaccgcgaaagcgta-ctggcattactgacactcagaggc
gaaagctagggtagcaaaagggattagata-cccctgtagtccta--gccgtaaacgatg
gatactagatgttgcagtatcgtagctaa-cgcgttaagtat-cccgcct-ggggagtac
gctcgcaagggtg-aaactcaaaggaattgacgggggc-ccgcacaagcggtggagcatg
tggtttaattc-gatgcaacgcgaagaaccttaccaggact-tgacatactagtgccttc
gggaaagatacaggtggtgcatggctgtcgtcagctcgtg-tcgtgagatgttgggttaa
gt-cccgcaacga--gcgcaa-cccttattt--ttagttactatctagaa-agact-g-c
cggtgacaaggaggaaggtgaggatgacgtcaagtca-gcatg-ccccttatcctgggct
acacacgtgctacaatggacaaagagtcg-cgaagcta----------------------
-----------------------
>EF0517601_Chrysochromulina_cymbium_UIO_R18
------------------------------------------------------------
---------------------------aaagcgcctgtaggttgtttaataagtttgtta
aagctcaacaaactacttagagtatggcaggggtaggaatttctagt-gtagcggtgaaa
tgcgtagatattagaaagaacaccgcgaaagcgta-ctggcattactgacactcagaggc
gaaagctagggtagcaaaagggattagata-cccctgtagtccta--gccgtaaacgatg
gatactagatgttgcagtatcgtagctaa-cgcgttaagtat-cccgcct-ggggagtac
gctcgcaagggtg-aaactcaaaggaattgacgggggc-ccgcacaagcggtggagcatg
tggtttaattc-gatgcaacgcgaagaaccttaccaggact-tgacatactagtgccttc
gggaaagatacaggtggtgcatggctgtcgtcagctcgtg-tcgtgagatgttgggttaa
gt-cccgcaacga--gcgcaa-cccttattt--ttagttactatctagaa-agact-g-c
cggtgacaaggaggaaggtgaggatgacgtcaagtca-gcatg-ccccttatcctgggct
acacacgtgctacaatggacaaagagtcg-cgaagcta----------------------
-----------------------
>KU0595011_Uncultured_marine_haptophyte_CARBOM_St98_surf_16S_NEUK_C2
------------------------------------------------------------
------------------------------------------------ataagtttgtta
aagctcaacaaactacttagagtatggcaggggtaggaatttctagt-gtagcggtgaaa
tgcgtagatattagaaagaacaccgcgaaagcgta-ctggcattactgacactcagaggc
gaaagctagggtagcaaaagggattagata-cccctgtagtccta--gccgtaaacgatg
gatactagatgttgcagtatcatagctaa-cgcgttaagtat-cccgcct-ggggagtac
gctcgcaagggtg-aaactcaaaggaattgacgggggc-ccgcacaagcggtggagcatg
tggtttaattc-gatgcaacgcgaagaaccttaccaggact-tgacatactagtgccttc
gggaaagatacaggtggtgcatggctgtcgtcagctcgtg-tcgtgagatgttgggttaa
gt-cccgcaacga--gcgcaa-cccttattt--ttagttac-------------------
------------------------------------------------------------
------------------------------------------------------------
-----------------------
>HM1334511_Uncultured_marine_haptophyte_Biosope_T65_16S9a
------------------------------------------------------------
---cgttatccggaatcatt-gggcgtaaagcgcctgtaggttgttaaaaaagtttgtta
aagctcaacaaactaattagagtatggcaggggtaggaatttctagt-gtagcggtgaaa
tgcgtagatattagaaagaacaccgcgaaagcgta-ctggcattactgacactcagaggc
gaaagctagggtagcaaaagggattagata-cccctgtagtccta--gccgtaaacgatg
gatactagatgttgcagtatcgtagctaa-cgcgttaagtat-cccgcct-ggggagtac
gctcgcaagggtg-aaactcaaaggaattgacgggggc-ccgcacaagcggtggagcatg
tggtttaattc-gatgcaacgcgaagaaccttaccagggct-tgacatactagtgccttc
gggaaagatacaggtggtgcatggctgtcgtcagctcgtg-tcgtgagatgttgggttaa
gt-cccgcaacga--gcgcaa-cccttattt--ttagttactatctagaa-agact-g-c
cggtgacaaggaggaaggtgaggatgacgtcaagtca-gcatg-ccccttatcctgggct
acacacgtgctacaatggacaaagag----------------------------------
-----------------------
>EF0519101_Uncultured_haptophyte_MC601-114
taagca-tcggctaact--ccgtgcca-g-cagccgc-ggt--aatac-gg--gggatgc
aagcgttatccggaatcatt-gggcgtaaagcgcctgtaggttgtttattaagttggtta
aagcttaacaaactaattagagtatggcaggggtaggaatttctagt-gtagcggtgaaa
tgcgtagatattagaaagaacaccgcgaaagcgta-ctggcattactgacactcagaggc
gaaagctagggtagcaaaagggattagata-cccctgtagtccta--gccgtaaacgatg
gatactagatgttgcagtatcgcagctaa-cgcgttaagtat-cccgcct-ggggagtac
gctcgcaagggtg-aaactcaaaggaattgacgggggc-ccgcacaagcggtggagcatg
tggtttaattc-gatgcaacgcgaagaaccttaccagggct-tgacatactagtgccttc
gggaaagatacaggtggtgcatggctgtcgtcagctcgtg-tcgtgagatgttgggttaa
gt-cccgcaacga--gcgcaa-cccttattt--ttagttaccatctagaa-agact-g-c
cggtgacaaggaggaaggtgaggatgacgtcaagtca-gcatg-ccccttatcctgggct
acacacgtgctacaatggacaaagagtcg-cgaagcta-atct-aagttc-agattgca-
ggctgcaactcg-cc-tcgtgaa
>EF0520331_Uncultured_haptophyte_250304-35
taagca-tcggctaact--ccgtgcca-g-cagccgc-ggt--aatac-gg--gggatgc
aagcgttatccggaatcatt-gggcgtaaagcgcctgtaggttgtttattaagttggtta
aagcttaacaaactaattagagtatggcgggggtaggaatttctagt-gtagcggtgaaa
tgcgtagatattagaaagaacaccgcgaaagcgta-ctggcattactgacactcagaggc
gaaagctagggtagcaaaagggattagata-cccctgtagtccta--gccgtaaacgatg
gatactagatgttgcagtatcgcagctaa-cgcgttaagtat-cccgcct-ggggagtac
gctcgcaagggtg-aaactcaaaggaattgacgggggc-ccgcacaagcggtggagcatg
tggtttaattc-gatgcaacgcgaagaaccttaccagggct-tgacatactagtgccttc
gggaaagatacaggtggtgcatggctgtcgtcagctcgtg-tcgtgagatgttgggttaa
gt-cccgcaacga--gcgcaa-cccttattt--ttagttaccatctagaa-agact-g-c
cggtgacaaggaggaaggtgaggatgacgtcaagtca-gcatg-ccccttatcctgggct
acacacgtgctacaatggacaaagagtcg-cgaagcta-atct-aagttc-agattgca-
ggctgcaactcg-ccatcatgaa
>HM1331791_Uncultured_marine_haptophyte_Biosope_T35_16S_PLA491037
------------------------------------------------------------
--------tccggaatcatt-gggcgtaaagcgcctgtaggttgtttattaagttggtta
aagcttaacaaactaattagagtatggcaggggtaggaatttctagt-gtagcggtgaaa
tgcgtagatattagaaagaacaccgcgaaagcgta-ctggcattactgacactcagaggc
gaaagctagggtagcaaaagggattagata-cccctgtagtccta--gccgtaaacgatg
gatactagatgttgcagtatcgcagctaa-cgcgttaagtat-cccgcct-ggggagtac
gctcgcaagggtg-aaactcaaaggaattgacgggggc-ccgcacaagcggtggagcatg
tggtttaattc-gatgcaacgcgaagaaccttaccagggct-tgacatactagtgccttc
gggaaagatacaggtggtgcatggctgtcgtcagctcgtg-tcgtgagatgttgggttaa
gt-cccgcaacga--gcgcaa-cccttattt--ttagttaccatctagaa-agact-g-c
cggtgacaaggaggaaggtgaggatgacgtcaagtca-gcatg-ccccttatcctgggct
acacacgtgctacaatggacaaagagtcg-cgaagcta-atct-aagttc-agattgca-
ggctgcaactc------------
>EF0521891_Uncultured_haptophyte_MC622-23
taagca-tcggctaact--ccgtgcca-g-cagccgc-ggt--aatac-gg--gggatgc
aagcgttatccggaatcatt-gggcgtaaagcgcctgtaggttgtttactaagtttgtta
aagcttaacaaactagttagagtatggcaggggtaggaatttctagt-gtagcggtgaaa
tgcgtagatattagaaagaacaccgcgaaagcgta-ctggcattactgacactcagaggc
gaaagctagggtagcaaaagggattagata-cccctgtagtccta--gccgtaaacgatg
gatactagatgttgcagtatcgtagctaa-cgcgttaagtat-cccgcct-ggggagtac
gctcgcaagggtg-aaactcaaaggaattgacgggggc-ccgcacaagcggtggagcatg
tggtttaattc-gatgcaacgcgaagaaccttaccagggct-tgacatactagtgccttc
gggaaagatacaggtggtgcatggctgtcgtcagctcgtg-tcgtgagatgttgggttaa
gt-cccgcaacga--gcgcaa-cccttattt--ttagttaccatctagaa-agact-g-c
cggtgacaaggaggaaggtgaggatgacgtcaagtca-gcatg-ccccttatcctgggct
acacacgtgctacaatggacaaagagttg-cgaagcta-atct-aagttc-agattgca-
ggctgcaactcg-cc-tcgtgaa
>EF0522311_Uncultured_haptophyte_MC622-71
taagca-tcggctaact--ccgtgcca-g-cagccgc-ggt--aatac-gg--gggatgc
aagcgttatccggaatcatt-gggcgtaaagcgcctgtaggttgtttattaagtttgtta
aagcttaacaaactagttagagtatggcaggggtaggaatttctagt-gtagcggtgaaa
tgcgtagatattagaaagaacaccgcgaaagcgta-ctggcattactgacactcagaggc
gaaagctagggtagcaaaagggattagata-cccctgtagtccta--gccgtaaacgatg
gatactagatgttgcagtatcgtagctaa-cgcgttaagtat-cccgcct-ggggagtac
gctcgcaagggtg-aaactcaaaggaattgacgggggc-ccgtacaagcggtggagcatg
tggtttaattc-gatgcaacgcgaagaaccttaccagggct-tgacatactagtgccttc
gggaaagatacaggtggtgcatggctgtcgtcagctcgtg-tcgtgagatgttgggttaa
gt-cccgcaacga--gcgcaa-cccttattt--ttagttaccatctagaa-agact-g-c
cggtgacaaggaggaaggtgaggatgacgtcaagtca-gcatg-ccccttatcctgggct
acacacgtgctacaatggacaaagagttg-cgaagcta-atct-aagttc-agattgca-
ggctgcaactcg-cc-tcgtgaa
>EF0522391_Uncultured_haptophyte_MC622-79
taagca-tcggctaact--ccgtgcca-g-cagccgc-ggt--aatac-gg--gggatgc
aagcgttatccggaatcatt-gggcgtaaagcgcctgtaggttgtttattaagtttgtta
aagcttaacaaactagttagagtatggcaggggtaggaatttctagt-gtagcggtgaaa
tgcgtagatattagaaagaacaccgcgaaagcgta-ctggcattactgacactcagaggc
gaaagctagggtagcaaaagggattagata-cccctgtagtccta--gccgtaaacgatg
gatactagatgttgcagtatcgtagctaa-cgcgttaagtat-cccgcct-ggggagtac
gctcgcaagggtg-aaactcaaaggaattgacgggggc-ccgcacaagcggtggagcatg
tggtttaattc-gatgcaacgcgaagaaccttaccagggct-tgacatactagtgccttc
gggaaagatacaggtggtgcatggctgtcgtcagctcgtg-tcgtgagatgttgggttaa
gt-cccgcaacga--gcgcaa-cccttattt--ttagttaccatctagaa-agact-g-c
cggtgacaaggaggaaggtgaggatgacgtcaagtca-gcatg-ccccttatcctgggct
acacacgtgctacaatggacaaagagttg-cgaagcta-atct-aagttc-agattgca-
ggctgcaactcg-cc-tcgtgaa
>HM1330651_Uncultured_marine_haptophyte_Biosope_T148_16S_PLA491032
------------------------------------------------------------
------tatccggaatcatt-gggcgtaaagcgcctgtaggttgtttaataagtttgttg
aagcttaacaaactacttagagtatggcaggggtaggaatttctagt-gtagcggtgaaa
tgcgtagatattagaaagaacaccgcgaaggcgta-ctggcattactgacactcagaggc
gaaagctagggtagcaaaagggattagata-cccctgtagtccta--gccgtaaacgatg
gatactacatgttgcagtatggtagctaa-cgcgttaagtat-cccgcct-ggggagtac
gctcgcaagggtg-aaactcaaaggaattgacgggggc-ccgcacaagcggtggagcatg
tggtttaattc-gatgcaacgcgaagaaccttaccaggact-tgacatactagtgccttc
gggaaagatacaggtggtgcatggctgtcgtcagctcgtg-tcgtgagatgttgggttaa
gt-cccgcgacga--gcgcaa-cccttattt--ttagttaccatctagaa-agact-g-c
cggtgacaaggaggaaggtgaggatgacgtcaagtca-gcatg-ccccttatcctgggct
acacacgtgctacaatggacaaagagtcg-cgaagcta-atct-aagttc-agattgta-
ggctgcaactcg-ct-t------
>HM1330611_Uncultured_marine_haptophyte_Biosope_T148_16S_PLA491025
------------------------------------------------------------
--------tccggaatcatt-gggcgtaaagcgcatgtaggttgtttaataagtttgtta
aagcttaacaaactacttagagtatggcaggggtaggaatttctagt-gtagcggtgaaa
tgcgtagatattagaaagaacaccgcgaaagcgta-ctggcattactgacactcagaggc
gaaagctagggtagcaaaagggattagata-cccctgtagtccta--gccgtaaacgatg
gatactacatgttgcagtatggtagctaa-cgcgttaagtat-cccgcct-ggggagtac
gctcgcaagggtg-aaactcaaaggaattgacgggggc-ccgcacaagcggtggagcatg
tggtttaattc-gatgcaacgcgaagaaccttaccaggact-tgacatactagtgccttc
gggaaagatacaggtggtgcatggctgtcgtcagctcgtg-tcgtgagatgttgggttaa
gt-cccgcaacga--gcgcaa-cccttattt--ttagttaccatctagaa-agact-g-c
cggtgacaaggaggaaggtgaggatgacgtcaagtcg-gcctg-ccccttatcctgggct
acacacgtgctacaatggacaaagagtcg-cgaagcta-atct-aagttc-agattgta-
ggctgcaactcg-cc-t------
>HM1330621_Uncultured_marine_haptophyte_Biosope_T148_16S_PLA491026
------------------------------------------------------------
---cgttatccggaatcatt-gggcgtaaagcgcatgtaggttgtttaataagtttgtta
aagcttaacaaactacttagagtatggcaggggtaggaatttctagt-gtagcggtgaaa
tgcgtagatattagaaagaacaccgcgaaagcgta-ctggcattactgacactcagaggc
gaaagctagggtagcaaaagggattagata-cccctgtagtccta--gccgtaaacgatg
gatactacatgttgcagtatggtagctaa-cgcgttaagtat-cccgcct-ggggagtac
gctcgcaagggtg-aaactcaaaggaattgacgggggc-ccgcacaagcggtggagcatg
tggtttaattc-gatgcaacgcgaagaaccttaccaggact-tgacatactagtgccttc
gggaaagatacaggtggtgcatggctgtcgtcagctcgtg-tcgtgagatgttgggttaa
gt-cccgcaacga--gcgcaa-cccttattt--ttagttaccatctagaa-agact-g-c
cggtgacaaggaggaaggtgaggatgacgtcaagtcg-gcctg-ccccttatcctgggct
acacacgtgctacaatggacaaagagtcg-cgaagcta-atct-aagttc-agattgta-
ggctgcaactcg-----------
>HM1335691_Uncultured_marine_haptophyte_Biosope_T88_16S_PLA491040
------------------------------------------------------------
-agcgttatccggaattatt-gggcgtaaagcgcctgtaggttgtttaataagtttgtta
aagcttaacaaactacttagagtatggcaggggtaggaatttctagt-gtagcggtgaaa
tgcgtagatattagaaagaacaccgcgaaagcgta-ctggcattactgacactcagaggc
gaaagctagggtagcaaaagggattagata-cccctgtagtctta--gctgtaaacgatg
gatactagatgttgcagtatcgtagctaa-cgcgttaagtat-cccgcct-ggggagtac
gctcgcaagggtg-aaactcaaaggaattgacgggggc-ccgcacaagcggtggagcatg
tggtttagttc-gatgcaacgcgaagaaccttaccagggct-tgacatactagtgccttc
gggaaagatacaggtggtgcatggctgtcgtcagctcgtg-tcgtgagatgttgggttaa
gt-cccgcaacga--gcgcaa-cccttattt--ttagttactatctagaa-agact-g-c
cggtgataaggaggaaggtgaggatgacgtcaagtca-gcatg-ccccttatcctgggct
acacacgtgctacaatggacaaagagttg-cgaagcta-atct-aagttc-agattgta-
ggctgcaac--------------
>HM1331721_Uncultured_marine_haptophyte_Biosope_T35_16S_PLA491030
------------------------------------------------------------
------tatccggaatcatt-gggcgtaaagcgcctgtaggttgtttaataagtttgtta
aagcttaacaaactacttagagtatggcaggggcaggaatctctagt-gtagcggtgaaa
tgcgtagatattagaaagaacaccgcgaaagcgtg-ctggcattactgacactcagaggc
gaaagctagggtagcaaaagggattagata-cccctgtagtccta--gccgtaaacgatg
gatactagatgttgcagtatcgcagctaa-cgcgttaagtat-cccgcct-ggggagtac
gctcgcaagggtg-aaactcaaaggaattgacgggggc-ccgcacaagcggtggagcatg
tggtttaattc-gatgcaacgcgaagaaccttaccagggct-tgacatactagtgccttc
gggaaagatacaggtggtgcatggctgtcgtcagctcgtg-tcgtgagatgttgggttaa
gt-cccgcaacga--gcgcaa-cccttattt--ttagttactatctagaa-agact-g-c
cggtgacaaggaggaaggtgaggatgacgtcaagtca-gcatg-ccccttatcctgggct
acacacgtgctacaatggacaaagagtcg-cgaagcta-atct-aagttc-agattgta-
ggctgcaact-------------
>HM1333321_Uncultured_marine_haptophyte_Biosope_T58_16S_PLA491021
------------------------------------------------------------
-----ttatccggaatcatt-gggcgtaaagcgcctgtaggttgtttaataagtttgtta
aagcttaacaaactacttagagtatggcaggggtaggaatttctagt-gtagcggtgaaa
tgcgtagatattagaaagaacaccgcgaaagcgta-ctggcattactgacactcagaggc
gaaagctagggtagcaaaagggattaaata-cccctgcagtccta--gccgtaaacgatg
gatactagatgttgcagtatcgtagctaa-cgcgttaagtat-cccgcct-ggggagtac
gctcgcaagggtg-aaactcaaaggaattgacgggggc-ccgcacaagcggtggagcatg
tggtttaattc-gatgcaacgcgaagaaccttaccagggct-tgacatactagtgccttc
gggaaagatacaggtggtgcatggctgtcgtcagctcgtg-tcgtgagatgttgggttaa
gt-cccgcaacga--gcgcaa-cccttgttt--ttagctactatctagaa-agact-g-c
cggtgacaaggaggaaggtgaggatgacgtcaagtca-gcatg-ccccttatcctgggct
acacacgtgctacaatggacaaagagtcg-cgaagcta-atct-aagttc-agattgta-
ggctgcaac--------------
>HM1331731_Uncultured_marine_haptophyte_Biosope_T35_16S_PLA491031
------------------------------------------------------------
-------------aatcatt-ggtcgtaaagcgcctgtaggttgtttaataagtttgtta
aagcttaacaaactacttagagtatggcaggggtaggaatttctagt-gtagcggtgaaa
tgcgtagatattagaaagaacaccgcgaaagcgta-ctggcattactgacactcagaggc
gaaagctagggtagcaaaagggattagata-cccctgtagtccta--gccgtaaacgatg
gatactagatgttgcagtatcgtagctaa-cgcgttaagtat-cccgcct-ggggagtac
gctcgcaagggtg-aaactcaaaggaattgacgggggc-ccgcacaagcggtggagcatg
tggtttaattc-gatgcaacgcgaagaaccttaccagggct-tgacatactagtgccttc
gggaaagatacaggtggtgcatggctgtcgtcagctcgtg-tcgtgagatgttgggttaa
gt-cccgcaacga--gcgcaa-cccttgttt--ttagttactatctagaa-agact-g-c
cggtgacaaggaggaaggtgaggatgacgtcaagtca-gcatg-ccccttatcctgggct
acacacgtgctacaatggacaaagggtcg-cgaagcta-atct-aagttc-agattgta-
ggctgcaac--------------
>HM1333641_Uncultured_marine_haptophyte_Biosope_T60_16S_PLA491003
------------------------------------------------------------
--------tccggaatcatt-gggcgtaaagcgcctgtaggttgtttaataagtttgtta
aagctcaacaaactacttagagtatggcaggggtaggaatttctagt-gtagcggtgaaa
tgcgtagatattagaaagaacaccgcgacagcgta-ctggcattactgacactcagaggc
gaaagctagggtagcaaaagggattagata-cccctgtagtccta--gccgtaaacgatg
gatactagatgttgcagtgtcctagctaa-cgcgttaagtat-cccgcct-ggggagtac
gctcgcaagggtg-aaactcaaaggaattgacgggggc-ccgcacaagcggtggagcatg
tggtttaattc-gatgcaacgcgaagaaccttaccagggct-tgacatactagtgccttc
gggaaagatacaggtggtgcatggctgtcgtcagctcgtg-tcgtgagatgttgggttaa
gt-cccgcaacga--gcgcaa-cccttattt--ttagttactatctagaa-agact-g-c
cggtgacaaggaggaaggtgaggatgacgtcaagtca-gcatg-ccccttatcctgggct
acacacgtgctacaatggacaaagagtcg-cgaggcta-atct-aagttc-agattgta-
ggctgcaa---------------
>HM1330531_Uncultured_marine_haptophyte_Biosope_T148_16S_PLA491013
------------------------------------------------------------
-------------------a-gggcgtaaagcgcctgtaggttgtttaataagtttgtta
aagctcaacaaactacttagagtatggcaggggtaggaatttctagt-gtagcggtgaaa
tgcgtagatattagaaagaacaccgcgaaagcgta-ctggcattactgacactcaggggc
gaaagctagggtagcaaaagggattagata-cccctgtagtccta--gccgtaaacgatg
gatactagatgttgcagtatcctagctaa-cgcgttaagtat-cccgcct-ggggagtac
gctcgcaagggtg-aaactcaaaggaattgacgggggc-ccgcacaagcggtggagcatg
tggtttaattc-gatgcaacgcgaagaaccttaccagggct-tgacatactagtgccttc
gggaaagatacaggtggtgcatggctgtcgtcagctcgtg-tcgtgagatgttgggttaa
gt-cccgcaacga--gcgcaa-cccttgttt--ttagttactatctagaa-agact-g-c
cggtgacaaggaggaaggtgaggatgacgtcaagtca-gcatg-ccccttatcctgggct
acacacgtgctacaatggacaatgagtcg-cgaagcta-atct-aagttc-agattgta-
ggctgca----------------
>HM1334011_Uncultured_marine_haptophyte_Biosope_T65_16S25a
------------------------------------------------------------
---------ccggaatcatt-gggcgtaaagcgcctgtaggttgtttaataagtttgtta
aagcttaacaaactacttagagtatggcaggggtaggaatttctagt-gtagcggtgaaa
tgcgtagatattagaaagaacaccgcgaaagcgta-ctggcattactgacactcagaggc
gaaagctagggtagcaaaagggattagata-cccctgtagtccta--gccgtaaacgatg
gatactagatgttgcagtatcgtagctaa-cgcgttaagtat-cccgcct-ggggagtac
gctcgcaagggtg-aaactcaaaggaattgacgggggc-ccgcacaagcggtggagcatg
tggtttaattc-gatgcaacgcgaagaattttaccagggct-tgacatactagtgccttc
gggaaagatacaggtggtgcatggctgtcgtcagctcgtg-tcgtgagatgttgggttaa
gt-cccgcaacga--gcgcaa-cttttgttt--ttagttactatctagaa-agact-g-c
cggtgacaaggaggaaggtgaggatgacgtca----------------------------
------------------------------------------------------------
-----------------------
>EF0521151_Uncultured_haptophyte_MC615-42
taagca-tcggctaact--ccgtgcca-g-cagccgc-ggt--aatac-gg--gggatgc
aagcgttatccggaatcatt-gggcgtaaagcgcctgtaggtggtttaataagtttgtta
aagcttaacaaactacttagagtatggcaggggtaggaatttctagt-gtagcggtgaaa
tgcgtagatattagaaagaacaccgcgaaagcgta-ctggcatcactgacactcagaggc
gaaagctagggtagcaaaagggattagata-cccctgtagtccta--gccgtaaacgatg
gatactagatgttgcagtatcgtagctaa-cgcgttaagtat-cccgcct-ggggagtac
gctcgcaagggtg-aaactcaaaggaattgacgggggc-ccgcacaagcggtggagcatg
tggtttaattc-gatgcaacgcgaagaaccttaccaggact-tgacatactagtgccttc
gggaaagatacaggtggtgcatggctgtcgtcagctcgtg-tcgtgagatgttgggttaa
gt-cccgcaacga--gcgcaa-cccttattt--ttagttactatctagaa-agact-g-c
cggtgacaaggaggaaggtgaggatgacgtcaagtca-gcatg-ccccttatcctgggct
acacacgtgctacaatggacaaagagtcg-cgaagcta-atct-aagttc-agattgta-
ggctgcaactcg-cc-tcatgaa
>EF0521431_Uncultured_haptophyte_MC615-72
taagca-tcggctaact--ccgtgcca-g-cagccgc-ggt--aatac-gg--gggatgc
aagcgttatccggaatcatt-gggcgtaaagcgcctgtaggttgtttaataagtttgtta
aagcttaacaaactacttagagtatggcaggggtaggaatttctagt-gtagcggtgaaa
tgcgtagatattagaaagaacaccgcgaaagcgta-ctggcattactgacactcagaggc
gaaagctagggtagcaaaagggattagata-cccctgtagtccta--gccgtaaacgatg
gatactagatgttgcagtgtcctagctaa-cgcgttaagtat-cccgcct-ggggagtac
gctcgcaagggtg-aaactcaaaggaattgacgggggc-ccgcacaagcggtggagcatg
tggtttaattc-gatgcaacgcgaagaaccttaccagggct-tgacatactagtgccttc
gggaaagatacaggtggtgcatggctgtcgtcagctcgtg-tcgtgagatgttgggttaa
gt-cccgcaacga--gcgcaa-cccttattt--ttagttactatctagaa-agact-g-c
cggtgacaaggaggaaggtgaggatgacgtcaagtca-gcatg-ccccttatcctgggct
acacacgtgctacaatggacaaagagtcg-cgaagcta-atct-aagttc-agattgta-
ggctgcaactcg-cc-tcatgaa
>HM1330421_Uncultured_marine_haptophyte_Biosope_T123_16S_PLA491032
------------------------------------------------------------
------------------------------------------------------------
---cttaacaaactacttagagtatggcaggggtaggaatttctagt-gtagcggtgaaa
tgcgtagatattagaaagaacaccgcgaaagcgta-ctggcattactgacactcagaggc
gaaagctagggtagcaaaagggattagata-cccctgtagtctta--gccgtaaacgatg
gatactagatgttgcagtatcgtagctaa-cgcgttaagtat-cccgcct-ggggagtac
gctcgcaagggcg-aaactcaaaggaattgacgggggc-ccgcacaagcggtggagcatg
tggtttaattc-gatgcaacgcgaagaaccttaccagggct-tgacatactagtgccttc
gggaaagatacaggtggtgcatggctgtcgtcagctcgtg-tcgtgagatgttgggttaa
gt-cccgcaacga--gcgcaa-cccttattt--ttagttactatctagaa-agact-g-c
cggtgacaaggaggaaggtgaggatgacgtcaagtca-gcatg-ccccttatcctgggct
acacacgtgctacaatggacaaagagtcg-cgaagcta-atct-aagttc-agattgta-
ggctgcaactcg-ccttcgtga-
>HM1330241_Uncultured_marine_haptophyte_Biosope_T123_16S_PLA491014
------------------------------------------------------------
--------------atcatt-gggcgtaaagcgcctgtaggttgtttaataagtttgtta
aagcttaacaaactacttagagtatggcaggggtaggaatttctagt-gtagcggtgaaa
tgcgtagatattagaaagaacaccgcgaaagcgta-ctggcattactgacactcagaggc
gaaagctagggtagcaaaagggattagata-cccctgtagtctta--gccgtaaacgatg
gatactagatgttgcagtatcgtagctaa-cgcgttaagtat-cccgcct-ggggagtac
gctcgcaagggtg-aaactcaaaggaattgacgggggc-ccgcacaagcggtggagcatg
tggtttaattc-gatgcaacgcgaagaaccttaccagggct-tgacatactagtgccttc
gggaaaggtacaggtggtgcatggctgtcgtcagctcgtg-tcgtgagatgttgggttaa
gt-cccgcaacga--gcgcaa-cccttattt--ttagttactatctagaa-agact-g-c
cggtgacaaggaggaaggtgaggatgacgtcaagtca-gcatg-ccccttatcctgggct
acacacgtgctacaatggacaaagagtcg-cgaagcta-atct-aagttc-agattgta-
ggctgcaactcg-cct-------
>EF0520321_Uncultured_haptophyte_250304-33
taagca-tcggctaact--ccgtgcca-g-cagccgc-ggt--aatac-gg--gggatgc
aagcgttatccggatttatt-gggcgtaaagcgcctgtaggttgtttaataagtttgtta
aagcttaacaaactacttagagtgtgataggggtaggaatttctagt-gtagcggtgaaa
tgcgtagatattaggaagaacaccgcgaaggcgta-ctggcattactgacactcagaggc
gaaagctagggtagcaaaagggattagata-cccctgtagtccta--gccgtaaacgatg
gatactacatgttgcagtatggtagctaa-cgcgttaagtat-cccgcct-ggggagtac
gctcgcaagggtg-aaactcaaaggaattgacgggggc-ccgcacaagcggtggagcatg
tggtttaattc-gatgcaacgcgaagaaccttaccaaggct-tgacatactagtgccttc
gggaaagatacaggtggtgcatggctgtcgtcagctcgtg-tcgtgagatgttgggttaa
gt-cccgcaacga--gcgcaa-cccttgttt--ttagttgccatctagaa-agact-g-c
cggtgacaaggaggaaggtgaggatgacgtcaagtca-gcatg-ccccttatcttgggct
acacacgtgctacaatggacaaagagttg-caaagcta-atct-aagttc-ggattgta-
ggctgcaactcg-cc-tcatgaa
>LN7352982_Prymnesium_sp_RCC1941_RCC1941
---------------------------------------gt--aatac-gg--gggatgc
aagcgttatccggaattatt-gggcgtaaagcgcctgtaggttgtttaataagtttgtta
aagcttaacaaactactttgagtatggcaggggtaggaacttctagt-gtagcggtgaaa
tgcgtagatattagaaagaacaccgcgaaagcgta-ctggcattactgacactgagaggc
gaaagctagggtagcaaaagggattagata-cccctgtagtccta--gccgtaaacgatg
gatactagatgttgcagtatcgtagctaa-cgcgttaagtat-cccgcct-ggggagtac
gctcgcaagggtg-aaactcaaaggaattgacgggggc-ccgcacaagcggtggagcatg
tggtttaattc-gatgcaacgcgaagaaccttaccagggct-tgacatactagtgccttc
gggaaagatacaggtggtgcatggctgtcgtcagctcgtg-tcgtgagatgttgggttaa
gt-cccgcaacga--gcgcaa-cccttattt--ttagttaccatctagaa-agact-g-c
cggtgacaaggaggaaggtgaggatgacgtcaagtca-gcatg-ccccttatcctgggcc
acacacgtgctacaatggacaaagagtcg-caaagcta-atct-aagttc-agattgta-
-----------------------
>LN7353022_Prymnesium_sp_RCC1948_RCC1948
---------------ct--ccgtgcca-g-cagccgc-ggt--aatac-gg--gggatgc
aagcgttatccggaatcatt-gggcgtaaagcgcctgtaggttgtttaataagtttgtta
aagctcaacaaactactttgagtatggcaggggtaggaacttctagt-gtagcggtgaaa
tgcgtagatattagaaagaacaccgcgaaagcgta-ctggcattactgacactcagaggc
gaaagctagggtagcaaaagggattagata-cccctgtagtccta--gccgtaaacgatg
gatactagatgttgcagtatcgtagctaa-cgcgttaagtat-cccgcct-ggggagtac
gctcgcaagggtg-aaactcaaaggaattgacgggggc-ccgcacaagcggtggagcatg
tggtttaattc-gatgcaacgcgaagaaccttaccagggct-tgacatactagtgccttc
gggaaagatacaggtggtgcatggctgtcgtcagctcgtg-tcgtgagatgttgggttaa
gt-cccgcaacga--gcgcaa-cccttattt--ttagttaccatctagaa-agact-g-c
cggtgacaaggaggaaggtgaggatgacgtcaagtca-gcatg-ccccttatcctgggcc
acacacgtgctacaatggacaaagagtcg-cgaagcta-atct-aagttc-agattgta-
gg---------------------
>AB1969681_Platychrysis_sp_MBIC10528
taagca-tcggctaact--ccgtgcca-g-cagccgc-ggt--aatac-gg--gggatgc
aagcgttatccggaatcatt-gggcgtaaagcgcctgtaggtggtttaataagtttgtta
aagctcaacaaactactttgagtatggcaggggtaggaacttctagt-gtagcggtgaaa
tgcgtagatattagaaagaacaccgcgaaagcgta-ctagcatcactgacactcagaggc
gaaagctagggtagcaaaagggattagata-cccctgtagtccta--gccgtaaacgatg
gatactaaatgttgcagtattgtagctaa-cgcgttaagtat-cccgcct-ggggagtac
gctcgcaagggtg-aaactcaaaggaattgacgggggc-ccgcacaagcggtggagcatg
tggtttaattc-gatgcaacgcgaagaaccttaccagggct-tgacatactagtgccttc
gggaaagatacaggtggtgcatggctgtcgtcagctcgtg-tcgtgagatgttgggttaa
gt-cccgcaacga--gcgcaa-cccttattt--ttagttaccatctagaa-agact-g-c
cggtgacaaggaggaaggtgaggatgacgtcaagtca-gcatg-ccccttatcctgggcc
acacacgtgctacaatgaacaaagagttg-caaagcta-atct-aagttc-agattgta-
ggctgcaactcg-cc-tcatgaa
>LN7352472_Prymnesium_zebrinum_RCC1432
----------------------------------------g--tatac-gg--gggatgc
aagcgttatccggaatcatt-gggcgtaaagcgcctgtaggtggtttaataagtttgtta
aagcttaacaaactactttgagtatggcaggggtaggaacttctagt-gtagcggtgaaa
tgcgtagatattagaaagaacaccgcgaaagcgta-ctggcattactgacactcagaggc
gaaagctagggtagcaaaagggattagata-cccctgtagtccta--gccgtaaacgatg
gatactaaatgttgcagtattgtagctaa-cgcgttaagtat-cccgcct-ggggagtac
gctcgcaagggtg-aaactcaaaggaattgacgggggc-ccgcacaagcggtggagcatg
tggtttaattc-gatgcaacgcgaagaaccttaccagggct-tgacatactagtgccttc
gggaaagatacaggtggtgcatggctgtcgtcagctcgtg-tcgtgagatgttgggttaa
gt-cccgcaacga--gcgcaa-cccttattt--ttagttaccatctagaa-agact-g-c
cggtgacaaggaggaaggtgaggatgacgtcaagtca-gcatg-ccccttatcctgggcc
acacacgtgctacaatgaacaaagagttg-cgaagcta-at-------------------
-----------------------
>LN7352432_Prymnesium_sp_RCC1389_RCC1389
-----------------------------------------------c-gg--gggatgc
aagcgttatccggaatcatt-gggcgtaaagcgcctgtaggtggtttaataagtttgtta
aagcttaacaaactactttgagtatggcaggggtaggaacttctagt-gtagcggtgaaa
tgcgtagatattagaaagaacaccgcgaaagcgta-ctggcatcactgacactcagaggc
gaaagctagggtagcaaaagggattagata-cccctgtagtccta--gccgtaaacgatg
gatactaaatgttgcagtattgtagctaa-cgcgttaagtat-cccgcct-ggggagtac
gctcgcaagggtg-aaactcaaaggaattgacgggggc-ccgcacaagcggtggagcatg
tggtttaattc-gatgcaacgcgaagaaccttaccagggct-tgacatactagtgccttc
gggaaagatacaggtggtgcatggctgtcgtcagctcgtg-tcgtgagatgttgggttaa
gt-cccgcaacga--gcgcaa-cccttattt--ttagttaccatctagaa-agact-g-c
cggtgacaaggaggaaggtgaggatgacgtcaagtca-gcatg-ccccttatcctgggcc
acacacgtgctacaatgaacaaagagttg-caaagcta-atct-----------------
-----------------------
>LN7352422_Prymnesium_simplex_RCC1386
------------------------------------------------------------
-------------------------------------------------------tgtta
aagcttaacaaactactttgagtatggcaggggtaggaacttctagt-gtagcggtgaaa
tgcgtagatattagaaagaacaccgcgaaagcgta-ctggcattactgacactcagaggc
gaaagctagggtagcaaaagggattagata-cccctgtagtccta--gccgtaaacgatg
gatactaaatgttgcagtattgtagctaa-cgcgttaagtat-cccgcct-ggggagtac
gctcgcaagggtg-aaactcaaaggaattgacgggggc-ccgcacaagcggtggagcatg
tggtttaattc-gatgcaacgcgaagaaccttaccagggct-tgacatactagtgccttc
gggaaagatacaggtggtgcatggctgtcgtcagctcgtg-tcgtgagatgttgggttaa
gt-cccgcaacga--gcgcaa-cccttattt--ttagttaccatctagaa-agact-g-c
cggtgacaaggaggaaggtgaggatgacgtcaagtca-gcatg-ccccttatcctgggcc
acacacgtgctacaatgaacaaagagttg-caaagcta-atct-----------------
-----------------------
>LN7352522_Prymnesium_sp_RCC1440_RCC1440
-------------------------------------------tatac-gg--gggatgc
aagcgttatccggawtcatt-gggcgtaaagcgcctgtaggtggtttaataagtttgtta
aagcttaacaaactactttgagtatggcaggggtaggaacttctagt-gtagcggtgaaa
tgcgtagatattagaaagaacaccgcgaaagcgta-ctggcattactgacactcagaggc
gaaagctagggtagcaaaagggattagata-cccctgtagtccta--gccgtaaacgatg
gatactaaatgttgcagtattgtagctaa-cgcgttaagtat-cccgcct-ggggagtac
gctcgcaagggtg-aaactcaaaggaattgacgggggc-ccgcacaagcggtggagcatg
tggtttaattc-gatgcaacgcgaagaaccttaccagggct-tgacatactagtgccttc
gggaaagatacaggtggtgcatggctgtcgtcagctcgtg-tcgtgagatgttgggttaa
gt-cccgcaacga--gcgcaa-cccttattt--ttagttaccatctagaa-agact-g-c
cggtgacaaggaggaaggtgaggatgacgtcaagtca-gcatg-ccccttatcctgggcc
acacacgtgctacaatgaacaaagagttg-caaagcta----------------------
-----------------------
>LN7352502_Prymnesium_parvum_RCC1435
--------------------------------gccgc-ggt--aatac-gg--gggatgc
aagcgttatccggaatcatt-gggcgtaaagcgcctgtaggttgtttaataagtttgtta
aagcttaacaaactactttgagtatggcaggggtaggaatttctagt-gtagcggtgaaa
tgcgtagatattagaaagaacaccgcgaaagcgta-ctggcattactgacactcagaggc
gaaagctagggtagcaaaagggattagata-cccctgtagtccta--gccgtaaacgatg
gatactagatgttgcagtatcgtagctaa-cgcgttaagtat-cccgcct-ggggagtac
gctcgcaagggtg-aaactcaaaggaattgacgggggc-ccgcacaagcggtggagcatg
tggtttaattc-gatgcaacgcgaagaaccttaccagggct-tgacatactagtgccttc
gggaaagatacaggtggtgcatggctgtcgtcagctcgtg-tcgtgagatgttgggttaa
gt-cccgcaacga--gcgcaa-cccttattt--ttagttaccatctagaa-agact-g-c
cggtgacaaggaggaaggtgaggatgacgtcaagtca-gcatg-ccccttatcctgggct
acacacgtgctacaatggacaaagagttg-caaagcta-atct-----------------
-----------------------
>LN7352482_Prymnesium_parvum_RCC1433
--------------------------------gccgc-ggt--aatac-gg--gggatgc
aagcgttatccggaatcatt-gggcgtaaagcgcctgtaggttgtttaataagtttgtta
aagcttaacaaactactttgagtatggcaggggtaggaatttctagt-gtagcggtgaaa
tgcgtagatattagaaagaacaccgcgaaagcgta-ctggcattactgacactcagaggc
gaaagctagggtagcaaaagggattagata-cccctgtagtccta--gccgtaaacgatg
gatactagatgttgcagtatcgtagctaa-cgcgttaagtat-cccgcct-ggggagtac
gctcgcaagggtg-aaactcaaaggaattgacgggggc-ccgcacaagcggtggagcatg
tggtttaattc-gatgcaacgcgaagaaccttaccagggct-tgacatactagtgccttc
gggaaagatacaggtggtgcatggctgtcgtcagctcgtg-tcgtgagatgttgggttaa
gt-cccgcaacga--gcgcaa-cccttattt--ttagttaccatctagaa-agact-g-c
cggtgacaaggaggaaggtgaggatgacgtcaagtca-gcatg-ccccttatcctgggct
acacacgtgctacaatggacaaagagttg-caaagcta-atct-----------------
-----------------------
>LN7352512_Prymnesium_parvum_RCC1437
-------------------ccgtccca-g-cagccgc-ggt--aatac-gg--gggatgc
aagcgttatccggaatcatt-gggcgtaaagcgcctgtaggttgtttaataagtttgtta
aagcttaacaaactactttgagtatggcaggggtaggaatttctagt-gtagcggtgaaa
tgcgtagatattagaaagaacaccgcgaaagcgta-ctggcattactgacactcagaggc
gaaagctagggtagcaaaagggattagata-cccctgtagtccta--gccgtaaacgatg
gatactagatgttgcagtatcgtagctaa-cgcgttaagtat-cccgcct-ggggagtac
gctcgcaagggtg-aaactcaaaggaattgacgggggc-ccgcacaagcggtggagcatg
tggtttaattc-gatgcaacgcgaagaaccttaccagggct-tgacatactagtgccttc
gggaaagatacaggtggtgcatggctgtcgtcagctcgtg-tcgtgagatgttgggttaa
gt-cccgcaacga--gcgcaa-cccttattt--ttagttaccatctagaa-agact-g-c
cggtgacaaggaggaaggtgaggatgacgtcaagtca-gcatg-ccccttatcctgggct
acacacgtgctacaatggacaaagagttg-caaagcta-atct-aagttc-agattgta-
ggct-------------------
>LN7352492_Prymnesium_parvum_RCC1434
---------------------------------------------tac-gg--gggatgc
aagcgttatccggaatcatt-gggcgtaaagcgcctgtaggttgtttaataagtttgtta
aagcttaacaaactactttgagtatggcaggggtaggaatttctagt-gtagcggtgaaa
tgcgtagatattagaaagaacaccgcgaaagcgta-ctggcattactgacactcagaggc
gaaagctagggtagcaaaagggattagata-cccctgtagtccta--gccgtaaacgatg
gatactagatgttgcagtatcgtagctaa-cgcgttaagtat-cccgcct-ggggagtac
gctcgcaagggtg-aaactcaaaggaattgacgggggc-ccgcacaagcggtggagcatg
tggtttaattc-gatgcaacgcgaagaaccttaccagggct-tgacatactagtgccttc
gggaaagatacaggtggtgcatggctgtcgtcagctcgtg-tcgtgagatgttgggttaa
gt-cccgcaacga--gcgcaa-cccttattt--ttagttaccatctagaa-agact-g-c
cggtgacaaggaggaaggtgaggatgacgtcaagtca-gcatg-ccccttatcctgggct
acacacgtgctacaatggacaaagagttg-caaagcta-atct-----------------
-----------------------
>CAMNT_0035192417_Prymnesium-parvum-Texoma1
taagca-tcggctaact--ccgtgcca-g-cagccgc-ggt--aatac-gg--gggatgc
aagcgttatccgaaatcatt-gggcgtaaagcgcctgtaggttgtttaataagtttgtta
aagcttaacaaactactttgagtatggcaggggtaggaatttctagt-gtagcggtgaaa
tgcgtagatattagaaagaacaccgcgaaagcgta-ctggcattactgacactcagaggc
gaaagctagggtagcaaaagggattagata-cccctgtagtccta--gccgtaaacgatg
gatactagatgttgcagtatcgtagctaa-cgcgttaagtat-cccgcct-ggggagtac
gctcgcaagggtg-aaactcaaaggaattgacgggggc-ccgcacaagcggtggagcatg
tggtttaattc-gatgcaacgcgaagaaccttaccagggct-tgacatactagtgccttc
gggaaagatacaggtggtgcatggctgtcgtcagctcgtg-tcgtgagatgttgggttaa
gt-cccgcaacga--gcgcaa-cccttattt--ttagttaccatctagaa-agact-g-c
cggtgacaaggaggaaggtgaggatgacgtcaagtca-gcatg-ccccttatcctgggct
acacacgtgctacaatggacaaagagttg-caaagcta-atct-aagttc-agattgta-
ggctgcaactcg-cc-tcatgaa
>LN7352272_Chrysochromulina_sp_RCC1191_RCC1191
---------------------gtgcca-g-cagccgc-ggt--aatac-gg--gggatgc
aagcgttatccggaatcatt-gggcgtaaagcgcctgtaggttgtttaataagtttgtta
aagcttaacaaactactttgagtatggcaggggtaggaatttctagt-gtagcggtgaaa
tgcgtagatattagaaagaacaccgcgaaagcgta-ctggcattactgacactcagaggc
gaaagctagggtagcaaaagggattagata-cccctgtagtccta--gccgtaaacgatg
gatactagatgttgcagtatcgtagctaa-cgcgttaagtat-cccgcct-ggggagtac
gctcgcaagggtg-aaactcaaaggaattgacgggggc-ccgcacaagcggtggagcatg
tggtttaattc-gatgcaacgcgaagaaccttaccagggct-tgacatactagtgccttc
gggaaagatacaggtggtgcatggctgtcgtcagctcgtg-tcgtgagatgttgggttaa
gt-cccgcaacga--gcgcaa-cccttattt--ttagttaccatctagaa-agact-g-c
cggtgacaaggaggaaggtgaggatgacgtcaagtca-gcatg-ccccttatcctgggct
acacacgtgctacaatggacaaagagttg-caaagcta-atct-aagttc----------
-----------------------
>HM1334381_Uncultured_marine_haptophyte_Biosope_T65_16S51a
-------------------------------------------------------ggtgc
aagcgttatccggaatcatt-gggcgtaaagcgcctgtaggttgtttaataagtttgtta
aagctcaacatactacttagagtatggcaggggtaggaatttctagt-gtagcggtgaaa
tgcgtagatattagaaagaacaccgcgaaagcgta-ctggcattactgacactcagaggc
gaaagctagggtagcaaaagggattagata-cccctgtagtccta--gccgtaaacgatg
gatactacatgttgcagtatggtagctaa-cgcgttaagtat-cccgcct-ggggagtac
gctcgcaagggtg-aaactcaaaggaattgacgggggc-ccgcacaagcggtggagcatg
tggtttaattc-gatgcaacgcgaagaaccttaccagggct-tgacatactagtgccttc
gggaaagatacaggtggtgcatggctgtcgtcagctcgtg-tcgtgagatgttgggttaa
gt-cccgcaacga--gcgcaa-cccttattt--ttagttaccatctagaa-agact-g-c
cggtgacaaggaggaaggtgaggatgacgtcaaatca-gcatg-ccccttatcctgggct
acacacgtgctacaatggacaaagagttg-cgaagcta-atct-aagttc----------
-----------------------
>EF0519531_Uncultured_haptophyte_MAMA64-54
taagca-tcggctaact--ccgtgcca-g-cagccgc-ggt--aatac-gg--gggatgc
aagcgttatccggaatcatt-gggcgtaaagcgcctgtaggttgtttaataagtttgtta
aagcttaacaaactacttagagtatggcaggggtaggaatttctagt-gtagcggtgaaa
tgcgtagatattagaaagaacaccgcgaaagcgta-ctggcattactgacactcagaggc
gaaagctagggtagcaaaagggattagata-cccctgtagtccta--gccgtaaacgatg
gatactacatgttgcagtatggtagctaa-cgcgttaagcat-cccgcct-ggggagtac
gctcgcaagggtg-aaactcaaaggaattgacgggggc-ccgcacaagcggtggagcatg
tggtttaattc-gatgcaacgcgaagaaccttaccagggct-tgacatactagtgccttc
gggaaagatacaggtggtgcatggctgtcgtcagctcgtg-tcgtgagatgttgggttaa
gt-cccgcaacga--gcgcag-cccttattt--ttagttaccatctagaa-agact-g-c
cggtgacaaggaggaaggtgaggatgacgtcaagtca-gcatg-ccccttatcctgggct
acacacgtgctacaatggacaaagagttg-cgaagcta-atct-cagttc-agatcgta-
ggctgcaactcg-cc-tcgtgaa
>EF0520871_Uncultured_haptophyte_MC615-10
taagca-tcggctaact--ccgtgcca-g-cagccgc-ggt--aatac-gg--gggatgc
aagcgttatccggaatcatt-gggcgtaaagcgcctgtaggttgtttatcaagtttgtta
aagctcaacaaactgattagagtatggcaggggtaggaatttctagt-gtagcggtgaaa
tgcgtagatattagaaagaacaccgcgaaagcgta-ctggcattactgacactcagaggc
gaaagctagggtagcaaaagggattagata-cccctgtagtccta--gccgt-aacgatg
gatactacatgttgcagtatggtagctaa-cgcgttaagtat-cccgcct-ggggagtac
gctcgcaagggtg-aaactcaaaggaattgacgggggc-ccgcacaagcggtggagcatg
tggtttaattc-gatgcaacgcgaagaaccttaccagggct-tgacatactagtgccttc
gggaaagatacaggtggtgcatggctgtcgtcagctcgtg-tcgtgagatgttgggttaa
gt-cccgcaacga--gcgcaa-cccttgttt--ttagttaccatctagaa-agact-g-c
cggtgacaaggaggaaggtgaggatgacgtcaagtca-gcatg-ccccttatcctgggct
acacacgtgctacaatggacaaagagttg-cgaagcta-atct-aagttc-agattgta-
ggctgcaactcg-cc-tcgtgaa
>EF0520901_Uncultured_haptophyte_MC615-14
taagca-tcggctaact--ccgtgcca-g-cagccgc-ggt--aatac-gg--gggatgc
aagcgttatccggaatcatt-gggcgtaaagcgcctgtaggtggtttattaagtttgtta
aagctcaacaaactaatttgagtatggtaggggtaggaatttctagt-gtagcggtgaga
tgcgtagatattagaaagaacaccgcgaaagcgta-ctggcattactgacactcagaggc
gaaagctagggtagcaaaagggattagata-cccctgtagtccta--gccgt-aacgatg
gatactagatgttgcagtgtcctagctaa-cgcgttaagtat-cccgcct-ggggagtac
gctcgcaagggtg-aaactcaaaggaattgacgggggc-ccgcacaagcggtggagcatg
tggtttaattc-gatgcaacgcgaagaaccttaccagggct-tgacatactagtgccttc
gggaaagatacaggtggtgcatggctgtcgtcagctcgtg-tcgtgagatgttgggttaa
gt-cccgcaacga--gcgcaa-cccttattt--ttagttaccatctagaa-agact-g-c
cggtgacaaggaggaaggtgaggatgacgtcaagtca-gcatg-ccccttatcctgggct
acacacgtgctacaatggacaaagagttg-cgaagcta-atct-aagttc-agattgta-
ggctgcaactcg-cc-tcgtgaa
>EF0519901_Uncultured_haptophyte_MAMA64-129
taagca-tcggctaact--ccgtgcca-g-cagccgc-ggt--aatac-gg--gggatgc
aagcgttatccggaatcatt-gggcgtaaagcgcctgtaggttgtttactaagtttgtta
aagcttaacaaacttgttagagtatggcaggggtaggaatttctagt-gtagcggtgaaa
tgcgtagatattagaaagaacaccgcgaaagcgta-ctggcattactgacactcagaggc
gaaagctagggtagcaaaagggattagata-cccctgtagtccta--gccgtaaacgatg
gatactagatgttgcagtatcgtagctaa-cgcgttaagtat-cccgcct-ggggagtac
gctcgcaagggtg-aaactcaaaggaattgacgggggc-ccgcacaagcggtggagcatg
tggtttaattc-gatgcaacgcgaagaaccttaccagggct-tgacatactagtgccttc
gggaaagatacaggtggtgcatggctgtcgtcagctcgtg-tcgtgagatgttgggttaa
gt-cccgcaacga--gcgcaa-cccttattt--ttagttaccatctagaa-agact-g-c
cggtgacaaggaggaaggtgaggatgacgtcaagtca-gcatg-ccccttatcctgggct
acacacgtgctacaatggacaaagagtcg-caaagcta-atct-aagttc-agattgta-
ggctgcaactcg-cc-tcatgaa
>EF0521741_Uncultured_haptophyte_MC622-3
taagca-tcggctaact--ccgtgcca-g-cagccgc-ggt--aatac-gg--gggatgc
aagcgttatccggaatcatt-gggcgtaaagcgcctgtaggttgtttactaagtttgtta
aagcttaacaaacttgttagagtatggcaggggtaggaatttctagt-gtagcggtgaaa
tgcgtagatattagaaagaacaccgcgaaagcgta-ctggcattactgacactcagaggc
gaaagctagggtagcaaaagggattagata-cccctgtagtccta--gccgtaaacgatg
gatactagatgttgcagtatcgtagctaa-cgcgttaagtat-cccgcct-ggggagtac
gctcgcaagggtg-aaactcaaaggaattgacgggggc-ccgcacaagcggtggagcatg
tggtttaattc-gatgcaacgcgaagaaccttaccagggct-tgacatactagtgccttc
gagaaagatacaggtggtgcatggctgtcgtcagctcgtg-tcgtgagatgttgggttaa
gt-cccgcaacga--gcgcaa-cccttattt--ttagttaccatttagaa-agact-g-c
cggtgacaaggaggaaggtgaggatgacgtcaagtca-gcatg-ccccttatcttgggct
acacacgtgctacaatggacaaagagttg-cgaagcta-atct-aagttc-ggattgta-
ggctgcaactcg-cc-tcatgaa
>EF0519171_Uncultured_haptophyte_MC601-123
taagca-tcggctaact--ccgtgcca-g-cagccgc-ggt--aatac-gg--gggatgc
aagcgttatccggaatcatt-gggcgtaaagcgcctgtaggttgtttactaagtttgtta
aagcttaacaaacttgttagagtatggcaggggtaggaatttctagt-gtagcggtgaaa
tgcgtagatattagaaagaacaccgcgaaagcgta-cttgcattactgacactcagaggc
gaaagctagggtagcaaaagggattagata-cccctgtagtccta--gccgtaaacgatg
gatactagatgttgcagtatcgtagctaa-cgcgttaagtat-cccgcct-ggggagtac
gctcgcaagggtg-aaactcaaaggaattgacgggggc-ccgcacaagcggtggagcatg
tggtttaattc-gatgcaacgcgaagaaccttaccagggct-tgacatactagtgccttc
gggaaagatacaggtggtgcatggctgtcgtcagctcgtg-tcgtgagatgttgggttaa
gt-cccgcaacga--gcgcaa-cccttattt--ttagttaccatttagaa-agact-g-c
cggtgacaaggaggaaggtgaggatgacgtcaagtca-gcatg-ccccttatcctgggct
acacacgtgctacaatggacaaagagtcg-caaagcta-atct-aagttc-agattgta-
ggctgcaactcg-cc-tcatgaa
>EF0521931_Uncultured_haptophyte_MC622-27
taagca-tcggctaact--ccgtgcca-g-cagccgc-ggt--aatac-gg--gggatgc
aagcgttatccggaatcatt-gggcgtaaagcgcctgtaggtggtttgctaagtttgtta
aagcttaacaaacttgttagagtatggcaggggtaggaatttctagt-gtagcggtgaaa
tgcgtagatattagaaagaacaccgcgaaagcgta-ctggcattactgacactcagaggc
gaaggctagggtagcaaaagggattagata-cccctgtagtccta--gccgtaaacgatg
gatactagatgttgcagtatcgtagctaa-cgcgttaagtat-cccgcct-ggggagtac
gctcgcaagggtg-aaactcaaaggaattgacgggggc-ccgcacaagcggtggagcatg
tggtttaattc-gatgcaacgcgaagaaccttaccagggct-tgacatactagtgccttc
gggaaagatacaggtggtgcatggctgtcgtcagctcgtg-tcgtgagatgttgggttaa
gt-cccgcaacga--gcgcaa-cccttattt--ttagttaccatttagaa-agact-g-c
cggtgacaaggaggaaggtgaggatgacgtcaagtca-gcatg-ccccttatcctgggct
acacacgtgctacaatggacaaagagtcg-caaagcta-atct-aagttc-agattgta-
ggctgcaactcg-cc-tcatgaa
>EF0522491_Uncultured_haptophyte_MC622-91
taagca-tcggctaact--ccgtgcca-g-cagccgc-ggt--aatac-gg--gggatgc
aagcgttatccggaatcatt-gggcgtaaagcgcctgtaggtggtttgctaagtttgtta
aagcttaacaaacttgttagagtatggcaggggtaggaatttctagt-gtagcggtgaaa
tgcgtagatattagaaagaacaccgcgaaagcgta-ctggcattactgacactcagaggc
gaaagctagggtagcaaaagggattagata-cccctgtagtccta--gccgtaaacgatg
gatactagatgttgcagtatcgtagctaa-cgcgttaagtat-cccgcct-ggggagtac
gctcgcaagggtg-aaactcaaaggaattgacgggggc-ccgcacaagcggtggagcatg
tggtttaattc-gatgcaacgcgaagaaccttaccagggct-tgacatactagtgccttc
gggaaagatacaggtggtgcatggctgtcgtcagctcgtg-tcgtgagatgttgggttaa
gt-cccgcaacga--gcgcaa-cccttattt--ttagttaccatttagaa-agact-g-c
cggtgacaaggaggaaggtgaggatgacgtcaagtca-gcatg-ccccttatcctgggct
acacacgtgctacaatggacaaagagtcg-caaagcta-atct-aagttc-agattgta-
ggctgcaactcg-cc-tcatgaa
>EF0518291_Uncultured_haptophyte_MC597-67
taagca-tcggctaact--ccgtgcca-g-cagccgc-ggt--aatac-gg--gggatgc
aagcgttatccggaatcatt-gggcgtaaagcgcctgtaggttgtttactaagtttgtta
aagcttaacaaacttgttagagtatggcaggggtaggaatttctagt-gtagcggtgaaa
tgcgtagatattaaaaagaacaccgcgaaagcgta-ctggcattactgacactcagaggc
gaaagctagggtagcaaaagggattagata-cccctgtagtccta--gccgtaaacgatg
gatactagatgttgcagtatcgtagctaa-cgcgttaagtat-cccgcct-ggggagtac
gctcgcaagggtg-aaactcaaaggaattgacgggggc-ccgcacaagcggtggagcatg
tggtttaattt-gatgcaacgcgaagaaccttaccagggct-tgacatactagtgccttc
gggaaagatacaggtggtgcatggctgtcgtcagctcgtg-ttgtgagatgttgggttaa
gt-cccgcaacga--gcgcaa-cccttattt--ttagttaccatttagaa-agact-g-c
cggtgacaaggaggaaggtgaggatgacgtcaagtca-gcatg-ccccttatcctgggct
acacacgtgctacaatggacaaagagtcg-caaagcta-atct-aagttc-agattgta-
ggctgcaactcg-cc-tcatgaa
>EF0519981_Uncultured_haptophyte_MAMA64-139
taagca-tcggctaact--ccgtgcca-g-cagccgc-ggt--aatac-gg--gggatgc
aagcgttatccggaatcatt-gggcgtaaagcgcctgtaggttgtttactaagtttgtta
aagcttaacaaacttgttagagtatggcaggggtaggaatttctagt-gtagcggtgaaa
tgcgtagatattagaaagaacaccgcgaaagcgta-ctggcattactgacactcagaggc
gaaagctagggtagcaaaagggattagata-cccctgtagtccta--gccgtaaacgatg
gatactagatgttgcagtatcgtagctaa-cgcgttaagtat-cccgcct-ggggagtac
gctcgcaagggtg-aaactcaaaggaattgacgggggc-ccgcacaagcggtggagcatg
tggtttaattc-gatgcaacgcgaagaaccttaccagggct-tgacatactagtgccttc
gggaaagatacaggtggtgcatggctgtcgtcagctcgtg-tcgtgagatgttgggttaa
gt-cccgcaacga--gcgcaa-cccttattt--ttagttaccatttagaa-agact-g-c
cggtgacaaggaggaaggtgaggatgacgtcaagtca-gcatg-ccccttatcctgggct
acacacgtgctacaatggacaaagagtcg-caaagcta-atct-aagttc-agattgta-
ggctgcaactcg-cc-tcatgaa
>LN7352242_Chrysochromulina_camella_RCC1186
---------------ct--ccgtgcca-g-cagccgc-ggt--aatac-gg--gggatgc
aagcgttatccggaatcatt-gggcgtaaagcgcctgtaggttgtttactaagtttgtta
aagcttaacaaacttgttagagtatggcaggggtaggaatttctagt-gtagcggtgaaa
tgcgtagatattagaaagaacaccgcgaaagcgta-ctggcattactgacactcagaggc
gaaagctagggtagcaaaagggattagata-cccctgtagtccta--gccgtaaacgatg
gatactagatgttgcagtatcgtagctaa-cgcgttaagtat-cccgcct-ggggagtac
gctcgcaagggtg-aaactcaaaggaattgacgggggc-ccgcacaagcggtggagcatg
tggtttaattc-gatgcaacgcgaagaaccttaccagggct-tgacatactagtgccttc
gggaaagatacaggtggtgcatggctgtcgtcagctcgtg-tcgtgagatgttgggttaa
gt-cccgcaacga--gcgcaa-cccttattt--ttagttaccatttagaa-agact-g-c
cggtgacaaggaggaaggtgaggatgacgtcaagtca-gcatg-ccccttatcctgggct
acacacgtgctacaatggacaaagagttg-caaagcta-atct-aagttc-agattgta-
gg---------------------
>LN7352232_Chrysochromulina_camella_RCC1185
-------tcggctaact--ccgtgcca-g-cagccgc-ggt--aatac-gg--gggatgc
aagcgttatccggaatcatt-gggcgtaaagcgcctgtaggttgtttactaagtttgtta
aagcttaacaaacttgttagagtatggcaggggtaggaatttctagt-gtagcggtgaaa
tgcgtagatattagaaagaacaccgcgaaagcgta-ctggcattactgacactcagaggc
gaaagctagggtagcaaaagggattagata-cccctgtagtccta--gccgtaaacgatg
gatactagatgttgcagtatcgtagctaa-cgcgttaagtat-cccgcct-ggggagtac
gctcgcaagggtg-aaactcaaaggaattgacgggggc-ccgcacaagcggtggagcatg
tggtttaattc-gatgcaacgcgaagaaccttaccagggct-tgacatactagtgccttc
gggaaagatacaggtggtgcatggctgtcgtcagctcgtg-tcgtgagatgttgggttaa
gt-cccgcaacga--gcgcaa-cccttattt--ttagttaccatttagaa-agact-g-c
cggtgacaaggaggaaggtgaggatgacgtcaagtca-gcatg-ccccttatcctgggct
acacacgtgctacaatggacaaagagttg-caaagcta-atct-aagttc-agattgta-
ggctgcaactc------------
>EF0522171_Uncultured_haptophyte_MC622-56
taagca-tcggctaact--ccgtgcca-g-cagccgc-ggt--aatac-gg--gggatgc
aagcgttatccggaatcatt-gggcgtaaagcgcctgtaggttgtttactaagtttgtta
aagcttaacaaacttgttagagtatggcaggggtaggaatttctagt-gtagcggtgaaa
tgcgtagatattagaaagaacaccgcgaaagcgta-ctggcattactgacactcagaggc
gaaagctagggtagcaaaagggattagata-cccctgtagtccta--gccgtaaacgatg
gatactagatgttgcagtatcctagctaa-cgcgttaagtat-cccgcct-ggggagtac
gctcgcaagggtg-aaactcaaaggaattgacgggggc-ccgcacaagcggtggagcatg
tggtttaattc-gatgcaacgcgaagaaccttaccagggct-tgacatactagtgccttc
gggaaagatacaggtggtgcatggctgtcgtcagctcgtg-tcgtgagatgttgggttaa
gt-cccgcaacga--gcgcaa-cccttattt--ttagttaccatttagaa-agact-g-c
cggtgacaaggaggaaggtgaggatgacgtcaagtca-gcatg-ccccttatcctgggct
acacacgtgctacaatggacaatgagtcg-caaagcta-atct-aagttc-agattgta-
ggctgcaactcg-cc-tcatgaa
>EF0517611_Chrysochromulina_campanulifera_UIO_J10
------------------------------------------------------------
---------------------------aaagcgcctgtaggttgtttactaagtttgtta
aagcttaacaaacttgttagagtatggcaggggtaggaatttctagt-gtagcggtgaaa
tgcgtagatattagaaagaacaccgcgaaagcgta-ctggcattactgacactcagaggc
gaaagctagggtagcaaaagggattagata-cccctgtagtccta--gccgtaaacgatg
gatactagatgttgcagtatcgtagctaa-cgcgttaagtat-cccgcct-ggggagtac
gctcgcaagggtg-aaactcaaaggaattgacgggggc-ccgcacaagcggtggagcatg
tggtttaattc-gatgcaacgcgaagaaccttaccagggct-tgacatactagtgccttc
gggaaagatacaggtggtgcatggctgtcgtcagctcgtg-tcgtgagatgttgggttaa
gt-cccgcaacga--gcgcaa-cccttattt--ttagttaccatttagaa-agact-g-c
cggtgacaaggaggaaggtgaggatgacgtcaagtca-gcatg-ccccttatcctgggct
acacacgtgctacaatggacaaagagtcg-caaagcta----------------------
-----------------------
>EF0519801_Uncultured_haptophyte_MAMA64-118
cattta-taggctaact--ccgtgcca-g-cagccgc-ggt--aatac-hvybtkkatgc
aagcgttatccggaatcatt-gggcgtaaagcgcctgtaggttgtttactaagtttgtta
aagcttaacaaacttgttagagtatggcaggggtaggaatttctagt-gtagcggtgaaa
tgcgtagatattagaaagaacaccgcgaaagcgta-ctggcattactgacactcagaggc
gaaagctagggtagcaaaagggattagata-cccctgtagtccta--gccgtaaacgatg
gatactagatgttgcagtatcgtagctaa-cgcgttaagtat-cccgcct-ggggagtac
gctcgcaagggtg-aaactcaaaggaattgacgggggc-ccgcacaagcggtggagcatg
tggtttaattc-gatgcaacgcgaagaaccttaccagggct-tgacatactagtgccttc
gggaaagatacaggtggtgcatggctgtcgtcagctcgtg-tcgtgagatgttgggttaa
gt-cccgcaacga--gcgcaa-cccttattt--ttagttaccatttagaa-agact-g-c
cggtgacaaggaggaaggtgaggatgacgtcaagtca-gcatg-ccccttatcctgggct
acacacgtgctacaatggacaaagagttg-cgaagcta-atct-aagttc-agattgta-
ggctgcaactcg-cc-tcgtgaa
>CAMNT_0015890455_Chrysochromulina_brevifilum_Strain_UTEX_LB_985
taagca-tcggctaact--ccgtgcca-g-cagccgc-ggt--aatac-gg--gggatgc
aagcgttatccggaatcatt-gggcgtaaagcgcctgtaggttgtttactaagtttgtta
aagcttaacaaacttgttagagtatggcaggggtaggaatttctagt-gtagcggtgaaa
tgcgtagatattagaaagaacaccgcgaaagcgta-ctggcattactgacactcagaggc
gaaagctagggtagcaaaagggattagata-cccctgtagtccta--gccgtaaacgatg
gatactagatgttgcagtatcgtagctaa-cgcgttaagtat-cccgcct-ggggagtac
gctcgcaagggtg-aaactcaaaggaattgacgggggc-ccgcacaagcggtggagcatg
tggtttaattc-gatgcaacgcgaagaaccttaccaggtct-tgacatactagtgccttc
gggaaagatacaggtggtgcatggctgtcgtcagctcgtg-tcgtgagatgttgggttaa
gt-cccgcaacga--gcgcaa-cccttattt--ttagttaccatttagaa-agact-g-c
cggtgacaaggaggaaggtgaggatgacgtcaagtca-gcatg-ccccttatcctgggct
acacacgtgctacaatggacaaagagttg-cgaagcta-atct-aagttc-agattgta-
ggctgcaactcg-cc-tcatgaa
>HM1331621_Uncultured_marine_haptophyte_Biosope_T35_16S_PLA491017
------------------------------------------------------------
----------cggaatcatt-gggcgtaaagcgcctgtaggttgtttactaagtttgtta
aagcttaacaaacttgttagagtatggcaggggtaggaatttctagt-gtagcggtgaaa
tgcgtagatattagaaagaacaccgcgaaagcgta-ctggcattactgacactcagaggc
gaaagctagggtagcaaaagggattagata-cccctgtagtccta--gccgtaaacgatg
gatactagatgttgcagtatcgtagctaa-cgcgttaagtat-cccgcct-ggggagtac
gctcgcaagggtg-aaactcaaaggaattgacgggggc-ccgcacaagcggtggagcatg
tggtttaattc-gatgcaacgcgaagaaccttaccagggct-tgacatactagtgccttc
gggaaagatacaggtggtgcatggctgtcgtcagctcgtg-tcgtgagatgttgggttaa
gt-cccgcaacga--gcgcaa-cccttattt--ttagttaccatttagaa-agact-g-c
cggtgacaaggaggaaggtgaggatgacgtcaagtca-gcatg-ccccttatcctgggcc
acacacgtgctacaatggacaaagagttg-cgaagcta-atct-aagttc-agattgta-
ggctgcaact-------------
>EF0519971_Uncultured_haptophyte_MAMA64-138
taagca-tcggctaact--ccgtgcca-g-cagccgc-ggt--aatac-gg--gggatgc
aagcgttatccggaatcatt-gggcgtaaagcgcctgtaggttgtttgttaagtttgtta
aagcttaacaaactaattagagtatggcaggggtaggaatttctagt-gtagcggtgaag
tgcgtagatattagaaagaacaccgcgaaagcgta-ctagcattactgacactcagaggc
gaaagctagggtagcaaaagggattagata-cccctgtagtccta--gccgtaaacgatg
gatactagatgttgcagtatcttagctaa-cgcgttaagtat-cccgcct-ggggagtac
gctcgcaagggtg-aaactcaaaggaattgacgggggc-ccgcacaagcggtggagcatg
tggtttaattc-gatgcaacgcgaagaaccttaccagggct-tgacatactagtgcctta
gggaaagatacaggtggtgcatggctgtcgtcagctcgtg-tcgtgagatgttgggttaa
gt-cccgcaacga--gcgcaa-cccttattt--ttagttaccatctagaa-agact-g-c
cggtgacaaggaggaaggtgaggatgacgtcaagtca-gcatg-ccctttatcctgggct
acacacgtgctacaatggacaaagggtcg-caaagcta-atct-aagttc-agattgta-
ggctgcaactcg-cc-tcatgaa
>EF0522221_Uncultured_haptophyte_MC622-62
taagca-tcggctaact--ccgtgcca-g-cagccgc-ggt--aatac-gg--gggatgc
aagcgttatccggaatcatt-gggcgtaaagcgcctgtaggttgtttagtaagtttgtta
aagcttaacaaactactttgagtatggcaggggtaggaatttctagt-gtagcggtgaaa
tgcgtagatattagaaagaacaccgcgaaagcgta-ctggcattactgacactcagaggc
gaaagctagggtagcaaaagggattagata-cccctgtagtccta--gccgtaaacgatg
gatactagatgttgcagtatcgtagctaa-cgcgttaagtat-cccgcct-ggggagtac
gctcgcaagggtg-aaactcaaaggaattgacgggggc-ccgcacaagcggtggagcatg
tggtttaattc-gatgcaacgcgaagaaccttaccagggct-tgacatactagtgccttc
gggaaagatacaggtggtgcatggctgtcgtcagctcgtg-tcgtgagatgttgggttaa
gt-cccgcaacga--gcgcaa-cccttattt--ttagttaccatttagaa-agact-g-c
cggtgacaaggaggaaggtgaggatgacgtcaagtca-gcatg-ccccttatcctgggct
acacacgtgctacaatggacaaagagttg-cgaagcta-atct-aagttc-agattgta-
ggctgcaactcg-cc-tcatgaa
>HM1334931_Uncultured_marine_haptophyte_Biosope_T84_16S_PLA491020
------------------------------------------------------------
-agcgttatccggaatcatt-gggcgtaaagcgcctgtaggttgtttaataagtttgtta
aagctcaacaaactatttagagtatggcaggggtaggaatttctagt-gtagcggtgaaa
tgcgtagatattagaaagaacaccgcgaaagcgta-ctggcattactgacactcagaggc
gaaagctagggtagcaaaagggattagata-cccctgtagtccta--gccgtaaacgatg
gatactagatgttgcagtatcgtagctaa-cgcgttaagtat-cccgcct-ggggagtac
gcttgcaagggtg-aaactcaaaggaattgacgggggc-ccgcacaagcggtggagcatg
tggtttaattc-gatgcaacgcgaagaaccttaccagggct-tgacatactagtgcctcc
gggaaagatacaggtggtgcatggctgtcgtcagctcgtg-tcgtgagatgttgggttaa
gt-cccgcaacga--gcgcaa-cccttattt--ttagttaccatctagaa-agact-g-c
cggtgacaaggaggaaggtgaggatgacgtcaagtca-gcatg-ccccttatcctgggct
acacacgtgctacaatggacaaagagttg-cgaagcta-atct-aagttc-agattgta-
ggctgcaact-------------
>HM1332661_Uncultured_marine_haptophyte_Biosope_T41_16S_PLA491106
------------------------------------------------------------
-----ttatccggaatcatt-gggcgtaaagcgcctgtaggttgtttaataagtttgcta
aagctcaacaaactatttagagtatggcaggggtaggaatttctagt-gtagcggtgaaa
tgcgtagatattataaagaacaccgcgaaagcgta-ctggcattactgacactcagaggc
gaaagctagggtagcaaaagggattagata-cccctgtagtccta--gccgtaaacgatg
gatactagatgttgcagtatcgtagctaa-cgcgttaagtat-cccgcct-ggggagtac
gctcgcaagggtg-aaactcaaaggaattgacgggggc-ccgcacaagcggtggagcatg
tggtttaattc-gatgcaacgcgaagaaccttaccagggct-tgacatactagtgccttc
gggaaagatacaggtggtgcatggctgtcgtcagctcgtg-tcgtgagatgttgggttaa
gt-cccgcaacga--gcgcaa-cccttattt--ttagttaccatctagaa-agact-g-c
cggtgacaaggaggaaggtgaggatgacgtcaagtca-gcatg-ccccttatcctgggct
acacacgtgctacaatggacaaagagttg-cgaagcta-atct-aagttc-agattgta-
ggctgcaactcg-ccct------
>HM1333971_Uncultured_marine_haptophyte_Biosope_T65_16S18a
-------------------------------------------------------ggtgc
aagcgttatccggaatcatt-gggcgtaaagcgcctgtaggttgtttaataagtttgtta
aagctcaacaaactacttagagtatggcaggggtaggaatttctagt-gtagcggtgaaa
tgcgtagatattagaaagaacaccgcgaaagcgta-ctggcattactgacactcagaggc
gaaagctagggtagcaaaagggattagata-cccctgtagtccta--gccgtaaacgatg
gatactacatgttgcagtatggtagctaa-cgcgttaagtat-cccgcct-ggggagtac
gctcgcaagggtg-aaactcaaaggaattgacgggggc-ccgcacaagcggtggagcatg
tggtttaattc-gatgcaacgcgaagaaccttaccagggct-tgacatactagtgccttc
gggaaagatacaggtggtgcatggctgtcgtcagctcgtg-tcgtgagatgttgggttaa
gt-cccgcaacga--gcgcaa-cccttattt--ttagttactatctagaa-agact-g-c
cggtgacaaggaggaaggtgaggatgacgtcaagtca-gcatg-ccccttatcctgggct
acacacgtgctacaatggacaaagagtcg-cgaagcta-atct-----------------
-----------------------
>EF0521371_Uncultured_haptophyte_MC615-66
taagca-tcggctaact--ccgtgcca-g-cagccgc-ggt--aatac-gg--gggatgc
aagcgttatccggaatcatt-gggcgtaaagcgcctgtaggttgtttaataagtttgtta
aagcttaacaaactacttagagtatggcaggggcaggaatttctagt-gtagcggtgaaa
tgcgtagatattagaaagaacaccgcgaaagcgtg-ctggcattactgacactcagaggc
gaaagctagggtagcaaaagggattagata-cccctgtagtccta--gccgtaaacgatg
gatactagatgttgcagtatcgtagctaa-cgcgttaagtat-cccgcct-ggggagtac
gctcgcaagggtg-aaactcaaaggaattgacgggggc-ccgcacaagcggtggagcatg
tggttsa-ttc-gatgcaacgcgaagaaccttaccagggct-tgacatactagtgccttc
gggaaagatacaggtggtgcatggctgtcgtcagctcgtg-tcgtgagatgttgggttaa
gt-cccgcaacga--gcgcaa-cccttattt--ttagttactatctagaa-agact-g-c
cggtgacaaggaggaaggtgaggatgacgtcaagtca-gcatg-ccccttatcctgggct
acacacgtgctacaatggacaaagagtcg-cgaagcta-atct-aagttc-agattgta-
ggctgcaactcg-cc-tcatgaa
>HM1333361_Uncultured_marine_haptophyte_Biosope_T58_16S_PLA491035
------------------------------------------------------------
------tatccggaatcatt-gggcgtaaagcgtctgtaggttgtttaataagtttgtta
aagcttaacaaactactttgagtatggcaggggtaggaatttctagt-gtagcggtgaaa
tgcgtagatattagaaagaacaccgcgaaagcgta-ctggcattactgacactcagagac
gaaagctagggtagcaaaagggattagata-cccctgtagtccta--gccgtaaacgatg
gatactagatgttgcagtatcgtagctaa-cgcgttaagtat-cccgcct-ggggagtac
gctcgcaagggtg-aaactcaaaggaattgacgggggc-ccgcacaagcggtggagcatg
tggtttaattc-gatgcaacgcgaagaaccttaccaggact-tgacatactagtgccttc
gggaaagatacaggtggtgcatggctgtcgtcagctcgtg-tcgtgagatgttgggttaa
gt-cccgcaacga--gcgcaa-cccttattt--ttagttactatctagaa-agact-g-c
cggtgacaaggaggaaggtgaggatgacgtcaagtca-gcatg-ccccttatcctgggct
acacacgtgctacaatgaacaaagggtcg-cgaagcta-atcc-aagttc-agattgta-
ggctgcaac--------------
>HM1332151_Uncultured_marine_haptophyte_Biosope_T39_16S_PLA491011
------------------------------------------------------------
---------------tcatt-gggcgtaaagcgtctgtaggttgtttaataagtttgtta
aagctcaacaaactactttgagtatggcaggggtaggaatttctagt-gtagcggtgaaa
tgcgtagatattagaaagaacaccgcgaaagcgta-ctggcattactgacactcagagac
gaaagctagggtagcaaaagggattagata-cccctgtagtccta--gccgtaaacgatg
gatactagatgttgcagtatcgtagctaa-cgcgttaagtat-cccgcct-ggggagtac
gctcgcaagggtg-aaactcaaaggaattgacgggggc-ccgcacaagcggtggagcatg
tggtttaattc-gatgcaacgcgaagaaccttaccaggact-tgacatactagtgccttc
gggaaagatacaggtggtgcatggctgtcgtcagctcgtg-tcgtgagatgttgggttaa
gt-cccgcaacga--gcgcaa-cccttattt--ttagttactatctagaa-agact-g-c
cggtgacaaggaggaaggtgaggatgacgtcaagtca-gcatg-ccccttatcctgggct
acacacgtgctacaatggacaaagggtcg-cgaagcta-atcc-aagttc-agattgta-
ggctgcaact-------------
>HM1335011_Uncultured_marine_haptophyte_Biosope_T84_16S_PLA491028
------------------------------------------------------------
-agcgttatccggaatcatt-gggcgtaaagcgtctgtaggttgtttaataagtttgtta
aagctcaacaaactactttgagtatggcaggggtaggaatttctagt-gtagcggtgaaa
tgcgtagatattagaaagaacaccgcgaaagcgta-ctggcattactgacactcagagac
gaaagctagggtagcaaaagggattagata-cccctgtagtccta--gccgtaaacgatg
gatactagatgttgcagtatcgtagctaa-cgcgttaagtat-cccgcct-ggggagtac
gctcgcaagggtg-aaactcaaaggaatggacgggggc-ccgcacaagcggtggagcatg
tggtttaattc-gatgcaacgcgaagaaccttaccaggact-tgacatactagtgccttc
gggaaagatacaggtggtgcatggctgtcgtcagctcgtg-tcgtgagatgttgggttaa
gt-cccgcaacga--gcgcaa-cccttattt--ttagttactatctagaa-agact-g-c
cggtgacaaggaggaaggtgaggatgacgtcaagtca-gcatg-ccccttatcctgggct
acacacgtgctacaatgaacaaagggtcg-cgaagcta-atcc-aagttc-agattgta-
ggctgcaact-------------
>HM1335631_Uncultured_marine_haptophyte_Biosope_T88_16S_PLA491034
------------------------------------------------------------
------tatccggaatcatt-gggcgtaaagcgtctgtaggttgtttaataagtttgtta
aagctcaacaaactactttgagtatggcaggggtaggaatttctagt-gtagcggtgaaa
tgcgtagatattagaaagaacaccgcgaaagcgta-ctggcattactgacactcagagac
gaaagctagggtagcaaaagggattagata-cccctgtagtccta--gccgtaaacgatg
gatactagatgttgcagtatcgtagctaa-cgcgttaagtat-cccgcct-ggggagtac
gctcgcaagggtg-aaactcaaaggaattgacgggggc-ccgcacaagcggtggagcatg
tggtttaattc-gatgcaacgcgaagaaccttaccaggact-tgacatactagtgccttc
gggaaagatacaggtggtgcatggctgtcgtcagctcgtg-tcgtgagatgttgggttaa
gt-cccgcaacga--gcgcaa-cccttattt--ttagttactatctagaa-agact-g-c
cggtgacaaggaggaaggtgaggatgacgtcaagtca-gcatg-ccccttatcctgggct
acacacgtgctacaatgaacaaagggtcg-cgaagcta-atcc-aagttc-agattgta-
ggctgcaact-------------
>HM1335611_Uncultured_marine_haptophyte_Biosope_T88_16S_PLA491032
------------------------------------------------------------
---cgttatccggaatcatt-gggcgtaaagcgtctgtaggttgtttaataagtttgtta
aagctcaacaaactactttgagtatggcaggggtaggaatttctagt-gtagcggtgaaa
tgcgtagatattagaaagaacaccgcgaaagcgta-ctggcattactgacactcagagac
gaaagctagggtagcaaaagggattagata-cccctgtagtccta--gccgtaaacgatg
gatactagatgttgcagtatcgtagctaa-cgcgttaagtat-cccgcct-ggggagtac
gctcgcaagggtg-aaactcaaaggaattgacgggggc-ccgcacaagcggtggagcatg
tggtttaattc-gatgcaacgcgaagaaccttaccaggact-tgacatactagtgccttc
gggaaagatacaggtggtgcatggctgtcgtcagctcgtg-tcgtgagatgttgggttaa
gt-cccgcaacga--gcgcaa-cccttattt--ttagttactatccagaa-agact-g-c
cggtgacaaggaggaaggtgaggatgacgtcaagtca-gcatg-ccccttatcctgggct
acacacgtgctacaatgaacaaagggtcg-cgaagcta-atcc-aagttc-agattgta-
ggctgcaac--------------
>HM1333391_Uncultured_marine_haptophyte_Biosope_T58_16S_PLA491038
----------------------------------------------------------ag
cagcgttatccggaatcatt-gggcgtaaagcgtctgtaggttgtttaataagtttgtta
aagctcaacaaactactttgagtatggcaggggtaggaatttctagt-gtagcggtgaaa
tgcgtagatattagaaagaacaccgcgaaagcgta-ctggcattactgacactcagagac
gaaagctagggtagcaaaagggattagata-cccctgtagtccta--gccgtaaacgatg
gatactagatgttgcagtatcgtagctaa-cgcgttaagtat-cccgcct-ggggagtac
gctcgcaagggtg-aaactcaaaggaattgacgggggc-ccgcacaagcggtggagcatg
tggtttaattc-gatgcaacgcgaagaaccttaccaggact-tgacatactagtgccttc
gggaaagatacaggtggtgcatggctgtcgtcagctcgtg-tcgtgagatgttgggttaa
gt-cccgcaacga--gcgcaa-cccttattt--ttagttactatctagaa-agact-g-c
cggtgacaaggaggaaggtgaggatgacgtcaagtca-gcatg-ccccttatcctgggct
acacacgtgctacaatgaacaaagggtcg-cgaagcta-atcc-aagttc-agattgta-
ggctgcact--------------
>HM1335641_Uncultured_marine_haptophyte_Biosope_T88_16S_PLA491035
------------------------------------------------------------
-------atccggaatcatt-gggcgtaaagcgtctgtaggttgtttaataagtttgtta
aagctcaacaaactactttgagtatggcaggggtaggaatttctagt-gtagcggtgaaa
tgcgtagatattagaaagaacaccgcgaaagcgta-ctggcattactgacactcagagac
gaaagctagggtagcaaaagggattagata-cccctgtagtccta--gccgtaaacgatg
gatactagatgttgcagtatcgtagctaa-cgcgttaagtat-cccgcct-ggggagtac
gctcgcaagggtg-aaactcaaaggaattgacgggggc-ccgcacaagcggtggagcatg
tggtttaattc-gatgcaacgcgaagaaccttaccaggact-tgacatactagtgccttc
gggaaagatacaggtggtgcatggctgtcgtcagctcgtg-tcgtgagatgttgggttaa
gt-cccgcaacga--gcgcaa-cccttattt--ttagttactatctagaa-agact-g-c
cggtgacaaggaggaaggtgaggatgacgtcaagtca-gcatg-ccccttatcctgggct
acacacgtgctacaatgaacaaagggtcg-cgaagcta-atcc-aagttc-agattgta-
ggctg------------------
>HM1331131_Uncultured_marine_haptophyte_Biosope_T33_16S_PLA491012
------------------------------------------------------------
--------tccggaatcatt-gggcgtaaagcgtctgtaggttgtttaataagtttgtta
aagcttaacaaactactttgagtatggcaggggtaggaatttctagt-gtagcggtgaaa
tgcgtagatattagaaagaacaccgcgaaagcgta-ctggcattactgacactcagagac
gaaagctagggtagcaaaagggattagata-cccctgtagtccta--gccgtaaacgatg
gatactagatgttgcagtatcgtagctaa-cgcgttaagtat-cccgcct-ggggagtac
gctcgcaagggtg-aaactcaaaggaattgacgggggc-ccgcacaagcggtggagcatg
tgatttaattc-gatgcaacgcgaagaaccttaccaggact-tgacatactagtgccttc
gggaaagatacaggtggtgcatggctgtcgtcagctcgtg-tcgtgagatgttgggttaa
gt-cccgcaacga--gcgcaa-cccttattt--ttagttactatctagaa-agact-g-c
cggtgacaaggaggaaggtgaggatgacgtcaagtca-gcatg-ccccttatcctgggct
acacacgtgctacaatgaacaaagggtcg-cgaagcca-atcc-aagttc-agattgta-
ggctgca----------------
>HM1333341_Uncultured_marine_haptophyte_Biosope_T58_16S_PLA491033
------------------------------------------------------------
-agcgttatccggaatcatt-gggcgtgaagcgtctgtaggttgtttaataagtttgtta
aagcttaacaaactactttgagtatggcaggggtaggaatttctagt-gtagcggtgaaa
tgcgtagatattagaaagaacaccgcgaaagcgta-ctggcattactgacactcagagac
gaaagctagggtagcaaaagggattagata-cccctgtagtccta--gccgtaaacgatg
gatactagatgttgcagtatcgtagctaa-cgcgttaagtat-cccgcct-ggggagtac
gctcgcaagggtg-aaactcaaaggaattgacgggggc-ccgcacaagcggtggagcatg
tggtttaattc-gatgcaacgcgaagaaccttaccaggact-tgacatactagtgccttc
gggaaagatacaggtggtgcatggctgtcgtcagctcgtg-tcgtgagatgttgggttaa
gt-cccgcaacga--gcgcaa-cccttattt--ttagttactatctagaa-agact-g-c
cggtgacaaggaggaaggtgaggatgacgtcaagtca-gcatg-ccccttatcctgggct
acacacgtgctacaatgaacaaagggtcg-cgaagcta-atcc-aagttc-agattgta-
ggctgca----------------
>HM1333401_Uncultured_marine_haptophyte_Biosope_T58_16S_PLA491040
------------------------------------------------------------
-----ttatccggaatcatt-gggcgtaaagcgtctgtaggttgtttaataagtttgtta
aagcttaacaaactactttgagtatggcaggggtaggaatttctagt-gtagcggtgaaa
tgcgtagatattagaaagaacaccgcgaaagcgta-ctggcattactgacactcagagac
gaaagctagggtagcaaaagggattagata-cccctgtagtccta--gccgtaaacgatg
gatactagatgttgcagtatcgtagctaa-cgcgttaagtat-cccgcct-ggggagtac
gctcgcaagggtg-aaactcaaaggaattgacgggggc-ccgcacaagcggtggagcatg
tggtttaattc-gatgcaacgcgaagaaccttaccaggact-tgacatactagtgccttc
gggaaagatacaggtggtgcatggctgtcgtcagctcgtg-tcgtgagatgttgggttaa
gt-cccgcaacga--gcgcaa-cccttattt--ttagttactatctagaa-agact-g-c
cggtgacaaggaggaaggtgaggatgacgtcaagtca-gcatg-ccccttatcctgggct
acacacgtgctacaatgaacaaagggtcg-cgaagcta-atcc-aagttc-agattgta-
ggctgca----------------
>HM1333261_Uncultured_marine_haptophyte_Biosope_T58_16S_PLA491012
-----------------------------------------------------------g
cagcgttatccggaatcatt-gggcgtaaagcgtctgtaggttgttgaataagtttgtta
aagcttaacaaactactttgagtatggcaggggtaggaatttctagt-gtagcggtgaaa
tgcgtagatattagaaagaacaccgcgaaagcgta-ctggcattactgacactcagagac
gaaagctagggtagcaaaagggattagata-cccctgtagtccta--gccgtaaacgatg
gatactagatgttgcagtatcgtagctaa-cgcgttaagtat-cccgcct-ggggagtac
gctcgcaagggtg-aaactcaaaggaattgacgggggc-ccgcacaagcggtggagcatg
tggtttaattc-gatgcaacgcgaagaaccttaccaggact-tgacatactagtgccttc
gggaaagatacaggtggtgcatggctgtcgtcagctcgcg-tcgtgagatgttgggttaa
gt-cccgcaacga--gcgcaa-cccttattt--ttagttactatctagaa-agact-g-c
cggtgacaaggaggaaggtgaggatgacgtcaagtca-gcatg-ccccttatcctgggct
acacacgtgctacaatgaacaaagggtcg-cgaagcta-atcc-aagttc-agattgta-
ggctgca----------------
>HM1330251_Uncultured_marine_haptophyte_Biosope_T123_16S_PLA491015
------------------------------------------------------------
---------------------gggcgtaaagcgtctgtaggttgtttaataagtttgtta
aagctcaacaaactactttgagtatggcaggggtaagaatttctagt-gtagcggtgaaa
tgcgtagatattagaaagaacaccgcgaaagcgta-ctggcattactgacactcagagac
gaaagctagggtagcaaaagggattagata-cccctgtagtccta--gccgtaaacgatg
gatactagatgttgcagtatcgtagctaa-cgcgttaagtat-cccgcct-ggggagtac
gctcgcaagggtg-aaactcaaaggaattgacgggggc-ccgcacaagcggtggagcatg
tggtttaattc-gatgcaacgcgaagaaccttaccaggact-tgacatactagtgccttc
gggaaagatacaggtggtgcatggctgtcgtcagctcgtg-tcgtgagatgttgggttaa
gt-cccgcaacga--gcgcaa-cccttattt--ttagttactatctagaa-agact-g-c
cggtgacaaggaggaaggtgaggatgacgtcaagtca-gcatg-ccccttatcctgggct
acacacgtgctacaatgaacaaagggtcg-cgaagcta-atcc-aagttc-agattgta-
ggctgca----------------
>HM1333301_Uncultured_marine_haptophyte_Biosope_T58_16S_PLA491017
------------------------------------------------------------
--------tccggaatcatt-gggcgtaaagcgtctgtaggttgtttaataagtttgtta
aagctcaacaaactactttgagtatggcaggggtaggaatttctagt-gtagcggtgaaa
tgcgtagatattagaaagaacaccgcgaaagcgta-ctggcattactgacactcagagac
gaaagctagggtagcaaaagggattagata-cccctgtagtccta--gccgtaaacgatg
gatactagatgttgcagtatcgtagctaa-cgcgttaagtat-cccgcct-ggggagtac
gctcgcaagggtg-aaactcaaaggaattgacgggggc-ccgcacaagcggtggagcatg
tggtttaattc-gatgcaacgcgaagaaccttaccaggact-tgacatactagtgccttc
gggaaagatacaggtggtgcatggctgtcgtcagctcgtg-tcgtgagatgttgggttaa
gt-cccgcaacga--gcgcaa-cccttattt--ttagttactatctagaa-agact-g-c
cggtgacagggaggaaggtgaggatgacgtcaagtca-gcatg-ccccttatcctgggct
acacacgtgctacaatgaacaaagggtcg-cgaagcta-atcc-aagttc-agattgta-
ggctgc-----------------
>HM1329761_Uncultured_marine_haptophyte_Biosope_T120_16S_PLA491034
------------------------------------------------------------
---------ccggtatcatt-gggcgtaaagcgtctgtaggttgtttaataagtttgtta
aagctcaacaaactactttgagtatggcaggggtaggaatttctagt-gtagcggtgaaa
tgcgtagatattagaaagaacaccgcgaaagcgta-ctggcattactgacactcagagac
gaaagctagggtagcaaaagggattagata-cccctgtagtccta--gccgtaaacgatg
gatactagatgttgcagtatcgtagctac-cgcgttaagtat-cccgcct-ggggagtac
gctcgcaagggtg-aaactcaaaggaattgacgggggc-ccgcacaagcggtggagcatg
tggtttaattc-gatgcaacgcgaagaaccttaccaggact-tgacatactagtgccttc
gggaaagatacaggtggtgcatggctgtcgtcagctcgtg-tcgtgagatgttgggttaa
gt-cccgcaacga--gcgcaa-cccttattt--ttagttactatctagaa-agact-g-c
cggtgacaaggaggaaggtgaggatgacgtcaagtca-gcatg-ccccttatcctgggct
acacacgtgctacaatgaacaaagggtcg-cgaagcta-atcc-aagttc-agattgta-
ggctgc-----------------
>HM1331291_Uncultured_marine_haptophyte_Biosope_T33_16S_PLA491029
------------------------------------------------------------
----------cggaatcatt-gggcgtaaagcgtctgtaggttgtttaataagtttgtta
aagcttaacaaactactttgagtatggcaggggtaggaatttctagt-gtagcggtgaaa
tgcgtagatattagaaagaacaccgcgaaagcgta-ctggcattactgacactcagagac
gaaagctagggtagcaaaagggattagata-cccctgtagtccta--gccgtaaacgatg
gatactagatgttgcagtatcgtagctaa-cgcgttaagtat-cccgcct-ggggagtac
gctcgcaagggtg-aaactcaaaggaattgacgggggc-ccgcacaagcggtggagcatg
tggtttaattc-gatgcaacgcgaagaaccttaccaggact-tgacatactagtgccttc
gggaaagatacaggtggtgcatggctgtcgtcagctcgtg-tcgtgagatgttgggttaa
gt-cccgcaacga--gcgcaa-cccttattt--ctagttactatctagaa-agact-g-c
cggtgacaaggaggaaggtgaggatgacgtcaagtca-gcatg-ccccttatcctgggct
acacacgtgctacaatgaacaaagggtcg-cgaagcta-atcc-aagttc-agattgta-
ggctgcaa---------------
>HM1332221_Uncultured_marine_haptophyte_Biosope_T39_16S_PLA491019
------------------------------------------------------------
--------------atcatt-gggcgtaaagcgtctgtaggttgtttaataagtttgtta
aagctcaacaaactactttgagtatggcaggggtaggaatttctagt-gtagcggtgaaa
tgcgtagatattagaaagaacaccgcgaaagcgta-ctggcattactgacactcagagac
gaaagctagggtagcaaaagggattagata-cccctgtagtccta--gccgtaaacgatg
gatactagatgttgcagtatcgtagctaa-cgcgttaagtat-cccgcct-ggggagtac
gctcgcaagggtg-aaactcaaaggaattgatgggggc-ccgcacaagcggtggagcatg
tggtttaattc-gatgcaacgcgaagaaccttaccaggact-tgacatactagtgccttc
gggaaagatacaggtggtgcatggctgtcgtcagctcgtg-tcgtgagatgttgggttaa
gt-cccgcaacga--gcgcaa-cccttattt--ttagttactatctagaa-agact-g-c
cggtgacaaggaggaaggtgaggatgacgtcaagtca-gcatg-ccccttatcctgggct
acacacgtgctacaatggacaaagggtcg-cgaagcta-atcc-aagttc-agattgta-
ggctgcaactcg-----------
>HM1330281_Uncultured_marine_haptophyte_Biosope_T123_16S_PLA491018
------------------------------------------------------------
--------------------------------gtctgtaggctgtttaataagtttgtta
aagctcaacaaactactttgagtatggcaggggtaggaatttctagt-gtagcggtgaaa
tgcgtagatattagaaagaacaccgcgaaagcgta-ctggcattactgacactcagagac
gaaagctagggtagcaaaagggattagata-cccctgtagtccta--gccgtaaacgatg
gatactagatgttgcagtatcgtagctaa-cgcgttaagtat-cccgcct-ggggagtac
gctcgcaagggtg-aaactcaaaggaattgacgggggc-ccgcacaagcggtggagcatg
tggtttaattc-gatgcaacgcgaagaaccttaccaggact-tgacatactagtgccttc
gggaaagatacaggtggtgcatggctgtcgtcagctcgtg-tcgtgagatgttgggttaa
gt-cccgcaacga--gcgcaa-cccttattt--ttagttactatctagaa-agact-g-c
cggtgacaaggaggaaggtgaggatgacgtcaagtca-gcatg-ccccttatcctgggct
acacacgtgctacaatgaacaaagggtcg-cgaagcta-atcc-aagttc-agattgta-
ggctgcaactcg-----------
>HM1332301_Uncultured_marine_haptophyte_Biosope_T39_16S_PLA491028
------------------------------------------------------------
--------------accatt-gggcgtaaagcgtctgtaggttgtttaataagtttgtta
aagcttaacaaactactttgagtatggcaggggtaggaatttctagt-gtagcggtgaaa
tgcgtagatattagaaagaacaccgcgaaagcgta-ccggcattactgacactcagagac
gaaagctagggtagcaaaagggattagata-cccctgtagtccta--gccgtaaacgatg
gatactagatgttgcagtatcgtagctaa-cgcgttaagtat-cccgcct-ggggagtac
gctcgcaagggtg-aaactcaaaggaattgacgggggc-ccgcacaagcggtggagcatg
tggtttaattc-gatgcaacgcgaagaaccttaccaggact-tgacatactagtgccttc
gggaaagatacaggtggtgcatggctgtcgtcagctagtg-tcgtgagatgttgggttaa
gt-cccgcaacga--gcgcaa-cccttattt--ttagttactatctagaa-agact-g-c
cggtgacaaggaggaaggtgaggatgacgtcaagtca-gcatg-ccccttatcctgggct
acacacgtgctacaatgaacaaagggtcg-cgaagcta-atcc-aagttc-agatcgta-
ggctgcaact-------------
>LC0873751_Uncultured_Emiliania_JT_stE_0m_86
----------------------------------------t--aatac-gg--gggatgc
aagcgttatccggaatcatt-gggcgtaaagcgcctgtaggttgtttaataagtttgtta
aagcttaacaaactatttagagtatggcaggggtaggaatttctagt-gtagcggtgaaa
tgcgtagatattagaaagaacaccgcgaaagcgta-ctggcattactgacactcagaggc
gaaagctagggtagcaaaagggattagata-cccctgtagtccta--gccgtaaacgatg
gatactagatgttgcagtatcgtagctaa-cgcgttaagtat-cccgcct-ggggagtac
gctcgcaagggtg-----------------------------------------------
------------------------------------------------------------
------------------------------------------------------------
------------------------------------------------------------
------------------------------------------------------------
------------------------------------------------------------
-----------------------
>KT9562921_Haptophyta_environmental_samples_ST4_30
taagca-tcggctaacttcccgtgcca-g-cagccgc-ggt--aatac-gg--gggatgc
aagcgttatccggaatcatt-gggcgtaaagcgcctgtaggttgtttaataagtttgtta
aagcttaacaaactacttagagtatggcaggggtaggaatttctagt-gtagcggtgaaa
tgcgtagatattagaaagaacaccgcgaaagcgta-ctggcattactgacactcagaggc
gaaagctagggtagcaaaagggattagata-cccctgtagtccta--gccgtaaacgatg
gatactacatgttgcagtatggtagctaa-cgcgttaagtat-cccgcct-ggggagtac
gctcgcaagggtg-aaactcaaaggaattgacgggggc-ccgcacaagcggtggagcatg
tggtttaattc-gatgcaacgcgaagaaccttaccaaggct-tgacatactagtgccttc
gggaaagatacaggtggtgcatggctgtcgtcagctcgtg-tcgtgagatgttgggttaa
gt-cccgcaacga--gcgcaa-cccttgttt--ttagttgccatctagaa-agact-g-c
cggtgacaaggaggaagttgaggatgactgcaagtca-gcatg-caccttatcttgggcg
acacacgtgctacaatggacaaagagttg-cgaagcta-atct-aagttc-ggattgta-
ggctgcaactcg-cc-tcgtga-
>AB2002631_Chrysochromulina_sp_MBIC10513
taagcattcggctaact--ccgtgcca-g-cagccgc-ggt--aatac-gg--gggatgc
aagcgttatccggaatcatt-gggcgtaaagcgcctgtaggttgtttattaagtttgtta
aagcttaacaaactaatttgagtatggcaggggtaggaatttctagt-gtagcggtgaaa
tgcgtagatattagaaagaacaccgcgaaagcgta-ctggcattactgacactcagaggc
gaaagctagggtagcaaaagggattagata-cccctgtagtccta--gccgtaaacgatg
gatactagatgttgcagtatcgtagctaa-cgcgttaagtat-cccgcct-ggggagtac
gctcgcaagggtg-aaactcaaaggaattgacgggggc-ccgcacaagcggtggagcatg
tggtttaattc-gatgcaacgcgaagaaccttaccagggct-tgacatactagtgccttc
gggaaagatacaggtggtgcatggctgtcgtcagctcgtg-tcgtgagatgttgggttaa
gt-cccgcaacga--gcgcaa-cccttattt--ttagttaccatttagaa-agact-g-c
cggtgacaaggaggaaggtgaggatgacgtcaagtca-gcatg-ccccttatcctgggct
acacacgtgctacaatggacaaagagtcg-cgaagcta-atct-aagttc-agattgta-
ggctgcaactcg-cc-tcatgaa
>EF0517541_Chrysochromulina_simplex_UIO_JomfB
------------------------------------------------------------
---------------------------aaagcgcctgtaggttgtttattaagtttgtta
aagcttaacaaactaatttgagtatggcaggggtaggaatttctagt-gtagcggtgaaa
tgcgtagatattagaaagaacaccgcgaaagcgta-ctggcattactgacactcagaggc
gaaagctagggtagcaaaagggattagata-cccctgtagtccta--gccgtaaacgatg
gatactagatgttgcagtatcgtagctaa-cgcgttaagtat-cccgcct-ggggagtac
gctcgcaagggtg-aaactcaaaggaattgacgggggc-ccgcacaagcggtggagcatg
tggtttaattc-gatgcaacgcgaagaaccttaccagggct-tgacatactagtgccttc
gggaaagatacaggtggtgcatggctgtcgtcagctcgtg-tcgtgagatgttgggttaa
gt-cccgcaacga--gcgcaa-cccttattt--ttagttaccatttagaa-agact-g-c
cggtgacaaggaggaaggtgaggatgacgtcaagtca-gcatg-ccccttatcctgggct
acacacgtgctacaatggacaaagagtcg-cgaagcta----------------------
-----------------------
>EF0517551_Chrysochromulina_throndsenii_UIO_K11
------------------------------------------------------------
---------------------------aaagcgcctgtaggttgtttattaagtttgtta
aagcttaacaaactaatttgagtatggcaggggtaggaatttctagt-gtagcggtgaaa
tgcgtagatattagaaagaacaccgcgaaagcgta-ctggcattactgacactcagaggc
gaaagctagggtagcaaaagggattagata-cccctgtagtccta--gccgtaaacgatg
gatactagatgttgcagtatcgtagctaa-cgcgttaagtat-cccgcct-ggggagtac
gctcgcaagggtg-aaactcaaaggaattgacgggggc-ccgcacaagcggtggagcatg
tggtttaattc-gatgcaacgcgaagaaccttaccagggct-tgacatactagtgccttc
gggaaagatacaggtggtgcatggctgtcgtcagctcgtg-tcgtgagatgttgggttaa
gt-cccgcaacga--gcgcaa-cccttattt--ttagttaccatttagaa-agact-g-c
cggtgacaaggaggaaggtgaggatgacgtcaagtca-gcatg-ccccttatcctgggct
acacacgtgctacaatggacaaagagtcg-cgaagcta----------------------
-----------------------
>CAMNT_0003281755_Chrysochromulina_rotalis_Strain_UIO044_extraction
taagca-tcggctaact--ccgtgcca-g-cagccgc-ggt--aatac-gg--gggatgc
aagcgttatccggaatcatt-gggcgtaaagcgcctgtaggttgtttattaagtttgtta
aagcttaacaaactaatttgagtatggcaggggtaggaatttctagt-gtagcggtgaaa
tgcgtagatattagaaagaacaccgcgaaagcgta-ctggcattactgacactcagaggc
gaaagctagggtagcaaaagggattagata-cccctgtagtccta--gccgtaaacgatg
gatactagatgttgcagtatcgtagctaa-cgcgttaagtat-cccgcct-ggggagtac
gctcgcaagggtg-aaactcaaaggaattgacgggggc-ccgcacaagcggtggagcatg
tggtttaattc-ga--caacgcgaagaaccttaccagggct-tgacatactagtgccttc
gggaaagatacaggtggtgcatggctgtcgtcagctcgtg-tcgtgagatgttgggttaa
gt-cccgcaacga--gcgcaa-cccttattt--ttagttaccatttagaa-agact-g-c
cggtgacaaggaggaaggtgaggatgacgtcaagtca-gcatg-ccccttatcctgggct
acacacgtgctacaatggacaaagagtcg-cgaagcta-atct-aagttc-agattgta-
ggctgcaactcg-cc-tcatgaa
>KU0595001_Uncultured_marine_haptophyte_CARBOM_St98_surf_16S_PEUK_E5
------------------------------------------------------------
------------------------------------------------gtaagtttgtta
aagcttaacaaactactttgagtatggcaggggtaggaatttctagt-gtagcggtgaaa
tgcgtagatattagaaagaacaccgcgaaagcgta-ctggcattactgacactcagaggc
gaaagctaggggagcaaaagggattagata-cccctgtagtccta--gccgtaaacgatg
gatactagatgttgcagtatcttagctaa-cgcgttaagtat-cccgcct-ggggagtac
gctcgcaagggtg-aaactcaaaggaattgacgggggc-ccgcacaagcggtggagcatg
tggtttaattc-gatgcaacgcgaagaaccttaccagggct-tgacatactagtgccttc
gggaaagatacaggtggtgcatggctgtcgtcagctcgtg-tcgtgagatgttgggttaa
gt-cccgcaacga--gcgcaa-cccttgttt--ttagttac-------------------
------------------------------------------------------------
------------------------------------------------------------
-----------------------
>JX8693541_Uncultured_haptophyte_env_Pavin_epi_T_S22F
taagca-tcggctaact--ccgtgcca-g-cagccgc-ggt--aatac-gg--gggatgc
aagcgttatccggaatcatt-gggcgtaaagcgcctgtaggtcgtttaataagtttgtta
aagcttaacaaactactttgagtatggcaggggtaggaatttctagt-gtagcggtgaaa
tgcgtagatattagaaagaacaccgcgaaagcgta-ctggcactactgacactgagaggc
gaaagctaggggagcaaaagggattagata-cccctgtagtccta--gccgtaaacgatg
gatactaggtgttgcagtatcttagctaa-cgcgttaagtat-cccgcct-ggggagtac
gctcgcaagagtg-aaactcaaaggaattgacgggggc-ccgcacaagcggtggagcatg
cggtttaattc-gatgctacgcgaagaaccttaccagggct-tgacatactagtgccttc
gggaaagatacaggtggtgcatggctgtcgtcagctcgtg-tcgtgagatgttgggttaa
gt-cccgcaacga--gcgcaa-ccctcgttt--ttagttgccatctaaaa-agact-g-c
cggtgacaaggaggaaggtgaggatgacgtcaagtca-gcatg-ccccttatcctgggcc
acacacgtgctacaatggacaaagagtcg-caaagcta-atct-aagttc-ggattgta-
ggctgcaactcg-cc-tcgtgaa
>EF0522031_Uncultured_haptophyte_MC622-38
taagca-tcggctaact--ccgtgcca-g-cagccgc-ggt--aatac-gg--gggatgc
aagcgttatccggaatcatt-gggcgtaaagcgcctgtaggttgtttaataagtttgtta
aagcttaacaaactacttagagtatggcaggggtaggaatttctagt-gtagcggtgaaa
tgcgtagatattagaaagaacaccgcgaaagcgta-ctggcattactgacactcagaggc
gaaagctaggggagcaaaagggattagata-cccctgtagtccta--gccgtaaacgatg
gatactagatgttgcagtatcttagctaa-cgcgttaagtat-cccgcct-ggggagtac
gctcgcaagggtg-aaactcaaaggaattgacgggggc-ccgcacaagcggtggagcatg
tggtttaattc-gatgcaacgcgaagaaccttaccagggct-tgacatactagtgccttc
gggaaagatacaggtggtgcatggctgtcgtcagctcgtg-tcgtgagatgttgggttaa
gt-cccgcaacga--gcgcaa-ccctcattt--ttagttgccatctagag-agact-g-c
cggtgacaaggaggaaggtgaggatgacgtcaagtca-gcatg-ccccttatcctgggcc
acacacgtgctacaatggacaaagagtcg-caaagcta-atct-aagttc-ggattgca-
ggctgcaactcg-cc-tcatgaa
>EF0520691_Uncultured_haptophyte_250304-84
taagca-tcggctaact--ccgtgcca-g-cagccgc-ggt--aatac-gg--gggatgc
aagcgttatccggaatcatt-gggcgtaaagcgcctgtaggttgtttagtaagtttgtta
aagcttaacaaactactttgagtatggcaggggtaggaatttctagt-gtagcggtgaaa
tgcgtagatattagaaagaacaccgcgaaagcgta-ctggcattactgacactcagaggc
gaaagctaggggagcaaaagggattagata-cccctgtagtccta--gccgtaaacgatg
gatactagatgttgcagtatcttagctaa-cgcgttaagtat-cccgcct-ggggagtac
gctcgcaagggtg-aaactcaaaggaattgacgggggc-ccgcacaagcggtggagcatg
tggtttaattc-gatgcaacgcgaagaaccttaccagggct-tgacatactagtgccttc
gggaaagatacaggtggtgcatggctgtcgtcagctcgtg-tcgtgagatgttgggttaa
gt-cccgcaacga--gcgcaa-ccctcattt--ttagttgccatctagag-agact-g-c
cggtgacaaggaggaaggtgaggatgacgtcaagtca-gcatg-ccccttatcctgggcc
acacacgtgctacaatggacaaagagtcg-caaagcta-atct-aagttc-ggattgca-
ggctgcaactcg-cc-tcatgaa
>EF0520481_Uncultured_haptophyte_250304-51
taagca-tcggctaact--ccgtgcca-g-cagccgc-ggt--aatac-gg--gggatgc
aagcgttatccggaatcatt-gggcgtaaagcgcctgtaggttgtttagtaagtttgtta
aagcttaacaaactactttgagtatggcaggggtaggaatttctagt-gtagcggtgaaa
tgcgtagatattagaaagaacaccgcgaaagcgta-ctggcattactgacactcagaggc
gaaagctaggggagcaaaagggattagata-cccctgtagtccta--gccgtaaacgatg
gatactagatgttgcagtatcttagctaa-cgcgttaagtat-cccgcct-ggggagtac
gctcgcaagggtg-aaactcaaaggaattgacgggggc-ccgcacaagcggtggagcatg
tggtttaattc-gatgcaacgcgaagaaccttaccagggct-tgacatactagtgccttc
gggaaagatacaggtggtgcatggctgtcgtcagctcgtg-tcgtgagatgttgggttaa
gt-cccgcaacga--gcgcaa-ccctcattt--ttagttgccatctagag-agact-g-c
cggtgacaaggaggaaggtgaggatgacgtcaagtca-gcatg-ccccttatcctgggcc
acacacgtgctacaatggacaaagagtcg-caaagcta-atct-aagttc-ggattgca-
ggctgcaactcg-cc-tcgtgaa
>OL7036011_Emiliania_huxleyi_RCC1253
taagca-tcggctaact--ccgtgcca-g-cagccgc-ggt--aatac-gg--gggatgc
aagcgttatccggaatcatt-gggcgtaaagcgcctgtaggttgtttagtaagtttgtta
aagcttaacaaactactttgagtatggcaggggtaggaatttctagt-gtagcggtgaaa
tgcgtagatattagaaagaacaccgcgaaagcgta-ctggcattactgacactcagaggc
gaaagctaggggagcaaaagggattagata-cccctgtagtccta--gccgtaaacgatg
gatactagatgttgcagtatcttagctaa-cgcgttaagtat-cccgcct-ggggagtac
gctcgcaagggtg-aaactcaaaggaattgacgggggc-ccgcacaagcggtggagcatg
tggtttaattc-gatgcaacgcgaagaaccttaccagggct-tgacatactagtgccttc
gggaaagatacaggtggtgcatggctgtcgtcagctcgtg-tcgtgagatgttgggttaa
gt-cccgcaacga--gcgcaa-ccctcattt--ttagttgccatctagag-agact-g-c
cggtgacaaggaggaaggtgaggatgacgtcaagtca-gcatg-ccccttatcctgggcc
acacacgtgctacaatggacaaagagtcg-caaagcta-atct-aagttc-ggattgta-
ggctgcaactcg-cc-tcatgaa
>OL7036051_Emiliania_huxleyi_Van556
taagca-tcggctaact--ccgtgcca-g-cagccgc-ggt--aatac-gg--gggatgc
aagcgttatccggaatcatt-gggcgtaaagcgcctgtaggttgtttagtaagtttgtta
aagcttaacaaactactttgagtatggcaggggtaggaatttctagt-gtagcggtgaaa
tgcgtagatattagaaagaacaccgcgaaagcgta-ctggcattactgacactcagaggc
gaaagctaggggagcaaaagggattagata-cccctgtagtccta--gccgtaaacgatg
gatactagatgttgcagtatcttagctaa-cgcgttaagtat-cccgcct-ggggagtac
gctcgcaagggtg-aaactcaaaggaattgacgggggc-ccgcacaagcggtggagcatg
tggtttaattc-gatgcaacgcgaagaaccttaccagggct-tgacatactagtgccttc
gggaaagatacaggtggtgcatggctgtcgtcagctcgtg-tcgtgagatgttgggttaa
gt-cccgcaacga--gcgcaa-ccctcattt--ttagttgccatctagag-agact-g-c
cggtgacaaggaggaaggtgaggatgacgtcaagtca-gcatg-ccccttatcctgggcc
acacacgtgctacaatggacaaagagtcg-caaagcta-atct-aagttc-ggattgta-
ggctgcaactcg-cc-tcatgaa
>OL7036001_Emiliania_huxleyi_RCC174
taagca-tcggctaact--ccgtgcca-g-cagccgc-ggt--aatac-gg--gggatgc
aagcgttatccggaatcatt-gggcgtaaagcgcctgtaggttgtttagtaagtttgtta
aagcttaacaaactactttgagtatggcaggggtaggaatttctagt-gtagcggtgaaa
tgcgtagatattagaaagaacaccgcgaaagcgta-ctggcattactgacactcagaggc
gaaagctaggggagcaaaagggattagata-cccctgtagtccta--gccgtaaacgatg
gatactagatgttgcagtatcttagctaa-cgcgttaagtat-cccgcct-ggggagtac
gctcgcaagggtg-aaactcaaaggaattgacgggggc-ccgcacaagcggtggagcatg
tggtttaattc-gatgcaacgcgaagaaccttaccagggct-tgacatactagtgccttc
gggaaagatacaggtggtgcatggctgtcgtcagctcgtg-tcgtgagatgttgggttaa
gt-cccgcaacga--gcgcaa-ccctcattt--ttagttgccatctagag-agact-g-c
cggtgacaaggaggaaggtgaggatgacgtcaagtca-gcatg-ccccttatcctgggcc
acacacgtgctacaatggacaaagagtcg-caaagcta-atct-aagttc-ggattgta-
ggctgcaactcg-cc-tcatgaa
>OL6915571_Emiliania_huxleyi_B39
taagca-tcggctaact--ccgtgcca-g-cagccgc-ggt--aatac-gg--gggatgc
aagcgttatccggaatcatt-gggcgtaaagcgcctgtaggttgtttagtaagtttgtta
aagcttaacaaactactttgagtatggcaggggtaggaatttctagt-gtagcggtgaaa
tgcgtagatattagaaagaacaccgcgaaagcgta-ctggcattactgacactcagaggc
gaaagctaggggagcaaaagggattagata-cccctgtagtccta--gccgtaaacgatg
gatactagatgttgcagtatcttagctaa-cgcgttaagtat-cccgcct-ggggagtac
gctcgcaagggtg-aaactcaaaggaattgacgggggc-ccgcacaagcggtggagcatg
tggtttaattc-gatgcaacgcgaagaaccttaccagggct-tgacatactagtgccttc
gggaaagatacaggtggtgcatggctgtcgtcagctcgtg-tcgtgagatgttgggttaa
gt-cccgcaacga--gcgcaa-ccctcattt--ttagttgccatctagag-agact-g-c
cggtgacaaggaggaaggtgaggatgacgtcaagtca-gcatg-ccccttatcctgggcc
acacacgtgctacaatggacaaagagtcg-caaagcta-atct-aagttc-ggattgta-
ggctgcaactcg-cc-tcatgaa
>OL7035911_Emiliania_huxleyi_92F
taagca-tcggctaact--ccgtgcca-g-cagccgc-ggt--aatac-gg--gggatgc
aagcgttatccggaatcatt-gggcgtaaagcgcctgtaggttgtttagtaagtttgtta
aagcttaacaaactactttgagtatggcaggggtaggaatttctagt-gtagcggtgaaa
tgcgtagatattagaaagaacaccgcgaaagcgta-ctggcattactgacactcagaggc
gaaagctaggggagcaaaagggattagata-cccctgtagtccta--gccgtaaacgatg
gatactagatgttgcagtatcttagctaa-cgcgttaagtat-cccgcct-ggggagtac
gctcgcaagggtg-aaactcaaaggaattgacgggggc-ccgcacaagcggtggagcatg
tggtttaattc-gatgcaacgcgaagaaccttaccagggct-tgacatactagtgccttc
gggaaagatacaggtggtgcatggctgtcgtcagctcgtg-tcgtgagatgttgggttaa
gt-cccgcaacga--gcgcaa-ccctcattt--ttagttgccatctagag-agact-g-c
cggtgacaaggaggaaggtgaggatgacgtcaagtca-gcatg-ccccttatcctgggcc
acacacgtgctacaatggacaaagagtcg-caaagcta-atct-aagttc-ggattgta-
ggctgcaactcg-cc-tcatgaa
>OL7036021_Emiliania_huxleyi_RCC4002
taagca-tcggctaact--ccgtgcca-g-cagccgc-ggt--aatac-gg--gggatgc
aagcgttatccggaatcatt-gggcgtaaagcgcctgtaggttgtttagtaagtttgtta
aagcttaacaaactactttgagtatggcaggggtaggaatttctagt-gtagcggtgaaa
tgcgtagatattagaaagaacaccgcgaaagcgta-ctggcattactgacactcagaggc
gaaagctaggggagcaaaagggattagata-cccctgtagtccta--gccgtaaacgatg
gatactagatgttgcagtatcttagctaa-cgcgttaagtat-cccgcct-ggggagtac
gctcgcaagggtg-aaactcaaaggaattgacgggggc-ccgcacaagcggtggagcatg
tggtttaattc-gatgcaacgcgaagaaccttaccagggct-tgacatactagtgccttc
gggaaagatacaggtggtgcatggctgtcgtcagctcgtg-tcgtgagatgttgggttaa
gt-cccgcaacga--gcgcaa-ccctcattt--ttagttgccatctagag-agact-g-c
cggtgacaaggaggaaggtgaggatgacgtcaagtca-gcatg-ccccttatcctgggcc
acacacgtgctacaatggacaaagagtcg-caaagcta-atct-aagttc-ggattgca-
ggctgcaactcg-cc-tcatgaa
>OL7036111_Gephyrocapsa_parvula_RCC4034
taagca-tcggctaact--ccgtgcca-g-cagccgc-ggt--aatac-gg--gggatgc
aagcgttatccggaatcatt-gggcgtaaagcgcctgtaggttgtttagtaagtttgtta
aagcttaacaaactactttgagtatggcaggggtaggaatttctagt-gtagcggtgaaa
tgcgtagatattagaaagaacaccgcgaaagcgta-ctggcattactgacactcagaggc
gaaagctaggggagcaaaagggattagata-cccctgtagtccta--gccgtaaacgatg
gatactagatgttgcagtatcttagctaa-cgcgttaagtat-cccgcct-ggggagtac
gctcgcaagggtg-aaactcaaaggaattgacgggggc-ccgcacaagcggtggagcatg
tggtttaattc-gatgcaacgcgaagaaccttaccagggct-tgacatactagtgccttc
gggaaagatacaggtggtgcatggctgtcgtcagctcgtg-tcgtgagatgttgggttaa
gt-cccgcaacga--gcgcaa-ccctcattt--ttagttgccatctagag-agact-g-c
cggtgacaaggaggaaggtgaggatgacgtcaagtca-gcatg-ccccttatcctgggcc
acacacgtgctacaatggacaaagagtcg-caaagcta-atct-aagttc-ggattgca-
ggctgcaactcg-cc-tcatgaa
>OL7036101_Gephyrocapsa_parvula_RCC4033
taagca-tcggctaact--ccgtgcca-g-cagccgc-ggt--aatac-gg--gggatgc
aagcgttatccggaatcatt-gggcgtaaagcgcctgtaggttgtttagtaagtttgtta
aagcttaacaaactactttgagtatggcaggggtaggaatttctagt-gtagcggtgaaa
tgcgtagatattagaaagaacaccgcgaaagcgta-ctggcattactgacactcagaggc
gaaagctaggggagcaaaagggattagata-cccctgtagtccta--gccgtaaacgatg
gatactagatgttgcagtatcttagctaa-cgcgttaagtat-cccgcct-ggggagtac
gctcgcaagggtg-aaactcaaaggaattgacgggggc-ccgcacaagcggtggagcatg
tggtttaattc-gatgcaacgcgaagaaccttaccagggct-tgacatactagtgccttc
gggaaagatacaggtggtgcatggctgtcgtcagctcgtg-tcgtgagatgttgggttaa
gt-cccgcaacga--gcgcaa-ccctcattt--ttagttgccatctagag-agact-g-c
cggtgacaaggaggaaggtgaggatgacgtcaagtca-gcatg-ccccttatcctgggcc
acacacgtgctacaatggacaaagagtcg-caaagcta-atct-aagttc-ggattgca-
ggctgcaactcg-cc-tcatgaa
>OL7036091_Gephyrocapsa_ericsonii_RCC4032
taagca-tcggctaact--ccgtgcca-g-cagccgc-ggt--aatac-gg--gggatgc
aagcgttatccggaatcatt-gggcgtaaagcgcctgtaggttgtttagtaagtttgtta
aagcttaacaaactactttgagtatggcaggggtaggaatttctagt-gtagcggtgaaa
tgcgtagatattagaaagaacaccgcgaaagcgta-ctggcattactgacactcagaggc
gaaagctaggggagcaaaagggattagata-cccctgtagtccta--gccgtaaacgatg
gatactagatgttgcagtatcttagctaa-cgcgttaagtat-cccgcct-ggggagtac
gctcgcaagggtg-aaactcaaaggaattgacgggggc-ccgcacaagcggtggagcatg
tggtttaattc-gatgcaacgcgaagaaccttaccagggct-tgacatactagtgccttc
gggaaagatacaggtggtgcatggctgtcgtcagctcgtg-tcgtgagatgttgggttaa
gt-cccgcaacga--gcgcaa-ccctcattt--ttagttgccatctagag-agact-g-c
cggtgacaaggaggaaggtgaggatgacgtcaagtca-gcatg-ccccttatcctgggcc
acacacgtgctacaatggacaaagagtcg-caaagcta-atct-aagttc-ggattgca-
ggctgcaactcg-cc-tcatgaa
>OL7036071_Gephyrocapsa_oceanica_RCC3711
taagca-tcggctaact--ccgtgcca-g-cagccgc-ggt--aatac-gg--gggatgc
aagcgttatccggaatcatt-gggcgtaaagcgcctgtaggttgtttagtaagtttgtta
aagcttaacaaactactttgagtatggcaggggtaggaatttctagt-gtagcggtgaaa
tgcgtagatattagaaagaacaccgcgaaagcgta-ctggcattactgacactcagaggc
gaaagctaggggagcaaaagggattagata-cccctgtagtccta--gccgtaaacgatg
gatactagatgttgcagtatcttagctaa-cgcgttaagtat-cccgcct-ggggagtac
gctcgcaagggtg-aaactcaaaggaattgacgggggc-ccgcacaagcggtggagcatg
tggtttaattc-gatgcaacgcgaagaaccttaccagggct-tgacatactagtgccttc
gggaaagatacaggtggtgcatggctgtcgtcagctcgtg-tcgtgagatgttgggttaa
gt-cccgcaacga--gcgcaa-ccctcattt--ttagttgccatctagag-agact-g-c
cggtgacaaggaggaaggtgaggatgacgtcaagtca-gcatg-ccccttatcctgggcc
acacacgtgctacaatggacaaagagtcg-caaagcta-atct-aagttc-ggattgca-
ggctgcaactcg-cc-tcatgaa
>OL7036061_Gephyrocapsa_oceanica_RCC1296
taagca-tcggctaact--ccgtgcca-g-cagccgc-ggt--aatac-gg--gggatgc
aagcgttatccggaatcatt-gggcgtaaagcgcctgtaggttgtttagtaagtttgtta
aagcttaacaaactactttgagtatggcaggggtaggaatttctagt-gtagcggtgaaa
tgcgtagatattagaaagaacaccgcgaaagcgta-ctggcattactgacactcagaggc
gaaagctaggggagcaaaagggattagata-cccctgtagtccta--gccgtaaacgatg
gatactagatgttgcagtatcttagctaa-cgcgttaagtat-cccgcct-ggggagtac
gctcgcaagggtg-aaactcaaaggaattgacgggggc-ccgcacaagcggtggagcatg
tggtttaattc-gatgcaacgcgaagaaccttaccagggct-tgacatactagtgccttc
gggaaagatacaggtggtgcatggctgtcgtcagctcgtg-tcgtgagatgttgggttaa
gt-cccgcaacga--gcgcaa-ccctcattt--ttagttgccatctagag-agact-g-c
cggtgacaaggaggaaggtgaggatgacgtcaagtca-gcatg-ccccttatcctgggcc
acacacgtgctacaatggacaaagagtcg-caaagcta-atct-aagttc-ggattgca-
ggctgcaactcg-cc-tcatgaa
>OL7036032_Emiliania_huxleyi_RCC4028
taagca-tcggctaact--ccgtgcca-g-cagccgc-ggt--aatac-gg--gggatgc
aagcgttatccggaatcatt-gggcgtaaagcgcctgtaggttgtttagtaagtttgtta
aagcttaacaaactactttgagtatggcaggggtaggaatttctagt-gtagcggtgaaa
tgcgtagatattagaaagaacaccgcgaaagcgta-ctggcattactgacactcagaggc
gaaagctaggggagcaaaagggattagata-cccctgtagtccta--gccgtaaacgatg
gatactagatgttgcagtatcttagctaa-cgcgttaagtat-cccgcct-ggggagtac
gctcgcaagggtg-aaactcaaaggaattgacgggggc-ccgcacaagcggtggagcatg
tggtttaattc-gatgcaacgcgaagaaccttaccagggct-tgacatactagtgccttc
gggaaagatacaggtggtgcatggctgtcgtcagctcgtg-tcgtgagatgttgggttaa
gt-cccgcaacga--gcgcaa-ccctcattt--ttagttgccatctagag-agact-g-c
cggtgacaaggaggaaggtgaggatgacgtcaagtca-gcatg-ccccttatcctgggcc
acacacgtgctacaatggacaaagagtcg-caaagcta-atct-aagttc-ggattgca-
ggctgcaactcg-cc-tcatgaa
>OL7035991_Emiliania_huxleyi_NZEH
taagca-tcggctaact--ccgtgcca-g-cagccgc-ggt--aatac-gg--gggatgc
aagcgttatccggaatcatt-gggcgtaaagcgcctgtaggttgtttagtaagtttgtta
aagcttaacaaactactttgagtatggcaggggtaggaatttctagt-gtagcggtgaaa
tgcgtagatattagaaagaacaccgcgaaagcgta-ctggcattactgacactcagaggc
gaaagctaggggagcaaaagggattagata-cccctgtagtccta--gccgtaaacgatg
gatactagatgttgcagtatcttagctaa-cgcgttaagtat-cccgcct-ggggagtac
gctcgcaagggtg-aaactcaaaggaattgacgggggc-ccgcacaagcggtggagcatg
tggtttaattc-gatgcaacgcgaagaaccttaccagggct-tgacatactagtgccttc
gggaaagatacaggtggtgcatggctgtcgtcagctcgtg-tcgtgagatgttgggttaa
gt-cccgcaacga--gcgcaa-ccctcattt--ttagttgccatctagag-agact-g-c
cggtgacaaggaggaaggtgaggatgacgtcaagtca-gcatg-ccccttatcctgggcc
acacacgtgctacaatggacaaagagtcg-caaagcta-atct-aagttc-ggattgca-
ggctgcaactcg-cc-tcatgaa
>OL7035951_Emiliania_huxleyi_CCMP379
taagca-tcggctaact--ccgtgcca-g-cagccgc-ggt--aatac-gg--gggatgc
aagcgttatccggaatcatt-gggcgtaaagcgcctgtaggttgtttagtaagtttgtta
aagcttaacaaactactttgagtatggcaggggtaggaatttctagt-gtagcggtgaaa
tgcgtagatattagaaagaacaccgcgaaagcgta-ctggcattactgacactcagaggc
gaaagctaggggagcaaaagggattagata-cccctgtagtccta--gccgtaaacgatg
gatactagatgttgcagtatcttagctaa-cgcgttaagtat-cccgcct-ggggagtac
gctcgcaagggtg-aaactcaaaggaattgacgggggc-ccgcacaagcggtggagcatg
tggtttaattc-gatgcaacgcgaagaaccttaccagggct-tgacatactagtgccttc
gggaaagatacaggtggtgcatggctgtcgtcagctcgtg-tcgtgagatgttgggttaa
gt-cccgcaacga--gcgcaa-ccctcattt--ttagttgccatctagag-agact-g-c
cggtgacaaggaggaaggtgaggatgacgtcaagtca-gcatg-ccccttatcctgggcc
acacacgtgctacaatggacaaagagtcg-caaagcta-atct-aagttc-ggattgca-
ggctgcaactcg-cc-tcatgaa
>OL7035941_Emiliania_huxleyi_CCMP371
taagca-tcggctaact--ccgtgcca-g-cagccgc-ggt--aatac-gg--gggatgc
aagcgttatccggaatcatt-gggcgtaaagcgcctgtaggttgtttagtaagtttgtta
aagcttaacaaactactttgagtatggcaggggtaggaatttctagt-gtagcggtgaaa
tgcgtagatattagaaagaacaccgcgaaagcgta-ctggcattactgacactcagaggc
gaaagctaggggagcaaaagggattagata-cccctgtagtccta--gccgtaaacgatg
gatactagatgttgcagtatcttagctaa-cgcgttaagtat-cccgcct-ggggagtac
gctcgcaagggtg-aaactcaaaggaattgacgggggc-ccgcacaagcggtggagcatg
tggtttaattc-gatgcaacgcgaagaaccttaccagggct-tgacatactagtgccttc
gggaaagatacaggtggtgcatggctgtcgtcagctcgtg-tcgtgagatgttgggttaa
gt-cccgcaacga--gcgcaa-ccctcattt--ttagttgccatctagag-agact-g-c
cggtgacaaggaggaaggtgaggatgacgtcaagtca-gcatg-ccccttatcctgggcc
acacacgtgctacaatggacaaagagtcg-caaagcta-atct-aagttc-ggattgca-
ggctgcaactcg-cc-tcatgaa
>OL7035901_Emiliania_huxleyi_92E
taagca-tcggctaact--ccgtgcca-g-cagccgc-ggt--aatac-gg--gggatgc
aagcgttatccggaatcatt-gggcgtaaagcgcctgtaggttgtttagtaagtttgtta
aagcttaacaaactactttgagtatggcaggggtaggaatttctagt-gtagcggtgaaa
tgcgtagatattagaaagaacaccgcgaaagcgta-ctggcattactgacactcagaggc
gaaagctaggggagcaaaagggattagata-cccctgtagtccta--gccgtaaacgatg
gatactagatgttgcagtatcttagctaa-cgcgttaagtat-cccgcct-ggggagtac
gctcgcaagggtg-aaactcaaaggaattgacgggggc-ccgcacaagcggtggagcatg
tggtttaattc-gatgcaacgcgaagaaccttaccagggct-tgacatactagtgccttc
gggaaagatacaggtggtgcatggctgtcgtcagctcgtg-tcgtgagatgttgggttaa
gt-cccgcaacga--gcgcaa-ccctcattt--ttagttgccatctagag-agact-g-c
cggtgacaaggaggaaggtgaggatgacgtcaagtca-gcatg-ccccttatcctgggcc
acacacgtgctacaatggacaaagagtcg-caaagcta-atct-aagttc-ggattgca-
ggctgcaactcg-cc-tcatgaa
>OL6915581_Emiliania_huxleyi_M219
taagca-tcggctaact--ccgtgcca-g-cagccgc-ggt--aatac-gg--gggatgc
aagcgttatccggaatcatt-gggcgtaaagcgcctgtaggttgtttagtaagtttgtta
aagcttaacaaactactttgagtatggcaggggtaggaatttctagt-gtagcggtgaaa
tgcgtagatattagaaagaacaccgcgaaagcgta-ctggcattactgacactcagaggc
gaaagctaggggagcaaaagggattagata-cccctgtagtccta--gccgtaaacgatg
gatactagatgttgcagtatcttagctaa-cgcgttaagtat-cccgcct-ggggagtac
gctcgcaagggtg-aaactcaaaggaattgacgggggc-ccgcacaagcggtggagcatg
tggtttaattc-gatgcaacgcgaagaaccttaccagggct-tgacatactagtgccttc
gggaaagatacaggtggtgcatggctgtcgtcagctcgtg-tcgtgagatgttgggttaa
gt-cccgcaacga--gcgcaa-ccctcattt--ttagttgccatctagag-agact-g-c
cggtgacaaggaggaaggtgaggatgacgtcaagtca-gcatg-ccccttatcctgggcc
acacacgtgctacaatggacaaagagtcg-caaagcta-atct-aagttc-ggattgca-
ggctgcaactcg-cc-tcatgaa
>OL3227071_Emiliania_huxleyi_RCC1217
taagca-tcggctaact--ccgtgcca-g-cagccgc-ggt--aatac-gg--gggatgc
aagcgttatccggaatcatt-gggcgtaaagcgcctgtaggttgtttagtaagtttgtta
aagcttaacaaactactttgagtatggcaggggtaggaatttctagt-gtagcggtgaaa
tgcgtagatattagaaagaacaccgcgaaagcgta-ctggcattactgacactcagaggc
gaaagctaggggagcaaaagggattagata-cccctgtagtccta--gccgtaaacgatg
gatactagatgttgcagtatcttagctaa-cgcgttaagtat-cccgcct-ggggagtac
gctcgcaagggtg-aaactcaaaggaattgacgggggc-ccgcacaagcggtggagcatg
tggtttaattc-gatgcaacgcgaagaaccttaccagggct-tgacatactagtgccttc
gggaaagatacaggtggtgcatggctgtcgtcagctcgtg-tcgtgagatgttgggttaa
gt-cccgcaacga--gcgcaa-ccctcattt--ttagttgccatctagag-agact-g-c
cggtgacaaggaggaaggtgaggatgacgtcaagtca-gcatg-ccccttatcctgggcc
acacacgtgctacaatggacaaagagtcg-caaagcta-atct-aagttc-ggattgca-
ggctgcaactcg-cc-tcatgaa
>OL3227061_Emiliania_huxleyi_RCC1216
taagca-tcggctaact--ccgtgcca-g-cagccgc-ggt--aatac-gg--gggatgc
aagcgttatccggaatcatt-gggcgtaaagcgcctgtaggttgtttagtaagtttgtta
aagcttaacaaactactttgagtatggcaggggtaggaatttctagt-gtagcggtgaaa
tgcgtagatattagaaagaacaccgcgaaagcgta-ctggcattactgacactcagaggc
gaaagctaggggagcaaaagggattagata-cccctgtagtccta--gccgtaaacgatg
gatactagatgttgcagtatcttagctaa-cgcgttaagtat-cccgcct-ggggagtac
gctcgcaagggtg-aaactcaaaggaattgacgggggc-ccgcacaagcggtggagcatg
tggtttaattc-gatgcaacgcgaagaaccttaccagggct-tgacatactagtgccttc
gggaaagatacaggtggtgcatggctgtcgtcagctcgtg-tcgtgagatgttgggttaa
gt-cccgcaacga--gcgcaa-ccctcattt--ttagttgccatctagag-agact-g-c
cggtgacaaggaggaaggtgaggatgacgtcaagtca-gcatg-ccccttatcctgggcc
acacacgtgctacaatggacaaagagtcg-caaagcta-atct-aagttc-ggattgca-
ggctgcaactcg-cc-tcatgaa
>NC_0637841_Gephyrocapsa_ericsonii_RCC4032
taagca-tcggctaact--ccgtgcca-g-cagccgc-ggt--aatac-gg--gggatgc
aagcgttatccggaatcatt-gggcgtaaagcgcctgtaggttgtttagtaagtttgtta
aagcttaacaaactactttgagtatggcaggggtaggaatttctagt-gtagcggtgaaa
tgcgtagatattagaaagaacaccgcgaaagcgta-ctggcattactgacactcagaggc
gaaagctaggggagcaaaagggattagata-cccctgtagtccta--gccgtaaacgatg
gatactagatgttgcagtatcttagctaa-cgcgttaagtat-cccgcct-ggggagtac
gctcgcaagggtg-aaactcaaaggaattgacgggggc-ccgcacaagcggtggagcatg
tggtttaattc-gatgcaacgcgaagaaccttaccagggct-tgacatactagtgccttc
gggaaagatacaggtggtgcatggctgtcgtcagctcgtg-tcgtgagatgttgggttaa
gt-cccgcaacga--gcgcaa-ccctcattt--ttagttgccatctagag-agact-g-c
cggtgacaaggaggaaggtgaggatgacgtcaagtca-gcatg-ccccttatcctgggcc
acacacgtgctacaatggacaaagagtcg-caaagcta-atct-aagttc-ggattgca-
ggctgcaactcg-cc-tcatgaa
>NC_0637851_Gephyrocapsa_parvula_RCC4033
taagca-tcggctaact--ccgtgcca-g-cagccgc-ggt--aatac-gg--gggatgc
aagcgttatccggaatcatt-gggcgtaaagcgcctgtaggttgtttagtaagtttgtta
aagcttaacaaactactttgagtatggcaggggtaggaatttctagt-gtagcggtgaaa
tgcgtagatattagaaagaacaccgcgaaagcgta-ctggcattactgacactcagaggc
gaaagctaggggagcaaaagggattagata-cccctgtagtccta--gccgtaaacgatg
gatactagatgttgcagtatcttagctaa-cgcgttaagtat-cccgcct-ggggagtac
gctcgcaagggtg-aaactcaaaggaattgacgggggc-ccgcacaagcggtggagcatg
tggtttaattc-gatgcaacgcgaagaaccttaccagggct-tgacatactagtgccttc
gggaaagatacaggtggtgcatggctgtcgtcagctcgtg-tcgtgagatgttgggttaa
gt-cccgcaacga--gcgcaa-ccctcattt--ttagttgccatctagag-agact-g-c
cggtgacaaggaggaaggtgaggatgacgtcaagtca-gcatg-ccccttatcctgggcc
acacacgtgctacaatggacaaagagtcg-caaagcta-atct-aagttc-ggattgca-
ggctgcaactcg-cc-tcatgaa
>NC_0637821_Gephyrocapsa_oceanica_RCC1296
taagca-tcggctaact--ccgtgcca-g-cagccgc-ggt--aatac-gg--gggatgc
aagcgttatccggaatcatt-gggcgtaaagcgcctgtaggttgtttagtaagtttgtta
aagcttaacaaactactttgagtatggcaggggtaggaatttctagt-gtagcggtgaaa
tgcgtagatattagaaagaacaccgcgaaagcgta-ctggcattactgacactcagaggc
gaaagctaggggagcaaaagggattagata-cccctgtagtccta--gccgtaaacgatg
gatactagatgttgcagtatcttagctaa-cgcgttaagtat-cccgcct-ggggagtac
gctcgcaagggtg-aaactcaaaggaattgacgggggc-ccgcacaagcggtggagcatg
tggtttaattc-gatgcaacgcgaagaaccttaccagggct-tgacatactagtgccttc
gggaaagatacaggtggtgcatggctgtcgtcagctcgtg-tcgtgagatgttgggttaa
gt-cccgcaacga--gcgcaa-ccctcattt--ttagttgccatctagag-agact-g-c
cggtgacaaggaggaaggtgaggatgacgtcaagtca-gcatg-ccccttatcctgggcc
acacacgtgctacaatggacaaagagtcg-caaagcta-atct-aagttc-ggattgca-
ggctgcaactcg-cc-tcatgaa
>OL7036041_Emiliania_huxleyi_RCC4030
taagca-tcggctaact--ccgtgcca-g-cagccgc-ggt--aatac-gg--gggatgc
aagcgttatccggaatcatt-gggcgtaaagcgcctgtaggttgtttagtaagtttgtta
aagcttaacaaactactttgagtatggcaggggtaggaatttctagt-gtagcggtgaaa
tgcgtagatattagaaagaacaccgcgaaagcgta-ctggcattactgacactcagaggc
gaaagctaggggagcaaaagggattagata-cccctgtagtccta--gccgtaaacgatg
gatactagatgttgcagtatcttagctaa-cgcgttaagtat-cccgcct-ggggagtac
gctcgcaagggtg-aaactcaaaggaattgacgggggc-ccgcacaagcggtggagcatg
tggtttaattc-gatgcaacgcgaagaaccttaccagggct-tgacatactagtgccttc
gggaaagatacaggtggtgcatggctgtcgtcagctcgtg-tcgtgagatgttgggttaa
gt-cccgcaacga--gcgcaa-ccctcattt--ttagttgccatctagag-agact-g-c
cggtgacaaggaggaaggtgaggatgacgtcaagtca-gcatg-ccccttatcctgggcc
acacacgtgctacaatggacaaagagtcg-caaagcta-atct-aagttc-ggattgca-
ggctgcaactcg-cc-tcatgaa
>JN0227051_Emiliania_huxleyi_culture-collection_CCMP1516
taagca-tcggctaact--ccgtgcca-g-cagccgc-ggt--aatac-gg--gggatgc
aagcgttatccggaatcatt-gggcgtaaagcgcctgtaggttgtttagtaagtttgtta
aagcttaacaaactactttgagtatggcaggggtaggaatttctagt-gtagcggtgaaa
tgcgtagatattagaaagaacaccgcgaaagcgta-ctggcattactgacactcagaggc
gaaagctaggggagcaaaagggattagata-cccctgtagtccta--gccgtaaacgatg
gatactagatgttgcagtatcttagctaa-cgcgttaagtat-cccgcct-ggggagtac
gctcgcaagggtg-aaactcaaaggaattgacgggggc-ccgcacaagcggtggagcatg
tggtttaattc-gatgcaacgcgaagaaccttaccagggct-tgacatactagtgccttc
gggaaagatacaggtggtgcatggctgtcgtcagctcgtg-tcgtgagatgttgggttaa
gt-cccgcaacga--gcgcaa-ccctcattt--ttagttgccatctagag-agact-g-c
cggtgacaaggaggaaggtgaggatgacgtcaagtca-gcatg-ccccttatcctgggcc
acacacgtgctacaatggacaaagagtcg-caaagcta-atct-aagttc-ggattgca-
ggctgcaactcg-cc-tcatgaa
>OL7035981_Emiliania_huxleyi_M217
taagca-tcggctaact--ccgtgcca-g-cagccgc-ggt--aatac-gg--gggatgc
aagcgttatccggaatcatt-gggcgtaaagcgcctgtaggttgtttagtaagtttgtta
aagcttaacaaactactttgagtatggcaggggtaggaatttctagt-gtagcggtgaaa
tgcgtagatattagaaagaacaccgcgaaagcgta-ctggcattactgacactcagaggc
gaaagctaggggagcaaaagggattagata-cccctgtagtccta--gccgtaaacgatg
gatactagatgttgcagtatcttagctaa-cgcgttaagtat-cccgcct-ggggagtac
gctcgcaagggtg-aaactcaaaggaattgacgggggc-ccgcacaagcggtggagcatg
tggtttaattc-gatgcaacgcgaagaaccttaccagggct-tgacatactagtgccttc
gggaaagatacaggtggtgcatggctgtcgtcagctcgtg-tcgtgagatgttgggttaa
gt-cccgcaacga--gcgcaa-ccctcattt--ttagttgccatctagag-agact-g-c
cggtgacaaggaggaaggtgaggatgacgtcaagtca-gcatg-ccccttatcctgggcc
acacacgtgctacaatggacaaagagtcg-caaagcta-atct-aagttc-ggattgca-
ggctgcaactcg-cc-tcatgaa
>OL7035961_Emiliania_huxleyi_EH2
taagca-tcggctaact--ccgtgcca-g-cagccgc-ggt--aatac-gg--gggatgc
aagcgttatccggaatcatt-gggcgtaaagcgcctgtaggttgtttagtaagtttgtta
aagcttaacaaactactttgagtatggcaggggtaggaatttctagt-gtagcggtgaaa
tgcgtagatattagaaagaacaccgcgaaagcgta-ctggcattactgacactcagaggc
gaaagctaggggagcaaaagggattagata-cccctgtagtccta--gccgtaaacgatg
gatactagatgttgcagtatcttagctaa-cgcgttaagtat-cccgcct-ggggagtac
gctcgcaagggtg-aaactcaaaggaattgacgggggc-ccgcacaagcggtggagcatg
tggtttaattc-gatgcaacgcgaagaaccttaccagggct-tgacatactagtgccttc
gggaaagatacaggtggtgcatggctgtcgtcagctcgtg-tcgtgagatgttgggttaa
gt-cccgcaacga--gcgcaa-ccctcattt--ttagttgccatctagag-agact-g-c
cggtgacaaggaggaaggtgaggatgacgtcaagtca-gcatg-ccccttatcctgggcc
acacacgtgctacaatggacaaagagtcg-caaagcta-atct-aagttc-ggattgca-
ggctgcaactcg-cc-tcatgaa
>OL7035931_Emiliania_huxleyi_AWI1516
taagca-tcggctaact--ccgtgcca-g-cagccgc-ggt--aatac-gg--gggatgc
aagcgttatccggaatcatt-gggcgtaaagcgcctgtaggttgtttagtaagtttgtta
aagcttaacaaactactttgagtatggcaggggkaggaatttctagt-gtagcggtgaaa
tgcgtagatattagaaagaacaccgcgaaagcgta-ctggcattactgacactcagaggc
gaaagctaggggagcaaaagggattagata-cccctgtagtccta--gccgtaaacgatg
gatactagatgttgcagtatcttagctaa-cgcgttaagtat-cccgcct-ggggagtac
gctcgcaagggtg-aaactcaaaggaattgacgggggc-ccgcacaagcggtggagcatg
tggtttaattc-gatgcaacgcgaagaaccttaccagggct-tgacatactagtgccttc
gggaaagatacaggtggtgcatggctgtcgtcagctcgtg-tcgtgagatgttgggttaa
gt-cccgcaacga--gcgcaa-ccctcattt--ttagttgccatctagag-agact-g-c
cggtgacaaggaggaaggtgaggatgacgtcaagtca-gcatg-ccccttatcctgggcc
acacacgtgctacaatggacaaagagtcg-caaagcta-atct-aagttc-ggattgca-
ggctgcaactcg-cc-tcatgaa
>OL6915561_Emiliania_huxleyi_culture_RCC175
taagca-tcggctaact--ccgtgcca-g-cagccgc-ggt--aatac-gg--gggatgc
aagcgttatccggaatcatt-gggcgtaaagcgcctgtaggttgtttagtaagtttgtta
aagcttaacaaactactttgagtatggcaggggtaggaatttctagt-gtagcggtgaaa
tgcgtagatattagaaagaacaccgcgaaagcgta-ctggcattactgacactcagaggc
gaaagctaggggagcaaaagggattagata-cccctgtagtccta--gccgtaaacgatg
gatactagatgttgcagtatcttagctaa-cgcgttaagtat-cccgcct-ggggagtac
gctcgcaagggtg-aaactcaaaggaattgacgggggc-ccgcacaagcggtggagcatg
tggtttaattc-gatgcaacgcgaagaaccttaccagggct-tgacatactagtgccttc
gggaaagatacaggtggtgcatggctgtcgtcagctcgtg-tcgtgagatgttgggttaa
gt-cccgcaacga--gcgcaa-ccctcattt--ttagttgccatctagag-agact-g-c
cggtgacaaggaggaaggtgaggatgacgtcaagtca-gcatg-ccccttatcctgggcc
acacacgtgctacaatggacaaagagtcg-caaagcta-atct-aagttc-ggattgta-
ggctgcaactcg-cc-tcatgaa
>OL7035921_Emiliania_huxleyi_ARC30-1
taagca-tcggctaact--ccgtgcca-g-cagccgc-ggt--aatac-gg--gggatgc
aagcgttatccggaatcatt-gggcgtaaagcgcctgtaggttgtttagtaagtttgtta
aagcttaacaaactactttgagtatggcaggggtaggaatttctagt-gtagcggtgaaa
tgcgtagatattagaaagaacaccgcgaaagcgta-ctggcattactgacactcagaggc
gaaagctaggggagcaaaagggattagata-cccctgtagtccta--gccgtaaacgatg
gatactagatgttgcagtatcttagctaa-cgcgttaagtat-cccgcct-ggggagtac
gctcgcaagggtg-aaactcaaaggaattgacgggggc-ccgcacaagcggtggagcatg
tggtttaattc-gatgcaacgcgaagaaccttaccagggct-tgacatactagtgccttc
gggaaagatacaggtggtgcatggctgtcgtcagctcgtg-tcgtgagatgttgggttaa
gt-cccgcaacga--gcgcaa-ccctcattt--ttagttgccatctagag-agact-g-c
cggtgacaaggaggaaggtgaggatgacgtcaagtca-gcatg-ccccttatcctgggcc
acacacgtgctacaatggacaaagagtcg-caaagcta-atct-aagttc-ggattgta-
ggctgcaactcg-cc-tcatgaa
>OL7035971_Emiliania_huxleyi_L
taagca-tcggctaact--ccgtgcca-g-cagccgc-ggt--aatac-gg--gggatgc
aagcgttatccggaatcatt-gggcgtaaagcgcctgtaggttgtttagtaagtttgtta
aagcttaacaaactactttgagtatggcaggggtaggaatttctagt-gtagcggtgaaa
tgcgtagatattagaaagaacaccgcgaaagcgta-ctggcattactgacactcagaggc
gaaagctaggggagcaaaagggattagata-cccctgtagtccta--gccgtaaacgatg
gatactagatgttgcagtatcttagctaa-cgcgttaagtat-cccgcct-ggggagtac
gctcgcaagggtg-aaactcaaaggaattgacgggggc-ccgcacaagcggtggagcatg
tggtttaattc-gatgcaacgcgaagaaccttaccagggct-tgacatactagtgccttc
gggaaagatacaggtggtgcatggctgtcgtcagctcgtg-tcgtgagatgttgggttaa
gt-cccgcaacga--gcgcaa-ccctcattt--ttagttgccatctagag-agact-g-c
cggtgacaaggaggaaggtgaggatgacgtcaagtca-gcatg-ccccttatcctgggcc
acacacgtgctacaatggacaaagagtcg-caaagcta-atct-aagttc-ggattgta-
ggctgcaactcg-cc-tcatgaa
>NC_0637831_Gephyrocapsa_muellerae_RCC3370
taagca-tcggctaact--ccgtgcca-g-cagccgc-ggt--aatac-gg--gggatgc
aagcgttatccggaatcatt-gggcgtaaagcgcctgtaggttgtttagtaagtttgtta
aagcttaacaaactactttgagtatggcaggggtaggaatttctagt-gtagcggtgaaa
tgcgtagatattagaaagaacaccgcgaaagcgta-ctggcattactgacactcagaggc
gaaagctaggggagcaaaagggattagata-cccctgtagtccta--gccgtaaacgatg
gatactagatgttgcagtatcttagctaa-cgcgttaagtat-cccgcct-ggggagtac
gctcgcaagggtg-aaactcaaaggaattgacgggggc-ccgcacaagcggtggagcatg
tggtttaattc-gatgcaacgcgaagaaccttaccagggct-tgacatactagtgccttc
gggaaagatacaggtggtgcatggctgtcgtcagctcgtg-tcgtgagatgttgggttaa
gt-cccgcaacga--gcgcaa-ccctcattt--ttagttgccatctagag-agact-g-c
cggtgacaaggaggaaggtgaggatgacgtcaagtca-gcatg-ccccttatcctgggcc
acacacgtgctacaatggacaaagagtcg-caaagcta-atct-aagttc-ggattgta-
ggctgcaactcg-cc-tcatgaa
>OL7036081_Gephyrocapsa_muellerae_RCC3370
taagca-tcggctaact--ccgtgcca-g-cagccgc-ggt--aatac-gg--gggatgc
aagcgttatccggaatcatt-gggcgtaaagcgcctgtaggttgtttagtaagtttgtta
aagcttaacaaactactttgagtatggcaggggtaggaatttctagt-gtagcggtgaaa
tgcgtagatattagaaagaacaccgcgaaagcgta-ctggcattactgacactcagaggc
gaaagctaggggagcaaaagggattagata-cccctgtagtccta--gccgtaaacgatg
gatactagatgttgcagtatcttagctaa-cgcgttaagtat-cccgcct-ggggagtac
gctcgcaagggtg-aaactcaaaggaattgacgggggc-ccgcacaagcggtggagcatg
tggtttaattc-gatgcaacgcgaagaaccttaccagggct-tgacatactagtgccttc
gggaaagatacaggtggtgcatggctgtcgtcagctcgtg-tcgtgagatgttgggttaa
gt-cccgcaacga--gcgcaa-ccctcattt--ttagttgccatctagag-agact-g-c
cggtgacaaggaggaaggtgaggatgacgtcaagtca-gcatg-ccccttatcctgggcc
acacacgtgctacaatggacaaagagtcg-caaagcta-atct-aagttc-ggattgta-
ggctgcaactcg-cc-tcatgaa
>NC_0072881_Emiliania_huxleyi
taagca-tcggctaact--ccgtgcca-g-cagccgc-ggt--aatac-gg--gggatgc
aagcgttatccggaatcatt-gggcgtaaagcgcctgtaggttgtttagtaagtttgtta
aagcttaacaaactactttgagtatggcaggggtaggaatttctagt-gtagcggtgaaa
tgcgtagatattagaaagaacaccgcgaaagcgta-ctggcattactgacactcagaggc
gaaagctaggggagcaaaagggattagata-cccctgtagtccta--gccgtaaacgatg
gatactagatgttgcagtatcttagctaa-cgcgttaagtat-cccgcct-ggggagtac
gctcgcaagggtg-aaactcaaaggaattgacgggggc-ccgcacaagcggtggagcatg
tggtttaattc-gatgcaacgcgaagaaccttaccagggct-tgacatactagtgccttc
gggaaagatacaggtggtgcatggctgtcgtcagctcgtg-tcgtgagatgttgggttaa
gt-cccgcaacga--gcgcaa-ccctcattt--ttagttgccatctagag-agact-g-c
cggtgacaaggaggaaggtgaggatgacgtcaagtca-gcatg-ccccttatcctgggcc
acacacgtgctacaatggacaaagagtcg-caaagcta-atct-aagttc-ggattgca-
ggctgcaactcg-cc-tcatgaa
>AY7413711_Emiliania_huxleyi_CCMP373
taagca-tcggctaact--ccgtgcca-g-cagccgc-ggt--aatac-gg--gggatgc
aagcgttatccggaatcatt-gggcgtaaagcgcctgtaggttgtttagtaagtttgtta
aagcttaacaaactactttgagtatggcaggggtaggaatttctagt-gtagcggtgaaa
tgcgtagatattagaaagaacaccgcgaaagcgta-ctggcattactgacactcagaggc
gaaagctaggggagcaaaagggattagata-cccctgtagtccta--gccgtaaacgatg
gatactagatgttgcagtatcttagctaa-cgcgttaagtat-cccgcct-ggggagtac
gctcgcaagggtg-aaactcaaaggaattgacgggggc-ccgcacaagcggtggagcatg
tggtttaattc-gatgcaacgcgaagaaccttaccagggct-tgacatactagtgccttc
gggaaagatacaggtggtgcatggctgtcgtcagctcgtg-tcgtgagatgttgggttaa
gt-cccgcaacga--gcgcaa-ccctcattt--ttagttgccatctagag-agact-g-c
cggtgacaaggaggaaggtgaggatgacgtcaagtca-gcatg-ccccttatcctgggcc
acacacgtgctacaatggacaaagagtcg-caaagcta-atct-aagttc-ggattgca-
ggctgcaactcg-cc-tcatgaa
>CAMNT_0030707681_Emiliania-huxleyi-374
taagca-tcggctaact--ccgtgcca-g-cagccgc-ggt--aatac-gg--gggatgc
aagcgttatccggaatcatt-gggcgtaaagcgcctgtaggttgtttagtaagtttgtta
aagcttaacaaactactttgagtatggcaggggtaggaatttctagt-gtagcggtgaaa
tgcgtagatattagaaagaacaccgcgaaagcgta-ctggcattactgacactcagaggc
gaaagctaggggagcaaaagggattagata-cccctgtagtccta--gccgtaaacgatg
gatactagatgttgcagtatcttagctaa-cgcgttaagtat-cccgcct-ggggagtac
gctcgcaagggtg-aaactcaaaggaattgacgggggc-ccgcacaagcggtggagcatg
tggtttaattc-gatgcaacgcgaagaaccttaccagggct-tgacatactagtgccttc
gggaaagatacaggtggtgcatggctgtcgtcagctcgtg-tcgtgagatgttgggttaa
gt-cccgcaacga--gcgcaa-ccctcattt--ttagttgccatctagag-agact-g-c
cggtgacaaggaggaaggtgaggatgacgtcaagtca-gcatg-ccccttatcctgggcc
acacacgtgctacaatggacaaagagtcg-caaagcta-atct-aagttc-ggattgta-
ggctgcaactcg-cc-tcatgaa
>CAMNT_0032201019_Isochrysis-sp-CCMP1244
taagca-tcggctaact--ccgtgcca-g-cagccgc-ggt--aatac-gg--gggatgc
aagcgttatccggaatcatt-gggcgtaaagcgcctgtaggttgtttagtaagtttgtta
aagcttaacaaactactttgagtatggcaggggtaggaatttctagt-gtagcggtgaaa
tgcgtagatattagaaagaacaccgcgaaagcgta-ctggcattactgacactcagaggc
gaaagctaggggagcaaaagggattagata-cccctgtagtccta--gccgtaaacgatg
gatactagatgttgcagtatcttagctaa-cgcgttaagtat-cccgcct-ggggagtac
gctcgcaagggtg-aaactcaaaggaattgacgggggc-ccgcacaagcggtggagcatg
tggtttaattc-gatgcaacgcgaagaaccttaccagggct-tgacatactagtgccttc
gggaaagatacaggtggtgcatggctgtcgtcagctcgtg-tcgtgagatgttgggttaa
gt-cccgcaacga--gcgcaa-ccctcattt--ttagttgccatctagag-agact-g-c
cggtgacaaggaggaaggtgaggatgacgtcaagtca-gcatg-ccccttatcctgggcc
acacacgtgctacaatggacaaagagtcg-caaagcta-atct-aagttc-ggattgca-
ggctgcaactcg-cc-tcatgaa
>CAMNT_0030721753_Emiliania-huxleyi-379
taagca-ccggctaact--ccgtgcca-g-cagccgc-ggt--aatac-gg--gggatgc
aagcgttatccggaatcatt-gggcgtaaagcgcctgtaggttgtttagtaagtttgtta
aagcttaacaaactactttgagtatggcaggggtaggaatttctagt-gtagcggtgaaa
tgcgtagatattagaaagaacaccgcgaaagcgta-ctggcattactgacactcagaggc
gaaagctaggggagcaaaagggattagata-cccctgtagtccta--gccgtaaacgatg
gatactagatgttgcagtatcttagctaa-cgcgttaagtat-cccgcct-ggggagtac
gctcgcaagggtg-aaactcaaaggaattgacgggggc-ccgcacaagcggtggagcatg
tggtttaattc-gatgcaacgcgaagaaccttaccagggct-tgacatactagtgccttc
gggaaagatacaggtggtgcatggctgtcgtcagctcgtg-tcgtgagatgttgggttaa
gt-cccgcaacga--gcgcaa-ccctcattt--ttagttgccatctagag-agact-g-c
cggtgacaaggaggaaggtgaggatgacgtcaagtca-gcatg-ccccttatcctgggcc
acacacgtgctacaatggacaaagagtcg-caaagcta-atct-aagttc-ggattgca-
ggctgcaactcg-cc-tcatgaa
>CAMNT_0031505495_Gephyrocapsa-oceanica-RCC1303
taagca-tcggctaact--ccgtgcca-g-cagccgc-ggt--aatac-gg--gggatgc
aagcgttatccggaatcatt-gggcgtaaagcgcctgtaggttgtttagtaagtttgtta
aagcttaacaaactactttgagtatggcaggggtaggaatttctagt-gtagcggtgaaa
tgcgtagatattagaaagaacaccgcgaaagcgta-ctggcattactgacactcagaggc
gaaagctaggggagcaaaagggattagata-cccctgtagtccta--gccgtaaacgatg
gatactagatgttgcagtatcttagctaa-cgcgttaagtat-cccgcct-ggggagtac
gctcgcaagggtg-aaactcaaaggaattgacgggggc-ccgcacaagcggtggagcatg
tggtttaattc-gatgcaacgcgaagaaccttaccagggct-tgacatactagtgccttc
gggaaagatacaggtggtgcatggctgtcgtcagctcgtg-tcgtgagatgttgggttaa
gt-cccgcaacga--gcgcaa-ccctcattt--ttagttgccatctagag-agact-g-c
cggtgacaaggaggaaggtgaggatgacgtcaagtca-gcatg-ccccttatcctgggcc
acacacgtgctacaatggacaaagagtcg-caaagcta-atct-aagttc-ggattgca-
ggctgcaactcg-cc-tcatgaa
>CAMNT_0030884295_Emiliania-huxleyi-PLYM219
taagca-tcggctaact--ccgtgcca-g-cagccgc-ggt--aatac-gg--gggatgc
aagcgttatccggaatcatt-gggcgtaaagcgcctgtaggttgtttagtaagtttgtta
aagcttaacaaactactttgagtatggcaggggtaggaatttctagt-gtagcggtgaaa
tgcgtagatattagaaagaacaccgcgaaagcgta-ctggcattactgacactcagaggc
gaaagctaggggagcaaaagggattagata-cccctgtagtccta--gccgtaaacgatg
gatactagatgttgcagtatcttagctaa-cgcgttaagtat-cccgcct-ggggagtac
gctcgcaagggtg-aaactcaaaggaattgacgggggc-ccgcacaagcggtggagcatg
tggtttaattc-gatacaacgcgaagaaccttaccagggct-tgacatactagtgccttc
gggaaagatacaggtggtgcatggctgtcgtcagctcgtg-tcgtgagatgttgggttaa
gt-cccgcaacga--gcgcaa-ccctcattt--ttagttgccatctagag-agact-g-c
cggtgacaaggaggaaggtgaggatgacgtcaagtca-gcatg-ccccttatcctgggcc
acacacgtgctacaatggacaaagagtcg-caaagcta-atct-aagttc-ggattgca-
ggctgcaactcg-cc-tcatgaa
>AB1969691_Gephyrocapsa_oceanica
taagca-tcggctaact--ccgtgcca-g-cagccgc-ggt--aatac-gg--gggatgc
aagcgttatccggaatcatt-gggcgtaaagcgcctgtaggttgtttagtaagtttgtta
aagcttaacaaactactttgagtatggcaggggtaggaatttctagt-gtagcggtgaaa
tgcgtagatattagaaagaacaccgcgaaagcgta-ctggcattactgacactcagaggc
gaaagctaggggagcaaaagggattagata-cccctgtagtccta--gccgtaaacgatg
gatactagatgttgcagtatcttagctaa-cgcgttaagtat-cccgcct-ggggagtac
gctcgcaagggtg-aaactcaaaggaattgacgggggc-ccgcacaagcggtggagcatg
tggtttaattc-gatgcaacgcgaagaaccttaccagggct-tgacatactagtgccttc
gggaaagatacaggtggtgcatggctgtcgtcagctcgtg-tcgtgagatgttgggttaa
gt-cccgcaacga--gcgcaa-ccctcattt--ttagttgccatctagag-agact-g-c
cggtgacaaggaggaaggtgaggatgacgtcaagtca-gcatg-ccccttatcctgggcc
acacacgtgctacaatggacaaagagtcg-caaagcta-atct-aagttc-ggattgca-
agctgcaactcg-cc-tcatgaa
>AY7021151_Emiliania_huxleyi_CCMP625
taagca-tcggctaact--ccgtgcca-g-cagccgc-ggt--aatac-gg--gggatgc
aagcgttatccggaatcatt-gggcgtaaagcgcctgtaggttgtttagtaagtttgtta
aagcttaacaaactactttgagtatggcaggggtaggaatttctagt-gtagcggtgaaa
tgcgtagatattagaaagaacaccgcgaaagcgta-ctggcattactgacactcagaggc
gaaagctaggggagcaaaagggattagata-cccctgtagtccta--gccgtaaacgatg
gatactagatgttgcagtatcttagctaa-cgcgttaagtat-cccgcct-ggggagtac
gctcgcaagggtg-aaactcaaaggaattgacgggggc-ccgcacaagcggtggagcatg
tggtttaattc-gatgcaacgcgaagaaccttaccagggct-tgacatactagtgccttc
gggaaagatacaggtggtgcatggctgtcgtcagctcgtg-tcgtgagatgttgggttaa
gt-cccgcaacga--gcgcaa-ccctcattt--ttagttgccatctagag-agact-g-c
cggtgacaaggaggaaggtgaggatgacgtcaagtca-gcatg-ccccttatcctgggcc
acacacgtgctacaatggacaaagagtcg-caaagcta-atct-aagttc-ggattgca-
g----------------------
>CAMNT_0030834423_Emiliania-huxleyi-CCMP370
taagca-tcggctaact--ccgtgcca-g-cagccgc-ggt--aatac-gg--gggatgc
aagcgttatccggaatcatt-gggcgtaaagcgcctgtaggttgtttagtaagtttgtta
aagcttaacaaactactttgagtatggcaggggtaggaatttctagt-gtagcggtgaaa
tgcgtagatattagaaagaacaccgcgaaagcgta-ctggcattactgacactcagaggc
gaaagctaggggagcaaaagggattagata-cccctgtagtccta--gccgtaaacgatg
gatactagatgttgcagtatcttagctaa-cgcgttaagtat-cccgcct-ggggagtac
gctcgcaagggtg-aaactcaaaggaattgacgggggc-ccgcacaagcggtggagcatg
tggtttaattc-gatgcaacgcgaagaaccttaccagggct-tgacatactagtgccttc
gggaaagatacaggtggtgcatggctgtcgtcagctcgtg-tcgtgagatgttgggttaa
gt-cccgcaacga--gcgcaa-ccctcattt--ttagttgccatctagag-agact-g-c
cggtgacaaggaggaaggtgaggatgacgtcaagtca-gcatg-ccccttatcctgggcc
acacacgtgctacaatggacaaagagtcg-caaagcta-atct-aagttc-ggattgta-
ggctgcaactcg-cc-tcatgaa
>LN7353973_Emiliania_huxleyi_RCC2611
-------------------------------------------------gg--gggatgc
aagcgttatccggaatcatt-gggcgtaaagcgcctgtaggttgtttagtaagtttgtta
aagcttaacaaactactttgagtatggcaggggtaggaatttctagt-gtagcggtgaaa
tgcgtagatattagaaagaacaccgcgaaagcgta-ctggcattactgacactcagaggc
gaaagctaggggagcaaaagggattagata-cccctgtagtccta--gccgtaaacgatg
gatactagatgttgcagtatcttagctaa-cgcgttaagtat-cccgcct-ggggagtac
gctcgcaagggtg-aaactcaaaggaattgacgggggc-ccgcacaagcggtggagcatg
tggtttaattc-gatgcaacgcgaagaaccttaccagggct-tgacatactagtgccttc
gggaaagatacaggtggtgcatggctgtcgtcagctcgtg-tcgtgagatgttgggttaa
gt-cccgcaacga--gcgcaa-ccctcattt--ttagttgccatctagag-agact-g-c
cggtgacaaggaggaaggtgaggatgacgtcaagtca-gcatg-ccccttatcctgggcc
acacacgtgctacaatggacaaagagtcg-caaagcta-atct-----------------
-----------------------
>LN7354863_Emiliania_huxleyi_RCC909
---------------------------------------gg--tatac-gg--gggatgc
aagcgttatccggaatcatt-gggcgtaaagcgcctgtaggttgtttagtaagtttgtta
aagcttaacaaactactttgagtatggcaggggtaggaatttctagt-gtagcggtgaaa
tgcgtagatattagaaagaacaccgcgaaagcgta-ctggcattactgacactcagaggc
gaaagctaggggagcaaaagggattagata-cccctgtagtccta--gccgtaaacgatg
gatactagatgttgcagtatcttagctaa-cgcgttaagtat-cccgcct-ggggagtac
gctcgcaagggtg-aaactcaaaggaattgacgggggc-ccgcacaagcggtggagcatg
tggtttaattc-gatgcaacgcgaagaaccttaccagggct-tgacatactagtgccttc
gggaaagatacaggtggtgcatggctgtcgtcagctcgtg-tcgtgagatgttgggttaa
gt-cccgcaacga--gcgcaa-ccctcattt--ttagttgccatctagag-agact-g-c
cggtgacaaggaggaaggtgaggatgacgtcaagtca-gcatg-ccccttatcctgggcc
acacacgtgctacaatggacaaagagtcg-caaagcta-atct-----------------
-----------------------
>LN7354033_Emiliania_huxleyi_RCC2635
-------------------------------------------tatac-gg--gggatgc
aagcgttatccggaatcatt-gggcgtaaagcgcctgtaggttgtttagtaagtttgtta
aagcttaacaaactactttgagtatggcaggggtaggaatttctagt-gtagcggtgaaa
tgcgtagatattagaaagaacaccgcgaaagcgta-ctggcattactgacactcagaggc
gaaagctaggggagcaaaagggattagata-cccctgtagtccta--gccgtaaacgatg
gatactagatgttgcagtatcttagctaa-cgcgttaagtat-cccgcct-ggggagtac
gctcgcaagggtg-aaactcaaaggaattgacgggggc-ccgcacaagcggtggagcatg
tggtttaattc-gatgcaacgcgaagaaccttaccagggct-tgacatactagtgccttc
gggaaagatacaggtggtgcatggctgtcgtcagctcgtg-tcgtgagatgttgggttaa
gt-cccgcaacga--gcgcaa-ccctcattt--ttagttgccatctagag-agact-g-c
cggtgacaaggaggaaggtgaggatgacgtcaagtca-gcatg-ccccttatcctgggcc
acacacgtgctacaatggacaaagagtcg-caaagcta-atct-aagttc-ggattgta-
-----------------------
>LN7354073_Emiliania_huxleyi_RCC2941
-------------------------------------------tatac-gg--gggatgc
aagcgttatccggaatcatt-gggcgtaaagcgcctgtaggttgtttagtaagtttgtta
aagcttaacaaactactttgagtatggcaggggtaggaatttctagt-gtagcggtgaaa
tgcgtagatattagaaagaacaccgcgaaagcgta-ctggcattactgacactcagaggc
gaaagctaggggagcaaaagggattagata-cccctgtagtccta--gccgtaaacgatg
gatactagatgttgcagtatcttagctaa-cgcgttaagtat-cccgcct-ggggagtac
gctcgcaagggtg-aaactcaaaggaattgacgggggc-ccgcacaagcggtggagcatg
tggtttaattc-gatgcaacgcgaagaaccttaccagggct-tgacatactagtgccttc
gggaaagatacaggtggtgcatggctgtcgtcagctcgtg-tcgtgagatgttgggttaa
gt-cccgcaacga--gcgcaa-ccctcattt--ttagttgccatctagag-agact-g-c
cggtgacaaggaggaaggtgaggatgacgtcaagtca-gcatg-ccccttatcctgggcc
acacacgtgctacaatggacaaagagtcg-caaagcta-atct-aagttc-ggattgta-
ggctgcaactc------------
>LK3918041_Emiliania_huxleyi_F908
------------------------------------------------------------
---------------------------aaagcgcctgtaggttgtttagtaagtttgtta
aagcttaacaaactactttgagtatggcaggggtaggaatttctagt-gtagcggtgaaa
tgcgtagatattagaaagaacaccgcgaaagcgta-ctggcattactgacactcagaggc
gaaagctaggggagcaaaagggattagata-cccctgtagtccta--gccgtaaacgatg
gatactagatgttgcagtatcttagctaa-cgcgttaagtat-cccgcct-ggggagtac
gctcgcaagggtg-aaactcaaaggaattgacgggggc-ccgcacaagcggtggagcatg
tggtttaattc-gatgcaacgcgaagaaccttaccagggct-tgacatactagtgccttc
gggaaagatacaggtggtgcatggctgtcgtcagctcgtg-tcgtgagatgttgggttaa
gt-cccgcaacga--gcgcaa-ccctcattt--ttagttgccatctagag-agact-g-c
cggtgacaaggaggaaggtgaggatgacgtcaagtca-gcatg-ccccttatcctgggcc
acacacgtgctaca----------------------------------------------
-----------------------
>KP2828361_Gephyrocapsa_muellerae_RCC3862
------------------------------------------------------------
---------------------------aaagcgcctgtaggttgtttagtaagtttgtta
aagcttaacaaactactttgagtatggcaggggtaggaatttctagt-gtagcggtgaaa
tgcgtagatattagaaagaacaccgcgaaagcgta-ctggcattactgacactcagaggc
gaaagctaggggagcaaaagggattagata-cccctgtagtccta--gccgtaaacgatg
gatactagatgttgcagtatcttagctaa-cgcgttaagtat-cccgcct-ggggagtac
gctcgcaagggtg-aaactcaaaggaattgacgggggc-ccgcacaagcggtggagcatg
tggtttaattc-gatgcaacgcgaagaaccttaccagggct-tgacatactagtgccttc
gggaaagatacaggtggtgcatggctgtcgtcagctcgtg-tcgtgagatgttgggttaa
gt-cccgcaacga--gcgcaa-ccctcattt--ttagttgccatctagag-agact-g-c
cggtgacaaggaggaaggtgaggatgacgtcaagtca-gcatg-ccccttatcctgggcc
acacacgtgctacaatggacaaagagtcg-caaagcta----------------------
-----------------------
>KP2828351_Gephyrocapsa_muellerae_RCC3370
------------------------------------------------------------
---------------------------aaagcgcctgtaggttgtttagtaagtttgtta
aagcttaacaaactactttgagtatggcaggggtaggaatttctagt-gtagcggtgaaa
tgcgtagatattagaaagaacaccgcgaaagcgta-ctggcattactgacactcagaggc
gaaagctaggggagcaaaagggattagata-cccctgtagtccta--gccgtaaacgatg
gatactagatgttgcagtatcttagctaa-cgcgttaagtat-cccgcct-ggggagtac
gctcgcaagggtg-aaactcaaaggaattgacgggggc-ccgcacaagcggtggagcatg
tggtttaattc-gatgcaacgcgaagaaccttaccagggct-tgacatactagtgccttc
gggaaagatacaggtggtgcatggctgtcgtcagctcgtg-tcgtgagatgttgggttaa
gt-cccgcaacga--gcgcaa-ccctcattt--ttagttgccatctagag-agact-g-c
cggtgacaaggaggaaggtgaggatgacgtcaagtca-gcatg-ccccttatcctgggcc
acacacgtgctacaatggacaaagagtcg-caaagcta----------------------
-----------------------
>KP2828341_Gephyrocapsa_muellerae_RCC3898
------------------------------------------------------------
---------------------------aaagcgcctgtaggttgtttagtaagtttgtta
aagcttaacaaactactttgagtatggcaggggtaggaatttctagt-gtagcggtgaaa
tgcgtagatattagaaagaacaccgcgaaagcgta-ctggcattactgacactcagaggc
gaaagctaggggagcaaaagggattagata-cccctgtagtccta--gccgtaaacgatg
gatactagatgttgcagtatcttagctaa-cgcgttaagtat-cccgcct-ggggagtac
gctcgcaagggtg-aaactcaaaggaattgacgggggc-ccgcacaagcggtggagcatg
tggtttaattc-gatgcaacgcgaagaaccttaccagggct-tgacatactagtgccttc
gggaaagatacaggtggtgcatggctgtcgtcagctcgtg-tcgtgagatgttgggttaa
gt-cccgcaacga--gcgcaa-ccctcattt--ttagttgccatctagag-agact-g-c
cggtgacaaggaggaaggtgaggatgacgtcaagtca-gcatg-ccccttatcctgggcc
acacacgtgctacaatggacaaagagtcg-caaagcta----------------------
-----------------------
>KC4041191_Gephyrocapsa_oceanica_RCC1286
------------------------------------------------------------
---------------------------aaagcgcctgtaggttgtttagtaagtttgtta
aagcttaacaaactactttgagtatggcaggggtaggaatttctagt-gtagcggtgaaa
tgcgtagatattagaaagaacaccgcgaaagcgta-ctggcattactgacactcagaggc
gaaagctaggggagcaaaagggattagata-cccctgtagtccta--gccgtaaacgatg
gatactagatgttgcagtatcttagctaa-cgcgttaagtat-cccgcct-ggggagtac
gctcgcaagggtg-aaactcaaaggaattgacgggggc-ccgcacaagcggtggagcatg
tggtttaattc-gatgcaacgcgaagaaccttaccagggct-tgacatactagtgccttc
gggaaagatacaggtggtgcatggctgtcgtcagctcgtg-tcgtgagatgttgggttaa
gt-cccgcaacga--gcgcaa-ccctcattt--ttagttgccatctagag-agact-g-c
cggtgacaaggaggaaggtgaggatgacgtcaagtca-gcatg-ccccttatcctgggcc
acacacgtgctacaatggacaaagagtcg-caaagcta----------------------
-----------------------
>KC4041181_Gephyrocapsa_oceanica_RCC1284
------------------------------------------------------------
---------------------------aaagcgcctgtaggttgtttagtaagtttgtta
aagcttaacaaactactttgagtatggcaggggtaggaatttctagt-gtagcggtgaaa
tgcgtagatattagaaagaacaccgcgaaagcgta-ctggcattactgacactcagaggc
gaaagctaggggagcaaaagggattagata-cccctgtagtccta--gccgtaaacgatg
gatactagatgttgcagtatcttagctaa-cgcgttaagtat-cccgcct-ggggagtac
gctcgcaagggtg-aaactcaaaggaattgacgggggc-ccgcacaagcggtggagcatg
tggtttaattc-gatgcaacgcgaagaaccttaccagggct-tgacatactagtgccttc
gggaaagatacaggtggtgcatggctgtcgtcagctcgtg-tcgtgagatgttgggttaa
gt-cccgcaacga--gcgcaa-ccctcattt--ttagttgccatctagag-agact-g-c
cggtgacaaggaggaaggtgaggatgacgtcaagtca-gcatg-ccccttatcctgggcc
acacacgtgctacaatggacaaagagtcg-caaagcta----------------------
-----------------------
>KC4041171_Gephyrocapsa_oceanica_RCC1282
------------------------------------------------------------
---------------------------aaagcgcctgtaggttgtttagtaagtttgtta
aagcttaacaaactactttgagtatggcaggggtaggaatttctagt-gtagcggtgaaa
tgcgtagatattagaaagaacaccgcgaaagcgta-ctggcattactgacactcagaggc
gaaagctaggggagcaaaagggattagata-cccctgtagtccta--gccgtaaacgatg
gatactagatgttgcagtatcttagctaa-cgcgttaagtat-cccgcct-ggggagtac
gctcgcaagggtg-aaactcaaaggaattgacgggggc-ccgcacaagcggtggagcatg
tggtttaattc-gatgcaacgcgaagaaccttaccagggct-tgacatactagtgccttc
gggaaagatacaggtggtgcatggctgtcgtcagctcgtg-tcgtgagatgttgggttaa
gt-cccgcaacga--gcgcaa-ccctcattt--ttagttgccatctagag-agact-g-c
cggtgacaaggaggaaggtgaggatgacgtcaagtca-gcatg-ccccttatcctgggcc
acacacgtgctacaatggacaaagagtcg-caaagcta----------------------
-----------------------
>KC4041161_Gephyrocapsa_oceanica_RCC1281
------------------------------------------------------------
---------------------------aaagcgcctgtaggttgtttagtaagtttgtta
aagcttaacaaactactttgagtatggcaggggtaggaatttctagt-gtagcggtgaaa
tgcgtagatattagaaagaacaccgcgaaagcgta-ctggcattactgacactcagaggc
gaaagctaggggagcaaaagggattagata-cccctgtagtccta--gccgtaaacgatg
gatactagatgttgcagtatcttagctaa-cgcgttaagtat-cccgcct-ggggagtac
gctcgcaagggtg-aaactcaaaggaattgacgggggc-ccgcacaagcggtggagcatg
tggtttaattc-gatgcaacgcgaagaaccttaccagggct-tgacatactagtgccttc
gggaaagatacaggtggtgcatggctgtcgtcagctcgtg-tcgtgagatgttgggttaa
gt-cccgcaacga--gcgcaa-ccctcattt--ttagttgccatctagag-agact-g-c
cggtgacaaggaggaaggtgaggatgacgtcaagtca-gcatg-ccccttatcctgggcc
acacacgtgctacaatggacaaagagtcg-caaagcta----------------------
-----------------------
>KC4041151_Gephyrocapsa_oceanica_RCC1279
------------------------------------------------------------
---------------------------aaagcgcctgtaggttgtttagtaagtttgtta
aagcttaacaaactactttgagtatggcaggggtaggaatttctagt-gtagcggtgaaa
tgcgtagatattagaaagaacaccgcgaaagcgta-ctggcattactgacactcagaggc
gaaagctaggggagcaaaagggattagata-cccctgtagtccta--gccgtaaacgatg
gatactagatgttgcagtatcttagctaa-cgcgttaagtat-cccgcct-ggggagtac
gctcgcaagggtg-aaactcaaaggaattgacgggggc-ccgcacaagcggtggagcatg
tggtttaattc-gatgcaacgcgaagaaccttaccagggct-tgacatactagtgccttc
gggaaagatacaggtggtgcatggctgtcgtcagctcgtg-tcgtgagatgttgggttaa
gt-cccgcaacga--gcgcaa-ccctcattt--ttagttgccatctagag-agact-g-c
cggtgacaaggaggaaggtgaggatgacgtcaagtca-gcatg-ccccttatcctgggcc
acacacgtgctacaatggacaaagagtcg-caaagcta----------------------
-----------------------
>KC4041141_Gephyrocapsa_oceanica_RCC1223
------------------------------------------------------------
---------------------------aaagcgcctgtaggttgtttagtaagtttgtta
aagcttaacaaactactttgagtatggcaggggtaggaatttctagt-gtagcggtgaaa
tgcgtagatattagaaagaacaccgcgaaagcgta-ctggcattactgacactcagaggc
gaaagctaggggagcaaaagggattagata-cccctgtagtccta--gccgtaaacgatg
gatactagatgttgcagtatcttagctaa-cgcgttaagtat-cccgcct-ggggagtac
gctcgcaagggtg-aaactcaaaggaattgacgggggc-ccgcacaagcggtggagcatg
tggtttaattc-gatgcaacgcgaagaaccttaccagggct-tgacatactagtgccttc
gggaaagatacaggtggtgcatggctgtcgtcagctcgtg-tcgtgagatgttgggttaa
gt-cccgcaacga--gcgcaa-ccctcattt--ttagttgccatctagag-agact-g-c
cggtgacaaggaggaaggtgaggatgacgtcaagtca-gcatg-ccccttatcctgggcc
acacacgtgctacaatggacaaagagtcg-caaagcta----------------------
-----------------------
>KC4041131_Emiliania_huxleyi_RCC1228
------------------------------------------------------------
---------------------------aaagcgcctgtaggttgtttagtaagtttgtta
aagcttaacaaactactttgagtatggcaggggtaggaatttctagt-gtagcggtgaaa
tgcgtagatattagaaagaacaccgcgaaagcgta-ctggcattactgacactcagaggc
gaaagctaggggagcaaaagggattagata-cccctgtagtccta--gccgtaaacgatg
gatactagatgttgcagtatcttagctaa-cgcgttaagtat-cccgcct-ggggagtac
gctcgcaagggtg-aaactcaaaggaattgacgggggc-ccgcacaagcggtggagcatg
tggtttaattc-gatgcaacgcgaagaaccttaccagggct-tgacatactagtgccttc
gggaaagatacaggtggtgcatggctgtcgtcagctcgtg-tcgtgagatgttgggttaa
gt-cccgcaacga--gcgcaa-ccctcattt--ttagttgccatctagag-agact-g-c
cggtgacaaggaggaaggtgaggatgacgtcaagtca-gcatg-ccccttatcctgggcc
acacacgtgctacaatggacaaagagtcg-caaagcta----------------------
-----------------------
>KC4041121_Emiliania_huxleyi_RCC1227
------------------------------------------------------------
---------------------------aaagcgcctgtaggttgtttagtaagtttgtta
aagcttaacaaactactttgagtatggcaggggtaggaatttctagt-gtagcggtgaaa
tgcgtagatattagaaagaacaccgcgaaagcgta-ctggcattactgacactcagaggc
gaaagctaggggagcaaaagggattagata-cccctgtagtccta--gccgtaaacgatg
gatactagatgttgcagtatcttagctaa-cgcgttaagtat-cccgcct-ggggagtac
gctcgcaagggtg-aaactcaaaggaattgacgggggc-ccgcacaagcggtggagcatg
tggtttaattc-gatgcaacgcgaagaaccttaccagggct-tgacatactagtgccttc
gggaaagatacaggtggtgcatggctgtcgtcagctcgtg-tcgtgagatgttgggttaa
gt-cccgcaacga--gcgcaa-ccctcattt--ttagttgccatctagag-agact-g-c
cggtgacaaggaggaaggtgaggatgacgtcaagtca-gcatg-ccccttatcctgggcc
acacacgtgctacaatggacaaagagtcg-caaagcta----------------------
-----------------------
>KC4041111_Emiliania_huxleyi_RCC1225
------------------------------------------------------------
---------------------------aaagcgcctgtaggttgtttagtaagtttgtta
aagcttaacaaactactttgagtatggcaggggtaggaatttctagt-gtagcggtgaaa
tgcgtagatattagaaagaacaccgcgaaagcgta-ctggcattactgacactcagaggc
gaaagctaggggagcaaaagggattagata-cccctgtagtccta--gccgtaaacgatg
gatactagatgttgcagtatcttagctaa-cgcgttaagtat-cccgcct-ggggagtac
gctcgcaagggtg-aaactcaaaggaattgacgggggc-ccgcacaagcggtggagcatg
tggtttaattc-gatgcaacgcgaagaaccttaccagggct-tgacatactagtgccttc
gggaaagatacaggtggtgcatggctgtcgtcagctcgtg-tcgtgagatgttgggttaa
gt-cccgcaacga--gcgcaa-ccctcattt--ttagttgccatctagag-agact-g-c
cggtgacaaggaggaaggtgaggatgacgtcaagtca-gcatg-ccccttatcctgggcc
acacacgtgctacaatggacaaagagtcg-caaagcta----------------------
-----------------------
>KC4041101_Emiliania_huxleyi_RCC1221
------------------------------------------------------------
---------------------------aaagcgcctgtaggttgtttagtaagtttgtta
aagcttaacaaactactttgagtatggcaggggtaggaatttctagt-gtagcggtgaaa
tgcgtagatattagaaagaacaccgcgaaagcgta-ctggcattactgacactcagaggc
gaaagctaggggagcaaaagggattagata-cccctgtagtccta--gccgtaaacgatg
gatactagatgttgcagtatcttagctaa-cgcgttaagtat-cccgcct-ggggagtac
gctcgcaagggtg-aaactcaaaggaattgacgggggc-ccgcacaagcggtggagcatg
tggtttaattc-gatgcaacgcgaagaaccttaccagggct-tgacatactagtgccttc
gggaaagatacaggtggtgcatggctgtcgtcagctcgtg-tcgtgagatgttgggttaa
gt-cccgcaacga--gcgcaa-ccctcattt--ttagttgccatctagag-agact-g-c
cggtgacaaggaggaaggtgaggatgacgtcaagtca-gcatg-ccccttatcctgggcc
acacacgtgctacaatggacaaagagtcg-caaagcta----------------------
-----------------------
>KC4041091_Emiliania_huxleyi_RCC1219
------------------------------------------------------------
---------------------------aaagcgcctgtaggttgtttagtaagtttgtta
aagcttaacaaactactttgagtatggcaggggtaggaatttctagt-gtagcggtgaaa
tgcgtagatattagaaagaacaccgcgaaagcgta-ctggcattactgacactcagaggc
gaaagctaggggagcaaaagggattagata-cccctgtagtccta--gccgtaaacgatg
gatactagatgttgcagtatcttagctaa-cgcgttaagtat-cccgcct-ggggagtac
gctcgcaagggtg-aaactcaaaggaattgacgggggc-ccgcacaagcggtggagcatg
tggtttaattc-gatgcaacgcgaagaaccttaccagggct-tgacatactagtgccttc
gggaaagatacaggtggtgcatggctgtcgtcagctcgtg-tcgtgagatgttgggttaa
gt-cccgcaacga--gcgcaa-ccctcattt--ttagttgccatctagag-agact-g-c
cggtgacaaggaggaaggtgaggatgacgtcaagtca-gcatg-ccccttatcctgggcc
acacacgtgctacaatggacaaagagtcg-caaagcta----------------------
-----------------------
>KC4041081_Emiliania_huxleyi_RCC1218
------------------------------------------------------------
---------------------------aaagcgcctgtaggttgtttagtaagtttgtta
aagcttaacaaactactttgagtatggcaggggtaggaatttctagt-gtagcggtgaaa
tgcgtagatattagaaagaacaccgcgaaagcgta-ctggcattactgacactcagaggc
gaaagctaggggagcaaaagggattagata-cccctgtagtccta--gccgtaaacgatg
gatactagatgttgcagtatcttagctaa-cgcgttaagtat-cccgcct-ggggagtac
gctcgcaagggtg-aaactcaaaggaattgacgggggc-ccgcacaagcggtggagcatg
tggtttaattc-gatgcaacgcgaagaaccttaccagggct-tgacatactagtgccttc
gggaaagatacaggtggtgcatggctgtcgtcagctcgtg-tcgtgagatgttgggttaa
gt-cccgcaacga--gcgcaa-ccctcattt--ttagttgccatctagag-agact-g-c
cggtgacaaggaggaaggtgaggatgacgtcaagtca-gcatg-ccccttatcctgggcc
acacacgtgctacaatggacaaagagtcg-caaagcta----------------------
-----------------------
>KC4041071_Emiliania_huxleyi_RCC1214
------------------------------------------------------------
---------------------------aaagcgcctgtaggttgtttagtaagtttgtta
aagcttaacaaactactttgagtatggcaggggtaggaatttctagt-gtagcggtgaaa
tgcgtagatattagaaagaacaccgcgaaagcgta-ctggcattactgacactcagaggc
gaaagctaggggagcaaaagggattagata-cccctgtagtccta--gccgtaaacgatg
gatactagatgttgcagtatcttagctaa-cgcgttaagtat-cccgcct-ggggagtac
gctcgcaagggtg-aaactcaaaggaattgacgggggc-ccgcacaagcggtggagcatg
tggtttaattc-gatgcaacgcgaagaaccttaccagggct-tgacatactagtgccttc
gggaaagatacaggtggtgcatggctgtcgtcagctcgtg-tcgtgagatgttgggttaa
gt-cccgcaacga--gcgcaa-ccctcattt--ttagttgccatctagag-agact-g-c
cggtgacaaggaggaaggtgaggatgacgtcaagtca-gcatg-ccccttatcctgggcc
acacacgtgctacaatggacaaagagtcg-caaagcta----------------------
-----------------------
>KC4041061_Emiliania_huxleyi_RCC1213
------------------------------------------------------------
---------------------------aaagcgcctgtaggttgtttagtaagtttgtta
aagcttaacaaactactttgagtatggcaggggtaggaatttctagt-gtagcggtgaaa
tgcgtagatattagaaagaacaccgcgaaagcgta-ctggcattactgacactcagaggc
gaaagctaggggagcaaaagggattagata-cccctgtagtccta--gccgtaaacgatg
gatactagatgttgcagtatcttagctaa-cgcgttaagtat-cccgcct-ggggagtac
gctcgcaagggtg-aaactcaaaggaattgacgggggc-ccgcacaagcggtggagcatg
tggtttaattc-gatgcaacgcgaagaaccttaccagggct-tgacatactagtgccttc
gggaaagatacaggtggtgcatggctgtcgtcagctcgtg-tcgtgagatgttgggttaa
gt-cccgcaacga--gcgcaa-ccctcattt--ttagttgccatctagag-agact-g-c
cggtgacaaggaggaaggtgaggatgacgtcaagtca-gcatg-ccccttatcctgggcc
acacacgtgctacaatggacaaagagtcg-caaagcta----------------------
-----------------------
>KC4041051_Emiliania_huxleyi_RCC1210
------------------------------------------------------------
---------------------------aaagcgcctgtaggttgtttagtaagtttgtta
aagcttaacaaactactttgagtatggcaggggtaggaatttctagt-gtagcggtgaaa
tgcgtagatattagaaagaacaccgcgaaagcgta-ctggcattactgacactcagaggc
gaaagctaggggagcaaaagggattagata-cccctgtagtccta--gccgtaaacgatg
gatactagatgttgcagtatcttagctaa-cgcgttaagtat-cccgcct-ggggagtac
gctcgcaagggtg-aaactcaaaggaattgacgggggc-ccgcacaagcggtggagcatg
tggtttaattc-gatgcaacgcgaagaaccttaccagggct-tgacatactagtgccttc
gggaaagatacaggtggtgcatggctgtcgtcagctcgtg-tcgtgagatgttgggttaa
gt-cccgcaacga--gcgcaa-ccctcattt--ttagttgccatctagag-agact-g-c
cggtgacaaggaggaaggtgaggatgacgtcaagtca-gcatg-ccccttatcctgggcc
acacacgtgctacaatggacaaagagtcg-caaagcta----------------------
-----------------------
>KC4041041_Emiliania_huxleyi_RCC1208
------------------------------------------------------------
---------------------------aaagcgcctgtaggttgtttagtaagtttgtta
aagcttaacaaactactttgagtatggcaggggtaggaatttctagt-gtagcggtgaaa
tgcgtagatattagaaagaacaccgcgaaagcgta-ctggcattactgacactcagaggc
gaaagctaggggagcaaaagggattagata-cccctgtagtccta--gccgtaaacgatg
gatactagatgttgcagtatcttagctaa-cgcgttaagtat-cccgcct-ggggagtac
gctcgcaagggtg-aaactcaaaggaattgacgggggc-ccgcacaagcggtggagcatg
tggtttaattc-gatgcaacgcgaagaaccttaccagggct-tgacatactagtgccttc
gggaaagatacaggtggtgcatggctgtcgtcagctcgtg-tcgtgagatgttgggttaa
gt-cccgcaacga--gcgcaa-ccctcattt--ttagttgccatctagag-agact-g-c
cggtgacaaggaggaaggtgaggatgacgtcaagtca-gcatg-ccccttatcctgggcc
acacacgtgctacaatggacaaagagtcg-caaagcta----------------------
-----------------------
>EF0517531_Emiliania_huxleyi_UIO_BOF
------------------------------------------------------------
---------------------------aaagcgcctgtaggttgtttagtaagtttgtta
aagcttaacaaactactttgagtatggcaggggtaggaatttctagt-gtagcggtgaaa
tgcgtagatattagaaagaacaccgcgaaagcgta-ctggcattactgacactcagaggc
gaaagctaggggagcaaaagggattagata-cccctgtagtccta--gccgtaaacgatg
gatactagatgttgcagtatcttagctaa-cgcgttaagtat-cccgcct-ggggagtac
gctcgcaagggtg-aaactcaaaggaattgacgggggc-ccgcacaagcggtggagcatg
tggtttaattc-gatgcaacgcgaagaaccttaccagggct-tgacatactagtgccttc
gggaaagatacaggtggtgcatggctgtcgtcagctcgtg-tcgtgagatgttgggttaa
gt-cccgcaacga--gcgcaa-ccctcattt--ttagttgccatctagag-agact-g-c
cggtgacaaggaggaaggtgaggatgacgtcaagtca-gcatg-ccccttatcctgggcc
acacacgtgctacaatggacaaagagtcg-caaagcta----------------------
-----------------------
>LK3918051_Emiliania_huxleyi_F909
------------------------------------------------------------
---------------------------aaagcgcctgtaggttgtttagtaagtttgtta
aagcttaacaaactactttgagtatggcaggggtaggaatttctagt-gtagcggtgaaa
tgcgtagatattagaaagaacaccgcgaaagcgta-ctggcattactgacactcagaggc
gaaagctaggggagcaaaagggattagata-cccctgtagtccta--gccgtaaacgatg
gatactagatgttgcagtatcttagctaa-cgcgttaagtat-cccgcct-ggggagtac
gctcgcaagggtg-aaactcaaaggaattgacgggggc-ccgcacaagcggtggagcatg
tggtttaattc-gatgcaacgcgaagaaccttaccagggct-tgacatactagtgccttc
gggaaagatacaggtggtgcatggctgtcgtcagctcgtg-tcgtgagatgttgggttaa
gt-cccgcaacga--gcgcaa-ccctcattt--ttagttgccatctagag-agact-g-c
cggtgacaaggaggaaggtgaggatgacgtcaagtca-gcatg-ccccttatcctgggcc
acacacgtgctacaatg-------------------------------------------
-----------------------
>LK3918061_Emiliania_huxleyi_F910
------------------------------------------------------------
---------------------------aaagcgcctgtaggttgtttagtaagtttgtta
aagcttaacaaactactttgagtatggcaggggtaggaatttctagt-gtagcggtgaaa
tgcgtagatattagaaagaacaccgcgaaagcgta-ctggcattactgacactcagaggc
gaaagctaggggagcaaaagggattagata-cccctgtagtccta--gccgtaaacgatg
gatactagatgttgctgtatcttagctaa-cgcgttaagtat-cccgcct-ggggagtac
gctcgcaagggtg-aaactcaaaggaattgacgggggc-ccgcacaagcggtggagcatg
tggtttaattc-gatgcaacgcgaagaaccttaccagggct-tgacatactagtgccttc
gggaaagatacaggtggtgcatggctgtcgtcagctcgtg-tcgtgagatgttgggttaa
gt-cccgcaacga--gcgcaa-ccctcattt--ttagttgccatctagag-agact-g-c
cggtgacaaggaggaaggtgaggatgacgtcaagtca-gcatg-ccccttatcctgggcc
acacacgtgctacaatg-------------------------------------------
-----------------------
>LN7352332_Emiliania_huxleyi_RCC1216
--------------------------------------------------g--gggatgc
aagcgttatccggaatcatt-gggcgtaaagcgcctgtaggttgtttagtaagtttgtta
aagcttaacaaactactttgagtatggcaggggtaggaatttctagt-gtagcggtgaaa
tgcgtagatattagaaagaacaccgcgaaagcgta-ctggcattactgacactcagaggc
gaaagctaggggagcaaaagggattagata-cccctgtagtccta--gccgtaaacgatg
gatactagatgttgcagtatcttagctaa-cgcgttaagtat-cccgcct-ggggagtac
gctcgcaagggtg-aaactcaaaggaattgacgggggc-ccgcacaagcggtggagcatg
tggtttaattc-gatgcaacgcgaagaaccttaccagggct-tgacatactagtgccttc
gggaaagatacaggtggtgcatggctgtcgtcagctcgtg-tcgtgagatgttgggttaa
gt-cccgcaacga--gcgcaa-ccctcattt--ttagttgccatctagag-agact-g-c
cggtgacaaggaggaaggtgaggatgacgtcaagtca-gcatg-ccccttatcctgggcc
acacacgtgctacaatggacaaagagtcg-caaagctaaatct-aagttc-ggattgca-
gg---------------------
>HM1332171_Uncultured_marine_haptophyte_Biosope_T39_16S_PLA491014
------------------------------------------------------------
---------ccggaatcatt-gggcgtaaagcgcctgtaggttgtttattaagtttgtta
aagcttaacaaactactttgagtatggcaggggtaggaatttctagt-gtagcggtgaaa
tgcgtagatattagaaagaacaccgcgaaagcgta-ctggcattactgacactcagaggc
gaaagctaggggagcaaaagggattagata-cccctgtagtccta--gccgtaaacgatg
gatactagatgttgcagtatcttagctaa-cgcgttaagtat-cccgcct-ggggagtac
gctcgcaagggtg-aaactcaaaggaattgacgggggc-ccgcacaagcggtggagcatg
tggtttaattc-gatgcaacgcgaagaaccttaccagggct-tgacatactagtgccttc
gggaaagatacaggtggtgcatggctgtcgtcagctcgtg-tcgtgagatgttgggttaa
gt-cccgcaacga--gcgcaa-ccctcattt--ttagttgccatctagag-agact-g-c
cggtgacaaggaggaaggtgaggatgacgtcaagtca-gcatg-ccccttatcctgggcc
acacacgtgctacaatggacaaagagtcg-caaagcta-atct-aagttc-ggattgca-
ggctgcaac--------------
>HM1333371_Uncultured_marine_haptophyte_Biosope_T58_16S_PLA491036
------------------------------------------------------------
-----ttatccggaatcatt-gggcgtaaagcgcctgtaggttgtttagtaagtttgtta
aagctcaacaaactactttgagtatggcaggggtaggaatttctagt-gtagcggtgaaa
tgcgtagatattagaaagaacaccgcgaaagcgta-ctggcattactgacactcagaggc
gaaagctaggggagcaaaagggattagata-cccctgtagtccta--gccgtaaacgatg
gatactagatgttgcagtatcttagctaa-cgcgttaagtat-cccgcct-ggggagtac
gctcgcaagggtg-aaactcaaaggaattgacgggggc-ccgcacaagcggtggagcatg
tggtttaattc-gatgcaacgcgaagaaccttaccagggct-tgacatactagtgccttc
aggaaagatacaggtggtgcatggctgtcgtcagctcgtg-tcgtgagatgttgggttaa
gt-cccgcaacga--gcgcaa-ccctca-tt--ttagttgccatctagag-agact-g-c
cggtgacaaggaggaaggtgaggatgacgtcaagtca-gcatg-ccccttatcctgggcc
acacacgtgctacaatggacaaagagtcg-caaagcta-atct-aagttc-ggattgca-
ggctgcaac--------------
>LN7353693_Isochrysis_nuda_RCC2477
---------------ct--ccgtgcca-g-cagccgc-ggt--aatac-gg--gggatgc
aagcgttatccggaatcatt-gggcgtaaagcgcctgtaggttgtttagtaagtttgtta
aagcttaacaaactactttgagtatggcaggggtaggaatttctagt-gtagcggtgaaa
tgcgtagatattagaaagaacaccgcgaaagcgta-ctggcattactgacactgagaggc
gaaagctagggtagcaaaagggattagata-cccctgtagtccta--gccgtaaacgatg
gatactaggtgttgcagtatcttagctaa-cgcgttaagtat-cccgcct-ggggagtac
gctcgcaagggtg-aaactcaaaggaattgacgggggc-ccgcacaagcggtggagcatg
tggtttaattc-gatgcaacgcgaagaaccttaccagggct-tgacatactagtaccttc
gggaaagatacaggtggtgcatggctgtcgtcagctcgtg-tcgtgagatgttgggttaa
gt-cccgcaacga--gcgcaa-ccctcgttt--ttagttgccatctagaa-agact-g-c
cggtgacaaggaggaaggtgaggatgacgtcaagtca-gcatg-ccccttatcctgggcc
acacacgtgctacaatggacaaagagtcg-caaagcta-atct-aagttc-ggattgta-
ggctgcaactcgccc-tcatgaa
>CAMNT_0032313189_Isochrysis-sp-CCMP1324
taagca-tcggctaact--ccgtgcca-g-cagccgc-ggt--aatac-gg--gggatgc
aagcgttatccggaatcatt-gggcgtaaagcgcctgtaggttgtttagtaagtttgtta
aagcttaacaaactactttgagtatggcaggggtaggaatttctagt-gtagcggtgaaa
tgcgtagatattagaaagaacaccgcgaaagcgta-ctggcattactgacactgagaggc
gaaagctagggtagcaaaagggattagata-cccctgtagtccta--gccgtaaacgatg
gatactaggtgttgcagtatcttagctaa-cgcgttaagtat-cccgcct-ggggagtac
gctcgcaagggtg-aaactcaaaggaattgacgggggc-ccgcacaagcggtggagcatg
tggtttaattc-gatgcaacgcgaagaaccttaccagggct-tgacatactagtgccttc
gggaaagatacaggtggtgcatggctgtcgtcagctcgtg-tcgtgagatgttgggttaa
gt-cccgcaacga--gcgcaa-ccctcgttt--ttagttgccatctagag-agact-g-c
cggtgacaaggaggaaggtgaggatgacgtcaagtca-gcatg-ccccttatcctgggcc
acacacgtgctacaatggacaaagagtcg-caaagcta-atct-aagttc-ggattgta-
ggctgcaactcg-cc-tcatgaa
>LN7354833_Isochrysis_sp_RC-2015_RCC90
-----------------------------------------------c-gg--gggatgc
aagcgttatccggaatcatt-gggcgtaaagcgcctgtaggttgtttagtaagtttgtta
aagcttaacaaactactttgagtatggcaggggtaggaatttctagt-gtagcggtgaaa
tgcgtagatattagaaagaacaccgcgaaagcgta-ctggcattactgacactgagaggc
gaaagctagggtagcaaaagggattagata-cccctgtagtccta--gccgtaaacgatg
gatactaggtgttgcagtatcttagctaa-cgcgttaagtat-cccgcct-ggggagtac
gctcgcaagggtg-aaactcaaaggaattgacgggggc-ccgcacaagcggtggagcatg
tggtttaattc-gatgcaacgcgaagaaccttaccagggct-tgacatactagtgccttc
gggaaagatacaggtggtgcatggctgtcgtcagctcgtg-tcgtgagatgttgggttaa
gt-cccgcaacga--gcgcaa-ccctcgttt--ttagttgccatctagag-agact-g-c
cggtgacaaggaggaaggtgaggatgacgtcaagtca-gcatg-ccccttatcctgggcc
acacacgtgctacaatggacaaagagtcg-caaagcta-atct-----------------
-----------------------
>NC_0491681_Isochrysis_galbana_OA3011
taagca-tcggctaact--ccgtgcca-g-cagccgc-ggt--aatac-gg--gggatgc
aagcgttatccggaatcatt-gggcgtaaagcgcctgtaggttgtttagtaagtttgtta
aagcttaacaaactactttgagtatggcaggggtaggaatttctagt-gtagcggtgaaa
tgcgtagatattagaaagaacaccgcgaaagcgta-ctggcattactgacactgagaggc
gaaagctagggtagcaaaagggattagata-cccctgtagtccta--gccgtaaacgatg
gatactaggtgttgcagtatcttagctaa-cgcgttaagtat-cccgcct-ggggagtac
gctcgcaagggtg-aaactcaaaggaattgacgggggc-ccgcacaagcggtggagcatg
tggtttaattc-gatgcaacgcgaagaaccttaccagggct-tgacatactagtgccttc
gggaaagatacaggtggtgcatggctgtcgtcagctcgtg-tcgtgagatgttgggttaa
gt-cccgcaacga--gcgcaa-ccctcgttt--ttagttgccatctagag-agact-g-c
cggtgacaaggaggaaggtgaggatgacgtcaagtca-gcatg-ccccttatcctgggcc
acacacgtgctacaatggacaaagagtcg-caaagcta-atct-aagttc-ggattgta-
ggctgcaactcg-cc-tcatgaa
>MT3048291_Isochrysis_galbana_OA3011
taagca-tcggctaact--ccgtgcca-g-cagccgc-ggt--aatac-gg--gggatgc
aagcgttatccggaatcatt-gggcgtaaagcgcctgtaggttgtttagtaagtttgtta
aagcttaacaaactactttgagtatggcaggggtaggaatttctagt-gtagcggtgaaa
tgcgtagatattagaaagaacaccgcgaaagcgta-ctggcattactgacactgagaggc
gaaagctagggtagcaaaagggattagata-cccctgtagtccta--gccgtaaacgatg
gatactaggtgttgcagtatcttagctaa-cgcgttaagtat-cccgcct-ggggagtac
gctcgcaagggtg-aaactcaaaggaattgacgggggc-ccgcacaagcggtggagcatg
tggtttaattc-gatgcaacgcgaagaaccttaccagggct-tgacatactagtgccttc
gggaaagatacaggtggtgcatggctgtcgtcagctcgtg-tcgtgagatgttgggttaa
gt-cccgcaacga--gcgcaa-ccctcgttt--ttagttgccatctagag-agact-g-c
cggtgacaaggaggaaggtgaggatgacgtcaagtca-gcatg-ccccttatcctgggcc
acacacgtgctacaatggacaaagagtcg-caaagcta-atct-aagttc-ggattgta-
ggctgcaactcg-cc-tcatgaa
>MF7950892_Tisochrysis_lutea
taagca-tcggctaact--ccgtgcca-g-cagccgc-ggt--aatac-gg--gggatgc
aagcgttatccggaatcatt-gggcgtaaagcgcctgtaggttgtttagtaagtttgtta
aagcttaacaaactactttgagtatggcaggggtaggaatttctagt-gtagcggtgaaa
tgcgtagatattagaaagaacaccgcgaaagcgta-ctggcattactgacactgagaggc
gaaagctagggtagcaaaagggattagata-cccctgtagtccta--gccgtaaacgatg
gatactaggtgttgcagtatcttagctaa-cgcgttaagtat-cccgcct-ggggagtac
gctcgcaagggtg-aaactcaaaggaattgacgggggc-ccgcacaagcggtggagcatg
tggtttaattc-gatgcaacgcgaagaaccttaccagggct-tgacatactagtgccttc
gggaaagatacaggtggtgcatggctgtcgtcagctcgtg-tcgtgagatgttgggttaa
gt-cccgcaacga--gcgcaa-ccctcgttt--ttagttgccatctagag-agact-g-c
cggtgacaaggaggaaggtgaggatgacgtcaagtca-gcatg-ccccttatcctgggcc
acacacgtgctacaatggacaaagagtcg-caaagcta-atct-aagttc-ggattgta-
ggctgcaactcg-cc-tcatgaa
>NC_0402911_Tisochrysis_lutea
taagca-tcggctaact--ccgtgcca-g-cagccgc-ggt--aatac-gg--gggatgc
aagcgttatccggaatcatt-gggcgtaaagcgcctgtaggttgtttagtaagtttgtta
aagcttaacaaactactttgagtatggcaggggtaggaatttctagt-gtagcggtgaaa
tgcgtagatattagaaagaacaccgcgaaagcgta-ctggcattactgacactgagaggc
gaaagctagggtagcaaaagggattagata-cccctgtagtccta--gccgtaaacgatg
gatactaggtgttgcagtatcttagctaa-cgcgttaagtat-cccgcct-ggggagtac
gctcgcaagggtg-aaactcaaaggaattgacgggggc-ccgcacaagcggtggagcatg
tggtttaattc-gatgcaacgcgaagaaccttaccagggct-tgacatactagtgccttc
gggaaagatacaggtggtgcatggctgtcgtcagctcgtg-tcgtgagatgttgggttaa
gt-cccgcaacga--gcgcaa-ccctcgttt--ttagttgccatctagag-agact-g-c
cggtgacaaggaggaaggtgaggatgacgtcaagtca-gcatg-ccccttatcctgggcc
acacacgtgctacaatggacaaagagtcg-caaagcta-atct-aagttc-ggattgta-
ggctgcaactcg-cc-tcatgaa
>X755181_Isochrysis_sp
taagca-tcggctaact--ccgtgcca-g-cagccgc-ggt--aatac-gg--gggatgc
aagcgttattcggaattatt-gggcgtaaagcgcctgtaggttgtttagtaagtttgtta
aagcttaacaaactactttgagtatggcaggggtaggaatttctagt-gtagcggtgaaa
tgcgtagatattagaaagaacaccgcgaaagcgta-ctggcattactgacactgagaggc
gaaagctagggtagcaaaagggattagata-cccctgtagtccta--gccgtaaacggtg
gatactaggtgttgcagtatcttagctaa-cgcgttaagtat-cccgcct-ggggagtac
gctcgcaagggtg-aaactcaaaggaattgacgggggc-ccgcacaagcggtggagcatg
tggtttaattc-gatgcaacgcgaagaaccttaccagggct-tgacatactagtaccttc
gggaaagatacaggtggtgcatggctgtcgtcagctcgtg-tcgtgagatgttgggttaa
gt-cccgcaacga--gcgcaa-ccctcgttt--ttagttgccatctagaa-agact-g-c
cggtgacaaggaggaaggtgaggatgacgtcaagtca-gcatg-ccccttatcctgggcc
acacacgtgctacaatggacaaagagtcg-caaagcta-atct-aagttc-ggattgta-
ggctgcaactcg-cc-tcatgaa
>EF0517501_Dicrateria_inornata_CCMP355
------------------------------------------------------------
---------------------------aaagcgcctgtaggttgtttagtaagtttgtta
aagcttaacaaactactttgagtatggcaggggtaggaatttctagt-gtagcggtgaaa
tgcgtagatattagaaagaacaccgcgaaagcgta-ctggcattactgacactgagaggc
gaaagctagggtagcaaaagggattagata-cccctgtagtccta--gccgtaaacggtg
gatactaggtgttgcagtatcttagctaa-cgcgttaagtat-cccgcct-ggggagtac
gctcgcaagggtg-aaactcaaaggaattgacgggggc-ccgcacaagcggtggagcatg
tggtttaattc-gatgcaacgcgaagaaccttaccagggct-tgacatactagtaccttc
gggaaagatacaggtggtgcatggctgtcgtcagctcgtg-tcgtgagatgttgggttaa
gt-cccgcaacga--gcgcaa-ccctcgttt--ttagttgccatctagaa-agact-g-c
cggtgacaaggaggaaggtgaggatgacgtcaagtca-gcatg-ccccttatcctgggcc
acacacgtgctacaatggacaaagagtcg-caaagcta----------------------
-----------------------
>CAMNT_0038133297_Isochrysis-galbana-CCMP1323
taagca-tcggctaact--ccgtgcca-g-cagccgc-ggt--aatac-gg--gggatgc
aagcgttattcggaattatt-gggcgtaaagcgcctgtaggttgtttagtaagtttgtta
aagcttaacaaactactttgagtatggcaggggtaggaatttctagt-gtagcggtgaaa
tgcgtagatattagaaagaacaccgcgaaagcgta-ctggcattactgacactgagaggc
gaaagctagggtagcaaaagggattagata-cccctgtagtccta--gccgtaaacggtg
gatactaggtgttgcagtatcttagctaa-cgcgttaagtat-cccgcct-ggggagtac
gctcgcaagggtg-aaactcaaaggaattgacgggggc-ccgcacaagcggtggagcatg
tggtttaattc-gatgcaacgcgaagaaccttaccagggct-tgacatactagtaccttc
gggaaagatacaggtggtgcatggctgtcgtcagctcgtg-tcgtgagatgttgggttaa
gt-cccgcaacga--gcgcaa-ccctcgttt--ttagttgccatctagaa-agact-g-c
cggtgacaaggaggaaggtgaggatgacgtcaagtca-gcatg-ccccttatcctgggcc
acacacgtgctacaatggacaaagagtcg-caaagcta-atct-aagttc-ggattgta-
ggctgcaactcg-cc-tcatgaa
>HM1334221_Uncultured_marine_haptophyte_Biosope_T65_16S3a
------------------------------------------------------------
-------atccggaatcatt-gggcgtaaagcgcctgtaggttgtttagtaagtttgtta
aagcttaacaaactactttgagtatggcaggggtaggaatttctagt-gtagcggtgaaa
tgcgtagatattagaaagaacaccgcgaaagcgta-ctggcattactgacactcagaggc
gaaagctaggggagcaaaagggattagata-cccctgtagtccta--gccgtaaacgatg
gatactagatgttgcagtatcttagctaa-cgcgttaagtat-cccgcct-ggggagtgc
gctcgcaagggtg-aaactcaaaggaattgacgggggc-ccgcacaagcggtggagcatg
tggtttaattc-gatgcaacgcgaagaaccttaccagggct-tgacatactagtgccttc
gggaaagatacaggtggtgcatggctgtcgtcagctcgtg-tcgtgagatgttgggttaa
gt-cccgcaacga--gcgcaa-cccttattt--ttagttaccatctagaa-agact-g-c
cggtgacaaggaggaaggtgaggatgacgtcaagtca-gcatg-ccccttatcctgggct
acacacgtgctacaatggacaaagagttg-cgaagcta-atct-----------------
-----------------------
>HM1334061_Uncultured_marine_haptophyte_Biosope_T65_16S28a
------------------------------------------------------------
-------atccggaatcatt-gggcgtaaagcgcctgtaggttgtttaataagtttgtta
aagcttaacaaactgatttgagtatggcaggggtaggaatttctagt-gtagcggtgaaa
tgcgtagatattagaaagaacaccgcgaaagcgta-ctggcattactgacactgagaggc
gaaagctaggggagcgaaagggattagata-cccctgtagtccta--gccgtaaacgatg
gatactagatgttgcagtatcgtagctaa-cgcgttaagtat-cccgcct-ggggagtac
gctcgcaagggtg-aaactcaaaggaattgacgggggc-ccgcacaagcggtggagcatg
tggtttaattc-gatgcaacgcgaagaaccttaccagggct-tgacatactagtgccttc
gggaaagatacaggtggtgcatggctgtcgtcagctcgtg-tcgtgagatgttgggttaa
gt-cccgcaacga--gcgcaa-cctttattt--ttagttactatctagaa-agact-g-c
cggtgacaaggaggaaggtgaggatgacgtcaagtca-gcatg-ccccttatcctgggct
acacacgtgctacaatggacaaagagtcg-cgaag-------------------------
-----------------------
>EF0520831_Uncultured_haptophyte_MC615-5
taagca-tcggctaact--ccgtgcca-g-cagccgc-ggt--aatac-gg--gggatgc
aagcgttatccggaatcatt-gggcgtaaagcgcctgtaggttgtttagtaagtttgtta
aagcttaacaaactactttgagtatggcaggggtaggaatttctagt-gtagcggtgaaa
tgcgtagatattagaaagaacaccgcgaaagcgta-ctggcattactgacactcagaggc
gaaagctaggggagcaaaagggattagata-cccctgtagtccta--gccgtaaacgatg
gatactaggtgttgcagtgccgtagctaa-cgcgttaagtat-cccgcct-ggggagtac
gctcgcaagggtg-aaactcaaaggaattgacgggggc-ccgcacaagcggtggagcatg
tggtttaattc-gatgcaacgcgaagaaccttaccagggct-tgacatactagtgccttc
gagaaagatacaggtggtgcatggctgtcgtcagctcgtg-tcgtgagatgttgggttaa
gt-cccgcaacga--gcgcaa-ccctcgttt--ttagttaccatctagaa-agact-g-c
cggtgacaaggaggaaggtgaggatgacgtcaagtca-gcatg-ccccttatcctgggcc
acacacgtgctacaatggacaaagagttg-cgaagcta-atct-aagttc-agattgta-
ggctgcaactcg-cc-tcatgaa
>EF0521101_Uncultured_haptophyte_MC615-36
taagca-tcggctaact--ccgtgcca-g-cagccgc-ggt--aatac-gg--gggatgc
aagcgttatccggaatcatt-gggcgtaaagcgcctgtaggttgtttagtaagtttgtta
aagcttaacaaactactttgagtatggcaggggtaggaatttctagt-gtagcggtgaaa
tgcgtagatattagaaagaacaccgcgaaagcgta-ctggcattactgacactcagaggc
gaaagctaggggagcaaaagggattagata-cccctgtagtccta--gccgtaaacgatg
gatactaggtgttgcagtgccgtagctaa-cgcgttaagtat-cccgcct-ggggagtac
gctcgcaagggtg-aaactcaaaggaattgacgggggc-ccgcacaagcggtggagcatg
tggtttaattc-gatgcaacgcgaagaaccttaccagggct-tgacatactagtgccttc
gggaaagatacaggtggtgcatggctgtcgtcagctcgtg-tcgtgagatgttgggttaa
gt-cccgcaacga--gcgcaa-ccctcgttt--ttagttaccatctagaa-agact-g-c
cggtgacaaggaggaaggtgaggatgacgtcaagtca-gcatg-ccccttatcctgggcc
acacacgtgctacaatggacaaagagtcg-caaagcta-atct-aagttc-ggattgta-
ggctgcaactcg-cc-tcatgaa
>EF0521481_Uncultured_haptophyte_MC615-77
taagca-tcggctaact--ccgtgcca-g-cagccgc-ggt--aatac-gg--gggatgc
aagcgttatccggaatcatt-gggcgtaaagcgcctgtaggttgtttagtaagtttgtta
aagcttaacaaactactttgagtatggcaggggtaggaatttctagt-gtagcggtgaaa
tgcgtagatattagaaagaacaccgcgaaagcgta-ctggcattactgacactcagaggc
gaaagctaggggagcaaaagggattagata-cccctgtagtccta--gccgtaaacgatg
gatactaggtgttgcagtgccgtagctaa-cgcgttaagtat-cccgcct-ggggagtac
gctcgcaagggtg-aaactcaaaggaattgacgagggc-ccgcacaagcggtggagcatg
tggtgtaattc-gatgcaacgcgaagaaccttaccagggct-tgacatactagtgccttc
gggaaagatacaggtggtgcatggctgtcgtcagttcgtg-tcgtgagatgttgggttaa
gt-cccgcaacga--gcgcaa-ccctcgttt--ttagttaccatctagaa-agact-g-c
cggtgacaaggaggaaggtgaggatgacgtcaagtca-gcatg-ccccttatcctgggcc
acacacgtgctacaatggacaaagagtcg-caaagcta-atct-aagttc-ggattgta-
ggctgcaactcg-cc-tcatgaa
>EF0521751_Uncultured_haptophyte_MC622-5
taagca-tcggctaact--ccgtgcca-g-cagccgc-ggt--aatac-gg--gggatgc
aagcgttatccggaatcatt-gggcgtaaagcgcctgtaggttgtttagtaagtttgtta
aagcttaacaaactactttgagtatggcaggggtaggaatttctagt-gtagcggtgaaa
tgcgtagatattagaaagaacaccgcgaaagcgta-ctggcattactgacactcagaggc
gaaagctaggggagcaaaagggattagata-cccctgtagtccta--gccgtaaacgatg
gatactaggtgttgcagtgccgtagctaa-cgcgttaagtat-cccgcct-ggggagtac
gctcgcaagggtg-aaactcaaaggaattgacgggggc-ccgcacaagcggtggagcatg
tggtttaattc-gatgcaacgcgaagaaccttaccagggct-tgacatactagtgccttc
gggaaagatacaggtggtgcatggctgtcgtcagctcgtg-tcgtgagatgttgggttaa
gt-cccgcaacga--gcgcaa-ccctcgttt--ttagttaccatctagaa-agact-g-c
cggtgacaaggaggaaggtgaggatgacgtcaagtca-gcatg-ccccttatcctgggcc
acacacgtgctacaatggacaaagagtcg-caaagcta-atct-aagttc-ggattgta-
ggctgcaactcg-cc-tcatgaa
>EF0522261_Uncultured_haptophyte_MC622-66
taagca-tcggctaact--ccgtgcca-g-cagccgc-ggt--aatac-gg--gggatgc
aagcgttatccggaatcatt-gggcgtaaagcgcctgtaggttgtttagtaagtttgtta
aagcttaacaaactactttgagtatggcaggggtaggaatttctagt-gtagcggtgaaa
tgcgtagatattagaaagaacaccgcgaaagcgta-ctggcattactgacactcagaggc
gaaagctaggggagcaaaagggattagata-cccctgtagtccta--gccgtaaacgatg
gatactaggtgttgcagtgccgtagctaa-cgcgttaagtat-cccgcct-ggggagtac
gctcgcaagggtg-aaactcaaaggaattgacgggggc-ccgcacaagcggtggagcatg
tggtttaattc-gatgcaacgcgaagaaccttaccagggct-tgacatactagtgccttc
gggaaagatacaggtggtgcatggctgtcgtcagctcgtg-tcgtgagatgttgggttaa
gt-cccgcaacga--gcgcaa-ccctcgttt--ttagttaccatctagaa-agact-g-c
cggtgacaaggaggaaggtgaggatgacgtcaagtca-gcatg-ccccttatcctgggcc
acacacgtgctacaatggacaaagagtcg-caaagcta-atct-aagttc-ggattgta-
ggctgcaactcg-cc-tcatgaa
>EF0521731_Uncultured_haptophyte_MC622-2
taagca-tcggctaact--ccgtgcca-g-cagccgc-ggt--aatac-gg--gggatgc
aagcgttatccggaatcatt-gggcgtaaagcgcctgtaggttgtttagtaagtttgtta
aagcttaacaaactactttgagtatggcaggggtaggaatttctagt-gtagcggtgaaa
tgcgtagatattagaaagaacaccgcgaaagcgta-ctggcattactgacactcagaggc
gaaagctaggggagcaaaagggattagata-cccctgtagtccta--gccgtaaacgatg
gatactaggtgttgcagtgccgtagctaa-cgcgttaagtat-cccgcct-ggggagtac
gctcgcaagggtg-aaactcaaaggaattgacgggggc-ccgcacaagcggtggagcatg
tggtttaattc-gatgcaacgcgaagaaccttaccagggct-tgacatactagtgccttc
gggaaagatacaggtggtgcatggctgtcgtcagctcgtg-tcgtgagatgttgggttaa
gt-cccgcaacga--gcgcaa-ccctcgttt--ttagttaccatctagaa-agact-g-c
cggtgacaaggaggaaggtgaggatgacgtcaagtca-gcatg-ccccttatcctgggcc
acacacgtgctacaatggacaaagagtcg-caaagcta-atct-aagttc-ggattgta-
ggctgcaactcg-cc-tcatgaa
>EF0521941_Uncultured_haptophyte_MC622-28
taagca-tcggctaact--ccgtgcca-g-cagccgc-ggt--aatac-gg--gggatgc
aagcgttatccggaatcatt-gggcgtaaagcgcctgtaggttgtttagtaagtttgtta
aagcttaacaaactactttgagtatggcaggggtaggaatttctagt-gtagcggtgaaa
tgcgtagatattagaaagaacaccgcgaaagcgta-ctggcattactgacactcagaggc
gaaagctaggggagcaaaagggattagata-cccctgtagtccta--gccgtaaacgatg
gatactaggtgttgcagtgccgtagctaa-cgcgttaagtat-cccgcct-ggggagtac
gctcgcaagggtg-aaactcaaaggaattgacgggggc-ccgcacaagcggtggagcatg
tggtttaattc-gatgcaacgcgaagaaccttaccagggct-tgacatactagtgccttc
gggaaagatacaggtggtgcatggctgtcgtcagctcgtg-tcgtgagatgttgggttaa
gt-cccgcaacga--gcgcaa-ccctcgttt--ttagttaccatctagaa-agact-g-c
cggtgacaaggaggaaggtgaggatgacgtcaagtca-gcatg-ccccttatcctgggcc
acacacgtgctacaatggacaaagagtcg-caaagcta-atct-aagttc-ggattgta-
ggctgcaactcg-cc-tcatgaa
>EF0520971_Uncultured_haptophyte_MC615-22
taagca-tcggctaact--ccgtgcca-g-cagccgc-ggt--aatac-gg--gggatgc
aagcgttatccggaatcatt-gggcgtaaagcgcctgtaggttgtttagtaagtttgtta
aagcttaacaaactactttgagtatggcaggggtaggaatttctagt-gtagcggtgaaa
tgcgtagatattagaaagaacaccgcgaaagcgta-ctggcattactgacactcagaggc
gaaagctaggggagcaaaagggattagata-cccctgtagtccta--gccgtaaacgatg
gatactaggtgttgcagtgccgtagctaa-cgcgttaagtat-cccgcct-ggggagtac
gctcgcaagggtg-aaactcaaaggaattgacgggggc-ccgcacaagcggtggagcatg
tggtttaattc-gatgcaacgcgaagaaccttaccagggct-tgacatactagtgccttc
gggaaagatacaggtggtgcatggctgtcgtcagctcgtg-tcgtgagatgttgggttaa
gt-cccgcaacga--gcgcaa-ccctcgttt--ttagttaccatctagaa-agact-g-c
cggtgacaaggaggaaggtgaggatgacgtcaagtca-gcatg-ccccttatcctgggcc
acacacgtgctacaatggacaaagagtcg-caaagcta-atct-aagttc-ggattgta-
ggctgcaactcg-cc-tcatgaa
>EF0522471_Uncultured_haptophyte_MC622-87
taagca-tcggctaact--ccgtgcca-g-cagccgc-ggt--aatac-gg--gggatgc
aagcgttatccggaatcatt-gggcgtaaagcgcctgtaggttgtttagtaagtttgtta
aagcttaacaaactactttgagtatggcaggggtaggaatttctagt-gtagcggtgaaa
tgcgtagatattagaaagaacaccgcgaaagcgta-ctggcattactgacactcagaggc
gaaagctaggggagcaaaagggattagata-cccctgtagtccta--gccgtaaacgatg
gatactaggtgttgcagtgccgtagctaa-cgcgttaagtat-cccgcct-ggggagtac
gctcgcaagggtg-aaactcaaaggaattgacgggggc-ccgcacaagcggtggagcatg
tggtttaattc-gatgcaacgcgaagaaccttaccagggct-tgacatactagtgccttc
gggaaagatacaggtggtgcatggctgtcgtcagctcgtg-tcgtgagatgttgggttaa
gt-cccgcaacga--gcgcaa-ccctcgttt--ttagttaccatctagaa-agact-g-c
cggtgacaaggaggaaggtgaggatgacgtcaagtca-gcatg-ccccttatcctgggcc
acacacgtgctacaatggacaaagagtcg-caaagcta-atct-aagttc-ggattgta-
ggctgcaactcg-cc-tcgtgaa
>EF0521781_Uncultured_haptophyte_MC622-9
taagca-tcggctaact--ccgtgcca-g-cagccgc-ggt--aatac-gg--gggatgc
aagcgttatccggaatcatt-gggcgtaaagcgcctgtaggttgtttagtaagtttgtta
aagcttaacaaactactttgagtatggcaggggtaggaatttctagt-gtagcggtgaaa
tgcgtagatattagaaagaacaccgcgaaagcgta-ctggcattactgacactcagaggc
gaaagctaggggagcaaaagggattagata-cccctgtagtccta--gccgtaaacgatg
gatactaggtgttgcagtgccgtagctaa-cgcgttaagtat-cccgcct-ggggagtac
gctcgcaagggtg-aaactcaaaggaattgacgggggc-ccgcacaagcggtggagcatg
tggtttaattc-gatgcaacgcgaagaaccttaccagggct-tgacatactagtgccttc
gggaaagatacaggtggtgcatggctgtcgtcagctcgtg-tcgtgagatgttgggttaa
gt-cccgcaacga--gcgcaa-ccctcgttt--ttagttaccatctagaa-agact-g-c
cggtgacaaggaggaaggtgaggatgacgtcaagtca-gcatg-ccccttatcctgggcc
acacacgtgctacaatggacaaagagtcg-caaagcta-atct-aagttc-ggattgta-
ggctgcaactcg-cc-tcatgaa
>HM1334101_Uncultured_marine_haptophyte_Biosope_T65_16S30b
------------------------------------------------------------
--------tccggaatcatt-gggcgtaaagcgcctgtaggttgtttaataagtttgtta
aagcttaacaaactgatttgagtatggcaggggtaggaatttctagt-gtagcggtgaaa
tgcgtagatattagaaagaacaccgcgaaagcgta-ctggcattactgacactgagaggc
gaaagctaggggagcgaaagggattagata-cccctgtagtccta--gccgtaaacgatg
gatactagatgttgcagtatcgtagctaa-cgcgttaagtat-cccgcct-ggggagtac
gctcgcaagggtg-aaactcaagggaattgacgggggc-ccgcacaagcggtggagcatg
tggtttaattc-gatgcaacgcgaagaaccttaccagggct-tgacatactagtgccttc
gggaaagatacaggtggtgcatggctgtcgtcagctcgtg-tcgtgagatgttgggttaa
gt-cccgcaacga--gcgcaa-cctttattt--ttagttaccatctagaa-agact-gcc
cggtgacaaggaggaaggtgaggatgacgtcaagtca-gcatg-ccccttatcctgggct
acacacgtgctacaatggacaaagagtcg-cgaagcta-atct-aagttc----------
-----------------------
>HM1333951_Uncultured_marine_haptophyte_Biosope_T65_16S13a
------------------------------------------------------------
---cgttatccggaatcatt-gggcgtaaagcgcctgtaggttgtttaataagtttgtta
aagcttaacaaactgatttgagtatggcaggggtaggaatttctagt-gtagcggtgaaa
tgcgtagatattagaaagaacaccgcgaaagcgta-ctggcattactgacactgagaggc
gaaagctaggggagcgaaagggattagata-cccctgtagtccta--gccgtaaacgatg
gatactagatgttgcagtatcgtagctaa-cgcgttaagtat-cccgcct-ggggagtac
gctcgcaagggtg-aaactcaaaggaattgacgggggc-ccgcacaagcggtggagcatg
tggtttaattc-gatgcaacgcgaagaaccttaccagggct-tgacatactagtgccttc
gggaaagatacaggtggtgcatggctgtcgtcagctcgtg-tcgtgagatgttgggttaa
gt-cccgcaacga--gcgcaa-ccctcgttt--ttagttgccatctagaa-agact-g-c
cggtgacaaggaggaaggtgaggatgacgtcaagtca-gcatg-ccccttatcctgggct
acacacgtgctacaatggacaaagagtcg-cgaagcta-atct-----------------
-----------------------
>KU0594961_Uncultured_marine_haptophyte_CARBOM_StTRICHO__surf_16S_PEUK_B1
------------------------------------------------------------
------------------------------------------------ataagtttgtta
aagcttaacaaactgatttgagtatggcaggggtaggaatttctagt-gtagcggtgaaa
tgcgtagatattagaaagaacaccgcgaaagcgta-ctggcattactgacactgagaggc
gaaagctaggggagcgaaagggattagata-cccctgtagtccta--gccgtaaacgatg
gatactagatgttgcagtatcgtagctaa-cgcgttaagtat-cccgcct-ggggagtac
gctcgcaagggtg-aaactcaaaggaattgacgggggc-ccgcacaagcggtggagcatg
tggtttaattc-gatgcaacgcgaagaaccttaccagggct-tgacatactagtgccttc
gggaaagatacaggtggtgcatggctgtcgtcagctcgtg-tcgtgagatgttgggttaa
gt-cccgcaacga--gcgcaa-ccctcgttt--ttagttgc-------------------
------------------------------------------------------------
------------------------------------------------------------
-----------------------
>HM1334201_Uncultured_marine_haptophyte_Biosope_T65_16S38a
---------------------------------------------------------tgc
aagcgttatccggaatcatt-gggcgtaaagcgcctgtaggttgtttaataagtttgtta
aagcttaacaaactgatttgagtatggcaggggtaggaatttctagt-gtagcggtgaaa
tgcgtagatattagaaagaacaccgcgaaagcgta-ctggcattactgacactgagaggc
gaaagctaggggagcgaaagggattagata-cccctgtagtccta--gccgtaaacgatg
gatactagatgttgcagtatcgtagctaa-cgcgttaagtat-cccgcct-ggggagtac
gctcgcaagggtg-aaactcaaaggaattgacgggggc-ccgcacaagcggtggagcatg
tggtttaattc-gatgcaacgcgaagaaccttaccagggct-tgacatactagtgccttc
gggaaagatacaggtggtgcatggctgtcgtcagctcgtg-tcgtgagatgttgggttaa
gt-cccgcaacga--gcgcaa-ccctcgttt--ttagttgccatctagaa-agact-g-c
cggtgacaaggaggaaggtgaggatgacgtcaagtca-gcatg-ccccttatcctgggct
acacacgtgctacaatggacaaagggtcg-cgaagcta-atct-aagttc-aga------
-----------------------
>HM1333911_Uncultured_marine_haptophyte_Biosope_T65_16S11a
------------------------------------------------------------
------------gaatcatt-gggcgtaaagcgcctgtaggttgtttaataagtttgtta
aagcttaacaaactgatttgagtatggcaggggtaggaatttctagt-gtagcggtgaaa
tgcgtagatattagaaagaacaccgcgaaagcgta-ctggcattactgacactgagaggc
gaaagctaggggagcgaaagggattagata-cccctgtagtccta--gccgtaaacgatg
gatactagatgttgcagtatcgtagctaa-cgcgttaagtat-cccgcct-ggggagtac
gctcgcaagggtg-aaactcaaaggaattgacgggggc-ccgcacaagcggtggagcatg
tggtttaattc-gatgcaacgcgaagaaccttaccagggct-tgacatactagtgccttc
gggaaagatacaggtggtgcatggctgtcgtcagctcgtg-tcgtgagatgttgggttaa
gt-cccgcaacga--gcgcaa-ccttcgttt--ttagttgccatctagaa-agact-g-c
cggtgacaaggaggaaggtgagg-------------------------------------
------------------------------------------------------------
-----------------------
>HM1333771_Uncultured_marine_haptophyte_Biosope_T60_16S_PLA491018
------------------------------------------------------------
------------gaatcatt-gggcgtaaagcgcctgtaggttgtttaataagtttgtta
aagcttaacaaactgatttgagtatggcaggggtaggaatttctagt-gtagcggtgaaa
tgcgtagatattagaaagaacaccgcgaaagcgta-ctggcattactgacactgagaggc
gaaagctaggggagcgaaagggattagata-cccctgtagtccta--gccgtaaacgatg
gatactagatgttgcagtatcgtagctaa-cgcgttaagtat-cccgcct-ggggagtac
gctcgcaagggtg-aaactcaaaggaattgacgggggc-ccgcacaagcggtggagcatg
tggtttaattc-gatgcaacgcgaagaaccttaccagggct-tgacatactagtgccttc
gggaaagatacaggtggtgcatggctgtcgtcagctcgtg-tcgtgagatgttgggttaa
gt-cccgcaacga--gcgcaa-ccctcgttt--ttagttgccatctagaa-agact-g-c
cggtgacaaggaggaaggtgaggatgacgtcaagtca-gcatg-ccccttatcctgggcc
acacacgtgctacaatggacaaagagtcg-ccaagcta-atct-aagttc-ggattgta-
ggctgcaa---------------
>HM1333651_Uncultured_marine_haptophyte_Biosope_T60_16S_PLA491004
------------------------------------------------------------
------------gaatcatt-gggcgtaaagcgcctgtaggttgtttaataagtttgtta
aagcttaacaaactgatttgagtatggcaggggtaggaatttctagt-gtagcggtgaaa
tgcgtagatattagaaagaacaccgcgaaagcgta-ctggcattactgacactgagaggc
gaaagctaggggagcgaaagggattagata-cccctgtagtccta--gccgtaaacgatg
gatactagatgttgcagtatcgtagctaa-cgcgttaagtat-cccgcct-ggggagtac
gctcgcaagggtg-aaactcaaaggaattgacgggggc-ccgcacaagcggtggagcatg
tggtttaattc-gatgcaacgcgaagaaccttaccagggct-tgacatactagtgccttc
gggaaagatacaggtggtgcatggctgccgtcagctcgtg-tcgtgagatgttgggttaa
gt-cccgcaacga--gcgcaa-ccctcgttt--ttagttgccatctagaa-agact-g-c
cggtgacaaggaggaaggtgaggatgacgtcaagtca-gcatg-ccccttatcctgggcc
acacacgtgctacaatggacaaagagtcg-ccaagcta-atct-aagttc-ggattgta-
ggctgcaactc------------
>HM1333671_Uncultured_marine_haptophyte_Biosope_T60_16S_PLA491006
------------------------------------------------------------
------------gaatcatt-gggcgtaaagcgcctgtaggttgtttaataagtttgtta
aagcttaacaaactgatttgagtatggcaggggtaggaatttctagt-gtagcggtgaaa
tgcgtagatattagaaagaacaccgcgaaagcgta-ctggcattactgacactgagaggc
gaaagctaggggagcgaaagggattagata-cccctgtagtccta--gccgtaaacgatg
gatactagatgttgcagtatcgtagctaa-cgcgttaagtat-cccgcct-ggggagtac
gctcgcaagggtg-aaactcaaaggaattgacgggggc-ccgcacaagcggtggagcatg
tggtttaattc-gatgcaacgcgaagaaccttaccagggct-tgacatactagtgccttc
gggaaagatacaggtggtgcatggctgtcgccagctcgtg-tcgtgagatgttgggttaa
gt-cccgcaacga--gcgcaa-ccctcgttt--ttagttgccatctagaa-agact-g-c
cggtgacaaggaggaaggtgaggatgacgtcaagtca-gcatg-ccccttatcctgggcc
acacacgtgctacaatggacaaagagtcg-ccaagcta-atct-aagttc-ggattgta-
ggctgcaac--------------
>HM1333721_Uncultured_marine_haptophyte_Biosope_T60_16S_PLA491013
------------------------------------------------------------
------------gaatcatt-gggcgtaaagcgcctgtaggttgtttaataagtttgtta
aagcttaacaaactgatttgagtatggcaggggtaggaatttctagt-gtagcggtgaaa
tgcgtagatattagaaagaacaccgcgaaagcgta-ctggcattactgacactgagaggc
gaaagctaggggagcgaaagggattagata-cccctgtagtccta--gccgtaaacgatg
gatactagatgttgcagtatcgtagctaa-cgcgttaagtat-cccgcct-ggggagtac
gctcgcaagggtg-aaactcataggaattgacgggggc-ccgcacaagcggtggagcatg
tggtttaattc-gatgcaacgcgaagaaccttaccagggct-tgacatactagtgccttc
gggaaagatacaggtggtgcatggctgtcgtcagctcgtg-tcgtgagatgttgggttaa
gt-cccgcaacga--gcgcaa-ccctcgttt--ttagttgccatctagaa-agact-g-c
cggtgacaaggaggaaggtgaggatgacgtcaagtca-gcatg-ccccttatcctgggcc
acacacgtgctacaatggacaaagagtcg-ccaagcta-atct-aagttc-ggattgta-
ggctgcaac--------------
>HM1333701_Uncultured_marine_haptophyte_Biosope_T60_16S_PLA491011
------------------------------------------------------------
-----------ggaatcatt-gggcgtaaagcgcctgtaggttgtttaataagtttgtta
aagcttaacaaactgatttgagtatggcaggggtaggaatttctagt-gtagcggtgaaa
tgcgtagatattagaaagagcaccgcgaaagcgta-ctggcattactgacactgagaggc
gaaagctaggggagcgaaagggattagata-cccctgtagtccta--gccgtaaacgatg
gatactagatgttgcagtatcgtagctaa-cgcgttaagtat-cccgcct-ggggagtac
gctcgcaagggtg-aaactcaaaggaattgacgggggc-ccgcacaagcggtggagcatg
tggtttaattc-gatgcaacgcgaagaaccttaccagggct-tgacatactagtgccttc
gggaaagatacaggtggtgcatggctgccgtcagctcgtg-tcgtgaaatgttgggttaa
gt-cccgcaacga--gcgcaa-ccctcgttt--ttagttgccatctagaa-agact-g-c
cggtgacaaggaggaaggtgaggatgacgtcaagtca-gcatg-ccccttatcctgggcc
acacacgtgctacaatggacaaagagtcg-ccaagcta-atct-aagttc-ggattgta-
ggctgcaac--------------
>HM1333681_Uncultured_marine_haptophyte_Biosope_T60_16S_PLA491008
------------------------------------------------------------
-----------ggaatcatt-gggcgtaaagcgcctgtaggttgtttaataagtttgtta
aagcttaacaaactgatttgagtatggcaggggtaggaatttctagt-gtagcggtgaaa
tgcgtagatattagaaagaacaccgcggaagcgta-ctggcattactgacactgagaggc
gaaagctaggggagcgaaagggattagata-cccctgtagtccca--gccgtaaacgatg
gatactagatgttgcagtatcgtagctaa-cgcgttaagtat-cccgcct-ggggagtac
gctcgcaagggtg-aaactcaaaggaattgacgggggc-ccgcacaagcggtggagcatg
tggtttaattc-gatgcaacgcgaagaaccttaccagggct-tgacatactagtgccttc
gggaaagatacaggtggtgcatggctgtcgtcagctcgtg-tcgtgagatgttgggttaa
gt-cccgcaacga--gcgcaa-ccctcgttt--ttagttgccatctagaa-agact-g-c
cggtgacaaggaggaaggtgaggatgacgtcaagtca-gcatg-ccccttatcctgggcc
acacacgtgctacaatggacaaagagtcg-ccaagcta-atct-aagttc-ggattgta-
ggctgcaac--------------
>HM1333841_Uncultured_marine_haptophyte_Biosope_T60_16S_PLA491025
------------------------------------------------------------
----gttatccggaatcatt-gggcgtaaagcgcctgtaggttgtttaataagtttgtta
aagcttaacaaactgatttgagtatggcaggggtaggaatttctagt-gtagcggtgaaa
tgcgtagatattagaaagaacaccgcgaaagcgta-ctggcattactgacactgagaggc
gaaagctaggggagcgaaagggattagata-cccccgtagtccta--gccgtaaacgatg
gatactagatgttgcagtatcgtagctaa-cgcgttaagtat-cccgcct-ggggagtac
gctcgcaagggtg-aaactcaaaggaattgacgggggc-ccgcacaagcggtggagcatg
tggtttaattc-gatgcaacgcgaagaaccttaccagggct-tgacatactagtgccttc
gggaaagatacaggtggtgcatggctgtcgtcagctcgtg-tcgtgagatgttgggttaa
gt-cccgcaacga--gcgcaa-ccctcgttt--ttagttgccatctagaa-agact-g-c
cggtgacaaggaggaaggtgaggatgacgtcaagtca-gcatg-ccccttatcctgggcc
acacacgtgctacaatggacaaagagtcg-ccaagcta-atct-aagttc-ggattgta-
ggctgca----------------
>HM1333761_Uncultured_marine_haptophyte_Biosope_T60_16S_PLA491017
------------------------------------------------------------
-----------ggaatcatt-gggcgtaaagcgcctgtaggttgtttaataagtttgtta
aagcttaacaaactgatttgagtatggcaggggtaggaatttctagt-gtagcggtgaaa
tgcgtagatattagaaagaacaccgcgaaagcgta-ctggcattactgacactgagaggc
gaaagctaggggagcgaaagggattagata-cccctgtagtccta--gccgtaaacgatg
gatactagatgttgcagtatcgtagctaa-cgcgttaagtat-cccgcct-ggggagtac
gctcgcaagggtg-aaactcaaaggaattgacgggggc-ccgcacaagcggtggagcatg
tggtttaattc-gatgcaacgcgaagaaccttaccagggct-tgacatactagtgccttc
gggaaagatacaggtggtgcatggctgtcgtcagctcgtg-tcgtgggatgttgggttaa
gt-cccgcaacga--gcgcaa-ccctcgttt--ttagttgccatctagaa-agact-g-c
cggtgacaaggaggaaggtgaggatgacgtcaagtca-gcatg-ccccttatcctgggcc
atacacgtgctacaatggacaaagagtcg-ccaagcta-atct-aagttc-ggattgta-
ggctgca----------------
>HM1333741_Uncultured_marine_haptophyte_Biosope_T60_16S_PLA491015
------------------------------------------------------------
----------cggaatcatt-gggcgtaaagcgcctgtaggttgtttaataagtttgtta
aagcttaacaaactgatttgagtatggcaggggtaggaatttctagt-gtagcggtgaaa
tgcgtagatattagaaagaacaccgcgaaagcgta-ctggcattactgacactgagaggc
gaaagctaggggagcgaaagggattagata-cccctgtagtccta--gccgtaaacgatg
gatactagatgttgcagtatcgtagctaa-cgcgttaagtat-cccgcct-ggggagtac
gctcgcaagggtg-aaactcaaaggaattgacgggggc-ccgcacaagcggtggagcatg
tggtttaattc-gatgcaacgcgaagaaccttaccagggct-tgacatactagtgccttc
gggaaagatacaggtggtgcatggctgtcgtcagctcgtg-tcgtgagttgttgggctaa
gt-cccgcaacga--gcgcaa-ccctcgttt--ttagttgccatctagaa-agact-g-c
cggtgacaaggaggaaggtgaggatgacgtcaagtca-gcatg-ccccttatcctgggcc
acacacgtgctacaatggacaaagagtcg-ccaagcta-atct-aagttc-ggattgta-
ggctgca----------------
>HM1333801_Uncultured_marine_haptophyte_Biosope_T60_16S_PLA491021
------------------------------------------------------------
-------atccggaatcatt-gggcgtaaagcgcctgtaggttgtttaataagtttgtta
aagcttaacaaactgatttgagtatggcaggggtaggaatttctagt-gtagcggtgaaa
tgcgtagatattagaaagaacaccgcgaaagcgta-ctggcattactgacactgagaggc
gaaagctaggggagcgaaagggattagata-cccctgtagtccta--gccgtaaacgatg
gatactagatgttgcagtatcgtagctaa-cgcgttaagtat-cccgcct-ggggagtac
gctcgcaagggtg-aaactcaaaggaattgacgggggc-ccgcacaagcggtggagcatg
tggtttaattc-gatgcaacgcgaagaaccttaccagggct-tgacatactagtgccttc
gggaaagatacaggtggtgcatggctgtcgtcagctcgtg-tcgtgagatgttgggttaa
gt-cccgcaacga--gcgcaa-ccctcgttt--ttagttgccatctagaa-agact-g-c
cggtgacaaggaggaaggtgaggatgacgtcaagtca-gcatg-ccccttatcctgggcc
acacacgtgctacaatggacaaagagtcg-ccaaacta-atct-aagttc-ggattgta-
ggctgcaactcg-----------
>LC5956821_Braarudosphaera_bigelowii_NIES-4442
taagca-tcggctaact--ccgtgcca-g-cagccgc-ggt--aatac-gg--gggatgc
aagcgttatccggaatcatt-gggcgtaaagcgcctgtaggttgtttaataagtttgtta
aagcttaacaaactgatttgagtatggcaggggtaggaatttctagt-gtagcggtgaaa
tgcgtagatattagaaagaacaccgcgaaagcgta-ctggcattactgacactgagaggc
gaaagctaggggagcgaaagggattagata-cccctgtagtccta--gccgtaaacgatg
gatactagatgttgcagtatcgtagctaa-cgcgttaagtat-cccgcct-ggggagtac
gctcgcaagggtg-aaactcaaaggaattgacgggggc-ccgcacaagcggtggagcatg
tggtttaattc-gatgcaacgcgaagaaccttaccagggct-tgacatactagtgccttc
gggaaagatacaggtggtgcatggctgtcgtcagctcgtg-tcgtgagatgttgggttaa
gt-cccgcaacga--gcgcaa-ccctcgttt--ttagttgccatctagaa-agact-g-c
cggtgacaaggaggaaggtgaggatgacgtcaagtca-gcatg-ccccttatcctgggcc
acacacgtgctacaatggacaaagagtcg-ccaagcta-atct-aagttc-ggattgta-
ggctgcaactcg-cc-tcatgaa
>HM1334111_Uncultured_marine_haptophyte_Biosope_T65_16S31a
-----------------------------------------------------------c
aagcgttatccggaatcatt-gggcgtaaagcgcctgtaggttgtttaataagtttgtta
aagcttaacaaactgatttgagtatggcaggggtaggaatttctagt-gtagcggtgaaa
tgcgtagatattagaaagaacaccgcgaaagcgta-ctggcattactgacactgagaggc
gaaagctaggggagcgaaagggattagata-cccctgtagtccta--gccgtaaacgatg
gatactagatgttgcagtatcgtagctaa-cgcgttaagtat-cccgcct-ggggagtac
gctcgcaagggtg-aaactcaaaggaattgacgggggc-ccgcacaagcggtggagcatg
tggtttaattc-gatgcaacgcgaagaaccttaccagggct-tgacatactagtgccttc
gggaaagatacaggtggtgcatggctgtcgtcagctcgtg-tcgtgagatgttgggttaa
gt-cccgcaacga--gcgcaa-ccctcgttt--ttagttgccatctagaa-agact-g-c
cggtgacaaggaggaaggtgaggatgacgtcaagtca-gcatg-ccccttatcctgggcc
acacacgtgctacaatggacaaagagtcg-ccaagcta-atct-----------------
-----------------------
>HM1334141_Uncultured_marine_haptophyte_Biosope_T65_16S32b
----------------------------------------------------------gc
aagcgttatccggaatcatt-gggcgtaaagcgcctgtaggttgtttaataagtttgtta
aagcttaacaaactgatttgagtatggcaggggtaggaatttctagt-gtagcggtgaaa
tgcgtagatattagaaagaacaccgcgaaagcgta-ctggcattactgacactgagaggc
gaaagctaggggagcgaaagggattagata-cccctgtagtccta--gccgtaaacgatg
gatactagatgttgcagtatcgtagctaa-cgcgttaagtat-cccgcct-ggggagtac
gctcgcaagggtg-aaactcaaaggaattgacgggggc-ccgcacaagcggtggagcatg
tggtttaattc-gatgcaacgcgaagaaccttaccagggct-tgacatactagtgccttc
gggaaagatacaggtggtgcatggctgtcgtcagctcgtg-tcgtgagatgttgggttaa
gt-cccgcaacga--gcgcaa-ccctcgttt--ttagttgccatctagaa-agact-g-c
cggtgacaaggaggaaggtgaggatgacgtcaagtca-gcatg-ccccttatcctgggcc
acacacgtgctacaatggacaaagagtcg-ccaagcta-atct-aagttc-gga------
-----------------------
>HM1334181_Uncultured_marine_haptophyte_Biosope_T65_16S36a
-------------------------------------------------------ggtgc
aagcgttatccggaatcatt-gggcgtaaagcgcctgtaggttgtttaataagtttgtta
aagcttaacaaactgatttgagtatggcaggggtaggaatttctagt-gtagcggtgaaa
tgcgtagatattagaaagaacaccgcgaaagcgta-ctggcattactgacactgagaggc
gaaagctaggggagcgaaagggattagata-cccctgtagtccta--gccgtaaacgatg
gatactagatgttgcagtatcgtagctaa-cgcgttaagtat-cccgcct-ggggagtac
gctcgcaagggtg-aaactcaaaggaattgacgggggc-ccgcacaagcggtggagcatg
tggtttaattc-gatgcaacgcgaagaaccttaccagggct-tgacatactagtgccttc
gggaaagatacaggtggtgcatggctgtcgtcagctcgtg-tcgtgagatgttgggttaa
gt-cccgcaacga--gcgcaa-ccctcgttt--ttagttgccatctagaa-agact-g-c
cggtgacaaggaggaaggtgaggatgacgtcaagtca-gcatg-ccccttatcctgggcc
acacacgtgctacaatggacaaagagtcg-ccaagcta-atct-aagttc-g--------
-----------------------
>AB8479842_Braarudosphaera_bigelowii_TMRscBb1
taagca-tcggctaact--ccgtgcca-g-cagccgc-ggt--aatac-gg--gggatgc
aagcgttatccggaatcatt-gggcgtaaagcgcctgtaggttgtttaataagtttgtta
aagcttaacaaactgatttgagtatggcaggggtaggaatttctagt-gtagcggtgaaa
tgcgtagatattagaaagaacaccgcgaaagcgta-ctggcattactgacactgagaggc
gaaagctaggggagcgaaagggattagata-cccctgtagtccta--gccgtaaacgatg
gatactagrtgttgcagtatcgtagctaa-cgcgttaagtat-cccgcct-ggggagtac
gctcgcaagggtg-aaactcaaaggaattgacgggggc-ccgcacaagcggtggagcatg
tggtttaattc-gatgcaacgcgaagaaccttaccagggct-tgacatactagtgccttc
gggaaagatacaggtggtgcatggctgtcgtcagctcgtg-tcgtgagatgttgggttaa
gt-cccgcaacga--gcgcaa-ccctcgttt--ttagttgccatctagaa-agact-g-c
cggtgacaaggaggaaggtgaggatgacgtcaagtca-gcatg-ccccttatcctgggcc
acacacgtgctacaatggacaaagagtcg-ccaagcta-atct-aagttc-ggattgta-
ggctgcaactcg-cc-tcatgaa
>AB8479852_Braarudosphaera_bigelowii_TMRscBb7
taagca-tcggctaact--ccgtgcca-g-cagccgc-ggt--aatac-gg--gggatgc
aagcgttatccggaatcatt-gggcgtaaagcgcctgtaggttgtttaataagtttgtta
aagcttaacaaactgatttgagtatggcaggggtaggaatttctagt-gtagcggtgaaa
tgcgtagatattagaaagaacaccgcgaaagcgta-ctggcattactgacactgagaggc
gaaagctaggggagcgaaagggattagata-cccctgtagtccta--gccgtaaacgatg
gatactagrtgttgcagtatcgtagctaa-cgcgttaagtat-cccgcct-ggggagtac
gctcgcaagggtg-aaactcaaaggaattgacgggggc-ccgcacaagcggtggagcatg
tggtttaattc-gatgcaacgcgaagaaccttaccagggct-tgacatactagtgccttc
gggaaagatacaggtggtgcatggctgtcgtcagctcgtg-tcgtgagatgttgggttaa
gt-cccgcaacga--gcgcaa-ccctcgttt--ttagttgccatctagaa-agact-g-c
cggtgacaaggaggaaggtgaggatgacgtcaagtca-gcatg-ccccttatcctgggcc
acacacgtgctacaatggacaaagagtcg-ccaagcta-atct-aagttc-ggattgta-
ggctgcaactcg-cc-tcatgaa
>AB8479862_Braarudosphaera_bigelowii_TMRscBb8
taagca-tcggctaact--ccgtgcca-g-cagccgc-ggt--aatac-gg--gggatgc
aagcgttatccggaatcatt-gggcgtaaagcgcctgtaggttgtttaataagtttgtta
aagcttaacaaactgatttgagtatggcaggggtaggaatttctagt-gtagcggtgaaa
tgcgtagatattagaaagaacaccgcgaaagcgta-ctggcattactgacactgagaggc
gaaagctaggggagcgaaagggattagata-cccctgtagtccta--gccgtaaacgatg
gatactagrtgttgcagtatcgtagctaa-cgcgttaagtat-cccgcct-ggggagtac
gctcgcaagggtg-aaactcaaaggaattgacgggggc-ccgcacaagcggtggagcatg
tggtttaattc-gatgcaacgcgaagaaccttaccagggct-tgacatactagtgccttc
gggaaagatacaggtggtgcatggctgtcgtcagctcgtg-tcgtgagatgttgggttaa
gt-cccgcaacga--gcgcaa-ccctcgttt--ttagttgccatctagaa-agact-g-c
cggtgacaaggaggaaggtgaggatgacgtcaagtca-gcatg-ccccttatcctgggcc
acacacgtgctacaatggacaaagagtcg-ccaagcta-atct-aagttc-ggattgta-
ggctgcaactcg-cc-tcatgaa
>HM1334321_Uncultured_marine_haptophyte_Biosope_T65_16S46a
------------------------------------------------------------
--gcgttatccggaatcatt-gggcgtaaagcgcctgtaggttgtttaataagtttgtta
aagcttaacaaactgatttgagtatggcaggggtaggaatttctagt-gtagcggtgaaa
tgcgtagatattagaaagaacaccgcgaaagcgta-ctggcattactgacactgagaggc
gaaagctaggggagcgaaagggattagata-cccctgtagtccta--gccgtaaacgatg
gatactagatgttgcagtatcgtagctaa-cgcgttaagtat-cccgcct-ggggagtac
gctcgcaagggtg-aaactcaaaggaattgacgggggc-ccgcacaagcggtggagcatg
tggtttaattc-gatgcaacgcgaagaaccttaccagggct-tgacatactagtgccttc
gggaaagatacaggtggtgcatggctgtcgtcagctcgtg-tcgtgagatgttgggttaa
gt-cccgcaacga--gcgcaa-ccttcgttt--ttagttgccatctagaa-agact-g-c
cggtgacaaggaggaaggtgaggatgacgtcaagtca-gcatg-ccccttatcctgggcc
acacacgtgctacaatggacaaagagtcg-cca---------------------------
-----------------------
>HM1334081_Uncultured_marine_haptophyte_Biosope_T65_16S2b
------------------------------------------------------------
----gttatccggaatcatt-gggcgtaaagcgcctgtaggttgtttaataagtttgtta
aagcttaacaaactgatttgagtatggcaggggtaggaatttctagt-gtagcggtgaaa
tgcgtagatattagaaagaacaccgcgaaagcgta-ctggcattactgacactgagaggc
gaaagctaggggagcgaaagggattagata-cccctgtagtccta--gccgtaaacgatg
gatactagatgttgcagtatcgtagctaa-cgcgttaagtat-cccgcct-ggggagtac
gctcgcaagggtg-aaactcaaaggaattgacgggggc-ccgcacaagcggtggagcatg
tggtttaattc-gatgcaacgcgaagaactttacgagggct-tgacatactagtgccttc
gggaaagatgcaggtggtgcatggctgtcgtcagctcgtg-tcgtgagatgttgggttaa
gt-cccgcaacga--gcgcaa-ccctcgttt--ttagttgccatctagaa-agact-g-c
cggtgacaaggaggaaggtgaggatgacgtc-----------------------------
------------------------------------------------------------
-----------------------
>HM1334301_Uncultured_marine_haptophyte_Biosope_T65_16S45a
------------------------------------------------------------
aagcgttatccggaatcatt-gggcgtaaagcgcctgtaggttgtttaataagtttgtta
aagcttaacaaactgatttgagtatggcaggggtaggaatttctagt-gtagcggtgaaa
tgcgtagatattagaaagaacaccgcgaaagcgta-ctggcattactgacactgagaggc
gaaagctaggggagcgaaagggattagata-cccctgtagtccta--gccgtaaacgatg
gatactagatgttgcagtatcgtagctaa-cgcgttaagtat-cccgcct-ggggagtac
gctcgcaagggtg-aaactcaaaggaattgacgggggc-ccgcacaagcggtggagcatg
tggtttaattc-gatgcaacgcgaagaaccttaccagggct-tgacatactagtgccttc
gggaaagatacaggtggtgcatggctgtcgtcagctcgtg-tcgtgagatgttgggttaa
gt-cccgcaacga--gcgcaa-ccctcgttt--ttagttgccatctagaa-agact-gcc
cggtgacaaggaggaaggtgaggatgacgtcaagtca-gc--------------------
------------------------------------------------------------
-----------------------
>HM1334341_Uncultured_marine_haptophyte_Biosope_T65_16S48a
------------------------------------------------------------
----gttatccggaatcatt-gggcgtaaagcgcctgtaggttgtttaataagtttgtta
aagcttaacaaactgatttgagtatggcaggggtaggaatttctagt-gtagcggtgaga
tgcgtagatattagaaagaacaccgcgaaagcgta-ctggcattactgacactgagaggc
gaaagctaggggagcgaaagggattagata-cccctgtagtccta--gccgtaaacgatg
gatactagatgttgcagtatcgtagctaa-cgcgttaagtat-cccgcct-ggggagtac
gctcgcaagggtg-aaactcaaaggaattgacgggggc-ccgcacaagcggtggagcatg
tggtttaattc-gatgcaacgcgaagaaccttaccagggct-tgacatactagtgccttc
gggaaagatacaggtggtgcatggctgtcgtcagctcgtg-tcgtgagatgttgggttaa
gt-cccgcaacga--gcgcaa-ccctcgttt--ttagttgccatctagaa-agact-g-c
cggtgacaaggaggaaggtgaggatgacgtcaagtca-gcatg-ccccttatcctgggcc
acacacgtgctacaatggacaaagagttg-cgaagcta-atct-----------------
-----------------------
>HM1334351_Uncultured_marine_haptophyte_Biosope_T65_16S4b
------------------------------------------------------------
-------atccggaatcatt-gggcgtaaagcgcctgtaggttgtttaataagtttgtta
aagcttaacaaactgatttgagtatggcaggggtaggaatttctagt-gtagcggtgaaa
[truncated: 141,984 more chars]
