# Supplementary material for: New plastids, old proteins: repeated endosymbiotic acquisitions in kareniacean dinoflagellates
Source: EMBO Rep. 2024 Mar 18;25(4):16. doi: 10.1038/s44319-024-00103-y (PMC11014865; doi:10.1038/s44319-024-00103-y)
Supplement: Supplementary file 11 — Dataset EV10 [file 44319_2024_103_MOESM11_ESM.zip › Dataset EV10/plastid_genome_phylogeny_files/16S/alternative alignments and trees 1/16S-final-strictplus.fasta]

>LC438757.1
taagca-tcggctaact--ccgtgcca-g-cagccgc-ggt--aatac-gg--gggatgc
aagcgttgtccagttttatt-gggcgtaaggcgcctgtcggttgccctacaagttagagg
atggctggggtaagaatttctagt-ggagcggtaaaatgcgtagatattagaaggaacac
ccatttctgacacttaagggcgaaagctgggggagcaaaaaggattaggta-cccttgta
gtccca--gccgtaaacgatggatactagatgttgcagtatcgtagctaa-cgcgttaag
tat-cccgtct-ggggagtacgctcgcaagggtg-aaactcaaaggaattggcgggagc-
cctcgcwagcgrtggagcatgcggtttaattc-gatgcaacacgaagaaccttacctagg
ct-tgacgtcgttcttgggagaggcacaggtggtgcatggctgtcgtcagttcgtg-tcg
------------------------------------------------------------
------------------------------------------------------------
------------------------------------------------------------
-----------------------
>Papilionacea-16S_provisional_consensus_sequence
taagta-tcggctaacc--tcgtgcca-g-cagccgc-ggt--aatac-ga--gggatgc
aagcgttgtccggattyatt-aggcgtaaggcgttcgaaggttgrgcttcaagttagagg
gcggttggggtaagaacttctaat-gtagcggtgaaatgcgtagatattagaaagaacac
ccgttgctgacactcaagaacgaaagctgggggagcaaaaaggattaggta-cccttgta
gtccca-tgccgtaaacgatggatattaaattttgcagggttagagttaa-cacgttaar
tat-cccgtct-ggggagtacgctcgcaagggtg-aaactcaaaggaattgacgggagc-
cctcgcaagcggtggagcatgctgtttaattc-gatgcaacgcgaagaaccttacctaga
ct-tgacgcttagtttagtgaaggtacaggtggtgcatggctgtcgtcagctcgtg-tcg
tgagatgtcaggttaagt-cccggaacga--gcgcaa-cccttatct--ttagtt----t
ctaaag-agact-g-ccagcagcaaggagtaaggtgaggatgacgtcaagtca-gcatg-
ccccgtatcyagggctacamgcgtgctacaatag------------tga-----------
------gcctgcaggtcgaccat
>CAMNT_0006738711_Phaeocystis_Sp_Strain_CCMP2710
taagca-tcggctaact--ccgtgcca-g-cagccgc-ggt--aatac-gg--gggatgc
aagcgttatccggatttatt-gggcgtaaagcgcctgtaggttgtttaataagtttgagt
atgataggggtaggaatttctagt-gtagcggtgaaatgcgtagatattagaaagaacac
ccattactgacactcagaggcgaaagctagggtagcaaaagggattagata-cccctgta
gtccta--gccgtaaacgatggatactacatgttgcagtatggtagctaa-cgcgttaag
tat-cccgcct-ggggagtacggtcgcaaggctg-aaactcaaaggaattgacgggggc-
ccgcacaagcggtggagcatgtggtttaattc-gacgcaacgcgaagaaccttacctggc
ct-tgacggtgccttcgggaatgacacaggtgctgcatggccgtcgtcagctcgtg-tcg
tgagatgttgggttaagt-cccgtaacga--gcgcaa-cccctatcc--ctagttgctat
ctaggg-agact-g-ccggtgacaaggaggaaggtggggatgacgtcaggtca-tcatg-
gcccttacccagggctacacacgtgctacaatgcacagagggctg-caa-tagtcc-gga
tcgca-gtctgcaactcg-ac-t
>DQ4426541_Phaeocystis_antarctica_W6-4
taagca-tcggctaact--ccgtgcca-g-cagccgc-ggt--aatac-gg--gggatgc
aagcgttatccggatttatt-gggcgtaaagcgcctgtaggttgtttaataagtttgagt
atgataggggtaggaatttctagt-gtagcggtgaaatgcgtagatattagaaagaacac
ccattactgacactcagaggcgaaagctagggtagcaaaagggattagata-cccctgta
gtccta--gccgtaaacgatggatact---------------------------------
------------------------------------------------------------
------------------------------------------------------------
------------------------------------------------------------
------------------------------------------------------------
------------------------------------------------------------
------------------------------------------------------------
-----------------------
>DQ4426521_Phaeocystis_antarctica_W5-1
taagca-ccggctaact--ccgtgcca-g-cagccgc-ggt--aatac-gg--ggggtgc
aagcgttatccggatttatt-gggcgtaaagcgcctgtaggttgtttaataagtttgagt
ataataggggtaggaatttctagt-gtagcggtgaaatgcgtagatattagaaagaacac
ccattactgacactcagaggcgaaagctagggtagcaaaagggattagata-cccctgta
gtccta--gccgtaaacgatggatact---------------------------------
------------------------------------------------------------
------------------------------------------------------------
------------------------------------------------------------
------------------------------------------------------------
------------------------------------------------------------
------------------------------------------------------------
-----------------------
>DQ4426531_Phaeocystis_antarctica_RS-24
taagca-ccggctaact--ccgtgcca-g-cagccgc-ggt--aatac-gg--ggggtgc
aagcgttatccggatttatt-gggcgtaaagcgcctgtaggttgtttaataagtttgagt
atgataggggtaggaatttctagt-gtagcggtgaaatgcgtagatattagaaagaacac
ccattactgacactcagaggcgaaagctagggtagcaaaagggattagata-cccctgta
gtccta--gccgtaaacgatggatact---------------------------------
------------------------------------------------------------
------------------------------------------------------------
------------------------------------------------------------
------------------------------------------------------------
------------------------------------------------------------
------------------------------------------------------------
-----------------------
>LC0873771_Uncultured_Emiliania_JT_stE_200m_78
----------------------------------------t--aatac-gg--gggatgc
aagcgttatccggatttatt-gggcgtaaagcgcctgtaggttgtttaataagtttgagt
atgataggggtaggaatttctagt-gtagcggtgaaatgcgtagatattagaaagaacac
ccattactgacactcagaggcgaaagctagggtagcaaaagggattagata-cccctgta
atccta--gccgtaaacgatggatactacatgttgcagtatggtagctaa-cgcgttaag
tat-cccgcct-ggggagtacggtcgcaaggctg--------------------------
------------------------------------------------------------
------------------------------------------------------------
------------------------------------------------------------
------------------------------------------------------------
------------------------------------------------------------
-----------------------
>KT9562901_Uncultured_Phaeocystis_ST4_8
---------------------gtgcca-g-cagccgcgggt--aatacggg--gggatgc
aagcgttatccggaatcatt-gggcgtaaagcgcctgtaggttgtttaataagttagagt
atggcaggggtaggaatttctagt-gtagcggtgaaatgcgtagatattagaaagaacac
ccattactgacactcagaggcgaaagctagggtagcaaaagggattagata-cccctgta
gtccta--gccgtaaacgatggatactacatgttgcagtatggtagctaa-cgcgttaag
tat-cccgcct-ggggagtacggtcgcaaggctg-aaactcaaaggaattgacgggggc-
ccgcacaagcggtggagcatgtggtttaattc-gatgcaacgcgaagaaccttaccaagg
ct-tgacagtgccttcgggaaagatacaggtggtgcatggctgtcgtcagctcgtg-tcg
tgagatgttgggttaagt-cccgcaacga--gcgcaa-cccttattt--ttagttgctat
ctagaa-agact-g-ccggtgacaaggaggaaggtgaggatgacgtcaagtca-gcatg-
ccccttatcttgggctacacacgtgctacaatggacaaagagttg-cga-aagttc-gga
ttgta-ggctgcaactcg-cc-t
>KT9562891_Uncultured_Phaeocystis_ST4_10
taagca-tcggctaact--ccgtgcca-g-cagccgc-ggt--aatac-gg--gggatgc
aagcgttatccggatttatt-gggcgtaaagcgcctgtaggttgtttaataagtttgagt
atgataggggtaggaatttctagt-gtagcggtgaaatgcgtagatattagaaagaacac
ccattactgacactcagaggcgaaagctagggtagcaaaagggattagata-cccctgta
gtccta--gccgtaaacgatggatactacatgttgcagtatggtagctaa-cgcgttaag
tat-cccgcct-ggggagtacggtcgcaaggctg-aaactcaaaggaattgacgggggc-
ccgcacaagcggtggagcatgtggtttaattc-gatgcaacgcgaagaaccttaccaagg
ct-tgacagtgccttcgggaaagatacaggtggtgcatggctgtcgtcagctcgtg-tcg
tgagatgttgggttaagt-cccgcaacga--gcgcaa-cccttattt--ttagttgctat
ctagaa-agact-g-ccggtgacaaggaggaaggtgaggatgacgtcaagtca-gcatg-
ccccttatcttgggctacacacgtgctacaatggacaaagagttg-cga-aagttc-gga
ttgta-ggctgcaactcg-cc-t
>KT9562981_Uncultured_Phaeocystis_ST4_13
taagca-tcggctaact--ccgtgcca-g-cagccgc-ggt--aatac-gg--gggatgc
aagcgttatccggatttatt-gggcgtaaagcgcctgtaggttgtttaataagtttgagt
atgataggggtaggaatttctagt-gtagcggtgaaatgcgtagatattagaaagaacac
ccattactgacactcagaggcgaaagctagggtagcaaaagggattagata-cccctgta
gtccta--gccgtaaacgatggatactacatgttgcagtatggtagctaa-cgcgttaag
tat-cccgcct-ggggagtacggtcgcaaggctg-aaactcaaaggaattgacgggggc-
ccgcacaagcggtggagcatgtggtttaattc-gatgcaacgcgaagaaccttaccaagg
ct-tgacagtgccttcgggaaagatacaggtggtgcatggctgtcgtcagctcgtg-tcg
tgagatgttgggttaagt-cccgcaacga--gcgcaa-cccttattt--ttagttgctat
ctagaa-agact-g-ccggtgacaaggaggaaggtgaggatgacgtcaagtca-gcatg-
ccccttatcttgggctacacacgtgctacaatggacaaagagttg-cga-aagt------
-----------------------
>EF0519031_Uncultured_haptophyte_MC601-107
taagca-tcggctaact--ccgtgcca-g-cagccgc-ggt--aatac-gg--gggatgc
aggcgttatccggatttatt-gggcgtaaagcgcctgtaggttgtttaataagtttgagt
atgataggggtaggaatttctagt-gtagcggtgaaatgcgtagatattagaaagaacac
ccattactgacactcagaggcgaaagctagggtagcaaaagggattagata-cccctgta
gtccta--gccgtaaacgatggatactacatgttgcagtatggtagctaa-cgcgttaag
tat-cccgcct-ggggagtacggtcgcaaggctg-aaactcaaaggaattgacgggggc-
ccgcacaagcggtggagcatgtggtttaattc-gatgcaacgcgaagaaccttaccaagg
ct-tgacagtgccttcgggaaagatacaggtggtgcatggctgtcgtcagctcgtg-tcg
tgagatgttgggttaagt-cccgcaacga--gcgcaa-cccttattt--ttagttgctat
ctagaa-agact-g-ccggtgacaaggaggaaggtgaggatgacgtcaagtca-gcatg-
ccccttatcttgggctacacacgtgctacaatggacaaagagttg-cga-aagttc-gga
ttgta-ggctgcaactcg-cc-t
>EF0519751_Uncultured_haptophyte_MAMA64-113
taagca-tcggctaact--ccgtgcca-g-cagccgc-ggt--aatac-gg--gggatgc
aagcgttatccggatttatt-gggcgtaaagcgcctgtaggttgtttaataagtttgagt
atgataggggtaggaatttctagt-gtagcggtgaaatgcgtagatattagaaagaacac
ccattactgacactcagaggcgaaagctagggtagcaaaagggattagata-cccctgta
gtccta--gccgtaaacgatggatactacatgttgcagtatggtagctaa-cgcgttaag
tat-cccgcct-ggggagtacggtcgcaaggctg-aaactcaaaggaattgacgggggc-
ccgcacaagcggtggagcatgtggtttaattc-gatgcaacgcgaagaaccttaccaagg
ct-tgacagtgccttcgggaaagatacaggtggtgcatggctgtcgtcagctcgtg-tcg
tgagatgttgggttaagt-cccgcaacga--gcgcaa-cccttattt--ttagttgctat
ctagaa-agact-g-ccggtgacaaggaggaaggtgaggatgacgtcaagtca-gcatg-
ccccttatcttgggctacacacgtgctacaatggacaaagagttg-cga-aagttc-gga
ttgta-ggctgcaactcg-cc-t
>EF0519841_Uncultured_haptophyte_MAMA64-122
taagca-tcggctaact--ccgtgcca-g-cagccgc-ggt--aatac-gg--gggatgc
aagcgttatccggatttatt-gggcgtaaagcgcctgtaggttgtttaataagtttgagt
atgataggggtaggaatttctagt-gtagcggtgaaatgcgtagatattagaaagaacac
ccattactgacactcagaggcgaaagctagggtagcaaaagggattagata-cccctgta
gtccta--gccgtaaacgatggatactacatgttgcagtatggtagctaa-cgcgttaag
tat-cccgcct-ggggagtacggtcgcaaggctg-aaactcaaaggaattgacgggggc-
ccgcacaagcggtggagcatgtggtttaattc-gatgcaacgcgaagaaccttaccaagg
ct-tgacagtgccttcgggaaagatacaggtggtgcatggctgtcgtcagctcgtg-tcg
tgagatgttgggttaagt-cccgcaacga--gcgcaa-cccttattt--ttagttgctat
ctagaa-agact-g-ccggtgacaaggaggaaggtgaggatgacgtcaagtca-gcatg-
ccccttatcttgggctacacacgtgctacaatggacaaagagttg-cga-aagttc-gga
ttgta-ggctgcaactcg-cc-t
>EF0519731_Uncultured_haptophyte_MAMA64-111
taagca-tcggctaact--ccgtgcca-g-cagccgc-ggt--aatac-gg--gggatgc
aagcgttatccggatttatt-gggcgtaaagcgcctgtaggttgtttaataagtttgagt
atgataggggtaggaatttctagt-gtagcggtgaaatgcgtagatattagaaagaacac
ccattactgacactcagaggcgaaagctagggtagcaaaagggattagata-cccctgta
gtccta--gccgtaaacgatggatactacatgttgcagtatggtagctaa-cgcgttaag
tat-cccgcct-ggggagtacggtcgcaaggctg-aaactcaaaggaattgacgggggc-
ccgcacaagcggtggagcatgtggtttaattc-gatgcaacgcgaagaaccttaccaagg
ct-tgacagtgccttcgggaaagatacaggtggtgcatggctgtcgtcagctcgtg-tcg
tgagatgttggattaagt-cccgcaacga--gcgcaa-cccttattt--ttagttgctat
ctagaa-agact-g-ccggtgacaaggaggaaggtgaggatgacgtcaagtca-gcatg-
ccccttatcttgggctacacacgtgctacaatggacaaagagttg-cga-aagttc-gga
ttgta-ggctgcaactcg-cc-t
>EF0520601_Uncultured_haptophyte_250304-73
taakca-tcggctaact--ccgtgcca-g-cagccgc-ggt--aatac-gg--gggatgc
aagcgttatccggatttatt-gggcgtaaagcgcctgtaggttgtttaataagtttgagt
atgataggggtaggaatttctagt-gtagcggtgaaatgcgtagatattagaaagaacac
ccattactgacactcagaggcgaaagctagggtagcaaaagggattagata-cccctgta
gtccta--gccgtaaacgatggatactacatgttgcagtatggtagctaa-cgcgttaag
tat-cccgcct-ggggagtacggtcgcaaggctg-aaactcaaaggaattgacgggggc-
ccgcacaagcggtggagcatgtggtttaattc-gatgcaacgcgaagaaccttaccaagg
ct-tgacagtgccttcgggaaagatacaggtggtgcatggctgtcgtcagctcgtg-tcg
tgagatgttgggttaagt-cccgcaacga--gcgcaa-cccttattt--ttagttgctat
ctagaa-agact-g-ccggtgacaaggaggaaggtgaggatgacgtcaagtca-gcatg-
ccccttatcttgggctacacacgtgctacaatggacaaagagttg-cga-aagttc-gga
ttgta-ggctgcaactcg-cc-t
>KT9643041_Uncultured_Phaeocystaceae_c10
taagca-tcggctaact--ccgtgcca-g-cagccgc-ggt--aatac-gg--gggatgc
aagcgttatccggatttatt-gggcgtaaagcgcctgtaggttgtttaataagtttgagt
atgataggggtaggaatttctagt-gtagcggtgaaatgcgcagatattagaaagaacac
ccattactgacactcagaggcgaaagctagggtagcaaaagggattagata-cccctgta
gtccta--gccgtaaacgatggatactacatgttgcagtatggtagctaa-cgcgttaag
tat-cccgcct-ggggagtacggtcgcaaggctg-aaactcaaaggaattgacgggggc-
ccgcacaagcggtggagcatgtggtttaattc-gatgcaacgcgaagaaccttaccaagg
ct-tgacagtgccttcgggaaagatacaggtggtgcatggctgtcgtcagctcgtg-tcg
tgagatgttgggttaagt-cccgcaacga--gcgcaa-cccttattt--ttagttgctat
ctagaa-agact-g-ccggtgacaaggaggaaggtgaggatgacgtcaagtca-gcatg-
ccccttatcttgggctacacacgtgctacaatggacaaagagttg-cga-aagttc-gga
ttgta-cgctgcaactcg-cc-t
>NC_0167032_Phaeocystis_antarctica_CCMP1374
taagca-ccggctaact--ccgtgcca-g-cagccgc-ggt--aatac-gg--ggggtgc
aagcgttatccggatttatt-gggcgtaaagcgcctgtaggttgtttaataagtttgagt
atgataggggtaggaatttctagt-gtagcggtgaaatgcgtagatattagaaagaacac
ccattactgacactcagaggcgaaagctagggtagcaaaagggattagata-cccctgta
gtccta--gccgtaaacgatggatactacatgttgcagtatggtagctaa-cgcgttaag
tat-cccgcct-ggggagtacggtcgcaaggctg-aaactcaaaggaattgacgggggc-
ccgcacaagcggtggagcatgtggtttaattc-gatgcaacgcgaagaaccttaccaagg
ct-tgacagtgccttcgggaaagatacaggtggtgcatggctgtcgtcagctcgtg-tcg
tgagatgttgggttaagt-cccgcaacga--gcgcaa-cccttattt--ttagttgctat
ctagaa-agact-g-ccggtgacaaggaggaaggtgaggatgacgtcaagtca-gcatg-
ccccttatcttgggctacacacgtgctacaatggacaaagagttg-cga-aagttc-gga
ttgta-ggctgcaactcg-cc-t
>JN1172752_Phaeocystis_antarctica_CCMP1374
taagca-ccggctaact--ccgtgcca-g-cagccgc-ggt--aatac-gg--ggggtgc
aagcgttatccggatttatt-gggcgtaaagcgcctgtaggttgtttaataagtttgagt
atgataggggtaggaatttctagt-gtagcggtgaaatgcgtagatattagaaagaacac
ccattactgacactcagaggcgaaagctagggtagcaaaagggattagata-cccctgta
gtccta--gccgtaaacgatggatactacatgttgcagtatggtagctaa-cgcgttaag
tat-cccgcct-ggggagtacggtcgcaaggctg-aaactcaaaggaattgacgggggc-
ccgcacaagcggtggagcatgtggtttaattc-gatgcaacgcgaagaaccttaccaagg
ct-tgacagtgccttcgggaaagatacaggtggtgcatggctgtcgtcagctcgtg-tcg
tgagatgttgggttaagt-cccgcaacga--gcgcaa-cccttattt--ttagttgctat
ctagaa-agact-g-ccggtgacaaggaggaaggtgaggatgacgtcaagtca-gcatg-
ccccttatcttgggctacacacgtgctacaatggacaaagagttg-cga-aagttc-gga
ttgta-ggctgcaactcg-cc-t
>MT4713271_Phaeocystis_globosa_CNS00066
taagca-tcggctaact--ccgtgcca-g-cagccgc-ggt--aatac-gg--gggatgc
aagcgttatccggatttatt-gggcgtaaagcgcctgtaggttgtttaataagtttgagt
atgataggggtaggaatttctagt-gtagcggtgaaatgcgtagatattagaaagaacac
ccattactgacactcagaggcgaaagctagggtagcaaaagggattagata-cccctgta
gtccta--gccgtaaacgatggatactacatgttgcagtatggtagctaa-cgcgttaag
tat-cccgcct-ggggagtacggtcgcaaggctg-aaactcaaaggaattgacgggggc-
ccgcacaagcggtggagcatgtggtttaattc-gatgcaacgcgaagaaccttaccaagg
ct-tgacagtgccttcgggaaagatacaggtggtgcatggctgtcgtcagctcgtg-tcg
tgagatgttgggttaagt-cccgcaacga--gcgcaa-cccttattt--ttagttgctat
ctagaa-agact-g-ccggtgacaaggaggaaggtgaggatgacgtcaagtca-gcatg-
ccccttatcttgggctacacacgtgctacaatggacaaagagttg-cga-aagttc-gga
ttgta-ggctgcaactcg-cc-t
>MT4713341_Phaeocystis_globosa_CNS00093
taagca-tcggctaact--ccgtgcca-g-cagccgc-ggt--aatac-gg--gggatgc
aagcgttatccggatttatt-gggcgtaaagcgcctgtaggttgtttaataagtttgagt
atgataggggtaggaatttctagt-gtagcggtgaaatgcgtagatattagaaagaacac
ccattactgacactcagaggcgaaagctagggtagcaaaagggattagata-cccctgta
gtccta--gccgtaaacgatggatactacatgttgcagtatggtagctaa-cgcgttaag
tat-cccgcct-ggggagtacggtcgcaaggctg-aaactcaaaggaattgacgggggc-
ccgcacaagcggtggagcatgtggtttaattc-gatgcaacgcgaagaaccttaccaagg
ct-tgacagtgccttcgggaaagatacaggtggtgcatggctgtcgtcagctcgtg-tcg
tgagatgttgggttaagt-cccgcaacga--gcgcaa-cccttattt--ttagttgctat
ctagaa-agact-g-ccggtgacaaggaggaaggtgaggatgacgtcaagtca-gcatg-
ccccttatcttgggctacacacgtgctacaatggacaaagagttg-cga-aagttc-gga
ttgta-ggctgcaactcg-cc-t
>MT4713331_Phaeocystis_globosa_CNS00087
taagca-tcggctaact--ccgtgcca-g-cagccgc-ggt--aatac-gg--gggatgc
aagcgttatccggatttatt-gggcgtaaagcgcctgtaggttgtttaataagtttgagt
atgataggggtaggaatttctagt-gtagcggtgaaatgcgtagatattagaaagaacac
ccattactgacactcagaggcgaaagctagggtagcaaaagggattagata-cccctgta
gtccta--gccgtaaacgatggatactacatgttgcagtatggtagctaa-cgcgttaag
tat-cccgcct-ggggagtacggtcgcaaggctg-aaactcaaaggaattgacgggggc-
ccgcacaagcggtggagcatgtggtttaattc-gatgcaacgcgaagaaccttaccaagg
ct-tgacagtgccttcgggaaagatacaggtggtgcatggctgtcgtcagctcgtg-tcg
tgagatgttgggttaagt-cccgcaacga--gcgcaa-cccttattt--ttagttgctat
ctagaa-agact-g-ccggtgacaaggaggaaggtgaggatgacgtcaagtca-gcatg-
ccccttatcttgggctacacacgtgctacaatggacaaagagttg-cga-aagttc-gga
ttgta-ggctgcaactcg-cc-t
>MT4713321_Phaeocystis_globosa_CNS00080
taagca-tcggctaact--ccgtgcca-g-cagccgc-ggt--aatac-gg--gggatgc
aagcgttatccggatttatt-gggcgtaaagcgcctgtaggttgtttaataagtttgagt
atgataggggtaggaatttctagt-gtagcggtgaaatgcgtagatattagaaagaacac
ccattactgacactcagaggcgaaagctagggtagcaaaagggattagata-cccctgta
gtccta--gccgtaaacgatggatactacatgttgcagtatggtagctaa-cgcgttaag
tat-cccgcct-ggggagtacggtcgcaaggctg-aaactcaaaggaattgacgggggc-
ccgcacaagcggtggagcatgtggtttaattc-gatgcaacgcgaagaaccttaccaagg
ct-tgacagtgccttcgggaaagatacaggtggtgcatggctgtcgtcagctcgtg-tcg
tgagatgttgggttaagt-cccgcaacga--gcgcaa-cccttattt--ttagttgctat
ctagaa-agact-g-ccggtgacaaggaggaaggtgaggatgacgtcaagtca-gcatg-
ccccttatcttgggctacacacgtgctacaatggacaaagagttg-cga-aagttc-gga
ttgta-ggctgcaactcg-cc-t
>MT4713301_2_Phaeocystis_globosa_CNS00076
taagca-tcggctaact--ccgtgcca-g-cagccgc-ggt--aatac-gg--gggatgc
aagcgttatccggatttatt-gggcgtaaagcgcctgtaggttgtttaataagtttgagt
atgataggggtaggaatttctagt-gtagcggtgaaatgcgtagatattagaaagaacac
ccattactgacactcagaggcgaaagctagggtagcaaaagggattagata-cccctgta
gtccta--gccgtaaacgatggatactacatgttgcagtatggtagctaa-cgcgttaag
tat-cccgcct-ggggagtacggtcgcaaggctg-aaactcaaaggaattgacgggggc-
ccgcacaagcggtggagcatgtggtttaattc-gatgcaacgcgaagaaccttaccaagg
ct-tgacagtgccttcgggaaagatacaggtggtgcatggctgtcgtcagctcgtg-tcg
tgagatgttgggttaagt-cccgcaacga--gcgcaa-cccttattt--ttagttgctat
ctagaa-agact-g-ccggtgacaaggaggaaggtgaggatgacgtcaagtca-gcatg-
ccccttatcttgggctacacacgtgctacaatggacaaagagttg-cga-aagttc-gga
ttgta-ggctgcaactcg-cc-t
>MT4713301_Phaeocystis_globosa_CNS00076
taagca-tcggctaact--ccgtgcca-g-cagccgc-ggt--aatac-gg--gggatgc
aagcgttatccggatttatt-gggcgtaaagcgcctgtaggttgtttaataagtttgagt
atgataggggtaggaatttctagt-gtagcggtgaaatgcgtagatattagaaagaacac
ccattactgacactcagaggcgaaagctagggtagcaaaagggattagata-cccctgta
gtccta--gccgtaaacgatggatactacatgttgcagtatggtagctaa-cgcgttaag
tat-cccgcct-ggggagtacggtcgcaaggctg-aaactcaaaggaattgacgggggc-
ccgcacaagcggtggagcatgtggtttaattc-gatgcaacgcgaagaaccttaccaagg
ct-tgacagtgccttcgggaaagatacaggtggtgcatggctgtcgtcagctcgtg-tcg
tgagatgttgggttaagt-cccgcaacga--gcgcaa-cccttattt--ttagttgctat
ctagaa-agact-g-ccggtgacaaggaggaaggtgaggatgacgtcaagtca-gcatg-
ccccttatcttgggctacacacgtgctacaatggacaaagagttg-cga-aagttc-gga
ttgta-ggctgcaactcg-cc-t
>MT4713291_Phaeocystis_globosa_CNS00075
taagca-tcggctaact--ccgtgcca-g-cagccgc-ggt--aatac-gg--gggatgc
aagcgttatccggatttatt-gggcgtaaagcgcctgtaggttgtttaataagtttgagt
atgataggggtaggaatttctagt-gtagcggtgaaatgcgtagatattagaaagaacac
ccattactgacactcagaggcgaaagctagggtagcaaaagggattagata-cccctgta
gtccta--gccgtaaacgatggatactacatgttgcagtatggtagctaa-cgcgttaag
tat-cccgcct-ggggagtacggtcgcaaggctg-aaactcaaaggaattgacgggggc-
ccgcacaagcggtggagcatgtggtttaattc-gatgcaacgcgaagaaccttaccaagg
ct-tgacagtgccttcgggaaagatacaggtggtgcatggctgtcgtcagctcgtg-tcg
tgagatgttgggttaagt-cccgcaacga--gcgcaa-cccttattt--ttagttgctat
ctagaa-agact-g-ccggtgacaaggaggaaggtgaggatgacgtcaagtca-gcatg-
ccccttatcttgggctacacacgtgctacaatggacaaagagttg-cga-aagttc-gga
ttgta-ggctgcaactcg-cc-t
>MT4713281_Phaeocystis_globosa_CNS00067
taagca-tcggctaact--ccgtgcca-g-cagccgc-ggt--aatac-gg--gggatgc
aagcgttatccggatttatt-gggcgtaaagcgcctgtaggttgtttaataagtttgagt
atgataggggtaggaatttctagt-gtagcggtgaaatgcgtagatattagaaagaacac
ccattactgacactcagaggcgaaagctagggtagcaaaagggattagata-cccctgta
gtccta--gccgtaaacgatggatactacatgttgcagtatggtagctaa-cgcgttaag
tat-cccgcct-ggggagtacggtcgcaaggctg-aaactcaaaggaattgacgggggc-
ccgcacaagcggtggagcatgtggtttaattc-gatgcaacgcgaagaaccttaccaagg
ct-tgacagtgccttcgggaaagatacaggtggtgcatggctgtcgtcagctcgtg-tcg
tgagatgttgggttaagt-cccgcaacga--gcgcaa-cccttattt--ttagttgctat
ctagaa-agact-g-ccggtgacaaggaggaaggtgaggatgacgtcaagtca-gcatg-
ccccttatcttgggctacacacgtgctacaatggacaaagagttg-cga-aagttc-gga
ttgta-ggctgcaactcg-cc-t
>MT4713261_Phaeocystis_globosa_CNS00065
taagca-tcggctaact--ccgtgcca-g-cagccgc-ggt--aatac-gg--gggatgc
aagcgttatccggatttatt-gggcgtaaagcgcctgtaggttgtttaataagtttgagt
atgataggggtaggaatttctagt-gtagcggtgaaatgcgtagatattagaaagaacac
ccattactgacactcagaggcgaaagctagggtagcaaaagggattagata-cccctgta
gtccta--gccgtaaacgatggatactacatgttgcagtatggtagctaa-cgcgttaag
tat-cccgcct-ggggagtacggtcgcaaggctg-aaactcaaaggaattgacgggggc-
ccgcacaagcggtggagcatgtggtttaattc-gatgcaacgcgaagaaccttaccaagg
ct-tgacagtgccttcgggaaagatacaggtggtgcatggctgtcgtcagctcgtg-tcg
tgagatgttgggttaagt-cccgcaacga--gcgcaa-cccttattt--ttagttgctat
ctagaa-agact-g-ccggtgacaaggaggaaggtgaggatgacgtcaagtca-gcatg-
ccccttatcttgggctacacacgtgctacaatggacaaagagttg-cga-aagttc-gga
ttgta-ggctgcaactcg-cc-t
>MT4713251_Phaeocystis_globosa_CNS00064
taagca-tcggctaact--ccgtgcca-g-cagccgc-ggt--aatac-gg--gggatgc
aagcgttatccggatttatt-gggcgtaaagcgcctgtaggttgtttaataagtttgagt
atgataggggtaggaatttctagt-gtagcggtgaaatgcgtagatattagaaagaacac
ccattactgacactcagaggcgaaagctagggtagcaaaagggattagata-cccctgta
gtccta--gccgtaaacgatggatactacatgttgcagtatggtagctaa-cgcgttaag
tat-cccgcct-ggggagtacggtcgcaaggctg-aaactcaaaggaattgacgggggc-
ccgcacaagcggtggagcatgtggtttaattc-gatgcaacgcgaagaaccttaccaagg
ct-tgacagtgccttcgggaaagatacaggtggtgcatggctgtcgtcagctcgtg-tcg
tgagatgttgggttaagt-cccgcaacga--gcgcaa-cccttattt--ttagttgctat
ctagaa-agact-g-ccggtgacaaggaggaaggtgaggatgacgtcaagtca-gcatg-
ccccttatcttgggctacacacgtgctacaatggacaaagagttg-cga-aagttc-gga
ttgta-ggctgcaactcg-cc-t
>MT4713241_Phaeocystis_globosa_CNS00063
taagca-tcggctaact--ccgtgcca-g-cagccgc-ggt--aatac-gg--gggatgc
aagcgttatccggatttatt-gggcgtaaagcgcctgtaggttgtttaataagtttgagt
atgataggggtaggaatttctagt-gtagcggtgaaatgcgtagatattagaaagaacac
ccattactgacactcagaggcgaaagctagggtagcaaaagggattagata-cccctgta
gtccta--gccgtaaacgatggatactacatgttgcagtatggtagctaa-cgcgttaag
tat-cccgcct-ggggagtacggtcgcaaggctg-aaactcaaaggaattgacgggggc-
ccgcacaagcggtggagcatgtggtttaattc-gatgcaacgcgaagaaccttaccaagg
ct-tgacagtgccttcgggaaagatacaggtggtgcatggctgtcgtcagctcgtg-tcg
tgagatgttgggttaagt-cccgcaacga--gcgcaa-cccttattt--ttagttgctat
ctagaa-agact-g-ccggtgacaaggaggaaggtgaggatgacgtcaagtca-gcatg-
ccccttatcttgggctacacacgtgctacaatggacaaagagttg-cga-aagttc-gga
ttgta-ggctgcaactcg-cc-t
>MT4713231_Phaeocystis_globosa_CNS00062
taagca-tcggctaact--ccgtgcca-g-cagccgc-ggt--aatac-gg--gggatgc
aagcgttatccggatttatt-gggcgtaaagcgcctgtaggttgtttaataagtttgagt
atgataggggtaggaatttctagt-gtagcggtgaaatgcgtagatattagaaagaacac
ccattactgacactcagaggcgaaagctagggtagcaaaagggattagata-cccctgta
gtccta--gccgtaaacgatggatactacatgttgcagtatggtagctaa-cgcgttaag
tat-cccgcct-ggggagtacggtcgcaaggctg-aaactcaaaggaattgacgggggc-
ccgcacaagcggtggagcatgtggtttaattc-gatgcaacgcgaagaaccttaccaagg
ct-tgacagtgccttcgggaaagatacaggtggtgcatggctgtcgtcagctcgtg-tcg
tgagatgttgggttaagt-cccgcaacga--gcgcaa-cccttattt--ttagttgctat
ctagaa-agact-g-ccggtgacaaggaggaaggtgaggatgacgtcaagtca-gcatg-
ccccttatcttgggctacacacgtgctacaatggacaaagagttg-cga-aagttc-gga
ttgta-ggctgcaactcg-cc-t
>MT4713311_Phaeocystis_globosa_CNS00079
taagca-tcggctaact--ccgtgcca-g-cagccgc-ggt--aatac-gg--gggatgc
aagcgttatccggatttatt-gggcgtaaagcgcctgtaggttgtttaataagtttgagt
atgataggggtaggaatttctagt-gtagcggtgaaatgcgtagatattagaaagaacac
ccattactgacactcagaggcgaaagctagggtagcaaaagggattagata-cccctgta
gtccta--gccgtaaacgatggatactacatgttgcagtatggtagctaa-cgcgttaag
tat-cccgcct-ggggagtacggtcgcaaggctg-aaactcaaaggaattgacgggggc-
ccgcacaagcggtggagcatgtggtttaattc-gatgcaacgcgaagaaccttaccaagg
ct-tgacagtgccttcgggaaagatacaggtggtgcatggctgtcgtcagctcgtg-tcg
tgagatgttgggttaagt-cccgcaacga--gcgcaa-cccttattt--ttagttgctat
ctagaa-agact-g-ccggtgacaaggaggaaggtgaggatgacgtcaagtca-gcatg-
ccccttatcttgggctacacacgtgctacaatggacaaagagttg-cga-aagttc-gga
ttgta-ggctgcaactcg-cc-t
>NC_0216371_Phaeocystis_globosa_Pg-GA
taagca-tcggctaact--ccgtgcca-g-cagccgc-ggt--aatac-gg--gggatgc
aagcgttatccggatttatt-gggcgtaaagcgcctgtaggttgtttaataagtttgagt
atgataggggtaggaatttctagt-gtagcggtgaaatgcgtagatattagaaagaacac
ccattactgacactcagaggcgaaagctagggtagcaaaagggattagata-cccctgta
gtccta--gccgtaaacgatggatactacatgttgcagtatggtagctaa-cgcgttaag
tat-cccgcct-ggggagtacggtcgcaaggctg-aaactcaaaggaattgacgggggc-
ccgcacaagcggtggagcatgtggtttaattc-gatgcaacgcgaagaaccttaccaagg
ct-tgacagtgccttcgggaaagatacaggtggtgcatggctgtcgtcagctcgtg-tcg
tgagatgttgggttaagt-cccgcaacga--gcgcaa-cccttattt--ttagttgctat
ctagaa-agact-g-ccggtgacaaggaggaaggtgaggatgacgtcaagtca-gcatg-
ccccttatcttgggctacacacgtgctacaatggacaaagagttg-cga-aagttc-gga
ttgta-ggctgcaactcg-cc-t
>KC9008891_Phaeocystis_globosa_Pg-GA
taagca-tcggctaact--ccgtgcca-g-cagccgc-ggt--aatac-gg--gggatgc
aagcgttatccggatttatt-gggcgtaaagcgcctgtaggttgtttaataagtttgagt
atgataggggtaggaatttctagt-gtagcggtgaaatgcgtagatattagaaagaacac
ccattactgacactcagaggcgaaagctagggtagcaaaagggattagata-cccctgta
gtccta--gccgtaaacgatggatactacatgttgcagtatggtagctaa-cgcgttaag
tat-cccgcct-ggggagtacggtcgcaaggctg-aaactcaaaggaattgacgggggc-
ccgcacaagcggtggagcatgtggtttaattc-gatgcaacgcgaagaaccttaccaagg
ct-tgacagtgccttcgggaaagatacaggtggtgcatggctgtcgtcagctcgtg-tcg
tgagatgttgggttaagt-cccgcaacga--gcgcaa-cccttattt--ttagttgctat
ctagaa-agact-g-ccggtgacaaggaggaaggtgaggatgacgtcaagtca-gcatg-
ccccttatcttgggctacacacgtgctacaatggacaaagagttg-cga-aagttc-gga
ttgta-ggctgcaactcg-cc-t
>AY7021421_Phaeocystis_cordata_RCC186
taagca-tcggctaact--ccgtgcca-g-cagccgc-ggt--aatac-gg--gggatgc
aagcgttatccggatttatt-gggcgtaaagcgcctgtaggttgtttaataagtttgagt
atgataggggtaggaatttctagt-gtagcggtgaaatgcgtagatattagaaagaacac
ccattactgacgctcagaggcgaaagctagggtagcaaaagggattagata-cccctgta
gtccta--gccgtaaacgatggatactacatgttgcagtatggtagctaa-cgcgttaag
tat-cccgcct-ggggagtacggtcgcaaggctg-aaactcaaaggaattgacgggggc-
ccgcacaagcggtggagcatgtggtttaattc-gatgcaacgcgaagaaccttaccaagg
ct-tgacagtgccttcgggaaagatacaggtggtgcatggctgtcgtcagctcgtg-tcg
tgagatgttgggttaagt-cccgcaacga--gcgcaa-cccttattt--ttagttgctat
ctagaa-agact-g-ccggtgacaaggaggaaggtgaggatgacgtcaagtca-gcatg-
ccccttatcttgggctacacacgtgctacaatggacaaagagttg-cga-aagttc-gga
ttgta-g----------------
>AY7021431_Phaeocystis_globosa_RCC187
taagca-tcggctaact--ccgtgcca-g-cagccgc-ggt--aatac-gg--gggatgc
aagcgttatccggatttatt-gggcgtaaagcgcctgtaggttgtttaataagtttgagt
atgataggggtaggaatttctagt-gtagcggtgaaatgcgtagatattagaaagaacac
ccattactgacgctcagaggcgaaagctagggtagcaaaagggattagata-cccctgta
gtccta--gccgtaaacgatggatactacatgttgcagtatggtagctaa-cgcgttaag
tat-cccgcct-ggggagtacggtcgcaaggctg-aaactcaaaggaattgacgggggc-
ccgcacaagcggtggagcatgtggtttaattc-gatgcaacgcgaagaaccttaccaagg
ct-tgacagtgccttcgggaaagatacaggtggtgcatggctgtcgtcagctcgtg-tcg
tgagatgttgggttaagt-cccgcaacga--gcgcaa-cccttattt--ttagttgctat
ctagaa-agact-g-ccggtgacaaggaggaaggtgaggatgacgtcaagtca-gcatg-
ccccttatcttgggctacacacgtgctacaatggacaaagagttg-cga-aagttc-gga
ttgta-g----------------
>EF0517631_Phaeocystis_globosa_Napoli
------------------------------------------------------------
---------------------------aaagcgcctgtaggttgtttaataagtttgagt
atgataggggtaggaatttctagt-gtagcggtgaaatgcgtagatattagaaagaacac
ccattactgacgctcagaggcgaaagctagggtagcaaaagggattagata-cccctgta
gtccta--gccgtaaacgatggatactacatgttgcagtatggtagctaa-cgcgttaag
tat-cccgcct-ggggagtacggtcgcaaggctg-aaactcaaaggaattgacgggggc-
ccgcacaagcggtggagcatgtggtttaattc-gatgcaacgcgaagaaccttaccaagg
ct-tgacagtgccttcgggaaagatacaggtggtgcatggctgtcgtcagctcgtg-tcg
tgagatgttgggttaagt-cccgcaacga--gcgcaa-cccttattt--ttagttgctat
ctagaa-agact-g-ccggtgacaaggaggaaggtgaggatgacgtcaagtca-gcatg-
ccccttatcttgggctacacacgtgctacaatggacaaagagttg-cga-----------
-----------------------
>LN7355133_Phaeocystis_sp_RCC994_RCC994
-----------------------------------------------c-gg--ggga--g
cagcsttatccggatttatt-gggcgtaaagcgcctgtaggttgtttaataagtttgagt
atgataggggtaggaatttctagt-gtagcggtgaaatgcgtagatattagaaagaacac
ccattactgacactcagaggcgaaagctagggtagcaaaagggattagata-cccctgta
gtccta--gccgtaaacgatggatactacatgttgcagtatggtagctaa-cgcgttaag
tat-cccgcct-ggggagtacggtcgcaaggctg-aaactcaaaggaattgacgggggc-
ccgcacaagcggtggagcatgtggtttaattc-gatgcaacgcgaagaaccttaccaagg
ct-tgacagtgccttcgggaaagatacaggtggtgcatggctgtcgtcagctcgtg-tcg
tgagatgttgggttaagt-cccgcaacga--gcgcaa-cccttattt--ttagttgctat
ctagaa-agact-g-ccggtgacaaggaggaaggtgaggatgacgtcaagtca-gcatg-
ccccttatcttgggctacacacgtgctacaatggacaaagagttg-cga-----------
-----------------------
>LN7351942_Phaeocystis_antarctica_RCC4024
----------------------------------cgc-ggt--aatac-gg--ggggtgc
aagcgttatccggatttatt-gggcgtaaagcgcctgtaggttgtttaataagtttgagt
atgataggggtaggaatttctagt-gtagcggtgaaatgcgtagatattagaaagaacac
ccattactgacactcagaggcgaaagctagggtagcaaaagggattagata-cccctgta
gtccta--gccgtaaacgatggatactacatgttgcagtatggtagctaa-cgcgttaag
tat-cccgcct-ggggagtacggtcgcaaggctg-aaactcaaaggaattgacgggggc-
ccgcacaagcggtggagcatgtggtttaattc-gatgcaacgcgaagaaccttaccaagg
ct-tgacagtgccttcgggaaagatacaggtggtgcatggctgtcgtcagctcgtg-tcg
tgagatgttgggttaagt-cccgcaacga--gcgcaa-cccttattt--ttagttgctat
ctagaa-agact-g-ccggtgacaaggaggaaggtgaggatgacgtcaagtca-gcatg-
ccccttatcttgggctacacacgtgctacaatggacaaagagttg-cga-aaattc-gga
t----------------------
>Antarctic_CAMNT_0013831151_Phaeocystis_antarctica_Strain_Caron_Lab
taagca-ccggctaact--ccgtgcca-g-cagccgc-ggt--aatac-gg--ggggtgc
aagcgttatccggatttatt-gggcgtaaagcgcctgtaggttgtttaataagtttgagt
atgataggggtaggaatttctagt-gtagcggtgaaatgcgtagatattagaaagaacac
ccattactgacactcagaggcgaaagctagggtagcaaaagggattagata-cccctgta
gtccta--gccgtaaacgatggatactacatgttgcagtatggtagctaa-cgcgttaag
tat-cccgcct-ggggagtacggtcgcaaggctg-aaactcaaaggaattgacgggggc-
ccgcacaagcggtggagcatgtggtttaattc-gatacaacgcgaagaaccttaccaagg
ct-tgacagtgccttcgggaaagatacaggtggtgcatggctgtcgtcagctcgtg-tcg
tgagatgttgggttaagt-cccgcaacga--gcgcaa-cccttattt--ttagttgctat
ctagaa-agact-g-ccggtgacaaggaggaaggtgaggatgacgtcaagtca-gcatg-
ccccttatcttgggctacacacgtgctacaatggacaaagagttg-cga-aagttc-gga
ttgta-ggctgcaactcg-cc-t
>Antarctic_CAMNT_0043826573_Phaeocystis_antarctica_Strain_CCMP1374
taagca-ccggctaact--ccgtgcca-g-cagccgc-ggt--aatac-gg--ggggtgc
aagcgttatccggatttatt-gggcgtaaagcgcctgtaggttgtttaataagtttgagt
atgataggggtaggaatttctagt-gtagcggtgaaatgcgtagatattagaaagaacac
ccattactgacactcagaggcgaaagctagggtagcaaaagggattagata-cccctgta
gtccta--gccgtaaacgatggatactacatgttgcagtatggtagctaa-cgcgttaag
tat-cccgcct-ggggagtacggtcgcaaggctg-aaactcaaaggaattgacgggggc-
ccgcacaagcggtggagcatgtggtttaattc-gatacaacgcgaagaaccttaccaagg
ct-tgacagtgccttcgggaaagatacaggtggtgcatggctgtcgtcagctcgtg-tcg
tgagatgttgggttaagt-cccgcaacga--gcgcaa-cccttattt--ttagttgctat
ctagaa-agact-g-ccggtgacaaggaggaaggtgaggatgacgtcaagtca-gcatg-
ccccttatcttgggctacacacgtgctacaatggacaaagagttg-cga-aagttc-gga
ttgta-ggctgcaactcg-cc-t
>HM1334951_Uncultured_marine_haptophyte_Biosope_T84_16S_PLA491022
------------------------------------------------------------
-----ttatccggatttatt-gggcgtaaagcgcctgtaggttgtttaataagtttgagt
atgataggggtaggaatttctagt-gtagcggtgaaatgcgtagatattagaaagaacac
ccattactgacactcagaggcgaaagctagggtagcaaaagggattagata-cccctgta
gtccta--gccgtaaacgatggatactatatgttgcagtgtggtagctaa-cgcgttaag
tat-cccgcct-ggggagtacggtcgcaaggctg-aaacccaaaggaattgacgggggc-
ccgcacaagcggtggagcatgtggtttaattc-gatgcaacgcgaagaaccttaccaagg
ct-tgacagtgccttcgggaaagatacaggtggtgcatggctgtcgtcagctcgtg-tcg
tgagatgttgggttaagt-cccgcaacga--gcgcaa-cccttattt--ttagttgctat
ctagaa-agact-g-ccggtgacaaggaggaaggtgaggatgacgtcaagtca-gcatg-
ccccttatcttgggctacacacgtgctacaatggacaaagagttg-cga-aagttc-gga
ttgta-ggctgca----------
>HM1335531_Uncultured_marine_haptophyte_Biosope_T88_16S_PLA491024
------------------------------------------------------------
cagcgttatccggatttatt-gggcgtaaagcgcctgtaggttgtttaataagtttgagt
atgataggggtaggaatttctagt-gtagcggtgaaatgcgtagatattagaaagaacac
ccattactgacactcagaggcgaaagctagggtagcaaaagggattagata-cccctgta
gtccta--gccgtaaacgatggatactacatgttgcagtgtggtagctaa-cgcgttaag
tat-cccgcct-ggggagtacggtcgcaaggctg-aaactcaaaggaattgacgggggc-
ccgcacaagcggtggagcatgtggtttaattc-gatgcaacgcgaagaaccttaccaagg
ct-tgacagtgccttcgggaaagatacaggtggtgcatggctgtcgtcagctcgtg-tcg
tgagatgttgggttaagt-cccgcaacga--gcgcaa-cccttattt--ttggttgctat
ctagaa-agact-g-ccggtgacaaggaggaaggtgaggatgacgtcaagtca-gcatg-
ccccttatcttgggctacacacgtgctacaatggacaaagagttg-cga-aagttc-gga
ttgta-ggctgca----------
>HM1335491_Uncultured_marine_haptophyte_Biosope_T88_16S_PLA491020
------------------------------------------------------------
cagcgttatccggatttatt-gggcgtaaagcgcctgtaggttgtttaataagtttgagt
atgataggggtaggagtttctagt-gtagcggtgaaatgcgtagatattagaaagaacac
ccattactgacactcagaggcgaaagctagggtagcaaaagggattagata-cccctgta
gtccta--gccgtaaacgatggatactacatgttgcagtgtggtagctaa-cgcgttaag
tat-cccgcct-ggggagtacggtcgcaaggctg-aaactcaaaggaattgacgggggc-
ccgcacaagcggtggagcatgtggtttaattc-gatgcaacgcgaagaaccttaccaagg
ct-tgacagtgccttcgggaaagatacaggtggtgcatggctgtcgtcagctcgtg-tcg
tgagatgttgggttaagt-cccgcaacga--gcgcaa-cccttattt--ttagttgctat
ctagaa-agact-g-ccggtgacaaggaggaaggtgaggatgacgtcaagtca-gcatg-
ccccttatcttgggctacacacgtgctacaatggacaaagagttg-cga-aagttc-gga
ttgta-ggctgca----------
>HM1335681_Uncultured_marine_haptophyte_Biosope_T88_16S_PLA491039
------------------------------------------------------------
-------atccggatttatt-gggcgtaaagcgcctgtaggttgtttaataagtttgagt
atgataggggtaggaatttctagt-gtagcggtgaaatgcgtagatattagaaagaacac
ccattactgacactcagaggcgaaagctagggtagcaaaagggactagata-cccctgta
gtccta--gccgtaaacgatggatactacatgttgcagtgtggtagctga-cgcgttaag
tat-cccgcct-ggggagtacggtcgcaaggctg-aaactcaaaggaattgacgggggc-
ccgcacaggcggtggagcatgtggtttaattc-gatgcaacgcgaagaaccttaccaagg
ct-tgacagtgccttcgggaaagatacaggtggtgcatggctgtcgtcagctcgtg-tcg
tgagatgttgggttaagt-cccgcaacga--gcgcaa-cccttattt--ttagttgctat
ctagaa-agacc-g-ccggtgacaaggaggaaggtgaggatgacgtcaagtca-gcatg-
ccccttatcttgggctacacacgtgctacaatggacaaagagttg-cga-aagttc-gga
ttgta-ggctgcaac--------
>HM1330411_Uncultured_marine_haptophyte_Biosope_T123_16S_PLA491031
------------------------------------------------------------
-----------------att-gggcgtaaagcgcctgtaggttgtttaataagtttgagt
atgataggggtaggaatttctagt-gtagcggtgaaatgcgtagatattagaaagaacac
ccattactgacactcagaggcgaaagctagggtagcaaaagggattagata-cccctgta
gtccta--gccgtaaacgatggatactacatgttgcagtgtggtagctaa-cgcgttaag
tat-cccgcct-ggggagtacggtcgcaaggctg-aaactctaaggaattgacgggggc-
ccgcacaagcggtggagcatgtggtttaattc-gatgcaacgcgaagaaccttaccaagg
ct-tgacagtgccttcgggaaagatacaggtggtgcatggctgtcgtcagctcgtg-tcg
tgagatgttgggttaagt-cccgcaacga--gcgcaa-cccttattt--ttagttgctat
ctagaa-agact-g-ccggtgacaaggaggaaggtgaggatgacgtcaagtca-gcatg-
ccccttatcttgggctacacacgtgctacaatggacaaagagttg-cga-aagttc-gga
ttgta-ggctgcaactcg-cc-t
>EF0520531_Uncultured_haptophyte_250304-63
gaag---tcggctaact--ccgtgccaca-cagccgcggta--aacaccgg--gggatgc
aagcgttatccggatttatt-gggcgtaaagcgcctgtaggttgtttaaaaagtttgagt
atgataggggtaggaatttctagt-gtagcggtgaaatgcgtagatattagaaagaacac
ccattactgacactcagaggcgaaagctagggtagcaaaagggattagata-cccctgta
gtccta--gccgtaaacgatggatactacatgttgcagtatggtagctaa-cgcgttaag
tat-cccgcct-ggggagtacggtcgcaaggctg-aaactcaaaggaattgacgggggc-
ccgcacaagcggtggagcatgtggtttaattc-gatgcaacgcgaagaaccttaccaagg
ct-tgacagtgccttcgggaaagatacaggtggtgcatggctgtcgtcagctcgtg-tcg
tgagatgttgggttaagt-cccgcaacga--gcgcaa-cccttattt--ttagttgctat
ctagaa-agact-g-ccggtgacaaggaggaaggtgaggatgacgtcaagtca-gcatg-
ccccttatcttgggctacacacgtgctacaatggacaaagagttg-cga-aagttc-gga
ttgta-ggctgcaactcg-cc-t
>Karlodinium-armiger-16S-strict
taagca-tcggctaact--ccgtgcca-g-cagccgc-ggt--aatac-gg--gggatgc
aagcgttatccggaatcatt-gggcgtaaagcgcctgtaggttgtttaataagtttgagt
atggcaggggtaggaatttctagt-gtagcggtgaaatgcgtagatattagaaagaacac
ccattactgacactcagaggcgaaagctagggtagcaaaagggattagata-cccctgta
gtccta--gccgtaaacgatggatactagatgttgcagtatcgtagctaa-cgcgttaag
tat-cccgcct-ggggagtacgctcgcaagggtg-aaactcaaaggaattgacgggggc-
ccgcacaagcggtggagcatgtggtttaattc-gatnnaacgcgaagaaccttaccaggg
ct-tgacagtgccttcgggaaagatacaggtggtgcatggctgtcgtcagctcgtg-tcg
tgagatgttgggttaagt-cccgcaacga--gcgcaa-cccttattt--ttagttacta-
------------------------------------------------------------
------------------------------------------------------------
-----------------------
>EF0521971_Uncultured_haptophyte_MC622-31
taagca-tcggctaact--ccgtgcca-g-cagccgc-ggt--aatac-gg--gggatgc
aagcgttatccgaaatcatt-gggcgtaaagcgcctgtaggttgtttgttaagttagagt
atggtaggggtaggaatttctagt-gtagcggtgaaatgcgtagatattagaaagaacac
ccattactgacactcagaggcgaaagctagggtagcaaaagggattagata-cccctgta
gtccta--gccgtaaacgatggatactagatgttgcagtatcgtagctaa-cgcgttaag
tat-cccgcct-ggggagtacgctcgcaagggtg-aaactcaaaggaattgacgggggc-
ccgcacaagcggtggagcatgtggtttaattc-gatgcaacgcgaagaaccttaccaggg
ct-tgacagtgccttcgggaaaggtacaggtggtgcatggctgtcgtcagctcgtg-tcg
tgagatgttgggttaagt-cccgcaacga--gcgcaa-cccttgttt--ttagttactat
ctagaa-agact-g-ccggtgacaaggaggaaggtgaggatgacgtcaagtca-gcatg-
ccccttatcttgggctacacacgtgctacaatggacaaagagttg-cga-aagttc-gga
ttgta-ggctgcaactcg-cc-t
>EF0520391_Uncultured_haptophyte_250304-42
taagca-tcggctaact--ccgtgcca-g-cagccgc-ggt--aatac-gg--gggatgc
aagcgttatccggaatcatt-gggcgtaaagcgcctgtaggttgtttattaagttagagt
atggtaggggtaggaatttctagt-gtagcggtgaaatgcgtagatattagaaagaacac
ccattactgacactcagaggcgaaagctagggtagcaaaagggattagata-cccctgta
gtccta--gccgtaaacgatggatactagatgttgcagtatcgtagctaa-cgcgttaag
tat-cccgcct-ggggagtacgctcgcaagggtg-aaactcaaaggaattggcgggggc-
ccgcacaagcggtggagcatgtggtttaattc-gatgcaacgcgaagaaccttaccaggg
ct-tgacagtgccttcgggaaagatacaggtggtgcatggctgtcgtcagctcgtg-tcg
tgagatgttgggttaagt-cccgcaacga--gcgcaa-cccttgttt--ttagttactat
ctagaa-agact-g-ccggtgacaaggaggaaggtgaggatgacgtcaagtca-gcatg-
ccccttatcctgggccacacacgtgctacaatggacaaagagtcg-cga-aagttc-aga
ttgta-ggctgcaactcg-cc-t
>EF0517761_Uncultured_haptophyte_MC597-11
taagca-tcggctaact--ccgtgcca-g-cagccgc-ggt--aatac-gg--gggatgc
aagcgttatccgaaatcatt-gggcgtaaagcgcctgtaggtggtttagaaagtttgagt
atggtaggggtaggaatttctagt-gtagcggtgaaatgcgtagatattagaaagaacac
ccattactgacactcagaggcgaaagctagggtagcaaaagggattagata-cccctgta
gtccta--gccgtaaacgatggatactagatgttgcagtatcgtagctaa-cgcgttaag
tat-cccgcct-ggggagtacgctcgcaagggtg-aaactcaaaggaattgacgggggc-
ccgcacaagcggtggagcatgtggtttaattc-gatgcaacgcgaagaaccttaccaggg
ct-tgacagtgccttcgggaaagatacaggtggtgcatggctgtcgtcagctcgtg-tcg
tgagatgttgggttaagt-cccgcaacga--gcgcaa-cccttgttt--ttagttactat
ctagaa-agact-g-ccggtgacaaggaggaaggtgaggatgacgtcaagtca-gcatg-
ccccttatcctgggccacacacgtgctacaatggacaaagagtcg-cga-aagttc-aga
ttgtg-ggctgcaactcg-cc-t
>EF0517861_Uncultured_haptophyte_MC597-22
taagca-tcggctaact--ccgtgcca-g-cagccgc-ggt--aatac-gg--gggatgc
aagcgttatccgaaatcatt-gggcgtaaagcgcctgtaggttgtttattaagtttgagt
atggtaggggtaggaatttctagt-gtagcggtgaaatgcgtagatattagaaagaacac
ccattactgacactcagaggcgaaagctagggtagcaaaagggattagata-cccctgta
gtccta--gccgtaaacgatggatactagatgttgcagtatcgtagctaa-cgcgttaag
tat-cccgcct-ggggagtacgctcgcaagggtg-aaactcaaaggaattgacgggggc-
ccgcacaagcggtggagcatgtggtttaattc-gatgcaacgcgaagaaccttaccaggg
ct-tgacagtgccttcgggaaagatacaggtggtgcatggctgtcgtcagctcgtg-tcg
tgagatgttgggttaagt-cccgcaacga--gcgcaa-cccttgttt--ttagttactat
ctagaa-agact-g-ccggtgacaaggaggaaggtgaggatgacgtcaagtca-gcatg-
ccccttatcctgggctacacacgtgctacaatggacaaagagtcg-caa-aagttc-aga
ttgta-ggctgcaactcg-cc-t
>EF0521961_Uncultured_haptophyte_MC622-30
taagca-tcggctaact--ccgtgcca-g-cagccgc-ggt--aatac-gg--gggatgc
aagcgttatccgaaatcatt-gggcgtaaagcgcctgtaggttgtttattaagtttgagt
atggtaggggtaggaatttctagt-gtagcggtgaaatgcgtagatattagaaagaacac
ccattactgacactcagaggcgaaagctagggtagcaaaagggattagata-cccctgta
gtccta--gccgtaaacgatggatactagatgttgcagtatcgtagctaa-cgcgttaag
tat-cccgcct-ggggagtacgctcgcaagggtg-aaactcaaaggaattgacgggggc-
ccgcacaagcggtggagcatgtggtttaattc-gatgcaacgcgaagaaccttaccaggg
ct-tgacagtgccttcgggaaaggtacaggtggtgcatggctgtcgtcagctcgtg-tcg
tgagatgttgggttaagt-cccgcaacga--gcgcaa-cccttgttt--ttagttactat
ctagaa-agact-g-ccggtgacaaggaggaaggtgaggatgacgtcaagtca-gcatg-
ccccttatcctgggccacacacgtgctacaatggacaaagagtcg-caa-aagttc-aga
ttgta-ggctgcaactcg-cc-t
>EF0522331_Uncultured_haptophyte_MC622-73
taagca-tcggctaact--ccgtgcca-g-cagccgc-ggt--aatac-gg--gggatgc
aagcgttatccgaaatcatt-gggcgtaaagcgcctgtaggttgtttattaagtttgagt
atggtaggggtaggaatttctagt-gtagcggtgaaatgcgtagatattagaaagaacac
ccattactgacactcagaggcgaaagctagggtagcaaaagggattagata-cccctgta
gtccta--gccgtaaacgatggatactagatgttgcagtatcgtagctaa-cgcgttaag
tat-cccgcct-ggggagtacgctcgcaagggtg-aaactcaaaggaattgacgggggc-
ccgcacaagcggtggagcatgtggtttaattc-gatgcaacgcgaagaaccttaccaggg
ct-tgacagtgccttcgggaaagatacaggtggtgcatggctgtcgtcagctcgtg-tcg
tgagatgttgggttaagt-cccgcaacga--gcgcaa-cccttgttt--ttagttactat
ctagaa-agact-g-ccggtgacaaggaggaaggtgaggatgacgtcaagtca-gcatg-
ccccttatcctgggccacacacgtgctacaatggacaaagagtcg-caa-aagttc-aga
ttgta-ggctgcaactcg-cc-t
>EF0521791_Uncultured_haptophyte_MC622-10
taagca-tcggctaact--ccgtgcca-g-cagccgc-ggt--aatac-gg--gggatgc
aagcgttatccgaaatcatt-gggcgtaaagcgcctgtaggttgtttattaagtttgagt
atggtaggggtaggaatttctagt-gtagcggtgaaatgcgtagatattagaaagaacac
ccattactgacactcagaggcgaaagctagggtagcaaaagggattagata-cccctgta
gtccta--gccgtaaacgatggatactagatgttgcagtatcgtagctaa-cgcgttaag
tat-cccgcct-ggggagtacgctcgcaagggtg-aaactcaaaggaattgacgggggc-
ccgcacaagcggtggagcatgtggtttaattc-gatgcaacgcgaagaaccttaccaggg
ct-tgacagtgccttcgggaaagatacaggtggtgcatggctgtcgtcagctcgtg-tcg
tgagatgttgggttaagt-cccgcaacga--gcgcaa-cccttgttt--ttagttactat
ctagaa-agact-g-ccggtgacaaggaggaaggtgaggatgacgtcaagtca-gcatg-
ccccttatcctgggccacacacgtgctacaatggacaaagagtcg-caa-aagttc-aga
ttgta-ggctgcaactcg-cc-t
>EF0521991_Uncultured_haptophyte_MC622-34
taagca-tcggctaact--ccgtgcca-g-cagccgc-ggt--aatac-gg--gggatgc
aagcgttatccgaaatcatt-gggcgtaaagcgcctgtaggttgtttattaagtttgagt
atggtaggggtaggaatttctagt-gtagcggtgaaatgcgtagatattagaaagaacac
ccattactgacactcagaggcgaaagctagggtagcaaaagggattagata-cccctgta
gtccta--gccgtaaacgatggatactagatgttgcagtatcgtagctaa-cgcgttaag
tat-cccgcct-ggggagtacgctcgcaagggtg-aaactcaaaggaattgacgggggc-
ccgcacaagcggtggagcatgtggtttaattc-gatgcaacgcgaagaaccttaccaggg
ct-tgacagtgccttcgggaaagatacaggtggtgcatggctgtcgtcagctcgtg-tcg
tgagatgttgggttaagt-cccgcaacga--gcgcaa-cccttgttt--ttagttactat
ctagaa-agact-g-ccggtgacaaggaggaaggtgaggatgacgtcaagtca-gcatg-
ccccttatcctgggccacacacgtgctacaatggacaaagagtcg-caa-aagttc-aga
ttgta-ggctgcaactcg-cc-t
>EF0522111_Uncultured_haptophyte_MC622-48
taagca-tcggctaact--ccgtgcca-g-cagccgc-ggt--aatac-gg--gggatgc
aagcgttatccgaaatcatt-gggcgtaaagcgcctgtaggttgtttattaagtttgagt
atggtaggggtaggaatttctagt-gtagcggtgaaatgcgtagatattagaaagaacac
ccattactgacactcagaggcgaaagctagggtagcaaaagggattagata-cccctgta
gtccta--gccgtaaacgatggatactagatgttgcagtatcgtagctaa-cgcgttaag
tat-cccgcct-ggggagtacgctcgcaagggtg-aaactcaaaggaattgacgggggc-
ccgcacaagcggtggagcatgtggtttaattc-gatgcaacgcgaagaaccttaccaggg
ct-tgacagtgccttcgggaaagatacaggtggtgcatggctgtcgtcagctcgtg-tcg
tgagatgttgggttaagt-cccgcaacga--gcgcaa-cccttgttt--ttagttactat
ctagaa-agact-g-ccggtgacaaggaggaaggtgaggatgacgtcaagtca-gcatg-
ccccttatcctgggccacacacgtgctacaatggacaaagagtcg-caa-aagttc-aga
ttgta-ggctgcaactcg-cc-t
>EF0522101_Uncultured_haptophyte_MC622-45
taagca-tcggctaact--ccgtgcca-g-cagccgc-ggt--aatac-gg--gggatgc
aagcgttatccgaaatcatt-gggcgtaaagcgcctgtaggttgtttattaagtttgagt
atggtaggggtaggaatttctagt-gtagcggtgaaatgcgtagatattagaaagaacac
ccattactgacactcagaggcgaaagctagggtagcaaaagggattagata-cccctgta
gtccta--gccgtaaacgatggatactagatgttgcagtatcgtagctaa-cgcgttaag
tat-cccgcct-ggggagtacgctcgcaagggtg-aaactcaaaggaattgacgggggc-
ccgcacaagcggtggagcatgtggtttaattc-gatgcaacgcgaagaaccttaccaggg
ct-tgacagtgccttcgggaaagatacaggtggtgcatggctgtcgtcagctcgtg-tcg
tgagatgttgggttaagt-cccgcaacga--gcgcaa-cccttgttt--ttagttactat
ctagaa-agact-g-ccggtgacaaggaggaaggtgaggatgacgtcaagtca-gcatg-
ccccttatcctgggccacacacgtgctacaatggacaaagagtcg-caa-aagttc-aga
ttgta-ggctgcaactcg-cc-t
>EF0522051_Uncultured_haptophyte_MC622-40
taagca-tcggctaact--ccgtgcca-g-cagccgc-ggt--aatac-gg--gggatgc
aagcgttatccgaaatcatt-gggcgtaaagcgcctgtaggttgtttattaagtttgagt
atggtaggggtaggaatttctagt-gtagcggtgaaatgcgtagatattagaaagaacac
ccattactgacactcagaggcgaaagctagggtagcaaaagggattagata-cccctgta
gtccta--gccgtaaacgatggatactagatgttgcagtatcgtagctaa-cgcgttaag
tat-cccgcct-ggggagtacgctcgcaagggtg-aaactcaaaggaattgacgggggc-
ccgcacaagcggtggagcatgtggtttaattc-gatgcaacgcgaagaaccttaccaggg
ct-tgacagtgccttcgggaaagatacaggtggtgcatggctgtcgtcagctcgtg-tcg
tgagatgttgggttaagt-cccgcaacga--gcgcaa-cccttgttt--ttagttactat
ctagaa-agact-g-ccggtgacaaggaggaaggtgaggatgacgtcaagtca-gcatg-
ccccttatcctgggccacacacgtgctacaatggacaaagagtcg-caa-aagttc-aga
ttgta-ggctgcaactcg-cc-t
>EF0522301_Uncultured_haptophyte_MC622-70
taagca-tcggctaact--ccgtgcca-g-cagccgc-ggt--aatac-gg--gggatgc
aagcgttatccgaaatcatt-gggcgtaaagcgcctgtaggttgtttattaagtttgagt
atggtaggggtaggaatttctagt-gtagcggtgaaatgcgtagatattagaaagaacac
ccattactgacactcataggcgaaagctagggtagcaaaagggattagata-cccctgta
gtccta--gccgtaaacgatggatactagatgttgcagtatcgtagctaa-cgcgttaag
tat-cccgcct-ggggagtacgctcgcaagggtg-aaactcaaaggaattgacgggggc-
ccgcacaagcggtggagcatgtggtttaattc-gatgcaacgcgaagaaccttaccaggg
ct-tgacagtgccttcgggaaagatacaggtggtgcatggctgtcgtcagctcgtg-tcg
tgagatgttgggttaagt-cccgcaacga--gcgcaa-cccttgttt--ttagttactat
ctagaa-agact-g-ccggtgacaaggaggaaggtgaggatgacgtcaagtca-gcatg-
ccccttatcctgggccacacacgtgctacaatggacaaagagtcg-caa-aagttc-aga
ttgta-ggctgcaactcg-cc-t
>EF0521711_Uncultured_haptophyte_MC615-104
taagca-tcggctaact--ccgtgcca-g-cagccgc-ggt--aatac-gg--gggatgc
aagcgttatccggaatcatt-gggcgtaaagcgcctgtaggtggtttaataagttagagt
atggcaggggtaggaatttctagt-gtagcggtgaaatgcgtagatattagaaagaacac
ccattactgacactcagaggcgaaagctagggtagcaaaagggattagata-cccctgta
gtccta--gccgtaaacgatggatactagatgttgcagtgtcgcagctaa-cgcgttaag
tat-cccgcct-ggggagtacgctcgcaagggtg-aaactcaaaggaattgacgggggc-
ccgcacaagcggtggagcatgtggtttaattc-gatgcaacgcgaagaaccttaccaggg
ct-tgacagtgccttcgggaaagatacaggtggtgcatggctgtcgtcagctcgtg-tcg
tgaggtgttgggttaagt-cccgcaacga--gcgcaa-cccttattt--ttagttactat
ctagaa-agact-g-ccggtgacaaggaggaaggtgaggatgacgtcaagtca-gcatg-
ccccttatcctgggctacacacgtgctacaatggacaaagagtcg-cga-aagttc-aga
ttgta-ggctgcaactcg-cc-t
>EF0520131_Uncultured_haptophyte_250304-18
taagca-tcggctaact--ccgtgcca-g-cagccgc-ggt--aatac-gg--gggatgc
aagcgttatccggaatcatt-gggcgtaaagcgcctgtaggtggtttaataagttagagt
atggcaggggtaggaatttctagt-gtagcggtgaaatgcgtagatattagaaagaacac
ccattactgacactcagaggcgaaagctagggtagcaaaagggattagata-cccctgta
gtccta--gccgtaaacgatggatactagatgttgcagtgtcgcagctaa-cgcgttaag
tat-cccgcct-ggggagtacgctcgcaagggtg-aaactcaaaggaattgacgggggc-
ccgcacaagcggtggagcatgtggtttaattc-gatgcaacgcgaagaaccttaccaggg
ct-tgacagtgccttcgggaaagatacaggtggtgcatggctgtcgtcagctcgtg-tcg
tgagatgttgggttaagt-cccgcaacga--gcgcaa-cccttattt--ttagttaccat
ctagaa-agact-g-ccggtgacaaggaggaaggtgaggatgacgtcaagtca-gcatg-
ccccttatcctgggctacacacgtgctacaatggacaaagagtcg-cga-aagttc-aga
ttgta-ggctgcaactcg-cc-t
>EF0521271_Uncultured_haptophyte_MC615-54
taagca-tcggctaact--ccgtgcca-g-cagccgc-ggt--aatac-gg--gggatgc
aagcgttatccggaatcatt-gggcgtaaagcgcctgtaggtggtttaataagttagagt
atggcaggggtaggaatttctagt-gtagcggtgaaatgcgtagatattagaaagaacac
ccattactgacactcagaggcgaaagctagggtagcaaaagggattagata-cccctgta
gtccta--gccgtaaacgatggatactagatgttgcagtgtcgcagctaa-cgcgttaag
tat-cccgcct-ggggagtacgctcgcaagggtg-aaactcaaaggaattgacgggggc-
ccgcacaagcggtggagcatgtggtttaattc-gatgcaacgcgaagaaccttaccaggg
ct-tgacagtgccttcgggaaagatacaggtggtgcatggctgtcgtcagctcgtg-tcg
tgagatgttgggttaagt-cccgcaacga--gcgcaa-cccttattt--ttagttaccat
ctagaa-agact-g-ccggtgacaaggaggaaggtgaggatgacgtcaagtca-gcatg-
ccccttatcctgggctacacacgtgctacaatggacaaagagtcg-cga-aagttc-aga
ttgta-ggctgcaactcg-cc-t
>EF0520681_Uncultured_haptophyte_250304-83
taagca-tcggctaact--ccgtgcca-g-cagccgc-ggt--aatac-gg--gggatgc
aagcgttatccggaatcatt-gggcgtaaagcgcctgtaggtggtttaataagttagagt
atggcaggggtaggaatttctagt-gtagcggtgaaatgcgtagatattagaaagaacac
ccattactgacactcagaggcgaaagctagggtagcaaaagggattagata-cccctgta
gtccta--gccgtaaacgatggatactagatgttgcagtgtcgcagctaa-cgcgttaag
tat-cccgcct-ggggagtacgctcgcaagggtg-aaactcaaaggaattgacgggggc-
ccgcacaagcggtggagcatgtggtttaattc-gatgcaacgcgaagaaccttaccaggg
ct-tgacagtgccttcgggaaagatacaggtggtgcatggctgtcgtcagctcgtg-tcg
tgagatgttgggttaagt-cccgcaacga--gcgcaa-cccttattt--ttagttaccat
ctagaa-agact-g-ccggtgacaaggaggaaggtgaggatgacgtcaagtca-gcatg-
ccccttatcctgggctacacacgtgctacaatggacaaagagtcg-cga-aagttc-aga
ttgta-ggctgcaactcg-cc-t
>HM1331811_Uncultured_marine_haptophyte_Biosope_T35_16S_PLA491039
------------------------------------------------------------
-------atccggaatcatt-gggcgtaaagcgcctgtaggtggtttaataagttagagt
atggcaggggtaggaatttctagt-gtagcggtgaaatgcgtagatattagaaagaacac
ccattactgacactcagaggcgaaagctagggtagcaaaagggattagata-cccctgta
gtccta--gccgtaaacgatggatactagatgttgcagtgtcgcagctaa-cgcgttaag
tat-cccgcct-ggggagtacgctcgcaagggtg-aaactcaaaggaattgacgggggc-
ccgcacaagcggtggagcatgtggtttaattc-gatgcaacgcgaagaaccttaccaggg
ct-tgacagtgccttcgggaaagatacaggtggtgcatggctgtcgtcagctcgtg-tcg
tgagatgttgggttaagt-cccgcaacga--gcgcaa-cccttattt--ttagttaccat
ctagaa-agact-g-ccggtgacaaggaggaaggtgaggatgacgtcaagtca-gcatg-
cctcttatcctgggctacacacgtgctacaatggacaaagagtcg-cga-aagttc-aga
ttgta-ggctgcaact-------
>EF0521671_Uncultured_haptophyte_MC615-100
taagca-tcggctaact--ccgtgcca-g-cagccgc-ggt--aatac-gg--gggatgc
aagcgttatccggaatcatt-gggcgtaaagcgcctgtaggtggtttaataagttagagt
atggcaggggtaggaatttctagt-gtagcggtgaaatgcgtagatattagaaagaacac
ccattactgacactcagaggcgaaagctagggtagcaaaagggattagata-cccctgta
gtccta--gccgtaaacgatggatactagatgttgcagtgtcgcagctaa-cgcgttaag
tat-cccgcct-ggggagtacgctcgcaagggtg-aaactcaaaggaattgacgggggc-
ccgcacaagcggtggagcatgtggtttaattc-gatgcaacgcgaagaaccttaccaggg
ct-tgacagtgccttcgggaaagatacaggtggtgcatggctgtcgtcagctcgtg-tcg
tgagatgttgggttaagt-cccgcaacga--gcgcaa-cccttattt--ttagttaccat
ctagaa-agact-g-ccggtgacaaggaggaaggtgaggatgacgtcaagtca-gcatg-
ccccttatcctgggctacacacgtgctacaatggacaaagagtcg-cga-aagttc-aga
ttgta-ggctgcaactct-gt-c
>EF0520741_Uncultured_haptophyte_250304-90
taagca-tcggctaact--ccgtgcca-g-cagccgc-ggt--aatac-gg--gggatgc
aagcgttatccggaatcatt-gggcgtaaagcgcctgtaggttgtttaataagttagagt
atggcaggggtaggaatttctagt-gtagcggtgaaatgcgtagatattagaaagaacac
ccattactgacactcagaggcgaaagctagggtagcaaaagggattagata-cccctgta
gtccta--gccgtaaacgatggatactagatgttgcagtatcgcagctaa-cgcgttaag
tat-cccgcct-ggggagtacgctcgcaagggtg-aaactcaaaggaattgacgggggc-
ccgcacaagcggtggagcatgtggtttaattc-gatgcaacgcgaagaaccttaccaggg
ct-tgacagtgccttcgggaaagatacaggtggtgcatggctgtcgtcagctcgtg-tcg
tgagatgttgggttaagt-cccgcaacga--gcgcaa-cccttattt--ttagttaccat
ctagaa-agact-g-ccggtgacaaggaggaaggtgaggatgacgtcaagtca-gcatg-
ccccttatcctgggctacacacgtgctacaatggacaaagagttg-cga-aagttc-aga
ttgta-ggctgcaactcg-cc-t
>EF0518561_Uncultured_haptophyte_MC601-7
taagca-tcggctaact--ccgtgcca-g-cagccgc-ggt--aatac-gg--gggatgc
aagcgttatccggaatcatt-gggcgtaaagcgcctgtaggttgcctaataagttagagt
atggcaggggtaggaatttctagt-gtagcggtgaaatgcgtagatattagaaagaacac
ccattactgacactcagaggcgaaagctagggtagcaaaagggattagata-cccctgta
gtccta--gccgtaaacgatggatactagatgttgcagtgtcgcagctaa-cgcgttaag
tat-cccgcct-ggggagtacgctcgcaagagtg-aaactcaaaggaattgacgggggc-
ccgcacaagcggtggagcatgtggtttaattc-gatgcaacgcgaagaaccttaccaggg
ct-tgacagtgccttcgggaaagatacaggtggtgcatggctgtcgtcagctcgtg-tcg
tgagatgttgggttaagt-cccgcaacga--gcgcaa-cccttattt--ttagttaccaa
ctagaa-agact-g-ccggtgacaaggaggaaggtgaggatgacgtcaagtca-gcatg-
ccccttatcctgggctacacacgtgctacaatggacaaagagttg-cga-aagttc-aga
ttgta-ggctgcaactcg-cc-t
>HM1330541_Uncultured_marine_haptophyte_Biosope_T148_16S_PLA491014
------------------------------------------------------------
-------------aatcatt-gggcgtaaagcgcctgtaggtggtttagtaagttagagt
atggtaggggtaggaatttctagt-gtagcggtgaaatgcgtagatattagaaagaacac
ccattactgacactcagaggcgaaagctagggtagcaaaagggattagata-cccctgta
gtccta--gccgtaaacgatggatactagatgttgcagtgtcgtagctaa-cgcgttaag
tat-cccgcct-ggggagtacgctcgcaagggtg-aaactcaaaggaattgacgggggc-
ccgcacaagcggtggagcatgtggtttaattc-gatgcaacgcgaagaaccttaccaggg
ct-tgacagtgccttcgggaaagatacaggtggtgcatggctgtcgtcagctcgtg-tcg
tgagatgttgggttaagt-cccgcaacga--gcgcaa-cccttattt--ttagttaccat
ctagaa-agact-g-ccggtgacaaggaggaaggtgaggatgacgtcaagtca-gcatg-
ccccttatcctgggctacacacgtgctacaatggacaaagagtcg-cga-aagttc-aga
ttgta-ggctgcaact-------
>EF0522271_Uncultured_haptophyte_MC622-67
taagca-tcggctaact--ccgtgcca-g-cagccgc-ggt--aatac-gg--gggatgc
aagcgttatccggaatcatt-gggcgtaaagcgcctgtaggtggtttagtaagttagagt
atggtaggggtaggaatttctagt-gtagcggtgaaatgcgtagatattagaaagaacac
ccattactgacactcagaggcgaaagctagggtagcaaaagggattagata-cccctgta
gtccta--gccgtaaacgatggatactagatgttgcagtgtcgtagctaa-cgcgttaag
tat-cccgcct-ggggagtacgctcgcaagggtg-aaactcaaaggaattgacgggggc-
ccgcacaagcggtggagcatgtggtttaattc-gatgcaacgcgaagaaccttaccaggg
ct-tgacagtgccttcgggaaagatacaggtggtgcatggctgtcgtcagctcgtg-tcg
tgagatgttgggttaagt-cccgcaacga--gcgcaa-cccttattt--ttagttaccat
ctagaa-agact-g-ccggtgacaaggaggaaggtgaggatgacgtcaagtca-gcatg-
ccccttatcctgggctacacacgtgctacaatggacaaagagttg-cga-aagttc-aga
ttgta-ggctgcaactcg-cc-t
>EF0520271_Uncultured_haptophyte_250304-28
----ca-tcggctaact--ccgtgcca-g-cagccgc-ggt--aatac-gg--gggatgc
aagcgttatccggaatcatt-gggcgtaaagcgcctgtaggttgtttattaagttagagt
atggcaggggtaggaatttctagt-gtagcggtgaaatgcgtagatattagaaagaacac
ccatcactgacactcagaggcgaaagctagggtagcaaaagggattagata-cccctgta
gtccta--gccgtaaacgatggatactagatgttgcagtgtcgcagctaa-cgcgttaag
tat-cccgcct-ggggagtacgctcgcaagggtg-aaactcaaaggaattgacgggggc-
ccgcacaagcggtggagcatgtggtttaattc-gatgcaacgcgaagaaccttaccaggg
ct-tgacagtgccttcgggaaagatacaggtggtgcatggctgtcgtcagctcgtg-tcg
tgagatgttgggttaagt-cccgcaacga--gcgcaa-cccttattt--ttagttaccat
ctagaa-agact-g-ccggtgacaaggaggaaggtgaggatgacgtcaagtca-gcatg-
ccccttatcctgggctacacacgtgctacaatggacaaagagttg-cga-aagttc-aga
ttgta-ggctgcaactcg-cc-t
>EF0519911_Uncultured_haptophyte_MAMA64-131
taagca-tcggctaact--ccgtgcca-g-cagccgc-ggt--aatac-gg--gggatgc
aagcgttatccggaatcatt-gggcgtaaagcgcctgtaggttgtttaataagttagagt
atggcaggggtaggaatttctagt-gtagcggtgaaatgcgtagatattagaaagaacac
ccattactgacactcagaggcgaaagctagggtagcaaaagggattagata-cccctgta
gtccta--gccgtaaacgatggatactacatgttgcagtatggtagctaa-cgcgttaag
tat-cccgcct-ggggagtacgctcgcaagggtg-aaactcaaaggaattgacgggggc-
ccgcacaagcggtggagcatgtggtttaattc-gatgcaacgcgaagaaccttaccaggg
ct-tgacagtgccttcgggaaagatacaggtggtgcatggctgtcgtcagctcgtg-tcg
tgagatgttgggttaagt-cccgcaacga--gcgcaa-cccttattt--ttagttaccat
ctagaa-agact-g-ccggtgacaaggaggaaggtgaggatgacgtcaagtca-gcatg-
ccccttatcctgggctacacacgtgctacaatggacaaagagtcg-cga-aagttc-aga
ttgta-ggctgcaactcg-cc-t
>AY7021501_Imantonia_rotunda_RCC305
taagca-tcggctaact--ccgtgcca-g-cagccgc-ggt--aatac-gg--gggatgc
aagcgttatccggaatcatt-gggcgtaaagcgcctgtaggttgtttaataagttagagt
atggcaggggtaggaatttctagt-gtagcggtgaaatgcgtagatattagaaagaacac
ccattactgacactcagaggcgaaagctagggtagcaaaagggattagata-cccctgta
gtccta--gccgtaaacgatggatactacatgttgcagtatggtagctaa-cgcgttaag
tat-cccgcct-ggggagtacgctcgcaagggtg-aaactcaaaggaattgacgggggc-
ccgcacaagcggtggagcatgtggtttaattc-gatgcaacgcgaagaaccttaccaggg
ct-tgacagtgccttcgggaaagatacaggtggtgcatggctgtcgtcagctcgtg-tcg
tgagatgttgggttaagt-cccgcaacga--gcgcaa-cccttgttt--ttagttaccat
ctagaa-agact-g-ccggtgacaaggaggaaggtgaggatgacgtcaagtca-gcatg-
ccccttatcctgggctacacacgtgctacaatggacaaagagttg-cga-aagttc-aga
ttgta-g----------------
>AY7021621_Imantonia_rotunda_RCC406
taagca-tcggctaact--ccgtgcca-g-cagccgc-ggt--aatac-gg--gggatgc
aagcgttatccggaatcatt-gggcgtaaagcgcctgtaggttgtttaataagttagagt
atggcaggggtaggaatttctagt-gtagcggtgaaatgcgtagatattagaaagaacac
ccattactgacactcagaggcgaaagctagggtagcaaaagggattagata-cccctgta
gtccta--gccgtaaacgatggatactacatgttgcagtatggtagctaa-cgcgttaag
tat-cccgcct-ggggagtacgctcgcaagggtg-aaactcaaaggaattgacgggggc-
ccgcacaagcggtggagcatgtggtttaattc-gatgcaacgcgaagaaccttaccaggg
ct-tgacagtgccttcgggaaagatacaggtggtgcatggctgtcgtcagctcgtg-tcg
tgagatgttgggttaagt-cccgcaacga--gcgcaa-cccttgttt--ttagttaccat
ctagaa-agact-g-ccggtgacaaggaggaaggtgaggatgacgtcaagtca-gcatg-
ccccttatcctgggctacacacgtgctacaatggacaaagagttg-cga-aagttc-aga
ttgta-g----------------
>AB1969651_Imantonia_sp_MBIC10497
taagca-tcggctaact--ccgtgcca-g-cagccgc-ggt--aatac-gg--gggatgc
aagcgttatccggaatcatt-gggcgtaaagcgcctgtaggttgtttaataagttagagt
atggcaggggtaggaatttctagt-gtagcggtgaaatgcgtagatattagaaagaacac
ccattactgacactcagaggcgaaagctagggtagcaaaagggattagata-cccctgta
gtccta--gccgtaaacgatggatactacatgttgcagtatggtagctaa-cgcgttaag
tat-cccgcct-ggggagtacgctcgcaagggtg-aaactcaaaggaattgacgggggc-
ccgcacaagcggtggagcatgtggtttaattc-gatgcaacgcgaagaaccttaccaggg
ct-tgacagtgccttcgggaaagatacaggtggtgcatggctgtcgtcagctcgtg-tcg
tgagatgttgggttaagt-cccgcaacga--gcgcaa-cccttgttt--ttagttaccat
ctagaa-agact-g-ccggtgacaaggaggaaggtgaggatgacgtcaagtca-gcatg-
ccccttatcctgggctacacacgtgctacaatggacaaagagttg-cga-aagttc-aga
ttgta-ggctgcaactcg-cc-t
>EU3945621_Uncultured_haptophyte_PEACE2006/26_P3
taagca-tcggctaact--ccgtgcca-g-cagccgc-ggt--aatac-gg--gggatgc
aagcgttatccggaatcatt-gggcgtaaagcgcctgtaggttgtttaataagttagagt
atggcaggggtaggaatttctagt-gtagcggtgaaatgcgtagatattagaaagaacac
ccattactgacactcagaggcgaaagctagggtagcaaaagggattagata-cccctgta
gtccta--gccgtaaacgatggatactacatgttgcagtatggtagctaa-cgcgttaag
tat-cccgcct-ggggagtacgctcgcaagggtg-aaactcaaaggaattgacgggggc-
ccgcacaagcggtggagcatgtggtttaattc-gatgcaacgcgaagaaccttaccaggg
ct-tgacagtgccttcgggaaagatacaggtggtgcatggctgtcgtcagctcgtg-tcg
tgagatgttgggttaagt-cccgcaacga--gcgcaa-cccttgttt--ttagttaccat
ctagaa-agact-g-ccggtgacaaggaggaaggtgaggatgacgtcaagtca-gcatg-
ccccttatcctgggctacacacgtgctacaatggacaaagagttg-cga-aagttc-aga
ttgta-ggctgcaactcg-cc-t
>LN7354453_Imantonia_rotunda_RCC704
-----------------------------------------------c-gg--gggatgc
aagcgttatccggaatcatt-gggcgtaaagcgcctgtaggttgtttaataagttagagt
atggcaggggtaggaatttctagt-gtagcggtgaaatgcgtagatattagaaagaacac
ccattactgacactcagaggcgaaagctagggtagcaaaagggattagata-cccctgta
gtccta--gccgtaaacgatggatactacatgttgcagtatggtagctaa-cgcgttaag
tat-cccgcct-ggggagtacgctcgcaagggtg-aaactcaaaggaattgacgggggc-
ccgcacaagcggtggagcatgtggtttaattc-gatgcaacgcgaagaaccttaccaggg
ct-tgacagtgccttcgggaaagatacaggtggtgcatggctgtcgtcagctcgtg-tcg
tgagatgttgggttaagt-cccgcaacga--gcgcaa-cccttgttt--ttagttaccat
ctagaa-agact-g-ccggtgacaaggaggaaggtgaggatgacgtcaagtca-gcatg-
ccccttatcctgggctacacacgtgctacaatggacaaagagttg-cga-----------
-----------------------
>LN7354893_Imantonia_rotunda_RCC918
--------------------------------------------atac-gg--gggatgc
aagcgttatccggaatcatt-gggcgtaaagcgcctgtaggttgtttaataagttagagt
atggcaggggtaggaatttctagt-gtagcggtgaaatgcgtagatattagaaagaacac
ccattactgacactcagaggcgaaagctagggtagcaaaagggattagata-cccctgta
gtccta--gccgtaaacgatggatactacatgttgcagtatggtagctaa-cgcgttaag
tat-cccgcct-ggggagtacgctcgcaagggtg-aaactcaaaggaattgacgggggc-
ccgcacaagcggtggagcatgtggtttaattc-gatgcaacgcgaagaaccttaccaggg
ct-tgacagtgccttcgggaaagatacaggtggtgcatggctgtcgtcagctcgtg-tcg
tgagatgttgggttaagt-cccgcaacga--gcgcaa-cccttgttt--ttagttaccat
ctagaa-agact-g-ccggtgacaaggaggaaggtgaggatgacgtcaagtca-gcatg-
ccccttatcctgggctacacacgtgctacaatggacaaagagttg-cga-aagttc----
-----------------------
>EF0519871_Uncultured_haptophyte_MAMA64-126
taagca-tcggctaact--ccgtgcca-g-cagccgc-ggt--aatac-gg--gggatgc
aagcgttatccggaatcatt-gggcgtaaagcgcctgtaggttgtttaataagttagagt
atggcaggggtaggaatttctagt-gtagcggtgaaatgcgtagatattggaaagaacac
ccattactgacactcagaggcgaaagctagggtagcaaaagggattagata-cccctgta
gtccta--gccgtaaacgatggatactacatgttgcagtatggtagctaa-cgcgttaag
tat-cccgcct-ggggagtacgctcgcaagggtg-aaactcaaaggaattgacgggggc-
ccgcacaagcggtggagcatgtggtttaattc-gatgcaacgcgaagaaccttaccaggg
ct-tgacagtgccttcgggaaagatacaggtggtgcatggctgtcgtcagctcgtg-tcg
tgagatgttgggttaagt-cccgcaacga--gcgcaa-cccttgttt--ttagttaccat
ctagaa-agact-g-ccggtgacaaggaggaaggtgaggatgacgtcaagtca-gcatg-
ccccttatcctgggctacacacgtgctacaatggacaaagagttg-cga-aagttc-aga
ttgta-ggctgcaactcg-cc-t
>EF0519821_Uncultured_haptophyte_MAMA64-120
taagca-tcggctaact--ccgtgcca-g-cagccgc-ggt--aatac-gg--gggatgc
aagcgttatccggaatcatt-gggcgtaaagcgcctgtaggttgtttaataagttagagt
atggcaggggtaggaatttctagt-gtagcggtgaaatgcgtagatattagaaagaacac
ccattactgacactcagaggcgaaagctagggtagcaaaagggattagata-cccctgta
gtccta--gccgtaaacgatggatactacatgttgcagtatggtagctaa-cgcgttaag
tat-cccgcct-ggggagtacgctcgcaagggtg-aaactcaaaggaattgacgggggc-
ccgcacaagcggtggagcatgtggtttaattc-gatgcaacgcgaagaaccttaccaggg
ct-tgacagtgccttcgggaaagatacaggtggtgcatggctgtcgtcagctcgtg-tcg
tgagatgttgggttaagt-cccgcaacga--gcgcaa-cccttgttt--ttagttaccat
ctagaa-agact-g-ccggtgacaaggaggaaggtgaggatgacgtcaagtca-gcatg-
ccccttatcctgggctacacacgtgctacaatggacaaagagttg-cga-aagttc-aga
ttgta-ggctgcaactcg-cc-t
>EF0520521_Uncultured_haptophyte_250304-60
taakca-tcggctaact--ccgtgcca-g-cagccgc-ggt--aatac-gg--gggatgc
aagcgttatccggaatcatt-gggcgtaaagcgcctgtaggttgtttaataagttagagt
atggcaggggtaggaatttctagt-gtagcggtgaaatgcgtagatattagaaagaacac
ccattactgacactcagaggcgaaagctagggtagcaaaagggattagata-cccctgta
gtccta--gccgtaaacgatggatactacatgttgcagtatggtagctaa-cgcgttaag
tat-cccgcct-ggggagtacgctcgcaagggtg-aaactcaaaggaattgacgggggc-
ccgcacaagcggtggagcatgtggtttaattc-gatgcaacgcgaagaaccttaccaggg
ct-tgacagtgccttcgggaaagatacaggtggtgcatggctgtcgtcagctcgtg-tcg
tgagatgttgggttaagt-cccgcaacga--gcgcaa-cccttgttt--ttagttaccat
ctagaa-agact-g-ccggtgacaaggaggaaggtgaggatgacgtcaagtca-gcatg-
ccccttatcctgggctacacacgtgctacaatggacaaagagttg-cga-aagttc-aga
ttgta-ggctgcaactcg-cc-t
>EF0520401_Uncultured_haptophyte_250304-43
taakca-tcggctaact--ccgtgcca-g-cagccgc-ggt--aatac-gg--gggatgc
aagcgttatccggaatcatt-gggcgtaaagcgcctgtaggttgtttaataagttagagt
atggcaggggtaggaatttctagt-gtagcggtgaaatgcgtagatattagaaagaacac
ccattactgacactcagaggcgaaagctagggtagcaaaagggattagata-cccctgta
gtccta--gccgtaaacgatggatactacatgttgcagtatggtagctaa-cgcgttaag
tat-cccgcct-ggggagtacgctcgcaagggtg-aaactcaaaggaattgacgggggc-
ccgcacaagcggtggagcatgtggtttaattc-gatgcaacgcgaagaaccttaccaggg
ct-tgacagtgccttcgggaaagatacaggtggtgcatggctgtcgtcagctcgtg-tcg
tgagatgttgggttaagt-cccgcaacga--gcgcaa-cccttgttt--ttagttaccat
ctagaa-agact-g-ccggtgacaaggaggaaggtgaggatgacgtcaagtca-gcatg-
ccccttatcctgggctacacacgtgctacaatggacaaagagttg-cga-aggttc-aga
ttgta-ggctgcaactcg-cc-t
>EF0520231_Uncultured_haptophyte_250304-23
tatgca-tcggctaact--ccgtgcca-g-cagccgc-ggt--aatac-gg--gggatgc
aagcgttatccggaatcatt-gggcgtaaagcgcctgtaggttgtttaataagttagagt
atggcaggggtaggaatttctagt-gtaacggtgaaatgcgtagatattagaaagaacac
ccattactgacactcagaggcgaaagctagggtagcaaaagggattagata-cccctgta
gtccta--gccgtaaacgatggatactacatgttgcagtatggtagctaa-cgcgttaag
tat-cccgcct-ggggagtacgctcgcaagggtg-aaactcaaaggaattgacgggggc-
ccgcacaagcggtggagcatgtggtttaattc-gatgcaacgcgaagaaccttaccaggg
ct-tgacagtgccttcgggaaagatacaggtggtgcatggctgtcgtcagctcgtg-tcg
tgagatgttgggttaagt-cccgcaacga--gcgcaa-cccttgttt--ttagttaccat
ctagaa-agact-g-ccggtgacaaggaggaaggtgaggatgacgtcaagtca-gcatg-
ccccttatcctgggctacacacgtgctacaatggacaaagagttg-cga-aagttc-aga
ttgta-ggctgcaactcg-cc-t
>LN7352372_Imantonia_rotunda_RCC1343
-------------------------------------------------------gatgc
-agcgttatccggaatcatt-gggcgtaaagcgcctgtaggttgtttaataagttagagt
atggcaggggtaggaatttctagt-gtagcggtgaaatgcgtagatattagaaagaacac
ccattactgacactcagaggcgaaagctagggtagcaaaagggattagata-cccctgta
gtccta--gccgtaaacgatggatactacatgttgcagtatggtagctaa-cgcgttaag
tat-cccgcct-ggggagtacgctcgcaagggtg-aaactcaaaggaattgacgggggc-
ccgcacaagcggtggagcatgtggtttaattc-gatgcaacgcgaagaaccttaccaggg
ct-tgacagtgccttcgggaaagatacaggtggtgcatggctgtcgtcagctcgtg-tcg
tgagatgttgggttaagt-cccgcaacga--gcgcaa-cccttgttt--ttagttaccat
ctagaa-agact-g-ccggtgacaaggaggaaggtgaggatgacgtcaagtca-gcatg-
ccccttatcctgggctacacacgtgctacaatggacaaagagttg-cga-aagttc-aga
ttgta-ggctgcaa---------
>EF0517621_Imantonia_rotunda_UIO_101
------------------------------------------------------------
---------------------------aaagcgcctgtaggttgtttaataagttagagt
atggcaggggtaggaatttctagt-gtagcggtgaaatgcgtagatattagaaagaacac
ccattactgacactcagaggcgaaagctagggtagcaaaagggattagata-cccctgta
gtccta--gccgtaaacgatggatactacatgttgcagtatggtagctaa-cgcgttaag
tat-cccgcct-ggggagtacgctcgcaagggtg-aaactcaaaggaattgacgggggc-
ccgcacaagcggtggagcatgtggtttaattc-gatgcaacgcgaagaaccttaccaggg
ct-tgacagtgccttcgggaaagatacaggtggtgcatggctgtcgtcagctcgtg-tcg
tgagatgttgggttaagt-cccgcaacga--gcgcaa-cccttgttt--ttagttaccat
ctagaa-agact-g-ccggtgacaaggaggaaggtgaggatgacgtcaagtca-gcatg-
ccccttatcctgggctacacacgtgctacaatggacaaagagttg-cga-----------
-----------------------
>EF0520501_Uncultured_haptophyte_250304-55
taagca-tcggctaact--ccgtgcca-g-cagccgc-ggt--aatac-gg--gggatgc
aagcgttatccggaatcatt-gggcgtaaagcgcctgtaggttgtttaataagttagagt
atggcaggggtaggaatttctagt-gtagcggtgaaatgcgtagatattagaaagaacac
ccattactgacactcagaggcgaaagctagggtagcaaaagggattagata-cccctgta
gtccta--gccgtaaacgatggatactacatgttgcagtatggtagctaa-cgcgttaag
tat-cccgcct-ggggagtacgctcgcaagggtg-aaactcaaaggaattgacgggggc-
ccgcacaagcggtggagcatgtggtttaattc-gatgcaacgcgaagaaccttaccaggg
ct-tgacagtgccttcgggaaagatacaggtggtgcatggctgtcgtcagctcgtg-tcg
tgagatgttgggttaagt-cccgcaacga--gcgcaa-cccttgttt--ttagttaccat
ctagaa-agact-g-ccggtgacaaggaggaaggtgaggatgacgtcaagtca-gcatg-
ccccttatcctgggctacacacgtgctacaatggacaaagagttg-cga-aagttc-aga
ttgta-ggctgcaactcg-ca-a
>LN7353413_Imantonia_rotunda_RCC2298
--------------------------------------------------g--gggatgc
aagcgttatccggaatcatt-gggcgtaaagcgcctgtaggttgtttaataagttagagt
atggcaggggtaggaatttctagt-gtagcggtgaaatgcgtagatattagaaagaacac
ccattactgacactcagaggcgaaagctagggtagcaaaagggattagata-cccctgta
gtccta--gccgtaaacgatggatactacatgttgcagtatggtagctaa-cgcgttaag
tat-cccgcct-ggggagtacgctcgcaagggtg-aaactcaaaggaattgacgggggc-
ccgcacaagcggtggagcatgtggtttaattc-gatgcaacgcgaagaaccttaccaggg
ct-tgacagtgccttcgggaaagatacaggtggtgcatggctgtcgtcagctcgtg-tcg
tgagatgttgggttaagt-cccgcaacga--gcgcaa-cccttgttt--ttagttaccat
ctagaa-agact-g-ccggtgacaaggaggaaggtgaggatgacgtcaagtca-gcatg-
ccccttatcctgggctacacacgtgctacaatggacaaagagttg-cga-----------
-----------------------
>LN7353793_Imantonia_rotunda_RCC2504
--------------------------------------------------g--gggatgc
aagcgttatccggaatcatt-gggcgtaaagcgcctgtaggttgtttaataagttagagt
atggcaggggtaggaatttctagt-gtagcggtgaaatgcgtagatattagaaagaacac
catttactgacactcagaggcgaaagctagggtagcaaaagggattagata-cccctgta
gtccta--gccgtaaacgatggatactacatgttgcagtatggtagctaa-cgcgttaag
tat-cccgcct-ggggagtacgctcgcaagggtg-aaactcaaaggaattgacgggggc-
ccgcacaagcggtggagcatgtggtttaattc-gatgcaacgcgaagaaccttaccaggg
ct-tgacagtgccttcgggaaagatacaggtggtgcatggctgtcgtcagctcgtg-tcg
tgagatgttgggttaagt-cccgcaacga--gcgcaa-cccttgttt--ttagttaccat
ctagaa-agact-g-ccggtgacaaggaggaaggtgaggatgacgtcaagtca-gcatg-
ccccttatcctgggctacacacgtgctacaatggacaaagagttg-cga-cagttc-aga
-----------------------
>EF0521001_Uncultured_haptophyte_MC615-26
taagca-tcggctaact--ccgtgcca-g-cagccgc-ggt--aatac-gg--gggatgc
aagcgttatccggaatcatt-gggcgtaaagcgcctgtaggttgtttaataagttagagt
atggcaggggtaggaatttctagt-gtagcggtgaaatgcgtagatattagaaagaacac
ccattactgacactcagaggcgaaagctagggtagcaaaagggattagata-cccctgta
gtccta--gccgtaaacgatggatactagatgttgcagtatcgtagctaa-cgcgttaag
tat-cccgcct-ggggagtacgctcgcaagggtg-aaactcaaaggaattgacgggggc-
ccgcacaagcggtggagcatgtggtttaattc-gatgcaacgcgaagaaccttaccaggg
ct-tgacagtgccttcgggaaagatacaggtggtgcatggctgtcgtcagctcgtg-tcg
tgagatgttgggttaagt-cccgcaacga--gcgcaa-cccttgttt--ttagttaccat
ctagaa-agact-g-ccggtgacaaggaggaaggtgaggatgacgtcaagtca-gcatg-
ccccttatcctgggctacacacgtgctacaatggacaaagagttg-cga-aagttc-aga
ttgta-ggctgcaactcg-cc-t
>EF0517921_Uncultured_haptophyte_MC597-29
taagca-tcggctaact--ccgtgcca-g-cagccgc-ggt--aatac-gg--gggatgc
aagcgttatccggaatcatt-gggcgtaaagcgcctgtaggttgtttaataagttagagt
atggcaggggtaggaatttctagt-gtagcggtgaaatgcgtagatattagaaagaacac
ccattactgacactcagaggcgaaagctagggtagcaaaagggattagata-cccctgta
gtccta--gccgtaaacgatggatactagatgttgcagtatcgtagctaa-cgcgttaag
tat-cccgcct-ggggagtacgctcgcaagggtg-aaactcaaaggaattgacgggggc-
ccgcacaagcggtggagcatgtggtttaattc-gatgcaacgcgaagaaccttaccaggg
ct-tgacagtgccttcgggaaagatacaggtggtgcatggctgtcgtcagctcgtg-tcg
tgagatgttgggttaagt-cccgcaacga--gcgcaa-cccttgttt--ttagttaccat
ctagaa-agact-g-ccggtgacaaggaggaaggtgaggatgacgtcaagtca-gcatg-
ccccttatcctgggctacacacgtgctacaatggacaaagagtcg-cga-aagttc-aga
ttgta-ggctgcaactcg-cc-t
>LN7353273_Haptolina_fragaria_RCC2057
-------------------------------------------------gg--gggatgc
aagcgttatccggaatcatt-gggcgtaaagcgcctgtaggttgtttaataagttagagt
atggcaggggtaggaatttctagt-gtagcggtgaaatgcgtagatattagaaagaacac
ccattactgacactcagaggcgaaagctagggtagcaaaagggattagata-cccctgta
gtccta--gccgtaaacgatggatactagatgttgcagtatcgtagctaa-cgcgttaag
tat-cccgcct-ggggagtacgctcgcaagggtg-aaactcaaaggaattgacgggggc-
ccgcacaagcggtggagcatgtggtttaattc-gatgcaacgcgaagaaccttaccaggg
ct-tgacagtgccttcgggaaagatacaggtggtgcatggctgtcgtcagctcgtg-tcg
tgagatgttgggttaagt-cccgcaacga--gcgcaa-cccttgttt--ttagttaccat
ctagaa-agact-g-ccggtgacaaggaggaaggtgaggatgacgtcaagtca-gcatg-
ccccttatcctgggctacacacgtgctacaatggacaaagagtcg-cga-aagttc-a--
-----------------------
>AB1969671_Chrysochromulina_sp_MBIC10518
taagca-tcggctaact--ccgtgcca-g-cagccgc-ggt--aatac-gg--gggatgc
aagcgttatccggaatcatt-gggcgtaaagcgcctgtaggttgtttaataagttagagt
atggcaggggtaggaatttctagt-gtagcggtgaaatgcgtagatattagaaagaacac
ccattactgacactcagaggcgaaagctagggtagcaaaagggattagata-cccctgta
gtccta--gccgtaaacgatggatactagatgttgcagtatcgtagctaa-cgcgttaag
tat-cccgcct-ggggagtacgctcgcaagggtg-aaactcaaaggaattgacgggggc-
ccgcacaagcggtggagcatgtggtttaattc-gatgcaacgcgaagaaccttaccaggg
ct-tgacagtgccttcgggaaagatacaggtggtgcatggctgtcgtcagctcgtg-tcg
tgagatgttgggttaagt-cccgcaacga--gcgcaa-cccttgttt--ttagttaccat
ctagaa-agact-g-ccggtgacaaggaggaaggtgaggatgacgtcaagtca-gcatg-
ccccttatcctgggctacacacgtgctacaatggacaaagagtcg-cga-aagttc-aga
ttgta-ggctgcaactcg-cc-t
>AB1969661_Chrysochromulina_sp_MBIC10516
taagca-tcggctaact--ccgtgcca-g-cagccgc-ggt--aatac-gg--gggatgc
aagcgttatccggaatcatt-gggcgtaaagcgcctgtaggttgtttaataagttagagt
atggcaggggtaggaatttctagt-gtagcggtgaaatgcgtagatattagaaagaacac
ccattactgacactcagaggcgaaagctagggtagcaaaagggattagata-cccctgta
gtccta--gccgtaaacgatggatactagrtgttgcagtatcgtagctaa-cgcgttaag
tat-cccgcct-ggggagtacgctcgcaagggtg-aaactcaaaggaattgacgggggc-
ccgcacaagcggtggagcatgtggtttaattc-gatgcaacgcgaagaaccttaccaggg
ct-tgacagtgccttcgggaaagatacaggtggtgcatggctgtcgtcagctcgtg-tcg
tgagatgttgggttaagt-cccgcaacga--gcgcaa-cccttgttt--ttagttaccat
ctagaa-agact-g-ccggtgacaaggaggaaggtgaggatgacgtcaagtca-gcatg-
ccccttatcctgggctacacacgtgctacaatggacaaagagtcg-caa-aagttc-aga
ttgta-ggctgcaactcg-cc-t
>EF0519251_Uncultured_haptophyte_MC601-132
taagca-tcggctaact--ccgtgcca-g-cagccgc-ggt--aatac-gg--gggatgc
aagcgttatccggaatcatt-gggcgtaaagcgcctgtaggttgtttaataagttagagt
atggcaggggtaggaatttctagt-gtagcggtgaaatgcgtagatattagaaagaacac
ccattactgacactcagaggcgaaagctagggtagcaaaagggattagata-cccctgta
gtccta--gccgtaaacgatggatactagatgttgcagtatcgtagctaa-cgcgttaag
tat-cccgcct-ggggagtacgctcgcaagggtg-aaactcaaaggaattgacgggggc-
ccgcacaagcggtggagcatgtggtttaattc-gatgcaacgcgaagaaccttaccaggg
ct-tgacagtgccttcgggaaagatacaggtggtgcatggctgtcgtcagctcgtg-tcg
tgagatgttgggttaagt-cccgcaacga--gcgcaa-cccttgttt--ttagttaccat
ctagaa-agact-g-ccggtgacaaggaggaaggtgaggatgacgtcaagtca-gcatg-
ccccttatcctgggctacacacgtgctacaatggacaaagagtcg-caa-aagttc-aga
ttgta-ggctgcaactcg-cc-t
>EF0518971_Uncultured_haptophyte_MC601-101
taagca-tcggctaact--ccgtgcca-g-cagccgc-ggt--aatac-gg--gggatgc
aagcgttatccggaatcatt-gggcgtaaagcgcctgtaggttgtttaataagttagagt
atggcaggggtaggaatttctagt-gtagcggtgaaatgcgtagatattagaaagaacac
ccattactgacactcagaggcgaaagctagggtagcaaaagggattagata-cccctgta
gtccta--gccgtaaacgatggatactagatgttgcagtatcgtagctaa-cgcgttaag
tat-cccgcct-ggggagtacgctcgcaagggtg-aaactcaaaggaattgacgggggc-
ccgcacaagcggtggagcatgtggtttaattc-gatgcaacgcgaagaaccttaccaggg
ct-tgacagtgccttcgggaaagatacaggtggtgcatggctgtcgtcagctcgtg-tcg
tgagatgttgggttaagt-cccgcaacga--gcgcaa-cccttgttt--ttagttaccat
ctagaa-agact-g-ccggtgacaaggaggaaggtgaggatgacgtcaagtca-gcatg-
ccccttatcctgggctacacacgtgctacaatggacaaagagtcg-caa-aagttc-aga
ttgta-ggctgcaactcg-cc-t
>EF0518241_Uncultured_haptophyte_MC597-62
taagca-tcggctaact--ccgtgcca-g-cagccgc-ggt--aatac-gg--gggatgc
aagcgttatccggaatcatt-gggcgtaaagcgcctgtaggttgtttaataagttagagt
atggcaggggtaggaatttctagt-gtagcggtgaaatgcgtagatattagaaagaacac
ccattactgacactcagaggcgaaagctagggtagcaaaagggattagata-cccctgta
gtccta--gccgtaaacgatggatactagatgttgcagtatcgtagctaa-cgcgttaag
tat-cccgcct-ggggagtacgctcgcaagggtg-aaactcaaaggaattgacgggggc-
ccgcacaagcggtggagcatgtggtttaattc-gatgcaacgcgaagaaccttaccaggg
ct-tgacagtgccttcgggaaagatacaggtggtgcatggctgtcgtcagctcgtg-tcg
tgagatgttgggttaagt-cccgcaacga--gcgcaa-cccctgttt--ttagttaccat
ctagaa-agact-g-ccggtgacaaggaggaaggtgaggatgacgtcaagtca-gcatg-
ccccttatcctgggctacacacgtgctacaatggacaaagagtcg-caa-aagttc-aga
ttgta-ggctgcaactcg-cc-t
>EF0521701_Uncultured_haptophyte_MC615-103
taagca-tcggctaact--ccgtgcca-g-cagccgc-ggt--aatac-gg--gggatgc
aagcgttatccggaatcatt-gggcgtaaagcgcctgtaggttgtttaataagttagagt
atggcaggggtaggaatttctagt-gtagcggtgaaatgcgtagatattagaaagaacac
ccattactgacactcagaggcgaaagctagggtagcaaaagggattagata-cccctgta
gtccta--gccgtaaacgatggatactagatgttgcagtatcgtagctaa-cgcgttaag
tat-cccgcct-ggggagtacgctcgcaagggtg-aaactcaaaggaattgacgggggc-
ccgcacaagcggtggagcatgtggtttaattc-gatgcaacgcgaagaaccttaccaggg
ct-tgacagtgccttcgggaaagatacaggtggtgcatggctgtcgtcagctcgtg-tcg
tgagatgttgggttaagt-cccgcaacga--gcgcaa-cccttgttt--ttagttaccat
ctagaa-agact-g-ccggtgacaaggaggaaggtgaggatgacgtcaagtca-gcatg-
ccccttatcctgggctacacacgtgctacaatggacaaagagtcg-caa-aagttc-aga
ttgta-ggctgcaactcg-cc-t
>EF0521181_Uncultured_haptophyte_MC615-45
taagca-tcggctaact--ccgtgcca-g-cagccgc-ggt--aatac-gg--gggatgc
aagcgttatccggaatcatt-gggcgtaaagcgcctgtaggttgtttaataagttagagt
atggcaggggtaggaatttctagt-gtagcggtgaaatgcgtagatattagaaagaacac
ccattactgacactcagaggcgaaagctagggtagcaaaagggattagata-cccctgta
gtccta--gccgtaaacgatggatactagatgttgcagtatcgtagctaa-cgcgttaag
tat-cccgcct-ggggagtacgctcgcaagggtg-aaactcaaaggaattgacgggggc-
ccgcacaagcggtggagcatgtggtttaattc-gatgcaacgcgaagaaccttaccaggg
ct-tgacagtgccttcgggaaagatacaggtggtgcatggctgtcgtcagctcgtg-tcg
tgagatgttgggttaagt-cccgcaacga--gcgcaa-cccttgttt--ttagttaccat
ctagaa-agact-g-ccggtgacaaggaggaaggtgaggatgacgtcaagtca-gcatg-
ccccttatcctgggctacacacgtgctacaatggacaaagagtcg-caa-aagttc-aga
ttgta-ggctgcaactcg-cc-t
>EF0519011_Uncultured_haptophyte_MC601-105
taagca-tcggctaact--ccgtgcca-g-cagccgc-ggt--aatac-gg--gggatgc
aagcgttatccggaatcatt-gggcgtaaagcgcctgtaggttgtttaataagttagagt
atggcaggggtaggaatttctagt-gtagcggtgaaatgcgtagatattagaaagaacac
ccattactgacactcagaggcgaaagctagggtagcaaaagggattagata-cccctgta
gtccta--gccgcaaacgatggatactagatgttgcagtatcgtagctaa-cgcgttaag
tat-cccgcct-ggggagtacgctcgcaagggtg-aaactcaaaggaattgacgggggc-
ccgcacaagcggtggagcatgtggtttaattc-gatgcaacgcgaagaaccttaccaggg
ct-tgacagtgccttcgggaaagatacaggtggtgcatggctgtcgtcagctcgtg-tcg
tgagatgttgggttaagt-cccgcaacga--gcgcaa-cccttgttt--ttagttaccat
ctagaa-agact-g-ccggtgacaaggaggaaggtgaggatgacgtcaagtca-gcatg-
ccccttatcctgggctacacacgtgctacaatggacaaagagtcg-caa-aagttc-aga
ttgta-ggctgcaactcg-cc-t
>EF0520841_Uncultured_haptophyte_MC615-6
taagca-tcggctaact--ccgtgcca-g-cagccgc-ggt--aatac-gg--gggatgc
aagcgttatccggaatcatt-gggcgtaaagcgcctgtaggttgtttaataagttagagt
atggcaggggtaggaatttctagt-gtagcggtgaaatgcgtagatattagaaagaacac
ccattactgacactcagaggcgaaagctagggtagcaaaagggattagata-cccctgta
gtccta--gccgtaaacgatggatactagatgttgcagtatcgtagctaa-cgcgttaag
tat-cccgcct-ggggagtacgctcgcaagggtg-aaactcaaaggaattgacgggggc-
ccgcacaagcggtggagcatgtggtttaattc-gatgcaacgcgaagaaccttaccaggg
ct-tgacagtgccttcgggaaagatacaggtggtgcatggctgtcgtcagctcgtg-tcg
tgagatgttgggttaagt-cccgcaacga--gcgcaa-cccttgttt--ttagttaccat
ctagaa-agact-g-ccggtgacaaggaggaaggtgaggatgacgtcaagtca-gcatg-
ccccttatcctgggctacacacgtgctacaatggacaaagagtcg-caa-aagttc-aga
ttgta-ggctgcaactcg-cc-t
>EF0522481_Uncultured_haptophyte_MC622-90
taagca-tcggctaact--ccgtgcca-g-cagccgc-ggt--aatac-gg--gggatgc
aagcgttatccggaatcatt-gggcgtaaagcgcctgtaggttgtttaataagttagagt
atggcaggggtaggaatttctagt-gtagcggtgaaatgcgtagatattagaaagaacac
ccattactgacactcagaggcgaaagctagggtagcaaaagggattagata-cccctgta
gtccta--gccgtaaacgatggatactagatgttgcagtatcgtagctaa-cgcgttaag
tat-cccgcct-ggggagtacgctcgcaagggtg-aaactcaaaggaattgacgggggc-
ccgcacaagcggtggagcatgtggtttaattc-gatgcaacgcgaagaaccttaccaggg
ct-tgacagtgccttcgggaaagatacaggtggtgcatggctgtcgtcagctcgtg-tcg
tgagatgttgggttaagt-cccgcaacga--gcgcaa-cccttgttt--ttagttaccat
ctagaa-agact-g-ccggtgacaaggaggaaggtgaggatgacgtcaagtca-gcatg-
ccccttatcctgggctacacacgtgctacaatggacaaagagtcg-caa-aagttc-aga
ttgta-ggctgcaactcg-cc-t
>EF0519271_Uncultured_haptophyte_MC601-136
taagca-tcggctaact--ccgtgcca-g-cagccgc-ggt--aatac-gg--gggatgc
aagcgttatccggaatcatt-gggcgtaaagcgcctgtaggttgtttaataagttagagt
atggcaggggtaggaatttctagt-gtagcggtgaaatgcgtagatattagaaagaacac
ccattactgacactcagaggcgaaagctagggtagcaaaagggattagata-cccctgta
gtccta--gccgtaaacgatggatactaggtgttgcagtatcgtagctaa-cgcgttaag
tat-cccgcct-ggggagtacgctcgcaagggtg-aaactcaaaggaattgacgggggc-
ccgcacaagcggtggagcatgtggtttaattc-gatgcaacgcgaagaaccttaccaggg
ct-tgacagtgccttcgggaaagatacaggtggtgcatggctgtcgtcagctcgtg-tcg
tgagatgttgggttaagt-cccgcaacga--gcgcaa-cccttgttt--ttagttaccat
ctagaa-agact-g-ccggtgacaaggaggaaggtgaggatgacgtcaagtca-gcatg-
ccccttatcctgggctacacacgtgctacaatggacaaagagttg-caa-aagttc-aga
ttgta-ggctgcaactcg-cc-t
>EF0519571_Uncultured_haptophyte_MAMA64-71
taagca-tcggctaact--ccgtgcca-g-cagccgc-ggt--aatac-gg--gggatgc
aagcgttatccggaatcatt-gggcgtaaagcgcctgtaggttgtttaataagttagagt
atggcaggggtaggaatttctagt-gtagcggtgaaatgcgtagatattagaaagaacac
ccattactgacactcagaggcgaaagctagggtagcaaaagggattagata-cccctgta
gtccta--gccgtaaacgatggatactaggtgttgcagtatcgtagctaa-cgcgttaag
tat-cccgcct-ggggagtacgctcgcaagggtg-aaactcaaaggaattgacgggggc-
ccgcacaagcggtggagcatgtggtttaattc-gatgcaacgcgaagaaccttaccaggg
ct-tgacagtgccttcgggaaagatacaggtggtgcatggctgtcgtcagctcgtg-tcg
tgagatgttgggttaagt-cccgcaacga--gcgcaa-cccttgttt--ttagttaccat
ctagaa-agact-g-ccggtgacaaggaggaaggtgaggatgacgtcaagtca-gcatg-
ccccttatcctgggctacacacgtgctacaatggacaaagagttg-caa-aagttc-aga
ttgta-ggctgcaactcg-cc-t
>EF0521061_Uncultured_haptophyte_MC615-32
taagca-tcggctaact--ccgtgcca-g-cagccgc-ggt--aatac-gg--gggatgc
aagcgttatccggaatcatt-gggcgtaaagcgcctgtaggttgtttaataagttagagt
atggcaggggtaggaatttctagt-gtagcggtgaaatgcgtagatattagaaagaacac
ccattactgacactcagaggcgaaagctagggtagcaaaagggattagata-cccctgta
gtccta--gccgtaaacgatggatactaggtgttgcagtatcgtagctaa-cgcgttaag
tat-cccgcct-ggggagtacgctcgcaagggtg-aaactc-aaggaattgacgggggc-
ccgcacaagcggtggagcatgtggtttaattc-gatgcaacgcgaagaaccttaccaggg
ct-tgacagtgccttcgggaaagatacaggtggtgcatggctgtcgtcagctcgtg-tcg
tgagatgttgggttaagt-cccgcaacga--gcgcaa-cccttgttt--ttagttaccat
ctagaa-agact-g-ccggtgacaaggaggaaggtgaggatgacgtcaagtca-gcatg-
ccccttatcccgggctacacacgtgctacaatggacaaagagttg-caa-aagttc-aga
ttgta-ggctgcaactcg-cc-t
>EF0520471_Uncultured_haptophyte_250304-50
taagca-tcggctaact--ccgtgcca-g-cagccgc-ggt--aatac-gg--gggatgc
aagcgttatccggaatcatt-gggcgtaaagcgcctgtaggttgtttaataagttagagt
atggcaggggtaggaatttctagt-gtagcggtgaaatgcgtagatattagaaagaacac
ccattactgacactcagaggcgaaagctagggtagcaaaagggattagata-cccctgta
gtccta--gccgtaaacgatggatactacatgttgcagtatggtagctaa-cgcgttaag
tat-cccgcct-ggggagtacgctcgcaagggtg-aaactcaaaggaattgacgggggc-
ccgcacaagcggtggagcatgtggtttaattc-gatgcaacgcgaagaaccttaccaggg
ct-tgacagtgccttcgggaaagatacaggtggtgcatggctgtcgtcagctcgtg-tcg
tgagatgttgggttaagt-cccgcaacga--gcgcaa-cccttgttt--ttagttaccat
ctagaa-agact-g-ccggtgacaaggaggaaggtgaggatgacgtcaagtca-gcatg-
ccccttatcctgggctacacacgtgctacaatggacaaagagtcg-caa-aagttc-aga
ttgta-ggctgcaactcg-cc-t
>HM1332611_Uncultured_marine_haptophyte_Biosope_T41_16S_PLA491062
------------------------------------------------------------
---cgttatccggaatcatt-gggcgtaaagcgcctgtaggttgtttaataagttagagt
atggcaggggtaggaatttctagt-gtagcggtgaaatgcgtagatattagaaagaacac
ccattactgacactcagaggcgaaagctagggtagcaaaagggattagata-cccctgta
gtccta--gccgtaaacgatggatactacatgttgcagtatggtagctaa-cgcgttaag
tat-cctgcct-ggggagtacgctcgcaagggtg-aaactcaaaggaattgacgggggc-
ccgcacaagcggtggagcatgtggtttaattc-gatgcaacgcgaagaaccttaccaggg
ct-tgacagtgccttcgggaaagatacaggtggtgcatggctgtcgtcagctcgtg-tcg
tgagatgttgggttaagt-cccgcaacga--gcgcaa-cccttgttt--ttagttaccat
ctagaa-agact-g-ccggtgacaaggaggaaggtgaggatgacgtcaagtca-gcatg-
ccccttatcctgggctacacacgtgctacaatggacaaagagtcg-caa-aagttc-aga
ttgta-ggctgca----------
>HM1334861_Uncultured_marine_haptophyte_Biosope_T84_16S_PLA491011
------------------------------------------------------------
---cgttatccggaatcatt-gggcgtaaagcgcctgtaggttgtttaataagttagagt
atggcaggggtaggaatttctagt-gtagcggtgaaatgcgtagatattagaaagaacac
ccattactgacactcagaggcgaaagctagggtagcaaaagggattagata-cccctgta
gtccta--gccgtaaacgatggatactacatgttgcagtatggtagctaa-cgcgttaag
tat-cccgcct-ggggagtacgctcgcaagggtg-aagctcaaaggaattgacgggggc-
ccgcacaagcggtggagcatgtggtttaattc-gatgcaacgcgaagaaccttaccaggg
ct-tgacagtgccttcgggaaagatacaggtggtgcatggctgtcgtcagctcgtg-tcg
tgagatgttgggttaagt-cccgcagcga--gcgcaa-cccttgttt--ttagttaccat
ctagaa-aggct-g-ccggtgacaaggaggaaggtgaggatgacgtcaagtca-gcatg-
ccccttatcctgggctacacacgtgctacaatggacaaagagtcg-caa-aagttc-aga
ttgta-ggctgcaact-------
>HM1333731_Uncultured_marine_haptophyte_Biosope_T60_16S_PLA491014
------------------------------------------------------------
-------atccggaatcatt-gggcgtaaagcgcctgtaggttgtttaataagttagagt
atggcaggggtaggaatttctagt-gtagcggtgaaatgcgtagatattagaaagaacac
ccattactgacactcagaggcgaaagctaggatagcaaaagggattagata-cccctgta
gtccta--gccgtaaacgatggatactacatgttgcagtatggtagctaa-cgcgttaag
tat-cccgcct-ggggagtacgctcgcaagggtg-aaactcaaaggaattgacgggggc-
ccgcacaagcggtggagcatgtggtttaattc-gatgcaacgcgaagaaccttaccaggg
ct-tgacagtgccttcgggaaagatacaggtggtgcatggctgtcgtcagctcgtg-tcg
tgagatgttgggttaagt-cccgcaacga--gcgcaa-cccttgttt--ttagttaccat
ctagaa-agact-g-ccggtgacaaggaggaaggtgaggatgacgtcaagtca-gcatg-
ccccttatcctgggctacacacgtgctacaatggacaaagagtcg-caa-aagttc-aga
ttgta-ggctgcaact-------
>CAMNT_0038248125_Chrysochromulina-polylepis-CCMP1757
taagca-tcggctaact--ccgtgcca-g-cagccgc-ggt--aatac-gg--gggatgc
aagcgttatccggaatcatt-gggcgtaaagcgcctgtaggttgtttaataagttagagt
atggcaggggtaggaatttctagt-gtagcggtgaaatgcgtagatattagaaagaacac
ccattactgacactcagaggcgaaagctagggtagcaaaagggattagata-cccctgta
gtccta--gccgtaaacgatggatactaggtgttgcagtatcgtagctaa-cgcgttaag
tat-cccgcct-ggggagtacgctcgcaagggtg-aaactcaaaggaattgacgggggc-
ccgcacaagcggtggagcatgtggtttaattc-gatgcaacgcgaagaaccttaccaggg
ct-tgacagtgccttcgggaaaggtacaggtggtgcatggctgtcgtcagctcgtg-tcg
tgagatgttgggttaagt-cccgcaacga--gcgcaa-cccttgttt--ttagttaccat
ctagaa-agact-g-ccggtgacaaggaggaaggtgaggatgacgtcaagtca-gcatg-
ccccttatcctgggctacacacgtgctacaatggacaaagagttg-caa-aagttc-aga
ttgta-ggctgcaactcg-cc-t
>EF0522411_Uncultured_haptophyte_MC622-81
taagca-tcggctaact--ccgtgcca-g-cagccgc-ggt--aatac-gg--gggatgc
aagcgttatccggaatcatt-gggcgtaaagcgcctgtaggttgtttaataagttagagt
atggcaggggtaggaatttctagt-gtagcggtgaaatgcgtagatattagaaagaacac
ccattactgacactcagaggcgaaagctagggtagcaaaagggattagata-cccctgta
gtccta--gccgtaaacgatggatactagatgttgcagtatcgtagctaa-cgcgttaag
tat-cccgcct-ggggagtacgctcgcaagggtg-aaactcaaaggaattgacgggggc-
ccgcacaagcggtggagcatgtggtttaattc-gatgcaacgcgaagaaccttaccaggg
ct-tgacagtgccttcgggaaagatacaggtggtgcatggctgtcgtcagctcgtg-tcg
tgagatgttgggttaagt-cccgcaacga--gcgcaa-cccttgttt--ttagttaccat
ctagaa-agact-g-ccggtgacaaggaggaaggtgaggatgacgtcaagtca-gcatg-
ccccttatcctgggctacacacgtgctacaatggacaaagagttg-caa-aagttc-aga
ttgta-ggctgcaactcg-cc-t
>LN7352282_Haptolina_ericina_RCC1192
-----------------------------------gc-ggt--aatac-gg--gggatgc
aagcgttatccggaatcatt-gggcgtaaagcgcctgtaggttgtttaataagttagagt
atggcaggggtaggaatttctagt-gtagcggtgaaatgcgtagatattagaaagaacac
ccattactgacactcagaggcgaaagctagggtagcaaaagggattagata-cccctgta
gtccta--gccgtaaacgatggatactagatgttgcagtatcgtagctaa-cgcgttaag
tat-cccgcct-ggggagtacgctcgcaagggtg-aaactcaaaggaattgacgggggc-
ccgcacaagcggtggagcatgtggtttaattc-gatgcaacgcgaagaaccttaccaggg
ct-tgacagtgccttcgggaaagatacaggtggtgcatggctgtcgtcagctcgtg-tcg
tgagatgttgggttaagt-cccgcaacga--gcgcaa-cccttgttt--ttagttaccat
ctagaa-agact-g-ccggtgacaaggaggaaggtgaggatgacgtcaagtca-gcatg-
ccccttatcctgggctacacacgtgctacaatggacaaagagttg-caa-----------
-----------------------
>LN7353263_Haptolina_ericina_RCC2056
-------------------------------------------tatac-gg--gggatgc
aagcgttatccggaatcatt-gggcgtaaagcgcctgtaggttgtttaataagttagagt
atggcaggggtaggaatttctagt-gtagcggtgaaatgcgtagatattagaaagaacac
ccattactgacactcagaggcgaaagctagggtagcaaaagggattagata-cccctgta
gtccta--gccgtaaacgatggatactagatgttgcagtatcgtagctaa-cgcgttaag
tat-cccgcct-ggggagtacgctcgcaagggtg-aaactcaaaggaattgacgggggc-
ccgcacaagcggtggagcatgtggtttaattc-gatgcaacgcgaagaaccttaccaggg
ct-tgacagtgccttcgggaaagatacaggtggtgcatggctgtcgtcagctcgtg-tcg
tgagatgttgggttaagt-cccgcaacga--gcgcaa-cccttgttt--ttagttaccat
ctagaa-agact-g-ccggtgacaaggaggaaggtgaggatgacgtcaagtca-gcatg-
ccccttatcctgggctacacacgtgctacaatggacaaagagttg-caa-----------
-----------------------
>LN7352252_Haptolina_ericina_RCC1188
----------------------tgcca-g-cagccgc-ggtaatat-c-gg--gggatgc
aagcgttatccggaatcatt-gggcgtaaagcgcctgtaggttgtttaataagttagagt
atggcaggggtaggaatttctagt-gtagcggtgaaatgcgtagatattagaaagaacac
ccattactgacactcagaggcgaaagctagggtagcaaaagggattagata-cccctgta
gtccta--gccgtaaacgatggatactagatgttgcagtatcgtagctaa-cgcgttaag
tat-cccgcct-ggggagtacgctcgcaagggtg-aaactcaaaggaattgacgggggc-
ccgcacaagcggtggagcatgtggtttaattc-gatgcaacgcgaagaaccttaccaggg
ct-tgacagtgccttcgggaaagatacaggtggtgcatggctgtcgtcagctcgtg-tcg
tgagatgttgggttaagt-cccgcaacga--gcgcaa-cccttgttt--ttagttaccat
ctagaa-agact-g-ccggtgacaaggaggaaggtgaggatgacgtcaagtca-gcatg-
ccccttatcctgggctacacacgtgctacaatggacaaagagttg-caa-aagttc-aga
ttgta-ggctgcaa---------
>EF0517511_Chrysochromulina_hirta_hi-1
------------------------------------------------------------
---------------------------aaagcgcctgtaggttgtttaataagttagagt
atggcaggggtaggaatttctagt-gtagcggtgaaatgcgtagatattagaaagaacac
ccattactgacactcagaggcgaaagctagggtagcaaaagggattagata-cccctgta
gtccta--gccgtaaacgatggatactagatgttgcagtatcgtagctaa-cgcgttaag
tat-cccgcct-ggggagtacgctcgcaagggtg-aaactcaaaggaattgacgggggc-
ccgcacaagcggtggagcatgtggtttaattc-gatgcaacgcgaagaaccttaccaggg
ct-tgacagtgccttcgggaaagatacaggtggtgcatggctgtcgtcagctcgtg-tcg
tgagatgttgggttaagt-cccgcaacga--gcgcaa-cccttgttt--ttagttaccat
ctagaa-agact-g-ccggtgacaaggaggaaggtgaggatgacgtcaagtca-gcatg-
ccccttatcctgggctacacacgtgctacaatggacaaagagttg-caa-----------
-----------------------
>EF0517491_Chrysochromulina_herdlensis_CCMP284
------------------------------------------------------------
---------------------------aaagcgcctgtaggttgtttaataagttagagt
atggcaggggtaggaatttctagt-gtagcggtgaaatgcgtagatattagaaagaacac
ccattactgacactcagaggcgaaagctagggtagcaaaagggattagata-cccctgta
gtccta--gccgtaaacgatggatactagatgttgcagtatcgtagctaa-cgcgttaag
tat-cccgcct-ggggagtacgctcgcaagggtg-aaactcaaaggaattgacgggggc-
ccgcacaagcggtggagcatgtggtttaattc-gatgcaacgcgaagaaccttaccaggg
ct-tgacagtgccttcgggaaagatacaggtggtgcatggctgtcgtcagctcgtg-tcg
tgagatgttgggttaagt-cccgcaacga--gcgcaa-cccttgttt--ttagttaccat
ctagaa-agact-g-ccggtgacaaggaggaaggtgaggatgacgtcaagtca-gcatg-
ccccttatcctgggctacacacgtgctacaatggacaaagagttg-caa-----------
-----------------------
>LN7353423_Haptolina_hirta_RCC2300
-------------------------------------------tatac-gg--gggatgc
aagcgttatccggaatcatt-gggcgtaaagcgcctgtaggttgtttaataagttagagt
atggcaggggtaggaatttctagt-gtagcggtgaaatgcgtagatattagaaagaacac
ccattactgacactcagaggcgaaagctagggtagcaaaagggattagata-cccctgta
gtccta--gccgtaaacgatggatactagatgttgcagtatcgtagctaa-cgcgttaag
tat-cccgcct-ggggagtacgctcgcaagggtg-aaactcaaaggaattgacgggggc-
ccgcacaagcggtggagcatgtggtttaattc-gatgcaacgcgaagaaccttaccaggg
ct-tgacagtgccttcgggaaagatacaggtggtgcatggctgtcgtcagctcgtg-tcg
tgagatgttgggttaagt-cccgcaacga--gcgcaa-cccttgttt--ttagttaccat
ctagaa-agact-g-ccggtgacaaggaggaaggtgaggatgacgtcaagtca-gcatg-
ccccttatcctgggctacacacgtgctacaatggacaaagagttg-caa-aagttc-aga
ttgta-g----------------
>LN7352222_Chrysochromulina_sp_RCC1184_RCC1184
--------------------------------------cgcggtatac-gg--gggatgc
-agcgttatccggaatcatt-gggcgtaaagcgcctgtaggttgtttaataagttagagt
atggcaggggtaggaatttctagt-gtagcggtgaaatgcgtagatattagaaagaacac
ccattactgacactcagaggcgaaagctagggtagcaaaagggattagata-cccctgta
gtccta--gccgtaaacgatggatactagatgttgcagtatcgtagctaa-cgcgttaag
tat-cccgcct-ggggagtacgctcgcaagggtg-aaactcaaaggaattgacgggggc-
ccgcacaagcggtggagcatgtggtttaattc-gatgcaacgcgaagaaccttaccaggg
ct-tgacagtgccttcgggaaagatacaggtggtgcatggctgtcgtcagctcgtg-tcg
tgagatgttgggttaagt-cccgcaacga--gcgcaa-cccttgttt--ttagttaccat
ctagaa-agact-g-ccggtgacaaggaggaaggtgaggatgacgtcaagtca-gcatg-
ccccttatcctgggctacacacgtgctacaatggacaaagagttg-caa-aagttc-aga
ttgta------------------
>LN7353283_Prymnesium_kappa_RCC2058
-------------aact--ccgtgcca-g-cagccgc-ggt--aatac-gg--gggatgc
aagcgttatccggaatcatt-gggcgtaaagcgcctgtaggttgtttaataagttagagt
atggcaggggtaggaatttctagt-gtagcggtgaaatgcgtagatattagaaagaacac
ccattactgacactcagaggcgaaagctagggtagcaaaagggattagata-cccctgta
gtccta--gccgtaaacgatggatactagatgttgcagtatcgtagctaa-cgcgttaag
tat-cccgcct-ggggagtacgctcgcaagggtg-aaactcaaaggaattgacgggggc-
ccgcacaagcggtggagcatgtggtttaattc-gatgcaacgcgaagaaccttaccaggg
ct-tgacagtgccttcgggaaagatacaggtggtgcatggctgtcgtcagctcgtg-tcg
tgagatgttgggttaagt-cccgcaacga--gcgcaa-cccttgttt--ttagttaccat
ctagaa-agact-g-ccggtgacaaggaggaaggtgaggatgacgtcaagtca-gcatg-
ccccttatcctgggctacacacgtgctacaatggacaaagagttg-caa-aagtt-----
-----------------------
>LN7352262_Prymnesium_kappa_RCC1189
------------taact--ccgtgcca-g-cagccgc-ggt--aatac-gg--gggatgc
aagcgttatccggaatcatt-gggcgtaaagcgcctgtaggttgtttaataagttagagt
atggcaggggtaggaatttctagt-gtagcggtgaaatgcgtagatattagaaagaacac
ccattactgacactcagaggcgaaagctagggtagcaaaagggattagata-cccctgta
gtccta--gccgtaaacgatggatactagatgttgcagtatcgtagctaa-cgcgttaag
tat-cccgcct-ggggagtacgctcgcaagggtg-aaactcaaaggaattgacgggggc-
ccgcacaagcggtggagcatgtggtttaattc-gatgcaacgcgaagaaccttaccaggg
ct-tgacagtgccttcgggaaagatacaggtggtgcatggctgtcgtcagctcgtg-tcg
tgagatgttgggttaagt-cccgcaacga--gcgcaa-cccttgttt--ttagttaccat
ctagaa-agact-g-ccggtgacaaggaggaaggtgaggatgacgtcaagtca-gcatg-
ccccttatcctgggctacacacgtgctacaatggacaaagagttg-caa-aagttc-aga
ttgta-ggctgcaact-------
>EF0517521_Chrysochromulina_aff_polylepis_PLY200
------------------------------------------------------------
---------------------------aaagcgcctgtaggttgtttaataagttagagt
atggcaggggtaggaatttctagt-gtagcggtgaaatgcgtagatattagaaagaacac
ccattactgacactcagaggcgaaagctagggtagcaaaagggattagata-cccctgta
gtccta--gccgtaaacgatggatactagatgttgcagtatcgtagctaa-cgcgttaag
tat-cccgcct-ggggagtacgctcgcaagggtg-aaactcaaaggaattgacgggggc-
ccgcacaagcggtggagcatgtggtttaattc-gatgcaacgcgaagaaccttaccaggg
ct-tgacagtgccttcgggaaagatacaggtggtgcatggctgtcgtcagctcgtg-tcg
tgagatgttgggttaagt-cccgcaacga--gcgcaa-cccttgttt--ttagttaccat
ctagaa-agact-g-ccggtgacaaggaggaaggtgaggatgacgtcaagtca-gcatg-
ccccttatcctgggctacacacgtgctacaatggacaaagagtcg-caa-----------
-----------------------
>EF0517661_Phaeocystis_sp_MC679
------------------------------------------------------------
---------------------------aaagcgcctgtaggttgtttaataagttagagt
atggcaggggtaggaatttctagt-gtagcggtgaaatgcgtagatattagaaagaacac
ccattactgacactcagaggcgaaagctagggtagcaaaagggattagata-cccctgta
gtccta--gccgtaaacgatggatactagatgttgcagtatcgtagctaa-cgcgttaag
tat-cccgcct-ggggagtacgctcgcaagggtg-aaactcaaaggaattgacgggggc-
ccgcacaagcggtggagcatgtggtttaattc-gatgcaacgcgaagaaccttaccaggg
ct-tgacagtgccttcgggaaagatacaggtggtgcatggctgtcgtcagctcgtg-tcg
tgagatgttgggttaagt-cccgcaacga--gcgcaa-cccttgttt--ttagttaccat
ctagaa-agact-g-ccggtgacaaggaggaaggtgaggatgacgtcaagtca-gcatg-
ccccttatcctgggccacacacgtgctacaatggacaaagagttg-cga-----------
-----------------------
>CAMNT_0023273127_Chrysochromulina_ericina_Strain_CCMP281_extraction
taagca-tcggctaact--ccgtgcca-g-cagccgc-ggt--aatac-gg--gggatgc
aagcgttatccggaatcatt-gggcgtaaagcgcctgtaggttgtttaataagttagagt
atggcaggggtaggaatttctagt-gtagcggtgaaatgcgtagatattagaaagaacac
ccattactgacactcagaggcgaaagctagggtagcaaaagggattagata-cccctgta
gtccta--gccgtaaacgatggatactagatgttgcagtatcgtagctaa-cgcgttaag
tat-cccgcct-ggggagtacgctcgcaagggtg-aaactcaaaggaattgacgggggc-
ccgcacaagcggtggagcatgtggtttaattc-gat-caacgcgaagaaccttaccaggg
ct-tgacagtgccttcgggaaagatacaggtggtgcatggctgtcgtcagctcgtg-tcg
tgagatgttgggttaagt-cccgcaacga--gcgcaa-cccttgttt--ttagttaccat
ctagaa-agact-g-ccggtgacaaggaggaaggtgaggatgacgtcaagtca-gcatg-
ccccttatcctgggctacacacgtgctacaatggacaaagagttg-caa-aagttc-aga
ttgta-ggctgcaactcg-cc-t
>EF0521861_Uncultured_haptophyte_MC622-19
taagca-tcggctaact--ccgtgcca-g-cagccgc-ggt--aatac-gg--gggatgc
aagcgttatccggaatcatt-gggcgtaaagcgcctgtaggttgtttaataagtttgagt
atgataggggtaggaatttctagt-gtagcggtgaaatgcgtagatattaggaagaacac
ccattactgacactcagaggcgaaagctagggtagcaaaagggattagata-cccctgta
gtccta--gccgtaaacgatggatactagatgttgcagtatcgtagctaa-cgcgttaag
tat-cccgcct-ggggagtacgctcgcaagggtg-aaactcaaaggaattgacgggggc-
ccgcacaagcggtggagcatgtggtttaattc-gatgcaacgcgaagaaccttaccaggg
ct-tgacagtgccttcgggaaagatacaggtggtgcatggctgtcgtcagctcgtg-tcg
tgagatgttgggttaagt-cccgcaacga--gcgcaa-cccttgttt--ttagttaccat
ctagaa-agact-g-ccggtgacaaggaggaaggtgaggatgacgtcaagtca-gcatg-
ccccttatcctgggctacacacgtgctacaatggacaaagagttg-caa-aagttc-aga
ttgta-ggctgcaactcg-cc-t
>LN7352532_Prymnesium_calathiferum_RCC1448
-----------------------------------------------------gggatgc
aagcgttatccggaatcatt-gggcgtaaagcgcctgtaggttgtttaataagtttgagt
atggcaggggtaggaatttctagt-gtagcggtgaaatgcgtagatattagaaagaacac
ccattactgacactcagaggcgaaagctagggtagcaaaagggattagata-cccctgta
gtccta--gccgtaaacgatggatactagatgttgcagtatcgtagctaa-cgcgttaag
tat-cccgcct-ggggagtacgctcgcaagggtg-aaactcaaaggaattgacgggggc-
ccgcacaagcggtggagcatgtggtttaattc-gatgcaacgcgaagaaccttaccaggg
ct-tgacagtgccttcgggaaagatacaggtggtgcatggctgtcgtcagctcgtg-tcg
tgagatgttgggttaagt-cccgcaacga--gcgcaa-cccttattt--ttagttaccat
ctagaa-agact-g-ccggtgacaaggaggaaggtgaggatgacgtcaagtca-gcatg-
ccccttatcctgggctacacacgtgctacaatggacaaagagttg-caa-aagttc-ag-
-----------------------
>EF0520801_Uncultured_haptophyte_MC615-1
taagca-tcggctaact--ccgtgcca-g-cagccgc-ggt--aatac-gg--gggatgc
aagcgttatccggaatcatt-gggcgtaaagcgcctgtaggttgtttaataagttagagt
atggcaggggtaggaatttctagt-gtagcggtgaaatgcgtagatattagaaagaacac
ccattactgacactcagaggcgaaagctagggtagcaaaagggattagata-cccctgta
gtccta--gccgtaaacgatggatactagatgttgcagtatcctagctaa-cgcgttaag
tat-cccgcct-ggggagtacgctcgcaagggtg-aaactcaaaggaattgacgggggc-
ccgcacaagcggtggagcatgtggtttaattc-gatgcaacgcgaagaaccttaccaggg
ct-tgacagtgccttcgggaaagttacaggtggtgcatggctgtcgtcagctcgtg-tcg
tgagatgttgggttaagt-cccgcaacga--gcgcaa-cccttgttt--ttagttaccat
ctagaa-agact-g-ccggtgacaaggaggaaggtgaggatgacgtcaagtca-gcatg-
ccccttatcctgggctacacacgtgctacaatggacaaagagtcg-caa-aagttc-aga
ttgta-ggctgcaactcg-cc-t
>AF1727191_Chrysochromulina_polylepis_product
taagca-tcggctaact--ccgtgcca-g-cagccgc-ggt--aatac-gg--gggatgc
aagcgttatccggaatcatt-gggcgtaaagcgcctgtaggttgtttaataagttagagt
atggcaggggtaggaatttctagt-gtagcggtgaaatgcgtagatattagaaagaacac
ccattactgacactcagaggcgaaagctagggtagcaaaagggattagata-cccctgta
gtccta--gccgtaaacgatggatactaggtgttgcagtatcgtagctaa-cgcgttaag
tat-cccgcct-ggggagtacgctcgcaagggtg-aaactcaaaggaattgacgggggc-
ccgcacaagcggtggagcatgtggtttaattc-gatgcaacgcgaagaaccttaccaggg
ct-tgacagtgccttc-ggaaaggtacaggtggtgcatggctgtcgtcagctcgtg-tcg
tgagatgttgggttaagt-cccgcaacga--gcgcaa-cccttgttt--ttagttaccat
ctagaa-agact-g-ccggtgacaaggaggaaggtggggatgacgtcaagtca-gcatg-
ccccttatcctgggctacacacgtgctacaatggacaaagagttg-caa-aagttc-aga
ttgta-ggctgcaactcg-cc-t
>LN7352542_Prymnesium_neolepis_RCC1453
------------------------------------------gtatac-gg--gggatgc
aagcgttatccggaatcatt-gggcgtaaagcgcctgtaggttgtttaataagttagagt
atggcaggggtaggaatttctagt-gtagcggtgaaatgcgtagatattagaaagaacac
ccattactgacactcagaggcgaaagctagggtagcaaaagggattagata-cccctgta
gtccta--gccgtaaacgatggatactaggtgttgcagtatcgtagctaa-cgcgttaag
tat-cccgcct-ggggagtacgctcgcaagggtg-aaactcaaaggaattgacgggggc-
ccgcacaagcggtggagcatgtggtttaattc-gatgcaacgcgaagaaccttaccaggg
ct-tgacagtgccttcgggaaagatacaggtggtgcatggctgtcgtcagctcgtg-tcg
tgagatgttgggttaagt-cccgcaacga--gcgcaa-cccttgttt--ttagttaccat
ctagaa-agact-g-ccggtgacaaggaggaaggtgaggatgacgtcaagtca-gcatg-
ccccttatcctgggctacacacgtgctacaatggacaaagagtcg-cga-----------
-----------------------
>EF0520361_Uncultured_haptophyte_250304-38
taagca-tcggctaact--ccgtgcca-g-cagccgc-ggt--aatac-gg--gggatgc
aagcgttatccggaatcatt-gggcgtaaagcgcctgtaggttgtttattaagtttgagt
atggcaggggtaggaatttctagt-gtagcggtgaaatgcgtagatattagaaagaacac
ccattactgacactcagaggcgaaagctagggtagcaaaagggattagata-cccctgta
gtccta--gccgtaaacgatggatactagatgttgcagtatcgtagctaa-cgcgttaag
tat-cccgcct-ggggagtacgctcgcaagggtg-aaactcaaaggaattgacgggggc-
ccgcacaagcggtggagcatgtggtttaattc-gatgcaacgcgaagaaccttaccaggg
ct-tgacagtgccttcgggaaagatacaggtggtgcatggctgtcgtcagctcgtg-tcg
tgagatgttgggttaagt-cccgcaacga--gcgcaa-cccttattt--ttagttaccat
ctagaa-agact-g-ccggtgacaaggaggaaggtgaggatgacgtcaagtca-gcatg-
ccccttatcctgggctacacacgtgctacaatggacaaagagtcg-caa-aagttc-aga
ttgta-ggctgcaactcg-cc-t
>HM1333941_Uncultured_marine_haptophyte_Biosope_T65_16S12b
------------------------------------------------------------
-agcgttatccggaatcatt-gggcgtaaagcgcctgtaggttgtttaataagtttgagt
atggcaggggtaggaatttctagt-gtagcggtgaaatgcgtagatattagaaagagcac
ccattactgacactcagaggcgaaagctagggtagcaaaagggattagata-cccctgta
gtccta--gccgtaaacgatggatactacatgttgcagtatggtagctaa-cgcgttaag
tat-cccgcct-ggggagtacgctcgcaagggtg-aaactcaaaggaattgacgggggc-
ccgcacaagcggtggagcatgtggtttaattc-gatgcaacgcgaagaaccttaccaggg
ct-tgacagtgccttcgggaaagatacaggtggtgcatggctgtcgtcagctcgtg-tcg
tgagatgttgggttaagt-cccgcaacga--gcgcaa-cccttgttt--ttagttaccat
ctagaa-agact-g-ccggtgacaaggaggaaggtgaggatgacgtcaagtca-gcatg-
ccccttatcctgggctacacacgtgctacaatggacaaagagtcg-caa-aagttc----
-----------------------
>EF0521461_Uncultured_haptophyte_MC615-75
taagca-tcggctaact--ccgtgcca-g-cagccgc-ggt--aatac-gg--gggatgc
aagcgttatccggaatcatt-gggcgtaaagcgcctgtaggttgtttagtaagttagagt
atggtaggggtaggaatttctagt-gtagcggtgaaatgcgtagatattagaaagaacac
ccattactgacactcagaggcgaaagctagggtagcaaaagggattagata-cccctgta
gtccta--gccgtaaacgatggatactagatgttgcagtatcgtagctaa-cgcgttaag
tat-cccgcct-ggggagtacgctcgcaagggtg-aaactcaaaggaattgacgggggc-
ccgcacaagcggtggagcatgtggtttaattc-gatgcaacgcgaagaaccttaccaggg
ct-tgacagtgccttcgggaaagatacaggtggtgcatggctgtcgtcagctcgtg-tcg
tgagatgttgggttaagt-cccgcaacga--gcgcaa-cccttattt--ttagttaccat
ctagaa-agact-g-ccggtgacaaggaggaaggtgaggatgacgtcaagtca-gcatg-
ccccttatcctgggctacacacgtgctacaatggacaaagagttg-cga-aagttc-aga
ttgta-ggctgcaactcg-cc-t
>EF0521051_Uncultured_haptophyte_MC615-31
taagca-tcggctaact--ccgtgcca-g-cagccgc-ggt--aatac-gg--gggatgc
aagcgttatccggaatcatt-gggcgtaaagcgcctgtaggttgtttagtaagttagagt
atggtaggggtaggaatttctagt-gtagcggtgaaatgcgtagatattagaaagaacac
ccattactgacactcagaggcgaaagctagggtagcaaaagggattagata-cccctgta
gtccta--gccgtaaacgatggatactagatgttgcagtatcgtagctaa-cgcgttaag
tat-cccgcct-ggggagtacgctcgcaagggtg-aaactc-aaggaattgacgggggc-
ccgcacaagcggtggagcatgtggtttaattc-gatgcaacgcgaagaaccttaccaggg
ct-tgacagtgccttcgggaaagatacaggtggtgcatggctgtcgtcagctcgtg-tcg
tgagatgttgggttaagt-cccgcaacga--gcgcaa-cccttattt--ttagttaccat
ctagaa-agact-g-ccggtgacaaggaggaaggtgaggatgacgtcaagtca-gcatg-
ccccttatcctgggctacacacgtgctacaatggacaaagagttg-cga-aagttc-aga
ttgta-ggctgcaactcg-cc-t
>HM1332711_Uncultured_marine_haptophyte_Biosope_T41_16S_PLA491155
------------------------------------------------------------
---------------------gggcgtaaagcgcctgtaggttgtttagtaagttagagt
atggtaggggtaggaatttctagt-gtagcggtgaaatgcgtagatattagaaagaacac
ccattactgacactcagaggcgaaagctagggtagcaaaagggattagata-cccctgta
gtccta--gccgtaaacgatggatactagatgttgcagtatcgtagctaa-cgcgttaag
tat-cccgcct-ggggagtacgctcgcaagggtg-aaactcaaaggaattgacgggggc-
ccgcacaagcggtggagcatgtggtttaattc-gatgcaacgcgaagaaccttaccaggg
ct-tgacagtgccttcgggaaagatacaggtggtgcatggctgtcgtcagctcgtg-tcg
tgagatgttgggttaagt-cccgcaacga--gcgcaa-cccttattt--ttagttaccat
ctagaa-agact-g-ccggtgacaaggaggaaggtgaggatgacgtcaagtca-gcatg-
ccccttatcctgggctacacacgtgctacaatggacaaagagttg-cga-aagttc-aga
ttgta-ggctgcaactcg-c---
>HM1331781_Uncultured_marine_haptophyte_Biosope_T35_16S_PLA491036
------------------------------------------------------------
--------------atcatt-gggcgtaaagcgcctgtaggttgtttagtaagttagagt
atggtaggggtaggaatttctagt-gtagcggtgaaatgcgtagatattagaaagaacac
ccattactgacactcagaggcgaaagctagggtagcaaaagggattagata-cccctgta
gtccta--gccgtaaacgatggatactagatgttgcagtatcgtagctaa-cgcgttaag
tat-cccgcct-ggggagtacgctcgcaagggtg-aaactcaaaggaattgacgggggc-
ccgcacaagcggtggagcatgtggtttaattc-gatgcaacgcgaagaaccttaccaggg
ct-tgacagtgccttcgggaaagatacaggtggtgcatggctgtcgtcagctcgtg-tcg
tgagatgttgggttaagt-cccgcaacga--gcgcaa-cccttattt--ttagttaccat
ctagaa-agact-g-ccggtgacaaggaggaaggtgaggatgacgtcaagtca-gcatg-
ccccttatcctgggctacacacgtgctacaatggacaaagagttg-cga-aagttc-aga
ttgta-ggctgcaa---------
>HM1333711_Uncultured_marine_haptophyte_Biosope_T60_16S_PLA491012
------------------------------------------------------------
--------------atcatt-gggcgtaaagcgcctgtaggttgtttagtaagttagagt
atggtaggggtaggaatttctagt-gtagcggtgaaatgcgtagatattagaaagaacac
ccattactgacactcagaggcgaaagctagggtagcaaaagggattagata-cccctgta
gtccta--gccgtaaacgatggatactagatgttgcagtatcgtagctaa-cgcgttaag
tat-cccgcct-ggggagtacgctcgcaagggtg-aaactcaaaggaattgacgggggc-
ccgcacaagcggtggagcatgtggtttaattc-gatgcaacgcgaagaaccttaccaggg
ct-tgacagtgccttcgggaaagatacaggtggtgcatggctgtcgtcagctcgtg-tcg
tgagatgttgggttaagt-cccgcaacga--gcgcaa-cccttattt--ttagttaccat
ctagaa-agact-g-ccggtgacaaggaggaaggtgaggatgacgtcaagtca-gcatg-
ccccttatcctgggctacacacgtgctacaatggacaaagagttg-cga-aagttc-aga
ttgta-ggc--------------
>EF0517821_Uncultured_haptophyte_MC597-17
taagca-tcggctaact--ccgtgcca-g-cagccgc-ggt--aatac-gg--gggatgc
aagcgttatccggaatcatt-gggcgtaaagcgcctgtaggttgtttagtaagttagagt
atggtaggggtaggaatttctagt-gtagcggtgaaatgcgtagatattagaaagaacac
ccattactgacactcagaggcgaaagctagggtagcaaaagggattagata-cccctgta
gtccta--gccgtaaacgatggatactagatgttgcagtatcgtagctaa-cgcgttaag
tat-cccgcct-ggggagtacgctcgcaagggtg-aaactcaaaggaattgacgggggc-
ccgcacaagcggtggagcatgtggtttaattc-gatgcaacgcgaagaaccttaccaggg
ct-tgacagtgccttcgggaaagatacaggtggtgcatggctgtcgtcagctcgtg-tcg
tgagatgttgggttaagt-cccgcaacga--gcgcaa-cccttattt--ttagttaccat
ctagaa-agact-g-ccggtgacaaggaggaaggtgaggatgacgtcaagtca-gcatg-
ccccttatcctgggctacacacgtgctacaatggacaaagagttg-cga-aagttc-aga
ttgta-ggctgcaactcg-c---
>HM1330561_Uncultured_marine_haptophyte_Biosope_T148_16S_PLA491020
------------------------------------------------------------
-------atccggaatcatt-gggcgtaaagcgcctgtaggttgtttagtaagttagagt
atggtaggggtaggaatttccagt-gtagcggtgaaatgcgtagatattagaaagaacac
ccattactgacactcagaggcgaaagctagggtagcaaaagggattagata-cccctgta
gtccta--gccgtaaacgatggatactagatgttgcagtatcgtagctaa-cgcgttaag
tat-cccgcct-ggggagtacgctcgcaagggtg-aaactcaaaggaattgacgggggc-
ccgcacaagcggtggagcacgtggtttaattc-gatgcaacgcgaagaaccttaccaggg
ct-tgacagtgccttcgggaaagatacaggtggtgcatggctgtcgtcagctcgtg-tcg
tgagatgttgggttaagt-cccgcaacga--gcgcaa-cccttattt--ttagttaccat
ctagaa-agact-g-ccggtgacaaggaggaaggtgaggatgacgtcaagtca-gcatg-
ccccttatcctgggctacacacgtgctacaatggacaaagagttg-cga-aagttc-aga
ttgta-ggctgcaactcg-cc-t
>EF0522241_Uncultured_haptophyte_MC622-64
taagca-tcggctaact--ccgtgcca-g-cagccgc-ggt--aatac-gg--gggatgc
aagcgttatccggaatcatt-gggcgtaaagcgcctgtaggttgtttaataagttagagt
atgataggggtaggaatttctagt-gtagcggtgaaatgcgtagatattagaaagagcac
ccattactgacactcagaggcgaaagctagggtagcaaaagggattagata-cccctgta
gtccta--gccgtaaacgatggatactaggtgttgcagtatcgtagctaa-cgcgttaag
tat-cccgcct-ggggagtacgctcgcaagggtg-aaactcaaaggaattgacgggggc-
ccgcacaagcggtggagcatgtggtttaattc-gatgcaacgcgaagaaccttaccaagg
ct-tgacagtgccttcgggaaagatacaggtggtgcatggctgtcgtcagctcgtg-tcg
tgagatgttgggttaagt-cccgcaacga--gcgcaa-cccttattt--ttagttaccat
ctagaa-agact-g-ccggtgacaaggaggaaggtgaggatgacgtcaagtca-gcatg-
ccccttatcctgggctacacacgtgctacaatggacaaagagttg-cga-aagttc-aga
ttgta-ggctgcaactcg-cc-t
>EF0520561_Uncultured_haptophyte_250304-67
taagca-tcggctaact--ccgtgcca-g-cagccgc-ggt--aatac-gg--gggatgc
aagcgttatccggaatcatt-gggcgtaaagcgcctgtaggttgtttaataagttagagt
atggtaggggtaggaatttctagt-gtagcggtgaaatgcgtagatattagaaagaacac
ccattactgacactcagaggcgaaagctagggtagcaaaagggattagata-cccctgta
gtccta--gccgtaaacgatggatactagatgttgcagtatcctagctaa-cgcgttaag
tat-cccgcct-ggggagtacgctcgcaagggtg-aaactcaaaggaattgacgggggc-
ccgcacaagcggtggagcatgtggtttaattc-gatgcaacgcgaagaaccttaccaagg
ct-tgacagtgccttcgggaaagatacaggtggtgcatggctgtcgtcagctcgtg-tcg
tgagatgttgggttaagt-cccgcaacga--gcgcaa-cccttattt--ttagttaccat
ctagag-agact-g-ccggtgacaaggaggaaggtgaggatgacgtcaagtca-gcatg-
ccccttatcttgggctacacacgtgctacaatggacaaagagttg-cga-aagttc-gga
ttgta-ggctgcaactcg-cc-t
>EF0519811_Uncultured_haptophyte_MAMA64-119
taagca-tcggctaact--ccgtgcca-g-cagccgc-ggt--aatac-gg--gggatgc
aagcgttatccggaatcatt-gggcgtaaagcgcctgtaggttgtttaataagttagagt
atggtaggggtaggaatttctagt-gtagcggtgaaatgcgtagatattagaaagaacac
ccattactgacactcagaggcgaaagctagggtagcaaaagggattagata-cccctgta
gtccta--gccgtaaacgatggatactagatgttgcagtatcctagctaa-cgcgttaag
tat-cccgcct-ggggagtacgctcgcaagggtg-aaactcaaaggaattgacgggggc-
ccgcacaagcggtggagcatgtggtttaattc-gatgcaacgcgaagaaccttaccaagg
ct-tgacagtgccttcgggaaagatacaggtggtgcatggctgtcgtcagctcgtg-tcg
tgagatgttgggttaagt-cccgcaacga--gcgcaa-cccttattt--ttagttaccat
ctagag-agact-g-ccggtgacaaggaggaaggtgaggatgacgtcaagtca-gcatg-
ccccttatcttgggctacacacgtgctacaatggacaaagagttg-cga-aagttc-gga
ttgta-ggctgcaactcg-cc-t
>EF0518881_Uncultured_haptophyte_MC601-85
taagca-tcggctaact--ccgtgcca-g-cagccgc-ggt--aatac-gg--gggatgc
aagcgttatccggaatcatt-gggcgtaaagcgcctgtaggttgtttaataagttagagt
atggtaggggtaggaatttctagt-gtagcggtgaaatgcgtagatattagaaagaacac
ccattactgacactcagaggcgaaagctagggtagcaaaagggattagata-cccctgta
gtccta--gccgtaaacgatggatactagatgttgcagtatcctagctaa-cgcgttaag
tat-cccgcct-ggggagtacgctcgcaagggtg-aaactcaaaggaattgacgggggc-
ccgcacaagcggtggagcatgtggtttaattc-gatgcaacgcgaagaaccttaccaagg
ct-tgacagtgccttcgggaaagatacaggtggtgcatggctgtcgtcagctcgtg-tcg
tgagatgttgggttaagt-cccgcaacga--gcgcaa-cccttattt--ttagttaccat
ctagag-agact-g-ccggtgacaaggaggaaggtgaggatgacgtcaagtca-gcatg-
ccccttatcttgggctacacacgtgctacaatggacaaagagttg-cga-aagttc-gga
ttgta-ggctgcaactcg-cc-t
>LN7354963_Phaeocystis_jahnii_RCC942
-------------------------------------------------gg--gggatgc
aagcgttatccggaatcatt-gggcgtaaagcgcctgtaggttgtttaataagttagagt
atggtaggggtaggaatttctagt-gtagcggtgaaatgcgtagatattagaaagaacac
ccattactgacactcagaggcgaaagctagggtagcaaaagggattagata-cccctgta
gtccta--gccgtaaacgatggatactagatgttgcagtatcctagctaa-cgcgttaag
tat-cccgcct-ggggagtacgctcgcaagggtg-aaactcaaaggaattgacgggggc-
ccgcacaagcggtggagcatgtggtttaattc-gatgcaacgcgaagaaccttaccaagg
ct-tgacagtgccttcgggaaagatacaggtggtgcatggctgtcgtcagctcgtg-tcg
tgagatgttgggttaagt-cccgcaacga--gcgcaa-cccttattt--ttagttaccat
ctagag-agact-g-ccggtgacaaggaggaaggtgaggatgacgtcaagtca-gcatg-
ccccttatcttgggctacacacgtgctacaatggacaaagagttg-cga-----------
-----------------------
>EF0517651_Phaeocystis_jahnii_B5
------------------------------------------------------------
---------------------------aaagcgcctgtaggttgtttaataagttagagt
atggtaggggtaggaatttctagt-gtagcggtgaaatgcgtagatattagaaagaacac
ccattactgacactcagaggcgaaagctagggtagcaaaagggattagata-cccctgta
gtccta--gccgtaaacgatggatactagatgttgcagtatcctagctaa-cgcgttaag
tat-cccgcct-ggggagtacgctcgcaagggtg-aaactcaaaggaattgacgggggc-
ccgcacaagcggtggagcatgtggtttaattc-gatgcaacgcgaagaaccttaccaagg
ct-tgacagtgccttcgggaaagatacaggtggtgcatggctgtcgtcagctcgtg-tcg
tgagatgttgggttaagt-cccgcaacga--gcgcaa-cccttattt--ttagttaccat
ctagag-agact-g-ccggtgacaaggaggaaggtgaggatgacgtcaagtca-gcatg-
ccccttatcttgggctacacacgtgctacaatggacaaagagttg-cga-----------
-----------------------
>EF0520211_Uncultured_haptophyte_250304-21
taagca-tcggctaact--ccgtgcca-g-cagccgc-ggt--aatac-gg--gggatgc
aagcgttatccggaatcatt-gggcgtaaagcgcctgtaggttgtttaataagtttgagt
atgataggggtaggaatttctagt-gtagcggtgaaatgcgtagatattaggaagaacac
ccattactgacactcagaggcgaaagctagggtagcaaaagggattagata-cccctgta
gtccta--gccgtaaacgatggatactagatgttgcagtatcgtagctaa-cgcgttaag
tat-cccgcct-ggggagtacgctcgcaagggtg-aaactcaaaggaattgacgggggc-
ccgcacaagcggtggagcatgtggtttaattc-gatgcaacgcgaagaaccttaccaagg
ct-tgacagtgccttcgggaaagatacaggtggtgcatggctgtcgtcagctcgtg-tcg
tgagatgttgggttaagt-cccgcaacga--gcgcaa-cccttattt--ttagttaccat
ctagaatagact-g-ccggtgacaaggaggaaggtgaggatgacgtcaagtca-gcatg-
ccccttatcctgggctacacacgtgctacaatggacaaagagtcg-cga-aagttc-aga
ttgta-ggctgcaactcg-cc-t
>EF0519631_Uncultured_haptophyte_MAMA64-89
taagca-tcggctaact--ccgtgcca-g-cagccgc-ggt--aatac-gg--gggatgc
aagcgttatccggaatcatt-gggcgtaaagcgcctgtaggttgtttaataagtttgagt
atgataggggtaggaatttctagt-gtagcggtgaaatgcgtagatattaggaagaacac
ccattactgacactcagaggcgaaagctagggtagcaaaagggattagata-cccctgta
gtccta--gccgtaaacgatggatactagatgttgcagtatcgtagctaa-cgcgttaag
tat-cccgcct-ggggagtacgctctcaagggtg-aaactcaaaggaattgacgggggc-
ccgcacaagcggtggagcatgtggtttaattc-gatgcaacgcgaagaaccttaccaggg
ct-tgacagtgccttcgggaaagatacaggtggtgcatggctgtcgtcagctcgtg-tcg
tgagatgttgggttaagt-cccgcaacga--gcgcaa-cccttattt--ttagttactat
ctagaa-agact-g-ccggtgacaaggaggaaggtgaggatgacgtcaagtca-gcatg-
ccccttatcctgggctacacacgtgctacaatggacaaagagtcg-cga-aagttc-aga
ttgta-ggctgcaactcg-cc-t
>EF0521451_Uncultured_haptophyte_MC615-74
taagca-tcggctaact--ccgtgcca-g-cagccgc-ggt--aatac-gg--gggatgc
aagcgttatccggaatcatt-gggcgtaaagcgcctgtaggttgtttaataagtttgagt
atgataggggtaggaatttctagt-gtagcggtgaaatgcgtagatattaggaagaacac
ccattactgacactcagaggcgaaagctagggtagcaaaagggattagata-cccctgta
gtccta--gccgtaaacgatggatactagatgttgcagtatcctagctaa-cgcgttaag
tat-cccgcct-ggggagtacgctcgcaagggtg-aaactcaaaggaattgacgggggc-
ccgcacaagcggtggagcatgtggtttaattc-gatgcaacgcgaagaaccttaccaggg
ct-tgacagtgccttcgggaaagatacaggtggtgcatggctgtcgtcagctcgtg-tcg
tgagatgttgggttaagt-cccgcaacga--gcgcaa-cccttattt--ttagttactat
ctagaa-agact-g-ccggtgacaaggaggaaggtgaggatgacgtcaagtca-gcatg-
ccccttatcctgggctacacacgtgctacaatggacaaagagtcg-cga-aagttc-aga
ttgta-ggctgcaactcg-cc-t
>EF0519741_Uncultured_haptophyte_MAMA64-112
taagca-tcggctaact--ccgtgcca-g-cagccgc-ggt--aatac-gg--gggatgc
aagcgttatccggaatcatt-gggcgtaaagcgcttgtaggttgtttaataagttagagt
atgataggggtaggaatttctagt-gtagcggtgaaatgcgtagatattaggaagaacac
ccattactgacactcagaggcgaaagctagggtagcaaaagggattagata-cccctgta
gtccta--gccgtaaacgatggatactagatgttgcagtatcgtagctaa-cgcgttaag
tat-cccgcct-ggggagtacgctcgcaagggtg-aaactcaaaggaattgacgggggc-
ccgcacaagcggtggagcatgtggtttaattc-gatgcaacgcgaagaaccttaccaagg
ct-tgacagtgccttcgggaaagatacaggtggtgcatggctgtcgtcagctcgtg-tcg
tgagatgttgggttaagt-cccgcaacga--gcgcaa-cccttattt--ttagttgccat
ctagaa-agact-g-ccggtgacaaggaggaaggtgaggatgacgtcaagtca-gcatg-
ccccttatcttgggctacacacgtgctacaatggacaaagagtcg-cga-aagttc-aga
ttgta-ggctgcaactcg-cc-t
>EF0521881_Uncultured_haptophyte_MC622-21
taagca-tcggctaact--ccgtgcca-g-cagccgc-ggt--aatac-gg--gggatgc
aagcgttatccggaatcatt-gggcgtaaagcgcctgtaggttgtttaataagttagagt
atggtaggggtaggaatttctagt-gtagcggtgaaatgcgtagatattaggaagaacac
ccattactgacactcagaggcgaaagctagggtagcaaaagggattagata-cccctgta
gtccta--gccgtaaacgatggatactagatgttgcagtatcgtagctaa-cgcgttaag
tat-cccgcct-ggggagtacgctcgcaagggtg-aaactcaaaggaattgacgggggc-
ccgcacaagcggtggagcatgtggtttaattc-gatgcaacgcgaagaaccttaccaagg
ct-tgacagtgccttcgggaaagatacaggtggtgcatggctgtcgtcagctcgtg-tcg
tgagatgttgggttaagt-cccgcaacga--gcgcaa-cccttattt--ttagttgccat
ctagaa-agact-g-ccggtgacaaggaggaaggtgaggatgacgtcaagtca-gcatg-
ccccttatcttgggctacacacgtgctacaatggacaaagagttg-cga-aagttc-gga
ttgta-ggctgcaactcg-cc-t
>EF0518111_Uncultured_haptophyte_MC597-49
taagca-tcggctaact--ccgtgcca-g-cagccgc-ggt--aatac-gg--gggatgc
aagcgttatccggaatcatt-gggcgtaaagcgcctgtaggttgtttaataagtttgagt
atgataggggtaggaatttctagt-gtagcggtgaaatgcgtagatattaggaagaacac
ccattactgacactcagaggcgaaagctagggtagcaaaagggattagata-cccctgta
gtccta--gccgtaaacgatggatactagatgttgcagtatcgtagctaa-cgcgttaag
tat-cccgcct-ggggagtacgctcgcaagggtg-aaactcaaaggaattgacgggggc-
ccgcacaagcggtggagcatgtggtttaattc-gatgcaacgcgaagaaccttaccaagg
ct-tgacagtgccttcgggaaagatacaggtggtgcatggctgtcgtcagctcgtg-tcg
tgagatgttgggttaagt-cccgcaacga--gcgcaa-cccttattt--ttagttgctat
ctagaa-agact-g-ccggtgacaaggaggaaggtgaggatgacgtcaagtca-gcatg-
ccccttatcttgggctacacacgtgctacaatggacaaagagttg-cga-aagttc-gga
ttgta-ggctgcaactcg-cc-t
>EF0520151_Uncultured_haptophyte_250304-20
taagca-tcggctaact--ccgtgcca-g-cagccgc-ggt--aatac-gg--gggatgc
aagcgttatccggaatcatt-gggcgtaaagcgcctgtaggttgtttaataagtttgagt
atgataggggtaggaatttctagt-gtagcggtgaaatgcgtagatattaggaagaacac
ccattactgacactcagaggcgaaagctagggtagcaaaagggattagata-cccctgta
gtccta--gccgtaaacgatggatactagatgttgcagtatcgtagctaa-cgcgttaag
tat-cccgcct-ggggagtacgctcgcaagggtg-aaactcaaaggaattgacgggggc-
ccgcacaagcggtggagcatgtggtttaattc-gatgcaacgcgaagaaccttaccaagg
ct-tgacagtgccttcgggaaagatacaggtggtgcatggctgtcgtcagctcgtg-tcg
tgagatgttgggttaagt-cccgcaacga--gcgcaa-cccttattt--ttagttgctat
ctagaa-agact-g-ccggtgacaaggaggaaggtgaggatgacgtcaagtca-gcatg-
ccccttatcttgggctacacacgtgctacaatggacaaagagttg-cga-aagttc-gga
ttgta-ggctgcaactcg-cc-t
>EF0519861_Uncultured_haptophyte_MAMA64-124
taagca-tcggctaact--ccgtgcca-g-cagccgc-ggt--aatac-gg--gggatgc
aagcgttatccggaatcatt-gggcgtaaagcgcctgtaggttgtttaataagtttgagt
atgataggggtaggaatttctagt-gtagcggtgaaatgcgtagatattaggaagaacac
ccattactgacactcagaggcgaaagctagggtagcaaaagggattagata-cccctgta
gtccta--gccgtaaacgatggatactagatgttgcagtatcgtagctaa-cgcgttaag
tat-cccgcct-ggggagtacgctcgcaagggtg-aaactcaaaggaattgacgggggc-
ccgcacaagcggtggagcatgtggtttaattc-gatgcaacgcgaagaaccttaccaagg
ct-tgacagtgccttcgggaaagatacaggtggtgcatggctgtcgtcagctcgtg-tcg
tgagatgttgggttaagt-cccgcaacga--gcgcaa-cccttattt--ttagttgctat
ctagaa-agact-g-ccggtgacaaggaggaaggtgaggatgacgtcaagtca-gcatg-
ccccttatcttgggctacacacgtgctacaatggacaaagagttg-cga-aagttc-gga
ttgta-ggctgcaactcg-cc-t
>EF0518521_Uncultured_haptophyte_MC597-95
taagca-tcggctaact--ccgtgcca-g-cagccgc-ggt--aatac-gg--gggatgc
aagcgttatccggaatcatt-gggcgtaaagcgcctgtaggttgtttaataagtttgagt
atgataggggtaggaatttctagt-gtagcggtgaaatgcgtagatattaggaagaacac
ccattactgacactcagaggcgaaagctagggtagcaaaagggattagata-cccctgta
gtccta--gccgtaaacgatggatactagatgttgcagtatcgtagctaa-cgcgttaag
tat-cccgcct-ggggagtacgctcgcaagggtg-aaactcaaaggaattgacgggggc-
ccgcacaagcggtggagcatgtggtttaattc-gatgcaacgcgaagaaccttaccaagg
ct-tgacagtgccttcgggaaagatacaggtggtgcatggctgtcgtcagctcgtg-tcg
tgagatgttgggttaagt-cccgcaacga--gcgcaa-cccttattt--ttagttgctat
ctagaa-agact-g-ccggtgacaaggaggaaggtgaggatgacgtcaagtca-gcatg-
ccccttatcttgggctacacacgtgctacaatggacaaagagttg-cga-aagttc-gga
ttgta-ggctgcaactcg-cc-t
>EF0517701_Uncultured_haptophyte_MC597-5
taagca-tcggctaact--ccgtgcca-g-cagccgc-ggt--aatac-gg--gggatgc
aagcgttatccggaatcatt-gggcgtaaagcgcctgtaggttgtttaataagtttgagt
atgataggggtaggaatttctagt-gtagcggtgaaatgcgtagatattaggaagaacac
ccattactgacactcagaggcgaaagctagggtagcaaaagggattagata-cccctgta
gtccta--gccgtaaacgatggatactagatgttgcagtatcgtagctaa-cgcgttaag
tat-cccgcct-ggggagtacgctcgcaagggtg-aaactcaaaggaattgacgggggc-
ccgcacaagcggtggagcatgtggtttaattc-gatgcaacgcgaagaaccttaccaagg
ct-tgacagtgccttcgggaaagatacaggtggtgcatggctgtcgtcagctcgtg-tcg
tgagatgttgggttaagt-cccgcaacga--gcgcaa-cccttattt--ttagttgctat
ctagaa-agact-g-ccggtgacaaggaggaaggtgaggatgacgtcaagtca-gcatg-
ccccttatcttgggctacacacgtgctacaatggacaaagagttg-cga-aagttc-gga
ttgta-ggctgcaactcg-cc-t
>EF0518141_Uncultured_haptophyte_MC597-52
taagca-tcggctaact--ccgtgcca-g-cagccgc-ggt--aatac-gg--gggatgc
aagcgttatccggaatcatt-gggcgtaaagcgcctgtaggttgtttaataagtttgagt
atgataggggtaggaatttctagt-gtagcggtgaaatgcgtagatattaggaagaacac
ccattactgacactcagaggcgaaagctagggtagcaaaagggattagata-cccctgta
gtccta--gccgtaaacgatggatactagatgttgcagtatcgtagctaa-cgcgttaag
tat-cccgcct-ggggagtacgctcgcaagggtg-aaactcaaaggaattgacgggggc-
ccgcacaagcggtggagcatgtggtttaattc-gatgcaacgcgaagaaccttaccaagg
ct-tgacagtgccttcgggaaagatacaggtggtgcatggctgtcgtcagctcgtg-tcg
tgagatgttgggttaagt-cccgcaacga--gcgcaa-cccttattt--ttagttgctat
ctagaa-agact-g-ccggtgacaaggaggaaggtgaggatgacgtcaagtca-gcatg-
ccccttatcttgggctacacacgtgctacaatggacaaagagttg-cga-aagttc-gga
ttgta-ggctgcaactcg-cc-t
>EF0518451_Uncultured_haptophyte_MC597-86
taagca-tcggctaact--ccgtgcca-g-cagccgc-ggt--aatac-gg--gggatgc
aagcgttatccggaatcatt-gggcgtaaagcgcctgtaggttgtttaataagtttgagt
atgataggggtaggaatttctagt-gtagcggtgaaatgcgtagatattaggaagaacac
ccattactgacactcagaggcgaaagctagggtagcaaaagggattagata-cccctgta
gtccta--gccgtaaacgatggatactagatgttgcagtatcgtagctaa-cgcgttaag
tat-cccgcct-ggggagtacgctcgcaagggtg-aaactcaaaggaattgacgggggc-
ccgcacaagcggtggagcatgtggtttaattc-gatgcaacgcgaagaaccttaccaagg
ct-tgacagtgccttcgggaaagatacaggtggtgcatggctgtcgtcagctcgtg-tcg
tgagatgttgggttaagt-cccgcaacga--gcgcaa-cccttattt--ttagttgctat
ctagaa-agact-g-ccggtgacaaggaggaaggtgaggatgacgtcaagtca-gcatg-
ccccttatcttgggctacacacgtgctacaatggacaaagagttg-cga-aagttc-gga
ttgta-ggctgcaactcg-cc-t
>EF0518531_Uncultured_haptophyte_MC597-96
taagca-tcggctaact--ccgtgcca-g-cagccgc-ggt--aatac-gg--gggatgc
aagcgttatccggaatcatt-gggcgtaaagcgcctgtaggttgtttaataagtttgagt
atgataggggtaggaatttctagt-gtagcggtgaaatgcgtagatattaggaagaacac
ccattactgacactcagaggcgaaagctagggtagcaaaagggattagata-cccctgta
gtccta--gccgtaaacgatggatactagatgttgcagtatcgtagctaa-cgcgttaag
tat-cccgcct-ggggagtacgctcgcaagggtg-aaactcaaaggaattgacgggggc-
ccgcacaagcggtggagcatgtggtttaattc-gatgcaacgcgaagaaccttaccaagg
ct-tgacagtgccttcgggaaagatacaggtggtgcatggctgtcgtcagctcgtg-tcg
tgagatgttgggttaagt-cccgcaacga--gcgcaa-cccttattt--ttagttgctat
ctagaa-agact-g-ccggtgacaaggaggaaggtgaggatgacgtcaagtca-gcatg-
ccccttatcttgggctacacacgtgctacaatggacaaagagttg-cga-aagttc-gga
ttgta-ggctgcaactcg-cc-t
>EF0519151_Uncultured_haptophyte_MC601-121
taagca-tcggctaact--ccgtgcca-g-cagccgc-ggt--aatac-gg--gggatgc
aagcgttatccggaatcatt-gggcgtaaagcgcctgtaggttgtttaataagtttgagt
atgataggggtaggaatttctagt-gtagcggtgaaatgcgtagatattaggaagaacac
ccattactgacactcagaggcgaaagctagggtagcaaaagggattagata-cccctgta
gtccta--gccgtaaacgatggatactagatgttgcagtatcgtagctaa-cgcgttaag
tat-cccgcct-ggggagtacgctcgcaagggtg-aaactcaaaggaattgacgggggc-
ccgcacaagcggtggagcatgtggtttaattc-gatgcaacgcgaagaaccttaccaagg
ct-tgacagtgccttcgggaaagatacaggtggtgcatggctgtcgtcagctcgtg-tcg
tgagatgttgggttaagt-cccgcaacga--gcgcaa-cccttattt--ttagttgctat
ctagaa-agact-g-ccggtgacaaggaggaaggtgaggatgacgtcaagtca-gcatg-
ccccttatcttgggctacacacgtgctacaatggacaaagagttg-cga-aagttc-gga
ttgta-ggctgcaactcg-cc-t
>EF0520371_Uncultured_haptophyte_250304-40
taagca-tcggctaact--ccgtgcca-g-cagccgc-ggt--aatac-gg--gggatgc
aagcgttatccggaatcatt-gggcgtaaagcgcctgtaggttgtttaataagtttgagt
atgataggggtaggaatttctagt-gtagcggtgaaatgcgtagatattaggaagaacac
ccattactgacactcagaggcgaaagctagggtagcaaaagggattagata-cccctgta
gtccta--gccgtaaacgatggatactagatgttgcagtatcgtagctaa-cgcgttaag
tat-cccgcct-ggggagtacgctcgcaagggtg-aaactcaaaggaattgacgggggc-
ccgcacaagcggtggagcatgtggtttaattc-gatgcaacgcgaagaaccttaccaagg
ct-tgacagtgccttcgggaaagatacaggtggtgcatggctgtcgtcagctcgtg-tcg
tgagatgttgggttaagt-cccgcaacga--gcgcaa-cccttattt--ttagttgctat
ctagaa-agact-g-ccggtgacaaggaggaaggtgaggatgacgtcaagtca-gcatg-
ccccttatcttgggctacacacgtgctacaatggacaaagagttg-cga-aagttc-gga
ttgta-ggctgcaactcg-cc-t
>EF0520061_Uncultured_haptophyte_250304-8
taagca-tcggctaact--ccgtgcca-g-cagccgc-ggt--aatac-gg--gggatgc
aagcgttatccggaatcatt-gggcgtaaagcgcctgtaggttgtttaataagtttgagt
atgataggggtaggaatttctagt-gtagcggtgaaatgcgtagatattaggaagaacac
ccattactgacactcagaggcgaaagctagggtagcaaaagggattagata-cccctgta
gtccta--gccgtaaacgatggatactagatgttgcagtatcgtagctaa-cgcgttaag
tat-cccgcct-ggggggtacgctcgcaagggtg-aaactcaaaggaattgacgggggc-
ccgcacaagcggtggagcatgtggtttaattc-gatgcaacgcgaagaaccttaccaagg
ct-tgacagtgccttcgggaaagatacaggtggtgcatggctgtcgtcagctcgtg-tcg
tgagatgttgggttaagt-cccgcaacga--gcgcaa-cccttattt--ttagttgctat
ctagaa-agact-g-ccggtgacaaggaggaaggtgaggatgacgtcaagtca-gcatg-
ccccttatcttgggctacacacgtgctacaatggacaaagagttg-cga-aagttc-gga
ttgta-ggctgcaactcg-cc-t
>EF0519691_Uncultured_haptophyte_MAMA64-103
taagca-tcggctaact--ccgtgcca-g-cagccgc-ggt--aatac-gg--gggatgc
aagcgttatccggaatcatt-gggcgtaaagcgcctgtaggttgtttaataagtttgagt
atgataggggtaggaatttctagt-gtagcggtgaaatgcgtagatattaggaagaacac
ccattactgacactcagaggcgaaagctagggtagcaaaagggattagata-cccctgta
gtccta--gccgtaaacgatggatactagatgttgcagtatcgtagctaa-cgcgttaag
tat-cccgcct-ggggagtacgctcgcaagggtg-aaactcaaaggaattgacgggggc-
ccgcacaagcggtggagcatgtggtttaattc-gatgcaacgcgaagaaccttaccaagg
ct-tgacagtgccttcgggaaagatacaggtggtgcatggctgtcgtcagctcgtg-tcg
tgagatgttgggttaagt-cccgcaacga--gcgcaa-cccttattt--ttagttgctat
ctaaaa-agact-g-ccggtgacaaggaggaaggtgaggatgacgtcaagtca-gcatg-
ccccttatcttgggctacacacgtgctacaatggacaaagagttg-cga-aagttc-gga
ttgta-ggctgcaactcg-cc-t
>EF0519881_Uncultured_haptophyte_MAMA64-127
taagca-tcggctaact--ccgtgcca-g-cagccgc-ggt--aatac-gg--gggatgc
aagcgttatccggaatcatt-gggcgtaaagcgcctgtaggttgtttaataagtttgagt
atgataggggtaggaatttctagt-gtagcggtgaaatgcgtagatattaggaagaacac
ccattactgacactcagaggcgaaagctagggtagcaaaagggattagata-cccctgta
gtccta--gccgtaaacgatggatactagatgttgcagtatcgtagctaa-cgcgttaag
tat-cccgcct-ggggagtacgctcgcaagggtg-aaactcaaaggaattgacgggggc-
ccgcacaagcggtggagcatgtggtttaattc-gatgcaacgcgaagaaccttaccaagg
ct-tgacagtgccttcgggaaagatacaggtggtgcatggctgtcgtcagctcgtg-tcg
tgagatgttgggttaagt-cccgcaacga--gcgcaa-cccttattt--ttagttgctat
ctaaaa-agact-g-ccggtgacaaggaggaaggtgaggatgacgtcaagtca-gcatg-
ccccttatcttgggctacacacgtgctacaatggacaaagagttg-cga-aagttc-gga
ttgta-ggctgcaactcg-cc-t
>EF0520421_Uncultured_haptophyte_250304-45
taagca-tcggctaact--ccgtgcca-g-cagccgc-ggt--aatac-gg--gggatgc
aagcgttatccggaatcatt-gggcgtaaagcgcctgtaggttgtttaataagtttgagt
atgataggggtaggaatttctagt-gtagcggtgaaatgcgtagatattaggaagaacac
ccattactgacactcagaggcgaaagctagggtagcaaaagggattagata-cccctgta
gtccta--gccgtaaacgatggatactagatgttgcagtatcgtagctaa-cgcgttaag
tat-cccgcct-ggggagtacgctcgcaagggtg-aaactcaaaggaattgacgggggc-
ccgcacaagcggtggagcatgtggtttaattc-gatgcaacgcgaagaaccttaccaagg
ct-tgacagtgcctttgggaaagatacaggtggtgcatggctgtcgtcagctcgtg-tcg
tgagatgttgggttaagt-cccgcaacga--gcgcaa-cccttattt--ttagttgctat
ctaaaa-agact-g-ccggtgacaaggaggaaggtgaggatgacgtcaagtca-gcatg-
ccccttatcttgggctacacacgtgctacaatggacaaagagttg-cga-aagttc-gga
ttgta-ggctgcaactcg-cc-t
>EF0520721_Uncultured_haptophyte_250304-87
taagca-tcggctaact--ccgtgcca-g-cagccgc-ggt--aatac-gg--gggatgc
aagcgttatccggaatcatt-gggcgtaaagcgcctgtaggttgtttaataagtttgagt
atgataggggtaggaatttctagt-gtagcggtgaaatgcgtagatattaggaagaacac
ccattactgacactcagaggcgaaagctagggtagcaaaagggattagata-cccctgta
gtccta--gccgtaaacgatggatactagatgttgcagtatcgtagctaa-cgcgttaag
tat-cccgcct-ggggagtacgctcgcaagggtg-aaactcaaaggaattgacgggggc-
ccgcacaagcggtggagcatgtggtttaattc-gatgcaacgcgaagaaccttaccaagg
ct-tgacagtgccttcgggaaagatacaggtggtgcatggctgtcgtcagctcgtg-tcg
tgagatgttgggttaagt-cccgcaacga--gcgcaa-cccttattt--ttagttggtat
ctaaaa-agact-g-ccggtgacaaggaggaaggtgaggatgacgtcaagtca-gcatg-
ccccttatcttgggctacacacgtgctacaatggacaaagagttg-cga-aagttc-gga
ttgta-ggctgcaactcg-cc-t
>EF0520701_Uncultured_haptophyte_250304-85
taagca-tcggctaact--ccgtgcca-g-cagccgc-ggt--aatac-gg--gggatgc
aagcgttatccggaatcatt-gggcgtaaagcgcctgtaggttgtttaataagtttgagt
atgataggggtaggaatttctagt-gtagcggtgaaatgcgtagatattaggaagaacac
ccattactgacactcagaggcgaaagctagggtagcaaaagggattagata-cccctgta
gtccta--gccgtaaacgatggatactagatgttgcagtatcgtagctaa-cgcgttaag
tat-cccgcct-ggggagtacgctcgcaagggtg-aaactc-aaggaattgacgggggc-
ccgcacaagcggtggagcatgtggtttaattc-gatgcaacgcgaagaaccttaccaagg
ct-tgacagtgccttcgggaaagatacaggtggtgcatggctgtcgtcagctcgtg-tcg
tgagatgttgggttaagt-cccgcaacga--gcgcaa-cccttattt--ttagttgctat
ctagaa-agact-g-ccggtgacaaggaggaaggtgaggatgacgtcaagtca-gcatg-
ccccttatcttgggctacacacgtgctacaatggacaaagagttg-cga-aagttc-gga
ttgta-ggctgcaactcg-cc-t
>EF0517641_Phaeocystis_cordata_Phaeonap_1
------------------------------------------------------------
---------------------------aaagcgcctgtaggttgtttaataagtttgagt
atgataggggtaggaatttctagt-gtagcggtgaaatgcgtagatattaggaagaacac
ccattactgacactcagaggcgaaagctagggtagcaaaagggattagata-cccctgta
gtccta--gccgtaaacgatggatactagatgttgcagtatcgtagctaa-cgcgttaag
tat-cccgcct-ggggagtacgctcgcaagggtg-aaactcaaaggaattgacgggggc-
ccgcacaagcggtggagcatgtggtttaattc-gatgcaacgcgaagaaccttaccaagg
ct-tgacagtgccttcgggaaagatacaggtggtgcatggctgtcgtcagctcgtg-tcg
tgagatgttgggttaagt-cccgcaacga--gcgcaa-cccttattt--ttagttgctat
ctagaa-agact-g-ccggtgacaaggaggaaggtgaggatgacgtcaagtca-gcatg-
ccccttatcttgggctacacacgtgctacaatggacaaagagttg-cga-----------
-----------------------
>HM1333821_Uncultured_marine_haptophyte_Biosope_T60_16S_PLA491023
------------------------------------------------------------
--------tccggaatcatt-gggcgtaaagcgcctgtaggttgtttaataagttagagt
atgataggggtaggaatttctagt-gtagcggtgaaatgcgtagatattaggaagaacac
ccattactgacactcagaggcgaaagctagggtagcaaaagggattagata-cccctgta
gtccta--gccgtaaacgatggatactagatgttgcagtatcgtagctaa-cgcgttaag
tat-cccgcct-ggggagtacgctcgcaagggtg-aaactcaaaggaattgacgggggc-
ccgcacaagcggtggagcatgtggtttaattc-gatgcaacgcgaagaaccttaccaagg
ct-tgacagtgccttcgggaaagatacaggtggtgcatggctgtcgtcagctcgtg-tcg
tgagatgttgggttaagt-cccgcaacga--gcgcaa-cccttgttt--ttagttgccat
ctagaa-agact-g-ccggtgacaaggaggaaggtgaggatgacgtcaagtca-gcatg-
ccccttatcttgggctacacacgtgctacaatggacaaagagttg-cga-aagttc-gga
ttgta-ggctgcaact-------
>EF0521331_Uncultured_haptophyte_MC615-61
taagca-tcggctaact--ccgtgcca-g-cagccgc-ggt--aatac-gg--gggatgc
aagcgttatccggaatcatt-gggcgtaaagcgcctgtaggttgtttaataagttagagt
atgataggggtaggaatttctagt-gtagcggtgaaatgcgtagatattaggaagaacac
ccattactgacactcagaggcgaaagctagggtagcaaaagggattagata-cccctgta
gtccta--gccgtaaacgatggatactagatgttgcagtatcgtagctaa-cgcgttaag
tat-cccgcct-ggggagtacgctcgcaagggtg-aaactcaaaggaattgacgggggc-
ccgcacaagcggtggagcatgtggtttaattc-gatgcaacgcgaagaaccttaccaagg
ct-tgacagtgccttcgggaaagatacaggtggtgcatggctgtcgtcagctcgtg-tcg
tgagatgttgggttaagt-cccgcaacga--gcgcaa-cccttgttt--ttagttgccat
ctagaa-agact-g-ccggtgacaaggaggaaggtgaggatgacgtcaagtca-gcatg-
ccccttatcttgggctacacacgtgctacaatggacaaagagttg-cga-aagttc-gga
ttgta-ggctgcaactcg-cc-t
>EF0522371_Uncultured_haptophyte_MC622-77
taagca-tcggctaact--ccgtgcca-g-cagccgc-ggt--aatac-gg--gggatgc
aagcgttatccggaatcatt-gggcgtaaagcgcctgtaggttgtttaataagttagagt
atgataggggtaggaatttctagt-gtagcggtgaaatgcgtagatattaggaagaacac
ccattactgacactcagaggcgaaagctagggtagcaaaagggattagata-cccctgta
gtccta--gccgtaaacgatggatactagatgttgcagtatcgtagctaa-cgcgttaag
tat-cccgcct-ggggagtacgctcgcaagggtg-aaactcaaaggaattgacgggggc-
ccgcacaagcggtggagcatgtggtttaattc-gatgcaacgcgaagaaccttaccaagg
ct-tgacagtgccttcgggaaagatacaggtggtgcatggctgtcgtcagctcgtg-tcg
tgagatgttgggttaagt-cccgcaacga--gcgcaa-cccttgttt--ttagttgccat
ctagaa-agact-g-ccggtgacaaggaggaaggtgaggatgacgtcaagtca-gcatg-
ccccttatcttgggctacacacgtgctacaatggacaaagagttg-cga-aagttc-gga
ttgta-ggctgcaactcg-cc-t
>EF0520111_Uncultured_haptophyte_250304-14
tta-ca-tmggctaact--ccgtgcca-g-cagccgc-ggt--aatsctkt--kggatgc
aagcgttatccggaatcatt-gggcgtaaagcgcctgtaggttgtttaataagtttgagt
atgataggggtaggaatttctagt-gtagcggtgaaatgcgtagatattaggaagaacac
ccattactgacactcagaggcgaaagctagggtagcaaaagggattagata-cccctgta
gtccta--gccgtaaacgatggatactagatgttgcagtatcgtagctaa-cgcgttaag
tat-cccgcct-ggggagtacgctcgcaagggtgaaaactcaaaggaattgacgggggc-
ccgcacaagcggtggagcatgtggtttaattc-gatgcaacgcgaagaaccttaccaagg
ct-tgacagtgccttcgggaaagatacaggtggtgcatggctgtcgtcagctcgtg-tcg
tgagatgttgggttaagt-cccgcaacga--gcgcaa-cccttattt--ttagttgctat
ctagaa-agact-g-ccggtgacaaggaggaaggtgaggatgacgtcaagtca-gcatg-
ccccttatcttgggctacacacgtgctacaatggacaaagagttg-cga-aagttc-gga
ttgta-ggctgcaactcg-cc-t
>LK3918221_Phaeocystis_cordata_F926
------------------------------------------------------------
---------------------------aaagcgcctgtaggttgtttaataagtttgagt
atgataggggtaggaatttctagt-gtagcggtgaaatgcgtagatattaggaagaacac
ccattactgacactcagaggcgaaagctagggtagcaaaagggattagata-cccctgta
gtccta--gccgtaaacgatggatacta-atgttgcagtatcgtagctaa-cgcgttaag
tat-cccgcct-ggggagtacgctcgcaagggtg-aaactcaaaggaattgacgggggc-
ccgcacaagcggtggagcatgtggtttaattc-gatgcaacgcgaagaaccttaccaagg
ct-tgacagtgccttcgggaaagatacaggtggtgcatggctgtcgtcagctcgtg-tcg
tgagatgttgggttaagt-cccgcaacga--gcgcaa-cccttattt--ttagttgctat
ctagaa-agact-g-ccggtgacaaggaggaaggtgaggatgacgtcaagtca-gcatg-
ccccttatcttgggctacacacgtgctaca------------------------------
-----------------------
>HM1331571_Uncultured_marine_haptophyte_Biosope_T35_16S_PLA491011
------------------------------------------------------------
--------tccggaatcatt-gggcgtaaagcgcctgtaggttgtttaataagtttgagt
atgataggggtaggaatttctagt-gtagcggtgaaatgcgtagatattaggaagaacac
ccattactgacactcagaggcgaaagctagggtagcaaaagggattagata-cccctgta
gtccta--gccgtaaacgatggatactagatgttgcagtatcgtagctaa-cgcgttaag
tat-cccgcct-ggggagtacgctcgcaagggtg-aaactcaaaggaattgacgggggc-
ccgcacaagcggtggagcatgtggtttaattc-gatgcaacgcgaagaaccttaccaagg
ct-tgacagtgccttcgggaaagatacaggtggtgcatggctgtcgtcagctcgtg-tcg
tgagatgttgggttaagt-cccgcaacga--gcgcaa-cccttgttt--ttagttgccat
ctagaa-agact-g-ccggtgacaaggaggaaggtgaggatgacgtcaagtca-gcatg-
ccccttatcttgggctacacacgtgctacaatggacaaagagttg-cga-aagttc-gga
ttgta-ggctgcaact-------
>HM1331611_Uncultured_marine_haptophyte_Biosope_T35_16S_PLA491016
------------------------------------------------------------
--------tccggaatcatt-gggcgtaaagcgcttgtaggttgtttaataagtttgagt
atgataggggtaggaatttctagt-gtagcggtgaaatgcgtagatattaggaagaacac
ccattactgacactcagaggcgaaagctagggtagcaaaagggattagata-cccctgta
gtccta--gccgtaaacgatggatactagatgttgcagtatcgtagctaa-cgcgttaag
tat-cccgcct-ggggagtacgctcgcaagggtg-aaactcaaaggaattgacggaggc-
ccgcacaagcggtggagcatgtggtttaattc-gatgcaacgcgaagaaccttaccaagg
ct-tgacagtgccttcgggaaagatacaggtggtgcatggctgtcgtcagctcgtg-tcg
tgagatgttgggttaagt-cccgcaacga--gcgcaa-cccttgttt--ttagttgccat
ctagaa-agact-g-ccggtgacaaggaggaaggtgaggatgacgtcaagtca-gcatg-
ccccttatcttgggctacacacgtgctacaatggacaaagagttg-cga-aagttc-gga
ttgta-ggctgcaact-------
>HM1331591_Uncultured_marine_haptophyte_Biosope_T35_16S_PLA491014
------------------------------------------------------------
--------tccggaatcatt-gggcgtaaagcgcctgtaggttgtttaataagtttgagt
atgataggggtaggaatttctagt-gtagcggtgaaatgcgtagatattaggaagaacac
ccattactgacactcagaggcgaaagctagggtagcaaaagggattagata-cccctgta
gtccta--gccgtaaacgatggatactagatgttgcagtatcgtagctaa-cgcgttaag
tat-cccgcct-ggggagtacgctcgcaagggtg-aaactcaaaggaattgacgggggc-
ccgcacaagcggtggagcatgtggtttaattc-gatgcaacgcgaagaaccttaccaagg
ct-tgacagtgccttcgggaaagatacaggtggtgcatggctgtcgtcagctcgtg-tcg
tgagatgttgggttaagt-cccgcaacga--gcgcaa-cccttgttt--ttagttgccat
ctagaa-agact-g-ccggtgacaaggaggaaggtgaggatgacgtcaagtca-gcatg-
ccccttatcttgggctacacacgtgctacaatggacaaagagctg-cga-aagttc-gga
ttgta-ggctgcaactc------
>HM1331661_Uncultured_marine_haptophyte_Biosope_T35_16S_PLA491021
------------------------------------------------------------
--------------atcatt-gggcgtaaagcgcctgtaggttgtttaataagtttgagt
atgataggggtaggaatttctagt-gtagcggtgaaatgcgtagatattaggaagaacac
ccattactgacactcagaggcgaaagctagggtagcaaaagggattagata-cccctgta
gtccta--gccgtaaacgatggatactagatgttgcagtatcgtagctaa-cgcgttaag
tat-cccgcct-ggggagtacgctcgcaagggtg-aaactcaaaggaattgacgggggc-
ccgcacaagcggtggagcatgtggtttaattc-gatgcaacgcgaagaaccttaccaagg
ct-tgacagtgccttcgggaaagatacaggtggtgcatggctgtcgtcagctcgtg-tcg
tgagatgttgggttaagt-cccgcaacga--gcgcaa-cccttgttt--ttagttgccat
ctagaa-agact-g-ccggtgacaaggaggaaggtgaggatgacgtcaagtca-gcatg-
ccccttatcttgggctacacacgtgctacaatggacaaagagttg-cga-aagttc-gga
ttgta-ggctgcaa---------
>HM1333661_Uncultured_marine_haptophyte_Biosope_T60_16S_PLA491005
------------------------------------------------------------
--------------atcatt-gggcgtaaagcgcctgtaggttgtttaataagtttgagt
atgataggggtaggaatttctagt-gtagcggtgaaatgcgtagatattaggaagaacac
ccattactgacactcagaggcgaaagctagggtagcaaaagggattagata-cccctgta
gtccta--gccgtaaacgatggatactagatgttgcagtatcgtagctaa-cgcgttaag
tat-cccgcct-ggggagtacgctcgcaagggtg-aaactcaaaggaattgacgggggc-
ccgcacaagcggtggagcatgtggtttaattc-gatgcaacgcgaagaactttaccaagg
ct-tgacagtgccttcgggaaagatacaggtggtgcatggctgtcgtcagctcgtg-tcg
tgagatgttgggttaagt-cccgcaacga--gcgcaa-cccttgttt--ttagttgccat
ctagaa-agact-g-ccggtgacaaggaggaaggtgaggatgacgtcaagtca-gcatg-
ccccttatcttgggctacacacgtgctacaatggacaaagagttg-cga-aagttc-gga
ttgta-ggctgcaac--------
>HM1331561_Uncultured_marine_haptophyte_Biosope_T35_16S_PLA491010
------------------------------------------------------------
-------------aatcatt-gggcgtaaagcgcctgtaggttgtttaataagtttgagt
atgataggggtaggaatttctagt-gtagcggtgaaatgcgtagatattaggaagaacac
ccattactgacactcagaggcgaaagctagggtagcaaaagggattagata-cccctgta
gtccta--gccgtaaacgatggatactagatgttgcagtatcgtagctaa-cgcgttaag
tat-cccgcct-ggggagtacgctcgcaagggtg-aaactcaaaggaattgacgggggc-
ccgcacaagcggtggagcacgtggtttaattc-gatgcaacgcgaagaaccttaccaagg
ct-tgacagtgccttcgggaaagatacaggtggtgcatggctgtcgtcagctcgtg-tcg
tgagatgttgggttaagt-cccgcaacga--gcgcaa-cccttgttt--ttagttgccat
ctagaa-agact-g-ccggtgacaaggaggaaggtgaggatgacgtcaagtca-gcatg-
ccccttatcttgggctacacacgtgctacaatggacaaagagttg-cga-aagttc-gga
ttgta-ggctgca----------
>HM1334231_Uncultured_marine_haptophyte_Biosope_T65_16S3b
------------------------------------------------------------
-----ttatccggaatcatt-gggcgtaaagcgcctgtaggttgtttaataagtttgagt
atggcaggggtaggaatttctagt-gtagcggtgaaatgcgtagatattaggaagaacac
ccattactgacactcagaggcgaaagctggggtagcaaaagggattagata-cccctgta
gtccta--gccgtaaacgatggatactagatgttgcagtatcgtagctaa-cgcgttaag
tat-cccgcct-ggggagtacgctcgcaagggtg-aaactcaaaggaattgacgggggc-
ccgcacaagcggtggagcatgtggtttaattc-gatgcaacgcgaagaaccttaccaagg
ct-tgacagtgccttcgggaaagatacaggtggtgcatggctgtcgtcagctcgtg-tcg
tgagatgttgggttaagt-cccgcaacga--gcgcaa-cccttgttt--ttagttgccat
ctagaa-agact-g-ccggtgacaaggaggaaggtgaggatgacgtcaagtca-gcatg-
ccccttatcttgggctacacacgtgctacaatggacaaagagttg-cga-----------
-----------------------
>HM5659091_Uncultured_prymnesiophyte_C19847
taagca-tcggctaact--ccgtgcca-g-cagccgc-ggt--aatac-gg--gggatgc
aagcgttatccggaatcatt-gggcgtaaagcgcctgtaggttgtttaataagttagagt
atggtaggggtaggaatttctagt-gtagcggtgaaatgcgtagatattagaaagaacac
ccattactgacactcagaggcgaaagctagggtagcaaaagggattagata-cccctgta
gtccta--gccgtaaacgatggatactagatgttgcagtatcgtagctaa-cgcgttaag
tat-cccgcct-ggggagtacgctcgcaagggtg-aaactcaaaggaattgacgggggc-
ccgcacaagcggtggagcatgtggtttaattc-gatgcaacgcgaagaaccttaccaggg
ct-tgacagtgccttcgggaaagatacaggtggtgcatggctgtcgtcagctcgtg-tcg
tgagatgttgggttaagt-cccgcaacga--gcgcaa-cccttattt--ttagttaccat
ctagaa-agact-g-ccggtgacaaggaggaaggtgaggatgacgtcaagtca-gcatg-
ccccttatcctgggctacacacgtgctacaatggacaaagagtcg-cga-aagttc-aga
ttgta-ggctgcaactcg-cc-t
>EF0520541_Uncultured_haptophyte_250304-65
taagca-tcggctaact--ccgtgcca-g-cagccgc-ggt--aatac-gg--gggatgc
aagcgttatccggaatcatt-gggcgtaaagcgcctgtaggttgtttaataagttagagt
atggcaggggtaggaatttctagt-gtagcggtgaaatgcgtagatattagaaagaacac
ccattactgacactcagaggcgaaagctagggtagcaaaagggattagata-cccctgta
gtccta--gccgtaaacgatggatactagatgttgcagtatcgtagctaa-cgcgttaag
tat-cccgcct-ggggagtacgctcgcaagggtg-aaactcaaaggaattgacgggggc-
ccgcacaagcggtggagcatgtggtttaattc-gatgcaacgcgaagaaccttaccaggg
ct-tgacagtgccttcgggaaagatacaggtggtgcatggctgtcgtcagctcgtg-tcg
tgagatgttgggttaagt-cccgcaacga--gcgcaa-cccttattt--ttagttaccat
ctagaa-agact-g-ccggtgacaaggaggaaggtgaggatgacgtcaagtca-gcatg-
ccccttatcctgggctacacacgtgctacaatggacaaagagtcg-cga-aagttc-aga
ttgta-ggctgcaactcg-cc-t
>EF0520001_Uncultured_haptophyte_MAMA64-141
taagca-tcggctaact--ccgtgcca-g-cagccgc-ggt--aatac-gg--gggatgc
aagcgttatccggaatcatt-gggcgtaaagcgcctgtaggttgtttaataagttagagt
atggcaggggtaggaatttctagt-gtagcggtgaaatgcgtagatattagaaagaacac
ccattactgacactcagaggcgaaagctagggtagcaaaagggattagata-cccctgta
gtccta--gccgtaaacgatggatactagatgttgcagtatcctagctaa-cgcgttaag
tat-cccgcct-ggggagtacgctcgcaagggtg-aaactcaaaggaattgacgggggc-
ccgcacaagcggtggagcatgtggtttaattc-gatgcaacgcgaagaaccttaccaggg
ct-tgacagcgccttcgggaaagatacaggtggtgcatggctgtcgtcagctcgtg-tcg
tgagatgttgggttaagt-cccgcaacga--gcgcaa-cccttattt--ttagttaccat
ctagaa-agact-g-ccggtgacaaggaggaaggtgaggatgacgtcaagtca-gcatg-
ccccttatcctgggctacacacgtgctacaatggacaaagagtcg-cga-aagttc-aga
ttgta-ggctgcaactcg-cc-t
>EF0520451_Uncultured_haptophyte_250304-48
taakca-tcggctaact--ccgtgcca-g-cagccgc-ggt--aatac-gg--gggatgc
aagcgttatccggaatcatt-gggcgtaaagcgcctgtaggttgtttaataagttagagt
atggcaggggtaggaatttctagt-gtagcggtgaaatgcgtagatattagaaagaacac
ccattactgacactcagaggcgaaagctagggtagcaaaagggattagata-cccctgta
gtccta--gccgtaaacgatggatactagatgttgcagtatcctagctaa-cgcgttaag
tat-cccgcct-ggggagtacgctcgcaagggtg-aaactcaaaggaattgacgggggc-
ccgcacaagcggtggagcatgtggtttaattc-gatgcaacgcgaagaaccttaccaggg
ct-tgacggtgccttcgggaaagatacaggtggtgcatggctgtcgtcagctcgtg-tcg
tgagatgttgggttaagt-cccgcaacga--gcgcaa-cccttattt--ttagttaccat
ctagaa-agact-g-ccggtgacaaggaggaaggtgaggatgacgtcaagtca-gcatg-
ccccttatcctgggctacacacgtgctacaatggacaaagagttg-cga-aagttc-aga
ttgta-ggctgcaactcg-cc-t
>EF0520621_Uncultured_haptophyte_250304-75
taagca-tcggctaact--ccgtgcca-g-cagccgc-ggt--aatac-gg--gggatgc
tagcgttatccggaatcatt-gggcgtaaagcgcctgtaggttgtttaataagttagagt
atggcaggggtaggaatttctagt-gtagcggtgaaatgcgtagatattagaaagaacac
ccattactgacactcagaggcgaaagctagggtagcaaaagggattagata-cccctgta
gtccta--gccgtaaacgatggatactagatgttgcagtatcctagctaa-cgcgttaag
tat-cccgcct-ggggagtacgctcgcaagggtg-aaactcaaaggaattgacgggggc-
ccgcacaagcggtggagcatgtggtttaattc-gatgcaacgcgaagaaccttaccaggg
ct-tgacggtgccttcgggaaagatacaggtggtgcatggctgtcgtcagctcgtg-tcg
tgagatgttgggttaagt-cccgcaacga--gcgcaa-cccttattt--ttagttaccat
ctagaa-agact-g-ccggtgacaaggaggaaggtgaggatgacgtcaagtca-gcatg-
ccccttatcctgggctacacacgtgctacaatggacaaagagtcg-cga-aagttc-aga
ttgta-ggctgcaactcg-cc-t
>EF0518031_Uncultured_haptophyte_MC597-41
taagca-tcggctaact--ccgtgcca-g-cagccgc-ggt--aatac-gg--gggatgc
tagcgttatccggaatcatt-gggcgtaaagcgcctgtaggttgtttaataagttagagt
atggcaggggtaggaatttctagt-gtagcggtgaaatgcgtagatattagaaagaacac
ccattactgacactcagaggcgaaagctagggtagcaaaagggattagata-cccctgta
gtccta--gccgtaaacgatggatactagatgttgcagtatcctagctaa-cgcgttaag
tat-cccgcct-ggggagtacgctcgcaagggtg-aaactcaaaggaattgacgggggc-
ccgcacaagcggtggagcatgtggtttaattc-gatgcaacgcgaagaaccttaccaggg
ct-tgacagtgccttcgggaaagatacaggtggtgcatggctgtcgtcagctcgtg-tcg
tgagatgttgggttaagt-cccgcaacga--gcgcaa-cccttattt--ttagttaccat
ctagaa-agact-g-ccggtgacaaggaggaaggtgaggatgacgtcaagtca-gcatg-
ccccttatcctgggctacacacgtgctacaatggacaaagagtcg-cga-aagttc-aga
ttgta-ggctgcaactcg-cc-t
>EF0522361_Uncultured_haptophyte_MC622-76
taagca-tcggctaact--ccgtgcca-g-cagccgc-ggt--aatac-gg--gggatgc
tagcgttatccggaatcatt-gggcgtaaagcgcctgtaggttgtttaataagttagagt
atggcaggggtaggaatttctagt-gtagcggtgaaatgcgtagatattagaaagaacac
ccattactgacactcagaggcgaaagctagggtagcaaaagggattagata-cccctgta
gtccta--gccgtaaacgatggatactagatgttgcagtatcctagctaa-cgcgttaag
tat-cccgcct-ggggagtacgctcgcaagggtg-aaactcaaaggaattgacgggggc-
ccgcacaagcggtggagcatgtggtttaattc-gatgcaacgcgaagaaccttaccaggg
ct-tgacagtgccttcgggaaagatacaggtggtgcatggctgtcgtcagctcgtg-tcg
tgagatgttgggttaagt-cccgcaacga--gcgcaa-cccttattt--ttagttaccat
ctagaa-agact-g-ccggtgacaaggaggaaggtgaggatgacgtcaagtca-gcatg-
ccccttatcctgggctacacacgtgctacaatggacaaagagtcg-cga-aagttc-aga
ttgta-ggctgcaactcg-cc-t
>HM1334171_Uncultured_marine_haptophyte_Biosope_T65_16S35b
------------------------------------------------------------
-----ttatccggaatcatt-gggcgtaaagcgcctgtaggttgtttaataagttagagt
atggcaggggtaggaatttctagt-gtagcggtgaaatgcgtagatattagaaagaacac
ccattactgacactcagaggcgaaagctagggtagcaaaagggattagata-cccctgta
gtccta--gccgtaaacgatggatactagatgttgcagtatcctagctaa-cgcgttaag
tat-cccgcct-ggggagtacgctcgcaagggtg-aaactcaaaggaattgacgggggc-
ccgcacaagcggtggagcatgtggtttaattc-gatgcaacgcgaagaaccttaccaggg
ct-tgacagtgccttcgggaaagatacaggtggtgcatggctgtcgtcagctcgtg-tcg
tgagatgttgggttaagt-cccgcaacga--gcgcaa-cttttattt--ttagttaccat
ctagaa-agact-g-ccggtgacaaggaggaaggtgaggatgacgtcaagtca-gcatg-
ccccttatcctgggctacacacgtgctacaatggacaaagagtcg-cga-----------
-----------------------
>EF0520951_Uncultured_haptophyte_MC615-20
taagca-tcggctaact--ccgtgcca-g-cagccgc-ggt--aatac-gg--gggatgc
aagcgttatccggaatcatt-gggcgtaaagcgcctgtaggttgtttattaagttagagt
atggcaggggtaggaatttctagt-gtagcggtgaaatgcgtagatattagaaagaacac
ccattactgacactcagaggcgaaagctagggtagcaaaagggattagata-cccctgta
gtccta--gccgtaaacgatggatactagatgttgcagtatcgtagctaa-cgcgttaag
tat-cccgcct-ggggagtacgctcgcaagggtg-aaactcaaaggaattgacgggggc-
ccgcacaagcggtggagcatgtggtttaattc-gatgcaacgcgaagaaccttaccaggg
ct-tgacagtgccttcgggaaagatacaggtggtgcatggctgtcgtcagctcgtg-tcg
tgagatgttgggttaagt-cccgcaacga--gcgcaa-cccttattt--ttagttaccat
ctagaa-agact-g-ccggtgacaaggaggaaggtgaggatgacgtcaagtca-gcatg-
ccccttatcctgggctacacacgtgctacaatggacaaagagtcg-cta-aagttc-aga
ttgta-ggctgcaactcg-cc-t
>EF0522131_Uncultured_haptophyte_MC622-52
taagca-tcggctaact--ccgtgcca-g-cagccgc-ggt--aatac-gg--gggatgc
aagcgttatccggaatcatt-gggcgtaaagcgcctgtaggttgtttatcaagttagagt
atggcaggggtaggaatttctagt-gtagcggtgaaatgcgtagatattagaaagaacac
ccattcctgacactcagaggcgaaagctagggtagcaaaagggattagata-cccctgta
gtccta--gccgtaaacgatggatactagatgttgcagtatcctagctaa-cgcgttaag
tat-cccgcct-ggggagtacgctcgcaagggtg-aaactcaaaggaattgacgggggc-
ccgcacaagcggtggagcatgtggtttaattc-gatgcaacgcgaagaaccttaccaggg
ct-tgacagtgccttcgggaaagatacaggtggtgcatggctgtcgtcagctcgtg-tcg
tgagatgttgggttaagt-cccgcaacga--gcgcaa-cccttattt--ttagttaccat
ctagaa-agact-g-ccggtgacaaggaggaaggtgaggatgacgtcaagtca-gcatg-
ccccttatcctgggctacacacgtgctacaatggacaaagagttg-cga-aagttc-aga
ttgta-ggctgcaactcg-cc-t
>EF0522211_Uncultured_haptophyte_MC622-61
taagca-tcggctaact--ccgtgcca-g-cagccgc-ggt--aatac-gg--gggatgc
aagcgttatccggaatcatt-gggcgtaaagcgcctgtaggttgtttatcaagttagagt
atggcaggggtaggaatttctagt-gtagcggtgaaatgcgtagatattagaaagaacac
ccattactgacactcagaggcgaaagctagggtagcaaaagggattagata-cccctgta
gtccta--gccgtaaacgatggatactagatgttgcagtatcctagctaa-cgcgttaag
tat-cccgcct-ggggagtacgctcgcaagggtg-aaactcaaaggaattgacgggggc-
ccgcacaagcggtggagcatgtggtttaattc-gatgcaacgcgaagaaccttaccaggg
ct-tgacagtgccttcgggaaagatacaggtggtgcatggctgtcgtcagctcgtg-tcg
tgagatgttgggttaagt-cccgcaacga--gcgcaa-cccttattt--ttagttactat
ctagaa-agact-g-ccggtgacaaggaggaaggtgaggatgacgtcaagtca-gcatg-
ccccttatcctgggctacacacgtgctacaatggacaaagagtcg-cga-aagttc-aga
ttgta-ggctgcaactcg-cc-t
>EF0522421_Uncultured_haptophyte_MC622-82
taagca-tcggctaact--ccgtgcca-g-cagccgc-ggt--aatac-gg--gggatgc
aagcgttatccggaatcatt-gggcgtaaagcgcctgtaggttgtttatcaagttagagt
atggcaggggtaggaatttctagt-gtagcggtgaaatgcgtagatattagaaagaacac
ccattactgacactcagaggcgaaagctagggtagcaaaagggattagata-cccctgta
gtccta--gccgtaaacgatggatactagatgttgcagtatcctagctaa-cgcgttaag
tat-cccgcct-ggggagtacgctcgcaagggtg-aaactcaaaggaattgacgggggc-
ccgcacaagcggtggagcatgtggtttaattc-gatgcaacgcgaagaaccttaccaggg
ct-tgacagtgccttcgggaaagatacaggtggtgcatggctgtcgtcagctcgtg-tcg
tgagatgttgggttaagt-cccgcaacga--gcgcaa-cccttattt--ttagttaccat
ctagaa-agact-g-ccggtgacaaggaggaaggtgaggakgacgtcaagtca-gcatg-
ccccttatcctgggytacacacgtgctacaatggacaaagagtsg-cta-aagttc-aga
ttgta-ggctgcaactcg-cc-t
>EF0521391_Uncultured_haptophyte_MC615-68
taagca-tcggctaact--ccgtgcca-g-cagccgc-ggt--aatac-gg--gggatgc
aagcgttatccggaatcatt-gggcgtaaagcgcctgtaggttgtttatcaagttagagt
atggcaggggtaggaatttctagt-gtagcggtgaaatgcgtagatattagaaagaacac
ccattactgacactcagaggcgaaagctagggtagcaaaagggattagata-cccctgta
gtccta--gccgtaaacgatggatactagatgttgcagtatcctagctaa-cgcgttaag
tat-cccgcct-ggggagtacgctcgcaagggtg-aaactcaaaggaattgacgggggc-
ccgcacaagcggtggagcatgtggtttaattc-gatgcaacgcgaagaaccttaccagga
ct-tgacagtgccttcgggaaagatacaggtggtgcatggctgtcgtcagctcgtg-tcg
tgagatgttgggttaagt-cccgcaacga--gcgcaa-cccttattt--ttagttaccat
ctagaa-agact-g-ccggtgacaaggaggaaggtgaggatgacgtcaagtca-gcatg-
ccccttatcctgggctacacacgtgctacaatggacaaagagtcg-caa-aagttc-aga
ttgta-ggctgcaactcg-cc-t
>EF0522001_Uncultured_haptophyte_MC622-35
taagca-tcggctaact--ccgtgcca-g-cagccgc-ggt--aatac-gg--gggatgc
aagcgttatccggaatcatt-gggcgtaaagcgcctgtaggttgtttattaagttcgagt
atggcaggggtaggaatttctagt-gtagcggtgaaatgcgtagatattagaaagaacac
ccattactgacactcagaggcgaaagctagggtagcaaaagggattagata-cccctgta
gtccta--gccgtaaacgatggatactagatgctgcagtatcgtagctaa-cgcgttaag
tat-cccgcct-ggggagtacgctcgcaagggtg-aaactcaaaggaattgacgggggc-
ccgcacaagcggtggagcatgtggtttaattc-gatgcaacgcgaagaaccttaccaggg
ct-tgacagtgccttcgggaaagatacaggtggtgcatggctgtcgtcagctcgtg-tcg
tgagatgttgggttaagt-cccgcaacga--gcgcaa-cccttattt--ttagttaccat
ctagaa-agact-g-ccggtgacaaggaggaaggtgaggatgacgtcaagtca-gcatg-
ccccttatcctgggctacacacgtgctacaatggacaaagagtcg-cga-aagttc-aga
ttgta-ggctgcaactcg-cc-t
>EF0519791_Uncultured_haptophyte_MAMA64-117
taagca-tcggctaact--ccgtgcca-g-cagccgc-ggt--aatac-gg--gggatgc
aagcgttatccggaatcatt-gggcgtaaagcgcctgtaggttgtttattaagttagagt
atggcaggggtaggaatttctagt-gtagcggtgaaatgcgtagatattagaaagaacac
ccattactgacactcagaggcgaaagctagggtagcaaaagggattagata-cccctgta
gtccta--gccgtaaacgatggatactagatgttgcagtatcgtagctaa-cgcgttaag
tat-cccgcct-ggggagtacgctcgcaagggtg-aaactcaaaggaattgacgggggc-
ccgcacaagcggtggagcatgtggtttaattc-gatgcaacgcgaagaaccttaccaggg
ct-tgacagtgccttcgggaaagatacaggtggtgcatggctgtcgtcagctcgtg-tcg
tgagatgttgggttaagt-cccgcaacga--gcgcaa-cccttattt--ttagttaccat
ttagaa-agact-g-ccggtgacaaggaggaaggtgaggatgacgtcaagtca-gcatg-
ccccttatcctgggctacacacgtgctacaatggacaaagagttg-cga-aagttc-aga
ttgta-ggctgcaactcg-cc-t
>EF0519681_Uncultured_haptophyte_MAMA64-102
taagca-tcggctaact--ccgtgcca-g-cagccgc-ggt--aatac-gg--gggatgc
aagcgttatccggaatcatt-gggcgtaaagcgcctgtaggttgtttattaagttcgagt
atggcaggggtaggaatttctagt-gtagcggtgaaatgcgtagatattagaaagaacac
ccattactgacactcagaggcgaaagctagggtagcaaaagggattagata-cccctgta
gtccta--gccgtaaacgatggatactagatgttgcagtatcgtagctaa-cgcgttaag
tat-cccgcct-ggggagtacgctcgcaagggtg-aaactcaaaggaattgacgggggc-
ccgcacaagcggtggagcatgtggtttaattc-gatgcaacgcgaagaaccttaccaggg
ct-tgacagtgccttcgggaaagatacaggtggtgcatggctgtcgtcagctcgtg-tcg
tgagatgttgggttaagt-cccgcaacga--gcgcaa-cccttattt--ttagttaccat
ctagaa-agact-g-ccggtgacaaggaggaaggtgaggatgacgtcaagtca-gcatg-
ccccttatcctgggctacacacgtgctacaatggacaaagagttg-cga-aagttc-aga
ttgta-ggctgcaactcg-cc-t
>EF0521661_Uncultured_haptophyte_MC615-99
taagca-tcggctaact--ccgtgcca-g-cagccgc-ggt--aatac-gg--gggatgc
aagcgttatccggaatcatt-gggcgtaaagcgcctgtaggttgtttattaagttcgagt
atggcaggggtaggaatttctagt-gtagcggtgaaatgcgtagatattagaaagaacac
ccattactgacactcagaggcgaaagctagggtagcaaaagggattagata-cccctgta
gtccta--gccgtaaacgatggatactagatgttgcagtatcgtagctaa-cgcgttaag
tat-cccgcct-ggggagtacgctcgcaagggtg-aaactcaaaggaattgacgggggc-
ccgcacaagcggtggagcatgtggtttaattc-gatgcaacgcgaagaaccttaccaggg
ct-tgacagtgccttcgggaaagatacaggtggtgcatggctgtcgtcagctcgtg-tcg
tgagatgttgggttaagt-cccgcaacga--gcgcaa-cccttattt--ttagttaccat
ctagaa-agact-g-ccggtgacaaggaggaaggtgaggatgacgtcaagtca-gcatg-
ccccttatcctgggctacacacgggctacaatggacgaagagttg-cga-aagttc-aga
ttgta-ggctgcaactcg-cc-t
>EF0520301_Uncultured_haptophyte_250304-31
tattca-tcggctaact--ccgtgcca-g-cagccgc-ggt--aatac-gg--gggatgc
aagcgttatccggaatcatt-gggcgtaaagcgcctgtaggttgtttattaagttcgagt
atggcaggggtaggaatttctagt-gtagcggtgaaatgcgtagatattagaaagaacac
ccattactgacactcagaggcgaaagctagggtagcaaaagggattagata-cccctgta
gtccta--gccgtaaacgatggatactagatgttgcagtatcgtagctaa-cgcgttaag
tat-cccgcct-ggggagtacgctcgcaagggtg-aaactcaaaggaattgacgggggc-
ccgcacaagcggtggagcatgtggtttaattc-gatgcaacgcgaagaaccttaccaggg
ct-tgacagtgccttcgggaaagatacaggtggtgcatggctgtcgtcagctcgtg-tcg
tgagatgttgggttaagt-cccgcaacga--gcgcaa-cccttattt--ttagttaccat
ctagaa-agact-g-ccggtgacaaggaggaaggtgaggatgacgtcaagtca-gcatg-
ccccttatcctgggctacacacgtgctacaatggacaaagagttg-cga-aagttc-aga
ttgta-ggctgcaactcg-cc-t
>EF0520581_Uncultured_haptophyte_250304-71
tattca-tcggctaact--ccgtgcca-g-cagccgc-ggt--aatac-gg--gggatgc
aagcgttatccggaatcatt-gggcgtaaagcgcctgtaggttgtttattaagttcgagt
atggcaggggtaggaatttctagt-gtagcggtgaaatgcgtagatattagaaagaacac
ccattactgacactcagaggcgaaagctagggtagcaaaagggattagata-cccctgta
gtccta--gccgtaaacgatggatactagatgttgcagtatcgtagctaa-cgcgttaag
tat-cccgcct-ggggagtacgctcgcaagggtg-aaactcaaaggaattgacgggggc-
ccgcacaagcggtggagcatgtggtttaattc-gatgcaacgcgaagaaccttaccaggg
ct-tgacagtgccttcgggaaagatacaggtggtgcatggctgtcgtcagctcgtg-tcg
tgagatgttgggttaagt-cccgcaacga--gcgcaa-cccttattt--ttagttaccat
ctagaa-agact-g-ccggtgacaaggaggaaggtgaggatgacgtcaagtca-gcatg-
ccccttatcctgggctacacacgtgctacaatggacaaagagttg-cga-aagttc-aga
ttgta-ggctgcaactcg-cc-t
>EF0521831_Uncultured_haptophyte_MC622-16
taagca-tcggctaact--ccgtgcca-g-cagccgc-ggt--aatac-gg--gggatgc
aagcgttatccggaatcatt-gggcgtaaagcgcctgtaggttgtttattaagttagagt
atggcaggggtaggaatttctggt-gtagcggtgaaatgcgtagatattagaaagaacac
ccattactgacactcagaggcgaaagctagggtagcaaaagggattagata-cccctgta
gtccta--gccgtaaacgatggatactagatgttgcagtatcgtagctaa-cgcgttaag
tat-cccgcct-ggggagtacgctcgcaagggtg-aaactcaaaggaattgacgggggc-
ccgcacaagcggtggagcatgtggtttaattc-gatgcaacgcgaagaaccttaccaggg
ct-tgacagtgccttcgggaaagatacaggtggtgcatggctgtcgtcagctcgtg-tcg
tgagatgttgggttaagt-cccgcaacga--gcgcaa-cccttattt--ttagttaccat
ctagaa-agact-g-ccggtgacaaggaggaaggtgaggatgacgtcaagtca-gcatg-
ccccttatcctgggctacacacgtgctacaatggacaaagagtcg-cga-aagttc-aga
ttgta-ggctgcaactcg-cc-t
>JX8693531_Uncultured_haptophyte_env_Pavin_epi_T_S61B
taagca-tcggctaact--ccgtgcca-g-cagccgc-ggt--aatac-gg--gggatgc
aagcgttatccggaatgatt-gggcgtaaagcgcctgtaggttgtttattaagttagagt
atggcaggggtaggaatttctagt-gtagcggtgaaatgcgtagatattagaaagaacac
ccattactgacactcagaggcgaaagctagggtagcaaaagggattagata-cccctgta
gtccta--gccgtaaacgatggatactagatgttgcagtatcgtagctaa-cgcgttaag
tat-cccgcct-ggggagtacgctcgcaagggtg-aaactcaaaggaattgacgggggc-
ccgcacaagcggtggagcatgtggtttaattc-gatgcaacgcgaagaaccttaccaggg
ct-tgacagtgccttcgggaaagatacaggtggtgcatggctgtcgtcagctcgtg-tcg
tgagatgttgggttaagt-cccgcaacga--gcgcaa-cccttattt--ttagttaccat
ctagaa-agact-g-ccggtgacaaggaggaaggtgaggatgacgtcaagtca-gcatg-
ccccttatcctgggctacacacgtgctacaatggacaaagagttg-cga-aagttc-aga
ttgta-ggctgcaactcg-cc-t
>NC_0369371_Chrysochromulina_parva
taagca-tcggctaact--ccgtgcca-g-cagccgc-ggt--aatac-gg--gggatgc
aagcgttatccggaatgatt-gggcgtaaagcgcctgtaggttgtttattaagttagagt
atggcaggggtaggaatttctagt-gtagcggtgaaatgcgtagatattagaaagaacac
ccattactgacactcagaggcgaaagctagggtagcaaaagggattagata-cccctgta
gtccta--gccgtaaacgatggatactagatgttgcagtatcgtagctaa-cgcgttaag
tat-cccgcct-ggggagtacgctcgcaagggtg-aaactcaaaggaattgacgggggc-
ccgcacaagcggtggagcatgtggtttaattc-gatgcaacgcgaagaaccttaccaggg
ct-tgacagtgccttcgggaaagatacaggtggtgcatggctgtcgtcagctcgtg-tcg
tgagatgttgggttaagt-cccgcaacga--gcgcaa-cccttattt--ttagttaccat
ctagaa-agact-g-ccggtgacaaggaggaaggtgaggatgacgtcaagtca-gcatg-
ccccttatcctgggctacacacgtgctacaatggacaaagagttg-cga-aagttc-aga
ttgta-ggctgcaactcg-cc-t
>KJ2019072_Chrysochromulina_sp_CCMP291
taagca-tcggctaact--ccgtgcca-g-cagccgc-ggt--aatac-gg--gggatgc
aagcgttatccggaatgatt-gggcgtaaagcgcctgtaggttgtttattaagttagagt
atggcaggggtaggaatttctagt-gtagcggtgaaatgcgtagatattagaaagaacac
ccattactgacactcagaggcgaaagctagggtagcaaaagggattagata-cccctgta
gtccta--gccgtaaacgatggatactagatgttgcagtatcgtagctaa-cgcgttaag
tat-cccgcct-ggggagtacgctcgcaagggtg-aaactcaaaggaattgacgggggc-
ccgcacaagcggtggagcatgtggtttaattc-gatgcaacgcgaagaaccttaccaggg
ct-tgacagtgccttcgggaaagatacaggtggtgcatggctgtcgtcagctcgtg-tcg
tgagatgttgggttaagt-cccgcaacga--gcgcaa-cccttattt--ttagttaccat
ctagaa-agact-g-ccggtgacaaggaggaaggtgaggatgacgtcaagtca-gcatg-
ccccttatcctgggctacacacgtgctacaatggacaaagagttg-cga-aagttc-aga
ttgta-ggctgcaactcg-cc-t
>MG5203311_Chrysochromulina_parva
taagca-tcggctaact--ccgtgcca-g-cagccgc-ggt--aatac-gg--gggatgc
aagcgttatccggaatgatt-gggcgtaaagcgcctgtaggttgtttattaagttagagt
atggcaggggtaggaatttctagt-gtagcggtgaaatgcgtagatattagaaagaacac
ccattactgacactcagaggcgaaagctagggtagcaaaagggattagata-cccctgta
gtccta--gccgtaaacgatggatactagatgttgcagtatcgtagctaa-cgcgttaag
tat-cccgcct-ggggagtacgctcgcaagggtg-aaactcaaaggaattgacgggggc-
ccgcacaagcggtggagcatgtggtttaattc-gatgcaacgcgaagaaccttaccaggg
ct-tgacagtgccttcgggaaagatacaggtggtgcatggctgtcgtcagctcgtg-tcg
tgagatgttgggttaagt-cccgcaacga--gcgcaa-cccttattt--ttagttaccat
ctagaa-agact-g-ccggtgacaaggaggaaggtgaggatgacgtcaagtca-gcatg-
ccccttatcctgggctacacacgtgctacaatggacaaagagttg-cga-aagttc-aga
ttgta-ggctgcaactcg-cc-t
>LK3918241_Chrysochromulina_elegans_F928
------------------------------------------------------------
---------------------------aaagcgcctgtaggttgtttattaagttagagt
atggcaggggtaggaatttctagt-gtagcggtgaaatgcgtagatattagaaagaacac
ccattactgacactcagaggcgaaagctagggtagcaaaagggattagata-cccctgta
gtccta--gccgtaaacgatggatactagatgttgcagtatcgtagctaa-cgcgttaag
tat-cccgcct-ggggagtacgctcgcaagggtg-aaactcaaaggaattgacgggggc-
ccgcacaagcggtggagcatgtggtttaattc-gatgcaacgcgaagaaccttaccaggg
ct-tgacagtgccttcgggaaagatacaggtggtgcatggctgtcgtcagctcgtg-tcg
tgagatgttgggttaagt-cccgcaacga--gcgcaa-cccttattt--ttagttaccat
ttagaa-agact-g-ccggtgacaaggaggaaggtgaggatgacgtcaagtca-gcatg-
ccccttatcctgggctacacacgtgctaca------------------------------
-----------------------
>EF0522161_Uncultured_haptophyte_MC622-55
taagca-tcggctaact--ccgtgcca-g-cagccgc-ggt--aatac-gg--gggatgc
aagcgttatccggaatcatt-gggcgtaaagcgcctgtaggttgtttaataagttagagt
atggcaggggtaggaatttctagt-gtagcggtgaaatgcgtagatattagaaagaacac
ccattactgacactcagaggcgaaagctagggtagcaaaagggattagata-cccctgta
gtccta--gccgtaaacgatggatactagatgttgcagtatcgtagctaa-cgcgttaag
tat-cccgcct-ggggagtacgctcgcaagggtg-aaactcaaaggaattgacgggggc-
ccgcacaagcggtggagcatgtggtttaattc-gatgcaacgcgaagaaccttaccaggg
ct-tgacagtgccttcgggaaagatacaggtggtgcatggctgtcgtcagctcgtg-tcg
tgagatgttgggttaagt-cccgcaacga--gcgcaa-cccttattt--ttagttaccat
ctagaa-agact-g-ccggtgacaaggaggaaggtgaggatgacgtcaagtca-gcatg-
ccccttatcctgggctacacacgtgctacaatggacaaagagttg-cga-aagttc-aga
ttgta-ggctgcaactcg-cc-t
>EF0521111_Uncultured_haptophyte_MC615-38
taagca-tcggctaact--ccgtgcca-g-cagccgc-ggt--aatac-gg--gggatgc
aagcgttatccggaatcatt-gggcgtaaagcgcctgtaggttgtttaataagttagagt
atggcaggggtaggaatttctagt-gtagcggtgaaatgcgtagatattagaaagaacac
ccattactgacactcagaggcgaaagctagggtagcaaaagggattagata-cccctgta
gtccta--gccgtaaacgatggatactagatgttgcagtatcgtagctaa-cgcgttaag
tat-cccgcct-ggggagtacgctcgcaagggtg-aaactcaaaggaattgacgggggc-
ccgcacaagcggtggagcatgtggtttaattc-gatgcaacgcgaagaaccttaccaggg
ct-tgacagtgccttcgggaaagatacaggtggtgcatggctgtcgtcagctcgtg-tcg
tgagatgttgggttaagt-cccgcaacga--gcgcaa-cccttattt--ttagttaccat
ctagaa-agact-g-ccggtgacaaggaggaaggtgaggatgacgtcaagtca-gcatg-
ccccttatcctggactacacacgtgctacaatggacaaagagttg-cga-aagttc-aga
ttgta-ggctgcaactcg-cc-t
>EF0520711_Uncultured_haptophyte_250304-86
taagca-tcggctaact--ccgtgcca-g-cagccgc-ggt--aatac-gg--gggatgc
aagcgttatccggaatcatt-gggcgtaaagcgcctgtaggttgtttaataagttagagt
atggcaggggtaggaatttctagt-gtagcggtgaaatgcgtagatattagaaagaacac
ccattactgacactcagaggcgaaagctagggtagcaaaagggattagata-cccctgta
gtccta--gccgtaaacgatggatactagatgttgcagtatcgtagctaa-cgcgttaag
tat-cccgcct-ggggagtacgctcgcaagggtg-aaactcaaaggaattgacgggggc-
ccgcacaagcggtggagcatgtggtttaattc-gatgcaacgcgaagaaccttaccaggg
ct-tgacagtgccttcgggaaagatacaggtggtgcatggctgtcgtcagctcgtg-tcg
tgagatgttgggttaagt-cccgcaacga--gcgcaa-cccttattt--ttagttaccat
ctagaa-agact-g-ccggtgacaaggaggaaggtgaggatgacgtcaagtca-gcatg-
ccccttatcctgggctacacacgtgctacaatggacaaagagttg-caa-aagttc-aga
ttgta-ggctgcaactcg-cc-t
>EF0518131_Uncultured_haptophyte_MC597-51
taagca-tcggctaact--ccgtgcca-g-cagccgc-ggt--aatac-gg--gggatgc
aagcgttatccggaatcatt-gggcgtaaagcgcctgtaggttgtttaataagttagagt
atggcaggggtaggaatttctagt-gtagcggtgaaatgcgtagatattagaaagaacac
ccattactgacactcagaggcgaaagctagggtagcaaaagggattagata-cccctgta
gtccta--gccgtaaacaatggatactagatgttgcagtatcgtagctaa-cgcgttaag
tat-cccgcct-ggggagtacgctcgcaagggtg-aaactcaaaggaattgacgggggc-
ccgcacaagcggtggagcatgtggtttaattc-gatgcaacgcgaagaaccttaccagga
ct-tgacagtgccttcgggaaagatacaggtggtgcatggctgtcgtcagctcgtg-tcg
tgagatgttgggttaagt-cccgcaacga--gcgcaa-cccttattt--ttagttaccat
ctggaa-agact-g-ccggtgacaaggaggaaggtgaggatgacgtcaagtca-gcatg-
ccccttatcctgggctacacacgtgctacaatggacaaagagtcg-cga-aagttc-aga
ttgta-ggctgcaactcg-cc-t
>EF0518891_Uncultured_haptophyte_MC601-87
taagca-tcggctaact--ccgtgcca-g-cagccgc-ggt--aatac-gg--gggatgc
aagcgttatccggaatcatt-gggcgtaaagcgcctgtaggttgtttaataagttagagt
atggcaggggtaggaatttctagt-gtagcggtgaaatgcgtagatattagaaagaacac
ccattactgacactcagaggcgaaagctagggtagcaaaagggattagata-cccctgta
gtccta--gccgtaaacgatggatactagatgttgcagtatcgtagctaa-cgcgttaag
tat-cccgcct-ggggagtacgctcgcaagggtg-aaactcacaggaattgacgggggc-
ccgcacaagcggtggagcatgtggtttaattc-gatgcaacgcgaagaaccttaccagga
ct-tgacagtgccttcgggaaagatacaggtggtgcatggctgtcgtcagctcgtg-tcg
tgagatgttgggttaagt-cccgcaacga--gcgcaa-cccttattt--ttagttaccat
ctagaa-agact-g-ccggtgacaaggaggaaggtgaggatgacgtcaagtca-gcatg-
ccccttatcctgggctacacacgtgctacaatggacaaagagtcg-cga-aagttc-aga
ttgta-ggctgcaactcg-cc-t
>EF0522201_Uncultured_haptophyte_MC622-60
taagca-tcggctaact--ccgtgcca-g-cagccgc-ggt--aatac-gg--gggatgc
aagcgttatccggaatcatt-gggcgtaaagcgcctgtaggttgtttaataagttagagt
atggcaggggtaggaatttctagt-gtagcggtgaaatgcgtagatattagaaagaacac
ccattactgacactcagaggcgaaagctagggtagcaaaagggattagata-cccctgta
gtccta--gccgtaaacgatggatactagatgttgcagtatcgtagctaa-cgcgttaag
tat-cccgcct-ggggagtacgctcgcaagggtg-aaactcaaaggaattgacgggggc-
ccgcacaagcggtggagcatgtggtttaattc-gatgcaacgcgaagaaccttaccagga
ct-tgacagtgccttcgggaaagatacaggtggtgcatggctgtcgtcagctcgtg-tcg
tgagatgttgggttaagt-cccgcaacga--gcgcaa-cccttattt--ttagttaccat
ctagaa-agact-g-ccggtgacaaggaggaaggtgaggatgacgtcaagtca-gcatg-
ccccttatcctgggctacacacgtgctacaatggacaaagagttg-cga-aagttc-aga
ttgta-ggctgcaactcg-cc-t
>EF0521771_Uncultured_haptophyte_MC622-8
taagca-tcggctaact--ccgtgcca-g-cagccgc-ggt--aatac-gg--gggatgc
aagcgttatccggaatcatt-gggcgtaaagcgcctgtaggttgtttaataagttagagt
atggcaggggtaggaatttctagt-gtagcggtgaaatgcgtagatattagaaagaacac
ccattactgacactcagaggcgaaagctagggtagcaaaagggattagata-cccctgta
gtccta--gccgtaaacgatggatactagatgttgcagtatcgtagctaa-cgcgttaag
tat-cccgcct-ggggagtacgctcgcaagggtg-aaactcaaaggaattgacgggggc-
ccgcacaagcggtggagcatgtggtttaattc-gatgcaacgcgaagaaccttaccagga
ct-tgacagtgccttcgggaaagatacaggtggtgcatggctgtcgtcagctcgtg-tcg
tgagatgttgggttaagt-cccgcaacga--gcgcaa-cccttattt--ttagttaccat
ctagaa-agact-g-ccggtgacaaggaggaaggtgaggatgacgtcaagtca-gcatg-
ccccttatcctgggctacacacgtgctacaatggacaaagagttg-cga-aagttc-aga
ttgta-ggctgcaactcg-cc-t
>EF0520041_Uncultured_haptophyte_250304-5
taagca-tcggctaact--ccgtgcca-g-cagccgc-ggt--aatac-gg--gggatgc
aagcgttatccggaatcatt-gggcgtaaagcgcctgtaggttgtttaataagttagagt
atggcaggggtaggaatttctagt-gtagcggtgaaatgcgtagatattagaaagaacac
ccattactgacactcagaggcgaaagctagggtagcaaaagggattagata-cccctgta
gtccta--gccgtaaacgatggatactagatgttgcagtatcgtagctaa-cgcgttaag
tat-cccgcct-ggggagtacgctcgcaagggtg-aaactcaaaggaattgacgggggc-
ccgcacaagcggtggagcatgtggtttaattc-gatgcaacgcgaagaaccttaccagga
ct-tgacagtgccttcgggaaagatacaggtggtgcatggctgtcgtcagctcgtg-tcg
tgagatgttgggttaagt-cccgcaacga--gcgcaa-cccttattt--ttagttaccat
ctagaa-agact-g-ccggtgacaaggaggaaggtgaggatgacgtcaagtca-gcatg-
ccccttatcctgggctacacacgtgctacaatggacaaagagttg-cga-aagttc-aga
ttgta-ggctgcaactcg-cc-t
>EF0520781_Uncultured_haptophyte_250304-94
taagca-tcggctaact--ccgtgcca-g-cagccgc-ggt--aatac-gg--gggatgc
aagcgttatccggaatcatt-gggcgtaaagcgcctgtaggttgtttaataagttagagt
atggcaggggtaggaatttctagt-gtagcggtgaaatgcgtagatattagaaagaacac
ccattactgacactcagaggcgaaagctagggtagcaaaagggattagata-cccctgta
gtccta--gccgtaaacgatggatactacatgttgcagtatggtagctaa-cgcgttaag
tat-cccgcct-ggggagtacgctcgcaagggtg-aaactcaaaggaattgacgggggc-
ccgcacaagcggtggagcatgtggtttaattc-gatgcaacgcgaagaaccttaccagga
ct-tgacagtgccttcgggaaagatacaggtggtgcatggctgtcgtcagctcgtg-tcg
tgagatgttgggttaagt-cccgcaacga--gcgcaa-cccttattt--ttagttaccat
ctagaa-agact-g-ccggtgacaaggaggaaggtgaggatgacgtcaagtca-gcatg-
ccccttatcctgggctacacacgtgctacaatggacaaagagtcg-cga-aagttc-aga
ttgta-ggctgcaactcg-cc-t
>EF0522291_Uncultured_haptophyte_MC622-69
taagca-tcggctaact--ccgtgcca-g-cagccgc-ggt--aatac-gg--gggatgc
aagcgttatccggaatcatt-gggcgtaaagcgcctgtaggttgtttaataagttagagt
atggcaggggtaggaatttctagt-gtagcggtgaaatgcgtagatattagaaagaacac
ccattactgacactcagaggcgaaagctagggtagcaaaagggattagata-cccctgta
gtccta--gccgtaaacgatggatactacatgttgcagtatggtagctaa-cgcgttaag
tat-cccgcct-ggggagtacgctcgcaagggtg-aaactcaaaggaattgacgggggc-
ccgcacaagcggtggagcatgtggtttaattc-gatgcaacgcgaagaaccttaccagga
ct-tgacagtgccttcgggaaagatacaggtggtgcatggctgtcgtcagctcgtg-tcg
tgagatgttgggttaagt-cccgcaacga--gcgcaa-cccttattt--ttagttaccat
ctagaa-agact-g-ccggtgacaaggaggaaggtgaggatgacgtcaagtca-gcatg-
ccccttatcctgggctacacacgtgctacaatggacaaagagtcg-cga-aagttc-aga
ttgta-ggctgcaactcg-cc-t
>EF0519761_Uncultured_haptophyte_MAMA64-114
taagca-tcggctaact--ccgtgcca-g-cagccgc-ggt--aatac-gg--gggatgc
aagcgttatccggaatcatt-gggcgtaaagcgcctgtaggttgtttaataagttagagt
atggcaggggtaggaatttctagt-gtagcggtgaaatgcgtagatattagaaagaacac
ccattactgacactcagaggcgaaagctagggtagcaaaagggattagata-cccctgta
gtccta--gccgtaaacgatggatactacatgttgcagtatggtagctaa-cgcgttaag
tat-cccgcct-ggggagtacgctcgcaagggtg-aaactcaaaggaattgacgggggc-
ccgcacaagcggtggagcatgtggtttaattc-gatgcaacgcgaagaaccttaccagga
ct-tgacagtgccttcgggaaagatacaggtggtgcatggctgtcgtcagctcgtg-tcg
tgagatgttgggttaagt-cccgcaacga--gcgcaa-cccttattt--ttagttaccat
ctagaa-agact-g-ccggtgacaaggaggaaggtgaggatgacgtcaagtca-gcatg-
ccccttatcctgggctacacacgtgctacaatggacaaagagtcg-cga-aagttc-aga
ttgta-ggctgcaactcg-cc-t
>EF0517721_Uncultured_haptophyte_MC597-7
taagca-tcggctaact--ccgtgcca-g-cagccgc-ggt--aatac-gg--gggatgc
aagcgttatccggaatcatt-gggcgtaaagcgcctgtaggttgtttaataagttagagt
atggcaggggtaggaatttctagt-gtagcggtgaaatgcgtagatattagaaagaacac
ccattactgacactcagaggcgaaagctagggtagcaaaagggattagata-cccctgta
gtccta--gccgtaaacgatggatactacatgttgcagtatggtagctaa-cgcgttaag
tat-cccgcct-ggggagtacgctcgcaagggtg-aaactcaaaggaattgacgggggc-
ccgcacaagcggtggagcatgtggtttaattc-gatgcaacgcgaagaaccttaccagga
ct-tgacagtgccttcgggaaagatacaggtggtgcatggctgtcgtcagctcgtg-tcg
tgagatgttgggttaagt-cccgcaacga--gcgcaa-cccttattt--ttagttaccat
ctagaa-agact-g-ccggtgacaaggaggaaggtgaggatgacgtcaagtca-gcatg-
ccccttatcctgggctacacacgtgctacaatggacaaagagtcg-cga-aagttc-aga
ttgta-ggctgcaactcg-cc-t
>EF0520381_Uncultured_haptophyte_250304-41
taagca-tcggctaact--ccgtgcca-g-cagccgc-ggt--aatac-gg--gggatgc
aagcgttatccggaatcatt-gggcgtaaagcgcctgtaggttgtttaataagttagagt
atggcaggggtaggaatttctagt-gtagcggtgaaatgcgtagatattagaaagaacac
ccattactgacactcagaggcgaaagctagggtagcaaaagggattagata-cccctgta
gtccta--gccgtaaacgatggatactacatgttgcagtatggtagctaa-cgcgttaag
tat-cccgcct-ggggagtacgctcgcaagggtg-aaactcaaaggaattgacgggggc-
ccgcacaagcggtggagcatgtggtttaattc-gatgcaacgcgaagaaccttaccagga
ct-tgacagtgccttcgggaaagatacaggtggtgcatggctgtcgtcagctcgtg-tcg
tgagatgttgggttaagt-cccgcaacga--gcgcaa-cccttattt--ttagttaccat
ctagaa-agact-g-ccggtgacaaggaggaaggtgaggatgacgtcaagtca-gcatg-
ccccttatcctgggctacacacgtgctacaatggacaaagagtcg-cga-aagttc-aga
ttgta-ggctgcaactcg-cc-t
>EF0521551_Uncultured_haptophyte_MC615-87
taagca-tcggctaact--ccgtgcca-g-cagccgc-ggt--aatac-gg--ggaatgc
aagcgttatccggaatcatt-gggcgtaaagcgcctgtaggttgtttaataagttagagt
atggcaggggtaggaatttctagt-gtagcggtgaaatgcgtagatattagaaagaacac
ccattactgacactcagaggcgaaagctagggtagcaaaagggattagata-cccctgta
gtccta--gccgtaaacgatggatactacatgttgcagtatggtagctaa-cgcgttaag
tat-cccgcct-ggggagtacgctcgcaagggtg-aaactcaaaggaattgacgggggc-
ccgcacaagcggtggagcatgtggtttaattc-gatgcaacgcgaagaaccttaccagga
ct-tgacagtgccttcgggaaagatacaggtggtgcatggctgtcgtcagctcgtg-tcg
tgagatgttgggttaagt-cccgcaacga--gcgcaa-cccttattt--ttagttaccat
ctagaa-agact-g-ccggtgacaaggaggaaggtgaggatgacgtcaagtca-gcatg-
ccccttatcctgggctacacacgtgctacaatggacaaagagtcg-cga-aagttc-aga
ttgta-ggctgcaactcg-cc-t
>EF0520791_Uncultured_haptophyte_250304-95
taagca-tcggctaact--ccgtgcca-g-cagccgc-ggt--aatac-gg--gggatgc
aagcgttatccggaatcatt-gggcgtaaagcgcctgtaggttgtttaataagttagagt
atggcaggggtaggaatttctagt-gtagcggtgaaatgcgtagatattagaaagaacac
ccattactgacactcagaggcgaaagctagggtagcaaaagggattagata-cccctgta
gtccta--gccgtaaacgatggatactacatgttgcagtatggtagctaa-cgcgttaag
tat-cccgcct-ggggagtacgctcgcaagggtg-aaactcaaaggaattgacgggggc-
ccgcacaagcggtggagcatgtggtttaattc-gatgcaacgcgaagaaccttaccagga
tt-tgacagtgccttcgggaaagatacaggtggtgcatggctgtcgtcagctcgtg-tcg
tgagatgttgggttaagt-cccgcaacga--gcgcaa-cccttattt--ttagttaccat
ctagaa-agact-g-ccggtgacaaggaggaaggtgaggatgacgtcaagtca-gcatg-
ccccttatcctgggctacacacgtgctacaatggacaaagagtcg-cga-aagttc-aga
ttgta-ggctgcaactcg-cc-t
>EF0520851_Uncultured_haptophyte_MC615-8
taagca-tcggctaact--ccgtgcca-g-cagccgc-ggt--aatac-gg--gggatgc
aagcgttatccggaatcatt-gggcgtaaagcgcctgtaggttgtttaataagttagagt
atggcaggggtaggaatttctagt-gtagcggtgaaatgcgtagatattagaaagaacac
ccattactgacactcagaggcgaaagctagggtagcaaaagggattagata-cccctgta
gtccta--gccgtaaacgatggatactacatgttgcagtatggtagctaa-cgcgttaag
tat-cccgcct-ggggagtacgctcgcaagggtg-aaactcaaaggaattgacgggggc-
ccgcacaagcggtggagcatgtggtttaattc-gatgcaacgcgaagaaccttaccagga
tt-tgacagtgccttcgggaaagatacaggtggtgcatggctgtcgtcagctcgtg-tcg
tgagatgttgggttaagt-cccgcaacga--gcgcaa-cccttattt--ttagttaccat
ctagaa-agact-g-ccggtgacaaggaggaaggtgaggatgacgtcaagtca-gcatg-
ccccttatcctgggctacacacgtgctacaatggacaaagagtcg-cga-aagttc-aga
ttgta-ggctgcaactcg-cc-t
>EF0520411_Uncultured_haptophyte_250304-44
taagca-tcggctaact--ccgtgcca-g-cagccgc-ggt--aatac-gg--gggatgc
aagcgttatccggaatcatt-gggcgtaaagcgcctgtaggtggtttaataagttagagt
atggcaggggtaggaatttctagt-gtagcggtgaaatgcgtagatattagaaagagcac
ccattactgacactcagaggcgaaagctagggtagcaaaagggattagata-cccctgta
gtccta--gccgtaaacgatggatactacatgttgcagtatggtagctaa-cgcgttaag
tat-cccgcct-ggggagtacgctcgcaagggtg-aaactcaaaggaattgacgggggc-
ccgcacaagcggtggagcatgtggtttaattc-gatgcaacgcgaagaaccttaccagga
ct-tgacagtgccttcgggaaagatacaggtggtgcatggctgtcgtcagctcgtg-tcg
tgagatgttgggttaagt-cccgcaacga--gcgcaa-cccttattt--ttagttaccat
ctagaa-agact-g-ccggtgacaaggaggaaggtgaggatgacgtcaagtca-gcatg-
ccccttatcctgggctacacacgtgctacaatggacaaaaagtcg-cga-aagttc-aga
ttgta-ggctgcaactcg-cc-t
>EF0520511_Uncultured_haptophyte_250304-57
--tkca-tcggctaact--ccgtgcca-g-cagccgc-ggt--aatac-gg--gggatgc
aagcgttatccggaatcatt-gggcgtaaagcgcctgtaggttgtttaataagttagagt
atggcaggggtaggaatttctagt-gtagcggtgaaatgcgtagatattagaaagaacac
ccattactgacactcagaggcgaaagctagggtagcaaaagggattagata-cccctgta
gtccta--gccgtaaacgatggatactacatgttgcagtatggtagctaa-cgcgttaag
tat-cccgcct-ggggagtacgctcgcaagggtg-aaactcaaaggaattgacgggggc-
ccgcacaagcggtggagcatgtggtttaattc-gatgcaacgcgaagaaccttaccagga
ct-tgacagtgccttcgggaaagatacaggtggtgcatggctgtcgtcagctcgtg-tcg
tgagatgttgggttaagt-cccgcaacga--gcgcaa-cccttattt--ttagttaccat
ctagaa-agact-g-ccggtgacaaggaggaaggtgaggatgacgtcaagtca-gcatg-
ccccttatcctgggctacacacgtgctacaatggacaaagagtcg-cga-aagttc-aga
ttgta-ggctgcaactcg-cc-t
>EF0520071_Uncultured_haptophyte_250304-9
--akca-tcggctaact--ccgtgcca-g-cagccgc-ggt--aatac-gg--gggatgc
aagcgttatccggaatcatt-gggcgtaaagcgcctgtaggttgtttagtaagttagagt
atggcaggggtaggaatttctagt-gtagcggtgaaatgcgtagatattagaaagaacac
ccattactgacactcagaggcgaaagctagggtagcaaaagggattagata-cccctgta
gtccta--gccgtaaacgatggatactacatgttgcagtatggtagctaa-cgcgttaag
tat-cccgcct-ggggagtacgctcgcaagggtg-aaactcaaaggaattgacgggggc-
ccgcacaagcggtggagcatgtggtttaattc-gatgcaacgcgaagaaccttaccagga
ct-tgacagtgccttcgggaaagatacaggtggtgcatggctgtcgtcagctcgtg-tcg
tgagatgttgggttaagt-cccgcaacga--gcgcaa-cccttattt--ttagttaccat
ctagaa-agact-g-ccggtgacaaggaggaaggtgaggatgacgtcaagtca-gcatg-
ccccttatcctgggctacacacgtgctacaatggacaaagagtcg-cga-aagttc-aga
ttgta-ggctgcaactcg-cc-t
>EF0522321_Uncultured_haptophyte_MC622-72
taagca-tcggctaact--ccgtgcca-g-cagccgc-ggt--aatac-gg--gggatgc
aagcgttatccggaatcatt-gggcgtaaagcgcctgtaggttgtttaataagttagagt
atggcaggggtaggaatttctagt-gtagcggtgaaatgcgtagatattagaaagaacac
ccattactgacactcagaggcgaaagctagggtagcaaaagggattagata-cccctgta
gtccta--gccgtaaacgatggatactagatgttgcagtgtcctagctaa-cgcgttaag
tat-cccgcct-ggggagtacgctcgcaagggtg-aaactcaaaggaattgacgggggc-
ccgcacaagcggtggagcatgtggtttaattc-gatgcaacgcgaagaaccttaccaggg
ct-tgacagtgccttcgggaaagatacaggtggtgcatggctgtcgtcagctcgtg-tcg
tgagatgttgggttaagt-cccgcaacga--gcgcaa-cccttattt--ttagttactat
ctagaa-agact-g-ccggtgacaaggaggaaggtgaggatgacgtcaagtca-gcatg-
ccccttatcctgggctacacacgtgctacaatggacaaagagtcg-cga-aagttc-aga
ttgta-ggctgcaactcg-cc-t
>EF0519321_Uncultured_haptophyte_MAMA64-2
taagca-tcggctaact--ccgtgcca-g-cagccgc-ggt--aatac-gg--gggatgc
aagcgttatccggaatcatt-gggcgtaaagcgcctgtaggttgtttaataagttagagt
atggcaggggtaggaatttctagt-gtagcggtgaaatgcgtagatattagaaagaacac
ccattactgacactcagaggcgaaagctagggtagcaaaagggattagata-cccctgta
gtccta--gccgtaaacgatggatactagatgttgcagtatcgtagctaa-cgcgttaag
tat-cccgcct-ggggagtacgctcgcaagggtg-aaactcaaaggaattgacgggggc-
ccgcacaagcggtggagcatgtggtttaattc-gatgcaacgcgaagaaccttaccaggg
ct-tgacagtgccttcgggaaagatacaggtggtgcatggctgtcgtcagctcgtg-tcg
tgagatgttgggttaagt-cccgcaacga--gcgcaa-cccttattt--ttagttactat
ctagaa-agact-g-ccggtgacaaggaggaaggtgaggatgacgtcaagtca-gcatg-
ccccttatcctgggctacacacgtgctacaatggacaaagagtcg-cga-aagttc-aga
ttgta-ggctgcaactcg-cc-t
>EF0520031_Uncultured_haptophyte_250304-3
taagca-tcggctaact--ccgtgcca-g-cagccgc-ggt--aatac-gg--gggatgc
aagcgttatccggaatcatt-gggcgtaaagcgcctgtaggttgtttaataagttagagt
atggcaggggtaggaatttctagt-gtagcggtgaaatgcgtagatattagaaagaacac
ccattactgacactcagaggcgaaagctagggtagcaaaagggattagata-cccctgta
gtccta--gccgtaaacgatggatactagatgttgcagtatcgtagctaa-cgcgttaag
tat-cccgcct-ggggagtacgctcgcaagggtg-aaactcaaaggaattgacgggggc-
ccgcacaagcggtggagcatgtggtttaattc-gatgcaacgcgaagaaccttaccaggg
ct-tgacagtgccttcgggaaagatacaggtggtgcatggctgtcgtcagctcgtg-tcg
tgagatgttgggttaagt-cccgcaacga--gcgcaa-cccttattt--ttagttactat
ctagaa-agact-g-ccggtgacaaggaggaaggtgaggatgacgtcaagtca-gcatg-
ccccttatcctgggctacacacgtgctacaatggacaaagagtcg-cga-aagttc-aga
ttgta-ggctgcaactcg-cc-t
>EF0519891_Uncultured_haptophyte_MAMA64-128
taagca-tcggctaact--ccgtgcca-g-cagccgc-ggt--aatac-gg--gggatgc
aagcgttatccggaatcatt-gggcgtaaagcgcctgtaggttgtttaataagttagagt
atggcaggggtaggaatttctagt-gtagcggtgaaatgcgtagatattagaaagaacac
ccattactgacactcagaggcgaaagctagggtagcaaaagggattagata-cccctgta
gtccta--gccgtaaacgatggatactagatgttgcagtatcgtagctaa-cgcgttaag
tat-cccgcct-ggggagtacgctcgcaagggtg-aaactcaaaggaattgacgggggc-
ccgcacaagcggtggagcatgtggtttaattc-gatgcaacgcgaagaaccttaccaggg
ct-tgacagtgccttcgggaaagatacaggtggtgcatggctgtcgtcagctcgtg-tcg
tgagatgttgggttaagt-cccgcaacga--gcgcaa-cccttattt--ttagttactat
ctagaa-agact-g-ccggtgacaaggaggaaggtgaggatgacgtcaagtca-gcatg-
ccccttatcctgggctacacacgtgctacaatggacaaagagtcg-cga-aagttc-aga
ttgta-ggctgcaactcg-cc-t
>EF0519951_Uncultured_haptophyte_MAMA64-136
taagca-tcggctaact--ccgtgcca-g-cagccgc-ggt--aatac-gg--gggatgc
aagcgttatccggaatcatt-gggcgtaaagcgcctgtaggttgtttaataagttagagt
atggcaggggtaggaatttctagt-gtagcggtgaaatgcgtagatattagaaagaacac
ccattactgacactcagaggcgaaagctagggtagcaaaagggattagata-cccctgta
gtccta--gccgtaaacgatggatactagatgttgcagtatcgtagctaa-cgcgttaag
tat-cccgcct-ggggagtacgctcgcaagggtg-aaactcaaaggaattgacgggggc-
ccgcacaagcggtggagcatgtggtttaattc-gatgcaacgcgaagaaccttaccaggg
ct-tgacagtgccttcgggaaagatacaggtggtgcatggctgtcgtcagctcgtg-tcg
tgagatgttgggttaagt-cccgcaacga--gcgcaa-cccttattt--ttagttactat
ctagaa-agact-g-ccggtgacaaggaggaaggtgaggatgacgtcaagtca-gcatg-
ccccttatcctgggctacacacgtgctacaatggacaaagagtcg-cga-aagttc-aga
ttgta-ggctgcaactcg-cc-t
>EF0520341_Uncultured_haptophyte_250304-36
taagca-tcggctaact--ccgtgcca-g-cagccgc-ggt--aatac-gg--gggatgc
aagcgttatccggaatcatt-gggcgtaaagcgcctgtaggttgtttaataagttagagt
atggcaggggtaggaatttctagt-gtagcggtgaaatgcgtagatattagaaagaacac
ccattactgacactcagaggcgaaagctagggtagcaaaagggattagata-cccctgta
gtccta--gccgtaaacgatggatactagatgttgcagtatcgtagctaa-cgcgttaag
tat-cccgcct-ggggagtacgctcgcaagggtg-aaactcaaaggaattgacgggggc-
ccgcacaagcggtggagcatgtggtttaattc-gatgcaacgcgaagaaccttaccaggg
ct-tgacagtgccttcgggaaagatacaggtggtgcatggctgtcgtcagctcgtg-tcg
tgagatgttgggttaagt-cccgcaacga--gcgcaa-cccttattt--ttagttactat
ctagaa-agact-g-ccggtgacaaggaggaaggtgaggatgacgtcaagtca-gcatg-
ccccttatcctgggctacacacgtgctacaatggacaaagagtcg-cga-aagttc-aga
ttgta-ggctgcaactcg-cc-t
>EF0519851_Uncultured_haptophyte_MAMA64-123
taagca-tcggctaact--ccgtgcca-g-cagccgc-ggt--aatac-gg--gggatgc
aagcgttatccggaatcatt-gggcgtaaagcgcctgtaggttgtttaataagttagagt
atggcaggggtaggaatttctagt-gtagcggtgaaatgcgtagatattagaaagaacac
ccattactgacactcagaggcgaaagctagggtagcaaaagggattagata-cccctgta
gtccta--gccgtaaacgatggatactagatgttgcagtatcgtagctaa-cgcgttaag
tat-cccgcct-ggggagtacgctcgcaagggtg-aaactcaaaggaattgacgggggc-
ccgcacaagcggtggagcatgtggtttaattc-gatgcaacgcgaagaaccttaccaggg
ct-tgacagtgccttcgggaaagatacaggtggtgcatggctgtcgtcagctcgtg-tcg
tgagatgttgggttaagt-cccgcaacga--gcgcaa-cccttattt--ttagttactat
ctagaa-agact-g-ccggtgacaaggaggaaggtgaggatgacgtcaagtca-gcatg-
ccccttatcctgggctacacacgtgctacaatggacaaagagtcg-cga-aagttc-aga
ttgta-ggctgcaactcg-cc-t
>EF0520591_Uncultured_haptophyte_250304-72
taagca-tcggctaact--ccgtgcca-g-cagccgc-ggt--aatac-gg--gggatgc
aagcgttatccggaatcatt-gggcgtaaagcgcctgtaggttgtttaataagttagagt
atggcaggggtaggaatttctagt-gtagcggtgaaatgcgtagatattagaaagaacac
ccattactgacactcagaggcgaaagctagggtagcaaaagggattagata-cccctgta
gtccta--gccgtaaacgatggatactagatgttgcagtatcgtagctaa-cgcgttaag
tat-cccgcct-ggggagtacgctcgcaagggtg-aaactcaaaggaattgacgggggc-
ccgcacaagcggtggagcatgtggtttaattc-gatgcaacgcgaagaaccttaccaggg
ct-tgacagtgccttcgggaaagatacaggtggtgcatggctgtcgtcagctcgtg-tcg
tgagatgttgggttaagt-cccgcaacga--gcgcaa-cccttattt--ttagttactat
ctagaa-agact-g-ccggtgacaaggaggaaggtgaggatgacgtcaagtca-gcatg-
ccccttatcctgggctacacacgtgctacaatggacaaagagtcg-cga-aagttc-aga
ttgta-ggctgcaactcg-cc-t
>EF0520571_Uncultured_haptophyte_250304-68
taagca-tcggctaact--ccgtgcca-g-cagccgc-ggt--aatac-gg--gggatgc
aagcgttatccggaatcatt-gggcgtaaagcgcctgtaggttgtttaataagttagagt
atggcaggggtaggaatttctagt-gtagcggtgaaatgcgtagatattagaaagaacac
ccattactgacactcagagacgaaagctagggtagcaaaagggattagata-cccctgta
gtccta--gccgtaaacgatggatactagatgttgcagtatcgtagctaa-cgcgttaag
tat-cccgcct-ggggagtacgctcgcaagggtg-aaactcaaaggaattgacgggggc-
ccgcacaagcggtggagcatgtggtttaattc-gatgcaacgcgaagaaccttaccaggg
ct-tgacagtgccttcgggaaagatacaggtggtgcatggctgtcgtcagctcgtg-tcg
tgagatgttgggttaagt-cccgcaacga--gcgcaa-cccttattt--ttagttactat
ctagaa-agact-g-ccggtgacaaggaggaaggtgaggatgacgtcaagtca-gcatg-
ccccttatcctgggctacacacgtgctacaatggacaaagagtcg-cga-aagttc-aga
ttgta-ggctgcaactcg-cc-t
>EF0520551_Uncultured_haptophyte_250304-66
taagca-tcggctaact--ccgtgcca-g-cagccgc-ggt--aatac-gg--gggatgc
aagcgttatccggaatcatt-gggcgtaaagcgcctgtaggttgtttaataagttagagt
atggcaggggtaggaatttctagt-gtagcggtgaaatgcgtagatattagaaagaacac
ccattactgacactcagaggcgaaagctagggtagcaaaagggattagata-cccctgta
gtccta--gccgtaaacgatggatactagatgttgcagtatcatagctaa-cgcgttaag
tat-cccgcct-ggggagtacgctcgcaagggtg-aaactcaaaggaattgacgggggc-
ccgcacaagcggtggagcatgtggtttaattc-gatgcaacgcgaagaaccttaccaggg
ct-tgacagtgccttcgggaaagatacaggtggtgcatggctgtcgtcagctcgtg-tcg
tgagatgttgggttaagt-cccgcaacga--gcgcaa-cccttattt--ttagttactat
ctagaa-agact-g-ccggtgacaaggaggaaggtgaggatgacgtcaagtca-gcatg-
ccccttatcctgggctacacacgtgctacaatggacaaagagtcg-cga-aagttc-aga
ttgta-ggctgcaactcg-cc-t
>EF0520091_Uncultured_haptophyte_250304-11
tsagca-tcggctaact--ccgtgcca-g-cagccgc-ggt--aatac-gg--gggatgc
argcgttatccggaatcatt-gggcgtaaagcgcctgtaggttgtttaataagttagagt
atggcaggggtaggaatttctagt-gtagcggtgaaatgcgtagatattagaaagaacac
ccattactgacactcagaggcgaaagctagggtagcaaaagggattagata-cccctgta
gtccta--gccgtaaacgatggatactagatgttgcagtatcatagctaa-cgcgttaag
tat-cccgcct-ggggagtacgctcgcaagggtg-aaactcaaaggaattgacgggggc-
ccgcacaagcggtggagcatgtggtttaattc-gatgcaacgcgaagaaccttaccaggg
ct-tgacagtgccttcgggaaagatacaggtggtgcatggctgtcgtcagctcgtg-tcg
tgagatgttgggttaagt-cccgcaacga--gcgcaa-cccttattt--ttagttactat
ctagaa-agact-g-ccggtgacaaggaggaaggtgaggatgacgtcaagtca-gcatg-
ccccttatcctgggctacacacgtgctacaatggacaaagagtcg-cga-aagttc-aga
ttgta-ggctgcaactcg-cc-t
>EF0519421_Uncultured_haptophyte_MAMA64-36
taagca-tcggctaact--ccgtgcca-g-cagccgc-ggt--aatac-gg--gggatgc
aagcgttatccggaatcatt-gggcgtaaagcgcctgtaggttgtttaataagttagagt
atggcaggggtaggaatttctagt-gtagcggtgaaatgcgtagatattagaaagaacac
ccattactgacactcagaggcgaaagctagggtagcaaaagggattagata-cccctgta
gtccta--gccgtaaacgatggatactagatgttgcagtatcgtagctaa-cgccttaag
tat-cccgcct-ggggagtacgctcgcaagggtg-aaactcaaaggaattgacgggggc-
ccgcacaagcggtggagcatgtggtttaattc-gatgcaacgcgaagaaccttaccaggg
ct-tgacagtgccttcgggaaagatacaggtggtgcatggctgtcgtcagctcgtg-tcg
tgagatgttgggttaagt-cccgcaacga--gcgcaa-cccttattt--ttagttactat
ctagaa-agact-g-ccggtgacaaggaggaaggtgaggatgacgtcaagtca-gcatg-
ccccttatcctgggctacacacgtgctacaatggacaaagagttg-cga-aagttc-aga
ttgta-ggctgcaactcg-cc-t
>EF0520261_Uncultured_haptophyte_250304-27
----ca-tcggctaact--ccgtgcca-g-cagccgc-ggt--aatac-gg--gggatgc
aagcgttatccggaatcatt-gggcgtaaagcgcctgtaggttgtttaataagttagagt
atggcaggggtaggaatttctagt-gtagcggtgaaatgcgtagatattagaaagaacac
ccattactgacactcagaggcgaaagctagggtagcaaaagggattagata-cccctgta
gtccta--gccgtaaacgatggatactagatgttgcagtatcatagctaa-cgcgttaag
tat-cccgcct-ggggagtacgctcgcaagggtg-aaactcaaaggaattgacgggggc-
ccgcacaagcggtggagcatgtggtttaattc-gatgcaacgcgaagaaccttaccaggg
ct-tgacagtgccttcgggaaagatacaggtggtgcatggctgtcgtcagctcgtg-tcg
tgagatgttgggttaagt-cccgcaacga--gcgcaa-cccttattt--ttagttactat
ctagaa-agact-g-ccggtgacaaggaggaaggtgaggatgacgtcaagtca-gcatg-
ccccttatcctgggctacacacgtgctacaatggacaaagagtcg-cga-aagttc-aga
ttgta-ggctgcaactcg-cc-t
>EF0520251_Uncultured_haptophyte_250304-25
---kca-tcggctaact--ccgtgcca-g-cagccgc-ggt--aatac-gg--gggatgc
aagcgttatccggaatcatt-gggcgtaaagcgcctgtaggttgtttaataagttagagt
atggcaggggtaggaatttctagt-gtagcggtgaaatgcgtagatattagaaagaacac
ccattactgacactcagaggcgaaagctagggtagcaaaagggattagata-cccctgta
gtccta--gccgtaaacgatggatactagatgttgcagtatcatagctaa-cgcgttaag
tat-cccgcct-ggggagtacgctcgcaagggtg-aaactcaaaggaattgacgggggc-
ccgcacaagcggtggagcatgtggtttaattc-gatgcaacgcgaagaaccttaccaggg
ct-tgacagtgccttcgggaaagatacaggtggtgcatggctgtcgtcagctcgtg-tcg
tgagatgttgggttaagt-cccgcaacga--gcgcaa-cccttattt--ttagttactat
ctagaa-agact-g-ccggtgacaaggaggaaggtgaggatgacgtcaagtca-gcatg-
ccccttatcctgggctacacacgtgctacaatggacaaagagtcg-cga-aagttc-aga
ttgta-ggctgcaactcg-cc-t
>EF0519441_Uncultured_haptophyte_MAMA64-39
taagca-tcggctaact--ccgtgcca-g-cagccgc-ggt--aatac-gg--gggatgc
aagcgttatccggaatcatt-gggcgtaaagcgcctgtaggttgtttaataagttagagt
atggcaggggtaggaatttctagt-gtagcggtgaaatgcgtagatattagaaagaacac
ccattactgacactcagaggcgaaagctagggtagcaaaagggattagata-cccctgta
gtccta--gccgtaaacgatggatactaggtgttgcagtatcgtagctaa-cgcgttaag
tat-cccgcct-ggggagtacgctcgcaagggtg-aaactcaaaggaattgacgggggc-
ccgcacaagcggtggagcatgtggtttaattc-gatgcaacgcgaagaaccttaccaggg
ct-tgacagtgccttcgggaaagatacaggtggtgcatggctgtcgtcagctcgtg-tcg
tgagatgttgggttaagt-cccgcaacga--gcgcaa-cccttattt--ttagttactat
ctagaa-agact-g-ccggtgacaaggaggaaggtgaggacgacgtcaagtca-gcatg-
ccccttatcctgggctacacacgtgctacaatggacaaagagtcg-cga-aagttc-aga
ttgta-ggctgcaactcg-cc-t
>EF0519471_Uncultured_haptophyte_MAMA64-43
taagca-tcggctaact--ccgtgcca-g-cagccgc-ggt--aatac-gg--gggatgc
aagcgttatccggaatcatt-gggcgtaaagcgcctgtaggttgtttaataagttagagt
atggcaggggtaggaatttctagt-gtagcggtgaaatgcgtagatattagaaagaacac
ccattactgacactcagaggcgaaagctagggtagcaaaagggattagata-cccctgta
gtccta--gccgtaaacgatggatactagatgttgcagtatcgtagctaa-cgcgttaag
tat-cccgcct-ggggagtacgctcgcaagggtg-aagctcaaaggaattgacgggggc-
ccgcacaagcggtggagcatgtggtttaattc-gatgcaacgcgaagaaccttaccaggg
ct-tgacagtgccttcgggaaagatacaggtggtgcatggctgtcgtcagctcgtg-tcg
tgagatgttgggttaagt-cccgcaacga--gcgcaa-cccttattt--ttagttactat
ctagaa-agact-g-ccggtgacaaggaggaaggtgaggatgacgtcaagtca-gcatg-
ccccttatcctgggctacacacgtgctacaatggacaaagagtcg-cga-aagttc-aga
ttgta-ggctgcaactcg-cc-t
>EF0519361_Uncultured_haptophyte_MAMA64-12
taagca-tcggctaact--ccgtgcca-g-cagccgc-ggt--aatac-gg--gggatgc
aagcgttatccggaatcatt-gggcgtaaagcgcctgtaggttgtttaataagttagagt
atggcaggggcaggaatttctagt-gtagcggtgaaatgcgtagatattagaaagaacac
ccattactgacactcagaggcgaaagctagggtagcaaaagggattagata-cccctgta
gtccta--gccgtaaacgatggatactagatgttgcagtatcgaagctaa-cgcgttaag
tat-cccgcct-ggggagtacgctcgcaagggtg-aaactcaaaggaattgacgggggc-
ccgcacaagcggtggagcatgtggtttaattc-gatgcaacgcgaagaaccttaccaggg
ct-tgacagtgccttcgggaaagatacaggtggtgcatggctgtcgtcagctcgtg-tcg
tgagatgttgggttaagt-cccgcaacga--gcgcaa-cccttattt--ttagtcactat
ctagaa-agact-g-ccggtgacaaggaggaaggtgaggatgacgtcaagtca-gcatg-
ccccttatcctgggctacacacgtgctacaatggacaaagagtcg-cga-aagttc-aga
ttgta-ggctgcaactcg-cc-t
>EF0520661_Uncultured_haptophyte_250304-81
taagca-tcggctaact--ccgtgcca-g-cagccgc-ggt--aatac-gg--gggatgc
aagcgttatccggaatcatt-gggcgtaaagcgcctgtaggttgtttaataagttagagt
atggcaggggcaggaatttctagt-gtagcggtgaaatgcgtagatattagaaagaacac
ccattactgacactcagaggcgaaagctagggtagcaaaagggattagata-cccctgta
gtccta--gccgtaaacgatggatactagatgttgcagtatcgaagctaa-cgcgttaag
tat-cccgcct-ggggagtacgctcgcaagggtg-aaactcaaaggaattgacgggggc-
ccgcacaagcggtggagcatgtggtttaattc-gatgcaacgcgaagaaccttaccaggg
ct-tgacagtgccttcgggaaagatacaggtggtgcatggctgtcgtcagctcgtg-tcg
tgagatgttgggttaagt-cccgcaacga--gcgcaa-cccttattt--ttagttactat
ctagaa-agact-g-ccggtgacaaggaggaaggtgaggatgacgtcaagtca-gcatg-
ccccttatcctgggctacacacgtgctacaatggacaaagagtcg-cga-aagttc-aga
ttgta-ggctgcaactcg-cc-t
>EF0520081_Uncultured_haptophyte_250304-10
taagca-tcggctaact--ccgtgcca-g-cagccgc-ggt--aatac-gg--gggatgc
aagcgttatccggaatcatt-gggcgtaaagcgcctgtaggttgtttaataagttagagt
atggcaggggtaggaatttctagt-gtagcggtgaaatgcgtagatattagaaagaacac
ccattactgacactcagaggcgaaagctagggtagcaaaagggattagata-cccctgta
gtccta--gccgtaaacgatggatactagatgttgcagtatcgtagctaa-cgcgttaag
tat-cccgcct-ggggagtacgctcgcaagggtg-aaactcaaaggaattgacgggggc-
ccgcacaagcggtggagcatgtggtttaattc-gatgcaacgcgaagaaccttaccaggg
ct-tgacagtgccttcgggaaagatacaggtggtgcatggctgtcgtcagctcgtg-tcg
tgagatgttgggttaagt-cccgcaacga--gcgcaa-cccttattt--ttagttactat
ctagaa-agact-g-ccggtgacaaggaggaaggtgaggatgacgtcaagtca-gcatg-
ccccttatcctgggctacacacgtgctacaatggacaaagagtcg-cga-aagttc-aga
ttgta-ggctgcaactcg-cc-t
>EF0520121_Uncultured_haptophyte_250304-16
taagca-tcggctaact--ccgtgcca-g-cagccgc-ggt--aatac-gg--gggatgc
aagcgttatccggaatcatt-gggcgtaaagcgcctgtaggttgtttaataagttagagt
atggcaggggtaggaatttctagt-gtagcggtgaaatgcgtagatattagaaagaacac
ccattactgacactcagaggcgaaagctagggtagcaaaagggattagata-cccctgta
gtccta--gccgtaaacgatggatactagatgttgcagtatcgtagctaa-cgcgttaag
tat-cccgcct-ggggagtacgctcgcaagggtg-aaactcaaaggaattgacgggggc-
ccgcacaagcggtggagcatgtggtttaattc-gatgcaacgcgaagaaccttaccaggg
ct-tgacagtgccttcgggaaagatacaggtggtgcatggctgtcgtcagctcgtg-tcg
tgagatgttgggttaagt-cccgcaacga--gcgcaa-cccttattt--ttagttactat
ctagaa-agact-g-ccggtgacaaggaggaaggtgaggatgacgtcaagtca-gcatg-
ccccttatcctgggctacacacgtgctacaatggacaaagagtcg-caa-aagttc-aga
ttgta-ggctgcaactcg-cc-t
>EF0520931_Uncultured_haptophyte_MC615-18
taagca-tcggctaact--ccgtgcca-g-cagccgc-ggt--aatac-gg--gggatgc
aagcgttatccggaatcatt-gggcgtaaagcgcctgtaggttgtttaataagttagagt
atggcaggggtaggaatttctagt-gtagcggtgaaatgcgtagatattagaaagaacac
ccattactgacactcagaggcgaaagctagggtagcaaaagggattagata-cccctgta
gtctta--gccgtaaacgatggatactagatgttgcagtatcatagctaa-cgcgttaag
tat-cccgcct-ggggagtacgctcgcaagggtg-aaactcaaaggaattgacgggggc-
ccgcacaagcggtggagcatgtggtttaattc-gatgcaacgcgaagaaccttaccaggg
ct-tgacagtgccttcgggaaagatacaggtggtgcatggctgtcgtcagctcgtg-tcg
tgagatgttgggttaagt-cccgcaacga--gcgcaa-cccttattt--ttagttactat
ctagaa-agact-g-ccggtgacaaggaggaaggtgaggatgacgtcaagtca-gcatg-
ccccttatcctgggctacacacgtgctacaatggacaaagagtcg-cga-aagttc-aga
ttgta-ggctgcaactcg-cc-t
>EF0520761_Uncultured_haptophyte_250304-92
taagca-tcggctaact--ccgtgcca-g-cagccgc-ggt--aatac-gg--gggatgc
aagcgttatccggaatcatt-gggcgtaaagcgcctgtaggttgtttaataagttagagt
atggcaggggtaggaatttctagt-gtagcggtgaaatgcgtagatattagaaagaacac
ccattactgacactcagaggcgaaagctagggtagcaaaagggattagata-cccctgta
gtctta--gccgtaaacgatggatactagatgttgcagtatcatagctaa-cgcgttaag
tat-cccgcct-ggggagtacgctcgcaagggtg-aaactcaaaggaattgacgggggc-
ccgcacaagcggtggagcatgtggtttaattc-gatgcaacgcgaagaaccttaccaggg
ct-tgacagtgccttcgggaaagatacaggtggtgcatggctgtcgtcagctcgtg-tcg
tgagatgttgggttaagt-cccgcaacga--gcgcaa-cccttattt--ttagttactat
ctagaa-agact-g-ccggtgacaaggaggaaggtgaggatgacgtcaagtca-gcatg-
ccccttatcctgggctacacacgtgctacaatggacaaagagtcg-cga-aagttc-aga
ttgta-ggctgcaactcg-cc-t
>EF0521851_Uncultured_haptophyte_MC622-18
taagca-tcggctaact--ccgtgcca-g-cagccgc-ggt--aatac-gg--gggatgc
aagcgttatccggaatcatt-gggcgtaaagcgcctgtaggttgtttaataagttagagt
atggcaggggtaggaatttctagt-gtagcggtgaaatgcgtagatattagaaagaacac
ccattactgacactcagaggcgaaagctagggtagcaaaagggattagata-cccctgta
gtccta--gccgtaaacgatggatactagatgttgcagtatcgtagctaa-cgcgttaag
tat-cccgcct-ggggagtacgctcgcaagggtg-aaactcaaaggaattgacgggggc-
ccgcacaagcggtggagcatgtggtttaattc-gatgcaacgcgaagaaccttaccaggg
ct-tgacagtgcctttgggaaagatacaggtggtgcatggctgtcgtcagctcgtg-tcg
tgggatgttgggttaagt-cccgcaacga--gcgcaa-cccttattt--ttagttactat
ctagaa-agact-g-ccggtgacaaggaggaaggtgaggatgacgtcaagtca-gcatg-
ccccttatcctgggctacacacgtgctacaatggacaaagagtcg-cga-aagttc-aga
ttgta-ggctgcaactcg-cc-t
>EF0521871_Uncultured_haptophyte_MC622-20
taagca-tcggctaact--ccgtgcca-g-cagccgc-ggt--aatac-gg--gggatgc
aagcgttatccggaatcatt-gggcgtaaagcgcctgtaggttgtttaataagttagagt
atggcaggggtaggaatttctagt-gtagcggtgaaatgcgtagatattagaaagaacac
ccattactgacactcagaggcgaaagctagggtagcaaaagggattagata-cccctgta
gtccta--gccgtaaacgatggatactagatgttgcagtatcgtagctaa-cgcgttaag
tat-cccgcct-ggggagtacgctcgcaagggtg-aaactcaaaggaattgacgggggc-
ccgcacaagcggtggagcatgtggtttaattc-gatgcaacgcgaagaaccttaccaggg
ct-tgacagtgccttcgggaaagatacaggtggtgcatggctgtcgtcagctcgtg-tcg
tgagatgttgggttaagt-cccgcaacga--gcgcaa-cccttattt--ttagttactat
ctagaa-agact-g-ccggtgacaaggaggaaggtgaggatgacgtcaagtca-gcatg-
ccccttatcctgggctacacacgtgctacaatggacaaagagtcg-cga-aagttc-aga
ttgta-ggctgcaactcg-cc-t
>EF0522231_Uncultured_haptophyte_MC622-63
taagca-tcggctaact--ccgtgcca-g-cagccgc-ggt--aatac-gg--gggatgc
aagcgttatccggaatcatt-gggcgtaaagcgcctgtaggttgtttaataagttagagt
atggcaggggtaggaatttctagt-gtagcggtgaaatgcgtagatattagaaagaacac
ccattactgacactcagaggcgaaagctagggtagcaaaagggattagata-cccctgta
gtccta--gccgtaaacgatggatactagatgttgcagtatcgtagctaa-cgcgttaag
tat-cccgcct-ggggagtacgctcgcaagggtg-aaactcaaaggaattgacgggggc-
ccgcacaagcggtggagcatgtggtttaattc-gatgcaacgcgaagaaccttaccaggg
ct-tgacagtgccttcgggaaagatacaggtggtgcatggctgtcgtcagctcgtg-tcg
tgagatgttgggttaagt-cccgcaacga--gcgcaa-cccttattt--ttagttactat
ctagaa-agact-g-ccggtgacaaggaggaaggtgaggatgacgtcaagtca-gcatg-
ccccttatcctgggctacacacgtgctacaatggacaaagagtcg-cga-aagttc-aga
ttgta-ggctgcaactcg-cc-t
>EF0520311_Uncultured_haptophyte_250304-32
taagca-tcggctaact--ccgtgcca-g-cagccgc-ggt--aatac-gg--gggatgc
aagcgttatccggaatcatt-gggcgtaaagcgcctgtaggttgtttaataagttagagt
atggcaggggtaggaatttctagt-gtagcggtgaaatgcgtagatattagaaagaacac
ccattactgacactcagaggcgaaagctagggtagcaaaagggattagata-cccctgta
gtccta--gccgtaaacgatggatactagatgttgcagtgtcctagctaa-cgcgttaag
tat-cccgcct-ggggagtacgctcgcaagggtg-aaactcaaaggaattgacgggggc-
ccgcacaagcggtggagcatgtggtttaattc-gatgcaacgcgaagaaccttaccaggg
ct-tgacagtgccttcgggaaagatacaggtggtgcatggctgtcgtcagctcgtg-tcg
tgagatgttgggttaagt-cccgcaacga--gcgcaa-cccttattt--ttagttactat
ctagaa-agact-g-ccggtgacaaggaggaaggtgaggatgacgtcaagtca-gcatg-
ccccttatcctgggctacacacgtgctacaatggacaaagagtcg-cga-aagttc-aga
ttgta-ggctgcaactcg-cc-t
>EF0520671_Uncultured_haptophyte_250304-82
taagca-tcggctaact--ccgtgcca-g-cagccgc-ggt--aatac-gg--gggatgc
aagcgttatccggaatcatt-gggcgtaaagcgcctgtaggttgtttaataagttagagt
atggcaggggtaggaatttctagt-gtagcggtgaaatgcgtagatattagaaagaacac
ccattactgacactcagaggcgaaagctagggtagcaaaagggattagata-cccctgta
gtccta--gccgtaaacgatggatactagatgttgcagtatcctagctaa-cgcgttaag
tat-cccgcct-ggggagtacgctcgcaagggtg-aaactcaaaggaattgacgggggc-
ccgcacaagcggtggagcatgtggtttaattc-gatgcaacgcgaagaaccttaccaggg
ct-tgacagtgccttcgggaaagatacaggtggtgcatggctgtcgtcagctcgtg-tcg
tgagatgttgggttaagt-cccgcaacga--gcgcaa-cccttgttt--ttagttactat
ctagaa-agact-g-ccggtgacaaggaggaaggtgaggatgacgtcaagtca-gcatg-
ccccttatcctgggctacacacgtgctacaatggacaaagagtcg-cga-aagttc-aga
ttgta-ggctgcaactcg-cc-t
>EF0520491_Uncultured_haptophyte_250304-53
taagca-tcggctaact--ccgtgcca-g-cagccgc-ggt--aatac-gg--gggatgc
aagcgttatccggaatcatt-gggcgtaaagcgcctgtaggttgtttaataagttagagt
atggcaggggtaggaatttctagt-gtagcggtgaaatgcgtagatattagaaagaacac
ccattactgacactcagaggcgaaagctagggtagcaaaagggattagata-cccctgta
gtccta--gccgtaaacgatggatactagatgttgcagtatcctagctaa-cgcgttaag
tat-cccgcct-ggggagtacgctcgcaagggtg-aaactcaaaggaattgacgggggc-
ccgcacaagcggtggagcatgtggtttaattc-gatgcaacgcgaagaaccttaccaggg
ct-tgacagtgccttcgggaaagatacaggtggtgcatggctgtcgtcagctcgtg-tcg
tgagatgttgggttaagt-cccgcaacga--gcgcaa-cccttgttt--ttagttactat
ctagaa-agact-g-ccggtgacaaggaggaaggtgaggatgacgtcaagtca-gcatg-
ccccttatcctgggctacacacgtgctacaatggacaaagagtcg-cga-aagttc-aga
ttgta-ggctgcaactcg-cc-t
>HM1330501_Uncultured_marine_haptophyte_Biosope_T148_16S_PLA491010
------------------------------------------------------------
-------atccggaatcatt-gggcgtaaagcgcctgtaggttgtttaataagttagagt
atggcaggggtaggaatttctagt-gtagcggtgaaatgcgtagatattagaaagaacac
ccattactgacactcagaggcgaaagctagggtagcaaaagggattagata-cccctgta
gtccta--gccgtaaacgatggatactagatgttgcagtatcctagctaa-cgcgttaag
tat-cccgcct-ggggagtacgctcgcaagggtg-aaactcaaaggaattgacgggggc-
ccgcacaagcggtggagcatgtggtttaattc-gatgcaacgcgaagaaccttaccaggg
ct-tgacagtgccttcgggaaagatacaggtggtgcatggctgtcgtcagctcgtg-tcg
tgagatgttgggttaagt-cccgcaacga--gcgcaa-cccttgttt--ttagttactat
ctagaa-agact-g-ccggtgacaaggaggaaggtgaggatgacgtcaagtca-gcatg-
ccccttatcctgggctacacacgtgctacaatggacaaagagtcg-cga-aagttc-aga
ttgta-ggctgcaactc------
>EF0521621_Uncultured_haptophyte_MC615-95
taagca-tcggctaact--ccgtgcca-g-cagccgc-ggt--aatac-gg--gggatgc
aagcgttatccggaatcatt-gggcgtaaagcgcctgtaggttgtttaataagttagagt
atggcaggggtaggaatttctagt-gtagcggtgaaatgcgtagatattagaaagaacac
ccattactgacactcagaggcgaaagctagggtagcaaaagggattagata-cccctgta
gtccta--gccgtaaacgatggatactagatgttgcagtgtcatagctaa-cgcgttaag
tat-cccgcct-ggggagtacgctcgcaagggtg-aaactcaaaggaattgacgggggc-
ccgcacaagcggtggagcatgtggtttaattc-gatgcaacgcgaagaaccttaccaggg
ct-tgacagtgccttcgggaaagatacaggtggtgcatggctgtcgtcagctcgtg-tcg
tgagatgttgggttaagt-cccgcaacga--gcgcaa-cccttattt--ttagttaccat
ctagaa-agact-g-ccggtgacaaggaggaaggtgaggatgacgtcaagtca-gcatg-
ccccttatcctgggctacacacgtgctacaatggacaaagagtcg-cga-aagttc-aga
ttgta-ggctgcaactcg-cc-t
>EF0520221_Uncultured_haptophyte_250304-22
taagca-tcggctaact--ccgtgcca-g-cagccgc-ggt--aatac-gg--gggatgc
aagcgttatccggaatcatt-gggcgtaaagcgcctgtaggttgtttaataagtttgagt
atggcaggggtaggaatttctagt-gtagcggtgaaatgcgtagatattagaaagaacac
ccattactgacactcagaggcgaaagctagggtagcaaaagggattagata-cccctgta
gtccta--gccgtaaacgatggatactagatgttgcagtatcgtagctaa-cgcgttaag
tat-cccgcct-ggggagtacgctcgcaagggtg-aaactcaaaggaattgacgggggc-
ccgcacaagcggtggagcatgtggtttaattc-gatgcaacgcgaagaaccttaccagga
ct-tgacagtgccttcgggaaagatacaggtggtgcatggctgtcgtcagctcgtg-tcg
tgagatgttgggttaagt-cccgcaacga--gcgcaa-cccttattt--ttagttaccat
ctagaa-agact-g-ccggtgacaaggaggaaggtgaggatgacgtcaagtca-gcatg-
ccccttatcctgggctacacacgtgctacaatggacaaagagtcg-cga-aagttc-aga
ttgta-ggctgcaactcg-cc-t
>EF0521141_Uncultured_haptophyte_MC615-41
taagca-tcggctaact--ccgtgcca-g-cagccgc-ggt--aatac-gg--gggatgc
aagcgttatccggaatcatt-gggcgtaaagcgcctgtaggttgtttaataagttagagt
atggcaggggtaggaatttctagt-gtagcggtgaaatgcgtagatattagaaagaacac
ccattactgacactcagaggcgaaagctagggtagcaaaagggattagata-cccctgta
gtccta--gccgtaaacgatggatactagatgttgcagtatcgtagctaa-cgcgttaag
tat-cccgcct-ggggagtacgctcgcaagggtg-aaactcaaaggaattgacgggggc-
ccgcacaagcggtggagcatgtggtttaattc-gatgcaacgcgaagaaccttaccaggg
ct-tgacagtgccttcgggaaagatacaggtggtgcatggctgtcgtcagctcgtg-tcg
tgagatgttgggttaagt-cccgcaacga--gcgcaa-cccttattt--ttagttactat
ctagaa-agact-g-ccggtgacaaggaggagggtaaggatgacgtcaagtca-gcatg-
ccccttatcctgggctacacacgtgctacaatggacaaagagtcg-cga-aagttc-aga
ttgta-ggctgcaactcg-cc-t
>EF0520281_Uncultured_haptophyte_250304-29
taakca-tcggctaact--ccgtgcca-g-cagccgc-ggt--aatac-gg--gggatgc
aagcgttatccggaatcatt-gggcgtaaagcgcctgtaggttgtttaataagttagagt
atggcaggggtaggaatttctagt-gtagcggtgaaatgcgtagatattagaaagaacac
ccattactgacactcagaggcgaaagctagggtagcaaaagggattagata-cccctgta
gtccta--gccgtaaacgatggatactagatgttgcagtatcgtagctaa-cgcgttaag
tat-cccgcct-ggggagtacgctcgcaagggtg-aaactcaaaggaattgacgggggc-
ccgcacaagcggtggagcatgtggtttaattc-gatgcaacgcgaagaaccttaccaggg
ct-tgacagtgccttcgggaaagatacaggtggtgcatggctgtcgtcagctcgtg-tcg
tgagatgttgggttaagt-cccgcaacga--gcgcaa-cccttattt--ttagttactat
ctagaa-agact-g-ccggtgacaaggaggaaggtgaggatgacgtcaagtca-gcatg-
ccccttatcctgggctacacacgtgctacaatggacaaagagttg-cga-aagttc-aga
ttgta-ggctgcaactcg-cc-t
>EF0520651_Uncultured_haptophyte_250304-79
-sttca-tcggctaact--ccgtgcca-g-cagccgc-ggt--aatac-gg--gggatgc
aagcgttatccggaatcatt-gggcgtaaagcgcctgtaggttgtttaataagtttgagt
atggcaggggtaggaatttctagt-gtagcggtgaaatgcgtagatattagaaagaacac
ccattactgacactcagaggcgaaagctagggtagcaaaagggattagata-cccctgta
gtccta--gccgtaaacgatggatactagatgttgcagtatcgtagctaa-cgcgttaag
tat-cccgcct-ggggagtacgctcgcaagggtg-aaactcaaaggaattgacgggggc-
ccgcacaagcggtggagcatgtggtttaattc-gatgcaacgcgaagaaccttaccaggg
ct-tgacagtgccttcgggaaagatacaggtggtgcatggctgtcgtcagctcgtg-tcg
tgagatgttgggttaagt-cccgcaacga--gcgcaa-cccttattt--ttagttactat
ctagaa-agact-g-ccggtgacaaggaggaaggtgaggatgacgtcaagtca-gcatg-
ccccttatcctgggctacacacgtgctacaatggacaaagagtcg-cga-aagttc-aga
ttgta-ggctgcaactcg-cc-t
>HM1330151_Uncultured_marine_haptophyte_Biosope_T123_16S_PLA491005
------------------------------------------------------------
------------gaatcatt-gggcgtaaagcgcctgtaggttgtttaataagttagagt
atggcaggggtaggaatttctagt-gtagcggtgaaatgcgtagatattagaaagaacac
ccattactgacactcagaggcgaaagctagggtagcaaaagggattagata-cccctgta
gtccta--gccgtaaacgatggatactagatgttgcagtatcgtagctaa-cgcgttaag
tat-cccgcct-ggggagtacgctcgcaagggtg-aaactcaaaggaattgacgggggc-
ccgcacaagcggtggagcatgtggtttaattc-gatgcaacgcgaagaaccttaccaggg
ct-tgacagtgccttcgggaaagatacaggtggtgcatggctgtcgtcagctcgtg-tcg
tgagatgttgggttaagt-cccgcaacga--gcgcaa-cccttattt--ttagttactat
ctagaa-agact-g-ccggtgacaaggaggaaggtgaggatgacgtcaagtca-gcatg-
ccccttatcctgggctacacacgtgctacaatggacaaagagtcg-cga-aagttc-aga
ttgta-ggctgca----------
>EF0520641_Uncultured_haptophyte_250304-77
---yta-tcggctaact--ccgtgcca-g-cagccgc-ggt--aatac-gg--gggatgc
aagcgttatccggaatcatt-gggcgtaaagcgcctgtaggttgtttaataagttagagt
atggcaggggtaggaatttctagt-gtagcggtgaaatgcgtagatattagaaagaacac
ccattactgacactcagaggcgaaagctagggtagcaaaagggattagata-cccctgta
gtccta--gccgtaaacgatggatactagatgttgcagtatcgtagctaa-cgcgttaag
tat-cccgcct-ggggagtacgctcgcaagggtg-aaactcaaaggaattgacgggggc-
ccgcacaagcggtggagcatgtggtttaattc-gatgcaacgcgaagaaccttaccaggg
ct-tgacagtgccttcgggaaagatacaggtggtgcatggctgtcgtcagctcgtg-tcg
tgagatgttgggttaagt-cccgcaacga--gcgcaa-cccttattt--ttagttactat
ctagaa-agact-g-ccggtgacaaggaggaaggtgaggatgacgtcaagtca-gcatg-
ccccttatcctgggctacacacgtgctacaatggacaaagagtcg-cga-aagttc-aga
ttgta-ggctgcaactcg-cc-t
>HM1331711_Uncultured_marine_haptophyte_Biosope_T35_16S_PLA491028
------------------------------------------------------------
-------atccggaatcatt-gggcgtaaagcgcctgtaggttgtttaataagttagagt
atggcaggggtaggaatttctagt-gtagcggtgaaatgcgtagatattagaaagaacac
ccattactgacactcagaggcgaaagctagggtagcaaaagggattagata-cccctgta
gtccta--gccgtaaacgatggatactagatgttgcagtatcgtagctaa-cgcgttaag
tat-cccgcct-ggggagtacgctcgcaagggtg-aaactcaaaggaattgacgggggc-
ccgcacaagcggtggagcatgtggtttaattc-gatgcaacgcgaagaaccttaccagga
ct-tgacagtgccttcgggaaagatacaggtggtgcatggctatcgtcagctcgtg-tcg
tgagatgttgggttaagt-cccgcaacga--gcgcaa-cccttattt--ttagttactat
ctagaa-agact-g-ccggtgacaaggaggaaggtgaggatgacgtcaagtca-gcatg-
ccccttatcctgggctacacacgtgctacaatggacaaagagtcg-cga-aagttc-aga
ttgta-ggctgca----------
>HM1331681_Uncultured_marine_haptophyte_Biosope_T35_16S_PLA491023
------------------------------------------------------------
--------------atcatt-gggcgtaaagcgcctgtaggttgtttaataagttagagt
atggcaggggtaggaatttctagt-gtagcggtgaaatgcgtagatattagaaagaacac
ccattactgacactcagaggcgaaagctagggtagcaaaagggattagata-cccctgta
gtccta--gccgtaaacgatggatactagatgttgcagtatcgtagctaa-cgcgttaag
tat-cccgcct-ggggagtacgctcgcaagggtg-aaactcaaaggaattgacgggggc-
ccgcacaagcggtggagcatgtggtttaattc-gatgcaacgcgaagaaccttaccagga
ct-tgacagtgccttcgggaaagatacaggtggtgcatggctgtcgtcagctcgtg-tcg
tgagatgttgggttaagt-cccgcaacga--gcgcaa-cccttattt--ttagttactat
ctagaa-agact-g-ccggtgacaaggaggaaggtgaggatgacgtcaagtca-gcatg-
ccccttatcctgggctacacacgtgctacaatggacaaagagtcg-cga-aagttc-aga
ttgta-ggctgcaac--------
>HM1331751_Uncultured_marine_haptophyte_Biosope_T35_16S_PLA491033
------------------------------------------------------------
--------------atcatt-gggcgtaaagcgcctgtaggttgtttaataagttagagt
atggcaggggtaggaatttctagt-gtagcggtgaaatgcgtagatattagaaagaacac
ccattactgacactcagaggcgaaagctagggtagcaaaagggattagata-cccctgta
gtccta--gccgtaaacgatggatactagatgttgcagtatcgtagctaa-cgcgttaag
tat-cccgcct-ggggagtacgctcgcaagggtg-aaactcaaaggaattgacgggggc-
ccgcacaagcggtggagcatgtggtttaattc-gatgcaacgcgaagaaccttaccagga
ct-tgacagtgccttcgggaaagatacaggtggtgcatggctgtcgtcagctcgtg-tcg
tgagatgttgggttaagt-cccgcaacga--gcgcaa-cccttattt--ttagttactat
ctagaa-agact-g-ccggtgacaaggaggaaggtgaggatgacgtcaagtca-gcatg-
ccccttatcctgggctacacacgtgctacaatggacaaagagtcg-cga-aagttc-aga
ttgta-ggctgcaact-------
>HM1335031_Uncultured_marine_haptophyte_Biosope_T84_16S_PLA491030
-----------------------------------------------------------c
aagcgttatccggaatcatt-gggcgtaaagcgcctgtaggttgtttaataagttagagt
atggcaggggtaggaatttctagt-gtagcggtgaaatgcgtagatattagaaagaacac
ccattactgacactcagaggcgaaagctagggtagcaaaagggattagata-cccctgta
gtctta--gccgtaaacgatggatactagatgttgcagtatcatagctaa-cgcgttaag
tat-cccgcct-ggggagtacgctcgcaagggtg-aaactcaaaggaattgacgggggc-
ccgcacaagcggtggagcatgtggtttaattc-gatgcaacgcgaagaaccttaccaggg
ct-tgacagtgccttcgggaaagatacaggtggtgcatggctgtcgtcagctcgtg-tcg
tgagatgttgggttaagt-cccgcaacga--gcgcaa-cccttattt--ttagttactat
ctagaa-agact-g-ccggtgacaaggaggaaggtgaggatgacgtcaagtca-gcatg-
ccccttatcctgggctacacacgtgctacaatggacaaagagtcg-cga-aagttc-aga
ttgta-ggctgcaa---------
>HM1335581_Uncultured_marine_haptophyte_Biosope_T88_16S_PLA491029
-----------------------------------------------------------g
cagcgttatccggaatcatt-gggcgtaaagcgcctgtaggttgtttaataagttagagt
atggcaggggtaggaatttctagt-gtagcggtgaaatgcgtagatattagaaagaacac
ccattactgacactcagaggcgaaagctagggtagcaaaagggattagata-cccctgta
gtccta--gccgtaaacgatggatactagatgttgcagtatcgtagctaa-cgcgttaag
tat-cccgcct-ggggagtacgctcgcaagggtg-aaactcaaaggaattgacgggggc-
ccgcacaagcggtggagcatgtggtttaattc-gatgcaacgcgaagaaccttaccaggg
ct-tgacagtgccttcgggaaagatacaggtggtgcatggctgtcgtcagctcgtg-tcg
tgagatgttgggttaagt-cccgcaacga--gcgcaa-cccttattt--ttagttactat
ctagaa-agact-g-ccggtgacaaggaggaaggtgaggatgacgtcaagtca-gcatg-
ccccttatcctgggctacacacgtgctacaatggacaaagagtcg-cga-aagttc-aga
ttgta-ggctgcaa---------
>HM1333201_Uncultured_marine_haptophyte_Biosope_T58_16S_PLA491004
------------------------------------------------------------
------tatccggaatcatt-gggcgtaaagcgcctgtaggttgtttaataagttagagt
atggcaggggtaggaatttctagt-gtagcggtgaaatgcgtagatattagaaagaacac
ccattactgacactcagaggcgaaagctagggtagcaaaagggattagata-cccctgta
gtccta--gccgtaaacgatggatactagatgttgcagtatcgtagctaa-cgcgttaag
tat-cccgcct-ggggagtacgctcgcaagggtg-aaactcaaaggaattgacgggggc-
ccgcacaagcggtggagcatgtggtttaattc-gatgcaacgcgaagaaccttaccaggg
ct-tgacagtgccttcgggaaagatacaggtggtgcatggctgtcgtcagctcgtg-tcg
tgagatgttgggttaagt-cccgcaacga--gcgcaa-cccttattt--ttagttactat
ctagaa-agact-g-ccggtgacaaggaggaaggtgaggatgacgtcaagtca-gcatg-
ccccttatcctgggctacacacgtgctacaatggacaaagagtcg-cga-aagttc-aga
ttgta-ggctgcaa---------
>HM1333241_Uncultured_marine_haptophyte_Biosope_T58_16S_PLA491010
------------------------------------------------------------
-----ttatccggaatcatt-gggcgtaaagcgcctgtaggttgtttaataagttagagt
atggcaggggtaggaatttctagt-gtagcggtgaaatgcgtagatattagaaagaacac
ccattactgacactcagaggcgaaagctagggtagcaaaagggattagata-cccctgta
gtccta--gccgtaaacgatggatactagatgttgcagtatcgtagctaa-cgcgttaag
tat-cccgcct-ggggagtacgctcgcaagggtg-aaactcaaaggaattgacgggggc-
ccgcacaagcggtggagcatgtggtttaattc-gatgcaacgcgaagaaccttaccaggg
ct-tgacagtgccttcgggaaagatacaggtggtgcatggctgtcgtcagctcgtg-tcg
tgagatgttgggttaagt-cccgcaacga--gcgcaa-cccttattt--ttagttactat
ctagaa-agact-g-ccggtgacaaggaggaaggtgaggatgacgtcaagtca-gcatg-
ccccttatcctgggctacacacgtgctacaatggacaaagagtcg-cga-aagttc-aga
ttgta-ggctgcaa---------
>HM1333231_Uncultured_marine_haptophyte_Biosope_T58_16S_PLA491009
------------------------------------------------------------
cagcgttatccggaatcatt-gggcgtaaagcgcctgtaggttgtttaataagttagagt
atggcaggggtaggaatttctagt-gtagcggtgaaatgcgtagatattagaaagaacac
ccattactgacactcagaggcgaaagctagggtagcaaaagggattagata-cccctgta
gtccta--gccgtaaacgatggatactagatgttgcagtatcgtagctaa-cgcgttaag
tat-cccgcct-ggggagtacgctcgcaagggtg-aaactcaaaggaattgacgggggc-
ccgcacaagcggtggagcatgtggtttaattc-gatgcaacgcgaagaaccttaccaggg
ct-tgacagtgccttcgggaaagatacaggtggtgcatggctgtcgtcagctcgtg-tcg
tgagatgttgggttaagt-cccgcaacga--gcgcaa-cccttattt--ttagttactat
ctagaa-agact-g-ccggtgacaaggaggaaggtgaggatgacgtcaagtca-gcatg-
ccccttatcctgggctacacacgtgctacaatggacaaagagtcg-cga-aagttc-aga
ttgta-ggctgcaa---------
>HM1333191_Uncultured_marine_haptophyte_Biosope_T58_16S_PLA491003
------------------------------------------------------------
-------atccggaatcatt-gggcgtaaagcgcctgtaggttgtttaataagttagagt
atggcaggggtaggaatttctagt-gtagcggtgaaatgcgtagatattagaaagaacac
ccattactgacactcagaggcgaaagctagggtagcaaaagggattagata-cccctgta
gtccta--gccgtaaacgatggatactagatgttgcagtatcgtagctaa-cgcgttaag
tat-cccgcct-ggggagtacgctcgcaagggtg-aaactcaaaggaattgacgggggc-
ccgcacaagcggtggagcatgtggtttaattc-gatgcaacgcgaagaaccttaccaggg
ct-tgacagtgccttcgggaaagatacaggtggtgcatggctgtcgtcagctcgtg-tcg
tgagatgctgggttaagt-cccgcaacga--gcgcaa-cccttattt--ttagttactat
ctagaa-agact-g-ccggtgacaaggaggaaggtgaggatgacgtcaagtca-gcatg-
ccccttatcctgggctacacacgtgctacaatggacaaagagtcg-cga-aagttc-aga
ttgta-ggctgcaa---------
>HM1333211_Uncultured_marine_haptophyte_Biosope_T58_16S_PLA491005
------------------------------------------------------------
-------atccggaatcatt-gggcgtaaagcgcctgtaggttgtttaataagttagagt
atggcaggggtaggaatttctagt-gtagcggtgaaatgcgtagatattagaaagaacac
ccattactgacactcagaggcgaaagctagggtagcaaaagggattagata-cccctgta
gtccta--gccgtaaacgatggatactagatgttgcagtatcgtagctaa-cgcgttaag
tat-cccgcct-ggggagtacgctcgcaagggtg-aaactcaaaggaattgacgggggc-
ccgcacaagcggtggagcatgtggtttaattc-gatgcaacgcgaagaaccttaccaggg
ct-tgacagtgccttcgggaaagatacaggtggtgcatggctgtcgtcagctcgtg-tcg
tgagatgttgggttaagt-cccgcaacga--gcgcaa-cccttattt--ttagttactat
ctagaa-agact-g-ccggtgacaaggaggaaggtgaggatgacgtcaagtca-gcatg-
ccccttatcctgggctacacacgtgctacaatggacaaagagtcg-cga-aagttc-aga
ttgta-ggctgcaact-------
>HM1331641_Uncultured_marine_haptophyte_Biosope_T35_16S_PLA491019
------------------------------------------------------------
------------gaatcatt-gggcgtaaagcgcctgtaggttgtttaataagttagagt
atggcaggggtaggaattcctagt-gtagcggtgaaatgcgtagatattagaaagaacac
ccattactgacactcagaggcgaaagctagggtagcaaaagggattagata-cccctgta
gtccta--gccgtaaacgatggatactagatgttgcagtatcgtagctaa-cgcgttaag
tat-cccgcct-ggggagtacgctcgcaagggtg-aaactcaaaggaattgacgggggc-
ccgcacaagcggtggagcatgtggtttaattc-gatgcaacgcgaagaaccttaccaggg
ct-tgacagtgccttcgggaaagatacaggtggtgcatggctgtcgtcagctcgtg-tcg
tgagatgttgggttaagt-cccgcaacga--gcgcaa-cccttattt--ttagttactat
ctagaa-agact-g-ccggtgacagggaggaaggtgaggatgacgtcaagtca-gcatg-
ccccttatcctgggctacacacgtgctacaatggacaaagagtcg-cga-aagttc-aga
ttgta-ggctgcaact-------
>EF0520441_Uncultured_haptophyte_250304-47
----------gctaatt--ctggtccagg-cagccgc-ggt--aatac-gg--gggatgc
aagcgttatccggaatcatt-gggcgtaaagcgcctgtaggttgtttaataagttagagt
atggcaggggtaggaatttctagt-gtagcggtgaaatgcgtagatattagaaagaacac
ccattactgacactcagaggcgaaagctagggtagcaaaagggattagata-cccctgta
gtccta--gccgtaaacgatggatactagatgttgcagtatcgtagctaa-cgcgttaag
tat-cccgcct-ggggagtacgctcgcaagggtg-aaactcaaaggaattgacgggggc-
ccgcacaagcggtggagcacgtggtttaattc-gatgcaacgcgaagaaccttaccaggg
ct-tgacagtgccttcgggaaagatacaggtggtgcatggctgtcgtcagctcgtg-tcg
tgagatgttgggttaagt-cccgcaacga--gcgcaa-cccttattt--ttagttactat
ctagaa-agact-g-ccggtgacaaggaggaaggtgaggatgacgtcaagtca-gcatg-
ccccttatcctgggctacacacgtgctacaatggacaaagagtcg-cga-aagttc-aga
ttgta-ggctgcaactcg-cc-t
>HM1331181_Uncultured_marine_haptophyte_Biosope_T33_16S_PLA491018
------------------------------------------------------------
---cgttatccggaatcatt-gggcgtaaagcgcctgtaggttgtttaataagttagagt
atggcaggggtaggaatttctagt-gtagcggtgaaatgcgtagatattagaaagaacac
ccattactgacactcagaggcgaaagctagggtagcaaaagggattagata-cccctgta
gtccta--gccgtaaacgatggatacaagatgttgcagtatcgtagctaa-cgcgttaag
tat-cccgcct-ggggagtacgctcgcaagggtg-aaactcaaaggaattgacgggggc-
ccgcacaagcggtggagcatgtggtttaattc-gatgcaacgcgaagaaccttaccaggg
ct-tgacagtgccttcgggaaagatacaggtggtgcatggctgtcgtcagctcgtg-tcg
tgagatgttgggttaagt-cccgcaacga--gcgcaa-cccttattt--ttagttactat
ctagaa-agact-g-ccggtgacaaggaggaaggtgaggatgacgtcaagtca-gcatg-
ccccttatcctgggctacacacgtgctacaatggacaaagagtcg-cga-aagttc-aga
ttgta-ggctgc-----------
>HM1334791_Uncultured_marine_haptophyte_Biosope_T84_16S_PLA491004
------------------------------------------------------------
---cgttatccggaatcatt-gggcgtaaagcgcctgtaggttgtttaataagttagagt
atggcaggggtaggaatttctagt-gtagcggtgaaatgcgtagatattagaaagaacac
ccattactgacactcagaggcgaaagctagggtagcaaaagggattagata-cccctgta
gtccta--gccgtaaacgatggatactagatgttgcagtatcgtagctaa-cgccttaag
tat-cccgcct-ggggagtacgctcgcaagggtg-aaactcaaaggaattgacgggggc-
ccgcacaagcggtggagcatgtggtttaattc-gatgcaacgcgaagaaccttaccaggg
ct-tgacagtgccttcgggaaagatacaggtggtgcatggctgtcgtcagctcgtg-tcg
tgagatgttgggttaagt-cccgcaacga--gcgcaa-cccttattt--ttagttactat
ctagaa-agact-g-ccggtgacaaggaggaaggtgaggatgacgtcaagtca-gcatg-
ccccttatcctgggctacacacgtgctacaatggacaaagagttg-cga-aagttc-aga
ttgta-ggctgc-----------
>HM1335591_Uncultured_marine_haptophyte_Biosope_T88_16S_PLA491030
------------------------------------------------------------
------tatccggaatcatt-gggcgtaaagcgcctgtaggttgtttaataagttagagt
atggcaggggtaggaatttctagt-gtagcggtgaaatgcgtagatattagaaagaacac
ccattactgacactcagaggcggaagctagggtagcaaaagggattagata-cccctgta
gtctta--gccgtaaacgatggatactagatgttgcagtatcgtagctaa-cgcgttaag
tat-cccgcct-ggggagtacgctcgcaagggtg-aaactcaaaggaattgacgggggc-
ccgcacaagcggtggagcatgtggtttaattc-gatgcaacgcgaagaaccttaccaggg
ct-tgacagtgccttcgggaaagatacaggtggtgcatggctgtcgtcagctcgtg-tcg
tgagatgttgggttaagt-cccgcaacga--gcgcaa-cccttattt--ttagttactat
ctagaa-agact-g-ccggtgacaaggaggaaggtgaggatgtcgtcaagtca-gcatg-
ccccttatcctgggctacacacgtgctacaatggacaaagggtcg-cga-aagttc-aga
ttgta-ggctgcaac--------
>HM1335601_Uncultured_marine_haptophyte_Biosope_T88_16S_PLA491031
------------------------------------------------------------
-------atccggaatcatt-gggcgtaaagcgcctgtaggttgtttaataagttagagt
atggcaggggtaggaatttctagt-gtagcggtgaaatgcgtagatattagaaagaacac
ccattactgacactcagaggcgaaagctagggtagcaaaagggattagata-cccctgta
gtctta--gccgtaaacgatggatactagatgttgcagtatcgtagctaa-cgcgttaag
tat-cccgcct-ggggagtacgctcgcaagggtg-aaactcaaaggaattgacgggggc-
ccgcacaagcggtggagcatgtggtttaattc-gatgcaacgcgaagaaccttaccaggg
ct-tgacagtgccttcgggaaagatacaggtggtgcatggctgtcgtcagctcgtg-tcg
tgagatgttgggttaagt-cccgcaacga--gcgcaa-cccttattt--ttagttactat
ctagaa-agact-g-ccggtgacaaggaggaaggtgaggatgacgtcaagtca-gcatg-
ccccttatcctgggctacacacgtgctacaatggacaaagggtcg-cga-aagttc-aga
ttgta-ggctgcaact-------
>LK3918251_Chrysochromulina_apheles_F929
------------------------------------------------------------
---------------------------aaagcgcctgtaggttgtttaataagttagagt
atggcaggggtaggaatttctagt-gtagcggtgaaatgcgtagatattagaaagaacac
ccattactgacactcagaggcgaaagctagggtagcaaaagggattagata-cccctgta
gtccta--gccgtaaacgatggatactacatgttgcagtatggtagctaa-cgcgttaag
tat-cccgcct-ggggagtacgctcgcaagggtg-aaactcaaaggaattgacgggggc-
ccgcacaagcggtggagcatgtggtttaattc-gatgcaacgcgaagaaccttaccagga
ct-tgacagtgccttcgggaaagatacaggtggtgcatggctgtcgtcagctcgtg-tcg
tgagatgttgggttaagt-cccgcaacga--gcgcaa-cccttattt--ttagttaccat
ctagaa-agact-g-ccggtgacaaggaggaaggtgaggatgacgtcaagtca-gcatg-
ccccttatcctgggctacacacgtgctaca------------------------------
-----------------------
>LK3918231_Chrysochromulina_apheles_F927
------------------------------------------------------------
---------------------------aaagcgcctgtaggttgtttaataagttagagt
atggcaggggtaggaatttctagt-gtagcggtgaaatgcgtagatattagaaagaacac
ccattactgacactcagaggcgaaagctagggtagcaaaagggattagata-cccctgta
gtccta--gccgtaaacgatggatactacatgttgcagtatggtagctaa-cgcgttaag
tat-cccgcct-ggggagtacgctcgcaagggtg-aaactcaaaggaattgacgggggc-
ccgcacaagcggtggagcatgtggtttaattc-gatgcaacgcgaagaaccttaccagga
ct-tgacagtgccttcgggaaagatacaggtggtgcatggctgtcgtcagctcgtg-tcg
tgagatgttgggttaagt-cccgcaacga--gcgcaa-cccttattt--ttagttaccat
ctagaa-agact-g-ccggtgacaaggaggaaggtgaggatgacgtcaagtca-gcatg-
ccccttatcctgggctacacacgtgctaca------------------------------
-----------------------
>HM1331631_Uncultured_marine_haptophyte_Biosope_T35_16S_PLA491018
------------------------------------------------------------
---------------tcatt-gggcgtaaagcgcctgtaggttgtttaataagttagagt
atggcaggggtaggaatttctagt-gtagcggtgaaatgcgtagatattagaaagaacac
ccattactgacactcagaggcgaaagctagggtagcaaaagggattagata-cccctgta
gtccta--gccgtaaacgatggatactagatgttgcagtatcgtagctaa-cgcgttaag
tat-cccgcct-ggggagtacgctcgcaagggtg-aaactcaaaggaattgacgggggc-
ccgcacaagcggtggagcatgtggtttaattc-gatgcaacgcgaagaaccttaccagga
ct-tgacagtgccttcgggaaagatacaggtggtgcatggctgtcgtcagctcgtg-tcg
tgagatgttgggttaagt-cccgcaacga--gcgcaa-cccttattt--ttagttaccat
ctagaa-agact-g-ccggtgacaaggaggaaggtgaggatgacgtcaagtca-gcatg-
ccccttatcctgggctacacacgtgctacaatggacaaagagtcg-cga-aagttc-aga
ttgta-ggctgcaactc------
>EF0521921_Uncultured_haptophyte_MC622-26
taagca-tcggctaact--ccgtgcca-g-cagccgc-ggt--aatac-gg--gggatgc
aagcgttatccggaatcatt-gggcgtaaagcgcctgtaggttgtttattaagttagagt
atggcaggggtaggaatttctagt-gtagcggtgaaatgcgtagatattagaaagaacac
ccattactgacactcagaggcgaaagctagggtagcaaaagggattagata-cccctgta
gtccta--gccgtaaacgatggatactaggtgttgcagtatcgtagctaa-cgcgttaag
tat-cccgcct-ggggagtacgctcgcaagggtg-aaactcaaaggaattgacgggggc-
ccgcacaagcggtggagcatgtggtttaattc-gatgcaacgcgaagaaccttaccaggg
ct-tgacagtgccttcgggaaagatacaggtggtgcatggctgtcgtcagctcgtg-tcg
tgagatgttgggttaagt-cccgcaacga--gcgcaa-cccttattt--ttagttaccat
ctagaa-agact-g-ccggtgacaaggaggaaggtgaggatgacgtcaagtca-gcatg-
ccccttatcctgggctacacacgtgctacaatggacaaagagttg-cga-aagttc-aga
ttgta-ggctgcaactcg-cc-t
>EF0522091_Uncultured_haptophyte_MC622-44
taagca-tcggctaact--ccgtgcca-g-cagccgc-ggt--aatac-gg--gggatgc
aagcgttatccggaatcatt-gggcgtaaagcgcctgtaggttgtttattaagttagagt
atggcaggggtaggaatttctagt-gtagcggtgaaatgcgtagatattagaaagaacac
ccattactgacactcagaggcgaaagctagggtagcaaaagggattagata-cccctgta
gtccta--gccgtaaacgatggatactaggtgttgcagtatcgtagctaa-cgcgttaag
tat-cccgcct-ggggagtacgctcgcaagggtg-aaactcaaaggaattgacgggggc-
ccgcacaagcggtggagcatgtggtttatttc-gatgcaacgcgaagaaccttaccaggg
ct-tgacagtgccttcgggaaagatacaggtggtgcatggctgtcgtcagctcgtg-tcg
tgagatgttgggttaagt-cccgcaacga--gcgcaa-cccttattt--ttagttaccat
ctagaa-agact-g-ccggtgacaaggaggaaggtgaggatgacgtcaagtca-gcatg-
ccccttatcctgggctacacacgtgctacaatggacaaagagttg-cga-aagttc-aga
ttgta-ggctgcaactcg-cc-t
>EF0519611_Uncultured_haptophyte_MAMA64-82
taagca-tcggctaact--ccgtgcca-g-cagccgc-ggt--aatac-gg--gggatgc
aagcgttatccggaatcatt-gggcgtaaagcgcctgtaggttgtttaataagttagagt
atggcaggggtaggaatttctagt-gtagcggtgaaatgcgtagatattagaaagaacac
ccattactgacactcagaggcgaaagctagggtagcaaaagggattagata-cccctgta
gtccta--gccgtaaacgatggatactagatgttgcagtatcgtagctaa-cgcgttaag
tat-cccgcct-ggggagtacgctcgcaagggtg-aaactcaaaggaattgacgggggc-
ccgcacaagcggtggagcatgtggtttaattc-gatgcaacgcgaagaaccttaccaggg
ct-tgacagtgccttcgggaaagatacaggtggggcatggctgtcgtcagctcgtg-tcg
tgagatgttgggttaagt-cccgcaacga--gcgcaa-cccttattt--ttagttaccat
ctagaa-agact-g-ccggtgacaaggaggaaggtgaggatgacgtcaagtca-gcatg-
ccccttatcctgggctacacacgtgctacaatggacaaagagttg-cga-aagttc-aga
ttgta-ggctgcaactcg-cc-t
>EF0520751_Uncultured_haptophyte_250304-91
taagca-tcggctaact--ccgtgcca-g-cagccgc-ggt--aatac-gg--gggatgc
aagcgttatccggaatcatt-gggcgtaaagcgcctgtaggttgtttaataagtttgagt
atggcaggggtaggaatttctagt-gtagcggtgaaatgcgtagatattagaaagaacac
ccattactgacactcagaggcgaaagctagggtagcaaaagggattagata-cccctgta
gtccta--gccgtaaacgatggatactacatgttgcagtatggtagctaa-cgcgttaag
tat-cccgcct-ggggagtacgctcgcaagggtg-aaactcaaaggaattgacgggggc-
ccgcacaagcggtggagcatgtggtttaattc-gatgcaacgcgaagaaccttaccaggg
ct-tgacagtgccttcgggaaagatacaggtggtgcatggctgtcgtcagctcgtg-tcg
tgagatgttgggttaagt-cccgcaacga--gcgcaa-cccttattt--ttagttaccat
ttagaa-agact-g-ccggtgacaaggaggaaggtgaggatgacgtcaagtca-gcatg-
ccccttatcctgggctacacacgtgctacaatggacaaagagtcg-cga-aagttc-aga
ttgta-ggctgcaactcg-cc-t
>HM1330171_Uncultured_marine_haptophyte_Biosope_T123_16S_PLA491007
------------------------------------------------------------
-------atccggaatcatt-gggcgtaaagcgcctgtaggttgtttaataagttagagt
atggcaggggtaggaatttctagt-gtagcggtgaaatgcgtagatattagaaagaacac
tcattactgacactcagaggcgaaagctagggtagcaaaagggattagata-cccctgta
gtccta--gccgtaaacgatggatactagatgttgcagtatcgtagctaa-cgcgttaag
tat-cccgcct-ggggagtacgctcgcaagggtg-aaactcaaaggaattgacgggggc-
ccgcacaagcggtggagcatgtggtttaattc-gatgcaacgcgaagaaccttaccaggg
ct-tgacagtgccttcgggaaagatacaggtggtgcatggctgtcgtcagctcgtg-tcg
tgagatgttgggttaagt-cccgcaacga--gcgcaa-cccttattt--ttagttaccat
ctagaa-agact-g-ccggtgacaaggaggaaggtgaggatgacgtcaagtca-gtatg-
ccccttatcctgggctacacacgtgctacaatggacaaagagttg-cga-----------
-----------------------
>HM1332681_Uncultured_marine_haptophyte_Biosope_T41_16S_PLA491130
-----------------------------------------------------------c
aagcgttatccggaatcatt-gggcgtaaagcgcctgtaggttgtttaataagttagagt
atggcaggggtaggaatttctagt-gtagcggtgaaatgcgtagatattagaaagaacac
ccattactgacactcagaggcgaaagctagggtagcaaaagggattagata-cccctgta
gtccta--gccgtaaacgatggatactagatgttgcagtatcgtagctaa-cgcgttaag
tat-cccgcct-ggggagtacgctcgcaagggtg-aaactcaaaggaattgacgggggc-
ccgcacaagcggtggagcatgtggtttaattc-gatgcaacgcgaagaaccttaccaggg
ct-tgacagtgccttcgggaaagatacaggtggtgcatggctgtcgtcagctcgtg-tcg
tgagatgttgggttaagt-cccgcaacga--gcgcaa-cccttattt--ttagttaccat
ctagaa-agact-g-ccggtgacaaggaggaaggtgaggatgacgtcaagtca-gcatg-
ccccttatcctgggctacacacgtgctacaatggacaaagagttg-cga-aagttc-aga
ttgta-ggctgca----------
>HM1333691_Uncultured_marine_haptophyte_Biosope_T60_16S_PLA491010
------------------------------------------------------------
-------------aatcatt-gggcgtaaagcgcctgtaggttgtttaataagttagagt
atggcaggggtaggaatttctagt-gtagcggtgaaatgcgtagatattagaaagaacac
ccattactgacactcagaggcgaaagctagggtagcaaaagggattagata-cccctgta
gtccta--gccgtaaacgatggatactagatgttgcagtatcgtagctaa-cgcgttaag
tat-cccgcct-ggggagtacgctcgcaagggtg-aaactcaaaggaattgacgggggc-
ccgcacaagcggtggagcatgtggtttaattc-gatgcaacgcgaagaaccttaccaggg
ct-tgacagtgccttcgggaaagatacaggtggtgcatggctgtcgtcagctcgtg-tcg
tgagatgttgggttaagt-cccgcaacga--gcgcaa-cccttattt--ttagttaccat
ctagaa-agact-g-ccggtgacaaggaggaaggtgaggatgacgtcaagtca-gcatg-
ccccttatcctgggctacacacgtgctacaatggacaaagagttg-cga-aagttc-aga
ttgta-ggctgca----------
>HM1334991_Uncultured_marine_haptophyte_Biosope_T84_16S_PLA491026
------------------------------------------------------------
---cgttatccggaatcatt-gggcgtaaagcgcctgtaggttgtttaataagttagagt
atggcaggggtaggaatttctagt-gtagcggtgaaatgcgtagatattagaaagaacac
ccattactgacactcagaggcgaaagctagggtagcaaaagggattagata-cccctgta
gtccta--gccgtaaacgatggatactagatgttgcagtatcgtagctaa-cgcgttaag
tat-cccgcct-ggggagtacgctcgcaagggtg-aaactcaaaggaattgacgggggc-
ccgcacaagcggtggagcatgtggtttaattc-gatgcaacgcgaagaaccttaccaggg
ct-tgacagtgccttcgggaaagatacaggtggtgcatggctgtcgtcagctcgtg-tcg
tgagatgttgggttaagt-cccgcaacga--gcgcaa-cccttattt--ttagttaccat
ctagaa-agact-g-ccggtgacaaggaggaaggtgaggatgacgtcaagtca-gcatg-
ccccttatcccgggctacacacgtgctacaatggacaaagagttg-cga-aagttc-aga
ttgta-ggctgcaa---------
>AY7021521_Chrysochromulina_acantha_RCC339
taagca-tcggctaact--ccgtgcca-g-cagccgc-ggt--aatac-gg--gggatgc
aagcgttatccggaatcatt-gggcgtaaagcgcctgtaggttgtttaataagttagagt
atggcaggggtaggaatttctagt-gtagcggtgaaatgcgtagatattagaaagaacac
ccattactgacactcagaggcgaaagctagggtagcaaaagggattagata-cccctgta
gtccta--gccgtaaacgatggatactagatgttgcagtatcgtagctaa-cgcgttaag
tat-cccgcct-ggggagtacgctcgcaagggtg-aaactcaaaggaattgacgggggc-
ccgcacaagcggtggagcatgtggtttaattc-gatgcaacgcgaagaaccttaccaggg
ct-tgacagtgccttcgggaaagatacaggtggtgcatggctgtcgtcagctcgtg-tcg
tgagatgttgggttaagt-cccgcaacga--gcgcaa-cccttattt--ttagttactat
ctagaa-agact-g-ccggtgacaaggaggaaggtgaggatgacgtcaagtca-gcatg-
ccccttatcctgggctacacacgtgctacaatggacaaagagtcg-cga-aagttc-aga
ttgta-g----------------
>LN7353313_Chrysochromulina_throndsenii_RCC2064
--------------------cgtgcca-g-cagccgc-ggt--aatac-gg--gggatgc
aagcgttatccggaatcatt-gggcgtaaagcgcctgtaggttgtttaataagttagagt
atggcaggggtaggaatttctagt-gtagcggtgaaatgcgtagatattagaaagaacac
ccattactgacactcagaggcgaaagctagggtagcaaaagggattagata-cccctgta
gtccta--gccgtaaacgatggatactagatgttgcagtatcgtagctaa-cgcgttaag
tat-cccgcct-ggggagtacgctcgcaagggtg-aaactcaaaggaattgacgggggc-
ccgcacaagcggtggagcatgtggtttaattc-gatgcaacgcgaagaaccttaccaggg
ct-tgacagtgccttcgggaaagatacaggtggtgcatggctgtcgtcagctcgtg-tcg
tgagatgttgggttaagt-cccgcaacga--gcgcaa-cccttattt--ttagttactat
ctagaa-agact-g-ccggtgacaaggaggaaggtgaggatgacgtcaagtca-gcatg-
ccccttatcctgggctacacacgtgctacaatggacaaagagtcg-cga-----------
-----------------------
>EF0517581_Chrysochromulina_acantha_UIO_T20
------------------------------------------------------------
---------------------------aaagcgcctgtaggttgtttaataagttagagt
atggcaggggtaggaatttctagt-gtagcggtgaaatgcgtagatattagaaagaacac
ccattactgacactcagaggcgaaagctagggtagcaaaagggattagata-cccctgta
gtccta--gccgtaaacgatggatactagatgttgcagtatcgtagctaa-cgcgttaag
tat-cccgcct-ggggagtacgctcgcaagggtg-aaactcaaaggaattgacgggggc-
ccgcacaagcggtggagcatgtggtttaattc-gatgcaacgcgaagaaccttaccaggg
ct-tgacagtgccttcgggaaagatacaggtggtgcatggctgtcgtcagctcgtg-tcg
tgagatgttgggttaagt-cccgcaacga--gcgcaa-cccttattt--ttagttactat
ctagaa-agact-g-ccggtgacaaggaggaaggtgaggatgacgtcaagtca-gcatg-
ccccttatcctgggctacacacgtgctacaatggacaaagagtcg-cga-----------
-----------------------
>LN7353303_Chrysochromulina_throndsenii_RCC2063
------------------------cca-g-cagccgc-ggt---atac-gg--gggatgc
aagcgttatccggaatcatt-gggcgtaaagcgcctgtaggttgtttaataagttagagt
atggcaggggtaggaatttctagt-gtagcggtgaaatgcgtagatattagaaagaacac
ccattactgacactcagaggcgaaagctagggtagcaaaagggattagata-cccctgta
gtccta--gccgtaaacgatggatactagatgttgcagtatcgtagctaa-cgcgttaag
tat-cccgcct-ggggagtacgctcgcaagggtg-aaactcaaaggaattgacgggggc-
ccgcacaagcggtggagcatgtggtttaattc-gatgcaacgcgaagaaccttaccaggg
ct-tgacagtgccttcgggaaagatacaggtggtgcatggctgtcgtcagctcgtg-tcg
tgagatgttgggttaagt-cccgcaacga--gcgcaa-cccttattt--ttagttactat
ctagaa-agact-g-ccggtgacaaggaggaaggtgaggatgacgtcaagtca-gcatg-
ccccttatcctgggctacacacgtgctacaatggacaaagagtcg-cga-aagttc-aga
-----------------------
>LN7354323_Chrysochromulina_sp_RCC574_RCC574
-------------------------------------------tatac-gg--gggaygc
aagcgttatccggaatcatt-gggcgtaaagcgcctgtaggttgtttaataagttagagt
atggcaggggtaggaatttctagt-gtagcggtgaaatgcgtagatattagaaagaacac
ccattactgacactcagaggcgaaagctagggtagcaaaagggattagata-cccctgta
gtccta--gccgtaaacgatggatactagatgttgcagtatcgtagctaa-cgcgttaag
tat-cccgcct-ggggagtacgctcgcaagggtg-aaactcaaaggaattgacgggggc-
ccgcacaagcggtggagcatgtggtttaattc-gatgcaacgcgaagaaccttaccaggg
ct-tgacagtgccttcgggaaagatacaggtggtgcatggctgtcgtcagctcgtg-tcg
tgagatgttgggttaagt-cccgcaacga--gcgcaa-cccttattt--ttagttactat
ctagaa-agact-g-ccggtgacaaggaggaaggtgaggatgacgtcaagtca-gcatg-
ccccttatcctgggctacacacgtgctacaatggacaaagagtcg-cga-aagttc-aga
tt---------------------
>EF0517591_Chrysochromulina_leadbeateri_UIO_TJE
------------------------------------------------------------
---------------------------aaagcgcctgtaggttgtttaataagttagagt
atggcaggggtaggaatttctagt-gtagcggtgaaatgcgtagatattagaaagaacac
ccattactgacactcagaggcgaaagctagggtagcaaaagggattagata-cccctgta
gtccta--gccgtaaacgatggatactagatgttgcagtatcgtagctaa-cgcgttaag
tat-cccgcct-ggggagtacgctcgcaagggtg-aaactcaaaggaattgacgggggc-
ccgcacaagcggtggagcatgtggtttaattc-gatgcaacgcgaagaaccttaccagga
ct-tgacagtgccttcgggaaagatacaggtggtgcatggctgtcgtcagctcgtg-tcg
tgagatgttgggttaagt-cccgcaacga--gcgcaa-cccttattt--ttagttactat
ctagaa-agact-g-ccggtgacaaggaggaaggtgaggatgacgtcaagtca-gcatg-
ccccttatcctgggctacacacgtgctacaatggacaaagagtcg-cga-----------
-----------------------
>EF0517601_Chrysochromulina_cymbium_UIO_R18
------------------------------------------------------------
---------------------------aaagcgcctgtaggttgtttaataagttagagt
atggcaggggtaggaatttctagt-gtagcggtgaaatgcgtagatattagaaagaacac
ccattactgacactcagaggcgaaagctagggtagcaaaagggattagata-cccctgta
gtccta--gccgtaaacgatggatactagatgttgcagtatcgtagctaa-cgcgttaag
tat-cccgcct-ggggagtacgctcgcaagggtg-aaactcaaaggaattgacgggggc-
ccgcacaagcggtggagcatgtggtttaattc-gatgcaacgcgaagaaccttaccagga
ct-tgacagtgccttcgggaaagatacaggtggtgcatggctgtcgtcagctcgtg-tcg
tgagatgttgggttaagt-cccgcaacga--gcgcaa-cccttattt--ttagttactat
ctagaa-agact-g-ccggtgacaaggaggaaggtgaggatgacgtcaagtca-gcatg-
ccccttatcctgggctacacacgtgctacaatggacaaagagtcg-cga-----------
-----------------------
>KU0595011_Uncultured_marine_haptophyte_CARBOM_St98_surf_16S_NEUK_C2
------------------------------------------------------------
------------------------------------------------ataagttagagt
atggcaggggtaggaatttctagt-gtagcggtgaaatgcgtagatattagaaagaacac
ccattactgacactcagaggcgaaagctagggtagcaaaagggattagata-cccctgta
gtccta--gccgtaaacgatggatactagatgttgcagtatcatagctaa-cgcgttaag
tat-cccgcct-ggggagtacgctcgcaagggtg-aaactcaaaggaattgacgggggc-
ccgcacaagcggtggagcatgtggtttaattc-gatgcaacgcgaagaaccttaccagga
ct-tgacagtgccttcgggaaagatacaggtggtgcatggctgtcgtcagctcgtg-tcg
tgagatgttgggttaagt-cccgcaacga--gcgcaa-cccttattt--ttagttac---
------------------------------------------------------------
------------------------------------------------------------
-----------------------
>HM1334511_Uncultured_marine_haptophyte_Biosope_T65_16S9a
------------------------------------------------------------
---cgttatccggaatcatt-gggcgtaaagcgcctgtaggttgttaaaaaagttagagt
atggcaggggtaggaatttctagt-gtagcggtgaaatgcgtagatattagaaagaacac
ccattactgacactcagaggcgaaagctagggtagcaaaagggattagata-cccctgta
gtccta--gccgtaaacgatggatactagatgttgcagtatcgtagctaa-cgcgttaag
tat-cccgcct-ggggagtacgctcgcaagggtg-aaactcaaaggaattgacgggggc-
ccgcacaagcggtggagcatgtggtttaattc-gatgcaacgcgaagaaccttaccaggg
ct-tgacagtgccttcgggaaagatacaggtggtgcatggctgtcgtcagctcgtg-tcg
tgagatgttgggttaagt-cccgcaacga--gcgcaa-cccttattt--ttagttactat
ctagaa-agact-g-ccggtgacaaggaggaaggtgaggatgacgtcaagtca-gcatg-
ccccttatcctgggctacacacgtgctacaatggacaaagag------------------
-----------------------
>EF0519101_Uncultured_haptophyte_MC601-114
taagca-tcggctaact--ccgtgcca-g-cagccgc-ggt--aatac-gg--gggatgc
aagcgttatccggaatcatt-gggcgtaaagcgcctgtaggttgtttattaagttagagt
atggcaggggtaggaatttctagt-gtagcggtgaaatgcgtagatattagaaagaacac
ccattactgacactcagaggcgaaagctagggtagcaaaagggattagata-cccctgta
gtccta--gccgtaaacgatggatactagatgttgcagtatcgcagctaa-cgcgttaag
tat-cccgcct-ggggagtacgctcgcaagggtg-aaactcaaaggaattgacgggggc-
ccgcacaagcggtggagcatgtggtttaattc-gatgcaacgcgaagaaccttaccaggg
ct-tgacagtgccttcgggaaagatacaggtggtgcatggctgtcgtcagctcgtg-tcg
tgagatgttgggttaagt-cccgcaacga--gcgcaa-cccttattt--ttagttaccat
ctagaa-agact-g-ccggtgacaaggaggaaggtgaggatgacgtcaagtca-gcatg-
ccccttatcctgggctacacacgtgctacaatggacaaagagtcg-cga-aagttc-aga
ttgca-ggctgcaactcg-cc-t
>EF0520331_Uncultured_haptophyte_250304-35
taagca-tcggctaact--ccgtgcca-g-cagccgc-ggt--aatac-gg--gggatgc
aagcgttatccggaatcatt-gggcgtaaagcgcctgtaggttgtttattaagttagagt
atggcgggggtaggaatttctagt-gtagcggtgaaatgcgtagatattagaaagaacac
ccattactgacactcagaggcgaaagctagggtagcaaaagggattagata-cccctgta
gtccta--gccgtaaacgatggatactagatgttgcagtatcgcagctaa-cgcgttaag
tat-cccgcct-ggggagtacgctcgcaagggtg-aaactcaaaggaattgacgggggc-
ccgcacaagcggtggagcatgtggtttaattc-gatgcaacgcgaagaaccttaccaggg
ct-tgacagtgccttcgggaaagatacaggtggtgcatggctgtcgtcagctcgtg-tcg
tgagatgttgggttaagt-cccgcaacga--gcgcaa-cccttattt--ttagttaccat
ctagaa-agact-g-ccggtgacaaggaggaaggtgaggatgacgtcaagtca-gcatg-
ccccttatcctgggctacacacgtgctacaatggacaaagagtcg-cga-aagttc-aga
ttgca-ggctgcaactcg-ccat
>HM1331791_Uncultured_marine_haptophyte_Biosope_T35_16S_PLA491037
------------------------------------------------------------
--------tccggaatcatt-gggcgtaaagcgcctgtaggttgtttattaagttagagt
atggcaggggtaggaatttctagt-gtagcggtgaaatgcgtagatattagaaagaacac
ccattactgacactcagaggcgaaagctagggtagcaaaagggattagata-cccctgta
gtccta--gccgtaaacgatggatactagatgttgcagtatcgcagctaa-cgcgttaag
tat-cccgcct-ggggagtacgctcgcaagggtg-aaactcaaaggaattgacgggggc-
ccgcacaagcggtggagcatgtggtttaattc-gatgcaacgcgaagaaccttaccaggg
ct-tgacagtgccttcgggaaagatacaggtggtgcatggctgtcgtcagctcgtg-tcg
tgagatgttgggttaagt-cccgcaacga--gcgcaa-cccttattt--ttagttaccat
ctagaa-agact-g-ccggtgacaaggaggaaggtgaggatgacgtcaagtca-gcatg-
ccccttatcctgggctacacacgtgctacaatggacaaagagtcg-cga-aagttc-aga
ttgca-ggctgcaactc------
>EF0521891_Uncultured_haptophyte_MC622-23
taagca-tcggctaact--ccgtgcca-g-cagccgc-ggt--aatac-gg--gggatgc
aagcgttatccggaatcatt-gggcgtaaagcgcctgtaggttgtttactaagttagagt
atggcaggggtaggaatttctagt-gtagcggtgaaatgcgtagatattagaaagaacac
ccattactgacactcagaggcgaaagctagggtagcaaaagggattagata-cccctgta
gtccta--gccgtaaacgatggatactagatgttgcagtatcgtagctaa-cgcgttaag
tat-cccgcct-ggggagtacgctcgcaagggtg-aaactcaaaggaattgacgggggc-
ccgcacaagcggtggagcatgtggtttaattc-gatgcaacgcgaagaaccttaccaggg
ct-tgacagtgccttcgggaaagatacaggtggtgcatggctgtcgtcagctcgtg-tcg
tgagatgttgggttaagt-cccgcaacga--gcgcaa-cccttattt--ttagttaccat
ctagaa-agact-g-ccggtgacaaggaggaaggtgaggatgacgtcaagtca-gcatg-
ccccttatcctgggctacacacgtgctacaatggacaaagagttg-cga-aagttc-aga
ttgca-ggctgcaactcg-cc-t
>EF0522311_Uncultured_haptophyte_MC622-71
taagca-tcggctaact--ccgtgcca-g-cagccgc-ggt--aatac-gg--gggatgc
aagcgttatccggaatcatt-gggcgtaaagcgcctgtaggttgtttattaagttagagt
atggcaggggtaggaatttctagt-gtagcggtgaaatgcgtagatattagaaagaacac
ccattactgacactcagaggcgaaagctagggtagcaaaagggattagata-cccctgta
gtccta--gccgtaaacgatggatactagatgttgcagtatcgtagctaa-cgcgttaag
tat-cccgcct-ggggagtacgctcgcaagggtg-aaactcaaaggaattgacgggggc-
ccgtacaagcggtggagcatgtggtttaattc-gatgcaacgcgaagaaccttaccaggg
ct-tgacagtgccttcgggaaagatacaggtggtgcatggctgtcgtcagctcgtg-tcg
tgagatgttgggttaagt-cccgcaacga--gcgcaa-cccttattt--ttagttaccat
ctagaa-agact-g-ccggtgacaaggaggaaggtgaggatgacgtcaagtca-gcatg-
ccccttatcctgggctacacacgtgctacaatggacaaagagttg-cga-aagttc-aga
ttgca-ggctgcaactcg-cc-t
>EF0522391_Uncultured_haptophyte_MC622-79
taagca-tcggctaact--ccgtgcca-g-cagccgc-ggt--aatac-gg--gggatgc
aagcgttatccggaatcatt-gggcgtaaagcgcctgtaggttgtttattaagttagagt
atggcaggggtaggaatttctagt-gtagcggtgaaatgcgtagatattagaaagaacac
ccattactgacactcagaggcgaaagctagggtagcaaaagggattagata-cccctgta
gtccta--gccgtaaacgatggatactagatgttgcagtatcgtagctaa-cgcgttaag
tat-cccgcct-ggggagtacgctcgcaagggtg-aaactcaaaggaattgacgggggc-
ccgcacaagcggtggagcatgtggtttaattc-gatgcaacgcgaagaaccttaccaggg
ct-tgacagtgccttcgggaaagatacaggtggtgcatggctgtcgtcagctcgtg-tcg
tgagatgttgggttaagt-cccgcaacga--gcgcaa-cccttattt--ttagttaccat
ctagaa-agact-g-ccggtgacaaggaggaaggtgaggatgacgtcaagtca-gcatg-
ccccttatcctgggctacacacgtgctacaatggacaaagagttg-cga-aagttc-aga
ttgca-ggctgcaactcg-cc-t
>HM1330651_Uncultured_marine_haptophyte_Biosope_T148_16S_PLA491032
------------------------------------------------------------
------tatccggaatcatt-gggcgtaaagcgcctgtaggttgtttaataagttagagt
atggcaggggtaggaatttctagt-gtagcggtgaaatgcgtagatattagaaagaacac
ccattactgacactcagaggcgaaagctagggtagcaaaagggattagata-cccctgta
gtccta--gccgtaaacgatggatactacatgttgcagtatggtagctaa-cgcgttaag
tat-cccgcct-ggggagtacgctcgcaagggtg-aaactcaaaggaattgacgggggc-
ccgcacaagcggtggagcatgtggtttaattc-gatgcaacgcgaagaaccttaccagga
ct-tgacagtgccttcgggaaagatacaggtggtgcatggctgtcgtcagctcgtg-tcg
tgagatgttgggttaagt-cccgcgacga--gcgcaa-cccttattt--ttagttaccat
ctagaa-agact-g-ccggtgacaaggaggaaggtgaggatgacgtcaagtca-gcatg-
ccccttatcctgggctacacacgtgctacaatggacaaagagtcg-cga-aagttc-aga
ttgta-ggctgcaactcg-ct-t
>HM1330611_Uncultured_marine_haptophyte_Biosope_T148_16S_PLA491025
------------------------------------------------------------
--------tccggaatcatt-gggcgtaaagcgcatgtaggttgtttaataagttagagt
atggcaggggtaggaatttctagt-gtagcggtgaaatgcgtagatattagaaagaacac
ccattactgacactcagaggcgaaagctagggtagcaaaagggattagata-cccctgta
gtccta--gccgtaaacgatggatactacatgttgcagtatggtagctaa-cgcgttaag
tat-cccgcct-ggggagtacgctcgcaagggtg-aaactcaaaggaattgacgggggc-
ccgcacaagcggtggagcatgtggtttaattc-gatgcaacgcgaagaaccttaccagga
ct-tgacagtgccttcgggaaagatacaggtggtgcatggctgtcgtcagctcgtg-tcg
tgagatgttgggttaagt-cccgcaacga--gcgcaa-cccttattt--ttagttaccat
ctagaa-agact-g-ccggtgacaaggaggaaggtgaggatgacgtcaagtcg-gcctg-
ccccttatcctgggctacacacgtgctacaatggacaaagagtcg-cga-aagttc-aga
ttgta-ggctgcaactcg-cc-t
>HM1330621_Uncultured_marine_haptophyte_Biosope_T148_16S_PLA491026
------------------------------------------------------------
---cgttatccggaatcatt-gggcgtaaagcgcatgtaggttgtttaataagttagagt
atggcaggggtaggaatttctagt-gtagcggtgaaatgcgtagatattagaaagaacac
ccattactgacactcagaggcgaaagctagggtagcaaaagggattagata-cccctgta
gtccta--gccgtaaacgatggatactacatgttgcagtatggtagctaa-cgcgttaag
tat-cccgcct-ggggagtacgctcgcaagggtg-aaactcaaaggaattgacgggggc-
ccgcacaagcggtggagcatgtggtttaattc-gatgcaacgcgaagaaccttaccagga
ct-tgacagtgccttcgggaaagatacaggtggtgcatggctgtcgtcagctcgtg-tcg
tgagatgttgggttaagt-cccgcaacga--gcgcaa-cccttattt--ttagttaccat
ctagaa-agact-g-ccggtgacaaggaggaaggtgaggatgacgtcaagtcg-gcctg-
ccccttatcctgggctacacacgtgctacaatggacaaagagtcg-cga-aagttc-aga
ttgta-ggctgcaactcg-----
>HM1335691_Uncultured_marine_haptophyte_Biosope_T88_16S_PLA491040
------------------------------------------------------------
-agcgttatccggaattatt-gggcgtaaagcgcctgtaggttgtttaataagttagagt
atggcaggggtaggaatttctagt-gtagcggtgaaatgcgtagatattagaaagaacac
ccattactgacactcagaggcgaaagctagggtagcaaaagggattagata-cccctgta
gtctta--gctgtaaacgatggatactagatgttgcagtatcgtagctaa-cgcgttaag
tat-cccgcct-ggggagtacgctcgcaagggtg-aaactcaaaggaattgacgggggc-
ccgcacaagcggtggagcatgtggtttagttc-gatgcaacgcgaagaaccttaccaggg
ct-tgacagtgccttcgggaaagatacaggtggtgcatggctgtcgtcagctcgtg-tcg
tgagatgttgggttaagt-cccgcaacga--gcgcaa-cccttattt--ttagttactat
ctagaa-agact-g-ccggtgataaggaggaaggtgaggatgacgtcaagtca-gcatg-
ccccttatcctgggctacacacgtgctacaatggacaaagagttg-cga-aagttc-aga
ttgta-ggctgcaac--------
>HM1331721_Uncultured_marine_haptophyte_Biosope_T35_16S_PLA491030
------------------------------------------------------------
------tatccggaatcatt-gggcgtaaagcgcctgtaggttgtttaataagttagagt
atggcaggggcaggaatctctagt-gtagcggtgaaatgcgtagatattagaaagaacac
ccattactgacactcagaggcgaaagctagggtagcaaaagggattagata-cccctgta
gtccta--gccgtaaacgatggatactagatgttgcagtatcgcagctaa-cgcgttaag
tat-cccgcct-ggggagtacgctcgcaagggtg-aaactcaaaggaattgacgggggc-
ccgcacaagcggtggagcatgtggtttaattc-gatgcaacgcgaagaaccttaccaggg
ct-tgacagtgccttcgggaaagatacaggtggtgcatggctgtcgtcagctcgtg-tcg
tgagatgttgggttaagt-cccgcaacga--gcgcaa-cccttattt--ttagttactat
ctagaa-agact-g-ccggtgacaaggaggaaggtgaggatgacgtcaagtca-gcatg-
ccccttatcctgggctacacacgtgctacaatggacaaagagtcg-cga-aagttc-aga
ttgta-ggctgcaact-------
>HM1333321_Uncultured_marine_haptophyte_Biosope_T58_16S_PLA491021
------------------------------------------------------------
-----ttatccggaatcatt-gggcgtaaagcgcctgtaggttgtttaataagttagagt
atggcaggggtaggaatttctagt-gtagcggtgaaatgcgtagatattagaaagaacac
ccattactgacactcagaggcgaaagctagggtagcaaaagggattaaata-cccctgca
gtccta--gccgtaaacgatggatactagatgttgcagtatcgtagctaa-cgcgttaag
tat-cccgcct-ggggagtacgctcgcaagggtg-aaactcaaaggaattgacgggggc-
ccgcacaagcggtggagcatgtggtttaattc-gatgcaacgcgaagaaccttaccaggg
ct-tgacagtgccttcgggaaagatacaggtggtgcatggctgtcgtcagctcgtg-tcg
tgagatgttgggttaagt-cccgcaacga--gcgcaa-cccttgttt--ttagctactat
ctagaa-agact-g-ccggtgacaaggaggaaggtgaggatgacgtcaagtca-gcatg-
ccccttatcctgggctacacacgtgctacaatggacaaagagtcg-cga-aagttc-aga
ttgta-ggctgcaac--------
>HM1331731_Uncultured_marine_haptophyte_Biosope_T35_16S_PLA491031
------------------------------------------------------------
-------------aatcatt-ggtcgtaaagcgcctgtaggttgtttaataagttagagt
atggcaggggtaggaatttctagt-gtagcggtgaaatgcgtagatattagaaagaacac
ccattactgacactcagaggcgaaagctagggtagcaaaagggattagata-cccctgta
gtccta--gccgtaaacgatggatactagatgttgcagtatcgtagctaa-cgcgttaag
tat-cccgcct-ggggagtacgctcgcaagggtg-aaactcaaaggaattgacgggggc-
ccgcacaagcggtggagcatgtggtttaattc-gatgcaacgcgaagaaccttaccaggg
ct-tgacagtgccttcgggaaagatacaggtggtgcatggctgtcgtcagctcgtg-tcg
tgagatgttgggttaagt-cccgcaacga--gcgcaa-cccttgttt--ttagttactat
ctagaa-agact-g-ccggtgacaaggaggaaggtgaggatgacgtcaagtca-gcatg-
ccccttatcctgggctacacacgtgctacaatggacaaagggtcg-cga-aagttc-aga
ttgta-ggctgcaac--------
>HM1333641_Uncultured_marine_haptophyte_Biosope_T60_16S_PLA491003
------------------------------------------------------------
--------tccggaatcatt-gggcgtaaagcgcctgtaggttgtttaataagttagagt
atggcaggggtaggaatttctagt-gtagcggtgaaatgcgtagatattagaaagaacac
ccattactgacactcagaggcgaaagctagggtagcaaaagggattagata-cccctgta
gtccta--gccgtaaacgatggatactagatgttgcagtgtcctagctaa-cgcgttaag
tat-cccgcct-ggggagtacgctcgcaagggtg-aaactcaaaggaattgacgggggc-
ccgcacaagcggtggagcatgtggtttaattc-gatgcaacgcgaagaaccttaccaggg
ct-tgacagtgccttcgggaaagatacaggtggtgcatggctgtcgtcagctcgtg-tcg
tgagatgttgggttaagt-cccgcaacga--gcgcaa-cccttattt--ttagttactat
ctagaa-agact-g-ccggtgacaaggaggaaggtgaggatgacgtcaagtca-gcatg-
ccccttatcctgggctacacacgtgctacaatggacaaagagtcg-cga-aagttc-aga
ttgta-ggctgcaa---------
>HM1330531_Uncultured_marine_haptophyte_Biosope_T148_16S_PLA491013
------------------------------------------------------------
-------------------a-gggcgtaaagcgcctgtaggttgtttaataagttagagt
atggcaggggtaggaatttctagt-gtagcggtgaaatgcgtagatattagaaagaacac
ccattactgacactcaggggcgaaagctagggtagcaaaagggattagata-cccctgta
gtccta--gccgtaaacgatggatactagatgttgcagtatcctagctaa-cgcgttaag
tat-cccgcct-ggggagtacgctcgcaagggtg-aaactcaaaggaattgacgggggc-
ccgcacaagcggtggagcatgtggtttaattc-gatgcaacgcgaagaaccttaccaggg
ct-tgacagtgccttcgggaaagatacaggtggtgcatggctgtcgtcagctcgtg-tcg
tgagatgttgggttaagt-cccgcaacga--gcgcaa-cccttgttt--ttagttactat
ctagaa-agact-g-ccggtgacaaggaggaaggtgaggatgacgtcaagtca-gcatg-
ccccttatcctgggctacacacgtgctacaatggacaatgagtcg-cga-aagttc-aga
ttgta-ggctgca----------
>HM1334011_Uncultured_marine_haptophyte_Biosope_T65_16S25a
------------------------------------------------------------
---------ccggaatcatt-gggcgtaaagcgcctgtaggttgtttaataagttagagt
atggcaggggtaggaatttctagt-gtagcggtgaaatgcgtagatattagaaagaacac
ccattactgacactcagaggcgaaagctagggtagcaaaagggattagata-cccctgta
gtccta--gccgtaaacgatggatactagatgttgcagtatcgtagctaa-cgcgttaag
tat-cccgcct-ggggagtacgctcgcaagggtg-aaactcaaaggaattgacgggggc-
ccgcacaagcggtggagcatgtggtttaattc-gatgcaacgcgaagaattttaccaggg
ct-tgacagtgccttcgggaaagatacaggtggtgcatggctgtcgtcagctcgtg-tcg
tgagatgttgggttaagt-cccgcaacga--gcgcaa-cttttgttt--ttagttactat
ctagaa-agact-g-ccggtgacaaggaggaaggtgaggatgacgtca------------
------------------------------------------------------------
-----------------------
>EF0521151_Uncultured_haptophyte_MC615-42
taagca-tcggctaact--ccgtgcca-g-cagccgc-ggt--aatac-gg--gggatgc
aagcgttatccggaatcatt-gggcgtaaagcgcctgtaggtggtttaataagttagagt
atggcaggggtaggaatttctagt-gtagcggtgaaatgcgtagatattagaaagaacac
ccatcactgacactcagaggcgaaagctagggtagcaaaagggattagata-cccctgta
gtccta--gccgtaaacgatggatactagatgttgcagtatcgtagctaa-cgcgttaag
tat-cccgcct-ggggagtacgctcgcaagggtg-aaactcaaaggaattgacgggggc-
ccgcacaagcggtggagcatgtggtttaattc-gatgcaacgcgaagaaccttaccagga
ct-tgacagtgccttcgggaaagatacaggtggtgcatggctgtcgtcagctcgtg-tcg
tgagatgttgggttaagt-cccgcaacga--gcgcaa-cccttattt--ttagttactat
ctagaa-agact-g-ccggtgacaaggaggaaggtgaggatgacgtcaagtca-gcatg-
ccccttatcctgggctacacacgtgctacaatggacaaagagtcg-cga-aagttc-aga
ttgta-ggctgcaactcg-cc-t
>EF0521431_Uncultured_haptophyte_MC615-72
taagca-tcggctaact--ccgtgcca-g-cagccgc-ggt--aatac-gg--gggatgc
aagcgttatccggaatcatt-gggcgtaaagcgcctgtaggttgtttaataagttagagt
atggcaggggtaggaatttctagt-gtagcggtgaaatgcgtagatattagaaagaacac
ccattactgacactcagaggcgaaagctagggtagcaaaagggattagata-cccctgta
gtccta--gccgtaaacgatggatactagatgttgcagtgtcctagctaa-cgcgttaag
tat-cccgcct-ggggagtacgctcgcaagggtg-aaactcaaaggaattgacgggggc-
ccgcacaagcggtggagcatgtggtttaattc-gatgcaacgcgaagaaccttaccaggg
ct-tgacagtgccttcgggaaagatacaggtggtgcatggctgtcgtcagctcgtg-tcg
tgagatgttgggttaagt-cccgcaacga--gcgcaa-cccttattt--ttagttactat
ctagaa-agact-g-ccggtgacaaggaggaaggtgaggatgacgtcaagtca-gcatg-
ccccttatcctgggctacacacgtgctacaatggacaaagagtcg-cga-aagttc-aga
ttgta-ggctgcaactcg-cc-t
>HM1330421_Uncultured_marine_haptophyte_Biosope_T123_16S_PLA491032
------------------------------------------------------------
------------------------------------------------------tagagt
atggcaggggtaggaatttctagt-gtagcggtgaaatgcgtagatattagaaagaacac
ccattactgacactcagaggcgaaagctagggtagcaaaagggattagata-cccctgta
gtctta--gccgtaaacgatggatactagatgttgcagtatcgtagctaa-cgcgttaag
tat-cccgcct-ggggagtacgctcgcaagggcg-aaactcaaaggaattgacgggggc-
ccgcacaagcggtggagcatgtggtttaattc-gatgcaacgcgaagaaccttaccaggg
ct-tgacagtgccttcgggaaagatacaggtggtgcatggctgtcgtcagctcgtg-tcg
tgagatgttgggttaagt-cccgcaacga--gcgcaa-cccttattt--ttagttactat
ctagaa-agact-g-ccggtgacaaggaggaaggtgaggatgacgtcaagtca-gcatg-
ccccttatcctgggctacacacgtgctacaatggacaaagagtcg-cga-aagttc-aga
ttgta-ggctgcaactcg-cctt
>HM1330241_Uncultured_marine_haptophyte_Biosope_T123_16S_PLA491014
------------------------------------------------------------
--------------atcatt-gggcgtaaagcgcctgtaggttgtttaataagttagagt
atggcaggggtaggaatttctagt-gtagcggtgaaatgcgtagatattagaaagaacac
ccattactgacactcagaggcgaaagctagggtagcaaaagggattagata-cccctgta
gtctta--gccgtaaacgatggatactagatgttgcagtatcgtagctaa-cgcgttaag
tat-cccgcct-ggggagtacgctcgcaagggtg-aaactcaaaggaattgacgggggc-
ccgcacaagcggtggagcatgtggtttaattc-gatgcaacgcgaagaaccttaccaggg
ct-tgacagtgccttcgggaaaggtacaggtggtgcatggctgtcgtcagctcgtg-tcg
tgagatgttgggttaagt-cccgcaacga--gcgcaa-cccttattt--ttagttactat
ctagaa-agact-g-ccggtgacaaggaggaaggtgaggatgacgtcaagtca-gcatg-
ccccttatcctgggctacacacgtgctacaatggacaaagagtcg-cga-aagttc-aga
ttgta-ggctgcaactcg-cct-
>EF0520321_Uncultured_haptophyte_250304-33
taagca-tcggctaact--ccgtgcca-g-cagccgc-ggt--aatac-gg--gggatgc
aagcgttatccggatttatt-gggcgtaaagcgcctgtaggttgtttaataagttagagt
gtgataggggtaggaatttctagt-gtagcggtgaaatgcgtagatattaggaagaacac
ccattactgacactcagaggcgaaagctagggtagcaaaagggattagata-cccctgta
gtccta--gccgtaaacgatggatactacatgttgcagtatggtagctaa-cgcgttaag
tat-cccgcct-ggggagtacgctcgcaagggtg-aaactcaaaggaattgacgggggc-
ccgcacaagcggtggagcatgtggtttaattc-gatgcaacgcgaagaaccttaccaagg
ct-tgacagtgccttcgggaaagatacaggtggtgcatggctgtcgtcagctcgtg-tcg
tgagatgttgggttaagt-cccgcaacga--gcgcaa-cccttgttt--ttagttgccat
ctagaa-agact-g-ccggtgacaaggaggaaggtgaggatgacgtcaagtca-gcatg-
ccccttatcttgggctacacacgtgctacaatggacaaagagttg-caa-aagttc-gga
ttgta-ggctgcaactcg-cc-t
>LN7352982_Prymnesium_sp_RCC1941_RCC1941
---------------------------------------gt--aatac-gg--gggatgc
aagcgttatccggaattatt-gggcgtaaagcgcctgtaggttgtttaataagtttgagt
atggcaggggtaggaacttctagt-gtagcggtgaaatgcgtagatattagaaagaacac
ccattactgacactgagaggcgaaagctagggtagcaaaagggattagata-cccctgta
gtccta--gccgtaaacgatggatactagatgttgcagtatcgtagctaa-cgcgttaag
tat-cccgcct-ggggagtacgctcgcaagggtg-aaactcaaaggaattgacgggggc-
ccgcacaagcggtggagcatgtggtttaattc-gatgcaacgcgaagaaccttaccaggg
ct-tgacagtgccttcgggaaagatacaggtggtgcatggctgtcgtcagctcgtg-tcg
tgagatgttgggttaagt-cccgcaacga--gcgcaa-cccttattt--ttagttaccat
ctagaa-agact-g-ccggtgacaaggaggaaggtgaggatgacgtcaagtca-gcatg-
ccccttatcctgggccacacacgtgctacaatggacaaagagtcg-caa-aagttc-aga
ttgta------------------
>LN7353022_Prymnesium_sp_RCC1948_RCC1948
---------------ct--ccgtgcca-g-cagccgc-ggt--aatac-gg--gggatgc
aagcgttatccggaatcatt-gggcgtaaagcgcctgtaggttgtttaataagtttgagt
atggcaggggtaggaacttctagt-gtagcggtgaaatgcgtagatattagaaagaacac
ccattactgacactcagaggcgaaagctagggtagcaaaagggattagata-cccctgta
gtccta--gccgtaaacgatggatactagatgttgcagtatcgtagctaa-cgcgttaag
tat-cccgcct-ggggagtacgctcgcaagggtg-aaactcaaaggaattgacgggggc-
ccgcacaagcggtggagcatgtggtttaattc-gatgcaacgcgaagaaccttaccaggg
ct-tgacagtgccttcgggaaagatacaggtggtgcatggctgtcgtcagctcgtg-tcg
tgagatgttgggttaagt-cccgcaacga--gcgcaa-cccttattt--ttagttaccat
ctagaa-agact-g-ccggtgacaaggaggaaggtgaggatgacgtcaagtca-gcatg-
ccccttatcctgggccacacacgtgctacaatggacaaagagtcg-cga-aagttc-aga
ttgta-gg---------------
>AB1969681_Platychrysis_sp_MBIC10528
taagca-tcggctaact--ccgtgcca-g-cagccgc-ggt--aatac-gg--gggatgc
aagcgttatccggaatcatt-gggcgtaaagcgcctgtaggtggtttaataagtttgagt
atggcaggggtaggaacttctagt-gtagcggtgaaatgcgtagatattagaaagaacac
ccatcactgacactcagaggcgaaagctagggtagcaaaagggattagata-cccctgta
gtccta--gccgtaaacgatggatactaaatgttgcagtattgtagctaa-cgcgttaag
tat-cccgcct-ggggagtacgctcgcaagggtg-aaactcaaaggaattgacgggggc-
ccgcacaagcggtggagcatgtggtttaattc-gatgcaacgcgaagaaccttaccaggg
ct-tgacagtgccttcgggaaagatacaggtggtgcatggctgtcgtcagctcgtg-tcg
tgagatgttgggttaagt-cccgcaacga--gcgcaa-cccttattt--ttagttaccat
ctagaa-agact-g-ccggtgacaaggaggaaggtgaggatgacgtcaagtca-gcatg-
ccccttatcctgggccacacacgtgctacaatgaacaaagagttg-caa-aagttc-aga
ttgta-ggctgcaactcg-cc-t
>LN7352472_Prymnesium_zebrinum_RCC1432
----------------------------------------g--tatac-gg--gggatgc
aagcgttatccggaatcatt-gggcgtaaagcgcctgtaggtggtttaataagtttgagt
atggcaggggtaggaacttctagt-gtagcggtgaaatgcgtagatattagaaagaacac
ccattactgacactcagaggcgaaagctagggtagcaaaagggattagata-cccctgta
gtccta--gccgtaaacgatggatactaaatgttgcagtattgtagctaa-cgcgttaag
tat-cccgcct-ggggagtacgctcgcaagggtg-aaactcaaaggaattgacgggggc-
ccgcacaagcggtggagcatgtggtttaattc-gatgcaacgcgaagaaccttaccaggg
ct-tgacagtgccttcgggaaagatacaggtggtgcatggctgtcgtcagctcgtg-tcg
tgagatgttgggttaagt-cccgcaacga--gcgcaa-cccttattt--ttagttaccat
ctagaa-agact-g-ccggtgacaaggaggaaggtgaggatgacgtcaagtca-gcatg-
ccccttatcctgggccacacacgtgctacaatgaacaaagagttg-cga-----------
-----------------------
>LN7352432_Prymnesium_sp_RCC1389_RCC1389
-----------------------------------------------c-gg--gggatgc
aagcgttatccggaatcatt-gggcgtaaagcgcctgtaggtggtttaataagtttgagt
atggcaggggtaggaacttctagt-gtagcggtgaaatgcgtagatattagaaagaacac
ccatcactgacactcagaggcgaaagctagggtagcaaaagggattagata-cccctgta
gtccta--gccgtaaacgatggatactaaatgttgcagtattgtagctaa-cgcgttaag
tat-cccgcct-ggggagtacgctcgcaagggtg-aaactcaaaggaattgacgggggc-
ccgcacaagcggtggagcatgtggtttaattc-gatgcaacgcgaagaaccttaccaggg
ct-tgacagtgccttcgggaaagatacaggtggtgcatggctgtcgtcagctcgtg-tcg
tgagatgttgggttaagt-cccgcaacga--gcgcaa-cccttattt--ttagttaccat
ctagaa-agact-g-ccggtgacaaggaggaaggtgaggatgacgtcaagtca-gcatg-
ccccttatcctgggccacacacgtgctacaatgaacaaagagttg-caa-----------
-----------------------
>LN7352422_Prymnesium_simplex_RCC1386
------------------------------------------------------------
------------------------------------------------------ttgagt
atggcaggggtaggaacttctagt-gtagcggtgaaatgcgtagatattagaaagaacac
ccattactgacactcagaggcgaaagctagggtagcaaaagggattagata-cccctgta
gtccta--gccgtaaacgatggatactaaatgttgcagtattgtagctaa-cgcgttaag
tat-cccgcct-ggggagtacgctcgcaagggtg-aaactcaaaggaattgacgggggc-
ccgcacaagcggtggagcatgtggtttaattc-gatgcaacgcgaagaaccttaccaggg
ct-tgacagtgccttcgggaaagatacaggtggtgcatggctgtcgtcagctcgtg-tcg
tgagatgttgggttaagt-cccgcaacga--gcgcaa-cccttattt--ttagttaccat
ctagaa-agact-g-ccggtgacaaggaggaaggtgaggatgacgtcaagtca-gcatg-
ccccttatcctgggccacacacgtgctacaatgaacaaagagttg-caa-----------
-----------------------
>LN7352522_Prymnesium_sp_RCC1440_RCC1440
-------------------------------------------tatac-gg--gggatgc
aagcgttatccggawtcatt-gggcgtaaagcgcctgtaggtggtttaataagtttgagt
atggcaggggtaggaacttctagt-gtagcggtgaaatgcgtagatattagaaagaacac
ccattactgacactcagaggcgaaagctagggtagcaaaagggattagata-cccctgta
gtccta--gccgtaaacgatggatactaaatgttgcagtattgtagctaa-cgcgttaag
tat-cccgcct-ggggagtacgctcgcaagggtg-aaactcaaaggaattgacgggggc-
ccgcacaagcggtggagcatgtggtttaattc-gatgcaacgcgaagaaccttaccaggg
ct-tgacagtgccttcgggaaagatacaggtggtgcatggctgtcgtcagctcgtg-tcg
tgagatgttgggttaagt-cccgcaacga--gcgcaa-cccttattt--ttagttaccat
ctagaa-agact-g-ccggtgacaaggaggaaggtgaggatgacgtcaagtca-gcatg-
ccccttatcctgggccacacacgtgctacaatgaacaaagagttg-caa-----------
-----------------------
>LN7352502_Prymnesium_parvum_RCC1435
--------------------------------gccgc-ggt--aatac-gg--gggatgc
aagcgttatccggaatcatt-gggcgtaaagcgcctgtaggttgtttaataagtttgagt
atggcaggggtaggaatttctagt-gtagcggtgaaatgcgtagatattagaaagaacac
ccattactgacactcagaggcgaaagctagggtagcaaaagggattagata-cccctgta
gtccta--gccgtaaacgatggatactagatgttgcagtatcgtagctaa-cgcgttaag
tat-cccgcct-ggggagtacgctcgcaagggtg-aaactcaaaggaattgacgggggc-
ccgcacaagcggtggagcatgtggtttaattc-gatgcaacgcgaagaaccttaccaggg
ct-tgacagtgccttcgggaaagatacaggtggtgcatggctgtcgtcagctcgtg-tcg
tgagatgttgggttaagt-cccgcaacga--gcgcaa-cccttattt--ttagttaccat
ctagaa-agact-g-ccggtgacaaggaggaaggtgaggatgacgtcaagtca-gcatg-
ccccttatcctgggctacacacgtgctacaatggacaaagagttg-caa-----------
-----------------------
>LN7352482_Prymnesium_parvum_RCC1433
--------------------------------gccgc-ggt--aatac-gg--gggatgc
aagcgttatccggaatcatt-gggcgtaaagcgcctgtaggttgtttaataagtttgagt
atggcaggggtaggaatttctagt-gtagcggtgaaatgcgtagatattagaaagaacac
ccattactgacactcagaggcgaaagctagggtagcaaaagggattagata-cccctgta
gtccta--gccgtaaacgatggatactagatgttgcagtatcgtagctaa-cgcgttaag
tat-cccgcct-ggggagtacgctcgcaagggtg-aaactcaaaggaattgacgggggc-
ccgcacaagcggtggagcatgtggtttaattc-gatgcaacgcgaagaaccttaccaggg
ct-tgacagtgccttcgggaaagatacaggtggtgcatggctgtcgtcagctcgtg-tcg
tgagatgttgggttaagt-cccgcaacga--gcgcaa-cccttattt--ttagttaccat
ctagaa-agact-g-ccggtgacaaggaggaaggtgaggatgacgtcaagtca-gcatg-
ccccttatcctgggctacacacgtgctacaatggacaaagagttg-caa-----------
-----------------------
>LN7352512_Prymnesium_parvum_RCC1437
-------------------ccgtccca-g-cagccgc-ggt--aatac-gg--gggatgc
aagcgttatccggaatcatt-gggcgtaaagcgcctgtaggttgtttaataagtttgagt
atggcaggggtaggaatttctagt-gtagcggtgaaatgcgtagatattagaaagaacac
ccattactgacactcagaggcgaaagctagggtagcaaaagggattagata-cccctgta
gtccta--gccgtaaacgatggatactagatgttgcagtatcgtagctaa-cgcgttaag
tat-cccgcct-ggggagtacgctcgcaagggtg-aaactcaaaggaattgacgggggc-
ccgcacaagcggtggagcatgtggtttaattc-gatgcaacgcgaagaaccttaccaggg
ct-tgacagtgccttcgggaaagatacaggtggtgcatggctgtcgtcagctcgtg-tcg
tgagatgttgggttaagt-cccgcaacga--gcgcaa-cccttattt--ttagttaccat
ctagaa-agact-g-ccggtgacaaggaggaaggtgaggatgacgtcaagtca-gcatg-
ccccttatcctgggctacacacgtgctacaatggacaaagagttg-caa-aagttc-aga
ttgta-ggct-------------
>LN7352492_Prymnesium_parvum_RCC1434
---------------------------------------------tac-gg--gggatgc
aagcgttatccggaatcatt-gggcgtaaagcgcctgtaggttgtttaataagtttgagt
atggcaggggtaggaatttctagt-gtagcggtgaaatgcgtagatattagaaagaacac
ccattactgacactcagaggcgaaagctagggtagcaaaagggattagata-cccctgta
gtccta--gccgtaaacgatggatactagatgttgcagtatcgtagctaa-cgcgttaag
tat-cccgcct-ggggagtacgctcgcaagggtg-aaactcaaaggaattgacgggggc-
ccgcacaagcggtggagcatgtggtttaattc-gatgcaacgcgaagaaccttaccaggg
ct-tgacagtgccttcgggaaagatacaggtggtgcatggctgtcgtcagctcgtg-tcg
tgagatgttgggttaagt-cccgcaacga--gcgcaa-cccttattt--ttagttaccat
ctagaa-agact-g-ccggtgacaaggaggaaggtgaggatgacgtcaagtca-gcatg-
ccccttatcctgggctacacacgtgctacaatggacaaagagttg-caa-----------
-----------------------
>CAMNT_0035192417_Prymnesium-parvum-Texoma1
taagca-tcggctaact--ccgtgcca-g-cagccgc-ggt--aatac-gg--gggatgc
aagcgttatccgaaatcatt-gggcgtaaagcgcctgtaggttgtttaataagtttgagt
atggcaggggtaggaatttctagt-gtagcggtgaaatgcgtagatattagaaagaacac
ccattactgacactcagaggcgaaagctagggtagcaaaagggattagata-cccctgta
gtccta--gccgtaaacgatggatactagatgttgcagtatcgtagctaa-cgcgttaag
tat-cccgcct-ggggagtacgctcgcaagggtg-aaactcaaaggaattgacgggggc-
ccgcacaagcggtggagcatgtggtttaattc-gatgcaacgcgaagaaccttaccaggg
ct-tgacagtgccttcgggaaagatacaggtggtgcatggctgtcgtcagctcgtg-tcg
tgagatgttgggttaagt-cccgcaacga--gcgcaa-cccttattt--ttagttaccat
ctagaa-agact-g-ccggtgacaaggaggaaggtgaggatgacgtcaagtca-gcatg-
ccccttatcctgggctacacacgtgctacaatggacaaagagttg-caa-aagttc-aga
ttgta-ggctgcaactcg-cc-t
>LN7352272_Chrysochromulina_sp_RCC1191_RCC1191
---------------------gtgcca-g-cagccgc-ggt--aatac-gg--gggatgc
aagcgttatccggaatcatt-gggcgtaaagcgcctgtaggttgtttaataagtttgagt
atggcaggggtaggaatttctagt-gtagcggtgaaatgcgtagatattagaaagaacac
ccattactgacactcagaggcgaaagctagggtagcaaaagggattagata-cccctgta
gtccta--gccgtaaacgatggatactagatgttgcagtatcgtagctaa-cgcgttaag
tat-cccgcct-ggggagtacgctcgcaagggtg-aaactcaaaggaattgacgggggc-
ccgcacaagcggtggagcatgtggtttaattc-gatgcaacgcgaagaaccttaccaggg
ct-tgacagtgccttcgggaaagatacaggtggtgcatggctgtcgtcagctcgtg-tcg
tgagatgttgggttaagt-cccgcaacga--gcgcaa-cccttattt--ttagttaccat
ctagaa-agact-g-ccggtgacaaggaggaaggtgaggatgacgtcaagtca-gcatg-
ccccttatcctgggctacacacgtgctacaatggacaaagagttg-caa-aagttc----
-----------------------
>HM1334381_Uncultured_marine_haptophyte_Biosope_T65_16S51a
-------------------------------------------------------ggtgc
aagcgttatccggaatcatt-gggcgtaaagcgcctgtaggttgtttaataagttagagt
atggcaggggtaggaatttctagt-gtagcggtgaaatgcgtagatattagaaagaacac
ccattactgacactcagaggcgaaagctagggtagcaaaagggattagata-cccctgta
gtccta--gccgtaaacgatggatactacatgttgcagtatggtagctaa-cgcgttaag
tat-cccgcct-ggggagtacgctcgcaagggtg-aaactcaaaggaattgacgggggc-
ccgcacaagcggtggagcatgtggtttaattc-gatgcaacgcgaagaaccttaccaggg
ct-tgacagtgccttcgggaaagatacaggtggtgcatggctgtcgtcagctcgtg-tcg
tgagatgttgggttaagt-cccgcaacga--gcgcaa-cccttattt--ttagttaccat
ctagaa-agact-g-ccggtgacaaggaggaaggtgaggatgacgtcaaatca-gcatg-
ccccttatcctgggctacacacgtgctacaatggacaaagagttg-cga-aagttc----
-----------------------
>EF0519531_Uncultured_haptophyte_MAMA64-54
taagca-tcggctaact--ccgtgcca-g-cagccgc-ggt--aatac-gg--gggatgc
aagcgttatccggaatcatt-gggcgtaaagcgcctgtaggttgtttaataagttagagt
atggcaggggtaggaatttctagt-gtagcggtgaaatgcgtagatattagaaagaacac
ccattactgacactcagaggcgaaagctagggtagcaaaagggattagata-cccctgta
gtccta--gccgtaaacgatggatactacatgttgcagtatggtagctaa-cgcgttaag
cat-cccgcct-ggggagtacgctcgcaagggtg-aaactcaaaggaattgacgggggc-
ccgcacaagcggtggagcatgtggtttaattc-gatgcaacgcgaagaaccttaccaggg
ct-tgacagtgccttcgggaaagatacaggtggtgcatggctgtcgtcagctcgtg-tcg
tgagatgttgggttaagt-cccgcaacga--gcgcag-cccttattt--ttagttaccat
ctagaa-agact-g-ccggtgacaaggaggaaggtgaggatgacgtcaagtca-gcatg-
ccccttatcctgggctacacacgtgctacaatggacaaagagttg-cga-cagttc-aga
tcgta-ggctgcaactcg-cc-t
>EF0520871_Uncultured_haptophyte_MC615-10
taagca-tcggctaact--ccgtgcca-g-cagccgc-ggt--aatac-gg--gggatgc
aagcgttatccggaatcatt-gggcgtaaagcgcctgtaggttgtttatcaagttagagt
atggcaggggtaggaatttctagt-gtagcggtgaaatgcgtagatattagaaagaacac
ccattactgacactcagaggcgaaagctagggtagcaaaagggattagata-cccctgta
gtccta--gccgt-aacgatggatactacatgttgcagtatggtagctaa-cgcgttaag
tat-cccgcct-ggggagtacgctcgcaagggtg-aaactcaaaggaattgacgggggc-
ccgcacaagcggtggagcatgtggtttaattc-gatgcaacgcgaagaaccttaccaggg
ct-tgacagtgccttcgggaaagatacaggtggtgcatggctgtcgtcagctcgtg-tcg
tgagatgttgggttaagt-cccgcaacga--gcgcaa-cccttgttt--ttagttaccat
ctagaa-agact-g-ccggtgacaaggaggaaggtgaggatgacgtcaagtca-gcatg-
ccccttatcctgggctacacacgtgctacaatggacaaagagttg-cga-aagttc-aga
ttgta-ggctgcaactcg-cc-t
>EF0520901_Uncultured_haptophyte_MC615-14
taagca-tcggctaact--ccgtgcca-g-cagccgc-ggt--aatac-gg--gggatgc
aagcgttatccggaatcatt-gggcgtaaagcgcctgtaggtggtttattaagtttgagt
atggtaggggtaggaatttctagt-gtagcggtgagatgcgtagatattagaaagaacac
ccattactgacactcagaggcgaaagctagggtagcaaaagggattagata-cccctgta
gtccta--gccgt-aacgatggatactagatgttgcagtgtcctagctaa-cgcgttaag
tat-cccgcct-ggggagtacgctcgcaagggtg-aaactcaaaggaattgacgggggc-
ccgcacaagcggtggagcatgtggtttaattc-gatgcaacgcgaagaaccttaccaggg
ct-tgacagtgccttcgggaaagatacaggtggtgcatggctgtcgtcagctcgtg-tcg
tgagatgttgggttaagt-cccgcaacga--gcgcaa-cccttattt--ttagttaccat
ctagaa-agact-g-ccggtgacaaggaggaaggtgaggatgacgtcaagtca-gcatg-
ccccttatcctgggctacacacgtgctacaatggacaaagagttg-cga-aagttc-aga
ttgta-ggctgcaactcg-cc-t
>EF0519901_Uncultured_haptophyte_MAMA64-129
taagca-tcggctaact--ccgtgcca-g-cagccgc-ggt--aatac-gg--gggatgc
aagcgttatccggaatcatt-gggcgtaaagcgcctgtaggttgtttactaagttagagt
atggcaggggtaggaatttctagt-gtagcggtgaaatgcgtagatattagaaagaacac
ccattactgacactcagaggcgaaagctagggtagcaaaagggattagata-cccctgta
gtccta--gccgtaaacgatggatactagatgttgcagtatcgtagctaa-cgcgttaag
tat-cccgcct-ggggagtacgctcgcaagggtg-aaactcaaaggaattgacgggggc-
ccgcacaagcggtggagcatgtggtttaattc-gatgcaacgcgaagaaccttaccaggg
ct-tgacagtgccttcgggaaagatacaggtggtgcatggctgtcgtcagctcgtg-tcg
tgagatgttgggttaagt-cccgcaacga--gcgcaa-cccttattt--ttagttaccat
ctagaa-agact-g-ccggtgacaaggaggaaggtgaggatgacgtcaagtca-gcatg-
ccccttatcctgggctacacacgtgctacaatggacaaagagtcg-caa-aagttc-aga
ttgta-ggctgcaactcg-cc-t
>EF0521741_Uncultured_haptophyte_MC622-3
taagca-tcggctaact--ccgtgcca-g-cagccgc-ggt--aatac-gg--gggatgc
aagcgttatccggaatcatt-gggcgtaaagcgcctgtaggttgtttactaagttagagt
atggcaggggtaggaatttctagt-gtagcggtgaaatgcgtagatattagaaagaacac
ccattactgacactcagaggcgaaagctagggtagcaaaagggattagata-cccctgta
gtccta--gccgtaaacgatggatactagatgttgcagtatcgtagctaa-cgcgttaag
tat-cccgcct-ggggagtacgctcgcaagggtg-aaactcaaaggaattgacgggggc-
ccgcacaagcggtggagcatgtggtttaattc-gatgcaacgcgaagaaccttaccaggg
ct-tgacagtgccttcgagaaagatacaggtggtgcatggctgtcgtcagctcgtg-tcg
tgagatgttgggttaagt-cccgcaacga--gcgcaa-cccttattt--ttagttaccat
ttagaa-agact-g-ccggtgacaaggaggaaggtgaggatgacgtcaagtca-gcatg-
ccccttatcttgggctacacacgtgctacaatggacaaagagttg-cga-aagttc-gga
ttgta-ggctgcaactcg-cc-t
>EF0519171_Uncultured_haptophyte_MC601-123
taagca-tcggctaact--ccgtgcca-g-cagccgc-ggt--aatac-gg--gggatgc
aagcgttatccggaatcatt-gggcgtaaagcgcctgtaggttgtttactaagttagagt
atggcaggggtaggaatttctagt-gtagcggtgaaatgcgtagatattagaaagaacac
ccattactgacactcagaggcgaaagctagggtagcaaaagggattagata-cccctgta
gtccta--gccgtaaacgatggatactagatgttgcagtatcgtagctaa-cgcgttaag
tat-cccgcct-ggggagtacgctcgcaagggtg-aaactcaaaggaattgacgggggc-
ccgcacaagcggtggagcatgtggtttaattc-gatgcaacgcgaagaaccttaccaggg
ct-tgacagtgccttcgggaaagatacaggtggtgcatggctgtcgtcagctcgtg-tcg
tgagatgttgggttaagt-cccgcaacga--gcgcaa-cccttattt--ttagttaccat
ttagaa-agact-g-ccggtgacaaggaggaaggtgaggatgacgtcaagtca-gcatg-
ccccttatcctgggctacacacgtgctacaatggacaaagagtcg-caa-aagttc-aga
ttgta-ggctgcaactcg-cc-t
>EF0521931_Uncultured_haptophyte_MC622-27
taagca-tcggctaact--ccgtgcca-g-cagccgc-ggt--aatac-gg--gggatgc
aagcgttatccggaatcatt-gggcgtaaagcgcctgtaggtggtttgctaagttagagt
atggcaggggtaggaatttctagt-gtagcggtgaaatgcgtagatattagaaagaacac
ccattactgacactcagaggcgaaggctagggtagcaaaagggattagata-cccctgta
gtccta--gccgtaaacgatggatactagatgttgcagtatcgtagctaa-cgcgttaag
tat-cccgcct-ggggagtacgctcgcaagggtg-aaactcaaaggaattgacgggggc-
ccgcacaagcggtggagcatgtggtttaattc-gatgcaacgcgaagaaccttaccaggg
ct-tgacagtgccttcgggaaagatacaggtggtgcatggctgtcgtcagctcgtg-tcg
tgagatgttgggttaagt-cccgcaacga--gcgcaa-cccttattt--ttagttaccat
ttagaa-agact-g-ccggtgacaaggaggaaggtgaggatgacgtcaagtca-gcatg-
ccccttatcctgggctacacacgtgctacaatggacaaagagtcg-caa-aagttc-aga
ttgta-ggctgcaactcg-cc-t
>EF0522491_Uncultured_haptophyte_MC622-91
taagca-tcggctaact--ccgtgcca-g-cagccgc-ggt--aatac-gg--gggatgc
aagcgttatccggaatcatt-gggcgtaaagcgcctgtaggtggtttgctaagttagagt
atggcaggggtaggaatttctagt-gtagcggtgaaatgcgtagatattagaaagaacac
ccattactgacactcagaggcgaaagctagggtagcaaaagggattagata-cccctgta
gtccta--gccgtaaacgatggatactagatgttgcagtatcgtagctaa-cgcgttaag
tat-cccgcct-ggggagtacgctcgcaagggtg-aaactcaaaggaattgacgggggc-
ccgcacaagcggtggagcatgtggtttaattc-gatgcaacgcgaagaaccttaccaggg
ct-tgacagtgccttcgggaaagatacaggtggtgcatggctgtcgtcagctcgtg-tcg
tgagatgttgggttaagt-cccgcaacga--gcgcaa-cccttattt--ttagttaccat
ttagaa-agact-g-ccggtgacaaggaggaaggtgaggatgacgtcaagtca-gcatg-
ccccttatcctgggctacacacgtgctacaatggacaaagagtcg-caa-aagttc-aga
ttgta-ggctgcaactcg-cc-t
>EF0518291_Uncultured_haptophyte_MC597-67
taagca-tcggctaact--ccgtgcca-g-cagccgc-ggt--aatac-gg--gggatgc
aagcgttatccggaatcatt-gggcgtaaagcgcctgtaggttgtttactaagttagagt
atggcaggggtaggaatttctagt-gtagcggtgaaatgcgtagatattaaaaagaacac
ccattactgacactcagaggcgaaagctagggtagcaaaagggattagata-cccctgta
gtccta--gccgtaaacgatggatactagatgttgcagtatcgtagctaa-cgcgttaag
tat-cccgcct-ggggagtacgctcgcaagggtg-aaactcaaaggaattgacgggggc-
ccgcacaagcggtggagcatgtggtttaattt-gatgcaacgcgaagaaccttaccaggg
ct-tgacagtgccttcgggaaagatacaggtggtgcatggctgtcgtcagctcgtg-ttg
tgagatgttgggttaagt-cccgcaacga--gcgcaa-cccttattt--ttagttaccat
ttagaa-agact-g-ccggtgacaaggaggaaggtgaggatgacgtcaagtca-gcatg-
ccccttatcctgggctacacacgtgctacaatggacaaagagtcg-caa-aagttc-aga
ttgta-ggctgcaactcg-cc-t
>EF0519981_Uncultured_haptophyte_MAMA64-139
taagca-tcggctaact--ccgtgcca-g-cagccgc-ggt--aatac-gg--gggatgc
aagcgttatccggaatcatt-gggcgtaaagcgcctgtaggttgtttactaagttagagt
atggcaggggtaggaatttctagt-gtagcggtgaaatgcgtagatattagaaagaacac
ccattactgacactcagaggcgaaagctagggtagcaaaagggattagata-cccctgta
gtccta--gccgtaaacgatggatactagatgttgcagtatcgtagctaa-cgcgttaag
tat-cccgcct-ggggagtacgctcgcaagggtg-aaactcaaaggaattgacgggggc-
ccgcacaagcggtggagcatgtggtttaattc-gatgcaacgcgaagaaccttaccaggg
ct-tgacagtgccttcgggaaagatacaggtggtgcatggctgtcgtcagctcgtg-tcg
tgagatgttgggttaagt-cccgcaacga--gcgcaa-cccttattt--ttagttaccat
ttagaa-agact-g-ccggtgacaaggaggaaggtgaggatgacgtcaagtca-gcatg-
ccccttatcctgggctacacacgtgctacaatggacaaagagtcg-caa-aagttc-aga
ttgta-ggctgcaactcg-cc-t
>LN7352242_Chrysochromulina_camella_RCC1186
---------------ct--ccgtgcca-g-cagccgc-ggt--aatac-gg--gggatgc
aagcgttatccggaatcatt-gggcgtaaagcgcctgtaggttgtttactaagttagagt
atggcaggggtaggaatttctagt-gtagcggtgaaatgcgtagatattagaaagaacac
ccattactgacactcagaggcgaaagctagggtagcaaaagggattagata-cccctgta
gtccta--gccgtaaacgatggatactagatgttgcagtatcgtagctaa-cgcgttaag
tat-cccgcct-ggggagtacgctcgcaagggtg-aaactcaaaggaattgacgggggc-
ccgcacaagcggtggagcatgtggtttaattc-gatgcaacgcgaagaaccttaccaggg
ct-tgacagtgccttcgggaaagatacaggtggtgcatggctgtcgtcagctcgtg-tcg
tgagatgttgggttaagt-cccgcaacga--gcgcaa-cccttattt--ttagttaccat
ttagaa-agact-g-ccggtgacaaggaggaaggtgaggatgacgtcaagtca-gcatg-
ccccttatcctgggctacacacgtgctacaatggacaaagagttg-caa-aagttc-aga
ttgta-gg---------------
>LN7352232_Chrysochromulina_camella_RCC1185
-------tcggctaact--ccgtgcca-g-cagccgc-ggt--aatac-gg--gggatgc
aagcgttatccggaatcatt-gggcgtaaagcgcctgtaggttgtttactaagttagagt
atggcaggggtaggaatttctagt-gtagcggtgaaatgcgtagatattagaaagaacac
ccattactgacactcagaggcgaaagctagggtagcaaaagggattagata-cccctgta
gtccta--gccgtaaacgatggatactagatgttgcagtatcgtagctaa-cgcgttaag
tat-cccgcct-ggggagtacgctcgcaagggtg-aaactcaaaggaattgacgggggc-
ccgcacaagcggtggagcatgtggtttaattc-gatgcaacgcgaagaaccttaccaggg
ct-tgacagtgccttcgggaaagatacaggtggtgcatggctgtcgtcagctcgtg-tcg
tgagatgttgggttaagt-cccgcaacga--gcgcaa-cccttattt--ttagttaccat
ttagaa-agact-g-ccggtgacaaggaggaaggtgaggatgacgtcaagtca-gcatg-
ccccttatcctgggctacacacgtgctacaatggacaaagagttg-caa-aagttc-aga
ttgta-ggctgcaactc------
>EF0522171_Uncultured_haptophyte_MC622-56
taagca-tcggctaact--ccgtgcca-g-cagccgc-ggt--aatac-gg--gggatgc
aagcgttatccggaatcatt-gggcgtaaagcgcctgtaggttgtttactaagttagagt
atggcaggggtaggaatttctagt-gtagcggtgaaatgcgtagatattagaaagaacac
ccattactgacactcagaggcgaaagctagggtagcaaaagggattagata-cccctgta
gtccta--gccgtaaacgatggatactagatgttgcagtatcctagctaa-cgcgttaag
tat-cccgcct-ggggagtacgctcgcaagggtg-aaactcaaaggaattgacgggggc-
ccgcacaagcggtggagcatgtggtttaattc-gatgcaacgcgaagaaccttaccaggg
ct-tgacagtgccttcgggaaagatacaggtggtgcatggctgtcgtcagctcgtg-tcg
tgagatgttgggttaagt-cccgcaacga--gcgcaa-cccttattt--ttagttaccat
ttagaa-agact-g-ccggtgacaaggaggaaggtgaggatgacgtcaagtca-gcatg-
ccccttatcctgggctacacacgtgctacaatggacaatgagtcg-caa-aagttc-aga
ttgta-ggctgcaactcg-cc-t
>EF0517611_Chrysochromulina_campanulifera_UIO_J10
------------------------------------------------------------
---------------------------aaagcgcctgtaggttgtttactaagttagagt
atggcaggggtaggaatttctagt-gtagcggtgaaatgcgtagatattagaaagaacac
ccattactgacactcagaggcgaaagctagggtagcaaaagggattagata-cccctgta
gtccta--gccgtaaacgatggatactagatgttgcagtatcgtagctaa-cgcgttaag
tat-cccgcct-ggggagtacgctcgcaagggtg-aaactcaaaggaattgacgggggc-
ccgcacaagcggtggagcatgtggtttaattc-gatgcaacgcgaagaaccttaccaggg
ct-tgacagtgccttcgggaaagatacaggtggtgcatggctgtcgtcagctcgtg-tcg
tgagatgttgggttaagt-cccgcaacga--gcgcaa-cccttattt--ttagttaccat
ttagaa-agact-g-ccggtgacaaggaggaaggtgaggatgacgtcaagtca-gcatg-
ccccttatcctgggctacacacgtgctacaatggacaaagagtcg-caa-----------
-----------------------
>EF0519801_Uncultured_haptophyte_MAMA64-118
cattta-taggctaact--ccgtgcca-g-cagccgc-ggt--aatac-hvybtkkatgc
aagcgttatccggaatcatt-gggcgtaaagcgcctgtaggttgtttactaagttagagt
atggcaggggtaggaatttctagt-gtagcggtgaaatgcgtagatattagaaagaacac
ccattactgacactcagaggcgaaagctagggtagcaaaagggattagata-cccctgta
gtccta--gccgtaaacgatggatactagatgttgcagtatcgtagctaa-cgcgttaag
tat-cccgcct-ggggagtacgctcgcaagggtg-aaactcaaaggaattgacgggggc-
ccgcacaagcggtggagcatgtggtttaattc-gatgcaacgcgaagaaccttaccaggg
ct-tgacagtgccttcgggaaagatacaggtggtgcatggctgtcgtcagctcgtg-tcg
tgagatgttgggttaagt-cccgcaacga--gcgcaa-cccttattt--ttagttaccat
ttagaa-agact-g-ccggtgacaaggaggaaggtgaggatgacgtcaagtca-gcatg-
ccccttatcctgggctacacacgtgctacaatggacaaagagttg-cga-aagttc-aga
ttgta-ggctgcaactcg-cc-t
>CAMNT_0015890455_Chrysochromulina_brevifilum_Strain_UTEX_LB_985
taagca-tcggctaact--ccgtgcca-g-cagccgc-ggt--aatac-gg--gggatgc
aagcgttatccggaatcatt-gggcgtaaagcgcctgtaggttgtttactaagttagagt
atggcaggggtaggaatttctagt-gtagcggtgaaatgcgtagatattagaaagaacac
ccattactgacactcagaggcgaaagctagggtagcaaaagggattagata-cccctgta
gtccta--gccgtaaacgatggatactagatgttgcagtatcgtagctaa-cgcgttaag
tat-cccgcct-ggggagtacgctcgcaagggtg-aaactcaaaggaattgacgggggc-
ccgcacaagcggtggagcatgtggtttaattc-gatgcaacgcgaagaaccttaccaggt
ct-tgacagtgccttcgggaaagatacaggtggtgcatggctgtcgtcagctcgtg-tcg
tgagatgttgggttaagt-cccgcaacga--gcgcaa-cccttattt--ttagttaccat
ttagaa-agact-g-ccggtgacaaggaggaaggtgaggatgacgtcaagtca-gcatg-
ccccttatcctgggctacacacgtgctacaatggacaaagagttg-cga-aagttc-aga
ttgta-ggctgcaactcg-cc-t
>HM1331621_Uncultured_marine_haptophyte_Biosope_T35_16S_PLA491017
------------------------------------------------------------
----------cggaatcatt-gggcgtaaagcgcctgtaggttgtttactaagttagagt
atggcaggggtaggaatttctagt-gtagcggtgaaatgcgtagatattagaaagaacac
ccattactgacactcagaggcgaaagctagggtagcaaaagggattagata-cccctgta
gtccta--gccgtaaacgatggatactagatgttgcagtatcgtagctaa-cgcgttaag
tat-cccgcct-ggggagtacgctcgcaagggtg-aaactcaaaggaattgacgggggc-
ccgcacaagcggtggagcatgtggtttaattc-gatgcaacgcgaagaaccttaccaggg
ct-tgacagtgccttcgggaaagatacaggtggtgcatggctgtcgtcagctcgtg-tcg
tgagatgttgggttaagt-cccgcaacga--gcgcaa-cccttattt--ttagttaccat
ttagaa-agact-g-ccggtgacaaggaggaaggtgaggatgacgtcaagtca-gcatg-
ccccttatcctgggccacacacgtgctacaatggacaaagagttg-cga-aagttc-aga
ttgta-ggctgcaact-------
>EF0519971_Uncultured_haptophyte_MAMA64-138
taagca-tcggctaact--ccgtgcca-g-cagccgc-ggt--aatac-gg--gggatgc
aagcgttatccggaatcatt-gggcgtaaagcgcctgtaggttgtttgttaagttagagt
atggcaggggtaggaatttctagt-gtagcggtgaagtgcgtagatattagaaagaacac
ccattactgacactcagaggcgaaagctagggtagcaaaagggattagata-cccctgta
gtccta--gccgtaaacgatggatactagatgttgcagtatcttagctaa-cgcgttaag
tat-cccgcct-ggggagtacgctcgcaagggtg-aaactcaaaggaattgacgggggc-
ccgcacaagcggtggagcatgtggtttaattc-gatgcaacgcgaagaaccttaccaggg
ct-tgacagtgccttagggaaagatacaggtggtgcatggctgtcgtcagctcgtg-tcg
tgagatgttgggttaagt-cccgcaacga--gcgcaa-cccttattt--ttagttaccat
ctagaa-agact-g-ccggtgacaaggaggaaggtgaggatgacgtcaagtca-gcatg-
ccctttatcctgggctacacacgtgctacaatggacaaagggtcg-caa-aagttc-aga
ttgta-ggctgcaactcg-cc-t
>EF0522221_Uncultured_haptophyte_MC622-62
taagca-tcggctaact--ccgtgcca-g-cagccgc-ggt--aatac-gg--gggatgc
aagcgttatccggaatcatt-gggcgtaaagcgcctgtaggttgtttagtaagtttgagt
atggcaggggtaggaatttctagt-gtagcggtgaaatgcgtagatattagaaagaacac
ccattactgacactcagaggcgaaagctagggtagcaaaagggattagata-cccctgta
gtccta--gccgtaaacgatggatactagatgttgcagtatcgtagctaa-cgcgttaag
tat-cccgcct-ggggagtacgctcgcaagggtg-aaactcaaaggaattgacgggggc-
ccgcacaagcggtggagcatgtggtttaattc-gatgcaacgcgaagaaccttaccaggg
ct-tgacagtgccttcgggaaagatacaggtggtgcatggctgtcgtcagctcgtg-tcg
tgagatgttgggttaagt-cccgcaacga--gcgcaa-cccttattt--ttagttaccat
ttagaa-agact-g-ccggtgacaaggaggaaggtgaggatgacgtcaagtca-gcatg-
ccccttatcctgggctacacacgtgctacaatggacaaagagttg-cga-aagttc-aga
ttgta-ggctgcaactcg-cc-t
>HM1334931_Uncultured_marine_haptophyte_Biosope_T84_16S_PLA491020
------------------------------------------------------------
-agcgttatccggaatcatt-gggcgtaaagcgcctgtaggttgtttaataagttagagt
atggcaggggtaggaatttctagt-gtagcggtgaaatgcgtagatattagaaagaacac
ccattactgacactcagaggcgaaagctagggtagcaaaagggattagata-cccctgta
gtccta--gccgtaaacgatggatactagatgttgcagtatcgtagctaa-cgcgttaag
tat-cccgcct-ggggagtacgcttgcaagggtg-aaactcaaaggaattgacgggggc-
ccgcacaagcggtggagcatgtggtttaattc-gatgcaacgcgaagaaccttaccaggg
ct-tgacagtgcctccgggaaagatacaggtggtgcatggctgtcgtcagctcgtg-tcg
tgagatgttgggttaagt-cccgcaacga--gcgcaa-cccttattt--ttagttaccat
ctagaa-agact-g-ccggtgacaaggaggaaggtgaggatgacgtcaagtca-gcatg-
ccccttatcctgggctacacacgtgctacaatggacaaagagttg-cga-aagttc-aga
ttgta-ggctgcaact-------
>HM1332661_Uncultured_marine_haptophyte_Biosope_T41_16S_PLA491106
------------------------------------------------------------
-----ttatccggaatcatt-gggcgtaaagcgcctgtaggttgtttaataagttagagt
atggcaggggtaggaatttctagt-gtagcggtgaaatgcgtagatattataaagaacac
ccattactgacactcagaggcgaaagctagggtagcaaaagggattagata-cccctgta
gtccta--gccgtaaacgatggatactagatgttgcagtatcgtagctaa-cgcgttaag
tat-cccgcct-ggggagtacgctcgcaagggtg-aaactcaaaggaattgacgggggc-
ccgcacaagcggtggagcatgtggtttaattc-gatgcaacgcgaagaaccttaccaggg
ct-tgacagtgccttcgggaaagatacaggtggtgcatggctgtcgtcagctcgtg-tcg
tgagatgttgggttaagt-cccgcaacga--gcgcaa-cccttattt--ttagttaccat
ctagaa-agact-g-ccggtgacaaggaggaaggtgaggatgacgtcaagtca-gcatg-
ccccttatcctgggctacacacgtgctacaatggacaaagagttg-cga-aagttc-aga
ttgta-ggctgcaactcg-ccct
>HM1333971_Uncultured_marine_haptophyte_Biosope_T65_16S18a
-------------------------------------------------------ggtgc
aagcgttatccggaatcatt-gggcgtaaagcgcctgtaggttgtttaataagttagagt
atggcaggggtaggaatttctagt-gtagcggtgaaatgcgtagatattagaaagaacac
ccattactgacactcagaggcgaaagctagggtagcaaaagggattagata-cccctgta
gtccta--gccgtaaacgatggatactacatgttgcagtatggtagctaa-cgcgttaag
tat-cccgcct-ggggagtacgctcgcaagggtg-aaactcaaaggaattgacgggggc-
ccgcacaagcggtggagcatgtggtttaattc-gatgcaacgcgaagaaccttaccaggg
ct-tgacagtgccttcgggaaagatacaggtggtgcatggctgtcgtcagctcgtg-tcg
tgagatgttgggttaagt-cccgcaacga--gcgcaa-cccttattt--ttagttactat
ctagaa-agact-g-ccggtgacaaggaggaaggtgaggatgacgtcaagtca-gcatg-
ccccttatcctgggctacacacgtgctacaatggacaaagagtcg-cga-----------
-----------------------
>EF0521371_Uncultured_haptophyte_MC615-66
taagca-tcggctaact--ccgtgcca-g-cagccgc-ggt--aatac-gg--gggatgc
aagcgttatccggaatcatt-gggcgtaaagcgcctgtaggttgtttaataagttagagt
atggcaggggcaggaatttctagt-gtagcggtgaaatgcgtagatattagaaagaacac
ccattactgacactcagaggcgaaagctagggtagcaaaagggattagata-cccctgta
gtccta--gccgtaaacgatggatactagatgttgcagtatcgtagctaa-cgcgttaag
tat-cccgcct-ggggagtacgctcgcaagggtg-aaactcaaaggaattgacgggggc-
ccgcacaagcggtggagcatgtggttsa-ttc-gatgcaacgcgaagaaccttaccaggg
ct-tgacagtgccttcgggaaagatacaggtggtgcatggctgtcgtcagctcgtg-tcg
tgagatgttgggttaagt-cccgcaacga--gcgcaa-cccttattt--ttagttactat
ctagaa-agact-g-ccggtgacaaggaggaaggtgaggatgacgtcaagtca-gcatg-
ccccttatcctgggctacacacgtgctacaatggacaaagagtcg-cga-aagttc-aga
ttgta-ggctgcaactcg-cc-t
>HM1333361_Uncultured_marine_haptophyte_Biosope_T58_16S_PLA491035
------------------------------------------------------------
------tatccggaatcatt-gggcgtaaagcgtctgtaggttgtttaataagtttgagt
atggcaggggtaggaatttctagt-gtagcggtgaaatgcgtagatattagaaagaacac
ccattactgacactcagagacgaaagctagggtagcaaaagggattagata-cccctgta
gtccta--gccgtaaacgatggatactagatgttgcagtatcgtagctaa-cgcgttaag
tat-cccgcct-ggggagtacgctcgcaagggtg-aaactcaaaggaattgacgggggc-
ccgcacaagcggtggagcatgtggtttaattc-gatgcaacgcgaagaaccttaccagga
ct-tgacagtgccttcgggaaagatacaggtggtgcatggctgtcgtcagctcgtg-tcg
tgagatgttgggttaagt-cccgcaacga--gcgcaa-cccttattt--ttagttactat
ctagaa-agact-g-ccggtgacaaggaggaaggtgaggatgacgtcaagtca-gcatg-
ccccttatcctgggctacacacgtgctacaatgaacaaagggtcg-cga-aagttc-aga
ttgta-ggctgcaac--------
>HM1332151_Uncultured_marine_haptophyte_Biosope_T39_16S_PLA491011
------------------------------------------------------------
---------------tcatt-gggcgtaaagcgtctgtaggttgtttaataagtttgagt
atggcaggggtaggaatttctagt-gtagcggtgaaatgcgtagatattagaaagaacac
ccattactgacactcagagacgaaagctagggtagcaaaagggattagata-cccctgta
gtccta--gccgtaaacgatggatactagatgttgcagtatcgtagctaa-cgcgttaag
tat-cccgcct-ggggagtacgctcgcaagggtg-aaactcaaaggaattgacgggggc-
ccgcacaagcggtggagcatgtggtttaattc-gatgcaacgcgaagaaccttaccagga
ct-tgacagtgccttcgggaaagatacaggtggtgcatggctgtcgtcagctcgtg-tcg
tgagatgttgggttaagt-cccgcaacga--gcgcaa-cccttattt--ttagttactat
ctagaa-agact-g-ccggtgacaaggaggaaggtgaggatgacgtcaagtca-gcatg-
ccccttatcctgggctacacacgtgctacaatggacaaagggtcg-cga-aagttc-aga
ttgta-ggctgcaact-------
>HM1335011_Uncultured_marine_haptophyte_Biosope_T84_16S_PLA491028
------------------------------------------------------------
-agcgttatccggaatcatt-gggcgtaaagcgtctgtaggttgtttaataagtttgagt
atggcaggggtaggaatttctagt-gtagcggtgaaatgcgtagatattagaaagaacac
ccattactgacactcagagacgaaagctagggtagcaaaagggattagata-cccctgta
gtccta--gccgtaaacgatggatactagatgttgcagtatcgtagctaa-cgcgttaag
tat-cccgcct-ggggagtacgctcgcaagggtg-aaactcaaaggaatggacgggggc-
ccgcacaagcggtggagcatgtggtttaattc-gatgcaacgcgaagaaccttaccagga
ct-tgacagtgccttcgggaaagatacaggtggtgcatggctgtcgtcagctcgtg-tcg
tgagatgttgggttaagt-cccgcaacga--gcgcaa-cccttattt--ttagttactat
ctagaa-agact-g-ccggtgacaaggaggaaggtgaggatgacgtcaagtca-gcatg-
ccccttatcctgggctacacacgtgctacaatgaacaaagggtcg-cga-aagttc-aga
ttgta-ggctgcaact-------
>HM1335631_Uncultured_marine_haptophyte_Biosope_T88_16S_PLA491034
------------------------------------------------------------
------tatccggaatcatt-gggcgtaaagcgtctgtaggttgtttaataagtttgagt
atggcaggggtaggaatttctagt-gtagcggtgaaatgcgtagatattagaaagaacac
ccattactgacactcagagacgaaagctagggtagcaaaagggattagata-cccctgta
gtccta--gccgtaaacgatggatactagatgttgcagtatcgtagctaa-cgcgttaag
tat-cccgcct-ggggagtacgctcgcaagggtg-aaactcaaaggaattgacgggggc-
ccgcacaagcggtggagcatgtggtttaattc-gatgcaacgcgaagaaccttaccagga
ct-tgacagtgccttcgggaaagatacaggtggtgcatggctgtcgtcagctcgtg-tcg
tgagatgttgggttaagt-cccgcaacga--gcgcaa-cccttattt--ttagttactat
ctagaa-agact-g-ccggtgacaaggaggaaggtgaggatgacgtcaagtca-gcatg-
ccccttatcctgggctacacacgtgctacaatgaacaaagggtcg-cga-aagttc-aga
ttgta-ggctgcaact-------
>HM1335611_Uncultured_marine_haptophyte_Biosope_T88_16S_PLA491032
------------------------------------------------------------
---cgttatccggaatcatt-gggcgtaaagcgtctgtaggttgtttaataagtttgagt
atggcaggggtaggaatttctagt-gtagcggtgaaatgcgtagatattagaaagaacac
ccattactgacactcagagacgaaagctagggtagcaaaagggattagata-cccctgta
gtccta--gccgtaaacgatggatactagatgttgcagtatcgtagctaa-cgcgttaag
tat-cccgcct-ggggagtacgctcgcaagggtg-aaactcaaaggaattgacgggggc-
ccgcacaagcggtggagcatgtggtttaattc-gatgcaacgcgaagaaccttaccagga
ct-tgacagtgccttcgggaaagatacaggtggtgcatggctgtcgtcagctcgtg-tcg
tgagatgttgggttaagt-cccgcaacga--gcgcaa-cccttattt--ttagttactat
ccagaa-agact-g-ccggtgacaaggaggaaggtgaggatgacgtcaagtca-gcatg-
ccccttatcctgggctacacacgtgctacaatgaacaaagggtcg-cga-aagttc-aga
ttgta-ggctgcaac--------
>HM1333391_Uncultured_marine_haptophyte_Biosope_T58_16S_PLA491038
----------------------------------------------------------ag
cagcgttatccggaatcatt-gggcgtaaagcgtctgtaggttgtttaataagtttgagt
atggcaggggtaggaatttctagt-gtagcggtgaaatgcgtagatattagaaagaacac
ccattactgacactcagagacgaaagctagggtagcaaaagggattagata-cccctgta
gtccta--gccgtaaacgatggatactagatgttgcagtatcgtagctaa-cgcgttaag
tat-cccgcct-ggggagtacgctcgcaagggtg-aaactcaaaggaattgacgggggc-
ccgcacaagcggtggagcatgtggtttaattc-gatgcaacgcgaagaaccttaccagga
ct-tgacagtgccttcgggaaagatacaggtggtgcatggctgtcgtcagctcgtg-tcg
tgagatgttgggttaagt-cccgcaacga--gcgcaa-cccttattt--ttagttactat
ctagaa-agact-g-ccggtgacaaggaggaaggtgaggatgacgtcaagtca-gcatg-
ccccttatcctgggctacacacgtgctacaatgaacaaagggtcg-cga-aagttc-aga
ttgta-ggctgcact--------
>HM1335641_Uncultured_marine_haptophyte_Biosope_T88_16S_PLA491035
------------------------------------------------------------
-------atccggaatcatt-gggcgtaaagcgtctgtaggttgtttaataagtttgagt
atggcaggggtaggaatttctagt-gtagcggtgaaatgcgtagatattagaaagaacac
ccattactgacactcagagacgaaagctagggtagcaaaagggattagata-cccctgta
gtccta--gccgtaaacgatggatactagatgttgcagtatcgtagctaa-cgcgttaag
tat-cccgcct-ggggagtacgctcgcaagggtg-aaactcaaaggaattgacgggggc-
ccgcacaagcggtggagcatgtggtttaattc-gatgcaacgcgaagaaccttaccagga
ct-tgacagtgccttcgggaaagatacaggtggtgcatggctgtcgtcagctcgtg-tcg
tgagatgttgggttaagt-cccgcaacga--gcgcaa-cccttattt--ttagttactat
ctagaa-agact-g-ccggtgacaaggaggaaggtgaggatgacgtcaagtca-gcatg-
ccccttatcctgggctacacacgtgctacaatgaacaaagggtcg-cga-aagttc-aga
ttgta-ggctg------------
>HM1331131_Uncultured_marine_haptophyte_Biosope_T33_16S_PLA491012
------------------------------------------------------------
--------tccggaatcatt-gggcgtaaagcgtctgtaggttgtttaataagtttgagt
atggcaggggtaggaatttctagt-gtagcggtgaaatgcgtagatattagaaagaacac
ccattactgacactcagagacgaaagctagggtagcaaaagggattagata-cccctgta
gtccta--gccgtaaacgatggatactagatgttgcagtatcgtagctaa-cgcgttaag
tat-cccgcct-ggggagtacgctcgcaagggtg-aaactcaaaggaattgacgggggc-
ccgcacaagcggtggagcatgtgatttaattc-gatgcaacgcgaagaaccttaccagga
ct-tgacagtgccttcgggaaagatacaggtggtgcatggctgtcgtcagctcgtg-tcg
tgagatgttgggttaagt-cccgcaacga--gcgcaa-cccttattt--ttagttactat
ctagaa-agact-g-ccggtgacaaggaggaaggtgaggatgacgtcaagtca-gcatg-
ccccttatcctgggctacacacgtgctacaatgaacaaagggtcg-cga-aagttc-aga
ttgta-ggctgca----------
>HM1333341_Uncultured_marine_haptophyte_Biosope_T58_16S_PLA491033
------------------------------------------------------------
-agcgttatccggaatcatt-gggcgtgaagcgtctgtaggttgtttaataagtttgagt
atggcaggggtaggaatttctagt-gtagcggtgaaatgcgtagatattagaaagaacac
ccattactgacactcagagacgaaagctagggtagcaaaagggattagata-cccctgta
gtccta--gccgtaaacgatggatactagatgttgcagtatcgtagctaa-cgcgttaag
tat-cccgcct-ggggagtacgctcgcaagggtg-aaactcaaaggaattgacgggggc-
ccgcacaagcggtggagcatgtggtttaattc-gatgcaacgcgaagaaccttaccagga
ct-tgacagtgccttcgggaaagatacaggtggtgcatggctgtcgtcagctcgtg-tcg
tgagatgttgggttaagt-cccgcaacga--gcgcaa-cccttattt--ttagttactat
ctagaa-agact-g-ccggtgacaaggaggaaggtgaggatgacgtcaagtca-gcatg-
ccccttatcctgggctacacacgtgctacaatgaacaaagggtcg-cga-aagttc-aga
ttgta-ggctgca----------
>HM1333401_Uncultured_marine_haptophyte_Biosope_T58_16S_PLA491040
------------------------------------------------------------
-----ttatccggaatcatt-gggcgtaaagcgtctgtaggttgtttaataagtttgagt
atggcaggggtaggaatttctagt-gtagcggtgaaatgcgtagatattagaaagaacac
ccattactgacactcagagacgaaagctagggtagcaaaagggattagata-cccctgta
gtccta--gccgtaaacgatggatactagatgttgcagtatcgtagctaa-cgcgttaag
tat-cccgcct-ggggagtacgctcgcaagggtg-aaactcaaaggaattgacgggggc-
ccgcacaagcggtggagcatgtggtttaattc-gatgcaacgcgaagaaccttaccagga
ct-tgacagtgccttcgggaaagatacaggtggtgcatggctgtcgtcagctcgtg-tcg
tgagatgttgggttaagt-cccgcaacga--gcgcaa-cccttattt--ttagttactat
ctagaa-agact-g-ccggtgacaaggaggaaggtgaggatgacgtcaagtca-gcatg-
ccccttatcctgggctacacacgtgctacaatgaacaaagggtcg-cga-aagttc-aga
ttgta-ggctgca----------
>HM1333261_Uncultured_marine_haptophyte_Biosope_T58_16S_PLA491012
-----------------------------------------------------------g
cagcgttatccggaatcatt-gggcgtaaagcgtctgtaggttgttgaataagtttgagt
atggcaggggtaggaatttctagt-gtagcggtgaaatgcgtagatattagaaagaacac
ccattactgacactcagagacgaaagctagggtagcaaaagggattagata-cccctgta
gtccta--gccgtaaacgatggatactagatgttgcagtatcgtagctaa-cgcgttaag
tat-cccgcct-ggggagtacgctcgcaagggtg-aaactcaaaggaattgacgggggc-
ccgcacaagcggtggagcatgtggtttaattc-gatgcaacgcgaagaaccttaccagga
ct-tgacagtgccttcgggaaagatacaggtggtgcatggctgtcgtcagctcgcg-tcg
tgagatgttgggttaagt-cccgcaacga--gcgcaa-cccttattt--ttagttactat
ctagaa-agact-g-ccggtgacaaggaggaaggtgaggatgacgtcaagtca-gcatg-
ccccttatcctgggctacacacgtgctacaatgaacaaagggtcg-cga-aagttc-aga
ttgta-ggctgca----------
>HM1330251_Uncultured_marine_haptophyte_Biosope_T123_16S_PLA491015
------------------------------------------------------------
---------------------gggcgtaaagcgtctgtaggttgtttaataagtttgagt
atggcaggggtaagaatttctagt-gtagcggtgaaatgcgtagatattagaaagaacac
ccattactgacactcagagacgaaagctagggtagcaaaagggattagata-cccctgta
gtccta--gccgtaaacgatggatactagatgttgcagtatcgtagctaa-cgcgttaag
tat-cccgcct-ggggagtacgctcgcaagggtg-aaactcaaaggaattgacgggggc-
ccgcacaagcggtggagcatgtggtttaattc-gatgcaacgcgaagaaccttaccagga
ct-tgacagtgccttcgggaaagatacaggtggtgcatggctgtcgtcagctcgtg-tcg
tgagatgttgggttaagt-cccgcaacga--gcgcaa-cccttattt--ttagttactat
ctagaa-agact-g-ccggtgacaaggaggaaggtgaggatgacgtcaagtca-gcatg-
ccccttatcctgggctacacacgtgctacaatgaacaaagggtcg-cga-aagttc-aga
ttgta-ggctgca----------
>HM1333301_Uncultured_marine_haptophyte_Biosope_T58_16S_PLA491017
------------------------------------------------------------
--------tccggaatcatt-gggcgtaaagcgtctgtaggttgtttaataagtttgagt
atggcaggggtaggaatttctagt-gtagcggtgaaatgcgtagatattagaaagaacac
ccattactgacactcagagacgaaagctagggtagcaaaagggattagata-cccctgta
gtccta--gccgtaaacgatggatactagatgttgcagtatcgtagctaa-cgcgttaag
tat-cccgcct-ggggagtacgctcgcaagggtg-aaactcaaaggaattgacgggggc-
ccgcacaagcggtggagcatgtggtttaattc-gatgcaacgcgaagaaccttaccagga
ct-tgacagtgccttcgggaaagatacaggtggtgcatggctgtcgtcagctcgtg-tcg
tgagatgttgggttaagt-cccgcaacga--gcgcaa-cccttattt--ttagttactat
ctagaa-agact-g-ccggtgacagggaggaaggtgaggatgacgtcaagtca-gcatg-
ccccttatcctgggctacacacgtgctacaatgaacaaagggtcg-cga-aagttc-aga
ttgta-ggctgc-----------
>HM1329761_Uncultured_marine_haptophyte_Biosope_T120_16S_PLA491034
------------------------------------------------------------
---------ccggtatcatt-gggcgtaaagcgtctgtaggttgtttaataagtttgagt
atggcaggggtaggaatttctagt-gtagcggtgaaatgcgtagatattagaaagaacac
ccattactgacactcagagacgaaagctagggtagcaaaagggattagata-cccctgta
gtccta--gccgtaaacgatggatactagatgttgcagtatcgtagctac-cgcgttaag
tat-cccgcct-ggggagtacgctcgcaagggtg-aaactcaaaggaattgacgggggc-
ccgcacaagcggtggagcatgtggtttaattc-gatgcaacgcgaagaaccttaccagga
ct-tgacagtgccttcgggaaagatacaggtggtgcatggctgtcgtcagctcgtg-tcg
tgagatgttgggttaagt-cccgcaacga--gcgcaa-cccttattt--ttagttactat
ctagaa-agact-g-ccggtgacaaggaggaaggtgaggatgacgtcaagtca-gcatg-
ccccttatcctgggctacacacgtgctacaatgaacaaagggtcg-cga-aagttc-aga
ttgta-ggctgc-----------
>HM1331291_Uncultured_marine_haptophyte_Biosope_T33_16S_PLA491029
------------------------------------------------------------
----------cggaatcatt-gggcgtaaagcgtctgtaggttgtttaataagtttgagt
atggcaggggtaggaatttctagt-gtagcggtgaaatgcgtagatattagaaagaacac
ccattactgacactcagagacgaaagctagggtagcaaaagggattagata-cccctgta
gtccta--gccgtaaacgatggatactagatgttgcagtatcgtagctaa-cgcgttaag
tat-cccgcct-ggggagtacgctcgcaagggtg-aaactcaaaggaattgacgggggc-
ccgcacaagcggtggagcatgtggtttaattc-gatgcaacgcgaagaaccttaccagga
ct-tgacagtgccttcgggaaagatacaggtggtgcatggctgtcgtcagctcgtg-tcg
tgagatgttgggttaagt-cccgcaacga--gcgcaa-cccttattt--ctagttactat
ctagaa-agact-g-ccggtgacaaggaggaaggtgaggatgacgtcaagtca-gcatg-
ccccttatcctgggctacacacgtgctacaatgaacaaagggtcg-cga-aagttc-aga
ttgta-ggctgcaa---------
>HM1332221_Uncultured_marine_haptophyte_Biosope_T39_16S_PLA491019
------------------------------------------------------------
--------------atcatt-gggcgtaaagcgtctgtaggttgtttaataagtttgagt
atggcaggggtaggaatttctagt-gtagcggtgaaatgcgtagatattagaaagaacac
ccattactgacactcagagacgaaagctagggtagcaaaagggattagata-cccctgta
gtccta--gccgtaaacgatggatactagatgttgcagtatcgtagctaa-cgcgttaag
tat-cccgcct-ggggagtacgctcgcaagggtg-aaactcaaaggaattgatgggggc-
ccgcacaagcggtggagcatgtggtttaattc-gatgcaacgcgaagaaccttaccagga
ct-tgacagtgccttcgggaaagatacaggtggtgcatggctgtcgtcagctcgtg-tcg
tgagatgttgggttaagt-cccgcaacga--gcgcaa-cccttattt--ttagttactat
ctagaa-agact-g-ccggtgacaaggaggaaggtgaggatgacgtcaagtca-gcatg-
ccccttatcctgggctacacacgtgctacaatggacaaagggtcg-cga-aagttc-aga
ttgta-ggctgcaactcg-----
>HM1330281_Uncultured_marine_haptophyte_Biosope_T123_16S_PLA491018
------------------------------------------------------------
--------------------------------gtctgtaggctgtttaataagtttgagt
atggcaggggtaggaatttctagt-gtagcggtgaaatgcgtagatattagaaagaacac
ccattactgacactcagagacgaaagctagggtagcaaaagggattagata-cccctgta
gtccta--gccgtaaacgatggatactagatgttgcagtatcgtagctaa-cgcgttaag
tat-cccgcct-ggggagtacgctcgcaagggtg-aaactcaaaggaattgacgggggc-
ccgcacaagcggtggagcatgtggtttaattc-gatgcaacgcgaagaaccttaccagga
ct-tgacagtgccttcgggaaagatacaggtggtgcatggctgtcgtcagctcgtg-tcg
tgagatgttgggttaagt-cccgcaacga--gcgcaa-cccttattt--ttagttactat
ctagaa-agact-g-ccggtgacaaggaggaaggtgaggatgacgtcaagtca-gcatg-
ccccttatcctgggctacacacgtgctacaatgaacaaagggtcg-cga-aagttc-aga
ttgta-ggctgcaactcg-----
>HM1332301_Uncultured_marine_haptophyte_Biosope_T39_16S_PLA491028
------------------------------------------------------------
--------------accatt-gggcgtaaagcgtctgtaggttgtttaataagtttgagt
atggcaggggtaggaatttctagt-gtagcggtgaaatgcgtagatattagaaagaacac
ccattactgacactcagagacgaaagctagggtagcaaaagggattagata-cccctgta
gtccta--gccgtaaacgatggatactagatgttgcagtatcgtagctaa-cgcgttaag
tat-cccgcct-ggggagtacgctcgcaagggtg-aaactcaaaggaattgacgggggc-
ccgcacaagcggtggagcatgtggtttaattc-gatgcaacgcgaagaaccttaccagga
ct-tgacagtgccttcgggaaagatacaggtggtgcatggctgtcgtcagctagtg-tcg
tgagatgttgggttaagt-cccgcaacga--gcgcaa-cccttattt--ttagttactat
ctagaa-agact-g-ccggtgacaaggaggaaggtgaggatgacgtcaagtca-gcatg-
ccccttatcctgggctacacacgtgctacaatgaacaaagggtcg-cga-aagttc-aga
tcgta-ggctgcaact-------
>LC0873751_Uncultured_Emiliania_JT_stE_0m_86
----------------------------------------t--aatac-gg--gggatgc
aagcgttatccggaatcatt-gggcgtaaagcgcctgtaggttgtttaataagttagagt
atggcaggggtaggaatttctagt-gtagcggtgaaatgcgtagatattagaaagaacac
ccattactgacactcagaggcgaaagctagggtagcaaaagggattagata-cccctgta
gtccta--gccgtaaacgatggatactagatgttgcagtatcgtagctaa-cgcgttaag
tat-cccgcct-ggggagtacgctcgcaagggtg--------------------------
------------------------------------------------------------
------------------------------------------------------------
------------------------------------------------------------
------------------------------------------------------------
------------------------------------------------------------
-----------------------
>KT9562921_Haptophyta_environmental_samples_ST4_30
taagca-tcggctaacttcccgtgcca-g-cagccgc-ggt--aatac-gg--gggatgc
aagcgttatccggaatcatt-gggcgtaaagcgcctgtaggttgtttaataagttagagt
atggcaggggtaggaatttctagt-gtagcggtgaaatgcgtagatattagaaagaacac
ccattactgacactcagaggcgaaagctagggtagcaaaagggattagata-cccctgta
gtccta--gccgtaaacgatggatactacatgttgcagtatggtagctaa-cgcgttaag
tat-cccgcct-ggggagtacgctcgcaagggtg-aaactcaaaggaattgacgggggc-
ccgcacaagcggtggagcatgtggtttaattc-gatgcaacgcgaagaaccttaccaagg
ct-tgacagtgccttcgggaaagatacaggtggtgcatggctgtcgtcagctcgtg-tcg
tgagatgttgggttaagt-cccgcaacga--gcgcaa-cccttgttt--ttagttgccat
ctagaa-agact-g-ccggtgacaaggaggaagttgaggatgactgcaagtca-gcatg-
caccttatcttgggcgacacacgtgctacaatggacaaagagttg-cga-aagttc-gga
ttgta-ggctgcaactcg-cc-t
>AB2002631_Chrysochromulina_sp_MBIC10513
taagcattcggctaact--ccgtgcca-g-cagccgc-ggt--aatac-gg--gggatgc
aagcgttatccggaatcatt-gggcgtaaagcgcctgtaggttgtttattaagtttgagt
atggcaggggtaggaatttctagt-gtagcggtgaaatgcgtagatattagaaagaacac
ccattactgacactcagaggcgaaagctagggtagcaaaagggattagata-cccctgta
gtccta--gccgtaaacgatggatactagatgttgcagtatcgtagctaa-cgcgttaag
tat-cccgcct-ggggagtacgctcgcaagggtg-aaactcaaaggaattgacgggggc-
ccgcacaagcggtggagcatgtggtttaattc-gatgcaacgcgaagaaccttaccaggg
ct-tgacagtgccttcgggaaagatacaggtggtgcatggctgtcgtcagctcgtg-tcg
tgagatgttgggttaagt-cccgcaacga--gcgcaa-cccttattt--ttagttaccat
ttagaa-agact-g-ccggtgacaaggaggaaggtgaggatgacgtcaagtca-gcatg-
ccccttatcctgggctacacacgtgctacaatggacaaagagtcg-cga-aagttc-aga
ttgta-ggctgcaactcg-cc-t
>EF0517541_Chrysochromulina_simplex_UIO_JomfB
------------------------------------------------------------
---------------------------aaagcgcctgtaggttgtttattaagtttgagt
atggcaggggtaggaatttctagt-gtagcggtgaaatgcgtagatattagaaagaacac
ccattactgacactcagaggcgaaagctagggtagcaaaagggattagata-cccctgta
gtccta--gccgtaaacgatggatactagatgttgcagtatcgtagctaa-cgcgttaag
tat-cccgcct-ggggagtacgctcgcaagggtg-aaactcaaaggaattgacgggggc-
ccgcacaagcggtggagcatgtggtttaattc-gatgcaacgcgaagaaccttaccaggg
ct-tgacagtgccttcgggaaagatacaggtggtgcatggctgtcgtcagctcgtg-tcg
tgagatgttgggttaagt-cccgcaacga--gcgcaa-cccttattt--ttagttaccat
ttagaa-agact-g-ccggtgacaaggaggaaggtgaggatgacgtcaagtca-gcatg-
ccccttatcctgggctacacacgtgctacaatggacaaagagtcg-cga-----------
-----------------------
>EF0517551_Chrysochromulina_throndsenii_UIO_K11
------------------------------------------------------------
---------------------------aaagcgcctgtaggttgtttattaagtttgagt
atggcaggggtaggaatttctagt-gtagcggtgaaatgcgtagatattagaaagaacac
ccattactgacactcagaggcgaaagctagggtagcaaaagggattagata-cccctgta
gtccta--gccgtaaacgatggatactagatgttgcagtatcgtagctaa-cgcgttaag
tat-cccgcct-ggggagtacgctcgcaagggtg-aaactcaaaggaattgacgggggc-
ccgcacaagcggtggagcatgtggtttaattc-gatgcaacgcgaagaaccttaccaggg
ct-tgacagtgccttcgggaaagatacaggtggtgcatggctgtcgtcagctcgtg-tcg
tgagatgttgggttaagt-cccgcaacga--gcgcaa-cccttattt--ttagttaccat
ttagaa-agact-g-ccggtgacaaggaggaaggtgaggatgacgtcaagtca-gcatg-
ccccttatcctgggctacacacgtgctacaatggacaaagagtcg-cga-----------
-----------------------
>CAMNT_0003281755_Chrysochromulina_rotalis_Strain_UIO044_extraction
taagca-tcggctaact--ccgtgcca-g-cagccgc-ggt--aatac-gg--gggatgc
aagcgttatccggaatcatt-gggcgtaaagcgcctgtaggttgtttattaagtttgagt
atggcaggggtaggaatttctagt-gtagcggtgaaatgcgtagatattagaaagaacac
ccattactgacactcagaggcgaaagctagggtagcaaaagggattagata-cccctgta
gtccta--gccgtaaacgatggatactagatgttgcagtatcgtagctaa-cgcgttaag
tat-cccgcct-ggggagtacgctcgcaagggtg-aaactcaaaggaattgacgggggc-
ccgcacaagcggtggagcatgtggtttaattc-ga--caacgcgaagaaccttaccaggg
ct-tgacagtgccttcgggaaagatacaggtggtgcatggctgtcgtcagctcgtg-tcg
tgagatgttgggttaagt-cccgcaacga--gcgcaa-cccttattt--ttagttaccat
ttagaa-agact-g-ccggtgacaaggaggaaggtgaggatgacgtcaagtca-gcatg-
ccccttatcctgggctacacacgtgctacaatggacaaagagtcg-cga-aagttc-aga
ttgta-ggctgcaactcg-cc-t
>KU0595001_Uncultured_marine_haptophyte_CARBOM_St98_surf_16S_PEUK_E5
------------------------------------------------------------
------------------------------------------------gtaagtttgagt
atggcaggggtaggaatttctagt-gtagcggtgaaatgcgtagatattagaaagaacac
ccattactgacactcagaggcgaaagctaggggagcaaaagggattagata-cccctgta
gtccta--gccgtaaacgatggatactagatgttgcagtatcttagctaa-cgcgttaag
tat-cccgcct-ggggagtacgctcgcaagggtg-aaactcaaaggaattgacgggggc-
ccgcacaagcggtggagcatgtggtttaattc-gatgcaacgcgaagaaccttaccaggg
ct-tgacagtgccttcgggaaagatacaggtggtgcatggctgtcgtcagctcgtg-tcg
tgagatgttgggttaagt-cccgcaacga--gcgcaa-cccttgttt--ttagttac---
------------------------------------------------------------
------------------------------------------------------------
-----------------------
>JX8693541_Uncultured_haptophyte_env_Pavin_epi_T_S22F
taagca-tcggctaact--ccgtgcca-g-cagccgc-ggt--aatac-gg--gggatgc
aagcgttatccggaatcatt-gggcgtaaagcgcctgtaggtcgtttaataagtttgagt
atggcaggggtaggaatttctagt-gtagcggtgaaatgcgtagatattagaaagaacac
ccactactgacactgagaggcgaaagctaggggagcaaaagggattagata-cccctgta
gtccta--gccgtaaacgatggatactaggtgttgcagtatcttagctaa-cgcgttaag
tat-cccgcct-ggggagtacgctcgcaagagtg-aaactcaaaggaattgacgggggc-
ccgcacaagcggtggagcatgcggtttaattc-gatgctacgcgaagaaccttaccaggg
ct-tgacagtgccttcgggaaagatacaggtggtgcatggctgtcgtcagctcgtg-tcg
tgagatgttgggttaagt-cccgcaacga--gcgcaa-ccctcgttt--ttagttgccat
ctaaaa-agact-g-ccggtgacaaggaggaaggtgaggatgacgtcaagtca-gcatg-
ccccttatcctgggccacacacgtgctacaatggacaaagagtcg-caa-aagttc-gga
ttgta-ggctgcaactcg-cc-t
>EF0522031_Uncultured_haptophyte_MC622-38
taagca-tcggctaact--ccgtgcca-g-cagccgc-ggt--aatac-gg--gggatgc
aagcgttatccggaatcatt-gggcgtaaagcgcctgtaggttgtttaataagttagagt
atggcaggggtaggaatttctagt-gtagcggtgaaatgcgtagatattagaaagaacac
ccattactgacactcagaggcgaaagctaggggagcaaaagggattagata-cccctgta
gtccta--gccgtaaacgatggatactagatgttgcagtatcttagctaa-cgcgttaag
tat-cccgcct-ggggagtacgctcgcaagggtg-aaactcaaaggaattgacgggggc-
ccgcacaagcggtggagcatgtggtttaattc-gatgcaacgcgaagaaccttaccaggg
ct-tgacagtgccttcgggaaagatacaggtggtgcatggctgtcgtcagctcgtg-tcg
tgagatgttgggttaagt-cccgcaacga--gcgcaa-ccctcattt--ttagttgccat
ctagag-agact-g-ccggtgacaaggaggaaggtgaggatgacgtcaagtca-gcatg-
ccccttatcctgggccacacacgtgctacaatggacaaagagtcg-caa-aagttc-gga
ttgca-ggctgcaactcg-cc-t
>EF0520691_Uncultured_haptophyte_250304-84
taagca-tcggctaact--ccgtgcca-g-cagccgc-ggt--aatac-gg--gggatgc
aagcgttatccggaatcatt-gggcgtaaagcgcctgtaggttgtttagtaagtttgagt
atggcaggggtaggaatttctagt-gtagcggtgaaatgcgtagatattagaaagaacac
ccattactgacactcagaggcgaaagctaggggagcaaaagggattagata-cccctgta
gtccta--gccgtaaacgatggatactagatgttgcagtatcttagctaa-cgcgttaag
tat-cccgcct-ggggagtacgctcgcaagggtg-aaactcaaaggaattgacgggggc-
ccgcacaagcggtggagcatgtggtttaattc-gatgcaacgcgaagaaccttaccaggg
ct-tgacagtgccttcgggaaagatacaggtggtgcatggctgtcgtcagctcgtg-tcg
tgagatgttgggttaagt-cccgcaacga--gcgcaa-ccctcattt--ttagttgccat
ctagag-agact-g-ccggtgacaaggaggaaggtgaggatgacgtcaagtca-gcatg-
ccccttatcctgggccacacacgtgctacaatggacaaagagtcg-caa-aagttc-gga
ttgca-ggctgcaactcg-cc-t
>EF0520481_Uncultured_haptophyte_250304-51
taagca-tcggctaact--ccgtgcca-g-cagccgc-ggt--aatac-gg--gggatgc
aagcgttatccggaatcatt-gggcgtaaagcgcctgtaggttgtttagtaagtttgagt
atggcaggggtaggaatttctagt-gtagcggtgaaatgcgtagatattagaaagaacac
ccattactgacactcagaggcgaaagctaggggagcaaaagggattagata-cccctgta
gtccta--gccgtaaacgatggatactagatgttgcagtatcttagctaa-cgcgttaag
tat-cccgcct-ggggagtacgctcgcaagggtg-aaactcaaaggaattgacgggggc-
ccgcacaagcggtggagcatgtggtttaattc-gatgcaacgcgaagaaccttaccaggg
ct-tgacagtgccttcgggaaagatacaggtggtgcatggctgtcgtcagctcgtg-tcg
tgagatgttgggttaagt-cccgcaacga--gcgcaa-ccctcattt--ttagttgccat
ctagag-agact-g-ccggtgacaaggaggaaggtgaggatgacgtcaagtca-gcatg-
ccccttatcctgggccacacacgtgctacaatggacaaagagtcg-caa-aagttc-gga
ttgca-ggctgcaactcg-cc-t
>OL7036011_Emiliania_huxleyi_RCC1253
taagca-tcggctaact--ccgtgcca-g-cagccgc-ggt--aatac-gg--gggatgc
aagcgttatccggaatcatt-gggcgtaaagcgcctgtaggttgtttagtaagtttgagt
atggcaggggtaggaatttctagt-gtagcggtgaaatgcgtagatattagaaagaacac
ccattactgacactcagaggcgaaagctaggggagcaaaagggattagata-cccctgta
gtccta--gccgtaaacgatggatactagatgttgcagtatcttagctaa-cgcgttaag
tat-cccgcct-ggggagtacgctcgcaagggtg-aaactcaaaggaattgacgggggc-
ccgcacaagcggtggagcatgtggtttaattc-gatgcaacgcgaagaaccttaccaggg
ct-tgacagtgccttcgggaaagatacaggtggtgcatggctgtcgtcagctcgtg-tcg
tgagatgttgggttaagt-cccgcaacga--gcgcaa-ccctcattt--ttagttgccat
ctagag-agact-g-ccggtgacaaggaggaaggtgaggatgacgtcaagtca-gcatg-
ccccttatcctgggccacacacgtgctacaatggacaaagagtcg-caa-aagttc-gga
ttgta-ggctgcaactcg-cc-t
>OL7036051_Emiliania_huxleyi_Van556
taagca-tcggctaact--ccgtgcca-g-cagccgc-ggt--aatac-gg--gggatgc
aagcgttatccggaatcatt-gggcgtaaagcgcctgtaggttgtttagtaagtttgagt
atggcaggggtaggaatttctagt-gtagcggtgaaatgcgtagatattagaaagaacac
ccattactgacactcagaggcgaaagctaggggagcaaaagggattagata-cccctgta
gtccta--gccgtaaacgatggatactagatgttgcagtatcttagctaa-cgcgttaag
tat-cccgcct-ggggagtacgctcgcaagggtg-aaactcaaaggaattgacgggggc-
ccgcacaagcggtggagcatgtggtttaattc-gatgcaacgcgaagaaccttaccaggg
ct-tgacagtgccttcgggaaagatacaggtggtgcatggctgtcgtcagctcgtg-tcg
tgagatgttgggttaagt-cccgcaacga--gcgcaa-ccctcattt--ttagttgccat
ctagag-agact-g-ccggtgacaaggaggaaggtgaggatgacgtcaagtca-gcatg-
ccccttatcctgggccacacacgtgctacaatggacaaagagtcg-caa-aagttc-gga
ttgta-ggctgcaactcg-cc-t
>OL7036001_Emiliania_huxleyi_RCC174
taagca-tcggctaact--ccgtgcca-g-cagccgc-ggt--aatac-gg--gggatgc
aagcgttatccggaatcatt-gggcgtaaagcgcctgtaggttgtttagtaagtttgagt
atggcaggggtaggaatttctagt-gtagcggtgaaatgcgtagatattagaaagaacac
ccattactgacactcagaggcgaaagctaggggagcaaaagggattagata-cccctgta
gtccta--gccgtaaacgatggatactagatgttgcagtatcttagctaa-cgcgttaag
tat-cccgcct-ggggagtacgctcgcaagggtg-aaactcaaaggaattgacgggggc-
ccgcacaagcggtggagcatgtggtttaattc-gatgcaacgcgaagaaccttaccaggg
ct-tgacagtgccttcgggaaagatacaggtggtgcatggctgtcgtcagctcgtg-tcg
tgagatgttgggttaagt-cccgcaacga--gcgcaa-ccctcattt--ttagttgccat
ctagag-agact-g-ccggtgacaaggaggaaggtgaggatgacgtcaagtca-gcatg-
ccccttatcctgggccacacacgtgctacaatggacaaagagtcg-caa-aagttc-gga
ttgta-ggctgcaactcg-cc-t
>OL6915571_Emiliania_huxleyi_B39
taagca-tcggctaact--ccgtgcca-g-cagccgc-ggt--aatac-gg--gggatgc
aagcgttatccggaatcatt-gggcgtaaagcgcctgtaggttgtttagtaagtttgagt
atggcaggggtaggaatttctagt-gtagcggtgaaatgcgtagatattagaaagaacac
ccattactgacactcagaggcgaaagctaggggagcaaaagggattagata-cccctgta
gtccta--gccgtaaacgatggatactagatgttgcagtatcttagctaa-cgcgttaag
tat-cccgcct-ggggagtacgctcgcaagggtg-aaactcaaaggaattgacgggggc-
ccgcacaagcggtggagcatgtggtttaattc-gatgcaacgcgaagaaccttaccaggg
ct-tgacagtgccttcgggaaagatacaggtggtgcatggctgtcgtcagctcgtg-tcg
tgagatgttgggttaagt-cccgcaacga--gcgcaa-ccctcattt--ttagttgccat
ctagag-agact-g-ccggtgacaaggaggaaggtgaggatgacgtcaagtca-gcatg-
ccccttatcctgggccacacacgtgctacaatggacaaagagtcg-caa-aagttc-gga
ttgta-ggctgcaactcg-cc-t
>OL7035911_Emiliania_huxleyi_92F
taagca-tcggctaact--ccgtgcca-g-cagccgc-ggt--aatac-gg--gggatgc
aagcgttatccggaatcatt-gggcgtaaagcgcctgtaggttgtttagtaagtttgagt
atggcaggggtaggaatttctagt-gtagcggtgaaatgcgtagatattagaaagaacac
ccattactgacactcagaggcgaaagctaggggagcaaaagggattagata-cccctgta
gtccta--gccgtaaacgatggatactagatgttgcagtatcttagctaa-cgcgttaag
tat-cccgcct-ggggagtacgctcgcaagggtg-aaactcaaaggaattgacgggggc-
ccgcacaagcggtggagcatgtggtttaattc-gatgcaacgcgaagaaccttaccaggg
ct-tgacagtgccttcgggaaagatacaggtggtgcatggctgtcgtcagctcgtg-tcg
tgagatgttgggttaagt-cccgcaacga--gcgcaa-ccctcattt--ttagttgccat
ctagag-agact-g-ccggtgacaaggaggaaggtgaggatgacgtcaagtca-gcatg-
ccccttatcctgggccacacacgtgctacaatggacaaagagtcg-caa-aagttc-gga
ttgta-ggctgcaactcg-cc-t
>OL7036021_Emiliania_huxleyi_RCC4002
taagca-tcggctaact--ccgtgcca-g-cagccgc-ggt--aatac-gg--gggatgc
aagcgttatccggaatcatt-gggcgtaaagcgcctgtaggttgtttagtaagtttgagt
atggcaggggtaggaatttctagt-gtagcggtgaaatgcgtagatattagaaagaacac
ccattactgacactcagaggcgaaagctaggggagcaaaagggattagata-cccctgta
gtccta--gccgtaaacgatggatactagatgttgcagtatcttagctaa-cgcgttaag
tat-cccgcct-ggggagtacgctcgcaagggtg-aaactcaaaggaattgacgggggc-
ccgcacaagcggtggagcatgtggtttaattc-gatgcaacgcgaagaaccttaccaggg
ct-tgacagtgccttcgggaaagatacaggtggtgcatggctgtcgtcagctcgtg-tcg
tgagatgttgggttaagt-cccgcaacga--gcgcaa-ccctcattt--ttagttgccat
ctagag-agact-g-ccggtgacaaggaggaaggtgaggatgacgtcaagtca-gcatg-
ccccttatcctgggccacacacgtgctacaatggacaaagagtcg-caa-aagttc-gga
ttgca-ggctgcaactcg-cc-t
>OL7036111_Gephyrocapsa_parvula_RCC4034
taagca-tcggctaact--ccgtgcca-g-cagccgc-ggt--aatac-gg--gggatgc
aagcgttatccggaatcatt-gggcgtaaagcgcctgtaggttgtttagtaagtttgagt
atggcaggggtaggaatttctagt-gtagcggtgaaatgcgtagatattagaaagaacac
ccattactgacactcagaggcgaaagctaggggagcaaaagggattagata-cccctgta
gtccta--gccgtaaacgatggatactagatgttgcagtatcttagctaa-cgcgttaag
tat-cccgcct-ggggagtacgctcgcaagggtg-aaactcaaaggaattgacgggggc-
ccgcacaagcggtggagcatgtggtttaattc-gatgcaacgcgaagaaccttaccaggg
ct-tgacagtgccttcgggaaagatacaggtggtgcatggctgtcgtcagctcgtg-tcg
tgagatgttgggttaagt-cccgcaacga--gcgcaa-ccctcattt--ttagttgccat
ctagag-agact-g-ccggtgacaaggaggaaggtgaggatgacgtcaagtca-gcatg-
ccccttatcctgggccacacacgtgctacaatggacaaagagtcg-caa-aagttc-gga
ttgca-ggctgcaactcg-cc-t
>OL7036101_Gephyrocapsa_parvula_RCC4033
taagca-tcggctaact--ccgtgcca-g-cagccgc-ggt--aatac-gg--gggatgc
aagcgttatccggaatcatt-gggcgtaaagcgcctgtaggttgtttagtaagtttgagt
atggcaggggtaggaatttctagt-gtagcggtgaaatgcgtagatattagaaagaacac
ccattactgacactcagaggcgaaagctaggggagcaaaagggattagata-cccctgta
gtccta--gccgtaaacgatggatactagatgttgcagtatcttagctaa-cgcgttaag
tat-cccgcct-ggggagtacgctcgcaagggtg-aaactcaaaggaattgacgggggc-
ccgcacaagcggtggagcatgtggtttaattc-gatgcaacgcgaagaaccttaccaggg
ct-tgacagtgccttcgggaaagatacaggtggtgcatggctgtcgtcagctcgtg-tcg
tgagatgttgggttaagt-cccgcaacga--gcgcaa-ccctcattt--ttagttgccat
ctagag-agact-g-ccggtgacaaggaggaaggtgaggatgacgtcaagtca-gcatg-
ccccttatcctgggccacacacgtgctacaatggacaaagagtcg-caa-aagttc-gga
ttgca-ggctgcaactcg-cc-t
>OL7036091_Gephyrocapsa_ericsonii_RCC4032
taagca-tcggctaact--ccgtgcca-g-cagccgc-ggt--aatac-gg--gggatgc
aagcgttatccggaatcatt-gggcgtaaagcgcctgtaggttgtttagtaagtttgagt
atggcaggggtaggaatttctagt-gtagcggtgaaatgcgtagatattagaaagaacac
ccattactgacactcagaggcgaaagctaggggagcaaaagggattagata-cccctgta
gtccta--gccgtaaacgatggatactagatgttgcagtatcttagctaa-cgcgttaag
tat-cccgcct-ggggagtacgctcgcaagggtg-aaactcaaaggaattgacgggggc-
ccgcacaagcggtggagcatgtggtttaattc-gatgcaacgcgaagaaccttaccaggg
ct-tgacagtgccttcgggaaagatacaggtggtgcatggctgtcgtcagctcgtg-tcg
tgagatgttgggttaagt-cccgcaacga--gcgcaa-ccctcattt--ttagttgccat
ctagag-agact-g-ccggtgacaaggaggaaggtgaggatgacgtcaagtca-gcatg-
ccccttatcctgggccacacacgtgctacaatggacaaagagtcg-caa-aagttc-gga
ttgca-ggctgcaactcg-cc-t
>OL7036071_Gephyrocapsa_oceanica_RCC3711
taagca-tcggctaact--ccgtgcca-g-cagccgc-ggt--aatac-gg--gggatgc
aagcgttatccggaatcatt-gggcgtaaagcgcctgtaggttgtttagtaagtttgagt
atggcaggggtaggaatttctagt-gtagcggtgaaatgcgtagatattagaaagaacac
ccattactgacactcagaggcgaaagctaggggagcaaaagggattagata-cccctgta
gtccta--gccgtaaacgatggatactagatgttgcagtatcttagctaa-cgcgttaag
tat-cccgcct-ggggagtacgctcgcaagggtg-aaactcaaaggaattgacgggggc-
ccgcacaagcggtggagcatgtggtttaattc-gatgcaacgcgaagaaccttaccaggg
ct-tgacagtgccttcgggaaagatacaggtggtgcatggctgtcgtcagctcgtg-tcg
tgagatgttgggttaagt-cccgcaacga--gcgcaa-ccctcattt--ttagttgccat
ctagag-agact-g-ccggtgacaaggaggaaggtgaggatgacgtcaagtca-gcatg-
ccccttatcctgggccacacacgtgctacaatggacaaagagtcg-caa-aagttc-gga
ttgca-ggctgcaactcg-cc-t
>OL7036061_Gephyrocapsa_oceanica_RCC1296
taagca-tcggctaact--ccgtgcca-g-cagccgc-ggt--aatac-gg--gggatgc
aagcgttatccggaatcatt-gggcgtaaagcgcctgtaggttgtttagtaagtttgagt
atggcaggggtaggaatttctagt-gtagcggtgaaatgcgtagatattagaaagaacac
ccattactgacactcagaggcgaaagctaggggagcaaaagggattagata-cccctgta
gtccta--gccgtaaacgatggatactagatgttgcagtatcttagctaa-cgcgttaag
tat-cccgcct-ggggagtacgctcgcaagggtg-aaactcaaaggaattgacgggggc-
ccgcacaagcggtggagcatgtggtttaattc-gatgcaacgcgaagaaccttaccaggg
ct-tgacagtgccttcgggaaagatacaggtggtgcatggctgtcgtcagctcgtg-tcg
tgagatgttgggttaagt-cccgcaacga--gcgcaa-ccctcattt--ttagttgccat
ctagag-agact-g-ccggtgacaaggaggaaggtgaggatgacgtcaagtca-gcatg-
ccccttatcctgggccacacacgtgctacaatggacaaagagtcg-caa-aagttc-gga
ttgca-ggctgcaactcg-cc-t
>OL7036032_Emiliania_huxleyi_RCC4028
taagca-tcggctaact--ccgtgcca-g-cagccgc-ggt--aatac-gg--gggatgc
aagcgttatccggaatcatt-gggcgtaaagcgcctgtaggttgtttagtaagtttgagt
atggcaggggtaggaatttctagt-gtagcggtgaaatgcgtagatattagaaagaacac
ccattactgacactcagaggcgaaagctaggggagcaaaagggattagata-cccctgta
gtccta--gccgtaaacgatggatactagatgttgcagtatcttagctaa-cgcgttaag
tat-cccgcct-ggggagtacgctcgcaagggtg-aaactcaaaggaattgacgggggc-
ccgcacaagcggtggagcatgtggtttaattc-gatgcaacgcgaagaaccttaccaggg
ct-tgacagtgccttcgggaaagatacaggtggtgcatggctgtcgtcagctcgtg-tcg
tgagatgttgggttaagt-cccgcaacga--gcgcaa-ccctcattt--ttagttgccat
ctagag-agact-g-ccggtgacaaggaggaaggtgaggatgacgtcaagtca-gcatg-
ccccttatcctgggccacacacgtgctacaatggacaaagagtcg-caa-aagttc-gga
ttgca-ggctgcaactcg-cc-t
>OL7035991_Emiliania_huxleyi_NZEH
taagca-tcggctaact--ccgtgcca-g-cagccgc-ggt--aatac-gg--gggatgc
aagcgttatccggaatcatt-gggcgtaaagcgcctgtaggttgtttagtaagtttgagt
atggcaggggtaggaatttctagt-gtagcggtgaaatgcgtagatattagaaagaacac
ccattactgacactcagaggcgaaagctaggggagcaaaagggattagata-cccctgta
gtccta--gccgtaaacgatggatactagatgttgcagtatcttagctaa-cgcgttaag
tat-cccgcct-ggggagtacgctcgcaagggtg-aaactcaaaggaattgacgggggc-
ccgcacaagcggtggagcatgtggtttaattc-gatgcaacgcgaagaaccttaccaggg
ct-tgacagtgccttcgggaaagatacaggtggtgcatggctgtcgtcagctcgtg-tcg
tgagatgttgggttaagt-cccgcaacga--gcgcaa-ccctcattt--ttagttgccat
ctagag-agact-g-ccggtgacaaggaggaaggtgaggatgacgtcaagtca-gcatg-
ccccttatcctgggccacacacgtgctacaatggacaaagagtcg-caa-aagttc-gga
ttgca-ggctgcaactcg-cc-t
>OL7035951_Emiliania_huxleyi_CCMP379
taagca-tcggctaact--ccgtgcca-g-cagccgc-ggt--aatac-gg--gggatgc
aagcgttatccggaatcatt-gggcgtaaagcgcctgtaggttgtttagtaagtttgagt
atggcaggggtaggaatttctagt-gtagcggtgaaatgcgtagatattagaaagaacac
ccattactgacactcagaggcgaaagctaggggagcaaaagggattagata-cccctgta
gtccta--gccgtaaacgatggatactagatgttgcagtatcttagctaa-cgcgttaag
tat-cccgcct-ggggagtacgctcgcaagggtg-aaactcaaaggaattgacgggggc-
ccgcacaagcggtggagcatgtggtttaattc-gatgcaacgcgaagaaccttaccaggg
ct-tgacagtgccttcgggaaagatacaggtggtgcatggctgtcgtcagctcgtg-tcg
tgagatgttgggttaagt-cccgcaacga--gcgcaa-ccctcattt--ttagttgccat
ctagag-agact-g-ccggtgacaaggaggaaggtgaggatgacgtcaagtca-gcatg-
ccccttatcctgggccacacacgtgctacaatggacaaagagtcg-caa-aagttc-gga
ttgca-ggctgcaactcg-cc-t
>OL7035941_Emiliania_huxleyi_CCMP371
taagca-tcggctaact--ccgtgcca-g-cagccgc-ggt--aatac-gg--gggatgc
aagcgttatccggaatcatt-gggcgtaaagcgcctgtaggttgtttagtaagtttgagt
atggcaggggtaggaatttctagt-gtagcggtgaaatgcgtagatattagaaagaacac
ccattactgacactcagaggcgaaagctaggggagcaaaagggattagata-cccctgta
gtccta--gccgtaaacgatggatactagatgttgcagtatcttagctaa-cgcgttaag
tat-cccgcct-ggggagtacgctcgcaagggtg-aaactcaaaggaattgacgggggc-
ccgcacaagcggtggagcatgtggtttaattc-gatgcaacgcgaagaaccttaccaggg
ct-tgacagtgccttcgggaaagatacaggtggtgcatggctgtcgtcagctcgtg-tcg
tgagatgttgggttaagt-cccgcaacga--gcgcaa-ccctcattt--ttagttgccat
ctagag-agact-g-ccggtgacaaggaggaaggtgaggatgacgtcaagtca-gcatg-
ccccttatcctgggccacacacgtgctacaatggacaaagagtcg-caa-aagttc-gga
ttgca-ggctgcaactcg-cc-t
>OL7035901_Emiliania_huxleyi_92E
taagca-tcggctaact--ccgtgcca-g-cagccgc-ggt--aatac-gg--gggatgc
aagcgttatccggaatcatt-gggcgtaaagcgcctgtaggttgtttagtaagtttgagt
atggcaggggtaggaatttctagt-gtagcggtgaaatgcgtagatattagaaagaacac
ccattactgacactcagaggcgaaagctaggggagcaaaagggattagata-cccctgta
gtccta--gccgtaaacgatggatactagatgttgcagtatcttagctaa-cgcgttaag
tat-cccgcct-ggggagtacgctcgcaagggtg-aaactcaaaggaattgacgggggc-
ccgcacaagcggtggagcatgtggtttaattc-gatgcaacgcgaagaaccttaccaggg
ct-tgacagtgccttcgggaaagatacaggtggtgcatggctgtcgtcagctcgtg-tcg
tgagatgttgggttaagt-cccgcaacga--gcgcaa-ccctcattt--ttagttgccat
ctagag-agact-g-ccggtgacaaggaggaaggtgaggatgacgtcaagtca-gcatg-
ccccttatcctgggccacacacgtgctacaatggacaaagagtcg-caa-aagttc-gga
ttgca-ggctgcaactcg-cc-t
>OL6915581_Emiliania_huxleyi_M219
taagca-tcggctaact--ccgtgcca-g-cagccgc-ggt--aatac-gg--gggatgc
aagcgttatccggaatcatt-gggcgtaaagcgcctgtaggttgtttagtaagtttgagt
atggcaggggtaggaatttctagt-gtagcggtgaaatgcgtagatattagaaagaacac
ccattactgacactcagaggcgaaagctaggggagcaaaagggattagata-cccctgta
gtccta--gccgtaaacgatggatactagatgttgcagtatcttagctaa-cgcgttaag
tat-cccgcct-ggggagtacgctcgcaagggtg-aaactcaaaggaattgacgggggc-
ccgcacaagcggtggagcatgtggtttaattc-gatgcaacgcgaagaaccttaccaggg
ct-tgacagtgccttcgggaaagatacaggtggtgcatggctgtcgtcagctcgtg-tcg
tgagatgttgggttaagt-cccgcaacga--gcgcaa-ccctcattt--ttagttgccat
ctagag-agact-g-ccggtgacaaggaggaaggtgaggatgacgtcaagtca-gcatg-
ccccttatcctgggccacacacgtgctacaatggacaaagagtcg-caa-aagttc-gga
ttgca-ggctgcaactcg-cc-t
>OL3227071_Emiliania_huxleyi_RCC1217
taagca-tcggctaact--ccgtgcca-g-cagccgc-ggt--aatac-gg--gggatgc
aagcgttatccggaatcatt-gggcgtaaagcgcctgtaggttgtttagtaagtttgagt
atggcaggggtaggaatttctagt-gtagcggtgaaatgcgtagatattagaaagaacac
ccattactgacactcagaggcgaaagctaggggagcaaaagggattagata-cccctgta
gtccta--gccgtaaacgatggatactagatgttgcagtatcttagctaa-cgcgttaag
tat-cccgcct-ggggagtacgctcgcaagggtg-aaactcaaaggaattgacgggggc-
ccgcacaagcggtggagcatgtggtttaattc-gatgcaacgcgaagaaccttaccaggg
ct-tgacagtgccttcgggaaagatacaggtggtgcatggctgtcgtcagctcgtg-tcg
tgagatgttgggttaagt-cccgcaacga--gcgcaa-ccctcattt--ttagttgccat
ctagag-agact-g-ccggtgacaaggaggaaggtgaggatgacgtcaagtca-gcatg-
ccccttatcctgggccacacacgtgctacaatggacaaagagtcg-caa-aagttc-gga
ttgca-ggctgcaactcg-cc-t
>OL3227061_Emiliania_huxleyi_RCC1216
taagca-tcggctaact--ccgtgcca-g-cagccgc-ggt--aatac-gg--gggatgc
aagcgttatccggaatcatt-gggcgtaaagcgcctgtaggttgtttagtaagtttgagt
atggcaggggtaggaatttctagt-gtagcggtgaaatgcgtagatattagaaagaacac
ccattactgacactcagaggcgaaagctaggggagcaaaagggattagata-cccctgta
gtccta--gccgtaaacgatggatactagatgttgcagtatcttagctaa-cgcgttaag
tat-cccgcct-ggggagtacgctcgcaagggtg-aaactcaaaggaattgacgggggc-
ccgcacaagcggtggagcatgtggtttaattc-gatgcaacgcgaagaaccttaccaggg
ct-tgacagtgccttcgggaaagatacaggtggtgcatggctgtcgtcagctcgtg-tcg
tgagatgttgggttaagt-cccgcaacga--gcgcaa-ccctcattt--ttagttgccat
ctagag-agact-g-ccggtgacaaggaggaaggtgaggatgacgtcaagtca-gcatg-
ccccttatcctgggccacacacgtgctacaatggacaaagagtcg-caa-aagttc-gga
ttgca-ggctgcaactcg-cc-t
>NC_0637841_Gephyrocapsa_ericsonii_RCC4032
taagca-tcggctaact--ccgtgcca-g-cagccgc-ggt--aatac-gg--gggatgc
aagcgttatccggaatcatt-gggcgtaaagcgcctgtaggttgtttagtaagtttgagt
atggcaggggtaggaatttctagt-gtagcggtgaaatgcgtagatattagaaagaacac
ccattactgacactcagaggcgaaagctaggggagcaaaagggattagata-cccctgta
gtccta--gccgtaaacgatggatactagatgttgcagtatcttagctaa-cgcgttaag
tat-cccgcct-ggggagtacgctcgcaagggtg-aaactcaaaggaattgacgggggc-
ccgcacaagcggtggagcatgtggtttaattc-gatgcaacgcgaagaaccttaccaggg
ct-tgacagtgccttcgggaaagatacaggtggtgcatggctgtcgtcagctcgtg-tcg
tgagatgttgggttaagt-cccgcaacga--gcgcaa-ccctcattt--ttagttgccat
ctagag-agact-g-ccggtgacaaggaggaaggtgaggatgacgtcaagtca-gcatg-
ccccttatcctgggccacacacgtgctacaatggacaaagagtcg-caa-aagttc-gga
ttgca-ggctgcaactcg-cc-t
>NC_0637851_Gephyrocapsa_parvula_RCC4033
taagca-tcggctaact--ccgtgcca-g-cagccgc-ggt--aatac-gg--gggatgc
aagcgttatccggaatcatt-gggcgtaaagcgcctgtaggttgtttagtaagtttgagt
atggcaggggtaggaatttctagt-gtagcggtgaaatgcgtagatattagaaagaacac
ccattactgacactcagaggcgaaagctaggggagcaaaagggattagata-cccctgta
gtccta--gccgtaaacgatggatactagatgttgcagtatcttagctaa-cgcgttaag
tat-cccgcct-ggggagtacgctcgcaagggtg-aaactcaaaggaattgacgggggc-
ccgcacaagcggtggagcatgtggtttaattc-gatgcaacgcgaagaaccttaccaggg
ct-tgacagtgccttcgggaaagatacaggtggtgcatggctgtcgtcagctcgtg-tcg
tgagatgttgggttaagt-cccgcaacga--gcgcaa-ccctcattt--ttagttgccat
ctagag-agact-g-ccggtgacaaggaggaaggtgaggatgacgtcaagtca-gcatg-
ccccttatcctgggccacacacgtgctacaatggacaaagagtcg-caa-aagttc-gga
ttgca-ggctgcaactcg-cc-t
>NC_0637821_Gephyrocapsa_oceanica_RCC1296
taagca-tcggctaact--ccgtgcca-g-cagccgc-ggt--aatac-gg--gggatgc
aagcgttatccggaatcatt-gggcgtaaagcgcctgtaggttgtttagtaagtttgagt
atggcaggggtaggaatttctagt-gtagcggtgaaatgcgtagatattagaaagaacac
ccattactgacactcagaggcgaaagctaggggagcaaaagggattagata-cccctgta
gtccta--gccgtaaacgatggatactagatgttgcagtatcttagctaa-cgcgttaag
tat-cccgcct-ggggagtacgctcgcaagggtg-aaactcaaaggaattgacgggggc-
ccgcacaagcggtggagcatgtggtttaattc-gatgcaacgcgaagaaccttaccaggg
ct-tgacagtgccttcgggaaagatacaggtggtgcatggctgtcgtcagctcgtg-tcg
tgagatgttgggttaagt-cccgcaacga--gcgcaa-ccctcattt--ttagttgccat
ctagag-agact-g-ccggtgacaaggaggaaggtgaggatgacgtcaagtca-gcatg-
ccccttatcctgggccacacacgtgctacaatggacaaagagtcg-caa-aagttc-gga
ttgca-ggctgcaactcg-cc-t
>OL7036041_Emiliania_huxleyi_RCC4030
taagca-tcggctaact--ccgtgcca-g-cagccgc-ggt--aatac-gg--gggatgc
aagcgttatccggaatcatt-gggcgtaaagcgcctgtaggttgtttagtaagtttgagt
atggcaggggtaggaatttctagt-gtagcggtgaaatgcgtagatattagaaagaacac
ccattactgacactcagaggcgaaagctaggggagcaaaagggattagata-cccctgta
gtccta--gccgtaaacgatggatactagatgttgcagtatcttagctaa-cgcgttaag
tat-cccgcct-ggggagtacgctcgcaagggtg-aaactcaaaggaattgacgggggc-
ccgcacaagcggtggagcatgtggtttaattc-gatgcaacgcgaagaaccttaccaggg
ct-tgacagtgccttcgggaaagatacaggtggtgcatggctgtcgtcagctcgtg-tcg
tgagatgttgggttaagt-cccgcaacga--gcgcaa-ccctcattt--ttagttgccat
ctagag-agact-g-ccggtgacaaggaggaaggtgaggatgacgtcaagtca-gcatg-
ccccttatcctgggccacacacgtgctacaatggacaaagagtcg-caa-aagttc-gga
ttgca-ggctgcaactcg-cc-t
>JN0227051_Emiliania_huxleyi_culture-collection_CCMP1516
taagca-tcggctaact--ccgtgcca-g-cagccgc-ggt--aatac-gg--gggatgc
aagcgttatccggaatcatt-gggcgtaaagcgcctgtaggttgtttagtaagtttgagt
atggcaggggtaggaatttctagt-gtagcggtgaaatgcgtagatattagaaagaacac
ccattactgacactcagaggcgaaagctaggggagcaaaagggattagata-cccctgta
gtccta--gccgtaaacgatggatactagatgttgcagtatcttagctaa-cgcgttaag
tat-cccgcct-ggggagtacgctcgcaagggtg-aaactcaaaggaattgacgggggc-
ccgcacaagcggtggagcatgtggtttaattc-gatgcaacgcgaagaaccttaccaggg
ct-tgacagtgccttcgggaaagatacaggtggtgcatggctgtcgtcagctcgtg-tcg
tgagatgttgggttaagt-cccgcaacga--gcgcaa-ccctcattt--ttagttgccat
ctagag-agact-g-ccggtgacaaggaggaaggtgaggatgacgtcaagtca-gcatg-
ccccttatcctgggccacacacgtgctacaatggacaaagagtcg-caa-aagttc-gga
ttgca-ggctgcaactcg-cc-t
>OL7035981_Emiliania_huxleyi_M217
taagca-tcggctaact--ccgtgcca-g-cagccgc-ggt--aatac-gg--gggatgc
aagcgttatccggaatcatt-gggcgtaaagcgcctgtaggttgtttagtaagtttgagt
atggcaggggtaggaatttctagt-gtagcggtgaaatgcgtagatattagaaagaacac
ccattactgacactcagaggcgaaagctaggggagcaaaagggattagata-cccctgta
gtccta--gccgtaaacgatggatactagatgttgcagtatcttagctaa-cgcgttaag
tat-cccgcct-ggggagtacgctcgcaagggtg-aaactcaaaggaattgacgggggc-
ccgcacaagcggtggagcatgtggtttaattc-gatgcaacgcgaagaaccttaccaggg
ct-tgacagtgccttcgggaaagatacaggtggtgcatggctgtcgtcagctcgtg-tcg
tgagatgttgggttaagt-cccgcaacga--gcgcaa-ccctcattt--ttagttgccat
ctagag-agact-g-ccggtgacaaggaggaaggtgaggatgacgtcaagtca-gcatg-
ccccttatcctgggccacacacgtgctacaatggacaaagagtcg-caa-aagttc-gga
ttgca-ggctgcaactcg-cc-t
>OL7035961_Emiliania_huxleyi_EH2
taagca-tcggctaact--ccgtgcca-g-cagccgc-ggt--aatac-gg--gggatgc
aagcgttatccggaatcatt-gggcgtaaagcgcctgtaggttgtttagtaagtttgagt
atggcaggggtaggaatttctagt-gtagcggtgaaatgcgtagatattagaaagaacac
ccattactgacactcagaggcgaaagctaggggagcaaaagggattagata-cccctgta
gtccta--gccgtaaacgatggatactagatgttgcagtatcttagctaa-cgcgttaag
tat-cccgcct-ggggagtacgctcgcaagggtg-aaactcaaaggaattgacgggggc-
ccgcacaagcggtggagcatgtggtttaattc-gatgcaacgcgaagaaccttaccaggg
ct-tgacagtgccttcgggaaagatacaggtggtgcatggctgtcgtcagctcgtg-tcg
tgagatgttgggttaagt-cccgcaacga--gcgcaa-ccctcattt--ttagttgccat
ctagag-agact-g-ccggtgacaaggaggaaggtgaggatgacgtcaagtca-gcatg-
ccccttatcctgggccacacacgtgctacaatggacaaagagtcg-caa-aagttc-gga
ttgca-ggctgcaactcg-cc-t
>OL7035931_Emiliania_huxleyi_AWI1516
taagca-tcggctaact--ccgtgcca-g-cagccgc-ggt--aatac-gg--gggatgc
aagcgttatccggaatcatt-gggcgtaaagcgcctgtaggttgtttagtaagtttgagt
atggcaggggkaggaatttctagt-gtagcggtgaaatgcgtagatattagaaagaacac
ccattactgacactcagaggcgaaagctaggggagcaaaagggattagata-cccctgta
gtccta--gccgtaaacgatggatactagatgttgcagtatcttagctaa-cgcgttaag
tat-cccgcct-ggggagtacgctcgcaagggtg-aaactcaaaggaattgacgggggc-
ccgcacaagcggtggagcatgtggtttaattc-gatgcaacgcgaagaaccttaccaggg
ct-tgacagtgccttcgggaaagatacaggtggtgcatggctgtcgtcagctcgtg-tcg
tgagatgttgggttaagt-cccgcaacga--gcgcaa-ccctcattt--ttagttgccat
ctagag-agact-g-ccggtgacaaggaggaaggtgaggatgacgtcaagtca-gcatg-
ccccttatcctgggccacacacgtgctacaatggacaaagagtcg-caa-aagttc-gga
ttgca-ggctgcaactcg-cc-t
>OL6915561_Emiliania_huxleyi_culture_RCC175
taagca-tcggctaact--ccgtgcca-g-cagccgc-ggt--aatac-gg--gggatgc
aagcgttatccggaatcatt-gggcgtaaagcgcctgtaggttgtttagtaagtttgagt
atggcaggggtaggaatttctagt-gtagcggtgaaatgcgtagatattagaaagaacac
ccattactgacactcagaggcgaaagctaggggagcaaaagggattagata-cccctgta
gtccta--gccgtaaacgatggatactagatgttgcagtatcttagctaa-cgcgttaag
tat-cccgcct-ggggagtacgctcgcaagggtg-aaactcaaaggaattgacgggggc-
ccgcacaagcggtggagcatgtggtttaattc-gatgcaacgcgaagaaccttaccaggg
ct-tgacagtgccttcgggaaagatacaggtggtgcatggctgtcgtcagctcgtg-tcg
tgagatgttgggttaagt-cccgcaacga--gcgcaa-ccctcattt--ttagttgccat
ctagag-agact-g-ccggtgacaaggaggaaggtgaggatgacgtcaagtca-gcatg-
ccccttatcctgggccacacacgtgctacaatggacaaagagtcg-caa-aagttc-gga
ttgta-ggctgcaactcg-cc-t
>OL7035921_Emiliania_huxleyi_ARC30-1
taagca-tcggctaact--ccgtgcca-g-cagccgc-ggt--aatac-gg--gggatgc
aagcgttatccggaatcatt-gggcgtaaagcgcctgtaggttgtttagtaagtttgagt
atggcaggggtaggaatttctagt-gtagcggtgaaatgcgtagatattagaaagaacac
ccattactgacactcagaggcgaaagctaggggagcaaaagggattagata-cccctgta
gtccta--gccgtaaacgatggatactagatgttgcagtatcttagctaa-cgcgttaag
tat-cccgcct-ggggagtacgctcgcaagggtg-aaactcaaaggaattgacgggggc-
ccgcacaagcggtggagcatgtggtttaattc-gatgcaacgcgaagaaccttaccaggg
ct-tgacagtgccttcgggaaagatacaggtggtgcatggctgtcgtcagctcgtg-tcg
tgagatgttgggttaagt-cccgcaacga--gcgcaa-ccctcattt--ttagttgccat
ctagag-agact-g-ccggtgacaaggaggaaggtgaggatgacgtcaagtca-gcatg-
ccccttatcctgggccacacacgtgctacaatggacaaagagtcg-caa-aagttc-gga
ttgta-ggctgcaactcg-cc-t
>OL7035971_Emiliania_huxleyi_L
taagca-tcggctaact--ccgtgcca-g-cagccgc-ggt--aatac-gg--gggatgc
aagcgttatccggaatcatt-gggcgtaaagcgcctgtaggttgtttagtaagtttgagt
atggcaggggtaggaatttctagt-gtagcggtgaaatgcgtagatattagaaagaacac
ccattactgacactcagaggcgaaagctaggggagcaaaagggattagata-cccctgta
gtccta--gccgtaaacgatggatactagatgttgcagtatcttagctaa-cgcgttaag
tat-cccgcct-ggggagtacgctcgcaagggtg-aaactcaaaggaattgacgggggc-
ccgcacaagcggtggagcatgtggtttaattc-gatgcaacgcgaagaaccttaccaggg
ct-tgacagtgccttcgggaaagatacaggtggtgcatggctgtcgtcagctcgtg-tcg
tgagatgttgggttaagt-cccgcaacga--gcgcaa-ccctcattt--ttagttgccat
ctagag-agact-g-ccggtgacaaggaggaaggtgaggatgacgtcaagtca-gcatg-
ccccttatcctgggccacacacgtgctacaatggacaaagagtcg-caa-aagttc-gga
ttgta-ggctgcaactcg-cc-t
>NC_0637831_Gephyrocapsa_muellerae_RCC3370
taagca-tcggctaact--ccgtgcca-g-cagccgc-ggt--aatac-gg--gggatgc
aagcgttatccggaatcatt-gggcgtaaagcgcctgtaggttgtttagtaagtttgagt
atggcaggggtaggaatttctagt-gtagcggtgaaatgcgtagatattagaaagaacac
ccattactgacactcagaggcgaaagctaggggagcaaaagggattagata-cccctgta
gtccta--gccgtaaacgatggatactagatgttgcagtatcttagctaa-cgcgttaag
tat-cccgcct-ggggagtacgctcgcaagggtg-aaactcaaaggaattgacgggggc-
ccgcacaagcggtggagcatgtggtttaattc-gatgcaacgcgaagaaccttaccaggg
ct-tgacagtgccttcgggaaagatacaggtggtgcatggctgtcgtcagctcgtg-tcg
tgagatgttgggttaagt-cccgcaacga--gcgcaa-ccctcattt--ttagttgccat
ctagag-agact-g-ccggtgacaaggaggaaggtgaggatgacgtcaagtca-gcatg-
ccccttatcctgggccacacacgtgctacaatggacaaagagtcg-caa-aagttc-gga
ttgta-ggctgcaactcg-cc-t
>OL7036081_Gephyrocapsa_muellerae_RCC3370
taagca-tcggctaact--ccgtgcca-g-cagccgc-ggt--aatac-gg--gggatgc
aagcgttatccggaatcatt-gggcgtaaagcgcctgtaggttgtttagtaagtttgagt
atggcaggggtaggaatttctagt-gtagcggtgaaatgcgtagatattagaaagaacac
ccattactgacactcagaggcgaaagctaggggagcaaaagggattagata-cccctgta
gtccta--gccgtaaacgatggatactagatgttgcagtatcttagctaa-cgcgttaag
tat-cccgcct-ggggagtacgctcgcaagggtg-aaactcaaaggaattgacgggggc-
ccgcacaagcggtggagcatgtggtttaattc-gatgcaacgcgaagaaccttaccaggg
ct-tgacagtgccttcgggaaagatacaggtggtgcatggctgtcgtcagctcgtg-tcg
tgagatgttgggttaagt-cccgcaacga--gcgcaa-ccctcattt--ttagttgccat
ctagag-agact-g-ccggtgacaaggaggaaggtgaggatgacgtcaagtca-gcatg-
ccccttatcctgggccacacacgtgctacaatggacaaagagtcg-caa-aagttc-gga
ttgta-ggctgcaactcg-cc-t
>NC_0072881_Emiliania_huxleyi
taagca-tcggctaact--ccgtgcca-g-cagccgc-ggt--aatac-gg--gggatgc
aagcgttatccggaatcatt-gggcgtaaagcgcctgtaggttgtttagtaagtttgagt
atggcaggggtaggaatttctagt-gtagcggtgaaatgcgtagatattagaaagaacac
ccattactgacactcagaggcgaaagctaggggagcaaaagggattagata-cccctgta
gtccta--gccgtaaacgatggatactagatgttgcagtatcttagctaa-cgcgttaag
tat-cccgcct-ggggagtacgctcgcaagggtg-aaactcaaaggaattgacgggggc-
ccgcacaagcggtggagcatgtggtttaattc-gatgcaacgcgaagaaccttaccaggg
ct-tgacagtgccttcgggaaagatacaggtggtgcatggctgtcgtcagctcgtg-tcg
tgagatgttgggttaagt-cccgcaacga--gcgcaa-ccctcattt--ttagttgccat
ctagag-agact-g-ccggtgacaaggaggaaggtgaggatgacgtcaagtca-gcatg-
ccccttatcctgggccacacacgtgctacaatggacaaagagtcg-caa-aagttc-gga
ttgca-ggctgcaactcg-cc-t
>AY7413711_Emiliania_huxleyi_CCMP373
taagca-tcggctaact--ccgtgcca-g-cagccgc-ggt--aatac-gg--gggatgc
aagcgttatccggaatcatt-gggcgtaaagcgcctgtaggttgtttagtaagtttgagt
atggcaggggtaggaatttctagt-gtagcggtgaaatgcgtagatattagaaagaacac
ccattactgacactcagaggcgaaagctaggggagcaaaagggattagata-cccctgta
gtccta--gccgtaaacgatggatactagatgttgcagtatcttagctaa-cgcgttaag
tat-cccgcct-ggggagtacgctcgcaagggtg-aaactcaaaggaattgacgggggc-
ccgcacaagcggtggagcatgtggtttaattc-gatgcaacgcgaagaaccttaccaggg
ct-tgacagtgccttcgggaaagatacaggtggtgcatggctgtcgtcagctcgtg-tcg
tgagatgttgggttaagt-cccgcaacga--gcgcaa-ccctcattt--ttagttgccat
ctagag-agact-g-ccggtgacaaggaggaaggtgaggatgacgtcaagtca-gcatg-
ccccttatcctgggccacacacgtgctacaatggacaaagagtcg-caa-aagttc-gga
ttgca-ggctgcaactcg-cc-t
>CAMNT_0030707681_Emiliania-huxleyi-374
taagca-tcggctaact--ccgtgcca-g-cagccgc-ggt--aatac-gg--gggatgc
aagcgttatccggaatcatt-gggcgtaaagcgcctgtaggttgtttagtaagtttgagt
atggcaggggtaggaatttctagt-gtagcggtgaaatgcgtagatattagaaagaacac
ccattactgacactcagaggcgaaagctaggggagcaaaagggattagata-cccctgta
gtccta--gccgtaaacgatggatactagatgttgcagtatcttagctaa-cgcgttaag
tat-cccgcct-ggggagtacgctcgcaagggtg-aaactcaaaggaattgacgggggc-
ccgcacaagcggtggagcatgtggtttaattc-gatgcaacgcgaagaaccttaccaggg
ct-tgacagtgccttcgggaaagatacaggtggtgcatggctgtcgtcagctcgtg-tcg
tgagatgttgggttaagt-cccgcaacga--gcgcaa-ccctcattt--ttagttgccat
ctagag-agact-g-ccggtgacaaggaggaaggtgaggatgacgtcaagtca-gcatg-
ccccttatcctgggccacacacgtgctacaatggacaaagagtcg-caa-aagttc-gga
ttgta-ggctgcaactcg-cc-t
>CAMNT_0032201019_Isochrysis-sp-CCMP1244
taagca-tcggctaact--ccgtgcca-g-cagccgc-ggt--aatac-gg--gggatgc
aagcgttatccggaatcatt-gggcgtaaagcgcctgtaggttgtttagtaagtttgagt
atggcaggggtaggaatttctagt-gtagcggtgaaatgcgtagatattagaaagaacac
ccattactgacactcagaggcgaaagctaggggagcaaaagggattagata-cccctgta
gtccta--gccgtaaacgatggatactagatgttgcagtatcttagctaa-cgcgttaag
tat-cccgcct-ggggagtacgctcgcaagggtg-aaactcaaaggaattgacgggggc-
ccgcacaagcggtggagcatgtggtttaattc-gatgcaacgcgaagaaccttaccaggg
ct-tgacagtgccttcgggaaagatacaggtggtgcatggctgtcgtcagctcgtg-tcg
tgagatgttgggttaagt-cccgcaacga--gcgcaa-ccctcattt--ttagttgccat
ctagag-agact-g-ccggtgacaaggaggaaggtgaggatgacgtcaagtca-gcatg-
ccccttatcctgggccacacacgtgctacaatggacaaagagtcg-caa-aagttc-gga
ttgca-ggctgcaactcg-cc-t
>CAMNT_0030721753_Emiliania-huxleyi-379
taagca-ccggctaact--ccgtgcca-g-cagccgc-ggt--aatac-gg--gggatgc
aagcgttatccggaatcatt-gggcgtaaagcgcctgtaggttgtttagtaagtttgagt
atggcaggggtaggaatttctagt-gtagcggtgaaatgcgtagatattagaaagaacac
ccattactgacactcagaggcgaaagctaggggagcaaaagggattagata-cccctgta
gtccta--gccgtaaacgatggatactagatgttgcagtatcttagctaa-cgcgttaag
tat-cccgcct-ggggagtacgctcgcaagggtg-aaactcaaaggaattgacgggggc-
ccgcacaagcggtggagcatgtggtttaattc-gatgcaacgcgaagaaccttaccaggg
ct-tgacagtgccttcgggaaagatacaggtggtgcatggctgtcgtcagctcgtg-tcg
tgagatgttgggttaagt-cccgcaacga--gcgcaa-ccctcattt--ttagttgccat
ctagag-agact-g-ccggtgacaaggaggaaggtgaggatgacgtcaagtca-gcatg-
ccccttatcctgggccacacacgtgctacaatggacaaagagtcg-caa-aagttc-gga
ttgca-ggctgcaactcg-cc-t
>CAMNT_0031505495_Gephyrocapsa-oceanica-RCC1303
taagca-tcggctaact--ccgtgcca-g-cagccgc-ggt--aatac-gg--gggatgc
aagcgttatccggaatcatt-gggcgtaaagcgcctgtaggttgtttagtaagtttgagt
atggcaggggtaggaatttctagt-gtagcggtgaaatgcgtagatattagaaagaacac
ccattactgacactcagaggcgaaagctaggggagcaaaagggattagata-cccctgta
gtccta--gccgtaaacgatggatactagatgttgcagtatcttagctaa-cgcgttaag
tat-cccgcct-ggggagtacgctcgcaagggtg-aaactcaaaggaattgacgggggc-
ccgcacaagcggtggagcatgtggtttaattc-gatgcaacgcgaagaaccttaccaggg
ct-tgacagtgccttcgggaaagatacaggtggtgcatggctgtcgtcagctcgtg-tcg
tgagatgttgggttaagt-cccgcaacga--gcgcaa-ccctcattt--ttagttgccat
ctagag-agact-g-ccggtgacaaggaggaaggtgaggatgacgtcaagtca-gcatg-
ccccttatcctgggccacacacgtgctacaatggacaaagagtcg-caa-aagttc-gga
ttgca-ggctgcaactcg-cc-t
>CAMNT_0030884295_Emiliania-huxleyi-PLYM219
taagca-tcggctaact--ccgtgcca-g-cagccgc-ggt--aatac-gg--gggatgc
aagcgttatccggaatcatt-gggcgtaaagcgcctgtaggttgtttagtaagtttgagt
atggcaggggtaggaatttctagt-gtagcggtgaaatgcgtagatattagaaagaacac
ccattactgacactcagaggcgaaagctaggggagcaaaagggattagata-cccctgta
gtccta--gccgtaaacgatggatactagatgttgcagtatcttagctaa-cgcgttaag
tat-cccgcct-ggggagtacgctcgcaagggtg-aaactcaaaggaattgacgggggc-
ccgcacaagcggtggagcatgtggtttaattc-gatacaacgcgaagaaccttaccaggg
ct-tgacagtgccttcgggaaagatacaggtggtgcatggctgtcgtcagctcgtg-tcg
tgagatgttgggttaagt-cccgcaacga--gcgcaa-ccctcattt--ttagttgccat
ctagag-agact-g-ccggtgacaaggaggaaggtgaggatgacgtcaagtca-gcatg-
ccccttatcctgggccacacacgtgctacaatggacaaagagtcg-caa-aagttc-gga
ttgca-ggctgcaactcg-cc-t
>AB1969691_Gephyrocapsa_oceanica
taagca-tcggctaact--ccgtgcca-g-cagccgc-ggt--aatac-gg--gggatgc
aagcgttatccggaatcatt-gggcgtaaagcgcctgtaggttgtttagtaagtttgagt
atggcaggggtaggaatttctagt-gtagcggtgaaatgcgtagatattagaaagaacac
ccattactgacactcagaggcgaaagctaggggagcaaaagggattagata-cccctgta
gtccta--gccgtaaacgatggatactagatgttgcagtatcttagctaa-cgcgttaag
tat-cccgcct-ggggagtacgctcgcaagggtg-aaactcaaaggaattgacgggggc-
ccgcacaagcggtggagcatgtggtttaattc-gatgcaacgcgaagaaccttaccaggg
ct-tgacagtgccttcgggaaagatacaggtggtgcatggctgtcgtcagctcgtg-tcg
tgagatgttgggttaagt-cccgcaacga--gcgcaa-ccctcattt--ttagttgccat
ctagag-agact-g-ccggtgacaaggaggaaggtgaggatgacgtcaagtca-gcatg-
ccccttatcctgggccacacacgtgctacaatggacaaagagtcg-caa-aagttc-gga
ttgca-agctgcaactcg-cc-t
>AY7021151_Emiliania_huxleyi_CCMP625
taagca-tcggctaact--ccgtgcca-g-cagccgc-ggt--aatac-gg--gggatgc
aagcgttatccggaatcatt-gggcgtaaagcgcctgtaggttgtttagtaagtttgagt
atggcaggggtaggaatttctagt-gtagcggtgaaatgcgtagatattagaaagaacac
ccattactgacactcagaggcgaaagctaggggagcaaaagggattagata-cccctgta
gtccta--gccgtaaacgatggatactagatgttgcagtatcttagctaa-cgcgttaag
tat-cccgcct-ggggagtacgctcgcaagggtg-aaactcaaaggaattgacgggggc-
ccgcacaagcggtggagcatgtggtttaattc-gatgcaacgcgaagaaccttaccaggg
ct-tgacagtgccttcgggaaagatacaggtggtgcatggctgtcgtcagctcgtg-tcg
tgagatgttgggttaagt-cccgcaacga--gcgcaa-ccctcattt--ttagttgccat
ctagag-agact-g-ccggtgacaaggaggaaggtgaggatgacgtcaagtca-gcatg-
ccccttatcctgggccacacacgtgctacaatggacaaagagtcg-caa-aagttc-gga
ttgca-g----------------
>CAMNT_0030834423_Emiliania-huxleyi-CCMP370
taagca-tcggctaact--ccgtgcca-g-cagccgc-ggt--aatac-gg--gggatgc
aagcgttatccggaatcatt-gggcgtaaagcgcctgtaggttgtttagtaagtttgagt
atggcaggggtaggaatttctagt-gtagcggtgaaatgcgtagatattagaaagaacac
ccattactgacactcagaggcgaaagctaggggagcaaaagggattagata-cccctgta
gtccta--gccgtaaacgatggatactagatgttgcagtatcttagctaa-cgcgttaag
tat-cccgcct-ggggagtacgctcgcaagggtg-aaactcaaaggaattgacgggggc-
ccgcacaagcggtggagcatgtggtttaattc-gatgcaacgcgaagaaccttaccaggg
ct-tgacagtgccttcgggaaagatacaggtggtgcatggctgtcgtcagctcgtg-tcg
tgagatgttgggttaagt-cccgcaacga--gcgcaa-ccctcattt--ttagttgccat
ctagag-agact-g-ccggtgacaaggaggaaggtgaggatgacgtcaagtca-gcatg-
ccccttatcctgggccacacacgtgctacaatggacaaagagtcg-caa-aagttc-gga
ttgta-ggctgcaactcg-cc-t
>LN7353973_Emiliania_huxleyi_RCC2611
-------------------------------------------------gg--gggatgc
aagcgttatccggaatcatt-gggcgtaaagcgcctgtaggttgtttagtaagtttgagt
atggcaggggtaggaatttctagt-gtagcggtgaaatgcgtagatattagaaagaacac
ccattactgacactcagaggcgaaagctaggggagcaaaagggattagata-cccctgta
gtccta--gccgtaaacgatggatactagatgttgcagtatcttagctaa-cgcgttaag
tat-cccgcct-ggggagtacgctcgcaagggtg-aaactcaaaggaattgacgggggc-
ccgcacaagcggtggagcatgtggtttaattc-gatgcaacgcgaagaaccttaccaggg
ct-tgacagtgccttcgggaaagatacaggtggtgcatggctgtcgtcagctcgtg-tcg
tgagatgttgggttaagt-cccgcaacga--gcgcaa-ccctcattt--ttagttgccat
ctagag-agact-g-ccggtgacaaggaggaaggtgaggatgacgtcaagtca-gcatg-
ccccttatcctgggccacacacgtgctacaatggacaaagagtcg-caa-----------
-----------------------
>LN7354863_Emiliania_huxleyi_RCC909
---------------------------------------gg--tatac-gg--gggatgc
aagcgttatccggaatcatt-gggcgtaaagcgcctgtaggttgtttagtaagtttgagt
atggcaggggtaggaatttctagt-gtagcggtgaaatgcgtagatattagaaagaacac
ccattactgacactcagaggcgaaagctaggggagcaaaagggattagata-cccctgta
gtccta--gccgtaaacgatggatactagatgttgcagtatcttagctaa-cgcgttaag
tat-cccgcct-ggggagtacgctcgcaagggtg-aaactcaaaggaattgacgggggc-
ccgcacaagcggtggagcatgtggtttaattc-gatgcaacgcgaagaaccttaccaggg
ct-tgacagtgccttcgggaaagatacaggtggtgcatggctgtcgtcagctcgtg-tcg
tgagatgttgggttaagt-cccgcaacga--gcgcaa-ccctcattt--ttagttgccat
ctagag-agact-g-ccggtgacaaggaggaaggtgaggatgacgtcaagtca-gcatg-
ccccttatcctgggccacacacgtgctacaatggacaaagagtcg-caa-----------
-----------------------
>LN7354033_Emiliania_huxleyi_RCC2635
-------------------------------------------tatac-gg--gggatgc
aagcgttatccggaatcatt-gggcgtaaagcgcctgtaggttgtttagtaagtttgagt
atggcaggggtaggaatttctagt-gtagcggtgaaatgcgtagatattagaaagaacac
ccattactgacactcagaggcgaaagctaggggagcaaaagggattagata-cccctgta
gtccta--gccgtaaacgatggatactagatgttgcagtatcttagctaa-cgcgttaag
tat-cccgcct-ggggagtacgctcgcaagggtg-aaactcaaaggaattgacgggggc-
ccgcacaagcggtggagcatgtggtttaattc-gatgcaacgcgaagaaccttaccaggg
ct-tgacagtgccttcgggaaagatacaggtggtgcatggctgtcgtcagctcgtg-tcg
tgagatgttgggttaagt-cccgcaacga--gcgcaa-ccctcattt--ttagttgccat
ctagag-agact-g-ccggtgacaaggaggaaggtgaggatgacgtcaagtca-gcatg-
ccccttatcctgggccacacacgtgctacaatggacaaagagtcg-caa-aagttc-gga
ttgta------------------
>LN7354073_Emiliania_huxleyi_RCC2941
-------------------------------------------tatac-gg--gggatgc
aagcgttatccggaatcatt-gggcgtaaagcgcctgtaggttgtttagtaagtttgagt
atggcaggggtaggaatttctagt-gtagcggtgaaatgcgtagatattagaaagaacac
ccattactgacactcagaggcgaaagctaggggagcaaaagggattagata-cccctgta
gtccta--gccgtaaacgatggatactagatgttgcagtatcttagctaa-cgcgttaag
tat-cccgcct-ggggagtacgctcgcaagggtg-aaactcaaaggaattgacgggggc-
ccgcacaagcggtggagcatgtggtttaattc-gatgcaacgcgaagaaccttaccaggg
ct-tgacagtgccttcgggaaagatacaggtggtgcatggctgtcgtcagctcgtg-tcg
tgagatgttgggttaagt-cccgcaacga--gcgcaa-ccctcattt--ttagttgccat
ctagag-agact-g-ccggtgacaaggaggaaggtgaggatgacgtcaagtca-gcatg-
ccccttatcctgggccacacacgtgctacaatggacaaagagtcg-caa-aagttc-gga
ttgta-ggctgcaactc------
>LK3918041_Emiliania_huxleyi_F908
------------------------------------------------------------
---------------------------aaagcgcctgtaggttgtttagtaagtttgagt
atggcaggggtaggaatttctagt-gtagcggtgaaatgcgtagatattagaaagaacac
ccattactgacactcagaggcgaaagctaggggagcaaaagggattagata-cccctgta
gtccta--gccgtaaacgatggatactagatgttgcagtatcttagctaa-cgcgttaag
tat-cccgcct-ggggagtacgctcgcaagggtg-aaactcaaaggaattgacgggggc-
ccgcacaagcggtggagcatgtggtttaattc-gatgcaacgcgaagaaccttaccaggg
ct-tgacagtgccttcgggaaagatacaggtggtgcatggctgtcgtcagctcgtg-tcg
tgagatgttgggttaagt-cccgcaacga--gcgcaa-ccctcattt--ttagttgccat
ctagag-agact-g-ccggtgacaaggaggaaggtgaggatgacgtcaagtca-gcatg-
ccccttatcctgggccacacacgtgctaca------------------------------
-----------------------
>KP2828361_Gephyrocapsa_muellerae_RCC3862
------------------------------------------------------------
---------------------------aaagcgcctgtaggttgtttagtaagtttgagt
atggcaggggtaggaatttctagt-gtagcggtgaaatgcgtagatattagaaagaacac
ccattactgacactcagaggcgaaagctaggggagcaaaagggattagata-cccctgta
gtccta--gccgtaaacgatggatactagatgttgcagtatcttagctaa-cgcgttaag
tat-cccgcct-ggggagtacgctcgcaagggtg-aaactcaaaggaattgacgggggc-
ccgcacaagcggtggagcatgtggtttaattc-gatgcaacgcgaagaaccttaccaggg
ct-tgacagtgccttcgggaaagatacaggtggtgcatggctgtcgtcagctcgtg-tcg
tgagatgttgggttaagt-cccgcaacga--gcgcaa-ccctcattt--ttagttgccat
ctagag-agact-g-ccggtgacaaggaggaaggtgaggatgacgtcaagtca-gcatg-
ccccttatcctgggccacacacgtgctacaatggacaaagagtcg-caa-----------
-----------------------
>KP2828351_Gephyrocapsa_muellerae_RCC3370
------------------------------------------------------------
---------------------------aaagcgcctgtaggttgtttagtaagtttgagt
atggcaggggtaggaatttctagt-gtagcggtgaaatgcgtagatattagaaagaacac
ccattactgacactcagaggcgaaagctaggggagcaaaagggattagata-cccctgta
gtccta--gccgtaaacgatggatactagatgttgcagtatcttagctaa-cgcgttaag
tat-cccgcct-ggggagtacgctcgcaagggtg-aaactcaaaggaattgacgggggc-
ccgcacaagcggtggagcatgtggtttaattc-gatgcaacgcgaagaaccttaccaggg
ct-tgacagtgccttcgggaaagatacaggtggtgcatggctgtcgtcagctcgtg-tcg
tgagatgttgggttaagt-cccgcaacga--gcgcaa-ccctcattt--ttagttgccat
ctagag-agact-g-ccggtgacaaggaggaaggtgaggatgacgtcaagtca-gcatg-
ccccttatcctgggccacacacgtgctacaatggacaaagagtcg-caa-----------
-----------------------
>KP2828341_Gephyrocapsa_muellerae_RCC3898
------------------------------------------------------------
---------------------------aaagcgcctgtaggttgtttagtaagtttgagt
atggcaggggtaggaatttctagt-gtagcggtgaaatgcgtagatattagaaagaacac
ccattactgacactcagaggcgaaagctaggggagcaaaagggattagata-cccctgta
gtccta--gccgtaaacgatggatactagatgttgcagtatcttagctaa-cgcgttaag
tat-cccgcct-ggggagtacgctcgcaagggtg-aaactcaaaggaattgacgggggc-
ccgcacaagcggtggagcatgtggtttaattc-gatgcaacgcgaagaaccttaccaggg
ct-tgacagtgccttcgggaaagatacaggtggtgcatggctgtcgtcagctcgtg-tcg
tgagatgttgggttaagt-cccgcaacga--gcgcaa-ccctcattt--ttagttgccat
ctagag-agact-g-ccggtgacaaggaggaaggtgaggatgacgtcaagtca-gcatg-
ccccttatcctgggccacacacgtgctacaatggacaaagagtcg-caa-----------
-----------------------
>KC4041191_Gephyrocapsa_oceanica_RCC1286
------------------------------------------------------------
---------------------------aaagcgcctgtaggttgtttagtaagtttgagt
atggcaggggtaggaatttctagt-gtagcggtgaaatgcgtagatattagaaagaacac
ccattactgacactcagaggcgaaagctaggggagcaaaagggattagata-cccctgta
gtccta--gccgtaaacgatggatactagatgttgcagtatcttagctaa-cgcgttaag
tat-cccgcct-ggggagtacgctcgcaagggtg-aaactcaaaggaattgacgggggc-
ccgcacaagcggtggagcatgtggtttaattc-gatgcaacgcgaagaaccttaccaggg
ct-tgacagtgccttcgggaaagatacaggtggtgcatggctgtcgtcagctcgtg-tcg
tgagatgttgggttaagt-cccgcaacga--gcgcaa-ccctcattt--ttagttgccat
ctagag-agact-g-ccggtgacaaggaggaaggtgaggatgacgtcaagtca-gcatg-
ccccttatcctgggccacacacgtgctacaatggacaaagagtcg-caa-----------
-----------------------
>KC4041181_Gephyrocapsa_oceanica_RCC1284
------------------------------------------------------------
---------------------------aaagcgcctgtaggttgtttagtaagtttgagt
atggcaggggtaggaatttctagt-gtagcggtgaaatgcgtagatattagaaagaacac
ccattactgacactcagaggcgaaagctaggggagcaaaagggattagata-cccctgta
gtccta--gccgtaaacgatggatactagatgttgcagtatcttagctaa-cgcgttaag
tat-cccgcct-ggggagtacgctcgcaagggtg-aaactcaaaggaattgacgggggc-
ccgcacaagcggtggagcatgtggtttaattc-gatgcaacgcgaagaaccttaccaggg
ct-tgacagtgccttcgggaaagatacaggtggtgcatggctgtcgtcagctcgtg-tcg
tgagatgttgggttaagt-cccgcaacga--gcgcaa-ccctcattt--ttagttgccat
ctagag-agact-g-ccggtgacaaggaggaaggtgaggatgacgtcaagtca-gcatg-
ccccttatcctgggccacacacgtgctacaatggacaaagagtcg-caa-----------
-----------------------
>KC4041171_Gephyrocapsa_oceanica_RCC1282
------------------------------------------------------------
---------------------------aaagcgcctgtaggttgtttagtaagtttgagt
atggcaggggtaggaatttctagt-gtagcggtgaaatgcgtagatattagaaagaacac
ccattactgacactcagaggcgaaagctaggggagcaaaagggattagata-cccctgta
gtccta--gccgtaaacgatggatactagatgttgcagtatcttagctaa-cgcgttaag
tat-cccgcct-ggggagtacgctcgcaagggtg-aaactcaaaggaattgacgggggc-
ccgcacaagcggtggagcatgtggtttaattc-gatgcaacgcgaagaaccttaccaggg
ct-tgacagtgccttcgggaaagatacaggtggtgcatggctgtcgtcagctcgtg-tcg
tgagatgttgggttaagt-cccgcaacga--gcgcaa-ccctcattt--ttagttgccat
ctagag-agact-g-ccggtgacaaggaggaaggtgaggatgacgtcaagtca-gcatg-
ccccttatcctgggccacacacgtgctacaatggacaaagagtcg-caa-----------
-----------------------
>KC4041161_Gephyrocapsa_oceanica_RCC1281
------------------------------------------------------------
---------------------------aaagcgcctgtaggttgtttagtaagtttgagt
atggcaggggtaggaatttctagt-gtagcggtgaaatgcgtagatattagaaagaacac
ccattactgacactcagaggcgaaagctaggggagcaaaagggattagata-cccctgta
gtccta--gccgtaaacgatggatactagatgttgcagtatcttagctaa-cgcgttaag
tat-cccgcct-ggggagtacgctcgcaagggtg-aaactcaaaggaattgacgggggc-
ccgcacaagcggtggagcatgtggtttaattc-gatgcaacgcgaagaaccttaccaggg
ct-tgacagtgccttcgggaaagatacaggtggtgcatggctgtcgtcagctcgtg-tcg
tgagatgttgggttaagt-cccgcaacga--gcgcaa-ccctcattt--ttagttgccat
ctagag-agact-g-ccggtgacaaggaggaaggtgaggatgacgtcaagtca-gcatg-
ccccttatcctgggccacacacgtgctacaatggacaaagagtcg-caa-----------
-----------------------
>KC4041151_Gephyrocapsa_oceanica_RCC1279
------------------------------------------------------------
---------------------------aaagcgcctgtaggttgtttagtaagtttgagt
atggcaggggtaggaatttctagt-gtagcggtgaaatgcgtagatattagaaagaacac
ccattactgacactcagaggcgaaagctaggggagcaaaagggattagata-cccctgta
gtccta--gccgtaaacgatggatactagatgttgcagtatcttagctaa-cgcgttaag
tat-cccgcct-ggggagtacgctcgcaagggtg-aaactcaaaggaattgacgggggc-
ccgcacaagcggtggagcatgtggtttaattc-gatgcaacgcgaagaaccttaccaggg
ct-tgacagtgccttcgggaaagatacaggtggtgcatggctgtcgtcagctcgtg-tcg
tgagatgttgggttaagt-cccgcaacga--gcgcaa-ccctcattt--ttagttgccat
ctagag-agact-g-ccggtgacaaggaggaaggtgaggatgacgtcaagtca-gcatg-
ccccttatcctgggccacacacgtgctacaatggacaaagagtcg-caa-----------
-----------------------
>KC4041141_Gephyrocapsa_oceanica_RCC1223
------------------------------------------------------------
---------------------------aaagcgcctgtaggttgtttagtaagtttgagt
atggcaggggtaggaatttctagt-gtagcggtgaaatgcgtagatattagaaagaacac
ccattactgacactcagaggcgaaagctaggggagcaaaagggattagata-cccctgta
gtccta--gccgtaaacgatggatactagatgttgcagtatcttagctaa-cgcgttaag
tat-cccgcct-ggggagtacgctcgcaagggtg-aaactcaaaggaattgacgggggc-
ccgcacaagcggtggagcatgtggtttaattc-gatgcaacgcgaagaaccttaccaggg
ct-tgacagtgccttcgggaaagatacaggtggtgcatggctgtcgtcagctcgtg-tcg
tgagatgttgggttaagt-cccgcaacga--gcgcaa-ccctcattt--ttagttgccat
ctagag-agact-g-ccggtgacaaggaggaaggtgaggatgacgtcaagtca-gcatg-
ccccttatcctgggccacacacgtgctacaatggacaaagagtcg-caa-----------
-----------------------
>KC4041131_Emiliania_huxleyi_RCC1228
------------------------------------------------------------
---------------------------aaagcgcctgtaggttgtttagtaagtttgagt
atggcaggggtaggaatttctagt-gtagcggtgaaatgcgtagatattagaaagaacac
ccattactgacactcagaggcgaaagctaggggagcaaaagggattagata-cccctgta
gtccta--gccgtaaacgatggatactagatgttgcagtatcttagctaa-cgcgttaag
tat-cccgcct-ggggagtacgctcgcaagggtg-aaactcaaaggaattgacgggggc-
ccgcacaagcggtggagcatgtggtttaattc-gatgcaacgcgaagaaccttaccaggg
ct-tgacagtgccttcgggaaagatacaggtggtgcatggctgtcgtcagctcgtg-tcg
tgagatgttgggttaagt-cccgcaacga--gcgcaa-ccctcattt--ttagttgccat
ctagag-agact-g-ccggtgacaaggaggaaggtgaggatgacgtcaagtca-gcatg-
ccccttatcctgggccacacacgtgctacaatggacaaagagtcg-caa-----------
-----------------------
>KC4041121_Emiliania_huxleyi_RCC1227
------------------------------------------------------------
---------------------------aaagcgcctgtaggttgtttagtaagtttgagt
atggcaggggtaggaatttctagt-gtagcggtgaaatgcgtagatattagaaagaacac
ccattactgacactcagaggcgaaagctaggggagcaaaagggattagata-cccctgta
gtccta--gccgtaaacgatggatactagatgttgcagtatcttagctaa-cgcgttaag
tat-cccgcct-ggggagtacgctcgcaagggtg-aaactcaaaggaattgacgggggc-
ccgcacaagcggtggagcatgtggtttaattc-gatgcaacgcgaagaaccttaccaggg
ct-tgacagtgccttcgggaaagatacaggtggtgcatggctgtcgtcagctcgtg-tcg
tgagatgttgggttaagt-cccgcaacga--gcgcaa-ccctcattt--ttagttgccat
ctagag-agact-g-ccggtgacaaggaggaaggtgaggatgacgtcaagtca-gcatg-
ccccttatcctgggccacacacgtgctacaatggacaaagagtcg-caa-----------
-----------------------
>KC4041111_Emiliania_huxleyi_RCC1225
------------------------------------------------------------
---------------------------aaagcgcctgtaggttgtttagtaagtttgagt
atggcaggggtaggaatttctagt-gtagcggtgaaatgcgtagatattagaaagaacac
ccattactgacactcagaggcgaaagctaggggagcaaaagggattagata-cccctgta
gtccta--gccgtaaacgatggatactagatgttgcagtatcttagctaa-cgcgttaag
tat-cccgcct-ggggagtacgctcgcaagggtg-aaactcaaaggaattgacgggggc-
ccgcacaagcggtggagcatgtggtttaattc-gatgcaacgcgaagaaccttaccaggg
ct-tgacagtgccttcgggaaagatacaggtggtgcatggctgtcgtcagctcgtg-tcg
tgagatgttgggttaagt-cccgcaacga--gcgcaa-ccctcattt--ttagttgccat
ctagag-agact-g-ccggtgacaaggaggaaggtgaggatgacgtcaagtca-gcatg-
ccccttatcctgggccacacacgtgctacaatggacaaagagtcg-caa-----------
-----------------------
>KC4041101_Emiliania_huxleyi_RCC1221
------------------------------------------------------------
---------------------------aaagcgcctgtaggttgtttagtaagtttgagt
atggcaggggtaggaatttctagt-gtagcggtgaaatgcgtagatattagaaagaacac
ccattactgacactcagaggcgaaagctaggggagcaaaagggattagata-cccctgta
gtccta--gccgtaaacgatggatactagatgttgcagtatcttagctaa-cgcgttaag
tat-cccgcct-ggggagtacgctcgcaagggtg-aaactcaaaggaattgacgggggc-
ccgcacaagcggtggagcatgtggtttaattc-gatgcaacgcgaagaaccttaccaggg
ct-tgacagtgccttcgggaaagatacaggtggtgcatggctgtcgtcagctcgtg-tcg
tgagatgttgggttaagt-cccgcaacga--gcgcaa-ccctcattt--ttagttgccat
ctagag-agact-g-ccggtgacaaggaggaaggtgaggatgacgtcaagtca-gcatg-
ccccttatcctgggccacacacgtgctacaatggacaaagagtcg-caa-----------
-----------------------
>KC4041091_Emiliania_huxleyi_RCC1219
------------------------------------------------------------
---------------------------aaagcgcctgtaggttgtttagtaagtttgagt
atggcaggggtaggaatttctagt-gtagcggtgaaatgcgtagatattagaaagaacac
ccattactgacactcagaggcgaaagctaggggagcaaaagggattagata-cccctgta
gtccta--gccgtaaacgatggatactagatgttgcagtatcttagctaa-cgcgttaag
tat-cccgcct-ggggagtacgctcgcaagggtg-aaactcaaaggaattgacgggggc-
ccgcacaagcggtggagcatgtggtttaattc-gatgcaacgcgaagaaccttaccaggg
ct-tgacagtgccttcgggaaagatacaggtggtgcatggctgtcgtcagctcgtg-tcg
tgagatgttgggttaagt-cccgcaacga--gcgcaa-ccctcattt--ttagttgccat
ctagag-agact-g-ccggtgacaaggaggaaggtgaggatgacgtcaagtca-gcatg-
ccccttatcctgggccacacacgtgctacaatggacaaagagtcg-caa-----------
-----------------------
>KC4041081_Emiliania_huxleyi_RCC1218
------------------------------------------------------------
---------------------------aaagcgcctgtaggttgtttagtaagtttgagt
atggcaggggtaggaatttctagt-gtagcggtgaaatgcgtagatattagaaagaacac
ccattactgacactcagaggcgaaagctaggggagcaaaagggattagata-cccctgta
gtccta--gccgtaaacgatggatactagatgttgcagtatcttagctaa-cgcgttaag
tat-cccgcct-ggggagtacgctcgcaagggtg-aaactcaaaggaattgacgggggc-
ccgcacaagcggtggagcatgtggtttaattc-gatgcaacgcgaagaaccttaccaggg
ct-tgacagtgccttcgggaaagatacaggtggtgcatggctgtcgtcagctcgtg-tcg
tgagatgttgggttaagt-cccgcaacga--gcgcaa-ccctcattt--ttagttgccat
ctagag-agact-g-ccggtgacaaggaggaaggtgaggatgacgtcaagtca-gcatg-
ccccttatcctgggccacacacgtgctacaatggacaaagagtcg-caa-----------
-----------------------
>KC4041071_Emiliania_huxleyi_RCC1214
------------------------------------------------------------
---------------------------aaagcgcctgtaggttgtttagtaagtttgagt
atggcaggggtaggaatttctagt-gtagcggtgaaatgcgtagatattagaaagaacac
ccattactgacactcagaggcgaaagctaggggagcaaaagggattagata-cccctgta
gtccta--gccgtaaacgatggatactagatgttgcagtatcttagctaa-cgcgttaag
tat-cccgcct-ggggagtacgctcgcaagggtg-aaactcaaaggaattgacgggggc-
ccgcacaagcggtggagcatgtggtttaattc-gatgcaacgcgaagaaccttaccaggg
ct-tgacagtgccttcgggaaagatacaggtggtgcatggctgtcgtcagctcgtg-tcg
tgagatgttgggttaagt-cccgcaacga--gcgcaa-ccctcattt--ttagttgccat
ctagag-agact-g-ccggtgacaaggaggaaggtgaggatgacgtcaagtca-gcatg-
ccccttatcctgggccacacacgtgctacaatggacaaagagtcg-caa-----------
-----------------------
>KC4041061_Emiliania_huxleyi_RCC1213
------------------------------------------------------------
---------------------------aaagcgcctgtaggttgtttagtaagtttgagt
atggcaggggtaggaatttctagt-gtagcggtgaaatgcgtagatattagaaagaacac
ccattactgacactcagaggcgaaagctaggggagcaaaagggattagata-cccctgta
gtccta--gccgtaaacgatggatactagatgttgcagtatcttagctaa-cgcgttaag
tat-cccgcct-ggggagtacgctcgcaagggtg-aaactcaaaggaattgacgggggc-
ccgcacaagcggtggagcatgtggtttaattc-gatgcaacgcgaagaaccttaccaggg
ct-tgacagtgccttcgggaaagatacaggtggtgcatggctgtcgtcagctcgtg-tcg
tgagatgttgggttaagt-cccgcaacga--gcgcaa-ccctcattt--ttagttgccat
ctagag-agact-g-ccggtgacaaggaggaaggtgaggatgacgtcaagtca-gcatg-
ccccttatcctgggccacacacgtgctacaatggacaaagagtcg-caa-----------
-----------------------
>KC4041051_Emiliania_huxleyi_RCC1210
------------------------------------------------------------
---------------------------aaagcgcctgtaggttgtttagtaagtttgagt
atggcaggggtaggaatttctagt-gtagcggtgaaatgcgtagatattagaaagaacac
ccattactgacactcagaggcgaaagctaggggagcaaaagggattagata-cccctgta
gtccta--gccgtaaacgatggatactagatgttgcagtatcttagctaa-cgcgttaag
tat-cccgcct-ggggagtacgctcgcaagggtg-aaactcaaaggaattgacgggggc-
ccgcacaagcggtggagcatgtggtttaattc-gatgcaacgcgaagaaccttaccaggg
ct-tgacagtgccttcgggaaagatacaggtggtgcatggctgtcgtcagctcgtg-tcg
tgagatgttgggttaagt-cccgcaacga--gcgcaa-ccctcattt--ttagttgccat
ctagag-agact-g-ccggtgacaaggaggaaggtgaggatgacgtcaagtca-gcatg-
ccccttatcctgggccacacacgtgctacaatggacaaagagtcg-caa-----------
-----------------------
>KC4041041_Emiliania_huxleyi_RCC1208
------------------------------------------------------------
---------------------------aaagcgcctgtaggttgtttagtaagtttgagt
atggcaggggtaggaatttctagt-gtagcggtgaaatgcgtagatattagaaagaacac
ccattactgacactcagaggcgaaagctaggggagcaaaagggattagata-cccctgta
gtccta--gccgtaaacgatggatactagatgttgcagtatcttagctaa-cgcgttaag
tat-cccgcct-ggggagtacgctcgcaagggtg-aaactcaaaggaattgacgggggc-
ccgcacaagcggtggagcatgtggtttaattc-gatgcaacgcgaagaaccttaccaggg
ct-tgacagtgccttcgggaaagatacaggtggtgcatggctgtcgtcagctcgtg-tcg
tgagatgttgggttaagt-cccgcaacga--gcgcaa-ccctcattt--ttagttgccat
ctagag-agact-g-ccggtgacaaggaggaaggtgaggatgacgtcaagtca-gcatg-
ccccttatcctgggccacacacgtgctacaatggacaaagagtcg-caa-----------
-----------------------
>EF0517531_Emiliania_huxleyi_UIO_BOF
------------------------------------------------------------
---------------------------aaagcgcctgtaggttgtttagtaagtttgagt
atggcaggggtaggaatttctagt-gtagcggtgaaatgcgtagatattagaaagaacac
ccattactgacactcagaggcgaaagctaggggagcaaaagggattagata-cccctgta
gtccta--gccgtaaacgatggatactagatgttgcagtatcttagctaa-cgcgttaag
tat-cccgcct-ggggagtacgctcgcaagggtg-aaactcaaaggaattgacgggggc-
ccgcacaagcggtggagcatgtggtttaattc-gatgcaacgcgaagaaccttaccaggg
ct-tgacagtgccttcgggaaagatacaggtggtgcatggctgtcgtcagctcgtg-tcg
tgagatgttgggttaagt-cccgcaacga--gcgcaa-ccctcattt--ttagttgccat
ctagag-agact-g-ccggtgacaaggaggaaggtgaggatgacgtcaagtca-gcatg-
ccccttatcctgggccacacacgtgctacaatggacaaagagtcg-caa-----------
-----------------------
>LK3918051_Emiliania_huxleyi_F909
------------------------------------------------------------
---------------------------aaagcgcctgtaggttgtttagtaagtttgagt
atggcaggggtaggaatttctagt-gtagcggtgaaatgcgtagatattagaaagaacac
ccattactgacactcagaggcgaaagctaggggagcaaaagggattagata-cccctgta
gtccta--gccgtaaacgatggatactagatgttgcagtatcttagctaa-cgcgttaag
tat-cccgcct-ggggagtacgctcgcaagggtg-aaactcaaaggaattgacgggggc-
ccgcacaagcggtggagcatgtggtttaattc-gatgcaacgcgaagaaccttaccaggg
ct-tgacagtgccttcgggaaagatacaggtggtgcatggctgtcgtcagctcgtg-tcg
tgagatgttgggttaagt-cccgcaacga--gcgcaa-ccctcattt--ttagttgccat
ctagag-agact-g-ccggtgacaaggaggaaggtgaggatgacgtcaagtca-gcatg-
ccccttatcctgggccacacacgtgctacaatg---------------------------
-----------------------
>LK3918061_Emiliania_huxleyi_F910
------------------------------------------------------------
---------------------------aaagcgcctgtaggttgtttagtaagtttgagt
atggcaggggtaggaatttctagt-gtagcggtgaaatgcgtagatattagaaagaacac
ccattactgacactcagaggcgaaagctaggggagcaaaagggattagata-cccctgta
gtccta--gccgtaaacgatggatactagatgttgctgtatcttagctaa-cgcgttaag
tat-cccgcct-ggggagtacgctcgcaagggtg-aaactcaaaggaattgacgggggc-
ccgcacaagcggtggagcatgtggtttaattc-gatgcaacgcgaagaaccttaccaggg
ct-tgacagtgccttcgggaaagatacaggtggtgcatggctgtcgtcagctcgtg-tcg
tgagatgttgggttaagt-cccgcaacga--gcgcaa-ccctcattt--ttagttgccat
ctagag-agact-g-ccggtgacaaggaggaaggtgaggatgacgtcaagtca-gcatg-
ccccttatcctgggccacacacgtgctacaatg---------------------------
-----------------------
>LN7352332_Emiliania_huxleyi_RCC1216
--------------------------------------------------g--gggatgc
aagcgttatccggaatcatt-gggcgtaaagcgcctgtaggttgtttagtaagtttgagt
atggcaggggtaggaatttctagt-gtagcggtgaaatgcgtagatattagaaagaacac
ccattactgacactcagaggcgaaagctaggggagcaaaagggattagata-cccctgta
gtccta--gccgtaaacgatggatactagatgttgcagtatcttagctaa-cgcgttaag
tat-cccgcct-ggggagtacgctcgcaagggtg-aaactcaaaggaattgacgggggc-
ccgcacaagcggtggagcatgtggtttaattc-gatgcaacgcgaagaaccttaccaggg
ct-tgacagtgccttcgggaaagatacaggtggtgcatggctgtcgtcagctcgtg-tcg
tgagatgttgggttaagt-cccgcaacga--gcgcaa-ccctcattt--ttagttgccat
ctagag-agact-g-ccggtgacaaggaggaaggtgaggatgacgtcaagtca-gcatg-
ccccttatcctgggccacacacgtgctacaatggacaaagagtcg-caa-aagttc-gga
ttgca-gg---------------
>HM1332171_Uncultured_marine_haptophyte_Biosope_T39_16S_PLA491014
------------------------------------------------------------
---------ccggaatcatt-gggcgtaaagcgcctgtaggttgtttattaagtttgagt
atggcaggggtaggaatttctagt-gtagcggtgaaatgcgtagatattagaaagaacac
ccattactgacactcagaggcgaaagctaggggagcaaaagggattagata-cccctgta
gtccta--gccgtaaacgatggatactagatgttgcagtatcttagctaa-cgcgttaag
tat-cccgcct-ggggagtacgctcgcaagggtg-aaactcaaaggaattgacgggggc-
ccgcacaagcggtggagcatgtggtttaattc-gatgcaacgcgaagaaccttaccaggg
ct-tgacagtgccttcgggaaagatacaggtggtgcatggctgtcgtcagctcgtg-tcg
tgagatgttgggttaagt-cccgcaacga--gcgcaa-ccctcattt--ttagttgccat
ctagag-agact-g-ccggtgacaaggaggaaggtgaggatgacgtcaagtca-gcatg-
ccccttatcctgggccacacacgtgctacaatggacaaagagtcg-caa-aagttc-gga
ttgca-ggctgcaac--------
>HM1333371_Uncultured_marine_haptophyte_Biosope_T58_16S_PLA491036
------------------------------------------------------------
-----ttatccggaatcatt-gggcgtaaagcgcctgtaggttgtttagtaagtttgagt
atggcaggggtaggaatttctagt-gtagcggtgaaatgcgtagatattagaaagaacac
ccattactgacactcagaggcgaaagctaggggagcaaaagggattagata-cccctgta
gtccta--gccgtaaacgatggatactagatgttgcagtatcttagctaa-cgcgttaag
tat-cccgcct-ggggagtacgctcgcaagggtg-aaactcaaaggaattgacgggggc-
ccgcacaagcggtggagcatgtggtttaattc-gatgcaacgcgaagaaccttaccaggg
ct-tgacagtgccttcaggaaagatacaggtggtgcatggctgtcgtcagctcgtg-tcg
tgagatgttgggttaagt-cccgcaacga--gcgcaa-ccctca-tt--ttagttgccat
ctagag-agact-g-ccggtgacaaggaggaaggtgaggatgacgtcaagtca-gcatg-
ccccttatcctgggccacacacgtgctacaatggacaaagagtcg-caa-aagttc-gga
ttgca-ggctgcaac--------
>LN7353693_Isochrysis_nuda_RCC2477
---------------ct--ccgtgcca-g-cagccgc-ggt--aatac-gg--gggatgc
aagcgttatccggaatcatt-gggcgtaaagcgcctgtaggttgtttagtaagtttgagt
atggcaggggtaggaatttctagt-gtagcggtgaaatgcgtagatattagaaagaacac
ccattactgacactgagaggcgaaagctagggtagcaaaagggattagata-cccctgta
gtccta--gccgtaaacgatggatactaggtgttgcagtatcttagctaa-cgcgttaag
tat-cccgcct-ggggagtacgctcgcaagggtg-aaactcaaaggaattgacgggggc-
ccgcacaagcggtggagcatgtggtttaattc-gatgcaacgcgaagaaccttaccaggg
ct-tgacagtaccttcgggaaagatacaggtggtgcatggctgtcgtcagctcgtg-tcg
tgagatgttgggttaagt-cccgcaacga--gcgcaa-ccctcgttt--ttagttgccat
ctagaa-agact-g-ccggtgacaaggaggaaggtgaggatgacgtcaagtca-gcatg-
ccccttatcctgggccacacacgtgctacaatggacaaagagtcg-caa-aagttc-gga
ttgta-ggctgcaactcgccc-t
>CAMNT_0032313189_Isochrysis-sp-CCMP1324
taagca-tcggctaact--ccgtgcca-g-cagccgc-ggt--aatac-gg--gggatgc
aagcgttatccggaatcatt-gggcgtaaagcgcctgtaggttgtttagtaagtttgagt
atggcaggggtaggaatttctagt-gtagcggtgaaatgcgtagatattagaaagaacac
ccattactgacactgagaggcgaaagctagggtagcaaaagggattagata-cccctgta
gtccta--gccgtaaacgatggatactaggtgttgcagtatcttagctaa-cgcgttaag
tat-cccgcct-ggggagtacgctcgcaagggtg-aaactcaaaggaattgacgggggc-
ccgcacaagcggtggagcatgtggtttaattc-gatgcaacgcgaagaaccttaccaggg
ct-tgacagtgccttcgggaaagatacaggtggtgcatggctgtcgtcagctcgtg-tcg
tgagatgttgggttaagt-cccgcaacga--gcgcaa-ccctcgttt--ttagttgccat
ctagag-agact-g-ccggtgacaaggaggaaggtgaggatgacgtcaagtca-gcatg-
ccccttatcctgggccacacacgtgctacaatggacaaagagtcg-caa-aagttc-gga
ttgta-ggctgcaactcg-cc-t
>LN7354833_Isochrysis_sp_RC-2015_RCC90
-----------------------------------------------c-gg--gggatgc
aagcgttatccggaatcatt-gggcgtaaagcgcctgtaggttgtttagtaagtttgagt
atggcaggggtaggaatttctagt-gtagcggtgaaatgcgtagatattagaaagaacac
ccattactgacactgagaggcgaaagctagggtagcaaaagggattagata-cccctgta
gtccta--gccgtaaacgatggatactaggtgttgcagtatcttagctaa-cgcgttaag
tat-cccgcct-ggggagtacgctcgcaagggtg-aaactcaaaggaattgacgggggc-
ccgcacaagcggtggagcatgtggtttaattc-gatgcaacgcgaagaaccttaccaggg
ct-tgacagtgccttcgggaaagatacaggtggtgcatggctgtcgtcagctcgtg-tcg
tgagatgttgggttaagt-cccgcaacga--gcgcaa-ccctcgttt--ttagttgccat
ctagag-agact-g-ccggtgacaaggaggaaggtgaggatgacgtcaagtca-gcatg-
ccccttatcctgggccacacacgtgctacaatggacaaagagtcg-caa-----------
-----------------------
>NC_0491681_Isochrysis_galbana_OA3011
taagca-tcggctaact--ccgtgcca-g-cagccgc-ggt--aatac-gg--gggatgc
aagcgttatccggaatcatt-gggcgtaaagcgcctgtaggttgtttagtaagtttgagt
atggcaggggtaggaatttctagt-gtagcggtgaaatgcgtagatattagaaagaacac
ccattactgacactgagaggcgaaagctagggtagcaaaagggattagata-cccctgta
gtccta--gccgtaaacgatggatactaggtgttgcagtatcttagctaa-cgcgttaag
tat-cccgcct-ggggagtacgctcgcaagggtg-aaactcaaaggaattgacgggggc-
ccgcacaagcggtggagcatgtggtttaattc-gatgcaacgcgaagaaccttaccaggg
ct-tgacagtgccttcgggaaagatacaggtggtgcatggctgtcgtcagctcgtg-tcg
tgagatgttgggttaagt-cccgcaacga--gcgcaa-ccctcgttt--ttagttgccat
ctagag-agact-g-ccggtgacaaggaggaaggtgaggatgacgtcaagtca-gcatg-
ccccttatcctgggccacacacgtgctacaatggacaaagagtcg-caa-aagttc-gga
ttgta-ggctgcaactcg-cc-t
>MT3048291_Isochrysis_galbana_OA3011
taagca-tcggctaact--ccgtgcca-g-cagccgc-ggt--aatac-gg--gggatgc
aagcgttatccggaatcatt-gggcgtaaagcgcctgtaggttgtttagtaagtttgagt
atggcaggggtaggaatttctagt-gtagcggtgaaatgcgtagatattagaaagaacac
ccattactgacactgagaggcgaaagctagggtagcaaaagggattagata-cccctgta
gtccta--gccgtaaacgatggatactaggtgttgcagtatcttagctaa-cgcgttaag
tat-cccgcct-ggggagtacgctcgcaagggtg-aaactcaaaggaattgacgggggc-
ccgcacaagcggtggagcatgtggtttaattc-gatgcaacgcgaagaaccttaccaggg
ct-tgacagtgccttcgggaaagatacaggtggtgcatggctgtcgtcagctcgtg-tcg
tgagatgttgggttaagt-cccgcaacga--gcgcaa-ccctcgttt--ttagttgccat
ctagag-agact-g-ccggtgacaaggaggaaggtgaggatgacgtcaagtca-gcatg-
ccccttatcctgggccacacacgtgctacaatggacaaagagtcg-caa-aagttc-gga
ttgta-ggctgcaactcg-cc-t
>MF7950892_Tisochrysis_lutea
taagca-tcggctaact--ccgtgcca-g-cagccgc-ggt--aatac-gg--gggatgc
aagcgttatccggaatcatt-gggcgtaaagcgcctgtaggttgtttagtaagtttgagt
atggcaggggtaggaatttctagt-gtagcggtgaaatgcgtagatattagaaagaacac
ccattactgacactgagaggcgaaagctagggtagcaaaagggattagata-cccctgta
gtccta--gccgtaaacgatggatactaggtgttgcagtatcttagctaa-cgcgttaag
tat-cccgcct-ggggagtacgctcgcaagggtg-aaactcaaaggaattgacgggggc-
ccgcacaagcggtggagcatgtggtttaattc-gatgcaacgcgaagaaccttaccaggg
ct-tgacagtgccttcgggaaagatacaggtggtgcatggctgtcgtcagctcgtg-tcg
tgagatgttgggttaagt-cccgcaacga--gcgcaa-ccctcgttt--ttagttgccat
ctagag-agact-g-ccggtgacaaggaggaaggtgaggatgacgtcaagtca-gcatg-
ccccttatcctgggccacacacgtgctacaatggacaaagagtcg-caa-aagttc-gga
ttgta-ggctgcaactcg-cc-t
>NC_0402911_Tisochrysis_lutea
taagca-tcggctaact--ccgtgcca-g-cagccgc-ggt--aatac-gg--gggatgc
aagcgttatccggaatcatt-gggcgtaaagcgcctgtaggttgtttagtaagtttgagt
atggcaggggtaggaatttctagt-gtagcggtgaaatgcgtagatattagaaagaacac
ccattactgacactgagaggcgaaagctagggtagcaaaagggattagata-cccctgta
gtccta--gccgtaaacgatggatactaggtgttgcagtatcttagctaa-cgcgttaag
tat-cccgcct-ggggagtacgctcgcaagggtg-aaactcaaaggaattgacgggggc-
ccgcacaagcggtggagcatgtggtttaattc-gatgcaacgcgaagaaccttaccaggg
ct-tgacagtgccttcgggaaagatacaggtggtgcatggctgtcgtcagctcgtg-tcg
tgagatgttgggttaagt-cccgcaacga--gcgcaa-ccctcgttt--ttagttgccat
ctagag-agact-g-ccggtgacaaggaggaaggtgaggatgacgtcaagtca-gcatg-
ccccttatcctgggccacacacgtgctacaatggacaaagagtcg-caa-aagttc-gga
ttgta-ggctgcaactcg-cc-t
>X755181_Isochrysis_sp
taagca-tcggctaact--ccgtgcca-g-cagccgc-ggt--aatac-gg--gggatgc
aagcgttattcggaattatt-gggcgtaaagcgcctgtaggttgtttagtaagtttgagt
atggcaggggtaggaatttctagt-gtagcggtgaaatgcgtagatattagaaagaacac
ccattactgacactgagaggcgaaagctagggtagcaaaagggattagata-cccctgta
gtccta--gccgtaaacggtggatactaggtgttgcagtatcttagctaa-cgcgttaag
tat-cccgcct-ggggagtacgctcgcaagggtg-aaactcaaaggaattgacgggggc-
ccgcacaagcggtggagcatgtggtttaattc-gatgcaacgcgaagaaccttaccaggg
ct-tgacagtaccttcgggaaagatacaggtggtgcatggctgtcgtcagctcgtg-tcg
tgagatgttgggttaagt-cccgcaacga--gcgcaa-ccctcgttt--ttagttgccat
ctagaa-agact-g-ccggtgacaaggaggaaggtgaggatgacgtcaagtca-gcatg-
ccccttatcctgggccacacacgtgctacaatggacaaagagtcg-caa-aagttc-gga
ttgta-ggctgcaactcg-cc-t
>EF0517501_Dicrateria_inornata_CCMP355
------------------------------------------------------------
---------------------------aaagcgcctgtaggttgtttagtaagtttgagt
atggcaggggtaggaatttctagt-gtagcggtgaaatgcgtagatattagaaagaacac
ccattactgacactgagaggcgaaagctagggtagcaaaagggattagata-cccctgta
gtccta--gccgtaaacggtggatactaggtgttgcagtatcttagctaa-cgcgttaag
tat-cccgcct-ggggagtacgctcgcaagggtg-aaactcaaaggaattgacgggggc-
ccgcacaagcggtggagcatgtggtttaattc-gatgcaacgcgaagaaccttaccaggg
ct-tgacagtaccttcgggaaagatacaggtggtgcatggctgtcgtcagctcgtg-tcg
tgagatgttgggttaagt-cccgcaacga--gcgcaa-ccctcgttt--ttagttgccat
ctagaa-agact-g-ccggtgacaaggaggaaggtgaggatgacgtcaagtca-gcatg-
ccccttatcctgggccacacacgtgctacaatggacaaagagtcg-caa-----------
-----------------------
>CAMNT_0038133297_Isochrysis-galbana-CCMP1323
taagca-tcggctaact--ccgtgcca-g-cagccgc-ggt--aatac-gg--gggatgc
aagcgttattcggaattatt-gggcgtaaagcgcctgtaggttgtttagtaagtttgagt
atggcaggggtaggaatttctagt-gtagcggtgaaatgcgtagatattagaaagaacac
ccattactgacactgagaggcgaaagctagggtagcaaaagggattagata-cccctgta
gtccta--gccgtaaacggtggatactaggtgttgcagtatcttagctaa-cgcgttaag
tat-cccgcct-ggggagtacgctcgcaagggtg-aaactcaaaggaattgacgggggc-
ccgcacaagcggtggagcatgtggtttaattc-gatgcaacgcgaagaaccttaccaggg
ct-tgacagtaccttcgggaaagatacaggtggtgcatggctgtcgtcagctcgtg-tcg
tgagatgttgggttaagt-cccgcaacga--gcgcaa-ccctcgttt--ttagttgccat
ctagaa-agact-g-ccggtgacaaggaggaaggtgaggatgacgtcaagtca-gcatg-
ccccttatcctgggccacacacgtgctacaatggacaaagagtcg-caa-aagttc-gga
ttgta-ggctgcaactcg-cc-t
>HM1334221_Uncultured_marine_haptophyte_Biosope_T65_16S3a
------------------------------------------------------------
-------atccggaatcatt-gggcgtaaagcgcctgtaggttgtttagtaagtttgagt
atggcaggggtaggaatttctagt-gtagcggtgaaatgcgtagatattagaaagaacac
ccattactgacactcagaggcgaaagctaggggagcaaaagggattagata-cccctgta
gtccta--gccgtaaacgatggatactagatgttgcagtatcttagctaa-cgcgttaag
tat-cccgcct-ggggagtgcgctcgcaagggtg-aaactcaaaggaattgacgggggc-
ccgcacaagcggtggagcatgtggtttaattc-gatgcaacgcgaagaaccttaccaggg
ct-tgacagtgccttcgggaaagatacaggtggtgcatggctgtcgtcagctcgtg-tcg
tgagatgttgggttaagt-cccgcaacga--gcgcaa-cccttattt--ttagttaccat
ctagaa-agact-g-ccggtgacaaggaggaaggtgaggatgacgtcaagtca-gcatg-
ccccttatcctgggctacacacgtgctacaatggacaaagagttg-cga-----------
-----------------------
>HM1334061_Uncultured_marine_haptophyte_Biosope_T65_16S28a
------------------------------------------------------------
-------atccggaatcatt-gggcgtaaagcgcctgtaggttgtttaataagtttgagt
atggcaggggtaggaatttctagt-gtagcggtgaaatgcgtagatattagaaagaacac
ccattactgacactgagaggcgaaagctaggggagcgaaagggattagata-cccctgta
gtccta--gccgtaaacgatggatactagatgttgcagtatcgtagctaa-cgcgttaag
tat-cccgcct-ggggagtacgctcgcaagggtg-aaactcaaaggaattgacgggggc-
ccgcacaagcggtggagcatgtggtttaattc-gatgcaacgcgaagaaccttaccaggg
ct-tgacagtgccttcgggaaagatacaggtggtgcatggctgtcgtcagctcgtg-tcg
tgagatgttgggttaagt-cccgcaacga--gcgcaa-cctttattt--ttagttactat
ctagaa-agact-g-ccggtgacaaggaggaaggtgaggatgacgtcaagtca-gcatg-
ccccttatcctgggctacacacgtgctacaatggacaaagagtcg-cga-----------
-----------------------
>EF0520831_Uncultured_haptophyte_MC615-5
taagca-tcggctaact--ccgtgcca-g-cagccgc-ggt--aatac-gg--gggatgc
aagcgttatccggaatcatt-gggcgtaaagcgcctgtaggttgtttagtaagtttgagt
atggcaggggtaggaatttctagt-gtagcggtgaaatgcgtagatattagaaagaacac
ccattactgacactcagaggcgaaagctaggggagcaaaagggattagata-cccctgta
gtccta--gccgtaaacgatggatactaggtgttgcagtgccgtagctaa-cgcgttaag
tat-cccgcct-ggggagtacgctcgcaagggtg-aaactcaaaggaattgacgggggc-
ccgcacaagcggtggagcatgtggtttaattc-gatgcaacgcgaagaaccttaccaggg
ct-tgacagtgccttcgagaaagatacaggtggtgcatggctgtcgtcagctcgtg-tcg
tgagatgttgggttaagt-cccgcaacga--gcgcaa-ccctcgttt--ttagttaccat
ctagaa-agact-g-ccggtgacaaggaggaaggtgaggatgacgtcaagtca-gcatg-
ccccttatcctgggccacacacgtgctacaatggacaaagagttg-cga-aagttc-aga
ttgta-ggctgcaactcg-cc-t
>EF0521101_Uncultured_haptophyte_MC615-36
taagca-tcggctaact--ccgtgcca-g-cagccgc-ggt--aatac-gg--gggatgc
aagcgttatccggaatcatt-gggcgtaaagcgcctgtaggttgtttagtaagtttgagt
atggcaggggtaggaatttctagt-gtagcggtgaaatgcgtagatattagaaagaacac
ccattactgacactcagaggcgaaagctaggggagcaaaagggattagata-cccctgta
gtccta--gccgtaaacgatggatactaggtgttgcagtgccgtagctaa-cgcgttaag
tat-cccgcct-ggggagtacgctcgcaagggtg-aaactcaaaggaattgacgggggc-
ccgcacaagcggtggagcatgtggtttaattc-gatgcaacgcgaagaaccttaccaggg
ct-tgacagtgccttcgggaaagatacaggtggtgcatggctgtcgtcagctcgtg-tcg
tgagatgttgggttaagt-cccgcaacga--gcgcaa-ccctcgttt--ttagttaccat
ctagaa-agact-g-ccggtgacaaggaggaaggtgaggatgacgtcaagtca-gcatg-
ccccttatcctgggccacacacgtgctacaatggacaaagagtcg-caa-aagttc-gga
ttgta-ggctgcaactcg-cc-t
>EF0521481_Uncultured_haptophyte_MC615-77
taagca-tcggctaact--ccgtgcca-g-cagccgc-ggt--aatac-gg--gggatgc
aagcgttatccggaatcatt-gggcgtaaagcgcctgtaggttgtttagtaagtttgagt
atggcaggggtaggaatttctagt-gtagcggtgaaatgcgtagatattagaaagaacac
ccattactgacactcagaggcgaaagctaggggagcaaaagggattagata-cccctgta
gtccta--gccgtaaacgatggatactaggtgttgcagtgccgtagctaa-cgcgttaag
tat-cccgcct-ggggagtacgctcgcaagggtg-aaactcaaaggaattgacgagggc-
ccgcacaagcggtggagcatgtggtgtaattc-gatgcaacgcgaagaaccttaccaggg
ct-tgacagtgccttcgggaaagatacaggtggtgcatggctgtcgtcagttcgtg-tcg
tgagatgttgggttaagt-cccgcaacga--gcgcaa-ccctcgttt--ttagttaccat
ctagaa-agact-g-ccggtgacaaggaggaaggtgaggatgacgtcaagtca-gcatg-
ccccttatcctgggccacacacgtgctacaatggacaaagagtcg-caa-aagttc-gga
ttgta-ggctgcaactcg-cc-t
>EF0521751_Uncultured_haptophyte_MC622-5
taagca-tcggctaact--ccgtgcca-g-cagccgc-ggt--aatac-gg--gggatgc
aagcgttatccggaatcatt-gggcgtaaagcgcctgtaggttgtttagtaagtttgagt
atggcaggggtaggaatttctagt-gtagcggtgaaatgcgtagatattagaaagaacac
ccattactgacactcagaggcgaaagctaggggagcaaaagggattagata-cccctgta
gtccta--gccgtaaacgatggatactaggtgttgcagtgccgtagctaa-cgcgttaag
tat-cccgcct-ggggagtacgctcgcaagggtg-aaactcaaaggaattgacgggggc-
ccgcacaagcggtggagcatgtggtttaattc-gatgcaacgcgaagaaccttaccaggg
ct-tgacagtgccttcgggaaagatacaggtggtgcatggctgtcgtcagctcgtg-tcg
tgagatgttgggttaagt-cccgcaacga--gcgcaa-ccctcgttt--ttagttaccat
ctagaa-agact-g-ccggtgacaaggaggaaggtgaggatgacgtcaagtca-gcatg-
ccccttatcctgggccacacacgtgctacaatggacaaagagtcg-caa-aagttc-gga
ttgta-ggctgcaactcg-cc-t
>EF0522261_Uncultured_haptophyte_MC622-66
taagca-tcggctaact--ccgtgcca-g-cagccgc-ggt--aatac-gg--gggatgc
aagcgttatccggaatcatt-gggcgtaaagcgcctgtaggttgtttagtaagtttgagt
atggcaggggtaggaatttctagt-gtagcggtgaaatgcgtagatattagaaagaacac
ccattactgacactcagaggcgaaagctaggggagcaaaagggattagata-cccctgta
gtccta--gccgtaaacgatggatactaggtgttgcagtgccgtagctaa-cgcgttaag
tat-cccgcct-ggggagtacgctcgcaagggtg-aaactcaaaggaattgacgggggc-
ccgcacaagcggtggagcatgtggtttaattc-gatgcaacgcgaagaaccttaccaggg
ct-tgacagtgccttcgggaaagatacaggtggtgcatggctgtcgtcagctcgtg-tcg
tgagatgttgggttaagt-cccgcaacga--gcgcaa-ccctcgttt--ttagttaccat
ctagaa-agact-g-ccggtgacaaggaggaaggtgaggatgacgtcaagtca-gcatg-
ccccttatcctgggccacacacgtgctacaatggacaaagagtcg-caa-aagttc-gga
ttgta-ggctgcaactcg-cc-t
>EF0521731_Uncultured_haptophyte_MC622-2
taagca-tcggctaact--ccgtgcca-g-cagccgc-ggt--aatac-gg--gggatgc
aagcgttatccggaatcatt-gggcgtaaagcgcctgtaggttgtttagtaagtttgagt
atggcaggggtaggaatttctagt-gtagcggtgaaatgcgtagatattagaaagaacac
ccattactgacactcagaggcgaaagctaggggagcaaaagggattagata-cccctgta
gtccta--gccgtaaacgatggatactaggtgttgcagtgccgtagctaa-cgcgttaag
tat-cccgcct-ggggagtacgctcgcaagggtg-aaactcaaaggaattgacgggggc-
ccgcacaagcggtggagcatgtggtttaattc-gatgcaacgcgaagaaccttaccaggg
ct-tgacagtgccttcgggaaagatacaggtggtgcatggctgtcgtcagctcgtg-tcg
tgagatgttgggttaagt-cccgcaacga--gcgcaa-ccctcgttt--ttagttaccat
ctagaa-agact-g-ccggtgacaaggaggaaggtgaggatgacgtcaagtca-gcatg-
ccccttatcctgggccacacacgtgctacaatggacaaagagtcg-caa-aagttc-gga
ttgta-ggctgcaactcg-cc-t
>EF0521941_Uncultured_haptophyte_MC622-28
taagca-tcggctaact--ccgtgcca-g-cagccgc-ggt--aatac-gg--gggatgc
aagcgttatccggaatcatt-gggcgtaaagcgcctgtaggttgtttagtaagtttgagt
atggcaggggtaggaatttctagt-gtagcggtgaaatgcgtagatattagaaagaacac
ccattactgacactcagaggcgaaagctaggggagcaaaagggattagata-cccctgta
gtccta--gccgtaaacgatggatactaggtgttgcagtgccgtagctaa-cgcgttaag
tat-cccgcct-ggggagtacgctcgcaagggtg-aaactcaaaggaattgacgggggc-
ccgcacaagcggtggagcatgtggtttaattc-gatgcaacgcgaagaaccttaccaggg
ct-tgacagtgccttcgggaaagatacaggtggtgcatggctgtcgtcagctcgtg-tcg
tgagatgttgggttaagt-cccgcaacga--gcgcaa-ccctcgttt--ttagttaccat
ctagaa-agact-g-ccggtgacaaggaggaaggtgaggatgacgtcaagtca-gcatg-
ccccttatcctgggccacacacgtgctacaatggacaaagagtcg-caa-aagttc-gga
ttgta-ggctgcaactcg-cc-t
>EF0520971_Uncultured_haptophyte_MC615-22
taagca-tcggctaact--ccgtgcca-g-cagccgc-ggt--aatac-gg--gggatgc
aagcgttatccggaatcatt-gggcgtaaagcgcctgtaggttgtttagtaagtttgagt
atggcaggggtaggaatttctagt-gtagcggtgaaatgcgtagatattagaaagaacac
ccattactgacactcagaggcgaaagctaggggagcaaaagggattagata-cccctgta
gtccta--gccgtaaacgatggatactaggtgttgcagtgccgtagctaa-cgcgttaag
tat-cccgcct-ggggagtacgctcgcaagggtg-aaactcaaaggaattgacgggggc-
ccgcacaagcggtggagcatgtggtttaattc-gatgcaacgcgaagaaccttaccaggg
ct-tgacagtgccttcgggaaagatacaggtggtgcatggctgtcgtcagctcgtg-tcg
tgagatgttgggttaagt-cccgcaacga--gcgcaa-ccctcgttt--ttagttaccat
ctagaa-agact-g-ccggtgacaaggaggaaggtgaggatgacgtcaagtca-gcatg-
ccccttatcctgggccacacacgtgctacaatggacaaagagtcg-caa-aagttc-gga
ttgta-ggctgcaactcg-cc-t
>EF0522471_Uncultured_haptophyte_MC622-87
taagca-tcggctaact--ccgtgcca-g-cagccgc-ggt--aatac-gg--gggatgc
aagcgttatccggaatcatt-gggcgtaaagcgcctgtaggttgtttagtaagtttgagt
atggcaggggtaggaatttctagt-gtagcggtgaaatgcgtagatattagaaagaacac
ccattactgacactcagaggcgaaagctaggggagcaaaagggattagata-cccctgta
gtccta--gccgtaaacgatggatactaggtgttgcagtgccgtagctaa-cgcgttaag
tat-cccgcct-ggggagtacgctcgcaagggtg-aaactcaaaggaattgacgggggc-
ccgcacaagcggtggagcatgtggtttaattc-gatgcaacgcgaagaaccttaccaggg
ct-tgacagtgccttcgggaaagatacaggtggtgcatggctgtcgtcagctcgtg-tcg
tgagatgttgggttaagt-cccgcaacga--gcgcaa-ccctcgttt--ttagttaccat
ctagaa-agact-g-ccggtgacaaggaggaaggtgaggatgacgtcaagtca-gcatg-
ccccttatcctgggccacacacgtgctacaatggacaaagagtcg-caa-aagttc-gga
ttgta-ggctgcaactcg-cc-t
>EF0521781_Uncultured_haptophyte_MC622-9
taagca-tcggctaact--ccgtgcca-g-cagccgc-ggt--aatac-gg--gggatgc
aagcgttatccggaatcatt-gggcgtaaagcgcctgtaggttgtttagtaagtttgagt
atggcaggggtaggaatttctagt-gtagcggtgaaatgcgtagatattagaaagaacac
ccattactgacactcagaggcgaaagctaggggagcaaaagggattagata-cccctgta
gtccta--gccgtaaacgatggatactaggtgttgcagtgccgtagctaa-cgcgttaag
tat-cccgcct-ggggagtacgctcgcaagggtg-aaactcaaaggaattgacgggggc-
ccgcacaagcggtggagcatgtggtttaattc-gatgcaacgcgaagaaccttaccaggg
ct-tgacagtgccttcgggaaagatacaggtggtgcatggctgtcgtcagctcgtg-tcg
tgagatgttgggttaagt-cccgcaacga--gcgcaa-ccctcgttt--ttagttaccat
ctagaa-agact-g-ccggtgacaaggaggaaggtgaggatgacgtcaagtca-gcatg-
ccccttatcctgggccacacacgtgctacaatggacaaagagtcg-caa-aagttc-gga
ttgta-ggctgcaactcg-cc-t
>HM1334101_Uncultured_marine_haptophyte_Biosope_T65_16S30b
------------------------------------------------------------
--------tccggaatcatt-gggcgtaaagcgcctgtaggttgtttaataagtttgagt
atggcaggggtaggaatttctagt-gtagcggtgaaatgcgtagatattagaaagaacac
ccattactgacactgagaggcgaaagctaggggagcgaaagggattagata-cccctgta
gtccta--gccgtaaacgatggatactagatgttgcagtatcgtagctaa-cgcgttaag
tat-cccgcct-ggggagtacgctcgcaagggtg-aaactcaagggaattgacgggggc-
ccgcacaagcggtggagcatgtggtttaattc-gatgcaacgcgaagaaccttaccaggg
ct-tgacagtgccttcgggaaagatacaggtggtgcatggctgtcgtcagctcgtg-tcg
tgagatgttgggttaagt-cccgcaacga--gcgcaa-cctttattt--ttagttaccat
ctagaa-agact-gcccggtgacaaggaggaaggtgaggatgacgtcaagtca-gcatg-
ccccttatcctgggctacacacgtgctacaatggacaaagagtcg-cga-aagttc----
-----------------------
>HM1333951_Uncultured_marine_haptophyte_Biosope_T65_16S13a
------------------------------------------------------------
---cgttatccggaatcatt-gggcgtaaagcgcctgtaggttgtttaataagtttgagt
atggcaggggtaggaatttctagt-gtagcggtgaaatgcgtagatattagaaagaacac
ccattactgacactgagaggcgaaagctaggggagcgaaagggattagata-cccctgta
gtccta--gccgtaaacgatggatactagatgttgcagtatcgtagctaa-cgcgttaag
tat-cccgcct-ggggagtacgctcgcaagggtg-aaactcaaaggaattgacgggggc-
ccgcacaagcggtggagcatgtggtttaattc-gatgcaacgcgaagaaccttaccaggg
ct-tgacagtgccttcgggaaagatacaggtggtgcatggctgtcgtcagctcgtg-tcg
tgagatgttgggttaagt-cccgcaacga--gcgcaa-ccctcgttt--ttagttgccat
ctagaa-agact-g-ccggtgacaaggaggaaggtgaggatgacgtcaagtca-gcatg-
ccccttatcctgggctacacacgtgctacaatggacaaagagtcg-cga-----------
-----------------------
>KU0594961_Uncultured_marine_haptophyte_CARBOM_StTRICHO__surf_16S_PEUK_B1
------------------------------------------------------------
------------------------------------------------ataagtttgagt
atggcaggggtaggaatttctagt-gtagcggtgaaatgcgtagatattagaaagaacac
ccattactgacactgagaggcgaaagctaggggagcgaaagggattagata-cccctgta
gtccta--gccgtaaacgatggatactagatgttgcagtatcgtagctaa-cgcgttaag
tat-cccgcct-ggggagtacgctcgcaagggtg-aaactcaaaggaattgacgggggc-
ccgcacaagcggtggagcatgtggtttaattc-gatgcaacgcgaagaaccttaccaggg
ct-tgacagtgccttcgggaaagatacaggtggtgcatggctgtcgtcagctcgtg-tcg
tgagatgttgggttaagt-cccgcaacga--gcgcaa-ccctcgttt--ttagttgc---
------------------------------------------------------------
------------------------------------------------------------
-----------------------
>HM1334201_Uncultured_marine_haptophyte_Biosope_T65_16S38a
---------------------------------------------------------tgc
aagcgttatccggaatcatt-gggcgtaaagcgcctgtaggttgtttaataagtttgagt
atggcaggggtaggaatttctagt-gtagcggtgaaatgcgtagatattagaaagaacac
ccattactgacactgagaggcgaaagctaggggagcgaaagggattagata-cccctgta
gtccta--gccgtaaacgatggatactagatgttgcagtatcgtagctaa-cgcgttaag
tat-cccgcct-ggggagtacgctcgcaagggtg-aaactcaaaggaattgacgggggc-
ccgcacaagcggtggagcatgtggtttaattc-gatgcaacgcgaagaaccttaccaggg
ct-tgacagtgccttcgggaaagatacaggtggtgcatggctgtcgtcagctcgtg-tcg
tgagatgttgggttaagt-cccgcaacga--gcgcaa-ccctcgttt--ttagttgccat
ctagaa-agact-g-ccggtgacaaggaggaaggtgaggatgacgtcaagtca-gcatg-
ccccttatcctgggctacacacgtgctacaatggacaaagggtcg-cga-aagttc-aga
-----------------------
>HM1333911_Uncultured_marine_haptophyte_Biosope_T65_16S11a
------------------------------------------------------------
------------gaatcatt-gggcgtaaagcgcctgtaggttgtttaataagtttgagt
atggcaggggtaggaatttctagt-gtagcggtgaaatgcgtagatattagaaagaacac
ccattactgacactgagaggcgaaagctaggggagcgaaagggattagata-cccctgta
gtccta--gccgtaaacgatggatactagatgttgcagtatcgtagctaa-cgcgttaag
tat-cccgcct-ggggagtacgctcgcaagggtg-aaactcaaaggaattgacgggggc-
ccgcacaagcggtggagcatgtggtttaattc-gatgcaacgcgaagaaccttaccaggg
ct-tgacagtgccttcgggaaagatacaggtggtgcatggctgtcgtcagctcgtg-tcg
tgagatgttgggttaagt-cccgcaacga--gcgcaa-ccttcgttt--ttagttgccat
ctagaa-agact-g-ccggtgacaaggaggaaggtgagg---------------------
------------------------------------------------------------
-----------------------
>HM1333771_Uncultured_marine_haptophyte_Biosope_T60_16S_PLA491018
------------------------------------------------------------
------------gaatcatt-gggcgtaaagcgcctgtaggttgtttaataagtttgagt
atggcaggggtaggaatttctagt-gtagcggtgaaatgcgtagatattagaaagaacac
ccattactgacactgagaggcgaaagctaggggagcgaaagggattagata-cccctgta
gtccta--gccgtaaacgatggatactagatgttgcagtatcgtagctaa-cgcgttaag
tat-cccgcct-ggggagtacgctcgcaagggtg-aaactcaaaggaattgacgggggc-
ccgcacaagcggtggagcatgtggtttaattc-gatgcaacgcgaagaaccttaccaggg
ct-tgacagtgccttcgggaaagatacaggtggtgcatggctgtcgtcagctcgtg-tcg
tgagatgttgggttaagt-cccgcaacga--gcgcaa-ccctcgttt--ttagttgccat
ctagaa-agact-g-ccggtgacaaggaggaaggtgaggatgacgtcaagtca-gcatg-
ccccttatcctgggccacacacgtgctacaatggacaaagagtcg-cca-aagttc-gga
ttgta-ggctgcaa---------
>HM1333651_Uncultured_marine_haptophyte_Biosope_T60_16S_PLA491004
------------------------------------------------------------
------------gaatcatt-gggcgtaaagcgcctgtaggttgtttaataagtttgagt
atggcaggggtaggaatttctagt-gtagcggtgaaatgcgtagatattagaaagaacac
ccattactgacactgagaggcgaaagctaggggagcgaaagggattagata-cccctgta
gtccta--gccgtaaacgatggatactagatgttgcagtatcgtagctaa-cgcgttaag
tat-cccgcct-ggggagtacgctcgcaagggtg-aaactcaaaggaattgacgggggc-
ccgcacaagcggtggagcatgtggtttaattc-gatgcaacgcgaagaaccttaccaggg
ct-tgacagtgccttcgggaaagatacaggtggtgcatggctgccgtcagctcgtg-tcg
tgagatgttgggttaagt-cccgcaacga--gcgcaa-ccctcgttt--ttagttgccat
ctagaa-agact-g-ccggtgacaaggaggaaggtgaggatgacgtcaagtca-gcatg-
ccccttatcctgggccacacacgtgctacaatggacaaagagtcg-cca-aagttc-gga
ttgta-ggctgcaactc------
>HM1333671_Uncultured_marine_haptophyte_Biosope_T60_16S_PLA491006
------------------------------------------------------------
------------gaatcatt-gggcgtaaagcgcctgtaggttgtttaataagtttgagt
atggcaggggtaggaatttctagt-gtagcggtgaaatgcgtagatattagaaagaacac
ccattactgacactgagaggcgaaagctaggggagcgaaagggattagata-cccctgta
gtccta--gccgtaaacgatggatactagatgttgcagtatcgtagctaa-cgcgttaag
tat-cccgcct-ggggagtacgctcgcaagggtg-aaactcaaaggaattgacgggggc-
ccgcacaagcggtggagcatgtggtttaattc-gatgcaacgcgaagaaccttaccaggg
ct-tgacagtgccttcgggaaagatacaggtggtgcatggctgtcgccagctcgtg-tcg
tgagatgttgggttaagt-cccgcaacga--gcgcaa-ccctcgttt--ttagttgccat
ctagaa-agact-g-ccggtgacaaggaggaaggtgaggatgacgtcaagtca-gcatg-
ccccttatcctgggccacacacgtgctacaatggacaaagagtcg-cca-aagttc-gga
ttgta-ggctgcaac--------
>HM1333721_Uncultured_marine_haptophyte_Biosope_T60_16S_PLA491013
------------------------------------------------------------
------------gaatcatt-gggcgtaaagcgcctgtaggttgtttaataagtttgagt
atggcaggggtaggaatttctagt-gtagcggtgaaatgcgtagatattagaaagaacac
ccattactgacactgagaggcgaaagctaggggagcgaaagggattagata-cccctgta
gtccta--gccgtaaacgatggatactagatgttgcagtatcgtagctaa-cgcgttaag
tat-cccgcct-ggggagtacgctcgcaagggtg-aaactcataggaattgacgggggc-
ccgcacaagcggtggagcatgtggtttaattc-gatgcaacgcgaagaaccttaccaggg
ct-tgacagtgccttcgggaaagatacaggtggtgcatggctgtcgtcagctcgtg-tcg
tgagatgttgggttaagt-cccgcaacga--gcgcaa-ccctcgttt--ttagttgccat
ctagaa-agact-g-ccggtgacaaggaggaaggtgaggatgacgtcaagtca-gcatg-
ccccttatcctgggccacacacgtgctacaatggacaaagagtcg-cca-aagttc-gga
ttgta-ggctgcaac--------
>HM1333701_Uncultured_marine_haptophyte_Biosope_T60_16S_PLA491011
------------------------------------------------------------
-----------ggaatcatt-gggcgtaaagcgcctgtaggttgtttaataagtttgagt
atggcaggggtaggaatttctagt-gtagcggtgaaatgcgtagatattagaaagagcac
ccattactgacactgagaggcgaaagctaggggagcgaaagggattagata-cccctgta
gtccta--gccgtaaacgatggatactagatgttgcagtatcgtagctaa-cgcgttaag
tat-cccgcct-ggggagtacgctcgcaagggtg-aaactcaaaggaattgacgggggc-
ccgcacaagcggtggagcatgtggtttaattc-gatgcaacgcgaagaaccttaccaggg
ct-tgacagtgccttcgggaaagatacaggtggtgcatggctgccgtcagctcgtg-tcg
tgaaatgttgggttaagt-cccgcaacga--gcgcaa-ccctcgttt--ttagttgccat
ctagaa-agact-g-ccggtgacaaggaggaaggtgaggatgacgtcaagtca-gcatg-
ccccttatcctgggccacacacgtgctacaatggacaaagagtcg-cca-aagttc-gga
ttgta-ggctgcaac--------
>HM1333681_Uncultured_marine_haptophyte_Biosope_T60_16S_PLA491008
------------------------------------------------------------
-----------ggaatcatt-gggcgtaaagcgcctgtaggttgtttaataagtttgagt
atggcaggggtaggaatttctagt-gtagcggtgaaatgcgtagatattagaaagaacac
ccattactgacactgagaggcgaaagctaggggagcgaaagggattagata-cccctgta
gtccca--gccgtaaacgatggatactagatgttgcagtatcgtagctaa-cgcgttaag
tat-cccgcct-ggggagtacgctcgcaagggtg-aaactcaaaggaattgacgggggc-
ccgcacaagcggtggagcatgtggtttaattc-gatgcaacgcgaagaaccttaccaggg
ct-tgacagtgccttcgggaaagatacaggtggtgcatggctgtcgtcagctcgtg-tcg
tgagatgttgggttaagt-cccgcaacga--gcgcaa-ccctcgttt--ttagttgccat
ctagaa-agact-g-ccggtgacaaggaggaaggtgaggatgacgtcaagtca-gcatg-
ccccttatcctgggccacacacgtgctacaatggacaaagagtcg-cca-aagttc-gga
ttgta-ggctgcaac--------
>HM1333841_Uncultured_marine_haptophyte_Biosope_T60_16S_PLA491025
------------------------------------------------------------
----gttatccggaatcatt-gggcgtaaagcgcctgtaggttgtttaataagtttgagt
atggcaggggtaggaatttctagt-gtagcggtgaaatgcgtagatattagaaagaacac
ccattactgacactgagaggcgaaagctaggggagcgaaagggattagata-cccccgta
gtccta--gccgtaaacgatggatactagatgttgcagtatcgtagctaa-cgcgttaag
tat-cccgcct-ggggagtacgctcgcaagggtg-aaactcaaaggaattgacgggggc-
ccgcacaagcggtggagcatgtggtttaattc-gatgcaacgcgaagaaccttaccaggg
ct-tgacagtgccttcgggaaagatacaggtggtgcatggctgtcgtcagctcgtg-tcg
tgagatgttgggttaagt-cccgcaacga--gcgcaa-ccctcgttt--ttagttgccat
ctagaa-agact-g-ccggtgacaaggaggaaggtgaggatgacgtcaagtca-gcatg-
ccccttatcctgggccacacacgtgctacaatggacaaagagtcg-cca-aagttc-gga
ttgta-ggctgca----------
>HM1333761_Uncultured_marine_haptophyte_Biosope_T60_16S_PLA491017
------------------------------------------------------------
-----------ggaatcatt-gggcgtaaagcgcctgtaggttgtttaataagtttgagt
atggcaggggtaggaatttctagt-gtagcggtgaaatgcgtagatattagaaagaacac
ccattactgacactgagaggcgaaagctaggggagcgaaagggattagata-cccctgta
gtccta--gccgtaaacgatggatactagatgttgcagtatcgtagctaa-cgcgttaag
tat-cccgcct-ggggagtacgctcgcaagggtg-aaactcaaaggaattgacgggggc-
ccgcacaagcggtggagcatgtggtttaattc-gatgcaacgcgaagaaccttaccaggg
ct-tgacagtgccttcgggaaagatacaggtggtgcatggctgtcgtcagctcgtg-tcg
tgggatgttgggttaagt-cccgcaacga--gcgcaa-ccctcgttt--ttagttgccat
ctagaa-agact-g-ccggtgacaaggaggaaggtgaggatgacgtcaagtca-gcatg-
ccccttatcctgggccatacacgtgctacaatggacaaagagtcg-cca-aagttc-gga
ttgta-ggctgca----------
>HM1333741_Uncultured_marine_haptophyte_Biosope_T60_16S_PLA491015
------------------------------------------------------------
----------cggaatcatt-gggcgtaaagcgcctgtaggttgtttaataagtttgagt
atggcaggggtaggaatttctagt-gtagcggtgaaatgcgtagatattagaaagaacac
ccattactgacactgagaggcgaaagctaggggagcgaaagggattagata-cccctgta
gtccta--gccgtaaacgatggatactagatgttgcagtatcgtagctaa-cgcgttaag
tat-cccgcct-ggggagtacgctcgcaagggtg-aaactcaaaggaattgacgggggc-
ccgcacaagcggtggagcatgtggtttaattc-gatgcaacgcgaagaaccttaccaggg
ct-tgacagtgccttcgggaaagatacaggtggtgcatggctgtcgtcagctcgtg-tcg
tgagttgttgggctaagt-cccgcaacga--gcgcaa-ccctcgttt--ttagttgccat
ctagaa-agact-g-ccggtgacaaggaggaaggtgaggatgacgtcaagtca-gcatg-
ccccttatcctgggccacacacgtgctacaatggacaaagagtcg-cca-aagttc-gga
ttgta-ggctgca----------
>HM1333801_Uncultured_marine_haptophyte_Biosope_T60_16S_PLA491021
------------------------------------------------------------
-------atccggaatcatt-gggcgtaaagcgcctgtaggttgtttaataagtttgagt
atggcaggggtaggaatttctagt-gtagcggtgaaatgcgtagatattagaaagaacac
ccattactgacactgagaggcgaaagctaggggagcgaaagggattagata-cccctgta
gtccta--gccgtaaacgatggatactagatgttgcagtatcgtagctaa-cgcgttaag
tat-cccgcct-ggggagtacgctcgcaagggtg-aaactcaaaggaattgacgggggc-
ccgcacaagcggtggagcatgtggtttaattc-gatgcaacgcgaagaaccttaccaggg
ct-tgacagtgccttcgggaaagatacaggtggtgcatggctgtcgtcagctcgtg-tcg
tgagatgttgggttaagt-cccgcaacga--gcgcaa-ccctcgttt--ttagttgccat
ctagaa-agact-g-ccggtgacaaggaggaaggtgaggatgacgtcaagtca-gcatg-
ccccttatcctgggccacacacgtgctacaatggacaaagagtcg-cca-aagttc-gga
ttgta-ggctgcaactcg-----
>LC5956821_Braarudosphaera_bigelowii_NIES-4442
taagca-tcggctaact--ccgtgcca-g-cagccgc-ggt--aatac-gg--gggatgc
aagcgttatccggaatcatt-gggcgtaaagcgcctgtaggttgtttaataagtttgagt
atggcaggggtaggaatttctagt-gtagcggtgaaatgcgtagatattagaaagaacac
ccattactgacactgagaggcgaaagctaggggagcgaaagggattagata-cccctgta
gtccta--gccgtaaacgatggatactagatgttgcagtatcgtagctaa-cgcgttaag
tat-cccgcct-ggggagtacgctcgcaagggtg-aaactcaaaggaattgacgggggc-
ccgcacaagcggtggagcatgtggtttaattc-gatgcaacgcgaagaaccttaccaggg
ct-tgacagtgccttcgggaaagatacaggtggtgcatggctgtcgtcagctcgtg-tcg
tgagatgttgggttaagt-cccgcaacga--gcgcaa-ccctcgttt--ttagttgccat
ctagaa-agact-g-ccggtgacaaggaggaaggtgaggatgacgtcaagtca-gcatg-
ccccttatcctgggccacacacgtgctacaatggacaaagagtcg-cca-aagttc-gga
ttgta-ggctgcaactcg-cc-t
>HM1334111_Uncultured_marine_haptophyte_Biosope_T65_16S31a
-----------------------------------------------------------c
aagcgttatccggaatcatt-gggcgtaaagcgcctgtaggttgtttaataagtttgagt
atggcaggggtaggaatttctagt-gtagcggtgaaatgcgtagatattagaaagaacac
ccattactgacactgagaggcgaaagctaggggagcgaaagggattagata-cccctgta
gtccta--gccgtaaacgatggatactagatgttgcagtatcgtagctaa-cgcgttaag
tat-cccgcct-ggggagtacgctcgcaagggtg-aaactcaaaggaattgacgggggc-
ccgcacaagcggtggagcatgtggtttaattc-gatgcaacgcgaagaaccttaccaggg
ct-tgacagtgccttcgggaaagatacaggtggtgcatggctgtcgtcagctcgtg-tcg
tgagatgttgggttaagt-cccgcaacga--gcgcaa-ccctcgttt--ttagttgccat
ctagaa-agact-g-ccggtgacaaggaggaaggtgaggatgacgtcaagtca-gcatg-
ccccttatcctgggccacacacgtgctacaatggacaaagagtcg-cca-----------
-----------------------
>HM1334141_Uncultured_marine_haptophyte_Biosope_T65_16S32b
----------------------------------------------------------gc
aagcgttatccggaatcatt-gggcgtaaagcgcctgtaggttgtttaataagtttgagt
atggcaggggtaggaatttctagt-gtagcggtgaaatgcgtagatattagaaagaacac
ccattactgacactgagaggcgaaagctaggggagcgaaagggattagata-cccctgta
gtccta--gccgtaaacgatggatactagatgttgcagtatcgtagctaa-cgcgttaag
tat-cccgcct-ggggagtacgctcgcaagggtg-aaactcaaaggaattgacgggggc-
ccgcacaagcggtggagcatgtggtttaattc-gatgcaacgcgaagaaccttaccaggg
ct-tgacagtgccttcgggaaagatacaggtggtgcatggctgtcgtcagctcgtg-tcg
tgagatgttgggttaagt-cccgcaacga--gcgcaa-ccctcgttt--ttagttgccat
ctagaa-agact-g-ccggtgacaaggaggaaggtgaggatgacgtcaagtca-gcatg-
ccccttatcctgggccacacacgtgctacaatggacaaagagtcg-cca-aagttc-gga
-----------------------
>HM1334181_Uncultured_marine_haptophyte_Biosope_T65_16S36a
-------------------------------------------------------ggtgc
aagcgttatccggaatcatt-gggcgtaaagcgcctgtaggttgtttaataagtttgagt
atggcaggggtaggaatttctagt-gtagcggtgaaatgcgtagatattagaaagaacac
ccattactgacactgagaggcgaaagctaggggagcgaaagggattagata-cccctgta
gtccta--gccgtaaacgatggatactagatgttgcagtatcgtagctaa-cgcgttaag
tat-cccgcct-ggggagtacgctcgcaagggtg-aaactcaaaggaattgacgggggc-
ccgcacaagcggtggagcatgtggtttaattc-gatgcaacgcgaagaaccttaccaggg
ct-tgacagtgccttcgggaaagatacaggtggtgcatggctgtcgtcagctcgtg-tcg
tgagatgttgggttaagt-cccgcaacga--gcgcaa-ccctcgttt--ttagttgccat
ctagaa-agact-g-ccggtgacaaggaggaaggtgaggatgacgtcaagtca-gcatg-
ccccttatcctgggccacacacgtgctacaatggacaaagagtcg-cca-aagttc-g--
-----------------------
>AB8479842_Braarudosphaera_bigelowii_TMRscBb1
taagca-tcggctaact--ccgtgcca-g-cagccgc-ggt--aatac-gg--gggatgc
aagcgttatccggaatcatt-gggcgtaaagcgcctgtaggttgtttaataagtttgagt
atggcaggggtaggaatttctagt-gtagcggtgaaatgcgtagatattagaaagaacac
ccattactgacactgagaggcgaaagctaggggagcgaaagggattagata-cccctgta
gtccta--gccgtaaacgatggatactagrtgttgcagtatcgtagctaa-cgcgttaag
tat-cccgcct-ggggagtacgctcgcaagggtg-aaactcaaaggaattgacgggggc-
ccgcacaagcggtggagcatgtggtttaattc-gatgcaacgcgaagaaccttaccaggg
ct-tgacagtgccttcgggaaagatacaggtggtgcatggctgtcgtcagctcgtg-tcg
tgagatgttgggttaagt-cccgcaacga--gcgcaa-ccctcgttt--ttagttgccat
ctagaa-agact-g-ccggtgacaaggaggaaggtgaggatgacgtcaagtca-gcatg-
ccccttatcctgggccacacacgtgctacaatggacaaagagtcg-cca-aagttc-gga
ttgta-ggctgcaactcg-cc-t
>AB8479852_Braarudosphaera_bigelowii_TMRscBb7
taagca-tcggctaact--ccgtgcca-g-cagccgc-ggt--aatac-gg--gggatgc
aagcgttatccggaatcatt-gggcgtaaagcgcctgtaggttgtttaataagtttgagt
atggcaggggtaggaatttctagt-gtagcggtgaaatgcgtagatattagaaagaacac
ccattactgacactgagaggcgaaagctaggggagcgaaagggattagata-cccctgta
gtccta--gccgtaaacgatggatactagrtgttgcagtatcgtagctaa-cgcgttaag
tat-cccgcct-ggggagtacgctcgcaagggtg-aaactcaaaggaattgacgggggc-
ccgcacaagcggtggagcatgtggtttaattc-gatgcaacgcgaagaaccttaccaggg
ct-tgacagtgccttcgggaaagatacaggtggtgcatggctgtcgtcagctcgtg-tcg
tgagatgttgggttaagt-cccgcaacga--gcgcaa-ccctcgttt--ttagttgccat
ctagaa-agact-g-ccggtgacaaggaggaaggtgaggatgacgtcaagtca-gcatg-
ccccttatcctgggccacacacgtgctacaatggacaaagagtcg-cca-aagttc-gga
ttgta-ggctgcaactcg-cc-t
>AB8479862_Braarudosphaera_bigelowii_TMRscBb8
taagca-tcggctaact--ccgtgcca-g-cagccgc-ggt--aatac-gg--gggatgc
aagcgttatccggaatcatt-gggcgtaaagcgcctgtaggttgtttaataagtttgagt
atggcaggggtaggaatttctagt-gtagcggtgaaatgcgtagatattagaaagaacac
ccattactgacactgagaggcgaaagctaggggagcgaaagggattagata-cccctgta
gtccta--gccgtaaacgatggatactagrtgttgcagtatcgtagctaa-cgcgttaag
tat-cccgcct-ggggagtacgctcgcaagggtg-aaactcaaaggaattgacgggggc-
ccgcacaagcggtggagcatgtggtttaattc-gatgcaacgcgaagaaccttaccaggg
ct-tgacagtgccttcgggaaagatacaggtggtgcatggctgtcgtcagctcgtg-tcg
tgagatgttgggttaagt-cccgcaacga--gcgcaa-ccctcgttt--ttagttgccat
ctagaa-agact-g-ccggtgacaaggaggaaggtgaggatgacgtcaagtca-gcatg-
ccccttatcctgggccacacacgtgctacaatggacaaagagtcg-cca-aagttc-gga
ttgta-ggctgcaactcg-cc-t
>HM1334321_Uncultured_marine_haptophyte_Biosope_T65_16S46a
------------------------------------------------------------
--gcgttatccggaatcatt-gggcgtaaagcgcctgtaggttgtttaataagtttgagt
atggcaggggtaggaatttctagt-gtagcggtgaaatgcgtagatattagaaagaacac
ccattactgacactgagaggcgaaagctaggggagcgaaagggattagata-cccctgta
gtccta--gccgtaaacgatggatactagatgttgcagtatcgtagctaa-cgcgttaag
tat-cccgcct-ggggagtacgctcgcaagggtg-aaactcaaaggaattgacgggggc-
ccgcacaagcggtggagcatgtggtttaattc-gatgcaacgcgaagaaccttaccaggg
ct-tgacagtgccttcgggaaagatacaggtggtgcatggctgtcgtcagctcgtg-tcg
tgagatgttgggttaagt-cccgcaacga--gcgcaa-ccttcgttt--ttagttgccat
ctagaa-agact-g-ccggtgacaaggaggaaggtgaggatgacgtcaagtca-gcatg-
ccccttatcctgggccacacacgtgctacaatggacaaagagtcg-cca-----------
-----------------------
>HM1334081_Uncultured_marine_haptophyte_Biosope_T65_16S2b
------------------------------------------------------------
----gttatccggaatcatt-gggcgtaaagcgcctgtaggttgtttaataagtttgagt
atggcaggggtaggaatttctagt-gtagcggtgaaatgcgtagatattagaaagaacac
ccattactgacactgagaggcgaaagctaggggagcgaaagggattagata-cccctgta
gtccta--gccgtaaacgatggatactagatgttgcagtatcgtagctaa-cgcgttaag
tat-cccgcct-ggggagtacgctcgcaagggtg-aaactcaaaggaattgacgggggc-
ccgcacaagcggtggagcatgtggtttaattc-gatgcaacgcgaagaactttacgaggg
ct-tgacagtgccttcgggaaagatgcaggtggtgcatggctgtcgtcagctcgtg-tcg
tgagatgttgggttaagt-cccgcaacga--gcgcaa-ccctcgttt--ttagttgccat
ctagaa-agact-g-ccggtgacaaggaggaaggtgaggatgacgtc-------------
------------------------------------------------------------
-----------------------
>HM1334301_Uncultured_marine_haptophyte_Biosope_T65_16S45a
------------------------------------------------------------
aagcgttatccggaatcatt-gggcgtaaagcgcctgtaggttgtttaataagtttgagt
atggcaggggtaggaatttctagt-gtagcggtgaaatgcgtagatattagaaagaacac
ccattactgacactgagaggcgaaagctaggggagcgaaagggattagata-cccctgta
gtccta--gccgtaaacgatggatactagatgttgcagtatcgtagctaa-cgcgttaag
tat-cccgcct-ggggagtacgctcgcaagggtg-aaactcaaaggaattgacgggggc-
ccgcacaagcggtggagcatgtggtttaattc-gatgcaacgcgaagaaccttaccaggg
ct-tgacagtgccttcgggaaagatacaggtggtgcatggctgtcgtcagctcgtg-tcg
tgagatgttgggttaagt-cccgcaacga--gcgcaa-ccctcgttt--ttagttgccat
ctagaa-agact-gcccggtgacaaggaggaaggtgaggatgacgtcaagtca-gc----
------------------------------------------------------------
-----------------------
>HM1334341_Uncultured_marine_haptophyte_Biosope_T65_16S48a
------------------------------------------------------------
----gttatccggaatcatt-gggcgtaaagcgcctgtaggttgtttaataagtttgagt
atggcaggggtaggaatttctagt-gtagcggtgagatgcgtagatattagaaagaacac
ccattactgacactgagaggcgaaagctaggggagcgaaagggattagata-cccctgta
gtccta--gccgtaaacgatggatactagatgttgcagtatcgtagctaa-cgcgttaag
tat-cccgcct-ggggagtacgctcgcaagggtg-aaactcaaaggaattgacgggggc-
ccgcacaagcggtggagcatgtggtttaattc-gatgcaacgcgaagaaccttaccaggg
ct-tgacagtgccttcgggaaagatacaggtggtgcatggctgtcgtcagctcgtg-tcg
tgagatgttgggttaagt-cccgcaacga--gcgcaa-ccctcgttt--ttagttgccat
ctagaa-agact-g-ccggtgacaaggaggaaggtgaggatgacgtcaagtca-gcatg-
ccccttatcctgggccacacacgtgctacaatggacaaagagttg-cga-----------
-----------------------
>HM1334351_Uncultured_marine_haptophyte_Biosope_T65_16S4b
------------------------------------------------------------
-------atccggaatcatt-gggcgtaaagcgcctgtaggttgtttaataagtttgagt
atggcaggggtaggaatttctagt-gtagcggtgaaatgcgtagatattagaaagaacac
ccattactgacactgagaggcgaaagctaggggagcgaaagggattagata-cccctgta
gtccta--gccataaacgatggatactagatgttgcagtatcgtagctaa-cgcgttaag
tat-cccgcct-ggggagtacgctcgcaagggtg-aaactcaaaggaattgacgggggc-
ctgcacaagcggtggagcatgtggtttaattc-gatgcaacgcgaagaaccttaccaggg
ct-tgacagtgccttcgggaaagatacaggtggggcatggctgtcgtcagctcgtg-tcg
tgagatgttgggttaagt-cccgcaacga--gcgcaa-ccctcgttt--ttagttgccat
ctagaa-agact-g-ccggtgacaaggaggaaggtgaggatgacgtcaagtca-gcatg-
ccccttatcctgggccacacacgtgctacaatggacaaagc-------------------
-----------------------
>HM1334251_Uncultured_marine_haptophyte_Biosope_T65_16S41a
------------------------------------------------------------
-------atccggaatcatt-gggcgtaaagcgcctgtaggttgtttaataagtttgagt
atggcaggggtaggaatttctagt-gtagcggtgaaatgcgtagatattagaaagaacac
ccattactgacactgagaggcgaaagctaggggagcgaaagggattagata-cccctgta
gtccta--gccgtaaacgatggatactagatgttgcagtatcgtagctaa-cgcgttaag
tat-cccgcct-ggggagtacgctcgcaagggtg-aaactcaaaggaattgacgggggc-
ccgcacaagcggtggagcatgtggtttaattc-gatgcaacgcgaagaaccttacgaggg
ct-tgacagtgccttcgggaaagatacaggtggtgcatggctgtcgtcagctcgtg-tcg
tgagatgttgggttaagt-cccgcaacga--gcgcaa-ccctcgttt--ttagttgccat
ctagaa-agact-gcccggtgacaaggaggaaggtgaggatgacgtcaagtca-gcatgc
ccccttatcctgggccacacacgtgctacaatggacaaagagtcg-cca-----------
-----------------------
>HM1334051_Uncultured_marine_haptophyte_Biosope_T65_16S27b
------------------------------------------------------------
-----ttatccggaatcatt-gggcgtaaagcgcctgtaggttgtttaataagtttgagt
atggcaggggtaggaatttctagt-gtagcggtgaaatgcgtagatattagaaagaacac
ccattactgacactgagaggcgaaagctaggggagcgaaagggattagata-cccctgta
gtccta--gccgtaaacgatggatactagatgttgcagtatcgtagctaa-cgcgttaag
tat-cccgcct-ggggagtacgctcgcaagggtg-aaactcaaaggaattgacgggggc-
ccgcacaagcggtggagcatgtggtttaattc-gatgcaacgcgaagaaccttaccaggg
ct-tgacagtgccttcgggaaagatacaggtggtgcatggctgtcgtcagctcgtg-tcg
tgagatgttgggttaagt-cccgcaacga--gcgcaa-ccctcgttt--ttagttgccat
ctagaa-agact-gcccggtgacaaggaggaaggtgaggatgacgtcaagtca-gcatgc
ccccttatcctgggccacacacgtgctacaatggacaaagagtcg-cca-aagttc-gga
ttgta-g----------------
>HM1334481_Uncultured_marine_haptophyte_Biosope_T65_16S6b
------------------------------------------------------------
----gttatccggaatcatt-gggcgtaaagcgcctgtaggttgtttaataagtttgagt
atggcaggggtaggaatttctagt-gtagcggtgaagtgcgtagatattagaaagaacac
ccattactgacactgagaggcgaaagctaggggagcgaaagggattagata-cccctgta
gtccta--gccgtaaacgatggatactagatgttgcagtatcgtagctaa-cgcgttaag
tat-cccgcct-ggggagtacgctcgcaagggtg-aaactcaaaggaattgacgggggc-
ccgcacaagcggtggagcatgtggtttaattc-gatgcaacgcgaagaattttaccaggg
ct-tgacagtgccttcgggaaagatacaggtggtgcatggctgtcgtcagctcgtg-tcg
tgagatgttgggttaagt-cccgcaacga--gcgcaa-cttttgttt--ttagttgccat
ctagaa-agact-g-ccggtgacaaggaggaaggtgaggatgacgtcaagtca-gcatgc
ccccttatcctgggccacacacgtgctacaatggacaaagagtcg-cca-----------
-----------------------
>HM1334421_Uncultured_marine_haptophyte_Biosope_T65_16S54a
------------------------------------------------------------
----gttatccggaatcatt-gggcgtaaagcgcctgtaggttgtttaataagtttgagt
atggcaggggtaggaatttctagt-gtagcggtgaaatgcgtagatattagaaagaacac
ccattactgacactgagaggcgaaagctaggggagcgaaagggattagata-cccctgta
gtccta--gccgtaaacgatggatactagatgttgcagtatcgtagctaa-cgcgttaag
tat-cccgcct-ggggagtacgctcgcaagggtg-aaactcaaaggaattgacgggggc-
ccgcacaagcggtggagcatgtggtttaattc-gatgcaacgcgaagaaccttaccaggg
ct-tgacagtgccttcgggaaagatacaggtggtgcatggctgtcgtcagctcgtg-tcg
tgagatgttgggttaagtccccgcaacga--gcgcaa-ccctcgttt--ttagttgccat
ctagaa-agact-gcccggtgacaaggaggaaggtgaggatgacgtcaagtca-gcatg-
ccccttatcctgggccacacacgtgctacaatggacaaagagtcg-cca-aagttc-gga
ttgta------------------
>HM1333921_Uncultured_marine_haptophyte_Biosope_T65_16S11b
------------------------------------------------------------
----gttatccggaatcatt-gggcgtaaagcgcctgtaggttgtttaataagtttgagt
atggcaggggtaggaatttctagt-gtagcggtgaaatgcgtagatattagaaagaacac
ccattactgacactgagaggcgaaagctaggggagcgaaagggattagata-cccctgta
gtccta--gccgtaaacgatggatactagatgttgcagtatcgtacctaa-cgcgttaag
tat-cccgcct-ggggagtacgctcgcaagggtg-aaactcaaaggaattgacgggggc-
tcgcacaagcggtggagcatgtggtttaattc-gatgcaacgcgaagaaccttaccaggg
ct-tgacagtgccttcgggaaaaatacaggtggtgcatggctgtcgtcagctcgtg-tcg
tgagatgttgggttaagt-cccgcaacga--gcgcaa-ccctcgttt--ttagttgccct
ctagaa-agact-gcccggtgacaaggaggaaggtgaggatgacct--------------
------------------------------------------------------------
-----------------------
>HM1334401_Uncultured_marine_haptophyte_Biosope_T65_16S52a
------------------------------------------------------------
-------atccggaatcatt-gggcgtaaagcgcctgtaggttgtttaataagtttgagt
atggcaggggtaggaatttctagt-gtagcggtgaaatgcgtagatattagaaagaacac
ccattactgacactgagaggcgaaagctaggggagcgaaagggattagata-cccctgta
gtccta--gccgtaaacgatggatactagatgttgcagtatcgtagctaa-cgcgttaag
tat-cccgcct-ggggagtacgctcgcaagggtg-aaactcaaaggaattgacgggggc-
ctgcacaagcggtggagcatgtggtttaattc-gatgcaacgcgaagaattttacgaggg
ct-tgacagtgccttcgggaaagatacaggtggtgcatggctgtcgtcagctcgtg-tcg
tgagatgttgggttaagt-cccgcaacga--gcgcaa-ctttcgttt--ttagttgcc-t
ctagaa-agact-gcccggtgacaaggaggaaggtgaggatgacgtcaagtca-gcat--
------------------------------------------------------------
-----------------------
>HM1334131_Uncultured_marine_haptophyte_Biosope_T65_16S32a
--------------------------------------------------------gtgc
aagcgttatccggaatcatt-gggcgtaaagcgcctgtaggttgtttaataagtttgagt
atggcaggggtaggaatttctagt-gtagcggtgaaatgcgtagatattagaaagaacac
ccattactgacactgagaggcgaaagctaggggagcgaaagggattagata-cccctgta
gtccta--gccgtaaacgatggatactagatgttgcagtatcgtagctaa-cgcgttaag
tat-cccgcct-ggggagtacgctcgcaagggtg-aaactcaaaggaattgacgggggc-
ccgcacaagcggtggagcatgtggtttaattc-gatgcaacgcgaagaattttaccaggg
ct-tgacagtgctttcgggaaagatacaggtggtgcatggctgtcgtcagctcgtg-tcg
tgagatgttgggttaagt-cccgcaacga--gcgcaa-ttttcgttt--ttagttgctat
ctagaa-agact-g-ccggtgacaaggaggaaggtgaggatgacgtcaagtca-gca---
------------------------------------------------------------
-----------------------
>HM1333431_Uncultured_marine_haptophyte_Biosope_T60_16S_OXY107004
------------------------------------------------------------
------tatccggaatcatt-gggcgtaaagcgcctgtaggttgtttaataagtttgagt
atggcaggggtaggaatttctagt-gtagcggtgaaatgcgtagatattagaaagaacac
ccattactgacactgagaggcgaaagctaggggagcgaaagggattaaata-cccctgta
gtccta--gccgtaaacgatggatactagatgttgcagtatcgtagctaa-cgcgttaag
tat-cccgcct-ggggagtacgctcgcaagggtg-aaactcaaaggaattgacgggggc-
ccgcacaagcggtggagcatgtggtttaattc-gatgcaacgcgaagaaccttaccaggg
ct-tgacagtgccttcgggaaagatacaggtggtgcatggctgtcgtcagctcgtg-tcg
tgagatgttgggttaagc-cccgcaacga--gcgcaa-ccctcgttt--ttagttgccat
ctagaa-agact-g-ccggtgacaaggaggaaggtgaggatgacgtcaagtca-gcatg-
ccccttatcctgggccacacacgtgctacaatggacaaagagtcg-cca-aagttc-gga
ttgta-ggctgcaactcg-cc-t
>HM1334461_Uncultured_marine_haptophyte_Biosope_T65_16S59a
------------------------------------------------------ggatgc
aagcgttatccggaatcatt-gggcgtaaagcgcctgtaggttgtttaataagttagagt
atggcaggggtaggaatttctagt-gtagcggtgaaatgcgtaaatattagaaagaacac
ccattactgacactgagaggcgaaagctaggggagcgaaagggattagata-cccctgta
gtccta--gccgtaaacgatggatactagatgttgcagtatcgtagctaa-cgcgttaag
tat-cccgcct-ggggagtacgctcgcaagggtg-aaactcaaaggaattgacgggggc-
ccgcacaagcggtggagcatgtggtttaattc-gatgcaacgcgaagaaccttaccaggg
ct-tgacagtgctttcgggaaagatacaggtggtgcatggctgtcgtcagctcgtg-tcg
tgagatgttgggttaagt-cccgcaacga--gcgcaa-ccttcgttt--ttagttgccat
ctagaa-agact-g-ccggtgacaaggaggaaggtgaggatgacgtcaagtca-gcatg-
ccccttatcctgggccacacacgtgctacaatggacaaagagtcg-cca-aagttc----
-----------------------
>HM1333991_Uncultured_marine_haptophyte_Biosope_T65_16S22a
------------------------------------------------------------
-agcgttatccggaatcatt-gggcgtaaagcgcctgtaggttgtttaataagtttgagt
atggcaggggtaggaatttctagt-gtagcggtgaaatgcgtagatattagaaagaacac
ccattactgacactgagaggcgaaagctaggggagcgaaagggattagata-cccctgta
gtccta--gccgtaaacgatggatactagatgttgcagtatcgtagctaa-cgcgttaag
tatccccgcct-ggggagtacgctcgcaagggtg-aaactcaaaggaattgacgggggc-
ccgcacaagcggtggagcatgtggtttaattc-gatgcaacgcgaagaactttaccaggg
ct-tgacagtgccttcgggaaagatacaggtggtgcatggctgtcgtcagctcgtg-tcg
tgagatgttgggttaagt-cccgcaacga--gcgcaa-ccctcgttt--ttagttgccat
ctagaa-agact-g-ccggtgacaaggaggaaggtgaggatgacgtcaagtca-gcatg-
-cccttatcctgggccacacacgtgctacaat-gacaaagagtcg-cca-----------
-----------------------
>HM1334371_Uncultured_marine_haptophyte_Biosope_T65_16S50b
-----------------------------------------------------ggggagc
aagcgttatccggaatcatt-gggcgtaaagcgcctgtaggttgtttattaagttagagt
atggcaggggtaggaatttctagt-gtagcggtgaaatgcgtagatattagaaagaacac
ccattactgacactgagaggcgaaagctaggggagcgaaagggattagata-cccctgta
gtccta--gccgtaaacgatggatactagatgttgcagtatcgtagctaa-cgcgttaag
tat-cccgcct-ggggagtacgctcgcaagggtg-aaactcaaaggaattgacgggggc-
ccgcacaagcggtggagcatgtggtttaattc-gatgcaacgcgaagaaccttaccaggg
ct-tgacagtgccttcgggaaagatacaggtggtgcatggctgtcgtcagctcgtg-tcg
ggagatgttgggttaagt-cccgcaacga--gcgcaa-ccctcgttt--ttagttgccat
ctagaa-agact-g-ccggtgacaaggaggaaggtgaggatgacgttaagtca-gcatg-
ccccttatcttgggccacacacgtgctacaatggacaaagagtcc-ccc-----------
-----------------------
>HM1334291_Uncultured_marine_haptophyte_Biosope_T65_16S44b
------------------------------------------------------gggagc
aagcgttatccggaatcatt-gggcgtaaagcgcctgtaggttgtttattaagttagagt
atggcaggggtaggaatttctagt-gtagcggtgaaatgcgtagatattagaaagaacac
ccattactgacactcagaggcgaaagctagggtagcaaaagggattagata-cccctgta
gtccta--gccgtaaacgatggatactagatgttgcagtatcgcagctaa-cgcgttaag
tat-cccgcct-ggggagtacgctcgcaagggtg-aaactcaaaggaattgacgggggc-
ccgcacaagcggtggagcatgtggtttaattc-gatgcaacgcgaagaaccttaccaggg
ct-tgacagtgccttcgggaaagatacaggtggtgcatggctgtcgtcagctcgtg-tcg
tgagatgttgggttaagt-cccgcaacga--gcgcaa-ccctcgttt--ttagttgccat
ctagaa-agact-g-ccggtgacaaggaggaaggtgaggatgacgtcaagtca-gcatg-
ccccttatcctgggccacacacgtgctacaatggacaaagagtcg-cca-----------
-----------------------
>HM1333981_Uncultured_marine_haptophyte_Biosope_T65_16S1b
------------------------------------------------------------
-----ttatccggaatcatt-gggcgtaaagcgcctgtaggttgtttaataagtttgagt
atggcaggggtaggaatttctagt-gtagcggtgaaatgcgtagatattagaaagaacac
ccattgctgacactcagaggcgaaagctagggtagcaaaagggattagata-cccctgta
gtccta--gccgtaaacgatggatactagatgttgcagtatcgcagctaa-cgcgttaag
tat-cccgcct-ggggagtacgctcgcaagggtg-aaactcaaaggaattgacgggggc-
ccgcacaagcggtggagcatgtggtttaattc-gatgcaacgcgaagaactttacgaggg
ct-tgacagtgctttcgggaaagatacaggtggtgcatggctgtcgtcagctcgtg-tcg
tgagatgttgggttaagt-cccgcaacga--gcgcaa-ctttcgttt--ttagttgccat
ctagaa-agact-g-ccggtgacaaggaggaaggtgaggatgacgtcaa-----------
------------------------------------------------------------
-----------------------
>HM1334361_Uncultured_marine_haptophyte_Biosope_T65_16S50a
---------------------------------------------------------tgc
aagcgttatccggaatcatt-gggcgtaaagcgcctgtaggttgtttaataagtttgagt
atggcaggggtaggaatttctagt-gtagcggtgaaatgcgtagatattagaaagaacac
ccattactgacactgagaggcgaaagctagggtagcaaaagggattagata-cccctgta
gtccta--gccgtaaacgatggatactagatgttgcagtatcgtagctaa-cgcgttaag
tat-cccgcct-ggggagtacgctcgcaagggtg-aaactcaaaggaattgacgggggc-
ctccacaagcggtggagcatgtggtttaattc-gatgcaacgcgaagaaccttacgaggg
ct-tgacagtgccttcgggaaagatacaggtggtgcatggctgtcgtcagctcgtg-tcg
tgagatgttgggttaagt-cccgcaacga--gcgcaa-cccttattt--ttagttaccat
ctagaa-agact-g-ccggtgacaaggaggaaggtgagg---------------------
------------------------------------------------------------
-----------------------
>HM1334091_Uncultured_marine_haptophyte_Biosope_T65_16S30a
----------------------------------------------------------gc
aagcgttatccggaatcatt-gggcgtaaagcgcctgtaggttgtttaataagtttgagt
atggcaggggtaggaatttctagtggtagcggtgaaatgcgtagatattagaaagaacac
ccattactgacactgagaggcgaaagctaggggagcgaaagggattagata-cccctgta
gtccta--gccgtaaacgatggatactagatgttgcagtatcgtagctaa-cgcgttaag
tat-cccgcct-ggggagtacgctcgcaagggtg-aaactcaaaggaattgacgggggc-
ccgcacaagcggtggagcatgtggtttaattc-gatgcaacgcgaagaaccttaccagga
ct-tgacagtgccttcgggaaagatacaggtggtgcatggctgtcgtcagctcgtg-tcg
tgagatgttgggttaagt-cccgcaacga--gcgcaa-cccttattt--ttagttaccat
ctagaa-agact-g-ccggtgacaaggaggaaggtgaggatgacgtcaagtca-gcatg-
ccccttatcctgggcc--------------------------------------------
-----------------------
>LN7352362_Helicosphaera_carteri_RCC1333
--------------------------------------------atac-gg--gggatgc
aagcgttatccggaatcatt-gggcgtaaagcgcctgtaggttgtttaacaagtttgagt
atggtaggggtaggaatttctagt-gtagcggtgaaatgcgtagatattagaaagaacac
ccattactgacactcagaggcgaaagctaggggagcgaaagggattagata-cccctgta
gtccta--gccgtaaacgatggatactagatgttgcagtatcgtagctaa-cgcgttaag
tat-cccgcct-ggggagtacgctcgcaagggtg-aaactcaaaggaattgacgggggc-
ccgcacaagcggtggagcatgtggtttaattc-gatgcaacgcgaagaaccttaccaggg
ct-tgacagtgccttcgggaaagatacaggtggtgcatggctgtcgtcagctcgtg-tcg
tgagatgttgggttaagt-cccgcaacga--gcgcaa-ccctcgttt--ttagttgccat
ttagaa-agact-g-ccggtgataaggaggaaggtgaggatgacgtcaagtca-gcatg-
ccccttatcctgggccacacacgtgctacaatggacaaagagtcg-caa-----------
-----------------------
>LN7352352_Helicosphaera_carteri_RCC1329
--------------------------------------------atacggg--gggatgc
aagcgttatccggaatcatt-gggcgtaaagcgcctgtaggttgtttaacaagtttgagt
atggtaggggtaggaatttctagt-gtagcggtgaaatgcgtagatattagaaagaacac
ccattactgacactcagaggcgaaagctaggggagcgaaagggattagata-cccctgta
gtccta--gccgtaaacgatggatactagatgttgcagtatcgtagctaa-cgcgttaag
tat-cccgcct-ggggagtacgctcgcaagggtg-aaactcaaaggaattgacgggggc-
ccgcacaagcggtggagcatgtggtttaattc-gatgcaacgcgaagaaccttaccaggg
ct-tgacagtgccttcgggaaagatacaggtggtgcatggctgtcgtcagctcgtg-tcg
tgagatgttgggttaagt-cccgcaacga--gcgcaa-ccctcgttt--ttagttgccat
ttagaa-agact-g-ccggtgataaggaggaaggtgaggatgacgtcaagtca-gcatg-
ccccttatcctgggccacacacgtgctacaatggacaaagagtcg-caa-aagttc-gaa
ttgta-ggctg------------
>LN7352342_Helicosphaera_carteri_RCC1325
-------------tact--ccgtgcca-g-cagccgc-ggt--aatac-gg--gggatgc
aagcgttatccggaatcatt-gggcgtaaagcgcctgtaggttgtttaacaagtttgagt
atggtaggggtaggaatttctagt-gtagcggtgaaatgcgtagatattagaaagaacac
ccattactgacactcagaggcgaaagctaggggagcgaaagggattagata-cccctgta
gtccta--gccgtaaacgatggatactagatgttgcagtatcgtagctaa-cgcgttaag
tat-cccgcct-ggggagtacgctcgcaagggtg-aaactcaaaggaattgacgggggc-
ccgcacaagcggtggagcatgtggtttaattc-gatgcaacgcgaagaaccttaccaggg
ct-tgacagtgccttcgggaaagatacaggtggtgcatggctgtcgtcagctcgtg-tcg
tgagatgttgggttaagt-cccgcaacga--gcgcaa-ccctcgttt--ttagttgccat
ttagaa-agact-g-ccggtgataaggaggaaggtgaggatgacgtcaagtca-gcatg-
ccccttatcctgggccacacacgtgctacaatggacaaagagtcg-caa-aagttc-gaa
ttgta-ggctgca----------
>HM1333961_Uncultured_marine_haptophyte_Biosope_T65_16S17a
--------------------------------------------------------gtgc
aagcgttatccggaatcatt-gggcgtaaagcgcctgtaggttgtttaataagtttgagt
atggcaggggtaggaatttctagt-gtagcggtgaaatgcgtagatattagaaagaacac
ccattactgacactgagaggcgaaagctaggggagcgaaagggattagata-cccctgta
gtccta--gccgtaaacgatggatactagatgttgcagtatcgtagctaa-cgcgttaag
tat-cccgcct-ggggagtacgctcgcaagggtg-aaactcaaaggaattgacgggggc-
ccgcacaagcggtggagcatgtggtttaattc-gatgcaacgcgaagaaccttaccaggg
ct-tgacagtgccttcgggaaagatacaggtggtgcatggctgtcgtcagctcgtg-tcg
tgagatgttgggttaagt-cccgcaacga--gcgcaa-ccctcgttt--ttagttgccat
ctagaa-agact-gcccggtgacaaggaggaaggtgaggatgacgtcaagtca-gcat--
------------------------------------------------------------
-----------------------
>HM1334151_Uncultured_marine_haptophyte_Biosope_T65_16S33a
------------------------------------------------------------
--gcgttatccggaatcatt-gggcgtaaagcgcctgtaggttgtttaataagttagagt
atggcaggggtaggaatttctagt-gtagcggtgaaatgcgtagatattagaaagaacac
ccattactgacactcagaggcgaaagctagggtagcaaaagggattagata-cccctgta
gtccta--gccgtaaacgatggatactagatgttgcagtatcgtagctaa-cgcgttaag
tat-cccgcct-ggggagtacgctcgcaagggtg-aaactcaaaggaattgacgggggc-
ccgcacaagcggtggagcatgtggtttaattc-gatgcaacgcgaagaactttaccaggg
ct-tgacagtgctttcgggaaagatacaggtggtgcatggctgtcgtcagttcgtg-tcg
tgagatgttgggttaagt-cccgcaacga--gcgcaa-ccctcgttt--ttagttgcc-t
ctagaa-agact-gcccggtgacaaggaggaaggtgaggatgacgtcaagtca-gc----
------------------------------------------------------------
-----------------------
>CAMNT_0007304963_Scyphosphaera_apsteinii_Strain_RCC1455
taagca-tcggctaact--ccgtgcca-g-cagccgc-ggt--aatac-gg--gggatgc
gagcgttatccggaatcatt-gggcgtaaagcgcctgtaggttgtttaataagtttgagt
atggtaggggtaggaatttttagt-gtagcggtgaaatgcgtagatattagaaagaacac
ccattactgacactcagaggcgaaagctaggggagcgaaagggattagata-cccctgta
gtccta--gccgtaaacgatggatactaggtgttgcagtaccgtagctaa-cgcgttaag
tat-cccgcct-ggggagtacgctcgcaagagtg-aaactcaaaggaattgacgggggc-
ccgcacaagcggtggagcatgtggtttaattc-gatgcaacgcgaagaaccttaccaggg
ct-tgacagtgccttcgggaaagatacaggtggtgcatggctgtcgtcagctcgtg-tcg
tgagatgttgggttaagt-cccgcaacga--gcgcaa-ccctcgttt--ttagttgccat
ttagaa-agact-g-ccggtgacaaggaggaaggtgaggatgacgtcaagtca-gcatg-
ccccttatcctgggccacacacgtgctacaatggacaaagggttg-caa-aagttc-gga
ttgta-ggctgcaactcg-cc-t
>LN7353453_Scyphosphaera_apsteinii_RCC2322
------------------------------------c-ggt---atac-gg--gggatgc
gagcgttatccggaatcatt-gggcgtaaagcgcctgtaggttgtttaataagtttgagt
atggtaggggtaggaatttttagt-gtagcggtgaaatgcgtagatattagaaagaacac
ccattactgacactcagaggcgaaagctaggggagcgaaagggattagata-cccctgta
gtccta--gccgtaaacgatggatactaggtgttgcagtaccgtagctaa-cgcgttaag
tat-cccgcct-ggggagtacgctcgcaagagtg-aaactcaaaggaattgacgggggc-
ccgcacaagcggtggagcatgtggtttaattc-gatgcaacgcgaagaaccttaccaggg
ct-tgacagtgccttcgggaaagatacaggtggtgcatggctgtcgtcagctcgtg-tcg
tgagatgttgggttaagt-cccgcaacga--gcgcaa-ccctcgttt--ttagttgccat
ttagaa-agact-g-ccggtgacaaggaggaaggtgaggatgacgtcaagtca-gcatg-
ccccttatcctgggccacacacgtgctacaatggacaaagggttg-caa-----------
-----------------------
>HM1331221_Uncultured_marine_haptophyte_Biosope_T33_16S_PLA491022
------------------------------------------------------------
----------cggaatcatt-gggcgtaaagcgcctgtaggttgtctaataagtttgagt
atggtaggggtaggaatttctagt-gtagcggtgaaatgcgtagatattagaaagaacac
ccattactgacactcagaggcgaaagctaggggagcgaaagggattagata-cccctgta
gtccta--gccgtaaacgatggatactaggtgttgcagtatcgtagctaa-cgcgttaag
tat-cccgcct-ggggagtacgctcgcaagggtg-aaactcaaaggaattgacgggggc-
ccgcacaagcggtggagcatgtggtttaattc-gatgcaacgcgaagaaccttaccaggg
ct-tgacagtgccttcgggaaagatacaggtggtgcatggctgtcgtcagctcgtg-tcg
tgagatgttgggttaagt-cccgcaacga--gcgcaa-ccctcgttt--ttagttgccat
ctagaa-agact-g-ccggtgacaaggaggaaggtgaggatgacgtcaagtca-gcatg-
ccccttatcctgggctacacacgtgctacaatgaacaaagggtcg-cga-aagttc-aga
ttgta-ggctgca----------
>CAMNT_0034597763_Pleurochrysis-carterae-CCMP645
taagca-tcggctaact--ccgtgcca-g-cagccgc-ggt--aatac-gg--gggatgc
aagcgttatccggaatcatt-gggcgtaaagcgcctgtaggttgtttagtaagtttgagt
atggtaggggtaggaatttctagt-gtagtggtgaaatgcgtagatattagaaagaacac
ccattactgacactgagaggcgaaagctaggggagcaaaagggattagata-cccctgta
gtccta--gccgtaaacgatgggtactaggtgttgcagtaccgtagctaa-cgcgttaag
tac-cccgcct-ggggagtacgctcgcaagggtg-aaactcaaaggaattgacgggggc-
ccgcacaagcggtggagcatgtggtttaattc-gat-caacgcgaagaaccttaccagaa
ct-tgacagtgccttcgggaaagatacaggtggtgcatggctgtcgtcagctcgtg-tcg
tgagatgttgggttaagt-cccgcaacga--gcgcaa-ccctcgttt--ttagttgccat
ctagaa-agact-g-ccggtgataaggaggaaggtgaggatgacgtcaagtca-gcatg-
ccccttattctgggctacacacgtgctacaatggacaaagagttg-caa-aagttc-gga
ttgta-ggctgaaactcg-cc-t
>LN7353683_Pleurochrysis_sp_RCC2476_RCC2476
---------------ct--ccgtgcca-g-cagccgc-gtt--aatac-gg--gggatgc
aagcgttatccggaatcatt-gggcgtaaagcgcctgtaggttgtttagtaagtttgagt
atggtaggggtaggaatttctagt-gtagtggtgaaatgcgtagatattagaaagaacac
ccattactgacactgagaggcgaaagctaggggagcaaaagggattagata-cccctgta
gtccta--gccgtaaacgatgggtactaggtgttgcagtaccgtagctaa-cgcgttaag
tac-cccgcct-ggggagtacgctcgcaagggtg-aaactcaaaggaattgacgggggc-
ccgcacaagcggtggagcatgtggtttaattc-gatgcaacgcgaagaaccttaccagaa
ct-tgacagtaccttcgggaaagatacaggtggtgcatggctgtcgtcagctcgtg-tcg
tgagatgttgggttaagt-cccgcaacga--gcgcaa-ccctcgttt--ttagttgccat
ctagaa-agact-g-ccggtgataaggaggaaggtgaggatgacgtcaagtca-gcatg-
ccccttattctgggctacacacgtgctacaatggacaaagagttg-caa-aagttc-gga
ttgta-ggctgcaactcg-----
>LN7352462_Pleurochrysis_sp_RCC1393_RCC1393
----------------------------------cgc-ggt--aatac-gg--gggatgc
aagcgttatccggaatcatt-gggcgtaaagcgcctgtagrttgtttagtaagtttgagt
atggtaggggtaggaatttctagt-gtagtggtgaaatgcgtagatattagaaagaacac
ccattactgacaytgagaggcgaaagctaggggagcaaaagggattagata-cccctgta
gtccta--gccgtaaacgatgggtactaggtgttgcagtatcgtagctaa-cgcgttaag
tac-cccgcct-ggggagtacgctcgcaagggtg-aaactcaaaggaattgacgggggc-
ccgcacaagcggtggagcatgtggtttaattc-gatgcaacgcgaagaaccttaccagaa
ct-tgacagtgccttcgggaaagatacaggtggtgcatggctgtcgtcagctcgtg-tcg
tgagatgttgggttaagt-cccgcaacga--gcgcaa-ccctcgttt--ttagttgcyat
ctrgaa-agact-g-ccggtgataaggaggaaggtgaggatgacgtcaagtca-gcatg-
ccccttattctgggctacacacgtgctacaatggacaaagagttg-caa-aagt------
-----------------------
>LN7352452_Pleurochrysis_sp_RCC1392_RCC1392
---------ggctaact--ccgtgcca-g-ccgccgc-ggt--aatac-gg--gggatgc
aagcgttatccggaatcatt-gggcgtaaagcgcctgtagattgtttagtaagtttgagt
atggtaggggtaggaatttctagt-gtagtggtgaaatgcgtagatattagaaagaacac
ccattactgacaytgagaggcgaaagctaggggagcaaaagggattagata-cccctgta
gtccta--gccgtaaacgatgggtactaggtgttgcagtatcgtagctaa-cgcgttaag
tac-cccgcct-ggggagtacgctcgcaagggtg-aaactcaaaggaattgacgggggc-
ccgcacaagcggtggagcatgtggtttaattc-gatgcaacgcgaagaaccttaccagaa
ct-tgacagtgccttcgggaaagatacaggtggtgcatggctgtcgtcagctcgtg-tcg
tgagatgttgggttaagt-cccgcaacga--gcgcaa-ccctcgttt--ttagttgccat
ctggaa-agact-g-ccggtgataaggaggaaggtgaggatgacgtcaagtca-gcatg-
ccccttattctgggctacacacgtgctacaatggacaaagagttg-caa-----------
-----------------------
>LN7354193_Cruciplacolithus_sp_RCC2977_RCC2977
-----------------------------------------------c-gg--gggatgc
aagcgttatccggaatcatt-gggcgtaaagcgcctgtaggttgtctaataagtttgagt
atggtaggggtaggaatttctagt-gtagcggtgaaatgcgtagatattagaaagaacac
ccattactgacactgagaggcgaaagctaggggagcgaaagggattagata-cccctgta
gtccta--gccgtaaacgatggatactaggtgttgcagtatcgtagctaa-cgcgttaag
tat-cccgcct-ggggagtacgctcgcaagggtg-aaactcaaaggaattgacgggggc-
ccgcacaagcggtggagcatgtggtttaattc-gatgcaacgcgaagaaccttaccaggg
ct-tgacagtaccttcgggaaagatacaggtggtgcatggctgtcgtcagctcgtg-tcg
tgagatgttgggttaagt-cccgcaacga--gcgcaa-ccctcgttt--ttagttgccat
ctagaa-agact-g-ccggtgataaggaggaaggtgaggatgacgtcaagtca-gcatg-
ccccttatcctgggccacacacgtgctacaatggacaaagagtcg-caa-----------
-----------------------
>LN7354203_Cruciplacolithus_sp_RCC2978_RCC2978
--------------------------------------------------g--gggatgc
aagcgttatccggaatcatt-gggcgtaaagcgcctgtaggttgtctaataagtttgagt
atggtaggggtaggaatttctagt-gtagcggtgaaatgcgtagatattagaaagaacac
ccattactgacactgagaggcgaaagctaggggagcgaaagggattagata-cccctgta
gtccta--gccgtaaacgatggatactaggtgttgcagtatcgtagctaa-cgcgttaag
tat-cccgcct-ggggagtacgctcgcaagggtg-aaactcaaaggaattgacgggggc-
ccgcacaagcggtggagcatgtggtttaattc-gatgcaacgcgaagaaccttaccaggg
ct-tgacagtacctttgggaaagatacaggtggtgcatggctgtcgtcagctcgtg-tcg
tgagatgttgggttaagt-cccgcaacgagcgcgcac-ccctcgttt--ttagttgccat
ctagaa-agact-g-ccggtgataaggaggaaggtgaggatgacgtcaagtca-gcatg-
ccccttatcctgggccacacacgtgctacaatggacaaagagtcg-caa-----------
-----------------------
>X803901_Ochrosphaera_neapolitan
taagca-tcggctaact--ccgtgcca-g-cagccgc-ggt--aatac-gg--gggatgc
aagcgttatccggaatcatt-gggcgtaaagcgcctgtaggttgtctaataagtttgagt
atggtaggggtaggaatttctagt-gtagcggtgaaatgcgtagatattagaaagaacac
ccattactgacactgagaggcgaaagctaggggagcaaaagggattagata-cccctgta
gtccta--gccgtaaacgatggatactaggtgttgcagtatcgtagctaa-cgcgttaag
tat-cccgcct-ggggagtacgctcgcaagggtg-aaactcaaaggaattgacgggggc-
ccgcacaagcggtggagcatgtggtttaattc-gatgcaacgcgaagaaccttaccaggg
ct-tgacagtgccttygggaaagatacaggtggtgcatggctgtcgtcagctcgtg-tcg
tgagatgttgggttaagt-cccgcaacga--gcgcaa-ccctcgttt--ttagttgccat
ctagag-agact-g-ccggtgataaggaggaaggtgaggatgacgtcaagtca-gcatg-
ccccttatcctgggccacacacgtgctacaatggacaaagagtcg-caa-aagttc-gga
ttgta-ggctgcaactcg-cc-t
>X990771_Ochrosphaera_neapolitana_tRNAIle_tRNAAla_and_23Ss
taagca-tcggctaact--ccgtgcca-g-cagccgc-ggt--aatac-gg--gggatgc
aagcgttatccggaatcatt-gggcgtaaagcgcctgtaggttgtctaataagtttgagt
atggtaggggtaggaatttctagt-gtagcggtgaaatgcgtagatattagaaagaacac
ccattactgacactgagaggcgaaagctaggggagcaaaagggattagata-cccctgta
gtccta--gccgtaaacgatggatactaggtgttgcagtatcgtagctaa-cgcgttaag
tat-cccgcct-ggggagtacgctcgcaagggtg-aaactcaaaggaattgacgggggc-
ccgcacaagcggtggagcatgtggtttaattc-gatgcaacgcgaagaaccttaccaggg
ct-tgacagtgccttygggaaagatacaggtggtgcatggctgtcgtcagctcgtg-tcg
tgagatgttgggttaagt-cccgcaacga--gcgcaa-ccctcgttt--ttagttgccat
ctagag-agact-g-ccggtgataaggaggaaggtgaggatgacgtcaagtca-gcatg-
ccccttatcctgggccacacacgtgctacaatggacaaagagtcg-caa-aagttc-gga
ttgta-ggctgcaactcg-cc-t
>LN7354093_Ochrosphaera_sp_RCC2959_RCC2959
-------------------------ca-g-cagccgc-ggt--tttac-gg--gggatgc
aagcgttatccggaatcatt-gggcgtaaagcgcctgtaggttgtctaataagtttgagt
atggtaggggtaggaatttctagt-gtagcggtgaaatgcgtagatattagaaagaacac
ccattactgacactgagaggcgaaagctaggggagcaaaagggattagata-cccctgta
gtccta--gccgtaaacgatggatactaggtgttgcagtatcgtagctaa-cgcgttaag
tat-cccgcct-ggggagtacgctcgcaagggtg-aaactcaaaggaattgacgggggc-
ccgcacaagcggtggagcatgtggtttaattc-gatgcaacgcgaagaaccttaccaggg
ct-tgacagtgccttcgggaaagatacaggtggtgcatggctgtcgtcagctcgtg-tcg
tgagatgttgggttaagt-cccgcaacga--gcgcaa-ccctcgttt--ttagttgccat
ctagag-agact-g-ccggtgataaggaggaaggtgaggatgacgtcaagtca-gcatg-
ccccttatcctgggccacacacgtgctacaatggacaaagagtcg-caa-----------
-----------------------
>LN7352382_Ochrosphaera_neapolitana_RCC1358
-------------tact--ccgtgcca-g-cagccgc-ggt--aatac-gg--gggatgc
aagcgttatccggaatcatt-gggcgtaaagcgcctgtaggttgtctaataagtttgagt
atggtaggggtaggaatttctagt-gtagcggtgaaatgcgtagatattagaaagaacac
ccattactgacactgagaggcgaaagctaggggagcaaaagggattagata-cccctgta
gtccta--gccgtaaacgatggatactaggtgttgcagtatcgtagctaa-cgcgttaag
tat-cccgcct-ggggagtacgctcgcaagggtg-aaactcaaaggaattgacgggggc-
ccgcacaagcggtggagcatgtggtttaattc-gatgcaacgcgaagaaccttaccaggg
ct-tgacagtgccttcgggaaagatacaggtggtgcatggctgtcgtcagctcgtg-tcg
tgagatgttgggttaagt-cccgcaacga--gcgcaa-ccctcgttt--ttagttgccat
ctagag-agact-g-ccggtgataaggaggaaggtgaggatgacgtcaagtca-gcatg-
ccccttatcctgggccacacacgtgctacaatggacaaagagtcg-caa-aagttcggga
ttgta-ggctgcaactcg-c---
>LN7354183_Ochrosphaera_sp_RCC2976_RCC2976
-------------------------ca-g-cagccgc-ggt--aatac-gg--gggatgc
aagcgttatccggaatcatt-gggcgtaaagcgcctgtaggttgtctaataagtttgagt
atggtaggggtaggaatttctagt-gtagcggtgaaatgcgtagatattagaaagaacac
ccattactgacactgagaggcgaaagctaggggagcaaaagggattagata-cccctgta
gtccta--gccgtaaacgatggatactaggtgttgcagtatcgtagctaa-cgcgttaag
tat-cccgcct-ggggagtacgctcgcaagggtg-aaactcaaaggaattgacgggggc-
ccgcacaagcggtggagcatgtggtttaattc-gatgcaacgcgaagaaccttaccaggg
ct-tgacagtgccttcgggaaagatacaggtggtgcatggctgtcgtcagctcgtg-tcg
tgagatgttgggttaagt-cccgcaacga--gcgcaa-ccctcgttt--ttagttgccat
ctagag-agact-g-ccggtgataaggaggaaggtgaggatgacgtcaagtca-gcatg-
ccccttatcctgggccacacacgtgctacaatggacaaagagtcg-caa-aagttc----
-----------------------
>LN7354143_Ochrosphaera_sp_RCC2970_RCC2970
-------------tact--ccgtgcca-g-cagccgc-ggt--aatac-gg--gggatgc
aagcgttatccggaatcatt-gggcgtaaagcgcctgtaggttgtctaataagtttgagt
atggtaggggtaggaatttctagt-gtagcggtgaaatgcgtagatattagaaagaacac
ccattactgacactgagaggcgaaagctaggggagcaaaagggattagata-cccctgta
gtccta--gccgtaaacgatggatactaggtgttgcagtatcgtagctaa-cgcgttaag
tat-cccgcct-ggggagtacgctcgcaagggtg-aaactcaaaggaattgacgggggc-
ccgcacaagcggtggagcatgtggtttaattc-gatgcaacgcgaagaaccttaccaggg
ct-tgacagtgccttcgggaaagatacaggtggtgcatggctgtcgtcagctcgtg-tcg
tgagatgttgggttaagt-cccgcaacga--gcgcaa-ccctcgttt--ttagttgccat
ctagag-agact-g-ccggtgataaggaggaaggtgaggatgacgtcaagtca-gcatg-
ccccttatcctgggccacacacgtgctacaatggacaaagagtcg-caa-aagttc-gga
ttgta-c----------------
>LN7354173_Ochrosphaera_sp_RCC2974_RCC2974
--------------------------------------------atac-gg--gggatgc
aagcgttatccggaatcatt-gggcgtaaagcgcctgtaggttgtctaataagtttgagt
atggtaggggtaggaatttctagt-gtagcggtgaaatgcgtagatattagaaagaacac
ccattactgacactgagaggcgaaagctaggggagcaaaagggattagata-cccctgta
gtccta--gccgtaaacgatggatactaggtgttgcagtatcgtagctaa-cgcgttaag
tat-cccgcct-ggggagtacgctcgcaagggtg-aaactcaaaggaattgacgggggc-
ccgcacaagcggtggagcatgtggtttaattc-gatgcaacgcgaagaaccttaccaggg
ct-tgacagtgccttcgggaaagatacaggtggtgcatggctgtcgtcagctcgtg-tcg
tgagatgttgggttaagt-cccgcaacga--gcgcaa-ccctcgttt--ttagttgccat
ctagag-agact-g-ccggtgataaggaggaaggtgaggatgacgtcaagtca-gcatg-
ccccttatcctgggccacacacgtgctacaatggacaaagagtcg-caa-----------
-----------------------
>LN7352392_Ochrosphaera_sp_RCC1366_RCC1366
------------------------------------------------------------
---cgttatccggaatcatt-gggcgtaaagcgcctgtaggttgtctaataagtttgagt
atggtaggggtaggaatttctagt-gtagcggtgaaatgcgtagatattagaaagaacac
ccattactgacactgagaggcgaaagctaggggagcaaaagggattagata-cccctgta
gtccta--gccgtaaacgatggatactaggtgttgcagtatcgtagctaa-cgcgttaag
tat-cccgcct-ggggagtacgctcgcaagggtg-aaactcaaaggaattgacgggggc-
ccgcacaagcggtggagcatgtggtttaattc-gatgcaacgcgaagaaccttaccaggg
ct-tgacagtgccttcgggaaagatacaggtggtgcatggctgtcgtcagctcgtg-tcg
tgagatgttgggttaagt-cccgcaacga--gcgcaa-ccctcgttt--ttagttgccat
ctagag-agact-g-ccggtgataaggaggaaggtgaggatgacgtcaagtca-gcatg-
ccccttatcctgggccacacacgtgctacaatggacaaagagtcg-caa-----------
-----------------------
>LN7354162_Ochrosphaera_sp_RCC2973_RCC2973
----------------------------------------g--tatac-gg--gggatgc
aagcgttatccggaatcatt-gggcgtaaagcgcctgtaggttgtctaataagtttgagt
atggtaggggtaggaatttctagt-gtagcggtgaaatgcgtagatattagaaagaacac
ccattactgacactgagaggcgaaagctaggggagcaaaagggattagata-cccctgta
gtccta--gccgtaaacgatggatactaggtgttgcagtatcgtagctaa-cgcgttaag
tat-cccgcct-ggggagtacgctcgcaagggtg-aaactcaaaggaattgacgggggc-
ccgcacaagcggtggagcatgtggtttaattc-gatgcaacgcgaagaaccttaccaggg
ct-tgacagtgccttcgggaaagatacaggtggtgcatggctgtcgtcagctcgtg-tcg
tgagatgttgggttaagt-cccgcaacga--gcgcaa-ccctcgttt--ttagttgccat
ctagag-agact-g-ccggtgataaggaggaaggtgaggatgacgtcaagtca-gcatg-
ccccttatcctgggccacacacgtgctacaatggacaaagagtcg-caa-----------
-----------------------
>LN7354153_Ochrosphaera_sp_RCC2972_RCC2972
----------------------------------------g--tatac-gg--gggatgc
aagcgttatccggaatcatt-gggcgtaaagcgcctgtaggttgtctaataagtttgagt
atggtaggggtaggaatttctagt-gtagcggtgaaatgcgtagatattagaaagaacac
ccattactgacactgagaggcgaaagctaggggagcaaaagggattagata-cccctgta
gtccta--gccgtaaacgatggatactaggtgttgcagtatcgtagctaa-cgcgttaag
tat-cccgcct-ggggagtacgctcgcaagggtg-aaactcaaaggaattgacgggggc-
ccgcacaagcggtggagcatgtggtttaattc-gatgcaacgcgaagaaccttaccaggg
ct-tgacagtgccttcgggaaagatacaggtggtgcatggctgtcgtcagctcgtg-tcg
tgagatgttgggttaagt-cccgcaacga--gcgcaa-ccctcgttt--ttagttgccat
ctagag-agact-g-ccggtgataaggaggaaggtgaggatgacgtcaagtca-gcatg-
ccccttatcctgggccacacacgtgctacaatggacaaagagtcg-caa-cagattcgga
t----------------------
>CAMNT_0025556259_Coccolithus_pelagicus_ssp_braarudi_Strain_PLY182g_extraction
taagca-tcggctaact--ccgtgcca-g-cagccgc-ggt--aatac-gg--gggatgc
aagcgttatccggaatcatt-gggcgtaaagcgcctgtaggttgtctaataagtttgagt
atggtaggggtaggaatttctagt-gtagcggtgaaatgcgtagatattagaaagaacac
ccattactgacactcagaggcgaaagctaggggagcgaaagggattagata-cccctgta
gtccta--gccgtaaacgatggatactaggtgttgcagtatcgtagctaa-cgcgttaag
tat-cccgcct-ggggagtacgctcgcaagggtg-aaactcaaaggaattgacgggggc-
ccgcacaagcggtggagcatgtggtttaattc-ga--caacgcgaagaaccttaccaggg
ct-tgacagtgccttcgggaaagatacaggtggtgcatggctgtcgtcagctcgtg-tcg
tgagatgttgggttaagt-cccgcaacga--gcgcaa-ccctcgtct--ttagttgccat
ttagag-agact-g-ccgatgataaggaggaaggtgaggatgacgtcaagtca-gcatg-
ccccttatcctgggctacacacgtgctacaatggacaaagagtcg-caa-aagttc-gga
[truncated: 100,872 more chars]
