# Supplementary material for: New plastids, old proteins: repeated endosymbiotic acquisitions in kareniacean dinoflagellates
Source: EMBO Rep. 2024 Mar 18;25(4):16. doi: 10.1038/s44319-024-00103-y (PMC11014865; doi:10.1038/s44319-024-00103-y)
Supplement: Supplementary file 11 — Dataset EV10 [file 44319_2024_103_MOESM11_ESM.zip › Dataset EV10/plastid_genome_phylogeny_files/16S/alternative alignments and trees 1/16S_full_aligned_dataset.fasta]

>CAMNT_0006738711_Phaeocystis_Sp_Strain_CCMP2710
---------------------------------------------------------------------------------------------------------------------------------------------------------------------------------------------------------------------------------------------------------------------------------------------------------------------------------------------------------------------------------------------------------------------------------------------------------------------------------------------------------------------------------------------------------------------------------------------------------------------------------------------------------------------------------------------------------------------------------------------------------------------------------------------------------------------------------------------------------------------------------------------------------------------------------------------------------------------------------------------------------------------------------------------------------------------------------------------------------------------------------------------------------------------------------------------------------------------------------------------------------------------------------------------------------------------------------------------------------------------------------------------------------------------------------------------------------------------------------------------------------------------------------------------------------------------------------------------------------------------------------------------------------------------------------------------------------------------------------------------------------------------------------------------------------------------------------------------------------------------------------------------------------------------------------------------------------------------------------------------------------------------------------------------------------------------------------------------------------------------------------------------------------------------------------------------------------------------------------------------------------------------------------------------------------------------------------------------------------------------------------------------------------------------------------------------------------------------------------------------------------------------------------------------------------------------------------------------------------------------------------------------------------------------------------------------------------------------GTTTA---------------------------------------------------------------------------------------------------------------------------------------------------------------------------------------------------------CACTGCCTAGGGATGAGCTCACGCCTGATTAGCTTGTTGGTA-AGGTAATGGCTTAC-CAAGGCCACGATCAGTAGCTGGTTTGAGAGAACGATCAGCCACACTGGGACTGAGACACGGCCCAGACTCCTCCGGGAGGCAGCAGTGAGGAATTTTCCGCAATGGGCGAAAGCCTGACGGAGCAATACCGCGTGAGGGATGAAGG-ATTTT-----GGTCTGTAAACCTC-TTTTCTCAAGAAAG----------------AAGTTCTGACGG-TACTTGA-GG-AATAAGC-AT-CGGCTAACT--CCGTGCCA-G-CAGCCGCGG-T--AATAC-GG--GGGATGCAAGCGTTATCCGGATTTATT-GGGCGTAAAGCGCCTGTAGGTTGTTTAATAAGTCTGTTGTTAAAGACTAGGGCTTAACCCTAG-GAAAGCAATGGAAACTACTA-GACTTGAGTATGATAGGGGTAGA-GGGAATTTCTAGT-GTAGCGGTGAAATGCGTAGATATTAGAAAGAACACCGGTGGCGAAGGCGCTCTA-CTGGA-TCATTACTGACACTCAGAGGCGAAAGCTAGGGTAGCAAAAGGGATTAGATA-CCCCTGTAGTCCTA--GCCGTAAACGATGGATACTACATGTTGCGTTTT-------TAATGCAGTATGGTAGCTAA-CGCGTTAAGTAT-CCCGCCT-GGGGAGTACGGTCGCAAGGCTG-AAACTCAAAGGAATTGACGGGGGC-CCGCACAAGCGGTGGAGCATGTGGTTTAATTC-GACGCAACGCGAAGAACCTTACCTGGCCT-TGAC---ATGCAGAGAACTT-TCCAGAGATG-------------------------GATTGGTGCCTTCGGGAACTCTGACACAGGTGCTGCATGGCCGTCGTCAGCTCGTG-TCGTGAGATGTTGGGTTAAGT-CCCGTAACGA--GCGCAA-CCCCTATCC--CTAGTTGCTA---GCA-------GTTCGGCTGAGAAC-TCTAGGG-AGACT-G-CCGGTGACAAA-CCGGAGGAAGGTGGGGATGACGTCAGGTCA-TCATG-GCCCTTACGG-CCAGGGCTACACACGTGCTACAATGGC-GC--GCACAGAGGGCTGC-AAACCCGCGAGGGGGAGCCA-ATCTCACAAAA-CGCG-TCG-TAGTCC-GGATCGCA-GTCTGCAACTCG-AC-TG------CGTGAAGTCGGAATCGCTAGTAATCGTGAATCAG-AATGTCACGGTGAATACGTTCCCGGGCCTTGTACACACCGCCCGTCA------------------------------------------------------------------------------------------------------------------------------------------------------------------------------------------------------------------------------------------------------------------------------------------------------------------------------------------------------------------------------------------------------------------------------------------------------------------------------------------------------------------------------------------------------------------------------------------------------------------------------------------------------------------------------------------------------------------------------------------------------------------------------------------------------------------------------------------------------------------------------------------------------------------------------------------------------------------------------------------------------------------------------------------------------------------------------------------------------------------------------------------------------------------------------------------------------------------------------------------------------------------------------------------------------------------------------------------------------------------------------------------------------------------------------------------------------------------------------------------------------------------------------------------------------------------------------------------------------------------------------------------------------------------------------------------------------------------------------------------------------------------------------------------------------------------------------------------------------------------------------------------------------------------------------------------------------------------------------------------------------------------------------------------------------------------------------------------------------------------------------------------------------------------------------------------------------------------------------------------------------------------------------------------------------------------------------------------------------------------------------------------------------------------------------------------------------------------------------------------------------------------------------------------------------------------------------------------------------------------------------------------------------------------------------------------------------------------------------------------------------------------------------------------------------------------------------------------------------------------------------------------------------------------------------------------------------------------------------------------------------------------------------------------------------------------------------------------------------------------------------------------------------------------------------------------------------------------------------------------------------------------------------------------------------------------------------------------------------------------------------------------------------------------------------------------------------------------------------------------------------------------------------------------------------------------------------------------------------------------------------------------------------------------------------------------------------------------------------------------------------------------------------------------------------------------------------------------------------------------------------------------------------
>DQ4426541_Phaeocystis_antarctica_W6-4
-----------------------------------------------------------------------------------------------------------------------------------------------------------------------------------------------------------------------------------------------------------------------------------------------------------------------------------------------------------------------------------------------------------------------------------------------------------------------------------------------------------------------------------------------------------------------------------------------------------------------------------------------------------------------------------------------------------------------------------------------------------------------------------------------------------------------------------------------------------------------------------------------------------------------------------------------------------------------------------------------------------------------------------------------------------------------------------------------------------------------------------------------------------------------------------------------------------------------------------------------------------------------------------------------------------------------------------------------------------------------------------------------------------------------------------------------------------------------------------------------------------------------------------------------------------------------------------------------------------------------------------------------------------------------------------------------------------------------------------------------------------------------------------------------------------------------------------------------------------------------------------------------------------------------------------------------------------------------------------------------------------------------------------------------------------------------------------------------------------------------------------------------------------------------------------------------------------------------------------------------------------------------------------------------------------------------------------------------------------------------------------------------------------------------------------------------------------------------------------------------------------------------------------------------------------------------------------------------------------------------------------------------------------------------------------------------------------------------------------------------------------------------------------------------------------------------------------------------------------------------------------------------------------------------------------------------------------------------------------------------------------------------------------------------------------------------------------TGAGGAATTTTCCGCAATGGGCGAAAGCCTGACGGAGCAATACCGCGTGAGGGATGAAGG-ATTTT-----GGTCTGTAAACCTC-TTTTCTCAAGAAAG----------------AAGTTCTGACGG-TACTTGA-GG-AATAAGC-AT-CGGCTAACT--CCGTGCCA-G-CAGCCGCGG-T--AATAC-GG--GGGATGCAAGCGTTATCCGGATTTATT-GGGCGTAAAGCGCCTGTAGGTTGTTTAATAAGTCCGTTGTTAAAGACTAGGGCTTAACCCTAG-GAAAGCAATGGAAACTACTA-GACTTGAGTATGATAGGGGTAGA-GGGAATTTCTAGT-GTAGCGGTGAAATGCGTAGATATTAGAAAGAACACCGGTCGCGAAGGCGCTCTA-CTGGA-TCATTACTGACACTCAGAGGCGAAAGCTAGGGTAGCAAAAGGGATTAGATA-CCCCTGTAGTCCTA--GCCGTAAACGATGGATACT----------------------------------------------------------------------------------------------------------------------------------------------------------------------------------------------------------------------------------------------------------------------------------------------------------------------------------------------------------------------------------------------------------------------------------------------------------------------------------------------------------------------------------------------------------------------------------------------------------------------------------------------------------------------------------------------------------------------------------------------------------------------------------------------------------------------------------------------------------------------------------------------------------------------------------------------------------------------------------------------------------------------------------------------------------------------------------------------------------------------------------------------------------------------------------------------------------------------------------------------------------------------------------------------------------------------------------------------------------------------------------------------------------------------------------------------------------------------------------------------------------------------------------------------------------------------------------------------------------------------------------------------------------------------------------------------------------------------------------------------------------------------------------------------------------------------------------------------------------------------------------------------------------------------------------------------------------------------------------------------------------------------------------------------------------------------------------------------------------------------------------------------------------------------------------------------------------------------------------------------------------------------------------------------------------------------------------------------------------------------------------------------------------------------------------------------------------------------------------------------------------------------------------------------------------------------------------------------------------------------------------------------------------------------------------------------------------------------------------------------------------------------------------------------------------------------------------------------------------------------------------------------------------------------------------------------------------------------------------------------------------------------------------------------------------------------------------------------------------------------------------------------------------------------------------------------------------------------------------------------------------------------------------------------------------------------------------------------------------------------------------------------------------------------------------------------------------------------------------------------------------------------------------------------------------------------------------------------------------------------------------------------------------------------------------------------------------------------------------------------------------------------------------------------------------------------------------------------------------------------------------------------------------------------------------------------------------------------------------------------------------------------------------------------------------------------------------------------------------------------------------------------------------------------------------------------------------------------------------------------------------------------------------------------------------------------------------------------------------------------------------------------------------------------------------------------------------------------------------------------------------------------------------------------------------------------------------------------
>DQ4426521_Phaeocystis_antarctica_W5-1
-----------------------------------------------------------------------------------------------------------------------------------------------------------------------------------------------------------------------------------------------------------------------------------------------------------------------------------------------------------------------------------------------------------------------------------------------------------------------------------------------------------------------------------------------------------------------------------------------------------------------------------------------------------------------------------------------------------------------------------------------------------------------------------------------------------------------------------------------------------------------------------------------------------------------------------------------------------------------------------------------------------------------------------------------------------------------------------------------------------------------------------------------------------------------------------------------------------------------------------------------------------------------------------------------------------------------------------------------------------------------------------------------------------------------------------------------------------------------------------------------------------------------------------------------------------------------------------------------------------------------------------------------------------------------------------------------------------------------------------------------------------------------------------------------------------------------------------------------------------------------------------------------------------------------------------------------------------------------------------------------------------------------------------------------------------------------------------------------------------------------------------------------------------------------------------------------------------------------------------------------------------------------------------------------------------------------------------------------------------------------------------------------------------------------------------------------------------------------------------------------------------------------------------------------------------------------------------------------------------------------------------------------------------------------------------------------------------------------------------------------------------------------------------------------------------------------------------------------------------------------------------------------------------------------------------------------------------------------------------------------------------------------------------------------------------------------------------TGAGGAATTTTCCGCAATGGGCGAAAGCCTGACGGAGCAATACCGCGTGAGGGATGAAGG-ATTTT-----GGTCTGTAAACCTC-TTTTCTCAAGAAAG----------------AAGTTCTGACGG-TACTTGA-GG-AATAAGC-AC-CGGCTAACT--CCGTGCCA-G-CAGCCGCGG-T--AATAC-GG--GGGGTGCAAGCGTTATCCGGATTTATT-GGGCGTAAAGCGCCTGTAGGTTGTTTAATAAGTCTGTTGTTAAAGACTAGGGCTTAACTCTAG-GAAAGCAATGGAAACCACTA-GACTTGAGTATAATAGGGGTAGA-GGGAATTTCTAGT-GTAGCGGTGAAATGCGTAGATATTAGAAAGAACACCGGTGGCGAAGGCGCTCTA-CTGGA-TCATTACTGACACTCAGAGGCGAAAGCTAGGGTAGCAAAAGGGATTAGATA-CCCCTGTAGTCCTA--GCCGTAAACGATGGATACT----------------------------------------------------------------------------------------------------------------------------------------------------------------------------------------------------------------------------------------------------------------------------------------------------------------------------------------------------------------------------------------------------------------------------------------------------------------------------------------------------------------------------------------------------------------------------------------------------------------------------------------------------------------------------------------------------------------------------------------------------------------------------------------------------------------------------------------------------------------------------------------------------------------------------------------------------------------------------------------------------------------------------------------------------------------------------------------------------------------------------------------------------------------------------------------------------------------------------------------------------------------------------------------------------------------------------------------------------------------------------------------------------------------------------------------------------------------------------------------------------------------------------------------------------------------------------------------------------------------------------------------------------------------------------------------------------------------------------------------------------------------------------------------------------------------------------------------------------------------------------------------------------------------------------------------------------------------------------------------------------------------------------------------------------------------------------------------------------------------------------------------------------------------------------------------------------------------------------------------------------------------------------------------------------------------------------------------------------------------------------------------------------------------------------------------------------------------------------------------------------------------------------------------------------------------------------------------------------------------------------------------------------------------------------------------------------------------------------------------------------------------------------------------------------------------------------------------------------------------------------------------------------------------------------------------------------------------------------------------------------------------------------------------------------------------------------------------------------------------------------------------------------------------------------------------------------------------------------------------------------------------------------------------------------------------------------------------------------------------------------------------------------------------------------------------------------------------------------------------------------------------------------------------------------------------------------------------------------------------------------------------------------------------------------------------------------------------------------------------------------------------------------------------------------------------------------------------------------------------------------------------------------------------------------------------------------------------------------------------------------------------------------------------------------------------------------------------------------------------------------------------------------------------------------------------------------------------------------------------------------------------------------------------------------------------------------------------------------------------------------------------------------------------------------------------------------------------------------------------------------------------------------------------------------------------------------------------------
>DQ4426531_Phaeocystis_antarctica_RS-24
-----------------------------------------------------------------------------------------------------------------------------------------------------------------------------------------------------------------------------------------------------------------------------------------------------------------------------------------------------------------------------------------------------------------------------------------------------------------------------------------------------------------------------------------------------------------------------------------------------------------------------------------------------------------------------------------------------------------------------------------------------------------------------------------------------------------------------------------------------------------------------------------------------------------------------------------------------------------------------------------------------------------------------------------------------------------------------------------------------------------------------------------------------------------------------------------------------------------------------------------------------------------------------------------------------------------------------------------------------------------------------------------------------------------------------------------------------------------------------------------------------------------------------------------------------------------------------------------------------------------------------------------------------------------------------------------------------------------------------------------------------------------------------------------------------------------------------------------------------------------------------------------------------------------------------------------------------------------------------------------------------------------------------------------------------------------------------------------------------------------------------------------------------------------------------------------------------------------------------------------------------------------------------------------------------------------------------------------------------------------------------------------------------------------------------------------------------------------------------------------------------------------------------------------------------------------------------------------------------------------------------------------------------------------------------------------------------------------------------------------------------------------------------------------------------------------------------------------------------------------------------------------------------------------------------------------------------------------------------------------------------------------------------------------------------------------------------------TGAGGAATTTTCCGCAATGGGCGAAAGCCTGACGGAGCAATGCCGCGTGAGGGATGAAGG-ATTTT-----GGTCTGTAAACCTC-TTTTCTCAAGAAAG----------------AAGTTCTGACGG-TACTTGA-GG-AATAAGC-AC-CGGCTAACT--CCGTGCCA-G-CAGCCGCGG-T--AATAC-GG--GGGGTGCAAGCGTTATCCGGATTTATT-GGGCGTAAAGCGCCTGTAGGTTGTTTAATAAGTCTGTTGTTAAAGACTAGGGCTTAACCCTAG-GAAAGCAATGGAAACTACTA-GACTTGAGTATGATAGGGGTAGA-GGGAATTTCTAGT-GTAGCGGTGAAATGCGTAGATATTAGAAAGAACACCGGTGGCGAAGGCGCTCTA-CTGGA-TCATTACTGACACTCAGAGGCGAAAGCTAGGGTAGCAAAAGGGATTAGATA-CCCCTGTAGTCCTA--GCCGTAAACGATGGATACT----------------------------------------------------------------------------------------------------------------------------------------------------------------------------------------------------------------------------------------------------------------------------------------------------------------------------------------------------------------------------------------------------------------------------------------------------------------------------------------------------------------------------------------------------------------------------------------------------------------------------------------------------------------------------------------------------------------------------------------------------------------------------------------------------------------------------------------------------------------------------------------------------------------------------------------------------------------------------------------------------------------------------------------------------------------------------------------------------------------------------------------------------------------------------------------------------------------------------------------------------------------------------------------------------------------------------------------------------------------------------------------------------------------------------------------------------------------------------------------------------------------------------------------------------------------------------------------------------------------------------------------------------------------------------------------------------------------------------------------------------------------------------------------------------------------------------------------------------------------------------------------------------------------------------------------------------------------------------------------------------------------------------------------------------------------------------------------------------------------------------------------------------------------------------------------------------------------------------------------------------------------------------------------------------------------------------------------------------------------------------------------------------------------------------------------------------------------------------------------------------------------------------------------------------------------------------------------------------------------------------------------------------------------------------------------------------------------------------------------------------------------------------------------------------------------------------------------------------------------------------------------------------------------------------------------------------------------------------------------------------------------------------------------------------------------------------------------------------------------------------------------------------------------------------------------------------------------------------------------------------------------------------------------------------------------------------------------------------------------------------------------------------------------------------------------------------------------------------------------------------------------------------------------------------------------------------------------------------------------------------------------------------------------------------------------------------------------------------------------------------------------------------------------------------------------------------------------------------------------------------------------------------------------------------------------------------------------------------------------------------------------------------------------------------------------------------------------------------------------------------------------------------------------------------------------------------------------------------------------------------------------------------------------------------------------------------------------------------------------------------------------------------------------------------------------------------------------------------------------------------------------------------------------------------------------------------------------------
>LC0873771_Uncultured_Emiliania_JT_stE_200m_78
--------------------------------------------------------------------------------------------------------------------------------------------------------------------------------------------------------------------------------------------------------------------------------------------------------------------------------------------------------------------------------------------------------------------------------------------------------------------------------------------------------------------------------------------------------------------------------------------------------------------------------------------------------------------------------------------------------------------------------------------------------------------------------------------------------------------------------------------------------------------------------------------------------------------------------------------------------------------------------------------------------------------------------------------------------------------------------------------------------------------------------------------------------------------------------------------------------------------------------------------------------------------------------------------------------------------------------------------------------------------------------------------------------------------------------------------------------------------------------------------------------------------------------------------------------------------------------------------------------------------------------------------------------------------------------------------------------------------------------------------------------------------------------------------------------------------------------------------------------------------------------------------------------------------------------------------------------------------------------------------------------------------------------------------------------------------------------------------------------------------------------------------------------------------------------------------------------------------------------------------------------------------------------------------------------------------------------------------------------------------------------------------------------------------------------------------------------------------------------------------------------------------------------------------------------------------------------------------------------------------------------------------------------------------------------------------------------------------------------------------------------------------------------------------------------------------------------------------------------------------------------------------------------------------------------------------------------------------------------------------------------------------------------------------------------------------------------------------------------------------------------------------------------------------------------------------------------------------------------------------------------------------------T--AATAC-GG--GGGATGCAAGCGTTATCCGGATTTATT-GGGCGTAAAGCGCCTGTAGGTTGTTTAATAAGTCTGTTGTTAAAGACTAGGGCTTAACCCTAG-GAAAGCAATGGAAACTACTA-GACTTGAGTATGATAGGGGTAGA-GGGAATTTCTAGT-GTAGCGGTGAAATGCGTAGATATTAGAAAGAACACCGGTGGCGAAGGCGCTCTA-CTGGA-TCATTACTGACACTCAGAGGCGAAAGCTAGGGTAGCAAAAGGGATTAGATA-CCCCTGTAATCCTA--GCCGTAAACGATGGATACTACATGTTGCGTTTT-------TAATGCAGTATGGTAGCTAA-CGCGTTAAGTAT-CCCGCCT-GGGGAGTACGGTCGCAAGGCTG---------------------------------------------------------------------------------------------------------------------------------------------------------------------------------------------------------------------------------------------------------------------------------------------------------------------------------------------------------------------------------------------------------------------------------------------------------------------------------------------------------------------------------------------------------------------------------------------------------------------------------------------------------------------------------------------------------------------------------------------------------------------------------------------------------------------------------------------------------------------------------------------------------------------------------------------------------------------------------------------------------------------------------------------------------------------------------------------------------------------------------------------------------------------------------------------------------------------------------------------------------------------------------------------------------------------------------------------------------------------------------------------------------------------------------------------------------------------------------------------------------------------------------------------------------------------------------------------------------------------------------------------------------------------------------------------------------------------------------------------------------------------------------------------------------------------------------------------------------------------------------------------------------------------------------------------------------------------------------------------------------------------------------------------------------------------------------------------------------------------------------------------------------------------------------------------------------------------------------------------------------------------------------------------------------------------------------------------------------------------------------------------------------------------------------------------------------------------------------------------------------------------------------------------------------------------------------------------------------------------------------------------------------------------------------------------------------------------------------------------------------------------------------------------------------------------------------------------------------------------------------------------------------------------------------------------------------------------------------------------------------------------------------------------------------------------------------------------------------------------------------------------------------------------------------------------------------------------------------------------------------------------------------------------------------------------------------------------------------------------------------------------------------------------------------------------------------------------------------------------------------------------------------------------------------------------------------------------------------------------------------------------------------------------------------------------------------------------------------------------------------------------------------------------------------------------------------------------------------------------------------------------------------------------------------------------------------------------------------------------------------------------------------------------------------------------------------------------------------------------------------------------------------------------------------------------------------------------------------------------------------------------------------------------------------------------------------------------------------------------------------------------------------------------------------------------------------------------------------------------------------
>KT9562901_Uncultured_Phaeocystis_ST4_8
-------------------------------------------------------------------------------------------------------------------------------------------------------------------------------------------------------------------------------------------------------------------------------------------------------------------------------------------------------------------------------------------------------------------------------------------------------------------------------------------------------------------------------------------------------------------------------------------------------------------------------------------------------------------------------------------------------------------------------------------------------------------------------------------------------------------------------------------------------------------------------------------------------------------------------------------------------------------------------------------------------------------------------------------------------------------------------------------------------------------------------------------------------------------------------------------------------------------------------------------------------------------------------------------------------------------------------------------------------------------------------------------------------------------------------------------------------------------------------------------------------------------------------------------------------------------------------------------------------------------------------------------------------------------------------------------------------------------------------------------------------------------------------------------------------------------------------------------------------------------------------------------------------------------------------------------------------------------------------------------------------------------------------------------------------------------------------------------------------------------------------------------------------------------------------------------------------------------------------------------------------------------------------------------------------------------------------------------------------------------------------------------------------------------------------------------------------------------------------------------------------------------------------------------------------------------------------------------------------------------------------------------------------------------------------------------------------------------------------------------------------------------------------------------------------------------------------------------------------------------------------------------------------------------------------------------------------------------------------------------------------------------------------------------------------------------------------------------------------------------------------------------------------------------------------------------------------------------------------------------------------GTGCCA-G-CAGCCGCGGGT--AATACGGG--GGGATGCAAGCGTTATCCGGAATCATT-GGGCGTAAAGCGCCTGTAGGTTGTTTAATAAGTCTGTTGTTAAAGACTAGGGCTTAACCCTAG-AAAAGCAATGGAAACTACTA-GACTAGAGTATGGCAGGGGTAGA-GGGAATTTCTAGT-GTAGCGGTGAAATGCGTAGATATTAGAAAGAACACCGGTGGCGAAGGCGCTCTA-CTGGA-TCATTACTGACACTCAGAGGCGAAAGCTAGGGTAGCAAAAGGGATTAGATA-CCCCTGTAGTCCTA--GCCGTAAACGATGGATACTACATGTTGCGTTTT-------TAATGCAGTATGGTAGCTAA-CGCGTTAAGTAT-CCCGCCT-GGGGAGTACGGTCGCAAGGCTG-AAACTCAAAGGAATTGACGGGGGC-CCGCACAAGCGGTGGAGCATGTGGTTTAATTC-GATGCAACGCGAAGAACCTTACCAAGGCT-TGAC---ATACTACAGATTT-CTTTGAAAGA-------------------------GGAAAGTGCCTTCGGGAATGTAGATACAGGTGGTGCATGGCTGTCGTCAGCTCGTG-TCGTGAGATGTTGGGTTAAGT-CCCGCAACGA--GCGCAA-CCCTTATTT--TTAGTTGCTA---AT---------TTATTTTAGGTTT-TCTAGAA-AGACT-G-CCGGTGACAAA-CCGGAGGAAGGTGAGGATGACGTCAAGTCA-GCATG-CCCCTTATGC-CTTGGGCTACACACGTGCTACAATGGT-TA--AGACAAAGAGTTGC-GAGCTCGTGAGAGTCAGCTA-ATCTCATAAAC-TTAG-CCT-AAGTTC-GGATTGTA-GGCTGCAACTCG-CC-TG------CATGA-----------------------------------------------------------------------------------------------------------------------------------------------------------------------------------------------------------------------------------------------------------------------------------------------------------------------------------------------------------------------------------------------------------------------------------------------------------------------------------------------------------------------------------------------------------------------------------------------------------------------------------------------------------------------------------------------------------------------------------------------------------------------------------------------------------------------------------------------------------------------------------------------------------------------------------------------------------------------------------------------------------------------------------------------------------------------------------------------------------------------------------------------------------------------------------------------------------------------------------------------------------------------------------------------------------------------------------------------------------------------------------------------------------------------------------------------------------------------------------------------------------------------------------------------------------------------------------------------------------------------------------------------------------------------------------------------------------------------------------------------------------------------------------------------------------------------------------------------------------------------------------------------------------------------------------------------------------------------------------------------------------------------------------------------------------------------------------------------------------------------------------------------------------------------------------------------------------------------------------------------------------------------------------------------------------------------------------------------------------------------------------------------------------------------------------------------------------------------------------------------------------------------------------------------------------------------------------------------------------------------------------------------------------------------------------------------------------------------------------------------------------------------------------------------------------------------------------------------------------------------------------------------------------------------------------------------------------------------------------------------------------------------------------------------------------------------------------------------------------------------------------------------------------------------------------------------------------------------------------------------------------------------------------------------------------------------------------------------------------------------------------------------------------------------------------------------------------------------------------------------------------------------------------------------------------------------------------------------------------------------------------------------------------------------------------------------------------------------------------------------------------------------------------------------------------------------------------------------------------------------------------------------------------------------------------------------------------------------------------
>KT9562891_Uncultured_Phaeocystis_ST4_10
-------------------------------------------------------------------------------------------------------------------------------------------------------------------------------------------------------------------------------------------------------------------------------------------------------------------------------------------------------------------------------------------------------------------------------------------------------------------------------------------------------------------------------------------------------------------------------------------------------------------------------------------------------------------------------------------------------------------------------------------------------------------------------------------------------------------------------------------------------------------------------------------------------------------------------------------------------------------------------------------------------------------------------------------------------------------------------------------------------------------------------------------------------------------------------------------------------------------------------------------------------------------------------------------------------------------------------------------------------------------------------------------------------------------------------------------------------------------------------------------------------------------------------------------------------------------------------------------------------------------------------------------------------------------------------------------------------------------------------------------------------------------------------------------------------------------------------------------------------------------------------------------------------------------------------------------------------------------------------------------------------------------------------------------------------------------------------------------------------------------------------------------------------------------------------------------------------------------------------------------------------------------------------------------------------------------------------------------------------------------------------------------------------------------------------------------------------------------------------------------------------------------------------------------------------------------------------------------------------------------------------------------------------------------------------------------------------------------------------------------------------------------------------------------------------------------------------------------------------------------------------------------------------------------------------------------------------------------------------------------------------------------------------------------------------------------------------------------------------------------------------------------------------------------------------------------------------------------------GA-GG-AATAAGC-AT-CGGCTAACT--CCGTGCCA-G-CAGCCGCGG-T--AATAC-GG--GGGATGCAAGCGTTATCCGGATTTATT-GGGCGTAAAGCGCCTGTAGGTTGTTTAATAAGTCTGTTGTTAAAGACTAGGACTTAACCCTAG-GAAAGCAATGGAAACTACTA-GACTTGAGTATGATAGGGGTAGA-GGGAATTTCTAGT-GTAGCGGTGAAATGCGTAGATATTAGAAAGAACACCGGCGGCGAAGGCGCTCTA-CTGGA-TCATTACTGACACTCAGAGGCGAAAGCTAGGGTAGCAAAAGGGATTAGATA-CCCCTGTAGTCCTA--GCCGTAAACGATGGATACTACATGTTGCGTTTT-------TAATGCAGTATGGTAGCTAA-CGCGTTAAGTAT-CCCGCCT-GGGGAGTACGGTCGCAAGGCTG-AAACTCAAAGGAATTGACGGGGGC-CCGCACAAGCGGTGGAGCATGTGGTTTAATTC-GATGCAACGCGAAGAACCTTACCAAGGCT-TGAC---ATACTACAGATTT-CTTTGAAAGA-------------------------GGAAAGTGCCTTCGGGAATGTAGATACAGGTGGTGCATGGCTGTCGTCAGCTCGTG-TCGTGAGATGTTGGGTTAAGT-CCCGCAACGA--GCGCAA-CCCTTATTT--TTAGTTGCTA---AT---------TTATTTTAGGTTT-TCTAGAA-AGACT-G-CCGGTGACAAA-CCGGAGGAAGGTGAGGATGACGTCAAGTCA-GCATG-CCCCTTATGC-CTTGGGCTACACACGTGCTACAATGGT-TA--AGACAAAGAGTTGC-GAGCTCGTGAGAGTCAGCTA-ATCTCATAAAC-TTAG-CCT-AAGTTC-GGATTGTA-GGCTGCAACTCG-CC-TG------CATGA-----------------------------------------------------------------------------------------------------------------------------------------------------------------------------------------------------------------------------------------------------------------------------------------------------------------------------------------------------------------------------------------------------------------------------------------------------------------------------------------------------------------------------------------------------------------------------------------------------------------------------------------------------------------------------------------------------------------------------------------------------------------------------------------------------------------------------------------------------------------------------------------------------------------------------------------------------------------------------------------------------------------------------------------------------------------------------------------------------------------------------------------------------------------------------------------------------------------------------------------------------------------------------------------------------------------------------------------------------------------------------------------------------------------------------------------------------------------------------------------------------------------------------------------------------------------------------------------------------------------------------------------------------------------------------------------------------------------------------------------------------------------------------------------------------------------------------------------------------------------------------------------------------------------------------------------------------------------------------------------------------------------------------------------------------------------------------------------------------------------------------------------------------------------------------------------------------------------------------------------------------------------------------------------------------------------------------------------------------------------------------------------------------------------------------------------------------------------------------------------------------------------------------------------------------------------------------------------------------------------------------------------------------------------------------------------------------------------------------------------------------------------------------------------------------------------------------------------------------------------------------------------------------------------------------------------------------------------------------------------------------------------------------------------------------------------------------------------------------------------------------------------------------------------------------------------------------------------------------------------------------------------------------------------------------------------------------------------------------------------------------------------------------------------------------------------------------------------------------------------------------------------------------------------------------------------------------------------------------------------------------------------------------------------------------------------------------------------------------------------------------------------------------------------------------------------------------------------------------------------------------------------------------------------------------------------------------------------------------------
>KT9562981_Uncultured_Phaeocystis_ST4_13
-------------------------------------------------------------------------------------------------------------------------------------------------------------------------------------------------------------------------------------------------------------------------------------------------------------------------------------------------------------------------------------------------------------------------------------------------------------------------------------------------------------------------------------------------------------------------------------------------------------------------------------------------------------------------------------------------------------------------------------------------------------------------------------------------------------------------------------------------------------------------------------------------------------------------------------------------------------------------------------------------------------------------------------------------------------------------------------------------------------------------------------------------------------------------------------------------------------------------------------------------------------------------------------------------------------------------------------------------------------------------------------------------------------------------------------------------------------------------------------------------------------------------------------------------------------------------------------------------------------------------------------------------------------------------------------------------------------------------------------------------------------------------------------------------------------------------------------------------------------------------------------------------------------------------------------------------------------------------------------------------------------------------------------------------------------------------------------------------------------------------------------------------------------------------------------------------------------------------------------------------------------------------------------------------------------------------------------------------------------------------------------------------------------------------------------------------------------------------------------------------------------------------------------------------------------------------------------------------------------------------------------------------------------------------------------------------------------------------------------------------------------------------------------------------------------------------------------------------------------------------------------------------------------------------------------------------------------------------------------------------------------------------------------------------------------------------------------------------------------------------------------------------------------------------------------------------------------------------GA-GG-AATAAGC-AT-CGGCTAACT--CCGTGCCA-G-CAGCCGCGG-T--AATAC-GG--GGGATGCAAGCGTTATCCGGATTTATT-GGGCGTAAAGCGCCTGTAGGTTGTTTAATAAGTCTGTTGTTAAAGACTAGGGCTTAACCCTAG-GAAAGCAATGGAAACTACTA-GACTTGAGTATGATAGGGGTAGA-GGGAATTTCTAGT-GTAGCGGTGAAATGCGTAGATATTAGAAAGAACACCGGTGGCGAAGGCGCTCTA-CTGGA-TCATTACTGACACTCAGAGGCGAAAGCTAGGGTAGCAAAAGGGATTAGATA-CCCCTGTAGTCCTA--GCCGTAAACGATGGATACTACATGTTGCGTTTT-------TAATGCAGTATGGTAGCTAA-CGCGTTAAGTAT-CCCGCCT-GGGGAGTACGGTCGCAAGGCTG-AAACTCAAAGGAATTGACGGGGGC-CCGCACAAGCGGTGGAGCATGTGGTTTAATTC-GATGCAACGCGAAGAACCTTACCAAGGCT-TGAC---ATACTACAGATTT-CTTTGAAAGA-------------------------GGAAAGTGCCTTCGGGAATGTAGATACAGGTGGTGCATGGCTGTCGTCAGCTCGTG-TCGTGAGATGTTGGGTTAAGT-CCCGCAACGA--GCGCAA-CCCTTATTT--TTAGTTGCTA---AT---------TTATTTTAGGTTT-TCTAGAA-AGACT-G-CCGGTGACAAA-CCGGAGGAAGGTGAGGATGACGTCAAGTCA-GCATG-CCCCTTATGC-CTTGGGCTACACACGTGCTACAATGGT-TA--AGACAAAGAGTTGC-GAGCTCGTGAGAGTCAGCTA-ATCTCATAAAC-TTAG-CCT-AAGT----------------------------------------------------------------------------------------------------------------------------------------------------------------------------------------------------------------------------------------------------------------------------------------------------------------------------------------------------------------------------------------------------------------------------------------------------------------------------------------------------------------------------------------------------------------------------------------------------------------------------------------------------------------------------------------------------------------------------------------------------------------------------------------------------------------------------------------------------------------------------------------------------------------------------------------------------------------------------------------------------------------------------------------------------------------------------------------------------------------------------------------------------------------------------------------------------------------------------------------------------------------------------------------------------------------------------------------------------------------------------------------------------------------------------------------------------------------------------------------------------------------------------------------------------------------------------------------------------------------------------------------------------------------------------------------------------------------------------------------------------------------------------------------------------------------------------------------------------------------------------------------------------------------------------------------------------------------------------------------------------------------------------------------------------------------------------------------------------------------------------------------------------------------------------------------------------------------------------------------------------------------------------------------------------------------------------------------------------------------------------------------------------------------------------------------------------------------------------------------------------------------------------------------------------------------------------------------------------------------------------------------------------------------------------------------------------------------------------------------------------------------------------------------------------------------------------------------------------------------------------------------------------------------------------------------------------------------------------------------------------------------------------------------------------------------------------------------------------------------------------------------------------------------------------------------------------------------------------------------------------------------------------------------------------------------------------------------------------------------------------------------------------------------------------------------------------------------------------------------------------------------------------------------------------------------------------------------------------------------------------------------------------------------------------------------------------------------------------------------------------------------------------------------------------------------------------------------------------------------------------------------------------------------------------------------------------------------------------------------------------------------------------
>EF0519031_Uncultured_haptophyte_MC601-107
-------------------------------------------------------------------------------------------------------------------------------------------------------------------------------------------------------------------------------------------------------------------------------------------------------------------------------------------------------------------------------------------------------------------------------------------------------------------------------------------------------------------------------------------------------------------------------------------------------------------------------------------------------------------------------------------------------------------------------------------------------------------------------------------------------------------------------------------------------------------------------------------------------------------------------------------------------------------------------------------------------------------------------------------------------------------------------------------------------------------------------------------------------------------------------------------------------------------------------------------------------------------------------------------------------------------------------------------------------------------------------------------------------------------------------------------------------------------------------------------------------------------------------------------------------------------------------------------------------------------------------------------------------------------------------------------------------------------------------------------------------------------------------------------------------------------------------------------------------------------------------------------------------------------------------------------------------------------------------------------------------------------------------------------------------------------------------------------------------------------------------------------------------------------------------------------------------------------------------------------------------------------------------------------------------------------------------------------------------------------------------------------------------------------------------------------------------------------------------------------------------------------------------------------------------------------------------------------------------------------------------------------------------------------------------------------------------------------------------------------------------------------------------------------------------------------------------------------------------------------------------------------------------------------------------------------------------------------------------------------------------------------------------------------------------------------------------------------------------------------------------------------------------------------------------------------------------------------------GA-GG-AATAAGC-AT-CGGCTAACT--CCGTGCCA-G-CAGCCGCGG-T--AATAC-GG--GGGATGCAGGCGTTATCCGGATTTATT-GGGCGTAAAGCGCCTGTAGGTTGTTTAATAAGTCTGTTGTTAAAGACTAGGGCTTAACCCTAG-GAAAGCAATGGAAACTACTA-GACTTGAGTATGATAGGGGTAGA-GGGAATTTCTAGT-GTAGCGGTGAAATGCGTAGATATTAGAAAGAACACCGGTGGCGAAGGCGCTCTA-CTGGA-TCATTACTGACACTCAGAGGCGAAAGCTAGGGTAGCAAAAGGGATTAGATA-CCCCTGTAGTCCTA--GCCGTAAACGATGGATACTACATGTTGCGTTTT-------TAATGCAGTATGGTAGCTAA-CGCGTTAAGTAT-CCCGCCT-GGGGAGTACGGTCGCAAGGCTG-AAACTCAAAGGAATTGACGGGGGC-CCGCACAAGCGGTGGAGCATGTGGTTTAATTC-GATGCAACGCGAAGAACCTTACCAAGGCT-TGAC---ATACTACAGATTT-CTTTGAAAAA-------------------------GGAAAGTGCCTTCGGGAATGTAGATACAGGTGGTGCATGGCTGTCGTCAGCTCGTG-TCGTGAGATGTTGGGTTAAGT-CCCGCAACGA--GCGCAA-CCCTTATTT--TTAGTTGCTA---AT---------TTAGTTTAGGTTT-TCTAGAA-AGACT-G-CCGGTGACAAA-CCGGAGGAAGGTGAGGATGACGTCAAGTCA-GCATG-CCCCTTATGC-CTTGGGCTACACACGTGCTACAATGGT-TA--AGACAAAGAGTTGC-GAGCTCGTGAGAGTCAGCTA-ATCTCATAAAC-TTAG-CCT-AAGTTC-GGATTGTA-GGCTGCAACTCG-CC-TA------CGTGAA----------------------------------------------------------------------------------------------------------------------------------------------------------------------------------------------------------------------------------------------------------------------------------------------------------------------------------------------------------------------------------------------------------------------------------------------------------------------------------------------------------------------------------------------------------------------------------------------------------------------------------------------------------------------------------------------------------------------------------------------------------------------------------------------------------------------------------------------------------------------------------------------------------------------------------------------------------------------------------------------------------------------------------------------------------------------------------------------------------------------------------------------------------------------------------------------------------------------------------------------------------------------------------------------------------------------------------------------------------------------------------------------------------------------------------------------------------------------------------------------------------------------------------------------------------------------------------------------------------------------------------------------------------------------------------------------------------------------------------------------------------------------------------------------------------------------------------------------------------------------------------------------------------------------------------------------------------------------------------------------------------------------------------------------------------------------------------------------------------------------------------------------------------------------------------------------------------------------------------------------------------------------------------------------------------------------------------------------------------------------------------------------------------------------------------------------------------------------------------------------------------------------------------------------------------------------------------------------------------------------------------------------------------------------------------------------------------------------------------------------------------------------------------------------------------------------------------------------------------------------------------------------------------------------------------------------------------------------------------------------------------------------------------------------------------------------------------------------------------------------------------------------------------------------------------------------------------------------------------------------------------------------------------------------------------------------------------------------------------------------------------------------------------------------------------------------------------------------------------------------------------------------------------------------------------------------------------------------------------------------------------------------------------------------------------------------------------------------------------------------------------------------------------------------------------------------------------------------------------------------------------------------------------------------------------------------------------------------------------
>EF0519751_Uncultured_haptophyte_MAMA64-113
-------------------------------------------------------------------------------------------------------------------------------------------------------------------------------------------------------------------------------------------------------------------------------------------------------------------------------------------------------------------------------------------------------------------------------------------------------------------------------------------------------------------------------------------------------------------------------------------------------------------------------------------------------------------------------------------------------------------------------------------------------------------------------------------------------------------------------------------------------------------------------------------------------------------------------------------------------------------------------------------------------------------------------------------------------------------------------------------------------------------------------------------------------------------------------------------------------------------------------------------------------------------------------------------------------------------------------------------------------------------------------------------------------------------------------------------------------------------------------------------------------------------------------------------------------------------------------------------------------------------------------------------------------------------------------------------------------------------------------------------------------------------------------------------------------------------------------------------------------------------------------------------------------------------------------------------------------------------------------------------------------------------------------------------------------------------------------------------------------------------------------------------------------------------------------------------------------------------------------------------------------------------------------------------------------------------------------------------------------------------------------------------------------------------------------------------------------------------------------------------------------------------------------------------------------------------------------------------------------------------------------------------------------------------------------------------------------------------------------------------------------------------------------------------------------------------------------------------------------------------------------------------------------------------------------------------------------------------------------------------------------------------------------------------------------------------------------------------------------------------------------------------------------------------------------------------------------------------------GA-GG-AATAAGC-AT-CGGCTAACT--CCGTGCCA-G-CAGCCGCGG-T--AATAC-GG--GGGATGCAAGCGTTATCCGGATTTATT-GGGCGTAAAGCGCCTGTAGGTTGTTTAATAAGTCTGTTGTTAAAGACTAGGGCTTAACCCTAG-GAAAGCAATGGAAACTACTA-GACTTGAGTATGATAGGGGTAGA-GGGAATTTCTAGT-GTAGCGGTGAAATGCGTAGATATTAGAAAGAACACCGGTGGCGAAGGCGCTCTA-CTGGA-TCATTACTGACACTCAGAGGCGAAAGCTAGGGTAGCAAAAGGGATTAGATA-CCCCTGTAGTCCTA--GCCGTAAACGATGGATACTACATGTTGCGTTTT-------TAATGCAGTATGGTAGCTAA-CGCGTTAAGTAT-CCCGCCT-GGGGAGTACGGTCGCAAGGCTG-AAACTCAAAGGAATTGACGGGGGC-CCGCACAAGCGGTGGAGCATGTGGTTTAATTC-GATGCAACGCGAAGAACCTTACCAAGGCT-TGAC---ATACTACAGATTT-CTTTGAAAAA-------------------------GGAAAGTGCCTTCGGGAATGTAGATACAGGTGGTGCATGGCTGTCGTCAGCTCGTG-TCGTGAGATGTTGGGTTAAGT-CCCGCAACGA--GCGCAA-CCCTTATTT--TTAGTTGCTA---AT---------TTAGTTTAGGTTT-TCTAGAA-AGACT-G-CCGGTGACAAA-CCGGAGGAAGGTGAGGATGACGTCAAGTCA-GCATG-CCCCTTATGC-CTTGGGCTACACACGTGCTACAATGGT-TA--AGACAAAGAGTTGC-GAGCTCGTGAGAGTCAGCTA-ATCTCATAAAC-TTAG-CCT-AAGTTC-GGATTGTA-GGCTGCAACTCG-CC-TA------CGTGAAG---------------------------------------------------------------------------------------------------------------------------------------------------------------------------------------------------------------------------------------------------------------------------------------------------------------------------------------------------------------------------------------------------------------------------------------------------------------------------------------------------------------------------------------------------------------------------------------------------------------------------------------------------------------------------------------------------------------------------------------------------------------------------------------------------------------------------------------------------------------------------------------------------------------------------------------------------------------------------------------------------------------------------------------------------------------------------------------------------------------------------------------------------------------------------------------------------------------------------------------------------------------------------------------------------------------------------------------------------------------------------------------------------------------------------------------------------------------------------------------------------------------------------------------------------------------------------------------------------------------------------------------------------------------------------------------------------------------------------------------------------------------------------------------------------------------------------------------------------------------------------------------------------------------------------------------------------------------------------------------------------------------------------------------------------------------------------------------------------------------------------------------------------------------------------------------------------------------------------------------------------------------------------------------------------------------------------------------------------------------------------------------------------------------------------------------------------------------------------------------------------------------------------------------------------------------------------------------------------------------------------------------------------------------------------------------------------------------------------------------------------------------------------------------------------------------------------------------------------------------------------------------------------------------------------------------------------------------------------------------------------------------------------------------------------------------------------------------------------------------------------------------------------------------------------------------------------------------------------------------------------------------------------------------------------------------------------------------------------------------------------------------------------------------------------------------------------------------------------------------------------------------------------------------------------------------------------------------------------------------------------------------------------------------------------------------------------------------------------------------------------------------------------------------------------------------------------------------------------------------------------------------------------------------------------------------------------------------------------------
>EF0519841_Uncultured_haptophyte_MAMA64-122
-------------------------------------------------------------------------------------------------------------------------------------------------------------------------------------------------------------------------------------------------------------------------------------------------------------------------------------------------------------------------------------------------------------------------------------------------------------------------------------------------------------------------------------------------------------------------------------------------------------------------------------------------------------------------------------------------------------------------------------------------------------------------------------------------------------------------------------------------------------------------------------------------------------------------------------------------------------------------------------------------------------------------------------------------------------------------------------------------------------------------------------------------------------------------------------------------------------------------------------------------------------------------------------------------------------------------------------------------------------------------------------------------------------------------------------------------------------------------------------------------------------------------------------------------------------------------------------------------------------------------------------------------------------------------------------------------------------------------------------------------------------------------------------------------------------------------------------------------------------------------------------------------------------------------------------------------------------------------------------------------------------------------------------------------------------------------------------------------------------------------------------------------------------------------------------------------------------------------------------------------------------------------------------------------------------------------------------------------------------------------------------------------------------------------------------------------------------------------------------------------------------------------------------------------------------------------------------------------------------------------------------------------------------------------------------------------------------------------------------------------------------------------------------------------------------------------------------------------------------------------------------------------------------------------------------------------------------------------------------------------------------------------------------------------------------------------------------------------------------------------------------------------------------------------------------------------------------------------GA-GG-AATAAGC-AT-CGGCTAACT--CCGTGCCA-G-CAGCCGCGG-T--AATAC-GG--GGGATGCAAGCGTTATCCGGATTTATT-GGGCGTAAAGCGCCTGTAGGTTGTTTAATAAGTCTGTTGTTAAAGACTAGGGCTTAACCCTAG-GAAAGCAATGGAAACTACTA-GACTTGAGTATGATAGGGGTAGA-GGGAATTTCTAGT-GTAGCGGTGAAATGCGTAGATATTAGAAAGAACACCGGTGGCGAAGGCGCTCTA-CTGGA-TCATTACTGACACTCAGAGGCGAAAGCTAGGGTAGCAAAAGGGATTAGATA-CCCCTGTAGTCCTA--GCCGTAAACGATGGATACTACATGTTGCGTTTT-------TAATGCAGTATGGTAGCTAA-CGCGTTAAGTAT-CCCGCCT-GGGGAGTACGGTCGCAAGGCTG-AAACTCAAAGGAATTGACGGGGGC-CCGCACAAGCGGTGGAGCATGTGGTTTAATTC-GATGCAACGCGAAGAACCTTACCAAGGCT-TGAC---ATACTACAGATTT-CTTTGAAAAA-------------------------GGAAAGTGCCTTCGGGAATGTAGATACAGGTGGTGCATGGCTGTCGTCAGCTCGTG-TCGTGAGATGTTGGGTTAAGT-CCCGCAACGA--GCGCAA-CCCTTATTT--TTAGTTGCTA---AT---------TTAGTTTAGGTTT-TCTAGAA-AGACT-G-CCGGTGACAAA-CCGGAGGAAGGTGAGGATGACGTCAAGTCA-GCATG-CCCCTTATGC-CTTGGGCTACACACGTGCTACAATGGT-TA--AGACAAAGAGTTGC-GAGCTCGTGAGAGTCAGCTA-ATCTCATAAAC-TTAG-CCT-AAGTTC-GGATTGTA-GGCTGCAACTCG-CC-TA------CGTGAAG---------------------------------------------------------------------------------------------------------------------------------------------------------------------------------------------------------------------------------------------------------------------------------------------------------------------------------------------------------------------------------------------------------------------------------------------------------------------------------------------------------------------------------------------------------------------------------------------------------------------------------------------------------------------------------------------------------------------------------------------------------------------------------------------------------------------------------------------------------------------------------------------------------------------------------------------------------------------------------------------------------------------------------------------------------------------------------------------------------------------------------------------------------------------------------------------------------------------------------------------------------------------------------------------------------------------------------------------------------------------------------------------------------------------------------------------------------------------------------------------------------------------------------------------------------------------------------------------------------------------------------------------------------------------------------------------------------------------------------------------------------------------------------------------------------------------------------------------------------------------------------------------------------------------------------------------------------------------------------------------------------------------------------------------------------------------------------------------------------------------------------------------------------------------------------------------------------------------------------------------------------------------------------------------------------------------------------------------------------------------------------------------------------------------------------------------------------------------------------------------------------------------------------------------------------------------------------------------------------------------------------------------------------------------------------------------------------------------------------------------------------------------------------------------------------------------------------------------------------------------------------------------------------------------------------------------------------------------------------------------------------------------------------------------------------------------------------------------------------------------------------------------------------------------------------------------------------------------------------------------------------------------------------------------------------------------------------------------------------------------------------------------------------------------------------------------------------------------------------------------------------------------------------------------------------------------------------------------------------------------------------------------------------------------------------------------------------------------------------------------------------------------------------------------------------------------------------------------------------------------------------------------------------------------------------------------------------------------------------
>EF0519731_Uncultured_haptophyte_MAMA64-111
-------------------------------------------------------------------------------------------------------------------------------------------------------------------------------------------------------------------------------------------------------------------------------------------------------------------------------------------------------------------------------------------------------------------------------------------------------------------------------------------------------------------------------------------------------------------------------------------------------------------------------------------------------------------------------------------------------------------------------------------------------------------------------------------------------------------------------------------------------------------------------------------------------------------------------------------------------------------------------------------------------------------------------------------------------------------------------------------------------------------------------------------------------------------------------------------------------------------------------------------------------------------------------------------------------------------------------------------------------------------------------------------------------------------------------------------------------------------------------------------------------------------------------------------------------------------------------------------------------------------------------------------------------------------------------------------------------------------------------------------------------------------------------------------------------------------------------------------------------------------------------------------------------------------------------------------------------------------------------------------------------------------------------------------------------------------------------------------------------------------------------------------------------------------------------------------------------------------------------------------------------------------------------------------------------------------------------------------------------------------------------------------------------------------------------------------------------------------------------------------------------------------------------------------------------------------------------------------------------------------------------------------------------------------------------------------------------------------------------------------------------------------------------------------------------------------------------------------------------------------------------------------------------------------------------------------------------------------------------------------------------------------------------------------------------------------------------------------------------------------------------------------------------------------------------------------------------------------------GA-GG-AATAAGC-AT-CGGCTAACT--CCGTGCCA-G-CAGCCGCGG-T--AATAC-GG--GGGATGCAAGCGTTATCCGGATTTATT-GGGCGTAAAGCGCCTGTAGGTTGTTTAATAAGTCTGTTGTTAAAGACTAGGGCTTAACCCTAG-GAAAGCAATGGAAACTACTA-GACTTGAGTATGATAGGGGTAGA-GGGAATTTCTAGT-GTAGCGGTGAAATGCGTAGATATTAGAAAGAACACCGGTGGCGAAGGCGCTCTA-CTGGA-TCATTACTGACACTCAGAGGCGAAAGCTAGGGTAGCAAAAGGGATTAGATA-CCCCTGTAGTCCTA--GCCGTAAACGATGGATACTACATGTTGCGTTTT-------TAATGCAGTATGGTAGCTAA-CGCGTTAAGTAT-CCCGCCT-GGGGAGTACGGTCGCAAGGCTG-AAACTCAAAGGAATTGACGGGGGC-CCGCACAAGCGGTGGAGCATGTGGTTTAATTC-GATGCAACGCGAAGAACCTTACCAAGGCT-TGAC---ATACTACAGATTT-CTTTGAAAAA-------------------------GGAAAGTGCCTTCGGGAATGTAGATACAGGTGGTGCATGGCTGTCGTCAGCTCGTG-TCGTGAGATGTTGGATTAAGT-CCCGCAACGA--GCGCAA-CCCTTATTT--TTAGTTGCTA---AT---------TTAGTTTAGGTTT-TCTAGAA-AGACT-G-CCGGTGACAAA-CCGGAGGAAGGTGAGGATGACGTCAAGTCA-GCATG-CCCCTTATGC-CTTGGGCTACACACGTGCTACAATGGT-TA--AGACAAAGAGTTGC-GAGCTCGTGAGAGTCAGCTA-ATCTCATAAAC-TTAG-CCT-AAGTTC-GGATTGTA-GGCTGCAACTCG-CC-TG------CATGAAG---------------------------------------------------------------------------------------------------------------------------------------------------------------------------------------------------------------------------------------------------------------------------------------------------------------------------------------------------------------------------------------------------------------------------------------------------------------------------------------------------------------------------------------------------------------------------------------------------------------------------------------------------------------------------------------------------------------------------------------------------------------------------------------------------------------------------------------------------------------------------------------------------------------------------------------------------------------------------------------------------------------------------------------------------------------------------------------------------------------------------------------------------------------------------------------------------------------------------------------------------------------------------------------------------------------------------------------------------------------------------------------------------------------------------------------------------------------------------------------------------------------------------------------------------------------------------------------------------------------------------------------------------------------------------------------------------------------------------------------------------------------------------------------------------------------------------------------------------------------------------------------------------------------------------------------------------------------------------------------------------------------------------------------------------------------------------------------------------------------------------------------------------------------------------------------------------------------------------------------------------------------------------------------------------------------------------------------------------------------------------------------------------------------------------------------------------------------------------------------------------------------------------------------------------------------------------------------------------------------------------------------------------------------------------------------------------------------------------------------------------------------------------------------------------------------------------------------------------------------------------------------------------------------------------------------------------------------------------------------------------------------------------------------------------------------------------------------------------------------------------------------------------------------------------------------------------------------------------------------------------------------------------------------------------------------------------------------------------------------------------------------------------------------------------------------------------------------------------------------------------------------------------------------------------------------------------------------------------------------------------------------------------------------------------------------------------------------------------------------------------------------------------------------------------------------------------------------------------------------------------------------------------------------------------------------------------------------------------------
>EF0520601_Uncultured_haptophyte_250304-73
-------------------------------------------------------------------------------------------------------------------------------------------------------------------------------------------------------------------------------------------------------------------------------------------------------------------------------------------------------------------------------------------------------------------------------------------------------------------------------------------------------------------------------------------------------------------------------------------------------------------------------------------------------------------------------------------------------------------------------------------------------------------------------------------------------------------------------------------------------------------------------------------------------------------------------------------------------------------------------------------------------------------------------------------------------------------------------------------------------------------------------------------------------------------------------------------------------------------------------------------------------------------------------------------------------------------------------------------------------------------------------------------------------------------------------------------------------------------------------------------------------------------------------------------------------------------------------------------------------------------------------------------------------------------------------------------------------------------------------------------------------------------------------------------------------------------------------------------------------------------------------------------------------------------------------------------------------------------------------------------------------------------------------------------------------------------------------------------------------------------------------------------------------------------------------------------------------------------------------------------------------------------------------------------------------------------------------------------------------------------------------------------------------------------------------------------------------------------------------------------------------------------------------------------------------------------------------------------------------------------------------------------------------------------------------------------------------------------------------------------------------------------------------------------------------------------------------------------------------------------------------------------------------------------------------------------------------------------------------------------------------------------------------------------------------------------------------------------------------------------------------------------------------------------------------------------------------------------------GA-GG-AATAAKC-AT-CGGCTAACT--CCGTGCCA-G-CAGCCGCGG-T--AATAC-GG--GGGATGCAAGCGTTATCCGGATTTATT-GGGCGTAAAGCGCCTGTAGGTTGTTTAATAAGTCTGTTGTTAAAGACTAGGGCTTAACCCTAG-GAAAGCAATGGAAACTACTA-GACTTGAGTATGATAGGGGTAGA-GGGAATTTCTAGT-GTAGCGGTGAAATGCGTAGATATTAGAAAGAACACCGGTGGCGAAGGCGCTCTA-CTGGA-TCATTACTGACACTCAGAGGCGAAAGCTAGGGTAGCAAAAGGGATTAGATA-CCCCTGTAGTCCTA--GCCGTAAACGATGGATACTACATGTTGCGTTTT-------TAATGCAGTATGGTAGCTAA-CGCGTTAAGTAT-CCCGCCT-GGGGAGTACGGTCGCAAGGCTG-AAACTCAAAGGAATTGACGGGGGC-CCGCACAAGCGGTGGAGCATGTGGTTTAATTC-GATGCAACGCGAAGAACCTTACCAAGGCT-TGAC---ATACTACAGATTT-CTTTGAAAAA-------------------------GGAAAGTGCCTTCGGGAATGTAGATACAGGTGGTGCATGGCTGTCGTCAGCTCGTG-TCGTGAGATGTTGGGTTAAGT-CCCGCAACGA--GCGCAA-CCCTTATTT--TTAGTTGCTA---AT---------TTAGTTTAGGTTT-TCTAGAA-AGACT-G-CCGGTGACAAA-CCGGAGGAAGGTGAGGATGACGTCAAGTCA-GCATG-CCCCTTATGC-CTTGGGCTACACACGTGCTACAATGGT-TA--AGACAAAGAGTTGC-GAGCTCGTGAGAGTCAGCTA-ATCTCGTAAAC-TTAG-CCT-AAGTTC-GGATTGTA-GGCTGCAACTCG-CC-TA------CATGAAG---------------------------------------------------------------------------------------------------------------------------------------------------------------------------------------------------------------------------------------------------------------------------------------------------------------------------------------------------------------------------------------------------------------------------------------------------------------------------------------------------------------------------------------------------------------------------------------------------------------------------------------------------------------------------------------------------------------------------------------------------------------------------------------------------------------------------------------------------------------------------------------------------------------------------------------------------------------------------------------------------------------------------------------------------------------------------------------------------------------------------------------------------------------------------------------------------------------------------------------------------------------------------------------------------------------------------------------------------------------------------------------------------------------------------------------------------------------------------------------------------------------------------------------------------------------------------------------------------------------------------------------------------------------------------------------------------------------------------------------------------------------------------------------------------------------------------------------------------------------------------------------------------------------------------------------------------------------------------------------------------------------------------------------------------------------------------------------------------------------------------------------------------------------------------------------------------------------------------------------------------------------------------------------------------------------------------------------------------------------------------------------------------------------------------------------------------------------------------------------------------------------------------------------------------------------------------------------------------------------------------------------------------------------------------------------------------------------------------------------------------------------------------------------------------------------------------------------------------------------------------------------------------------------------------------------------------------------------------------------------------------------------------------------------------------------------------------------------------------------------------------------------------------------------------------------------------------------------------------------------------------------------------------------------------------------------------------------------------------------------------------------------------------------------------------------------------------------------------------------------------------------------------------------------------------------------------------------------------------------------------------------------------------------------------------------------------------------------------------------------------------------------------------------------------------------------------------------------------------------------------------------------------------------------------------------------------------------------------------
>KT9643041_Uncultured_Phaeocystaceae_c10
-------------------------------------------------------------------------------------------------------------------------------------------------------------------------------------------------------------------------------------------------------------------------------------------------------------------------------------------------------------------------------------------------------------------------------------------------------------------------------------------------------------------------------------------------------------------------------------------------------------------------------------------------------------------------------------------------------------------------------------------------------------------------------------------------------------------------------------------------------------------------------------------------------------------------------------------------------------------------------------------------------------------------------------------------------------------------------------------------------------------------------------------------------------------------------------------------------------------------------------------------------------------------------------------------------------------------------------------------------------------------------------------------------------------------------------------------------------------------------------------------------------------------------------------------------------------------------------------------------------------------------------------------------------------------------------------------------------------------------------------------------------------------------------------------------------------------------------------------------------------------------------------------------------------------------------------------------------------------------------------------------------------------------------------------------------------------------------------------------------------------------------------------------------------------------------------------------------------------------------------------------------------------------------------------------------------------------------------------------------------------------------------------------------------------------------------------------------------------------------------------------------------------------------------------------------------------------------------------------------------------------------------------------------------------------------------------------------------------------------------------------------------------------------------------------------------------------------------------------------------------------------------------------------------------------------------------------------------------------------------------------------------------------------------------------------------------------------------------------------------------------------------------------------------------------------------------------------------------GA-GG-AATAAGC-AT-CGGCTAACT--CCGTGCCA-G-CAGCCGCGG-T--AATAC-GG--GGGATGCAAGCGTTATCCGGATTTATT-GGGCGTAAAGCGCCTGTAGGTTGTTTAATAAGTCTGTTGTTAAAGACTAGGGCTTAACCCTAG-GAAAGCAATGGAAACTACTA-GACTTGAGTATGATAGGGGTAGA-GGGAATTTCTAGT-GTAGCGGTGAAATGCGCAGATATTAGAAAGAACACCGGTGGCGAAGGCGCTCTA-CTGGA-TCATTACTGACACTCAGAGGCGAAAGCTAGGGTAGCAAAAGGGATTAGATA-CCCCTGTAGTCCTA--GCCGTAAACGATGGATACTACATGTTGCGTTTT-------TAATGCAGTATGGTAGCTAA-CGCGTTAAGTAT-CCCGCCT-GGGGAGTACGGTCGCAAGGCTG-AAACTCAAAGGAATTGACGGGGGC-CCGCACAAGCGGTGGAGCATGTGGTTTAATTC-GATGCAACGCGAAGAACCTTACCAAGGCT-TGAC---ATACTACAGATTT-CTTTGAAAGA-------------------------GGAAAGTGCCTTCGGGAATGTAGATACAGGTGGTGCATGGCTGTCGTCAGCTCGTG-TCGTGAGATGTTGGGTTAAGT-CCCGCAACGA--GCGCAA-CCCTTATTT--TTAGTTGCTA---AT---------TTATTTTAGGTTT-TCTAGAA-AGACT-G-CCGGTGACAAA-CCGGAGGAAGGTGAGGATGACGTCAAGTCA-GCATG-CCCCTTATGC-CTTGGGCTACACACGTGCTACAATGGT-TA--AGACAAAGAGTTGC-GAGCTCGTGAGAGTCGGCTA-ATCTCATAAAC-TTAA-TCT-AAGTTC-GGATTGTA-CGCTGCAACTCG-CC-TG------CGTGAAG---------------------------------------------------------------------------------------------------------------------------------------------------------------------------------------------------------------------------------------------------------------------------------------------------------------------------------------------------------------------------------------------------------------------------------------------------------------------------------------------------------------------------------------------------------------------------------------------------------------------------------------------------------------------------------------------------------------------------------------------------------------------------------------------------------------------------------------------------------------------------------------------------------------------------------------------------------------------------------------------------------------------------------------------------------------------------------------------------------------------------------------------------------------------------------------------------------------------------------------------------------------------------------------------------------------------------------------------------------------------------------------------------------------------------------------------------------------------------------------------------------------------------------------------------------------------------------------------------------------------------------------------------------------------------------------------------------------------------------------------------------------------------------------------------------------------------------------------------------------------------------------------------------------------------------------------------------------------------------------------------------------------------------------------------------------------------------------------------------------------------------------------------------------------------------------------------------------------------------------------------------------------------------------------------------------------------------------------------------------------------------------------------------------------------------------------------------------------------------------------------------------------------------------------------------------------------------------------------------------------------------------------------------------------------------------------------------------------------------------------------------------------------------------------------------------------------------------------------------------------------------------------------------------------------------------------------------------------------------------------------------------------------------------------------------------------------------------------------------------------------------------------------------------------------------------------------------------------------------------------------------------------------------------------------------------------------------------------------------------------------------------------------------------------------------------------------------------------------------------------------------------------------------------------------------------------------------------------------------------------------------------------------------------------------------------------------------------------------------------------------------------------------------------------------------------------------------------------------------------------------------------------------------------------------------------------------------------------------------
>NC_0167032_Phaeocystis_antarctica_CCMP1374
----------------------------------------------------------------------------------------------------------------------------------------------------------------------------------------------------------------------------------------------------------------------------------------------------------------------------------------------------------------------------------------------------------------------------------------------------------------------------------------------------------------------------------------------------------------------------------------------------------------------------------------------------------------------------------------------------------------------------------------------------------------------------------------------------------------------------------------------------------------------------------------------------------------------------------------------------------------------------------------------------------------------------------------------------------------------------------------------------------------------------------------------------------CATGG-------------------------AGAGTTTGAT---------------------------------------------------------------------------CC--------------------------------------------------------------------------------------TGGCTCAGGATGAA--------------------------------------------------------------------------------------------------------------------------------------------------------------------------------------------------------------------------------------------------------------------------------------------------------------------------------CGC-----------------------------------------------------------------------------------------------TGGCGGTATGC-TTAACAC---------------------------------------------------------------------------------------------------------------------------AT--------------------------------------------------GCAAGTCGAACGAAAGCTTTA---------TGCTTT-------------------------------------------------------------------------------------------------------------------------------------------------------------------------------------------------AGTGGCGAACGGGTGCGTAATACGTGAGAAT--------------------------------------------------------------------------------------------------------------------------------------------------------------------------------------CTGCCCTTAGGAGGAG--------------------------------------------AATAACTTCTGG------------------------------------------------------------------------------------------------AAACGGTTGCTAAGTCTCCATA-----TG----------------CCGAGAGGTAAAATAGTTTA---------------------------------------------------------------------------------------------------------------------------------------------------------------------------------------------------------CACTGCCTAGGGATGAGCTCACGCCTGATTAGCTTGTTGGTA-AGGTAATGGCTTAC-CAAGGCCACGATCAGTAGCTGGTTTGAGAGAACGATCAGCCACACTGGGACTGAGACACGGCCCAGACTCCTCCGGGAGGCAGCAGTGAGGAATTTTCCGCAATGGGCGAAAGCCTGACGGAGCAATACCGCGTGAGGGATGAAGG-ATTTT-----GGTCTGTAAACCTC-TTTTCTCAAGAAAG----------------AAGTTCTGACGG-TACTTGA-GG-AATAAGC-AC-CGGCTAACT--CCGTGCCA-G-CAGCCGCGG-T--AATAC-GG--GGGGTGCAAGCGTTATCCGGATTTATT-GGGCGTAAAGCGCCTGTAGGTTGTTTAATAAGTCTGTTGTTAAAGACTAGGGCTTAACCCTAG-GAAAGCAATGGAAACTACTA-GACTTGAGTATGATAGGGGTAGA-GGGAATTTCTAGT-GTAGCGGTGAAATGCGTAGATATTAGAAAGAACACCGGTGGCGAAGGCGCTCTA-CTGGA-TCATTACTGACACTCAGAGGCGAAAGCTAGGGTAGCAAAAGGGATTAGATA-CCCCTGTAGTCCTA--GCCGTAAACGATGGATACTACATGTTGCGTTTT-------TAATGCAGTATGGTAGCTAA-CGCGTTAAGTAT-CCCGCCT-GGGGAGTACGGTCGCAAGGCTG-AAACTCAAAGGAATTGACGGGGGC-CCGCACAAGCGGTGGAGCATGTGGTTTAATTC-GATGCAACGCGAAGAACCTTACCAAGGCT-TGAC---ATACTACAGATTT-CTTTGAAAGA-------------------------GGAAAGTGCCTTCGGGAATGTAGATACAGGTGGTGCATGGCTGTCGTCAGCTCGTG-TCGTGAGATGTTGGGTTAAGT-CCCGCAACGA--GCGCAA-CCCTTATTT--TTAGTTGCTA---AT---------TTATTTTAGGTTT-TCTAGAA-AGACT-G-CCGGTGACAAA-CCGGAGGAAGGTGAGGATGACGTCAAGTCA-GCATG-CCCCTTATGC-CTTGGGCTACACACGTGCTACAATGGT-TA--AGACAAAGAGTTGC-GAGCTCGCGAGAGTCAGCTA-ATCTCATAAAC-TTAG-CCT-AAGTTC-GGATTGTA-GGCTGCAACTCG-CC-TG------CATGAAGTCGGAATCGCTAGTAATCGCTGGTCAGCCATACAGCGGTGAATCCGTTCCCGGGCCTTGTACACACCGCCCGTCACACCATGGGAGCTGGTCATGCCCGAAACCGTTTGCTTAAC----CTTTATGGAGAGCGGCGTCTAAGGTAGGGTTAGTGACTGGGGTGAAGTCGTAACAAGGTAGCCGTACTGGAAGGTGCGGCTGGATCACCTCCTT------------------------------------------------------------------------------------------------------------------------------------------------------------------------------------------------------------------------------------------------------------------------------------------------------------------------------------------------------------------------------------------------------------------------------------------------------------------------------------------------------------------------------------------------------------------------------------------------------------------------------------------------------------------------------------------------------------------------------------------------------------------------------------------------------------------------------------------------------------------------------------------------------------------------------------------------------------------------------------------------------------------------------------------------------------------------------------------------------------------------------------------------------------------------------------------------------------------------------------------------------------------------------------------------------------------------------------------------------------------------------------------------------------------------------------------------------------------------------------------------------------------------------------------------------------------------------------------------------------------------------------------------------------------------------------------------------------------------------------------------------------------------------------------------------------------------------------------------------------------------------------------------------------------------------------------------------------------------------------------------------------------------------------------------------------------------------------------------------------------------------------------------------------------------------------------------------------------------------------------------------------------------------------------------------------------------------------------------------------------------------------------------------------------------------------------------------------------------------------------------------------------------------------------------------------------------------------------------------------------------------------------------------------------------------------------------------------------------------------------------------------------------------------------------------------------------------------------------------------------------------------------------------------------------------------------------------------------------------------------------------------------------------------------------------------------------------------------------------------------------------------------------------------------------------------------------------------------------------------------------------------------------------------------------------------------------------------------------------------------------------------------------------------------------------------------------------------------------------------------------------------------------------------------------------------------------------------------------------------------------------------------------------------------------------------------------------------------------------------------------------------
>JN1172752_Phaeocystis_antarctica_CCMP1374
----------------------------------------------------------------------------------------------------------------------------------------------------------------------------------------------------------------------------------------------------------------------------------------------------------------------------------------------------------------------------------------------------------------------------------------------------------------------------------------------------------------------------------------------------------------------------------------------------------------------------------------------------------------------------------------------------------------------------------------------------------------------------------------------------------------------------------------------------------------------------------------------------------------------------------------------------------------------------------------------------------------------------------------------------------------------------------------------------------------------------------------------------------CATGG-------------------------AGAGTTTGAT---------------------------------------------------------------------------CC--------------------------------------------------------------------------------------TGGCTCAGGATGAA--------------------------------------------------------------------------------------------------------------------------------------------------------------------------------------------------------------------------------------------------------------------------------------------------------------------------------CGC-----------------------------------------------------------------------------------------------TGGCGGTATGC-TTAACAC---------------------------------------------------------------------------------------------------------------------------AT--------------------------------------------------GCAAGTCGAACGAAAGCTTTA---------TGCTTT-------------------------------------------------------------------------------------------------------------------------------------------------------------------------------------------------AGTGGCGAACGGGTGCGTAATACGTGAGAAT--------------------------------------------------------------------------------------------------------------------------------------------------------------------------------------CTGCCCTTAGGAGGAG--------------------------------------------AATAACTTCTGG------------------------------------------------------------------------------------------------AAACGGTTGCTAAGTCTCCATA-----TG----------------CCGAGAGGTAAAATAGTTTA---------------------------------------------------------------------------------------------------------------------------------------------------------------------------------------------------------CACTGCCTAGGGATGAGCTCACGCCTGATTAGCTTGTTGGTA-AGGTAATGGCTTAC-CAAGGCCACGATCAGTAGCTGGTTTGAGAGAACGATCAGCCACACTGGGACTGAGACACGGCCCAGACTCCTCCGGGAGGCAGCAGTGAGGAATTTTCCGCAATGGGCGAAAGCCTGACGGAGCAATACCGCGTGAGGGATGAAGG-ATTTT-----GGTCTGTAAACCTC-TTTTCTCAAGAAAG----------------AAGTTCTGACGG-TACTTGA-GG-AATAAGC-AC-CGGCTAACT--CCGTGCCA-G-CAGCCGCGG-T--AATAC-GG--GGGGTGCAAGCGTTATCCGGATTTATT-GGGCGTAAAGCGCCTGTAGGTTGTTTAATAAGTCTGTTGTTAAAGACTAGGGCTTAACCCTAG-GAAAGCAATGGAAACTACTA-GACTTGAGTATGATAGGGGTAGA-GGGAATTTCTAGT-GTAGCGGTGAAATGCGTAGATATTAGAAAGAACACCGGTGGCGAAGGCGCTCTA-CTGGA-TCATTACTGACACTCAGAGGCGAAAGCTAGGGTAGCAAAAGGGATTAGATA-CCCCTGTAGTCCTA--GCCGTAAACGATGGATACTACATGTTGCGTTTT-------TAATGCAGTATGGTAGCTAA-CGCGTTAAGTAT-CCCGCCT-GGGGAGTACGGTCGCAAGGCTG-AAACTCAAAGGAATTGACGGGGGC-CCGCACAAGCGGTGGAGCATGTGGTTTAATTC-GATGCAACGCGAAGAACCTTACCAAGGCT-TGAC---ATACTACAGATTT-CTTTGAAAGA-------------------------GGAAAGTGCCTTCGGGAATGTAGATACAGGTGGTGCATGGCTGTCGTCAGCTCGTG-TCGTGAGATGTTGGGTTAAGT-CCCGCAACGA--GCGCAA-CCCTTATTT--TTAGTTGCTA---AT---------TTATTTTAGGTTT-TCTAGAA-AGACT-G-CCGGTGACAAA-CCGGAGGAAGGTGAGGATGACGTCAAGTCA-GCATG-CCCCTTATGC-CTTGGGCTACACACGTGCTACAATGGT-TA--AGACAAAGAGTTGC-GAGCTCGCGAGAGTCAGCTA-ATCTCATAAAC-TTAG-CCT-AAGTTC-GGATTGTA-GGCTGCAACTCG-CC-TG------CATGAAGTCGGAATCGCTAGTAATCGCTGGTCAGCCATACAGCGGTGAATCCGTTCCCGGGCCTTGTACACACCGCCCGTCACACCATGGGAGCTGGTCATGCCCGAAACCGTTTGCTTAAC----CTTTATGGAGAGCGGCGTCTAAGGTAGGGTTAGTGACTGGGGTGAAGTCGTAACAAGGTAGCCGTACTGGAAGGTGCGGCTGGATCACCTCCTT------------------------------------------------------------------------------------------------------------------------------------------------------------------------------------------------------------------------------------------------------------------------------------------------------------------------------------------------------------------------------------------------------------------------------------------------------------------------------------------------------------------------------------------------------------------------------------------------------------------------------------------------------------------------------------------------------------------------------------------------------------------------------------------------------------------------------------------------------------------------------------------------------------------------------------------------------------------------------------------------------------------------------------------------------------------------------------------------------------------------------------------------------------------------------------------------------------------------------------------------------------------------------------------------------------------------------------------------------------------------------------------------------------------------------------------------------------------------------------------------------------------------------------------------------------------------------------------------------------------------------------------------------------------------------------------------------------------------------------------------------------------------------------------------------------------------------------------------------------------------------------------------------------------------------------------------------------------------------------------------------------------------------------------------------------------------------------------------------------------------------------------------------------------------------------------------------------------------------------------------------------------------------------------------------------------------------------------------------------------------------------------------------------------------------------------------------------------------------------------------------------------------------------------------------------------------------------------------------------------------------------------------------------------------------------------------------------------------------------------------------------------------------------------------------------------------------------------------------------------------------------------------------------------------------------------------------------------------------------------------------------------------------------------------------------------------------------------------------------------------------------------------------------------------------------------------------------------------------------------------------------------------------------------------------------------------------------------------------------------------------------------------------------------------------------------------------------------------------------------------------------------------------------------------------------------------------------------------------------------------------------------------------------------------------------------------------------------------------------------------------------
>MT4713271_Phaeocystis_globosa_CNS00066
----------------------------------------------------------------------------------------------------------------------------------------------------------------------------------------------------------------------------------------------------------------------------------------------------------------------------------------------------------------------------------------------------------------------------------------------------------------------------------------------------------------------------------------------------------------------------------------------------------------------------------------------------------------------------------------------------------------------------------------------------------------------------------------------------------------------------------------------------------------------------------------------------------------------------------------------------------------------------------------------------------------------------------------------------------------------------------------------------------------------------------------------------------------------------------------AGAGTTTGAT---------------------------------------------------------------------------CC--------------------------------------------------------------------------------------TGGCTCAGGATGAA--------------------------------------------------------------------------------------------------------------------------------------------------------------------------------------------------------------------------------------------------------------------------------------------------------------------------------CGC-----------------------------------------------------------------------------------------------TGGCGGTATGC-TTAACAC---------------------------------------------------------------------------------------------------------------------------AT--------------------------------------------------GCAAGTCGAACGAAAGCTTTA---------TGCTTT-------------------------------------------------------------------------------------------------------------------------------------------------------------------------------------------------AGTGGCGAACGGGTGCGTAATACGTGAGAAT--------------------------------------------------------------------------------------------------------------------------------------------------------------------------------------CTGCCCTTAGGAGGAG--------------------------------------------AATAACTTCTGG------------------------------------------------------------------------------------------------AAACGGTTGCTAAGTCTCCATA-----TG----------------CCGAGAGGTAAAATAGTTTA---------------------------------------------------------------------------------------------------------------------------------------------------------------------------------------------------------CACTGCCTAGGGATGAGCTCACGCCTGATTAGCTTGTTGGTA-AGGTAATGGCTTAC-CAAGGCCACGATCAGTAGCTGGTTTGAGAGAACGATCAGCCACACTGGGACTGAGACACGGCCCAGACTCCTCCGGGAGGCAGCAGTGAGGAATTTTCCGCAATGGGCGAAAGCCTGACGGAGCAATACCGCGTGAGGGATGAAGG-ATTTT-----GGTCTGTAAACCTC-TTTTCTCAAGAAAG----------------AAGTTCTGACGG-TACTTGA-GG-AATAAGC-AT-CGGCTAACT--CCGTGCCA-G-CAGCCGCGG-T--AATAC-GG--GGGATGCAAGCGTTATCCGGATTTATT-GGGCGTAAAGCGCCTGTAGGTTGTTTAATAAGTCTGTTGTTAAAGACTAGGGCTTAACCCTAG-GAAAGCAATGGAAACTACTA-GACTTGAGTATGATAGGGGTAGA-GGGAATTTCTAGT-GTAGCGGTGAAATGCGTAGATATTAGAAAGAACACCGGTGGCGAAGGCGCTCTA-CTGGA-TCATTACTGACACTCAGAGGCGAAAGCTAGGGTAGCAAAAGGGATTAGATA-CCCCTGTAGTCCTA--GCCGTAAACGATGGATACTACATGTTGCGTTTT-------TAATGCAGTATGGTAGCTAA-CGCGTTAAGTAT-CCCGCCT-GGGGAGTACGGTCGCAAGGCTG-AAACTCAAAGGAATTGACGGGGGC-CCGCACAAGCGGTGGAGCATGTGGTTTAATTC-GATGCAACGCGAAGAACCTTACCAAGGCT-TGAC---ATACTACAGATTT-CTTTGAAAAA-------------------------GGAAAGTGCCTTCGGGAATGTAGATACAGGTGGTGCATGGCTGTCGTCAGCTCGTG-TCGTGAGATGTTGGGTTAAGT-CCCGCAACGA--GCGCAA-CCCTTATTT--TTAGTTGCTA---AT---------TTAGTTTAGGTTT-TCTAGAA-AGACT-G-CCGGTGACAAA-CCGGAGGAAGGTGAGGATGACGTCAAGTCA-GCATG-CCCCTTATGC-CTTGGGCTACACACGTGCTACAATGGT-TA--AGACAAAGAGTTGC-GAGCTCGTGAGAGTCAGCTA-ATCTCATAAAC-TTAG-CCT-AAGTTC-GGATTGTA-GGCTGCAACTCG-CC-TA------CATGAAGTCGGAATCGCTAGTAATCGCTGGTCAGCCATACAGCGGTGAATCCGTTCCCGGGCCTTGTACACACCGCCCGTCACACCATGGGAGCTGGTCATGCCCGAAACCGTTAGCTTAAC----CTTTATGGAGAGCGGCGTCTAAGGTAGGGTTAGTGACTGGGGTGAAGTCGTAACAAGGTAGCCGTACTGGAAGGTGCGGCTGGATCACCT----------------------------------------------------------------------------------------------------------------------------------------------------------------------------------------------------------------------------------------------------------------------------------------------------------------------------------------------------------------------------------------------------------------------------------------------------------------------------------------------------------------------------------------------------------------------------------------------------------------------------------------------------------------------------------------------------------------------------------------------------------------------------------------------------------------------------------------------------------------------------------------------------------------------------------------------------------------------------------------------------------------------------------------------------------------------------------------------------------------------------------------------------------------------------------------------------------------------------------------------------------------------------------------------------------------------------------------------------------------------------------------------------------------------------------------------------------------------------------------------------------------------------------------------------------------------------------------------------------------------------------------------------------------------------------------------------------------------------------------------------------------------------------------------------------------------------------------------------------------------------------------------------------------------------------------------------------------------------------------------------------------------------------------------------------------------------------------------------------------------------------------------------------------------------------------------------------------------------------------------------------------------------------------------------------------------------------------------------------------------------------------------------------------------------------------------------------------------------------------------------------------------------------------------------------------------------------------------------------------------------------------------------------------------------------------------------------------------------------------------------------------------------------------------------------------------------------------------------------------------------------------------------------------------------------------------------------------------------------------------------------------------------------------------------------------------------------------------------------------------------------------------------------------------------------------------------------------------------------------------------------------------------------------------------------------------------------------------------------------------------------------------------------------------------------------------------------------------------------------------------------------------------------------------------------------------------------------------------------------------------------------------------------------------------------------------------------------------------------------------------------------
>MT4713341_Phaeocystis_globosa_CNS00093
----------------------------------------------------------------------------------------------------------------------------------------------------------------------------------------------------------------------------------------------------------------------------------------------------------------------------------------------------------------------------------------------------------------------------------------------------------------------------------------------------------------------------------------------------------------------------------------------------------------------------------------------------------------------------------------------------------------------------------------------------------------------------------------------------------------------------------------------------------------------------------------------------------------------------------------------------------------------------------------------------------------------------------------------------------------------------------------------------------------------------------------------------------------------------------------AGAGTTTGAT---------------------------------------------------------------------------CC--------------------------------------------------------------------------------------TGGCTCAGGATGAA--------------------------------------------------------------------------------------------------------------------------------------------------------------------------------------------------------------------------------------------------------------------------------------------------------------------------------CGC-----------------------------------------------------------------------------------------------TGGCGGTATGC-TTAACAC---------------------------------------------------------------------------------------------------------------------------AT--------------------------------------------------GCAAGTCGAACGAAAGCTTTA---------TGCTTT-------------------------------------------------------------------------------------------------------------------------------------------------------------------------------------------------AGTGGCGAACGGGTGCGTAATACGTGAGAAT--------------------------------------------------------------------------------------------------------------------------------------------------------------------------------------CTGCCCTTAGGAGGAG--------------------------------------------AATAACTTCTGG------------------------------------------------------------------------------------------------AAACGGTTGCTAAGTCTCCATA-----TG----------------CCGAGAGGTAAAATAGTTTA---------------------------------------------------------------------------------------------------------------------------------------------------------------------------------------------------------CACTGCCTAGGGATGAGCTCACGCCTGATTAGCTTGTTGGTA-AGGTAATGGCTTAC-CAAGGCCACGATCAGTAGCTGGTTTGAGAGAACGATCAGCCACACTGGGACTGAGACACGGCCCAGACTCCTCCGGGAGGCAGCAGTGAGGAATTTTCCGCAATGGGCGAAAGCCTGACGGAGCAATACCGCGTGAGGGATGAAGG-ATTTT-----GGTCTGTAAACCTC-TTTTCTCAAGAAAG----------------AAGTTCTGACGG-TACTTGA-GG-AATAAGC-AT-CGGCTAACT--CCGTGCCA-G-CAGCCGCGG-T--AATAC-GG--GGGATGCAAGCGTTATCCGGATTTATT-GGGCGTAAAGCGCCTGTAGGTTGTTTAATAAGTCTGTTGTTAAAGACTAGGGCTTAACCCTAG-GAAAGCAATGGAAACTACTA-GACTTGAGTATGATAGGGGTAGA-GGGAATTTCTAGT-GTAGCGGTGAAATGCGTAGATATTAGAAAGAACACCGGTGGCGAAGGCGCTCTA-CTGGA-TCATTACTGACACTCAGAGGCGAAAGCTAGGGTAGCAAAAGGGATTAGATA-CCCCTGTAGTCCTA--GCCGTAAACGATGGATACTACATGTTGCGTTTT-------TAATGCAGTATGGTAGCTAA-CGCGTTAAGTAT-CCCGCCT-GGGGAGTACGGTCGCAAGGCTG-AAACTCAAAGGAATTGACGGGGGC-CCGCACAAGCGGTGGAGCATGTGGTTTAATTC-GATGCAACGCGAAGAACCTTACCAAGGCT-TGAC---ATACTACAGATTT-CTTTGAAAAA-------------------------GGAAAGTGCCTTCGGGAATGTAGATACAGGTGGTGCATGGCTGTCGTCAGCTCGTG-TCGTGAGATGTTGGGTTAAGT-CCCGCAACGA--GCGCAA-CCCTTATTT--TTAGTTGCTA---AT---------TTAGTTTAGGTTT-TCTAGAA-AGACT-G-CCGGTGACAAA-CCGGAGGAAGGTGAGGATGACGTCAAGTCA-GCATG-CCCCTTATGC-CTTGGGCTACACACGTGCTACAATGGT-TA--AGACAAAGAGTTGC-GAGCTCGTGAGAGTCAGCTA-ATCTCATAAAC-TTAG-CCT-AAGTTC-GGATTGTA-GGCTGCAACTCG-CC-TG------CATGAAGTCGGAATCGCTAGTAATCGCTGGTCAGCCATACAGCGGTGAATCCGTTCCCGGGCCTTGTACACACCGCCCGTCACACCATGGGAGCTGGTCATGCCCGAAACCGTTAGCTTAAC----CTTTATGGAGAGCGGCGTCTAAGGTAGGGTTAGTGACTGGGGTGAAGTCGTAACAAGGTAGCCGTACTGGAAGGTGCGGCTGGATCACCT----------------------------------------------------------------------------------------------------------------------------------------------------------------------------------------------------------------------------------------------------------------------------------------------------------------------------------------------------------------------------------------------------------------------------------------------------------------------------------------------------------------------------------------------------------------------------------------------------------------------------------------------------------------------------------------------------------------------------------------------------------------------------------------------------------------------------------------------------------------------------------------------------------------------------------------------------------------------------------------------------------------------------------------------------------------------------------------------------------------------------------------------------------------------------------------------------------------------------------------------------------------------------------------------------------------------------------------------------------------------------------------------------------------------------------------------------------------------------------------------------------------------------------------------------------------------------------------------------------------------------------------------------------------------------------------------------------------------------------------------------------------------------------------------------------------------------------------------------------------------------------------------------------------------------------------------------------------------------------------------------------------------------------------------------------------------------------------------------------------------------------------------------------------------------------------------------------------------------------------------------------------------------------------------------------------------------------------------------------------------------------------------------------------------------------------------------------------------------------------------------------------------------------------------------------------------------------------------------------------------------------------------------------------------------------------------------------------------------------------------------------------------------------------------------------------------------------------------------------------------------------------------------------------------------------------------------------------------------------------------------------------------------------------------------------------------------------------------------------------------------------------------------------------------------------------------------------------------------------------------------------------------------------------------------------------------------------------------------------------------------------------------------------------------------------------------------------------------------------------------------------------------------------------------------------------------------------------------------------------------------------------------------------------------------------------------------------------------------------------------------------------
>MT4713331_Phaeocystis_globosa_CNS00087
----------------------------------------------------------------------------------------------------------------------------------------------------------------------------------------------------------------------------------------------------------------------------------------------------------------------------------------------------------------------------------------------------------------------------------------------------------------------------------------------------------------------------------------------------------------------------------------------------------------------------------------------------------------------------------------------------------------------------------------------------------------------------------------------------------------------------------------------------------------------------------------------------------------------------------------------------------------------------------------------------------------------------------------------------------------------------------------------------------------------------------------------------------------------------------------AGAGTTTGAT---------------------------------------------------------------------------CC--------------------------------------------------------------------------------------TGGCTCAGGATGAA--------------------------------------------------------------------------------------------------------------------------------------------------------------------------------------------------------------------------------------------------------------------------------------------------------------------------------CGC-----------------------------------------------------------------------------------------------TGGCGGTATGC-TTAACAC---------------------------------------------------------------------------------------------------------------------------AT--------------------------------------------------GCAAGTCGAACGAAAGCTTTA---------TGCTTT-------------------------------------------------------------------------------------------------------------------------------------------------------------------------------------------------AGTGGCGAACGGGTGCGTAATACGTGAGAAT--------------------------------------------------------------------------------------------------------------------------------------------------------------------------------------CTGCCCTTAGGAGGAG--------------------------------------------AATAACTTCTGG------------------------------------------------------------------------------------------------AAACGGTTGCTAAGTCTCCATA-----TG----------------CCGAGAGGTAAAATAGTTTA---------------------------------------------------------------------------------------------------------------------------------------------------------------------------------------------------------CACTGCCTAGGGATGAGCTCACGCCTGATTAGCTTGTTGGTA-AGGTAATGGCTTAC-CAAGGCCACGATCAGTAGCTGGTTTGAGAGAACGATCAGCCACACTGGGACTGAGACACGGCCCAGACTCCTCCGGGAGGCAGCAGTGAGGAATTTTCCGCAATGGGCGAAAGCCTGACGGAGCAATACCGCGTGAGGGATGAAGG-ATTTT-----GGTCTGTAAACCTC-TTTTCTCAAGAAAG----------------AAGTTCTGACGG-TACTTGA-GG-AATAAGC-AT-CGGCTAACT--CCGTGCCA-G-CAGCCGCGG-T--AATAC-GG--GGGATGCAAGCGTTATCCGGATTTATT-GGGCGTAAAGCGCCTGTAGGTTGTTTAATAAGTCTGTTGTTAAAGACTAGGGCTTAACCCTAG-GAAAGCAATGGAAACTACTA-GACTTGAGTATGATAGGGGTAGA-GGGAATTTCTAGT-GTAGCGGTGAAATGCGTAGATATTAGAAAGAACACCGGTGGCGAAGGCGCTCTA-CTGGA-TCATTACTGACACTCAGAGGCGAAAGCTAGGGTAGCAAAAGGGATTAGATA-CCCCTGTAGTCCTA--GCCGTAAACGATGGATACTACATGTTGCGTTTT-------TAATGCAGTATGGTAGCTAA-CGCGTTAAGTAT-CCCGCCT-GGGGAGTACGGTCGCAAGGCTG-AAACTCAAAGGAATTGACGGGGGC-CCGCACAAGCGGTGGAGCATGTGGTTTAATTC-GATGCAACGCGAAGAACCTTACCAAGGCT-TGAC---ATACTACAGATTT-CTTTGAAAAA-------------------------GGAAAGTGCCTTCGGGAATGTAGATACAGGTGGTGCATGGCTGTCGTCAGCTCGTG-TCGTGAGATGTTGGGTTAAGT-CCCGCAACGA--GCGCAA-CCCTTATTT--TTAGTTGCTA---AT---------TTAGTTTAGGTTT-TCTAGAA-AGACT-G-CCGGTGACAAA-CCGGAGGAAGGTGAGGATGACGTCAAGTCA-GCATG-CCCCTTATGC-CTTGGGCTACACACGTGCTACAATGGT-TA--AGACAAAGAGTTGC-GAGCTCGTGAGAGTCAGCTA-ATCTCATAAAC-TTAG-CCT-AAGTTC-GGATTGTA-GGCTGCAACTCG-CC-TG------CATGAAGTCGGAATCGCTAGTAATCGCTGGTCAGCCATACAGCGGTGAATCCGTTCCCGGGCCTTGTACACACCGCCCGTCACACCATGGGAGCTGGTCATGCCCGAAACCGTTAGCTTAAC----CTTTATGGAGAGCGGCGTCTAAGGTAGGGTTAGTGACTGGGGTGAAGTCGTAACAAGGTAGCCGTACTGGAAGGTGCGGCTGGATCACCT----------------------------------------------------------------------------------------------------------------------------------------------------------------------------------------------------------------------------------------------------------------------------------------------------------------------------------------------------------------------------------------------------------------------------------------------------------------------------------------------------------------------------------------------------------------------------------------------------------------------------------------------------------------------------------------------------------------------------------------------------------------------------------------------------------------------------------------------------------------------------------------------------------------------------------------------------------------------------------------------------------------------------------------------------------------------------------------------------------------------------------------------------------------------------------------------------------------------------------------------------------------------------------------------------------------------------------------------------------------------------------------------------------------------------------------------------------------------------------------------------------------------------------------------------------------------------------------------------------------------------------------------------------------------------------------------------------------------------------------------------------------------------------------------------------------------------------------------------------------------------------------------------------------------------------------------------------------------------------------------------------------------------------------------------------------------------------------------------------------------------------------------------------------------------------------------------------------------------------------------------------------------------------------------------------------------------------------------------------------------------------------------------------------------------------------------------------------------------------------------------------------------------------------------------------------------------------------------------------------------------------------------------------------------------------------------------------------------------------------------------------------------------------------------------------------------------------------------------------------------------------------------------------------------------------------------------------------------------------------------------------------------------------------------------------------------------------------------------------------------------------------------------------------------------------------------------------------------------------------------------------------------------------------------------------------------------------------------------------------------------------------------------------------------------------------------------------------------------------------------------------------------------------------------------------------------------------------------------------------------------------------------------------------------------------------------------------------------------------------------------------------
>MT4713321_Phaeocystis_globosa_CNS00080
----------------------------------------------------------------------------------------------------------------------------------------------------------------------------------------------------------------------------------------------------------------------------------------------------------------------------------------------------------------------------------------------------------------------------------------------------------------------------------------------------------------------------------------------------------------------------------------------------------------------------------------------------------------------------------------------------------------------------------------------------------------------------------------------------------------------------------------------------------------------------------------------------------------------------------------------------------------------------------------------------------------------------------------------------------------------------------------------------------------------------------------------------------------------------------------AGAGTTTGAT---------------------------------------------------------------------------CC--------------------------------------------------------------------------------------TGGCTCAGGATGAA--------------------------------------------------------------------------------------------------------------------------------------------------------------------------------------------------------------------------------------------------------------------------------------------------------------------------------CGC-----------------------------------------------------------------------------------------------TGGCGGTATGC-TTAACAC---------------------------------------------------------------------------------------------------------------------------AT--------------------------------------------------GCAAGTCGAACGAAAGCTTTA---------TGCTTT-------------------------------------------------------------------------------------------------------------------------------------------------------------------------------------------------AGTGGCGAACGGGTGCGTAATACGTGAGAAT--------------------------------------------------------------------------------------------------------------------------------------------------------------------------------------CTGCCCTTAGGAGGAG--------------------------------------------AATAACTTCTGG------------------------------------------------------------------------------------------------AAACGGTTGCTAAGTCTCCATA-----TG----------------CCGAGAGGTAAAATAGTTTA---------------------------------------------------------------------------------------------------------------------------------------------------------------------------------------------------------CACTGCCTAGGGATGAGCTCACGCCTGATTAGCTTGTTGGTA-AGGTAATGGCTTAC-CAAGGCCACGATCAGTAGCTGGTTTGAGAGAACGATCAGCCACACTGGGACTGAGACACGGCCCAGACTCCTCCGGGAGGCAGCAGTGAGGAATTTTCCGCAATGGGCGAAAGCCTGACGGAGCAATACCGCGTGAGGGATGAAGG-ATTTT-----GGTCTGTAAACCTC-TTTTCTCAAGAAAG----------------AAGTTCTGACGG-TACTTGA-GG-AATAAGC-AT-CGGCTAACT--CCGTGCCA-G-CAGCCGCGG-T--AATAC-GG--GGGATGCAAGCGTTATCCGGATTTATT-GGGCGTAAAGCGCCTGTAGGTTGTTTAATAAGTCTGTTGTTAAAGACTAGGGCTTAACCCTAG-GAAAGCAATGGAAACTACTA-GACTTGAGTATGATAGGGGTAGA-GGGAATTTCTAGT-GTAGCGGTGAAATGCGTAGATATTAGAAAGAACACCGGTGGCGAAGGCGCTCTA-CTGGA-TCATTACTGACACTCAGAGGCGAAAGCTAGGGTAGCAAAAGGGATTAGATA-CCCCTGTAGTCCTA--GCCGTAAACGATGGATACTACATGTTGCGTTTT-------TAATGCAGTATGGTAGCTAA-CGCGTTAAGTAT-CCCGCCT-GGGGAGTACGGTCGCAAGGCTG-AAACTCAAAGGAATTGACGGGGGC-CCGCACAAGCGGTGGAGCATGTGGTTTAATTC-GATGCAACGCGAAGAACCTTACCAAGGCT-TGAC---ATACTACAGATTT-CTTTGAAAAA-------------------------GGAAAGTGCCTTCGGGAATGTAGATACAGGTGGTGCATGGCTGTCGTCAGCTCGTG-TCGTGAGATGTTGGGTTAAGT-CCCGCAACGA--GCGCAA-CCCTTATTT--TTAGTTGCTA---AT---------TTAGTTTAGGTTT-TCTAGAA-AGACT-G-CCGGTGACAAA-CCGGAGGAAGGTGAGGATGACGTCAAGTCA-GCATG-CCCCTTATGC-CTTGGGCTACACACGTGCTACAATGGT-TA--AGACAAAGAGTTGC-GAGCTCGTGAGAGTCAGCTA-ATCTCATAAAC-TTAG-CCT-AAGTTC-GGATTGTA-GGCTGCAACTCG-CC-TG------CATGAAGTCGGAATCGCTAGTAATCGCTGGTCAGCCATACAGCGGTGAATCCGTTCCCGGGCCTTGTACACACCGCCCGTCACACCATGGGAGCTGGTCATGCCCGAAACCGTTAGCTTAAC----CTTTATGGAGAGCGGCGTCTAAGGTAGGGTTAGTGACTGGGGTGAAGTCGTAACAAGGTAGCCGTACTGGAAGGTGCGGCTGGATCACCT----------------------------------------------------------------------------------------------------------------------------------------------------------------------------------------------------------------------------------------------------------------------------------------------------------------------------------------------------------------------------------------------------------------------------------------------------------------------------------------------------------------------------------------------------------------------------------------------------------------------------------------------------------------------------------------------------------------------------------------------------------------------------------------------------------------------------------------------------------------------------------------------------------------------------------------------------------------------------------------------------------------------------------------------------------------------------------------------------------------------------------------------------------------------------------------------------------------------------------------------------------------------------------------------------------------------------------------------------------------------------------------------------------------------------------------------------------------------------------------------------------------------------------------------------------------------------------------------------------------------------------------------------------------------------------------------------------------------------------------------------------------------------------------------------------------------------------------------------------------------------------------------------------------------------------------------------------------------------------------------------------------------------------------------------------------------------------------------------------------------------------------------------------------------------------------------------------------------------------------------------------------------------------------------------------------------------------------------------------------------------------------------------------------------------------------------------------------------------------------------------------------------------------------------------------------------------------------------------------------------------------------------------------------------------------------------------------------------------------------------------------------------------------------------------------------------------------------------------------------------------------------------------------------------------------------------------------------------------------------------------------------------------------------------------------------------------------------------------------------------------------------------------------------------------------------------------------------------------------------------------------------------------------------------------------------------------------------------------------------------------------------------------------------------------------------------------------------------------------------------------------------------------------------------------------------------------------------------------------------------------------------------------------------------------------------------------------------------------------------------------------------
>MT4713301_2_Phaeocystis_globosa_CNS00076
----------------------------------------------------------------------------------------------------------------------------------------------------------------------------------------------------------------------------------------------------------------------------------------------------------------------------------------------------------------------------------------------------------------------------------------------------------------------------------------------------------------------------------------------------------------------------------------------------------------------------------------------------------------------------------------------------------------------------------------------------------------------------------------------------------------------------------------------------------------------------------------------------------------------------------------------------------------------------------------------------------------------------------------------------------------------------------------------------------------------------------------------------------------------------------------AGAGTTTGAT---------------------------------------------------------------------------CC--------------------------------------------------------------------------------------TGGCTCAGGATGAA--------------------------------------------------------------------------------------------------------------------------------------------------------------------------------------------------------------------------------------------------------------------------------------------------------------------------------CGC-----------------------------------------------------------------------------------------------TGGCGGTATGC-TTAACAC---------------------------------------------------------------------------------------------------------------------------AT--------------------------------------------------GCAAGTCGAACGAAAGCTTTA---------TGCTTT-------------------------------------------------------------------------------------------------------------------------------------------------------------------------------------------------AGTGGCGAACGGGTGCGTAATACGTGAGAAT--------------------------------------------------------------------------------------------------------------------------------------------------------------------------------------CTGCCCTTAGGAGGAG--------------------------------------------AATAACTTCTGG------------------------------------------------------------------------------------------------AAACGGTTGCTAAGTCTCCATA-----TG----------------CCGAGAGGTAAAATAGTTTA---------------------------------------------------------------------------------------------------------------------------------------------------------------------------------------------------------CACTGCCTAGGGATGAGCTCACGCCTGATTAGCTTGTTGGTA-AGGTAATGGCTTAC-CAAGGCCACGATCAGTAGCTGGTTTGAGAGAACGATCAGCCACACTGGGACTGAGACACGGCCCAGACTCCTCCGGGAGGCAGCAGTGAGGAATTTTCCGCAATGGGCGAAAGCCTGACGGAGCAATACCGCGTGAGGGATGAAGG-ATTTT-----GGTCTGTAAACCTC-TTTTCTCAAGAAAG----------------AAGTTCTGACGG-TACTTGA-GG-AATAAGC-AT-CGGCTAACT--CCGTGCCA-G-CAGCCGCGG-T--AATAC-GG--GGGATGCAAGCGTTATCCGGATTTATT-GGGCGTAAAGCGCCTGTAGGTTGTTTAATAAGTCTGTTGTTAAAGACTAGGGCTTAACCCTAG-GAAAGCAATGGAAACTACTA-GACTTGAGTATGATAGGGGTAGA-GGGAATTTCTAGT-GTAGCGGTGAAATGCGTAGATATTAGAAAGAACACCGGTGGCGAAGGCGCTCTA-CTGGA-TCATTACTGACACTCAGAGGCGAAAGCTAGGGTAGCAAAAGGGATTAGATA-CCCCTGTAGTCCTA--GCCGTAAACGATGGATACTACATGTTGCGTTTT-------TAATGCAGTATGGTAGCTAA-CGCGTTAAGTAT-CCCGCCT-GGGGAGTACGGTCGCAAGGCTG-AAACTCAAAGGAATTGACGGGGGC-CCGCACAAGCGGTGGAGCATGTGGTTTAATTC-GATGCAACGCGAAGAACCTTACCAAGGCT-TGAC---ATACTACAGATTT-CTTTGAAAAA-------------------------GGAAAGTGCCTTCGGGAATGTAGATACAGGTGGTGCATGGCTGTCGTCAGCTCGTG-TCGTGAGATGTTGGGTTAAGT-CCCGCAACGA--GCGCAA-CCCTTATTT--TTAGTTGCTA---AT---------TTAGTTTAGGTTT-TCTAGAA-AGACT-G-CCGGTGACAAA-CCGGAGGAAGGTGAGGATGACGTCAAGTCA-GCATG-CCCCTTATGC-CTTGGGCTACACACGTGCTACAATGGT-TA--AGACAAAGAGTTGC-GAGCTCGTGAGAGTCAGCTA-ATCTCATAAAC-TTAG-CCT-AAGTTC-GGATTGTA-GGCTGCAACTCG-CC-TG------CATGAAGTCGGAATCGCTAGTAATCGCTGGTCAGCCATACAGCGGTGAATCCGTTCCCGGGCCTTGTACACACCGCCCGTCACACCATGGGAGCTGGTCATGCCCGAAACCGTTAGCTTAAC----CTTTATGGAGAGCGGCGTCTAAGGTAGGGTTAGTGACTGGGGTGAAGTCGTAACAAGGTAGCCGTACTGGAAGGTGCGGCTGGATCACCT----------------------------------------------------------------------------------------------------------------------------------------------------------------------------------------------------------------------------------------------------------------------------------------------------------------------------------------------------------------------------------------------------------------------------------------------------------------------------------------------------------------------------------------------------------------------------------------------------------------------------------------------------------------------------------------------------------------------------------------------------------------------------------------------------------------------------------------------------------------------------------------------------------------------------------------------------------------------------------------------------------------------------------------------------------------------------------------------------------------------------------------------------------------------------------------------------------------------------------------------------------------------------------------------------------------------------------------------------------------------------------------------------------------------------------------------------------------------------------------------------------------------------------------------------------------------------------------------------------------------------------------------------------------------------------------------------------------------------------------------------------------------------------------------------------------------------------------------------------------------------------------------------------------------------------------------------------------------------------------------------------------------------------------------------------------------------------------------------------------------------------------------------------------------------------------------------------------------------------------------------------------------------------------------------------------------------------------------------------------------------------------------------------------------------------------------------------------------------------------------------------------------------------------------------------------------------------------------------------------------------------------------------------------------------------------------------------------------------------------------------------------------------------------------------------------------------------------------------------------------------------------------------------------------------------------------------------------------------------------------------------------------------------------------------------------------------------------------------------------------------------------------------------------------------------------------------------------------------------------------------------------------------------------------------------------------------------------------------------------------------------------------------------------------------------------------------------------------------------------------------------------------------------------------------------------------------------------------------------------------------------------------------------------------------------------------------------------------------------------------------------------
>MT4713301_Phaeocystis_globosa_CNS00076
----------------------------------------------------------------------------------------------------------------------------------------------------------------------------------------------------------------------------------------------------------------------------------------------------------------------------------------------------------------------------------------------------------------------------------------------------------------------------------------------------------------------------------------------------------------------------------------------------------------------------------------------------------------------------------------------------------------------------------------------------------------------------------------------------------------------------------------------------------------------------------------------------------------------------------------------------------------------------------------------------------------------------------------------------------------------------------------------------------------------------------------------------------------------------------------AGAGTTTGAT---------------------------------------------------------------------------CC--------------------------------------------------------------------------------------TGGCTCAGGATGAA--------------------------------------------------------------------------------------------------------------------------------------------------------------------------------------------------------------------------------------------------------------------------------------------------------------------------------CGC-----------------------------------------------------------------------------------------------TGGCGGTATGC-TTAACAC---------------------------------------------------------------------------------------------------------------------------AT--------------------------------------------------GCAAGTCGAACGAAAGCTTTA---------TGCTTT-------------------------------------------------------------------------------------------------------------------------------------------------------------------------------------------------AGTGGCGAACGGGTGCGTAATACGTGAGAAT--------------------------------------------------------------------------------------------------------------------------------------------------------------------------------------CTGCCCTTAGGAGGAG--------------------------------------------AATAACTTCTGG------------------------------------------------------------------------------------------------AAACGGTTGCTAAGTCTCCATA-----TG----------------CCGAGAGGTAAAATAGTTTA---------------------------------------------------------------------------------------------------------------------------------------------------------------------------------------------------------CACTGCCTAGGGATGAGCTCACGCCTGATTAGCTTGTTGGTA-AGGTAATGGCTTAC-CAAGGCCACGATCAGTAGCTGGTTTGAGAGAACGATCAGCCACACTGGGACTGAGACACGGCCCAGACTCCTCCGGGAGGCAGCAGTGAGGAATTTTCCGCAATGGGCGAAAGCCTGACGGAGCAATACCGCGTGAGGGATGAAGG-ATTTT-----GGTCTGTAAACCTC-TTTTCTCAAGAAAG----------------AAGTTCTGACGG-TACTTGA-GG-AATAAGC-AT-CGGCTAACT--CCGTGCCA-G-CAGCCGCGG-T--AATAC-GG--GGGATGCAAGCGTTATCCGGATTTATT-GGGCGTAAAGCGCCTGTAGGTTGTTTAATAAGTCTGTTGTTAAAGACTAGGGCTTAACCCTAG-GAAAGCAATGGAAACTACTA-GACTTGAGTATGATAGGGGTAGA-GGGAATTTCTAGT-GTAGCGGTGAAATGCGTAGATATTAGAAAGAACACCGGTGGCGAAGGCGCTCTA-CTGGA-TCATTACTGACACTCAGAGGCGAAAGCTAGGGTAGCAAAAGGGATTAGATA-CCCCTGTAGTCCTA--GCCGTAAACGATGGATACTACATGTTGCGTTTT-------TAATGCAGTATGGTAGCTAA-CGCGTTAAGTAT-CCCGCCT-GGGGAGTACGGTCGCAAGGCTG-AAACTCAAAGGAATTGACGGGGGC-CCGCACAAGCGGTGGAGCATGTGGTTTAATTC-GATGCAACGCGAAGAACCTTACCAAGGCT-TGAC---ATACTACAGATTT-CTTTGAAAAA-------------------------GGAAAGTGCCTTCGGGAATGTAGATACAGGTGGTGCATGGCTGTCGTCAGCTCGTG-TCGTGAGATGTTGGGTTAAGT-CCCGCAACGA--GCGCAA-CCCTTATTT--TTAGTTGCTA---AT---------TTAGTTTAGGTTT-TCTAGAA-AGACT-G-CCGGTGACAAA-CCGGAGGAAGGTGAGGATGACGTCAAGTCA-GCATG-CCCCTTATGC-CTTGGGCTACACACGTGCTACAATGGT-TA--AGACAAAGAGTTGC-GAGCTCGTGAGAGTCAGCTA-ATCTCATAAAC-TTAG-CCT-AAGTTC-GGATTGTA-GGCTGCAACTCG-CC-TG------CATGAAGTCGGAATCGCTAGTAATCGCTGGTCAGCCATACAGCGGTGAATCCGTTCCCGGGCCTTGTACACACCGCCCGTCACACCATGGGAGCTGGTCATGCCCGAAACCGTTAGCTTAAC----CTTTATGGAGAGCGGCGTCTAAGGTAGGGTTAGTGACTGGGGTGAAGTCGTAACAAGGTAGCCGTACTGGAAGGTGCGGCTGGATCACCT----------------------------------------------------------------------------------------------------------------------------------------------------------------------------------------------------------------------------------------------------------------------------------------------------------------------------------------------------------------------------------------------------------------------------------------------------------------------------------------------------------------------------------------------------------------------------------------------------------------------------------------------------------------------------------------------------------------------------------------------------------------------------------------------------------------------------------------------------------------------------------------------------------------------------------------------------------------------------------------------------------------------------------------------------------------------------------------------------------------------------------------------------------------------------------------------------------------------------------------------------------------------------------------------------------------------------------------------------------------------------------------------------------------------------------------------------------------------------------------------------------------------------------------------------------------------------------------------------------------------------------------------------------------------------------------------------------------------------------------------------------------------------------------------------------------------------------------------------------------------------------------------------------------------------------------------------------------------------------------------------------------------------------------------------------------------------------------------------------------------------------------------------------------------------------------------------------------------------------------------------------------------------------------------------------------------------------------------------------------------------------------------------------------------------------------------------------------------------------------------------------------------------------------------------------------------------------------------------------------------------------------------------------------------------------------------------------------------------------------------------------------------------------------------------------------------------------------------------------------------------------------------------------------------------------------------------------------------------------------------------------------------------------------------------------------------------------------------------------------------------------------------------------------------------------------------------------------------------------------------------------------------------------------------------------------------------------------------------------------------------------------------------------------------------------------------------------------------------------------------------------------------------------------------------------------------------------------------------------------------------------------------------------------------------------------------------------------------------------------------------------------
>MT4713291_Phaeocystis_globosa_CNS00075
----------------------------------------------------------------------------------------------------------------------------------------------------------------------------------------------------------------------------------------------------------------------------------------------------------------------------------------------------------------------------------------------------------------------------------------------------------------------------------------------------------------------------------------------------------------------------------------------------------------------------------------------------------------------------------------------------------------------------------------------------------------------------------------------------------------------------------------------------------------------------------------------------------------------------------------------------------------------------------------------------------------------------------------------------------------------------------------------------------------------------------------------------------------------------------------AGAGTTTGAT---------------------------------------------------------------------------CC--------------------------------------------------------------------------------------TGGCTCAGGATGAA--------------------------------------------------------------------------------------------------------------------------------------------------------------------------------------------------------------------------------------------------------------------------------------------------------------------------------CGC-----------------------------------------------------------------------------------------------TGGCGGTATGC-TTAACAC---------------------------------------------------------------------------------------------------------------------------AT--------------------------------------------------GCAAGTCGAACGAAAGCTTTA---------TGCTTT-------------------------------------------------------------------------------------------------------------------------------------------------------------------------------------------------AGTGGCGAACGGGTGCGTAATACGTGAGAAT--------------------------------------------------------------------------------------------------------------------------------------------------------------------------------------CTGCCCTTAGGAGGAG--------------------------------------------AATAACTTCTGG------------------------------------------------------------------------------------------------AAACGGTTGCTAAGTCTCCATA-----TG----------------CCGAGAGGTAAAATAGTTTA---------------------------------------------------------------------------------------------------------------------------------------------------------------------------------------------------------CACTGCCTAGGGATGAGCTCACGCCTGATTAGCTTGTTGGTA-AGGTAATGGCTTAC-CAAGGCCACGATCAGTAGCTGGTTTGAGAGAACGATCAGCCACACTGGGACTGAGACACGGCCCAGACTCCTCCGGGAGGCAGCAGTGAGGAATTTTCCGCAATGGGCGAAAGCCTGACGGAGCAATACCGCGTGAGGGATGAAGG-ATTTT-----GGTCTGTAAACCTC-TTTTCTCAAGAAAG----------------AAGTTCTGACGG-TACTTGA-GG-AATAAGC-AT-CGGCTAACT--CCGTGCCA-G-CAGCCGCGG-T--AATAC-GG--GGGATGCAAGCGTTATCCGGATTTATT-GGGCGTAAAGCGCCTGTAGGTTGTTTAATAAGTCTGTTGTTAAAGACTAGGGCTTAACCCTAG-GAAAGCAATGGAAACTACTA-GACTTGAGTATGATAGGGGTAGA-GGGAATTTCTAGT-GTAGCGGTGAAATGCGTAGATATTAGAAAGAACACCGGTGGCGAAGGCGCTCTA-CTGGA-TCATTACTGACACTCAGAGGCGAAAGCTAGGGTAGCAAAAGGGATTAGATA-CCCCTGTAGTCCTA--GCCGTAAACGATGGATACTACATGTTGCGTTTT-------TAATGCAGTATGGTAGCTAA-CGCGTTAAGTAT-CCCGCCT-GGGGAGTACGGTCGCAAGGCTG-AAACTCAAAGGAATTGACGGGGGC-CCGCACAAGCGGTGGAGCATGTGGTTTAATTC-GATGCAACGCGAAGAACCTTACCAAGGCT-TGAC---ATACTACAGATTT-CTTTGAAAAA-------------------------GGAAAGTGCCTTCGGGAATGTAGATACAGGTGGTGCATGGCTGTCGTCAGCTCGTG-TCGTGAGATGTTGGGTTAAGT-CCCGCAACGA--GCGCAA-CCCTTATTT--TTAGTTGCTA---AT---------TTAGTTTAGGTTT-TCTAGAA-AGACT-G-CCGGTGACAAA-CCGGAGGAAGGTGAGGATGACGTCAAGTCA-GCATG-CCCCTTATGC-CTTGGGCTACACACGTGCTACAATGGT-TA--AGACAAAGAGTTGC-GAGCTCGTGAGAGTCAGCTA-ATCTCATAAAC-TTAG-CCT-AAGTTC-GGATTGTA-GGCTGCAACTCG-CC-TG------CATGAAGTCGGAATCGCTAGTAATCGCTGGTCAGCCATACAGCGGTGAATCCGTTCCCGGGCCTTGTACACACCGCCCGTCACACCATGGGAGCTGGTCATGCCCGAAACCGTTAGCTTAAC----CTTTATGGAGAGCGGCGTCTAAGGTAGGGTTAGTGACTGGGGTGAAGTCGTAACAAGGTAGCCGTACTGGAAGGTGCGGCTGGATCACCT----------------------------------------------------------------------------------------------------------------------------------------------------------------------------------------------------------------------------------------------------------------------------------------------------------------------------------------------------------------------------------------------------------------------------------------------------------------------------------------------------------------------------------------------------------------------------------------------------------------------------------------------------------------------------------------------------------------------------------------------------------------------------------------------------------------------------------------------------------------------------------------------------------------------------------------------------------------------------------------------------------------------------------------------------------------------------------------------------------------------------------------------------------------------------------------------------------------------------------------------------------------------------------------------------------------------------------------------------------------------------------------------------------------------------------------------------------------------------------------------------------------------------------------------------------------------------------------------------------------------------------------------------------------------------------------------------------------------------------------------------------------------------------------------------------------------------------------------------------------------------------------------------------------------------------------------------------------------------------------------------------------------------------------------------------------------------------------------------------------------------------------------------------------------------------------------------------------------------------------------------------------------------------------------------------------------------------------------------------------------------------------------------------------------------------------------------------------------------------------------------------------------------------------------------------------------------------------------------------------------------------------------------------------------------------------------------------------------------------------------------------------------------------------------------------------------------------------------------------------------------------------------------------------------------------------------------------------------------------------------------------------------------------------------------------------------------------------------------------------------------------------------------------------------------------------------------------------------------------------------------------------------------------------------------------------------------------------------------------------------------------------------------------------------------------------------------------------------------------------------------------------------------------------------------------------------------------------------------------------------------------------------------------------------------------------------------------------------------------------------------------------
>MT4713281_Phaeocystis_globosa_CNS00067
----------------------------------------------------------------------------------------------------------------------------------------------------------------------------------------------------------------------------------------------------------------------------------------------------------------------------------------------------------------------------------------------------------------------------------------------------------------------------------------------------------------------------------------------------------------------------------------------------------------------------------------------------------------------------------------------------------------------------------------------------------------------------------------------------------------------------------------------------------------------------------------------------------------------------------------------------------------------------------------------------------------------------------------------------------------------------------------------------------------------------------------------------------------------------------------AGAGTTTGAT---------------------------------------------------------------------------CC--------------------------------------------------------------------------------------TGGCTCAGGATGAA--------------------------------------------------------------------------------------------------------------------------------------------------------------------------------------------------------------------------------------------------------------------------------------------------------------------------------CGC-----------------------------------------------------------------------------------------------TGGCGGTATGC-TTAACAC---------------------------------------------------------------------------------------------------------------------------AT--------------------------------------------------GCAAGTCGAACGAAAGCTTTA---------TGCTTT-------------------------------------------------------------------------------------------------------------------------------------------------------------------------------------------------AGTGGCGAACGGGTGCGTAATACGTGAGAAT--------------------------------------------------------------------------------------------------------------------------------------------------------------------------------------CTGCCCTTAGGAGGAG--------------------------------------------AATAACTTCTGG------------------------------------------------------------------------------------------------AAACGGTTGCTAAGTCTCCATA-----TG----------------CCGAGAGGTAAAATAGTTTA---------------------------------------------------------------------------------------------------------------------------------------------------------------------------------------------------------CACTGCCTAGGGATGAGCTCACGCCTGATTAGCTTGTTGGTA-AGGTAATGGCTTAC-CAAGGCCACGATCAGTAGCTGGTTTGAGAGAACGATCAGCCACACTGGGACTGAGACACGGCCCAGACTCCTCCGGGAGGCAGCAGTGAGGAATTTTCCGCAATGGGCGAAAGCCTGACGGAGCAATACCGCGTGAGGGATGAAGG-ATTTT-----GGTCTGTAAACCTC-TTTTCTCAAGAAAG----------------AAGTTCTGACGG-TACTTGA-GG-AATAAGC-AT-CGGCTAACT--CCGTGCCA-G-CAGCCGCGG-T--AATAC-GG--GGGATGCAAGCGTTATCCGGATTTATT-GGGCGTAAAGCGCCTGTAGGTTGTTTAATAAGTCTGTTGTTAAAGACTAGGGCTTAACCCTAG-GAAAGCAATGGAAACTACTA-GACTTGAGTATGATAGGGGTAGA-GGGAATTTCTAGT-GTAGCGGTGAAATGCGTAGATATTAGAAAGAACACCGGTGGCGAAGGCGCTCTA-CTGGA-TCATTACTGACACTCAGAGGCGAAAGCTAGGGTAGCAAAAGGGATTAGATA-CCCCTGTAGTCCTA--GCCGTAAACGATGGATACTACATGTTGCGTTTT-------TAATGCAGTATGGTAGCTAA-CGCGTTAAGTAT-CCCGCCT-GGGGAGTACGGTCGCAAGGCTG-AAACTCAAAGGAATTGACGGGGGC-CCGCACAAGCGGTGGAGCATGTGGTTTAATTC-GATGCAACGCGAAGAACCTTACCAAGGCT-TGAC---ATACTACAGATTT-CTTTGAAAAA-------------------------GGAAAGTGCCTTCGGGAATGTAGATACAGGTGGTGCATGGCTGTCGTCAGCTCGTG-TCGTGAGATGTTGGGTTAAGT-CCCGCAACGA--GCGCAA-CCCTTATTT--TTAGTTGCTA---AT---------TTAGTTTAGGTTT-TCTAGAA-AGACT-G-CCGGTGACAAA-CCGGAGGAAGGTGAGGATGACGTCAAGTCA-GCATG-CCCCTTATGC-CTTGGGCTACACACGTGCTACAATGGT-TA--AGACAAAGAGTTGC-GAGCTCGTGAGAGTCAGCTA-ATCTCATAAAC-TTAG-CCT-AAGTTC-GGATTGTA-GGCTGCAACTCG-CC-TG------CATGAAGTCGGAATCGCTAGTAATCGCTGGTCAGCCATACAGCGGTGAATCCGTTCCCGGGCCTTGTACACACCGCCCGTCACACCATGGGAGCTGGTCATGCCCGAAACCGTTAGCTTAAC----CTTTATGGAGAGCGGCGTCTAAGGTAGGGTTAGTGACTGGGGTGAAGTCGTAACAAGGTAGCCGTACTGGAAGGTGCGGCTGGATCACCT----------------------------------------------------------------------------------------------------------------------------------------------------------------------------------------------------------------------------------------------------------------------------------------------------------------------------------------------------------------------------------------------------------------------------------------------------------------------------------------------------------------------------------------------------------------------------------------------------------------------------------------------------------------------------------------------------------------------------------------------------------------------------------------------------------------------------------------------------------------------------------------------------------------------------------------------------------------------------------------------------------------------------------------------------------------------------------------------------------------------------------------------------------------------------------------------------------------------------------------------------------------------------------------------------------------------------------------------------------------------------------------------------------------------------------------------------------------------------------------------------------------------------------------------------------------------------------------------------------------------------------------------------------------------------------------------------------------------------------------------------------------------------------------------------------------------------------------------------------------------------------------------------------------------------------------------------------------------------------------------------------------------------------------------------------------------------------------------------------------------------------------------------------------------------------------------------------------------------------------------------------------------------------------------------------------------------------------------------------------------------------------------------------------------------------------------------------------------------------------------------------------------------------------------------------------------------------------------------------------------------------------------------------------------------------------------------------------------------------------------------------------------------------------------------------------------------------------------------------------------------------------------------------------------------------------------------------------------------------------------------------------------------------------------------------------------------------------------------------------------------------------------------------------------------------------------------------------------------------------------------------------------------------------------------------------------------------------------------------------------------------------------------------------------------------------------------------------------------------------------------------------------------------------------------------------------------------------------------------------------------------------------------------------------------------------------------------------------------------------------------------------
>MT4713261_Phaeocystis_globosa_CNS00065
----------------------------------------------------------------------------------------------------------------------------------------------------------------------------------------------------------------------------------------------------------------------------------------------------------------------------------------------------------------------------------------------------------------------------------------------------------------------------------------------------------------------------------------------------------------------------------------------------------------------------------------------------------------------------------------------------------------------------------------------------------------------------------------------------------------------------------------------------------------------------------------------------------------------------------------------------------------------------------------------------------------------------------------------------------------------------------------------------------------------------------------------------------------------------------------AGAGTTTGAT---------------------------------------------------------------------------CC--------------------------------------------------------------------------------------TGGCTCAGGATGAA--------------------------------------------------------------------------------------------------------------------------------------------------------------------------------------------------------------------------------------------------------------------------------------------------------------------------------CGC-----------------------------------------------------------------------------------------------TGGCGGTATGC-TTAACAC---------------------------------------------------------------------------------------------------------------------------AT--------------------------------------------------GCAAGTCGAACGAAAGCTTTA---------TGCTTT-------------------------------------------------------------------------------------------------------------------------------------------------------------------------------------------------AGTGGCGAACGGGTGCGTAATACGTGAGAAT--------------------------------------------------------------------------------------------------------------------------------------------------------------------------------------CTGCCCTTAGGAGGAG--------------------------------------------AATAACTTCTGG------------------------------------------------------------------------------------------------AAACGGTTGCTAAGTCTCCATA-----TG----------------CCGAGAGGTAAAATAGTTTA---------------------------------------------------------------------------------------------------------------------------------------------------------------------------------------------------------CACTGCCTAGGGATGAGCTCACGCCTGATTAGCTTGTTGGTA-AGGTAATGGCTTAC-CAAGGCCACGATCAGTAGCTGGTTTGAGAGAACGATCAGCCACACTGGGACTGAGACACGGCCCAGACTCCTCCGGGAGGCAGCAGTGAGGAATTTTCCGCAATGGGCGAAAGCCTGACGGAGCAATACCGCGTGAGGGATGAAGG-ATTTT-----GGTCTGTAAACCTC-TTTTCTCAAGAAAG----------------AAGTTCTGACGG-TACTTGA-GG-AATAAGC-AT-CGGCTAACT--CCGTGCCA-G-CAGCCGCGG-T--AATAC-GG--GGGATGCAAGCGTTATCCGGATTTATT-GGGCGTAAAGCGCCTGTAGGTTGTTTAATAAGTCTGTTGTTAAAGACTAGGGCTTAACCCTAG-GAAAGCAATGGAAACTACTA-GACTTGAGTATGATAGGGGTAGA-GGGAATTTCTAGT-GTAGCGGTGAAATGCGTAGATATTAGAAAGAACACCGGTGGCGAAGGCGCTCTA-CTGGA-TCATTACTGACACTCAGAGGCGAAAGCTAGGGTAGCAAAAGGGATTAGATA-CCCCTGTAGTCCTA--GCCGTAAACGATGGATACTACATGTTGCGTTTT-------TAATGCAGTATGGTAGCTAA-CGCGTTAAGTAT-CCCGCCT-GGGGAGTACGGTCGCAAGGCTG-AAACTCAAAGGAATTGACGGGGGC-CCGCACAAGCGGTGGAGCATGTGGTTTAATTC-GATGCAACGCGAAGAACCTTACCAAGGCT-TGAC---ATACTACAGATTT-CTTTGAAAAA-------------------------GGAAAGTGCCTTCGGGAATGTAGATACAGGTGGTGCATGGCTGTCGTCAGCTCGTG-TCGTGAGATGTTGGGTTAAGT-CCCGCAACGA--GCGCAA-CCCTTATTT--TTAGTTGCTA---AT---------TTAGTTTAGGTTT-TCTAGAA-AGACT-G-CCGGTGACAAA-CCGGAGGAAGGTGAGGATGACGTCAAGTCA-GCATG-CCCCTTATGC-CTTGGGCTACACACGTGCTACAATGGT-TA--AGACAAAGAGTTGC-GAGCTCGTGAGAGTCAGCTA-ATCTCATAAAC-TTAG-CCT-AAGTTC-GGATTGTA-GGCTGCAACTCG-CC-TG------CATGAAGTCGGAATCGCTAGTAATCGCTGGTCAGCCATACAGCGGTGAATCCGTTCCCGGGCCTTGTACACACCGCCCGTCACACCATGGGAGCTGGTCATGCCCGAAACCGTTAGCTTAAC----CTTTATGGAGAGCGGCGTCTAAGGTAGGGTTAGTGACTGGGGTGAAGTCGTAACAAGGTAGCCGTACTGGAAGGTGCGGCTGGATCACCT----------------------------------------------------------------------------------------------------------------------------------------------------------------------------------------------------------------------------------------------------------------------------------------------------------------------------------------------------------------------------------------------------------------------------------------------------------------------------------------------------------------------------------------------------------------------------------------------------------------------------------------------------------------------------------------------------------------------------------------------------------------------------------------------------------------------------------------------------------------------------------------------------------------------------------------------------------------------------------------------------------------------------------------------------------------------------------------------------------------------------------------------------------------------------------------------------------------------------------------------------------------------------------------------------------------------------------------------------------------------------------------------------------------------------------------------------------------------------------------------------------------------------------------------------------------------------------------------------------------------------------------------------------------------------------------------------------------------------------------------------------------------------------------------------------------------------------------------------------------------------------------------------------------------------------------------------------------------------------------------------------------------------------------------------------------------------------------------------------------------------------------------------------------------------------------------------------------------------------------------------------------------------------------------------------------------------------------------------------------------------------------------------------------------------------------------------------------------------------------------------------------------------------------------------------------------------------------------------------------------------------------------------------------------------------------------------------------------------------------------------------------------------------------------------------------------------------------------------------------------------------------------------------------------------------------------------------------------------------------------------------------------------------------------------------------------------------------------------------------------------------------------------------------------------------------------------------------------------------------------------------------------------------------------------------------------------------------------------------------------------------------------------------------------------------------------------------------------------------------------------------------------------------------------------------------------------------------------------------------------------------------------------------------------------------------------------------------------------------------------------------------
>MT4713251_Phaeocystis_globosa_CNS00064
----------------------------------------------------------------------------------------------------------------------------------------------------------------------------------------------------------------------------------------------------------------------------------------------------------------------------------------------------------------------------------------------------------------------------------------------------------------------------------------------------------------------------------------------------------------------------------------------------------------------------------------------------------------------------------------------------------------------------------------------------------------------------------------------------------------------------------------------------------------------------------------------------------------------------------------------------------------------------------------------------------------------------------------------------------------------------------------------------------------------------------------------------------------------------------------AGAGTTTGAT---------------------------------------------------------------------------CC--------------------------------------------------------------------------------------TGGCTCAGGATGAA--------------------------------------------------------------------------------------------------------------------------------------------------------------------------------------------------------------------------------------------------------------------------------------------------------------------------------CGC-----------------------------------------------------------------------------------------------TGGCGGTATGC-TTAACAC---------------------------------------------------------------------------------------------------------------------------AT--------------------------------------------------GCAAGTCGAACGAAAGCTTTA---------TGCTTT-------------------------------------------------------------------------------------------------------------------------------------------------------------------------------------------------AGTGGCGAACGGGTGCGTAATACGTGAGAAT--------------------------------------------------------------------------------------------------------------------------------------------------------------------------------------CTGCCCTTAGGAGGAG--------------------------------------------AATAACTTCTGG------------------------------------------------------------------------------------------------AAACGGTTGCTAAGTCTCCATA-----TG----------------CCGAGAGGTAAAATAGTTTA---------------------------------------------------------------------------------------------------------------------------------------------------------------------------------------------------------CACTGCCTAGGGATGAGCTCACGCCTGATTAGCTTGTTGGTA-AGGTAATGGCTTAC-CAAGGCCACGATCAGTAGCTGGTTTGAGAGAACGATCAGCCACACTGGGACTGAGACACGGCCCAGACTCCTCCGGGAGGCAGCAGTGAGGAATTTTCCGCAATGGGCGAAAGCCTGACGGAGCAATACCGCGTGAGGGATGAAGG-ATTTT-----GGTCTGTAAACCTC-TTTTCTCAAGAAAG----------------AAGTTCTGACGG-TACTTGA-GG-AATAAGC-AT-CGGCTAACT--CCGTGCCA-G-CAGCCGCGG-T--AATAC-GG--GGGATGCAAGCGTTATCCGGATTTATT-GGGCGTAAAGCGCCTGTAGGTTGTTTAATAAGTCTGTTGTTAAAGACTAGGGCTTAACCCTAG-GAAAGCAATGGAAACTACTA-GACTTGAGTATGATAGGGGTAGA-GGGAATTTCTAGT-GTAGCGGTGAAATGCGTAGATATTAGAAAGAACACCGGTGGCGAAGGCGCTCTA-CTGGA-TCATTACTGACACTCAGAGGCGAAAGCTAGGGTAGCAAAAGGGATTAGATA-CCCCTGTAGTCCTA--GCCGTAAACGATGGATACTACATGTTGCGTTTT-------TAATGCAGTATGGTAGCTAA-CGCGTTAAGTAT-CCCGCCT-GGGGAGTACGGTCGCAAGGCTG-AAACTCAAAGGAATTGACGGGGGC-CCGCACAAGCGGTGGAGCATGTGGTTTAATTC-GATGCAACGCGAAGAACCTTACCAAGGCT-TGAC---ATACTACAGATTT-CTTTGAAAAA-------------------------GGAAAGTGCCTTCGGGAATGTAGATACAGGTGGTGCATGGCTGTCGTCAGCTCGTG-TCGTGAGATGTTGGGTTAAGT-CCCGCAACGA--GCGCAA-CCCTTATTT--TTAGTTGCTA---AT---------TTAGTTTAGGTTT-TCTAGAA-AGACT-G-CCGGTGACAAA-CCGGAGGAAGGTGAGGATGACGTCAAGTCA-GCATG-CCCCTTATGC-CTTGGGCTACACACGTGCTACAATGGT-TA--AGACAAAGAGTTGC-GAGCTCGTGAGAGTCAGCTA-ATCTCATAAAC-TTAG-CCT-AAGTTC-GGATTGTA-GGCTGCAACTCG-CC-TG------CATGAAGTCGGAATCGCTAGTAATCGCTGGTCAGCCATACAGCGGTGAATCCGTTCCCGGGCCTTGTACACACCGCCCGTCACACCATGGGAGCTGGTCATGCCCGAAACCGTTAGCTTAAC----CTTTATGGAGAGCGGCGTCTAAGGTAGGGTTAGTGACTGGGGTGAAGTCGTAACAAGGTAGCCGTACTGGAAGGTGCGGCTGGATCACCT----------------------------------------------------------------------------------------------------------------------------------------------------------------------------------------------------------------------------------------------------------------------------------------------------------------------------------------------------------------------------------------------------------------------------------------------------------------------------------------------------------------------------------------------------------------------------------------------------------------------------------------------------------------------------------------------------------------------------------------------------------------------------------------------------------------------------------------------------------------------------------------------------------------------------------------------------------------------------------------------------------------------------------------------------------------------------------------------------------------------------------------------------------------------------------------------------------------------------------------------------------------------------------------------------------------------------------------------------------------------------------------------------------------------------------------------------------------------------------------------------------------------------------------------------------------------------------------------------------------------------------------------------------------------------------------------------------------------------------------------------------------------------------------------------------------------------------------------------------------------------------------------------------------------------------------------------------------------------------------------------------------------------------------------------------------------------------------------------------------------------------------------------------------------------------------------------------------------------------------------------------------------------------------------------------------------------------------------------------------------------------------------------------------------------------------------------------------------------------------------------------------------------------------------------------------------------------------------------------------------------------------------------------------------------------------------------------------------------------------------------------------------------------------------------------------------------------------------------------------------------------------------------------------------------------------------------------------------------------------------------------------------------------------------------------------------------------------------------------------------------------------------------------------------------------------------------------------------------------------------------------------------------------------------------------------------------------------------------------------------------------------------------------------------------------------------------------------------------------------------------------------------------------------------------------------------------------------------------------------------------------------------------------------------------------------------------------------------------------------------------------------
>MT4713241_Phaeocystis_globosa_CNS00063
----------------------------------------------------------------------------------------------------------------------------------------------------------------------------------------------------------------------------------------------------------------------------------------------------------------------------------------------------------------------------------------------------------------------------------------------------------------------------------------------------------------------------------------------------------------------------------------------------------------------------------------------------------------------------------------------------------------------------------------------------------------------------------------------------------------------------------------------------------------------------------------------------------------------------------------------------------------------------------------------------------------------------------------------------------------------------------------------------------------------------------------------------------------------------------------AGAGTTTGAT---------------------------------------------------------------------------CC--------------------------------------------------------------------------------------TGGCTCAGGATGAA--------------------------------------------------------------------------------------------------------------------------------------------------------------------------------------------------------------------------------------------------------------------------------------------------------------------------------CGC-----------------------------------------------------------------------------------------------TGGCGGTATGC-TTAACAC---------------------------------------------------------------------------------------------------------------------------AT--------------------------------------------------GCAAGTCGAACGAAAGCTTTA---------TGCTTT-------------------------------------------------------------------------------------------------------------------------------------------------------------------------------------------------AGTGGCGAACGGGTGCGTAATACGTGAGAAT--------------------------------------------------------------------------------------------------------------------------------------------------------------------------------------CTGCCCTTAGGAGGAG--------------------------------------------AATAACTTCTGG------------------------------------------------------------------------------------------------AAACGGTTGCTAAGTCTCCATA-----TG----------------CCGAGAGGTAAAATAGTTTA---------------------------------------------------------------------------------------------------------------------------------------------------------------------------------------------------------CACTGCCTAGGGATGAGCTCACGCCTGATTAGCTTGTTGGTA-AGGTAATGGCTTAC-CAAGGCCACGATCAGTAGCTGGTTTGAGAGAACGATCAGCCACACTGGGACTGAGACACGGCCCAGACTCCTCCGGGAGGCAGCAGTGAGGAATTTTCCGCAATGGGCGAAAGCCTGACGGAGCAATACCGCGTGAGGGATGAAGG-ATTTT-----GGTCTGTAAACCTC-TTTTCTCAAGAAAG----------------AAGTTCTGACGG-TACTTGA-GG-AATAAGC-AT-CGGCTAACT--CCGTGCCA-G-CAGCCGCGG-T--AATAC-GG--GGGATGCAAGCGTTATCCGGATTTATT-GGGCGTAAAGCGCCTGTAGGTTGTTTAATAAGTCTGTTGTTAAAGACTAGGGCTTAACCCTAG-GAAAGCAATGGAAACTACTA-GACTTGAGTATGATAGGGGTAGA-GGGAATTTCTAGT-GTAGCGGTGAAATGCGTAGATATTAGAAAGAACACCGGTGGCGAAGGCGCTCTA-CTGGA-TCATTACTGACACTCAGAGGCGAAAGCTAGGGTAGCAAAAGGGATTAGATA-CCCCTGTAGTCCTA--GCCGTAAACGATGGATACTACATGTTGCGTTTT-------TAATGCAGTATGGTAGCTAA-CGCGTTAAGTAT-CCCGCCT-GGGGAGTACGGTCGCAAGGCTG-AAACTCAAAGGAATTGACGGGGGC-CCGCACAAGCGGTGGAGCATGTGGTTTAATTC-GATGCAACGCGAAGAACCTTACCAAGGCT-TGAC---ATACTACAGATTT-CTTTGAAAAA-------------------------GGAAAGTGCCTTCGGGAATGTAGATACAGGTGGTGCATGGCTGTCGTCAGCTCGTG-TCGTGAGATGTTGGGTTAAGT-CCCGCAACGA--GCGCAA-CCCTTATTT--TTAGTTGCTA---AT---------TTAGTTTAGGTTT-TCTAGAA-AGACT-G-CCGGTGACAAA-CCGGAGGAAGGTGAGGATGACGTCAAGTCA-GCATG-CCCCTTATGC-CTTGGGCTACACACGTGCTACAATGGT-TA--AGACAAAGAGTTGC-GAGCTCGTGAGAGTCAGCTA-ATCTCATAAAC-TTAG-CCT-AAGTTC-GGATTGTA-GGCTGCAACTCG-CC-TG------CATGAAGTCGGAATCGCTAGTAATCGCTGGTCAGCCATACAGCGGTGAATCCGTTCCCGGGCCTTGTACACACCGCCCGTCACACCATGGGAGCTGGTCATGCCCGAAACCGTTAGCTTAAC----CTTTATGGAGAGCGGCGTCTAAGGTAGGGTTAGTGACTGGGGTGAAGTCGTAACAAGGTAGCCGTACTGGAAGGTGCGGCTGGATCACCT----------------------------------------------------------------------------------------------------------------------------------------------------------------------------------------------------------------------------------------------------------------------------------------------------------------------------------------------------------------------------------------------------------------------------------------------------------------------------------------------------------------------------------------------------------------------------------------------------------------------------------------------------------------------------------------------------------------------------------------------------------------------------------------------------------------------------------------------------------------------------------------------------------------------------------------------------------------------------------------------------------------------------------------------------------------------------------------------------------------------------------------------------------------------------------------------------------------------------------------------------------------------------------------------------------------------------------------------------------------------------------------------------------------------------------------------------------------------------------------------------------------------------------------------------------------------------------------------------------------------------------------------------------------------------------------------------------------------------------------------------------------------------------------------------------------------------------------------------------------------------------------------------------------------------------------------------------------------------------------------------------------------------------------------------------------------------------------------------------------------------------------------------------------------------------------------------------------------------------------------------------------------------------------------------------------------------------------------------------------------------------------------------------------------------------------------------------------------------------------------------------------------------------------------------------------------------------------------------------------------------------------------------------------------------------------------------------------------------------------------------------------------------------------------------------------------------------------------------------------------------------------------------------------------------------------------------------------------------------------------------------------------------------------------------------------------------------------------------------------------------------------------------------------------------------------------------------------------------------------------------------------------------------------------------------------------------------------------------------------------------------------------------------------------------------------------------------------------------------------------------------------------------------------------------------------------------------------------------------------------------------------------------------------------------------------------------------------------------------------------------------------
>MT4713231_Phaeocystis_globosa_CNS00062
----------------------------------------------------------------------------------------------------------------------------------------------------------------------------------------------------------------------------------------------------------------------------------------------------------------------------------------------------------------------------------------------------------------------------------------------------------------------------------------------------------------------------------------------------------------------------------------------------------------------------------------------------------------------------------------------------------------------------------------------------------------------------------------------------------------------------------------------------------------------------------------------------------------------------------------------------------------------------------------------------------------------------------------------------------------------------------------------------------------------------------------------------------------------------------------AGAGTTTGAT---------------------------------------------------------------------------CC--------------------------------------------------------------------------------------TGGCTCAGGATGAA--------------------------------------------------------------------------------------------------------------------------------------------------------------------------------------------------------------------------------------------------------------------------------------------------------------------------------CGC-----------------------------------------------------------------------------------------------TGGCGGTATGC-TTAACAC---------------------------------------------------------------------------------------------------------------------------AT--------------------------------------------------GCAAGTCGAACGAAAGCTTTA---------TGCTTT-------------------------------------------------------------------------------------------------------------------------------------------------------------------------------------------------AGTGGCGAACGGGTGCGTAATACGTGAGAAT--------------------------------------------------------------------------------------------------------------------------------------------------------------------------------------CTGCCCTTAGGAGGAG--------------------------------------------AATAACTTCTGG------------------------------------------------------------------------------------------------AAACGGTTGCTAAGTCTCCATA-----TG----------------CCGAGAGGTAAAATAGTTTA---------------------------------------------------------------------------------------------------------------------------------------------------------------------------------------------------------CACTGCCTAGGGATGAGCTCACGCCTGATTAGCTTGTTGGTA-AGGTAATGGCTTAC-CAAGGCCACGATCAGTAGCTGGTTTGAGAGAACGATCAGCCACACTGGGACTGAGACACGGCCCAGACTCCTCCGGGAGGCAGCAGTGAGGAATTTTCCGCAATGGGCGAAAGCCTGACGGAGCAATACCGCGTGAGGGATGAAGG-ATTTT-----GGTCTGTAAACCTC-TTTTCTCAAGAAAG----------------AAGTTCTGACGG-TACTTGA-GG-AATAAGC-AT-CGGCTAACT--CCGTGCCA-G-CAGCCGCGG-T--AATAC-GG--GGGATGCAAGCGTTATCCGGATTTATT-GGGCGTAAAGCGCCTGTAGGTTGTTTAATAAGTCTGTTGTTAAAGACTAGGGCTTAACCCTAG-GAAAGCAATGGAAACTACTA-GACTTGAGTATGATAGGGGTAGA-GGGAATTTCTAGT-GTAGCGGTGAAATGCGTAGATATTAGAAAGAACACCGGTGGCGAAGGCGCTCTA-CTGGA-TCATTACTGACACTCAGAGGCGAAAGCTAGGGTAGCAAAAGGGATTAGATA-CCCCTGTAGTCCTA--GCCGTAAACGATGGATACTACATGTTGCGTTTT-------TAATGCAGTATGGTAGCTAA-CGCGTTAAGTAT-CCCGCCT-GGGGAGTACGGTCGCAAGGCTG-AAACTCAAAGGAATTGACGGGGGC-CCGCACAAGCGGTGGAGCATGTGGTTTAATTC-GATGCAACGCGAAGAACCTTACCAAGGCT-TGAC---ATACTACAGATTT-CTTTGAAAAA-------------------------GGAAAGTGCCTTCGGGAATGTAGATACAGGTGGTGCATGGCTGTCGTCAGCTCGTG-TCGTGAGATGTTGGGTTAAGT-CCCGCAACGA--GCGCAA-CCCTTATTT--TTAGTTGCTA---AT---------TTAGTTTAGGTTT-TCTAGAA-AGACT-G-CCGGTGACAAA-CCGGAGGAAGGTGAGGATGACGTCAAGTCA-GCATG-CCCCTTATGC-CTTGGGCTACACACGTGCTACAATGGT-TA--AGACAAAGAGTTGC-GAGCTCGTGAGAGTCAGCTA-ATCTCATAAAC-TTAG-CCT-AAGTTC-GGATTGTA-GGCTGCAACTCG-CC-TG------CATGAAGTCGGAATCGCTAGTAATCGCTGGTCAGCCATACAGCGGTGAATCCGTTCCCGGGCCTTGTACACACCGCCCGTCACACCATGGGAGCTGGTCATGCCCGAAACCGTTAGCTTAAC----CTTTATGGAGAGCGGCGTCTAAGGTAGGGTTAGTGACTGGGGTGAAGTCGTAACAAGGTAGCCGTACTGGAAGGTGCGGCTGGATCACCT----------------------------------------------------------------------------------------------------------------------------------------------------------------------------------------------------------------------------------------------------------------------------------------------------------------------------------------------------------------------------------------------------------------------------------------------------------------------------------------------------------------------------------------------------------------------------------------------------------------------------------------------------------------------------------------------------------------------------------------------------------------------------------------------------------------------------------------------------------------------------------------------------------------------------------------------------------------------------------------------------------------------------------------------------------------------------------------------------------------------------------------------------------------------------------------------------------------------------------------------------------------------------------------------------------------------------------------------------------------------------------------------------------------------------------------------------------------------------------------------------------------------------------------------------------------------------------------------------------------------------------------------------------------------------------------------------------------------------------------------------------------------------------------------------------------------------------------------------------------------------------------------------------------------------------------------------------------------------------------------------------------------------------------------------------------------------------------------------------------------------------------------------------------------------------------------------------------------------------------------------------------------------------------------------------------------------------------------------------------------------------------------------------------------------------------------------------------------------------------------------------------------------------------------------------------------------------------------------------------------------------------------------------------------------------------------------------------------------------------------------------------------------------------------------------------------------------------------------------------------------------------------------------------------------------------------------------------------------------------------------------------------------------------------------------------------------------------------------------------------------------------------------------------------------------------------------------------------------------------------------------------------------------------------------------------------------------------------------------------------------------------------------------------------------------------------------------------------------------------------------------------------------------------------------------------------------------------------------------------------------------------------------------------------------------------------------------------------------------------------------------------
>MT4713311_Phaeocystis_globosa_CNS00079
----------------------------------------------------------------------------------------------------------------------------------------------------------------------------------------------------------------------------------------------------------------------------------------------------------------------------------------------------------------------------------------------------------------------------------------------------------------------------------------------------------------------------------------------------------------------------------------------------------------------------------------------------------------------------------------------------------------------------------------------------------------------------------------------------------------------------------------------------------------------------------------------------------------------------------------------------------------------------------------------------------------------------------------------------------------------------------------------------------------------------------------------------------------------------------------AGAGTTTGAT---------------------------------------------------------------------------CC--------------------------------------------------------------------------------------TGGCTCAGGATGAA--------------------------------------------------------------------------------------------------------------------------------------------------------------------------------------------------------------------------------------------------------------------------------------------------------------------------------CGC-----------------------------------------------------------------------------------------------TGGCGGTATGC-TTAACAC---------------------------------------------------------------------------------------------------------------------------AT--------------------------------------------------GCAAGTCGAACGAAAGCTTTA---------TGCTTT-------------------------------------------------------------------------------------------------------------------------------------------------------------------------------------------------AGTGGCGAACGGGTGCGTAATACGTGAGAAT--------------------------------------------------------------------------------------------------------------------------------------------------------------------------------------CTGCCCTTAGGAGGAG--------------------------------------------AATAACTTCTGG------------------------------------------------------------------------------------------------AAACGGTTGCTAAGTCTCCATA-----TG----------------CCGAGAGGTAAAATAGTTTA---------------------------------------------------------------------------------------------------------------------------------------------------------------------------------------------------------CACTGCCTAGGGATGAGCTCACGCCTGATTAGCTTGTTGGTA-AGGTAATGGCTTAC-CAAGGCCACGATCAGTAGCTGGTTTGAGAGAACGATCAGCCACACTGGGACTGAGACACGGCCCAGACTCCTCCGGGAGGCAGCAGTGAGGAATTTTCCGCAATGGGCGAAAGCCTGACGGAGCAATACCGCGTGAGGGATGAAGG-ATTTT-----GGTCTGTAAACCTC-TTTTCTCAAGAAAG----------------AAGTTCTGACGG-TACTTGA-GG-AATAAGC-AT-CGGCTAACT--CCGTGCCA-G-CAGCCGCGG-T--AATAC-GG--GGGATGCAAGCGTTATCCGGATTTATT-GGGCGTAAAGCGCCTGTAGGTTGTTTAATAAGTCTGTTGTTAAAGACTAGGGCTTAACCCTAG-GAAAGCAATGGAAACTACTA-GACTTGAGTATGATAGGGGTAGA-GGGAATTTCTAGT-GTAGCGGTGAAATGCGTAGATATTAGAAAGAACACCGGTGGCGAAGGCGCTCTA-CTGGA-TCATTACTGACACTCAGAGGCGAAAGCTAGGGTAGCAAAAGGGATTAGATA-CCCCTGTAGTCCTA--GCCGTAAACGATGGATACTACATGTTGCGTTTT-------TAATGCAGTATGGTAGCTAA-CGCGTTAAGTAT-CCCGCCT-GGGGAGTACGGTCGCAAGGCTG-AAACTCAAAGGAATTGACGGGGGC-CCGCACAAGCGGTGGAGCATGTGGTTTAATTC-GATGCAACGCGAAGAACCTTACCAAGGCT-TGAC---ATACTACAGATTT-CTTTGAAAAA-------------------------GGAAAGTGCCTTCGGGAATGTAGATACAGGTGGTGCATGGCTGTCGTCAGCTCGTG-TCGTGAGATGTTGGGTTAAGT-CCCGCAACGA--GCGCAA-CCCTTATTT--TTAGTTGCTA---AT---------TTAGTTTAGGTTT-TCTAGAA-AGACT-G-CCGGTGACAAA-CCGGAGGAAGGTGAGGATGACGTCAAGTCA-GCATG-CCCCTTATGC-CTTGGGCTACACACGTGCTACAATGGT-TA--AGACAAAGAGTTGC-GAGCTCGTGAGAGTCAGCTA-ATCTCATAAAC-TTAG-CCT-AAGTTC-GGATTGTA-GGCTGCAACTCG-CC-TG------CATGAAGTCGGAATCGCTAGTAATCGCTGGTCAGCCATACAGCGGTGAATCCGTTCCCGGGCCTTGTACACACCGCCCGTCACACCATGGGAGCTGGTCATGCCCGAAACCGTTAGCTTAAC----CTTTATGGAGAGCGGCGTCTAAGGTAGGGTTAGTGACTGGGGTGAAGTCGTAACAAGGTAGCCGTACTGGAAGGTGCGGCTGGATCACCTCCTTT-----------------------------------------------------------------------------------------------------------------------------------------------------------------------------------------------------------------------------------------------------------------------------------------------------------------------------------------------------------------------------------------------------------------------------------------------------------------------------------------------------------------------------------------------------------------------------------------------------------------------------------------------------------------------------------------------------------------------------------------------------------------------------------------------------------------------------------------------------------------------------------------------------------------------------------------------------------------------------------------------------------------------------------------------------------------------------------------------------------------------------------------------------------------------------------------------------------------------------------------------------------------------------------------------------------------------------------------------------------------------------------------------------------------------------------------------------------------------------------------------------------------------------------------------------------------------------------------------------------------------------------------------------------------------------------------------------------------------------------------------------------------------------------------------------------------------------------------------------------------------------------------------------------------------------------------------------------------------------------------------------------------------------------------------------------------------------------------------------------------------------------------------------------------------------------------------------------------------------------------------------------------------------------------------------------------------------------------------------------------------------------------------------------------------------------------------------------------------------------------------------------------------------------------------------------------------------------------------------------------------------------------------------------------------------------------------------------------------------------------------------------------------------------------------------------------------------------------------------------------------------------------------------------------------------------------------------------------------------------------------------------------------------------------------------------------------------------------------------------------------------------------------------------------------------------------------------------------------------------------------------------------------------------------------------------------------------------------------------------------------------------------------------------------------------------------------------------------------------------------------------------------------------------------------------------------------------------------------------------------------------------------------------------------------------------------------------------------------------------------------------------
>NC_0216371_Phaeocystis_globosa_Pg-GA
--------------------------------------------------------------------------------------------------------------------------------------------------------------------------------------------------------------------------------------------------------------------------------------------------------------------------------------------------------------------------------------------------------------------------------------------------------------------------------------------------------------------------------------------------------------------------------------------------------------------------------------------------------------------------------------------------------------------------------------------------------------------------------------------------------------------------------------------------------------------------------------------------------------------------------------------------------------------------------------------------------------------------------------------------------------------------------------------------------------------------------------------------------ACCATGG-------------------------AGAGTTTGAT---------------------------------------------------------------------------CC--------------------------------------------------------------------------------------TGGCTCAGGATGAA--------------------------------------------------------------------------------------------------------------------------------------------------------------------------------------------------------------------------------------------------------------------------------------------------------------------------------CGC-----------------------------------------------------------------------------------------------TGGCGGTATGC-TTAACAC---------------------------------------------------------------------------------------------------------------------------AT--------------------------------------------------GCAAGTCGAACGAAAGCTTTA---------TGCTTT-------------------------------------------------------------------------------------------------------------------------------------------------------------------------------------------------AGTGGCGAACGGGTGCGTAATACGTGAGAAT--------------------------------------------------------------------------------------------------------------------------------------------------------------------------------------CTGCCCTTAGGAGGAG--------------------------------------------AATAACTTCTGG------------------------------------------------------------------------------------------------AAACGGTTGCTAAGTCTCCATA-----TG----------------CCGAGAGGTAAAATAGTTTA---------------------------------------------------------------------------------------------------------------------------------------------------------------------------------------------------------CACTGCCTAGGGATGAGCTCACGCCTGATTAGCTTGTTGGTA-AGGTAATGGCTTAC-CAAGGCCACGATCAGTAGCTGGTTTGAGAGAACGATCAGCCACACTGGGACTGAGACACGGCCCAGACTCCTCCGGGAGGCAGCAGTGAGGAATTTTCCGCAATGGGCGAAAGCCTGACGGAGCAATACCGCGTGAGGGATGAAGG-ATTTT-----GGTCTGTAAACCTC-TTTTCTCAAGAAAG----------------AAGTTCTGACGG-TACTTGA-GG-AATAAGC-AT-CGGCTAACT--CCGTGCCA-G-CAGCCGCGG-T--AATAC-GG--GGGATGCAAGCGTTATCCGGATTTATT-GGGCGTAAAGCGCCTGTAGGTTGTTTAATAAGTCTGTTGTTAAAGACTAGGGCTTAACCCTAG-GAAAGCAATGGAAACTACTA-GACTTGAGTATGATAGGGGTAGA-GGGAATTTCTAGT-GTAGCGGTGAAATGCGTAGATATTAGAAAGAACACCGGTGGCGAAGGCGCTCTA-CTGGA-TCATTACTGACACTCAGAGGCGAAAGCTAGGGTAGCAAAAGGGATTAGATA-CCCCTGTAGTCCTA--GCCGTAAACGATGGATACTACATGTTGCGTTTT-------TAATGCAGTATGGTAGCTAA-CGCGTTAAGTAT-CCCGCCT-GGGGAGTACGGTCGCAAGGCTG-AAACTCAAAGGAATTGACGGGGGC-CCGCACAAGCGGTGGAGCATGTGGTTTAATTC-GATGCAACGCGAAGAACCTTACCAAGGCT-TGAC---ATACTACAGATTT-CTTTGAAAAA-------------------------GGAAAGTGCCTTCGGGAATGTAGATACAGGTGGTGCATGGCTGTCGTCAGCTCGTG-TCGTGAGATGTTGGGTTAAGT-CCCGCAACGA--GCGCAA-CCCTTATTT--TTAGTTGCTA---AT---------TTAGTTTAGGTTT-TCTAGAA-AGACT-G-CCGGTGACAAA-CCGGAGGAAGGTGAGGATGACGTCAAGTCA-GCATG-CCCCTTATGC-CTTGGGCTACACACGTGCTACAATGGT-TA--AGACAAAGAGTTGC-GAGCTCGTGAGAGTCAGCTA-ATCTCATAAAC-TTAG-CCT-AAGTTC-GGATTGTA-GGCTGCAACTCG-CC-TG------CATGAAGTCGGAATCGCTAGTAATCGCTGGTCAGCCATACAGCGGTGAATCCGTTCCCGGGCCTTGTACACACCGCCCGTCACACCATGGGAGCTGGTCATGCCCGAAACCGTTAGCTTAAC----CTTTATGGAGAGCGGCGTCTAAGGTAGGGTTAGTGACTGGGGTGAAGTCGTAACAAGGTAGCCGTACTGGAAGGTGCGGCTGGATCACCTCCTTT-----------------------------------------------------------------------------------------------------------------------------------------------------------------------------------------------------------------------------------------------------------------------------------------------------------------------------------------------------------------------------------------------------------------------------------------------------------------------------------------------------------------------------------------------------------------------------------------------------------------------------------------------------------------------------------------------------------------------------------------------------------------------------------------------------------------------------------------------------------------------------------------------------------------------------------------------------------------------------------------------------------------------------------------------------------------------------------------------------------------------------------------------------------------------------------------------------------------------------------------------------------------------------------------------------------------------------------------------------------------------------------------------------------------------------------------------------------------------------------------------------------------------------------------------------------------------------------------------------------------------------------------------------------------------------------------------------------------------------------------------------------------------------------------------------------------------------------------------------------------------------------------------------------------------------------------------------------------------------------------------------------------------------------------------------------------------------------------------------------------------------------------------------------------------------------------------------------------------------------------------------------------------------------------------------------------------------------------------------------------------------------------------------------------------------------------------------------------------------------------------------------------------------------------------------------------------------------------------------------------------------------------------------------------------------------------------------------------------------------------------------------------------------------------------------------------------------------------------------------------------------------------------------------------------------------------------------------------------------------------------------------------------------------------------------------------------------------------------------------------------------------------------------------------------------------------------------------------------------------------------------------------------------------------------------------------------------------------------------------------------------------------------------------------------------------------------------------------------------------------------------------------------------------------------------------------------------------------------------------------------------------------------------------------------------------------------------------------------------------------------------------
>KC9008891_Phaeocystis_globosa_Pg-GA
--------------------------------------------------------------------------------------------------------------------------------------------------------------------------------------------------------------------------------------------------------------------------------------------------------------------------------------------------------------------------------------------------------------------------------------------------------------------------------------------------------------------------------------------------------------------------------------------------------------------------------------------------------------------------------------------------------------------------------------------------------------------------------------------------------------------------------------------------------------------------------------------------------------------------------------------------------------------------------------------------------------------------------------------------------------------------------------------------------------------------------------------------------ACCATGG-------------------------AGAGTTTGAT---------------------------------------------------------------------------CC--------------------------------------------------------------------------------------TGGCTCAGGATGAA--------------------------------------------------------------------------------------------------------------------------------------------------------------------------------------------------------------------------------------------------------------------------------------------------------------------------------CGC-----------------------------------------------------------------------------------------------TGGCGGTATGC-TTAACAC---------------------------------------------------------------------------------------------------------------------------AT--------------------------------------------------GCAAGTCGAACGAAAGCTTTA---------TGCTTT-------------------------------------------------------------------------------------------------------------------------------------------------------------------------------------------------AGTGGCGAACGGGTGCGTAATACGTGAGAAT--------------------------------------------------------------------------------------------------------------------------------------------------------------------------------------CTGCCCTTAGGAGGAG--------------------------------------------AATAACTTCTGG------------------------------------------------------------------------------------------------AAACGGTTGCTAAGTCTCCATA-----TG----------------CCGAGAGGTAAAATAGTTTA---------------------------------------------------------------------------------------------------------------------------------------------------------------------------------------------------------CACTGCCTAGGGATGAGCTCACGCCTGATTAGCTTGTTGGTA-AGGTAATGGCTTAC-CAAGGCCACGATCAGTAGCTGGTTTGAGAGAACGATCAGCCACACTGGGACTGAGACACGGCCCAGACTCCTCCGGGAGGCAGCAGTGAGGAATTTTCCGCAATGGGCGAAAGCCTGACGGAGCAATACCGCGTGAGGGATGAAGG-ATTTT-----GGTCTGTAAACCTC-TTTTCTCAAGAAAG----------------AAGTTCTGACGG-TACTTGA-GG-AATAAGC-AT-CGGCTAACT--CCGTGCCA-G-CAGCCGCGG-T--AATAC-GG--GGGATGCAAGCGTTATCCGGATTTATT-GGGCGTAAAGCGCCTGTAGGTTGTTTAATAAGTCTGTTGTTAAAGACTAGGGCTTAACCCTAG-GAAAGCAATGGAAACTACTA-GACTTGAGTATGATAGGGGTAGA-GGGAATTTCTAGT-GTAGCGGTGAAATGCGTAGATATTAGAAAGAACACCGGTGGCGAAGGCGCTCTA-CTGGA-TCATTACTGACACTCAGAGGCGAAAGCTAGGGTAGCAAAAGGGATTAGATA-CCCCTGTAGTCCTA--GCCGTAAACGATGGATACTACATGTTGCGTTTT-------TAATGCAGTATGGTAGCTAA-CGCGTTAAGTAT-CCCGCCT-GGGGAGTACGGTCGCAAGGCTG-AAACTCAAAGGAATTGACGGGGGC-CCGCACAAGCGGTGGAGCATGTGGTTTAATTC-GATGCAACGCGAAGAACCTTACCAAGGCT-TGAC---ATACTACAGATTT-CTTTGAAAAA-------------------------GGAAAGTGCCTTCGGGAATGTAGATACAGGTGGTGCATGGCTGTCGTCAGCTCGTG-TCGTGAGATGTTGGGTTAAGT-CCCGCAACGA--GCGCAA-CCCTTATTT--TTAGTTGCTA---AT---------TTAGTTTAGGTTT-TCTAGAA-AGACT-G-CCGGTGACAAA-CCGGAGGAAGGTGAGGATGACGTCAAGTCA-GCATG-CCCCTTATGC-CTTGGGCTACACACGTGCTACAATGGT-TA--AGACAAAGAGTTGC-GAGCTCGTGAGAGTCAGCTA-ATCTCATAAAC-TTAG-CCT-AAGTTC-GGATTGTA-GGCTGCAACTCG-CC-TG------CATGAAGTCGGAATCGCTAGTAATCGCTGGTCAGCCATACAGCGGTGAATCCGTTCCCGGGCCTTGTACACACCGCCCGTCACACCATGGGAGCTGGTCATGCCCGAAACCGTTAGCTTAAC----CTTTATGGAGAGCGGCGTCTAAGGTAGGGTTAGTGACTGGGGTGAAGTCGTAACAAGGTAGCCGTACTGGAAGGTGCGGCTGGATCACCTCCTTT-----------------------------------------------------------------------------------------------------------------------------------------------------------------------------------------------------------------------------------------------------------------------------------------------------------------------------------------------------------------------------------------------------------------------------------------------------------------------------------------------------------------------------------------------------------------------------------------------------------------------------------------------------------------------------------------------------------------------------------------------------------------------------------------------------------------------------------------------------------------------------------------------------------------------------------------------------------------------------------------------------------------------------------------------------------------------------------------------------------------------------------------------------------------------------------------------------------------------------------------------------------------------------------------------------------------------------------------------------------------------------------------------------------------------------------------------------------------------------------------------------------------------------------------------------------------------------------------------------------------------------------------------------------------------------------------------------------------------------------------------------------------------------------------------------------------------------------------------------------------------------------------------------------------------------------------------------------------------------------------------------------------------------------------------------------------------------------------------------------------------------------------------------------------------------------------------------------------------------------------------------------------------------------------------------------------------------------------------------------------------------------------------------------------------------------------------------------------------------------------------------------------------------------------------------------------------------------------------------------------------------------------------------------------------------------------------------------------------------------------------------------------------------------------------------------------------------------------------------------------------------------------------------------------------------------------------------------------------------------------------------------------------------------------------------------------------------------------------------------------------------------------------------------------------------------------------------------------------------------------------------------------------------------------------------------------------------------------------------------------------------------------------------------------------------------------------------------------------------------------------------------------------------------------------------------------------------------------------------------------------------------------------------------------------------------------------------------------------------------------------------------
>AY7021421_Phaeocystis_cordata_RCC186
--------------------------------------------------------------------------------------------------------------------------------------------------------------------------------------------------------------------------------------------------------------------------------------------------------------------------------------------------------------------------------------------------------------------------------------------------------------------------------------------------------------------------------------------------------------------------------------------------------------------------------------------------------------------------------------------------------------------------------------------------------------------------------------------------------------------------------------------------------------------------------------------------------------------------------------------------------------------------------------------------------------------------------------------------------------------------------------------------------------------------------------------------------------------------------------------------------------------------------------------------------------------------------------------------------------------------------------------------------------------------------------------------------------------------------------------------------------------------------------------------------------------------------------------------------------------------------------------------------------------------------------------------------------------------------------------------------------------------------------------------------------------------------------------------------------------------------------------------------------------------------------------------------------------------------------------------------------------------------------------------------------------------------------------------------------------------------------------------------------------------------------------------------------------------------------------------------------------------------------------------------------------------------------------------------------------------------------------------------------------------------------------------------------------------------------------------------------------------------------------------------------------------------------------------------------------------------------------------------------------------------------------------------------------------------------------------------------------------------------------------------------------------------------------------------------------------------------------------------------------------------------------------------------------------------------------------------------------------------------------------------------------------------------------------------------------------------------------------------CGAAAGCCTGACGGAGCAATACCGCGTGAGGGATGAAGG-ATTTT-----GGTCTGTAAACCTC-TTTTCTCAAGAAAG----------------AAGTTCTGACGG-TACTTGA-GG-AATAAGC-AT-CGGCTAACT--CCGTGCCA-G-CAGCCGCGG-T--AATAC-GG--GGGATGCAAGCGTTATCCGGATTTATT-GGGCGTAAAGCGCCTGTAGGTTGTTTAATAAGTCTGTTGTTAAAGACTAGGGCTTAACCCTAG-GAAAGCAATGGAAACTACTA-GACTTGAGTATGATAGGGGTAGA-GGGAATTTCTAGT-GTAGCGGTGAAATGCGTAGATATTAGAAAGAACACCGGTGGCGAAGGCGCTCTA-CTGGA-TCATTACTGACGCTCAGAGGCGAAAGCTAGGGTAGCAAAAGGGATTAGATA-CCCCTGTAGTCCTA--GCCGTAAACGATGGATACTACATGTTGCGTTTT-------TAATGCAGTATGGTAGCTAA-CGCGTTAAGTAT-CCCGCCT-GGGGAGTACGGTCGCAAGGCTG-AAACTCAAAGGAATTGACGGGGGC-CCGCACAAGCGGTGGAGCATGTGGTTTAATTC-GATGCAACGCGAAGAACCTTACCAAGGCT-TGAC---ATACTACAGATTT-CTTTGAAAAA-------------------------GGAAAGTGCCTTCGGGAATGTAGATACAGGTGGTGCATGGCTGTCGTCAGCTCGTG-TCGTGAGATGTTGGGTTAAGT-CCCGCAACGA--GCGCAA-CCCTTATTT--TTAGTTGCTA---AT---------TTAGTTTAGGTTT-TCTAGAA-AGACT-G-CCGGTGACAAA-CCGGAGGAAGGTGAGGATGACGTCAAGTCA-GCATG-CCCCTTATGC-CTTGGGCTACACACGTGCTACAATGGT-TA--AGACAAAGAGTTGC-GAGCTCGTGAGAGTCAGCTA-ATCTCATAAAC-TTAG-CCT-AAGTTC-GGATTGTA-G---------------------------------------------------------------------------------------------------------------------------------------------------------------------------------------------------------------------------------------------------------------------------------------------------------------------------------------------------------------------------------------------------------------------------------------------------------------------------------------------------------------------------------------------------------------------------------------------------------------------------------------------------------------------------------------------------------------------------------------------------------------------------------------------------------------------------------------------------------------------------------------------------------------------------------------------------------------------------------------------------------------------------------------------------------------------------------------------------------------------------------------------------------------------------------------------------------------------------------------------------------------------------------------------------------------------------------------------------------------------------------------------------------------------------------------------------------------------------------------------------------------------------------------------------------------------------------------------------------------------------------------------------------------------------------------------------------------------------------------------------------------------------------------------------------------------------------------------------------------------------------------------------------------------------------------------------------------------------------------------------------------------------------------------------------------------------------------------------------------------------------------------------------------------------------------------------------------------------------------------------------------------------------------------------------------------------------------------------------------------------------------------------------------------------------------------------------------------------------------------------------------------------------------------------------------------------------------------------------------------------------------------------------------------------------------------------------------------------------------------------------------------------------------------------------------------------------------------------------------------------------------------------------------------------------------------------------------------------------------------------------------------------------------------------------------------------------------------------------------------------------------------------------------------------------------------------------------------------------------------------------------------------------------------------------------------------------------------------------------------------------------------------------------------------------------------------------------------------------------------------------------------------------------------------------------------------------------------------------------------------------------------------------------------------------------------------------------------------------------------------------------------------------------------------------------------------------------------------------------------------------------------------------------------------------------------------------------------------------------------------------------
>AY7021431_Phaeocystis_globosa_RCC187
--------------------------------------------------------------------------------------------------------------------------------------------------------------------------------------------------------------------------------------------------------------------------------------------------------------------------------------------------------------------------------------------------------------------------------------------------------------------------------------------------------------------------------------------------------------------------------------------------------------------------------------------------------------------------------------------------------------------------------------------------------------------------------------------------------------------------------------------------------------------------------------------------------------------------------------------------------------------------------------------------------------------------------------------------------------------------------------------------------------------------------------------------------------------------------------------------------------------------------------------------------------------------------------------------------------------------------------------------------------------------------------------------------------------------------------------------------------------------------------------------------------------------------------------------------------------------------------------------------------------------------------------------------------------------------------------------------------------------------------------------------------------------------------------------------------------------------------------------------------------------------------------------------------------------------------------------------------------------------------------------------------------------------------------------------------------------------------------------------------------------------------------------------------------------------------------------------------------------------------------------------------------------------------------------------------------------------------------------------------------------------------------------------------------------------------------------------------------------------------------------------------------------------------------------------------------------------------------------------------------------------------------------------------------------------------------------------------------------------------------------------------------------------------------------------------------------------------------------------------------------------------------------------------------------------------------------------------------------------------------------------------------------------------------------------------------------------------------------------CGAAAGCCTGACGGAGCAATACCGCGTGAGGGATGAAGG-ATTTT-----GGTCTGTAAACCTC-TTTTCTCAAGAAAG----------------AAGTTCTGACGG-TACTTGA-GG-AATAAGC-AT-CGGCTAACT--CCGTGCCA-G-CAGCCGCGG-T--AATAC-GG--GGGATGCAAGCGTTATCCGGATTTATT-GGGCGTAAAGCGCCTGTAGGTTGTTTAATAAGTCTGTTGTTAAAGACTAGGGCTTAACCCTAG-GAAAGCAATGGAAACTACTA-GACTTGAGTATGATAGGGGTAGA-GGGAATTTCTAGT-GTAGCGGTGAAATGCGTAGATATTAGAAAGAACACCGGTGGCGAAGGCGCTCTA-CTGGA-TCATTACTGACGCTCAGAGGCGAAAGCTAGGGTAGCAAAAGGGATTAGATA-CCCCTGTAGTCCTA--GCCGTAAACGATGGATACTACATGTTGCGTTTT-------TAATGCAGTATGGTAGCTAA-CGCGTTAAGTAT-CCCGCCT-GGGGAGTACGGTCGCAAGGCTG-AAACTCAAAGGAATTGACGGGGGC-CCGCACAAGCGGTGGAGCATGTGGTTTAATTC-GATGCAACGCGAAGAACCTTACCAAGGCT-TGAC---ATACTACAGATTT-CTTTGAAAAA-------------------------GGAAAGTGCCTTCGGGAATGTAGATACAGGTGGTGCATGGCTGTCGTCAGCTCGTG-TCGTGAGATGTTGGGTTAAGT-CCCGCAACGA--GCGCAA-CCCTTATTT--TTAGTTGCTA---AT---------TTAGTTTAGGTTT-TCTAGAA-AGACT-G-CCGGTGACAAA-CCGGAGGAAGGTGAGGATGACGTCAAGTCA-GCATG-CCCCTTATGC-CTTGGGCTACACACGTGCTACAATGGT-TA--AGACAAAGAGTTGC-GAGCTCGTGAGAGTCAGCTA-ATCTCATAAAC-TTAG-CCT-AAGTTC-GGATTGTA-G---------------------------------------------------------------------------------------------------------------------------------------------------------------------------------------------------------------------------------------------------------------------------------------------------------------------------------------------------------------------------------------------------------------------------------------------------------------------------------------------------------------------------------------------------------------------------------------------------------------------------------------------------------------------------------------------------------------------------------------------------------------------------------------------------------------------------------------------------------------------------------------------------------------------------------------------------------------------------------------------------------------------------------------------------------------------------------------------------------------------------------------------------------------------------------------------------------------------------------------------------------------------------------------------------------------------------------------------------------------------------------------------------------------------------------------------------------------------------------------------------------------------------------------------------------------------------------------------------------------------------------------------------------------------------------------------------------------------------------------------------------------------------------------------------------------------------------------------------------------------------------------------------------------------------------------------------------------------------------------------------------------------------------------------------------------------------------------------------------------------------------------------------------------------------------------------------------------------------------------------------------------------------------------------------------------------------------------------------------------------------------------------------------------------------------------------------------------------------------------------------------------------------------------------------------------------------------------------------------------------------------------------------------------------------------------------------------------------------------------------------------------------------------------------------------------------------------------------------------------------------------------------------------------------------------------------------------------------------------------------------------------------------------------------------------------------------------------------------------------------------------------------------------------------------------------------------------------------------------------------------------------------------------------------------------------------------------------------------------------------------------------------------------------------------------------------------------------------------------------------------------------------------------------------------------------------------------------------------------------------------------------------------------------------------------------------------------------------------------------------------------------------------------------------------------------------------------------------------------------------------------------------------------------------------------------------------------------------------------------------------------------
>EF0517631_Phaeocystis_globosa_Napoli
-------------------------------------------------------------------------------------------------------------------------------------------------------------------------------------------------------------------------------------------------------------------------------------------------------------------------------------------------------------------------------------------------------------------------------------------------------------------------------------------------------------------------------------------------------------------------------------------------------------------------------------------------------------------------------------------------------------------------------------------------------------------------------------------------------------------------------------------------------------------------------------------------------------------------------------------------------------------------------------------------------------------------------------------------------------------------------------------------------------------------------------------------------------------------------------------------------------------------------------------------------------------------------------------------------------------------------------------------------------------------------------------------------------------------------------------------------------------------------------------------------------------------------------------------------------------------------------------------------------------------------------------------------------------------------------------------------------------------------------------------------------------------------------------------------------------------------------------------------------------------------------------------------------------------------------------------------------------------------------------------------------------------------------------------------------------------------------------------------------------------------------------------------------------------------------------------------------------------------------------------------------------------------------------------------------------------------------------------------------------------------------------------------------------------------------------------------------------------------------------------------------------------------------------------------------------------------------------------------------------------------------------------------------------------------------------------------------------------------------------------------------------------------------------------------------------------------------------------------------------------------------------------------------------------------------------------------------------------------------------------------------------------------------------------------------------------------------------------------------------------------------------------------------------------------------------------------------------------------------------------------------------------------------------------------------------------AAAGCGCCTGTAGGTTGTTTAATAAGTCTGTTGTTAAAGACTAGGGCTTAACCCTAG-GAAAGCAATGGAAACTACTA-GACTTGAGTATGATAGGGGTAGA-GGGAATTTCTAGT-GTAGCGGTGAAATGCGTAGATATTAGAAAGAACACCGGTGGCGAAGGCGCTCTA-CTGGA-TCATTACTGACGCTCAGAGGCGAAAGCTAGGGTAGCAAAAGGGATTAGATA-CCCCTGTAGTCCTA--GCCGTAAACGATGGATACTACATGTTGCGTTTT-------TAATGCAGTATGGTAGCTAA-CGCGTTAAGTAT-CCCGCCT-GGGGAGTACGGTCGCAAGGCTG-AAACTCAAAGGAATTGACGGGGGC-CCGCACAAGCGGTGGAGCATGTGGTTTAATTC-GATGCAACGCGAAGAACCTTACCAAGGCT-TGAC---ATACTACAGATTT-CTTTGAAAAA-------------------------GGAAAGTGCCTTCGGGAATGTAGATACAGGTGGTGCATGGCTGTCGTCAGCTCGTG-TCGTGAGATGTTGGGTTAAGT-CCCGCAACGA--GCGCAA-CCCTTATTT--TTAGTTGCTA---AT---------TTAGTTTAGGTTT-TCTAGAA-AGACT-G-CCGGTGACAAA-CCGGAGGAAGGTGAGGATGACGTCAAGTCA-GCATG-CCCCTTATGC-CTTGGGCTACACACGTGCTACAATGGT-TA--AGACAAAGAGTTGC-GAGCTCGTGAGAGTCAGCTA------------------------------------------------------------------------------------------------------------------------------------------------------------------------------------------------------------------------------------------------------------------------------------------------------------------------------------------------------------------------------------------------------------------------------------------------------------------------------------------------------------------------------------------------------------------------------------------------------------------------------------------------------------------------------------------------------------------------------------------------------------------------------------------------------------------------------------------------------------------------------------------------------------------------------------------------------------------------------------------------------------------------------------------------------------------------------------------------------------------------------------------------------------------------------------------------------------------------------------------------------------------------------------------------------------------------------------------------------------------------------------------------------------------------------------------------------------------------------------------------------------------------------------------------------------------------------------------------------------------------------------------------------------------------------------------------------------------------------------------------------------------------------------------------------------------------------------------------------------------------------------------------------------------------------------------------------------------------------------------------------------------------------------------------------------------------------------------------------------------------------------------------------------------------------------------------------------------------------------------------------------------------------------------------------------------------------------------------------------------------------------------------------------------------------------------------------------------------------------------------------------------------------------------------------------------------------------------------------------------------------------------------------------------------------------------------------------------------------------------------------------------------------------------------------------------------------------------------------------------------------------------------------------------------------------------------------------------------------------------------------------------------------------------------------------------------------------------------------------------------------------------------------------------------------------------------------------------------------------------------------------------------------------------------------------------------------------------------------------------------------------------------------------------------------------------------------------------------------------------------------------------------------------------------------------------------------------------------------------------------------------------------------------------------------------------------------------------------------------------------------------------------------------------------------------------------------------------------------------------------------------------------------------------------------------------------------------------------------------------------------------------------------------------------------
>LN7355133_Phaeocystis_sp_RCC994_RCC994
---------------------------------------------------------------------------------------------------------------------------------------------------------------------------------------------------------------------------------------------------------------------------------------------------------------------------------------------------------------------------------------------------------------------------------------------------------------------------------------------------------------------------------------------------------------------------------------------------------------------------------------------------------------------------------------------------------------------------------------------------------------------------------------------------------------------------------------------------------------------------------------------------------------------------------------------------------------------------------------------------------------------------------------------------------------------------------------------------------------------------------------------------------------------------------------------------------------------------------------------------------------------------------------------------------------------------------------------------------------------------------------------------------------------------------------------------------------------------------------------------------------------------------------------------------------------------------------------------------------------------------------------------------------------------------------------------------------------------------------------------------------------------------------------------------------------------------------------------------------------------------------------------------------------------------------------------------------------------------------------------------------------------------------------------------------------------------------------------------------------------------------------------------------------------------------------------------------------------------------------------------------------------------------------------------------------------------------------------------------------------------------------------------------------------------------------------------------------------------------------------------------------------------------------------------------------------------------------------------------------------------------------------------------------------------------------------------------------------------------------------------------------------------------------------------------------------------------------------------------------------------------------------------------------------------------------------------------------------------------------------------------------------------------------------------------------------------------------------------------------------------------------------------------------------------------------------------------------------------------------------------------------------------C-GG--GGGA--GCAGCSTTATCCGGATTTATT-GGGCGTAAAGCGCCTGTAGGTTGTTTAATAAGTCTGTTGTTAAAGACTAGGGCTTAACCCTAG-GAAAGCAATGGAAACTACTA-GACTTGAGTATGATAGGGGTAGA-GGGAATTTCTAGT-GTAGCGGTGAAATGCGTAGATATTAGAAAGAACACCGGTGGCGAAGGCGCTCTA-CTGGA-TCATTACTGACACTCAGAGGCGAAAGCTAGGGTAGCAAAAGGGATTAGATA-CCCCTGTAGTCCTA--GCCGTAAACGATGGATACTACATGTTGCGTTTT-------TAATGCAGTATGGTAGCTAA-CGCGTTAAGTAT-CCCGCCT-GGGGAGTACGGTCGCAAGGCTG-AAACTCAAAGGAATTGACGGGGGC-CCGCACAAGCGGTGGAGCATGTGGTTTAATTC-GATGCAACGCGAAGAACCTTACCAAGGCT-TGAC---ATACTACAGATTT-CTTTGAAAAA-------------------------GGAAAGTGCCTTCGGGAATGTAGATACAGGTGGTGCATGGCTGTCGTCAGCTCGTG-TCGTGAGATGTTGGGTTAAGT-CCCGCAACGA--GCGCAA-CCCTTATTT--TTAGTTGCTA---AT---------TTAGTTTAGGTTT-TCTAGAA-AGACT-G-CCGGTGACAAA-CCGGAGGAAGGTGAGGATGACGTCAAGTCA-GCATG-CCCCTTATGC-CTTGGGCTACACACGTGCTACAATGGT-TA--AGACAAAGAGTTGC-GAGCTCGTGAGAGTCAGCTA-ATCTCATAA--------------------------------------------------------------------------------------------------------------------------------------------------------------------------------------------------------------------------------------------------------------------------------------------------------------------------------------------------------------------------------------------------------------------------------------------------------------------------------------------------------------------------------------------------------------------------------------------------------------------------------------------------------------------------------------------------------------------------------------------------------------------------------------------------------------------------------------------------------------------------------------------------------------------------------------------------------------------------------------------------------------------------------------------------------------------------------------------------------------------------------------------------------------------------------------------------------------------------------------------------------------------------------------------------------------------------------------------------------------------------------------------------------------------------------------------------------------------------------------------------------------------------------------------------------------------------------------------------------------------------------------------------------------------------------------------------------------------------------------------------------------------------------------------------------------------------------------------------------------------------------------------------------------------------------------------------------------------------------------------------------------------------------------------------------------------------------------------------------------------------------------------------------------------------------------------------------------------------------------------------------------------------------------------------------------------------------------------------------------------------------------------------------------------------------------------------------------------------------------------------------------------------------------------------------------------------------------------------------------------------------------------------------------------------------------------------------------------------------------------------------------------------------------------------------------------------------------------------------------------------------------------------------------------------------------------------------------------------------------------------------------------------------------------------------------------------------------------------------------------------------------------------------------------------------------------------------------------------------------------------------------------------------------------------------------------------------------------------------------------------------------------------------------------------------------------------------------------------------------------------------------------------------------------------------------------------------------------------------------------------------------------------------------------------------------------------------------------------------------------------------------------------------------------------------------------------------------------------------------------------------------------------------------------------------------------------------------------------------------------------------------------------------------------
>LN7351942_Phaeocystis_antarctica_RCC4024
--------------------------------------------------------------------------------------------------------------------------------------------------------------------------------------------------------------------------------------------------------------------------------------------------------------------------------------------------------------------------------------------------------------------------------------------------------------------------------------------------------------------------------------------------------------------------------------------------------------------------------------------------------------------------------------------------------------------------------------------------------------------------------------------------------------------------------------------------------------------------------------------------------------------------------------------------------------------------------------------------------------------------------------------------------------------------------------------------------------------------------------------------------------------------------------------------------------------------------------------------------------------------------------------------------------------------------------------------------------------------------------------------------------------------------------------------------------------------------------------------------------------------------------------------------------------------------------------------------------------------------------------------------------------------------------------------------------------------------------------------------------------------------------------------------------------------------------------------------------------------------------------------------------------------------------------------------------------------------------------------------------------------------------------------------------------------------------------------------------------------------------------------------------------------------------------------------------------------------------------------------------------------------------------------------------------------------------------------------------------------------------------------------------------------------------------------------------------------------------------------------------------------------------------------------------------------------------------------------------------------------------------------------------------------------------------------------------------------------------------------------------------------------------------------------------------------------------------------------------------------------------------------------------------------------------------------------------------------------------------------------------------------------------------------------------------------------------------------------------------------------------------------------------------------------------------------------------------------------------------------------------------CGCGG-T--AATAC-GG--GGGGTGCAAGCGTTATCCGGATTTATT-GGGCGTAAAGCGCCTGTAGGTTGTTTAATAAGTCTGTTGTTAAAGACTAGGGCTTAACCCTAG-GAAAGCAATGGAAACTACTA-GACTTGAGTATGATAGGGGTAGA-GGGAATTTCTAGT-GTAGCGGTGAAATGCGTAGATATTAGAAAGAACACCGGTGGCGAAGGCGCTCTA-CTGGA-TCATTACTGACACTCAGAGGCGAAAGCTAGGGTAGCAAAAGGGATTAGATA-CCCCTGTAGTCCTA--GCCGTAAACGATGGATACTACATGTTGCGTTTT-------TAATGCAGTATGGTAGCTAA-CGCGTTAAGTAT-CCCGCCT-GGGGAGTACGGTCGCAAGGCTG-AAACTCAAAGGAATTGACGGGGGC-CCGCACAAGCGGTGGAGCATGTGGTTTAATTC-GATGCAACGCGAAGAACCTTACCAAGGCT-TGAC---ATACTACAGATTT-CTTTGAAAGA-------------------------GGAAAGTGCCTTCGGGAATGTAGATACAGGTGGTGCATGGCTGTCGTCAGCTCGTG-TCGTGAGATGTTGGGTTAAGT-CCCGCAACGA--GCGCAA-CCCTTATTT--TTAGTTGCTA---AT---------TTATTTTAGGTTT-TCTAGAA-AGACT-G-CCGGTGACAAA-CCGGAGGAAGGTGAGGATGACGTCAAGTCA-GCATG-CCCCTTATGC-CTTGGGCTACACACGTGCTACAATGGT-TA--AGACAAAGAGTTGC-GAGCTCGCGAGAGTCAGCTA-ATCTCATAAAC-TTAG-CCC-AAATTC-GGAT---------------------------------------------------------------------------------------------------------------------------------------------------------------------------------------------------------------------------------------------------------------------------------------------------------------------------------------------------------------------------------------------------------------------------------------------------------------------------------------------------------------------------------------------------------------------------------------------------------------------------------------------------------------------------------------------------------------------------------------------------------------------------------------------------------------------------------------------------------------------------------------------------------------------------------------------------------------------------------------------------------------------------------------------------------------------------------------------------------------------------------------------------------------------------------------------------------------------------------------------------------------------------------------------------------------------------------------------------------------------------------------------------------------------------------------------------------------------------------------------------------------------------------------------------------------------------------------------------------------------------------------------------------------------------------------------------------------------------------------------------------------------------------------------------------------------------------------------------------------------------------------------------------------------------------------------------------------------------------------------------------------------------------------------------------------------------------------------------------------------------------------------------------------------------------------------------------------------------------------------------------------------------------------------------------------------------------------------------------------------------------------------------------------------------------------------------------------------------------------------------------------------------------------------------------------------------------------------------------------------------------------------------------------------------------------------------------------------------------------------------------------------------------------------------------------------------------------------------------------------------------------------------------------------------------------------------------------------------------------------------------------------------------------------------------------------------------------------------------------------------------------------------------------------------------------------------------------------------------------------------------------------------------------------------------------------------------------------------------------------------------------------------------------------------------------------------------------------------------------------------------------------------------------------------------------------------------------------------------------------------------------------------------------------------------------------------------------------------------------------------------------------------------------------------------------------------------------------------------------------------------------------------------------------------------------------------------------------------------------------------------------------
>Antarctic_CAMNT_0013831151_Phaeocystis_antarctica_Strain_Caron_Lab
--------------------------------------------------------------------------------------------------------------------------------------------------------------------------------------------------------------------------------------------------------------------------------------------------------------------------------------------------------------------------------------------------------------------------------------------------------------------------------------------------------------------------------------------------------------------------------------------------------------------------------------------------------------------------------------------------------------------------------------------------------------------------------------------------------------------------------------------------------------------------------------------------------------------------------------------------------------------------------------------------------------------------------------------------------------------------------------------------------------------------------------------------------------------------------------------------------------------------------------------------------------------------------------------------------------------------------------------------------------------------------------------------------------------------------------------------------------------------------------------------------------------------------------------------------------------------------------------------------------------------------------------------------------------------------------------------------------------------------------------------------------------------------------------------------------------------------------------------------------------------------------------------------------------------------------------------------------------------------------------------------------------------------------------------------------------------------------------------------------------------------------------------------------------------------------------------------------------------------------------------------------------------------------------------------------------------------------------------------------------------------------------------------------------------------------------------------------------------------------------------------------------------------------------------------------------------------------------------------------------------------------------------------------------------------------------------------GAGAGGTAAAATAGTTTA---------------------------------------------------------------------------------------------------------------------------------------------------------------------------------------------------------CACTGCCTAGGGATGAGCTCACGCCTGATTAGCTTGTTGGTA-AGGTAATGGCTTAC-CAAGGCCACGATCAGTAGCTGGTTTGAGAGAACGATCAGCCACACTGGGACTGAGACACGGCCCAGACTCCTCCGGGAGGCAGCAGTGAGGAATTTTCCGCAATGGGCGAAAGCCTGACGGAGCAATACCGCGTGAGGGATGAAGG-ATTTT-----GGTCTGTAAACCTC-TTTTCTCAAGAAAG----------------AAGTTCTGACGG-TACTTGA-GG-AATAAGC-AC-CGGCTAACT--CCGTGCCA-G-CAGCCGCGG-T--AATAC-GG--GGGGTGCAAGCGTTATCCGGATTTATT-GGGCGTAAAGCGCCTGTAGGTTGTTTAATAAGTCTGTTGTTAAAGACTAGGGCTTAACCCTAG-GAAAGCAATGGAAACTACTA-GACTTGAGTATGATAGGGGTAGA-GGGAATTTCTAGT-GTAGCGGTGAAATGCGTAGATATTAGAAAGAACACCGGTGGCGAAGGCGCTCTA-CTGGA-TCATTACTGACACTCAGAGGCGAAAGCTAGGGTAGCAAAAGGGATTAGATA-CCCCTGTAGTCCTA--GCCGTAAACGATGGATACTACATGTTGCGTTTT-------TAATGCAGTATGGTAGCTAA-CGCGTTAAGTAT-CCCGCCT-GGGGAGTACGGTCGCAAGGCTG-AAACTCAAAGGAATTGACGGGGGC-CCGCACAAGCGGTGGAGCATGTGGTTTAATTC-GATACAACGCGAAGAACCTTACCAAGGCT-TGAC---ATACTACAGATTT-CTTTGAAAGA-------------------------GGAAAGTGCCTTCGGGAATGTAGATACAGGTGGTGCATGGCTGTCGTCAGCTCGTG-TCGTGAGATGTTGGGTTAAGT-CCCGCAACGA--GCGCAA-CCCTTATTT--TTAGTTGCTA---AT---------TTATTTTAGGTTT-TCTAGAA-AGACT-G-CCGGTGACAAA-CCGGAGGAAGGTGAGGATGACGTCAAGTCA-GCATG-CCCCTTATGC-CTTGGGCTACACACGTGCTACAATGGT-TA--AGACAAAGAGTTGC-GAGCTCGTGAGAGTCAGCTA-ATCTCATAAAC-TTAG-CCT-AAGTTC-GGATTGTA-GGCTGCAACTCG-CC-TG------CATGAAGTCGGAATCGCTAGTAATCGCTGGTCAGCCATACAGCGGTGAATCCGTTCCCGGGCCTTGTACACACCGCCCGTCACACCATGGGAGCTGGTCATGCCCGAAACCGTTTGCTTAAC----CTTTTTGGAGAGCGGCGTCTAAGGTAGGGTTAGTGACTGGGGTGAAGTCGTAACAAGGTAGCCGTACTGGAAGGTGCGGCTGGATCACCTCCTKCACACCAT----------------------------------------------------------------------------------------------------------------------------------------------------------------------------------------------------------------------------------------------------------------------------------------------------------------------------------------------------------------------------------------------------------------------------------------------------------------------------------------------------------------------------------------------------------------------------------------------------------------------------------------------------------------------------------------------------------------------------------------------------------------------------------------------------------------------------------------------------------------------------------------------------------------------------------------------------------------------------------------------------------------------------------------------------------------------------------------------------------------------------------------------------------------------------------------------------------------------------------------------------------------------------------------------------------------------------------------------------------------------------------------------------------------------------------------------------------------------------------------------------------------------------------------------------------------------------------------------------------------------------------------------------------------------------------------------------------------------------------------------------------------------------------------------------------------------------------------------------------------------------------------------------------------------------------------------------------------------------------------------------------------------------------------------------------------------------------------------------------------------------------------------------------------------------------------------------------------------------------------------------------------------------------------------------------------------------------------------------------------------------------------------------------------------------------------------------------------------------------------------------------------------------------------------------------------------------------------------------------------------------------------------------------------------------------------------------------------------------------------------------------------------------------------------------------------------------------------------------------------------------------------------------------------------------------------------------------------------------------------------------------------------------------------------------------------------------------------------------------------------------------------------------------------------------------------------------------------------------------------------------------------------------------------------------------------------------------------------------------------------------------------------------------------------------------------------------------------------------------------------------------------------------------------------------------------------------------------------------------------------------------------------------------------------------------------------------------------------------------------------------
>Antarctic_CAMNT_0043826573_Phaeocystis_antarctica_Strain_CCMP1374
-----------------------------------------------------------------------------------------------------------------------------------------------------------------------------------------------------------------------------------------------------------------------------------------------------------------------------------------------------------------------------------------------------------------------------------------------------------------------------------------------------------------------------------------------------------------------------------------------------------------------------------------------------------------------------------------------------------------------------------------------------------------------------------------------------------------------------------------------------------------------------------------------------------------------------------------------------------------------------------------------------------------------------------------------------------------------------------------------------------------------------------------------------------------------------------------------------------------------------------------------------------------------------------------------------------------------------------------------------------------------------------------------------------------------------------------------------------------------------------------------------------------------------------------------------------------------------------------------------------------------------------------------------------------------------------------------------------------------------------------------------------------------------------------------------------------------------------------------------------------------------------------------------------------------------------------------------------------------------------------------------------------------------------------------------------------------------------------------------------------------------------------------------------------------------------------------------------------------------------------------------------------------------------------------------------------------------------------------------------------------------------------------------------------------------------------------------------------------------------------------------------------------------------------------------------------------------------------------------------------------------------------------------------------------------------------------------------------------------------------------------------------------------------------------------------------------------------------------------------------------------------------------------------------------------------------CTAGGGATGAGCTCACGCCTGATTAGCTTGTTGGTA-AGGTAATGGCTTAC-CAAGGCCACGATCAGTAGCTGGTTTGAGAGAACGATCAGCCACACTGGGACTGAGACACGGCCCAGACTCCTCCGGGAGGCAGCAGTGAGGAATTTTCCGCAATGGGCGAAAGCCTGACGGAGCAATACCGCGTGAGGGATGAAGG-ATTTT-----GGTCTGTAAACCTC-TTTTCTCAAGAAAG----------------AAGTTCTGACGG-TACTTGA-GG-AATAAGC-AC-CGGCTAACT--CCGTGCCA-G-CAGCCGCGG-T--AATAC-GG--GGGGTGCAAGCGTTATCCGGATTTATT-GGGCGTAAAGCGCCTGTAGGTTGTTTAATAAGTCTGTTGTTAAAGACTAGGGCTTAACCCTAG-GAAAGCAATGGAAACTACTA-GACTTGAGTATGATAGGGGTAGA-GGGAATTTCTAGT-GTAGCGGTGAAATGCGTAGATATTAGAAAGAACACCGGTGGCGAAGGCGCTCTA-CTGGA-TCATTACTGACACTCAGAGGCGAAAGCTAGGGTAGCAAAAGGGATTAGATA-CCCCTGTAGTCCTA--GCCGTAAACGATGGATACTACATGTTGCGTTTT-------TAATGCAGTATGGTAGCTAA-CGCGTTAAGTAT-CCCGCCT-GGGGAGTACGGTCGCAAGGCTG-AAACTCAAAGGAATTGACGGGGGC-CCGCACAAGCGGTGGAGCATGTGGTTTAATTC-GATACAACGCGAAGAACCTTACCAAGGCT-TGAC---ATACTACAGATTT-CTTTGAAAGA-------------------------GGAAAGTGCCTTCGGGAATGTAGATACAGGTGGTGCATGGCTGTCGTCAGCTCGTG-TCGTGAGATGTTGGGTTAAGT-CCCGCAACGA--GCGCAA-CCCTTATTT--TTAGTTGCTA---AT---------TTATTTTAGGTTT-TCTAGAA-AGACT-G-CCGGTGACAAA-CCGGAGGAAGGTGAGGATGACGTCAAGTCA-GCATG-CCCCTTATGC-CTTGGGCTACACACGTGCTACAATGGT-TA--AGACAAAGAGTTGC-GAGCTCGTGAGAGTCAGCTA-ATCTCATAAAC-TTAG-CCT-AAGTTC-GGATTGTA-GGCTGCAACTCG-CC-TG------CATGAAGTCGGAATCGCTAGTAATCGCTGGTCAGCCATACAGCGGTGAATCCGTTCCCGGGCCTTGTACACACCGCCCGTCACACCATGGGAGCTGGTCATGCCCGAAACCGTTTGCTTAAC----CTTTTTGGAGAGCGGCGTCTAAGGTAGGGTTAGTGACTGGGGTGAAGTCGTAACAAGGTAGCCGTACTGGAAGGTGCGGCTGGATCACCTCCTTTTAGGGAATTT------------------------------------------------------------------------ATTACATAACTAGTTTA------------------------------------------------------------------------------------------------------------------------------------------------------------------------------------------------------------------------------------------------------------------------------------------------------------------------------------------------------------------------------------------------------------------------------------------------------------------------------------------------------------------------------------------------------------------------------------------------------------------------------------------------------------------------------------------------------------------------------------------------------------------------------------------------------------------------------------------------------------------------------------------------------------------------------------------------------------------------------------------------------------------------------------------------------------ACTCACA-------------------------------------------------------------------------------------------------------------------------------------------------------------------------------------------------------------------------------------------------------------------------------------------------------------------------------------------------------------------------------------------------------------------------------------------------------------------------------------------------------------------------------------------------------------------------------------------------------------------------------------------------------------------------------------------------------------------------------------------------------------------------------------------------------------------------------------------------------------------------------------------------------------------------------------------------------------------------------------------------------------------------------------------------------------------------------------------------------------------------------------------------------------------------------------------------------------------------------------------------------------------------------------------------------------------------------------------------------------------------------------------------------------------------------------------------------------------------------------------------------------------------------------------------------------------------------------------------------------------------------------------------------------------------------------------------------------------------------------------------------------------------------------------------------------------------------------------------------------------------------------------------------------------------------------------------------------------------------------------------------------------------------------------------------------------------------------------------------------------------------------------------------------------------------------------------------------------------------------------------------------------------------------------------------------------------------------------------------------------------------------------------------------------------------------------------------------------------------------------------------------------------------------------------------------------------------------
>HM1334951_Uncultured_marine_haptophyte_Biosope_T84_16S_PLA491022
---------------------------------------------------------------------------------------------------------------------------------------------------------------------------------------------------------------------------------------------------------------------------------------------------------------------------------------------------------------------------------------------------------------------------------------------------------------------------------------------------------------------------------------------------------------------------------------------------------------------------------------------------------------------------------------------------------------------------------------------------------------------------------------------------------------------------------------------------------------------------------------------------------------------------------------------------------------------------------------------------------------------------------------------------------------------------------------------------------------------------------------------------------------------------------------------------------------------------------------------------------------------------------------------------------------------------------------------------------------------------------------------------------------------------------------------------------------------------------------------------------------------------------------------------------------------------------------------------------------------------------------------------------------------------------------------------------------------------------------------------------------------------------------------------------------------------------------------------------------------------------------------------------------------------------------------------------------------------------------------------------------------------------------------------------------------------------------------------------------------------------------------------------------------------------------------------------------------------------------------------------------------------------------------------------------------------------------------------------------------------------------------------------------------------------------------------------------------------------------------------------------------------------------------------------------------------------------------------------------------------------------------------------------------------------------------------------------------------------------------------------------------------------------------------------------------------------------------------------------------------------------------------------------------------------------------------------------------------------------------------------------------------------------------------------------------------------------------------------------------------------------------------------------------------------------------------------------------------------------------------------------------------------------------------TTATCCGGATTTATT-GGGCGTAAAGCGCCTGTAGGTTGTTTAATAAGTCTGTTGTTAAAGACTAGGGCTTAACCCTAG-GAAAGCAACGGAAACTACTA-GACTTGAGTATGATAGGGGTAGA-GGGAATTTCTAGT-GTAGCGGTGAAATGCGTAGATATTAGAAAGAACACCGGCGGCGAAGGCGCTCTA-CTGGA-TCATTACTGACACTCAGAGGCGAAAGCTAGGGTAGCAAAAGGGATTAGATA-CCCCTGTAGTCCTA--GCCGTAAACGATGGATACTATATGTTGCGTTTT-------TAATGCAGTGTGGTAGCTAA-CGCGTTAAGTAT-CCCGCCT-GGGGAGTACGGTCGCAAGGCTG-AAACCCAAAGGAATTGACGGGGGC-CCGCACAAGCGGTGGAGCATGTGGTTTAATTC-GATGCAACGCGAAGAACCTTACCAAGGCT-TGAC---ATACTACAAATTT-CTTTGAAAAA-------------------------GGAAAGTGCCTTCGGGAATGTAGATACAGGTGGTGCATGGCTGTCGTCAGCTCGTG-TCGTGAGATGTTGGGTTAAGT-CCCGCAACGA--GCGCAA-CCCTTATTT--TTAGTTGCTA---AT---------TTAGTTTAGGTTT-TCTAGAA-AGACT-G-CCGGTGACAAA-CCGGAGGAAGGTGAGGATGACGTCAAGTCA-GCATG-CCCCTTATGC-CTTGGGCTACACACGTGCTACAATGGT-TA--AGACAAAGAGTTGC-GAGCTCGTGAGAGTCAGCTA-ATCTCATAAAC-TTAG-CCT-AAGTTC-GGATTGTA-GGCTGCA---------------------------------------------------------------------------------------------------------------------------------------------------------------------------------------------------------------------------------------------------------------------------------------------------------------------------------------------------------------------------------------------------------------------------------------------------------------------------------------------------------------------------------------------------------------------------------------------------------------------------------------------------------------------------------------------------------------------------------------------------------------------------------------------------------------------------------------------------------------------------------------------------------------------------------------------------------------------------------------------------------------------------------------------------------------------------------------------------------------------------------------------------------------------------------------------------------------------------------------------------------------------------------------------------------------------------------------------------------------------------------------------------------------------------------------------------------------------------------------------------------------------------------------------------------------------------------------------------------------------------------------------------------------------------------------------------------------------------------------------------------------------------------------------------------------------------------------------------------------------------------------------------------------------------------------------------------------------------------------------------------------------------------------------------------------------------------------------------------------------------------------------------------------------------------------------------------------------------------------------------------------------------------------------------------------------------------------------------------------------------------------------------------------------------------------------------------------------------------------------------------------------------------------------------------------------------------------------------------------------------------------------------------------------------------------------------------------------------------------------------------------------------------------------------------------------------------------------------------------------------------------------------------------------------------------------------------------------------------------------------------------------------------------------------------------------------------------------------------------------------------------------------------------------------------------------------------------------------------------------------------------------------------------------------------------------------------------------------------------------------------------------------------------------------------------------------------------------------------------------------------------------------------------------------------------------------------------------------------------------------------------------------------------------------------------------------------------------------------------------------------------------------------------------------------------------------------------------------------------------------------------------------------------------------------------------------------------------------------------------------------
>HM1335531_Uncultured_marine_haptophyte_Biosope_T88_16S_PLA491024
----------------------------------------------------------------------------------------------------------------------------------------------------------------------------------------------------------------------------------------------------------------------------------------------------------------------------------------------------------------------------------------------------------------------------------------------------------------------------------------------------------------------------------------------------------------------------------------------------------------------------------------------------------------------------------------------------------------------------------------------------------------------------------------------------------------------------------------------------------------------------------------------------------------------------------------------------------------------------------------------------------------------------------------------------------------------------------------------------------------------------------------------------------------------------------------------------------------------------------------------------------------------------------------------------------------------------------------------------------------------------------------------------------------------------------------------------------------------------------------------------------------------------------------------------------------------------------------------------------------------------------------------------------------------------------------------------------------------------------------------------------------------------------------------------------------------------------------------------------------------------------------------------------------------------------------------------------------------------------------------------------------------------------------------------------------------------------------------------------------------------------------------------------------------------------------------------------------------------------------------------------------------------------------------------------------------------------------------------------------------------------------------------------------------------------------------------------------------------------------------------------------------------------------------------------------------------------------------------------------------------------------------------------------------------------------------------------------------------------------------------------------------------------------------------------------------------------------------------------------------------------------------------------------------------------------------------------------------------------------------------------------------------------------------------------------------------------------------------------------------------------------------------------------------------------------------------------------------------------------------------------------------------------------------CAGCGTTATCCGGATTTATT-GGGCGTAAAGCGCCTGTAGGTTGTTTAATAAGTCTGTTGTTAAAGACTAGGGCTTAACCCTAG-GAAAGCAATGGAAACTACTA-GACTTGAGTATGATAGGGGTAGA-GGGAATTTCTAGT-GTAGCGGTGAAATGCGTAGATATTAGAAAGAACACCGGCGGCGAAGGCGCTCTA-CTGGA-TCATTACTGACACTCAGAGGCGAAAGCTAGGGTAGCAAAAGGGATTAGATA-CCCCTGTAGTCCTA--GCCGTAAACGATGGATACTACATGTTGCGTTTT-------TAATGCAGTGTGGTAGCTAA-CGCGTTAAGTAT-CCCGCCT-GGGGAGTACGGTCGCAAGGCTG-AAACTCAAAGGAATTGACGGGGGC-CCGCACAAGCGGTGGAGCATGTGGTTTAATTC-GATGCAACGCGAAGAACCTTACCAAGGCT-TGAC---ATACTACAAATTT-CTTTGAAAAA-------------------------GGAAAGTGCCTTCGGGAATGTAGATACAGGTGGTGCATGGCTGTCGTCAGCTCGTG-TCGTGAGATGTTGGGTTAAGT-CCCGCAACGA--GCGCAA-CCCTTATTT--TTGGTTGCTA---AT---------TTAGTTTAGGTTT-TCTAGAA-AGACT-G-CCGGTGACAAA-CCGGAGGAAGGTGAGGATGACGTCAAGTCA-GCATG-CCCCTTATGC-CTTGGGCTACACACGTGCTACAATGGT-TA--AGACAAAGAGTTGC-GAGCTCGTGAGAGTTAGCTA-ATCTCATAAAC-TTAG-CCT-AAGTTC-GGATTGTA-GGCTGCA---------------------------------------------------------------------------------------------------------------------------------------------------------------------------------------------------------------------------------------------------------------------------------------------------------------------------------------------------------------------------------------------------------------------------------------------------------------------------------------------------------------------------------------------------------------------------------------------------------------------------------------------------------------------------------------------------------------------------------------------------------------------------------------------------------------------------------------------------------------------------------------------------------------------------------------------------------------------------------------------------------------------------------------------------------------------------------------------------------------------------------------------------------------------------------------------------------------------------------------------------------------------------------------------------------------------------------------------------------------------------------------------------------------------------------------------------------------------------------------------------------------------------------------------------------------------------------------------------------------------------------------------------------------------------------------------------------------------------------------------------------------------------------------------------------------------------------------------------------------------------------------------------------------------------------------------------------------------------------------------------------------------------------------------------------------------------------------------------------------------------------------------------------------------------------------------------------------------------------------------------------------------------------------------------------------------------------------------------------------------------------------------------------------------------------------------------------------------------------------------------------------------------------------------------------------------------------------------------------------------------------------------------------------------------------------------------------------------------------------------------------------------------------------------------------------------------------------------------------------------------------------------------------------------------------------------------------------------------------------------------------------------------------------------------------------------------------------------------------------------------------------------------------------------------------------------------------------------------------------------------------------------------------------------------------------------------------------------------------------------------------------------------------------------------------------------------------------------------------------------------------------------------------------------------------------------------------------------------------------------------------------------------------------------------------------------------------------------------------------------------------------------------------------------------------------------------------------------------------------------------------------------------------------------------------------------------------------------------------------------------------
>HM1335491_Uncultured_marine_haptophyte_Biosope_T88_16S_PLA491020
----------------------------------------------------------------------------------------------------------------------------------------------------------------------------------------------------------------------------------------------------------------------------------------------------------------------------------------------------------------------------------------------------------------------------------------------------------------------------------------------------------------------------------------------------------------------------------------------------------------------------------------------------------------------------------------------------------------------------------------------------------------------------------------------------------------------------------------------------------------------------------------------------------------------------------------------------------------------------------------------------------------------------------------------------------------------------------------------------------------------------------------------------------------------------------------------------------------------------------------------------------------------------------------------------------------------------------------------------------------------------------------------------------------------------------------------------------------------------------------------------------------------------------------------------------------------------------------------------------------------------------------------------------------------------------------------------------------------------------------------------------------------------------------------------------------------------------------------------------------------------------------------------------------------------------------------------------------------------------------------------------------------------------------------------------------------------------------------------------------------------------------------------------------------------------------------------------------------------------------------------------------------------------------------------------------------------------------------------------------------------------------------------------------------------------------------------------------------------------------------------------------------------------------------------------------------------------------------------------------------------------------------------------------------------------------------------------------------------------------------------------------------------------------------------------------------------------------------------------------------------------------------------------------------------------------------------------------------------------------------------------------------------------------------------------------------------------------------------------------------------------------------------------------------------------------------------------------------------------------------------------------------------------------------CAGCGTTATCCGGATTTATT-GGGCGTAAAGCGCCTGTAGGTTGTTTAATAAGTCTGTTGTTAAAGACTAGGGCTTAACCCTAG-GAAAGCAGTGGAAACTACTA-GACTTGAGTATGATAGGGGTAGA-GGGAGTTTCTAGT-GTAGCGGTGAAATGCGTAGATATTAGAAAGAACACCGGTGGCGAAGGCGCTCTA-CTGGA-TCATTACTGACACTCAGAGGCGAAAGCTAGGGTAGCAAAAGGGATTAGATA-CCCCTGTAGTCCTA--GCCGTAAACGATGGATACTACATGTTGCGTTTT-------TAATGCAGTGTGGTAGCTAA-CGCGTTAAGTAT-CCCGCCT-GGGGAGTACGGTCGCAAGGCTG-AAACTCAAAGGAATTGACGGGGGC-CCGCACAAGCGGTGGAGCATGTGGTTTAATTC-GATGCAACGCGAAGAACCTTACCAAGGCT-TGAC---ATACTACAAATTT-CTTTGAAAAA-------------------------GGAAAGTGCCTTCGGGAATGTAGATACAGGTGGTGCATGGCTGTCGTCAGCTCGTG-TCGTGAGATGTTGGGTTAAGT-CCCGCAACGA--GCGCAA-CCCTTATTT--TTAGTTGCTA---AT---------TTAGTTTAGGTTT-TCTAGAA-AGACT-G-CCGGTGACAAA-CCGGAGGAAGGTGAGGATGACGTCAAGTCA-GCATG-CCCCTTATGC-CTTGGGCTACACACGTGCTACAATGGT-TA--AGACAAAGAGTTGC-GAGTTCGTGAGAGTCAGCTA-ATCTCATAAAC-TTAG-CCT-AAGTTC-GGATTGTA-GGCTGCA---------------------------------------------------------------------------------------------------------------------------------------------------------------------------------------------------------------------------------------------------------------------------------------------------------------------------------------------------------------------------------------------------------------------------------------------------------------------------------------------------------------------------------------------------------------------------------------------------------------------------------------------------------------------------------------------------------------------------------------------------------------------------------------------------------------------------------------------------------------------------------------------------------------------------------------------------------------------------------------------------------------------------------------------------------------------------------------------------------------------------------------------------------------------------------------------------------------------------------------------------------------------------------------------------------------------------------------------------------------------------------------------------------------------------------------------------------------------------------------------------------------------------------------------------------------------------------------------------------------------------------------------------------------------------------------------------------------------------------------------------------------------------------------------------------------------------------------------------------------------------------------------------------------------------------------------------------------------------------------------------------------------------------------------------------------------------------------------------------------------------------------------------------------------------------------------------------------------------------------------------------------------------------------------------------------------------------------------------------------------------------------------------------------------------------------------------------------------------------------------------------------------------------------------------------------------------------------------------------------------------------------------------------------------------------------------------------------------------------------------------------------------------------------------------------------------------------------------------------------------------------------------------------------------------------------------------------------------------------------------------------------------------------------------------------------------------------------------------------------------------------------------------------------------------------------------------------------------------------------------------------------------------------------------------------------------------------------------------------------------------------------------------------------------------------------------------------------------------------------------------------------------------------------------------------------------------------------------------------------------------------------------------------------------------------------------------------------------------------------------------------------------------------------------------------------------------------------------------------------------------------------------------------------------------------------------------------------------------------------------------------
>HM1335681_Uncultured_marine_haptophyte_Biosope_T88_16S_PLA491039
-----------------------------------------------------------------------------------------------------------------------------------------------------------------------------------------------------------------------------------------------------------------------------------------------------------------------------------------------------------------------------------------------------------------------------------------------------------------------------------------------------------------------------------------------------------------------------------------------------------------------------------------------------------------------------------------------------------------------------------------------------------------------------------------------------------------------------------------------------------------------------------------------------------------------------------------------------------------------------------------------------------------------------------------------------------------------------------------------------------------------------------------------------------------------------------------------------------------------------------------------------------------------------------------------------------------------------------------------------------------------------------------------------------------------------------------------------------------------------------------------------------------------------------------------------------------------------------------------------------------------------------------------------------------------------------------------------------------------------------------------------------------------------------------------------------------------------------------------------------------------------------------------------------------------------------------------------------------------------------------------------------------------------------------------------------------------------------------------------------------------------------------------------------------------------------------------------------------------------------------------------------------------------------------------------------------------------------------------------------------------------------------------------------------------------------------------------------------------------------------------------------------------------------------------------------------------------------------------------------------------------------------------------------------------------------------------------------------------------------------------------------------------------------------------------------------------------------------------------------------------------------------------------------------------------------------------------------------------------------------------------------------------------------------------------------------------------------------------------------------------------------------------------------------------------------------------------------------------------------------------------------------------------------------------------ATCCGGATTTATT-GGGCGTAAAGCGCCTGTAGGTTGTTTAATAAGTCTGTTGTTAAAGACTAGGGCTTAACCCTAG-GAAAGCAATGGAAACTACTA-GACTTGAGTATGATAGGGGTAGA-GGGAATTTCTAGT-GTAGCGGTGAAATGCGTAGATATTAGAAAGAACACCGGTGGCGAAGGCGCTCTA-CTGGA-TCATTACTGACACTCAGAGGCGAAAGCTAGGGTAGCAAAAGGGACTAGATA-CCCCTGTAGTCCTA--GCCGTAAACGATGGATACTACATGTTGCGTTTT-------TAATGCAGTGTGGTAGCTGA-CGCGTTAAGTAT-CCCGCCT-GGGGAGTACGGTCGCAAGGCTG-AAACTCAAAGGAATTGACGGGGGC-CCGCACAGGCGGTGGAGCATGTGGTTTAATTC-GATGCAACGCGAAGAACCTTACCAAGGCT-TGAC---ATACTACAAATTT-CTTTGAAAAA-------------------------GGAAAGTGCCTTCGGGAATGTAGATACAGGTGGTGCATGGCTGTCGTCAGCTCGTG-TCGTGAGATGTTGGGTTAAGT-CCCGCAACGA--GCGCAA-CCCTTATTT--TTAGTTGCTA---AT---------TTAGTTTAGGTTT-TCTAGAA-AGACC-G-CCGGTGACAAA-CCGGAGGAAGGTGAGGATGACGTCAAGTCA-GCATG-CCCCTTATGC-CTTGGGCTACACACGTGCTACAATGGT-TA--AGACAAAGAGTTGC-GAGCTCGTGAGAGTCAGCTA-ATCTCATAAAC-TTAG-CCT-AAGTTC-GGATTGTA-GGCTGCAAC-------------------------------------------------------------------------------------------------------------------------------------------------------------------------------------------------------------------------------------------------------------------------------------------------------------------------------------------------------------------------------------------------------------------------------------------------------------------------------------------------------------------------------------------------------------------------------------------------------------------------------------------------------------------------------------------------------------------------------------------------------------------------------------------------------------------------------------------------------------------------------------------------------------------------------------------------------------------------------------------------------------------------------------------------------------------------------------------------------------------------------------------------------------------------------------------------------------------------------------------------------------------------------------------------------------------------------------------------------------------------------------------------------------------------------------------------------------------------------------------------------------------------------------------------------------------------------------------------------------------------------------------------------------------------------------------------------------------------------------------------------------------------------------------------------------------------------------------------------------------------------------------------------------------------------------------------------------------------------------------------------------------------------------------------------------------------------------------------------------------------------------------------------------------------------------------------------------------------------------------------------------------------------------------------------------------------------------------------------------------------------------------------------------------------------------------------------------------------------------------------------------------------------------------------------------------------------------------------------------------------------------------------------------------------------------------------------------------------------------------------------------------------------------------------------------------------------------------------------------------------------------------------------------------------------------------------------------------------------------------------------------------------------------------------------------------------------------------------------------------------------------------------------------------------------------------------------------------------------------------------------------------------------------------------------------------------------------------------------------------------------------------------------------------------------------------------------------------------------------------------------------------------------------------------------------------------------------------------------------------------------------------------------------------------------------------------------------------------------------------------------------------------------------------------------------------------------------------------------------------------------------------------------------------------------------------------------------------------------------------------------
>HM1330411_Uncultured_marine_haptophyte_Biosope_T123_16S_PLA491031
---------------------------------------------------------------------------------------------------------------------------------------------------------------------------------------------------------------------------------------------------------------------------------------------------------------------------------------------------------------------------------------------------------------------------------------------------------------------------------------------------------------------------------------------------------------------------------------------------------------------------------------------------------------------------------------------------------------------------------------------------------------------------------------------------------------------------------------------------------------------------------------------------------------------------------------------------------------------------------------------------------------------------------------------------------------------------------------------------------------------------------------------------------------------------------------------------------------------------------------------------------------------------------------------------------------------------------------------------------------------------------------------------------------------------------------------------------------------------------------------------------------------------------------------------------------------------------------------------------------------------------------------------------------------------------------------------------------------------------------------------------------------------------------------------------------------------------------------------------------------------------------------------------------------------------------------------------------------------------------------------------------------------------------------------------------------------------------------------------------------------------------------------------------------------------------------------------------------------------------------------------------------------------------------------------------------------------------------------------------------------------------------------------------------------------------------------------------------------------------------------------------------------------------------------------------------------------------------------------------------------------------------------------------------------------------------------------------------------------------------------------------------------------------------------------------------------------------------------------------------------------------------------------------------------------------------------------------------------------------------------------------------------------------------------------------------------------------------------------------------------------------------------------------------------------------------------------------------------------------------------------------------------------------------------------------ATT-GGGCGTAAAGCGCCTGTAGGTTGTTTAATAAGTCTGTTGTTAAAGACTAGGGCTTAACCCTAG-GAAAGCAATGGAAACTACTA-GACTTGAGTATGATAGGGGTAGA-GGGAATTTCTAGT-GTAGCGGTGAAATGCGTAGATATTAGAAAGAACACCGGCGGCGAAGGCGCTCTA-CTGGA-TCATTACTGACACTCAGAGGCGAAAGCTAGGGTAGCAAAAGGGATTAGATA-CCCCTGTAGTCCTA--GCCGTAAACGATGGATACTACATGTTGCGTTTT-------TAATGCAGTGTGGTAGCTAA-CGCGTTAAGTAT-CCCGCCT-GGGGAGTACGGTCGCAAGGCTG-AAACTCTAAGGAATTGACGGGGGC-CCGCACAAGCGGTGGAGCATGTGGTTTAATTC-GATGCAACGCGAAGAACCTTACCAAGGCT-TGAC---ATACTACAAATTT-CTTTGAAAAA-------------------------GGAAAGTGCCTTCGGGAATGTAGATACAGGTGGTGCATGGCTGTCGTCAGCTCGTG-TCGTGAGATGTTGGGTTAAGT-CCCGCAACGA--GCGCAA-CCCTTATTT--TTAGTTGCTA---AT---------TTAGTTTAGGTTT-TCTAGAA-AGACT-G-CCGGTGACAAA-CCGGAGGAAGGTGAGGATGACGTCAAGTCA-GCATG-CCCCTTATGC-CTTGGGCTACACACGTGCTACAATGGT-TA--AGACAAAGAGTTGC-GAGCTCGTGAGAGTCAGCTA-ATCTCATAAAC-TTAG-CCT-AAGTTC-GGATTGTA-GGCTGCAACTCG-CC-T---------------------------------------------------------------------------------------------------------------------------------------------------------------------------------------------------------------TACG----------------------------------------------------------------------------------------------------------------------------------------------------------------------------------------------------------------------------------------------------------------------------------------------------------------------------------------------------------------------------------------------------------------------------------------------------------------------------------------------------------------------------------------------------------------------------------------------------------------------------------------------------------------------------------------------------------------------------------------------------------------------------------------------------------------------------------------------------------------------------------------------------------------------------------------------------------------------------------------------------------------------------------------------------------------------------------------------------------------------------------------------------------------------------------------------------------------------------------------------------------------------------------------------------------------------------------------------------------------------------------------------------------------------------------------------------------------------------------------------------------------------------------------------------------------------------------------------------------------------------------------------------------------------------------------------------------------------------------------------------------------------------------------------------------------------------------------------------------------------------------------------------------------------------------------------------------------------------------------------------------------------------------------------------------------------------------------------------------------------------------------------------------------------------------------------------------------------------------------------------------------------------------------------------------------------------------------------------------------------------------------------------------------------------------------------------------------------------------------------------------------------------------------------------------------------------------------------------------------------------------------------------------------------------------------------------------------------------------------------------------------------------------------------------------------------------------------------------------------------------------------------------------------------------------------------------------------------------------------------------------------------------------------------------------------------------------------------------------------------------------------------------------------------------------------------------------------------------------------------------------------------------------------------------------------------------------------------------------------------------------------------------------------------------------------------------------------------------------------------------------------------------------------------------------------------------------------------------------------------------------------------------------------------------------------------------------------------------------------------------------------------------
>EF0520531_Uncultured_haptophyte_250304-63
-------------------------------------------------------------------------------------------------------------------------------------------------------------------------------------------------------------------------------------------------------------------------------------------------------------------------------------------------------------------------------------------------------------------------------------------------------------------------------------------------------------------------------------------------------------------------------------------------------------------------------------------------------------------------------------------------------------------------------------------------------------------------------------------------------------------------------------------------------------------------------------------------------------------------------------------------------------------------------------------------------------------------------------------------------------------------------------------------------------------------------------------------------------------------------------------------------------------------------------------------------------------------------------------------------------------------------------------------------------------------------------------------------------------------------------------------------------------------------------------------------------------------------------------------------------------------------------------------------------------------------------------------------------------------------------------------------------------------------------------------------------------------------------------------------------------------------------------------------------------------------------------------------------------------------------------------------------------------------------------------------------------------------------------------------------------------------------------------------------------------------------------------------------------------------------------------------------------------------------------------------------------------------------------------------------------------------------------------------------------------------------------------------------------------------------------------------------------------------------------------------------------------------------------------------------------------------------------------------------------------------------------------------------------------------------------------------------------------------------------------------------------------------------------------------------------------------------------------------------------------------------------------------------------------------------------------------------------------------------------------------------------------------------------------------------------------------------------------------------------------------------------------------------------------------------------------------------------------GA-GG-AAGAAG---T-CGGCTAACT--CCGTGCCACA-CAGCCGCGGTA--AACACCGG--GGGATGCAAGCGTTATCCGGATTTATT-GGGCGTAAAGCGCCTGTAGGTTGTTTAAAAAGTCTGTTGTTAAAGACTAGGGCTTAACCCTAG-GAAAGCAATGGATACTACTA-GACTTGAGTATGATAGGGGTAGA-GGGAATTTCTAGT-GTAGCGGTGAAATGCGTAGATATTAGAAAGAACACCGGTGGCGAA-GCGCTCTA-CTGGA-TCATTACTGACACTCAGAGGCGAAAGCTAGGGTAGCAAAAGGGATTAGATA-CCCCTGTAGTCCTA--GCCGTAAACGATGGATACTACATGTTGCGTTTT-------TAATGCAGTATGGTAGCTAA-CGCGTTAAGTAT-CCCGCCT-GGGGAGTACGGTCGCAAGGCTG-AAACTCAAAGGAATTGACGGGGGC-CCGCACAAGCGGTGGAGCATGTGGTTTAATTC-GATGCAACGCGAAGAACCTTACCAAGGCT-TGAC---ATACTACAGATTT-CTTTGAAAAA-------------------------GGAAAGTGCCTTCGGGAATGTAGATACAGGTGGTGCATGGCTGTCGTCAGCTCGTG-TCGTGAGATGTTGGGTTAAGT-CCCGCAACGA--GCGCAA-CCCTTATTT--TTAGTTGCTA---AT---------TTAGTTTAGGTTT-TCTAGAA-AGACT-G-CCGGTGACAAA-CCGGAGGAAGGTGAGGATGACGTCAAGTCA-GCATG-CCCCTTATGC-CTTGGGCTACACACGTGCTACAATGGT-TA--AGACAAAGAGTTGC-GAGCTCGTGAGAGTCAGCTA-ATCTCATAAAC-TTAG-CCT-AAGTTC-GGATTGTA-GGCTGCAACTCG-CC-TA------CATGAAG---------------------------------------------------------------------------------------------------------------------------------------------------------------------------------------------------------------------------------------------------------------------------------------------------------------------------------------------------------------------------------------------------------------------------------------------------------------------------------------------------------------------------------------------------------------------------------------------------------------------------------------------------------------------------------------------------------------------------------------------------------------------------------------------------------------------------------------------------------------------------------------------------------------------------------------------------------------------------------------------------------------------------------------------------------------------------------------------------------------------------------------------------------------------------------------------------------------------------------------------------------------------------------------------------------------------------------------------------------------------------------------------------------------------------------------------------------------------------------------------------------------------------------------------------------------------------------------------------------------------------------------------------------------------------------------------------------------------------------------------------------------------------------------------------------------------------------------------------------------------------------------------------------------------------------------------------------------------------------------------------------------------------------------------------------------------------------------------------------------------------------------------------------------------------------------------------------------------------------------------------------------------------------------------------------------------------------------------------------------------------------------------------------------------------------------------------------------------------------------------------------------------------------------------------------------------------------------------------------------------------------------------------------------------------------------------------------------------------------------------------------------------------------------------------------------------------------------------------------------------------------------------------------------------------------------------------------------------------------------------------------------------------------------------------------------------------------------------------------------------------------------------------------------------------------------------------------------------------------------------------------------------------------------------------------------------------------------------------------------------------------------------------------------------------------------------------------------------------------------------------------------------------------------------------------------------------------------------------------------------------------------------------------------------------------------------------------------------------------------------------------------------------------------------------------------------------------------------------------------------------------------------------------------------------------------------------------------------------------
>Karlodinium-armiger-16S-strict
------------------------------------------------------------------------------------------------------------------------------------------------------------------------------------------------------------------------------------------------------------------------------------------------------------------------------------------------------------------------------------------------------------------------------------------------------------------------------------------------------------------------------------------------------------------------------------------------------------------------------------------------------------------------------------------------------------------------------------------------------------------------------------------------------------------------------------------------------------------------------------------------------------------------------------------------------------------------------------------------------------------------------------------------------------------------------------------------------------------------------------------------------------------------------------------------------------------------------------------------------------------------------------------------------------------------------------------------------------------------------------------------------------------------------------------------------------------------------------------------------------------------------------------------------------------------------------------------------------------------------------------------------------------------------------------------------------------------------------------------------------------------------------------------------------------------------------------------------------------------------------------------------------------------------------------------------------------------------------------------------------------------------------------------------------------------------------------------------------------------------------------------------------------------------------------------------------------------------------------------------------------------------------------------------------------------------------------------------------------------------------------------------------------------------------------------------------------------------------------------G--------------------------------------------TATAACTGCTGG------------------------------------------------------------------------------------------------AAACGGCTGCTAACACTCCATA-----TG----------------TCGAGAGATGAAATAATTT-----------------------------------------------------------------------------------------------------------------------------------------------------------------------------------------------------------ATTGCCTAAGGATGAGCTCACGCCTGATTAGCTTGTTGGTG-AGGTAATGGCTCAC-CAAGGCCACGATCAGTAGCTGGTTTGAGAGGACGATCAGCCACACTGGGACTGAGACACGGCCCAGACTCCTCCGGGAGGCAGCAGTGAGGAATTTTCCGCAATGGGCGAAAGCCTGACGGAGCAATACCGCGTGAGGGATGAAGG-ATTTT-----GGTCTGTAAACCTC-TTTTCTCAAGAAAG----------------AAGTTCTGACGG-TACTTGA-GG-AATAAGC-AT-CGGCTAACT--CCGTGCCA-G-CAGCCGCGG-T--AATAC-GG--GGGATGCAAGCGTTATCCGGAATCATT-GGGCGTAAAGCGCCTGTAGGTTGTTTAATAAGTCTGTTGTTAAAGACTAGGGCTTAACCCTAG-GAAAGCAATGGAAACTACTA-GACTTGAGTATGGCAGGGGTAGA-GGGAATTTCTAGT-GTAGCGGTGAAATGCGTAGATATTAGAAAGAACACCGGTGGCGAAAGCGCTCTA-CTGGA-CCATTACTGACACTCAGAGGCGAAAGCTAGGGTAGCAAAAGGGATTAGATA-CCCCTGTAGTCCTA--GCCGTAAACGATGGATACTAGATGTTGTGCATA-------ATGTACAGTATCGTAGCTAA-CGCGTTAAGTAT-CCCGCCT-GGGGAGTACGCTCGCAAGGGTG-AAACTCAAAGGAATTGACGGGGGC-CCGCACAAGCGGTGGAGCATGTGGTTTAATTC-GATNNAACGCGAAGAACCTTACCAGGGCT-TGAC---ATACTACAAATTC-TTTWGAGAWA-------------------------ARGAAGTGCCTTCGGGAATGTAGATACAGGTGGTGCATGGCTGTCGTCAGCTCGTG-TCGTGAGATGTTGGGTTAAGT-CCCGCAACGA--GCGCAA-CCCTTATTT--TTAGTTACTA---------------------------------------------------------------------------------------------------------------------------------------------------------------------------------------------------------------------------------------------------------------------------------------------------------------------------------------------------------------------------------------------------------------------------------------------------------------------------------------------------------------------------------------------------------------------------------------------------------------------------------------------------------------------------------------------------------------------------------------------------------------------------------------------------------------------------------------------------------------------------------------------------------------------------------------------------------------------------------------------------------------------------------------------------------------------------------------------------------------------------------------------------------------------------------------------------------------------------------------------------------------------------------------------------------------------------------------------------------------------------------------------------------------------------------------------------------------------------------------------------------------------------------------------------------------------------------------------------------------------------------------------------------------------------------------------------------------------------------------------------------------------------------------------------------------------------------------------------------------------------------------------------------------------------------------------------------------------------------------------------------------------------------------------------------------------------------------------------------------------------------------------------------------------------------------------------------------------------------------------------------------------------------------------------------------------------------------------------------------------------------------------------------------------------------------------------------------------------------------------------------------------------------------------------------------------------------------------------------------------------------------------------------------------------------------------------------------------------------------------------------------------------------------------------------------------------------------------------------------------------------------------------------------------------------------------------------------------------------------------------------------------------------------------------------------------------------------------------------------------------------------------------------------------------------------------------------------------------------------------------------------------------------------------------------------------------------------------------------------------------------------------------------------------------------------------------------------------------------------------------------------------------------------------------------------------------------------------------------------------------------------------------------------------------------------------------------------------------------------------------------------------------------------------------------------------------------------------------------------------------------------------------------------------------------------------------------------------------------------------------------------------------------------------------------------------------------------------------------------------------------------------------------------------------------------------------------------------------------
>EF0521971_Uncultured_haptophyte_MC622-31
-------------------------------------------------------------------------------------------------------------------------------------------------------------------------------------------------------------------------------------------------------------------------------------------------------------------------------------------------------------------------------------------------------------------------------------------------------------------------------------------------------------------------------------------------------------------------------------------------------------------------------------------------------------------------------------------------------------------------------------------------------------------------------------------------------------------------------------------------------------------------------------------------------------------------------------------------------------------------------------------------------------------------------------------------------------------------------------------------------------------------------------------------------------------------------------------------------------------------------------------------------------------------------------------------------------------------------------------------------------------------------------------------------------------------------------------------------------------------------------------------------------------------------------------------------------------------------------------------------------------------------------------------------------------------------------------------------------------------------------------------------------------------------------------------------------------------------------------------------------------------------------------------------------------------------------------------------------------------------------------------------------------------------------------------------------------------------------------------------------------------------------------------------------------------------------------------------------------------------------------------------------------------------------------------------------------------------------------------------------------------------------------------------------------------------------------------------------------------------------------------------------------------------------------------------------------------------------------------------------------------------------------------------------------------------------------------------------------------------------------------------------------------------------------------------------------------------------------------------------------------------------------------------------------------------------------------------------------------------------------------------------------------------------------------------------------------------------------------------------------------------------------------------------------------------------------------------------------------GA-GG-AATAAGC-AT-CGGCTAACT--CCGTGCCA-G-CAGCCGCGG-T--AATAC-GG--GGGATGCAAGCGTTATCCGAAATCATT-GGGCGTAAAGCGCCTGTAGGTTGTTTGTTAAGTCCGTTGTTAAAGCCTAGGGCTTAACCCTAG-AGAAGCAATGGAAACTAGTA-GACTAGAGTATGGTAGGGGTAGA-GGGAATTTCTAGT-GTAGCGGTGAAATGCGTAGATATTAGAAAGAACACCAGTGGCGAAGGCGCTCTA-CTGGA-CCATTACTGACACTCAGAGGCGAAAGCTAGGGTAGCAAAAGGGATTAGATA-CCCCTGTAGTCCTA--GCCGTAAACGATGGATACTAGATGTTGTGCTTA-------TTGTACAGTATCGTAGCTAA-CGCGTTAAGTAT-CCCGCCT-GGGGAGTACGCTCGCAAGGGTG-AAACTCAAAGGAATTGACGGGGGC-CCGCACAAGCGGTGGAGCATGTGGTTTAATTC-GATGCAACGCGAAGAACCTTACCAGGGCT-TGAC---ATACTGCGAATCT-TTTTGAGAAA-------------------------AAAGAGTGCCTTCGGGAATGCAGGTACAGGTGGTGCATGGCTGTCGTCAGCTCGTG-TCGTGAGATGTTGGGTTAAGT-CCCGCAACGA--GCGCAA-CCCTTGTTT--TTAGTTACTA---A----------TTTA-TTAGGTTT-TCTAGAA-AGACT-G-CCGGTGACAAA-CCGGAGGAAGGTGAGGATGACGTCAAGTCA-GCATG-CCCCTTATGC-CTTGGGCTACACACGTGCTACAATGGT-TA--AGACAAAGAGTTGC-GAGCTCGCGAGAGTCAGCTA-ATCTCATAAAC-TTAG-CCT-AAGTTC-GGATTGTA-GGCTGCAACTCG-CC-TA------CATGAAG---------------------------------------------------------------------------------------------------------------------------------------------------------------------------------------------------------------------------------------------------------------------------------------------------------------------------------------------------------------------------------------------------------------------------------------------------------------------------------------------------------------------------------------------------------------------------------------------------------------------------------------------------------------------------------------------------------------------------------------------------------------------------------------------------------------------------------------------------------------------------------------------------------------------------------------------------------------------------------------------------------------------------------------------------------------------------------------------------------------------------------------------------------------------------------------------------------------------------------------------------------------------------------------------------------------------------------------------------------------------------------------------------------------------------------------------------------------------------------------------------------------------------------------------------------------------------------------------------------------------------------------------------------------------------------------------------------------------------------------------------------------------------------------------------------------------------------------------------------------------------------------------------------------------------------------------------------------------------------------------------------------------------------------------------------------------------------------------------------------------------------------------------------------------------------------------------------------------------------------------------------------------------------------------------------------------------------------------------------------------------------------------------------------------------------------------------------------------------------------------------------------------------------------------------------------------------------------------------------------------------------------------------------------------------------------------------------------------------------------------------------------------------------------------------------------------------------------------------------------------------------------------------------------------------------------------------------------------------------------------------------------------------------------------------------------------------------------------------------------------------------------------------------------------------------------------------------------------------------------------------------------------------------------------------------------------------------------------------------------------------------------------------------------------------------------------------------------------------------------------------------------------------------------------------------------------------------------------------------------------------------------------------------------------------------------------------------------------------------------------------------------------------------------------------------------------------------------------------------------------------------------------------------------------------------------------------------------------------------
>EF0520391_Uncultured_haptophyte_250304-42
-------------------------------------------------------------------------------------------------------------------------------------------------------------------------------------------------------------------------------------------------------------------------------------------------------------------------------------------------------------------------------------------------------------------------------------------------------------------------------------------------------------------------------------------------------------------------------------------------------------------------------------------------------------------------------------------------------------------------------------------------------------------------------------------------------------------------------------------------------------------------------------------------------------------------------------------------------------------------------------------------------------------------------------------------------------------------------------------------------------------------------------------------------------------------------------------------------------------------------------------------------------------------------------------------------------------------------------------------------------------------------------------------------------------------------------------------------------------------------------------------------------------------------------------------------------------------------------------------------------------------------------------------------------------------------------------------------------------------------------------------------------------------------------------------------------------------------------------------------------------------------------------------------------------------------------------------------------------------------------------------------------------------------------------------------------------------------------------------------------------------------------------------------------------------------------------------------------------------------------------------------------------------------------------------------------------------------------------------------------------------------------------------------------------------------------------------------------------------------------------------------------------------------------------------------------------------------------------------------------------------------------------------------------------------------------------------------------------------------------------------------------------------------------------------------------------------------------------------------------------------------------------------------------------------------------------------------------------------------------------------------------------------------------------------------------------------------------------------------------------------------------------------------------------------------------------------------------------------GA-GG-AATAAGC-AT-CGGCTAACT--CCGTGCCA-G-CAGCCGCGG-T--AATAC-GG--GGGATGCAAGCGTTATCCGGAATCATT-GGGCGTAAAGCGCCTGTAGGTTGTTTATTAAGTCCGTTGTTAAAGCCTAGGGCTTAACCCCAG-AAAAGCAATGGAAACTAATA-GACTAGAGTATGGTAGGGGTAGA-GGGAATTTCTAGT-GTAGCGGTGAAATGCGTAGATATTAGAAAGAACACCAGTGGCGAAAGCGCTCTA-CTGGA-CCATTACTGACACTCAGAGGCGAAAGCTAGGGTAGCAAAAGGGATTAGATA-CCCCTGTAGTCCTA--GCCGTAAACGATGGATACTAGATGTTGTGCTTA-------TAGTACAGTATCGTAGCTAA-CGCGTTAAGTAT-CCCGCCT-GGGGAGTACGCTCGCAAGGGTG-AAACTCAAAGGAATTGGCGGGGGC-CCGCACAAGCGGTGGAGCATGTGGTTTAATTC-GATGCAACGCGAAGAACCTTACCAGGGCT-TGAC---ATACTGCGAATCT-TTTTGAGAAA-------------------------AAAGAGTGCCTTCGGGAATGCAGATACAGGTGGTGCATGGCTGTCGTCAGCTCGTG-TCGTGAGATGTTGGGTTAAGT-CCCGCAACGA--GCGCAA-CCCTTGTTT--TTAGTTACTA---A----------TTTA-TTAGGTTT-TCTAGAA-AGACT-G-CCGGTGACAAA-CCGGAGGAAGGTGAGGATGACGTCAAGTCA-GCATG-CCCCTTATGT-CCTGGGCCACACACGTGCTACAATGGT-TA--AGACAAAGAGTCGC-GAATTCGTGAGAATCAGCTA-ATCTCATAAAC-TTAA-TCT-AAGTTC-AGATTGTA-GGCTGCAACTCG-CC-TG------CATGAAG---------------------------------------------------------------------------------------------------------------------------------------------------------------------------------------------------------------------------------------------------------------------------------------------------------------------------------------------------------------------------------------------------------------------------------------------------------------------------------------------------------------------------------------------------------------------------------------------------------------------------------------------------------------------------------------------------------------------------------------------------------------------------------------------------------------------------------------------------------------------------------------------------------------------------------------------------------------------------------------------------------------------------------------------------------------------------------------------------------------------------------------------------------------------------------------------------------------------------------------------------------------------------------------------------------------------------------------------------------------------------------------------------------------------------------------------------------------------------------------------------------------------------------------------------------------------------------------------------------------------------------------------------------------------------------------------------------------------------------------------------------------------------------------------------------------------------------------------------------------------------------------------------------------------------------------------------------------------------------------------------------------------------------------------------------------------------------------------------------------------------------------------------------------------------------------------------------------------------------------------------------------------------------------------------------------------------------------------------------------------------------------------------------------------------------------------------------------------------------------------------------------------------------------------------------------------------------------------------------------------------------------------------------------------------------------------------------------------------------------------------------------------------------------------------------------------------------------------------------------------------------------------------------------------------------------------------------------------------------------------------------------------------------------------------------------------------------------------------------------------------------------------------------------------------------------------------------------------------------------------------------------------------------------------------------------------------------------------------------------------------------------------------------------------------------------------------------------------------------------------------------------------------------------------------------------------------------------------------------------------------------------------------------------------------------------------------------------------------------------------------------------------------------------------------------------------------------------------------------------------------------------------------------------------------------------------------------------------------------
>EF0517761_Uncultured_haptophyte_MC597-11
-------------------------------------------------------------------------------------------------------------------------------------------------------------------------------------------------------------------------------------------------------------------------------------------------------------------------------------------------------------------------------------------------------------------------------------------------------------------------------------------------------------------------------------------------------------------------------------------------------------------------------------------------------------------------------------------------------------------------------------------------------------------------------------------------------------------------------------------------------------------------------------------------------------------------------------------------------------------------------------------------------------------------------------------------------------------------------------------------------------------------------------------------------------------------------------------------------------------------------------------------------------------------------------------------------------------------------------------------------------------------------------------------------------------------------------------------------------------------------------------------------------------------------------------------------------------------------------------------------------------------------------------------------------------------------------------------------------------------------------------------------------------------------------------------------------------------------------------------------------------------------------------------------------------------------------------------------------------------------------------------------------------------------------------------------------------------------------------------------------------------------------------------------------------------------------------------------------------------------------------------------------------------------------------------------------------------------------------------------------------------------------------------------------------------------------------------------------------------------------------------------------------------------------------------------------------------------------------------------------------------------------------------------------------------------------------------------------------------------------------------------------------------------------------------------------------------------------------------------------------------------------------------------------------------------------------------------------------------------------------------------------------------------------------------------------------------------------------------------------------------------------------------------------------------------------------------------------------------GA-GG-AATAAGC-AT-CGGCTAACT--CCGTGCCA-G-CAGCCGCGG-T--AATAC-GG--GGGATGCAAGCGTTATCCGAAATCATT-GGGCGTAAAGCGCCTGTAGGTGGTTTAGAAAGTCTGTTGTTAAAGCCTAGGGCTTAACCCTAG-AACAGCAATGGAAACTGCTA-AACTTGAGTATGGTAGGGGTAGA-GGGAATTTCTAGT-GTAGCGGTGAAATGCGTAGATATTAGAAAGAACACCAGTGGCGAAAGCGCTCTA-CTGGA-CCATTACTGACACTCAGAGGCGAAAGCTAGGGTAGCAAAAGGGATTAGATA-CCCCTGTAGTCCTA--GCCGTAAACGATGGATACTAGATGTTGCGTTTA-------TTATGCAGTATCGTAGCTAA-CGCGTTAAGTAT-CCCGCCT-GGGGAGTACGCTCGCAAGGGTG-AAACTCAAAGGAATTGACGGGGGC-CCGCACAAGCGGTGGAGCATGTGGTTTAATTC-GATGCAACGCGAAGAACCTTACCAGGGCT-TGAC---ATACTGCGAATCT-CTTTGAAAAA-------------------------AGAGAGTGCCTTCGGGAATGCAGATACAGGTGGTGCATGGCTGTCGTCAGCTCGTG-TCGTGAGATGTTGGGTTAAGT-CCCGCAACGA--GCGCAA-CCCTTGTTT--TTAGTTACTA---A----------TTTA-TTAGGTTT-TCTAGAA-AGACT-G-CCGGTGACAAA-CCGGAGGAAGGTGAGGATGACGTCAAGTCA-GCATG-CCCCTTATGT-CCTGGGCCACACACGTGCTACAATGGC-TA--AGACAAAGAGTCGC-GAATTCGTGAGGATAAGCTA-ATCTCGTAAAC-TTAG-CCT-AAGTTC-AGATTGTG-GGCTGCAACTCG-CC-TG------CGTGAAG---------------------------------------------------------------------------------------------------------------------------------------------------------------------------------------------------------------------------------------------------------------------------------------------------------------------------------------------------------------------------------------------------------------------------------------------------------------------------------------------------------------------------------------------------------------------------------------------------------------------------------------------------------------------------------------------------------------------------------------------------------------------------------------------------------------------------------------------------------------------------------------------------------------------------------------------------------------------------------------------------------------------------------------------------------------------------------------------------------------------------------------------------------------------------------------------------------------------------------------------------------------------------------------------------------------------------------------------------------------------------------------------------------------------------------------------------------------------------------------------------------------------------------------------------------------------------------------------------------------------------------------------------------------------------------------------------------------------------------------------------------------------------------------------------------------------------------------------------------------------------------------------------------------------------------------------------------------------------------------------------------------------------------------------------------------------------------------------------------------------------------------------------------------------------------------------------------------------------------------------------------------------------------------------------------------------------------------------------------------------------------------------------------------------------------------------------------------------------------------------------------------------------------------------------------------------------------------------------------------------------------------------------------------------------------------------------------------------------------------------------------------------------------------------------------------------------------------------------------------------------------------------------------------------------------------------------------------------------------------------------------------------------------------------------------------------------------------------------------------------------------------------------------------------------------------------------------------------------------------------------------------------------------------------------------------------------------------------------------------------------------------------------------------------------------------------------------------------------------------------------------------------------------------------------------------------------------------------------------------------------------------------------------------------------------------------------------------------------------------------------------------------------------------------------------------------------------------------------------------------------------------------------------------------------------------------------------------------------------
>EF0517861_Uncultured_haptophyte_MC597-22
-------------------------------------------------------------------------------------------------------------------------------------------------------------------------------------------------------------------------------------------------------------------------------------------------------------------------------------------------------------------------------------------------------------------------------------------------------------------------------------------------------------------------------------------------------------------------------------------------------------------------------------------------------------------------------------------------------------------------------------------------------------------------------------------------------------------------------------------------------------------------------------------------------------------------------------------------------------------------------------------------------------------------------------------------------------------------------------------------------------------------------------------------------------------------------------------------------------------------------------------------------------------------------------------------------------------------------------------------------------------------------------------------------------------------------------------------------------------------------------------------------------------------------------------------------------------------------------------------------------------------------------------------------------------------------------------------------------------------------------------------------------------------------------------------------------------------------------------------------------------------------------------------------------------------------------------------------------------------------------------------------------------------------------------------------------------------------------------------------------------------------------------------------------------------------------------------------------------------------------------------------------------------------------------------------------------------------------------------------------------------------------------------------------------------------------------------------------------------------------------------------------------------------------------------------------------------------------------------------------------------------------------------------------------------------------------------------------------------------------------------------------------------------------------------------------------------------------------------------------------------------------------------------------------------------------------------------------------------------------------------------------------------------------------------------------------------------------------------------------------------------------------------------------------------------------------------------------------------GA-GG-AATAAGC-AT-CGGCTAACT--CCGTGCCA-G-CAGCCGCGG-T--AATAC-GG--GGGATGCAAGCGTTATCCGAAATCATT-GGGCGTAAAGCGCCTGTAGGTTGTTTATTAAGTCTGTTGTTAAAGCCTAGGGCTTAACCCTAG-AACAGCAATGGAAACTGGTA-AACTTGAGTATGGTAGGGGTAGA-GGGAATTTCTAGT-GTAGCGGTGAAATGCGTAGATATTAGAAAGAACACCAGTGGCGAAAGCGCTCTA-CTGGA-CCATTACTGACACTCAGAGGCGAAAGCTAGGGTAGCAAAAGGGATTAGATA-CCCCTGTAGTCCTA--GCCGTAAACGATGGATACTAGATGTTGCGCTTA-------TTGTGCAGTATCGTAGCTAA-CGCGTTAAGTAT-CCCGCCT-GGGGAGTACGCTCGCAAGGGTG-AAACTCAAAGGAATTGACGGGGGC-CCGCACAAGCGGTGGAGCATGTGGTTTAATTC-GATGCAACGCGAAGAACCTTACCAGGGCT-TGAC---ATACTGCGAATTT-CTTTGAAAGA-------------------------AGAAAGTGCCTTCGGGAATGCAGATACAGGTGGTGCATGGCTGTCGTCAGCTCGTG-TCGTGAGATGTTGGGTTAAGT-CCCGCAACGA--GCGCAA-CCCTTGTTT--TTAGTTACTA---A----------TTTATTTAGGTTT-TCTAGAA-AGACT-G-CCGGTGACAAA-CCGGAGGAAGGTGAGGATGACGTCAAGTCA-GCATG-CCCCTTATGT-CCTGGGCTACACACGTGCTACAATGGT-TA--AGACAAAGAGTCGC-AAATTCGTAAGGATAAGCTA-ATCTCATAAAC-TTAG-CCT-AAGTTC-AGATTGTA-GGCTGCAACTCG-CC-TAG----CGATGAAG---------------------------------------------------------------------------------------------------------------------------------------------------------------------------------------------------------------------------------------------------------------------------------------------------------------------------------------------------------------------------------------------------------------------------------------------------------------------------------------------------------------------------------------------------------------------------------------------------------------------------------------------------------------------------------------------------------------------------------------------------------------------------------------------------------------------------------------------------------------------------------------------------------------------------------------------------------------------------------------------------------------------------------------------------------------------------------------------------------------------------------------------------------------------------------------------------------------------------------------------------------------------------------------------------------------------------------------------------------------------------------------------------------------------------------------------------------------------------------------------------------------------------------------------------------------------------------------------------------------------------------------------------------------------------------------------------------------------------------------------------------------------------------------------------------------------------------------------------------------------------------------------------------------------------------------------------------------------------------------------------------------------------------------------------------------------------------------------------------------------------------------------------------------------------------------------------------------------------------------------------------------------------------------------------------------------------------------------------------------------------------------------------------------------------------------------------------------------------------------------------------------------------------------------------------------------------------------------------------------------------------------------------------------------------------------------------------------------------------------------------------------------------------------------------------------------------------------------------------------------------------------------------------------------------------------------------------------------------------------------------------------------------------------------------------------------------------------------------------------------------------------------------------------------------------------------------------------------------------------------------------------------------------------------------------------------------------------------------------------------------------------------------------------------------------------------------------------------------------------------------------------------------------------------------------------------------------------------------------------------------------------------------------------------------------------------------------------------------------------------------------------------------------------------------------------------------------------------------------------------------------------------------------------------------------------------------------------------------------
>EF0521961_Uncultured_haptophyte_MC622-30
-------------------------------------------------------------------------------------------------------------------------------------------------------------------------------------------------------------------------------------------------------------------------------------------------------------------------------------------------------------------------------------------------------------------------------------------------------------------------------------------------------------------------------------------------------------------------------------------------------------------------------------------------------------------------------------------------------------------------------------------------------------------------------------------------------------------------------------------------------------------------------------------------------------------------------------------------------------------------------------------------------------------------------------------------------------------------------------------------------------------------------------------------------------------------------------------------------------------------------------------------------------------------------------------------------------------------------------------------------------------------------------------------------------------------------------------------------------------------------------------------------------------------------------------------------------------------------------------------------------------------------------------------------------------------------------------------------------------------------------------------------------------------------------------------------------------------------------------------------------------------------------------------------------------------------------------------------------------------------------------------------------------------------------------------------------------------------------------------------------------------------------------------------------------------------------------------------------------------------------------------------------------------------------------------------------------------------------------------------------------------------------------------------------------------------------------------------------------------------------------------------------------------------------------------------------------------------------------------------------------------------------------------------------------------------------------------------------------------------------------------------------------------------------------------------------------------------------------------------------------------------------------------------------------------------------------------------------------------------------------------------------------------------------------------------------------------------------------------------------------------------------------------------------------------------------------------------------------------GA-GG-AATAAGC-AT-CGGCTAACT--CCGTGCCA-G-CAGCCGCGG-T--AATAC-GG--GGGATGCAAGCGTTATCCGAAATCATT-GGGCGTAAAGCGCCTGTAGGTTGTTTATTAAGTCTGTTGTTAAAGCCTAGGGCTTAACCCTAG-AACAGCAATGGAAACTGGTA-AACTTGAGTATGGTAGGGGTAGA-GGGAATTTCTAGT-GTAGCGGTGAAATGCGTAGATATTAGAAAGAACACCAGTGGCGAAAGCGCTCTA-CTGGA-CCATTACTGACACTCAGAGGCGAAAGCTAGGGTAGCAAAAGGGATTAGATA-CCCCTGTAGTCCTA--GCCGTAAACGATGGATACTAGATGTTGCGCTTA-------TAGTGCAGTATCGTAGCTAA-CGCGTTAAGTAT-CCCGCCT-GGGGAGTACGCTCGCAAGGGTG-AAACTCAAAGGAATTGACGGGGGC-CCGCACAAGCGGTGGAGCATGTGGTTTAATTC-GATGCAACGCGAAGAACCTTACCAGGGCT-TGAC---ATACTGCGAATCT-CTTTGAAAGA-------------------------AGAGAGTGCCTTCGGGAATGCAGGTACAGGTGGTGCATGGCTGTCGTCAGCTCGTG-TCGTGAGATGTTGGGTTAAGT-CCCGCAACGA--GCGCAA-CCCTTGTTT--TTAGTTACTA---A----------TTTATTTAGGTTT-TCTAGAA-AGACT-G-CCGGTGACAAA-CCGGAGGAAGGTGAGGATGACGTCAAGTCA-GCATG-CCCCTTATGT-CCTGGGCCACACACGTGCTACAATGGT-TA--AGACAAAGAGTCGC-AAATTCGCAAGGATAAGCTA-ATCTCATAAAC-TTAG-CCT-AAGTTC-AGATTGTA-GGCTGCAACTCG-CC-TG------CATGAAG---------------------------------------------------------------------------------------------------------------------------------------------------------------------------------------------------------------------------------------------------------------------------------------------------------------------------------------------------------------------------------------------------------------------------------------------------------------------------------------------------------------------------------------------------------------------------------------------------------------------------------------------------------------------------------------------------------------------------------------------------------------------------------------------------------------------------------------------------------------------------------------------------------------------------------------------------------------------------------------------------------------------------------------------------------------------------------------------------------------------------------------------------------------------------------------------------------------------------------------------------------------------------------------------------------------------------------------------------------------------------------------------------------------------------------------------------------------------------------------------------------------------------------------------------------------------------------------------------------------------------------------------------------------------------------------------------------------------------------------------------------------------------------------------------------------------------------------------------------------------------------------------------------------------------------------------------------------------------------------------------------------------------------------------------------------------------------------------------------------------------------------------------------------------------------------------------------------------------------------------------------------------------------------------------------------------------------------------------------------------------------------------------------------------------------------------------------------------------------------------------------------------------------------------------------------------------------------------------------------------------------------------------------------------------------------------------------------------------------------------------------------------------------------------------------------------------------------------------------------------------------------------------------------------------------------------------------------------------------------------------------------------------------------------------------------------------------------------------------------------------------------------------------------------------------------------------------------------------------------------------------------------------------------------------------------------------------------------------------------------------------------------------------------------------------------------------------------------------------------------------------------------------------------------------------------------------------------------------------------------------------------------------------------------------------------------------------------------------------------------------------------------------------------------------------------------------------------------------------------------------------------------------------------------------------------------------------------------------------
>EF0522331_Uncultured_haptophyte_MC622-73
[truncated: 4,927,110 more chars]
