# Supplementary material for: New plastids, old proteins: repeated endosymbiotic acquisitions in kareniacean dinoflagellates
Source: EMBO Rep. 2024 Mar 18;25(4):16. doi: 10.1038/s44319-024-00103-y (PMC11014865; doi:10.1038/s44319-024-00103-y)
Supplement: Supplementary file 11 — Dataset EV10 [file 44319_2024_103_MOESM11_ESM.zip › Dataset EV10/plastid_genome_phylogeny_files/16S/alternative alignments and trees 1/summary.xlsx]

## Sheet: Sheet1
strategy: MAFFT (default settings) => Trimal (various settings, see below) => IQ-TREE with GTR+G+I
	closest supported hapto / annotated hapto by trimal setting
organism	auto	auto+terminalonly	gappyout	gt 25	gt 50	gt 75	gt 95	strict	strictplus		organism	auto	auto+terminalonly	gappyout	gt 25	gt 50	gt 75	gt 95	strict	strictplus
Karenia brevis	na	EF0517651_Phaeocystis_jahnii_B5, LN7354963_Phaeocystis_jahnii_RCC942, EF0520561_Uncultured_haptophyte_250304-67, EF0518881_Uncultured_haptophyte_MC601-85, EF0519811_Uncultured_haptophyte_MAMA64-119	EF0519971_Uncultured_haptophyte_MAMA64-138, HM1331331_Uncultured_marine_haptophyte_Biosope_T35_16S_OXY107003	na	LN7354963_Phaeocystis_jahnii_RCC942, EF0517651_Phaeocystis_jahnii_B5, EF0519811_Uncultured_haptophyte_MAMA64-119, EF0518881_Uncultured_haptophyte_MC601-85, EF0520561_Uncultured_haptophyte_250304-67	KT9562921_Haptophyta_environmental_samples_ST4_30, HM1334441_Uncultured_marine_haptophyte_Biosope_T65_16S57a, LN7351992_Chrysotila_lamellosa_RCC3687, LN7351972_Isochrysis_galbana_AC_101, LN7351982_Tisochrysis_lutea_AC_102	EF0517661_Phaeocystis_sp_MC679	HM1331361_Uncultured_marine_haptophyte_Biosope_T35_16S_OXY107012, HM1331391_Uncultured_marine_haptophyte_Biosope_T35_16S_OXY107015, HM1329941_Uncultured_marine_haptophyte_Biosope_T123_16S_OXY107008	na		Karenia brevis	1	2	3	1	2	4	5	6	1
Karenia mikimotoi	na	EF0517651_Phaeocystis_jahnii_B5, LN7354963_Phaeocystis_jahnii_RCC942, EF0520561_Uncultured_haptophyte_250304-67, EF0518881_Uncultured_haptophyte_MC601-85, EF0519811_Uncultured_haptophyte_MAMA64-119	EF0519971_Uncultured_haptophyte_MAMA64-138, HM1331331_Uncultured_marine_haptophyte_Biosope_T35_16S_OXY107003	na	LN7354963_Phaeocystis_jahnii_RCC942, EF0517651_Phaeocystis_jahnii_B5, EF0519811_Uncultured_haptophyte_MAMA64-119, EF0518881_Uncultured_haptophyte_MC601-85, EF0520561_Uncultured_haptophyte_250304-67	KT9562921_Haptophyta_environmental_samples_ST4_30, HM1334441_Uncultured_marine_haptophyte_Biosope_T65_16S57a, LN7351992_Chrysotila_lamellosa_RCC3687, LN7351972_Isochrysis_galbana_AC_101, LN7351982_Tisochrysis_lutea_AC_103	EF0517661_Phaeocystis_sp_MC679	HM1331361_Uncultured_marine_haptophyte_Biosope_T35_16S_OXY107012, HM1331391_Uncultured_marine_haptophyte_Biosope_T35_16S_OXY107015, HM1329941_Uncultured_marine_haptophyte_Biosope_T123_16S_OXY107008	na		Karenia mikimotoi	1	2	3	1	2	4	5	6	1
Karenia papilionacea	na	EF0517651_Phaeocystis_jahnii_B5, LN7354963_Phaeocystis_jahnii_RCC942, EF0520561_Uncultured_haptophyte_250304-67, EF0518881_Uncultured_haptophyte_MC601-85, EF0519811_Uncultured_haptophyte_MAMA64-119	EF0519971_Uncultured_haptophyte_MAMA64-138, HM1331331_Uncultured_marine_haptophyte_Biosope_T35_16S_OXY107003	na	LN7354963_Phaeocystis_jahnii_RCC942, EF0517651_Phaeocystis_jahnii_B5, EF0519811_Uncultured_haptophyte_MAMA64-119, EF0518881_Uncultured_haptophyte_MC601-85, EF0520561_Uncultured_haptophyte_250304-67	KT9562921_Haptophyta_environmental_samples_ST4_30, HM1334441_Uncultured_marine_haptophyte_Biosope_T65_16S57a, LN7351992_Chrysotila_lamellosa_RCC3687, LN7351972_Isochrysis_galbana_AC_101, LN7351982_Tisochrysis_lutea_AC_104	EF0517661_Phaeocystis_sp_MC679	HM1331361_Uncultured_marine_haptophyte_Biosope_T35_16S_OXY107012, HM1331391_Uncultured_marine_haptophyte_Biosope_T35_16S_OXY107015, HM1329941_Uncultured_marine_haptophyte_Biosope_T123_16S_OXY107008	na		Karenia papilionacea	1	2	3	1	2	4	5	6	1
Asterodinium gracile	na	EF0517651_Phaeocystis_jahnii_B5, LN7354963_Phaeocystis_jahnii_RCC942, EF0520561_Uncultured_haptophyte_250304-67, EF0518881_Uncultured_haptophyte_MC601-85, EF0519811_Uncultured_haptophyte_MAMA64-119	EF0519971_Uncultured_haptophyte_MAMA64-138, HM1331331_Uncultured_marine_haptophyte_Biosope_T35_16S_OXY107003	na	LN7354963_Phaeocystis_jahnii_RCC942, EF0517651_Phaeocystis_jahnii_B5, EF0519811_Uncultured_haptophyte_MAMA64-119, EF0518881_Uncultured_haptophyte_MC601-85, EF0520561_Uncultured_haptophyte_250304-67	KT9562921_Haptophyta_environmental_samples_ST4_30, HM1334441_Uncultured_marine_haptophyte_Biosope_T65_16S57a, LN7351992_Chrysotila_lamellosa_RCC3687, LN7351972_Isochrysis_galbana_AC_101, LN7351982_Tisochrysis_lutea_AC_104	EF0517661_Phaeocystis_sp_MC679	HM1331361_Uncultured_marine_haptophyte_Biosope_T35_16S_OXY107012, HM1331391_Uncultured_marine_haptophyte_Biosope_T35_16S_OXY107015, HM1329941_Uncultured_marine_haptophyte_Biosope_T123_16S_OXY107008	na		Asterodinium gracile	1	2	3	1	2	4	5	6	1
Gyrodinium aureolum	na	EF0517651_Phaeocystis_jahnii_B5, LN7354963_Phaeocystis_jahnii_RCC942, EF0520561_Uncultured_haptophyte_250304-67, EF0518881_Uncultured_haptophyte_MC601-85, EF0519811_Uncultured_haptophyte_MAMA64-119	EF0519971_Uncultured_haptophyte_MAMA64-138, HM1331331_Uncultured_marine_haptophyte_Biosope_T35_16S_OXY107003	na	LN7354963_Phaeocystis_jahnii_RCC942, EF0517651_Phaeocystis_jahnii_B5, EF0519811_Uncultured_haptophyte_MAMA64-119, EF0518881_Uncultured_haptophyte_MC601-85, EF0520561_Uncultured_haptophyte_250304-67	KT9562921_Haptophyta_environmental_samples_ST4_30, HM1334441_Uncultured_marine_haptophyte_Biosope_T65_16S57a, LN7351992_Chrysotila_lamellosa_RCC3687, LN7351972_Isochrysis_galbana_AC_101, LN7351982_Tisochrysis_lutea_AC_104	EF0517661_Phaeocystis_sp_MC679	HM1331361_Uncultured_marine_haptophyte_Biosope_T35_16S_OXY107012, HM1331391_Uncultured_marine_haptophyte_Biosope_T35_16S_OXY107015, HM1329941_Uncultured_marine_haptophyte_Biosope_T123_16S_OXY107008	na		Gyrodinium aureolum	1	2	3	1	2	4	5	6	1
Karlodinium micrum	EF0520901_Uncultured_haptophyte_MC615-14	HM1334331_Uncultured_marine_haptophyte_Biosope_T65_16S46b, HM1334261_Uncultured_marine_haptophyte_Biosope_T65_16S41b	EF0519971_Uncultured_haptophyte_MAMA64-138, HM1331331_Uncultured_marine_haptophyte_Biosope_T35_16S_OXY107003	na	EF0520741_Uncultured_haptophyte_250304-90	EF0520901_Uncultured_haptophyte_MC615-14	na	HM1333671_Uncultured_marine_haptophyte_Biosope_T60_16S_PLA491006	EF0520391_Uncultured_haptophyte_250304-42		Karlodinium micrum	7	8	3	1	9	7	17	10	11
Karlodinium armiger	HM1335601_Uncultured_marine_haptophyte_Biosope_T88_16S_PLA491031, HM1335591_Uncultured_marine_haptophyte_Biosope_T88_16S_PLA491030	HM1335591_Uncultured_marine_haptophyte_Biosope_T88_16S_PLA491030, HM1335601_Uncultured_marine_haptophyte_Biosope_T88_16S_PLA491031	HM1335601_Uncultured_marine_haptophyte_Biosope_T88_16S_PLA491031, HM1335591_Uncultured_marine_haptophyte_Biosope_T88_16S_PLA491030	HM1333361_Uncultured_marine_haptophyte_Biosope_T58_16S_PLA491035, HM1332151_Uncultured_marine_haptophyte_Biosope_T39_16S_PLA491011, HM1332221_Uncultured_marine_haptophyte_Biosope_T39_16S_PLA491019, HM1335011_Uncultured_marine_haptophyte_Biosope_T84_16S_PLA491028, HM1335611_Uncultured_marine_haptophyte_Biosope_T88_16S_PLA491032, HM1333391_Uncultured_marine_haptophyte_Biosope_T58_16S_PLA491038, HM1…	EF0519101_Uncultured_haptophyte_MC601-114, EF0520331_Uncultured_haptophyte_250304-35, HM1331791_Uncultured_marine_haptophyte_Biosope_T35_16S_PLA491037, EF0521891_Uncultured_haptophyte_MC622-23, EF0522311_Uncultured_haptophyte_MC622-71, EF0522391_Uncultured_haptophyte_MC622-79	HM1335591_Uncultured_marine_haptophyte_Biosope_T88_16S_PLA491030, HM1335601_Uncultured_marine_haptophyte_Biosope_T88_16S_PLA491031	EF0520651_Uncultured_haptophyte_250304-79	EF0519471_Uncultured_haptophyte_MAMA64-43	na		Karlodinium armiger	12	12	12	12	13	12	14	15	16
Takayama helix	HM1333311_Uncultured_marine_haptophyte_Biosope_T58_16S_PLA491019, HM1334451_Uncultured_marine_haptophyte_Biosope_T65_16S58a	na	HM1333311_Uncultured_marine_haptophyte_Biosope_T58_16S_PLA491019, HM1334451_Uncultured_marine_haptophyte_Biosope_T65_16S58a	HM1333311_Uncultured_marine_haptophyte_Biosope_T58_16S_PLA491019, HM1334451_Uncultured_marine_haptophyte_Biosope_T65_16S58a	EF0521861_Uncultured_haptophyte_MC622-19, EF0521861_Uncultured_haptophyte_MC622-19, EF0522411_Uncultured_haptophyte_MC622-81, LN7352282_Haptolina_ericina_RCC1192, LN7352252_Haptolina_ericina_RCC1188, LN7353263_Haptolina_ericina_RCC2056, CAMNT_0023273127_Chrysochromulina_ericina_Strain_CCMP281_extraction, LN7353423_Haptolina_hirta_RCC2300, EF0517511_Chrysochromulina_hirta_hi-1, EF0517491_Chrysochr…	HM1333821_Uncultured_marine_haptophyte_Biosope_T60_16S_PLA491023, EF0521331_Uncultured_haptophyte_MC615-61, EF0522371_Uncultured_haptophyte_MC622-77, EF0520321_Uncultured_haptophyte_250304-33	EF0522241_Uncultured_haptophyte_MC622-64, HM1334391_Uncultured_marine_haptophyte_Biosope_T65_16S51b	EF0521331_Uncultured_haptophyte_MC615-61, EF0522371_Uncultured_haptophyte_MC622-77, HM1333821_Uncultured_marine_haptophyte_Biosope_T60_16S_PLA491023	na		Takayama helix	18	19	18	18	20	22	21	22	19
Karenia, Asterodinium, Gyrodinium are monophyletic; they often resolve close to various Phaeocystis
Karlodinium micrum is probably part of that monophylum too but often falls in a completely random place in 16S tree
Karlodinium armiger is separate from the rest and probably close to two particular environmental samples (HM1335601_Uncultured_marine_haptophyte_Biosope_T88_16S_PLA491031, HM1335591_Uncultured_marine_haptophyte_Biosope_T88_16S_PLA491030)
Takayama helix is separate from the rest and falls more or less randomly; most often with HM1333311_Uncultured_marine_haptophyte_Biosope_T58_16S_PLA491019, HM1334451_Uncultured_marine_haptophyte_Biosope_T65_16S58a
No conclusion regarding affiliation of individual kareniacean plastids to a concrete donor lineage can be drawn from 16S trees due to their inconsistency and low supports.
