# Supplementary material for: New plastids, old proteins: repeated endosymbiotic acquisitions in kareniacean dinoflagellates
Source: EMBO Rep. 2024 Mar 18;25(4):16. doi: 10.1038/s44319-024-00103-y (PMC11014865; doi:10.1038/s44319-024-00103-y)
Supplement: Supplementary file 11 — Dataset EV10 [file 44319_2024_103_MOESM11_ESM.zip › Dataset EV10/plastid_genome_phylogeny_files/16S/alternative alignments and trees 2/16S_linsi-trim-iq_GTR+R5+F.treefile]

(CAMNT_0006738711_Phaeocystis_Sp_Strain_CCMP2710:0.1557933325,((((LC0873771_Uncultured_Emiliania_JT_stE_200m_78:0.0030424854,EF0519731_Uncultured_haptophyte_MAMA64-111:0.0011988322)0/12:0.0000018960,((((((EF0519031_Uncultured_haptophyte_MC601-107:0.0012009262,(EF0519751_Uncultured_haptophyte_MAMA64-113:0.0000010120,EF0519841_Uncultured_haptophyte_MAMA64-122:0.0000010120)0/98:0.0000022901)0/97:0.0000020737,(LN7355133_Phaeocystis_sp_RCC994_RCC994:0.0000027596,(((HM1334951_Uncultured_marine_haptophyte_Biosope_T84_16S_PLA491022:0.0039308736,(HM1335531_Uncultured_marine_haptophyte_Biosope_T88_16S_PLA491024:0.0026006598,HM1330411_Uncultured_marine_haptophyte_Biosope_T123_16S_PLA491031:0.0014026412)0/98:0.0000028972)86.6/100:0.0013847729,HM1335681_Uncultured_marine_haptophyte_Biosope_T88_16S_PLA491039:0.0052635260)0/93:0.0000020984,HM1335491_Uncultured_marine_haptophyte_Biosope_T88_16S_PLA491020:0.0039190916)88.1/97:0.0027873885)85.1/97:0.0084904736)83.2/95:0.0011995106,EF0520531_Uncultured_haptophyte_250304-63:0.0165622506)0/36:0.0000020739,MT4713271_Phaeocystis_globosa_CNS00066:0.0000019519)0/35:0.0000023849,EF0520601_Uncultured_haptophyte_250304-73:0.0011998625)0/58:0.0011976504,((AY7021421_Phaeocystis_cordata_RCC186:0.0000010120,AY7021431_Phaeocystis_globosa_RCC187:0.0000010120)0/98:0.0000025548,EF0517631_Phaeocystis_globosa_Napoli:0.0000010120)78.2/98:0.0012479572)0/57:0.0000024300)0/7:0.0000021408,(((((((((((((MT4713341_Phaeocystis_globosa_CNS00093:0.0000000000,MT4713311_Phaeocystis_globosa_CNS00079:0.0000000000):0.0000000000,NC_0216371_Phaeocystis_globosa_Pg-GA:0.0000000000):0.0000000000,MT4713251_Phaeocystis_globosa_CNS00064:0.0000000000):0.0000000000,MT4713261_Phaeocystis_globosa_CNS00065:0.0000000000):0.0000000000,MT4713291_Phaeocystis_globosa_CNS00075:0.0000000000):0.0000000000,KC9008891_Phaeocystis_globosa_Pg-GA:0.0000000000):0.0000000000,MT4713301_2_Phaeocystis_globosa_CNS00076:0.0000000000):0.0000000000,MT4713281_Phaeocystis_globosa_CNS00067:0.0000000000):0.0000000000,MT4713241_Phaeocystis_globosa_CNS00063:0.0000000000):0.0000000000,MT4713301_Phaeocystis_globosa_CNS00076:0.0000000000):0.0000000000,MT4713321_Phaeocystis_globosa_CNS00080:0.0000000000):0.0000000000,MT4713231_Phaeocystis_globosa_CNS00062:0.0000000000):0.0000010120,MT4713331_Phaeocystis_globosa_CNS00087:0.0000010120)0/98:0.0000020529)0/37:0.0000021410,(((DQ4426531_Phaeocystis_antarctica_RS-24:0.0000010120,((NC_0167032_Phaeocystis_antarctica_CCMP1374:0.0000010120,JN1172752_Phaeocystis_antarctica_CCMP1374:0.0000010120)0/100:0.0000022072,LN7351942_Phaeocystis_antarctica_RCC4024:0.0025891075)0/96:0.0000012697)0/47:0.0011700908,((Antarctic_CAMNT_0013831151_Phaeocystis_antarctica_Strain_Caron_Lab:0.0000019281,Antarctic_CAMNT_0043826573_Phaeocystis_antarctica_Strain_CCMP1374:0.0000020924)0/100:0.0012261131,DQ4426521_Phaeocystis_antarctica_W5-1:0.0126468982)0/14:0.0000069637)93.4/95:0.0024454077,((KT9562891_Uncultured_Phaeocystis_ST4_10:0.0024134558,(KT9562901_Uncultured_Phaeocystis_ST4_8:0.0049314057,(((((((((((EF0520321_Uncultured_haptophyte_250304-33:0.0121314262,(HM1333821_Uncultured_marine_haptophyte_Biosope_T60_16S_PLA491023:0.0039446056,(EF0521331_Uncultured_haptophyte_MC615-61:0.0000010120,EF0522371_Uncultured_haptophyte_MC622-77:0.0000010120)0/98:0.0000020398)73.1/96:0.0037879862)98.3/99:0.0112817861,(((((EF0520561_Uncultured_haptophyte_250304-67:0.0012216317,((EF0518881_Uncultured_haptophyte_MC601-85:0.0012140933,LN7354963_Phaeocystis_jahnii_RCC942:0.0041360595)0/22:0.0000021692,EF0517651_Phaeocystis_jahnii_B5:0.0000022728)0/22:0.0000014115)0/20:0.0000028046,(EF0519811_Uncultured_haptophyte_MAMA64-119:0.0010557502,((Karlodinium-veneficum_LN7353863-KLK3918281:0.0040391483,Karlodinium-micrum:0.0085745543)100/100:0.2537252232,((Karenia-mikimotoi:0.0011084146,AF1727171_Gyrodinium_aureolum_KT-77D_product:0.0148457929)99.8/100:0.0966107846,(((Karenia-brevis-SP2_EU0430811-EU0430861:0.0000000000,Karenia-brevis-CCMP2228_EU0430831-EU0430721:0.0000000000):0.0000010120,(Karenia-brevis-PNAS_EU0430801-EU0430851:0.0000010120,((((Karenia-brevis-JR_EU0430761-EU0430771:0.0000000000,Karenia-brevis-CCMP718EU0430741-EU0430781:0.0000000000):0.0000000000,Karenia-brevis-CCMP2229_CAMNT_0032475333-EU0430841-EU0430731:0.0000000000):0.0000000000,Karenia-brevis-FIU1:0.0000000000):0.0000010120,(Karenia-brevis-NOAA-1:0.0000010120,(Karenia-brevis-SP3_CAMNT_0032782251-EU0430871-EU0430821:0.0000010120,Karenia-brevis-Wilson_CAMNT_0032911341-CAMNT_0032911341:0.0000027748)0/100:0.0000025369)0/45:0.0000027864)0/81:0.0036093179)0/38:0.0000025211)0/98:0.0000021560,AF1727181_Gymnodinium_breve_CCMP718_product:0.0057548376)99.8/100:0.1062529611)100/100:0.2688675812)95.4/98:0.0592769949)0/46:0.0001527593)94.6/95:0.0121748147,((((NC_000926_1_17204-18690_Guillardia_theta:0.0233132284,NC_009573_1_19657-20916_Rhodomonas_salina:0.0357222392)99.9/100:0.0569919026,((NC_000925_1_147766-149261_Porphyra_purpurea:0.0431035013,AY731511_1_Chondrus_crispus_16S:0.0630501799)81.3/95:0.0177767860,((AF170718_1_Galdieria_sulphuraria_culture_SAG_107_79_strain_SAG_107_79_16S:0.0632342824,((LC269924_1_1715-2979_Heterosigma_akashiwo_DNA_CCMP1596:0.0904268443,KJ877675_1_34415-35652_Ochromonas_sp_CCMP1393:0.1605233473)6.3/75:0.0113642401,(MN181444_1_27548-28798_Ectocarpus_siliculosus:0.0949693175,((FJ002218_1_Thalassiosira_pseudonana_C11_16S:0.0144500822,FJ002225_1_Phaeodactylum_tricornutum_C19_16S:0.0134700783)99.9/100:0.0493677686,NC_020014_1_48198-49331_Nannochloropsis_gaditana:0.1654022231)75.5/84:0.0043646111)86.8/85:0.0129615030)99.9/100:0.0662825900)84.5/96:0.0174164116,MK231134_1_19405-20610_Cyanidioschyzon_merolae_5508:0.3171130688)59.1/89:0.0116626973)31.7/94:0.0102754683)91.6/96:0.0261924243,_R_LC5648931_Haptophyceae_sp_NIES-3900:0.0521954321)84.1/96:0.0213530471,(((((((Arctic_CAMNT_0037929913_Undescribed-sp-CCMP2436:0.0130469439,AM0859651_Uncultured_haptophyte_DGGE_band_33:0.0191080493)85.3/52:0.0068412467,(LN7353873_Pavlova_sp_RCC2541_RCC2541:0.0011001996,AF1727151_Pavlova_gyrans_product:0.0026465813)95.9/100:0.0080931973)84.4/52:0.0038580704,(CAMNT_0053369891_Pavlova_lutheri_Strain_RCC1537_extraction:0.0012101423,LN7352662_Pavlova_lutheri_RCC1537:0.0027856434)95.4/100:0.0071169607)99.2/100:0.0126242527,HM5950791_Rebecca_salina-23S_intergenic_spacer_tRNA-Ile_and_tRNA-Alas_and_23S:0.0128438526)91.8/88:0.0067730556,(CAMNT_0053438957_Pavlova_gyrans_Strain_CCMP608_extraction:0.0076599687,((AY7021651_Pavlova_sp_RCC437:0.0000020099,AY7021671_Pavlova_sp_RCC441:0.0012479985)84.1/100:0.0031024625,(AY7021131_Pavlova_pinguis_CCMP609:0.0000022552,((AY7021241_Pavlova_sp_CCMP1234:0.0000010120,(LN7353893_Pavlova_sp_RCC2550_RCC2550:0.0000010120,LN7353903_Pavlova_sp_RCC2551_RCC2551:0.0012692227)0/97:0.0000022259)0/96:0.0000022764,(CAMNT_0034265807_Pavlova-sp-CCMP459:0.0000010120,AB1969701_Pavlova_sp_MBIC10663:0.0000010120)0/96:0.0000022478)84.5/97:0.0012069531)99.8/100:0.0149883614)85/99:0.0050731176)68.9/53:0.0016629927)90.8/100:0.0068277908,(CAMNT_0053405297_Exanthemachrysis_gayraliae_Strain_RCC1523_extraction:0.0024121571,HM5950571_Exanthemachrysis_gayraliae_AC15-23S_intergenic_spacer_tRNA-Ile_and_tRNA-Alas_and_23S_pla:0.0000010120)99.7/94:0.0133768487)67.7/93:0.0035270071,CAMNT_0007460697_Chrysoculter_rhomboideus_Strain_RCC1486:0.0107395022)100/100:0.1394076196)99/98:0.0352674007)86.1/94:0.0060029959,EF0521881_Uncultured_haptophyte_MC622-21:0.0035354262)59.9/79:0.0013515964,EF0519741_Uncultured_haptophyte_MAMA64-112:0.0110717923)0/73:0.0000028886)2.2/43:0.0012686268,((((((((((((((((Karlodinium-armiger-16S-strict:0.0019004065,(HM1335591_Uncultured_marine_haptophyte_Biosope_T88_16S_PLA491030:0.0026223221,HM1335601_Uncultured_marine_haptophyte_Biosope_T88_16S_PLA491031:0.0012950274)81.2/100:0.0049692690)79.6/97:0.0040803867,((((EF0520311_Uncultured_haptophyte_250304-32:0.0091157193,EF0522321_Uncultured_haptophyte_MC622-72:0.0064999520)73.3/89:0.0013614578,HM1333641_Uncultured_marine_haptophyte_Biosope_T60_16S_PLA491003:0.0039814043)77.3/89:0.0015587661,(EF0520671_Uncultured_haptophyte_250304-82:0.0017475274,((EF0520491_Uncultured_haptophyte_250304-53:0.0000021666,HM1330501_Uncultured_marine_haptophyte_Biosope_T148_16S_PLA491010:0.0000010120)0/93:0.0000022588,HM1330531_Uncultured_marine_haptophyte_Biosope_T148_16S_PLA491013:0.0039579357)82.6/100:0.0031123671)94/100:0.0049768642)77.6/93:0.0026201814,HM1333971_Uncultured_marine_haptophyte_Biosope_T65_16S18a:0.0096953202)73.9/92:0.0015698993)0/81:0.0000028264,(((EF0521851_Uncultured_haptophyte_MC622-18:0.0087121081,(EF0521871_Uncultured_haptophyte_MC622-20:0.0011651106,EF0522231_Uncultured_haptophyte_MC622-63:0.0012327486)86.5/100:0.0025653920)83.7/94:0.0023943436,(HM1333321_Uncultured_marine_haptophyte_Biosope_T58_16S_PLA491021:0.0054681627,(HM1331731_Uncultured_marine_haptophyte_Biosope_T35_16S_PLA491031:0.0026710660,HM1334011_Uncultured_marine_haptophyte_Biosope_T65_16S25a:0.0090279724)94.1/100:0.0110048514)73.3/79:0.0011457512)90.1/76:0.0024342781,((HM1331721_Uncultured_marine_haptophyte_Biosope_T35_16S_PLA491030:0.0038416286,EF0521371_Uncultured_haptophyte_MC615-66:0.0089014339)86.4/99:0.0026817673,HM1334191_Uncultured_marine_haptophyte_Biosope_T65_16S37a:0.0500796258)78.7/77:0.0023701216)0/81:0.0000025311)89.8/91:0.0024313278,KU0595011_Uncultured_marine_haptophyte_CARBOM_St98_surf_16S_NEUK_C2:0.0062848845)0/2:0.0000028171,((((((((((EF0519891_Uncultured_haptophyte_MAMA64-128:0.0000010120,EF0519951_Uncultured_haptophyte_MAMA64-136:0.0000010120)0/92:0.0000020470,(EF0519441_Uncultured_haptophyte_MAMA64-39:0.0036591616,(EF0519361_Uncultured_haptophyte_MAMA64-12:0.0012814281,EF0520661_Uncultured_haptophyte_250304-81:0.0073779074)97.3/100:0.0073422414)75.8/94:0.0012033283)0/84:0.0000022091,EF0520441_Uncultured_haptophyte_250304-47:0.0061916516)0/88:0.0011933167,HM1333211_Uncultured_marine_haptophyte_Biosope_T58_16S_PLA491005:0.0000010120)0/23:0.0000020699,((EF0520551_Uncultured_haptophyte_250304-66:0.0011875077,((EF0520091_Uncultured_haptophyte_250304-11:0.0000021043,EF0520261_Uncultured_haptophyte_250304-27:0.0000010120)0/87:0.0000027580,EF0520251_Uncultured_haptophyte_250304-25:0.0012117531)0/100:0.0012088412)76.6/99:0.0012046532,(EF0519421_Uncultured_haptophyte_MAMA64-36:0.0011960673,HM1334791_Uncultured_marine_haptophyte_Biosope_T84_16S_PLA491004:0.0000010120)86.9/100:0.0024132149)78.7/80:0.0012143083)0/13:0.0000020760,(((EF0519851_Uncultured_haptophyte_MAMA64-123:0.0000019534,EF0520591_Uncultured_haptophyte_250304-72:0.0000010120)0/100:0.0011380806,HM1333191_Uncultured_marine_haptophyte_Biosope_T58_16S_PLA491003:0.0012945013)0/42:0.0000563743,EF0519471_Uncultured_haptophyte_MAMA64-43:0.0011946744)0/8:0.0000027204)0/28:0.0000026281,EF0520341_Uncultured_haptophyte_250304-36:0.0000010120)0/32:0.0000021857,(EF0520571_Uncultured_haptophyte_250304-68:0.0000021025,HM1334121_Uncultured_marine_haptophyte_Biosope_T65_16S31b:0.0306869004)71.9/61:0.0011945483)73.5/51:0.0011927379,(((EF0517591_Chrysochromulina_leadbeateri_UIO_TJE:0.0000020986,EF0517601_Chrysochromulina_cymbium_UIO_R18:0.0000019920)98.9/100:0.0116943815,((EF0520931_Uncultured_haptophyte_MC615-18:0.0048445893,EF0520761_Uncultured_haptophyte_250304-92:0.0000010120)96.3/100:0.0084059213,EF0520281_Uncultured_haptophyte_250304-29:0.0076574241)6.9/90:0.0027469851)0/45:0.0000022248,EF0521431_Uncultured_haptophyte_MC615-72:0.0085984839)69.8/46:0.0024484753)0/46:0.0000020397,HM1331641_Uncultured_marine_haptophyte_Biosope_T35_16S_PLA491019:0.0039155608)0/7:0.0000023552)0/21:0.0000020526,(EF0519321_Uncultured_haptophyte_MAMA64-2:0.0000022814,(HM1333201_Uncultured_marine_haptophyte_Biosope_T58_16S_PLA491004:0.0000010120,((EF0520031_Uncultured_haptophyte_250304-3:0.0000020253,((HM1335031_Uncultured_marine_haptophyte_Biosope_T84_16S_PLA491030:0.0012839490,(HM1330241_Uncultured_marine_haptophyte_Biosope_T123_16S_PLA491014:0.0012901218,HM1330421_Uncultured_marine_haptophyte_Biosope_T123_16S_PLA491032:0.0015105970)0/94:0.0000024468)89/99:0.0056450451,HM1335691_Uncultured_marine_haptophyte_Biosope_T88_16S_PLA491040:0.0168176039)90/96:0.0059502145)0/89:0.0000021289,(((HM1333241_Uncultured_marine_haptophyte_Biosope_T58_16S_PLA491010:0.0000010120,HM1333231_Uncultured_marine_haptophyte_Biosope_T58_16S_PLA491009:0.0000010120)0/94:0.0000021223,HM1331181_Uncultured_marine_haptophyte_Biosope_T33_16S_PLA491018:0.0025943206)85.8/93:0.0024752210,HM1335581_Uncultured_marine_haptophyte_Biosope_T88_16S_PLA491029:0.0079062570)75/87:0.0016482521)0/30:0.0023912408)0/86:0.0000020138)84.1/94:0.0011938092)89.6/87:0.0025009989,(EF0520651_Uncultured_haptophyte_250304-79:0.0068548057,((HM1330151_Uncultured_marine_haptophyte_Biosope_T123_16S_PLA491005:0.0012956172,EF0520641_Uncultured_haptophyte_250304-77:0.0000029914)87.4/100:0.0032114239,(HM1331711_Uncultured_marine_haptophyte_Biosope_T35_16S_PLA491028:0.0012934255,(HM1331681_Uncultured_marine_haptophyte_Biosope_T35_16S_PLA491023:0.0000010120,HM1331751_Uncultured_marine_haptophyte_Biosope_T35_16S_PLA491033:0.0000010120)0/91:0.0000022798)87.4/100:0.0026503491)80.9/99:0.0029909039)85.7/98:0.0033451498)74/72:0.0011184261,(((EF0520541_Uncultured_haptophyte_250304-65:0.0141931768,(LC0873751_Uncultured_Emiliania_JT_stE_0m_86:0.0000024988,((((LN7353313_Chrysochromulina_throndsenii_RCC2064:0.0000010120,EF0517581_Chrysochromulina_acantha_UIO_T20:0.0000010120)0/84:0.0000023864,LN7353303_Chrysochromulina_throndsenii_RCC2063:0.0000010120)0/81:0.0000010120,LN7354323_Chrysochromulina_sp_RCC574_RCC574:0.0000010120)0/92:0.0000024460,AY7021521_Chrysochromulina_acantha_RCC339:0.0000010120)91.2/99:0.0062145156)0/81:0.0000027254)94.4/85:0.0052425941,(EF0520081_Uncultured_haptophyte_250304-10:0.0051343888,EF0520121_Uncultured_haptophyte_250304-16:0.0075895359)78.8/92:0.0022206355)76.8/78:0.0013184839,EF0521141_Uncultured_haptophyte_MC615-41:0.0111956628)0/51:0.0000024531)90.8/62:0.0024058345,(HM5659091_Uncultured_prymnesiophyte_C19847:0.0151569796,(((EF0520781_Uncultured_haptophyte_250304-94:0.0011990274,EF0520411_Uncultured_haptophyte_250304-44:0.0074386400)0/68:0.0000023061,(((EF0519761_Uncultured_haptophyte_MAMA64-114:0.0012219514,((((EF0517721_Uncultured_haptophyte_MC597-7:0.0000028164,EF0520381_Uncultured_haptophyte_250304-41:0.0000010120)0/100:0.0017700611,LK3918231_Chrysochromulina_apheles_F927:0.0000010120)0/85:0.0000028507,LK3918251_Chrysochromulina_apheles_F929:0.0000022520)39.9/85:0.0018513666,EF0520511_Uncultured_haptophyte_250304-57:0.0038033938)77.1/96:0.0011840798)76.5/84:0.0012246712,(((EF0521551_Uncultured_haptophyte_MC615-87:0.0011977585,(EF0520791_Uncultured_haptophyte_250304-95:0.0011926920,EF0520851_Uncultured_haptophyte_MC615-8:0.0000029771)75.1/100:0.0011936333)87.5/100:0.0025837559,EF0520071_Uncultured_haptophyte_250304-9:0.0050254218)0/88:0.0000020163,(HM1330651_Uncultured_marine_haptophyte_Biosope_T148_16S_PLA491032:0.0066513985,(HM1330611_Uncultured_marine_haptophyte_Biosope_T148_16S_PLA491025:0.0000022508,HM1330621_Uncultured_marine_haptophyte_Biosope_T148_16S_PLA491026:0.0000010120)94.9/100:0.0053338562)88.4/99:0.0037647543)0/84:0.0010626870)79.2/98:0.0012314779,EF0522291_Uncultured_haptophyte_MC622-69:0.0011867791)82.3/58:0.0012195408)76/84:0.0024701740,HM1331631_Uncultured_marine_haptophyte_Biosope_T35_16S_PLA491018:0.0039532886)76.3/95:0.0011500414)75.6/67:0.0012753903)0/12:0.0000020546,((((((((((AB2002631_Chrysochromulina_sp_MBIC10513:0.0000010120,CAMNT_0003281755_Chrysochromulina_rotalis_Strain_UIO044_extraction:0.0000010120)0/98:0.0000024790,(EF0517541_Chrysochromulina_simplex_UIO_JomfB:0.0000010120,EF0517551_Chrysochromulina_throndsenii_UIO_K11:0.0000010120)0/97:0.0000026524)99.2/100:0.0148297577,EF0520751_Uncultured_haptophyte_250304-91:0.0129297938)79.2/95:0.0027882000,HM1331331_Uncultured_marine_haptophyte_Biosope_T35_16S_OXY107003:0.0341565657)0/15:0.0000027414,(EF0519791_Uncultured_haptophyte_MAMA64-117:0.0029189009,LK3918241_Chrysochromulina_elegans_F928:0.0000025659)77.2/96:0.0028725738)88.8/23:0.0026298373,(EF0522001_Uncultured_haptophyte_MC622-35:0.0048651353,((((JX8693531_Uncultured_haptophyte_env_Pavin_epi_T_S61B:0.0036215431,((NC_0369371_Chrysochromulina_parva:0.0000000000,MG5203311_Chrysochromulina_parva:0.0000000000):0.0000010120,KJ2019072_Chrysochromulina_sp_CCMP291:0.0000023616)76.8/100:0.0012370276)95.6/100:0.0065216621,((EF0519681_Uncultured_haptophyte_MAMA64-102:0.0000028513,(EF0520301_Uncultured_haptophyte_250304-31:0.0000026965,EF0520581_Uncultured_haptophyte_250304-71:0.0011965459)94.8/100:0.0024094597)0/94:0.0000024620,EF0521661_Uncultured_haptophyte_MC615-99:0.0036228778)92/100:0.0050644067)84/99:0.0038737481,HM1334511_Uncultured_marine_haptophyte_Biosope_T65_16S9a:0.0087352353)75.5/94:0.0029890537,EF0519971_Uncultured_haptophyte_MAMA64-138:0.0258359390)26.6/21:0.0007081632)74.7/22:0.0014498222)85.8/90:0.0034410736,((EF0519101_Uncultured_haptophyte_MC601-114:0.0018382536,(HM1331791_Uncultured_marine_haptophyte_Biosope_T35_16S_PLA491037:0.0000029335,EF0520331_Uncultured_haptophyte_250304-35:0.0017598301)0/99:0.0000026162)82.4/99:0.0064251574,(EF0521891_Uncultured_haptophyte_MC622-23:0.0023288534,(EF0522311_Uncultured_haptophyte_MC622-71:0.0012017090,EF0522391_Uncultured_haptophyte_MC622-79:0.0000010120)75.9/100:0.0013244115)98.3/100:0.0124474944)97/100:0.0112197503)75.3/70:0.0015084890,((((((EF0521461_Uncultured_haptophyte_MC615-75:0.0000010120,EF0521051_Uncultured_haptophyte_MC615-31:0.0000010120)0/93:0.0000010120,(EF0522241_Uncultured_haptophyte_MC622-64:0.0006614257,Takayama-helix-16S-strict:0.1569306626)97.8/93:0.0158917831)0/69:0.0000028936,(HM1332711_Uncultured_marine_haptophyte_Biosope_T41_16S_PLA491155:0.0000010120,(HM1331781_Uncultured_marine_haptophyte_Biosope_T35_16S_PLA491036:0.0000010120,(HM1333711_Uncultured_marine_haptophyte_Biosope_T60_16S_PLA491012:0.0013284181,(EF0517821_Uncultured_haptophyte_MC597-17:0.0036772060,HM1330561_Uncultured_marine_haptophyte_Biosope_T148_16S_PLA491020:0.0026453178)0/26:0.0000010120)0/23:0.0000010120)0/38:0.0000029438)0/77:0.0000027285)80.5/82:0.0027483198,EF0520901_Uncultured_haptophyte_MC615-14:0.0168435251)97.8/92:0.0104690993,EF0521831_Uncultured_haptophyte_MC622-16:0.0040079966)74.8/76:0.0011952299,(((EF0520951_Uncultured_haptophyte_MC615-20:0.0126824087,EF0522421_Uncultured_haptophyte_MC622-82:0.0000026735)80.5/96:0.0027063329,EF0521391_Uncultured_haptophyte_MC615-68:0.0147789835)85.8/97:0.0042228228,(EF0522131_Uncultured_haptophyte_MC622-52:0.0037140447,EF0522211_Uncultured_haptophyte_MC622-61:0.0063587584)73.3/100:0.0019071143)95.9/97:0.0080551192)81.7/75:0.0037745008)73.6/87:0.0021433988,(EF0519901_Uncultured_haptophyte_MAMA64-129:0.0062980814,(EF0521741_Uncultured_haptophyte_MC622-3:0.0094650247,(((EF0519171_Uncultured_haptophyte_MC601-123:0.0037267724,EF0522171_Uncultured_haptophyte_MC622-56:0.0039870323)77.2/55:0.0012729499,(((EF0519981_Uncultured_haptophyte_MAMA64-139:0.0024243914,(EF0517611_Chrysochromulina_campanulifera_UIO_J10:0.0000970174,((CAMNT_0015890455_Chrysochromulina_brevifilum_Strain_UTEX_LB_985:0.0013508112,EF0519801_Uncultured_haptophyte_MAMA64-118:0.0128330268)72.2/100:0.0011495600,EF0522221_Uncultured_haptophyte_MC622-62:0.0174784864)84.7/98:0.0037964632)82.1/47:0.0012391290)77.9/84:0.0012965873,((LN7352242_Chrysochromulina_camella_RCC1186:0.0000010120,LN7352232_Chrysochromulina_camella_RCC1185:0.0000010120)0/98:0.0000024944,HM1331621_Uncultured_marine_haptophyte_Biosope_T35_16S_PLA491017:0.0140495938)84/83:0.0013155687)0/82:0.0000021840,(EF0521931_Uncultured_haptophyte_MC622-27:0.0024614015,EF0522491_Uncultured_haptophyte_MC622-91:0.0000027619)99.4/100:0.0088464313)41.2/50:0.0012547385)76.1/89:0.0011516253,EF0518291_Uncultured_haptophyte_MC597-67:0.0038562226)84.8/99:0.0035982143)90.7/100:0.0062234780)89.6/95:0.0068483554)85.7/79:0.0032012726,((EF0522161_Uncultured_haptophyte_MC622-55:0.0040629227,((EF0521111_Uncultured_haptophyte_MC615-38:0.0017248686,((((EF0520711_Uncultured_haptophyte_250304-86:0.0028512720,HM1330171_Uncultured_marine_haptophyte_Biosope_T123_16S_PLA491007:0.0029314803)0/44:0.0000010120,HM1334991_Uncultured_marine_haptophyte_Biosope_T84_16S_PLA491026:0.0012982185)0/34:0.0000026924,HM1333691_Uncultured_marine_haptophyte_Biosope_T60_16S_PLA491010:0.0000010120)0/37:0.0000010120,HM1332681_Uncultured_marine_haptophyte_Biosope_T41_16S_PLA491130:0.0012940881)78.3/93:0.0017580127)91.2/100:0.0062195123,EF0519611_Uncultured_haptophyte_MAMA64-82:0.0069969026)47.3/84:0.0031508320)90/93:0.0071145514,((EF0521621_Uncultured_haptophyte_MC615-95:0.0038240456,((HM1334931_Uncultured_marine_haptophyte_Biosope_T84_16S_PLA491020:0.0026799427,HM1332661_Uncultured_marine_haptophyte_Biosope_T41_16S_PLA491106:0.0039751159)70.8/100:0.0033577408,HM1334501_Uncultured_marine_haptophyte_Biosope_T65_16S8b:0.0267735072)55.2/94:0.0046281041)77.4/82:0.0014373961,((EF0520221_Uncultured_haptophyte_250304-22:0.0009916388,HM1333931_Uncultured_marine_haptophyte_Biosope_T65_16S12a:0.0587600696)37.7/94:0.0026195010,((KU0595001_Uncultured_marine_haptophyte_CARBOM_St98_surf_16S_PEUK_E5:0.0250466031,HM1334221_Uncultured_marine_haptophyte_Biosope_T65_16S3a:0.0017624344)96.6/99:0.0123937574,(((HM1334061_Uncultured_marine_haptophyte_Biosope_T65_16S28a:0.0048405571,HM1334101_Uncultured_marine_haptophyte_Biosope_T65_16S30b:0.0153796924)64.1/42:0.0014607475,(HM1334091_Uncultured_marine_haptophyte_Biosope_T65_16S30a:0.0045994878,((HM1334241_Uncultured_marine_haptophyte_Biosope_T65_16S40a:0.0145454053,HM1334071_Uncultured_marine_haptophyte_Biosope_T65_16S2a:0.0587421981)93.5/100:0.0203864259,(HM1334001_Uncultured_marine_haptophyte_Biosope_T65_16S23a:0.0058060902,HM1334431_Uncultured_marine_haptophyte_Biosope_T65_16S56a:0.0688641377)99.8/100:0.0362657607)97.8/98:0.0253725199)0/39:0.0000021278)91.1/97:0.0069474898,(HM1334361_Uncultured_marine_haptophyte_Biosope_T65_16S50a:0.0050425394,HM1334471_Uncultured_marine_haptophyte_Biosope_T65_16S5b:0.0300530457)0/37:0.0034769325)91.7/97:0.0075203591)94.3/96:0.0104728251)63.5/89:0.0017287970)86.2/93:0.0044021232)73.4/45:0.0017803177)75.7/44:0.0011538743)88.1/71:0.0030100308,((EF0518131_Uncultured_haptophyte_MC597-51:0.0036699577,EF0518891_Uncultured_haptophyte_MC601-87:0.0024066164)87.6/100:0.0031258311,(EF0522201_Uncultured_haptophyte_MC622-60:0.0000021787,(EF0521771_Uncultured_haptophyte_MC622-8:0.0000024797,EF0520041_Uncultured_haptophyte_250304-5:0.0011951406)79.1/100:0.0011934438)92/100:0.0042588488)39.6/53:0.0011697171)77.3/90:0.0017268977,(((((((EF0521971_Uncultured_haptophyte_MC622-31:0.0169261280,EF0520391_Uncultured_haptophyte_250304-42:0.0106766699)27.7/89:0.0007499618,((EF0517761_Uncultured_haptophyte_MC597-11:0.0161000663,(EF0517861_Uncultured_haptophyte_MC597-22:0.0050698544,((EF0521961_Uncultured_haptophyte_MC622-30:0.0011976300,EF0522331_Uncultured_haptophyte_MC622-73:0.0000010120)80.1/99:0.0011967627,((((EF0521791_Uncultured_haptophyte_MC622-10:0.0000010120,EF0521991_Uncultured_haptophyte_MC622-34:0.0000027118)82.6/100:0.0011969240,EF0522051_Uncultured_haptophyte_MC622-40:0.0011976108)0/44:0.0000020533,(EF0522111_Uncultured_haptophyte_MC622-48:0.0000010120,EF0522101_Uncultured_haptophyte_MC622-45:0.0000010120)0/81:0.0000023056)0/27:0.0000020074,EF0522301_Uncultured_haptophyte_MC622-70:0.0011961878)0/79:0.0000020224)78.2/89:0.0023605604)0/20:0.0028347244)90.1/99:0.0117753458,EF0522401_Uncultured_haptophyte_MC622-80:0.0442056782)82.2/92:0.0072945596)96.2/98:0.0125468711,((((((((EF0522031_Uncultured_haptophyte_MC622-38:0.0026695470,((((EF0520691_Uncultured_haptophyte_250304-84:0.0000010120,((LK3918051_Emiliania_huxleyi_F909:0.0000010120,(EF0520481_Uncultured_haptophyte_250304-51:0.0008668613,LN7352332_Emiliania_huxleyi_RCC1216:0.0000010120)0/18:0.0000018419)0/27:0.0000020537,AY7021151_Emiliania_huxleyi_CCMP625:0.0000010120)0/34:0.0003239463)0/42:0.0000441772,HM1333371_Uncultured_marine_haptophyte_Biosope_T58_16S_PLA491036:0.0026000394)0/68:0.0011541414,((((((((((LN7353973_Emiliania_huxleyi_RCC2611:0.0000010120,(KP2828351_Gephyrocapsa_muellerae_RCC3370:0.0000010120,(NC_0637831_Gephyrocapsa_muellerae_RCC3370:0.0000010120,OL7036081_Gephyrocapsa_muellerae_RCC3370:0.0000010120)0/100:0.0000012254)0/13:0.0000024501)0/10:0.0000020685,((LN7354863_Emiliania_huxleyi_RCC909:0.0000010120,LN7354033_Emiliania_huxleyi_RCC2635:0.0000010120)0/75:0.0000021362,LN7354073_Emiliania_huxleyi_RCC2941:0.0000027341)87.5/97:0.0025580270)0/11:0.0000021437,LK3918041_Emiliania_huxleyi_F908:0.0000010120)0/10:0.0000025274,LK3918061_Emiliania_huxleyi_F910:0.0016781929)0/12:0.0011840795,((((((((((((((((((KP2828361_Gephyrocapsa_muellerae_RCC3862:0.0000000000,KP2828341_Gephyrocapsa_muellerae_RCC3898:0.0000000000):0.0000000000,KC4041041_Emiliania_huxleyi_RCC1208:0.0000000000):0.0000000000,KC4041171_Gephyrocapsa_oceanica_RCC1282:0.0000000000):0.0000000000,KC4041051_Emiliania_huxleyi_RCC1210:0.0000000000):0.0000000000,KC4041101_Emiliania_huxleyi_RCC1221:0.0000000000):0.0000000000,KC4041191_Gephyrocapsa_oceanica_RCC1286:0.0000000000):0.0000000000,EF0517531_Emiliania_huxleyi_UIO_BOF:0.0000000000):0.0000000000,KC4041181_Gephyrocapsa_oceanica_RCC1284:0.0000000000):0.0000000000,KC4041131_Emiliania_huxleyi_RCC1228:0.0000000000):0.0000000000,KC4041091_Emiliania_huxleyi_RCC1219:0.0000000000):0.0000000000,KC4041141_Gephyrocapsa_oceanica_RCC1223:0.0000000000):0.0000000000,KC4041061_Emiliania_huxleyi_RCC1213:0.0000000000):0.0000000000,KC4041161_Gephyrocapsa_oceanica_RCC1281:0.0000000000):0.0000000000,KC4041081_Emiliania_huxleyi_RCC1218:0.0000000000):0.0000000000,KC4041121_Emiliania_huxleyi_RCC1227:0.0000000000):0.0000000000,KC4041111_Emiliania_huxleyi_RCC1225:0.0000000000):0.0000000000,KC4041071_Emiliania_huxleyi_RCC1214:0.0000000000):0.0000000000,KC4041151_Gephyrocapsa_oceanica_RCC1279:0.0000000000):0.0000010120)0/39:0.0000021679,(((((((((OL7036051_Emiliania_huxleyi_Van556:0.0000000000,OL6915561_Emiliania_huxleyi_culture_RCC175:0.0000000000):0.0000000000,OL7035911_Emiliania_huxleyi_92F:0.0000000000):0.0000000000,CAMNT_0030707681_Emiliania-huxleyi-374:0.0000000000):0.0000000000,OL7036011_Emiliania_huxleyi_RCC1253:0.0000000000):0.0000000000,OL7035971_Emiliania_huxleyi_L:0.0000000000):0.0000000000,CAMNT_0030834423_Emiliania-huxleyi-CCMP370:0.0000000000):0.0000000000,OL6915571_Emiliania_huxleyi_B39:0.0000000000):0.0000000000,OL7035921_Emiliania_huxleyi_ARC30-1:0.0000000000):0.0000010120,OL7036001_Emiliania_huxleyi_RCC174:0.0000019157)0/87:0.0000020443)86/63:0.0011971015,CAMNT_0030721753_Emiliania-huxleyi-379:0.0011969760)0/25:0.0000010120,(((((((((((((((((((((((((OL7035961_Emiliania_huxleyi_EH2:0.0000000000,OL7035901_Emiliania_huxleyi_92E:0.0000000000):0.0000000000,NC_0637841_Gephyrocapsa_ericsonii_RCC4032:0.0000000000):0.0000000000,OL7035951_Emiliania_huxleyi_CCMP379:0.0000000000):0.0000000000,OL7036101_Gephyrocapsa_parvula_RCC4033:0.0000000000):0.0000000000,OL7036041_Emiliania_huxleyi_RCC4030:0.0000000000):0.0000000000,OL3227061_Emiliania_huxleyi_RCC1216:0.0000000000):0.0000000000,OL6915581_Emiliania_huxleyi_M219:0.0000000000):0.0000000000,OL7036032_Emiliania_huxleyi_RCC4028:0.0000000000):0.0000000000,NC_0637851_Gephyrocapsa_parvula_RCC4033:0.0000000000):0.0000000000,OL7036111_Gephyrocapsa_parvula_RCC4034:0.0000000000):0.0000000000,OL7036071_Gephyrocapsa_oceanica_RCC3711:0.0000000000):0.0000000000,OL7035991_Emiliania_huxleyi_NZEH:0.0000000000):0.0000000000,AY7413711_Emiliania_huxleyi_CCMP373:0.0000000000):0.0000000000,NC_0637821_Gephyrocapsa_oceanica_RCC1296:0.0000000000):0.0000000000,NC_0072881_Emiliania_huxleyi:0.0000000000):0.0000000000,JN0227051_Emiliania_huxleyi_culture-collection_CCMP1516:0.0000000000):0.0000000000,OL7036061_Gephyrocapsa_oceanica_RCC1296:0.0000000000):0.0000000000,CAMNT_0032201019_Isochrysis-sp-CCMP1244:0.0000000000):0.0000000000,OL7035981_Emiliania_huxleyi_M217:0.0000000000):0.0000000000,CAMNT_0031505495_Gephyrocapsa-oceanica-RCC1303:0.0000000000):0.0000000000,OL7036091_Gephyrocapsa_ericsonii_RCC4032:0.0000000000):0.0000000000,OL7035941_Emiliania_huxleyi_CCMP371:0.0000000000):0.0000000000,OL3227071_Emiliania_huxleyi_RCC1217:0.0000000000):0.0000010120,OL7036021_Emiliania_huxleyi_RCC4002:0.0000010120)0/34:0.0000010120,OL7035931_Emiliania_huxleyi_AWI1516:0.0000010120)0/80:0.0000026182)0/22:0.0000021740,CAMNT_0030884295_Emiliania-huxleyi-PLYM219:0.0011969606)0/19:0.0000021738,AB1969691_Gephyrocapsa_oceanica:0.0011969422)0/66:0.0000029972)78.6/79:0.0018673333,HM1332171_Uncultured_marine_haptophyte_Biosope_T39_16S_PLA491014:0.0011837728)75.5/87:0.0016319270)99.6/100:0.0128329237,(JX8693541_Uncultured_haptophyte_env_Pavin_epi_T_S22F:0.0153790073,(LN7353693_Isochrysis_nuda_RCC2477:0.0062300452,((((((CAMNT_0032313189_Isochrysis-sp-CCMP1324:0.0000000000,MT3048291_Isochrysis_galbana_OA3011:0.0000000000):0.0000000000,NC_0402911_Tisochrysis_lutea:0.0000000000):0.0000000000,MF7950892_Tisochrysis_lutea:0.0000000000):0.0000010120,NC_0491681_Isochrysis_galbana_OA3011:0.0000010120)0/74:0.0000010120,LN7354833_Isochrysis_sp_RC-2015_RCC90:0.0000010120)97.2/98:0.0087875872,(((X755181_Isochrysis_sp:0.0000010120,CAMNT_0038133297_Isochrysis-galbana-CCMP1323:0.0000010120)0/97:0.0000025887,EF0517501_Dicrateria_inornata_CCMP355:0.0000021792)95/99:0.0144970391,(LN7351992_Chrysotila_lamellosa_RCC3687:0.0445232755,(LN7351972_Isochrysis_galbana_AC_101:0.0301684386,LN7351982_Tisochrysis_lutea_AC_102:0.0409300473)50.4/75:0.0290882897)94.9/86:0.0319806916)0/71:0.0009192913)34.2/91:0.0023588060)97.9/98:0.0129025481)74.5/97:0.0014102319)93.1/97:0.0085167476,(EF0520831_Uncultured_haptophyte_MC615-5:0.0198280924,(((((EF0521101_Uncultured_haptophyte_MC615-36:0.0011972350,EF0521751_Uncultured_haptophyte_MC622-5:0.0000023963)87.2/74:0.0011945546,EF0522471_Uncultured_haptophyte_MC622-87:0.0011945701)0/30:0.0000027325,((EF0522261_Uncultured_haptophyte_MC622-66:0.0000000000,EF0521941_Uncultured_haptophyte_MC622-28:0.0000000000):0.0000010120,EF0521731_Uncultured_haptophyte_MC622-2:0.0000010120)0/89:0.0000020207)0/25:0.0000021884,EF0521781_Uncultured_haptophyte_MC622-9:0.0011940247)74.2/60:0.0011917723,(EF0521481_Uncultured_haptophyte_MC615-77:0.0048395208,EF0520971_Uncultured_haptophyte_MC615-22:0.0000021320)0/69:0.0000022248)35.9/74:0.0039694989)99.6/100:0.0215541071)93.3/97:0.0101375262,(((((CAMNT_0034597763_Pleurochrysis-carterae-CCMP645:0.0080186404,LN7353683_Pleurochrysis_sp_RCC2476_RCC2476:0.0036526780)87.8/100:0.0049411131,(LN7352462_Pleurochrysis_sp_RCC1393_RCC1393:0.0000010120,LN7352452_Pleurochrysis_sp_RCC1392_RCC1392:0.0000026771)89.2/100:0.0063266036)99.7/100:0.0214847196,(LN7354193_Cruciplacolithus_sp_RCC2977_RCC2977:0.0013044183,LN7354203_Cruciplacolithus_sp_RCC2978_RCC2978:0.0029304908)91.4/100:0.0066133004)64.8/96:0.0048449069,((((X803901_Ochrosphaera_neapolitan:0.0000010120,X990771_Ochrosphaera_neapolitana_tRNAIle_tRNAAla_and_23Ss:0.0000010120)0/88:0.0000024991,LN7354093_Ochrosphaera_sp_RCC2959_RCC2959:0.0027380345)94.7/99:0.0050904507,(LN7352382_Ochrosphaera_neapolitana_RCC1358:0.0025813476,(((LN7354183_Ochrosphaera_sp_RCC2976_RCC2976:0.0000021421,LN7354143_Ochrosphaera_sp_RCC2970_RCC2970:0.0000027669)0/34:0.0000021292,LN7354173_Ochrosphaera_sp_RCC2974_RCC2974:0.0000010120)0/23:0.0000023029,((LN7352392_Ochrosphaera_sp_RCC1366_RCC1366:0.0000010120,LN7354162_Ochrosphaera_sp_RCC2973_RCC2973:0.0027337704)0/23:0.0000020063,LN7354153_Ochrosphaera_sp_RCC2972_RCC2972:0.0000020492)92.6/32:0.0066779512)0/89:0.0012894497)86.4/99:0.0025912890)91.9/100:0.0064453756,((((CAMNT_0025556259_Coccolithus_pelagicus_ssp_braarudi_Strain_PLY182g_extraction:0.0000020139,((LN7352292_Coccolithus_braarudii_RCC1197:0.0052191837,LN7352312_Coccolithus_braarudii_RCC1199:0.0000010120)0/77:0.0000023387,LN7352322_Coccolithus_braarudii_RCC1200:0.0013106151)0/26:0.0000020014)0/16:0.0000026569,LN7352302_Coccolithus_braarudii_RCC1198:0.0012808864)99.1/100:0.0120630946,((((HM1331281_Uncultured_marine_haptophyte_Biosope_T33_16S_PLA491028:0.0094895861,(((HM1331201_Uncultured_marine_haptophyte_Biosope_T33_16S_PLA491020:0.0000010120,(HM1331261_Uncultured_marine_haptophyte_Biosope_T33_16S_PLA491026:0.0039819747,HM1331111_Uncultured_marine_haptophyte_Biosope_T33_16S_PLA491010:0.0040143852)0/70:0.0000028468)0/100:0.0000022129,HM1331071_Uncultured_marine_haptophyte_Biosope_T33_16S_PLA491006:0.0000010120)83.1/100:0.0012911628,HM1331041_Uncultured_marine_haptophyte_Biosope_T33_16S_PLA491002:0.0026926296)0/97:0.0000021828)0/13:0.0000029222,HM1331051_Uncultured_marine_haptophyte_Biosope_T33_16S_PLA491004:0.0013339752)0/15:0.0000021987,HM1333171_Uncultured_marine_haptophyte_Biosope_T58_16S_PLA491001:0.0013126542)0/12:0.0000010120,HM1331271_Uncultured_marine_haptophyte_Biosope_T33_16S_PLA491027:0.0026423711)96/99:0.0075569226)84.2/97:0.0024684666,((((CAMNT_0007378841_Calcidiscus_leptoporus_Strain_RCC1130:0.0000010120,LN7352212_Calcidiscus_quadriperforatus_RCC1145:0.0000010120)0/91:0.0000010120,LN7353463_Calcidiscus_sp_RCC2325_RCC2325:0.0000010120)0/76:0.0000026985,LN7352202_Calcidiscus_leptoporus_RCC1129:0.0026227340)75.2/100:0.0014201739,(LN7352402_Oolithotus_fragilis_RCC1372:0.0026209606,(LN7352602_Umbilicosphaera_hulburtiana_RCC1474:0.0050303618,(LN7352592_Umbilicosphaera_sibogae_RCC1469:0.0000010120,LN7352612_Umbilicosphaera_sibogae_RCC1479:0.0000010120)77.4/100:0.0013816149)77.2/91:0.0016531358)76.6/88:0.0013447588)76.4/87:0.0014882412)92.6/99:0.0057665618)64.4/98:0.0052784365)66.1/96:0.0033049506,(HM1329741_Uncultured_marine_haptophyte_Biosope_T120_16S_PLA491030:0.0023486000,HM1334941_Uncultured_marine_haptophyte_Biosope_T84_16S_PLA491021:0.0070585893)100/100:0.0589336975)81.9/62:0.0039195903)84.4/61:0.0029195736,((((LN7352362_Helicosphaera_carteri_RCC1333:0.0000025035,(LN7352342_Helicosphaera_carteri_RCC1325:0.0000022119,LN7352352_Helicosphaera_carteri_RCC1329:0.0000010120)0/86:0.0000022395)99.8/100:0.0238764907,(CAMNT_0007304963_Scyphosphaera_apsteinii_Strain_RCC1455:0.0000025046,LN7353453_Scyphosphaera_apsteinii_RCC2322:0.0040734635)99.9/100:0.0300971140)75.9/95:0.0055359360,(EF0522181_Uncultured_haptophyte_MC622-58:0.0052401307,(HM1331361_Uncultured_marine_haptophyte_Biosope_T35_16S_OXY107012:0.0052908859,(HM1331391_Uncultured_marine_haptophyte_Biosope_T35_16S_OXY107015:0.0000021109,HM1329941_Uncultured_marine_haptophyte_Biosope_T123_16S_OXY107008:0.0013528524)0/90:0.0000023137)94.8/100:0.0096210200)89.4/98:0.0113358752)41.5/80:0.0039388794,(EF0520461_Uncultured_haptophyte_250304-49:0.0149400748,(((LN7352562_Syracosphaera_pulchra_RCC1461:0.0000010120,LN7352572_Syracosphaera_pulchra_RCC1462:0.0082355571)0/97:0.0000027891,LN7352552_Syracosphaera_pulchra_RCC1460:0.0000010120)0/60:0.0000010120,LN7352582_Syracosphaera_pulchra_RCC1464:0.0000010120)96.8/100:0.0157027142)100/100:0.0487699845)86.3/62:0.0045960964)92.2/96:0.0089623203,HM1334151_Uncultured_marine_haptophyte_Biosope_T65_16S33a:0.0117606923)72.3/89:0.0035464370,((((((((((((HM1333951_Uncultured_marine_haptophyte_Biosope_T65_16S13a:0.0010793806,((HM1334201_Uncultured_marine_haptophyte_Biosope_T65_16S38a:0.0000028442,((HM1333901_Uncultured_marine_haptophyte_Biosope_T65_16S10a:0.0017848695,HM1334281_Uncultured_marine_haptophyte_Biosope_T65_16S42b:0.0097893757)97.1/100:0.0283382371,HM1334311_Uncultured_marine_haptophyte_Biosope_T65_16S45b:0.0605626139)78.4/99:0.0063286510)35.9/98:0.0073224774,HM1333961_Uncultured_marine_haptophyte_Biosope_T65_16S17a:0.0147717863)0/35:0.0000231235)88.6/42:0.0045706654,HM1334341_Uncultured_marine_haptophyte_Biosope_T65_16S48a:0.0026960423)91.5/49:0.0061656195,HM1334251_Uncultured_marine_haptophyte_Biosope_T65_16S41a:0.0014023149)89.7/76:0.0039886485,HM1333431_Uncultured_marine_haptophyte_Biosope_T60_16S_OXY107004:0.0049015391)0/34:0.0000028024,HM1334181_Uncultured_marine_haptophyte_Biosope_T65_16S36a:0.0000018835)0/30:0.0000028499,((HM1334081_Uncultured_marine_haptophyte_Biosope_T65_16S2b:0.0035722476,HM1333991_Uncultured_marine_haptophyte_Biosope_T65_16S22a:0.0000027899)0/71:0.0000020295,(((HM1334131_Uncultured_marine_haptophyte_Biosope_T65_16S32a:0.0070884097,HM1334401_Uncultured_marine_haptophyte_Biosope_T65_16S52a:0.0035627488)0/97:0.0000028852,HM1334481_Uncultured_marine_haptophyte_Biosope_T65_16S6b:0.0027301363)76.1/99:0.0019074997,(HM1334411_Uncultured_marine_haptophyte_Biosope_T65_16S53a:0.0104461519,HM1334021_Uncultured_marine_haptophyte_Biosope_T65_16S25b:0.0513156433)100/99:0.0412420846)74.2/92:0.0020944678)84.4/79:0.0013041282)0/71:0.0000026033,(((((((KU0594961_Uncultured_marine_haptophyte_CARBOM_StTRICHO__surf_16S_PEUK_B1:0.0000010120,(HM1333801_Uncultured_marine_haptophyte_Biosope_T60_16S_PLA491021:0.0000020034,HM1334351_Uncultured_marine_haptophyte_Biosope_T65_16S4b:0.0083170148)0/31:0.0000012105)0/30:0.0012906056,(HM1333911_Uncultured_marine_haptophyte_Biosope_T65_16S11a:0.0000027343,HM1334321_Uncultured_marine_haptophyte_Biosope_T65_16S46a:0.0000023662)79/93:0.0014036399)0/15:0.0000022394,HM1333921_Uncultured_marine_haptophyte_Biosope_T65_16S11b:0.0208767696)0/47:0.0000020369,HM1334301_Uncultured_marine_haptophyte_Biosope_T65_16S45a:0.0017575891)0/54:0.0000027655,(((((((((((LC5956821_Braarudosphaera_bigelowii_NIES-4442:0.0000010120,((AB8479842_Braarudosphaera_bigelowii_TMRscBb1:0.0000000000,AB8479862_Braarudosphaera_bigelowii_TMRscBb8:0.0000000000):0.0000010120,AB8479852_Braarudosphaera_bigelowii_TMRscBb7:0.0000010120)0/72:0.0000020149)83.8/99:0.0025799077,HM1333761_Uncultured_marine_haptophyte_Biosope_T60_16S_PLA491017:0.0026194170)0/17:0.0000021241,HM1333681_Uncultured_marine_haptophyte_Biosope_T60_16S_PLA491008:0.0026175008)0/22:0.0000023816,HM1333741_Uncultured_marine_haptophyte_Biosope_T60_16S_PLA491015:0.0026192697)0/12:0.0000022420,HM1333671_Uncultured_marine_haptophyte_Biosope_T60_16S_PLA491006:0.0013042771)0/18:0.0000026100,HM1333771_Uncultured_marine_haptophyte_Biosope_T60_16S_PLA491018:0.0000010120)0/15:0.0000019913,HM1333721_Uncultured_marine_haptophyte_Biosope_T60_16S_PLA491013:0.0013044678)0/22:0.0000019154,HM1334051_Uncultured_marine_haptophyte_Biosope_T65_16S27b:0.0013099111)0/8:0.0000022699,(HM1333651_Uncultured_marine_haptophyte_Biosope_T60_16S_PLA491004:0.0000026186,HM1333701_Uncultured_marine_haptophyte_Biosope_T60_16S_PLA491011:0.0026176502)86.1/99:0.0013034411)0/16:0.0000023129,HM1334421_Uncultured_marine_haptophyte_Biosope_T65_16S54a:0.0000010120)0/15:0.0000022741,HM1333841_Uncultured_marine_haptophyte_Biosope_T60_16S_PLA491025:0.0013029625)0/21:0.0000024901)0/41:0.0000022724,HM1334111_Uncultured_marine_haptophyte_Biosope_T65_16S31a:0.0000010120)0/34:0.0000022145,HM1334141_Uncultured_marine_haptophyte_Biosope_T65_16S32b:0.0000010120)0/45:0.0000028421)93.1/88:0.0061821242,HM1334461_Uncultured_marine_haptophyte_Biosope_T65_16S59a:0.0081977615)72/70:0.0012610552,HM1334371_Uncultured_marine_haptophyte_Biosope_T65_16S50b:0.0115732276)96.7/89:0.0065749946,(HM1334291_Uncultured_marine_haptophyte_Biosope_T65_16S44b:0.0066347064,((HM1333981_Uncultured_marine_haptophyte_Biosope_T65_16S1b:0.0251435683,HM1334031_Uncultured_marine_haptophyte_Biosope_T65_16S26a:0.0273010367)73.2/99:0.0030547161,HM1334211_Uncultured_marine_haptophyte_Biosope_T65_16S38b:0.0209337155)94/97:0.0121472742)76.8/66:0.0021056200)83.7/69:0.0030423348,HM1334041_Uncultured_marine_haptophyte_Biosope_T65_16S27a:0.0233977573)77.6/69:0.0024986324,((HM1334331_Uncultured_marine_haptophyte_Biosope_T65_16S46b:0.0018936422,HM1334261_Uncultured_marine_haptophyte_Biosope_T65_16S41b:0.0634135928)97.8/99:0.0200107535,HM1334391_Uncultured_marine_haptophyte_Biosope_T65_16S51b:0.0315961032)0/54:0.0000024230)93.6/93:0.0100951590)96.2/96:0.0117218295,(((HM1331091_Uncultured_marine_haptophyte_Biosope_T33_16S_PLA491008:0.0000026705,HM1331101_Uncultured_marine_haptophyte_Biosope_T33_16S_PLA491009:0.0000021640)99.4/100:0.0248265383,((((((((((((((EF0519701_Uncultured_haptophyte_MAMA64-106:0.0000029152,EF0519941_Uncultured_haptophyte_MAMA64-135:0.0011999050)96.2/100:0.0036309946,EF0519551_Uncultured_haptophyte_MAMA64-61:0.0000025414)0/98:0.0000012428,HM1331031_Uncultured_marine_haptophyte_Biosope_T33_16S_PLA491001:0.0066941223)0/12:0.0000020405,HM1330191_Uncultured_marine_haptophyte_Biosope_T123_16S_PLA491009:0.0013168816)0/10:0.0000010237,HM1330311_Uncultured_marine_haptophyte_Biosope_T123_16S_PLA491021:0.0013007709)0/6:0.0000020137,HM1335431_Uncultured_marine_haptophyte_Biosope_T88_16S_PLA491014:0.0026095870)0/5:0.0000026857,HM1332081_Uncultured_marine_haptophyte_Biosope_T39_16S_PLA491003:0.0000010120)0/8:0.0000023172,((HM1330161_Uncultured_marine_haptophyte_Biosope_T123_16S_PLA491006:0.0000021421,HM1333351_Uncultured_marine_haptophyte_Biosope_T58_16S_PLA491034:0.0025991822)80.3/89:0.0012910581,(HM1335461_Uncultured_marine_haptophyte_Biosope_T88_16S_PLA491017:0.0026425692,HM1335041_Uncultured_marine_haptophyte_Biosope_T84_16S_PLA491031:0.0039126822)0/100:0.0000021188)82.3/89:0.0025950741)0/9:0.0000010698,HM1335651_Uncultured_marine_haptophyte_Biosope_T88_16S_PLA491036:0.0026054205)0/13:0.0000021921,(HM1335551_Uncultured_marine_haptophyte_Biosope_T88_16S_PLA491026:0.0000029351,HM1335421_Uncultured_marine_haptophyte_Biosope_T88_16S_PLA491013:0.0000029363)94.7/100:0.0039227402)0/13:0.0011804131,HM1333281_Uncultured_marine_haptophyte_Biosope_T58_16S_PLA491014:0.0039292443)0/22:0.0000024822,HM1331311_Uncultured_marine_haptophyte_Biosope_T33_16S_PLA491032:0.0013031048)0/77:0.0000024448,EF0520241_Uncultured_haptophyte_250304-24:0.0000020015)58.6/96:0.0006853259,EF0519601_Uncultured_haptophyte_MAMA64-78:0.0017208786)96.3/99:0.0111984631)80.4/98:0.0046370745,HM1334801_Uncultured_marine_haptophyte_Biosope_T84_16S_PLA491005:0.1025700933)92.9/97:0.0140563200)85.5/94:0.0058333751)71.5/94:0.0053184627,((EF0519911_Uncultured_haptophyte_MAMA64-131:0.0117493959,((((((((AY7021501_Imantonia_rotunda_RCC305:0.0000010120,(EF0519821_Uncultured_haptophyte_MAMA64-120:0.0000010120,EF0520521_Uncultured_haptophyte_250304-60:0.0011985846)0/100:0.0000011729)0/37:0.0000027474,AY7021621_Imantonia_rotunda_RCC406:0.0000010120)0/46:0.0000010830,EF0517621_Imantonia_rotunda_UIO_101:0.0000010120)0/22:0.0000110484,LN7353413_Imantonia_rotunda_RCC2298:0.0000010120)0/29:0.0000010496,LN7354453_Imantonia_rotunda_RCC704:0.0000010120)0/14:0.0000143431,LN7354893_Imantonia_rotunda_RCC918:0.0012969698)0/20:0.0011677366,((EU3945621_Uncultured_haptophyte_PEACE2006/26_P3:0.0000010120,((AB1969651_Imantonia_sp_MBIC10497:0.0000010120,(EF0520401_Uncultured_haptophyte_250304-43:0.0023930331,((EF0520231_Uncultured_haptophyte_250304-23:0.0024179482,LN7353793_Imantonia_rotunda_RCC2504:0.0026123488)0/47:0.0000010120,LN7352372_Imantonia_rotunda_RCC1343:0.0000010120)0/63:0.0000020746)0/78:0.0012093398)0/21:0.0000022072,EF0519871_Uncultured_haptophyte_MAMA64-126:0.0011968300)0/10:0.0000023773)0/10:0.0000021507,EF0520501_Uncultured_haptophyte_250304-55:0.0048561699)0/16:0.0000021888)97.9/98:0.0136592322,EF0520871_Uncultured_haptophyte_MC615-10:0.0300946389)72/93:0.0025418281)42.9/86:0.0028205027,(EF0521001_Uncultured_haptophyte_MC615-26:0.0047627470,((EF0517921_Uncultured_haptophyte_MC597-29:0.0000024269,(LN7353273_Haptolina_fragaria_RCC2057:0.0000010120,AB1969671_Chrysochromulina_sp_MBIC10518:0.0000010120)80.1/99:0.0011936711)86.7/91:0.0025161005,((((EF0522411_Uncultured_haptophyte_MC622-81:0.0070409212,LN7352282_Haptolina_ericina_RCC1192:0.0000010120)0/60:0.0000023947,LN7352252_Haptolina_ericina_RCC1188:0.0012642149)76.3/99:0.0014080840,((((((LN7353263_Haptolina_ericina_RCC2056:0.0014216204,LN7352222_Chrysochromulina_sp_RCC1184_RCC1184:0.0000010120)0/31:0.0000022058,LN7353423_Haptolina_hirta_RCC2300:0.0000010120)0/63:0.0000027265,EF0517491_Chrysochromulina_herdlensis_CCMP284:0.0000010120)0/53:0.0000029990,EF0517511_Chrysochromulina_hirta_hi-1:0.0000010120)0/99:0.0038413224,CAMNT_0023273127_Chrysochromulina_ericina_Strain_CCMP281_extraction:0.0000010120)0/60:0.0000023529,EF0521861_Uncultured_haptophyte_MC622-19:0.0150474890)75.8/96:0.0012399774)96.5/100:0.0069344118,(((((AB1969661_Chrysochromulina_sp_MBIC10516:0.0011982100,EF0519011_Uncultured_haptophyte_MC601-105:0.0011954358)0/74:0.0000025602,(EF0521701_Uncultured_haptophyte_MC615-103:0.0000010120,EF0521181_Uncultured_haptophyte_MC615-45:0.0000010120)0/93:0.0000021528)0/84:0.0000020303,((EF0519251_Uncultured_haptophyte_MC601-132:0.0000021292,EF0518971_Uncultured_haptophyte_MC601-101:0.0000010120)0/90:0.0000020887,EF0518241_Uncultured_haptophyte_MC597-62:0.0011970182)79.5/100:0.0011956808)89.6/97:0.0064892921,EF0520801_Uncultured_haptophyte_MC615-1:0.0118209911)85.5/81:0.0035444615,((((LN7352542_Prymnesium_neolepis_RCC1453:0.0124861961,EF0520841_Uncultured_haptophyte_MC615-6:0.0018777547)17.2/53:0.0013777718,EF0517661_Phaeocystis_sp_MC679:0.0088097934)76/67:0.0018325624,((((LN7352982_Prymnesium_sp_RCC1941_RCC1941:0.0116121540,LN7353022_Prymnesium_sp_RCC1948_RCC1948:0.0082412091)65/98:0.0052569468,(AB1969681_Platychrysis_sp_MBIC10528:0.0074430353,(((LN7352472_Prymnesium_zebrinum_RCC1432:0.0027567428,LN7352432_Prymnesium_sp_RCC1389_RCC1389:0.0028275056)77.7/72:0.0013541893,LN7352522_Prymnesium_sp_RCC1440_RCC1440:0.0000020580)0/71:0.0000025189,LN7352422_Prymnesium_simplex_RCC1386:0.0000024940)81.5/72:0.0024120115)97/100:0.0116694834)91.3/99:0.0071843755,(EF0520361_Uncultured_haptophyte_250304-38:0.0214260946,LN7352442_Prymnesium_pigrum_RCC1390:0.0462325111)63.1/65:0.0021310908)81.4/80:0.0028898909,((((LN7352502_Prymnesium_parvum_RCC1435:0.0000010120,(LN7352512_Prymnesium_parvum_RCC1437:0.0012581113,LN7352492_Prymnesium_parvum_RCC1434:0.0000010120)0/39:0.0000028098)0/50:0.0000021620,LN7352482_Prymnesium_parvum_RCC1433:0.0000010120)0/99:0.0000028556,CAMNT_0035192417_Prymnesium-parvum-Texoma1:0.0012199469)0/84:0.0000024938,LN7352272_Chrysochromulina_sp_RCC1191_RCC1191:0.0012829164)97.8/100:0.0101073189)92.1/68:0.0076197113)4.3/34:0.0012409057,(((EF0522481_Uncultured_haptophyte_MC622-90:0.0036275096,((((LN7353283_Prymnesium_kappa_RCC2058:0.0000021132,LN7352262_Prymnesium_kappa_RCC1189:0.0000010120)0/79:0.0000021278,EF0517571_Isochrysis_cf_galbana_UIO_Ryfylke:0.0014509930)78.7/100:0.0013635885,(LN7352532_Prymnesium_calathiferum_RCC1448:0.0064237407,EF0517521_Chrysochromulina_aff_polylepis_PLY200:0.0072702331)83.8/81:0.0031296163)85.3/80:0.0026003656,((EF0519271_Uncultured_haptophyte_MC601-136:0.0000020452,(CAMNT_0038248125_Chrysochromulina-polylepis-CCMP1757:0.0000022873,AF1727191_Chrysochromulina_polylepis_product:0.0011970496)98.2/100:0.0060690875)77.6/99:0.0011950556,(EF0519571_Uncultured_haptophyte_MAMA64-71:0.0000020381,EF0521061_Uncultured_haptophyte_MC615-32:0.0024037374)0/98:0.0000021730)92.4/100:0.0038537037)74.3/79:0.0010689957)0/35:0.0000025133,HM1330391_Uncultured_marine_haptophyte_Biosope_T123_16S_PLA491029:0.0104144248)49/37:0.0020791220,(((EF0520471_Uncultured_haptophyte_250304-50:0.0000021301,(HM1332611_Uncultured_marine_haptophyte_Biosope_T41_16S_PLA491062:0.0012927233,(HM1333731_Uncultured_marine_haptophyte_Biosope_T60_16S_PLA491014:0.0012935466,HM1334861_Uncultured_marine_haptophyte_Biosope_T84_16S_PLA491011:0.0052309803)0/40:0.0000026783)0/61:0.0000010120)77.8/99:0.0013202737,HM1333941_Uncultured_marine_haptophyte_Biosope_T65_16S12b:0.0110538175)83.3/99:0.0031682854,HM1334491_Uncultured_marine_haptophyte_Biosope_T65_16S7b:0.0541091463)76.8/94:0.0020894329)76.1/41:0.0019809732)79.8/79:0.0018935235)75.4/92:0.0009580190)92.1/94:0.0046303839)77.6/89:0.0025628483)90.2/94:0.0072227037)81.4/95:0.0060523303)87.3/87:0.0059243576,((((EF0521711_Uncultured_haptophyte_MC615-104:0.0125693197,(EF0520131_Uncultured_haptophyte_250304-18:0.0000010120,EF0520681_Uncultured_haptophyte_250304-83:0.0000010120)0/86:0.0000010120)0/94:0.0000021797,((EF0521271_Uncultured_haptophyte_MC615-54:0.0000021644,EF0521671_Uncultured_haptophyte_MC615-100:0.0063862144)0/99:0.0012118661,HM1331811_Uncultured_marine_haptophyte_Biosope_T35_16S_PLA491039:0.0013184364)0/93:0.0000026456)91.6/95:0.0057563045,((EF0520741_Uncultured_haptophyte_250304-90:0.0101195389,EF0518561_Uncultured_haptophyte_MC601-7:0.0199528512)0/79:0.0000024729,EF0520271_Uncultured_haptophyte_250304-28:0.0137907237)77.2/87:0.0026751687)76.4/87:0.0057127396,(HM1330541_Uncultured_marine_haptophyte_Biosope_T148_16S_PLA491014:0.0041941336,EF0522271_Uncultured_haptophyte_MC622-67:0.0040008721)88.5/100:0.0054804342)95.2/100:0.0092525595)83.5/86:0.0036776521,(HM1334381_Uncultured_marine_haptophyte_Biosope_T65_16S51a:0.0076637290,EF0519531_Uncultured_haptophyte_MAMA64-54:0.0195821276)91.6/99:0.0087546161)87.9/96:0.0046451318,(((EF0520001_Uncultured_haptophyte_MAMA64-141:0.0038843581,(EF0520451_Uncultured_haptophyte_250304-48:0.0048507017,(EF0520621_Uncultured_haptophyte_250304-75:0.0000029082,((EF0518031_Uncultured_haptophyte_MC597-41:0.0000010120,EF0522361_Uncultured_haptophyte_MC622-76:0.0000010120)84.4/100:0.0033272102,HM1334171_Uncultured_marine_haptophyte_Biosope_T65_16S35b:0.0054332850)92.9/100:0.0051545788)95.1/100:0.0089332386)88.6/100:0.0054611960)97.4/100:0.0122783874,EF0521151_Uncultured_haptophyte_MC615-42:0.0160642057)0/87:0.0000025319,(EF0521921_Uncultured_haptophyte_MC622-26:0.0009769487,EF0522091_Uncultured_haptophyte_MC622-44:0.0014255824)100/100:0.0160803069)79.7/95:0.0022145514)87.8/93:0.0036467234)74.8/90:0.0016723466,((((HM1333361_Uncultured_marine_haptophyte_Biosope_T58_16S_PLA491035:0.0012928966,(HM1331291_Uncultured_marine_haptophyte_Biosope_T33_16S_PLA491029:0.0012944647,(((((HM1332151_Uncultured_marine_haptophyte_Biosope_T39_16S_PLA491011:0.0000021505,HM1332221_Uncultured_marine_haptophyte_Biosope_T39_16S_PLA491019:0.0012949095)91.8/100:0.0026005185,HM1329761_Uncultured_marine_haptophyte_Biosope_T120_16S_PLA491034:0.0025961895)0/62:0.0000025282,HM1330281_Uncultured_marine_haptophyte_Biosope_T123_16S_PLA491018:0.0013053381)0/68:0.0000029614,(HM1335011_Uncultured_marine_haptophyte_Biosope_T84_16S_PLA491028:0.0012893156,((HM1335641_Uncultured_marine_haptophyte_Biosope_T88_16S_PLA491035:0.0000010120,(HM1330251_Uncultured_marine_haptophyte_Biosope_T123_16S_PLA491015:0.0013044400,(HM1333391_Uncultured_marine_haptophyte_Biosope_T58_16S_PLA491038:0.0040225468,HM1333301_Uncultured_marine_haptophyte_Biosope_T58_16S_PLA491017:0.0025975836)0/76:0.0000010120)0/55:0.0000010120)0/66:0.0000021084,HM1335611_Uncultured_marine_haptophyte_Biosope_T88_16S_PLA491032:0.0025906005)0/36:0.0000010120)0/35:0.0000027265)0/54:0.0000010120,HM1335631_Uncultured_marine_haptophyte_Biosope_T88_16S_PLA491034:0.0012910838)95.8/99:0.0040155546)0/44:0.0000027546)0/53:0.0000019752,HM1331131_Uncultured_marine_haptophyte_Biosope_T33_16S_PLA491012:0.0026000451)0/77:0.0000029851,(((HM1333341_Uncultured_marine_haptophyte_Biosope_T58_16S_PLA491033:0.0012926869,HM1333401_Uncultured_marine_haptophyte_Biosope_T58_16S_PLA491040:0.0000010120)0/77:0.0000010120,HM1333261_Uncultured_marine_haptophyte_Biosope_T58_16S_PLA491012:0.0025928629)0/83:0.0000023252,HM1332301_Uncultured_marine_haptophyte_Biosope_T39_16S_PLA491028:0.0065999338)77.3/95:0.0025834066)90.6/97:0.0117860614,HM1331221_Uncultured_marine_haptophyte_Biosope_T33_16S_PLA491022:0.0360109586)99/99:0.0208713284)97.8/97:0.0114986489,(EF0519631_Uncultured_haptophyte_MAMA64-89:0.0061552289,EF0521451_Uncultured_haptophyte_MC615-74:0.0024780537)92.5/98:0.0056180646)69.8/95:0.0014361814,EF0520211_Uncultured_haptophyte_250304-21:0.0027559809)99.3/97:0.0126114619,(HM1331571_Uncultured_marine_haptophyte_Biosope_T35_16S_PLA491011:0.0012978026,(((HM1331661_Uncultured_marine_haptophyte_Biosope_T35_16S_PLA491021:0.0000010120,(HM1333661_Uncultured_marine_haptophyte_Biosope_T60_16S_PLA491005:0.0026143596,HM1331561_Uncultured_marine_haptophyte_Biosope_T35_16S_PLA491010:0.0026157076)0/47:0.0000010120)0/51:0.0000010120,(HM1331591_Uncultured_marine_haptophyte_Biosope_T35_16S_PLA491014:0.0012980932,HM1331611_Uncultured_marine_haptophyte_Biosope_T35_16S_PLA491016:0.0026075225)0/39:0.0000010120)0/60:0.0000010120,(HM1334231_Uncultured_marine_haptophyte_Biosope_T65_16S3b:0.0089204991,(KT9562921_Haptophyta_environmental_samples_ST4_30:0.0198894871,HM1334441_Uncultured_marine_haptophyte_Biosope_T65_16S57a:0.0243188179)88.3/96:0.0139895308)85.2/92:0.0042173686)0/61:0.0000022668)90/95:0.0068236047)79.4/91:0.0022661032)97.1/93:0.0062080962,(EF0519881_Uncultured_haptophyte_MAMA64-127:0.0000021658,EF0520721_Uncultured_haptophyte_250304-87:0.0024102224)78.2/82:0.0012748238)76.9/75:0.0011391726,(EF0517641_Phaeocystis_cordata_Phaeonap_1:0.0000010120,((EF0520371_Uncultured_haptophyte_250304-40:0.0000010120,(((EF0518531_Uncultured_haptophyte_MC597-96:0.0000020510,EF0519151_Uncultured_haptophyte_MC601-121:0.0000010120)0/100:0.0000021774,(EF0519691_Uncultured_haptophyte_MAMA64-103:0.0000028153,EF0520421_Uncultured_haptophyte_250304-45:0.0024111834)82.1/96:0.0024124227)86/91:0.0012007715,EF0520111_Uncultured_haptophyte_250304-14:0.0036354140)0/25:0.0000021759)0/25:0.0000021943,EF0520061_Uncultured_haptophyte_250304-8:0.0011999095)0/63:0.0011968853)0/55:0.0000023456)0/11:0.0000021702,(((EF0519861_Uncultured_haptophyte_MAMA64-124:0.0000000000,EF0517701_Uncultured_haptophyte_MC597-5:0.0000000000):0.0000000000,EF0518141_Uncultured_haptophyte_MC597-52:0.0000000000):0.0000010120,EF0518521_Uncultured_haptophyte_MC597-95:0.0000010120)0/99:0.0000020375)0/9:0.0000029500,(EF0518451_Uncultured_haptophyte_MC597-86:0.0011972076,LK3918221_Phaeocystis_cordata_F926:0.0000010120)0/29:0.0000020400)0/25:0.0000027456,EF0518111_Uncultured_haptophyte_MC597-49:0.0024050729)80.7/71:0.0011987687,EF0520351_Uncultured_haptophyte_250304-37:0.0152932395)0/54:0.0000020156,(EF0520151_Uncultured_haptophyte_250304-20:0.0000010120,EF0520701_Uncultured_haptophyte_250304-85:0.0000010120)0/97:0.0000021597)73.7/77:0.0022859166,(HM1334451_Uncultured_marine_haptophyte_Biosope_T65_16S58a:0.0043639907,HM1333311_Uncultured_marine_haptophyte_Biosope_T58_16S_PLA491019:0.0952472116)99.8/95:0.0561770566)73.4/79:0.0104926141)87.4/80:0.0025511048)0/8:0.0000020669,(KT9562981_Uncultured_Phaeocystis_ST4_13:0.0000010120,KT9643041_Uncultured_Phaeocystaceae_c10:0.0073607781)0/71:0.0000025082)0/7:0.0000024283)33.1/63:0.0011997110)0/51:0.0038052971,DQ4426541_Phaeocystis_antarctica_W6-4:0.0073042148);
