# Supplementary material for: New plastids, old proteins: repeated endosymbiotic acquisitions in kareniacean dinoflagellates
Source: EMBO Rep. 2024 Mar 18;25(4):16. doi: 10.1038/s44319-024-00103-y (PMC11014865; doi:10.1038/s44319-024-00103-y)
Supplement: Supplementary file 11 — Dataset EV10 [file 44319_2024_103_MOESM11_ESM.zip › Dataset EV10/plastid_genome_phylogeny_files/16S/alternative alignments and trees 2/16S_linsi_small-trim.aln]

>AB1969651_Imantonia_sp_MBIC10497
tgaggaattttccgcaatgggcgaaagcctgacggagcaataccgcgtgagggatgaaggattttggtctgtaaacctcttttctcaagaaagaagttctgacggtacttgaggaataagcatcggctaactccgtgccagcagccgcggtaatacgggggatgcaagcgttatccggaatcattgggcgtaaagcgcctgtaggttgtttaataagtctgttgttaaagactagggcttaaccctagaaaagcaatggaaactactagactagagtatggcaggggtagagggaatttctagtgtagcggtgaaatgcgtagatattagaaagaacaccggtggcgaaagcgctctactggaccattactgacactcagaggcgaaagctagggtagcaaaagggattagatacccctgtagtcctagccgtaaacgatggatactacatgttgtgtttatttcacagtatggtagctaacgcgttaagtatcccgcctggggagtacgctcgcaagggtgaaactcaaaggaattgacgggggcccgcacaagcggtggagcatgtggtttaattcgatgcaacgcgaagaaccttaccagggcttgacatactgcgaatctttccgaaaggaaagagtgccttcgggaatgcagatacaggtggtgcatggctgtcgtcagctcgtgtcgtgagatgttgggttaagtcccgcaacgagcgcaacccttgtttttagttaccaattcgttgggttttctagaaagactgccggtgacaaaccggaggaaggtgaggatgacgtcaagtcagcatgccccttatgtcctgggctacacacgtgctacaatggttaggacaaagagttgcgagcttgtgaaagtcagctaatctcrtaaacctagcccaagttcagattgtaggctgcaactcgcctacatgaag
>AY7021621_Imantonia_rotunda_RCC406
---------------------cgaaagcctgacggagcaataccgcgtgagggatgaaggattttggtctgtaaacctcttttctcaagaaagaagttctgacggtacttgaggaataagcatcggctaactccgtgccagcagccgcggtaatacgggggatgcaagcgttatccggaatcattgggcgtaaagcgcctgtaggttgtttaataagtctgttgttaaagactagggcttaaccctagaaaagcaatggaaactactagactagagtatggcaggggtagagggaatttctagtgtagcggtgaaatgcgtagatattagaaagaacaccggtggcgaaagcgctctactggaccattactgacactcagaggcgaaagctagggtagcaaaagggattagatacccctgtagtcctagccgtaaacgatggatactacatgttgtgtttatttcacagtatggtagctaacgcgttaagtatcccgcctggggagtacgctcgcaagggtgaaactcaaaggaattgacgggggcccgcacaagcggtggagcatgtggtttaattcgatgcaacgcgaagaaccttaccagggcttgacatactgcgaatctttccgaaaggaaagagtgccttcgggaatgcagatacaggtggtgcatggctgtcgtcagctcgtgtcgtgagatgttgggttaagtcccgcaacgagcgcaacccttgtttttagttaccaattcgttgggttttctagaaagactgccggtgacaaaccggaggaaggtgaggatgacgtcaagtcagcatgccccttatgtcctgggctacacacgtgctacaatggttaggacaaagagttgcgagcttgtgaaagtcagctaatctcataaacctagcccaagttcagattgtag----------------------
>LN7353413_Imantonia_rotunda_RCC2298
-------------------------------------------------------------------------------------------------------------------------------------------------------------ggggatgcaagcgttatccggaatcattgggcgtaaagcgcctgtaggttgtttaataagtctgttgttaaagactagggcttaaccctagaaaagcaatggaaactactagactagagtatggcaggggtagagggaatttctagtgtagcggtgaaatgcgtagatattagaaagaacaccggtggcgaaagcgctctactggaccattactgacactcagaggcgaaagctagggtagcaaaagggattagatacccctgtagtcctagccgtaaacgatggatactacatgttgtgtttatttcacagtatggtagctaacgcgttaagtatcccgcctggggagtacgctcgcaagggtgaaactcaaaggaattgacgggggcccgcacaagcggtggagcatgtggtttaattcgatgcaacgcgaagaaccttaccagggcttgacatactgcgaatctttccgaaaggaaagagtgccttcgggaatgcagatacaggtggtgcatggctgtcgtcagctcgtgtcgtgagatgttgggttaagtcccgcaacgagcgcaacccttgtttttagttaccaattcgttgggttttctagaaagactgccggtgacaaaccggaggaaggtgaggatgacgtcaagtcagcatgccccttatgtcctgggctacacacgtgctacaatggttaggacaaagagttgcgagcttgtgaaagtcagctaatctc--------------------------------------------------
>LN7353793_Imantonia_rotunda_RCC2504
-------------------------------------------------------------------------------------------------------------------------------------------------------------ggggatgcaagcgttatccggaatcattgggcgtaaagcgcctgtaggttgtttaataagtctgttgttaaagactagggcttaaccctagaaaagcaatggaaactactagactagagtatggcaggggtagagggaatttctagtgtagcggtgaaatgcgtagatattagaaagaacaccggtggcgaaagcgctctactggaccattactgacactcagaggcgaaagctagggtagcaaaagggattagatacccctgtagtcctagccgtaaacgatggatactacatgttgtgtttatttcacagtatggtagctaacgcgttaagtatcccgcctggggagtacgctcgcaagggtgaaactcaaaggaattgacgggggcccgcacaagcggtggagcatgtggtttaattcgatgcaacgcgaagaaccttaccagggcttgacatactgcgaatctttccgaaaggaaagagtgccttcgggaatgcagatacaggtggtgcatggctgtcgtcagctcgtgtcgtgagatgttgggttaagtcccgcaacgagcgcaacccttgtttttagttaccaattcgttgggttttctagaaagactgccggtgacaaaccggaggaaggtgaggatgacgtcaagtcagcatgccccttatgtcctgggctacacacgtgctacaatggttaggacaaagagttgcgagcttgtgaaagtcagctaatctcgtaaacctaaccccagttcaga----------------------------
>AB1969661_Chrysochromulina_sp_MBIC10516
tgaggaattttccgcaatgggcgaaagcctgacggagcaataccgcgtgagggacgaaggattttggtctgtaaacctcttttctcaagaaagaagttctgacggtacttgaggaataagcatcggctaactccgtgccagcagccgcggtaatacgggggatgcaagcgttatccggaatcattgggcgtaaagcgcctgtaggttgtttaataagtctgttgttaaagactagggctcaaccctagaaaagcaatggaaactgttagactagagtatggcaggggtagagggaatttctagtgtagcggtgaaatgcgtagatattagaaagaacaccagtggcgaaagcgctctactggaccattactgacactcagaggcgaaagctagggtagcaaaagggattagatacccctgtagtcctagccgtaaacgatggatactagrtgttgtatttattttacagtatcgtagctaacgcgttaagtatcccgcctggggagtacgctcgcaagggtgaaactcaaaggaattgacgggggcccgcacaagcggtggagcatgtggtttaattcgatgcaacgcgaagaaccttaccagggcttgacatactgcgaatctccttgaaagaggagagtgccttcgggaatgcagatacaggtggtgcatggctgtcgtcagctcgtgtcgtgagatgttgggttaagtcccgcaacgagcgcaacccttgtttttagttaccaattcgttgggctttctagaaagactgccggtgacaaaccggaggaaggtgaggatgacgtcaagtcagcatgccccttatgtcctgggctacacacgtgctacaatggctaggacaaagagtcgcaagtttgcgaaaacaagctaatctcataaacctagcctaagttcagattgtaggctgcaactcgcctacatgaag
>LN7352542_Prymnesium_neolepis_RCC1453
------------------------------------------------------------------------------------------------------------------------------------------------------gtatacgggggatgcaagcgttatccggaatcattgggcgtaaagcgcctgtaggttgtttaataagtctgttgttaaagactagggctcaaccctagaaaagcaatggaaactgctagactagagtatggcaggggtagagggaatttctagtgtagcggtgaaatgcgtagatattagaaagaacaccggtggcgaaagcgctctactggaccattactgacactcagaggcgaaagctagggtagcaaaagggattagatacccctgtagtcctagccgtaaacgatggatactaggtgttgtatttattttacagtatcgtagctaacgcgttaagtatcccgcctggggagtacgctcgcaagggtgaaactcaaaggaattgacgggggcccgcacaagcggtggagcatgtggtttaattcgatgcaacgcgaagaaccttaccagggcttgacatactgcgaatctccttgaaagagaagagtgccttcgggaatgcagatacaggtggtgcatggctgtcgtcagctcgtgtcgtgagatgttgggttaagtcccgcaacgagcgcaacccttgtttttagttaccaacttgttgggttttctagaaagactgccggtgacaaaccggaggaaggtgaggatgacgtcaagtcagcatgccccttatgtcctgggctacacacgtgctacaatggctaggacaaagagtcgcgagtttgcgaaaacaagctaatctcgtaaacct------------------------------------------
>CAMNT_0038248125_Chrysochromulina-polylepis-CCMP1757
tgaggaattttccgcaatgggcgaaagcctgacggagcaataccgcgtgagggatgaaggattttggtctgtaaacctcttttctcaagaaagaagttctgacggtacttgaggaataagcatcggctaactccgtgccagcagccgcggtaatacgggggatgcaagcgttatccggaatcattgggcgtaaagcgcctgtaggttgtttaataagtctgttgttaaaggctagggctcaaccctagaaaagcaatggaaactactagactagagtatggcaggggtagagggaatttctagtgtagcggtgaaatgcgtagatattagaaagaacaccggtggcgaaagcgctctactggaccattactgacactcagaggcgaaagctagggtagcaaaagggattagatacccctgtagtcctagccgtaaacgatggatactaggtgttgtatttattttacagtatcgtagctaacgcgttaagtatcccgcctggggagtacgctcgcaagggtgaaactcaaaggaattgacgggggcccgcacaagcggtggagcatgtggtttaattcgatgcaacgcgaagaaccttaccagggcttgacatactgcgaatctcttggaaaggagagagtgccttcgggaatgcaggtacaggtggtgcatggctgtcgtcagctcgtgtcgtgagatgttgggttaagtcccgcaacgagcgcaacccttgtttttagttaccaacttgttgggttttctagaaagactgccggtgacaaaccggaggaaggtgaggatgacgtcaagtcagcatgccccttatgtcctgggctacacacgtgctacaatggttaggacaaagagttgcaagtttgtaaaaacaagctaatctcgtaaacctcacctaagttcagattgtaggctgcaactcgcctacatgaag
>EF0520841_Uncultured_haptophyte_MC615-6
--------------------------------------------------------------------------------------------------------------gaggaataagcatcggctaactccgtgccagcagccgcggtaatacgggggatgcaagcgttatccggaatcattgggcgtaaagcgcctgtaggttgtttaataagtctgttgttaaagactagggctcaaccctagaaaagcaatggaaactactagactagagtatggcaggggtagagggaatttctagtgtagcggtgaaatgcgtagatattagaaagaacaccggtggcgaaagcgctctactggaccattactgacactcagaggcgaaagctagggtagcaaaagggattagatacccctgtagtcctagccgtaaacgatggatactagatgttggatttattttacagtatcgtagctaacgcgttaagtatcccgcctggggagtacgctcgcaagggtgaaactcaaaggaattgacgggggcccgcacaagcggtggagcatgtggtttaattcgatgcaacgcgaagaaccttaccagggcttgacatactgcgaatctttttgaaagaagagagtgccttcgggaatgcagatacaggtggtgcatggctgtcgtcagctcgtgtcgtgagatgttgggttaagtcccgcaacgagcgcaacccttgtttttagttaccaacttgttgggttttctagaaagactgccggtgacaaaccggaggaaggtgaggatgacgtcaagtcagcatgccccttatgtcctgggctacacacgtgctacaatggctaggacaaagagtcgcaagtttgcaaaaacaagctaatctcgtaaacctagcctaagttcagattgtaggctgcaactcgcctacgtgaag
>EF0522481_Uncultured_haptophyte_MC622-90
--------------------------------------------------------------------------------------------------------------gaggaataagcatcggctaactccgtgccagcagccgcggtaatacgggggatgcaagcgttatccggaatcattgggcgtaaagcgcctgtaggttgtttaataagtctgttgttaaagactagggctcaaccctagaaaagcaatggaaactactagactagagtatggcaggggtagagggaatttctagtgtagcggtgaaatgcgtagatattagaaagaacaccggtggcgaaagcgctctactggaccattactgacactcagaggcgaaagctagggtagcaaaagggattagatacccctgtagtcctagccgtaaacgatggatactagatgttgtatttattttacagtatcgtagctaacgcgttaagtatcccgcctggggagtacgctcgcaagggtgaaactcaaaggaattgacgggggcccgcacaagcggtggagcatgtggtttaattcgatgcaacgcgaagaaccttaccagggcttgacatactgcgaatctctttgaaaggagagagtgccttcgggaatgcagatacaggtggtgcatggctgtcgtcagctcgtgtcgtgagatgttgggttaagtcccgcaacgagcgcaacccttgtttttagttaccaacttgttgggttttctagaaagactgccggtgacaaaccggaggaaggtgaggatgacgtcaagtcagcatgccccttatgtcctgggctacacacgtgctacaatggttaggacaaagagtcgcaagtttgcaaaaacaagctaatctcataaacctaacctaagttcagattgtaggctgcaactcgcctacgtgaag
>LN7352262_Prymnesium_kappa_RCC1189
-------------------------------------------------------------------------------------------------------------------------------taactccgtgccagcagccgcggtaatacgggggatgcaagcgttatccggaatcattgggcgtaaagcgcctgtaggttgtttaataagtctgttgttaaagactagggctcaaccctagaaaagcaatggatactactagactagagtatggcaggggtagagggaatttctagtgtagcggtgaaatgcgtagatattagaaagaacaccggtggcgaaagcgctctactggaccattactgacactcagaggcgaaagctagggtagcaaaagggattagatacccctgtagtcctagccgtaaacgatggatactagatgttgtatttattttacagtatcgtagctaacgcgttaagtatcccgcctggggagtacgctcgcaagggtgaaactcaaaggaattgacgggggcccgcacaagcggtggagcatgtggtttaattcgatgcaacgcgaagaaccttaccagggcttgacatactgcgaatctccttgaaaggggagagtgccttcgggaatgcagatacaggtggtgcatggctgtcgtcagctcgtgtcgtgagatgttgggttaagtcccgcaacgagcgcaacccttgtttttagttaccaattcgttgggttttctagaaagactgccggtgacaaaccggaggaaggtgaggatgacgtcaagtcagcatgccccttatgtcctgggctacacacgtgctacaatggttaggacaaagagttgcaagtttgcaaaaacaagctaatctcgtaaacctaacctaagttcagattgtaggctgcaact-------------
>LN7352532_Prymnesium_calathiferum_RCC1448
--------------------------------------------------------------------------------------------------------------------------------------------------------------gggatgcaagcgttatccggaatcattgggcgtaaagcgcctgtaggttgtttaataagtctgttgttaaagactagggctcaaccctagaaaagcaatggaaactactagacttgagtatggcaggggtagagggaatttctagtgtagcggtgaaatgcgtagatattagaaagaacaccggtggcgaaagcgctctactggaccattactgacactcagaggcgaaagctagggtagcaaaagggattagatacccctgtagtcctagccgtaaacgatggatactagatgttgtgtttattttacagtatcgtagctaacgcgttaagtatcccgcctggggagtacgctcgcaagggtgaaactcaaaggaattgacgggggcccgcacaagcggtggagcatgtggtttaattcgatgcaacgcgaagaaccttaccagggcttgacatactgcgaatctccttgaaaggggagagtgccttcgggaatgcagatacaggtggtgcatggctgtcgtcagctcgtgtcgtgagatgttgggttaagtcccgcaacgagcgcaacccttatttttagttaccaattcgttgggttctctagaaagactgccggtgacaaaccggaggaaggtgaggatgacgtcaagtcagcatgccccttatgtcctgggctacacacgtgctacaatggttgggacaaagagttgcaagtttgcaagaacaagctaatctcgtaaacccaacctaagttcag-----------------------------
>EF0520471_Uncultured_haptophyte_250304-50
--------------------------------------------------------------------------------------------------------------gaggaataagcatcggctaactccgtgccagcagccgcggtaatacgggggatgcaagcgttatccggaatcattgggcgtaaagcgcctgtaggttgtttaataagtctgttgttaaagactagggctcaaccctagaaaagcaatggatactactagactagagtatggcaggggtagagggaatttctagtgtagcggtgaaatgcgtagatattagaaagaacaccggtggcgaaagcgctctactggaccattactgacactcagaggcgaaagctagggtagcaaaagggattagatacccctgtagtcctagccgtaaacgatggatactacatgttgtatttattttacagtatggtagctaacgcgttaagtatcccgcctggggagtacgctcgcaagggtgaaactcaaaggaattgacgggggcccgcacaagcggtggagcatgtggtttaattcgatgcaacgcgaagaaccttaccagggcttgacatactgcgaatctctttgaaagaagagagtgccttcgggaatgcagatacaggtggtgcatggctgtcgtcagctcgtgtcgtgagatgttgggttaagtcccgcaacgagcgcaacccttgtttttagttaccaattcgttgggttttctagaaagactgccggtgacaaaccggaggaaggtgaggatgacgtcaagtcagcatgccccttatgtcctgggctacacacgtgctacaatggtgaggacaaagagtcgcaagtttgtaaaaacaagctaatctcgtaaacctaacctaagttcagattgtaggctgcaactcgcctacatgaag
>CAMNT_0023273127_Chrysochromulina_ericina_Strain_CCMP281_extraction
tgaggaattttccgcaatgggcgaaagcctgacggagcaataccgcgtgagggatgaaggattttggtctgtaaacctcttttctcaagaaagaagttctgacggtacttgaggaataagcatcggctaactccgtgccagcagccgcggtaatacgggggatgcaagcgttatccggaatcattgggcgtaaagcgcctgtaggttgtttaataagtctgttgttaaagactagggctcaaccctagaaaagcaatggaaactactagactagagtatggcaggggtagagggaatttctagtgtagcggtgaaatgcgtagatattagaaagaacaccagtggcgaaagcgctctactggaccattactgacactcagaggcgaaagctagggtagcaaaagggattagatacccctgtagtcctagccgtaaacgatggatactagatgttgtatttattttacagtatcgtagctaacgcgttaagtatcccgcctggggagtacgctcgcaagggtgaaactcaaaggaattgacgggggcccgcacaagcggtggagcatgtggtttaattcgat-caacgcgaagaaccttaccagggcttgacatactgcgaatctttttgaaaagaaagagtgccttcgggaatgcagatacaggtggtgcatggctgtcgtcagctcgtgtcgtgagatgttgggttaagtcccgcaacgagcgcaacccttgtttttagttaccaattcgttgggttttctagaaagactgccggtgacaaaccggaggaaggtgaggatgacgtcaagtcagcatgccccttatgtcctgggctacacacgtgctacaatggttaggacaaagagttgcaaatttgcaaaaattagctaatctcgtaaacctagcctaagttcagattgtaggctgcaactcgcctacatgaag
>EF0517511_Chrysochromulina_hirta_hi-1
-----------------------------------------------------------------------------------------------------------------------------------------------------------------------------------------------aaagcgcctgtaggttgtttaataagtctgttgttaaagactagggctcaaccctagaaaagcaatggaaactactagactagagtatggcaggggtagagggaatttctagtgtagcggtgaaatgcgtagatattagaaagaacaccagtggcgaaagcgctctactggaccattactgacactcagaggcgaaagctagggtagcaaaagggattagatacccctgtagtcctagccgtaaacgatggatactagatgttgtatttattttacagtatcgtagctaacgcgttaagtatcccgcctggggagtacgctcgcaagggtgaaactcaaaggaattgacgggggcccgcacaagcggtggagcatgtggtttaattcgatgcaacgcgaagaaccttaccagggcttgacatactgcgaatctttttgaaaagaaagagtgccttcgggaatgcagatacaggtggtgcatggctgtcgtcagctcgtgtcgtgagatgttgggttaagtcccgcaacgagcgcaacccttgtttttagttaccaattcgttgggttttctagaaagactgccggtgacaaaccggaggaaggtgaggatgacgtcaagtcagcatgccccttatgtcctgggctacacacgtgctacaatggttaggacaaagagttgcaaa-ttgcaaaaattagcta-------------------------------------------------------
>LN7352252_Haptolina_ericina_RCC1188
---------------------------------------------------------------------------------------------------------------------------------------tgccagcagccgcggtaatacgggggatgcaagcgttatccggaatcattgggcgtaaagcgcctgtaggttgtttaataagtctgttgttaaagactagggctcaaccctagaaaagcaatggaaactactagactagagtatggcaggggtagagggaatttctagtgtagcggtgaaatgcgtagatattagaaagaacaccagtggcgaaagcgctctactggaccattactgacactcagaggcgaaagctagggtagcaaaagggattagatacccctgtagtcctagccgtaaacgatggatactagatgttgtatttattttacagtatcgtagctaacgcgttaagtatcccgcctggggagtacgctcgcaagggtgaaactcaaaggaattgacgggggcccgcacaagcggtggagcatgtggtttaattcgatgcaacgcgaagaaccttaccagggcttgacatactgcgaatttttttgaaaaaaaagagtgccttcgggaatgcagatacaggtggtgcatggctgtcgtcagctcgtgtcgtgagatgttgggttaagtcccgcaacgagcgcaacccttgtttttagttaccaattcgttgggttttctagaaagactgccggtgacaaaccggaggaaggtgaggatgacgtcaagtcagcatgccccttatgtcctgggctacacacgtgctacaatggttaggacaaagagttgcaaatttgcaaaaattagctaatctcgtaaacctagcctaagttcagattgtaggctgcaa---------------
>LN7353423_Haptolina_hirta_RCC2300
--------------------------------------------------------------------------------------------------------------------------------------------------------atacgggggatgcaagcgttatccggaatcattgggcgtaaagcgcctgtaggttgtttaataagtctgttgttaaagactagggctcaaccctagaaaagcaatggaaactactagactagagtatggcaggggtagagggaatttctagtgtagcggtgaaatgcgtagatattagaaagaacaccagtggcgaaagcgctctactggaccattactgacactcagaggcgaaagctagggtagcaaaagggattagatacccctgtagtcctagccgtaaacgatggatactagatgttgtatttattttacagtatcgtagctaacgcgttaagtatcccgcctggggagtacgctcgcaagggtgaaactcaaaggaattgacgggggcccgcacaagcggtggagcatgtggtttaattcgatgcaacgcgaagaaccttaccagggcttgacatactgcgaatctttttgaaaagaaagagtgccttcgggaatgcagatacaggtggtgcatggctgtcgtcagctcgtgtcgtgagatgttgggttaagtcccgcaacgagcgcaacccttgtttttagttaccaattcgttgggttttctagaaagactgccggtgacaaaccggaggaaggtgaggatgacgtcaagtcagcatgccccttatgtcctgggctacacacgtgctacaatggttaggacaaagagttgcaaatttgcaaaaattagctaatctcgtaaacctagcctaagttcagattgtag----------------------
>LN7352282_Haptolina_ericina_RCC1192
--------------------------------------------------------------------------------------------------------------------------------------------------gcggtaatacgggggatgcaagcgttatccggaatcattgggcgtaaagcgcctgtaggttgtttaataagtctgttgttaaagactagggctcaaccctagaaaagcaatggaaactactagactagagtatggcaggggtagagggaatttctagtgtagcggtgaaatgcgtagatattagaaagaacaccagtggcgaaagcgctctactggaccattactgacactcagaggcgaaagctagggtagcaaaagggattagatacccctgtagtcctagccgtaaacgatggatactagatgttgtatttattttacagtatcgtagctaacgcgttaagtatcccgcctggggagtacgctcgcaagggtgaaactcaaaggaattgacgggggcccgcacaagcggtggagcatgtggtttaattcgatgcaacgcgaagaaccttaccagggcttgacatactgcgaatttttttgaaaaaaaagagtgccttcgggaatgcagatacaggtggtgcatggctgtcgtcagctcgtgtcgtgagatgttgggttaagtcccgcaacgagcgcaacccttgtttttagttaccaattcgttgggttttctagaaagactgccggtgacaaaccggaggaaggtgaggatgacgtcaagtcagcatgccccttatgtcctgggctacacacgtgctacaatggttaggacaaagagttgcaaatttgcaaaaattag----------------------------------------------------------
>EF0521001_Uncultured_haptophyte_MC615-26
--------------------------------------------------------------------------------------------------------------gaggaataagcatcggctaactccgtgccagcagccgcggtaatacgggggatgcaagcgttatccggaatcattgggcgtaaagcgcctgtaggttgtttaataagtctgttgttaaagactagggctcaaccctagaaaagcaatggaaactactagactagagtatggcaggggtagagggaatttctagtgtagcggtgaaatgcgtagatattagaaagaacaccagtggcgaaagcgctctactggaccattactgacactcagaggcgaaagctagggtagcaaaagggattagatacccctgtagtcctagccgtaaacgatggatactagatgttgtatttattttacagtatcgtagctaacgcgttaagtatcccgcctggggagtacgctcgcaagggtgaaactcaaaggaattgacgggggcccgcacaagcggtggagcatgtggtttaattcgatgcaacgcgaagaaccttaccagggcttgacatactgcgaatctttttgaaagaagagagtgccttcgggaatgcagatacaggtggtgcatggctgtcgtcagctcgtgtcgtgagatgttgggttaagtcccgcaacgagcgcaacccttgtttttagttaccaacttgttgggttttctagaaagactgccggtgacaaaccggaggaaggtgaggatgacgtcaagtcagcatgccccttatgtcctgggctacacacgtgctacaatggttaggacaaagagttgcgagttcgcgaggaccagctaatctcataaacctagcctaagttcagattgtaggctgcaactcgcctacatgaag
>LN7353273_Haptolina_fragaria_RCC2057
------------------------------------------------------------------------------------------------------------------------------------------------------------gggggatgcaagcgttatccggaatcattgggcgtaaagcgcctgtaggttgtttaataagtctgttgttaaagactagggctcaaccctagaaaagcaatggaaactactagactagagtatggcaggggtagagggaatttctagtgtagcggtgaaatgcgtagatattagaaagaacaccagtggcgaaagcgctctactggaccattactgacactcagaggcgaaagctagggtagcaaaagggattagatacccctgtagtcctagccgtaaacgatggatactagatgttgtatttattttacagtatcgtagctaacgcgttaagtatcccgcctggggagtacgctcgcaagggtgaaactcaaaggaattgacgggggcccgcacaagcggtggagcatgtggtttaattcgatgcaacgcgaagaaccttaccagggcttgacatactgcgaatctttttgaaagaagagagtgccttcgggaatgcagatacaggtggtgcatggctgtcgtcagctcgtgtcgtgagatgttgggttaagtcccgcaacgagcgcaacccttgtttttagttaccaattcgttgggttttctagaaagactgccggtgacaaaccggaggaaggtgaggatgacgtcaagtcagcatgccccttatgtcctgggctacacacgtgctacaatggttaggacaaagagtcgcgagctcgcaagagtcagctaatctcgtaaacctagcctaagttca------------------------------
>EF0517521_Chrysochromulina_aff_polylepis_PLY200
-----------------------------------------------------------------------------------------------------------------------------------------------------------------------------------------------aaagcgcctgtaggttgtttaataagtctgttgttaaagactagggcttaaccctagaaaagcaatggaaactactagactagagtatggcaggggtagagggaatttctagtgtagcggtgaaatgcgtagatattagaaagaacaccggtggcgaaagcgctctactggaccattactgacactcagaggcgaaagctagggtagcaaaagggattagatacccctgtagtcctagccgtaaacgatggatactagatgttgtatttattttacagtatcgtagctaacgcgttaagtatcccgcctggggagtacgctcgcaagggtgaaactcaaaggaattgacgggggcccgcacaagcggtggagcatgtggtttaattcgatgcaacgcgaagaaccttaccagggcttgacatactgcgaatctccttgaaagaggagagtgccttcgggaatgcagatacaggtggtgcatggctgtcgtcagctcgtgtcgtgagatgttgggttaagtcccgcaacgagcgcaacccttgtttttagttaccaayttgttgggttttctagaaagactgccggtgacaaaccggaggaaggtgaggatgacgtcaagtcagcatgccccttatgtcctgggctacacacgtgctacaatggttgggacaaagagtcgcaag-ttgtaagaacaagcta-------------------------------------------------------
>EF0517661_Phaeocystis_sp_MC679
-----------------------------------------------------------------------------------------------------------------------------------------------------------------------------------------------aaagcgcctgtaggttgtttaataagtctgttgttaaagactagggctcaaccctagaaaagcaatggaaactactagactagagtatggcaggggtagagggaatttctagtgtagcggtgaaatgcgtagatattagaaagaacaccggtggcgaaagcgctctactggaccattactgacactcagaggcgaaagctagggtagcaaaagggattagatacccctgtagtcctagccgtaaacgatggatactagatgttgtatttattttacagtatcgtagctaacgcgttaagtatcccgcctggggagtacgctcgcaagggtgaaactcaaaggaattgacgggggcccgcacaagcggtggagcatgtggtttaattcgatgcaacgcgaagaaccttaccagggcttgacatactgcgaatttttttgaaagaagagagtgccttcgggaacgcagatacaggtggtgcatggctgtcgtcagctcgtgtcgtgagatgttgggttaagtcccgcaacgagcgcaacccttgtttttagttaccaacttgttgggttttctagaaagactgccggtgacaaaccggaggaaggtgaggatgacgtcaagtcagcatgccccttatgccctgggccacacacgtgctacaatggttaggacaaagagttgcgag-ttgcaaaaacaagcta-------------------------------------------------------
>EF0519911_Uncultured_haptophyte_MAMA64-131
--------------------------------------------------------------------------------------------------------------gaggaataagcatcggctaactccgtgccagcagccgcggtaatacgggggatgcaagcgttatccggaatcattgggcgtaaagcgcctgtaggttgtttaataagtctgttgttaaagactagggcttaaccctagaaaagcaatggatactactagactagagtatggcaggggtagagggaatttctagtgtagcggtgaaatgcgtagatattagaaagaacaccggtggcgaaagcgctctactggaccattactgacactcagaggcgaaagctagggtagcaaaagggattagatacccctgtagtcctagccgtaaacgatggatactacatgttgtatttattttacagtatggtagctaacgcgttaagtatcccgcctggggagtacgctcgcaagggtgaaactcaaaggaattgacgggggcccgcacaagcggtggagcatgtggtttaattcgatgcaacgcgaagaaccttaccagggcttgacatactgcgaatctctttgaaaaaagagagtgccttcgggaatgcagatacaggtggtgcatggctgtcgtcagctcgtgtcgtgagatgttgggttaagtcccgcaacgagcgcaacccttatttttagttaccaattcgttgggttttctagaaagactgccggtgacaaaccggaggaaggtgaggatgacgtcaagtcagcatgccccttatgtcctgggctacacacgtgctacaatggctaagacaaagagtcgcgaattcgcgagaatcagctaatctcataaacttagtctaagttcagattgtaggctgcaactcgcctacatgaag
>HM1330391_Uncultured_marine_haptophyte_Biosope_T123_16S_PLA491029
--------------------------------------------------------------------------------------------------------------------------------------------------------------------------------------------------------------------------------------------------------------------aactgctagactagagtatggcaggggtagagggaatttctagtgtagcggtgaaatgcgtagatattagaaagaacaccggtggcgaaagcgctctactggaccattactgacactcagaggcgaaagctagggtagcaaaagggattagatacccctgtagtcctagccgtaaacgatggatactagatgttgtatttattttacagtgtcctagctaacgcgttaagtatcccgcctggggagtacgctcgcaagggtgaaactcaaaggaattgacgggggcccgcacaagcggtggagcatgtggtttaattcgatgcaacgcgaagaaccttaccagggcttgacatactgcgaatctttctgaaaggagagagtgccttcgggagtgcagatacaggtggtgcatggctgtcgtcagctcgtgtcgtgagatgttgggttaagtcccgcaacgagcgcaacccttgtttttagttaccaattcgttgggttttctagaaagactgccggtgacaaaccggaggaaggtgaggatgacgtcaagtcagcatgccccttatgtcctgggctacacacgtgctacaatggtaaggacaaagagtcgcaagtttgcaaaaacaagctaatctcgtaaacctaacctaagttcagattgtaggctgcaactcgcctaacg----
>EF0520801_Uncultured_haptophyte_MC615-1
--------------------------------------------------------------------------------------------------------------gaggaataagcatcggctaactccgtgccagcagccgcggtaatacgggggatgcaagcgttatccggaatcattgggcgtaaagcgcctgtaggttgtttaataagtctgttgttaaagactagggcttaaccctagaaaagcaatggaaactactagactagagtatggcaggggtagagggaatttctagtgtagcggtgaaatgcgtagatattagaaagaacaccagtggcgaaagcgctctactggaccattactgacactcagaggcgaaagctagggtagcaaaagggattagatacccctgtagtcctagccgtaaacgatggatactagatgttgtattt--tttacagtatcctagctaacgcgttaagtatcccgcctggggagtacgctcgcaagggtgaaactcaaaggaattgacgggggcccgcacaagcggtggagcatgtggtttaattcgatgcaacgcgaagaaccttaccagggcttgacatactgcgaatcttcttgaaagagaggagtgccttcgggaatgcagttacaggtggtgcatggctgtcgtcagctcgtgtcgtgagatgttgggttaagtcccgcaacgagcgcaacccttgtttttagttaccaattcgttgggttctctagaaagactgccggtgacaaaccggaggaaggtgaggatgacgtcaagtcagcatgccccttatgtcctgggctacacacgtgctacaatggttaggacaaagagtcgcaagtttgtaaaaacaagctaatctcataaacctagcctaagttcagattgtaggctgcaactcgcctgcgtgaag
>AB1969681_Platychrysis_sp_MBIC10528
tgaggaattttccgcaatgggcgaaagcctgacggagcaataccgcgtgagggatgaaggattttggtctgtaaacctcttttctcaagaaagaagttctgacggtacttgaggaataagcatcggctaactccgtgccagcagccgcggtaatacgggggatgcaagcgttatccggaatcattgggcgtaaagcgcctgtaggtggtttaataagtccgttgttaaagactagggctcaaccctagaagagcaatggaaactactagacttgagtatggcaggggtagagggaacttctagtgtagcggtgaaatgcgtagatattagaaagaacaccagtggcgaaagcgctctactagaccatcactgacactcagaggcgaaagctagggtagcaaaagggattagatacccctgtagtcctagccgtaaacgatggatactaaatgttgtatatttcttacagtattgtagctaacgcgttaagtatcccgcctggggagtacgctcgcaagggtgaaactcaaaggaattgacgggggcccgcacaagcggtggagcatgtggtttaattcgatgcaacgcgaagaaccttaccagggcttgacatactacgaatctttttgaaagaagagagtgccttcgggaacgtagatacaggtggtgcatggctgtcgtcagctcgtgtcgtgagatgttgggttaagtcccgcaacgagcgcaacccttatttttagttaccaatttattgggttctctagaaagactgccggtgacaaaccggaggaaggtgaggatgacgtcaagtcagcatgccccttatgtcctgggccacacacgtgctacaatggttagaacaaagagttgcaagtttgcgaaaacaagctaatctcgtaaatctaatctaagttcagattgtaggctgcaactcgcctacatgaag
>LN7352422_Prymnesium_simplex_RCC1386
------------------------------------------------------------------------------------------------------------------------------------------------------------------------------------------------------------------------------tgttaaagactagggcttaaccctagaaaagcaatggaaactactagacttgagtatggcaggggtagagggaacttctagtgtagcggtgaaatgcgtagatattagaaagaacaccagtsgcgaaagcgctctactggaccattactgacactcagaggcgaaagctagggtagcaaaagggattagatacccctgtagtcctagccgtaaacgatggatactaaatgttgtatatattttacagtattgtagctaacgcgttaagtatcccgcctggggagtacgctcgcaagggtgaaactcaaaggaattgacgggggcccgcacaagcggtggagcatgtggtttaattcgatgcaacgcgaagaaccttaccagggcttgacatactacgaatctttttgaaagaagagagtgccttcgggaacgtagatacaggtggtgcatggctgtcgtcagctcgtgtcgtgagatgttgggttaagtcccgcaacgagcgcaacccttatttttagttaccaatttattgggttctctagaaagactgccggtgacaaaccggaggaaggtgaggatgacgtcaagtcagcatgccccttatgtcctgggccacacacgtgctacaatggttagaacaaagagttgcaagtttgcgaaaacaagctaatct---------------------------------------------------
>LN7352432_Prymnesium_sp_RCC1389_RCC1389
-----------------------------------------------------------------------------------------------------------------------------------------------------------cgggggatgcaagcgttatccggaatcattgggcgtaaagcgcctgtaggtggtttaataagtccgttgttaaagactagggcttaaccctagaaaagcaatggaaactactagacttgagtatggcaggggtagagggaacttctagtgtagcggtgaaatgcgtagatattagaaagaacaccagcggcgaaagcgctctactggaccatcactgacactcagaggcgaaagctagggtagcaaaagggattagatacccctgtagtcctagccgtaaacgatggatactaaatgttgtatatattttacagtattgtagctaacgcgttaagtatcccgcctggggagtacgctcgcaagggtgaaactcaaaggaattgacgggggcccgcacaagcggtggagcatgtggtttaattcgatgcaacgcgaagaaccttaccagggcttgacatactacgaatctttttgaaagaagagagtgccttcgggaacgtagatacaggtggtgcatggctgtcgtcagctcgtgtcgtgagatgttgggttaagtcccgcaacgagcgcaacccttatttttagttaccaatttattgggttctctagaaagactgccggtgacaaaccggaggaaggtgaggatgacgtcaagtcagcatgccccttatgtcctgggccacacacgtgctacaatggttagaacaaagagttgcaagtttgccaaaacaagctaatct---------------------------------------------------
>LN7352472_Prymnesium_zebrinum_RCC1432
--------------------------------------------------------------------------------------------------------------------------------------------------------atacgggggatgcaagcgttatccggaatcattgggcgtaaagcgcctgtaggtggtttaataagtctgttgttaaagactagggcttaaccctagaaaagcaatggaaactactagacttgagtatggcaggggtagagggaacttctagtgtagcggtgaaatgcgtagatattagaaagaacaccagcggcgaaagcgctctactggaccattactgacactcagaggcgaaagctagggtagcaaaagggattagatacccctgtagtcctagccgtaaacgatggatactaaatgttgtatatattttacagtattgtagctaacgcgttaagtatcccgcctggggagtacgctcgcaagggtgaaactcaaaggaattgacgggggcccgcacaagcggtggagcatgtggtttaattcgatgcaacgcgaagaaccttaccagggcttgacatactacgaatctttttgaaagaagagagtgccttcgggaacgtagatacaggtggtgcatggctgtcgtcagctcgtgtcgtgagatgttgggttaagtcccgcaacgagcgcaacccttatttttagttaccaatttattgggttctctagaaagactgccggtgacaaaccggaggaaggtgaggatgacgtcaagtcagcatgccccttatgtcctgggccacacacgtgctacaatggttagaacaaagagttgcgagtttgcgaaaacaagctaat-----------------------------------------------------
>CAMNT_0035192417_Prymnesium-parvum-Texoma1
tgaggaattttccgcaatgggcgaaagcctgacggagcaataccgcgtgagggatgaaggattttggtctgtaaacctcttttctcaagaaagaagttctgacggtacttgaggaataagcatcggctaactccgtgccagcagccgcggtaatacgggggatgcaagcgttatccgaaatcattgggcgtaaagcgcctgtaggttgtttaataagtccgttgttaaagactagggcttaaccctagaaaagcgatggaaactactagacttgagtatggcaggggtagagggaatttctagtgtagcggtgaaatgcgtagatattagaaagaacaccggtggcgaaagcgctctactggaccattactgacactcagaggcgaaagctagggtagcaaaagggattagatacccctgtagtcctagccgtaaacgatggatactagatgttgtatatattttacagtatcgtagctaacgcgttaagtatcccgcctggggagtacgctcgcaagggtgaaactcaaaggaattgacgggggcccgcacaagcggtggagcatgtggtttaattcgatgcaacgcgaagaaccttaccagggcttgacatactgcgaatctttttgaaaggaaagagtgccttcgggaatgcagatacaggtggtgcatggctgtcgtcagctcgtgtcgtgagatgttgggttaagtcccgcaacgagcgcaacccttatttttagttaccaatttcttgggttctctagaaagactgccggtgacaaaccggaggaaggtgaggatgacgtcaagtcagcatgccccttatgtcctgggctacacacgtgctacaatggttgggacaaagagttgcaagtttgcaaaaacaagctaatctcataaacctaacctaagttcagattgtaggctgcaactcgcctacatgaag
>Antarctic_CAMNT_0043826573_Phaeocystis_antarctica_Strain_CCMP1374
tgaggaattttccgcaatgggcgaaagcctgacggagcaataccgcgtgagggatgaaggattttggtctgtaaacctcttttctcaagaaagaagttctgacggtacttgaggaataagcaccggctaactccgtgccagcagccgcggtaatacggggggtgcaagcgttatccggatttattgggcgtaaagcgcctgtaggttgtttaataagtctgttgttaaagactagggcttaaccctaggaaagcaatggaaactactagacttgagtatgataggggtagagggaatttctagtgtagcggtgaaatgcgtagatattagaaagaacaccggtggcgaaggcgctctactggatcattactgacactcagaggcgaaagctagggtagcaaaagggattagatacccctgtagtcctagccgtaaacgatggatactacatgttgcgtttttaatgcagtatggtagctaacgcgttaagtatcccgcctggggagtacggtcgcaaggctgaaactcaaaggaattgacgggggcccgcacaagcggtggagcatgtggtttaattcgatacaacgcgaagaaccttaccaaggcttgacatactacagatttctttgaaagaggaaagtgccttcgggaatgtagatacaggtggtgcatggctgtcgtcagctcgtgtcgtgagatgttgggttaagtcccgcaacgagcgcaacccttatttttagttgctaattttttaggttttctagaaagactgccggtgacaaaccggaggaaggtgaggatgacgtcaagtcagcatgccccttatgccttgggctacacacgtgctacaatggttaagacaaagagttgcgagctcgtgagagtcagctaatctcataaacttagcctaagttcggattgtaggctgcaactcgcctgcatgaag
>DQ4426531_Phaeocystis_antarctica_RS-24
tgaggaattttccgcaatgggcgaaagcctgacggagcaatgccgcgtgagggatgaaggattttggtctgtaaacctcttttctcaagaaagaagttctgacggtacttgaggaataagcaccggctaactccgtgccagcagccgcggtaatacggggggtgcaagcgttatccggatttattgggcgtaaagcgcctgtaggttgtttaataagtctgttgttaaagactagggcttaaccctaggaaagcaatggaaactactagacttgagtatgataggggtagagggaatttctagtgtagcggtgaaatgcgtagatattagaaagaacaccggtggcgaaggcgctctactggatcattactgacactcagaggcgaaagctagggtagcaaaagggattagatacccctgtagtcctagccgtaaacgatggatact-------------------------------------------------------------------------------------------------------------------------------------------------------------------------------------------------------------------------------------------------------------------------------------------------------------------------------------------------------------------------------------------------------------------------------------------------------------------------------------------------------------------
>LN7351942_Phaeocystis_antarctica_RCC4024
-------------------------------------------------------------------------------------------------------------------------------------------------cgcggtaatacggggggtgcaagcgttatccggatttattgggcgtaaagcgcctgtaggttgtttaataagtctgttgttaaagactagggcttaaccctaggaaagcaatggaaactactagacttgagtatgataggggtagagggaatttctagtgtagcggtgaaatgcgtagatattagaaagaacaccggtggcgaaggcgctctactggatcattactgacactcagaggcgaaagctagggtagcaaaagggattagatacccctgtagtcctagccgtaaacgatggatactacatgttgcgtttttaatgcagtatggtagctaacgcgttaagtatcccgcctggggagtacggtcgcaaggctgaaactcaaaggaattgacgggggcccgcacaagcggtggagcatgtggtttaattcgatgcaacgcgaagaaccttaccaaggcttgacatactacagatttctttgaaagaggaaagtgccttcgggaatgtagatacaggtggtgcatggctgtcgtcagctcgtgtcgtgagatgttgggttaagtcccgcaacgagcgcaacccttatttttagttgctaattttttaggttttctagaaagactgccggtgacaaaccggaggaaggtgaggatgacgtcaagtcagcatgccccttatgccttgggctacacacgtgctacaatggttaagacaaagagttgcgagctcgcgagagtcagctaatctcataaacttagcccaaattcggat---------------------------
>NC_0167032_Phaeocystis_antarctica_CCMP1374
tgaggaattttccgcaatgggcgaaagcctgacggagcaataccgcgtgagggatgaaggattttggtctgtaaacctcttttctcaagaaagaagttctgacggtacttgaggaataagcaccggctaactccgtgccagcagccgcggtaatacggggggtgcaagcgttatccggatttattgggcgtaaagcgcctgtaggttgtttaataagtctgttgttaaagactagggcttaaccctaggaaagcaatggaaactactagacttgagtatgataggggtagagggaatttctagtgtagcggtgaaatgcgtagatattagaaagaacaccggtggcgaaggcgctctactggatcattactgacactcagaggcgaaagctagggtagcaaaagggattagatacccctgtagtcctagccgtaaacgatggatactacatgttgcgtttttaatgcagtatggtagctaacgcgttaagtatcccgcctggggagtacggtcgcaaggctgaaactcaaaggaattgacgggggcccgcacaagcggtggagcatgtggtttaattcgatgcaacgcgaagaaccttaccaaggcttgacatactacagatttctttgaaagaggaaagtgccttcgggaatgtagatacaggtggtgcatggctgtcgtcagctcgtgtcgtgagatgttgggttaagtcccgcaacgagcgcaacccttatttttagttgctaattttttaggttttctagaaagactgccggtgacaaaccggaggaaggtgaggatgacgtcaagtcagcatgccccttatgccttgggctacacacgtgctacaatggttaagacaaagagttgcgagctcgcgagagtcagctaatctcataaacttagcctaagttcggattgtaggctgcaactcgcctgcatgaag
>EF0517631_Phaeocystis_globosa_Napoli
-----------------------------------------------------------------------------------------------------------------------------------------------------------------------------------------------aaagcgcctgtaggttgtttaataagtctgttgttaaagactagggcttaaccctaggaaagcaatggaaactactagacttgagtatgataggggtagagggaatttctagtgtagcggtgaaatgcgtagatattagaaagaacaccggtggcgaaggcgctctactggatcattactgacgctcagaggcgaaagctagggtagcaaaagggattagatacccctgtagtcctagccgtaaacgatggatactacatgttgcgtttttaatgcagtatggtagctaacgcgttaagtatcccgcctggggagtacggtcgcaaggctgaaactcaaaggaattgacgggggcccgcacaagcggtggagcatgtggtttaattcgatgcaacgcgaagaaccttaccaaggcttgacatactacagatttctttgaaaaaggaaagtgccttcgggaatgtagatacaggtggtgcatggctgtcgtcagctcgtgtcgtgagatgttgggttaagtcccgcaacgagcgcaacccttatttttagttgctaattttttaggttttctagaaagactgccggtgacaaaccggaggaaggtgaggatgacgtcaagtcagcatgccccttatgccttgggctacacacgtgctacaatggttaagacaaagagttgcgagctcgtgagagtcagcta-------------------------------------------------------
>LN7355133_Phaeocystis_sp_RCC994_RCC994
-------------------------------------------------------------------------------------------------------------------------------------------------------------cgggggagcagcsttatccggatttattgggcgtaaagcgcctgtaggttgtttaataagtctgttgttaaagactagggcttaaccctaggaaagcaatggaaactactagacttgagtatgataggggtagagggaatttctagtgtagcggtgaaatgcgtagatattagaaagaacaccggtggcgaaggcgctctactggatcattactgacactcagaggcgaaagctagggtagcaaaagggattagatacccctgtagtcctagccgtaaacgatggatactacatgttgcgtttttaatgcagtatggtagctaacgcgttaagtatcccgcctggggagtacggtcgcaaggctgaaactcaaaggaattgacgggggcccgcacaagcggtggagcatgtggtttaattcgatgcaacgcgaagaaccttaccaaggcttgacatactacagatttctttgaaaaaggaaagtgccttcgggaatgtagatacaggtggtgcatggctgtcgtcagctcgtgtcgtgagatgttgggttaagtcccgcaacgagcgcaacccttatttttagttgctaattttttaggttttctagaaagactgccggtgacaaaccggaggaaggtgaggatgacgtcaagtcagcatgccccttatgccttgggctacacacgtgctacaatggttaagacaaagagttgcgagctcgtgagagtcagctaatctcataa----------------------------------------------
>MT4713271_Phaeocystis_globosa_CNS00066
tgaggaattttccgcaatgggcgaaagcctgacggagcaataccgcgtgagggatgaaggattttggtctgtaaacctcttttctcaagaaagaagttctgacggtacttgaggaataagcatcggctaactccgtgccagcagccgcggtaatacgggggatgcaagcgttatccggatttattgggcgtaaagcgcctgtaggttgtttaataagtctgttgttaaagactagggcttaaccctaggaaagcaatggaaactactagacttgagtatgataggggtagagggaatttctagtgtagcggtgaaatgcgtagatattagaaagaacaccggtggcgaaggcgctctactggatcattactgacactcagaggcgaaagctagggtagcaaaagggattagatacccctgtagtcctagccgtaaacgatggatactacatgttgcgtttttaatgcagtatggtagctaacgcgttaagtatcccgcctggggagtacggtcgcaaggctgaaactcaaaggaattgacgggggcccgcacaagcggtggagcatgtggtttaattcgatgcaacgcgaagaaccttaccaaggcttgacatactacagatttctttgaaaaaggaaagtgccttcgggaatgtagatacaggtggtgcatggctgtcgtcagctcgtgtcgtgagatgttgggttaagtcccgcaacgagcgcaacccttatttttagttgctaattttttaggttttctagaaagactgccggtgacaaaccggaggaaggtgaggatgacgtcaagtcagcatgccccttatgccttgggctacacacgtgctacaatggttaagacaaagagttgcgagctcgtgagagtcagctaatctcataaacttagcctaagttcggattgtaggctgcaactcgcctacatgaag
>MT4713321_Phaeocystis_globosa_CNS00080
tgaggaattttccgcaatgggcgaaagcctgacggagcaataccgcgtgagggatgaaggattttggtctgtaaacctcttttctcaagaaagaagttctgacggtacttgaggaataagcatcggctaactccgtgccagcagccgcggtaatacgggggatgcaagcgttatccggatttattgggcgtaaagcgcctgtaggttgtttaataagtctgttgttaaagactagggcttaaccctaggaaagcaatggaaactactagacttgagtatgataggggtagagggaatttctagtgtagcggtgaaatgcgtagatattagaaagaacaccggtggcgaaggcgctctactggatcattactgacactcagaggcgaaagctagggtagcaaaagggattagatacccctgtagtcctagccgtaaacgatggatactacatgttgcgtttttaatgcagtatggtagctaacgcgttaagtatcccgcctggggagtacggtcgcaaggctgaaactcaaaggaattgacgggggcccgcacaagcggtggagcatgtggtttaattcgatgcaacgcgaagaaccttaccaaggcttgacatactacagatttctttgaaaaaggaaagtgccttcgggaatgtagatacaggtggtgcatggctgtcgtcagctcgtgtcgtgagatgttgggttaagtcccgcaacgagcgcaacccttatttttagttgctaattttttaggttttctagaaagactgccggtgacaaaccggaggaaggtgaggatgacgtcaagtcagcatgccccttatgccttgggctacacacgtgctacaatggttaagacaaagagttgcgagctcgtgagagtcagctaatctcataaacttagcctaagttcggattgtaggctgcaactcgcctgcatgaag
>NC_0216371_Phaeocystis_globosa_Pg-GA
tgaggaattttccgcaatgggcgaaagcctgacggagcaataccgcgtgagggatgaaggattttggtctgtaaacctcttttctcaagaaagaagttctgacggtacttgaggaataagcatcggctaactccgtgccagcagccgcggtaatacgggggatgcaagcgttatccggatttattgggcgtaaagcgcctgtaggttgtttaataagtctgttgttaaagactagggcttaaccctaggaaagcaatggaaactactagacttgagtatgataggggtagagggaatttctagtgtagcggtgaaatgcgtagatattagaaagaacaccggtggcgaaggcgctctactggatcattactgacactcagaggcgaaagctagggtagcaaaagggattagatacccctgtagtcctagccgtaaacgatggatactacatgttgcgtttttaatgcagtatggtagctaacgcgttaagtatcccgcctggggagtacggtcgcaaggctgaaactcaaaggaattgacgggggcccgcacaagcggtggagcatgtggtttaattcgatgcaacgcgaagaaccttaccaaggcttgacatactacagatttctttgaaaaaggaaagtgccttcgggaatgtagatacaggtggtgcatggctgtcgtcagctcgtgtcgtgagatgttgggttaagtcccgcaacgagcgcaacccttatttttagttgctaattttttaggttttctagaaagactgccggtgacaaaccggaggaaggtgaggatgacgtcaagtcagcatgccccttatgccttgggctacacacgtgctacaatggttaagacaaagagttgcgagctcgtgagagtcagctaatctcataaacttagcctaagttcggattgtaggctgcaactcgcctgcatgaag
>DQ4426541_Phaeocystis_antarctica_W6-4
tgaggaattttccgcaatgggcgaaagcctgacggagcaataccgcgtgagggatgaaggattttggtctgtaaacctcttttctcaagaaagaagttctgacggtacttgaggaataagcatcggctaactccgtgccagcagccgcggtaatacgggggatgcaagcgttatccggatttattgggcgtaaagcgcctgtaggttgtttaataagtccgttgttaaagactagggcttaaccctaggaaagcaatggaaactactagacttgagtatgataggggtagagggaatttctagtgtagcggtgaaatgcgtagatattagaaagaacaccggtcgcgaaggcgctctactggatcattactgacactcagaggcgaaagctagggtagcaaaagggattagatacccctgtagtcctagccgtaaacgatggatact-------------------------------------------------------------------------------------------------------------------------------------------------------------------------------------------------------------------------------------------------------------------------------------------------------------------------------------------------------------------------------------------------------------------------------------------------------------------------------------------------------------------
>Karlodinium-armiger-16S-strict
tgaggaattttccgcaatgggcgaaagcctgacggagcaataccgcgtgagggatgaaggattttggtctgtaaacctcttttctcaagaaagaagttctgacggtacttgaggaataagcatcggctaactccgtgccagcagccgcggtaatacgggggatgcaagcgttatccggaatcattgggcgtaaagcgcctgtaggttgtttaataagtctgttgttaaagactagggcttaaccctaggaaagcaatggaaactactagacttgagtatggcaggggtagagggaatttctagtgtagcggtgaaatgcgtagatattagaaagaacaccggtggcgaaagcgctctactggaccattactgacactcagaggcgaaagctagggtagcaaaagggattagatacccctgtagtcctagccgtaaacgatggatactagatgttgtgcataatgtacagtatcgtagctaacgcgttaagtatcccgcctggggagtacgctcgcaagggtgaaactcaaaggaattgacgggggcccgcacaagcggtggagcatgtggtttaattcgatnnaacgcgaagaaccttaccagggcttgacatactacaaattctttwgagawaargaagtgccttcgggaatgtagatacaggtggtgcatggctgtcgtcagctcgtgtcgtgagatgttgggttaagtcccgcaacgagcgcaacccttatttttagttacta--------------------------------------------------------------------------------------------------------------------------------------------------------------------------------------------------------
>LN7352982_Prymnesium_sp_RCC1941_RCC1941
-----------------------------------------------------------------------------------------------------------------------------------------------------gtaatacgggggatgcaagcgttatccggaattattgggcgtaaagcgcctgtaggttgtttaataagtctgttgttaaagactagggcttaaccctagaaaagcaatggaaactactagacttgagtatggcaggggtagagggaacttctagtgtagcggtgaaatgcgtagatattagaaagaacaccagtggcgaaagcgctctactggaccattactgacactgagaggcgaaagctagggtagcaaaagggattagatacccctgtagtcctagccgtaaacgatggatactagatgttgtatattttttacagtatcgtagctaacgcgttaagtatcccgcctggggagtacgctcgcaagggtgaaactcaaaggaattgacgggggcccgcacaagcggtggagcatgtggtttaattcgatgcaacgcgaagaaccttaccagggcttgacatactacaaatctctttgaaagaagagagtgccttcgggaatgtagatacaggtggtgcatggctgtcgtcagctcgtgtcgtgagatgttgggttaagtcccgcaacgagcgcaacccttatttttagttaccaatttattgggttctctagaaagactgccggtgacaaaccggaggaaggtgaggatgacgtcaagtcagcatgccccttatgtcctgggccacacacgtgctacaatggttatgacaaagagtcgcaagttcgygaggacaagctaatctcataaacttaacctaagttcagattgta-----------------------
>LN7353022_Prymnesium_sp_RCC1948_RCC1948
----------------------------------------------------------------------------------------------------------------------------------ctccgtgccagcagccgcggtaatacgggggatgcaagcgttatccggaatcattgggcgtaaagcgcctgtaggttgtttaataagtctgttgttaaagactagggctcaaccctagaaaagcaatggaaactactagacttgagtatggcaggggtagagggaacttctagtgtagcggtgaaatgcgtagatattagaaagaacaccagtggcgaaagcgctctactggaccattactgacactcagaggcgaaagctagggtagcaaaagggattagatacccctgtagtcctagccgtaaacgatggatactagatgttgtatatttcttacagtatcgtagctaacgcgttaagtatcccgcctggggagtacgctcgcaagggtgaaactcaaaggaattgacgggggcccgcacaagcggtggagcatgtggtttaattcgatgcaacgcgaagaaccttaccagggcttgacatactacaaatctttttgaaagaagagagtgccttcgggaatgtagatacaggtggtgcatggctgtcgtcagctcgtgtcgtgagatgttgggttaagtcccgcaacgagcgcaacccttatttttagttaccaactagttgggttctctagaaagactgccggtgacaaaccggaggaaggtgaggatgacgtcaagtcagcatgccccttatgtcctgggccacacacgtgctacaatggttaggacaaagagtcgcgagttcgtgagaacaagctaatctcgtaaatctaacctaagttcagattgtagg---------------------
>AY7021521_Chrysochromulina_acantha_RCC339
tgaggaattttccgcaatgggcgaaagcctgacggagcaataccgcgtgagggatgaaggattttggtctgtaaacctcttttctcaagaaagaagttctgacggtacttgaggaataagcatcggctaactccgtgccagcagccgcggtaatacgggggatgcaagcgttatccggaatcattgggcgtaaagcgcctgtaggttgtttaataagtccgttgttaaagactagggcttaaccctagaaaagcaatggaaactattagactagagtatggcaggggtagagggaatttctagtgtagcggtgaaatgcgtagatattagaaagaacaccggcggcgaaagcgctctactggaccattactgacactcagaggcgaaagctagggtagcaaaagggattagatacccctgtagtcctagccgtaaacgatggatactagatgttgtgctttatgtacagtatcgtagctaacgcgttaagtatcccgcctggggagtacgctcgcaagggtgaaactcaaaggaattgacgggggcccgcacaagcggtggagcatgtggtttaattcgatgcaacgcgaagaaccttaccagggcttgacatactacgaattctcttgaaaaagagaagtgccttcgggaatgtagatacaggtggtgcatggctgtcgtcagctcgtgtcgtgagatgttgggttaagtcccgcaacgagcgcaacccttatttttagttactaattcgttaggttctctagaaagactgccggtgacaaaccggaggaaggtgaggatgacgtcaagtcagcatgccccttatgtcctgggctacacacgtgctacaatggttaagacaaagagtcgcgagcttgtaaaagtcagctaatctcataaacttagcctaagttcagattgtag----------------------
>EF0517581_Chrysochromulina_acantha_UIO_T20
-----------------------------------------------------------------------------------------------------------------------------------------------------------------------------------------------aaagcgcctgtaggttgtttaataagtccgttgttaaagactagggcttaaccctagaaaagcaatggaaactattagactagagtatggcaggggtagagggaatttctagtgtagcggtgaaatgcgtagatattagaaagaacaccggcggcgaaagcgctctactggaccattactgacactcagaggcgaaagctagggtagcaaaagggattagatacccctgtagtcctagccgtaaacgatggatactagatgttgtgctttatgtacagtatcgtagctaacgcgttaagtatcccgcctggggagtacgctcgcaagggtgaaactcaaaggaattgacgggggcccgcacaagcggtggagcatgtggtttaattcgatgcaacgcgaagaaccttaccagggcttgacatactacgaattctcttgaaaaagagaagtgccttcgggaatgtagatacaggtggtgcatggctgtcgtcagctcgtgtcgtgagatgttgggttaagtcccgcaacgagcgcaacccttatttttagttactaattcgttaggttctctagaaagactgccggtgacaaaccggaggaaggtgaggatgacgtcaagtcagcatgccccttatgtcctgggctacacacgtgctacaatggttaagacaaagagtcgcgagcttgtaaaagtcagcta-------------------------------------------------------
>EF0521831_Uncultured_haptophyte_MC622-16
--------------------------------------------------------------------------------------------------------------gaggaataagcatcggctaactccgtgccagcagccgcggtaatacgggggatgcaagcgttatccggaatcattgggcgtaaagcgcctgtaggttgtttattaagtctgttgttaaagactagggcttaaccctagaaaagcaatggaaactaatagactagagtatggcaggggtagagggaatttctggtgtagcggtgaaatgcgtagatattagaaagaacaccggtggcgaaagcgctctactggaccattactgacactcagaggcgaaagctagggtagcaaaagggattagatacccctgtagtcctagccgtaaacgatggatactagatgttgtgcttcatgtacagtatcgtagctaacgcgttaagtatcccgcctggggagtacgctcgcaagggtgaaactcaaaggaattgacgggggcccgcacaagcggtggagcatgtggtttaattcgatgcaacgcgaagaaccttaccagggcttgacatactacgaattttcttgaaagagaaaagtgccttcgggaatgtagatacaggtggtgcatggctgtcgtcagctcgtgtcgtgagatgttgggttaagtcccgcaacgagcgcaacccttatttttagttaccaattcgttgggttctctagaaagactgccggtgacaaaccggaggaaggtgaggatgacgtcaagtcagcatgccccttatgtcctgggctacacacgtgctacaatggttaagacaaagagtcgcgagctcgcaagagtcagctaatctcgtaaacttagcctaagttcagattgtaggctgcaactcgcctacatgaag
>EF0522001_Uncultured_haptophyte_MC622-35
--------------------------------------------------------------------------------------------------------------gaggaataagcatcggctaactccgtgccagcagccgcggtaatacgggggatgcaagcgttatccggaatcattgggcgtaaagcgcctgtaggttgtttattaagtctgttgttaaagactagggcttaaccctagaaaagcaatggaaactaatagactcgagtatggcaggggtagagggaatttctagtgtagcggtgaaatgcgtagatattagaaagaacaccggtggcgaaagcgctctactggaccattactgacactcagaggcgaaagctagggtagcaaaagggattagatacccctgtagtcctagccgtaaacgatggatactagatgctgtgcattaagtacagtatcgtagctaacgcgttaagtatcccgcctggggagtacgctcgcaagggtgaaactcaaaggaattgacgggggcccgcacaagcggtggagcatgtggtttaattcgatgcaacgcgaagaaccttaccagggcttgacatactacgaattcttttgaaaaagagaagtgccttcgggaatgtagatacaggtggtgcatggctgtcgtcagctcgtgtcgtgagatgttgggttaagtcccgcaacgagcgcaacccttatttttagttaccaattcgttgggttctctagaaagactgccggtgacaaaccggaggaaggtgaggatgacgtcaagtcagcatgccccttatgtcctgggctacacacgtgctacaatggttaagacaaagagtcgcgagcttgtgaaagtcagctaatctcataaacttagcctaagttcagattgtaggctgcaactcgcctgcatgaag
>LK3918241_Chrysochromulina_elegans_F928
-----------------------------------------------------------------------------------------------------------------------------------------------------------------------------------------------aaagcgcctgtaggttgtttattaagtctgttgttaaagactagggcttaaccctagaaaagcaatggaaactaatagactagagtatggcaggggtagagggaatttctagtgtagcggtgaaatgcgtagatattagaaagaacaccggtggcgaaagcgctctactggaccattactgacactcagaggcgaaagctagggtagcaaaagggattagatacccctgtagtcctagccgtaaacgatggatactagatgttgtgcattatgtacagtatcgtagctaacgcgttaagtatcccgcctggggagtacgctcgcaagggtgaaactcaaaggaattgacgggggcccgcacaagcggtggagcatgtggtttaattcgatgcaacgcgaagaaccttaccagggcttgacatactacgaattcttttgaaagagagaagtgccttcgggaatgtagatacaggtggtgcatggctgtcgtcagctcgtgtcgtgagatgttgggttaagtcccgcaacgagcgcaacccttatttttagttaccaattcgttgggttttttagaaagactgccggtgacaaaccggaggaaggtgaggatgacgtcaagtcagcatgccccttatgtcctgggctacacacgtgctaca------------------------------------------------------------------------------------------------
>NC_0369371_Chrysochromulina_parva
tgaggaattttccgcaatgggcgaaagcctgacggagcaataccgcgtgagggatgaaggattttggtctgtaaacctcttttctcaagaaagaagttctgacggtacttgaggaataagcatcggctaactccgtgccagcagccgcggtaatacgggggatgcaagcgttatccggaatgattgggcgtaaagcgcctgtaggttgtttattaagtccgttgttaaagcctagggctcaaccctagaaaagcaatggaaactagtagactagagtatggcaggggtagagggaatttctagtgtagcggtgaaatgcgtagatattagaaagaacaccggtggcgaaagcgctctactggaccattactgacactcagaggcgaaagctagggtagcaaaagggattagatacccctgtagtcctagccgtaaacgatggatactagatgttgtgcattatgtacagtatcgtagctaacgcgttaagtatcccgcctggggagtacgctcgcaagggtgaaactcaaaggaattgacgggggcccgcacaagcggtggagcatgtggtttaattcgatgcaacgcgaagaaccttaccagggcttgacatactacgaattttcttgaaagagaaaagtgccttcgggaatgtagatacaggtggtgcatggctgtcgtcagctcgtgtcgtgagatgttgggttaagtcccgcaacgagcgcaacccttatttttagttaccaattcgttgggttctctagaaagactgccggtgacaaaccggaggaaggtgaggatgacgtcaagtcagcatgccccttatgtcctgggctacacacgtgctacaatggttaagacaaagagttgcgaacttgtaaaagtcagctaatctcgtaaacttagcctaagttcagattgtaggctgcaactcgcctgcatgaag
>EF0517591_Chrysochromulina_leadbeateri_UIO_TJE
-----------------------------------------------------------------------------------------------------------------------------------------------------------------------------------------------aaagcgcctgtaggttgtttaataagtctgttgttaaagactagggctcaaccctaggaaagcaatggaaactactagactagagtatggcaggggtagagggaatttctagtgtagcggtgaaatgcgtagatattagaaagaacaccggtggcgaaagcgctctactggaccattactgacactcagaggcgaaagctagggtagcaaaagggattagatacccctgtagtcctagccgtaaacgatggatactagatgttgtgtattatgtacagtatcgtagctaacgcgttaagtatcccgcctggggagtacgctcgcaagggtgaaactcaaaggaattgacgggggcccgcacaagcggtggagcatgtggtttaattcgatgcaacgcgaagaaccttaccaggacttgacatactacagatccttttgagaaaaargagtgccttcgggaatgtagatacaggtggtgcatggctgtcgtcagctcgtgtcgtgagatgttgggttaagtcccgcaacgagcgcaacccttatttttagttactaattcgttaggttctctagaaagactgccggtgacaaaccggaggaaggtgaggatgacgtcaagtcagcatgccccttatgtcctgggctacacacgtgctacaatggttaagacaaagagtcgcgagctcgcaagagtcagcta-------------------------------------------------------
>EF0520591_Uncultured_haptophyte_250304-72
--------------------------------------------------------------------------------------------------------------gaggaataagcatcggctaactccgtgccagcagccgcggtaatacgggggatgcaagcgttatccggaatcattgggcgtaaagcgcctgtaggttgtttaataagtctgttgttaaagactagggcttaaccctagaaaagcaatggaaactactagactagagtatggcaggggtagagggaatttctagtgtagcggtgaaatgcgtagatattagaaagaacaccggtggcgaaagcgctctactggaccattactgacactcagaggcgaaagctagggtagcaaaagggattagatacccctgtagtcctagccgtaaacgatggatactagatgttgtgcataatgtacagtatcgtagctaacgcgttaagtatcccgcctggggagtacgctcgcaagggtgaaactcaaaggaattgacgggggcccgcacaagcggtggagcatgtggtttaattcgatgcaacgcgaagaaccttaccagggcttgacatactacagattcttttgagaaaaagaagtgccttcgggaatgtagatacaggtggtgcatggctgtcgtcagctcgtgtcgtgagatgttgggttaagtcccgcaacgagcgcaacccttatttttagttactaattcgttaggttctctagaaagactgccggtgacaaaccggaggaaggtgaggatgacgtcaagtcagcatgccccttatgtcctgggctacacacgtgctacaatggttaagacaaagagtcgcgagctcgcgagagtcagctaatctcataaacttagcctaagttcagattgtaggctgcaactcgcctgcatgaag
>HM1333201_Uncultured_marine_haptophyte_Biosope_T58_16S_PLA491004
---------------------------------------------------------------------------------------------------------------------------------------------------------------------------tatccggaatcattgggcgtaaagcgcctgtaggttgtttaataagtctgttgttaaagactagggcttaaccctagaaaagcaatggaaactactagactagagtatggcaggggtagagggaatttctagtgtagcggtgaaatgcgtagatattagaaagaacaccggtggcgaaagcgctctactggaccattactgacactcagaggcgaaagctagggtagcaaaagggattagatacccctgtagtcctagccgtaaacgatggatactagatgttgtgcataacgtacagtatcgtagctaacgcgttaagtatcccgcctggggagtacgctcgcaagggtgaaactcaaaggaattgacgggggcccgcacaagcggtggagcatgtggtttaattcgatgcaacgcgaagaaccttaccagggcttgacatactacaaattcttttgagaaaaagaagtgccttcgggaatgtagatacaggtggtgcatggctgtcgtcagctcgtgtcgtgagatgttgggttaagtcccgcaacgagcgcaacccttatttttagttactaattcgttaggttctctagaaagactgccggtgacaaaccggaggaaggtgaggatgacgtcaagtcagcatgccccttatgtcctgggctacacacgtgctacaatggttaagacaaagagtcgcgagctcgcgagagtcagctaatctcataaacttagcctaagttcagattgtaggctgcaa---------------
>HM1334791_Uncultured_marine_haptophyte_Biosope_T84_16S_PLA491004
------------------------------------------------------------------------------------------------------------------------------------------------------------------------cgttatccggaatcattgggcgtaaagcgcctgtaggttgtttaataagtctgttgttaaagactagggcttaaccctagaaaagcaatggaaactactagactagagtatggcaggggtagagggaatttctagtgtagcggtgaaatgcgtagatattagaaagaacaccggtggcgaaagcgctctactggaccattactgacactcagaggcgaaagctagggtagcaaaagggattagatacccctgtagtcctagccgtaaacgatggatactagatgttgtgcataaagtacagtatcgtagctaacgccttaagtatcccgcctggggagtacgctcgcaagggtgaaactcaaaggaattgacgggggcccgcacaagcggtggagcatgtggtttaattcgatgcaacgcgaagaaccttaccagggcttgacatactacagattcttttgagaaaaagaagtgccttcgggaatgtagatacaggtggtgcatggctgtcgtcagctcgtgtcgtgagatgttgggttaagtcccgcaacgagcgcaacccttatttttagttactaattcgttaggttctctagaaagactgccggtgacaaaccggaggaaggtgaggatgacgtcaagtcagcatgccccttatgtcctgggctacacacgtgctacaatggttaagacaaagagttgcgagctcgcgagagtcagctaatctcataaacttagcctaagttcagattgtaggctgc-----------------
>HM1331681_Uncultured_marine_haptophyte_Biosope_T35_16S_PLA491023
-----------------------------------------------------------------------------------------------------------------------------------------------------------------------------------atcattgggcgtaaagcgcctgtaggttgtttaataagtctgttgttaaagactagggcttaaccctagaaaagcaatggaaactactagactagagtatggcaggggtagagggaatttctagtgtagcggtgaaatgcgtagatattagaaagaacaccggtggcgaaagcgctctactggaccattactgacactcagaggcgaaagctagggtagcaaaagggattagatacccctgtagtcctagccgtaaacgatggatactagatgttgtgcttcctgtacagtatcgtagctaacgcgttaagtatcccgcctggggagtacgctcgcaagggtgaaactcaaaggaattgacgggggcccgcacaagcggtggagcatgtggtttaattcgatgcaacgcgaagaaccttaccaggacttgacatactacgaattcttttgagaaaaagaagtgccttcgggaatgtagatacaggtggtgcatggctgtcgtcagctcgtgtcgtgagatgttgggttaagtcccgcaacgagcgcaacccttatttttagttactaattcgttaggttctctagaaagactgccggtgacaaaccggaggaaggtgaggatgacgtcaagtcagcatgccccttatgtcctgggctacacacgtgctacaatggttaagacaaagagtcgcgagctcgcgagagtcagctaatctcataaacttagcctaagttcagattgtaggctgcaac--------------
>HM1331721_Uncultured_marine_haptophyte_Biosope_T35_16S_PLA491030
---------------------------------------------------------------------------------------------------------------------------------------------------------------------------tatccggaatcattgggcgtaaagcgcctgtaggttgtttaataagtctgttgttaaagcctagggcttaaccctagaaaagcaatggaaactactagactagagtatggcaggggcagagggaatctctagtgtagcggtgaaatgcgtagatattagaaagaacaccggtggcgaaagcgctctgctggaccattactgacactcagaggcgaaagctagggtagcaaaagggattagatacccctgtagtcctagccgtaaacgatggatactagatgttgtgcataatgtacagtatcgcagctaacgcgttaagtatcccgcctggggagtacgctcgcaagggtgaaactcaaaggaattgacgggggcccgcacaagcggtggagcatgtggtttaattcgatgcaacgcgaagaaccttaccagggcttgacatactacagattctttagagataaagaagtgccttcgggaatgtagatacaggtggtgcatggctgtcgtcagctcgtgtcgtgagatgttgggttaagtcccgcaacgagcgcaacccttatttttagttactaattcgttaggttctctagaaagactgccggtgacaaaccggaggaaggtgaggatgacgtcaagtcagcatgccccttatgccctgggctacacacgtgctacaatggttaagacaaagagtcgcgagctcgcgagagtcagctaatctcataaacttagcctaagttcagattgtaggctgcaact-------------
>EF0520781_Uncultured_haptophyte_250304-94
--------------------------------------------------------------------------------------------------------------gaggaataagcatcggctaactccgtgccagcagccgcggtaatacgggggatgcaagcgttatccggaatcattgggcgtaaagcgcctgtaggttgtttaataagtctgttgttaaagactagggctcaaccctagaaaagcaatggaaactactagactagagtatggcaggggtagagggaatttctagtgtagcggtgaaatgcgtagatattagaaagaacaccggtggcgaaagcgctctactggaccattactgacactcagaggcgaaagctagggtagcaaaagggattagatacccctgtagtcctagccgtaaacgatggatactacatgttgtgctttatgtacagtatggtagctaacgcgttaagtatcccgcctggggagtacgctcgcaagggtgaaactcaaaggaattgacgggggcccgcacaagcggtggagcatgtggtttaattcgatgcaacgcgaagaaccttaccaggacttgacatactacaaattcttttgagaaaaagaagtgccttcgggaatgtagatacaggtggtgcatggctgtcgtcagctcgtgtcgtgagatgttgggttaagtcccgcaacgagcgcaacccttatttttagttaccaattcgttgggttctctagaaagactgccggtgacaaaccggaggaaggtgaggatgacgtcaagtcagcatgccccttatgtcctgggctacacacgtgctacaatggttaagacaaagagtcgcgagctcgcaagagtcagctaatctcataaacttagcccaagttcagattgtaggctgcaactcgcctacatgaag
>LK3918231_Chrysochromulina_apheles_F927
-----------------------------------------------------------------------------------------------------------------------------------------------------------------------------------------------aaagcgcctgtaggttgtttaataagtctgttgttaaagactagggcttaaccctagaaaagcaatggaaactactagactagagtatggcaggggtagagggaatttctagtgtagcggtgaaatgcgtagatattagaaagaacaccggcggcgaaagcgctctactggaccattactgacactcagaggcgaaagctagggtagcaaaagggattagatacccctgtagtcctagccgtaaacgatggatactacatgttgtgcattacgtacagtatggtagctaacgcgttaagtatcccgcctggggagtacgctcgcaagggtgaaactcaaaggaattgacgggggcccgcacaagcggtggagcatgtggtttaattcgatgcaacgcgaagaaccttaccaggacttgacatactacaaattcttttgagaaaragaagtgccttcgggaatgtagatacaggtggtgcatggctgtcgtcagctcgtgtcgtgagatgttgggttaagtcccgcaacgagcgcaacccttatttttagttaccaattcgttgggttctctagaaagactgccggtgacaaaccggaggaaggtgaggatgacgtcaagtcagcatgccccttatgtcctgggctacacacgtgctaca------------------------------------------------------------------------------------------------
>LK3918251_Chrysochromulina_apheles_F929
-----------------------------------------------------------------------------------------------------------------------------------------------------------------------------------------------aaagcgcctgtaggttgtttaataagtctgttgttaaagactagggcttaaccctagaaaagcaatggaaactactagactagagtatggcaggggtagagggaatttctagtgtagcggtgaaatgcgtagatattagaaagaacaccggcggcgaaagcgctctactggaccattactgacactcagaggcgaaagctagggtagcaaaagggattagatacccctgtagtcctagccgtaaacgatggatactacatgttgtgcattacgtacagtatggtagctaacgcgttaagtatcccgcctggggagtacgctcgcaagggtgaaactcaaaggaattgacgggggcccgcacaagcggtggagcatgtggtttaattcgatgcaacgcgaagaaccttaccaggacttgacatactacaaattcttttgagaaaaagaagtgccttcgggaatgtagatacaggtggtgcatggctgtcgtcagctcgtgtcgtgagatgttgggttaagtcccgcaacgagcgcaacccttatttttagttaccaattcgttgggttctctagaaagactgccggtgacaaaccggaggaaggtgaggatgacgtcaagtcagcatgccccttatgtcctgggctacacacgtgctaca------------------------------------------------------------------------------------------------
>HM1335591_Uncultured_marine_haptophyte_Biosope_T88_16S_PLA491030
---------------------------------------------------------------------------------------------------------------------------------------------------------------------------tatccggaatcattgggcgtaaagcgcctgtaggttgtttaataagtctgttgttaaagactagggcttaaccctaggaaagcaatggaaactactagactagagtatggcaggggtagagggaatttctagtgtagcggtgaaatgcgtagatattagaaagaacaccggtggcgaaagcgctctactggaccattactgacactcagaggcggaagctagggtagcaaaagggattagatacccctgtagtcttagccgtaaacgatggatactagatgttgtgcataatgtacagtatcgtagctaacgcgttaagtatcccgcctggggagtacgctcgcaagggtgaaactcaaaggaattgacgggggcccgcacaagcggtggagcatgtggtttaattcgatgcaacgcgaagaaccttaccagggcttgacatactacaaattctttagagataaggaagtgccttcgggaatgtagatacaggtggtgcatggctgtcgtcagctcgtgtcgtgagatgttgggttaagtcccgcaacgagcgcaacccttatttttagttactaattcgttaggttctctagaaagactgccggtgacaaaccggaggaaggtgaggatgtcgtcaagtcagcatgccccttatgtcctgggctacacacgtgctacaatggttaagacaaagggtcgcgagcttgcaagagtcagctaatcccataaacttagcctaagttcagattgtaggctgcaac--------------
>HM1335601_Uncultured_marine_haptophyte_Biosope_T88_16S_PLA491031
----------------------------------------------------------------------------------------------------------------------------------------------------------------------------atccggaatcattgggcgtaaagcgcctgtaggttgtttaataagtctgttgttaaagactagggcttaaccctaggaaagcaatggaaactactagactagagtatggcaggggtagagggaatttctagtgtagcggtgaaatgcgtagatattagaaagaacaccggtggcgaaagcgctctactggaccattactgacactcagaggcgaaagctagggtagcaaaagggattagatacccctgtagtcttagccgtaaacgatggatactagatgttgtgcataatgtacagtatcgtagctaacgcgttaagtatcccgcctggggagtacgctcgcaagggtgaaactcaaaggaattgacgggggcccgcacaagcggtggagcatgtggtttaattcgatgcaacgcgaagaaccttaccagggcttgacatactacaaattctttagagataaggaagtgccttcgggaatgtagatacaggtggtgcatggctgtcgtcagctcgtgtcgtgagatgttgggttaagtcccgcaacgagcgcaacccttatttttagttactaattcgttaggttctctagaaagactgccggtgacaaaccggaggaaggtgaggatgacgtcaagtcagcatgccccttatgtcctgggctacacacgtgctacaatggttaagacaaagggtcgcgagcttgcaagagtcagctaatcccataaacatagcctaagttcagattgtaggctgcaact-------------
>EF0520751_Uncultured_haptophyte_250304-91
--------------------------------------------------------------------------------------------------------------gaggaataagcatcggctaactccgtgccagcagccgcggtaatacgggggatgcaagcgttatccggaatcattgggcgtaaagcgcctgtaggttgtttaataagtctgttgttaaagactagggctcaaccctaggaaagcaatggaaactattagacttgagtatggcaggggtagagggaatttctagtgtagcggtgaaatgcgtagatattagaaagaacaccggtggcgaaagcgctctactggaccattactgacactcagaggcgaaagctagggtagcaaaagggattagatacccctgtagtcctagccgtaaacgatggatactacatgttgtgcgtaatgtacagtatggtagctaacgcgttaagtatcccgcctggggagtacgctcgcaagggtgaaactcaaaggaattgacgggggcccgcacaagcggtggagcatgtggtttaattcgatgcaacgcgaagaaccttaccagggcttgacatactacgaattcttttgaaaaaaagaagtgccttcgggaatgtagatacaggtggtgcatggctgtcgtcagctcgtgtcgtgagatgttgggttaagtcccgcaacgagcgcaacccttatttttagttaccaattcgttgggatttttagaaagactgccggtgacaaaccggaggaaggtgaggatgacgtcaagtcagcatgccccttatgtcctgggctacacacgtgctacaatggttaagacaaagagtcgcgagcttgtaaaagtcagctaatctcataaacttagcctaagttcagattgtaggctgcaactcgcctgcatgaag
>HM1332681_Uncultured_marine_haptophyte_Biosope_T41_16S_PLA491130
--------------------------------------------------------------------------------------------------------------------------------------------------------------------caagcgttatccggaatcattgggcgtaaagcgcctgtaggttgtttaataagtctgttgttaaagaccagggctcaaccctagaaaagcaatggaaactgttagactagagtatggcaggggtagagggaatttctagtgtagcggtgaaatgcgtagatattagaaagaacaccggtggcgaaagcgctctactggaccattactgacactcagaggcgaaagctagggtagcaaaagggattagatacccctgtagtcctagccgtaaacgatggatactagatgttgtatgttatttacagtatcgtagctaacgcgttaagtatcccgcctggggagtacgctcgcaagggtgaaactcaaaggaattgacgggggcccgcacaagcggtggagcatgtggtttaattcgatgcaacgcgaagaaccttaccagggcttgacatactacagattcttttgagagagagaagtgccttcgggaatgtagatacaggtggtgcatggctgtcgtcagctcgtgtcgtgagatgttgggttaagtcccgcaacgagcgcaacccttatttttagttaccaattcgttgggttctctagaaagactgccggtgacaaaccggaggaaggtgaggatgacgtcaagtcagcatgccccttatgtcctgggctacacacgtgctacaatggctaagacaaagagttgcgagctcgcgagagtaagctaatctcataaacttagcctaagttcagattgtaggctgca----------------
>CAMNT_0015890455_Chrysochromulina_brevifilum_Strain_UTEX_LB_985
tgaggaattttccgcaatgggcgaaagcctgacggagcaataccgcgtgagggatgaaggattttggtctgtaaacctcttttctcaagaaagaagttctgacggtacttgaggaataagcatcggctaactccgtgccagcagccgcggtaatacgggggatgcaagcgttatccggaatcattgggcgtaaagcgcctgtaggttgtttactaagtctgttgttaaagactagggcttaaccctagaaaagcaatggaaacttgtagactagagtatggcaggggtagagggaatttctagtgtagcggtgaaatgcgtagatattagaaagaacaccagtggcgaaagcgctctactggaccattactgacactcagaggcgaaagctagggtagcaaaagggattagatacccctgtagtcctagccgtaaacgatggatactagatgttgtgcat--agtacagtatcgtagctaacgcgttaagtatcccgcctggggagtacgctcgcaagggtgaaactcaaaggaattgacgggggcccgcacaagcggtggagcatgtggtttaattcgatgcaacgcgaagaaccttaccaggtcttgacatactacagattcttttgagaaagagaagtgccttcgggaatgtagatacaggtggtgcatggctgtcgtcagctcgtgtcgtgagatgttgggttaagtcccgcaacgagcgcaacccttatttttagttaccaactcgttgggttttttagaaagactgccggtgacaaaccggaggaaggtgaggatgacgtcaagtcagcatgccccttatgtcctgggctacacacgtgctacaatggttaagacaaagagttgcgagctcgtgagagtaagctaatctattaaacttagcctaagttcagattgtaggctgcaactcgcctacatgaag
>EF0517611_Chrysochromulina_campanulifera_UIO_J10
-----------------------------------------------------------------------------------------------------------------------------------------------------------------------------------------------aaagcgcctgtaggttgtttactaagtctgttgttaaagactagggcttaaccctagaaaagcaatggaaacttgtagactagagtatggcaggggtagagggaatttctagtgtagcggtgaaatgcgtagatattagaaagaacaccagtggcgaaagcgctctactggaccattactgacactcagaggcgaaagctagggtagcaaaagggattagatacccctgtagtcctagccgtaaacgatggatactagatgttgtgcat--agtacagtatcgtagctaacgcgttaagtatcccgcctggggagtacgctcgcaagggtgaaactcaaaggaattgacgggggcccgcacaagcggtggagcatgtggtttaattcgatgcaacgcgaagaaccttaccagggcttgacatactacagattcttttgagaaagagaagtgccttcgggaatgtagatacaggtggtgcatggctgtcgtcagctcgtgtcgtgagatgttgggttaagtcccgcaacgagcgcaacccttatttttagttaccaattcgttgggttttttagaaagactgccggtgacaaaccggaggaaggtgaggatgacgtcaagtcagcatgccccttatgtcctgggctacacacgtgctacaatggttaagacaaagagtcgcaagctcgtgagagtgagcta-------------------------------------------------------
>LN7352232_Chrysochromulina_camella_RCC1185
--------------------------------------------------------------------------------------------------------------------------tcggctaactccgtgccagcagccgcggtaatacgggggatgcaagcgttatccggaatcattgggcgtaaagcgcctgtaggttgtttactaagtctgttgttaaagactagggcttaaccctagaaaagcaatggaaacttgtagactagagtatggcaggggtagagggaatttctagtgtagcggtgaaatgcgtagatattagaaagaacaccagtggcgaaagcgctctactggaccattactgacactcagaggcgaaagctagggtagcaaaagggattagatacccctgtagtcctagccgtaaacgatggatactagatgttgtgcat--agtacagtatcgtagctaacgcgttaagtatcccgcctggggagtacgctcgcaagggtgaaactcaaaggaattgacgggggcccgcacaagcggtggagcatgtggtttaattcgatgcaacgcgaagaaccttaccagggcttgacatactacaaattcttttgagaaagagaagtgccttcgggaatgtagatacaggtggtgcatggctgtcgtcagctcgtgtcgtgagatgttgggttaagtcccgcaacgagcgcaacccttatttttagttaccaattcgttgggttttttagaaagactgccggtgacaaaccggaggaaggtgaggatgacgtcaagtcagcatgccccttatgtcctgggctacacacgtgctacaatggttaagacaaagagttgcaagctcgtgagagttagctaatctattaaacttagcctaagttcagattgtaggctgcaactc------------
>EF0519901_Uncultured_haptophyte_MAMA64-129
--------------------------------------------------------------------------------------------------------------gaggaataagcatcggctaactccgtgccagcagccgcggtaatacgggggatgcaagcgttatccggaatcattgggcgtaaagcgcctgtaggttgtttactaagtctgttgttaaagactagggcttaaccctagaaaagcaatggaaacttgtagactagagtatggcaggggtagagggaatttctagtgtagcggtgaaatgcgtagatattagaaagaacaccagtggcgaaagcgctctactggaccattactgacactcagaggcgaaagctagggtagcaaaagggattagatacccctgtagtcctagccgtaaacgatggatactagatgttgtgctt--tgtacagtatcgtagctaacgcgttaagtatcccgcctggggagtacgctcgcaagggtgaaactcaaaggaattgacgggggcccgcacaagcggtggagcatgtggtttaattcgatgcaacgcgaagaaccttaccagggcttgacatactacagattcttttgaaaaaaggaagtgccttcgggaatgtagatacaggtggtgcatggctgtcgtcagctcgtgtcgtgagatgttgggttaagtcccgcaacgagcgcaacccttatttttagttaccaattcgttgggttctctagaaagactgccggtgacaaaccggaggaaggtgaggatgacgtcaagtcagcatgccccttatgtcctgggctacacacgtgctacaatggttaagacaaagagtcgcaagcttgcaagagttagctaatctcataaacttagcctaagttcagattgtaggctgcaactcgcctacatgaag
>EF0521621_Uncultured_haptophyte_MC615-95
--------------------------------------------------------------------------------------------------------------gaggaataagcatcggctaactccgtgccagcagccgcggtaatacgggggatgcaagcgttatccggaatcattgggcgtaaagcgcctgtaggttgtttaataagtctgttgttaaagactagggcttaaccctagaaaagcaatggaaactaatagactagagtatggcaggggtagagggaatttctagtgtagcggtgaaatgcgtagatattagaaagaacaccagtggcgaaagcgctctactggaccattactgacactcagaggcgaaagctagggtagcaaaagggattagatacccctgtagtcctagccgtaaacgatggatactagatgttgtgctt-ccgtacagtgtcatagctaacgcgttaagtatcccgcctggggagtacgctcgcaagggtgaaactcaaaggaattgacgggggcccgcacaagcggtggagcatgtggtttaattcgatgcaacgcgaagaaccttaccagggcttgacatactacaaattctttagagatagagaagtgccttcgggaatgtagatacaggtggtgcatggctgtcgtcagctcgtgtcgtgagatgttgggttaagtcccgcaacgagcgcaacccttatttttagttaccaattcgttgggttctctagaaagactgccggtgacaaaccggaggaaggtgaggatgacgtcaagtcagcatgccccttatgtcctgggctacacacgtgctacaatggttaagacaaagagtcgcgagctcgcaagagtcagctaatctcataaacttagcctaagttcagattgtaggctgcaactcgcctacatgaag
>EF0518561_Uncultured_haptophyte_MC601-7
--------------------------------------------------------------------------------------------------------------gaggaataagcatcggctaactccgtgccagcagccgcggtaatacgggggatgcaagcgttatccggaatcattgggcgtaaagcgcctgtaggttgcctaataagtctgttgttaaagactagggctcaaccctgggaaagcaatggaaactaataggctagagtatggcaggggtagagggaatttctagtgtagcggtgaaatgcgtagatattagaaagaacaccagtggcgaaagcgctctactggaccattactgacactcagaggcgaaagctagggtagcaaaagggattagatacccctgtagtcctagccgtaaacgatggatactagatgttgtattt-acttacagtgtcgcagctaacgcgttaagtatcccgcctggggagtacgctcgcaagagtgaaactcaaaggaattgacgggggcccgcacaagcggtggagcatgtggtttaattcgatgcaacgcgaagaaccttaccagggcttgacatactacaaatctttttgagaagaaagagtgccttcgggaatgtagatacaggtggtgcatggctgtcgtcagctcgtgtcgtgagatgttgggttaagtcccgcaacgagcgcaacccttatttttagttaccaacttgttgggttcactagaaagactgccggtgacaaaccggaggaaggtgaggatgacgtcaagtcagcatgccccttatgtcctgggctacacacgtgctacaatggctaagacaaagagttgcgagttcgtgaggaccagctaatctcgtaaacttagcctaagttcagattgtaggctgcaactcgcctacatgaag
>EF0520741_Uncultured_haptophyte_250304-90
--------------------------------------------------------------------------------------------------------------gaggaataagcatcggctaactccgtgccagcagccgcggtaatacgggggatgcaagcgttatccggaatcattgggcgtaaagcgcctgtaggttgtttaataagtctgttgttaaagactagggctcaaccctagaaaagcaatggaaactaatagactagagtatggcaggggtagagggaatttctagtgtagcggtgaaatgcgtagatattagaaagaacaccagtggcgaaagcgctctactggaccattactgacactcagaggcgaaagctagggtagcaaaagggattagatacccctgtagtcctagccgtaaacgatggatactagatgttgtgtta-tatcacagtatcgcagctaacgcgttaagtatcccgcctggggagtacgctcgcaagggtgaaactcaaaggaattgacgggggcccgcacaagcggtggagcatgtggtttaattcgatgcaacgcgaagaaccttaccagggcttgacatactacagatctttttgagaaagaagagtgccttcgggaatgtagatacaggtggtgcatggctgtcgtcagctcgtgtcgtgagatgttgggttaagtcccgcaacgagcgcaacccttatttttagttaccaacttgttgggttctctagaaagactgccggtgacaaaccggaggaaggtgaggatgacgtcaagtcagcatgccccttatgtcctgggctacacacgtgctacaatggctaagacaaagagttgcgaattcgtgagaatcagctaatctcgtaaacttagcctaagttcagattgtaggctgcaactcgcctgcgtgaag
>EF0521271_Uncultured_haptophyte_MC615-54
--------------------------------------------------------------------------------------------------------------gaggaataagcatcggctaactccgtgccagcagccgcggtaatacgggggatgcaagcgttatccggaatcattgggcgtaaagcgcctgtaggtggtttaataagtctgttgttaaagactagggcttaaccctaggaaagcaatggaaactaatagactagagtatggcaggggtagagggaatttctagtgtagcggtgaaatgcgtagatattagaaagaacaccagtggcgaaagcgctctactggaccattactgacactcagaggcgaaagctagggtagcaaaagggattagatacccctgtagtcctagccgtaaacgatggatactagatgttgtgttt-tctcacagtgtcgcagctaacgcgttaagtatcccgcctggggagtacgctcgcaagggtgaaactcaaaggaattgacgggggcccgcacaagcggtggagcatgtggtttaattcgatgcaacgcgaagaaccttaccagggcttgacatactgcagatctttttgagaaagaagagtgccttcgggaatgcagatacaggtggtgcatggctgtcgtcagctcgtgtcgtgagatgttgggttaagtcccgcaacgagcgcaacccttatttttagttaccaacttgttgggttctctagaaagactgccggtgacaaaccggaggaaggtgaggatgacgtcaagtcagcatgccccttatgtcctgggctacacacgtgctacaatggttaagacaaagagtcgcgagttcgtgagaaccagctaatctcgtaaacttagcctaagttcagattgtaggctgcaactcgcctacgtgaag
>EF0520271_Uncultured_haptophyte_250304-28
------------------------------------------------------------------------------------------------------------------------catcggctaactccgtgccagcagccgcggtaatacgggggatgcaagcgttatccggaatcattgggcgtaaagcgcctgtaggttgtttattaagtctgttgttaaagcctagggcttaaccctagagaagcagtggaaactggtagactagagtatggcaggggtagagggaatttctagtgtagcggtgaaatgcgtagatattagaaagaacaccagcggcgaaggcgctctactggaccatcactgacactcagaggcgaaagctagggtagcaaaagggattagatacccctgtagtcctagccgtaaacgatggatactagatgttgtgtttatttcacagtgtcgcagctaacgcgttaagtatcccgcctggggagtacgctcgcaagggtgaaactcaaaggaattgacgggggcccgcacaagcggtggagcatgtggtttaattcgatgcaacgcgaagaaccttaccagggcttgacatactacagatctttttgagaaagaagagtgccttcgggaatgtagatacaggtggtgcatggctgtcgtcagctcgtgtcgtgagatgttgggttaagtcccgcaacgagcgcaacccttatttttagttaccaacttgttgggttctctagaaagactgccggtgacaaaccggaggaaggtgaggatgacgtcaagtcagcatgccccttatgtcctgggctacacacgtgctacaatggctaagacaaagagttgcgagttcgtgagaaccagctaatctcgtaaacttagcccaagttcagattgtaggctgcaactcgcctacatgaag
>HM1330541_Uncultured_marine_haptophyte_Biosope_T148_16S_PLA491014
----------------------------------------------------------------------------------------------------------------------------------------------------------------------------------aatcattgggcgtaaagcgcctgtaggtggtttagtaagtctgttgttaaagcctagggcttaaccctagaaaagcaatggaaactactagactagagtatggtaggggtagagggaatttctagtgtagcggtgaaatgcgtagatattagaaagaacaccggtggcgaaagcgctctactggaccattactgacactcagaggcgaaagctagggtagcaaaagggattagatacccctgtagtcctagccgtaaacgatggatactagatgttgggtttatttcacagtgtcgtagctaacgcgttaagtatcccgcctggggagtacgctcgcaagggtgaaactcaaaggaattgacgggggcccgcacaagcggtggagcatgtggtttaattcgatgcaacgcgaagaaccttaccagggcttgacatactacaaatctttttgagaaaaaagagtgccttcgggaatgtagatacaggtggtgcatggctgtcgtcagctcgtgtcgtgagatgttgggttaagtcccgcaacgagcgcaacccttatttttagttaccaacttgttgggttctctagaaagactgccggtgacaagccggaggaaggtgaggatgacgtcaagtcagcatgccccttatgtcctgggctacacacgtgctacaatggttaagacaaagagtcgcgagttcgtgagaaccagctaatctcgtaaacttagcctaagttcagattgtaggctgcaact-------------
>EF0517641_Phaeocystis_cordata_Phaeonap_1
-----------------------------------------------------------------------------------------------------------------------------------------------------------------------------------------------aaagcgcctgtaggttgtttaataagtctgttgttaaagactagggctcaaccctaggaaagcaatggaaactactagacttgagtatgataggggtagagggaatttctagtgtagcggtgaaatgcgtagatattaggaagaacaccggtggcgaaggcgctctactggatcattactgacactcagaggcgaaagctagggtagcaaaagggattagatacccctgtagtcctagccgtaaacgatggatactagatgttgcgtttattatgcagtatcgtagctaacgcgttaagtatcccgcctggggagtacgctcgcaagggtgaaactcaaaggaattgacgggggcccgcacaagcggtggagcatgtggtttaattcgatgcaacgcgaagaaccttaccaaggcttgacatactacaaatttctttgaaagaggaaagtgccttcgggaatgtagatacaggtggtgcatggctgtcgtcagctcgtgtcgtgagatgttgggttaagtcccgcaacgagcgcaacccttatttttagttgctaatttattaggttttctagaaagactgccggtgacaaaccggaggaaggtgaggatgacgtcaagtcagcatgccccttatgccttgggctacacacgtgctacaatggttaagacaaagagttgcgagctcgcgagagtcagcta-------------------------------------------------------
>EF0519151_Uncultured_haptophyte_MC601-121
--------------------------------------------------------------------------------------------------------------gaggaataagcatcggctaactccgtgccagcagccgcggtaatacgggggatgcaagcgttatccggaatcattgggcgtaaagcgcctgtaggttgtttaataagtctgttgttaaagactagggctcaaccctaggaaagcaatggaaactactagacttgagtatgataggggtagagggaatttctagtgtagcggtgaaatgcgtagatattaggaagaacaccggtggcgaaggcgctctactggatcattactgacactcagaggcgaaagctagggtagcaaaagggattagatacccctgtagtcctagccgtaaacgatggatactagatgttgcgtttattatgcagtatcgtagctaacgcgttaagtatcccgcctggggagtacgctcgcaagggtgaaactcaaaggaattgacgggggcccgcacaagcggtggagcatgtggtttaattcgatgcaacgcgaagaaccttaccaaggcttgacatactacaaatttctttgaaagaggaaagtgccttcgggaatgtagatacaggtggtgcatggctgtcgtcagctcgtgtcgtgagatgttgggttaagtcccgcaacgagcgcaacccttatttttagttgctaatttattaggttttctagaaagactgccggtgacaaaccggaggaaggtgaggatgacgtcaagtcagcatgccccttatgccttgggctacacacgtgctacaatggttaagacaaagagttgcgagctcgcgagagtcagctaatctcataaacttagcctaagttcggattgtaggctgcaactcgcctgcgtgaag
>EF0519691_Uncultured_haptophyte_MAMA64-103
--------------------------------------------------------------------------------------------------------------gaggaataagcatcggctaactccgtgccagcagccgcggtaatacgggggatgcaagcgttatccggaatcattgggcgtaaagcgcctgtaggttgtttaataagtctgttgttaaagactagggcttaaccctaggaaagcaatggaaactactagacttgagtatgataggggtagagggaatttctagtgtagcggtgaaatgcgtagatattaggaagaacaccggtggcgaaggcgctctactggatcattactgacactcagaggcgaaagctagggtagcaaaagggattagatacccctgtagtcctagccgtaaacgatggatactagatgttgcgtttattatgcagtatcgtagctaacgcgttaagtatcccgcctggggagtacgctcgcaagggtgaaactcaaaggaattgacgggggcccgcacaagcggtggagcatgtggtttaattcgatgcaacgcgaagaaccttaccaaggcttgacatactacaaatttctttgaaagaggaaagtgccttcgggaatgtagatacaggtggtgcatggctgtcgtcagctcgtgtcgtgagatgttgggttaagtcccgcaacgagcgcaacccttatttttagttgctaatttattaggttttctaaaaagactgccggtgacaaaccggaggaaggtgaggatgacgtcaagtcagcatgccccttatgccttgggctacacacgtgctacaatggttaagacaaagagttgcgagctcgcgagagtcagctaatctcataaacttagcctaagttcggattgtaggctgcaactcgcctgcgtgaag
>EF0519741_Uncultured_haptophyte_MAMA64-112
--------------------------------------------------------------------------------------------------------------gaggaataagcatcggctaactccgtgccagcagccgcggtaatacgggggatgcaagcgttatccggaatcattgggcgtaaagcgcttgtaggttgtttaataagtctgttgttaaagactagggcttaaccctaggaaagcaatggaaactactagactagagtatgataggggtagagggaatttctagtgtagcggtgaaatgcgtagatattaggaagaacaccggtggcgaaggcgctctactggatcattactgacactcagaggcgaaagctagggtagcaaaagggattagatacccctgtagtcctagccgtaaacgatggatactagatgttgcgtttattatgcagtatcgtagctaacgcgttaagtatcccgcctggggagtacgctcgcaagggtgaaactcaaaggaattgacgggggcccgcacaagcggtggagcatgtggtttaattcgatgcaacgcgaagaaccttaccaaggcttgacatactacaaatttctttgagaaaagaaagtgccttcgggaatgtagatacaggtggtgcatggctgtcgtcagctcgtgtcgtgagatgttgggttaagtcccgcaacgagcgcaacccttatttttagttgccaatttattgggttttctagaaagactgccggtgacaaaccggaggaaggtgaggatgacgtcaagtcagcatgccccttatgtcttgggctacacacgtgctacaatggctaagacaaagagtcgcgaattcgcgagaatcagctaatctcataaacttagtctaagttcagattgtaggctgcaactcgcctacatgaag
>EF0521881_Uncultured_haptophyte_MC622-21
--------------------------------------------------------------------------------------------------------------gaggaataagcatcggctaactccgtgccagcagccgcggtaatacgggggatgcaagcgttatccggaatcattgggcgtaaagcgcctgtaggttgtttaataagtctgttgttaaagactagggcttaaccctaggaaagcaatggaaactactagactagagtatggtaggggtagagggaatttctagtgtagcggtgaaatgcgtagatattaggaagaacaccggtggcgaaggcgctctactggatcattactgacactcagaggcgaaagctagggtagcaaaagggattagatacccctgtagtcctagccgtaaacgatggatactagatgttgcgtttattatgcagtatcgtagctaacgcgttaagtatcccgcctggggagtacgctcgcaagggtgaaactcaaaggaattgacgggggcccgcacaagcggtggagcatgtggtttaattcgatgcaacgcgaagaaccttaccaaggcttgacatactacaaatttctttgagaaaagaaagtgccttcgggaatgtagatacaggtggtgcatggctgtcgtcagctcgtgtcgtgagatgttgggttaagtcccgcaacgagcgcaacccttatttttagttgccaatttattgggttttctagaaagactgccggtgacaaaccggaggaaggtgaggatgacgtcaagtcagcatgccccttatgtcttgggctacacacgtgctacaatggttaagacaaagagttgcgagctcgcaagagtcagctaatctcataaacttagcctaagttcggattgtaggctgcaactcgcctacgtgaag
>HM1333661_Uncultured_marine_haptophyte_Biosope_T60_16S_PLA491005
-----------------------------------------------------------------------------------------------------------------------------------------------------------------------------------atcattgggcgtaaagcgcctgtaggttgtttaataagtctgttgttaaagactagggcttaaccctaggaaagcaatggaaactactagacttgagtatgataggggtagagggaatttctagtgtagcggtgaaatgcgtagatattaggaagaacaccggtggcgaaggcgctctattggatcattactgacactcagaggcgaaagctagggtagcaaaagggattagatacccctgtagtcctagccgtaaacgatggatactagatgttgcgtttattatgcagtatcgtagctaacgcgttaagtatcccgcctggggagtacgctcgcaagggtgaaactcaaaggaattgacgggggcccgcacaagcggtggagcatgtggtttaattcgatgcaacgcgaagaactttaccaaggcttgacatactacaaatttttctgagaagaaaaagtgccttcgggaatgtagatacaggtggtgcatggctgtcgtcagctcgtgtcgtgagatgttgggttaagtcccgcaacgagcgcaacccttgtttttagttgccaatttattgggttttctagaaagactgccggtgacaaaccggaggaaggtgaggatgacgtcaagtcagcatgccccttatgccttgggctacacacgtgctacaatggctaggacaaagagttgcgagctcgcgagagtcagctaatctcataaacttagcctaagttcggattgtaggctgcaac--------------
>EF0521331_Uncultured_haptophyte_MC615-61
--------------------------------------------------------------------------------------------------------------gaggaataagcatcggctaactccgtgccagcagccgcggtaatacgggggatgcaagcgttatccggaatcattgggcgtaaagcgcctgtaggttgtttaataagtctgttgttaaagactagggcttaaccctaggaaagcaatggaaactactagactagagtatgataggggtagagggaatttctagtgtagcggtgaaatgcgtagatattaggaagaacaccggtggcgaaggcgctctactggatcattactgacactcagaggcgaaagctagggtagcaaaagggattagatacccctgtagtcctagccgtaaacgatggatactagatgttgcgttttttgtgcagtatcgtagctaacgcgttaagtatcccgcctggggagtacgctcgcaagggtgaaactcaaaggaattgacgggggcccgcacaagcggtggagcatgtggtttaattcgatgcaacgcgaagaaccttaccaaggcttgacatactacaaatttctttgaaagaggaaagtgccttcgggaatgtagatacaggtggtgcatggctgtcgtcagctcgtgtcgtgagatgttgggttaagtcccgcaacgagcgcaacccttgtttttagttgccaattttttgggttttctagaaagactgccggtgacaaaccggaggaaggtgaggatgacgtcaagtcagcatgccccttatgccttgggctacacacgtgctacaatggttaagacaaagagttgcgagcttgtgagagttagctaatctcgtaaacttaacctaagttcggattgtaggctgcaactcgcctacatgaag
>LK3918221_Phaeocystis_cordata_F926
-----------------------------------------------------------------------------------------------------------------------------------------------------------------------------------------------aaagcgcctgtaggttgtttaataagtctgttgttaaagactagggctcaaccctaggaaagcaatggaaactacta-acttgagtatgataggggtagagggaatttctagtgtagcggtgaaatgcgtagatattaggaagaacaccggtggcgaaggcgctctactggatcattactgacactcagaggcgaaagctagggtagcaaaagggattagatacccctgtagtcctagccgtaaacgatggatacta-atgttgcgtttattatgcagtatcgtagctaacgcgttaagtatcccgcctggggagtacgctcgcaagggtgaaactcaaaggaattgacgggggcccgcacaagcggtggagcatgtggtttaattcgatgcaacgcgaagaaccttaccaaggcttgacatactacaaatttctttgaaagaggaaagtgccttcgggaatgtagatacaggtggtgcatggctgtcgtcagctcgtgtcgtgagatgttgggttaagtcccgcaacgagcgcaacccttatttttagttgctaatttattaggttttctagaaagactgccggtgacaaaccggaggaaggtgaggatgacgtcaagtcagcatgccccttatgccttgggctacacacgtgctaca------------------------------------------------------------------------------------------------
>EF0521051_Uncultured_haptophyte_MC615-31
--------------------------------------------------------------------------------------------------------------gaggaataagcatcggctaactccgtgccagcagccgcggtaatacgggggatgcaagcgttatccggaatcattgggcgtaaagcgcctgtaggttgtttagtaagtctgttgttaaagactagggcttaaccctagaaaagcaatggaaactactagactagagtatggtaggggtagagggaatttctagtgtagcggtgaaatgcgtagatattagaaagaacaccggtggcgaaagcgctctactggaccattactgacactcagaggcgaaagctagggtagcaaaagggattagatacccctgtagtcctagccgtaaacgatggatactagatgttgcgctt--tgtgcagtatcgtagctaacgcgttaagtatcccgcctggggagtacgctcgcaagggtgaaactc-aaggaattgacgggggcccgcacaagcggtggagcatgtggtttaattcgatgcaacgcgaagaaccttaccagggcttgacatactacgaattttcttgaaaaagaaaagtgccttcgggaatgtagatacaggtggtgcatggctgtcgtcagctcgtgtcgtgagatgttgggttaagtcccgcaacgagcgcaacccttatttttagttaccaattcgttgggttctctagaaagactgccggtgacaaaccggaggaaggtgaggatgacgtcaagtcagcatgccccttatgtcctgggctacacacgtgctacaatggctaagacaaagagttgcgagctcgcgagagtcagctaatctcataaacttagcctaagttcagattgtaggctgcaactcgcctacgtgaag
>EF0522241_Uncultured_haptophyte_MC622-64
--------------------------------------------------------------------------------------------------------------gaggaataagcatcggctaactccgtgccagcagccgcggtaatacgggggatgcaagcgttatccggaatcattgggcgtaaagcgcctgtaggttgtttaataagtctgttgttaaagaccagggcttaaccctgggaaagcaatggaaactactagactagagtatgataggggtagagggaatttctagtgtagcggtgaaatgcgtagatattagaaagagcaccggtggcgaaggcgctctactggatcattactgacactcagaggcgaaagctagggtagcaaaagggattagatacccctgtagtcctagccgtaaacgatggatactaggtgttgcgttt-ttatgcagtatcgtagctaacgcgttaagtatcccgcctggggagtacgctcgcaagggtgaaactcaaaggaattgacgggggcccgcacaagcggtggagcatgtggtttaattcgatgcaacgcgaagaaccttaccaaggcttgacatactacgagttttcttgaaaaagaaaagtgccttcgggaatgtagatacaggtggtgcatggctgtcgtcagctcgtgtcgtgagatgttgggttaagtcccgcaacgagcgcaacccttatttttagttaccaattcgttgggttctctagaaagactgccggtgacaaaccggaggaaggtgaggatgacgtcaagtcagcatgccccttatgtcctgggctacacacgtgctacaatggctaagacaaagagttgcgagctcgcgagagtcagctaatctcataaacttagcctaagttcagattgtaggctgcaactcgcctacgtgaag
>EF0520321_Uncultured_haptophyte_250304-33
--------------------------------------------------------------------------------------------------------------gaggaataagcatcggctaactccgtgccagcagccgcggtaatacgggggatgcaagcgttatccggatttattgggcgtaaagcgcctgtaggttgtttaataagtctgttgttaaagactagggcttaaccctaggaaagcaatggaaactactagactagagtgtgataggggtagagggaatttctagtgtagcggtgaaatgcgtagatattaggaagaacaccggtggcgaaggcgctctactggatcattactgacactcagaggcgaaagctagggtagcaaaagggattagatacccctgtagtcctagccgtaaacgatggatactacatgttgcgttt-ttatgcagtatggtagctaacgcgttaagtatcccgcctggggagtacgctcgcaagggtgaaactcaaaggaattgacgggggcccgcacaagcggtggagcatgtggtttaattcgatgcaacgcgaagaaccttaccaaggcttgacatactacagatttctttgaaagaagaaagtgccttcgggaatgtagatacaggtggtgcatggctgtcgtcagctcgtgtcgtgagatgttgggttaagtcccgcaacgagcgcaacccttgtttttagttgccaatttattgggttttctagaaagactgccggtgacaaaccggaggaaggtgaggatgacgtcaagtcagcatgccccttatgccttgggctacacacgtgctacaatggttaagacaaagagttgcaagcttgtgaaagttagctaatctcgtaaacttaatctaagttcggattgtaggctgcaactcgcctacatgaag
>EF0517651_Phaeocystis_jahnii_B5
-----------------------------------------------------------------------------------------------------------------------------------------------------------------------------------------------aaagcgcctgtaggttgtttaataagtctgttgttaaagactagggcttaaccctaggaaagcaatggaaactactagactagagtatggtaggggtagagggaatttctagtgtagcggtgaaatgcgtagatattagaaagaacaccggtggcgaaggcgctctactggaccattactgacactcagaggcgaaagctagggtagcaaaagggattagatacccctgtagtcctagccgtaaacgatggatactagatgttgcgttt-ttatgcagtatcctagctaacgcgttaagtatcccgcctggggagtacgctcgcaagggtgaaactcaaaggaattgacgggggcccgcacaagcggtggagcatgtggtttaattcgatgcaacgcgaagaaccttaccaaggcttgacatactacagatctctttgagaaaggagagtgccttcgggaatgtagatacaggtggtgcatggctgtcgtcagctcgtgtcgtgagatgttgggttaagtcccgcaacgagcgcaacccttatttttagttaccaattttttgggttttctagagagactgccggtgacaaaccggaggaaggtgaggatgacgtcaagtcagcatgccccttatgccttgggctacacacgtgctacaatggctaagacaaagagttgcgaact-gcgaaagtcagcta-------------------------------------------------------
>LN7354963_Phaeocystis_jahnii_RCC942
------------------------------------------------------------------------------------------------------------------------------------------------------------gggggatgcaagcgttatccggaatcattgggcgtaaagcgcctgtaggttgtttaataagtctgttgttaaagactagggcttaaccctaggaaagcaatggaaactactagactagagtatggtaggggtagagggaatttctagtgtagcggtgaaatgcgtagatattagaaagaacaccggtggcgaaggcgctctactggaccattactgacactcagaggcgaaagctagggtagcaaaagggattagatacccctgtagtcctagccgtaaacgatggatactagatgttgcgttt-ttatgcagtatcctagctaacgcgttaagtatcccgcctggggagtacgctcgcaagggtgaaactcaaaggaattgacgggggcccgcacaagcggtggagcatgtggtttaattcgatgcaacgcgaagaaccttaccaaggcttgacatactacagatctctttgagaaaggagagtgccttcgggaatgtagatacaggtggtgcatggctgtcgtcagctcgtgtcgtgagatgttgggttaagtcccgcaacgagcgcaacccttatttttagttaccaattttttgggttttctagagagactgccggtgacaaaccggaggaaggtgaggatgacgtcaagtcagcatgccccttatgccttgggctacacacgtgctacaatggctaagacaaagagttgcgaacttgcgaaagtcagctaatctcataacta-------------------------------------------
>EF0517861_Uncultured_haptophyte_MC597-22
--------------------------------------------------------------------------------------------------------------gaggaataagcatcggctaactccgtgccagcagccgcggtaatacgggggatgcaagcgttatccgaaatcattgggcgtaaagcgcctgtaggttgtttattaagtctgttgttaaagcctagggcttaaccctagaacagcaatggaaactggtaaacttgagtatggtaggggtagagggaatttctagtgtagcggtgaaatgcgtagatattagaaagaacaccagtggcgaaagcgctctactggaccattactgacactcagaggcgaaagctagggtagcaaaagggattagatacccctgtagtcctagccgtaaacgatggatactagatgttgcgcttattgtgcagtatcgtagctaacgcgttaagtatcccgcctggggagtacgctcgcaagggtgaaactcaaaggaattgacgggggcccgcacaagcggtggagcatgtggtttaattcgatgcaacgcgaagaaccttaccagggcttgacatactgcgaatttctttgaaagaagaaagtgccttcgggaatgcagatacaggtggtgcatggctgtcgtcagctcgtgtcgtgagatgttgggttaagtcccgcaacgagcgcaacccttgtttttagttactaatttattaggttttctagaaagactgccggtgacaaaccggaggaaggtgaggatgacgtcaagtcagcatgccccttatgtcctgggctacacacgtgctacaatggttaagacaaagagtcgcaaattcgtaaggataagctaatctcataaacttagcctaagttcagattgtaggctgcaactcgcctagatgaag
>EF0522111_Uncultured_haptophyte_MC622-48
--------------------------------------------------------------------------------------------------------------gaggaataagcatcggctaactccgtgccagcagccgcggtaatacgggggatgcaagcgttatccgaaatcattgggcgtaaagcgcctgtaggttgtttattaagtctgttgttaaagcctagggcttaaccctagaacagcaatggaaactggtaaacttgagtatggtaggggtagagggaatttctagtgtagcggtgaaatgcgtagatattagaaagaacaccagtggcgaaagcgctctactggaccattactgacactcagaggcgaaagctagggtagcaaaagggattagatacccctgtagtcctagccgtaaacgatggatactagatgttgcgcttatagtgcagtatcgtagctaacgcgttaagtatcccgcctggggagtacgctcgcaagggtgaaactcaaaggaattgacgggggcccgcacaagcggtggagcatgtggtttaattcgatgcaacgcgaagaaccttaccagggcttgacatactgcgaatctctttgaaagaagagagtgccttcgggaatgcagatacaggtggtgcatggctgtcgtcagctcgtgtcgtgagatgttgggttaagtcccgcaacgagcgcaacccttgtttttagttactaatttattaggttttctagaaagactgccggtgacaaaccggaggaaggtgaggatgacgtcaagtcagcatgccccttatgtcctgggccacacacgtgctacaatggttaagacaaagagtcgcaaattcgcaaggataagctaatctcataaacttagcctaagttcagattgtaggctgcaactcgcctacatgaag
>EF0520391_Uncultured_haptophyte_250304-42
--------------------------------------------------------------------------------------------------------------gaggaataagcatcggctaactccgtgccagcagccgcggtaatacgggggatgcaagcgttatccggaatcattgggcgtaaagcgcctgtaggttgtttattaagtccgttgttaaagcctagggcttaaccccagaaaagcaatggaaactaatagactagagtatggtaggggtagagggaatttctagtgtagcggtgaaatgcgtagatattagaaagaacaccagtggcgaaagcgctctactggaccattactgacactcagaggcgaaagctagggtagcaaaagggattagatacccctgtagtcctagccgtaaacgatggatactagatgttgtgcttatagtacagtatcgtagctaacgcgttaagtatcccgcctggggagtacgctcgcaagggtgaaactcaaaggaattggcgggggcccgcacaagcggtggagcatgtggtttaattcgatgcaacgcgaagaaccttaccagggcttgacatactgcgaatctttttgagaaaaaagagtgccttcgggaatgcagatacaggtggtgcatggctgtcgtcagctcgtgtcgtgagatgttgggttaagtcccgcaacgagcgcaacccttgtttttagttactaatttattaggttttctagaaagactgccggtgacaaaccggaggaaggtgaggatgacgtcaagtcagcatgccccttatgtcctgggccacacacgtgctacaatggttaagacaaagagtcgcgaattcgtgagaatcagctaatctcataaacttaatctaagttcagattgtaggctgcaactcgcctgcatgaag
>EF0521971_Uncultured_haptophyte_MC622-31
--------------------------------------------------------------------------------------------------------------gaggaataagcatcggctaactccgtgccagcagccgcggtaatacgggggatgcaagcgttatccgaaatcattgggcgtaaagcgcctgtaggttgtttgttaagtccgttgttaaagcctagggcttaaccctagagaagcaatggaaactagtagactagagtatggtaggggtagagggaatttctagtgtagcggtgaaatgcgtagatattagaaagaacaccagtggcgaaggcgctctactggaccattactgacactcagaggcgaaagctagggtagcaaaagggattagatacccctgtagtcctagccgtaaacgatggatactagatgttgtgcttattgtacagtatcgtagctaacgcgttaagtatcccgcctggggagtacgctcgcaagggtgaaactcaaaggaattgacgggggcccgcacaagcggtggagcatgtggtttaattcgatgcaacgcgaagaaccttaccagggcttgacatactgcgaatctttttgagaaaaaagagtgccttcgggaatgcaggtacaggtggtgcatggctgtcgtcagctcgtgtcgtgagatgttgggttaagtcccgcaacgagcgcaacccttgtttttagttactaatttattaggttttctagaaagactgccggtgacaaaccggaggaaggtgaggatgacgtcaagtcagcatgccccttatgccttgggctacacacgtgctacaatggttaagacaaagagttgcgagctcgcgagagtcagctaatctcataaacttagcctaagttcggattgtaggctgcaactcgcctacatgaag
>CAMNT_0003281755_Chrysochromulina_rotalis_Strain_UIO044_extraction
tgaggaattttccgcaatgggcgaaagcctgacggagcaataccgcgtgagggatgaaggattttggtctgtaaacctcttttctyaagaaagaagttctgacggtacttgaggaataagcatcggctaactccgtgccagcagccgcggtaatacgggggatgcaagcgttatccggaatcattgggcgtaaagcgcctgtaggttgtttattaagtctgttgttaaagactagggcttaaccctaggaaagcaagagaaactaatagacttgagtatggcaggggtagagggaatttctagtgtagcggtgaaatgcgtagatattagaaagaacaccggcggcgaaagcgctctactggaccattactgacactcagaggcgaaagctagggtagcaaaagggattagatacccctgtagtcctagccgtaaacgatggatactagatgttgcgttt-aaatgcagtatcgtagctaacgcgttaagtatcccgcctggggagtacgctcgcaagggtgaaactcaaaggaattgacgggggcccgcacaagcggtggagcatgtggtttaattcga--caacgcgaagaaccttaccagggcttgacatactacgaattctcttgaaaaagagaagtgccttcgggaatgtagatacaggtggtgcatggctgtcgtcagctcgtgtcgtgagatgttgggttaagtcccgcaacgagcgcaacccttatttttagttaccaattcgttgggttttttagaaagactgccggtgacaaaccggaggaaggtgaggatgacgtcaagtcagcatgccccttatgtcctgggctacacacgtgctacaatggttaagacaaagagtcgcgagcttgcaaaagtcagctaatctcgtaaacttagcctaagttcagattgtaggctgcaactcgcctgcatgaag
>HM1333911_Uncultured_marine_haptophyte_Biosope_T65_16S11a
---------------------------------------------------------------------------------------------------------------------------------------------------------------------------------gaatcattgggcgtaaagcgcctgtaggttgtttaataagtccgttgttaaagactagggcttaaccctaggaaagcgatggaaactgatagacttgagtatggcaggggtagagggaatttctagtgtagcggtgaaatgcgtagatattagaaagaacaccggtggcgaaagcgctctactggaccattactgacactgagaggcgaaagctaggggagcgaaagggattagatacccctgtagtcctagccgtaaacgatggatactagatgttgtgcaatttggacagtatcgtagctaacgcgttaagtatcccgcctggggagtacgctcgcaagggtgaaactcaaaggaattgacgggggcccgcacaagcggtggagcatgtggtttaattcgatgcaacgcgaagaaccttaccagggcttgacatactacagatctttttgagaaagaagagtgccttcgggaatgtagatacaggtggtgcatggctgtcgtcagctcgtgtcgtgagatgttgggttaagtcccgcaacgagcgcaaccttcgtttttagttgccaatttattgggatctctagaaagactgccggtgacaaaccggaggaaggtgagg---------------------------------------------------------------------------------------------------------------------------------------------------
>HM1333951_Uncultured_marine_haptophyte_Biosope_T65_16S13a
------------------------------------------------------------------------------------------------------------------------------------------------------------------------cgttatccggaatcattgggcgtaaagcgcctgtaggttgtttaataagtccgttgttaaagactagggcttaaccctaggaaagcgatggaaactgatagacttgagtatggcaggggtagagggaatttctagtgtagcggtgaaatgcgtagatattagaaagaacaccggtggcgaaagcgctctactggaccattactgacactgagaggcgaaagctaggggagcgaaagggattagatacccctgtagtcctagccgtaaacgatggatactagatgttgtgcaatttggacagtatcgtagctaacgcgttaagtatcccgcctggggagtacgctcgcaagggtgaaactcaaaggaattgacgggggcccgcacaagcggtggagcatgtggtttaattcgatgcaacgcgaagaaccttaccagggcttgacatactacagatctttttgagaaagaagagtgccttcgggaatgtagatacaggtggtgcatggctgtcgtcagctcgtgtcgtgagatgttgggttaagtcccgcaacgagcgcaaccctcgtttttagttgccaatttattgggatctctagaaagactgccggtgacaaaccggaggaaggtgaggatgacgtcaagtcagcatgccccttatgtcctgggctacacacgtgctacaatggttaagacaaagagtcgcgagctcgtgagagtcagctaatctcataaacttagc---------------------------------------
>KU0594961_Uncultured_marine_haptophyte_CARBOM_StTRICHO__surf_16S_PEUK_B1
--------------------------------------------------------------------------------------------------------------------------------------------------------------------------------------------------------------------ataagtccgttgttaaagactagggcttaaccctaggaaagcgatggaaactgatagacttgagtatggcaggggtagagggaatttctagtgtagcggtgaaatgcgtagatattagaaagaacaccggtggcgaaagcgctctactggaccattactgacactgagaggcgaaagctaggggagcgaaagggattagatacccctgtagtcctagccgtaaacgatggatactagatgttgtgcaatttggacagtatcgtagctaacgcgttaagtatcccgcctggggagtacgctcgcaagggtgaaactcaaaggaattgacgggggcccgcacaagcggtggagcatgtggtttaattcgatgcaacgcgaagaaccttaccagggcttgacatactacagatctttttgagaaagaagagtgccttcgggaatgtagatacaggtggtgcatggctgtcgtcagctcgtgtcgtgagatgttgggttaagtcccgcaacgagcgcaaccctcgtttttagttgc----------------------------------------------------------------------------------------------------------------------------------------------------------------------------------------------------------
>LC5956821_Braarudosphaera_bigelowii_NIES-4442
tgaggaattttccgcaatgggcgaaagcctgacggagcaataccgcgtgagggatgaaggattttggtctgtaaacctcttttctcaagaaagaagttctgacggtacttgaggaataagcatcggctaactccgtgccagcagccgcggtaatacgggggatgcaagcgttatccggaatcattgggcgtaaagcgcctgtaggttgtttaataagtccgttgttaaagactagggcttaaccctaggaaagcgatggaaactgatagacttgagtatggcaggggtagagggaatttctagtgtagcggtgaaatgcgtagatattagaaagaacaccggtggcgaaagcgctctactggaccattactgacactgagaggcgaaagctaggggagcgaaagggattagatacccctgtagtcctagccgtaaacgatggatactagatgttgtgcaatttggacagtatcgtagctaacgcgttaagtatcccgcctggggagtacgctcgcaagggtgaaactcaaaggaattgacgggggcccgcacaagcggtggagcatgtggtttaattcgatgcaacgcgaagaaccttaccagggcttgacatactacagatcttcttgagaaagaagagtgccttcgggaatgtagatacaggtggtgcatggctgtcgtcagctcgtgtcgtgagatgttgggttaagtcccgcaacgagcgcaaccctcgtttttagttgccaatttattgggatctctagaaagactgccggtgacaaaccggaggaaggtgaggatgacgtcaagtcagcatgccccttatgtcctgggccacacacgtgctacaatggtaaagacaaagagtcgccaattcgcgagaatgagctaatctcataaactttatctaagttcggattgtaggctgcaactcgcctacatgaag
>HM1334341_Uncultured_marine_haptophyte_Biosope_T65_16S48a
-------------------------------------------------------------------------------------------------------------------------------------------------------------------------gttatccggaatcattgggcgtaaagcgcctgtaggttgtttaataagtccgttgttaaagactagggcttaaccctaggaaagcgatggaaactgatagacttgagtatggcaggggtagagggaatttctagtgtagcggtgagatgcgtagatattagaaagaacaccggtggcgaaagcgctctactggaccattactgacactgagaggcgaaagctaggggagcgaaagggattagatacccctgtagtcctagccgtaaacgatggatactagatgttgtgcaatttggacagtatcgtagctaacgcgttaagtatcccgcctggggagtacgctcgcaagggtgaaactcaaaggaattgacgggggcccgcacaagcggtggagcatgtggtttaattcgatgcaacgcgaagaaccttaccagggcttgacatactacagatctttttgagaaagaagagtgccttcgggaatgtagatacaggtggtgcatggctgtcgtcagctcgtgtcgtgagatgttgggttaagtcccgcaacgagcgcaaccctcgtttttagttgccaatttattgggatctctagaaagactgccggtgacaaaccggaggaaggtgaggatgacgtcaagtcagcatgccccttatgtcctgggccacacacgtgctacaatggtaaagacaaagagttgcgagctcgcgagagtcagctaatctca-------------------------------------------------
>HM1334251_Uncultured_marine_haptophyte_Biosope_T65_16S41a
----------------------------------------------------------------------------------------------------------------------------------------------------------------------------atccggaatcattgggcgtaaagcgcctgtaggttgtttaataagtccgttgttaaagactagggcttaaccctaggaaagcgatggaaactgatagacttgagtatggcaggggtagagggaatttctagtgtagcggtgaaatgcgtagatattagaaagaacaccggtggcgaaagcgctctactggaccattactgacactgagaggcgaaagctaggggagcgaaagggattagatacccctgtagtcctagccgtaaacgatggatactagatgttgtgcaatttggacagtatcgtagctaacgcgttaagtatcccgcctggggagtacgctcgcaagggtgaaactcaaaggaattgacgggggcccgcacaagcggtggagcatgtggtttaattcgatgcaacgcgaagaaccttacgagggcttgacatactacagatctttttgagaaagaagagtgccttcgggaatgtagatacaggtggtgcatggctgtcgtcagctcgtgtcgtgagatgttgggttaagtcccgcaacgagcgcaaccctcgtttttagttgccaatttattgggatctctagaaagactgccggtgacaaaccggaggaaggtgaggatgacgtcaagtcagcatgccccttatgtcctgggccacacacgtgctacaatggtaaagacaaagagtcgccaattcgcgagagtcagctaatctca-------------------------------------------------
>HM1334401_Uncultured_marine_haptophyte_Biosope_T65_16S52a
----------------------------------------------------------------------------------------------------------------------------------------------------------------------------atccggaatcattgggcgtaaagcgcctgtaggttgtttaataagtccgttgttaaagactagggcttaaccctaggaaagcgatggaaactgatagacttgagtatggcaggggtagagggaatttctagtgtagcggtgaaatgcgtagatattagaaagaacaccggtggcgaaagcgctctactggaccattactgacactgagaggcgaaagctaggggagcgaaagggattagatacccctgtagtcctagccgtaaacgatggatactagatgttgtgcaatttggacagtatcgtagctaacgcgttaagtatcccgcctggggagtacgctcgcaagggtgaaactcaaaggaattgacgggggcctgcacaagcggtggagcatgtggtttaattcgatgcaacgcgaagaattttacgagggcttgacatactacagatctttttgagaaagaagagtgccttcgggaatgtagatacaggtggtgcatggctgtcgtcagctcgtgtcgtgagatgttgggttaagtcccgcaacgagcgcaactttcgtttttagttgcc-atttattgggatctctagaaagactgccggtgacaaaccggaggaaggtgaggatgacgtcaagtcagcat---------------------------------------------------------------------------------------------------------------------------------
>HM1334371_Uncultured_marine_haptophyte_Biosope_T65_16S50b
--------------------------------------------------------------------------------------------------------------------------------------------------------------ggggagcaagcgttatccggaatcattgggcgtaaagcgcctgtaggttgtttattaagtctgtggttaaagactagggctcaaccctaggaaagcaatggaaactaatagactagagtatggcaggggtagagggaatttctagtgtagcggtgaaatgcgtagatattagaaagaacaccggtggcgaaagcgctctactggaccattactgacactgagaggcgaaagctaggggagcgaaagggattagatacccctgtagtcctagccgtaaacgatggatactagatgttgtgcaatttggacagtatcgtagctaacgcgttaagtatcccgcctggggagtacgctcgcaagggtgaaactcaaaggaattgacgggggcccgcacaagcggtggagcatgtggtttaattcgatgcaacgcgaagaaccttaccagggcttgacatactacagatttttttgagaaagaagagtgccttcgggaatgtagatacaggtggtgcatggctgtcgtcagctcgtgtcgggagatgttgggttaagtcccgcaacgagcgcaaccctcgtttttagttgccaatttattgggatctctagaaagactgccggtgacaaaccggaggaaggtgaggatgacgttaagtcagcatgccccttatgtcttgggccacacacgtgctacaatggtaaagacaaagagtcccccattcgcgagaatgagctaatctcat------------------------------------------------
>HM1333961_Uncultured_marine_haptophyte_Biosope_T65_16S17a
-----------------------------------------------------------------------------------------------------------------------------------------------------------------gtgcaagcgttatccggaatcattgggcgtaaagcgcctgtaggttgtttaataagtccgttgttaaagactagggcttaaccctaggaaagcgatggaaactgatagacttgagtatggcaggggtagagggaatttctagtgtagcggtgaaatgcgtagatattagaaagaacaccggtggcgaaagcgctctactggaccattactgacactgagaggcgaaagctaggggagcgaaagggattagatacccctgtagtcctagccgtaaacgatggatactagatgttgcgtttattatgcagtatcgtagctaacgcgttaagtatcccgcctggggagtacgctcgcaagggtgaaactcaaaggaattgacgggggcccgcacaagcggtggagcatgtggtttaattcgatgcaacgcgaagaaccttaccagggcttgacatactacagatctttttgagaaagaagagtgccttcgggaatgtagatacaggtggtgcatggctgtcgtcagctcgtgtcgtgagatgttgggttaagtcccgcaacgagcgcaaccctcgtttttagttgccaatttattgggatctctagaaagactgccggtgacaaaccggaggaaggtgaggatgacgtcaagtcagcat---------------------------------------------------------------------------------------------------------------------------------
>HM1334291_Uncultured_marine_haptophyte_Biosope_T65_16S44b
---------------------------------------------------------------------------------------------------------------------------------------------------------------gggagcaagcgttatccggaatcattgggcgtaaagcgcctgtaggttgtttattaagtctgtggttaaagactagggctcaaccctaggaaagcaatggaaactaatagactagagtatggcaggggtagagggaatttctagtgtagcggtgaaatgcgtagatattagaaagaacaccggtggcgaaagcgctctactggaccattactgacactcagaggcgaaagctagggtagcaaaagggattagatacccctgtagtcctagccgtaaacgatggatactagatgttgtgcataaagtacagtatcgcagctaacgcgttaagtatcccgcctggggagtacgctcgcaagggtgaaactcaaaggaattgacgggggcccgcacaagcggtggagcatgtggtttaattcgatgcaacgcgaagaaccttaccagggcttgacatactacagatctttttgagaaagaagagtgccttcgggaatgtagatacaggtggtgcatggctgtcgtcagctcgtgtcgtgagatgttgggttaagtcccgcaacgagcgcaaccctcgtttttagttgccaatttattgggatctctagaaagactgccggtgacaaaccggaggaaggtgaggatgacgtcaagtcagcatgccccttatgtcctgggccacacacgtgctacaatggtaaagacaaagagtcgccaattcgcgagaatgagctaatctcataa----------------------------------------------
>HM1334151_Uncultured_marine_haptophyte_Biosope_T65_16S33a
-----------------------------------------------------------------------------------------------------------------------------------------------------------------------gcgttatccggaatcattgggcgtaaagcgcctgtaggttgtttaataagtctgttgttaaagactagggcttaaccctaggaaagcaatggaaactactagactagagtatggcaggggtagagggaatttctagtgtagcggtgaaatgcgtagatattagaaagaacaccggtggcgaaagcgctctactggaccattactgacactcagaggcgaaagctagggtagcaaaagggattagatacccctgtagtcctagccgtaaacgatggatactagatgttgcgtattttatgcagtatcgtagctaacgcgttaagtatcccgcctggggagtacgctcgcaagggtgaaactcaaaggaattgacgggggcccgcacaagcggtggagcatgtggtttaattcgatgcaacgcgaagaactttaccagggcttgacatactacaaatctttttgagaagaaagagtgctttcgggaatgtagatacaggtggtgcatggctgtcgtcagttcgtgtcgtgagatgttgggttaagtcccgcaacgagcgcaaccctcgtttttagttgcc-atttattgggttctctagaaagactgccggtgacaaaccggaggaaggtgaggatgacgtcaagtcagc-----------------------------------------------------------------------------------------------------------------------------------
>HM1334041_Uncultured_marine_haptophyte_Biosope_T65_16S27a
----------------------------------------------------------------------------------------------------------------------------------------------------------------------------atccggaatcattgggcgtaaagcgcctgtaggttgtttaataagtctgttgttaaagactagggctcaaccctagaaaagcaatggatactactagactagagtatggcaggggtagagggaatttctagtgtagcggtgaaatgcgtagatattagaaagaacaccggtggcgaaagcgctctactgaaccattactgacactcagaggcgaaagctagggtagcaaaagggattagatacccctgtagtcctagccgtaaacgatggatactagatgttgtgctt-ccgtacagtatcgtagctaacgcgttaagtatcccgcctggggagtacgctcgcaagggtgaaactcaaaggaattgacgggggcccgcacaagcggtggagcatgtggtttaattcgatgcaacgcgaagaactttaccagggcttgacatactacagatttttttgagaaagaagagtgccttcgggaatgtagatacaggtggtgcatggctgtcgtcagctcgtgtcgtgagatgttgggttaagtctcgcaacgagcgcaactttcgtttttagttgctaatttattgggatctctagaaagactgccggtgacaaaccggaggaaggtgaggatgacgtccagt---------------------------------------------------------------------------------------------------------------------------------------
>CAMNT_0007304963_Scyphosphaera_apsteinii_Strain_RCC1455
tgaggaattttccgcaatgggcgaaagcctgacggagcaataccgcgtgagggatgaaggattttggtctgtaaacctcttttctcaagaaagaagatctgacggtacttgaggaataagcatcggctaactccgtgccagcagccgcggtaatacgggggatgcgagcgttatccggaatcattgggcgtaaagcgcctgtaggttgtttaataagtctgttgttaaaggctagggcttaaccctagaaaagcaatggaaactaataaacttgagtatggtaggggtagagggaatttttagtgtagcggtgaaatgcgtagatattagaaagaacaccggtggcgaaagcgctctactgggccattactgacactcagaggcgaaagctaggggagcgaaagggattagatacccctgtagtcctagccgtaaacgatggatactaggtgttgcttaaatttagcagtaccgtagctaacgcgttaagtatcccgcctggggagtacgctcgcaagagtgaaactcaaaggaattgacgggggcccgcacaagcggtggagcatgtggtttaattcgatgcaacgcgaagaaccttaccagggcttgacatactacaaatctttttgaaacagaagagtgccttcgggaatgtagatacaggtggtgcatggctgtcgtcagctcgtgtcgtgagatgttgggttaagtcccgcaacgagcgcaaccctcgtttttagttgccaatttattgggttttttagaaagactgccggtgacaaaccggaggaaggtgaggatgacgtcaagtcagcatgccccttatgtcctgggccacacacgtgctacaatgacaaagacaaagggttgcaaattcgtgagaactagctaatcccataaactttgcctaagttcggattgtaggctgcaactcgcctacatgaag
>CAMNT_0030834423_Emiliania-huxleyi-CCMP370
tgaggaattttccgcaatgggcgaaagcctgacggagcaataccgcgtgagggatgaaggattttggtctgtaaacctcttttctcaagaaagaagttctgacggtacttgaggaataagcatcggctaactccgtgccagcagccgcggtaatacgggggatgcaagcgttatccggaatcattgggcgtaaagcgcctgtaggttgtttagtaagtctgttgttaaagaccagggcttaaccctgggaaagcaatggaaactactagacttgagtatggcaggggtagagggaatttctagtgtagcggtgaaatgcgtagatattagaaagaacaccggcggcgaaagcgctctactggaccattactgacactcagaggcgaaagctaggggagcaaaagggattagatacccctgtagtcctagccgtaaacgatggatactagatgttgcgcaatttgtgcagtatcttagctaacgcgttaagtatcccgcctggggagtacgctcgcaagggtgaaactcaaaggaattgacgggggcccgcacaagcggtggagcatgtggtttaattcgatgcaacgcgaagaaccttaccagggcttgacatactacaaatcttttcgaaacgaaagagtgccttcgggaatgtagatacaggtggtgcatggctgtcgtcagctcgtgtcgtgagatgttgggttaagtcccgcaacgagcgcaaccctcatttttagttgccaatttattgggatttctagagagactgccggtgacaaaccggaggaaggtgaggatgacgtcaagtcagcatgccccttatgccctgggccacacacgtgctacaatggcgaagacaaagagtcgcaaacctgcgaaggctagctaatctcgtaaacttcgtctaagttcggattgtaggctgcaactcgcctgcatgaag
>KC4041111_Emiliania_huxleyi_RCC1225
-----------------------------------------------------------------------------------------------------------------------------------------------------------------------------------------------aaagcgcctgtaggttgtttagtaagtctgttgttaaagaccagggcttaaccctgggaaagcaatggaaactactagacttgagtatggcaggggtagagggaatttctagtgtagcggtgaaatgcgtagatattagaaagaacaccggcggcgaaagcgctctactggaccattactgacactcagaggcgaaagctaggggagcaaaagggattagatacccctgtagtcctagccgtaaacgatggatactagatgttgcgcaatttgtgcagtatcttagctaacgcgttaagtatcccgcctggggagtacgctcgcaagggtgaaactcaaaggaattgacgggggcccgcacaagcggtggagcatgtggtttaattcgatgcaacgcgaagaaccttaccagggcttgacatactacaaatcttttcgaaacgaaagagtgccttcgggaatgtagatacaggtggtgcatggctgtcgtcagctcgtgtcgtgagatgttgggttaagtcccgcaacgagcgcaaccctcatttttagttgccaatttattgggatttctagagagactgccggtgacaaaccggaggaaggtgaggatgacgtcaagtcagcatgccccttatgccctgggccacacacgtgctacaatggcgaagacaaagagtcgcaaacctgcgaaggctagcta-------------------------------------------------------
>KC4041181_Gephyrocapsa_oceanica_RCC1284
-----------------------------------------------------------------------------------------------------------------------------------------------------------------------------------------------aaagcgcctgtaggttgtttagtaagtctgttgttaaagaccagggcttaaccctgggaaagcaatggaaactactagacttgagtatggcaggggtagagggaatttctagtgtagcggtgaaatgcgtagatattagaaagaacaccggcggcgaaagcgctctactggaccattactgacactcagaggcgaaagctaggggagcaaaagggattagatacccctgtagtcctagccgtaaacgatggatactagatgttgcgcaatttgtgcagtatcttagctaacgcgttaagtatcccgcctggggagtacgctcgcaagggtgaaactcaaaggaattgacgggggcccgcacaagcggtggagcatgtggtttaattcgatgcaacgcgaagaaccttaccagggcttgacatactacaaatcttttcgaaacgaaagagtgccttcgggaatgtagatacaggtggtgcatggctgtcgtcagctcgtgtcgtgagatgttgggttaagtcccgcaacgagcgcaaccctcatttttagttgccaatttattgggatttctagagagactgccggtgacaaaccggaggaaggtgaggatgacgtcaagtcagcatgccccttatgccctgggccacacacgtgctacaatggcgaagacaaagagtcgcaaacctgcgaaggctagcta-------------------------------------------------------
>KP2828361_Gephyrocapsa_muellerae_RCC3862
-----------------------------------------------------------------------------------------------------------------------------------------------------------------------------------------------aaagcgcctgtaggttgtttagtaagtctgttgttaaagaccagggcttaaccctgggaaagcaatggaaactactagacttgagtatggcaggggtagagggaatttctagtgtagcggtgaaatgcgtagatattagaaagaacaccggcggcgaaagcgctctactggaccattactgacactcagaggcgaaagctaggggagcaaaagggattagatacccctgtagtcctagccgtaaacgatggatactagatgttgcgcaatttgtgcagtatcttagctaacgcgttaagtatcccgcctggggagtacgctcgcaagggtgaaactcaaaggaattgacgggggcccgcacaagcggtggagcatgtggtttaattcgatgcaacgcgaagaaccttaccagggcttgacatactacaaatcttttcgaaacgaaagagtgccttcgggaatgtagatacaggtggtgcatggctgtcgtcagctcgtgtcgtgagatgttgggttaagtcccgcaacgagcgcaaccctcatttttagttgccaatttattgggatttctagagagactgccggtgacaaaccggaggaaggtgaggatgacgtcaagtcagcatgccccttatgccctgggccacacacgtgctacaatggcgaagacaaagagtcgcaaacctgcgaaggctagcta-------------------------------------------------------
>LN7354863_Emiliania_huxleyi_RCC909
-----------------------------------------------------------------------------------------------------------------------------------------------------ggtatacgggggatgcaagcgttatccggaatcattgggcgtaaagcgcctgtaggttgtttagtaagtctgttgttaaagaccagggcttaaccctgggaaagcaatggaaactactagacttgagtatggcaggggtagagggaatttctagtgtagcggtgaaatgcgtagatattagaaagaacaccggcggcgaaagcgctctactggaccattactgacactcagaggcgaaagctaggggagcaaaagggattagatacccctgtagtcctagccgtaaacgatggatactagatgttgcgcaatttgtgcagtatcttagctaacgcgttaagtatcccgcctggggagtacgctcgcaagggtgaaactcaaaggaattgacgggggcccgcacaagcggtggagcatgtggtttaattcgatgcaacgcgaagaaccttaccagggcttgacatactacaaatcttttcgaaacgaaagagtgccttcgggaatgtagatacaggtggtgcatggctgtcgtcagctcgtgtcgtgagatgttgggttaagtcccgcaacgagcgcaaccctcatttttagttgccaatttattgggatttctagagagactgccggtgacaaaccggaggaaggtgaggatgacgtcaagtcagcatgccccttatgccctgggccacacacgtgctacaatggcgaagacaaagagtcgcaaacctgcgaaggctagctaatctcgtaa----------------------------------------------
>NC_0072881_Emiliania_huxleyi
tgaggaattttccgcaatgggcgaaagcctgacggagcaataccgcgtgagggatgaaggattttggtctgtaaacctcttttctcaagaaagaagttctgacggtacttgaggaataagcatcggctaactccgtgccagcagccgcggtaatacgggggatgcaagcgttatccggaatcattgggcgtaaagcgcctgtaggttgtttagtaagtctgttgttaaagaccagggcttaaccctgggaaagcaatggaaactactagacttgagtatggcaggggtagagggaatttctagtgtagcggtgaaatgcgtagatattagaaagaacaccggcggcgaaagcgctctactggaccattactgacactcagaggcgaaagctaggggagcaaaagggattagatacccctgtagtcctagccgtaaacgatggatactagatgttgcgcaatttgtgcagtatcttagctaacgcgttaagtatcccgcctggggagtacgctcgcaagggtgaaactcaaaggaattgacgggggcccgcacaagcggtggagcatgtggtttaattcgatgcaacgcgaagaaccttaccagggcttgacatactacaaatcttttcgaaacgaaagagtgccttcgggaatgtagatacaggtggtgcatggctgtcgtcagctcgtgtcgtgagatgttgggttaagtcccgcaacgagcgcaaccctcatttttagttgccaatttattgggatttctagagagactgccggtgacaaaccggaggaaggtgaggatgacgtcaagtcagcatgccccttatgccctgggccacacacgtgctacaatggcgaagacaaagagtcgcaaacctgcgaaggctagctaatctcgtaaacttcgtctaagttcggattgcaggctgcaactcgcctgcatgaag
>NC_0637821_Gephyrocapsa_oceanica_RCC1296
tgaggaattttccgcaatgggcgaaagcctgacggagcaataccgcgtgagggatgaaggattttggtctgtaaacctcttttctcaagaaagaagttctgacggtacttgaggaataagcatcggctaactccgtgccagcagccgcggtaatacgggggatgcaagcgttatccggaatcattgggcgtaaagcgcctgtaggttgtttagtaagtctgttgttaaagaccagggcttaaccctgggaaagcaatggaaactactagacttgagtatggcaggggtagagggaatttctagtgtagcggtgaaatgcgtagatattagaaagaacaccggcggcgaaagcgctctactggaccattactgacactcagaggcgaaagctaggggagcaaaagggattagatacccctgtagtcctagccgtaaacgatggatactagatgttgcgcaatttgtgcagtatcttagctaacgcgttaagtatcccgcctggggagtacgctcgcaagggtgaaactcaaaggaattgacgggggcccgcacaagcggtggagcatgtggtttaattcgatgcaacgcgaagaaccttaccagggcttgacatactacaaatcttttcgaaacgaaagagtgccttcgggaatgtagatacaggtggtgcatggctgtcgtcagctcgtgtcgtgagatgttgggttaagtcccgcaacgagcgcaaccctcatttttagttgccaatttattgggatttctagagagactgccggtgacaaaccggaggaaggtgaggatgacgtcaagtcagcatgccccttatgccctgggccacacacgtgctacaatggcgaagacaaagagtcgcaaacctgcgaaggctagctaatctcgtaaacttcgtctaagttcggattgcaggctgcaactcgcctgcatgaag
>NC_0637841_Gephyrocapsa_ericsonii_RCC4032
tgaggaattttccgcaatgggcgaaagcctgacggagcaataccgcgtgagggatgaaggattttggtctgtaaacctcttttctcaagaaagaagttctgacggtacttgaggaataagcatcggctaactccgtgccagcagccgcggtaatacgggggatgcaagcgttatccggaatcattgggcgtaaagcgcctgtaggttgtttagtaagtctgttgttaaagaccagggcttaaccctgggaaagcaatggaaactactagacttgagtatggcaggggtagagggaatttctagtgtagcggtgaaatgcgtagatattagaaagaacaccggcggcgaaagcgctctactggaccattactgacactcagaggcgaaagctaggggagcaaaagggattagatacccctgtagtcctagccgtaaacgatggatactagatgttgcgcaatttgtgcagtatcttagctaacgcgttaagtatcccgcctggggagtacgctcgcaagggtgaaactcaaaggaattgacgggggcccgcacaagcggtggagcatgtggtttaattcgatgcaacgcgaagaaccttaccagggcttgacatactacaaatcttttcgaaacgaaagagtgccttcgggaatgtagatacaggtggtgcatggctgtcgtcagctcgtgtcgtgagatgttgggttaagtcccgcaacgagcgcaaccctcatttttagttgccaatttattgggatttctagagagactgccggtgacaaaccggaggaaggtgaggatgacgtcaagtcagcatgccccttatgccctgggccacacacgtgctacaatggcgaagacaaagagtcgcaaacctgcgaaggctagctaatctcgtaaacttcgtctaagttcggattgcaggctgcaactcgcctgcatgaag
>NC_0637851_Gephyrocapsa_parvula_RCC4033
tgaggaattttccgcaatgggcgaaagcctgacggagcaataccgcgtgagggatgaaggattttggtctgtaaacctcttttctcaagaaagaagttctgacggtacttgaggaataagcatcggctaactccgtgccagcagccgcggtaatacgggggatgcaagcgttatccggaatcattgggcgtaaagcgcctgtaggttgtttagtaagtctgttgttaaagaccagggcttaaccctgggaaagcaatggaaactactagacttgagtatggcaggggtagagggaatttctagtgtagcggtgaaatgcgtagatattagaaagaacaccggcggcgaaagcgctctactggaccattactgacactcagaggcgaaagctaggggagcaaaagggattagatacccctgtagtcctagccgtaaacgatggatactagatgttgcgcaatttgtgcagtatcttagctaacgcgttaagtatcccgcctggggagtacgctcgcaagggtgaaactcaaaggaattgacgggggcccgcacaagcggtggagcatgtggtttaattcgatgcaacgcgaagaaccttaccagggcttgacatactacaaatcttttcgaaacgaaagagtgccttcgggaatgtagatacaggtggtgcatggctgtcgtcagctcgtgtcgtgagatgttgggttaagtcccgcaacgagcgcaaccctcatttttagttgccaatttattgggatttctagagagactgccggtgacaaaccggaggaaggtgaggatgacgtcaagtcagcatgccccttatgccctgggccacacacgtgctacaatggcgaagacaaagagtcgcaaacctgcgaaggctagctaatctcgtaaacttcgtctaagttcggattgcaggctgcaactcgcctgcatgaag
>NC_0637831_Gephyrocapsa_muellerae_RCC3370
tgaggaattttccgcaatgggcgaaagcctgacggagcaataccgcgtgagggatgaaggattttggtctgtaaacctcttttctcaagaaagaagttctgacggtacttaaggaataagcatcggctaactccgtgccagcagccgcggtaatacgggggatgcaagcgttatccggaatcattgggcgtaaagcgcctgtaggttgtttagtaagtctgttgttaaagaccagggcttaaccctgggaaagcaatggaaactactagacttgagtatggcaggggtagagggaatttctagtgtagcggtgaaatgcgtagatattagaaagaacaccggcggcgaaagcgctctactggaccattactgacactcagaggcgaaagctaggggagcaaaagggattagatacccctgtagtcctagccgtaaacgatggatactagatgttgcgcaatttgtgcagtatcttagctaacgcgttaagtatcccgcctggggagtacgctcgcaagggtgaaactcaaaggaattgacgggggcccgcacaagcggtggagcatgtggtttaattcgatgcaacgcgaagaaccttaccagggcttgacatactacaaatcttttcgaaacgaaagagtgccttcgggaatgtagatacaggtggtgcatggctgtcgtcagctcgtgtcgtgagatgttgggttaagtcccgcaacgagcgcaaccctcatttttagttgccaatttattgggatttctagagagactgccggtgacaaaccggaggaaggtgaggatgacgtcaagtcagcatgccccttatgccctgggccacacacgtgctacaatggcgaagacaaagagtcgcaaacctgcgaaggctagctaatctcgtaaacttcgtctaagttcggattgtaggctgcaactcgcctgcatgaag
>LN7352332_Emiliania_huxleyi_RCC1216
-------------------------------------------------------------------------------------------------------------------------------------------------------------ggggatgcaagcgttatccggaatcattgggcgtaaagcgcctgtaggttgtttagtaagtctgttgttaaagaccagggcttaaccctgggaaagcaatggaaactactagacttgagtatggcaggggtagagggaatttctagtgtagcggtgaaatgcgtagatattagaaagaacaccggcggcgaaagcgctctactggaccattactgacactcagaggcgaaagctaggggagcaaaagggattagatacccctgtagtcctagccgtaaacgatggatactagatgttgcgcaatttgtgcagtatcttagctaacgcgttaagtatcccgcctggggagtacgctcgcaagggtgaaactcaaaggaattgacgggggcccgcacaagcggtggagcatgtggtttaattcgatgcaacgcgaagaaccttaccagggcttgacatactacaaatcttttcgaaacgaaagagtgccttcgggaatgtagatacaggtggtgcatggctgtcgtcagctcgtgtcgtgagatgttgggttaagtcccgcaacgagcgcaaccctcatttttagttgccaatttattgggatttctagagagactgccggtgacaaaccggaggaaggtgaggatgacgtcaagtcagcatgccccttatgccctgggccacacacgtgctacaatggcgaagacaaagagtcgcaaacctgcgaaggctagctaatctcgtaaacttcgtctaagttcggattgcagg---------------------
>LN7353693_Isochrysis_nuda_RCC2477
----------------------------------------------------------------------------------------------------------------------------------ctccgtgccagcagccgcggtaatacgggggatgcaagcgttatccggaatcattgggcgtaaagcgcctgtaggttgtttagtaagtccgttgttaaagactagggcttaaccctgggacagcaatggaaactactagacttgagtatggcaggggtagagggaatttctagtgtagcggtgaaatgcgtagatattagaaagaacaccggcggcgaaagcgctctactggaccattactgacactgagaggcgaaagctagggtagcaaaagggattagatacccctgtagtcctagccgtaaacgatggatactaggtgttgtgcactttgtacagtatcttagctaacgcgttaagtatcccgcctggggagtacgctcgcaagggtgaaactcaaaggaattgacgggggcccgcacaagcggtggagcatgtggtttaattcgatgcaacgcgaagaaccttaccagggcttgacatactacagatcttttagagataagagagtaccttcgggaatgtagatacaggtggtgcatggctgtcgtcagctcgtgtcgtgagatgttgggttaagtcccgcaacgagcgcaaccctcgtttttagttgccaatttattgggttttctagaaagactgccggtgacaaaccggaggaaggtgaggatgacgtcaagtcagcatgccccttatgtcctgggccacacacgtgctacaatggcgaagacaaagagtcgcaaacctgtgaaggctagctaatctcataaacttcgtctaagttcggattgtaggctgcaactcgcctacatgaag
>NC_0402911_Tisochrysis_lutea
tgaggaattttccgcaatgggcgaaagcctgacggagcaataccgcgtgagggatgaagtatcttggtatgtaaacctcttttctcaagaaagaagttctgacggtacttgaggaataagcatcggctaactccgtgccagcagccgcggtaatacgggggatgcaagcgttatccggaatcattgggcgtaaagcgcctgtaggttgtttagtaagtccattgttaaagaccagggcttaaccctgggaaagcaatagaaactactagacttgagtatggcaggggtagagggaatttctagtgtagcggtgaaatgcgtagatattagaaagaacaccggtggcgaaagcgctctactggaccattactgacactgagaggcgaaagctagggtagcaaaagggattagatacccctgtagtcctagccgtaaacgatggatactaggtgttgtgcagttcgtacagtatcttagctaacgcgttaagtatcccgcctggggagtacgctcgcaagggtgaaactcaaaggaattgacgggggcccgcacaagcggtggagcatgtggtttaattcgatgcaacgcgaagaaccttaccagggcttgacatactacagatcttttagagataaaagagtgccttcgggaatgtagatacaggtggtgcatggctgtcgtcagctcgtgtcgtgagatgttgggttaagtcccgcaacgagcgcaaccctcgtttttagttgccaatttattgggttttctagagagactgccggtgacaaaccggaggaaggtgaggatgacgtcaagtcagcatgccccttatgtcctgggccacacacgtgctacaatggcggagacaaagagtcgcaaacctgcgaaggctagctaatctcataaacttcgtctaagttcggattgtaggctgcaactcgcctacatgaag
>NC_0491681_Isochrysis_galbana_OA3011
tgaggaattttccgcaatgggcgaaagcctgacggagcaataccgcgtgagggatgaagtatcttggtatgtaaacctcttttctcaagaaagaagttctgacggtacttgaggaataagcatcggctaactccgtgccagcagccgcggtaatacgggggatgcaagcgttatccggaatcattgggcgtaaagcgcctgtaggttgtttagtaagtccattgttaaagaccagggcttaaccctgggaaagcaatagaaactactagacttgagtatggcaggggtagagggaatttctagtgtagcggtgaaatgcgtagatattagaaagaacaccggtggcgaaagcgctctactggaccattactgacactgagaggcgaaagctagggtagcaaaagggattagatacccctgtagtcctagccgtaaacgatggatactaggtgttgtgcagttcgtacagtatcttagctaacgcgttaagtatcccgcctggggagtacgctcgcaagggtgaaactcaaaggaattgacgggggcccgcacaagcggtggagcatgtggtttaattcgatgcaacgcgaagaaccttaccagggcttgacatactacagatcttttagagataaaagagtgccttcgggaatgtagatacaggtggtgcatggctgtcgtcagctcgtgtcgtgagatgttgggttaagtcccgcaacgagcgcaaccctcgtttttagttgccaatttattgggttttctagagagactgccggtgacaaaccggaggaaggtgaggatgacgtcaagtcagcatgccccttatgtcctgggccacacacgtgctacaatggcggagacaaagagtcgcaaacctgcgaaggctagctaatctcataaacttcgtctaagttcggattgtaggctgcaactcgcctacatgaag
>X755181_Isochrysis_sp
tgaggaattttccgcaatgggcgaaagcctgacggagcaataccgcgtgagggatgaagtatcttggtatgtaaacctcttttctcaagaaagaagttctgacggtacttgaggaataagcatcggctaactccgtgccagcagccgcggtaatacgggggatgcaagcgttattcggaattattgggcgtaaagcgcctgtaggttgtttagtaagtccgttgttaaatactagggcttaaccctgggaaagcaatagaaactactagacttgagtatggcaggggtagagggaatttctagtgtagcggtgaaatgcgtagatattagaaagaacaccggcggcgaaagcgctctactggaccattactgacactgagaggcgaaagctagggtagcaaaagggattagatacccctgtagtcctagccgtaaacggtggatactaggtgttgtgcaaattgtacagtatcttagctaacgcgttaagtatcccgcctggggagtacgctcgcaagggtgaaactcaaaggaattgacgggggcccgcacaagcggtggagcatgtggtttaattcgatgcaacgcgaagaaccttaccagggcttgacatactgcagatcttctagaaacagaagagtaccttcgggaatgtagatacaggtggtgcatggctgtcgtcagctcgtgtcgtgagatgttgggttaagtcccgcaacgagcgcaaccctcgtttttagttgccaatttattgggttttctagaaagactgccggtgacaaaccggaggaaggtgaggatgacgtcaagtcagcatgccccttatgtcctgggccacacacgtgctacaatggcggagacaaagagtcgcaaacctgcgaaggttagctaatctcataaacttcgtctaagttcggattgtaggctgcaactcgcctgcatgaag
>JX8693541_Uncultured_haptophyte_env_Pavin_epi_T_S22F
--------------------------------------------------------------------------------------------------------------gaggaataagcatcggctaactccgtgccagcagccgcggtaatacgggggatgcaagcgttatccggaatcattgggcgtaaagcgcctgtaggtcgtttaataagtctgttgttaaagactagggcttaaccctagaaaagcaatggaaactactagacttgagtatggcaggggtagagggaatttctagtgtagcggtgaaatgcgtagatattagaaagaacaccagcggcgaaagcgctctactggaccactactgacactgagaggcgaaagctaggggagcaaaagggattagatacccctgtagtcctagccgtaaacgatggatactaggtgttgtgcaatttgtacagtatcttagctaacgcgttaagtatcccgcctggggagtacgctcgcaagagtgaaactcaaaggaattgacgggggcccgcacaagcggtggagcatgcggtttaattcgatgctacgcgaagaaccttaccagggcttgacatactacaaatctttttgaaacgaaagagtgccttcgggaatgtagatacaggtggtgcatggctgtcgtcagctcgtgtcgtgagatgttgggttaagtcccgcaacgagcgcaaccctcgtttttagttgccaatttattgggatttctaaaaagactgccggtgacaaaccggaggaaggtgaggatgacgtcaagtcagcatgccccttatgtcctgggccacacacgtgctacaatggcgaagacaaagagtcgcaaacttgcgaaagttagctaatctcataaacttcgtctaagttcggattgtaggctgcaactcgcctacgtgaag
>LN7352362_Helicosphaera_carteri_RCC1333
--------------------------------------------------------------------------------------------------------------------------------------------------------atacgggggatgcaagcgttatccggaatcattgggcgtaaagcgcctgtaggttgtttaacaagtctgctgttaaagactagggcttaaccctgggaaagcagtggaaactagtaaacttgagtatggtaggggtagagggaatttctagtgtagcggtgaaatgcgtagatattagaaagaacaccggtggcgaaagcgctctactggaccattactgacactcagaggcgaaagctaggggagcgaaagggattagatacccctgtagtcctagccgtaaacgatggatactagatgttgtgcaaattgtacagtatcgtagctaacgcgttaagtatcccgcctggggagtacgctcgcaagggtgaaactcaaaggaattgacgggggcccgcacaagcggtggagcatgtggtttaattcgatgcaacgcgaagaaccttaccagggcttgacatactacaaatcttttcgagatgaaagagtgccttcgggaatgtagatacaggtggtgcatggctgtcgtcagctcgtgtcgtgagatgttgggttaagtcccgcaacgagcgcaaccctcgtttttagttgccaatttattgggttttttagaaagactgccggtgataaaccggaggaaggtgaggatgacgtcaagtcagcatgccccttatgtcctgggccacacacgtgctacaatggtaaagacaaagagtcgcaaatctgtgaagactagctaatctca-------------------------------------------------
>EF0520831_Uncultured_haptophyte_MC615-5
--------------------------------------------------------------------------------------------------------------gaggaataagcatcggctaactccgtgccagcagccgcggtaatacgggggatgcaagcgttatccggaatcattgggcgtaaagcgcctgtaggttgtttagtaagtctgttgttaaagactaaggcttaaccttaggaaagcgatggaaactactagacttgagtatggcaggggtagagggaatttctagtgtagcggtgaaatgcgtagatattagaaagaacaccagcggcgaaagcgctctactggaccattactgacactcagaggcgaaagctaggggagcaaaagggattagatacccctgtagtcctagccgtaaacgatggatactaggtgttgtgtatactatacagtgccgtagctaacgcgttaagtatcccgcctggggagtacgctcgcaagggtgaaactcaaaggaattgacgggggcccgcacaagcggtggagcatgtggtttaattcgatgcaacgcgaagaaccttaccagggcttgacatactgcaaatct-tttaaaacgaaagagtgccttcgagaatgcagatacaggtggtgcatggctgtcgtcagctcgtgtcgtgagatgttgggttaagtcccgcaacgagcgcaaccctcgtttttagttaccaatttattggaatctctagaaagactgccggtgacaaaccggaggaaggtgaggatgacgtcaagtcagcatgccccttatgtcctgggccacacacgtgctacaatggcaaagacaaagagttgcgaactcgtgagagtcagctaatctactaaacttagcctaagttcagattgtaggctgcaactcgcctacatgaag
>EF0520971_Uncultured_haptophyte_MC615-22
--------------------------------------------------------------------------------------------------------------gaggaataagcatcggctaactccgtgccagcagccgcggtaatacgggggatgcaagcgttatccggaatcattgggcgtaaagcgcctgtaggttgtttagtaagtctgttgttaaagactaaggcttaaccttaggaaagcgatggaaactactagacttgagtatggcaggggtagagggaatttctagtgtagcggtgaaatgcgtagatattagaaagaacaccagcggcgaaagcgctctactggaccattactgacactcagaggcgaaagctaggggagcaaaagggattagatacccctgtagtcctagccgtaaacgatggatactaggtgttgtgtatactatacagtgccgtagctaacgcgttaagtatcccgcctggggagtacgctcgcaagggtgaaactcaaaggaattgacgggggcccgcacaagcggtggagcatgtggtttaattcgatgcaacgcgaagaaccttaccagggcttgacatactgcaaatcttttttaaacgaaagagtgccttcgggaatgcagatacaggtggtgcatggctgtcgtcagctcgtgtcgtgagatgttgggttaagtcccgcaacgagcgcaaccctcgtttttagttaccaatttattggaatctctagaaagactgccggtgacaaaccggaggaaggtgaggatgacgtcaagtcagcatgccccttatgtcctgggccacacacgtgctacaatggcaaagacaaagagtcgcaaacctgcaaaggctagctaatctcggaaactttgtctaagttcggattgtaggctgcaactcgcctacatgaag
>EF0521941_Uncultured_haptophyte_MC622-28
--------------------------------------------------------------------------------------------------------------gaggaataagcatcggctaactccgtgccagcagccgcggtaatacgggggatgcaagcgttatccggaatcattgggcgtaaagcgcctgtaggttgtttagtaagtctgttgttaaagactaaggcttaaccttaggaaagcgatggaaactactagacttgagtatggcaggggtagagggaatttctagtgtagcggtgaaatgcgtagatattagaaagaacaccagcggcgaaagcgctctactggaccattactgacactcagaggcgaaagctaggggagcaaaagggattagatacccctgtagtcctagccgtaaacgatggatactaggtgttgtgtatattatacagtgccgtagctaacgcgttaagtatcccgcctggggagtacgctcgcaagggtgaaactcaaaggaattgacgggggcccgcacaagcggtggagcatgtggtttaattcgatgcaacgcgaagaaccttaccagggcttgacatactgcaaatcttttttaaacgaaagagtgccttcgggaatgcagatacaggtggtgcatggctgtcgtcagctcgtgtcgtgagatgttgggttaagtcccgcaacgagcgcaaccctcgtttttagttaccaatttattggaatctctagaaagactgccggtgacaaaccggaggaaggtgaggatgacgtcaagtcagcatgccccttatgtcctgggccacacacgtgctacaatggcaaagacaaagagtcgcaaacctgcaaaggctagctaatctcggaaactttgtctaagttcggattgtaggctgcaactcgcctacatgaag
>EF0522181_Uncultured_haptophyte_MC622-58
--------------------------------------------------------------------------------------------------------------gaggaataagcatcggctaactccgtgccagcagccgcggtaatacgggggatgcaagcgttatccggatttattgggcgtaaagcgcctgtaggttgtttaataagtctgttgttaaagactagggctcaaccctgggaaagcaatggaaactgataaacttgagtatggcaggggtagagggaatttctagtgtagcggtgaaatgcgtagatattagaaagaacaccggtggcgaaagcgctctactggaccattactgacactcagaggcgaaagctaggggagcgaaagggattagatacccctgtagtcctagccgtaaacgatggatactagatgttgtgttatttatacagtatcgtagctaacgcgttaagtatcccgcctggggagtacgctcgcaagggtgaaactcaaaggaattgacgggggcccgcacaagcggtggagcatgtggtttaattcgatgcaacgcgaagaaccttaccagggcttgacatactacaaatctctttgaaacgagagagtgccttcgggaatgtagatacaggtggtgcatggctgtcgtcagctcgtgtcgtgagatgttgggttaagtcccgcaacgagcgcaaccctcgtttttagttgccaatttattggg-tttttagaaagactgccggtgacaaaccggaggaaggtgaggatgacgtcaagtcagcatgccccttatgccctgggccacacacgtgctacaatggcaaagacaaagagttgcaaattcgcgaggataagctaatctcataaactttgcctaagttcggattgtaggctgcaactcgcctacgtgaag
>HM1331391_Uncultured_marine_haptophyte_Biosope_T35_16S_OXY107015
---------------------------------------------------------------------------------------------------------------------------------------------------------------------------tatccggatttattgggcgtaaagcgcctgtaggttgtttaataagtctgttgttaaagactagggctcaaccctgggaaagcaatggaaactgataaacttgagtatggcaggggtagagggaatttctagtgtagcggtgaaatgcgtagatattagaaagaacaccggtggcgaaagcgctctactggaccattactgacactcagaggcgaaagctaggggagcgaaagggattagatacccctgtagtcctagccgtaaacgatggatactagatgttgtgttttttatacagtatcgtagctaacgcgttaagtatcccgcctggggagtacgctcgcaagggtgaaactcaaaggaattgacgggggcccgcacaagcggtggagcatgtggtttaattcgatgcaacgcgaagaaccttaccagggcttgacatactacaaatcttttcgaaatgaaagagtgccttcgggaatgtagatacaggtggtgcatggctgtcgtcagctcgtgtcgtgagatgttgggttaagtcccgcaacgagcgcaaccctcgtttttagttgccaatttattggg-tttttagaaagactgccggtgacaaaccggaggaaggtgaggatgacgtcaagtcagcatgccccttatgtcctgggccacacacgtgctacaatgacaaagacaaagagttgcaagttcgcgaggataagctaatctcataaactttgtcccagttcggattgtaggctgcaactc------------
>CAMNT_0034597763_Pleurochrysis-carterae-CCMP645
tgaggaattttccgcaatgggcgaaagcctgacggagcaataccgcgtgagggatgaaggattttggtctgtaaacctcttttttcaagaaagaagctctgacggtacttgaagaataagcatcggctaactccgtgccagcagccgcggtaatacgggggatgcaagcgttatccggaatcattgggcgtaaagcgcctgtaggttgtttagtaagtttgttgttaaagactagggcttaaccctaggaaagcgatgaaaactactagacttgagtatggtaggggtagagggaatttctagtgtagtggtgaaatgcgtagatattagaaagaacaccggtggcgaaagcgctctactgggccattactgacactgagaggcgaaagctaggggagcaaaagggattagatacccctgtagtcctagccgtaaacgatgggtactaggtgttgtgttttatatacagtaccgtagctaacgcgttaagtaccccgcctggggagtacgctcgcaagggtgaaactcaaaggaattgacgggggcccgcacaagcggtggagcatgtggtttaattcgat-caacgcgaagaaccttaccagaacttgacatactacgaatcttctggagatagaagagtgccttcgggaatgtagatacaggtggtgcatggctgtcgtcagctcgtgtcgtgagatgttgggttaagtcccgcaacgagcgcaaccctcgtttttagttgccaatttattggggtttctagaaagactgccggtgataaaccggaggaaggtgaggatgacgtcaagtcagcatgccccttatgttctgggctacacacgtgctacaatgacaaagacaaagagttgcaaattcgcgagaactagctaatctcataaactttgtctaagttcggattgtaggctgaaactcgcctacatgaag
>LN7353683_Pleurochrysis_sp_RCC2476_RCC2476
----------------------------------------------------------------------------------------------------------------------------------ctccgtgccagcagccgcgttaatacgggggatgcaagcgttatccggaatcattgggcgtaaagcgcctgtaggttgtttagtaagttcgttgttaaagactagggcttaaccctaggaaagcgatgaaaactactagacttgagtatggtaggggtagagggaatttctagtgtagtggtgaaatgcgtagatattagaaagaacaccggtggcgaaagcgctctactgggccattactgacactgagaggcgaaagctaggggagcaaaagggattagatacccctgtagtcctagccgtaaacgatgggtactaggtgttgtgttttatatacagtaccgtagctaacgcgttaagtaccccgcctggggagtacgctcgcaagggtgaaactcaaaggaattgacgggggcccgcacaagcggtggagcatgtggtttaattcgatgcaacgcgaagaaccttaccagaacttgacatactacaaatcttttggagacagaagagtaccttcgggaatgtagatacaggtggtgcatggctgtcgtcagctcgtgtcgtgagatgttgggttaagtcccgcaacgagcgcaaccctcgtttttagttgccaatttattgggatttctagaaagactgccggtgataaaccggaggaaggtgaggatgacgtcaagtcagcatgccccttatgttctgggctacacacgtgctacaatgacaaagacaaagagttgcaaattcgcgagaactagctaatctcataaactttgcctaagttcggattgtaggctgcaactcg-----------
>LN7352452_Pleurochrysis_sp_RCC1392_RCC1392
----------------------------------------------------------------------------------------------------------------------------ggctaactccgtgccagccgccgcggtaatacgggggatgcaagcgttatccggaatcattgggcgtaaagcgcctgtagattgtttagtaagttcgttgttaaagactagggcttaaccctaggaaagcgatggaaactactaggcttgagtatggtaggggtagagggaatttctagtgtagtggtgaaatgcgtagatattagaaagaacaccggyggcgaaagcgctctactgggccattactgacaytgagaggcgaaagctaggggagcaaaagggattagatacccctgtagtcctagccgtaaacgatgggtactaggtgttgtgttttatatacagtatcgtagctaacgcgttaagtaccccgcctggggagtacgctcgcaagggtgaaactcaaaggaattgacgggggcccgcacaagcggtggagcatgtggtttaattcgatgcaacgcgaagaaccttaccagaacttgacatactacggatcttttggagacaaaagagtgccttcgggaatgtagatacaggtggtgcatggctgtcgtcagctcgtgtcgtgagatgttgggttaagtcccgcaacgagcgcaaccctcgtttttagttgccaatttattgggatttctggaaagactgccggtgataaaccggaggaaggtgaggatgacgtcaagtcagcatgccccttatgttctgggctacacacgtgctacaatgacaaagacaaagagttgcaaattcgcgagaactagct--------------------------------------------------------
>HM1331201_Uncultured_marine_haptophyte_Biosope_T33_16S_PLA491020
---------------------------------------------------------------------------------------------------------------------------------------------------------------------------tatccggaatcattgggcgtaaagcgcctgtaggttgtctaataagtccgttgttaaatactagggcttaaccctgggaaagcaatggaaactaataggcttgagtatggtaggggtagagggaatttctagtgtagcggtgaaatgcgtagatattagaaagaacaccagtggcgaaagcgctctactgggccattactgacactcagaggcgaaagctaggggagcgaaagggattagatacccctgtagtcctagccgtaaacgatggatactaggtgttgtgttt-atacacagtatcgtagctaacgcgttaagtatcccgcctggggagtacgctcgcaagggtgaaactcaaaggaattgacgggggcccgcacaagcggtggagcatgtggtttaattcgatgcaacgcgaagaaccttaccagggcttgacatactacaaatctttttgagacgaaagagtgccttcgggaatgtagatacaggtggtgcatggctgtcgtcagctcgtgtcgtgagatgttgggttaagtcccgcaacgagcgcaaccctcgtttttagttgccaatttattgggatttctaaagagactgccgatgataaatcggaggaaggtgaggatgacgtcaagtcagcatgccccttatgtcctgggctacacacgtgctacaatggcaaagacaaagagtcgcaaattcgcgagaactagctaatctcataaactttgcccaagttcggattgtaggctgcaac--------------
>HM1333171_Uncultured_marine_haptophyte_Biosope_T58_16S_PLA491001
----------------------------------------------------------------------------------------------------------------------------------------------------------------------agcgttatccggaatcattgggcgtaaagcgcctgtaggttgtctaataagtccgttgttaaatactagggcttaaccctgggaaagcaatggaaactaataggcttgagtatggtaggggtagagggaatttctagtgtagcggtgaagtgcgtagatattagaaagaacaccagtggcgaaagcgctctactgggccattactgacactcagaggcgaaagctaggggagcgaaagggattagatacccctgtagtcctagccgtaaacgatggatactaggtgttgtgttt-atatacagtatcgtagctaacgcgttaagtatcccgcctggggagtacgctcgcaagggtgaaactcaaaggaattgacgggggcccgcacaagcggtggagcatgtggtttaattcgatgcaacgcgaagaaccttaccagggcttgacatactacaaatctttttgagacgaaagagtgccttcgggaatgtagatacaggtggtgcatggctgtcgtcagctcgtgtcgtgagatgttgggttaagtcccgcaacgagcgcaaccctcgtttttagttgccaatttattgggatttctaaagagactgccgatgataaatcggaggaaggtgaggatgacgtcaagtcagcatgccccttatgtcctgggctacacacgtgctacaatggcaaagacaaagagtcgcaaattcgcgagaactagctaatctcataaactttgcccaagttcggattgtaggctgcaact-------------
>LN7352202_Calcidiscus_leptoporus_RCC1129
--------------------------------------------------------------------------------------------------------------------------------------------gcagccgcggtaatacgggggatgcaagcgttatccggaatcattgggcgtaaagcgcctgtaggttgtctaataagtccgttgttaaagaccagggcttaaccctgggaaagcaatggaaactactaggcttgagtatggtaggggtagagggaatttctagtgtagcggtgaaatgcgtagatattagaaagaacaccggtggcgaaagcgctctactgggccattactgacactcagaggcgaaagctaggggagcgaaagggattagatacccctgtagtcctagccgtaaacgatggatactaggtgttgtgttt-ttatacagtatcgtagctaacgcgttaagtatcccgcctggggagtacgctcgcaagggtgaaactcaaaggaattgacgggggcccgcacaagcggtggagcatgtggtttaattcgatgcaacgcgaagaaccttaccagggcttgacatactacaaatctttttgagacgaaagagtgccttcgggaatgtagatacaggtggtgcatggctgtcgtcagctcgtgtcgtgagatgttgggttaagtcccgcaacgagcgcaaccctcgtttttagttgccaatttattgggatttctagagagactgccgatgataaatcggaggaaggtgaggatgacgtcaagtcagcatgccccttatgtcctgggccacacacgtgctacaatggcaaagacaaagagtcgcaaattcgcgagaactagctaatctcataaactttgcccaggttcc------------------------------
>LN7352212_Calcidiscus_quadriperforatus_RCC1145
-------------------------------------------------------------------------------------------------------------------------------------cgtgccagcagccgcggtaatacgggggatgcaagcgttatccggaatcattgggcgtaaagcgcctgtaggttgtctaataagtccgttgttaaagaccagggcttaaccctgggaaagcaatggaaactactaggcttgagtatggtaggggtagagggaatttctagtgtagcggtgaaatgcgtagatattagaaagaacaccggtggcgaaagcgctctactgggccattactgacactcagaggcgaaagctaggggagcgaaagggattagatacccctgtagtcctagccgtaaacgatggatactaggtgttgtgttt-ttatacagtatcgtagctaacgcgttaagtatcccgcctggggagtacgctcgcaagggtgaaactcaaaggaattgacgggggcccgcacaagcggtggagcatgtggtttaattcgatgcaacgcgaagaaccttaccagggcttgacatactacaaatctttttgagacgaaagagtgccttcgggaatgtagatacaggtggtgcatggctgtcgtcagctcgtgtcgtgagatgttgggttaagtcccgcaacgagcgcaaccctcgtttttagttgccaatttattgggatttctagagagactgccgatgataaatcggaggaaggtgaggatgacgtcaagtcagcatgccccttatgtcctgggccacacacgtgctacaatggcaaagacaaagagtcgcaaattcgcgagaactagctaatctcataaactttgcccaagttcggattgtaggctgcaactcgc----------
>LN7352402_Oolithotus_fragilis_RCC1372
--------------------------------------------------------------------------------------------------------------------------------------------------------------gggatgcaagcgttatccggaatcattgggcgtaaagcgcctgtaggttgtctaataagtctgttgttaaagaccagggcttaaccctgggaaagcaatggaaactgctagacttgagtatggtaggggtagagggaatttctagtgtagcggtgaaatgcgtagatattagaaagaacaccggtggcgaaagcgctctactgggccattactgacactcagaggcgaaagctaggggagcgaaagggattagatacccctgtagtcctagccgtaaacgatggatactaggtgttgtgttt-ttatacagtatcgtagctaacgcgttaagtatcccgcctggggagtacgctcgcaagggtgaaactcaaaggaattgacgggggcccgcacaagcggtggagcatgtggtttaattcgatgcaacgcgaagaaccttaccagggcttgacatactacaaatctttttgagacgaaagagtgccttcgggaatgtagatacaggtggtgcatggctgtcgtcagctcgtgtcgtgagatgttgggttaagtcccgcaacgagcgcaaccctcgtttttagttgccaatttattgggatttctaaagagactgccgatgataaatcggaggaaggtgaggatgacgtcaagtcagcatgccccttatgtcctgggccacacacgtgctacaatggcaaagacaaagagtcgcaaattcgcgagaactagctaatctcataaactttgcccaagttcggattgtaggctgcaactc------------
>LN7352602_Umbilicosphaera_hulburtiana_RCC1474
---------------------------------------------------------------------------------------------------------------------------------------------------------------ggatgcaagcgttatccggaatcattgggcgtaaagcgcctgtaggtggcctaataagtctgttgttaaagaccagggcttaaccctgggaaagcaatggaaactactaggcttgagtatggtaggggtagagggaatttctagtgtagcggtgaaatgcgtagatattagaaagaacaccggtggcgaaagcgctctactgggccattactgacactcagaggcgaaagctaggggagcgaaagggattagatacccctgtagtcctagccgtaaacgatggatactaggtgttgtattt-taatacagtatcgtagctaacgcgttaagtatcccgcctggggagtacgctcgcaagggtgaaactcaaaggaattgacgggggcccgcacaagcggtggagcatgtggtttaattcgatgcaacgcgaagaaccttaccagggcttgacatactacaaatctttttgagacgaaagagtgccttcgggaatgtagatacaggtggtgcatggctgtcgtcagctcgtgtcgtgagatgttgggttaagtcccgcaacgagcgcaaccctcgtttttagttgccaatttattgggatttctaaagagactgccgatgataaatcggaggaaggtgaggatgacgtcaagtcagcatgccccttatgtcctgggccacacacgtgctacaatggcaaagacaaagagtcgcaaattcgcgagaactagctaatctcataaactttgcctaagttcggattgta-----------------------
>LN7352312_Coccolithus_braarudii_RCC1199
--------------------------------------------------------------------------------------------------------------------------------------------------------------gggatgcaagcgttatccggaatcattgggcgtaaagcgcctgtaggttgtctaataagtctgttgttaaagactagggcttaaccctaggaaagcaatggaaactactaggcttgagtatggtaggggtagagggaatttctagtgtagcggtgaaatgcgtagatattagaaagaacaccggtggcgaaagcgctctactggaccattactgacactcagaggcgaaagctaggggagcgaaagggattagatacccctgtagtcctagccgtaaacgatggatactaggtgttgtgttt-atatacagtatcgtagctaacgcgttaagtatcccgcctggggagtacgctcgcaagggtgaaactcaaaggaattgacgggggcccgcacaagcggtggagcatgtggtttaattcgatgcaacgcgaagaaccttaccagggcttgacatactgcaaatcttttcgagacgaaagagtgccttcgggaatgcagatacaggtggtgcatggctgtcgtcagctcgtgtcgtgagatgttgggttaagtcccgcaacgagcgcaaccctcgtctttagttgccaatttattgggatttttagagagactgccgatgataaatcggaggaaggtgaggatgacgtcaagtcagcatgccccttatgtcctgggctacacacgtgctacaatggcaaagacaaagagtcgcaaattcgtaagaactagctaatctcataaactttgcccaagttcggattgta-----------------------
>LN7352592_Umbilicosphaera_sibogae_RCC1469
--------------------------------------------------------------------------------------------------------------------------------------------------------------gggatgcaagcgttatccggaatcattgggcgtaaagcgcctgtaggttgcctaataagtctgttgttaaagaccagggcttaaccctgggaaagcaatggaaactactaggcttgagtatggtaggggtagagggaatttctagtgtagcggtgaaatgcgtagatattagaaagaacaccggtggcgaaagcgctctactgggccattactgacactcagaggcgaaagctaggggagcgaaagggattagatacccctgtagtcctagccgtaaacgatggatactaggtgttgtgttt-atatacagtatcgtagctaacgcgttaagtatcccgcctggggagtacgctcgcaagggtgaaactcaaaggaattgacgggggcccgcacaagcggtggagcatgtggtttaattcgatgcaacgcgaagaaccttaccagggcttgacatactacaaatctttttgagacgaaagagtgccttcgggaatgtagatacaggtggtgcatggctgtcgtcagctcgtgtcgtgagatgttgggttaagtcccgcaacgagcgcaaccctcgtttttagttgccaatttattgggatttctaaagagactgccgatgataaatcggaggaaggtgaggatgacgtcaagtcagcatgccccttatgtcctgggccacacacgtgctacaatggcaaagacaaagagtcgcaaattcgcgagaactag----------------------------------------------------------
>LN7352382_Ochrosphaera_neapolitana_RCC1358
--------------------------------------------------------------------------------------------------------------------------------tactccgtgccagcagccgcggtaatacgggggatgcaagcgttatccggaatcattgggcgtaaagcgcctgtaggttgtctaataagtctgttgttaaagactagggcttaaccctgggaaagcgatggaaactactaggcttgagtatggtaggggtagagggaatttctagtgtagcggtgaaatgcgtagatattagaaagaacaccggtggcgaaagcgctctactgggccattactgacactgagaggcgaaagctaggggagcaaaagggattagatacccctgtagtcctagccgtaaacgatggatactaggtgttgtatta-ttatacagtatcgtagctaacgcgttaagtatcccgcctggggagtacgctcgcaagggtgaaactcaaaggaattgacgggggcccgcacaagcggtggagcatgtggtttaattcgatgcaacgcgaagaaccttaccagggcttgacatactacaaatctttttgagacgaaagagtgccttcgggaatgtagatacaggtggtgcatggctgtcgtcagctcgtgtcgtgagatgttgggttaagtcccgcaacgagcgcaaccctcgtttttagttgccaatttattgggatttctagagagactgccggtgataaaccggaggaaggtgaggatgacgtcaagtcagcatgccccttatgccctgggccacacacgtgctacaatgacaaagacaaagagtcgcaaattcgcgagaactagctaatctcataaactttgtccaagttcggattgtaggctgcaactcgc----------
>LN7354153_Ochrosphaera_sp_RCC2972_RCC2972
------------------------------------------------------------------------------------------------------------------------------------------------------gtatacgggggatgcaagcgttatccggaatcattgggcgtaaagcgcctgtaggttgtctaataagtctgttgttaaagactagggcttaaccctgggaaagcgatggaaactactaggcttgagtatggtaggggtagagggaatttctagtgtagcggtgaaatgcgtagatattagaaagaacaccggtggcgaaagcgctctactgggccattactgacactgagaggcgaaagctaggggagcaaaagggattagatacccctgtagtcctagccgtaaacgatggatactaggtgttgtatta-ttatacagtatcgtagctaacgcgttaagtatcccgcctggggagtacgctcgcaagggtgaaactcaaaggaattgacgggggcccgcacaagcggtggagcatgtggtttaattcgatgcaacgcgaagaaccttaccagggcttgacatactacaaatctttttgagacgaaagagtgccttcgggaatgtagatacaggtggtgcatggctgtcgtcagctcgtgtcgtgagatgttgggttaagtcccgcaacgagcgcaaccctcgtttttagttgccaatttattgggatttctagagagactgccggtgataaaccggaggaaggtgaggatgacgtcaagtcagcatgccccttatgccctgggccacacacgtgctacaatgacaaagacaaagagtcgcaaattcgcgagaactagctaatctcataaactttgtcacagattggat---------------------------
>LN7354162_Ochrosphaera_sp_RCC2973_RCC2973
------------------------------------------------------------------------------------------------------------------------------------------------------gtatacgggggatgcaagcgttatccggaatcattgggcgtaaagcgcctgtaggttgtctaataagtctgttgttaaagactagggcttaaccctgggaaagcgatggaaactactaggcttgagtatggtaggggtagagggaatttctagtgtagcggtgaaatgcgtagatattagaaagaacaccggtggcgaaagcgctctactgggccattactgacactgagaggcgaaagctaggggagcaaaagggattagatacccctgtagtcctagccgtaaacgatggatactaggtgttgtatta-ttatacagtatcgtagctaacgcgttaagtatcccgcctggggagtacgctcgcaagggtgaaactcaaaggaattgacgggggcccgcacaagcggtggagcatgtggtttaattcgatgcaacgcgaagaaccttaccagggcttgacatactacaaatctttttgagacgaaagagtgccttcgggaatgtagatacaggtggtgcatggctgtcgtcagctcgtgtcgtgagatgttgggttaagtcccgcaacgagcgcaaccctcgtttttagttgccaatttattgggatttctagagagactgccggtgataaaccggaggaaggtgaggatgacgtcaagtcagcatgccccttatgccctgggccacacacgtgctacaatgacaaagacaaagagtcgcaaattcgcgagaactagctaatctcataact--------------------------------------------
>X990771_Ochrosphaera_neapolitana_tRNAIle_tRNAAla_and_23Ss
tgaggaattttccgcaatgggcgaaagcctgacggagcaataccgcgtgagggatgaaggattttggtctgtaaacctcttttctcaagaaagaagttctgacggtacttgaggaataagcatcggctaactccgtgccagcagccgcggtaatacgggggatgcaagcgttatccggaatcattgggcgtaaagcgcctgtaggttgtctaataagtctgttgttaaagactagggcttaaccctgggaaagcgatggaaactaataggcttgagtatggtaggggtagagggaatttctagtgtagcggtgaaatgcgtagatattagaaagaacaccggtggcgaaagcgctctactgggccattactgacactgagaggcgaaagctaggggagcaaaagggattagatacccctgtagtcctagccgtaaacgatggatactaggtgttgtatta-ttgtacagtatcgtagctaacgcgttaagtatcccgcctggggagtacgctcgcaagggtgaaactcaaaggaattgacgggggcccgcacaagcggtggagcatgtggtttaattcgatgcaacgcgaagaaccttaccagggcttgacatactacagatctttttgagacgaaagagtgccttygggaatgtagatacaggtggtgcatggctgtcgtcagctcgtgtcgtgagatgttgggttaagtcccgcaacgagcgcaaccctcgtttttagttgccaatttattgggatctctagagagactgccggtgataaaccggaggaaggtgaggatgacgtcaagtcagcatgccccttatgtcctgggccacacacgtgctacaatgacaaagacaaagagtcgcaaattcgcgagaactagctaatctcataaactttgtccaagttcggattgtaggctgcaactcgcctacatgaag
>LN7354193_Cruciplacolithus_sp_RCC2977_RCC2977
-----------------------------------------------------------------------------------------------------------------------------------------------------------cgggggatgcaagcgttatccggaatcattgggcgtaaagcgcctgtaggttgtctaataagtctgttgttaaagactagggcttaaccctaggaaagcaatggaaactgctaggcttgagtatggtaggggtagagggaatttctagtgtagcggtgaaatgcgtagatattagaaagaacaccagtggcgaaagcgctctactgggccattactgacactgagaggcgaaagctaggggagcgaaagggattagatacccctgtagtcctagccgtaaacgatggatactaggtgttgtattt-atatacagtatcgtagctaacgcgttaagtatcccgcctggggagtacgctcgcaagggtgaaactcaaaggaattgacgggggcccgcacaagcggtggagcatgtggtttaattcgatgcaacgcgaagaaccttaccagggcttgacatactacaaatcttttggagacaaaagagtaccttcgggaatgtagatacaggtggtgcatggctgtcgtcagctcgtgtcgtgagatgttgggttaagtcccgcaacgagcgcaaccctcgtttttagttgccaatttattgggatttctagaaagactgccggtgataaaccggaggaaggtgaggatgacgtcaagtcagcatgccccttatgtcctgggccacacacgtgctacaatggcaaagacaaagagtcgcaaattcgcgaggactagcta-------------------------------------------------------
>LN7354203_Cruciplacolithus_sp_RCC2978_RCC2978
-------------------------------------------------------------------------------------------------------------------------------------------------------------ggggatgcaagcgttatccggaatcattgggcgtaaagcgcctgtaggttgtctaataagtctgttgttaaagactagggcttaaccctaggaaagcaatggaaactgctaggcttgagtatggtaggggtagagggaatttctagtgtagcggtgaaatgcgtagatattagaaagaacaccagtggcgaaagcgctctactgggccattactgacactgagaggcgaaagctaggggagcgaaagggattagatacccctgtagtcctagccgtaaacgatggatactaggtgttgtgttt-atatacagtatcgtagctaacgcgttaagtatcccgcctggggagtacgctcgcaagggtgaaactcaaaggaattgacgggggcccgcacaagcggtggagcatgtggtttaattcgatgcaacgcgaagaaccttaccagggcttgacatactacaaatcttttggagacaaaagagtacctttgggaatgtagatacaggtggtgcatggctgtcgtcagctcgtgtcgtgagatgttgggttaagtcccgcaacgagcgcacccctcgtttttagttgccaatttattgggatttctagaaagactgccggtgataaaccggaggaaggtgaggatgacgtcaagtcagcatgccccttatgtcctgggccacacacgtgctacaatggcaaagacaaagagtcgcaaattcgcgaggactagcta-------------------------------------------------------
>KT9562921_Haptophyta_environmental_samples_ST4_30
--------------------------------------------------------------------------------------------------------------gaggaataagcatcggctaactccgtgccagcagccgcggtaatacgggggatgcaagcgttatccggaatcattgggcgtaaagcgcctgtaggttgtttaataagtctgttgttaaagactagggcttaaccctagaaaagcaatggaaactactagactagagtatggcaggggtagagggaatttctagtgtagcggtgaaatgcgtagatattagaaagaacaccggtggcgaaagcgctctactggaccattactgacactcagaggcgaaagctagggtagcaaaagggattagatacccctgtagtcctagccgtaaacgatggatactacatgttgtgcattatgtacagtatggtagctaacgcgttaagtatcccgcctggggagtacgctcgcaagggtgaaactcaaaggaattgacgggggcccgcacaagcggtggagcatgtggtttaattcgatgcaacgcgaagaaccttaccaaggcttgacatactacaaatttttctgagaagagaaagtgccttcgggaatgtagatacaggtggtgcatggctgtcgtcagctcgtgtcgtgagatgttgggttaagtcccgcaacgagcgcaacccttgtttttagttgccaatttattgggttttctagaaagactgccggtgacaaaccggaggaagttgaggatgactgcaagtcagcatgcaccttatgccttgggcgacacacgtgctacaatggctaggacaaagagttgcgagctcgcaagagtcagctaatctcataaacttagtctaagttcggattgtaggctgcaactcgcctgcgtga--
>HM1334211_Uncultured_marine_haptophyte_Biosope_T65_16S38b
-----------------------------------------------------------------------------------------------------------------------------------------------------------------atgcaagcgttatccggaatcattgggcgtaaagcgcctgtaggttgtttaataagtctgttgttaaagactagggctcaaccctagaaaagcaatggaaactactagactagagtatggcaggggtagagggaatttctagtgtagcggtgagatgcgtagatattagaaagaacaccggtggcgaaagcgctctactggaccattactgacactcagaggcgaaagctagggtagcaaaagggattagatacccctgtagtcctagccgtaaacgatggatactagatgttgtatattatacgcagtgtcgtagctaacgcgttaagtatcccgcctgggaagtacgctcgcaagggtgaaactcaaaggaattgacgggggcccgcacaagcggtggagcatgtggttcaattcgatgcaaagcgaagaaccttaccagggcttgacatactacgaattctcttgaaaaagagaagtgccttcgggaatgtagatacaggtggtgcatggctgtcgtcagctcgtgtcgtgagatgttgggttaagtcccgcaacgagcgcaaccctcgtttttagttgccaatttattgggatctctagaaagactgccggtgacaaaccggaggaaggtgaggatgacgtcaagtcagcatgccccttatgtcctgggccacacacgtgctacaatggtaaagacaaagagtcgccaattcgcgagaatgagctaatctcataaactttatctaagt---------------------------------
>EF0519551_Uncultured_haptophyte_MAMA64-61
--------------------------------------------------------------------------------------------------------------gaggaataagcatcggctaactccgtgccagcagccgcggtaatacgggggatgcaagcgttatccggaatcattgggcgtaaagcgcctgtaggttgtttaataagtctgttgttaaagactggggcttaaccccaggaaagcaatggaaactactagactagagtatggtaggggtaaagggaatttctagtgtagcggtgaaatgcgtagatattagaaagaacaccggtggcgaaagcgctttactggaccattactgacactcagaggcgaaagctagggtagccaaagggattagatacccctgtagtcctagccgtaaacgatggatactagatgttgcgcttattgtgcagtgtcgtagctaacgcgttaagtatcccgcctggggagtacgatcgcaaggttgaaactcaaaggaattgacgggggcccgcacaagcggtggagcatgtggtttaattcgatgcaacgcgaagaaccttaccagggcttgacatactgcaaattttcttgaaagagaaaagtgccttcgggaatgcagatacaggtggtgcatggctgtcgtcagctcgtgtcgtgagatgttgggttaagtcccgcaacgagcgcaaccctcgtttttagttgccatttta-tgggttctctagaaagactgccggtgacaaaccggaggaaggtggggatgacgtcaagtcagcatgccccttatgccctgggctacacacgtgctacaatggctaagacaaagagtcgcgaattcgcgagaatcagctaatctcataaacttagtctaagttcagattgtaggctgcaactcgcctgcgtgaag
>EF0519601_Uncultured_haptophyte_MAMA64-78
--------------------------------------------------------------------------------------------------------------gaggaataagcatcggctaactccgtgccagcagccgcggtaatacgggggatgcaagcgttatccggaatcattgggcgtaaagcgcctgtaggttgtttaataagtctgttgttaaagactggggcttaaccccaggaaagcaatggaaactactagactagagtatggtaggggtaaagggaatttctagtgtagcggtgaaatgcgtagatattagaaagaacaccggtggcgaaagcgctttactggaccattactgacactcagaggcgaaagctagggtagccaaagggattagatacccctgtagtcctagccgtaaacgatggatactagatgttgcgcttattgtgcagtgtcgtagctaacgcgttaagtatcccgcctggggagtacgatcgcaaggttgaaactcaaaggaattgacgggggcccgcacaagcggtggagcatgtggtttaattcgatgcaacgcgaagaaccttaccagggcctgacatactgcaaattttcttgaaagagaaaagtgccttcgggaatgcagatacaggtggtgcatggctgtcgtcagctcgtgtcgtgagatgttgggttaagtcccgcaacgagcgcaaccctcgtttttagttgccatttta-tgggttctctagaaagactgccggtgacaaaccggaggaaggtggggatgacgtcaagtcagcatgccccttatgccctgggctacacacgtgctacaatggctaagacaaagagtcgcgaattcgcgagaatcagctaatctcataaacttagtctaagttcagattgtaggctgcaactcgcctacatgaag
>HM1333281_Uncultured_marine_haptophyte_Biosope_T58_16S_PLA491014
-------------------------------------------------------------------------------------------------------------------------------------------------------------------------gttatccggaatcattgggcgtaaagcgcctgtaggttgtttaataagtctgttgttaaagactggggcttaaccccaggaaagcaatggaaactactagactagagtatggtaggggtaaagggaatttctagtgtagcggtgaaatgcgtagatattagaaagaacaccggtggcgaaggcgctttactggaccattactgacactcagaggcgaaagctagggtagccaaagggattagatacccctgtagtcctagccgtaaacgatggatactagatgttgcgcttattgtgcagtgtcgtagctaacgcgttaagtatcccgcctggggagtacgatcgcaaggttgaaactcaaaggaattgacgggggcccgcacaagcggtggagcatgtggtttaattcgatgcaacgcgaagaaccttaccagggcttgacatactgcaaattttcttgaaagagaaaagtgccttcgggaatgcagatacaggtggtgcatggctgtcgtcagctcgtgtcgtgagatgttgggttaagtcccgcaacgagcgcaaccctcgtttttagttgccatttta-tgggttctctagaaagactgccggtgacaaaccggaggaaggtggggatgacgtcaagtcagcatgccccttatgccctgggctacacacatgctacaatggctaagacagagagtcgcgaattcgcgagaatcagctaatctcataaacttagtctaagttcagattgtaggctgcaact-------------
>HM1331031_Uncultured_marine_haptophyte_Biosope_T33_16S_PLA491001
-----------------------------------------------------------------------------------------------------------------------------------------------------------------------------------------------aaagcgcctgtaggttgtttaataagtctgttgttaaagactggggcttaaccccaggaaagcaatggaaactactagactagagtatggtaggggtaaagggaatttctagtgtagcggtgaaatgcgtagatattagaaagaacaccggtggcgaaagcgctttactggaccattactgtcactcagaggcgaaagctagggtagccaaagggattagatacccctgtagtcctagccgtaaacgatggatactagatgttgcgcttattgtgcagtgtcgtagctaacgcgttaagtatcccgcctggggagtacgctcgcaagggtgaaactcaaaggaattgacgggggcccgcacaagcggtggagcatgtggtttaattcgatgcaacgcgaagaaccttaccagggcttgacatactgcaaattttcttgaaagagaaaagtgccttcgggaatgcagatacaggtggtgcatggctgtcgtcagctcgtgtcgtgagatgttgggttaagtcccgcaacgagcgcaaccctcgttttcagttgccatttta-tgggttctctagaaagactgccagtgacaaaccggaggaaggtggggatgacgtcaagtcagcatgccccttatgccctgggctacacacgtgctacaatggctaagacaaagagtcgcgaattcgcgagaatcagctaatctcataaacttagtctaagttcagattgtaggctgcaactc------------
>HM1331091_Uncultured_marine_haptophyte_Biosope_T33_16S_PLA491008
-----------------------------------------------------------------------------------------------------------------------------------------------------------------------------------atcattgggcgtaaagcgcctgtaggttgtctaataagtccgttgttaaatactagggcttaaccctgggaaagcaatggagactaataggcttgagtatggtaggggtagagggaatttctagtgtagcggtgaaatgcgtagatattagaaagaacaccagtggcgaaagcgctctactgggccattactgacactcagaggcgaaagctaggggagcgaaagggattagatacccctgtagtcctagccgtaaacgatggatactaggtgttgtgttt-atacacagtatcgtagctaacgcgttaagtatcccgcctggggagtacgatcgcaaggttgaaactcaaaggaattgacgggggcccgcacaagcggtggagcatgtggtttaattcgatgcaacgcgaagaaccttaccagggcttgacatactgcaaattttcttgaaagagaaaagtgccttcgggaatgcagatacaggtggtgcatggctgtcgtcagctcgtgtcgtgagatgttgggttaagtcccgcaacgagcgcaaccctcgtttttagttgccatttta-tgggttctctagaaagactgccggtgacaaaccggaggaaggtggggatgacgtcaagtcagcatgccccttatgccctgggctacacacgtgctacaatggctaagacaaagagtcgcgaattcgcgagaatcagctaatctcataaacttagtctaagttcagattgtaggctgcaac--------------
>EF0520461_Uncultured_haptophyte_250304-49
--------------------------------------------------------------------------------------------------------------gaggaataagcatcggctaactccgtgccagcagccgcggtaatacgggggatgcaagcgttatccggaatcattgggcgtaaagcgtctgtaggtggcttaataagtctgttgttaaaggttagggctcaaccctaaaaaagcaatggaaactgttaagcttgagtatggcaggggtagagggaatttctagtgtagcggtgaaatgcgtagatattagaaagaacaccggtggcgaaagcgctctactggaccattactgacactcagagacgaaagctaggggagcaaaagggattagatacccctgtagtcctagccgtaaacgatggatactagatgttggattttatagacagtatcgtagctaacgcgttaagtatcccgcctggggagtacgctcgcaagggtgaaactcaaaggaattgacgggggcccgcacaagcagtggagcatgtggtttaattcgatgcaacgcgaagaaccttaccagggcttgacatactacaaatcttttagagatagaagagtgctttcgagaatgtagatacaggtggtgcatggctgtcgtcagctcgtgtcgtgagatgttgggttaagtcccgcaacgagcgcaaccctcgtttttagttgccaatttattggtttttttagaaagactgccggtgacaaaccggaggaaggtgaggatgacgtcaagtcagcatgccccttatgtcctgggctacacacgtgctacaatgatggggacaaagagttgccaatctgtgaagatgagctaatctcgtaaaccccatccaagttcggattgtaggctgcaactcgcctacgtgaag
>LN7352552_Syracosphaera_pulchra_RCC1460
----------------------------------------------------------------------------------------------------------------------------------ctccgtgccagcagccgcggtaatacgggggatgcaagcgttatccggaatcattgggcgtaaagcgcctgtaggttgcttgataagtctgtcgttaaagcttagggctcaaccctaaaaaagcgatggaaactgacaagcttgagtatggtaggggtagagggaatttctagtgtagcggtgaaatgcgtagatattagaaagaacaccggtggcgaaggcgctctactggaccattactgacactcagaggcgaaagctaggggagcaaaagggattagatacccctgtagtcctagccgtaaacgatggatactagatgttggattt-atagacagtatcgtagctaacgcgttaagtatcccgcctggggagtacgctcgcaagggtgaaactcaaaggaattgacgggggcccgcacaagcagtggagcatgtggtttaattcgatgcaacgcgaagaaccttaccagggcttgacatactacaaatcttttagagatagaagagtgctttcgagaatgtagatacaggtagtgcatggctgtcgtcagctcgtgtcgtgagatgttgggttaagtcccgcaacgagcgcaaccctcgtttttagttgccaatttattggtttttttagaaagactgccggtgacaaaccggaggaaggtgaggatgacgtcaagtcagcatgctccttatgtcctgggctacacacgtgctacaatgatgaagacaaagagtcgccaatctgcgaagacgagctaatctcgtaaacttcatctaagttcggattgtaggct-------------------
>HM1334331_Uncultured_marine_haptophyte_Biosope_T65_16S46b
-----------------------------------------------------------------------------------------------------------------------------------------------------------acgggggagcaagcgttatccggaatcattgggcgtaaagcgcctgtaggttgtttaataagtctgttgttaaagactagggcttaaccctagaaaagcaatggaaactactagactagagtatggcaggggtagagggaatttctagtgtagcggtgaaatgcgtagatattagaaagaacaccggtggcgaaagcgctctactggaccattactgacactcagaggcgaaagctagggtagcaaaagggattagatacccctgtagtcctagccgtaaacgatggatactagatgttgtgctttttgtacagtatggtagctaacgcgttaagtatcccgcctggggagtacgctcgcaagggtgaaactcaaaggaattgacgggggcccgcacaagcggtggagcatgtggtttaattcgatgcaacgcgaagaaccttaccagggctccccccactacagatctttttgagaaagaagagtgccttcgggaatgtagatacaggtggtgcatggctgtcgtcagctcgtgtcgtgagatgttgggttaagtcccgcaacgagcgcaaccctcgtttttagttgcca--------------------------------------------------------------------------------------------------------------------------------------------------------------------------------------------------------
>LN7352442_Prymnesium_pigrum_RCC1390
----------------------------------------------------------------------------------------------------------------gaataaagcatcggctaactccgtgccagcagccgcggtaatacgggggatgcaagcgttatccggaattattgggcgtaaagcgcctgtaggttgtttggtaagtctgttgttaaagactaaggctcaaccttagaaaagcaatagaaactgctagacttgagtatggcaggggtagaaggaatttctagtgtagcggtgaaatgcgtagatattagaaagaacaccggcggcgaaagcgctctactggaccattactgacactcagaggcgaaagctagggtagcaaaagggattagatacccctgtagtcctagccgtaaacgatggatactagatgttgcatatatcttgcagtatcgtagctaacgcgttaagtatcccgcctggggagtacgctcgcaagggtgaaactcaaaggaattgacgggggcccgcacaagcggtggagcatgtggtttaattcgatgcaacgcgaagaaccttaccagggcttgacatactacaaatctttttgaaaggaaggagtaccttcggggatgtagatacaggtggtgcatggctgtcgtcagctcgtgtcgtgagatgttgggttaagtcccgcaacgagcgcaacccttgttcttagttaccaatttaatgggttctctaagaagactgccggtgacaaaccggaggaaggtgaggatgacgtcaagtcagcatgccccttatgtcctgggctacacacgtgctacaatggttaagacaaagagtcgcaagtttgtaaagacaagctaatctcataaacttaatctaagttcagattgtaggctgcaactcgc----------
>EF0517571_Isochrysis_cf_galbana_UIO_Ryfylke
-----------------------------------------------------------------------------------------------------------------------------------------------------------------------------------------------aaagcgcctgtaggttgtttaataagtctgttgttaaagactagggctcaaccctagaaaagcaatggatactactagactagagtatggcaggggtagagggaatttctagtgtagcggtgaaatgcgtagatattagaaagaacaccggtggcgaaagcgctctactggaccattactgacactcagaggcgaaagctagggtagcaaaagggattagatacccctgtagtcctagccgtaaacgatggatactagatgttgtatttattttacagtatcgtagctaacgcgttaagtatcccgcctggggagtacgctcgcaagggtgaaactcaaaggaattgacgggggcccgcacaagcggtggagcatgtggtttaattcgatgcaacgcgaagaaccttaccagggcttgacatactgcgaatctccttgaaaggggagagtgccttcgggaatgcagatacaggtggtgcatggctgtcgtcagctcgtgtcgtgagatgttgggttaagtcccgcaacgagcgcaacccttgtttttagttaccaattcgttgggttttctagaaagactgccggtgacaaaccggaggaaggtgaggatgacgtc-agtcagcatgccccttatgtcct-ggctacacacgtgctac-atggttaggacaaagagtggc-agtttgcaaaaacaagcta-------------------------------------------------------
>HM1334391_Uncultured_marine_haptophyte_Biosope_T65_16S51b
-----------------------------------------------------------------------------------------------------------------------------------------------------------------gagcaagcgttatccggaatcattgggcgtaaagcgcctgtaggttg-taaataagtctgttgttaaagactagggcttaaccctg-gggaccggtggaaactactagactagagtatgataggggtagagggaatttctagtgtagcggtgaaatgcgtagatattaggaagaacaccggtggcgaaggcgctctactggatcattactgacactcagaggcgaaagctagggtagcaaaagggattagatacccctgtagtcctagccgtaaacgatggatactagatgttgtgttttttatgcagtatcgtagctaacgcgttaagtatcccgcctggggagtacgctcgcaagggtgaaactcaaaggaattgacgggggcccgcacaagcggtggagcatgtggtttaattcgatgcaacgcgaagaaccttaccagggcttgacatactacagatctttttgagaaagaagagtgccttcgggaatgtagatacaggtggtgcatggctgtcgtcagctcgtgtcgtgagatgttgggttaagtcccgcaacgagcgcaacccttatttttagttaccaacttgttgggttctctagaaagactgccggtgacaaaccggaggaaggtgaggatgacgtcaagtcagcatgccccttatgtcccgggccacacacgtgctacaatggtaaagacaaagagtcgccaattcgcgagaatgagctaatctcataaacttt-----------------------------------------
>HM1334451_Uncultured_marine_haptophyte_Biosope_T65_16S58a
-----------------------------------------------------------------------------------------------------------------------------------------------------------------gtgcaagcgttatccggaatcattgggcgtaaagcgcctgtaggttgtttaataagtctgttgttaaagactagggctcaaccctagaaaagcaatggaaactactagactagagtatggcaggggtagagggaatttctagtgtagcggtgaaatgcgtagatattagaaagaacaccggtggcgaaagcgctctactggaccattactgacactcagaggcgaaagctagggtagcaaaagggattagatacccctgtagtcctagccgtaaacgatggatactagatgttgcgttttttgtgcagtatcgtagctaacgcgttaagtatcccgcctggggagtacgctcgcaagggtgaaactcaaaggaattgacgggggcccgcacaagcggtggagcatgtggtttaattcgatgcaacgcgaagaaccttaccaaggcttgacatactacaaatttctttgaaagaggaaagtgccttcgggaatgtagatacaggtggtgcatggctgtcgtcagctcgtgtcgtgagatgttgggttaagtcccgcaacgagcgcaacccttgtttttagttacaa---------gtaatctaaaaagactatcggttataaaccggaggaaggtggggacgacgtcaagtcagcatgccccttataccctgggctacacacgtgctacattggttaggacaatgagatgccaagtcgcgagactgagctaatct-acaaacctactctaagt---------------------------------
>HM1329741_Uncultured_marine_haptophyte_Biosope_T120_16S_PLA491030
-----------------------------------------------------------------------------------------------------------------------------------------------------------------------------tccggaattattgggcgtaaagcgcctgtaggttgtttaataagtctggtattaaagactagggctcaaccctagaaaaatattggatactgttaagctcgagtatggtagaggtagagggaatttctagtgtagcggtgaaatgcgtagatattagaaagaacaccggtggcgaaagcgctctactgggccattactgacactcagaggcgaaagctaggggagcaaaagggattagatacccctgtagtcctagccgtaaacgatggatactaggtgttgtattttttttacagtatcgtagctaacgcgttaaatatcccgcctggggagtacgctcgcaagggtgaaactcaaaggaattgacgggggcccgcacaagcggtggagcatgtggtttaattcgatgcaacgcgaagaaccttaccaggacttgacatactacaaatcttttagaaatagaagagtgccttcgggaatgtagatacaggtggtgcatggctgtcgtcagctcgtgccgtgagatgttgggttaagtcccgcaacgagcgcaaccctcgtttttagttgccgtt---ttcggatctctagaaagactgccggtgacaaaccggaggaaggtgaggatgacgtcaagtcagcatgccccttatgtcctgggctacacacgtgctacaatgataaaaacaaagagtcgtaaacccgcgaggactaactaatctcataaattttatctcagttcggattgtaggctgcaac--------------
>HM1334491_Uncultured_marine_haptophyte_Biosope_T65_16S7b
--------------------------------------------------------------------------------------------------------------------------------------------------------------------------ttatccggaatcattgggcgtaaagcgcctgtaggttgtttactaagtctgttgttaaagactagggcttaaccctagaaaagcaatggaaacttgtagactagagtatggcaggggtagagggaatttctagtgtagcggtgaaatgcgtagatattagaaagaacaccggtggcgaaagcgctctactggaccattactgacactgagagacgaaagctaggggagcaaatgggattagataccccagtagtcctagccgtaaacgatggatactaagtgctgtgcgtcccgcgcagtgctgtagctaacgcgttaagtatcccgcctggggagtacgttcgcaagaatgaaactcaaaggaattgacgggggcccgcacaagcggtggagcatgtggcttaattcgatgcaacgcgaagaaccttacgagggcttgacatactgcgaatctctttgaaagaagagagtgccttcgggaatgcagatacaggtggtgcatggctgtcgtcagctcgtgtcgtgagatgttgggttaagtcccgcaacgagcgcaacccttgtttttagttaccaattcgttgggttttctagaaagactgccggtgacaaaccggaggaaggtgaggatgacgtcaagtcagcatgccccttatgtcctgggctacacacgtgctacaatggtgaggacaaagagtc-----------------------------------------------------------------------------
>AY731511_1_Chondrus_crispus_16S
tggggaattttccgcaatgggcgaaagcctgacggagcaataccgcgtgagggaagaatgcctgtgggttgtaaacctcttttatcaggaaagaagttatgacggtacctgatgaataagcatcggctaactccgtgccagcagccgcggtaatacgggggatgcaagtgttatccggaatcactgggcgtaaagcgtctgtaggtggtttagtaagtctgttgttaaatattggggctcaaccttaagcaagcaatggaaactactagactagagtatggtatgggtaaagggaattcccagtgtagcggtgaaatgcgtagatattgggaagaacaccagcagcgaaagcgctttactaggctatcactgacactcagagacgaaagctagggtagcgaatgggattagataccccagtagtcctagctgtaaacgatggatactagatgttgcgcgttccgtgcagtatcgtagctaacgcgttaagtatcccgcctgggaagtacgctcgcaagagtgaaactcaaaggaattgacgggggcccgcacaagcggtggagcatgtggtttaattcgatgcaacacgaagaaccttaccagtgcttgacatgtcacgaatttttacgaaattaaaaagtgccttcgggaacgtgaacacaggtggtgcatggctgtcgtcagctcgtgtcgtgagatgttgggttaagtcccgcaacgagcgcaacccttgtttttagttgccatcatgttgggcactctaaagagactgccggtgacaagccggaggaaggtaaggatgacgtcaagtcagcatgccccttaagctctgggctacacacgtgctacaatggttgtgacaaagagtcgcaaatctgtgaagataagctaatctcataaacgcagcctcagttcggattgtaggctgaaactcgcctacatgaag
>NC_000925_1_147766-149261_Porphyra_purpurea
tggggaattttccgcaatgggcgaaagcctgacggagcaataccgcgtgagggatgaaggctcgtgggttgtaaacctcttttcttagggaagaagatctgacggtacctaaagaataagcatcggctaactccgtgccagcagccgcggtaatacggaggatgcaagcgttatccggaatcactgggcgtaaagcgtctgtaggttgcttaataagtctgctgttaaagattggggcttaaccccaaagcagcagtggaaactgttaagctagagtatggtaagggtaaagggaattcccagtgtagcggtgaaatgcgtagatattgggaagaacaccagaggcgaaagcgctttactagaccattgctgacactcagagacgaaagctaggggagcgaatgggattagataccccagtagtcctagccgtaaacgatggatactagatgttgcgcgtcccgtgcagtatcgtagctaacgcgttaagtatcccgcctggggagtacgctcgcaagagtgaaactcaaaggaattgacgggggcccgcacaagcggtggagcatgtggtttaattcgatgcaacgcgaagaaccttaccaggacttgacatgtcgcaaattttcttgaaaaaggaaagtgccttagggaatgcgaacacaggtggtgcatggctgtcgtcagctcgtgtcgtgagatgttgggttaagtcccgcaacgagcgcaacccttgtctttagttgccatcatgttgggcactctaaagagactgccggtgacaagccggaggaaggtgaggatgacgtcaagtcagcatgccccttatgtcctgggctacacacgtgctacaatggtcgcgacaaagagttgcaaacttgcaaaagctagctaatctcgtaaacgcggcctcagttcggattgcaggctgcaactcgcctgcatgaag
>NC_000926_1_17204-18690_Guillardia_theta
tggggaattttccgcaatgggcgcaagcctgacggagcaataccgcgtgagggatgaaggcctgtgggttgtaaacctcttttctcaaggaagaagttctgacggtacttgaggaataagcatcggctaactctgtgccagcagccgcggtaatacagaggatgcaagcgttatccggaattactgggcataaagcgtctgtaggttgtttagtaagtctgctgttaaagactagggcttaaccctagaaaagcagtggaaactgctagacttgagtgtggtagaggtagagggaattcctagtgtagcggtgaaatgcgtagatattaggaagaacaccaatggcgaaagcactttactgggccataactgacactgagagacgacagctaggggagcaaatgggattagataccccagtagtcctagccgtaaactatggatactagatgttgtacgtcccgtacagtatcgtagctaaggcgttaagtatcccgcctgggaagtacgctcgcaagagtgaaactcaaaggaattgacgggggcccgcacaagcggtggagtatgtggtttaattcgatgcaacgcgaagaaccttaccagggtttgacatgtcacaaattttcttgaaaaagaaaagtgccttcgggaatgtgaacacaggtggtgcatggctgtcgtcagctcgtgtcgtgagatgttgggttaagtcccgcaacgagcgtaacccttgtttttagttgccatcatgttgggcactttaaaaagactgccggtgataaaccggaggaaggtgaggacgacgtcaagtcagcatgccccttacactctgggctacacacgtactacaatggtcgagacaaaaagtcgcaaacttgtgaaagtaagctaatcttataaactcgatctcagttcggattgcaggctgcaactcgcctgcatgaag
>NC_009573_1_19657-20916_Rhodomonas_salina
tggggaattttccgcaatgggcgaaagcctgacggagcaataccgcgtgagggatgacagcctgtgggttgtaaacctcttttctcaaggaagaagttctgacggtacttgaggaataagcatcggctaactctgtgccagcagccgcggtaatacagaggatgcaagcgttatccggaatcactgggcataaagcgtctgtaggttgttcagtaagtctgctgttaaatactagggcttaaccctaggccagcagtggaaactgctaaacttgagtatggtagaggtagagggaattcctagtgtagcggtgaaatgcgtagatattaggaagaacaccaatggcgaaagcactctactgggccataactgacactgagagacgacagctaggggagcaaatgggattagataccccagtagtcctagccgtaaacgatggatactagatgttgcacgtcccgtgcagtatcgtagctaaggcgttaagtatcccgcctgggaagtacgctcgcaagagtgaaactcaaaggaattgacgggggcccgcacaagcggtggagtatgtggtttaattcgatgcaacgcgaagaaccttaccagggcttgacatgtcacgaatctctctgaaaggagagagtgccttcgggaacgtgaacacaggtggtgcatggctgtcgtcagctcgtgtcgtgagatgttgggttaagtcccgcaacgagcgtaacccttgtttttagttgccatcatgttgggcactttaaaagactcgccggtgataaaccggaggaaggtgaggacgacgtcaagtcagcatgccccttacgccctgggctacacacgtactacaatggtcgagacaaagagtcgcaagtctgcaaagacaagctaatctcacaaactcgatctcagttcggattgcaggctgcaactcgcctgcatgaag
>_R_LC5648931_Haptophyceae_sp_NIES-3900
tggggaattttccgcaatgggcgcaagcctgacggagcaataccgcgtgagggattaaggcctgtgggttgtaaacctcttttttcaaggaagaatacatgacggtacttgaggaataagcatcggctaactccgtgccagcagccgcggtaatacgggggatgcaagcgttatccggaattattgggcgtaaagcgtctgtaggttgcttaataagtctgttgttaaagactggggcttaaccccaggaaagcaatggaaactgttgagctagagtgtggtagaggtagagggaattcctagtgtagcggtgaaatgcgtagatattaggaagaacaccggtggcgaaagcgctctactgggccatcactgacactcagagacgaaagctagggtagcaaatgggattagataccccagtagtcctagccgtaaacgatggatactaggtgttgcgtattatatgcagtgtcgtagctaacgcgttaagtatcccgcctggggagtacactcgcaagggtgaaactcaaaggaattgacgggggcccgcacaagcggtggagcatgtggtttaatttgatgcaacgcgaagaaccttaccaaggcttgacatgtcacgaattcgtctgagaggatgaagtgccttcgggaacgtgaacacaggtggtgcatggctgtcgtcagctcgtgtcgtgagatgttgggttaagtcccgcaacgagcgcaacccttatctttagttaccatcatgttggggactctagagagactgccggtgacaaaccggaggaaggtgaggacgacgtcaagtcagcatgccccttatgccttgggctacacacgtgctacaatgattaagacaaagagcagcaagcttgcgaaagttagcgaatctcataaacttagtctcagttcggattgtaggctgcaactcgcctacatgaag
>AF170718_1_Galdieria_sulphuraria_culture_SAG_107_79_strain_SAG_107_79_16S
aggggaattttccacaatgggcgaaagcctgatggagcaataccgtgtgagggatgaaggcctgtgggttgtaaacctcttttttcaggaaagaaactttgacggtacctgaagaataagcatcggctaactccgtgccagcagccgcggtaatacggaggatgcaagcgttatccggaatcactgggcgtaaagcgtctgtaggtggtttatcaagtctgctgttaaagcttgaggcttaacctcaaaaaagcagtggaaactgatagactagagaatggtaggggcagagagaattctcagtgtagcggtgaaatgcgtagatattgagaagaataccgatagcgaaggcgctctgctgggccattactgacactcagagacgaaagttaggggagcaaatgggattagataccccagtagtcctagccgtaaactatggatactagatgttgtgtgaattgtgcagtatcgaagctaacgcgttaagtatcccgcctgggaagtacgctcgcaagagtgaaactcaaaggaattgacggggacccgcacaagcggtggagcatgtggtttaattcgatgcaacgcgaagaaccttaccaggacttgacatgttactaatttccttgaaagaggaaagtgcctttgggaaagtaaacacaggtggtgcatggctgtcgtcagctcgtgtcgtgagatgttgggttaagtcccgcaacgagcgcaacccttgtctttagttaccatcatgttggggactctaaagagactgccggtgataaaccggaggaaggtaaggatgaggtcaagtcatcatgccccttatgtcctgggctacacacgtgctacaatggttaggacaataagtcgcaaattcgtgagaactagctaatcttataaacctaatctcagtacggattgtaggctgcaactcgcctacatgaag
>LN7351992_Chrysotila_lamellosa_RCC3687
-----------------------------------------------------------------------------------------------------------cctggaggaataagatcggctaactccgtgccagcagccgcggtaatacgggggatgcaagcgttatccggaattattgggcgtaaagcgcctgtaggttgtttagtaagtcagttgttaaagactagggcttaaccctaggaaagcaatggaaactattagacttgagtatggcaggggtagagggaatttctagtgtagcggtgaaatgcgtagatattagaaagaacaccggtggcgaaagcgctctactggaccattactgacactgagaggcgaaagctagggtagcaaaagggattagatacccctgtagtcctagccgtaaacgatggatactaggtgttgtgcaacttgtacagtatcttagctaacgcgttaagtatcccgcctggggagtacgctcgcaaggtgaaaattcaaaggaaaaagtacagactt-----------------------------------------------------------tgtc-----------------------------------------------------------------------------------------------------------------------------------------------------------------------------------------------------------------------------------------------------------------------------------------------------------------------------------------------
>AF1727151_Pavlova_gyrans_product
tggggaattttccgcaatgggcgaaag-ctgacggagcaataccgcgtgagggatgaaggctcgtgggtcgtaaacctcttttcccaaggaagaagttctgacggtacttggggaataagcatcggctaattccgtgccagcagccgcggtaatacgggagatgcgagcgttatccggaatcactgggcgtaaagcgtctgtaggtggtttgttaagtctgttgttaaaaactgaagctcaacttcagaggtgcggcagaaactggcaaacttgagtatggtaggggtaggaggaatttctagtgtagcggtgaaatgcgtagatattaggaagaacaccattagcgaaggcgtcctactgggccataactgacactgagagacgaaagctaggggagcaaacgggattagataccccggtagtcctagccgtaaacgatggatactagatgtcgcgggtta-ctgcggtgtcgtacnnaacgcgttaagtatcccgcctgggaagtacgcacgcaagtgtgaaactcaaaggaattgacgggggcccgcacaagcggtggagcatgtggtttaattcgatgcaacgcgaagaaccttaccaggatttgacatactaagaacttctttaaatcgagaaggtgccttcgggagcttagatacaggtggtgcatggctgtcgtcagctcgtgtcgtgagatgttgggttaagtcccgcaacgagcgcaacccttgtctttatttgccattctgtgggggactataaagagactgcccgtgaaaagcgggaggaaggtgaggatgacgtcaagtcagcatgccccttatatcctgggctacacacgtgttacaatggttaagacaatgagaagcaagcttgcgaaagttagcaaatctctgaaacttagcccaagttcggattgcaggctgaaactcgcctgcatgaag
>AY7021131_Pavlova_pinguis_CCMP609
---------------------cgaaagcctgacggagcaataccgcgtgagggatgaaggctcgtgggtcgtaaacctcttttcccaaggaagaagttctgacggtacttggggaataagcatcggctaattccgtgccagcagccgcggtaatacgggagatgcgagcgttatccggaatcactgggcgtaaagcgtctgcaggttgtttagtaagtctgccgttaaagactgaagcttaacttcaggagtgcagcagaaactgctagacttgagtatggtaggggtaggaggaatttctagtgtagcggtgaaatgcgtagatattaggaagaacaccattagcgaaggcgtcctactgggccattactgacactcagagacgaaagctagggtagcaaacgggattagataccccggtagtcctagccgtaaacgatggatactagatgttgcgggttacctgcggtgtcgtagctaacgcgttaagtatcccgcctggggagtacgcacgcaagtgtgaaactcaaaggaattgacgggggcccgcacaagcggtggagcatgtggtttaattcgatgcaacgcgaagaaccttaccaggatttgacatactcggaatttcttataatagagaaagtgccttcgggagccgagatacaggtggtgcatggctgtcgtcagctcgtgtcgtgagatg-tgggttaagtcccgcaacgagcgcaacccttgtctttatttgccattctgtgggggactatagagatactgcccgtgaaaagcgggaggaaggtaaggatgacgtcaagtcagcatgccccttatatcctgggctacacacgtgctacaatgactaagacaatgagaagcaagcttgcgaaagttagcaaatctccgaaacttagcccaagttcggattgcag----------------------
>LN7353893_Pavlova_sp_RCC2550_RCC2550
--------------------------------------------------------------------------------------------------------------------------------------------------gcggtaatacgggagatgcgagcgttatccggaatcactgggcgtaaagcgtctgcaggttgtttagtaagtctgccgttaaagactgaagcttaacttcaggagtgcagcagaaactgctagacttgagtatggtaggggtaggaggaatttctagtgtagcggtgaaatgcgtagatattaggaagaacaccattagcgaaggcgtcctactgggccattactgacactcagagacgaaagctagggtagcaaacgggattagataccccggtagtcctagccgtaaacgatggatactagatgttgcgggttacctgcggtgtcgtagctaacgcgttaagtatcccgcctggggagtacgcacgcaagtgtgaaactcaaaggaattgacgggggcccgcacaagcggtggagcatgtggtttaattcgatgcaacgcgaagaaccttaccaggatttgacatactcggaatttcttataatagagaaagtgccttcgggagccgagatacaggtggtgcatggctgtcgtcagctcgtgtcgtgagatgttgggttaagtcccgcaacgagcgcaacccttgtctttatttgccattctgtgggggactatagagatactgcccgtgaaaagcgggaggaaggtaaggatgacgtcaagtcagcatgccccttatatcctgggctacacacgtgctacaatgactaagacaatgagaagcaagcttgcgaaagttagcaaatctccgaaacttagtccaagttcgg-----------------------------
>AY7021651_Pavlova_sp_RCC437
---------------------cgaaagcctgacggagcaataccgcgtgagggatgaaggctcgtgggtcgtaaacctctttttccagggaagaagttctgacggtacctggagaataagcatcggctaattccgtgccagcagccgcggtaatacgggagatgcaagcgttatccggaatcactgggcgtaaagcgtctgcaggtggtttagtaagtctgttgttaaaaactgaagctcaacttcaggggtgcggcagaaactgctagacttgagtatggtaggggtaggaggaatttctagtgtagcggtgaaatgcgtagatattaggaagaacaccattagcgaaggcgtcctactgggccattactgacactcagagacgaaagctagggtagcaaacgggattagataccccggtagtcctagccgtaaacgatggatactagatgttgcgggttacctgcggtgtcgtagctaacgcgttaagtatcccgcctggggagtacgcacgcaagtgtgaaactcaaaggaattgacgggggcccgcacaagcggtggagcatgtggtttaattcgatgcaacgcgaagaaccttaccaggatttgacatactaggaatttcttataatagagaaagtgccttcgggaacctagatacaggtggtgcatggctgtcgtcagctcgtgtcgtgagatgttgggttaagtcccgcaacgagcgcaacccttgtctttatttgccattctgtgggggactataaagatactgcccgtgaaaagcgggaggaaggtaaggatgacgtcaagtcagcatgccccttatatcctgggctacacacgtgctacaatggctaagacaatgagaagcaagcttgcgaaagttagcaaatctccgaaacttagcccaagttcggattgcag----------------------
>CAMNT_0053438957_Pavlova_gyrans_Strain_CCMP608_extraction
tggggaattttccgcaatgggcgaaagcctgacggagcaataccgcgtgagggatgaaggctcgtgggtcgtaaacctcttttcctagggaagaagttctgacggtacctagggaataagcatcggctaattccgtgccagcagccgcggtaatacgggagatgcaagcgttatccggaatcactgggcgtaaagcgtctgcaggttgtttggtaagtctgctgttaaaaactgaagctcaacttcaggggtgcggcagaaactgctagacttgagtatggtaggggtaggaggaatttctagtgtagcggtgaaatgcgtagatattaggaagaacaccattagcgaaggcgtcctactgggccattactgacactcagagacgaaagctagggtagcaaacgggattagataccccggtagtcctagccgtaaacgatggatactagatgttgcgggttacctgcggtgtcgtagctaacgcgttaagtatcccgcctggggagtacgcacgcaagtgtgaaactcaaaggaattgacgggggcccgcacaagcggtggagcatgtggtttaattcgatgcaacgcgaagaaccttaccaggatttgacatactaggaatttcttttaatcgagaaagtgccttcgggaacctagatacaggtggtgcatggctgtcgtcagctcgtgtcgtgagatgttgggttaagtcccgcaacgagcgcaacccttgtctttatttgccattctgtgggggactataaagatactgcccgtgaaaagcgggaggaaggtaaggatgacgtcaagtcagcatgccccttatatcctgggctacacacgtgctacaatggttaagacaatgagacgcgagcttgcgagagttagcaaatctctgaaacttagcccaagttcggattgcaggctgaaactcgcctgcatgaag
>HM5950791_Rebecca_salina-23S_intergenic_spacer_tRNA-Ile_and_tRNA-Alas_and_23S
tggggaattttccgcaatgggcgaaagcctgacggagcaataccgcgtgagggatgaaggctcgtgggtcgtaaacctcttttactagggaagaagttctgacggtacctagtgaataagcatcggctaattccgtgccagcagccgcggtaatacgggagatgcaagcgttatccggaatcactgggcgtaaagcgtctgcaggttgtttattaagtctgctgttaaaaactgaagcttaacttcaggggtgcggtagaaactggtaaacttgagtatggtaggggtaggaggaatttctagtgtagcggtgaaatgcgtagatattaggaagaacaccattagcgaaggcgtcctactgggccataactgacactcagagacgaaagctaggggagcaaacgggattagataccccggtagtcctagccgtaaacgatggatactagatgttgcgggttacctgcggtgtcgtagctaacgcgttaagtatcccgcctggggagtacgcacgcaagtgtgaaactcaaaggaattgacgggggcccgcacaagcggtggagcatgtggtttaattcgatgcaacgcgaagaaccttaccaggatttgacatactaggaatttcctctaatagggaaagtgccttcgggaacctagatacaggtggtgcatggctgtcgtcagctcgtgtcgtgagatgttgggttaagtcccgcaacgagcgcaacccttgtctttatttgccattctgtgggggactataaagatactgcccgtgaaaagcgggaggaaggtaaggatgacgtcaagtcagcatgccccttatatcctgggctacacacgtgctacaatggttaagacaatgagcagcaagcttgcgaaagttagcaaatctctgaaacttagcccaagttcggattgtaggctgaaactcgcctacatgaag
>CAMNT_0007460697_Chrysoculter_rhomboideus_Strain_RCC1486
tggggaattttccgcaatgggcgaaagcctgacggagcaataccgcgtgagggatgaaggctcgtgggtcgtaaacctcttttcccaaggaagaagttctgacggtacttggggaataagcatcggctaattccgtgccagcagccgcggtaatacgggagatgcgagcgttatccggaatcactgggcgtaaagcgtctgcaggtggtttagtaagtctgttgttaaaaactgaagcttaacttcagaggtgcgacagaaactgctaaacttgagtatggtaggggtaggaggaatttctagtgtagcggtgaaatgcgtagatattaggaagaacaccattagcgaaggcgtcctactgggccattactgacactcagagacgaaagctagggtagcaaacgggattagataccccggtagtcctagccgtaaacgatggatactagatgttgcgggttacctgcggtgtcgtagctaacgcgttaagtatcccgcctggggagtacgcacgcaagtgtgaaactcaaaggaattgacgggggcccgcacaagcggtggagcatgtggtttaattcgatgcaacgcgaagaaccttaccaggatttgacatactaggaattttctttaatcggaaaagtgccttcgggaacctagatacaggtggtgcatggctgtcgtcagctcgtgtcgtgagatgttgggttaagtcccgcaacgagcgcaacccttgtctttatttgccattctgtgggggactataaagaaactgcccgtgaaaagcgggaggaaggtaaggatgacgtcaagtcagcatgccccttatatcctgggctacacacgtgctacaatggttaagacaaagagaagcaaacttgtaaaagctagcaaatctcacaaacttagcccaagttcggattgcaggctgaaactcgcctgcatgaag
>HM5950571_Exanthemachrysis_gayraliae_AC15-23S_intergenic_spacer_tRNA-Ile_and_tRNA-Alas_and_23S_pla
tggggaattttccgcaatgggcgaaagcctgacggagcaataccgcgtgagggatgaaggctcgtgggtcgtaaacctcttttcccaaggaagaagttctgacggtacttggggaataagcatcggctaattccgtgccagcagccgcggtaatacgggagatgcaagcgttatccggaatcactgggcgtaaagcgtctgcaggttgtttagtaagtttgttgttaaagactgaagcttaacttcagaggtgcggcaaaaactgctagacttgagtatggtaggggtaggaggaatttctagtgtagcggtgaaatgcgtagatattaggaagaacaccattagcgaaggcgtcctactgggccattactgacactcagagacgaaagctagggtagcaaacgggattagataccccggtagtcctagccgtaaacgatggatactagatgttgcgggttacctgcggtgtcgtagctaacgcgttaagtatcccgcctggggagtacgcacgcaagtgtgaaactcaaaggaattgacgggggcccgcacaagcggtggagcatgtggtttaattcgatgcaacgcgaagaaccttaccaggatttgacatactaagaatttcctttaaccgggaaagtgccttcgggaacttagatacaggtggtgcatggctgtcgtcagctcgtgtcgtgagatgttgggttaagtcccgcaacgagcgcaacccttgtctttatttgccattctgtgggggactataaagaaactgcccgtgaaaagcgggaggaaggtaaggatgacgtcaagtcagcatgccccttatatcctgggctacacacgtgctacaatggttaagacaatgagcagcaagcctgcgaaggttagcaaatctcacaaacttaacccaagttcggattgcaggctgaaactcgcctgcatgaag
>Arctic_CAMNT_0037929913_Undescribed-sp-CCMP2436
tggggaattttccgcaatgggcgaaagcctgacggagcaataccgcgtgatggatgaaggctcgtgggtcgtaaacatcttttcccaaggaagaagttctgacggtacttggggaataagcatcggctaattccgtgccagcagccgcggtaatacgggagatgcaagcgttatccggaatcactgggcgtaaagcgtctgtaggtggtttattaagtctgttgttaaaaactgaagctcaacttcaggggtgcgacggaaactgataaacttgagtatggtaggggtaggaggaatttctagtgtagcggtgaaatgcgtagatattaggaagaacaccattagcgaaggcgtcctactgggccataactgacactcagagacgaaagctagggtagcaaacgggattagataccccggtagtcctagccgtaaacgatggatactagatgtcgcgggttacctgcggtgtcgtagctaacgcgttaagtatcccgcctgggaagtacgcacgcaagtgtgaaactcaaaggaattgacgggggcccgcacaagcggtggagcatgtggtttaattcgatgcaacgcgaagaaccttaccaggatttgacatactaagaattccttctaatagaggaagtgccttcgggaacttagatacaggtggtgcatggctgtcgtcagctcgtgtcgtgagatgttgggttaagtcccgcaacgagcgcaacccttgtctttatttgccattctgtgggggactataaagagactgcccgtgaaaagcgggaggaaggtgaggatgacgtcaagtcagcatgccccttatatcctgggctacacacgtgttacaatggttgagacaatgagaagcgagcttgcgaaagtcagcaaatctctgaaactcatcccaagttcggattgcaggctgaaactcgcctgcatgaag
>LN7352662_Pavlova_lutheri_RCC1537
------------------------------------------------------------------------------------------------------------------------------------------------------gtatacgggagatgcaagcgttatccggaatcactgggcgtaaagcgtctgtaggtggtttgttaagtctgttgttaaaaactgaagctcaacttcaggggtgcggcagaaactggcaaacttgagtgtggtaggggtaggaggaatttctagtgtagcggtgaaatgcgtagatattaggaagaacaccattagcgaaggcgtcctactgggccataactgacactcagagacgaaagctaggggagcaaacgggattagataccccggtagtcctagccgtaaacgatggatactaggtgtcgcgggttacctgcggtgtcgtagctaacgcgttaagtatcccgcctgggaagtacgcacgcaagtgtgaaactcaaaggaattgacgggggcccgcacaagcggtggagcatgtggtttaattcgatgcaacgcgaagaaccttaccaggatttgacatactaggaatttcctttaatcgggaaagtgccctcgggaacctagatacaggtggtgcatggctgtcgtcagctcgtgtcgtgagatgttgggttaagtcccgcaacgagcgcaacccttgtctttatttgccattctgtgggggactataaagagactgcccgtgaaaagcgggaggaaggtgaggatgacgtcaagtcagcatgccccttatatcctgggctacacacgtgttacaatggttaggacaatgagaagccagcttgcgaaagttagcaaatct---------------------------------------------------
>Karlodinium-micrum
tgaggaattttccgcaatgggcaaaggcctgacggagcgataccgcgtgagggaagaaggattatggtttgtaaacctcttttttcaagaaagaaaccatgacggtacttgaggaatcagcatcggctaactccgtgccagcagccgcggtaatacgggggatgcaagcgttatccggaattattgggcgtaaagggcctgtaggttgcttattaagtttgtagttaaagactagggctcaaccttagaaaagctgtaaatactaattagctagagtatggaaggggtagagggaatttctagtgtagtagtaaaatgctctgatattagaaggaacgccagaggcgaaggcgctctactggaacattactgacactataaggcgaaagctaggggagcgaaagggattaggtacccctgtagtcctagccgtaaacgatgaatactcagattcggaaaactttttcggatttcaagctaacgcattaagtattccgcctggggagtacgctcgcaagtgtgaaactcaaaggaattgacgggggcccacacaagcggtggagcatgtggtttaattcgatgcaacgcgaagaaccttaccaggactttat---ctatttaattttaagaaattaaaa------tttagtgaagtagaaataggtggtgcatggctgtcgccagctcgtgtcgtgagatgttgggttaattcccttaacgagcgcaacccttgttt----------tcagttatggatttctgagaagactgccgatgagaaatcggaggaaggtaaggatgacgtcaagtcagtatgccccgtatgtcctgggctacacacgtgctacaatgg--------------------------------------------------------------------------------------------
>Karlodinium-veneficum_LN7353863-KLK3918281
--------------------------------------------------------------------------------------------------------------------------------------------------gcggtaatacgggggatgcaagcgttatccggaattattgggcgtaaagggcctgtaggttgcttattaagtttgtagttaaagactagggctcaaccttaggaaagctataratactaattagctagagtatggaaggggtagggggaatttctagtgtagtagtaaaatgctytgatattagaaggaacgccagaggcgaaggcgctctactggaacattactgacactataaggcgaaagctaggggagcgaaagggattaggtacccctgtagtcctagccgtaaacgatgaatactcagaatcggaaaactttttcggatttcaagctaacgcattaagtattccgcctggggagtacgctcgcaagtgtgaaactcaaaggaattgacgggggcccacacaagcggtggagcatgtggtttaattcgatgcaacgcgaagaaccttaccaggrctttat---ctatttagttttaggaaattaaaa------tttggtgaagtagaaataggtggtgcatggctgtcgccagctcgtgtcgtgagatgttgggttaattcccttaacgagcgcaacccttgttt----------tcagttatggatttctgagaagactgccgatgagaaatcggaggaaggtaaggatgacgtcaagtcagtatgccccgtatgtcctgggctacacrcgtgctacaatgg--------------------------------------------------------------------------------------------
>Takayama-helix-16S-strict
tgaggaattttccgcaatgggcgaaagcctgacggagcaataccgcgtgggggaagaaggactagggtttgtaaactccttttctaaggaagaaagaaatgacggtacttgagaagaaagcaccggctaactccgtgccagcagccgcggtaatacggggggtgcgagcgttattcggaattattgggcgtaaagcgcctgtaggttgtttaataagttcgttgttaaatcccaggacccaactctggataggcatcggatactactaaactagagtatgataggggtagagggaatttctagtgtagcggtgaaatgcgttgatattaggaagaacaccggaggcsaaggcgctctactgggtcattactgacactcagaggcgaaagccagggtagcaaaagggattagatacccctgtagtcccggccgtaaacgatggatactaggtgttgcgtttaagatgcagtgccgtagctaacgcgttaagtatcccgcctggggagtacgctcgcaagggtgaaactcaaaggaattgacgggggcccgcacaagcggtggagcatgtggtttaattcgatgcaacgcgaagaaccttaccaaggcttgacagactataaactttcttcaaa--------------------------------------------------------------------------------------------------------------------------------------------------------------------------------------------------------------------------------------------------------------------------------------------------------------------------
>AF1727171_Gyrodinium_aureolum_KT-77D_product
tggggaatattccgcaatgggcgaaa---cgacggtgcgataccttgtggaggatggaggatcatggttcgtaaactccttttgttaaagaataatcgttgactgtacttaagaagcaagcatcggctaactccgtgccagcagccgcggtaagacgggggatgcaagcgttgtccagttgtattgggcgtaaagcgttcgtaggtggcccggtaagtttgttgttaaatgtccaggcttaacctggaaccggcaacgaaaactaccagactagagattggacggggtaaagggaatttctagtgtagcggtaaaatgcgataatattagaaggaactccagcggcgaaggcgctttactagaccatatctgacattcaggaacgaaagctaggggagcaaaaaggattaggtacccttgtagtcctagctgtaaacgatgggtactagtgcacgcg---gtggtgcggtgtctcannnaacgcgttaagtatcccgcctggggagtacgctcgcaagggtgaaactcaaaggaattgacgggacccctcgcaagcggtggagcacgctgtttaattcgatgcaacgcgaagaaccttacctagatttgaccttctacaactttctttgaaaaaaggatttactacgggagcagtagatacaggtggtgcatggctgtcgtcagttcgtgtcgtgagatgtcaggttaagtcctgaaacgaacgtaacccttgtttttagttgagtctctctcnggggccctaggaagacggccagcggcaagttggaggaaggagaggatgacgccaagtcagtatgccccatatgtctagggctacaagcgtgctacaatggtcaagacaaaaagttacgagcttgtgaaagtaagtgaatctta-aaacttggtctaagttcggattgtaggctgcaactcggctacatgaag
>Karenia-mikimotoi
tggggaatattccgcaatgggcgaaagcccgacggtgcgataccttgtggaggatggaggatcatggttcgtaaactccttttgttaaagaataatcgttgactgtacttaagaagcaagcatcggctaactccgtgccagcagccgcggtaagacgggggatgcaagcgttgtccagttgtattgggcgtaaagcgttcgtaggtggcccggtaagtttgttgttaaatgtccaggcttaacctggaaccggcaacgaaaactaccagactagagattggacggggtaaagggaatttctagtgtagcggtaaaatgcgataatattagaaggaactccagcggcgaaggcgctttactagaccatatctgacattcaggaacgaaagctaggggagcaaaaaggattaggtacccttgtagtcctagctgtaaacgatgggtactagacgtcgca---gtggtgcggtgtctcagctaacgcgttaagtatcccgcctggggagtacgctcgcaagggtgaaactcaaaggaattgacgggacccctcgcaagcggtggagcatgctgtttaattcgatgcaacgcgaagaaccttacctagatttgaccttctacaactttctttgaaaaaaggatttacttcgggagcagtagatacaggtggtgcatggctgtcgtcagttcgtgtcgtgagatgtcaggttaagtcctgaaacgaacgtaacccttgtttttagttgagtctctctcttgtcttctaggaagacggccagcggcaagttggaggaaggagaggatgacgccaagtcagtatgccccatatgtctagggctacaagcgtgctacaatggtcaagacaaaaagttacgagcttgtgaaagtaagtgaatctta-aaacttggtctaagttcggattgtaggctgcaactcggctacatgaag
>AF1727181_Gymnodinium_breve_CCMP718_product
tcgggaattttccgcaatgggcgcaag-ctgacggagcgatgccttgtggaggatgaaggatcatggttcgtaaactccttttattaaggaacatttttagatagtacttaagaatcaagtatcggctaactctgtgccagcagccgcggtaatacgggggatgcaaacgttgtccagttgtattgggcgtaaagcgtccgtaggtggactggtacgtttattgttaaagattctggctcaaccaggaaaaagcaatgaaaactgctggactagagagtggacggggtgaagagaatatctagtggagcggtaaaatgcgatgatattaggcggaacaccagtggcgaaagcgcttcactagaccatttctgacactgagggacgaaagctagggaagcaaaaaggattaggtacccttgtagtcctagctgtaaacgctgggtactagatgtcgca---gtggtgcggtgtcttagctaacgcgttaagtaccccgcct-gggagtacgctcgcaagggtgaaactcaaaggaattgacgggacccctcgcaagcggtggagcatgctgtttaattcgatgcaacgcgaagaaccttacctagatttgaccttctataaatctccatgaaaatggaggaaacttagggagcagtagttacaggtggtgcatggctgtcgtcagttcgtgtcgtgagatgtcaggttaggtcctgtaacgaacgcaacccttatccttagttaactatat--------gtctagggaaacggccaacgacaagttggaggaaggagaggatgacgtcaagtcagcatgccccgtatgtctagggctacaagcgtgctacaatgactacaacaaaaagtcgcaactttgtgaaaggaagcgaatctac-aaatcaggtcacagttcggattgtaggctgcaactcggctacatgaag
>Karenia-brevis-CCMP2228_EU0430831-EU0430721
tcgggaattttccgcaatgggcgcaagcctgacggagcgatgccttgtggaggatgaaggatcatggttcgtaaactccttttattaaggaacatttttagatagtacttaagaatcaagtatcggctaactctgtgccagcagccgcggtaatacgggggatgcaaacgttgtccagttgtattgggcgtaaagcgtccgtaggtggactggtaagtttattgttaaagattctggctcaaccaggaaaaagcaatgaaaactgctggactagagagtggacggggtgaagagaatatctagtggagcggtaaaatgcgatgatattaggcggaacaccagtggcgaaagcgcttcactagaccatttctgacactgagggacgaaagctaggggagcaaaaaggattaggtacccttgtagtcctagctgtaaacgctgggtactagatgtcgca---gtggtgcggtgtcttagctaacgcgttaagtaccccgcctggggagtacgctcgcaagggtgaaactcaaaggaattgacgggacccctcgcaagcggtggagcatgctgtttaattcgatgcaacgcgaagaaccttacc---------------------------------------------------------------------------------------------------------------------------------------------------------------------------------------------------------------------------------------------------------------------------------------------------------------------------------------------------------
>Karenia-brevis-CCMP718EU0430741-EU0430781
tcgggaattttccgcaatgggcgcaagcctgacggagcgatgccttgtggaggatgaaggatcatggttcgtaaactccttttattaaggaacatttttagatagtacttaagaatcaagtatcggctaactctgtgccagcagccgcggtaatacgggggatgcaaacgttgtccagttgtattgggcgtaaagcgtccgtaggtggactggtaagtttattgttaaagattctggctcaaccaggaaaaagcaatgaaaactgctggactagagagtggacggggtgaagagaatatctagtggagcggtaaaatgcgatgatattaggcggaacaccagtggcgaaagcgcttcactagaccatttctgacactgagggacgaaagctaggggagcaaaaaggattaggtacccttgtagtcctagctgtaaacgctgggtactag-----------------------------------------------------------------------------------------------------------------------------------------------------------------------------------------------------------------------------------------------------------------------------------------------------------------------------------------------------------------------------------------------------------------------------------------------------------------------------------------------------------------
>Karenia-brevis-FIU1
tcgggaattttccgcaatgggcgcaagcctgacggagcgatgccttgtggaggatgaaggatcatggttcgtaaactccttttattaaggaacatttttagatagtacttaagaatcaagtatcggctaactctgtgccagcagccgcggtaatacgggggatgcaaacgttgtccagttgtattgggcgtaaagcgtccgtaggtggactggtaagtttattgttaaagattctggctcaaccaggaaaaagcaatgaaaactgctggactagagagtggacggggtgaagagaatatctagtggagcggtaaaatgcgatgatattaggcggaacaccagtggcgaaagcgcttcactagaccatttctgacactgagggacgaaagctaggggagcaaaaaggattaggtacccttgtagtcctagctgtaaacgctgggtactag-----------------------------------------------------------------------------------------------------------------------------------------------------------------------------------------------------------------------------------------------------------------------------------------------------------------------------------------------------------------------------------------------------------------------------------------------------------------------------------------------------------------
>Karenia-brevis-JR_EU0430761-EU0430771
tcgggaattttccgcaatgggcgcaagcctgacggagcgatgccttgtggaggatgaaggatcatggttcgtaaactccttttattaaggaacatttttagatagtacttaagaatcaagtatcggctaactctgtgccagcagccgcggtaatacgggggatgcaaacgttgtccagttgtattgggcgtaaagcgtccgtaggtggactggtaagtttattgttaaagattctggctcaaccaggaaaaagcaatgaaaactgctggactagagagtggacggggtgaagagaatatctagtggagcggtaaaatgcgatgatattaggcggaacaccagtggcgaaagcgcttcactagaccatttctgacactgagggacgaaagctaggggagcaaaaaggattaggtacccttgtagtcctagctgtaaacgctgggtactag-----------------------------------------------------------------------------------------------------------------------------------------------------------------------------------------------------------------------------------------------------------------------------------------------------------------------------------------------------------------------------------------------------------------------------------------------------------------------------------------------------------------
>Karenia-brevis-NOAA-1
tcgggaattttccgcaatgggcgcaagcctgacggagcgatgccttgtggaggatgaaggatcatggttcgtaaactccttttattaaggaacatttttagatagtacttaagaatcaagtatcggctaactctgtgccagcagccgcggtaatacgggggatgcaaacgttgtccagttgtattgggcgtaaagcgtccgtaggtggactggtaagtttattgttaaagattctggctcaaccaggaaaaagcaatgaaaactgctggactagagagtggacggggtgaagagaatatctagtggagcggtaaaatgcgatgatattaggcggaacaccagtggcgaaagcgcttcactagaccatttctgacactgagggacgaaagctaggggagcaaaaaggattaggtacccttgtagtcctagctgtaaacgctgggtactag-----------------------------------------------------------------------------------------------------------------------------------------------------------------------------------------------------------------------------------------------------------------------------------------------------------------------------------------------------------------------------------------------------------------------------------------------------------------------------------------------------------------
>Karenia-brevis-PNAS_EU0430801-EU0430851
tcgggaattttccgcaatgggcgcaagcctgacggagcgatgccttgtggaggatgaaggatcatggttcgtaaactccttttattaaggaacatttttagatagtacttaagaatcaagtatcggctaactctgtgccagcagccgcggtaatacgggggatgcaaacgttgtccagttgtattgggcgtaaagcgtccgtaggtggactggtaagtttattgttaaagattctggctcaaccaggaaaaagcaatgaaaactgctggactagagagtggacggggtgaagagaatatctagtggagcggtaaaatgcgatgatattaggcggaacaccagtggcgaaagcgcttcactagaccatttctgacactgagggacgaaagctaggggagcaaaaaggattaggtacccttgtagtcctagctgtaaacgctgggtactagatgtcgca---gtggtgcggtgtcttagctaacgcgttaagtaccccgcctggggagtacgctcgcaagggtgaaactcaaaggaattgacgggacccctcgcaagcggtggagcatgctgtttaattcgatgcaacgcgaagaaccttacc---------------------------------------------------------------------------------------------------------------------------------------------------------------------------------------------------------------------------------------------------------------------------------------------------------------------------------------------------------
>Karenia-brevis-SP2_EU0430811-EU0430861
tcgggaattttccgcaatgggcgcaagcctgacggagcgatgccttgtggaggatgaaggatcatggttcgtaaactccttttattaaggaacatttttagatagtacttaagaatcaagtatcggctaactctgtgccagcagccgcggtaatacgggggatgcaaacgttgtccagttgtattgggcgtaaagcgtccgtaggtggactggtaagtttattgttaaagattctggctcaaccaggaaaaagcaatgaaaactgctggactagagagtggacggggtgaagagaatatctagtggagcggtaaaatgcgatgatattaggcggaacaccagtggcgaaagcgcttcactagaccatttctgacactgagggacgaaagctaggggagcaaaaaggattaggtacccttgtagtcctagctgtaaacgctgggtactagatgtcgca---gtggtgcggtgtcttagctaacgcgttaagtaccccgcctggggagtacgctcgcaagggtgaaactcaaaggaattgacgggacccctcgcaagcggtggagcatgctgtttaattcgatgcaacgcgaagaaccttacc---------------------------------------------------------------------------------------------------------------------------------------------------------------------------------------------------------------------------------------------------------------------------------------------------------------------------------------------------------
>Karenia-brevis-SP3_CAMNT_0032782251-EU0430871-EU0430821
tcgggaattttccgcaatgggcgcaagcctgacggagcgatgccttgtggaggatgaaggatcatggttcgtaaactccttttattaaggaacatttttagatagtacttaagaatcaagtatcggctaactctgtgccagcagccgcggtaatacgggggatgcaaacgttgtccagttgtattgggcgtaaagcgtccgtaggtggactggtaagtttattgttaaagattctggctcaaccaggaaaaagcaatgaaaactgctggactagagagtggacggggtgaagagaatatctagtggagcggtaaaatgcgatgatattaggcggaacaccagtggcgaaagcgcttcactagaccatttctgacactgagggacgaaagctaggggagcaaaaaggattaggtacccttgtagtcctagctgtaaacgctgggtactagatgtcgca---gtggtgcggtgtcttagctaacgcgttaagtaccccgcctggggagtacgctcgcaagggtgaaactcaaaggaattgacgggacccctcgcaagcggtggagcatgctgtttaattcgatncaacgcgaagaaccttacc----------------------------------------------------------acaggtggtgcatggctgtcgtcagttcgtgtcgtgagatgtcaggttaagtcctgtaacgaacgcaacccttatccttagttaattatat--------gtctagggaaacggccaacgacaagttggaggaaggagaggatgacgtcaagtcagcatgccccgtatgtctagggctacaagcgtgctacaatgactacaacaaaaagtcgcaactttgtgaaaggaagcgaatctac-aaatgaggtcacagttcggattgtaggctgcaactcggctacatgaag
>Karenia-brevis-Wilson_CAMNT_0032911341-CAMNT_0032911341
tcgggaattttccgcaatgggcgcaagcctgacggagcgatgccttgtggaggatgaaggatcatggttcgtaaactccttttattaaggaacatttttagatagtacttaagaatcaagtatcggctaactctgtgccagcagccgcggtaatacgggggatgcaaacgttgtccagttgtattgggcgtaaagcgtccgtaggtggactggtaagtttattgttaaagattctggctcaaccaggaaaaagcaatgaaaactgctggactagagagtggacggggtgaagagaatatctagtggagcggtaaaatgcgatgatattaggcggaacaccagtggcgaaagcgcttcactagaccatttctgacactgagggacgaaagctaggggagcaaaaaggattaggtacccttgtagtcctagctgtaaacgctgggtactagatgtcgca---gtggtgcggtgtcttagctaacgcgttaagtaccccgcctggggagtacgctcgcaagggtgaaactcaaaggaattgacgggacccctcgcaagcggtggagcatgctgtttaattcgatacaacgcgaagaaccttacc----------------------------------------------------------acaggtggtgcatggctgtcgtcagttcgtgtcgtgagatgtcaggttaagtcctgtaacgaacgcaacccttatccttagttaattatat--------gtctagggaaacggccaacgacaagttggaggaaggagaggatgacgtcaagtcagcatgccccgtatgtctagggctacaagcgtgctacaatgactacaacaaaaagtcgcaactttgtgaaaggaagcgaatctac-aaatgaggtcacagttcggattgtaggctgcaactcggctacatgaag
>Karenia-brevis-CCMP2229_CAMNT_0032475333-EU0430841-EU0430731
tcgggaattttccgcaatgggcgcaagcctgacggagcgatgccttgtggaggatgaaggatcatggttcgtaaactccttttattaaggaacatttttagatagtacttaagaatcaagtatcggctaactctgtgccagcagccgcggtaatacgggggatgcaaacgttgtccagttgtattgggcgtaaagcgtccgtaggtggactggtaagtttattgttaaagattctggctcaaccaggaaaaagcaatgaaaactgctggactagagagtggacggggtgaagagaatatctagtggagcggtaaaatgcgatgatattaggcggaacaccagtggcgaaagcgcttcactagaccatttctgacactgagggacgaaagctaggggagcaaaaaggattaggtacccttgtagtcctagctgtaaacgctgggtactag-----------------------------------------------------------------------------------------------------------------------------------------------------------------------------------------------------------------------------------------------------------------------------------------------------------------------------------------------------------------------------------------------------------------------------------------------------------------------------------------------------------------
