# Supplementary material for: New plastids, old proteins: repeated endosymbiotic acquisitions in kareniacean dinoflagellates
Source: EMBO Rep. 2024 Mar 18;25(4):16. doi: 10.1038/s44319-024-00103-y (PMC11014865; doi:10.1038/s44319-024-00103-y)
Supplement: Supplementary file 11 — Dataset EV10 [file 44319_2024_103_MOESM11_ESM.zip › Dataset EV10/plastid_genome_phylogeny_files/16S/alternative alignments and trees 2/16S_linsi_small-trim2-iq.treefile]

(AB1969651_Imantonia_sp_MBIC10497:0.0000000000,((AY7021621_Imantonia_rotunda_RCC406:0.0000010139,((((((((((AB1969661_Chrysochromulina_sp_MBIC10516:0.0044027780,LN7352542_Prymnesium_neolepis_RCC1453:0.0069400448)89.2/99:0.0052161759,((LN7352262_Prymnesium_kappa_RCC1189:0.0000023678,EF0517571_Isochrysis_cf_galbana_UIO_Ryfylke:0.0014834251)90.9/99:0.0043231454,(LN7352532_Prymnesium_calathiferum_RCC1448:0.0090942732,EF0517521_Chrysochromulina_aff_polylepis_PLY200:0.0044821120)11.5/45:0.0029815806)0/39:0.0000021211)89.2/48:0.0029105546,(EF0520471_Uncultured_haptophyte_250304-50:0.0055329048,HM1334491_Uncultured_marine_haptophyte_Biosope_T65_16S7b:0.0625223129)74.8/87:0.0020571136)76.8/49:0.0014656771,((((CAMNT_0038248125_Chrysochromulina-polylepis-CCMP1757:0.0089653573,EF0522481_Uncultured_haptophyte_MC622-90:0.0000021426)90.9/99:0.0028805935,EF0517661_Phaeocystis_sp_MC679:0.0089030369)0/34:0.0000020685,EF0520841_Uncultured_haptophyte_MC615-6:0.0029083486)78/89:0.0014494857,((((((AB1969681_Platychrysis_sp_MBIC10528:0.0086577703,LN7352432_Prymnesium_sp_RCC1389_RCC1389:0.0017355022)50.2/97:0.0028861311,LN7352472_Prymnesium_zebrinum_RCC1432:0.0017126105)73.8/96:0.0014083528,LN7352422_Prymnesium_simplex_RCC1386:0.0000023781)95.1/100:0.0096171777,(LN7352982_Prymnesium_sp_RCC1941_RCC1941:0.0066875516,LN7353022_Prymnesium_sp_RCC1948_RCC1948:0.0093789840)89.4/92:0.0068845637)84.9/99:0.0072227400,(LN7352442_Prymnesium_pigrum_RCC1390:0.0197845053,((Karlodinium-micrum:0.0089195525,Karlodinium-veneficum_LN7353863-KLK3918281:0.0042382133)100/100:0.3892500998,((AF1727171_Gyrodinium_aureolum_KT-77D_product:0.0175733080,Karenia-mikimotoi:0.0018755617)99.4/100:0.1384787062,(((AF1727181_Gymnodinium_breve_CCMP718_product:0.0073143858,Karenia-brevis-PNAS_EU0430801-EU0430851:0.0000010139)0/47:0.0000029437,(Karenia-brevis-CCMP2228_EU0430831-EU0430721:0.0000000000,Karenia-brevis-SP2_EU0430811-EU0430861:0.0000000000):0.0000010139)0/81:0.0000025500,((((Karenia-brevis-CCMP718EU0430741-EU0430781:0.0000000000,Karenia-brevis-CCMP2229_CAMNT_0032475333-EU0430841-EU0430731:0.0000000000):0.0000000000,Karenia-brevis-NOAA-1:0.0000000000):0.0000000000,Karenia-brevis-JR_EU0430761-EU0430771:0.0000000000):0.0000021337,(Karenia-brevis-FIU1:0.0000010139,(Karenia-brevis-SP3_CAMNT_0032782251-EU0430871-EU0430821:0.0000010139,Karenia-brevis-Wilson_CAMNT_0032911341-CAMNT_0032911341:0.0000028733)0/97:0.0000025427)0/57:0.0024450765)0/86:0.0000017609)98.9/100:0.1295405546)100/100:0.4323919932)95.8/99:0.0864596628)90.2/92:0.0230235766)65.4/81:0.0035393560,CAMNT_0035192417_Prymnesium-parvum-Texoma1:0.0108823906)93/85:0.0085547249)78.7/80:0.0014461185)0/41:0.0000025402,(HM1330391_Uncultured_marine_haptophyte_Biosope_T123_16S_PLA491029:0.0104686085,EF0520801_Uncultured_haptophyte_MC615-1:0.0136272546)68.6/47:0.0017566686)87.5/83:0.0044371012,(((CAMNT_0023273127_Chrysochromulina_ericina_Strain_CCMP281_extraction:0.0000010139,LN7353423_Haptolina_hirta_RCC2300:0.0000020756)0/75:0.0000020165,EF0517511_Chrysochromulina_hirta_hi-1:0.0000023033)77.3/99:0.0013982791,(LN7352252_Haptolina_ericina_RCC1188:0.0000024749,LN7352282_Haptolina_ericina_RCC1192:0.0000023756)76.8/99:0.0014889785)92.6/99:0.0066455647)90.9/82:0.0055943989,LN7353273_Haptolina_fragaria_RCC2057:0.0031014360)70.3/73:0.0013603282,EF0521001_Uncultured_haptophyte_MC615-26:0.0074816382)17.6/62:0.0040051375,(((((((((((((((((Antarctic_CAMNT_0043826573_Phaeocystis_antarctica_Strain_CCMP1374:0.0014778815,((DQ4426531_Phaeocystis_antarctica_RS-24:0.0000026905,(EF0517631_Phaeocystis_globosa_Napoli:0.0014398920,(((LN7355133_Phaeocystis_sp_RCC994_RCC994:0.0000000000,MT4713321_Phaeocystis_globosa_CNS00080:0.0000000000):0.0000000000,NC_0216371_Phaeocystis_globosa_Pg-GA:0.0000000000):0.0000010139,MT4713271_Phaeocystis_globosa_CNS00066:0.0000010139)0/67:0.0000024085)0/99:0.0000014317)0/23:0.0000010972,DQ4426541_Phaeocystis_antarctica_W6-4:0.0097872817)0/9:0.0014440737)77.7/83:0.0014365065,(LN7351942_Phaeocystis_antarctica_RCC4024:0.0000010139,NC_0167032_Phaeocystis_antarctica_CCMP1374:0.0000010139)0/84:0.0000020290)99.9/100:0.0139641017,((EF0517641_Phaeocystis_cordata_Phaeonap_1:0.0000010139,EF0519151_Uncultured_haptophyte_MC601-121:0.0000010139)0/63:0.0000029187,LK3918221_Phaeocystis_cordata_F926:0.0000027812)83/99:0.0014296663)0/53:0.0000023836,EF0519691_Uncultured_haptophyte_MAMA64-103:0.0014504289)90.6/91:0.0050799178,((EF0521331_Uncultured_haptophyte_MC615-61:0.0039415152,EF0520321_Uncultured_haptophyte_250304-33:0.0107254243)48.9/95:0.0070130690,Takayama-helix-16S-strict:0.1349894871)0/30:0.0000025377)51.9/50:0.0053516369,HM1333661_Uncultured_marine_haptophyte_Biosope_T60_16S_PLA491005:0.0141016818)73.6/47:0.0013928813,EF0519741_Uncultured_haptophyte_MAMA64-112:0.0077783556)76/50:0.0015632007,EF0521881_Uncultured_haptophyte_MC622-21:0.0027452517)86.6/58:0.0061806961,(EF0517651_Phaeocystis_jahnii_B5:0.0000023655,LN7354963_Phaeocystis_jahnii_RCC942:0.0000020353)98.5/100:0.0168684891)93.4/60:0.0134970628,EF0522241_Uncultured_haptophyte_MC622-64:0.0126254075)32.5/59:0.0048368016,HM1334451_Uncultured_marine_haptophyte_Biosope_T65_16S58a:0.0564360958)78.7/51:0.0035601203,EF0521051_Uncultured_haptophyte_MC615-31:0.0030781816)0/32:0.0000020808,((((EF0519551_Uncultured_haptophyte_MAMA64-61:0.0000021914,EF0519601_Uncultured_haptophyte_MAMA64-78:0.0014336560)0/55:0.0000023068,(HM1333281_Uncultured_marine_haptophyte_Biosope_T58_16S_PLA491014:0.0043511828,HM1331091_Uncultured_marine_haptophyte_Biosope_T33_16S_PLA491008:0.0420305466)0/46:0.0000024347)85.9/84:0.0029532698,HM1331031_Uncultured_marine_haptophyte_Biosope_T33_16S_PLA491001:0.0043838670)98/99:0.0258555654,((((AY731511_1_Chondrus_crispus_16S:0.0819542937,NC_000925_1_147766-149261_Porphyra_purpurea:0.0374103937)73.4/100:0.0165063171,AF170718_1_Galdieria_sulphuraria_culture_SAG_107_79_strain_SAG_107_79_16S:0.1262243615)69.7/98:0.0140339678,((NC_000926_1_17204-18690_Guillardia_theta:0.0215768453,NC_009573_1_19657-20916_Rhodomonas_salina:0.0478736076)99.9/100:0.0588563784,_R_LC5648931_Haptophyceae_sp_NIES-3900:0.0826628456)5/45:0.0047478849)96.7/100:0.0330794978,((((((AF1727151_Pavlova_gyrans_product:0.0127240187,Arctic_CAMNT_0037929913_Undescribed-sp-CCMP2436:0.0203301971)34.2/64:0.0051460382,LN7352662_Pavlova_lutheri_RCC1537:0.0089470480)98.6/100:0.0152667827,HM5950791_Rebecca_salina-23S_intergenic_spacer_tRNA-Ile_and_tRNA-Alas_and_23S:0.0081299151)89.5/82:0.0079331902,(((AY7021131_Pavlova_pinguis_CCMP609:0.0000010139,LN7353893_Pavlova_sp_RCC2550_RCC2550:0.0000010139)99.8/100:0.0166892222,AY7021651_Pavlova_sp_RCC437:0.0019467388)87.5/91:0.0047031214,CAMNT_0053438957_Pavlova_gyrans_Strain_CCMP608_extraction:0.0076072069)79.3/71:0.0036931560)78.5/81:0.0035018716,HM5950571_Exanthemachrysis_gayraliae_AC15-23S_intergenic_spacer_tRNA-Ile_and_tRNA-Alas_and_23S_pla:0.0151421894)75.1/90:0.0079085808,CAMNT_0007460697_Chrysoculter_rhomboideus_Strain_RCC1486:0.0076750942)100/100:0.1674040422)95.7/99:0.0360567499)88.3/86:0.0120398473)96/74:0.0108243110,(((((((((Karlodinium-armiger-16S-strict:0.0021055950,(HM1335591_Uncultured_marine_haptophyte_Biosope_T88_16S_PLA491030:0.0028945019,HM1335601_Uncultured_marine_haptophyte_Biosope_T88_16S_PLA491031:0.0000026287)77.4/100:0.0044246533)77.4/99:0.0044875301,HM1331721_Uncultured_marine_haptophyte_Biosope_T35_16S_PLA491030:0.0106462775)37.5/67:0.0030003266,(EF0520591_Uncultured_haptophyte_250304-72:0.0000023513,HM1334791_Uncultured_marine_haptophyte_Biosope_T84_16S_PLA491004:0.0043959909)73.5/68:0.0013173337)0/41:0.0000023319,HM1333201_Uncultured_marine_haptophyte_Biosope_T58_16S_PLA491004:0.0015572437)78.8/53:0.0029361918,EF0517591_Chrysochromulina_leadbeateri_UIO_TJE:0.0104027205)76.4/84:0.0016198590,HM1331681_Uncultured_marine_haptophyte_Biosope_T35_16S_PLA491023:0.0045787922)87.2/89:0.0032693793,(EF0520781_Uncultured_haptophyte_250304-94:0.0014203113,((LK3918231_Chrysochromulina_apheles_F927:0.0000010139,LK3918251_Chrysochromulina_apheles_F929:0.0000010139)77.8/100:0.0032061221,KT9562921_Haptophyta_environmental_samples_ST4_30:0.0365051203)78.8/79:0.0021654251)88.5/92:0.0042892225)55/46:0.0027942649,(((((AY7021521_Chrysochromulina_acantha_RCC339:0.0000028841,EF0517581_Chrysochromulina_acantha_UIO_T20:0.0000020936)98.4/100:0.0104516244,((EF0522001_Uncultured_haptophyte_MC622-35:0.0061636245,(LK3918241_Chrysochromulina_elegans_F928:0.0016596100,(EF0520751_Uncultured_haptophyte_250304-91:0.0144475561,CAMNT_0003281755_Chrysochromulina_rotalis_Strain_UIO044_extraction:0.0178069637)79/87:0.0031648125)85.3/82:0.0031220277)0/66:0.0000028151,NC_0369371_Chrysochromulina_parva:0.0149956751)31.9/27:0.0016963174)87.8/30:0.0043779109,EF0521831_Uncultured_haptophyte_MC622-16:0.0089331285)73.8/93:0.0026925239,(((CAMNT_0015890455_Chrysochromulina_brevifilum_Strain_UTEX_LB_985:0.0056196261,EF0517611_Chrysochromulina_campanulifera_UIO_J10:0.0021503795)39/97:0.0029760627,LN7352232_Chrysochromulina_camella_RCC1185:0.0000020370)96.8/100:0.0126535457,EF0519901_Uncultured_haptophyte_MAMA64-129:0.0067596373)87.3/98:0.0092116583)41/43:0.0024295465,EF0521621_Uncultured_haptophyte_MC615-95:0.0109807841)79.3/82:0.0027148167)0/36:0.0000021118,HM1332681_Uncultured_marine_haptophyte_Biosope_T41_16S_PLA491130:0.0211310556)89.1/90:0.0052965648)94.4/79:0.0081553105,(((((((((HM1333911_Uncultured_marine_haptophyte_Biosope_T65_16S11a:0.0018503260,(((HM1333951_Uncultured_marine_haptophyte_Biosope_T65_16S13a:0.0044906820,HM1333961_Uncultured_marine_haptophyte_Biosope_T65_16S17a:0.0157296451)0/21:0.0000020888,KU0594961_Uncultured_marine_haptophyte_CARBOM_StTRICHO__surf_16S_PEUK_B1:0.0000010139)0/7:0.0000020394,HM1334341_Uncultured_marine_haptophyte_Biosope_T65_16S48a:0.0029459582)0/19:0.0000025821)0/61:0.0045310554,(HM1334251_Uncultured_marine_haptophyte_Biosope_T65_16S41a:0.0000022698,HM1334401_Uncultured_marine_haptophyte_Biosope_T65_16S52a:0.0094414921)74.4/87:0.0014817100)88.2/83:0.0031120078,LC5956821_Braarudosphaera_bigelowii_NIES-4442:0.0013203791)90.9/90:0.0065763769,HM1334371_Uncultured_marine_haptophyte_Biosope_T65_16S50b:0.0134746800)80.3/90:0.0081097355,HM1334291_Uncultured_marine_haptophyte_Biosope_T65_16S44b:0.0101858427)73.5/82:0.0021376799,((HM1334151_Uncultured_marine_haptophyte_Biosope_T65_16S33a:0.0125082215,((((CAMNT_0007304963_Scyphosphaera_apsteinii_Strain_RCC1455:0.0334289930,LN7352362_Helicosphaera_carteri_RCC1333:0.0248584546)67.3/96:0.0028148753,(EF0522181_Uncultured_haptophyte_MC622-58:0.0049898317,(HM1331391_Uncultured_marine_haptophyte_Biosope_T35_16S_OXY107015:0.0000022317,(EF0520461_Uncultured_haptophyte_250304-49:0.0111320902,LN7352552_Syracosphaera_pulchra_RCC1460:0.0185835640)100/100:0.0550015482)86.4/90:0.0071088075)89.5/91:0.0103152616)95.3/89:0.0112572199,((((((((((((CAMNT_0030834423_Emiliania-huxleyi-CCMP370:0.0000000000,LN7352332_Emiliania_huxleyi_RCC1216:0.0000000000):0.0000000000,KP2828361_Gephyrocapsa_muellerae_RCC3862:0.0000000000):0.0000000000,LN7354863_Emiliania_huxleyi_RCC909:0.0000000000):0.0000000000,NC_0072881_Emiliania_huxleyi:0.0000000000):0.0000000000,NC_0637851_Gephyrocapsa_parvula_RCC4033:0.0000000000):0.0000000000,NC_0637831_Gephyrocapsa_muellerae_RCC3370:0.0000000000):0.0000000000,NC_0637821_Gephyrocapsa_oceanica_RCC1296:0.0000000000):0.0000000000,KC4041181_Gephyrocapsa_oceanica_RCC1284:0.0000000000):0.0000000000,NC_0637841_Gephyrocapsa_ericsonii_RCC4032:0.0000000000):0.0000019470,KC4041111_Emiliania_huxleyi_RCC1225:0.0000019557)98.7/100:0.0122690854,(((LN7353693_Isochrysis_nuda_RCC2477:0.0077142451,((NC_0402911_Tisochrysis_lutea:0.0000010139,NC_0491681_Isochrysis_galbana_OA3011:0.0000024395)96.9/100:0.0111080161,X755181_Isochrysis_sp:0.0136602234)43.4/92:0.0029657655)0/87:0.0003290796,LN7351992_Chrysotila_lamellosa_RCC3687:0.0354334131)78.1/100:0.0123598738,JX8693541_Uncultured_haptophyte_env_Pavin_epi_T_S22F:0.0199734933)74.3/98:0.0017712392)85.6/99:0.0073546843,((EF0520831_Uncultured_haptophyte_MC615-5:0.0183274451,EF0520971_Uncultured_haptophyte_MC615-22:0.0000020668)71.5/92:0.0014291829,EF0521941_Uncultured_haptophyte_MC622-28:0.0000024351)100/100:0.0257682215)89.2/97:0.0119279370)6.3/26:0.0013784973,((((((CAMNT_0034597763_Pleurochrysis-carterae-CCMP645:0.0063493189,LN7353683_Pleurochrysis_sp_RCC2476_RCC2476:0.0025366786)87/100:0.0059688791,LN7352452_Pleurochrysis_sp_RCC1392_RCC1392:0.0052594126)99.6/100:0.0245757195,(LN7354193_Cruciplacolithus_sp_RCC2977_RCC2977:0.0012494743,LN7354203_Cruciplacolithus_sp_RCC2978_RCC2978:0.0031880969)87.6/100:0.0078113048)77.4/97:0.0070214094,(((LN7352382_Ochrosphaera_neapolitana_RCC1358:0.0000000000,LN7354162_Ochrosphaera_sp_RCC2973_RCC2973:0.0000000000):0.0000010139,LN7354153_Ochrosphaera_sp_RCC2972_RCC2972:0.0000010139)74.9/100:0.0013562743,X990771_Ochrosphaera_neapolitana_tRNAIle_tRNAAla_and_23Ss:0.0062284217)88.7/100:0.0066793383)37.4/70:0.0018682996,(((HM1331201_Uncultured_marine_haptophyte_Biosope_T33_16S_PLA491020:0.0014183223,HM1333171_Uncultured_marine_haptophyte_Biosope_T58_16S_PLA491001:0.0015142873)93.1/100:0.0078904879,LN7352312_Coccolithus_braarudii_RCC1199:0.0141872188)81.8/94:0.0028852533,((LN7352202_Calcidiscus_leptoporus_RCC1129:0.0000010139,LN7352212_Calcidiscus_quadriperforatus_RCC1145:0.0000010139)77.9/100:0.0014222388,(LN7352402_Oolithotus_fragilis_RCC1372:0.0029457602,(LN7352602_Umbilicosphaera_hulburtiana_RCC1474:0.0044981296,LN7352592_Umbilicosphaera_sibogae_RCC1469:0.0014761538)78.9/82:0.0014700026)76.5/82:0.0015021094)76.3/80:0.0014907501)88.9/99:0.0052446764)82.9/98:0.0057742760,HM1329741_Uncultured_marine_haptophyte_Biosope_T120_16S_PLA491030:0.0680970122)74.1/92:0.0065085499)95.6/99:0.0170876443)69.4/76:0.0043794114,HM1334211_Uncultured_marine_haptophyte_Biosope_T65_16S38b:0.0293903732)77.5/61:0.0045457019)84/75:0.0026779551,HM1334041_Uncultured_marine_haptophyte_Biosope_T65_16S27a:0.0242671772)0/51:0.0000022832,HM1334331_Uncultured_marine_haptophyte_Biosope_T65_16S46b:0.0136458473)89.5/95:0.0081097521,HM1334391_Uncultured_marine_haptophyte_Biosope_T65_16S51b:0.0297128605)90.8/96:0.0100271563)73.6/79:0.0029837958,((((EF0518561_Uncultured_haptophyte_MC601-7:0.0244865047,EF0520741_Uncultured_haptophyte_250304-90:0.0089742768)0/83:0.0000028691,EF0520271_Uncultured_haptophyte_250304-28:0.0149409173)79.3/91:0.0034974348,EF0521271_Uncultured_haptophyte_MC615-54:0.0068435969)71.9/92:0.0069336510,HM1330541_Uncultured_marine_haptophyte_Biosope_T148_16S_PLA491014:0.0107662095)91.8/100:0.0104460344)79.3/85:0.0096200348,(((EF0517861_Uncultured_haptophyte_MC597-22:0.0073865656,EF0522111_Uncultured_haptophyte_MC622-48:0.0000024439)99.6/100:0.0250589717,EF0520391_Uncultured_haptophyte_250304-42:0.0058964822)80/94:0.0038174676,EF0521971_Uncultured_haptophyte_MC622-31:0.0154910422)97/100:0.0167992943)83.9/93:0.0090615134)76.1/87:0.0043830586,EF0519911_Uncultured_haptophyte_MAMA64-131:0.0096490606)99.8/100:0.0196843981):0.0000028072,LN7353413_Imantonia_rotunda_RCC2298:0.0000000000):0.0000000000,LN7353793_Imantonia_rotunda_RCC2504:0.0000000000);
