# Supplementary material for: New plastids, old proteins: repeated endosymbiotic acquisitions in kareniacean dinoflagellates
Source: EMBO Rep. 2024 Mar 18;25(4):16. doi: 10.1038/s44319-024-00103-y (PMC11014865; doi:10.1038/s44319-024-00103-y)
Supplement: Supplementary file 11 — Dataset EV10 [file 44319_2024_103_MOESM11_ESM.zip › Dataset EV10/plastid_genome_phylogeny_files/16S/alternative alignments and trees 2/16S_linsi_small-trim2.aln]

>AB1969651_Imantonia_sp_MBIC10497
aaagcgcctgtaggttgtttaataagtctgttgttaaagactagggcttaaccctagaaaagcaatggaaactactagactagagtatggcaggggtagagggaatttctagtgtagcggtgaaatgcgtagatattagaaagaacaccggtggcgaaagcgctctactggaccattactgacactcagaggcgaaagctagggtagcaaaagggattagatacccctgtagtcctagccgtaaacgatggatactacatgttgtgtttatttcacagtatggtagctaacgcgttaagtatcccgcctggggagtacgctcgcaagggtgaaactcaaaggaattgacgggggcccgcacaagcggtggagcatgtggtttaattcgatgcaacgcgaagaaccttaccagggcttgacatactgcgaatctttccgaaaggaaagagtgccttcgggaatgcagatacaggtggtgcatggctgtcgtcagctcgtgtcgtgagatgttgggttaagtcccgcaacgagcgcaacccttgtttttagttaccaattcgttgggttttctagaaagactgccggtgacaaaccggaggaaggtgaggatgacgtcaagtcagcatgccccttatgtcctgggctacacacgtgctacaatggttaggacaaagagttgcgagcttgtgaaagtcagcta
>AY7021621_Imantonia_rotunda_RCC406
aaagcgcctgtaggttgtttaataagtctgttgttaaagactagggcttaaccctagaaaagcaatggaaactactagactagagtatggcaggggtagagggaatttctagtgtagcggtgaaatgcgtagatattagaaagaacaccggtggcgaaagcgctctactggaccattactgacactcagaggcgaaagctagggtagcaaaagggattagatacccctgtagtcctagccgtaaacgatggatactacatgttgtgtttatttcacagtatggtagctaacgcgttaagtatcccgcctggggagtacgctcgcaagggtgaaactcaaaggaattgacgggggcccgcacaagcggtggagcatgtggtttaattcgatgcaacgcgaagaaccttaccagggcttgacatactgcgaatctttccgaaaggaaagagtgccttcgggaatgcagatacaggtggtgcatggctgtcgtcagctcgtgtcgtgagatgttgggttaagtcccgcaacgagcgcaacccttgtttttagttaccaattcgttgggttttctagaaagactgccggtgacaaaccggaggaaggtgaggatgacgtcaagtcagcatgccccttatgtcctgggctacacacgtgctacaatggttaggacaaagagttgcgagcttgtgaaagtcagcta
>LN7353413_Imantonia_rotunda_RCC2298
aaagcgcctgtaggttgtttaataagtctgttgttaaagactagggcttaaccctagaaaagcaatggaaactactagactagagtatggcaggggtagagggaatttctagtgtagcggtgaaatgcgtagatattagaaagaacaccggtggcgaaagcgctctactggaccattactgacactcagaggcgaaagctagggtagcaaaagggattagatacccctgtagtcctagccgtaaacgatggatactacatgttgtgtttatttcacagtatggtagctaacgcgttaagtatcccgcctggggagtacgctcgcaagggtgaaactcaaaggaattgacgggggcccgcacaagcggtggagcatgtggtttaattcgatgcaacgcgaagaaccttaccagggcttgacatactgcgaatctttccgaaaggaaagagtgccttcgggaatgcagatacaggtggtgcatggctgtcgtcagctcgtgtcgtgagatgttgggttaagtcccgcaacgagcgcaacccttgtttttagttaccaattcgttgggttttctagaaagactgccggtgacaaaccggaggaaggtgaggatgacgtcaagtcagcatgccccttatgtcctgggctacacacgtgctacaatggttaggacaaagagttgcgagcttgtgaaagtcagcta
>LN7353793_Imantonia_rotunda_RCC2504
aaagcgcctgtaggttgtttaataagtctgttgttaaagactagggcttaaccctagaaaagcaatggaaactactagactagagtatggcaggggtagagggaatttctagtgtagcggtgaaatgcgtagatattagaaagaacaccggtggcgaaagcgctctactggaccattactgacactcagaggcgaaagctagggtagcaaaagggattagatacccctgtagtcctagccgtaaacgatggatactacatgttgtgtttatttcacagtatggtagctaacgcgttaagtatcccgcctggggagtacgctcgcaagggtgaaactcaaaggaattgacgggggcccgcacaagcggtggagcatgtggtttaattcgatgcaacgcgaagaaccttaccagggcttgacatactgcgaatctttccgaaaggaaagagtgccttcgggaatgcagatacaggtggtgcatggctgtcgtcagctcgtgtcgtgagatgttgggttaagtcccgcaacgagcgcaacccttgtttttagttaccaattcgttgggttttctagaaagactgccggtgacaaaccggaggaaggtgaggatgacgtcaagtcagcatgccccttatgtcctgggctacacacgtgctacaatggttaggacaaagagttgcgagcttgtgaaagtcagcta
>AB1969661_Chrysochromulina_sp_MBIC10516
aaagcgcctgtaggttgtttaataagtctgttgttaaagactagggctcaaccctagaaaagcaatggaaactgttagactagagtatggcaggggtagagggaatttctagtgtagcggtgaaatgcgtagatattagaaagaacaccagtggcgaaagcgctctactggaccattactgacactcagaggcgaaagctagggtagcaaaagggattagatacccctgtagtcctagccgtaaacgatggatactagrtgttgtatttattttacagtatcgtagctaacgcgttaagtatcccgcctggggagtacgctcgcaagggtgaaactcaaaggaattgacgggggcccgcacaagcggtggagcatgtggtttaattcgatgcaacgcgaagaaccttaccagggcttgacatactgcgaatctccttgaaagaggagagtgccttcgggaatgcagatacaggtggtgcatggctgtcgtcagctcgtgtcgtgagatgttgggttaagtcccgcaacgagcgcaacccttgtttttagttaccaattcgttgggctttctagaaagactgccggtgacaaaccggaggaaggtgaggatgacgtcaagtcagcatgccccttatgtcctgggctacacacgtgctacaatggctaggacaaagagtcgcaagtttgcgaaaacaagcta
>LN7352542_Prymnesium_neolepis_RCC1453
aaagcgcctgtaggttgtttaataagtctgttgttaaagactagggctcaaccctagaaaagcaatggaaactgctagactagagtatggcaggggtagagggaatttctagtgtagcggtgaaatgcgtagatattagaaagaacaccggtggcgaaagcgctctactggaccattactgacactcagaggcgaaagctagggtagcaaaagggattagatacccctgtagtcctagccgtaaacgatggatactaggtgttgtatttattttacagtatcgtagctaacgcgttaagtatcccgcctggggagtacgctcgcaagggtgaaactcaaaggaattgacgggggcccgcacaagcggtggagcatgtggtttaattcgatgcaacgcgaagaaccttaccagggcttgacatactgcgaatctccttgaaagagaagagtgccttcgggaatgcagatacaggtggtgcatggctgtcgtcagctcgtgtcgtgagatgttgggttaagtcccgcaacgagcgcaacccttgtttttagttaccaacttgttgggttttctagaaagactgccggtgacaaaccggaggaaggtgaggatgacgtcaagtcagcatgccccttatgtcctgggctacacacgtgctacaatggctaggacaaagagtcgcgagtttgcgaaaacaagcta
>CAMNT_0038248125_Chrysochromulina-polylepis-CCMP1757
aaagcgcctgtaggttgtttaataagtctgttgttaaaggctagggctcaaccctagaaaagcaatggaaactactagactagagtatggcaggggtagagggaatttctagtgtagcggtgaaatgcgtagatattagaaagaacaccggtggcgaaagcgctctactggaccattactgacactcagaggcgaaagctagggtagcaaaagggattagatacccctgtagtcctagccgtaaacgatggatactaggtgttgtatttattttacagtatcgtagctaacgcgttaagtatcccgcctggggagtacgctcgcaagggtgaaactcaaaggaattgacgggggcccgcacaagcggtggagcatgtggtttaattcgatgcaacgcgaagaaccttaccagggcttgacatactgcgaatctcttggaaaggagagagtgccttcgggaatgcaggtacaggtggtgcatggctgtcgtcagctcgtgtcgtgagatgttgggttaagtcccgcaacgagcgcaacccttgtttttagttaccaacttgttgggttttctagaaagactgccggtgacaaaccggaggaaggtgaggatgacgtcaagtcagcatgccccttatgtcctgggctacacacgtgctacaatggttaggacaaagagttgcaagtttgtaaaaacaagcta
>EF0520841_Uncultured_haptophyte_MC615-6
aaagcgcctgtaggttgtttaataagtctgttgttaaagactagggctcaaccctagaaaagcaatggaaactactagactagagtatggcaggggtagagggaatttctagtgtagcggtgaaatgcgtagatattagaaagaacaccggtggcgaaagcgctctactggaccattactgacactcagaggcgaaagctagggtagcaaaagggattagatacccctgtagtcctagccgtaaacgatggatactagatgttggatttattttacagtatcgtagctaacgcgttaagtatcccgcctggggagtacgctcgcaagggtgaaactcaaaggaattgacgggggcccgcacaagcggtggagcatgtggtttaattcgatgcaacgcgaagaaccttaccagggcttgacatactgcgaatctttttgaaagaagagagtgccttcgggaatgcagatacaggtggtgcatggctgtcgtcagctcgtgtcgtgagatgttgggttaagtcccgcaacgagcgcaacccttgtttttagttaccaacttgttgggttttctagaaagactgccggtgacaaaccggaggaaggtgaggatgacgtcaagtcagcatgccccttatgtcctgggctacacacgtgctacaatggctaggacaaagagtcgcaagtttgcaaaaacaagcta
>EF0522481_Uncultured_haptophyte_MC622-90
aaagcgcctgtaggttgtttaataagtctgttgttaaagactagggctcaaccctagaaaagcaatggaaactactagactagagtatggcaggggtagagggaatttctagtgtagcggtgaaatgcgtagatattagaaagaacaccggtggcgaaagcgctctactggaccattactgacactcagaggcgaaagctagggtagcaaaagggattagatacccctgtagtcctagccgtaaacgatggatactagatgttgtatttattttacagtatcgtagctaacgcgttaagtatcccgcctggggagtacgctcgcaagggtgaaactcaaaggaattgacgggggcccgcacaagcggtggagcatgtggtttaattcgatgcaacgcgaagaaccttaccagggcttgacatactgcgaatctctttgaaaggagagagtgccttcgggaatgcagatacaggtggtgcatggctgtcgtcagctcgtgtcgtgagatgttgggttaagtcccgcaacgagcgcaacccttgtttttagttaccaacttgttgggttttctagaaagactgccggtgacaaaccggaggaaggtgaggatgacgtcaagtcagcatgccccttatgtcctgggctacacacgtgctacaatggttaggacaaagagtcgcaagtttgcaaaaacaagcta
>LN7352262_Prymnesium_kappa_RCC1189
aaagcgcctgtaggttgtttaataagtctgttgttaaagactagggctcaaccctagaaaagcaatggatactactagactagagtatggcaggggtagagggaatttctagtgtagcggtgaaatgcgtagatattagaaagaacaccggtggcgaaagcgctctactggaccattactgacactcagaggcgaaagctagggtagcaaaagggattagatacccctgtagtcctagccgtaaacgatggatactagatgttgtatttattttacagtatcgtagctaacgcgttaagtatcccgcctggggagtacgctcgcaagggtgaaactcaaaggaattgacgggggcccgcacaagcggtggagcatgtggtttaattcgatgcaacgcgaagaaccttaccagggcttgacatactgcgaatctccttgaaaggggagagtgccttcgggaatgcagatacaggtggtgcatggctgtcgtcagctcgtgtcgtgagatgttgggttaagtcccgcaacgagcgcaacccttgtttttagttaccaattcgttgggttttctagaaagactgccggtgacaaaccggaggaaggtgaggatgacgtcaagtcagcatgccccttatgtcctgggctacacacgtgctacaatggttaggacaaagagttgcaagtttgcaaaaacaagcta
>LN7352532_Prymnesium_calathiferum_RCC1448
aaagcgcctgtaggttgtttaataagtctgttgttaaagactagggctcaaccctagaaaagcaatggaaactactagacttgagtatggcaggggtagagggaatttctagtgtagcggtgaaatgcgtagatattagaaagaacaccggtggcgaaagcgctctactggaccattactgacactcagaggcgaaagctagggtagcaaaagggattagatacccctgtagtcctagccgtaaacgatggatactagatgttgtgtttattttacagtatcgtagctaacgcgttaagtatcccgcctggggagtacgctcgcaagggtgaaactcaaaggaattgacgggggcccgcacaagcggtggagcatgtggtttaattcgatgcaacgcgaagaaccttaccagggcttgacatactgcgaatctccttgaaaggggagagtgccttcgggaatgcagatacaggtggtgcatggctgtcgtcagctcgtgtcgtgagatgttgggttaagtcccgcaacgagcgcaacccttatttttagttaccaattcgttgggttctctagaaagactgccggtgacaaaccggaggaaggtgaggatgacgtcaagtcagcatgccccttatgtcctgggctacacacgtgctacaatggttgggacaaagagttgcaagtttgcaagaacaagcta
>EF0520471_Uncultured_haptophyte_250304-50
aaagcgcctgtaggttgtttaataagtctgttgttaaagactagggctcaaccctagaaaagcaatggatactactagactagagtatggcaggggtagagggaatttctagtgtagcggtgaaatgcgtagatattagaaagaacaccggtggcgaaagcgctctactggaccattactgacactcagaggcgaaagctagggtagcaaaagggattagatacccctgtagtcctagccgtaaacgatggatactacatgttgtatttattttacagtatggtagctaacgcgttaagtatcccgcctggggagtacgctcgcaagggtgaaactcaaaggaattgacgggggcccgcacaagcggtggagcatgtggtttaattcgatgcaacgcgaagaaccttaccagggcttgacatactgcgaatctctttgaaagaagagagtgccttcgggaatgcagatacaggtggtgcatggctgtcgtcagctcgtgtcgtgagatgttgggttaagtcccgcaacgagcgcaacccttgtttttagttaccaattcgttgggttttctagaaagactgccggtgacaaaccggaggaaggtgaggatgacgtcaagtcagcatgccccttatgtcctgggctacacacgtgctacaatggtgaggacaaagagtcgcaagtttgtaaaaacaagcta
>CAMNT_0023273127_Chrysochromulina_ericina_Strain_CCMP281_extraction
aaagcgcctgtaggttgtttaataagtctgttgttaaagactagggctcaaccctagaaaagcaatggaaactactagactagagtatggcaggggtagagggaatttctagtgtagcggtgaaatgcgtagatattagaaagaacaccagtggcgaaagcgctctactggaccattactgacactcagaggcgaaagctagggtagcaaaagggattagatacccctgtagtcctagccgtaaacgatggatactagatgttgtatttattttacagtatcgtagctaacgcgttaagtatcccgcctggggagtacgctcgcaagggtgaaactcaaaggaattgacgggggcccgcacaagcggtggagcatgtggtttaattcgat-caacgcgaagaaccttaccagggcttgacatactgcgaatctttttgaaaagaaagagtgccttcgggaatgcagatacaggtggtgcatggctgtcgtcagctcgtgtcgtgagatgttgggttaagtcccgcaacgagcgcaacccttgtttttagttaccaattcgttgggttttctagaaagactgccggtgacaaaccggaggaaggtgaggatgacgtcaagtcagcatgccccttatgtcctgggctacacacgtgctacaatggttaggacaaagagttgcaaatttgcaaaaattagcta
>EF0517511_Chrysochromulina_hirta_hi-1
aaagcgcctgtaggttgtttaataagtctgttgttaaagactagggctcaaccctagaaaagcaatggaaactactagactagagtatggcaggggtagagggaatttctagtgtagcggtgaaatgcgtagatattagaaagaacaccagtggcgaaagcgctctactggaccattactgacactcagaggcgaaagctagggtagcaaaagggattagatacccctgtagtcctagccgtaaacgatggatactagatgttgtatttattttacagtatcgtagctaacgcgttaagtatcccgcctggggagtacgctcgcaagggtgaaactcaaaggaattgacgggggcccgcacaagcggtggagcatgtggtttaattcgatgcaacgcgaagaaccttaccagggcttgacatactgcgaatctttttgaaaagaaagagtgccttcgggaatgcagatacaggtggtgcatggctgtcgtcagctcgtgtcgtgagatgttgggttaagtcccgcaacgagcgcaacccttgtttttagttaccaattcgttgggttttctagaaagactgccggtgacaaaccggaggaaggtgaggatgacgtcaagtcagcatgccccttatgtcctgggctacacacgtgctacaatggttaggacaaagagttgcaaa-ttgcaaaaattagcta
>LN7352252_Haptolina_ericina_RCC1188
aaagcgcctgtaggttgtttaataagtctgttgttaaagactagggctcaaccctagaaaagcaatggaaactactagactagagtatggcaggggtagagggaatttctagtgtagcggtgaaatgcgtagatattagaaagaacaccagtggcgaaagcgctctactggaccattactgacactcagaggcgaaagctagggtagcaaaagggattagatacccctgtagtcctagccgtaaacgatggatactagatgttgtatttattttacagtatcgtagctaacgcgttaagtatcccgcctggggagtacgctcgcaagggtgaaactcaaaggaattgacgggggcccgcacaagcggtggagcatgtggtttaattcgatgcaacgcgaagaaccttaccagggcttgacatactgcgaatttttttgaaaaaaaagagtgccttcgggaatgcagatacaggtggtgcatggctgtcgtcagctcgtgtcgtgagatgttgggttaagtcccgcaacgagcgcaacccttgtttttagttaccaattcgttgggttttctagaaagactgccggtgacaaaccggaggaaggtgaggatgacgtcaagtcagcatgccccttatgtcctgggctacacacgtgctacaatggttaggacaaagagttgcaaatttgcaaaaattagcta
>LN7353423_Haptolina_hirta_RCC2300
aaagcgcctgtaggttgtttaataagtctgttgttaaagactagggctcaaccctagaaaagcaatggaaactactagactagagtatggcaggggtagagggaatttctagtgtagcggtgaaatgcgtagatattagaaagaacaccagtggcgaaagcgctctactggaccattactgacactcagaggcgaaagctagggtagcaaaagggattagatacccctgtagtcctagccgtaaacgatggatactagatgttgtatttattttacagtatcgtagctaacgcgttaagtatcccgcctggggagtacgctcgcaagggtgaaactcaaaggaattgacgggggcccgcacaagcggtggagcatgtggtttaattcgatgcaacgcgaagaaccttaccagggcttgacatactgcgaatctttttgaaaagaaagagtgccttcgggaatgcagatacaggtggtgcatggctgtcgtcagctcgtgtcgtgagatgttgggttaagtcccgcaacgagcgcaacccttgtttttagttaccaattcgttgggttttctagaaagactgccggtgacaaaccggaggaaggtgaggatgacgtcaagtcagcatgccccttatgtcctgggctacacacgtgctacaatggttaggacaaagagttgcaaatttgcaaaaattagcta
>LN7352282_Haptolina_ericina_RCC1192
aaagcgcctgtaggttgtttaataagtctgttgttaaagactagggctcaaccctagaaaagcaatggaaactactagactagagtatggcaggggtagagggaatttctagtgtagcggtgaaatgcgtagatattagaaagaacaccagtggcgaaagcgctctactggaccattactgacactcagaggcgaaagctagggtagcaaaagggattagatacccctgtagtcctagccgtaaacgatggatactagatgttgtatttattttacagtatcgtagctaacgcgttaagtatcccgcctggggagtacgctcgcaagggtgaaactcaaaggaattgacgggggcccgcacaagcggtggagcatgtggtttaattcgatgcaacgcgaagaaccttaccagggcttgacatactgcgaatttttttgaaaaaaaagagtgccttcgggaatgcagatacaggtggtgcatggctgtcgtcagctcgtgtcgtgagatgttgggttaagtcccgcaacgagcgcaacccttgtttttagttaccaattcgttgggttttctagaaagactgccggtgacaaaccggaggaaggtgaggatgacgtcaagtcagcatgccccttatgtcctgggctacacacgtgctacaatggttaggacaaagagttgcaaatttgcaaaaattag---
>EF0521001_Uncultured_haptophyte_MC615-26
aaagcgcctgtaggttgtttaataagtctgttgttaaagactagggctcaaccctagaaaagcaatggaaactactagactagagtatggcaggggtagagggaatttctagtgtagcggtgaaatgcgtagatattagaaagaacaccagtggcgaaagcgctctactggaccattactgacactcagaggcgaaagctagggtagcaaaagggattagatacccctgtagtcctagccgtaaacgatggatactagatgttgtatttattttacagtatcgtagctaacgcgttaagtatcccgcctggggagtacgctcgcaagggtgaaactcaaaggaattgacgggggcccgcacaagcggtggagcatgtggtttaattcgatgcaacgcgaagaaccttaccagggcttgacatactgcgaatctttttgaaagaagagagtgccttcgggaatgcagatacaggtggtgcatggctgtcgtcagctcgtgtcgtgagatgttgggttaagtcccgcaacgagcgcaacccttgtttttagttaccaacttgttgggttttctagaaagactgccggtgacaaaccggaggaaggtgaggatgacgtcaagtcagcatgccccttatgtcctgggctacacacgtgctacaatggttaggacaaagagttgcgagttcgcgaggaccagcta
>LN7353273_Haptolina_fragaria_RCC2057
aaagcgcctgtaggttgtttaataagtctgttgttaaagactagggctcaaccctagaaaagcaatggaaactactagactagagtatggcaggggtagagggaatttctagtgtagcggtgaaatgcgtagatattagaaagaacaccagtggcgaaagcgctctactggaccattactgacactcagaggcgaaagctagggtagcaaaagggattagatacccctgtagtcctagccgtaaacgatggatactagatgttgtatttattttacagtatcgtagctaacgcgttaagtatcccgcctggggagtacgctcgcaagggtgaaactcaaaggaattgacgggggcccgcacaagcggtggagcatgtggtttaattcgatgcaacgcgaagaaccttaccagggcttgacatactgcgaatctttttgaaagaagagagtgccttcgggaatgcagatacaggtggtgcatggctgtcgtcagctcgtgtcgtgagatgttgggttaagtcccgcaacgagcgcaacccttgtttttagttaccaattcgttgggttttctagaaagactgccggtgacaaaccggaggaaggtgaggatgacgtcaagtcagcatgccccttatgtcctgggctacacacgtgctacaatggttaggacaaagagtcgcgagctcgcaagagtcagcta
>EF0517521_Chrysochromulina_aff_polylepis_PLY200
aaagcgcctgtaggttgtttaataagtctgttgttaaagactagggcttaaccctagaaaagcaatggaaactactagactagagtatggcaggggtagagggaatttctagtgtagcggtgaaatgcgtagatattagaaagaacaccggtggcgaaagcgctctactggaccattactgacactcagaggcgaaagctagggtagcaaaagggattagatacccctgtagtcctagccgtaaacgatggatactagatgttgtatttattttacagtatcgtagctaacgcgttaagtatcccgcctggggagtacgctcgcaagggtgaaactcaaaggaattgacgggggcccgcacaagcggtggagcatgtggtttaattcgatgcaacgcgaagaaccttaccagggcttgacatactgcgaatctccttgaaagaggagagtgccttcgggaatgcagatacaggtggtgcatggctgtcgtcagctcgtgtcgtgagatgttgggttaagtcccgcaacgagcgcaacccttgtttttagttaccaayttgttgggttttctagaaagactgccggtgacaaaccggaggaaggtgaggatgacgtcaagtcagcatgccccttatgtcctgggctacacacgtgctacaatggttgggacaaagagtcgcaag-ttgtaagaacaagcta
>EF0517661_Phaeocystis_sp_MC679
aaagcgcctgtaggttgtttaataagtctgttgttaaagactagggctcaaccctagaaaagcaatggaaactactagactagagtatggcaggggtagagggaatttctagtgtagcggtgaaatgcgtagatattagaaagaacaccggtggcgaaagcgctctactggaccattactgacactcagaggcgaaagctagggtagcaaaagggattagatacccctgtagtcctagccgtaaacgatggatactagatgttgtatttattttacagtatcgtagctaacgcgttaagtatcccgcctggggagtacgctcgcaagggtgaaactcaaaggaattgacgggggcccgcacaagcggtggagcatgtggtttaattcgatgcaacgcgaagaaccttaccagggcttgacatactgcgaatttttttgaaagaagagagtgccttcgggaacgcagatacaggtggtgcatggctgtcgtcagctcgtgtcgtgagatgttgggttaagtcccgcaacgagcgcaacccttgtttttagttaccaacttgttgggttttctagaaagactgccggtgacaaaccggaggaaggtgaggatgacgtcaagtcagcatgccccttatgccctgggccacacacgtgctacaatggttaggacaaagagttgcgag-ttgcaaaaacaagcta
>EF0519911_Uncultured_haptophyte_MAMA64-131
aaagcgcctgtaggttgtttaataagtctgttgttaaagactagggcttaaccctagaaaagcaatggatactactagactagagtatggcaggggtagagggaatttctagtgtagcggtgaaatgcgtagatattagaaagaacaccggtggcgaaagcgctctactggaccattactgacactcagaggcgaaagctagggtagcaaaagggattagatacccctgtagtcctagccgtaaacgatggatactacatgttgtatttattttacagtatggtagctaacgcgttaagtatcccgcctggggagtacgctcgcaagggtgaaactcaaaggaattgacgggggcccgcacaagcggtggagcatgtggtttaattcgatgcaacgcgaagaaccttaccagggcttgacatactgcgaatctctttgaaaaaagagagtgccttcgggaatgcagatacaggtggtgcatggctgtcgtcagctcgtgtcgtgagatgttgggttaagtcccgcaacgagcgcaacccttatttttagttaccaattcgttgggttttctagaaagactgccggtgacaaaccggaggaaggtgaggatgacgtcaagtcagcatgccccttatgtcctgggctacacacgtgctacaatggctaagacaaagagtcgcgaattcgcgagaatcagcta
>HM1330391_Uncultured_marine_haptophyte_Biosope_T123_16S_PLA491029
---------------------------------------------------------------------aactgctagactagagtatggcaggggtagagggaatttctagtgtagcggtgaaatgcgtagatattagaaagaacaccggtggcgaaagcgctctactggaccattactgacactcagaggcgaaagctagggtagcaaaagggattagatacccctgtagtcctagccgtaaacgatggatactagatgttgtatttattttacagtgtcctagctaacgcgttaagtatcccgcctggggagtacgctcgcaagggtgaaactcaaaggaattgacgggggcccgcacaagcggtggagcatgtggtttaattcgatgcaacgcgaagaaccttaccagggcttgacatactgcgaatctttctgaaaggagagagtgccttcgggagtgcagatacaggtggtgcatggctgtcgtcagctcgtgtcgtgagatgttgggttaagtcccgcaacgagcgcaacccttgtttttagttaccaattcgttgggttttctagaaagactgccggtgacaaaccggaggaaggtgaggatgacgtcaagtcagcatgccccttatgtcctgggctacacacgtgctacaatggtaaggacaaagagtcgcaagtttgcaaaaacaagcta
>EF0520801_Uncultured_haptophyte_MC615-1
aaagcgcctgtaggttgtttaataagtctgttgttaaagactagggcttaaccctagaaaagcaatggaaactactagactagagtatggcaggggtagagggaatttctagtgtagcggtgaaatgcgtagatattagaaagaacaccagtggcgaaagcgctctactggaccattactgacactcagaggcgaaagctagggtagcaaaagggattagatacccctgtagtcctagccgtaaacgatggatactagatgttgtattt--tttacagtatcctagctaacgcgttaagtatcccgcctggggagtacgctcgcaagggtgaaactcaaaggaattgacgggggcccgcacaagcggtggagcatgtggtttaattcgatgcaacgcgaagaaccttaccagggcttgacatactgcgaatcttcttgaaagagaggagtgccttcgggaatgcagttacaggtggtgcatggctgtcgtcagctcgtgtcgtgagatgttgggttaagtcccgcaacgagcgcaacccttgtttttagttaccaattcgttgggttctctagaaagactgccggtgacaaaccggaggaaggtgaggatgacgtcaagtcagcatgccccttatgtcctgggctacacacgtgctacaatggttaggacaaagagtcgcaagtttgtaaaaacaagcta
>AB1969681_Platychrysis_sp_MBIC10528
aaagcgcctgtaggtggtttaataagtccgttgttaaagactagggctcaaccctagaagagcaatggaaactactagacttgagtatggcaggggtagagggaacttctagtgtagcggtgaaatgcgtagatattagaaagaacaccagtggcgaaagcgctctactagaccatcactgacactcagaggcgaaagctagggtagcaaaagggattagatacccctgtagtcctagccgtaaacgatggatactaaatgttgtatatttcttacagtattgtagctaacgcgttaagtatcccgcctggggagtacgctcgcaagggtgaaactcaaaggaattgacgggggcccgcacaagcggtggagcatgtggtttaattcgatgcaacgcgaagaaccttaccagggcttgacatactacgaatctttttgaaagaagagagtgccttcgggaacgtagatacaggtggtgcatggctgtcgtcagctcgtgtcgtgagatgttgggttaagtcccgcaacgagcgcaacccttatttttagttaccaatttattgggttctctagaaagactgccggtgacaaaccggaggaaggtgaggatgacgtcaagtcagcatgccccttatgtcctgggccacacacgtgctacaatggttagaacaaagagttgcaagtttgcgaaaacaagcta
>LN7352422_Prymnesium_simplex_RCC1386
-------------------------------tgttaaagactagggcttaaccctagaaaagcaatggaaactactagacttgagtatggcaggggtagagggaacttctagtgtagcggtgaaatgcgtagatattagaaagaacaccagtsgcgaaagcgctctactggaccattactgacactcagaggcgaaagctagggtagcaaaagggattagatacccctgtagtcctagccgtaaacgatggatactaaatgttgtatatattttacagtattgtagctaacgcgttaagtatcccgcctggggagtacgctcgcaagggtgaaactcaaaggaattgacgggggcccgcacaagcggtggagcatgtggtttaattcgatgcaacgcgaagaaccttaccagggcttgacatactacgaatctttttgaaagaagagagtgccttcgggaacgtagatacaggtggtgcatggctgtcgtcagctcgtgtcgtgagatgttgggttaagtcccgcaacgagcgcaacccttatttttagttaccaatttattgggttctctagaaagactgccggtgacaaaccggaggaaggtgaggatgacgtcaagtcagcatgccccttatgtcctgggccacacacgtgctacaatggttagaacaaagagttgcaagtttgcgaaaacaagcta
>LN7352432_Prymnesium_sp_RCC1389_RCC1389
aaagcgcctgtaggtggtttaataagtccgttgttaaagactagggcttaaccctagaaaagcaatggaaactactagacttgagtatggcaggggtagagggaacttctagtgtagcggtgaaatgcgtagatattagaaagaacaccagcggcgaaagcgctctactggaccatcactgacactcagaggcgaaagctagggtagcaaaagggattagatacccctgtagtcctagccgtaaacgatggatactaaatgttgtatatattttacagtattgtagctaacgcgttaagtatcccgcctggggagtacgctcgcaagggtgaaactcaaaggaattgacgggggcccgcacaagcggtggagcatgtggtttaattcgatgcaacgcgaagaaccttaccagggcttgacatactacgaatctttttgaaagaagagagtgccttcgggaacgtagatacaggtggtgcatggctgtcgtcagctcgtgtcgtgagatgttgggttaagtcccgcaacgagcgcaacccttatttttagttaccaatttattgggttctctagaaagactgccggtgacaaaccggaggaaggtgaggatgacgtcaagtcagcatgccccttatgtcctgggccacacacgtgctacaatggttagaacaaagagttgcaagtttgccaaaacaagcta
>LN7352472_Prymnesium_zebrinum_RCC1432
aaagcgcctgtaggtggtttaataagtctgttgttaaagactagggcttaaccctagaaaagcaatggaaactactagacttgagtatggcaggggtagagggaacttctagtgtagcggtgaaatgcgtagatattagaaagaacaccagcggcgaaagcgctctactggaccattactgacactcagaggcgaaagctagggtagcaaaagggattagatacccctgtagtcctagccgtaaacgatggatactaaatgttgtatatattttacagtattgtagctaacgcgttaagtatcccgcctggggagtacgctcgcaagggtgaaactcaaaggaattgacgggggcccgcacaagcggtggagcatgtggtttaattcgatgcaacgcgaagaaccttaccagggcttgacatactacgaatctttttgaaagaagagagtgccttcgggaacgtagatacaggtggtgcatggctgtcgtcagctcgtgtcgtgagatgttgggttaagtcccgcaacgagcgcaacccttatttttagttaccaatttattgggttctctagaaagactgccggtgacaaaccggaggaaggtgaggatgacgtcaagtcagcatgccccttatgtcctgggccacacacgtgctacaatggttagaacaaagagttgcgagtttgcgaaaacaagcta
>CAMNT_0035192417_Prymnesium-parvum-Texoma1
aaagcgcctgtaggttgtttaataagtccgttgttaaagactagggcttaaccctagaaaagcgatggaaactactagacttgagtatggcaggggtagagggaatttctagtgtagcggtgaaatgcgtagatattagaaagaacaccggtggcgaaagcgctctactggaccattactgacactcagaggcgaaagctagggtagcaaaagggattagatacccctgtagtcctagccgtaaacgatggatactagatgttgtatatattttacagtatcgtagctaacgcgttaagtatcccgcctggggagtacgctcgcaagggtgaaactcaaaggaattgacgggggcccgcacaagcggtggagcatgtggtttaattcgatgcaacgcgaagaaccttaccagggcttgacatactgcgaatctttttgaaaggaaagagtgccttcgggaatgcagatacaggtggtgcatggctgtcgtcagctcgtgtcgtgagatgttgggttaagtcccgcaacgagcgcaacccttatttttagttaccaatttcttgggttctctagaaagactgccggtgacaaaccggaggaaggtgaggatgacgtcaagtcagcatgccccttatgtcctgggctacacacgtgctacaatggttgggacaaagagttgcaagtttgcaaaaacaagcta
>Antarctic_CAMNT_0043826573_Phaeocystis_antarctica_Strain_CCMP1374
aaagcgcctgtaggttgtttaataagtctgttgttaaagactagggcttaaccctaggaaagcaatggaaactactagacttgagtatgataggggtagagggaatttctagtgtagcggtgaaatgcgtagatattagaaagaacaccggtggcgaaggcgctctactggatcattactgacactcagaggcgaaagctagggtagcaaaagggattagatacccctgtagtcctagccgtaaacgatggatactacatgttgcgtttttaatgcagtatggtagctaacgcgttaagtatcccgcctggggagtacggtcgcaaggctgaaactcaaaggaattgacgggggcccgcacaagcggtggagcatgtggtttaattcgatacaacgcgaagaaccttaccaaggcttgacatactacagatttctttgaaagaggaaagtgccttcgggaatgtagatacaggtggtgcatggctgtcgtcagctcgtgtcgtgagatgttgggttaagtcccgcaacgagcgcaacccttatttttagttgctaattttttaggttttctagaaagactgccggtgacaaaccggaggaaggtgaggatgacgtcaagtcagcatgccccttatgccttgggctacacacgtgctacaatggttaagacaaagagttgcgagctcgtgagagtcagcta
>DQ4426531_Phaeocystis_antarctica_RS-24
aaagcgcctgtaggttgtttaataagtctgttgttaaagactagggcttaaccctaggaaagcaatggaaactactagacttgagtatgataggggtagagggaatttctagtgtagcggtgaaatgcgtagatattagaaagaacaccggtggcgaaggcgctctactggatcattactgacactcagaggcgaaagctagggtagcaaaagggattagatacccctgtagtcctagccgtaaacgatggatact------------------------------------------------------------------------------------------------------------------------------------------------------------------------------------------------------------------------------------------------------------------------------------------------------------------------------------------------------------------------------------------------------------------------------------------------------------
>LN7351942_Phaeocystis_antarctica_RCC4024
aaagcgcctgtaggttgtttaataagtctgttgttaaagactagggcttaaccctaggaaagcaatggaaactactagacttgagtatgataggggtagagggaatttctagtgtagcggtgaaatgcgtagatattagaaagaacaccggtggcgaaggcgctctactggatcattactgacactcagaggcgaaagctagggtagcaaaagggattagatacccctgtagtcctagccgtaaacgatggatactacatgttgcgtttttaatgcagtatggtagctaacgcgttaagtatcccgcctggggagtacggtcgcaaggctgaaactcaaaggaattgacgggggcccgcacaagcggtggagcatgtggtttaattcgatgcaacgcgaagaaccttaccaaggcttgacatactacagatttctttgaaagaggaaagtgccttcgggaatgtagatacaggtggtgcatggctgtcgtcagctcgtgtcgtgagatgttgggttaagtcccgcaacgagcgcaacccttatttttagttgctaattttttaggttttctagaaagactgccggtgacaaaccggaggaaggtgaggatgacgtcaagtcagcatgccccttatgccttgggctacacacgtgctacaatggttaagacaaagagttgcgagctcgcgagagtcagcta
>NC_0167032_Phaeocystis_antarctica_CCMP1374
aaagcgcctgtaggttgtttaataagtctgttgttaaagactagggcttaaccctaggaaagcaatggaaactactagacttgagtatgataggggtagagggaatttctagtgtagcggtgaaatgcgtagatattagaaagaacaccggtggcgaaggcgctctactggatcattactgacactcagaggcgaaagctagggtagcaaaagggattagatacccctgtagtcctagccgtaaacgatggatactacatgttgcgtttttaatgcagtatggtagctaacgcgttaagtatcccgcctggggagtacggtcgcaaggctgaaactcaaaggaattgacgggggcccgcacaagcggtggagcatgtggtttaattcgatgcaacgcgaagaaccttaccaaggcttgacatactacagatttctttgaaagaggaaagtgccttcgggaatgtagatacaggtggtgcatggctgtcgtcagctcgtgtcgtgagatgttgggttaagtcccgcaacgagcgcaacccttatttttagttgctaattttttaggttttctagaaagactgccggtgacaaaccggaggaaggtgaggatgacgtcaagtcagcatgccccttatgccttgggctacacacgtgctacaatggttaagacaaagagttgcgagctcgcgagagtcagcta
>EF0517631_Phaeocystis_globosa_Napoli
aaagcgcctgtaggttgtttaataagtctgttgttaaagactagggcttaaccctaggaaagcaatggaaactactagacttgagtatgataggggtagagggaatttctagtgtagcggtgaaatgcgtagatattagaaagaacaccggtggcgaaggcgctctactggatcattactgacgctcagaggcgaaagctagggtagcaaaagggattagatacccctgtagtcctagccgtaaacgatggatactacatgttgcgtttttaatgcagtatggtagctaacgcgttaagtatcccgcctggggagtacggtcgcaaggctgaaactcaaaggaattgacgggggcccgcacaagcggtggagcatgtggtttaattcgatgcaacgcgaagaaccttaccaaggcttgacatactacagatttctttgaaaaaggaaagtgccttcgggaatgtagatacaggtggtgcatggctgtcgtcagctcgtgtcgtgagatgttgggttaagtcccgcaacgagcgcaacccttatttttagttgctaattttttaggttttctagaaagactgccggtgacaaaccggaggaaggtgaggatgacgtcaagtcagcatgccccttatgccttgggctacacacgtgctacaatggttaagacaaagagttgcgagctcgtgagagtcagcta
>LN7355133_Phaeocystis_sp_RCC994_RCC994
aaagcgcctgtaggttgtttaataagtctgttgttaaagactagggcttaaccctaggaaagcaatggaaactactagacttgagtatgataggggtagagggaatttctagtgtagcggtgaaatgcgtagatattagaaagaacaccggtggcgaaggcgctctactggatcattactgacactcagaggcgaaagctagggtagcaaaagggattagatacccctgtagtcctagccgtaaacgatggatactacatgttgcgtttttaatgcagtatggtagctaacgcgttaagtatcccgcctggggagtacggtcgcaaggctgaaactcaaaggaattgacgggggcccgcacaagcggtggagcatgtggtttaattcgatgcaacgcgaagaaccttaccaaggcttgacatactacagatttctttgaaaaaggaaagtgccttcgggaatgtagatacaggtggtgcatggctgtcgtcagctcgtgtcgtgagatgttgggttaagtcccgcaacgagcgcaacccttatttttagttgctaattttttaggttttctagaaagactgccggtgacaaaccggaggaaggtgaggatgacgtcaagtcagcatgccccttatgccttgggctacacacgtgctacaatggttaagacaaagagttgcgagctcgtgagagtcagcta
>MT4713271_Phaeocystis_globosa_CNS00066
aaagcgcctgtaggttgtttaataagtctgttgttaaagactagggcttaaccctaggaaagcaatggaaactactagacttgagtatgataggggtagagggaatttctagtgtagcggtgaaatgcgtagatattagaaagaacaccggtggcgaaggcgctctactggatcattactgacactcagaggcgaaagctagggtagcaaaagggattagatacccctgtagtcctagccgtaaacgatggatactacatgttgcgtttttaatgcagtatggtagctaacgcgttaagtatcccgcctggggagtacggtcgcaaggctgaaactcaaaggaattgacgggggcccgcacaagcggtggagcatgtggtttaattcgatgcaacgcgaagaaccttaccaaggcttgacatactacagatttctttgaaaaaggaaagtgccttcgggaatgtagatacaggtggtgcatggctgtcgtcagctcgtgtcgtgagatgttgggttaagtcccgcaacgagcgcaacccttatttttagttgctaattttttaggttttctagaaagactgccggtgacaaaccggaggaaggtgaggatgacgtcaagtcagcatgccccttatgccttgggctacacacgtgctacaatggttaagacaaagagttgcgagctcgtgagagtcagcta
>MT4713321_Phaeocystis_globosa_CNS00080
aaagcgcctgtaggttgtttaataagtctgttgttaaagactagggcttaaccctaggaaagcaatggaaactactagacttgagtatgataggggtagagggaatttctagtgtagcggtgaaatgcgtagatattagaaagaacaccggtggcgaaggcgctctactggatcattactgacactcagaggcgaaagctagggtagcaaaagggattagatacccctgtagtcctagccgtaaacgatggatactacatgttgcgtttttaatgcagtatggtagctaacgcgttaagtatcccgcctggggagtacggtcgcaaggctgaaactcaaaggaattgacgggggcccgcacaagcggtggagcatgtggtttaattcgatgcaacgcgaagaaccttaccaaggcttgacatactacagatttctttgaaaaaggaaagtgccttcgggaatgtagatacaggtggtgcatggctgtcgtcagctcgtgtcgtgagatgttgggttaagtcccgcaacgagcgcaacccttatttttagttgctaattttttaggttttctagaaagactgccggtgacaaaccggaggaaggtgaggatgacgtcaagtcagcatgccccttatgccttgggctacacacgtgctacaatggttaagacaaagagttgcgagctcgtgagagtcagcta
>NC_0216371_Phaeocystis_globosa_Pg-GA
aaagcgcctgtaggttgtttaataagtctgttgttaaagactagggcttaaccctaggaaagcaatggaaactactagacttgagtatgataggggtagagggaatttctagtgtagcggtgaaatgcgtagatattagaaagaacaccggtggcgaaggcgctctactggatcattactgacactcagaggcgaaagctagggtagcaaaagggattagatacccctgtagtcctagccgtaaacgatggatactacatgttgcgtttttaatgcagtatggtagctaacgcgttaagtatcccgcctggggagtacggtcgcaaggctgaaactcaaaggaattgacgggggcccgcacaagcggtggagcatgtggtttaattcgatgcaacgcgaagaaccttaccaaggcttgacatactacagatttctttgaaaaaggaaagtgccttcgggaatgtagatacaggtggtgcatggctgtcgtcagctcgtgtcgtgagatgttgggttaagtcccgcaacgagcgcaacccttatttttagttgctaattttttaggttttctagaaagactgccggtgacaaaccggaggaaggtgaggatgacgtcaagtcagcatgccccttatgccttgggctacacacgtgctacaatggttaagacaaagagttgcgagctcgtgagagtcagcta
>DQ4426541_Phaeocystis_antarctica_W6-4
aaagcgcctgtaggttgtttaataagtccgttgttaaagactagggcttaaccctaggaaagcaatggaaactactagacttgagtatgataggggtagagggaatttctagtgtagcggtgaaatgcgtagatattagaaagaacaccggtcgcgaaggcgctctactggatcattactgacactcagaggcgaaagctagggtagcaaaagggattagatacccctgtagtcctagccgtaaacgatggatact------------------------------------------------------------------------------------------------------------------------------------------------------------------------------------------------------------------------------------------------------------------------------------------------------------------------------------------------------------------------------------------------------------------------------------------------------------
>Karlodinium-armiger-16S-strict
aaagcgcctgtaggttgtttaataagtctgttgttaaagactagggcttaaccctaggaaagcaatggaaactactagacttgagtatggcaggggtagagggaatttctagtgtagcggtgaaatgcgtagatattagaaagaacaccggtggcgaaagcgctctactggaccattactgacactcagaggcgaaagctagggtagcaaaagggattagatacccctgtagtcctagccgtaaacgatggatactagatgttgtgcataatgtacagtatcgtagctaacgcgttaagtatcccgcctggggagtacgctcgcaagggtgaaactcaaaggaattgacgggggcccgcacaagcggtggagcatgtggtttaattcgatnnaacgcgaagaaccttaccagggcttgacatactacaaattctttwgagawaargaagtgccttcgggaatgtagatacaggtggtgcatggctgtcgtcagctcgtgtcgtgagatgttgggttaagtcccgcaacgagcgcaacccttatttttagttacta-------------------------------------------------------------------------------------------------------------------------------------------------
>LN7352982_Prymnesium_sp_RCC1941_RCC1941
aaagcgcctgtaggttgtttaataagtctgttgttaaagactagggcttaaccctagaaaagcaatggaaactactagacttgagtatggcaggggtagagggaacttctagtgtagcggtgaaatgcgtagatattagaaagaacaccagtggcgaaagcgctctactggaccattactgacactgagaggcgaaagctagggtagcaaaagggattagatacccctgtagtcctagccgtaaacgatggatactagatgttgtatattttttacagtatcgtagctaacgcgttaagtatcccgcctggggagtacgctcgcaagggtgaaactcaaaggaattgacgggggcccgcacaagcggtggagcatgtggtttaattcgatgcaacgcgaagaaccttaccagggcttgacatactacaaatctctttgaaagaagagagtgccttcgggaatgtagatacaggtggtgcatggctgtcgtcagctcgtgtcgtgagatgttgggttaagtcccgcaacgagcgcaacccttatttttagttaccaatttattgggttctctagaaagactgccggtgacaaaccggaggaaggtgaggatgacgtcaagtcagcatgccccttatgtcctgggccacacacgtgctacaatggttatgacaaagagtcgcaagttcgygaggacaagcta
>LN7353022_Prymnesium_sp_RCC1948_RCC1948
aaagcgcctgtaggttgtttaataagtctgttgttaaagactagggctcaaccctagaaaagcaatggaaactactagacttgagtatggcaggggtagagggaacttctagtgtagcggtgaaatgcgtagatattagaaagaacaccagtggcgaaagcgctctactggaccattactgacactcagaggcgaaagctagggtagcaaaagggattagatacccctgtagtcctagccgtaaacgatggatactagatgttgtatatttcttacagtatcgtagctaacgcgttaagtatcccgcctggggagtacgctcgcaagggtgaaactcaaaggaattgacgggggcccgcacaagcggtggagcatgtggtttaattcgatgcaacgcgaagaaccttaccagggcttgacatactacaaatctttttgaaagaagagagtgccttcgggaatgtagatacaggtggtgcatggctgtcgtcagctcgtgtcgtgagatgttgggttaagtcccgcaacgagcgcaacccttatttttagttaccaactagttgggttctctagaaagactgccggtgacaaaccggaggaaggtgaggatgacgtcaagtcagcatgccccttatgtcctgggccacacacgtgctacaatggttaggacaaagagtcgcgagttcgtgagaacaagcta
>AY7021521_Chrysochromulina_acantha_RCC339
aaagcgcctgtaggttgtttaataagtccgttgttaaagactagggcttaaccctagaaaagcaatggaaactattagactagagtatggcaggggtagagggaatttctagtgtagcggtgaaatgcgtagatattagaaagaacaccggcggcgaaagcgctctactggaccattactgacactcagaggcgaaagctagggtagcaaaagggattagatacccctgtagtcctagccgtaaacgatggatactagatgttgtgctttatgtacagtatcgtagctaacgcgttaagtatcccgcctggggagtacgctcgcaagggtgaaactcaaaggaattgacgggggcccgcacaagcggtggagcatgtggtttaattcgatgcaacgcgaagaaccttaccagggcttgacatactacgaattctcttgaaaaagagaagtgccttcgggaatgtagatacaggtggtgcatggctgtcgtcagctcgtgtcgtgagatgttgggttaagtcccgcaacgagcgcaacccttatttttagttactaattcgttaggttctctagaaagactgccggtgacaaaccggaggaaggtgaggatgacgtcaagtcagcatgccccttatgtcctgggctacacacgtgctacaatggttaagacaaagagtcgcgagcttgtaaaagtcagcta
>EF0517581_Chrysochromulina_acantha_UIO_T20
aaagcgcctgtaggttgtttaataagtccgttgttaaagactagggcttaaccctagaaaagcaatggaaactattagactagagtatggcaggggtagagggaatttctagtgtagcggtgaaatgcgtagatattagaaagaacaccggcggcgaaagcgctctactggaccattactgacactcagaggcgaaagctagggtagcaaaagggattagatacccctgtagtcctagccgtaaacgatggatactagatgttgtgctttatgtacagtatcgtagctaacgcgttaagtatcccgcctggggagtacgctcgcaagggtgaaactcaaaggaattgacgggggcccgcacaagcggtggagcatgtggtttaattcgatgcaacgcgaagaaccttaccagggcttgacatactacgaattctcttgaaaaagagaagtgccttcgggaatgtagatacaggtggtgcatggctgtcgtcagctcgtgtcgtgagatgttgggttaagtcccgcaacgagcgcaacccttatttttagttactaattcgttaggttctctagaaagactgccggtgacaaaccggaggaaggtgaggatgacgtcaagtcagcatgccccttatgtcctgggctacacacgtgctacaatggttaagacaaagagtcgcgagcttgtaaaagtcagcta
>EF0521831_Uncultured_haptophyte_MC622-16
aaagcgcctgtaggttgtttattaagtctgttgttaaagactagggcttaaccctagaaaagcaatggaaactaatagactagagtatggcaggggtagagggaatttctggtgtagcggtgaaatgcgtagatattagaaagaacaccggtggcgaaagcgctctactggaccattactgacactcagaggcgaaagctagggtagcaaaagggattagatacccctgtagtcctagccgtaaacgatggatactagatgttgtgcttcatgtacagtatcgtagctaacgcgttaagtatcccgcctggggagtacgctcgcaagggtgaaactcaaaggaattgacgggggcccgcacaagcggtggagcatgtggtttaattcgatgcaacgcgaagaaccttaccagggcttgacatactacgaattttcttgaaagagaaaagtgccttcgggaatgtagatacaggtggtgcatggctgtcgtcagctcgtgtcgtgagatgttgggttaagtcccgcaacgagcgcaacccttatttttagttaccaattcgttgggttctctagaaagactgccggtgacaaaccggaggaaggtgaggatgacgtcaagtcagcatgccccttatgtcctgggctacacacgtgctacaatggttaagacaaagagtcgcgagctcgcaagagtcagcta
>EF0522001_Uncultured_haptophyte_MC622-35
aaagcgcctgtaggttgtttattaagtctgttgttaaagactagggcttaaccctagaaaagcaatggaaactaatagactcgagtatggcaggggtagagggaatttctagtgtagcggtgaaatgcgtagatattagaaagaacaccggtggcgaaagcgctctactggaccattactgacactcagaggcgaaagctagggtagcaaaagggattagatacccctgtagtcctagccgtaaacgatggatactagatgctgtgcattaagtacagtatcgtagctaacgcgttaagtatcccgcctggggagtacgctcgcaagggtgaaactcaaaggaattgacgggggcccgcacaagcggtggagcatgtggtttaattcgatgcaacgcgaagaaccttaccagggcttgacatactacgaattcttttgaaaaagagaagtgccttcgggaatgtagatacaggtggtgcatggctgtcgtcagctcgtgtcgtgagatgttgggttaagtcccgcaacgagcgcaacccttatttttagttaccaattcgttgggttctctagaaagactgccggtgacaaaccggaggaaggtgaggatgacgtcaagtcagcatgccccttatgtcctgggctacacacgtgctacaatggttaagacaaagagtcgcgagcttgtgaaagtcagcta
>LK3918241_Chrysochromulina_elegans_F928
aaagcgcctgtaggttgtttattaagtctgttgttaaagactagggcttaaccctagaaaagcaatggaaactaatagactagagtatggcaggggtagagggaatttctagtgtagcggtgaaatgcgtagatattagaaagaacaccggtggcgaaagcgctctactggaccattactgacactcagaggcgaaagctagggtagcaaaagggattagatacccctgtagtcctagccgtaaacgatggatactagatgttgtgcattatgtacagtatcgtagctaacgcgttaagtatcccgcctggggagtacgctcgcaagggtgaaactcaaaggaattgacgggggcccgcacaagcggtggagcatgtggtttaattcgatgcaacgcgaagaaccttaccagggcttgacatactacgaattcttttgaaagagagaagtgccttcgggaatgtagatacaggtggtgcatggctgtcgtcagctcgtgtcgtgagatgttgggttaagtcccgcaacgagcgcaacccttatttttagttaccaattcgttgggttttttagaaagactgccggtgacaaaccggaggaaggtgaggatgacgtcaagtcagcatgccccttatgtcctgggctacacacgtgctaca-----------------------------------------
>NC_0369371_Chrysochromulina_parva
aaagcgcctgtaggttgtttattaagtccgttgttaaagcctagggctcaaccctagaaaagcaatggaaactagtagactagagtatggcaggggtagagggaatttctagtgtagcggtgaaatgcgtagatattagaaagaacaccggtggcgaaagcgctctactggaccattactgacactcagaggcgaaagctagggtagcaaaagggattagatacccctgtagtcctagccgtaaacgatggatactagatgttgtgcattatgtacagtatcgtagctaacgcgttaagtatcccgcctggggagtacgctcgcaagggtgaaactcaaaggaattgacgggggcccgcacaagcggtggagcatgtggtttaattcgatgcaacgcgaagaaccttaccagggcttgacatactacgaattttcttgaaagagaaaagtgccttcgggaatgtagatacaggtggtgcatggctgtcgtcagctcgtgtcgtgagatgttgggttaagtcccgcaacgagcgcaacccttatttttagttaccaattcgttgggttctctagaaagactgccggtgacaaaccggaggaaggtgaggatgacgtcaagtcagcatgccccttatgtcctgggctacacacgtgctacaatggttaagacaaagagttgcgaacttgtaaaagtcagcta
>EF0517591_Chrysochromulina_leadbeateri_UIO_TJE
aaagcgcctgtaggttgtttaataagtctgttgttaaagactagggctcaaccctaggaaagcaatggaaactactagactagagtatggcaggggtagagggaatttctagtgtagcggtgaaatgcgtagatattagaaagaacaccggtggcgaaagcgctctactggaccattactgacactcagaggcgaaagctagggtagcaaaagggattagatacccctgtagtcctagccgtaaacgatggatactagatgttgtgtattatgtacagtatcgtagctaacgcgttaagtatcccgcctggggagtacgctcgcaagggtgaaactcaaaggaattgacgggggcccgcacaagcggtggagcatgtggtttaattcgatgcaacgcgaagaaccttaccaggacttgacatactacagatccttttgagaaaaargagtgccttcgggaatgtagatacaggtggtgcatggctgtcgtcagctcgtgtcgtgagatgttgggttaagtcccgcaacgagcgcaacccttatttttagttactaattcgttaggttctctagaaagactgccggtgacaaaccggaggaaggtgaggatgacgtcaagtcagcatgccccttatgtcctgggctacacacgtgctacaatggttaagacaaagagtcgcgagctcgcaagagtcagcta
>EF0520591_Uncultured_haptophyte_250304-72
aaagcgcctgtaggttgtttaataagtctgttgttaaagactagggcttaaccctagaaaagcaatggaaactactagactagagtatggcaggggtagagggaatttctagtgtagcggtgaaatgcgtagatattagaaagaacaccggtggcgaaagcgctctactggaccattactgacactcagaggcgaaagctagggtagcaaaagggattagatacccctgtagtcctagccgtaaacgatggatactagatgttgtgcataatgtacagtatcgtagctaacgcgttaagtatcccgcctggggagtacgctcgcaagggtgaaactcaaaggaattgacgggggcccgcacaagcggtggagcatgtggtttaattcgatgcaacgcgaagaaccttaccagggcttgacatactacagattcttttgagaaaaagaagtgccttcgggaatgtagatacaggtggtgcatggctgtcgtcagctcgtgtcgtgagatgttgggttaagtcccgcaacgagcgcaacccttatttttagttactaattcgttaggttctctagaaagactgccggtgacaaaccggaggaaggtgaggatgacgtcaagtcagcatgccccttatgtcctgggctacacacgtgctacaatggttaagacaaagagtcgcgagctcgcgagagtcagcta
>HM1333201_Uncultured_marine_haptophyte_Biosope_T58_16S_PLA491004
aaagcgcctgtaggttgtttaataagtctgttgttaaagactagggcttaaccctagaaaagcaatggaaactactagactagagtatggcaggggtagagggaatttctagtgtagcggtgaaatgcgtagatattagaaagaacaccggtggcgaaagcgctctactggaccattactgacactcagaggcgaaagctagggtagcaaaagggattagatacccctgtagtcctagccgtaaacgatggatactagatgttgtgcataacgtacagtatcgtagctaacgcgttaagtatcccgcctggggagtacgctcgcaagggtgaaactcaaaggaattgacgggggcccgcacaagcggtggagcatgtggtttaattcgatgcaacgcgaagaaccttaccagggcttgacatactacaaattcttttgagaaaaagaagtgccttcgggaatgtagatacaggtggtgcatggctgtcgtcagctcgtgtcgtgagatgttgggttaagtcccgcaacgagcgcaacccttatttttagttactaattcgttaggttctctagaaagactgccggtgacaaaccggaggaaggtgaggatgacgtcaagtcagcatgccccttatgtcctgggctacacacgtgctacaatggttaagacaaagagtcgcgagctcgcgagagtcagcta
>HM1334791_Uncultured_marine_haptophyte_Biosope_T84_16S_PLA491004
aaagcgcctgtaggttgtttaataagtctgttgttaaagactagggcttaaccctagaaaagcaatggaaactactagactagagtatggcaggggtagagggaatttctagtgtagcggtgaaatgcgtagatattagaaagaacaccggtggcgaaagcgctctactggaccattactgacactcagaggcgaaagctagggtagcaaaagggattagatacccctgtagtcctagccgtaaacgatggatactagatgttgtgcataaagtacagtatcgtagctaacgccttaagtatcccgcctggggagtacgctcgcaagggtgaaactcaaaggaattgacgggggcccgcacaagcggtggagcatgtggtttaattcgatgcaacgcgaagaaccttaccagggcttgacatactacagattcttttgagaaaaagaagtgccttcgggaatgtagatacaggtggtgcatggctgtcgtcagctcgtgtcgtgagatgttgggttaagtcccgcaacgagcgcaacccttatttttagttactaattcgttaggttctctagaaagactgccggtgacaaaccggaggaaggtgaggatgacgtcaagtcagcatgccccttatgtcctgggctacacacgtgctacaatggttaagacaaagagttgcgagctcgcgagagtcagcta
>HM1331681_Uncultured_marine_haptophyte_Biosope_T35_16S_PLA491023
aaagcgcctgtaggttgtttaataagtctgttgttaaagactagggcttaaccctagaaaagcaatggaaactactagactagagtatggcaggggtagagggaatttctagtgtagcggtgaaatgcgtagatattagaaagaacaccggtggcgaaagcgctctactggaccattactgacactcagaggcgaaagctagggtagcaaaagggattagatacccctgtagtcctagccgtaaacgatggatactagatgttgtgcttcctgtacagtatcgtagctaacgcgttaagtatcccgcctggggagtacgctcgcaagggtgaaactcaaaggaattgacgggggcccgcacaagcggtggagcatgtggtttaattcgatgcaacgcgaagaaccttaccaggacttgacatactacgaattcttttgagaaaaagaagtgccttcgggaatgtagatacaggtggtgcatggctgtcgtcagctcgtgtcgtgagatgttgggttaagtcccgcaacgagcgcaacccttatttttagttactaattcgttaggttctctagaaagactgccggtgacaaaccggaggaaggtgaggatgacgtcaagtcagcatgccccttatgtcctgggctacacacgtgctacaatggttaagacaaagagtcgcgagctcgcgagagtcagcta
>HM1331721_Uncultured_marine_haptophyte_Biosope_T35_16S_PLA491030
aaagcgcctgtaggttgtttaataagtctgttgttaaagcctagggcttaaccctagaaaagcaatggaaactactagactagagtatggcaggggcagagggaatctctagtgtagcggtgaaatgcgtagatattagaaagaacaccggtggcgaaagcgctctgctggaccattactgacactcagaggcgaaagctagggtagcaaaagggattagatacccctgtagtcctagccgtaaacgatggatactagatgttgtgcataatgtacagtatcgcagctaacgcgttaagtatcccgcctggggagtacgctcgcaagggtgaaactcaaaggaattgacgggggcccgcacaagcggtggagcatgtggtttaattcgatgcaacgcgaagaaccttaccagggcttgacatactacagattctttagagataaagaagtgccttcgggaatgtagatacaggtggtgcatggctgtcgtcagctcgtgtcgtgagatgttgggttaagtcccgcaacgagcgcaacccttatttttagttactaattcgttaggttctctagaaagactgccggtgacaaaccggaggaaggtgaggatgacgtcaagtcagcatgccccttatgccctgggctacacacgtgctacaatggttaagacaaagagtcgcgagctcgcgagagtcagcta
>EF0520781_Uncultured_haptophyte_250304-94
aaagcgcctgtaggttgtttaataagtctgttgttaaagactagggctcaaccctagaaaagcaatggaaactactagactagagtatggcaggggtagagggaatttctagtgtagcggtgaaatgcgtagatattagaaagaacaccggtggcgaaagcgctctactggaccattactgacactcagaggcgaaagctagggtagcaaaagggattagatacccctgtagtcctagccgtaaacgatggatactacatgttgtgctttatgtacagtatggtagctaacgcgttaagtatcccgcctggggagtacgctcgcaagggtgaaactcaaaggaattgacgggggcccgcacaagcggtggagcatgtggtttaattcgatgcaacgcgaagaaccttaccaggacttgacatactacaaattcttttgagaaaaagaagtgccttcgggaatgtagatacaggtggtgcatggctgtcgtcagctcgtgtcgtgagatgttgggttaagtcccgcaacgagcgcaacccttatttttagttaccaattcgttgggttctctagaaagactgccggtgacaaaccggaggaaggtgaggatgacgtcaagtcagcatgccccttatgtcctgggctacacacgtgctacaatggttaagacaaagagtcgcgagctcgcaagagtcagcta
>LK3918231_Chrysochromulina_apheles_F927
aaagcgcctgtaggttgtttaataagtctgttgttaaagactagggcttaaccctagaaaagcaatggaaactactagactagagtatggcaggggtagagggaatttctagtgtagcggtgaaatgcgtagatattagaaagaacaccggcggcgaaagcgctctactggaccattactgacactcagaggcgaaagctagggtagcaaaagggattagatacccctgtagtcctagccgtaaacgatggatactacatgttgtgcattacgtacagtatggtagctaacgcgttaagtatcccgcctggggagtacgctcgcaagggtgaaactcaaaggaattgacgggggcccgcacaagcggtggagcatgtggtttaattcgatgcaacgcgaagaaccttaccaggacttgacatactacaaattcttttgagaaaragaagtgccttcgggaatgtagatacaggtggtgcatggctgtcgtcagctcgtgtcgtgagatgttgggttaagtcccgcaacgagcgcaacccttatttttagttaccaattcgttgggttctctagaaagactgccggtgacaaaccggaggaaggtgaggatgacgtcaagtcagcatgccccttatgtcctgggctacacacgtgctaca-----------------------------------------
>LK3918251_Chrysochromulina_apheles_F929
aaagcgcctgtaggttgtttaataagtctgttgttaaagactagggcttaaccctagaaaagcaatggaaactactagactagagtatggcaggggtagagggaatttctagtgtagcggtgaaatgcgtagatattagaaagaacaccggcggcgaaagcgctctactggaccattactgacactcagaggcgaaagctagggtagcaaaagggattagatacccctgtagtcctagccgtaaacgatggatactacatgttgtgcattacgtacagtatggtagctaacgcgttaagtatcccgcctggggagtacgctcgcaagggtgaaactcaaaggaattgacgggggcccgcacaagcggtggagcatgtggtttaattcgatgcaacgcgaagaaccttaccaggacttgacatactacaaattcttttgagaaaaagaagtgccttcgggaatgtagatacaggtggtgcatggctgtcgtcagctcgtgtcgtgagatgttgggttaagtcccgcaacgagcgcaacccttatttttagttaccaattcgttgggttctctagaaagactgccggtgacaaaccggaggaaggtgaggatgacgtcaagtcagcatgccccttatgtcctgggctacacacgtgctaca-----------------------------------------
>HM1335591_Uncultured_marine_haptophyte_Biosope_T88_16S_PLA491030
aaagcgcctgtaggttgtttaataagtctgttgttaaagactagggcttaaccctaggaaagcaatggaaactactagactagagtatggcaggggtagagggaatttctagtgtagcggtgaaatgcgtagatattagaaagaacaccggtggcgaaagcgctctactggaccattactgacactcagaggcggaagctagggtagcaaaagggattagatacccctgtagtcttagccgtaaacgatggatactagatgttgtgcataatgtacagtatcgtagctaacgcgttaagtatcccgcctggggagtacgctcgcaagggtgaaactcaaaggaattgacgggggcccgcacaagcggtggagcatgtggtttaattcgatgcaacgcgaagaaccttaccagggcttgacatactacaaattctttagagataaggaagtgccttcgggaatgtagatacaggtggtgcatggctgtcgtcagctcgtgtcgtgagatgttgggttaagtcccgcaacgagcgcaacccttatttttagttactaattcgttaggttctctagaaagactgccggtgacaaaccggaggaaggtgaggatgtcgtcaagtcagcatgccccttatgtcctgggctacacacgtgctacaatggttaagacaaagggtcgcgagcttgcaagagtcagcta
>HM1335601_Uncultured_marine_haptophyte_Biosope_T88_16S_PLA491031
aaagcgcctgtaggttgtttaataagtctgttgttaaagactagggcttaaccctaggaaagcaatggaaactactagactagagtatggcaggggtagagggaatttctagtgtagcggtgaaatgcgtagatattagaaagaacaccggtggcgaaagcgctctactggaccattactgacactcagaggcgaaagctagggtagcaaaagggattagatacccctgtagtcttagccgtaaacgatggatactagatgttgtgcataatgtacagtatcgtagctaacgcgttaagtatcccgcctggggagtacgctcgcaagggtgaaactcaaaggaattgacgggggcccgcacaagcggtggagcatgtggtttaattcgatgcaacgcgaagaaccttaccagggcttgacatactacaaattctttagagataaggaagtgccttcgggaatgtagatacaggtggtgcatggctgtcgtcagctcgtgtcgtgagatgttgggttaagtcccgcaacgagcgcaacccttatttttagttactaattcgttaggttctctagaaagactgccggtgacaaaccggaggaaggtgaggatgacgtcaagtcagcatgccccttatgtcctgggctacacacgtgctacaatggttaagacaaagggtcgcgagcttgcaagagtcagcta
>EF0520751_Uncultured_haptophyte_250304-91
aaagcgcctgtaggttgtttaataagtctgttgttaaagactagggctcaaccctaggaaagcaatggaaactattagacttgagtatggcaggggtagagggaatttctagtgtagcggtgaaatgcgtagatattagaaagaacaccggtggcgaaagcgctctactggaccattactgacactcagaggcgaaagctagggtagcaaaagggattagatacccctgtagtcctagccgtaaacgatggatactacatgttgtgcgtaatgtacagtatggtagctaacgcgttaagtatcccgcctggggagtacgctcgcaagggtgaaactcaaaggaattgacgggggcccgcacaagcggtggagcatgtggtttaattcgatgcaacgcgaagaaccttaccagggcttgacatactacgaattcttttgaaaaaaagaagtgccttcgggaatgtagatacaggtggtgcatggctgtcgtcagctcgtgtcgtgagatgttgggttaagtcccgcaacgagcgcaacccttatttttagttaccaattcgttgggatttttagaaagactgccggtgacaaaccggaggaaggtgaggatgacgtcaagtcagcatgccccttatgtcctgggctacacacgtgctacaatggttaagacaaagagtcgcgagcttgtaaaagtcagcta
>HM1332681_Uncultured_marine_haptophyte_Biosope_T41_16S_PLA491130
aaagcgcctgtaggttgtttaataagtctgttgttaaagaccagggctcaaccctagaaaagcaatggaaactgttagactagagtatggcaggggtagagggaatttctagtgtagcggtgaaatgcgtagatattagaaagaacaccggtggcgaaagcgctctactggaccattactgacactcagaggcgaaagctagggtagcaaaagggattagatacccctgtagtcctagccgtaaacgatggatactagatgttgtatgttatttacagtatcgtagctaacgcgttaagtatcccgcctggggagtacgctcgcaagggtgaaactcaaaggaattgacgggggcccgcacaagcggtggagcatgtggtttaattcgatgcaacgcgaagaaccttaccagggcttgacatactacagattcttttgagagagagaagtgccttcgggaatgtagatacaggtggtgcatggctgtcgtcagctcgtgtcgtgagatgttgggttaagtcccgcaacgagcgcaacccttatttttagttaccaattcgttgggttctctagaaagactgccggtgacaaaccggaggaaggtgaggatgacgtcaagtcagcatgccccttatgtcctgggctacacacgtgctacaatggctaagacaaagagttgcgagctcgcgagagtaagcta
>CAMNT_0015890455_Chrysochromulina_brevifilum_Strain_UTEX_LB_985
aaagcgcctgtaggttgtttactaagtctgttgttaaagactagggcttaaccctagaaaagcaatggaaacttgtagactagagtatggcaggggtagagggaatttctagtgtagcggtgaaatgcgtagatattagaaagaacaccagtggcgaaagcgctctactggaccattactgacactcagaggcgaaagctagggtagcaaaagggattagatacccctgtagtcctagccgtaaacgatggatactagatgttgtgcat--agtacagtatcgtagctaacgcgttaagtatcccgcctggggagtacgctcgcaagggtgaaactcaaaggaattgacgggggcccgcacaagcggtggagcatgtggtttaattcgatgcaacgcgaagaaccttaccaggtcttgacatactacagattcttttgagaaagagaagtgccttcgggaatgtagatacaggtggtgcatggctgtcgtcagctcgtgtcgtgagatgttgggttaagtcccgcaacgagcgcaacccttatttttagttaccaactcgttgggttttttagaaagactgccggtgacaaaccggaggaaggtgaggatgacgtcaagtcagcatgccccttatgtcctgggctacacacgtgctacaatggttaagacaaagagttgcgagctcgtgagagtaagcta
>EF0517611_Chrysochromulina_campanulifera_UIO_J10
aaagcgcctgtaggttgtttactaagtctgttgttaaagactagggcttaaccctagaaaagcaatggaaacttgtagactagagtatggcaggggtagagggaatttctagtgtagcggtgaaatgcgtagatattagaaagaacaccagtggcgaaagcgctctactggaccattactgacactcagaggcgaaagctagggtagcaaaagggattagatacccctgtagtcctagccgtaaacgatggatactagatgttgtgcat--agtacagtatcgtagctaacgcgttaagtatcccgcctggggagtacgctcgcaagggtgaaactcaaaggaattgacgggggcccgcacaagcggtggagcatgtggtttaattcgatgcaacgcgaagaaccttaccagggcttgacatactacagattcttttgagaaagagaagtgccttcgggaatgtagatacaggtggtgcatggctgtcgtcagctcgtgtcgtgagatgttgggttaagtcccgcaacgagcgcaacccttatttttagttaccaattcgttgggttttttagaaagactgccggtgacaaaccggaggaaggtgaggatgacgtcaagtcagcatgccccttatgtcctgggctacacacgtgctacaatggttaagacaaagagtcgcaagctcgtgagagtgagcta
>LN7352232_Chrysochromulina_camella_RCC1185
aaagcgcctgtaggttgtttactaagtctgttgttaaagactagggcttaaccctagaaaagcaatggaaacttgtagactagagtatggcaggggtagagggaatttctagtgtagcggtgaaatgcgtagatattagaaagaacaccagtggcgaaagcgctctactggaccattactgacactcagaggcgaaagctagggtagcaaaagggattagatacccctgtagtcctagccgtaaacgatggatactagatgttgtgcat--agtacagtatcgtagctaacgcgttaagtatcccgcctggggagtacgctcgcaagggtgaaactcaaaggaattgacgggggcccgcacaagcggtggagcatgtggtttaattcgatgcaacgcgaagaaccttaccagggcttgacatactacaaattcttttgagaaagagaagtgccttcgggaatgtagatacaggtggtgcatggctgtcgtcagctcgtgtcgtgagatgttgggttaagtcccgcaacgagcgcaacccttatttttagttaccaattcgttgggttttttagaaagactgccggtgacaaaccggaggaaggtgaggatgacgtcaagtcagcatgccccttatgtcctgggctacacacgtgctacaatggttaagacaaagagttgcaagctcgtgagagttagcta
>EF0519901_Uncultured_haptophyte_MAMA64-129
aaagcgcctgtaggttgtttactaagtctgttgttaaagactagggcttaaccctagaaaagcaatggaaacttgtagactagagtatggcaggggtagagggaatttctagtgtagcggtgaaatgcgtagatattagaaagaacaccagtggcgaaagcgctctactggaccattactgacactcagaggcgaaagctagggtagcaaaagggattagatacccctgtagtcctagccgtaaacgatggatactagatgttgtgctt--tgtacagtatcgtagctaacgcgttaagtatcccgcctggggagtacgctcgcaagggtgaaactcaaaggaattgacgggggcccgcacaagcggtggagcatgtggtttaattcgatgcaacgcgaagaaccttaccagggcttgacatactacagattcttttgaaaaaaggaagtgccttcgggaatgtagatacaggtggtgcatggctgtcgtcagctcgtgtcgtgagatgttgggttaagtcccgcaacgagcgcaacccttatttttagttaccaattcgttgggttctctagaaagactgccggtgacaaaccggaggaaggtgaggatgacgtcaagtcagcatgccccttatgtcctgggctacacacgtgctacaatggttaagacaaagagtcgcaagcttgcaagagttagcta
>EF0521621_Uncultured_haptophyte_MC615-95
aaagcgcctgtaggttgtttaataagtctgttgttaaagactagggcttaaccctagaaaagcaatggaaactaatagactagagtatggcaggggtagagggaatttctagtgtagcggtgaaatgcgtagatattagaaagaacaccagtggcgaaagcgctctactggaccattactgacactcagaggcgaaagctagggtagcaaaagggattagatacccctgtagtcctagccgtaaacgatggatactagatgttgtgctt-ccgtacagtgtcatagctaacgcgttaagtatcccgcctggggagtacgctcgcaagggtgaaactcaaaggaattgacgggggcccgcacaagcggtggagcatgtggtttaattcgatgcaacgcgaagaaccttaccagggcttgacatactacaaattctttagagatagagaagtgccttcgggaatgtagatacaggtggtgcatggctgtcgtcagctcgtgtcgtgagatgttgggttaagtcccgcaacgagcgcaacccttatttttagttaccaattcgttgggttctctagaaagactgccggtgacaaaccggaggaaggtgaggatgacgtcaagtcagcatgccccttatgtcctgggctacacacgtgctacaatggttaagacaaagagtcgcgagctcgcaagagtcagcta
>EF0518561_Uncultured_haptophyte_MC601-7
aaagcgcctgtaggttgcctaataagtctgttgttaaagactagggctcaaccctgggaaagcaatggaaactaataggctagagtatggcaggggtagagggaatttctagtgtagcggtgaaatgcgtagatattagaaagaacaccagtggcgaaagcgctctactggaccattactgacactcagaggcgaaagctagggtagcaaaagggattagatacccctgtagtcctagccgtaaacgatggatactagatgttgtattt-acttacagtgtcgcagctaacgcgttaagtatcccgcctggggagtacgctcgcaagagtgaaactcaaaggaattgacgggggcccgcacaagcggtggagcatgtggtttaattcgatgcaacgcgaagaaccttaccagggcttgacatactacaaatctttttgagaagaaagagtgccttcgggaatgtagatacaggtggtgcatggctgtcgtcagctcgtgtcgtgagatgttgggttaagtcccgcaacgagcgcaacccttatttttagttaccaacttgttgggttcactagaaagactgccggtgacaaaccggaggaaggtgaggatgacgtcaagtcagcatgccccttatgtcctgggctacacacgtgctacaatggctaagacaaagagttgcgagttcgtgaggaccagcta
>EF0520741_Uncultured_haptophyte_250304-90
aaagcgcctgtaggttgtttaataagtctgttgttaaagactagggctcaaccctagaaaagcaatggaaactaatagactagagtatggcaggggtagagggaatttctagtgtagcggtgaaatgcgtagatattagaaagaacaccagtggcgaaagcgctctactggaccattactgacactcagaggcgaaagctagggtagcaaaagggattagatacccctgtagtcctagccgtaaacgatggatactagatgttgtgtta-tatcacagtatcgcagctaacgcgttaagtatcccgcctggggagtacgctcgcaagggtgaaactcaaaggaattgacgggggcccgcacaagcggtggagcatgtggtttaattcgatgcaacgcgaagaaccttaccagggcttgacatactacagatctttttgagaaagaagagtgccttcgggaatgtagatacaggtggtgcatggctgtcgtcagctcgtgtcgtgagatgttgggttaagtcccgcaacgagcgcaacccttatttttagttaccaacttgttgggttctctagaaagactgccggtgacaaaccggaggaaggtgaggatgacgtcaagtcagcatgccccttatgtcctgggctacacacgtgctacaatggctaagacaaagagttgcgaattcgtgagaatcagcta
>EF0521271_Uncultured_haptophyte_MC615-54
aaagcgcctgtaggtggtttaataagtctgttgttaaagactagggcttaaccctaggaaagcaatggaaactaatagactagagtatggcaggggtagagggaatttctagtgtagcggtgaaatgcgtagatattagaaagaacaccagtggcgaaagcgctctactggaccattactgacactcagaggcgaaagctagggtagcaaaagggattagatacccctgtagtcctagccgtaaacgatggatactagatgttgtgttt-tctcacagtgtcgcagctaacgcgttaagtatcccgcctggggagtacgctcgcaagggtgaaactcaaaggaattgacgggggcccgcacaagcggtggagcatgtggtttaattcgatgcaacgcgaagaaccttaccagggcttgacatactgcagatctttttgagaaagaagagtgccttcgggaatgcagatacaggtggtgcatggctgtcgtcagctcgtgtcgtgagatgttgggttaagtcccgcaacgagcgcaacccttatttttagttaccaacttgttgggttctctagaaagactgccggtgacaaaccggaggaaggtgaggatgacgtcaagtcagcatgccccttatgtcctgggctacacacgtgctacaatggttaagacaaagagtcgcgagttcgtgagaaccagcta
>EF0520271_Uncultured_haptophyte_250304-28
aaagcgcctgtaggttgtttattaagtctgttgttaaagcctagggcttaaccctagagaagcagtggaaactggtagactagagtatggcaggggtagagggaatttctagtgtagcggtgaaatgcgtagatattagaaagaacaccagcggcgaaggcgctctactggaccatcactgacactcagaggcgaaagctagggtagcaaaagggattagatacccctgtagtcctagccgtaaacgatggatactagatgttgtgtttatttcacagtgtcgcagctaacgcgttaagtatcccgcctggggagtacgctcgcaagggtgaaactcaaaggaattgacgggggcccgcacaagcggtggagcatgtggtttaattcgatgcaacgcgaagaaccttaccagggcttgacatactacagatctttttgagaaagaagagtgccttcgggaatgtagatacaggtggtgcatggctgtcgtcagctcgtgtcgtgagatgttgggttaagtcccgcaacgagcgcaacccttatttttagttaccaacttgttgggttctctagaaagactgccggtgacaaaccggaggaaggtgaggatgacgtcaagtcagcatgccccttatgtcctgggctacacacgtgctacaatggctaagacaaagagttgcgagttcgtgagaaccagcta
>HM1330541_Uncultured_marine_haptophyte_Biosope_T148_16S_PLA491014
aaagcgcctgtaggtggtttagtaagtctgttgttaaagcctagggcttaaccctagaaaagcaatggaaactactagactagagtatggtaggggtagagggaatttctagtgtagcggtgaaatgcgtagatattagaaagaacaccggtggcgaaagcgctctactggaccattactgacactcagaggcgaaagctagggtagcaaaagggattagatacccctgtagtcctagccgtaaacgatggatactagatgttgggtttatttcacagtgtcgtagctaacgcgttaagtatcccgcctggggagtacgctcgcaagggtgaaactcaaaggaattgacgggggcccgcacaagcggtggagcatgtggtttaattcgatgcaacgcgaagaaccttaccagggcttgacatactacaaatctttttgagaaaaaagagtgccttcgggaatgtagatacaggtggtgcatggctgtcgtcagctcgtgtcgtgagatgttgggttaagtcccgcaacgagcgcaacccttatttttagttaccaacttgttgggttctctagaaagactgccggtgacaagccggaggaaggtgaggatgacgtcaagtcagcatgccccttatgtcctgggctacacacgtgctacaatggttaagacaaagagtcgcgagttcgtgagaaccagcta
>EF0517641_Phaeocystis_cordata_Phaeonap_1
aaagcgcctgtaggttgtttaataagtctgttgttaaagactagggctcaaccctaggaaagcaatggaaactactagacttgagtatgataggggtagagggaatttctagtgtagcggtgaaatgcgtagatattaggaagaacaccggtggcgaaggcgctctactggatcattactgacactcagaggcgaaagctagggtagcaaaagggattagatacccctgtagtcctagccgtaaacgatggatactagatgttgcgtttattatgcagtatcgtagctaacgcgttaagtatcccgcctggggagtacgctcgcaagggtgaaactcaaaggaattgacgggggcccgcacaagcggtggagcatgtggtttaattcgatgcaacgcgaagaaccttaccaaggcttgacatactacaaatttctttgaaagaggaaagtgccttcgggaatgtagatacaggtggtgcatggctgtcgtcagctcgtgtcgtgagatgttgggttaagtcccgcaacgagcgcaacccttatttttagttgctaatttattaggttttctagaaagactgccggtgacaaaccggaggaaggtgaggatgacgtcaagtcagcatgccccttatgccttgggctacacacgtgctacaatggttaagacaaagagttgcgagctcgcgagagtcagcta
>EF0519151_Uncultured_haptophyte_MC601-121
aaagcgcctgtaggttgtttaataagtctgttgttaaagactagggctcaaccctaggaaagcaatggaaactactagacttgagtatgataggggtagagggaatttctagtgtagcggtgaaatgcgtagatattaggaagaacaccggtggcgaaggcgctctactggatcattactgacactcagaggcgaaagctagggtagcaaaagggattagatacccctgtagtcctagccgtaaacgatggatactagatgttgcgtttattatgcagtatcgtagctaacgcgttaagtatcccgcctggggagtacgctcgcaagggtgaaactcaaaggaattgacgggggcccgcacaagcggtggagcatgtggtttaattcgatgcaacgcgaagaaccttaccaaggcttgacatactacaaatttctttgaaagaggaaagtgccttcgggaatgtagatacaggtggtgcatggctgtcgtcagctcgtgtcgtgagatgttgggttaagtcccgcaacgagcgcaacccttatttttagttgctaatttattaggttttctagaaagactgccggtgacaaaccggaggaaggtgaggatgacgtcaagtcagcatgccccttatgccttgggctacacacgtgctacaatggttaagacaaagagttgcgagctcgcgagagtcagcta
>EF0519691_Uncultured_haptophyte_MAMA64-103
aaagcgcctgtaggttgtttaataagtctgttgttaaagactagggcttaaccctaggaaagcaatggaaactactagacttgagtatgataggggtagagggaatttctagtgtagcggtgaaatgcgtagatattaggaagaacaccggtggcgaaggcgctctactggatcattactgacactcagaggcgaaagctagggtagcaaaagggattagatacccctgtagtcctagccgtaaacgatggatactagatgttgcgtttattatgcagtatcgtagctaacgcgttaagtatcccgcctggggagtacgctcgcaagggtgaaactcaaaggaattgacgggggcccgcacaagcggtggagcatgtggtttaattcgatgcaacgcgaagaaccttaccaaggcttgacatactacaaatttctttgaaagaggaaagtgccttcgggaatgtagatacaggtggtgcatggctgtcgtcagctcgtgtcgtgagatgttgggttaagtcccgcaacgagcgcaacccttatttttagttgctaatttattaggttttctaaaaagactgccggtgacaaaccggaggaaggtgaggatgacgtcaagtcagcatgccccttatgccttgggctacacacgtgctacaatggttaagacaaagagttgcgagctcgcgagagtcagcta
>EF0519741_Uncultured_haptophyte_MAMA64-112
aaagcgcttgtaggttgtttaataagtctgttgttaaagactagggcttaaccctaggaaagcaatggaaactactagactagagtatgataggggtagagggaatttctagtgtagcggtgaaatgcgtagatattaggaagaacaccggtggcgaaggcgctctactggatcattactgacactcagaggcgaaagctagggtagcaaaagggattagatacccctgtagtcctagccgtaaacgatggatactagatgttgcgtttattatgcagtatcgtagctaacgcgttaagtatcccgcctggggagtacgctcgcaagggtgaaactcaaaggaattgacgggggcccgcacaagcggtggagcatgtggtttaattcgatgcaacgcgaagaaccttaccaaggcttgacatactacaaatttctttgagaaaagaaagtgccttcgggaatgtagatacaggtggtgcatggctgtcgtcagctcgtgtcgtgagatgttgggttaagtcccgcaacgagcgcaacccttatttttagttgccaatttattgggttttctagaaagactgccggtgacaaaccggaggaaggtgaggatgacgtcaagtcagcatgccccttatgtcttgggctacacacgtgctacaatggctaagacaaagagtcgcgaattcgcgagaatcagcta
>EF0521881_Uncultured_haptophyte_MC622-21
aaagcgcctgtaggttgtttaataagtctgttgttaaagactagggcttaaccctaggaaagcaatggaaactactagactagagtatggtaggggtagagggaatttctagtgtagcggtgaaatgcgtagatattaggaagaacaccggtggcgaaggcgctctactggatcattactgacactcagaggcgaaagctagggtagcaaaagggattagatacccctgtagtcctagccgtaaacgatggatactagatgttgcgtttattatgcagtatcgtagctaacgcgttaagtatcccgcctggggagtacgctcgcaagggtgaaactcaaaggaattgacgggggcccgcacaagcggtggagcatgtggtttaattcgatgcaacgcgaagaaccttaccaaggcttgacatactacaaatttctttgagaaaagaaagtgccttcgggaatgtagatacaggtggtgcatggctgtcgtcagctcgtgtcgtgagatgttgggttaagtcccgcaacgagcgcaacccttatttttagttgccaatttattgggttttctagaaagactgccggtgacaaaccggaggaaggtgaggatgacgtcaagtcagcatgccccttatgtcttgggctacacacgtgctacaatggttaagacaaagagttgcgagctcgcaagagtcagcta
>HM1333661_Uncultured_marine_haptophyte_Biosope_T60_16S_PLA491005
aaagcgcctgtaggttgtttaataagtctgttgttaaagactagggcttaaccctaggaaagcaatggaaactactagacttgagtatgataggggtagagggaatttctagtgtagcggtgaaatgcgtagatattaggaagaacaccggtggcgaaggcgctctattggatcattactgacactcagaggcgaaagctagggtagcaaaagggattagatacccctgtagtcctagccgtaaacgatggatactagatgttgcgtttattatgcagtatcgtagctaacgcgttaagtatcccgcctggggagtacgctcgcaagggtgaaactcaaaggaattgacgggggcccgcacaagcggtggagcatgtggtttaattcgatgcaacgcgaagaactttaccaaggcttgacatactacaaatttttctgagaagaaaaagtgccttcgggaatgtagatacaggtggtgcatggctgtcgtcagctcgtgtcgtgagatgttgggttaagtcccgcaacgagcgcaacccttgtttttagttgccaatttattgggttttctagaaagactgccggtgacaaaccggaggaaggtgaggatgacgtcaagtcagcatgccccttatgccttgggctacacacgtgctacaatggctaggacaaagagttgcgagctcgcgagagtcagcta
>EF0521331_Uncultured_haptophyte_MC615-61
aaagcgcctgtaggttgtttaataagtctgttgttaaagactagggcttaaccctaggaaagcaatggaaactactagactagagtatgataggggtagagggaatttctagtgtagcggtgaaatgcgtagatattaggaagaacaccggtggcgaaggcgctctactggatcattactgacactcagaggcgaaagctagggtagcaaaagggattagatacccctgtagtcctagccgtaaacgatggatactagatgttgcgttttttgtgcagtatcgtagctaacgcgttaagtatcccgcctggggagtacgctcgcaagggtgaaactcaaaggaattgacgggggcccgcacaagcggtggagcatgtggtttaattcgatgcaacgcgaagaaccttaccaaggcttgacatactacaaatttctttgaaagaggaaagtgccttcgggaatgtagatacaggtggtgcatggctgtcgtcagctcgtgtcgtgagatgttgggttaagtcccgcaacgagcgcaacccttgtttttagttgccaattttttgggttttctagaaagactgccggtgacaaaccggaggaaggtgaggatgacgtcaagtcagcatgccccttatgccttgggctacacacgtgctacaatggttaagacaaagagttgcgagcttgtgagagttagcta
>LK3918221_Phaeocystis_cordata_F926
aaagcgcctgtaggttgtttaataagtctgttgttaaagactagggctcaaccctaggaaagcaatggaaactacta-acttgagtatgataggggtagagggaatttctagtgtagcggtgaaatgcgtagatattaggaagaacaccggtggcgaaggcgctctactggatcattactgacactcagaggcgaaagctagggtagcaaaagggattagatacccctgtagtcctagccgtaaacgatggatacta-atgttgcgtttattatgcagtatcgtagctaacgcgttaagtatcccgcctggggagtacgctcgcaagggtgaaactcaaaggaattgacgggggcccgcacaagcggtggagcatgtggtttaattcgatgcaacgcgaagaaccttaccaaggcttgacatactacaaatttctttgaaagaggaaagtgccttcgggaatgtagatacaggtggtgcatggctgtcgtcagctcgtgtcgtgagatgttgggttaagtcccgcaacgagcgcaacccttatttttagttgctaatttattaggttttctagaaagactgccggtgacaaaccggaggaaggtgaggatgacgtcaagtcagcatgccccttatgccttgggctacacacgtgctaca-----------------------------------------
>EF0521051_Uncultured_haptophyte_MC615-31
aaagcgcctgtaggttgtttagtaagtctgttgttaaagactagggcttaaccctagaaaagcaatggaaactactagactagagtatggtaggggtagagggaatttctagtgtagcggtgaaatgcgtagatattagaaagaacaccggtggcgaaagcgctctactggaccattactgacactcagaggcgaaagctagggtagcaaaagggattagatacccctgtagtcctagccgtaaacgatggatactagatgttgcgctt--tgtgcagtatcgtagctaacgcgttaagtatcccgcctggggagtacgctcgcaagggtgaaactc-aaggaattgacgggggcccgcacaagcggtggagcatgtggtttaattcgatgcaacgcgaagaaccttaccagggcttgacatactacgaattttcttgaaaaagaaaagtgccttcgggaatgtagatacaggtggtgcatggctgtcgtcagctcgtgtcgtgagatgttgggttaagtcccgcaacgagcgcaacccttatttttagttaccaattcgttgggttctctagaaagactgccggtgacaaaccggaggaaggtgaggatgacgtcaagtcagcatgccccttatgtcctgggctacacacgtgctacaatggctaagacaaagagttgcgagctcgcgagagtcagcta
>EF0522241_Uncultured_haptophyte_MC622-64
aaagcgcctgtaggttgtttaataagtctgttgttaaagaccagggcttaaccctgggaaagcaatggaaactactagactagagtatgataggggtagagggaatttctagtgtagcggtgaaatgcgtagatattagaaagagcaccggtggcgaaggcgctctactggatcattactgacactcagaggcgaaagctagggtagcaaaagggattagatacccctgtagtcctagccgtaaacgatggatactaggtgttgcgttt-ttatgcagtatcgtagctaacgcgttaagtatcccgcctggggagtacgctcgcaagggtgaaactcaaaggaattgacgggggcccgcacaagcggtggagcatgtggtttaattcgatgcaacgcgaagaaccttaccaaggcttgacatactacgagttttcttgaaaaagaaaagtgccttcgggaatgtagatacaggtggtgcatggctgtcgtcagctcgtgtcgtgagatgttgggttaagtcccgcaacgagcgcaacccttatttttagttaccaattcgttgggttctctagaaagactgccggtgacaaaccggaggaaggtgaggatgacgtcaagtcagcatgccccttatgtcctgggctacacacgtgctacaatggctaagacaaagagttgcgagctcgcgagagtcagcta
>EF0520321_Uncultured_haptophyte_250304-33
aaagcgcctgtaggttgtttaataagtctgttgttaaagactagggcttaaccctaggaaagcaatggaaactactagactagagtgtgataggggtagagggaatttctagtgtagcggtgaaatgcgtagatattaggaagaacaccggtggcgaaggcgctctactggatcattactgacactcagaggcgaaagctagggtagcaaaagggattagatacccctgtagtcctagccgtaaacgatggatactacatgttgcgttt-ttatgcagtatggtagctaacgcgttaagtatcccgcctggggagtacgctcgcaagggtgaaactcaaaggaattgacgggggcccgcacaagcggtggagcatgtggtttaattcgatgcaacgcgaagaaccttaccaaggcttgacatactacagatttctttgaaagaagaaagtgccttcgggaatgtagatacaggtggtgcatggctgtcgtcagctcgtgtcgtgagatgttgggttaagtcccgcaacgagcgcaacccttgtttttagttgccaatttattgggttttctagaaagactgccggtgacaaaccggaggaaggtgaggatgacgtcaagtcagcatgccccttatgccttgggctacacacgtgctacaatggttaagacaaagagttgcaagcttgtgaaagttagcta
>EF0517651_Phaeocystis_jahnii_B5
aaagcgcctgtaggttgtttaataagtctgttgttaaagactagggcttaaccctaggaaagcaatggaaactactagactagagtatggtaggggtagagggaatttctagtgtagcggtgaaatgcgtagatattagaaagaacaccggtggcgaaggcgctctactggaccattactgacactcagaggcgaaagctagggtagcaaaagggattagatacccctgtagtcctagccgtaaacgatggatactagatgttgcgttt-ttatgcagtatcctagctaacgcgttaagtatcccgcctggggagtacgctcgcaagggtgaaactcaaaggaattgacgggggcccgcacaagcggtggagcatgtggtttaattcgatgcaacgcgaagaaccttaccaaggcttgacatactacagatctctttgagaaaggagagtgccttcgggaatgtagatacaggtggtgcatggctgtcgtcagctcgtgtcgtgagatgttgggttaagtcccgcaacgagcgcaacccttatttttagttaccaattttttgggttttctagagagactgccggtgacaaaccggaggaaggtgaggatgacgtcaagtcagcatgccccttatgccttgggctacacacgtgctacaatggctaagacaaagagttgcgaact-gcgaaagtcagcta
>LN7354963_Phaeocystis_jahnii_RCC942
aaagcgcctgtaggttgtttaataagtctgttgttaaagactagggcttaaccctaggaaagcaatggaaactactagactagagtatggtaggggtagagggaatttctagtgtagcggtgaaatgcgtagatattagaaagaacaccggtggcgaaggcgctctactggaccattactgacactcagaggcgaaagctagggtagcaaaagggattagatacccctgtagtcctagccgtaaacgatggatactagatgttgcgttt-ttatgcagtatcctagctaacgcgttaagtatcccgcctggggagtacgctcgcaagggtgaaactcaaaggaattgacgggggcccgcacaagcggtggagcatgtggtttaattcgatgcaacgcgaagaaccttaccaaggcttgacatactacagatctctttgagaaaggagagtgccttcgggaatgtagatacaggtggtgcatggctgtcgtcagctcgtgtcgtgagatgttgggttaagtcccgcaacgagcgcaacccttatttttagttaccaattttttgggttttctagagagactgccggtgacaaaccggaggaaggtgaggatgacgtcaagtcagcatgccccttatgccttgggctacacacgtgctacaatggctaagacaaagagttgcgaacttgcgaaagtcagcta
>EF0517861_Uncultured_haptophyte_MC597-22
aaagcgcctgtaggttgtttattaagtctgttgttaaagcctagggcttaaccctagaacagcaatggaaactggtaaacttgagtatggtaggggtagagggaatttctagtgtagcggtgaaatgcgtagatattagaaagaacaccagtggcgaaagcgctctactggaccattactgacactcagaggcgaaagctagggtagcaaaagggattagatacccctgtagtcctagccgtaaacgatggatactagatgttgcgcttattgtgcagtatcgtagctaacgcgttaagtatcccgcctggggagtacgctcgcaagggtgaaactcaaaggaattgacgggggcccgcacaagcggtggagcatgtggtttaattcgatgcaacgcgaagaaccttaccagggcttgacatactgcgaatttctttgaaagaagaaagtgccttcgggaatgcagatacaggtggtgcatggctgtcgtcagctcgtgtcgtgagatgttgggttaagtcccgcaacgagcgcaacccttgtttttagttactaatttattaggttttctagaaagactgccggtgacaaaccggaggaaggtgaggatgacgtcaagtcagcatgccccttatgtcctgggctacacacgtgctacaatggttaagacaaagagtcgcaaattcgtaaggataagcta
>EF0522111_Uncultured_haptophyte_MC622-48
aaagcgcctgtaggttgtttattaagtctgttgttaaagcctagggcttaaccctagaacagcaatggaaactggtaaacttgagtatggtaggggtagagggaatttctagtgtagcggtgaaatgcgtagatattagaaagaacaccagtggcgaaagcgctctactggaccattactgacactcagaggcgaaagctagggtagcaaaagggattagatacccctgtagtcctagccgtaaacgatggatactagatgttgcgcttatagtgcagtatcgtagctaacgcgttaagtatcccgcctggggagtacgctcgcaagggtgaaactcaaaggaattgacgggggcccgcacaagcggtggagcatgtggtttaattcgatgcaacgcgaagaaccttaccagggcttgacatactgcgaatctctttgaaagaagagagtgccttcgggaatgcagatacaggtggtgcatggctgtcgtcagctcgtgtcgtgagatgttgggttaagtcccgcaacgagcgcaacccttgtttttagttactaatttattaggttttctagaaagactgccggtgacaaaccggaggaaggtgaggatgacgtcaagtcagcatgccccttatgtcctgggccacacacgtgctacaatggttaagacaaagagtcgcaaattcgcaaggataagcta
>EF0520391_Uncultured_haptophyte_250304-42
aaagcgcctgtaggttgtttattaagtccgttgttaaagcctagggcttaaccccagaaaagcaatggaaactaatagactagagtatggtaggggtagagggaatttctagtgtagcggtgaaatgcgtagatattagaaagaacaccagtggcgaaagcgctctactggaccattactgacactcagaggcgaaagctagggtagcaaaagggattagatacccctgtagtcctagccgtaaacgatggatactagatgttgtgcttatagtacagtatcgtagctaacgcgttaagtatcccgcctggggagtacgctcgcaagggtgaaactcaaaggaattggcgggggcccgcacaagcggtggagcatgtggtttaattcgatgcaacgcgaagaaccttaccagggcttgacatactgcgaatctttttgagaaaaaagagtgccttcgggaatgcagatacaggtggtgcatggctgtcgtcagctcgtgtcgtgagatgttgggttaagtcccgcaacgagcgcaacccttgtttttagttactaatttattaggttttctagaaagactgccggtgacaaaccggaggaaggtgaggatgacgtcaagtcagcatgccccttatgtcctgggccacacacgtgctacaatggttaagacaaagagtcgcgaattcgtgagaatcagcta
>EF0521971_Uncultured_haptophyte_MC622-31
aaagcgcctgtaggttgtttgttaagtccgttgttaaagcctagggcttaaccctagagaagcaatggaaactagtagactagagtatggtaggggtagagggaatttctagtgtagcggtgaaatgcgtagatattagaaagaacaccagtggcgaaggcgctctactggaccattactgacactcagaggcgaaagctagggtagcaaaagggattagatacccctgtagtcctagccgtaaacgatggatactagatgttgtgcttattgtacagtatcgtagctaacgcgttaagtatcccgcctggggagtacgctcgcaagggtgaaactcaaaggaattgacgggggcccgcacaagcggtggagcatgtggtttaattcgatgcaacgcgaagaaccttaccagggcttgacatactgcgaatctttttgagaaaaaagagtgccttcgggaatgcaggtacaggtggtgcatggctgtcgtcagctcgtgtcgtgagatgttgggttaagtcccgcaacgagcgcaacccttgtttttagttactaatttattaggttttctagaaagactgccggtgacaaaccggaggaaggtgaggatgacgtcaagtcagcatgccccttatgccttgggctacacacgtgctacaatggttaagacaaagagttgcgagctcgcgagagtcagcta
>CAMNT_0003281755_Chrysochromulina_rotalis_Strain_UIO044_extraction
aaagcgcctgtaggttgtttattaagtctgttgttaaagactagggcttaaccctaggaaagcaagagaaactaatagacttgagtatggcaggggtagagggaatttctagtgtagcggtgaaatgcgtagatattagaaagaacaccggcggcgaaagcgctctactggaccattactgacactcagaggcgaaagctagggtagcaaaagggattagatacccctgtagtcctagccgtaaacgatggatactagatgttgcgttt-aaatgcagtatcgtagctaacgcgttaagtatcccgcctggggagtacgctcgcaagggtgaaactcaaaggaattgacgggggcccgcacaagcggtggagcatgtggtttaattcga--caacgcgaagaaccttaccagggcttgacatactacgaattctcttgaaaaagagaagtgccttcgggaatgtagatacaggtggtgcatggctgtcgtcagctcgtgtcgtgagatgttgggttaagtcccgcaacgagcgcaacccttatttttagttaccaattcgttgggttttttagaaagactgccggtgacaaaccggaggaaggtgaggatgacgtcaagtcagcatgccccttatgtcctgggctacacacgtgctacaatggttaagacaaagagtcgcgagcttgcaaaagtcagcta
>HM1333911_Uncultured_marine_haptophyte_Biosope_T65_16S11a
aaagcgcctgtaggttgtttaataagtccgttgttaaagactagggcttaaccctaggaaagcgatggaaactgatagacttgagtatggcaggggtagagggaatttctagtgtagcggtgaaatgcgtagatattagaaagaacaccggtggcgaaagcgctctactggaccattactgacactgagaggcgaaagctaggggagcgaaagggattagatacccctgtagtcctagccgtaaacgatggatactagatgttgtgcaatttggacagtatcgtagctaacgcgttaagtatcccgcctggggagtacgctcgcaagggtgaaactcaaaggaattgacgggggcccgcacaagcggtggagcatgtggtttaattcgatgcaacgcgaagaaccttaccagggcttgacatactacagatctttttgagaaagaagagtgccttcgggaatgtagatacaggtggtgcatggctgtcgtcagctcgtgtcgtgagatgttgggttaagtcccgcaacgagcgcaaccttcgtttttagttgccaatttattgggatctctagaaagactgccggtgacaaaccggaggaaggtgagg--------------------------------------------------------------------------------------------
>HM1333951_Uncultured_marine_haptophyte_Biosope_T65_16S13a
aaagcgcctgtaggttgtttaataagtccgttgttaaagactagggcttaaccctaggaaagcgatggaaactgatagacttgagtatggcaggggtagagggaatttctagtgtagcggtgaaatgcgtagatattagaaagaacaccggtggcgaaagcgctctactggaccattactgacactgagaggcgaaagctaggggagcgaaagggattagatacccctgtagtcctagccgtaaacgatggatactagatgttgtgcaatttggacagtatcgtagctaacgcgttaagtatcccgcctggggagtacgctcgcaagggtgaaactcaaaggaattgacgggggcccgcacaagcggtggagcatgtggtttaattcgatgcaacgcgaagaaccttaccagggcttgacatactacagatctttttgagaaagaagagtgccttcgggaatgtagatacaggtggtgcatggctgtcgtcagctcgtgtcgtgagatgttgggttaagtcccgcaacgagcgcaaccctcgtttttagttgccaatttattgggatctctagaaagactgccggtgacaaaccggaggaaggtgaggatgacgtcaagtcagcatgccccttatgtcctgggctacacacgtgctacaatggttaagacaaagagtcgcgagctcgtgagagtcagcta
>KU0594961_Uncultured_marine_haptophyte_CARBOM_StTRICHO__surf_16S_PEUK_B1
---------------------ataagtccgttgttaaagactagggcttaaccctaggaaagcgatggaaactgatagacttgagtatggcaggggtagagggaatttctagtgtagcggtgaaatgcgtagatattagaaagaacaccggtggcgaaagcgctctactggaccattactgacactgagaggcgaaagctaggggagcgaaagggattagatacccctgtagtcctagccgtaaacgatggatactagatgttgtgcaatttggacagtatcgtagctaacgcgttaagtatcccgcctggggagtacgctcgcaagggtgaaactcaaaggaattgacgggggcccgcacaagcggtggagcatgtggtttaattcgatgcaacgcgaagaaccttaccagggcttgacatactacagatctttttgagaaagaagagtgccttcgggaatgtagatacaggtggtgcatggctgtcgtcagctcgtgtcgtgagatgttgggttaagtcccgcaacgagcgcaaccctcgtttttagttgc---------------------------------------------------------------------------------------------------------------------------------------------------
>LC5956821_Braarudosphaera_bigelowii_NIES-4442
aaagcgcctgtaggttgtttaataagtccgttgttaaagactagggcttaaccctaggaaagcgatggaaactgatagacttgagtatggcaggggtagagggaatttctagtgtagcggtgaaatgcgtagatattagaaagaacaccggtggcgaaagcgctctactggaccattactgacactgagaggcgaaagctaggggagcgaaagggattagatacccctgtagtcctagccgtaaacgatggatactagatgttgtgcaatttggacagtatcgtagctaacgcgttaagtatcccgcctggggagtacgctcgcaagggtgaaactcaaaggaattgacgggggcccgcacaagcggtggagcatgtggtttaattcgatgcaacgcgaagaaccttaccagggcttgacatactacagatcttcttgagaaagaagagtgccttcgggaatgtagatacaggtggtgcatggctgtcgtcagctcgtgtcgtgagatgttgggttaagtcccgcaacgagcgcaaccctcgtttttagttgccaatttattgggatctctagaaagactgccggtgacaaaccggaggaaggtgaggatgacgtcaagtcagcatgccccttatgtcctgggccacacacgtgctacaatggtaaagacaaagagtcgccaattcgcgagaatgagcta
>HM1334341_Uncultured_marine_haptophyte_Biosope_T65_16S48a
aaagcgcctgtaggttgtttaataagtccgttgttaaagactagggcttaaccctaggaaagcgatggaaactgatagacttgagtatggcaggggtagagggaatttctagtgtagcggtgagatgcgtagatattagaaagaacaccggtggcgaaagcgctctactggaccattactgacactgagaggcgaaagctaggggagcgaaagggattagatacccctgtagtcctagccgtaaacgatggatactagatgttgtgcaatttggacagtatcgtagctaacgcgttaagtatcccgcctggggagtacgctcgcaagggtgaaactcaaaggaattgacgggggcccgcacaagcggtggagcatgtggtttaattcgatgcaacgcgaagaaccttaccagggcttgacatactacagatctttttgagaaagaagagtgccttcgggaatgtagatacaggtggtgcatggctgtcgtcagctcgtgtcgtgagatgttgggttaagtcccgcaacgagcgcaaccctcgtttttagttgccaatttattgggatctctagaaagactgccggtgacaaaccggaggaaggtgaggatgacgtcaagtcagcatgccccttatgtcctgggccacacacgtgctacaatggtaaagacaaagagttgcgagctcgcgagagtcagcta
>HM1334251_Uncultured_marine_haptophyte_Biosope_T65_16S41a
aaagcgcctgtaggttgtttaataagtccgttgttaaagactagggcttaaccctaggaaagcgatggaaactgatagacttgagtatggcaggggtagagggaatttctagtgtagcggtgaaatgcgtagatattagaaagaacaccggtggcgaaagcgctctactggaccattactgacactgagaggcgaaagctaggggagcgaaagggattagatacccctgtagtcctagccgtaaacgatggatactagatgttgtgcaatttggacagtatcgtagctaacgcgttaagtatcccgcctggggagtacgctcgcaagggtgaaactcaaaggaattgacgggggcccgcacaagcggtggagcatgtggtttaattcgatgcaacgcgaagaaccttacgagggcttgacatactacagatctttttgagaaagaagagtgccttcgggaatgtagatacaggtggtgcatggctgtcgtcagctcgtgtcgtgagatgttgggttaagtcccgcaacgagcgcaaccctcgtttttagttgccaatttattgggatctctagaaagactgccggtgacaaaccggaggaaggtgaggatgacgtcaagtcagcatgccccttatgtcctgggccacacacgtgctacaatggtaaagacaaagagtcgccaattcgcgagagtcagcta
>HM1334401_Uncultured_marine_haptophyte_Biosope_T65_16S52a
aaagcgcctgtaggttgtttaataagtccgttgttaaagactagggcttaaccctaggaaagcgatggaaactgatagacttgagtatggcaggggtagagggaatttctagtgtagcggtgaaatgcgtagatattagaaagaacaccggtggcgaaagcgctctactggaccattactgacactgagaggcgaaagctaggggagcgaaagggattagatacccctgtagtcctagccgtaaacgatggatactagatgttgtgcaatttggacagtatcgtagctaacgcgttaagtatcccgcctggggagtacgctcgcaagggtgaaactcaaaggaattgacgggggcctgcacaagcggtggagcatgtggtttaattcgatgcaacgcgaagaattttacgagggcttgacatactacagatctttttgagaaagaagagtgccttcgggaatgtagatacaggtggtgcatggctgtcgtcagctcgtgtcgtgagatgttgggttaagtcccgcaacgagcgcaactttcgtttttagttgcc-atttattgggatctctagaaagactgccggtgacaaaccggaggaaggtgaggatgacgtcaagtcagcat--------------------------------------------------------------------------
>HM1334371_Uncultured_marine_haptophyte_Biosope_T65_16S50b
aaagcgcctgtaggttgtttattaagtctgtggttaaagactagggctcaaccctaggaaagcaatggaaactaatagactagagtatggcaggggtagagggaatttctagtgtagcggtgaaatgcgtagatattagaaagaacaccggtggcgaaagcgctctactggaccattactgacactgagaggcgaaagctaggggagcgaaagggattagatacccctgtagtcctagccgtaaacgatggatactagatgttgtgcaatttggacagtatcgtagctaacgcgttaagtatcccgcctggggagtacgctcgcaagggtgaaactcaaaggaattgacgggggcccgcacaagcggtggagcatgtggtttaattcgatgcaacgcgaagaaccttaccagggcttgacatactacagatttttttgagaaagaagagtgccttcgggaatgtagatacaggtggtgcatggctgtcgtcagctcgtgtcgggagatgttgggttaagtcccgcaacgagcgcaaccctcgtttttagttgccaatttattgggatctctagaaagactgccggtgacaaaccggaggaaggtgaggatgacgttaagtcagcatgccccttatgtcttgggccacacacgtgctacaatggtaaagacaaagagtcccccattcgcgagaatgagcta
>HM1333961_Uncultured_marine_haptophyte_Biosope_T65_16S17a
aaagcgcctgtaggttgtttaataagtccgttgttaaagactagggcttaaccctaggaaagcgatggaaactgatagacttgagtatggcaggggtagagggaatttctagtgtagcggtgaaatgcgtagatattagaaagaacaccggtggcgaaagcgctctactggaccattactgacactgagaggcgaaagctaggggagcgaaagggattagatacccctgtagtcctagccgtaaacgatggatactagatgttgcgtttattatgcagtatcgtagctaacgcgttaagtatcccgcctggggagtacgctcgcaagggtgaaactcaaaggaattgacgggggcccgcacaagcggtggagcatgtggtttaattcgatgcaacgcgaagaaccttaccagggcttgacatactacagatctttttgagaaagaagagtgccttcgggaatgtagatacaggtggtgcatggctgtcgtcagctcgtgtcgtgagatgttgggttaagtcccgcaacgagcgcaaccctcgtttttagttgccaatttattgggatctctagaaagactgccggtgacaaaccggaggaaggtgaggatgacgtcaagtcagcat--------------------------------------------------------------------------
>HM1334291_Uncultured_marine_haptophyte_Biosope_T65_16S44b
aaagcgcctgtaggttgtttattaagtctgtggttaaagactagggctcaaccctaggaaagcaatggaaactaatagactagagtatggcaggggtagagggaatttctagtgtagcggtgaaatgcgtagatattagaaagaacaccggtggcgaaagcgctctactggaccattactgacactcagaggcgaaagctagggtagcaaaagggattagatacccctgtagtcctagccgtaaacgatggatactagatgttgtgcataaagtacagtatcgcagctaacgcgttaagtatcccgcctggggagtacgctcgcaagggtgaaactcaaaggaattgacgggggcccgcacaagcggtggagcatgtggtttaattcgatgcaacgcgaagaaccttaccagggcttgacatactacagatctttttgagaaagaagagtgccttcgggaatgtagatacaggtggtgcatggctgtcgtcagctcgtgtcgtgagatgttgggttaagtcccgcaacgagcgcaaccctcgtttttagttgccaatttattgggatctctagaaagactgccggtgacaaaccggaggaaggtgaggatgacgtcaagtcagcatgccccttatgtcctgggccacacacgtgctacaatggtaaagacaaagagtcgccaattcgcgagaatgagcta
>HM1334151_Uncultured_marine_haptophyte_Biosope_T65_16S33a
aaagcgcctgtaggttgtttaataagtctgttgttaaagactagggcttaaccctaggaaagcaatggaaactactagactagagtatggcaggggtagagggaatttctagtgtagcggtgaaatgcgtagatattagaaagaacaccggtggcgaaagcgctctactggaccattactgacactcagaggcgaaagctagggtagcaaaagggattagatacccctgtagtcctagccgtaaacgatggatactagatgttgcgtattttatgcagtatcgtagctaacgcgttaagtatcccgcctggggagtacgctcgcaagggtgaaactcaaaggaattgacgggggcccgcacaagcggtggagcatgtggtttaattcgatgcaacgcgaagaactttaccagggcttgacatactacaaatctttttgagaagaaagagtgctttcgggaatgtagatacaggtggtgcatggctgtcgtcagttcgtgtcgtgagatgttgggttaagtcccgcaacgagcgcaaccctcgtttttagttgcc-atttattgggttctctagaaagactgccggtgacaaaccggaggaaggtgaggatgacgtcaagtcagc----------------------------------------------------------------------------
>HM1334041_Uncultured_marine_haptophyte_Biosope_T65_16S27a
aaagcgcctgtaggttgtttaataagtctgttgttaaagactagggctcaaccctagaaaagcaatggatactactagactagagtatggcaggggtagagggaatttctagtgtagcggtgaaatgcgtagatattagaaagaacaccggtggcgaaagcgctctactgaaccattactgacactcagaggcgaaagctagggtagcaaaagggattagatacccctgtagtcctagccgtaaacgatggatactagatgttgtgctt-ccgtacagtatcgtagctaacgcgttaagtatcccgcctggggagtacgctcgcaagggtgaaactcaaaggaattgacgggggcccgcacaagcggtggagcatgtggtttaattcgatgcaacgcgaagaactttaccagggcttgacatactacagatttttttgagaaagaagagtgccttcgggaatgtagatacaggtggtgcatggctgtcgtcagctcgtgtcgtgagatgttgggttaagtctcgcaacgagcgcaactttcgtttttagttgctaatttattgggatctctagaaagactgccggtgacaaaccggaggaaggtgaggatgacgtccagt--------------------------------------------------------------------------------
>CAMNT_0007304963_Scyphosphaera_apsteinii_Strain_RCC1455
aaagcgcctgtaggttgtttaataagtctgttgttaaaggctagggcttaaccctagaaaagcaatggaaactaataaacttgagtatggtaggggtagagggaatttttagtgtagcggtgaaatgcgtagatattagaaagaacaccggtggcgaaagcgctctactgggccattactgacactcagaggcgaaagctaggggagcgaaagggattagatacccctgtagtcctagccgtaaacgatggatactaggtgttgcttaaatttagcagtaccgtagctaacgcgttaagtatcccgcctggggagtacgctcgcaagagtgaaactcaaaggaattgacgggggcccgcacaagcggtggagcatgtggtttaattcgatgcaacgcgaagaaccttaccagggcttgacatactacaaatctttttgaaacagaagagtgccttcgggaatgtagatacaggtggtgcatggctgtcgtcagctcgtgtcgtgagatgttgggttaagtcccgcaacgagcgcaaccctcgtttttagttgccaatttattgggttttttagaaagactgccggtgacaaaccggaggaaggtgaggatgacgtcaagtcagcatgccccttatgtcctgggccacacacgtgctacaatgacaaagacaaagggttgcaaattcgtgagaactagcta
>CAMNT_0030834423_Emiliania-huxleyi-CCMP370
aaagcgcctgtaggttgtttagtaagtctgttgttaaagaccagggcttaaccctgggaaagcaatggaaactactagacttgagtatggcaggggtagagggaatttctagtgtagcggtgaaatgcgtagatattagaaagaacaccggcggcgaaagcgctctactggaccattactgacactcagaggcgaaagctaggggagcaaaagggattagatacccctgtagtcctagccgtaaacgatggatactagatgttgcgcaatttgtgcagtatcttagctaacgcgttaagtatcccgcctggggagtacgctcgcaagggtgaaactcaaaggaattgacgggggcccgcacaagcggtggagcatgtggtttaattcgatgcaacgcgaagaaccttaccagggcttgacatactacaaatcttttcgaaacgaaagagtgccttcgggaatgtagatacaggtggtgcatggctgtcgtcagctcgtgtcgtgagatgttgggttaagtcccgcaacgagcgcaaccctcatttttagttgccaatttattgggatttctagagagactgccggtgacaaaccggaggaaggtgaggatgacgtcaagtcagcatgccccttatgccctgggccacacacgtgctacaatggcgaagacaaagagtcgcaaacctgcgaaggctagcta
>KC4041111_Emiliania_huxleyi_RCC1225
aaagcgcctgtaggttgtttagtaagtctgttgttaaagaccagggcttaaccctgggaaagcaatggaaactactagacttgagtatggcaggggtagagggaatttctagtgtagcggtgaaatgcgtagatattagaaagaacaccggcggcgaaagcgctctactggaccattactgacactcagaggcgaaagctaggggagcaaaagggattagatacccctgtagtcctagccgtaaacgatggatactagatgttgcgcaatttgtgcagtatcttagctaacgcgttaagtatcccgcctggggagtacgctcgcaagggtgaaactcaaaggaattgacgggggcccgcacaagcggtggagcatgtggtttaattcgatgcaacgcgaagaaccttaccagggcttgacatactacaaatcttttcgaaacgaaagagtgccttcgggaatgtagatacaggtggtgcatggctgtcgtcagctcgtgtcgtgagatgttgggttaagtcccgcaacgagcgcaaccctcatttttagttgccaatttattgggatttctagagagactgccggtgacaaaccggaggaaggtgaggatgacgtcaagtcagcatgccccttatgccctgggccacacacgtgctacaatggcgaagacaaagagtcgcaaacctgcgaaggctagcta
>KC4041181_Gephyrocapsa_oceanica_RCC1284
aaagcgcctgtaggttgtttagtaagtctgttgttaaagaccagggcttaaccctgggaaagcaatggaaactactagacttgagtatggcaggggtagagggaatttctagtgtagcggtgaaatgcgtagatattagaaagaacaccggcggcgaaagcgctctactggaccattactgacactcagaggcgaaagctaggggagcaaaagggattagatacccctgtagtcctagccgtaaacgatggatactagatgttgcgcaatttgtgcagtatcttagctaacgcgttaagtatcccgcctggggagtacgctcgcaagggtgaaactcaaaggaattgacgggggcccgcacaagcggtggagcatgtggtttaattcgatgcaacgcgaagaaccttaccagggcttgacatactacaaatcttttcgaaacgaaagagtgccttcgggaatgtagatacaggtggtgcatggctgtcgtcagctcgtgtcgtgagatgttgggttaagtcccgcaacgagcgcaaccctcatttttagttgccaatttattgggatttctagagagactgccggtgacaaaccggaggaaggtgaggatgacgtcaagtcagcatgccccttatgccctgggccacacacgtgctacaatggcgaagacaaagagtcgcaaacctgcgaaggctagcta
>KP2828361_Gephyrocapsa_muellerae_RCC3862
aaagcgcctgtaggttgtttagtaagtctgttgttaaagaccagggcttaaccctgggaaagcaatggaaactactagacttgagtatggcaggggtagagggaatttctagtgtagcggtgaaatgcgtagatattagaaagaacaccggcggcgaaagcgctctactggaccattactgacactcagaggcgaaagctaggggagcaaaagggattagatacccctgtagtcctagccgtaaacgatggatactagatgttgcgcaatttgtgcagtatcttagctaacgcgttaagtatcccgcctggggagtacgctcgcaagggtgaaactcaaaggaattgacgggggcccgcacaagcggtggagcatgtggtttaattcgatgcaacgcgaagaaccttaccagggcttgacatactacaaatcttttcgaaacgaaagagtgccttcgggaatgtagatacaggtggtgcatggctgtcgtcagctcgtgtcgtgagatgttgggttaagtcccgcaacgagcgcaaccctcatttttagttgccaatttattgggatttctagagagactgccggtgacaaaccggaggaaggtgaggatgacgtcaagtcagcatgccccttatgccctgggccacacacgtgctacaatggcgaagacaaagagtcgcaaacctgcgaaggctagcta
>LN7354863_Emiliania_huxleyi_RCC909
aaagcgcctgtaggttgtttagtaagtctgttgttaaagaccagggcttaaccctgggaaagcaatggaaactactagacttgagtatggcaggggtagagggaatttctagtgtagcggtgaaatgcgtagatattagaaagaacaccggcggcgaaagcgctctactggaccattactgacactcagaggcgaaagctaggggagcaaaagggattagatacccctgtagtcctagccgtaaacgatggatactagatgttgcgcaatttgtgcagtatcttagctaacgcgttaagtatcccgcctggggagtacgctcgcaagggtgaaactcaaaggaattgacgggggcccgcacaagcggtggagcatgtggtttaattcgatgcaacgcgaagaaccttaccagggcttgacatactacaaatcttttcgaaacgaaagagtgccttcgggaatgtagatacaggtggtgcatggctgtcgtcagctcgtgtcgtgagatgttgggttaagtcccgcaacgagcgcaaccctcatttttagttgccaatttattgggatttctagagagactgccggtgacaaaccggaggaaggtgaggatgacgtcaagtcagcatgccccttatgccctgggccacacacgtgctacaatggcgaagacaaagagtcgcaaacctgcgaaggctagcta
>NC_0072881_Emiliania_huxleyi
aaagcgcctgtaggttgtttagtaagtctgttgttaaagaccagggcttaaccctgggaaagcaatggaaactactagacttgagtatggcaggggtagagggaatttctagtgtagcggtgaaatgcgtagatattagaaagaacaccggcggcgaaagcgctctactggaccattactgacactcagaggcgaaagctaggggagcaaaagggattagatacccctgtagtcctagccgtaaacgatggatactagatgttgcgcaatttgtgcagtatcttagctaacgcgttaagtatcccgcctggggagtacgctcgcaagggtgaaactcaaaggaattgacgggggcccgcacaagcggtggagcatgtggtttaattcgatgcaacgcgaagaaccttaccagggcttgacatactacaaatcttttcgaaacgaaagagtgccttcgggaatgtagatacaggtggtgcatggctgtcgtcagctcgtgtcgtgagatgttgggttaagtcccgcaacgagcgcaaccctcatttttagttgccaatttattgggatttctagagagactgccggtgacaaaccggaggaaggtgaggatgacgtcaagtcagcatgccccttatgccctgggccacacacgtgctacaatggcgaagacaaagagtcgcaaacctgcgaaggctagcta
>NC_0637821_Gephyrocapsa_oceanica_RCC1296
aaagcgcctgtaggttgtttagtaagtctgttgttaaagaccagggcttaaccctgggaaagcaatggaaactactagacttgagtatggcaggggtagagggaatttctagtgtagcggtgaaatgcgtagatattagaaagaacaccggcggcgaaagcgctctactggaccattactgacactcagaggcgaaagctaggggagcaaaagggattagatacccctgtagtcctagccgtaaacgatggatactagatgttgcgcaatttgtgcagtatcttagctaacgcgttaagtatcccgcctggggagtacgctcgcaagggtgaaactcaaaggaattgacgggggcccgcacaagcggtggagcatgtggtttaattcgatgcaacgcgaagaaccttaccagggcttgacatactacaaatcttttcgaaacgaaagagtgccttcgggaatgtagatacaggtggtgcatggctgtcgtcagctcgtgtcgtgagatgttgggttaagtcccgcaacgagcgcaaccctcatttttagttgccaatttattgggatttctagagagactgccggtgacaaaccggaggaaggtgaggatgacgtcaagtcagcatgccccttatgccctgggccacacacgtgctacaatggcgaagacaaagagtcgcaaacctgcgaaggctagcta
>NC_0637841_Gephyrocapsa_ericsonii_RCC4032
aaagcgcctgtaggttgtttagtaagtctgttgttaaagaccagggcttaaccctgggaaagcaatggaaactactagacttgagtatggcaggggtagagggaatttctagtgtagcggtgaaatgcgtagatattagaaagaacaccggcggcgaaagcgctctactggaccattactgacactcagaggcgaaagctaggggagcaaaagggattagatacccctgtagtcctagccgtaaacgatggatactagatgttgcgcaatttgtgcagtatcttagctaacgcgttaagtatcccgcctggggagtacgctcgcaagggtgaaactcaaaggaattgacgggggcccgcacaagcggtggagcatgtggtttaattcgatgcaacgcgaagaaccttaccagggcttgacatactacaaatcttttcgaaacgaaagagtgccttcgggaatgtagatacaggtggtgcatggctgtcgtcagctcgtgtcgtgagatgttgggttaagtcccgcaacgagcgcaaccctcatttttagttgccaatttattgggatttctagagagactgccggtgacaaaccggaggaaggtgaggatgacgtcaagtcagcatgccccttatgccctgggccacacacgtgctacaatggcgaagacaaagagtcgcaaacctgcgaaggctagcta
>NC_0637851_Gephyrocapsa_parvula_RCC4033
aaagcgcctgtaggttgtttagtaagtctgttgttaaagaccagggcttaaccctgggaaagcaatggaaactactagacttgagtatggcaggggtagagggaatttctagtgtagcggtgaaatgcgtagatattagaaagaacaccggcggcgaaagcgctctactggaccattactgacactcagaggcgaaagctaggggagcaaaagggattagatacccctgtagtcctagccgtaaacgatggatactagatgttgcgcaatttgtgcagtatcttagctaacgcgttaagtatcccgcctggggagtacgctcgcaagggtgaaactcaaaggaattgacgggggcccgcacaagcggtggagcatgtggtttaattcgatgcaacgcgaagaaccttaccagggcttgacatactacaaatcttttcgaaacgaaagagtgccttcgggaatgtagatacaggtggtgcatggctgtcgtcagctcgtgtcgtgagatgttgggttaagtcccgcaacgagcgcaaccctcatttttagttgccaatttattgggatttctagagagactgccggtgacaaaccggaggaaggtgaggatgacgtcaagtcagcatgccccttatgccctgggccacacacgtgctacaatggcgaagacaaagagtcgcaaacctgcgaaggctagcta
>NC_0637831_Gephyrocapsa_muellerae_RCC3370
aaagcgcctgtaggttgtttagtaagtctgttgttaaagaccagggcttaaccctgggaaagcaatggaaactactagacttgagtatggcaggggtagagggaatttctagtgtagcggtgaaatgcgtagatattagaaagaacaccggcggcgaaagcgctctactggaccattactgacactcagaggcgaaagctaggggagcaaaagggattagatacccctgtagtcctagccgtaaacgatggatactagatgttgcgcaatttgtgcagtatcttagctaacgcgttaagtatcccgcctggggagtacgctcgcaagggtgaaactcaaaggaattgacgggggcccgcacaagcggtggagcatgtggtttaattcgatgcaacgcgaagaaccttaccagggcttgacatactacaaatcttttcgaaacgaaagagtgccttcgggaatgtagatacaggtggtgcatggctgtcgtcagctcgtgtcgtgagatgttgggttaagtcccgcaacgagcgcaaccctcatttttagttgccaatttattgggatttctagagagactgccggtgacaaaccggaggaaggtgaggatgacgtcaagtcagcatgccccttatgccctgggccacacacgtgctacaatggcgaagacaaagagtcgcaaacctgcgaaggctagcta
>LN7352332_Emiliania_huxleyi_RCC1216
aaagcgcctgtaggttgtttagtaagtctgttgttaaagaccagggcttaaccctgggaaagcaatggaaactactagacttgagtatggcaggggtagagggaatttctagtgtagcggtgaaatgcgtagatattagaaagaacaccggcggcgaaagcgctctactggaccattactgacactcagaggcgaaagctaggggagcaaaagggattagatacccctgtagtcctagccgtaaacgatggatactagatgttgcgcaatttgtgcagtatcttagctaacgcgttaagtatcccgcctggggagtacgctcgcaagggtgaaactcaaaggaattgacgggggcccgcacaagcggtggagcatgtggtttaattcgatgcaacgcgaagaaccttaccagggcttgacatactacaaatcttttcgaaacgaaagagtgccttcgggaatgtagatacaggtggtgcatggctgtcgtcagctcgtgtcgtgagatgttgggttaagtcccgcaacgagcgcaaccctcatttttagttgccaatttattgggatttctagagagactgccggtgacaaaccggaggaaggtgaggatgacgtcaagtcagcatgccccttatgccctgggccacacacgtgctacaatggcgaagacaaagagtcgcaaacctgcgaaggctagcta
>LN7353693_Isochrysis_nuda_RCC2477
aaagcgcctgtaggttgtttagtaagtccgttgttaaagactagggcttaaccctgggacagcaatggaaactactagacttgagtatggcaggggtagagggaatttctagtgtagcggtgaaatgcgtagatattagaaagaacaccggcggcgaaagcgctctactggaccattactgacactgagaggcgaaagctagggtagcaaaagggattagatacccctgtagtcctagccgtaaacgatggatactaggtgttgtgcactttgtacagtatcttagctaacgcgttaagtatcccgcctggggagtacgctcgcaagggtgaaactcaaaggaattgacgggggcccgcacaagcggtggagcatgtggtttaattcgatgcaacgcgaagaaccttaccagggcttgacatactacagatcttttagagataagagagtaccttcgggaatgtagatacaggtggtgcatggctgtcgtcagctcgtgtcgtgagatgttgggttaagtcccgcaacgagcgcaaccctcgtttttagttgccaatttattgggttttctagaaagactgccggtgacaaaccggaggaaggtgaggatgacgtcaagtcagcatgccccttatgtcctgggccacacacgtgctacaatggcgaagacaaagagtcgcaaacctgtgaaggctagcta
>NC_0402911_Tisochrysis_lutea
aaagcgcctgtaggttgtttagtaagtccattgttaaagaccagggcttaaccctgggaaagcaatagaaactactagacttgagtatggcaggggtagagggaatttctagtgtagcggtgaaatgcgtagatattagaaagaacaccggtggcgaaagcgctctactggaccattactgacactgagaggcgaaagctagggtagcaaaagggattagatacccctgtagtcctagccgtaaacgatggatactaggtgttgtgcagttcgtacagtatcttagctaacgcgttaagtatcccgcctggggagtacgctcgcaagggtgaaactcaaaggaattgacgggggcccgcacaagcggtggagcatgtggtttaattcgatgcaacgcgaagaaccttaccagggcttgacatactacagatcttttagagataaaagagtgccttcgggaatgtagatacaggtggtgcatggctgtcgtcagctcgtgtcgtgagatgttgggttaagtcccgcaacgagcgcaaccctcgtttttagttgccaatttattgggttttctagagagactgccggtgacaaaccggaggaaggtgaggatgacgtcaagtcagcatgccccttatgtcctgggccacacacgtgctacaatggcggagacaaagagtcgcaaacctgcgaaggctagcta
>NC_0491681_Isochrysis_galbana_OA3011
aaagcgcctgtaggttgtttagtaagtccattgttaaagaccagggcttaaccctgggaaagcaatagaaactactagacttgagtatggcaggggtagagggaatttctagtgtagcggtgaaatgcgtagatattagaaagaacaccggtggcgaaagcgctctactggaccattactgacactgagaggcgaaagctagggtagcaaaagggattagatacccctgtagtcctagccgtaaacgatggatactaggtgttgtgcagttcgtacagtatcttagctaacgcgttaagtatcccgcctggggagtacgctcgcaagggtgaaactcaaaggaattgacgggggcccgcacaagcggtggagcatgtggtttaattcgatgcaacgcgaagaaccttaccagggcttgacatactacagatcttttagagataaaagagtgccttcgggaatgtagatacaggtggtgcatggctgtcgtcagctcgtgtcgtgagatgttgggttaagtcccgcaacgagcgcaaccctcgtttttagttgccaatttattgggttttctagagagactgccggtgacaaaccggaggaaggtgaggatgacgtcaagtcagcatgccccttatgtcctgggccacacacgtgctacaatggcggagacaaagagtcgcaaacctgcgaaggctagcta
>X755181_Isochrysis_sp
aaagcgcctgtaggttgtttagtaagtccgttgttaaatactagggcttaaccctgggaaagcaatagaaactactagacttgagtatggcaggggtagagggaatttctagtgtagcggtgaaatgcgtagatattagaaagaacaccggcggcgaaagcgctctactggaccattactgacactgagaggcgaaagctagggtagcaaaagggattagatacccctgtagtcctagccgtaaacggtggatactaggtgttgtgcaaattgtacagtatcttagctaacgcgttaagtatcccgcctggggagtacgctcgcaagggtgaaactcaaaggaattgacgggggcccgcacaagcggtggagcatgtggtttaattcgatgcaacgcgaagaaccttaccagggcttgacatactgcagatcttctagaaacagaagagtaccttcgggaatgtagatacaggtggtgcatggctgtcgtcagctcgtgtcgtgagatgttgggttaagtcccgcaacgagcgcaaccctcgtttttagttgccaatttattgggttttctagaaagactgccggtgacaaaccggaggaaggtgaggatgacgtcaagtcagcatgccccttatgtcctgggccacacacgtgctacaatggcggagacaaagagtcgcaaacctgcgaaggttagcta
>JX8693541_Uncultured_haptophyte_env_Pavin_epi_T_S22F
aaagcgcctgtaggtcgtttaataagtctgttgttaaagactagggcttaaccctagaaaagcaatggaaactactagacttgagtatggcaggggtagagggaatttctagtgtagcggtgaaatgcgtagatattagaaagaacaccagcggcgaaagcgctctactggaccactactgacactgagaggcgaaagctaggggagcaaaagggattagatacccctgtagtcctagccgtaaacgatggatactaggtgttgtgcaatttgtacagtatcttagctaacgcgttaagtatcccgcctggggagtacgctcgcaagagtgaaactcaaaggaattgacgggggcccgcacaagcggtggagcatgcggtttaattcgatgctacgcgaagaaccttaccagggcttgacatactacaaatctttttgaaacgaaagagtgccttcgggaatgtagatacaggtggtgcatggctgtcgtcagctcgtgtcgtgagatgttgggttaagtcccgcaacgagcgcaaccctcgtttttagttgccaatttattgggatttctaaaaagactgccggtgacaaaccggaggaaggtgaggatgacgtcaagtcagcatgccccttatgtcctgggccacacacgtgctacaatggcgaagacaaagagtcgcaaacttgcgaaagttagcta
>LN7352362_Helicosphaera_carteri_RCC1333
aaagcgcctgtaggttgtttaacaagtctgctgttaaagactagggcttaaccctgggaaagcagtggaaactagtaaacttgagtatggtaggggtagagggaatttctagtgtagcggtgaaatgcgtagatattagaaagaacaccggtggcgaaagcgctctactggaccattactgacactcagaggcgaaagctaggggagcgaaagggattagatacccctgtagtcctagccgtaaacgatggatactagatgttgtgcaaattgtacagtatcgtagctaacgcgttaagtatcccgcctggggagtacgctcgcaagggtgaaactcaaaggaattgacgggggcccgcacaagcggtggagcatgtggtttaattcgatgcaacgcgaagaaccttaccagggcttgacatactacaaatcttttcgagatgaaagagtgccttcgggaatgtagatacaggtggtgcatggctgtcgtcagctcgtgtcgtgagatgttgggttaagtcccgcaacgagcgcaaccctcgtttttagttgccaatttattgggttttttagaaagactgccggtgataaaccggaggaaggtgaggatgacgtcaagtcagcatgccccttatgtcctgggccacacacgtgctacaatggtaaagacaaagagtcgcaaatctgtgaagactagcta
>EF0520831_Uncultured_haptophyte_MC615-5
aaagcgcctgtaggttgtttagtaagtctgttgttaaagactaaggcttaaccttaggaaagcgatggaaactactagacttgagtatggcaggggtagagggaatttctagtgtagcggtgaaatgcgtagatattagaaagaacaccagcggcgaaagcgctctactggaccattactgacactcagaggcgaaagctaggggagcaaaagggattagatacccctgtagtcctagccgtaaacgatggatactaggtgttgtgtatactatacagtgccgtagctaacgcgttaagtatcccgcctggggagtacgctcgcaagggtgaaactcaaaggaattgacgggggcccgcacaagcggtggagcatgtggtttaattcgatgcaacgcgaagaaccttaccagggcttgacatactgcaaatct-tttaaaacgaaagagtgccttcgagaatgcagatacaggtggtgcatggctgtcgtcagctcgtgtcgtgagatgttgggttaagtcccgcaacgagcgcaaccctcgtttttagttaccaatttattggaatctctagaaagactgccggtgacaaaccggaggaaggtgaggatgacgtcaagtcagcatgccccttatgtcctgggccacacacgtgctacaatggcaaagacaaagagttgcgaactcgtgagagtcagcta
>EF0520971_Uncultured_haptophyte_MC615-22
aaagcgcctgtaggttgtttagtaagtctgttgttaaagactaaggcttaaccttaggaaagcgatggaaactactagacttgagtatggcaggggtagagggaatttctagtgtagcggtgaaatgcgtagatattagaaagaacaccagcggcgaaagcgctctactggaccattactgacactcagaggcgaaagctaggggagcaaaagggattagatacccctgtagtcctagccgtaaacgatggatactaggtgttgtgtatactatacagtgccgtagctaacgcgttaagtatcccgcctggggagtacgctcgcaagggtgaaactcaaaggaattgacgggggcccgcacaagcggtggagcatgtggtttaattcgatgcaacgcgaagaaccttaccagggcttgacatactgcaaatcttttttaaacgaaagagtgccttcgggaatgcagatacaggtggtgcatggctgtcgtcagctcgtgtcgtgagatgttgggttaagtcccgcaacgagcgcaaccctcgtttttagttaccaatttattggaatctctagaaagactgccggtgacaaaccggaggaaggtgaggatgacgtcaagtcagcatgccccttatgtcctgggccacacacgtgctacaatggcaaagacaaagagtcgcaaacctgcaaaggctagcta
>EF0521941_Uncultured_haptophyte_MC622-28
aaagcgcctgtaggttgtttagtaagtctgttgttaaagactaaggcttaaccttaggaaagcgatggaaactactagacttgagtatggcaggggtagagggaatttctagtgtagcggtgaaatgcgtagatattagaaagaacaccagcggcgaaagcgctctactggaccattactgacactcagaggcgaaagctaggggagcaaaagggattagatacccctgtagtcctagccgtaaacgatggatactaggtgttgtgtatattatacagtgccgtagctaacgcgttaagtatcccgcctggggagtacgctcgcaagggtgaaactcaaaggaattgacgggggcccgcacaagcggtggagcatgtggtttaattcgatgcaacgcgaagaaccttaccagggcttgacatactgcaaatcttttttaaacgaaagagtgccttcgggaatgcagatacaggtggtgcatggctgtcgtcagctcgtgtcgtgagatgttgggttaagtcccgcaacgagcgcaaccctcgtttttagttaccaatttattggaatctctagaaagactgccggtgacaaaccggaggaaggtgaggatgacgtcaagtcagcatgccccttatgtcctgggccacacacgtgctacaatggcaaagacaaagagtcgcaaacctgcaaaggctagcta
>EF0522181_Uncultured_haptophyte_MC622-58
aaagcgcctgtaggttgtttaataagtctgttgttaaagactagggctcaaccctgggaaagcaatggaaactgataaacttgagtatggcaggggtagagggaatttctagtgtagcggtgaaatgcgtagatattagaaagaacaccggtggcgaaagcgctctactggaccattactgacactcagaggcgaaagctaggggagcgaaagggattagatacccctgtagtcctagccgtaaacgatggatactagatgttgtgttatttatacagtatcgtagctaacgcgttaagtatcccgcctggggagtacgctcgcaagggtgaaactcaaaggaattgacgggggcccgcacaagcggtggagcatgtggtttaattcgatgcaacgcgaagaaccttaccagggcttgacatactacaaatctctttgaaacgagagagtgccttcgggaatgtagatacaggtggtgcatggctgtcgtcagctcgtgtcgtgagatgttgggttaagtcccgcaacgagcgcaaccctcgtttttagttgccaatttattggg-tttttagaaagactgccggtgacaaaccggaggaaggtgaggatgacgtcaagtcagcatgccccttatgccctgggccacacacgtgctacaatggcaaagacaaagagttgcaaattcgcgaggataagcta
>HM1331391_Uncultured_marine_haptophyte_Biosope_T35_16S_OXY107015
aaagcgcctgtaggttgtttaataagtctgttgttaaagactagggctcaaccctgggaaagcaatggaaactgataaacttgagtatggcaggggtagagggaatttctagtgtagcggtgaaatgcgtagatattagaaagaacaccggtggcgaaagcgctctactggaccattactgacactcagaggcgaaagctaggggagcgaaagggattagatacccctgtagtcctagccgtaaacgatggatactagatgttgtgttttttatacagtatcgtagctaacgcgttaagtatcccgcctggggagtacgctcgcaagggtgaaactcaaaggaattgacgggggcccgcacaagcggtggagcatgtggtttaattcgatgcaacgcgaagaaccttaccagggcttgacatactacaaatcttttcgaaatgaaagagtgccttcgggaatgtagatacaggtggtgcatggctgtcgtcagctcgtgtcgtgagatgttgggttaagtcccgcaacgagcgcaaccctcgtttttagttgccaatttattggg-tttttagaaagactgccggtgacaaaccggaggaaggtgaggatgacgtcaagtcagcatgccccttatgtcctgggccacacacgtgctacaatgacaaagacaaagagttgcaagttcgcgaggataagcta
>CAMNT_0034597763_Pleurochrysis-carterae-CCMP645
aaagcgcctgtaggttgtttagtaagtttgttgttaaagactagggcttaaccctaggaaagcgatgaaaactactagacttgagtatggtaggggtagagggaatttctagtgtagtggtgaaatgcgtagatattagaaagaacaccggtggcgaaagcgctctactgggccattactgacactgagaggcgaaagctaggggagcaaaagggattagatacccctgtagtcctagccgtaaacgatgggtactaggtgttgtgttttatatacagtaccgtagctaacgcgttaagtaccccgcctggggagtacgctcgcaagggtgaaactcaaaggaattgacgggggcccgcacaagcggtggagcatgtggtttaattcgat-caacgcgaagaaccttaccagaacttgacatactacgaatcttctggagatagaagagtgccttcgggaatgtagatacaggtggtgcatggctgtcgtcagctcgtgtcgtgagatgttgggttaagtcccgcaacgagcgcaaccctcgtttttagttgccaatttattggggtttctagaaagactgccggtgataaaccggaggaaggtgaggatgacgtcaagtcagcatgccccttatgttctgggctacacacgtgctacaatgacaaagacaaagagttgcaaattcgcgagaactagcta
>LN7353683_Pleurochrysis_sp_RCC2476_RCC2476
aaagcgcctgtaggttgtttagtaagttcgttgttaaagactagggcttaaccctaggaaagcgatgaaaactactagacttgagtatggtaggggtagagggaatttctagtgtagtggtgaaatgcgtagatattagaaagaacaccggtggcgaaagcgctctactgggccattactgacactgagaggcgaaagctaggggagcaaaagggattagatacccctgtagtcctagccgtaaacgatgggtactaggtgttgtgttttatatacagtaccgtagctaacgcgttaagtaccccgcctggggagtacgctcgcaagggtgaaactcaaaggaattgacgggggcccgcacaagcggtggagcatgtggtttaattcgatgcaacgcgaagaaccttaccagaacttgacatactacaaatcttttggagacagaagagtaccttcgggaatgtagatacaggtggtgcatggctgtcgtcagctcgtgtcgtgagatgttgggttaagtcccgcaacgagcgcaaccctcgtttttagttgccaatttattgggatttctagaaagactgccggtgataaaccggaggaaggtgaggatgacgtcaagtcagcatgccccttatgttctgggctacacacgtgctacaatgacaaagacaaagagttgcaaattcgcgagaactagcta
>LN7352452_Pleurochrysis_sp_RCC1392_RCC1392
aaagcgcctgtagattgtttagtaagttcgttgttaaagactagggcttaaccctaggaaagcgatggaaactactaggcttgagtatggtaggggtagagggaatttctagtgtagtggtgaaatgcgtagatattagaaagaacaccggyggcgaaagcgctctactgggccattactgacaytgagaggcgaaagctaggggagcaaaagggattagatacccctgtagtcctagccgtaaacgatgggtactaggtgttgtgttttatatacagtatcgtagctaacgcgttaagtaccccgcctggggagtacgctcgcaagggtgaaactcaaaggaattgacgggggcccgcacaagcggtggagcatgtggtttaattcgatgcaacgcgaagaaccttaccagaacttgacatactacggatcttttggagacaaaagagtgccttcgggaatgtagatacaggtggtgcatggctgtcgtcagctcgtgtcgtgagatgttgggttaagtcccgcaacgagcgcaaccctcgtttttagttgccaatttattgggatttctggaaagactgccggtgataaaccggaggaaggtgaggatgacgtcaagtcagcatgccccttatgttctgggctacacacgtgctacaatgacaaagacaaagagttgcaaattcgcgagaactagct-
>HM1331201_Uncultured_marine_haptophyte_Biosope_T33_16S_PLA491020
aaagcgcctgtaggttgtctaataagtccgttgttaaatactagggcttaaccctgggaaagcaatggaaactaataggcttgagtatggtaggggtagagggaatttctagtgtagcggtgaaatgcgtagatattagaaagaacaccagtggcgaaagcgctctactgggccattactgacactcagaggcgaaagctaggggagcgaaagggattagatacccctgtagtcctagccgtaaacgatggatactaggtgttgtgttt-atacacagtatcgtagctaacgcgttaagtatcccgcctggggagtacgctcgcaagggtgaaactcaaaggaattgacgggggcccgcacaagcggtggagcatgtggtttaattcgatgcaacgcgaagaaccttaccagggcttgacatactacaaatctttttgagacgaaagagtgccttcgggaatgtagatacaggtggtgcatggctgtcgtcagctcgtgtcgtgagatgttgggttaagtcccgcaacgagcgcaaccctcgtttttagttgccaatttattgggatttctaaagagactgccgatgataaatcggaggaaggtgaggatgacgtcaagtcagcatgccccttatgtcctgggctacacacgtgctacaatggcaaagacaaagagtcgcaaattcgcgagaactagcta
>HM1333171_Uncultured_marine_haptophyte_Biosope_T58_16S_PLA491001
aaagcgcctgtaggttgtctaataagtccgttgttaaatactagggcttaaccctgggaaagcaatggaaactaataggcttgagtatggtaggggtagagggaatttctagtgtagcggtgaagtgcgtagatattagaaagaacaccagtggcgaaagcgctctactgggccattactgacactcagaggcgaaagctaggggagcgaaagggattagatacccctgtagtcctagccgtaaacgatggatactaggtgttgtgttt-atatacagtatcgtagctaacgcgttaagtatcccgcctggggagtacgctcgcaagggtgaaactcaaaggaattgacgggggcccgcacaagcggtggagcatgtggtttaattcgatgcaacgcgaagaaccttaccagggcttgacatactacaaatctttttgagacgaaagagtgccttcgggaatgtagatacaggtggtgcatggctgtcgtcagctcgtgtcgtgagatgttgggttaagtcccgcaacgagcgcaaccctcgtttttagttgccaatttattgggatttctaaagagactgccgatgataaatcggaggaaggtgaggatgacgtcaagtcagcatgccccttatgtcctgggctacacacgtgctacaatggcaaagacaaagagtcgcaaattcgcgagaactagcta
>LN7352202_Calcidiscus_leptoporus_RCC1129
aaagcgcctgtaggttgtctaataagtccgttgttaaagaccagggcttaaccctgggaaagcaatggaaactactaggcttgagtatggtaggggtagagggaatttctagtgtagcggtgaaatgcgtagatattagaaagaacaccggtggcgaaagcgctctactgggccattactgacactcagaggcgaaagctaggggagcgaaagggattagatacccctgtagtcctagccgtaaacgatggatactaggtgttgtgttt-ttatacagtatcgtagctaacgcgttaagtatcccgcctggggagtacgctcgcaagggtgaaactcaaaggaattgacgggggcccgcacaagcggtggagcatgtggtttaattcgatgcaacgcgaagaaccttaccagggcttgacatactacaaatctttttgagacgaaagagtgccttcgggaatgtagatacaggtggtgcatggctgtcgtcagctcgtgtcgtgagatgttgggttaagtcccgcaacgagcgcaaccctcgtttttagttgccaatttattgggatttctagagagactgccgatgataaatcggaggaaggtgaggatgacgtcaagtcagcatgccccttatgtcctgggccacacacgtgctacaatggcaaagacaaagagtcgcaaattcgcgagaactagcta
>LN7352212_Calcidiscus_quadriperforatus_RCC1145
aaagcgcctgtaggttgtctaataagtccgttgttaaagaccagggcttaaccctgggaaagcaatggaaactactaggcttgagtatggtaggggtagagggaatttctagtgtagcggtgaaatgcgtagatattagaaagaacaccggtggcgaaagcgctctactgggccattactgacactcagaggcgaaagctaggggagcgaaagggattagatacccctgtagtcctagccgtaaacgatggatactaggtgttgtgttt-ttatacagtatcgtagctaacgcgttaagtatcccgcctggggagtacgctcgcaagggtgaaactcaaaggaattgacgggggcccgcacaagcggtggagcatgtggtttaattcgatgcaacgcgaagaaccttaccagggcttgacatactacaaatctttttgagacgaaagagtgccttcgggaatgtagatacaggtggtgcatggctgtcgtcagctcgtgtcgtgagatgttgggttaagtcccgcaacgagcgcaaccctcgtttttagttgccaatttattgggatttctagagagactgccgatgataaatcggaggaaggtgaggatgacgtcaagtcagcatgccccttatgtcctgggccacacacgtgctacaatggcaaagacaaagagtcgcaaattcgcgagaactagcta
>LN7352402_Oolithotus_fragilis_RCC1372
aaagcgcctgtaggttgtctaataagtctgttgttaaagaccagggcttaaccctgggaaagcaatggaaactgctagacttgagtatggtaggggtagagggaatttctagtgtagcggtgaaatgcgtagatattagaaagaacaccggtggcgaaagcgctctactgggccattactgacactcagaggcgaaagctaggggagcgaaagggattagatacccctgtagtcctagccgtaaacgatggatactaggtgttgtgttt-ttatacagtatcgtagctaacgcgttaagtatcccgcctggggagtacgctcgcaagggtgaaactcaaaggaattgacgggggcccgcacaagcggtggagcatgtggtttaattcgatgcaacgcgaagaaccttaccagggcttgacatactacaaatctttttgagacgaaagagtgccttcgggaatgtagatacaggtggtgcatggctgtcgtcagctcgtgtcgtgagatgttgggttaagtcccgcaacgagcgcaaccctcgtttttagttgccaatttattgggatttctaaagagactgccgatgataaatcggaggaaggtgaggatgacgtcaagtcagcatgccccttatgtcctgggccacacacgtgctacaatggcaaagacaaagagtcgcaaattcgcgagaactagcta
>LN7352602_Umbilicosphaera_hulburtiana_RCC1474
aaagcgcctgtaggtggcctaataagtctgttgttaaagaccagggcttaaccctgggaaagcaatggaaactactaggcttgagtatggtaggggtagagggaatttctagtgtagcggtgaaatgcgtagatattagaaagaacaccggtggcgaaagcgctctactgggccattactgacactcagaggcgaaagctaggggagcgaaagggattagatacccctgtagtcctagccgtaaacgatggatactaggtgttgtattt-taatacagtatcgtagctaacgcgttaagtatcccgcctggggagtacgctcgcaagggtgaaactcaaaggaattgacgggggcccgcacaagcggtggagcatgtggtttaattcgatgcaacgcgaagaaccttaccagggcttgacatactacaaatctttttgagacgaaagagtgccttcgggaatgtagatacaggtggtgcatggctgtcgtcagctcgtgtcgtgagatgttgggttaagtcccgcaacgagcgcaaccctcgtttttagttgccaatttattgggatttctaaagagactgccgatgataaatcggaggaaggtgaggatgacgtcaagtcagcatgccccttatgtcctgggccacacacgtgctacaatggcaaagacaaagagtcgcaaattcgcgagaactagcta
>LN7352312_Coccolithus_braarudii_RCC1199
aaagcgcctgtaggttgtctaataagtctgttgttaaagactagggcttaaccctaggaaagcaatggaaactactaggcttgagtatggtaggggtagagggaatttctagtgtagcggtgaaatgcgtagatattagaaagaacaccggtggcgaaagcgctctactggaccattactgacactcagaggcgaaagctaggggagcgaaagggattagatacccctgtagtcctagccgtaaacgatggatactaggtgttgtgttt-atatacagtatcgtagctaacgcgttaagtatcccgcctggggagtacgctcgcaagggtgaaactcaaaggaattgacgggggcccgcacaagcggtggagcatgtggtttaattcgatgcaacgcgaagaaccttaccagggcttgacatactgcaaatcttttcgagacgaaagagtgccttcgggaatgcagatacaggtggtgcatggctgtcgtcagctcgtgtcgtgagatgttgggttaagtcccgcaacgagcgcaaccctcgtctttagttgccaatttattgggatttttagagagactgccgatgataaatcggaggaaggtgaggatgacgtcaagtcagcatgccccttatgtcctgggctacacacgtgctacaatggcaaagacaaagagtcgcaaattcgtaagaactagcta
>LN7352592_Umbilicosphaera_sibogae_RCC1469
aaagcgcctgtaggttgcctaataagtctgttgttaaagaccagggcttaaccctgggaaagcaatggaaactactaggcttgagtatggtaggggtagagggaatttctagtgtagcggtgaaatgcgtagatattagaaagaacaccggtggcgaaagcgctctactgggccattactgacactcagaggcgaaagctaggggagcgaaagggattagatacccctgtagtcctagccgtaaacgatggatactaggtgttgtgttt-atatacagtatcgtagctaacgcgttaagtatcccgcctggggagtacgctcgcaagggtgaaactcaaaggaattgacgggggcccgcacaagcggtggagcatgtggtttaattcgatgcaacgcgaagaaccttaccagggcttgacatactacaaatctttttgagacgaaagagtgccttcgggaatgtagatacaggtggtgcatggctgtcgtcagctcgtgtcgtgagatgttgggttaagtcccgcaacgagcgcaaccctcgtttttagttgccaatttattgggatttctaaagagactgccgatgataaatcggaggaaggtgaggatgacgtcaagtcagcatgccccttatgtcctgggccacacacgtgctacaatggcaaagacaaagagtcgcaaattcgcgagaactag---
>LN7352382_Ochrosphaera_neapolitana_RCC1358
aaagcgcctgtaggttgtctaataagtctgttgttaaagactagggcttaaccctgggaaagcgatggaaactactaggcttgagtatggtaggggtagagggaatttctagtgtagcggtgaaatgcgtagatattagaaagaacaccggtggcgaaagcgctctactgggccattactgacactgagaggcgaaagctaggggagcaaaagggattagatacccctgtagtcctagccgtaaacgatggatactaggtgttgtatta-ttatacagtatcgtagctaacgcgttaagtatcccgcctggggagtacgctcgcaagggtgaaactcaaaggaattgacgggggcccgcacaagcggtggagcatgtggtttaattcgatgcaacgcgaagaaccttaccagggcttgacatactacaaatctttttgagacgaaagagtgccttcgggaatgtagatacaggtggtgcatggctgtcgtcagctcgtgtcgtgagatgttgggttaagtcccgcaacgagcgcaaccctcgtttttagttgccaatttattgggatttctagagagactgccggtgataaaccggaggaaggtgaggatgacgtcaagtcagcatgccccttatgccctgggccacacacgtgctacaatgacaaagacaaagagtcgcaaattcgcgagaactagcta
>LN7354153_Ochrosphaera_sp_RCC2972_RCC2972
aaagcgcctgtaggttgtctaataagtctgttgttaaagactagggcttaaccctgggaaagcgatggaaactactaggcttgagtatggtaggggtagagggaatttctagtgtagcggtgaaatgcgtagatattagaaagaacaccggtggcgaaagcgctctactgggccattactgacactgagaggcgaaagctaggggagcaaaagggattagatacccctgtagtcctagccgtaaacgatggatactaggtgttgtatta-ttatacagtatcgtagctaacgcgttaagtatcccgcctggggagtacgctcgcaagggtgaaactcaaaggaattgacgggggcccgcacaagcggtggagcatgtggtttaattcgatgcaacgcgaagaaccttaccagggcttgacatactacaaatctttttgagacgaaagagtgccttcgggaatgtagatacaggtggtgcatggctgtcgtcagctcgtgtcgtgagatgttgggttaagtcccgcaacgagcgcaaccctcgtttttagttgccaatttattgggatttctagagagactgccggtgataaaccggaggaaggtgaggatgacgtcaagtcagcatgccccttatgccctgggccacacacgtgctacaatgacaaagacaaagagtcgcaaattcgcgagaactagcta
>LN7354162_Ochrosphaera_sp_RCC2973_RCC2973
aaagcgcctgtaggttgtctaataagtctgttgttaaagactagggcttaaccctgggaaagcgatggaaactactaggcttgagtatggtaggggtagagggaatttctagtgtagcggtgaaatgcgtagatattagaaagaacaccggtggcgaaagcgctctactgggccattactgacactgagaggcgaaagctaggggagcaaaagggattagatacccctgtagtcctagccgtaaacgatggatactaggtgttgtatta-ttatacagtatcgtagctaacgcgttaagtatcccgcctggggagtacgctcgcaagggtgaaactcaaaggaattgacgggggcccgcacaagcggtggagcatgtggtttaattcgatgcaacgcgaagaaccttaccagggcttgacatactacaaatctttttgagacgaaagagtgccttcgggaatgtagatacaggtggtgcatggctgtcgtcagctcgtgtcgtgagatgttgggttaagtcccgcaacgagcgcaaccctcgtttttagttgccaatttattgggatttctagagagactgccggtgataaaccggaggaaggtgaggatgacgtcaagtcagcatgccccttatgccctgggccacacacgtgctacaatgacaaagacaaagagtcgcaaattcgcgagaactagcta
>X990771_Ochrosphaera_neapolitana_tRNAIle_tRNAAla_and_23Ss
aaagcgcctgtaggttgtctaataagtctgttgttaaagactagggcttaaccctgggaaagcgatggaaactaataggcttgagtatggtaggggtagagggaatttctagtgtagcggtgaaatgcgtagatattagaaagaacaccggtggcgaaagcgctctactgggccattactgacactgagaggcgaaagctaggggagcaaaagggattagatacccctgtagtcctagccgtaaacgatggatactaggtgttgtatta-ttgtacagtatcgtagctaacgcgttaagtatcccgcctggggagtacgctcgcaagggtgaaactcaaaggaattgacgggggcccgcacaagcggtggagcatgtggtttaattcgatgcaacgcgaagaaccttaccagggcttgacatactacagatctttttgagacgaaagagtgccttygggaatgtagatacaggtggtgcatggctgtcgtcagctcgtgtcgtgagatgttgggttaagtcccgcaacgagcgcaaccctcgtttttagttgccaatttattgggatctctagagagactgccggtgataaaccggaggaaggtgaggatgacgtcaagtcagcatgccccttatgtcctgggccacacacgtgctacaatgacaaagacaaagagtcgcaaattcgcgagaactagcta
>LN7354193_Cruciplacolithus_sp_RCC2977_RCC2977
aaagcgcctgtaggttgtctaataagtctgttgttaaagactagggcttaaccctaggaaagcaatggaaactgctaggcttgagtatggtaggggtagagggaatttctagtgtagcggtgaaatgcgtagatattagaaagaacaccagtggcgaaagcgctctactgggccattactgacactgagaggcgaaagctaggggagcgaaagggattagatacccctgtagtcctagccgtaaacgatggatactaggtgttgtattt-atatacagtatcgtagctaacgcgttaagtatcccgcctggggagtacgctcgcaagggtgaaactcaaaggaattgacgggggcccgcacaagcggtggagcatgtggtttaattcgatgcaacgcgaagaaccttaccagggcttgacatactacaaatcttttggagacaaaagagtaccttcgggaatgtagatacaggtggtgcatggctgtcgtcagctcgtgtcgtgagatgttgggttaagtcccgcaacgagcgcaaccctcgtttttagttgccaatttattgggatttctagaaagactgccggtgataaaccggaggaaggtgaggatgacgtcaagtcagcatgccccttatgtcctgggccacacacgtgctacaatggcaaagacaaagagtcgcaaattcgcgaggactagcta
>LN7354203_Cruciplacolithus_sp_RCC2978_RCC2978
aaagcgcctgtaggttgtctaataagtctgttgttaaagactagggcttaaccctaggaaagcaatggaaactgctaggcttgagtatggtaggggtagagggaatttctagtgtagcggtgaaatgcgtagatattagaaagaacaccagtggcgaaagcgctctactgggccattactgacactgagaggcgaaagctaggggagcgaaagggattagatacccctgtagtcctagccgtaaacgatggatactaggtgttgtgttt-atatacagtatcgtagctaacgcgttaagtatcccgcctggggagtacgctcgcaagggtgaaactcaaaggaattgacgggggcccgcacaagcggtggagcatgtggtttaattcgatgcaacgcgaagaaccttaccagggcttgacatactacaaatcttttggagacaaaagagtacctttgggaatgtagatacaggtggtgcatggctgtcgtcagctcgtgtcgtgagatgttgggttaagtcccgcaacgagcgcacccctcgtttttagttgccaatttattgggatttctagaaagactgccggtgataaaccggaggaaggtgaggatgacgtcaagtcagcatgccccttatgtcctgggccacacacgtgctacaatggcaaagacaaagagtcgcaaattcgcgaggactagcta
>KT9562921_Haptophyta_environmental_samples_ST4_30
aaagcgcctgtaggttgtttaataagtctgttgttaaagactagggcttaaccctagaaaagcaatggaaactactagactagagtatggcaggggtagagggaatttctagtgtagcggtgaaatgcgtagatattagaaagaacaccggtggcgaaagcgctctactggaccattactgacactcagaggcgaaagctagggtagcaaaagggattagatacccctgtagtcctagccgtaaacgatggatactacatgttgtgcattatgtacagtatggtagctaacgcgttaagtatcccgcctggggagtacgctcgcaagggtgaaactcaaaggaattgacgggggcccgcacaagcggtggagcatgtggtttaattcgatgcaacgcgaagaaccttaccaaggcttgacatactacaaatttttctgagaagagaaagtgccttcgggaatgtagatacaggtggtgcatggctgtcgtcagctcgtgtcgtgagatgttgggttaagtcccgcaacgagcgcaacccttgtttttagttgccaatttattgggttttctagaaagactgccggtgacaaaccggaggaagttgaggatgactgcaagtcagcatgcaccttatgccttgggcgacacacgtgctacaatggctaggacaaagagttgcgagctcgcaagagtcagcta
>HM1334211_Uncultured_marine_haptophyte_Biosope_T65_16S38b
aaagcgcctgtaggttgtttaataagtctgttgttaaagactagggctcaaccctagaaaagcaatggaaactactagactagagtatggcaggggtagagggaatttctagtgtagcggtgagatgcgtagatattagaaagaacaccggtggcgaaagcgctctactggaccattactgacactcagaggcgaaagctagggtagcaaaagggattagatacccctgtagtcctagccgtaaacgatggatactagatgttgtatattatacgcagtgtcgtagctaacgcgttaagtatcccgcctgggaagtacgctcgcaagggtgaaactcaaaggaattgacgggggcccgcacaagcggtggagcatgtggttcaattcgatgcaaagcgaagaaccttaccagggcttgacatactacgaattctcttgaaaaagagaagtgccttcgggaatgtagatacaggtggtgcatggctgtcgtcagctcgtgtcgtgagatgttgggttaagtcccgcaacgagcgcaaccctcgtttttagttgccaatttattgggatctctagaaagactgccggtgacaaaccggaggaaggtgaggatgacgtcaagtcagcatgccccttatgtcctgggccacacacgtgctacaatggtaaagacaaagagtcgccaattcgcgagaatgagcta
>EF0519551_Uncultured_haptophyte_MAMA64-61
aaagcgcctgtaggttgtttaataagtctgttgttaaagactggggcttaaccccaggaaagcaatggaaactactagactagagtatggtaggggtaaagggaatttctagtgtagcggtgaaatgcgtagatattagaaagaacaccggtggcgaaagcgctttactggaccattactgacactcagaggcgaaagctagggtagccaaagggattagatacccctgtagtcctagccgtaaacgatggatactagatgttgcgcttattgtgcagtgtcgtagctaacgcgttaagtatcccgcctggggagtacgatcgcaaggttgaaactcaaaggaattgacgggggcccgcacaagcggtggagcatgtggtttaattcgatgcaacgcgaagaaccttaccagggcttgacatactgcaaattttcttgaaagagaaaagtgccttcgggaatgcagatacaggtggtgcatggctgtcgtcagctcgtgtcgtgagatgttgggttaagtcccgcaacgagcgcaaccctcgtttttagttgccatttta-tgggttctctagaaagactgccggtgacaaaccggaggaaggtggggatgacgtcaagtcagcatgccccttatgccctgggctacacacgtgctacaatggctaagacaaagagtcgcgaattcgcgagaatcagcta
>EF0519601_Uncultured_haptophyte_MAMA64-78
aaagcgcctgtaggttgtttaataagtctgttgttaaagactggggcttaaccccaggaaagcaatggaaactactagactagagtatggtaggggtaaagggaatttctagtgtagcggtgaaatgcgtagatattagaaagaacaccggtggcgaaagcgctttactggaccattactgacactcagaggcgaaagctagggtagccaaagggattagatacccctgtagtcctagccgtaaacgatggatactagatgttgcgcttattgtgcagtgtcgtagctaacgcgttaagtatcccgcctggggagtacgatcgcaaggttgaaactcaaaggaattgacgggggcccgcacaagcggtggagcatgtggtttaattcgatgcaacgcgaagaaccttaccagggcctgacatactgcaaattttcttgaaagagaaaagtgccttcgggaatgcagatacaggtggtgcatggctgtcgtcagctcgtgtcgtgagatgttgggttaagtcccgcaacgagcgcaaccctcgtttttagttgccatttta-tgggttctctagaaagactgccggtgacaaaccggaggaaggtggggatgacgtcaagtcagcatgccccttatgccctgggctacacacgtgctacaatggctaagacaaagagtcgcgaattcgcgagaatcagcta
>HM1333281_Uncultured_marine_haptophyte_Biosope_T58_16S_PLA491014
aaagcgcctgtaggttgtttaataagtctgttgttaaagactggggcttaaccccaggaaagcaatggaaactactagactagagtatggtaggggtaaagggaatttctagtgtagcggtgaaatgcgtagatattagaaagaacaccggtggcgaaggcgctttactggaccattactgacactcagaggcgaaagctagggtagccaaagggattagatacccctgtagtcctagccgtaaacgatggatactagatgttgcgcttattgtgcagtgtcgtagctaacgcgttaagtatcccgcctggggagtacgatcgcaaggttgaaactcaaaggaattgacgggggcccgcacaagcggtggagcatgtggtttaattcgatgcaacgcgaagaaccttaccagggcttgacatactgcaaattttcttgaaagagaaaagtgccttcgggaatgcagatacaggtggtgcatggctgtcgtcagctcgtgtcgtgagatgttgggttaagtcccgcaacgagcgcaaccctcgtttttagttgccatttta-tgggttctctagaaagactgccggtgacaaaccggaggaaggtggggatgacgtcaagtcagcatgccccttatgccctgggctacacacatgctacaatggctaagacagagagtcgcgaattcgcgagaatcagcta
>HM1331031_Uncultured_marine_haptophyte_Biosope_T33_16S_PLA491001
aaagcgcctgtaggttgtttaataagtctgttgttaaagactggggcttaaccccaggaaagcaatggaaactactagactagagtatggtaggggtaaagggaatttctagtgtagcggtgaaatgcgtagatattagaaagaacaccggtggcgaaagcgctttactggaccattactgtcactcagaggcgaaagctagggtagccaaagggattagatacccctgtagtcctagccgtaaacgatggatactagatgttgcgcttattgtgcagtgtcgtagctaacgcgttaagtatcccgcctggggagtacgctcgcaagggtgaaactcaaaggaattgacgggggcccgcacaagcggtggagcatgtggtttaattcgatgcaacgcgaagaaccttaccagggcttgacatactgcaaattttcttgaaagagaaaagtgccttcgggaatgcagatacaggtggtgcatggctgtcgtcagctcgtgtcgtgagatgttgggttaagtcccgcaacgagcgcaaccctcgttttcagttgccatttta-tgggttctctagaaagactgccagtgacaaaccggaggaaggtggggatgacgtcaagtcagcatgccccttatgccctgggctacacacgtgctacaatggctaagacaaagagtcgcgaattcgcgagaatcagcta
>HM1331091_Uncultured_marine_haptophyte_Biosope_T33_16S_PLA491008
aaagcgcctgtaggttgtctaataagtccgttgttaaatactagggcttaaccctgggaaagcaatggagactaataggcttgagtatggtaggggtagagggaatttctagtgtagcggtgaaatgcgtagatattagaaagaacaccagtggcgaaagcgctctactgggccattactgacactcagaggcgaaagctaggggagcgaaagggattagatacccctgtagtcctagccgtaaacgatggatactaggtgttgtgttt-atacacagtatcgtagctaacgcgttaagtatcccgcctggggagtacgatcgcaaggttgaaactcaaaggaattgacgggggcccgcacaagcggtggagcatgtggtttaattcgatgcaacgcgaagaaccttaccagggcttgacatactgcaaattttcttgaaagagaaaagtgccttcgggaatgcagatacaggtggtgcatggctgtcgtcagctcgtgtcgtgagatgttgggttaagtcccgcaacgagcgcaaccctcgtttttagttgccatttta-tgggttctctagaaagactgccggtgacaaaccggaggaaggtggggatgacgtcaagtcagcatgccccttatgccctgggctacacacgtgctacaatggctaagacaaagagtcgcgaattcgcgagaatcagcta
>EF0520461_Uncultured_haptophyte_250304-49
aaagcgtctgtaggtggcttaataagtctgttgttaaaggttagggctcaaccctaaaaaagcaatggaaactgttaagcttgagtatggcaggggtagagggaatttctagtgtagcggtgaaatgcgtagatattagaaagaacaccggtggcgaaagcgctctactggaccattactgacactcagagacgaaagctaggggagcaaaagggattagatacccctgtagtcctagccgtaaacgatggatactagatgttggattttatagacagtatcgtagctaacgcgttaagtatcccgcctggggagtacgctcgcaagggtgaaactcaaaggaattgacgggggcccgcacaagcagtggagcatgtggtttaattcgatgcaacgcgaagaaccttaccagggcttgacatactacaaatcttttagagatagaagagtgctttcgagaatgtagatacaggtggtgcatggctgtcgtcagctcgtgtcgtgagatgttgggttaagtcccgcaacgagcgcaaccctcgtttttagttgccaatttattggtttttttagaaagactgccggtgacaaaccggaggaaggtgaggatgacgtcaagtcagcatgccccttatgtcctgggctacacacgtgctacaatgatggggacaaagagttgccaatctgtgaagatgagcta
>LN7352552_Syracosphaera_pulchra_RCC1460
aaagcgcctgtaggttgcttgataagtctgtcgttaaagcttagggctcaaccctaaaaaagcgatggaaactgacaagcttgagtatggtaggggtagagggaatttctagtgtagcggtgaaatgcgtagatattagaaagaacaccggtggcgaaggcgctctactggaccattactgacactcagaggcgaaagctaggggagcaaaagggattagatacccctgtagtcctagccgtaaacgatggatactagatgttggattt-atagacagtatcgtagctaacgcgttaagtatcccgcctggggagtacgctcgcaagggtgaaactcaaaggaattgacgggggcccgcacaagcagtggagcatgtggtttaattcgatgcaacgcgaagaaccttaccagggcttgacatactacaaatcttttagagatagaagagtgctttcgagaatgtagatacaggtagtgcatggctgtcgtcagctcgtgtcgtgagatgttgggttaagtcccgcaacgagcgcaaccctcgtttttagttgccaatttattggtttttttagaaagactgccggtgacaaaccggaggaaggtgaggatgacgtcaagtcagcatgctccttatgtcctgggctacacacgtgctacaatgatgaagacaaagagtcgccaatctgcgaagacgagcta
>HM1334331_Uncultured_marine_haptophyte_Biosope_T65_16S46b
aaagcgcctgtaggttgtttaataagtctgttgttaaagactagggcttaaccctagaaaagcaatggaaactactagactagagtatggcaggggtagagggaatttctagtgtagcggtgaaatgcgtagatattagaaagaacaccggtggcgaaagcgctctactggaccattactgacactcagaggcgaaagctagggtagcaaaagggattagatacccctgtagtcctagccgtaaacgatggatactagatgttgtgctttttgtacagtatggtagctaacgcgttaagtatcccgcctggggagtacgctcgcaagggtgaaactcaaaggaattgacgggggcccgcacaagcggtggagcatgtggtttaattcgatgcaacgcgaagaaccttaccagggctccccccactacagatctttttgagaaagaagagtgccttcgggaatgtagatacaggtggtgcatggctgtcgtcagctcgtgtcgtgagatgttgggttaagtcccgcaacgagcgcaaccctcgtttttagttgcca-------------------------------------------------------------------------------------------------------------------------------------------------
>LN7352442_Prymnesium_pigrum_RCC1390
aaagcgcctgtaggttgtttggtaagtctgttgttaaagactaaggctcaaccttagaaaagcaatagaaactgctagacttgagtatggcaggggtagaaggaatttctagtgtagcggtgaaatgcgtagatattagaaagaacaccggcggcgaaagcgctctactggaccattactgacactcagaggcgaaagctagggtagcaaaagggattagatacccctgtagtcctagccgtaaacgatggatactagatgttgcatatatcttgcagtatcgtagctaacgcgttaagtatcccgcctggggagtacgctcgcaagggtgaaactcaaaggaattgacgggggcccgcacaagcggtggagcatgtggtttaattcgatgcaacgcgaagaaccttaccagggcttgacatactacaaatctttttgaaaggaaggagtaccttcggggatgtagatacaggtggtgcatggctgtcgtcagctcgtgtcgtgagatgttgggttaagtcccgcaacgagcgcaacccttgttcttagttaccaatttaatgggttctctaagaagactgccggtgacaaaccggaggaaggtgaggatgacgtcaagtcagcatgccccttatgtcctgggctacacacgtgctacaatggttaagacaaagagtcgcaagtttgtaaagacaagcta
>EF0517571_Isochrysis_cf_galbana_UIO_Ryfylke
aaagcgcctgtaggttgtttaataagtctgttgttaaagactagggctcaaccctagaaaagcaatggatactactagactagagtatggcaggggtagagggaatttctagtgtagcggtgaaatgcgtagatattagaaagaacaccggtggcgaaagcgctctactggaccattactgacactcagaggcgaaagctagggtagcaaaagggattagatacccctgtagtcctagccgtaaacgatggatactagatgttgtatttattttacagtatcgtagctaacgcgttaagtatcccgcctggggagtacgctcgcaagggtgaaactcaaaggaattgacgggggcccgcacaagcggtggagcatgtggtttaattcgatgcaacgcgaagaaccttaccagggcttgacatactgcgaatctccttgaaaggggagagtgccttcgggaatgcagatacaggtggtgcatggctgtcgtcagctcgtgtcgtgagatgttgggttaagtcccgcaacgagcgcaacccttgtttttagttaccaattcgttgggttttctagaaagactgccggtgacaaaccggaggaaggtgaggatgacgtc-agtcagcatgccccttatgtcct-ggctacacacgtgctac-atggttaggacaaagagtggc-agtttgcaaaaacaagcta
>HM1334391_Uncultured_marine_haptophyte_Biosope_T65_16S51b
aaagcgcctgtaggttg-taaataagtctgttgttaaagactagggcttaaccctg-gggaccggtggaaactactagactagagtatgataggggtagagggaatttctagtgtagcggtgaaatgcgtagatattaggaagaacaccggtggcgaaggcgctctactggatcattactgacactcagaggcgaaagctagggtagcaaaagggattagatacccctgtagtcctagccgtaaacgatggatactagatgttgtgttttttatgcagtatcgtagctaacgcgttaagtatcccgcctggggagtacgctcgcaagggtgaaactcaaaggaattgacgggggcccgcacaagcggtggagcatgtggtttaattcgatgcaacgcgaagaaccttaccagggcttgacatactacagatctttttgagaaagaagagtgccttcgggaatgtagatacaggtggtgcatggctgtcgtcagctcgtgtcgtgagatgttgggttaagtcccgcaacgagcgcaacccttatttttagttaccaacttgttgggttctctagaaagactgccggtgacaaaccggaggaaggtgaggatgacgtcaagtcagcatgccccttatgtcccgggccacacacgtgctacaatggtaaagacaaagagtcgccaattcgcgagaatgagcta
>HM1334451_Uncultured_marine_haptophyte_Biosope_T65_16S58a
aaagcgcctgtaggttgtttaataagtctgttgttaaagactagggctcaaccctagaaaagcaatggaaactactagactagagtatggcaggggtagagggaatttctagtgtagcggtgaaatgcgtagatattagaaagaacaccggtggcgaaagcgctctactggaccattactgacactcagaggcgaaagctagggtagcaaaagggattagatacccctgtagtcctagccgtaaacgatggatactagatgttgcgttttttgtgcagtatcgtagctaacgcgttaagtatcccgcctggggagtacgctcgcaagggtgaaactcaaaggaattgacgggggcccgcacaagcggtggagcatgtggtttaattcgatgcaacgcgaagaaccttaccaaggcttgacatactacaaatttctttgaaagaggaaagtgccttcgggaatgtagatacaggtggtgcatggctgtcgtcagctcgtgtcgtgagatgttgggttaagtcccgcaacgagcgcaacccttgtttttagttacaa---------gtaatctaaaaagactatcggttataaaccggaggaaggtggggacgacgtcaagtcagcatgccccttataccctgggctacacacgtgctacattggttaggacaatgagatgccaagtcgcgagactgagcta
>HM1329741_Uncultured_marine_haptophyte_Biosope_T120_16S_PLA491030
aaagcgcctgtaggttgtttaataagtctggtattaaagactagggctcaaccctagaaaaatattggatactgttaagctcgagtatggtagaggtagagggaatttctagtgtagcggtgaaatgcgtagatattagaaagaacaccggtggcgaaagcgctctactgggccattactgacactcagaggcgaaagctaggggagcaaaagggattagatacccctgtagtcctagccgtaaacgatggatactaggtgttgtattttttttacagtatcgtagctaacgcgttaaatatcccgcctggggagtacgctcgcaagggtgaaactcaaaggaattgacgggggcccgcacaagcggtggagcatgtggtttaattcgatgcaacgcgaagaaccttaccaggacttgacatactacaaatcttttagaaatagaagagtgccttcgggaatgtagatacaggtggtgcatggctgtcgtcagctcgtgccgtgagatgttgggttaagtcccgcaacgagcgcaaccctcgtttttagttgccgtt---ttcggatctctagaaagactgccggtgacaaaccggaggaaggtgaggatgacgtcaagtcagcatgccccttatgtcctgggctacacacgtgctacaatgataaaaacaaagagtcgtaaacccgcgaggactaacta
>HM1334491_Uncultured_marine_haptophyte_Biosope_T65_16S7b
aaagcgcctgtaggttgtttactaagtctgttgttaaagactagggcttaaccctagaaaagcaatggaaacttgtagactagagtatggcaggggtagagggaatttctagtgtagcggtgaaatgcgtagatattagaaagaacaccggtggcgaaagcgctctactggaccattactgacactgagagacgaaagctaggggagcaaatgggattagataccccagtagtcctagccgtaaacgatggatactaagtgctgtgcgtcccgcgcagtgctgtagctaacgcgttaagtatcccgcctggggagtacgttcgcaagaatgaaactcaaaggaattgacgggggcccgcacaagcggtggagcatgtggcttaattcgatgcaacgcgaagaaccttacgagggcttgacatactgcgaatctctttgaaagaagagagtgccttcgggaatgcagatacaggtggtgcatggctgtcgtcagctcgtgtcgtgagatgttgggttaagtcccgcaacgagcgcaacccttgtttttagttaccaattcgttgggttttctagaaagactgccggtgacaaaccggaggaaggtgaggatgacgtcaagtcagcatgccccttatgtcctgggctacacacgtgctacaatggtgaggacaaagagtc----------------------
>AY731511_1_Chondrus_crispus_16S
aaagcgtctgtaggtggtttagtaagtctgttgttaaatattggggctcaaccttaagcaagcaatggaaactactagactagagtatggtatgggtaaagggaattcccagtgtagcggtgaaatgcgtagatattgggaagaacaccagcagcgaaagcgctttactaggctatcactgacactcagagacgaaagctagggtagcgaatgggattagataccccagtagtcctagctgtaaacgatggatactagatgttgcgcgttccgtgcagtatcgtagctaacgcgttaagtatcccgcctgggaagtacgctcgcaagagtgaaactcaaaggaattgacgggggcccgcacaagcggtggagcatgtggtttaattcgatgcaacacgaagaaccttaccagtgcttgacatgtcacgaatttttacgaaattaaaaagtgccttcgggaacgtgaacacaggtggtgcatggctgtcgtcagctcgtgtcgtgagatgttgggttaagtcccgcaacgagcgcaacccttgtttttagttgccatcatgttgggcactctaaagagactgccggtgacaagccggaggaaggtaaggatgacgtcaagtcagcatgccccttaagctctgggctacacacgtgctacaatggttgtgacaaagagtcgcaaatctgtgaagataagcta
>NC_000925_1_147766-149261_Porphyra_purpurea
aaagcgtctgtaggttgcttaataagtctgctgttaaagattggggcttaaccccaaagcagcagtggaaactgttaagctagagtatggtaagggtaaagggaattcccagtgtagcggtgaaatgcgtagatattgggaagaacaccagaggcgaaagcgctttactagaccattgctgacactcagagacgaaagctaggggagcgaatgggattagataccccagtagtcctagccgtaaacgatggatactagatgttgcgcgtcccgtgcagtatcgtagctaacgcgttaagtatcccgcctggggagtacgctcgcaagagtgaaactcaaaggaattgacgggggcccgcacaagcggtggagcatgtggtttaattcgatgcaacgcgaagaaccttaccaggacttgacatgtcgcaaattttcttgaaaaaggaaagtgccttagggaatgcgaacacaggtggtgcatggctgtcgtcagctcgtgtcgtgagatgttgggttaagtcccgcaacgagcgcaacccttgtctttagttgccatcatgttgggcactctaaagagactgccggtgacaagccggaggaaggtgaggatgacgtcaagtcagcatgccccttatgtcctgggctacacacgtgctacaatggtcgcgacaaagagttgcaaacttgcaaaagctagcta
>NC_000926_1_17204-18690_Guillardia_theta
aaagcgtctgtaggttgtttagtaagtctgctgttaaagactagggcttaaccctagaaaagcagtggaaactgctagacttgagtgtggtagaggtagagggaattcctagtgtagcggtgaaatgcgtagatattaggaagaacaccaatggcgaaagcactttactgggccataactgacactgagagacgacagctaggggagcaaatgggattagataccccagtagtcctagccgtaaactatggatactagatgttgtacgtcccgtacagtatcgtagctaaggcgttaagtatcccgcctgggaagtacgctcgcaagagtgaaactcaaaggaattgacgggggcccgcacaagcggtggagtatgtggtttaattcgatgcaacgcgaagaaccttaccagggtttgacatgtcacaaattttcttgaaaaagaaaagtgccttcgggaatgtgaacacaggtggtgcatggctgtcgtcagctcgtgtcgtgagatgttgggttaagtcccgcaacgagcgtaacccttgtttttagttgccatcatgttgggcactttaaaaagactgccggtgataaaccggaggaaggtgaggacgacgtcaagtcagcatgccccttacactctgggctacacacgtactacaatggtcgagacaaaaagtcgcaaacttgtgaaagtaagcta
>NC_009573_1_19657-20916_Rhodomonas_salina
aaagcgtctgtaggttgttcagtaagtctgctgttaaatactagggcttaaccctaggccagcagtggaaactgctaaacttgagtatggtagaggtagagggaattcctagtgtagcggtgaaatgcgtagatattaggaagaacaccaatggcgaaagcactctactgggccataactgacactgagagacgacagctaggggagcaaatgggattagataccccagtagtcctagccgtaaacgatggatactagatgttgcacgtcccgtgcagtatcgtagctaaggcgttaagtatcccgcctgggaagtacgctcgcaagagtgaaactcaaaggaattgacgggggcccgcacaagcggtggagtatgtggtttaattcgatgcaacgcgaagaaccttaccagggcttgacatgtcacgaatctctctgaaaggagagagtgccttcgggaacgtgaacacaggtggtgcatggctgtcgtcagctcgtgtcgtgagatgttgggttaagtcccgcaacgagcgtaacccttgtttttagttgccatcatgttgggcactttaaaagactcgccggtgataaaccggaggaaggtgaggacgacgtcaagtcagcatgccccttacgccctgggctacacacgtactacaatggtcgagacaaagagtcgcaagtctgcaaagacaagcta
>_R_LC5648931_Haptophyceae_sp_NIES-3900
aaagcgtctgtaggttgcttaataagtctgttgttaaagactggggcttaaccccaggaaagcaatggaaactgttgagctagagtgtggtagaggtagagggaattcctagtgtagcggtgaaatgcgtagatattaggaagaacaccggtggcgaaagcgctctactgggccatcactgacactcagagacgaaagctagggtagcaaatgggattagataccccagtagtcctagccgtaaacgatggatactaggtgttgcgtattatatgcagtgtcgtagctaacgcgttaagtatcccgcctggggagtacactcgcaagggtgaaactcaaaggaattgacgggggcccgcacaagcggtggagcatgtggtttaatttgatgcaacgcgaagaaccttaccaaggcttgacatgtcacgaattcgtctgagaggatgaagtgccttcgggaacgtgaacacaggtggtgcatggctgtcgtcagctcgtgtcgtgagatgttgggttaagtcccgcaacgagcgcaacccttatctttagttaccatcatgttggggactctagagagactgccggtgacaaaccggaggaaggtgaggacgacgtcaagtcagcatgccccttatgccttgggctacacacgtgctacaatgattaagacaaagagcagcaagcttgcgaaagttagcga
>AF170718_1_Galdieria_sulphuraria_culture_SAG_107_79_strain_SAG_107_79_16S
aaagcgtctgtaggtggtttatcaagtctgctgttaaagcttgaggcttaacctcaaaaaagcagtggaaactgatagactagagaatggtaggggcagagagaattctcagtgtagcggtgaaatgcgtagatattgagaagaataccgatagcgaaggcgctctgctgggccattactgacactcagagacgaaagttaggggagcaaatgggattagataccccagtagtcctagccgtaaactatggatactagatgttgtgtgaattgtgcagtatcgaagctaacgcgttaagtatcccgcctgggaagtacgctcgcaagagtgaaactcaaaggaattgacggggacccgcacaagcggtggagcatgtggtttaattcgatgcaacgcgaagaaccttaccaggacttgacatgttactaatttccttgaaagaggaaagtgcctttgggaaagtaaacacaggtggtgcatggctgtcgtcagctcgtgtcgtgagatgttgggttaagtcccgcaacgagcgcaacccttgtctttagttaccatcatgttggggactctaaagagactgccggtgataaaccggaggaaggtaaggatgaggtcaagtcatcatgccccttatgtcctgggctacacacgtgctacaatggttaggacaataagtcgcaaattcgtgagaactagcta
>LN7351992_Chrysotila_lamellosa_RCC3687
aaagcgcctgtaggttgtttagtaagtcagttgttaaagactagggcttaaccctaggaaagcaatggaaactattagacttgagtatggcaggggtagagggaatttctagtgtagcggtgaaatgcgtagatattagaaagaacaccggtggcgaaagcgctctactggaccattactgacactgagaggcgaaagctagggtagcaaaagggattagatacccctgtagtcctagccgtaaacgatggatactaggtgttgtgcaacttgtacagtatcttagctaacgcgttaagtatcccgcctggggagtacgctcgcaaggtgaaaattcaaaggaaa-------------------------------------------------------------------------------------------------------------------------------------------------------------------------------------------------------------------------------------------------------------------------------------------------------------------------------------------------------------------
>AF1727151_Pavlova_gyrans_product
aaagcgtctgtaggtggtttgttaagtctgttgttaaaaactgaagctcaacttcagaggtgcggcagaaactggcaaacttgagtatggtaggggtaggaggaatttctagtgtagcggtgaaatgcgtagatattaggaagaacaccattagcgaaggcgtcctactgggccataactgacactgagagacgaaagctaggggagcaaacgggattagataccccggtagtcctagccgtaaacgatggatactagatgtcgcgggtta-ctgcggtgtcgtacnnaacgcgttaagtatcccgcctgggaagtacgcacgcaagtgtgaaactcaaaggaattgacgggggcccgcacaagcggtggagcatgtggtttaattcgatgcaacgcgaagaaccttaccaggatttgacatactaagaacttctttaaatcgagaaggtgccttcgggagcttagatacaggtggtgcatggctgtcgtcagctcgtgtcgtgagatgttgggttaagtcccgcaacgagcgcaacccttgtctttatttgccattctgtgggggactataaagagactgcccgtgaaaagcgggaggaaggtgaggatgacgtcaagtcagcatgccccttatatcctgggctacacacgtgttacaatggttaagacaatgagaagcaagcttgcgaaagttagcaa
>AY7021131_Pavlova_pinguis_CCMP609
aaagcgtctgcaggttgtttagtaagtctgccgttaaagactgaagcttaacttcaggagtgcagcagaaactgctagacttgagtatggtaggggtaggaggaatttctagtgtagcggtgaaatgcgtagatattaggaagaacaccattagcgaaggcgtcctactgggccattactgacactcagagacgaaagctagggtagcaaacgggattagataccccggtagtcctagccgtaaacgatggatactagatgttgcgggttacctgcggtgtcgtagctaacgcgttaagtatcccgcctggggagtacgcacgcaagtgtgaaactcaaaggaattgacgggggcccgcacaagcggtggagcatgtggtttaattcgatgcaacgcgaagaaccttaccaggatttgacatactcggaatttcttataatagagaaagtgccttcgggagccgagatacaggtggtgcatggctgtcgtcagctcgtgtcgtgagatg-tgggttaagtcccgcaacgagcgcaacccttgtctttatttgccattctgtgggggactatagagatactgcccgtgaaaagcgggaggaaggtaaggatgacgtcaagtcagcatgccccttatatcctgggctacacacgtgctacaatgactaagacaatgagaagcaagcttgcgaaagttagcaa
>LN7353893_Pavlova_sp_RCC2550_RCC2550
aaagcgtctgcaggttgtttagtaagtctgccgttaaagactgaagcttaacttcaggagtgcagcagaaactgctagacttgagtatggtaggggtaggaggaatttctagtgtagcggtgaaatgcgtagatattaggaagaacaccattagcgaaggcgtcctactgggccattactgacactcagagacgaaagctagggtagcaaacgggattagataccccggtagtcctagccgtaaacgatggatactagatgttgcgggttacctgcggtgtcgtagctaacgcgttaagtatcccgcctggggagtacgcacgcaagtgtgaaactcaaaggaattgacgggggcccgcacaagcggtggagcatgtggtttaattcgatgcaacgcgaagaaccttaccaggatttgacatactcggaatttcttataatagagaaagtgccttcgggagccgagatacaggtggtgcatggctgtcgtcagctcgtgtcgtgagatgttgggttaagtcccgcaacgagcgcaacccttgtctttatttgccattctgtgggggactatagagatactgcccgtgaaaagcgggaggaaggtaaggatgacgtcaagtcagcatgccccttatatcctgggctacacacgtgctacaatgactaagacaatgagaagcaagcttgcgaaagttagcaa
>AY7021651_Pavlova_sp_RCC437
aaagcgtctgcaggtggtttagtaagtctgttgttaaaaactgaagctcaacttcaggggtgcggcagaaactgctagacttgagtatggtaggggtaggaggaatttctagtgtagcggtgaaatgcgtagatattaggaagaacaccattagcgaaggcgtcctactgggccattactgacactcagagacgaaagctagggtagcaaacgggattagataccccggtagtcctagccgtaaacgatggatactagatgttgcgggttacctgcggtgtcgtagctaacgcgttaagtatcccgcctggggagtacgcacgcaagtgtgaaactcaaaggaattgacgggggcccgcacaagcggtggagcatgtggtttaattcgatgcaacgcgaagaaccttaccaggatttgacatactaggaatttcttataatagagaaagtgccttcgggaacctagatacaggtggtgcatggctgtcgtcagctcgtgtcgtgagatgttgggttaagtcccgcaacgagcgcaacccttgtctttatttgccattctgtgggggactataaagatactgcccgtgaaaagcgggaggaaggtaaggatgacgtcaagtcagcatgccccttatatcctgggctacacacgtgctacaatggctaagacaatgagaagcaagcttgcgaaagttagcaa
>CAMNT_0053438957_Pavlova_gyrans_Strain_CCMP608_extraction
aaagcgtctgcaggttgtttggtaagtctgctgttaaaaactgaagctcaacttcaggggtgcggcagaaactgctagacttgagtatggtaggggtaggaggaatttctagtgtagcggtgaaatgcgtagatattaggaagaacaccattagcgaaggcgtcctactgggccattactgacactcagagacgaaagctagggtagcaaacgggattagataccccggtagtcctagccgtaaacgatggatactagatgttgcgggttacctgcggtgtcgtagctaacgcgttaagtatcccgcctggggagtacgcacgcaagtgtgaaactcaaaggaattgacgggggcccgcacaagcggtggagcatgtggtttaattcgatgcaacgcgaagaaccttaccaggatttgacatactaggaatttcttttaatcgagaaagtgccttcgggaacctagatacaggtggtgcatggctgtcgtcagctcgtgtcgtgagatgttgggttaagtcccgcaacgagcgcaacccttgtctttatttgccattctgtgggggactataaagatactgcccgtgaaaagcgggaggaaggtaaggatgacgtcaagtcagcatgccccttatatcctgggctacacacgtgctacaatggttaagacaatgagacgcgagcttgcgagagttagcaa
>HM5950791_Rebecca_salina-23S_intergenic_spacer_tRNA-Ile_and_tRNA-Alas_and_23S
aaagcgtctgcaggttgtttattaagtctgctgttaaaaactgaagcttaacttcaggggtgcggtagaaactggtaaacttgagtatggtaggggtaggaggaatttctagtgtagcggtgaaatgcgtagatattaggaagaacaccattagcgaaggcgtcctactgggccataactgacactcagagacgaaagctaggggagcaaacgggattagataccccggtagtcctagccgtaaacgatggatactagatgttgcgggttacctgcggtgtcgtagctaacgcgttaagtatcccgcctggggagtacgcacgcaagtgtgaaactcaaaggaattgacgggggcccgcacaagcggtggagcatgtggtttaattcgatgcaacgcgaagaaccttaccaggatttgacatactaggaatttcctctaatagggaaagtgccttcgggaacctagatacaggtggtgcatggctgtcgtcagctcgtgtcgtgagatgttgggttaagtcccgcaacgagcgcaacccttgtctttatttgccattctgtgggggactataaagatactgcccgtgaaaagcgggaggaaggtaaggatgacgtcaagtcagcatgccccttatatcctgggctacacacgtgctacaatggttaagacaatgagcagcaagcttgcgaaagttagcaa
>CAMNT_0007460697_Chrysoculter_rhomboideus_Strain_RCC1486
aaagcgtctgcaggtggtttagtaagtctgttgttaaaaactgaagcttaacttcagaggtgcgacagaaactgctaaacttgagtatggtaggggtaggaggaatttctagtgtagcggtgaaatgcgtagatattaggaagaacaccattagcgaaggcgtcctactgggccattactgacactcagagacgaaagctagggtagcaaacgggattagataccccggtagtcctagccgtaaacgatggatactagatgttgcgggttacctgcggtgtcgtagctaacgcgttaagtatcccgcctggggagtacgcacgcaagtgtgaaactcaaaggaattgacgggggcccgcacaagcggtggagcatgtggtttaattcgatgcaacgcgaagaaccttaccaggatttgacatactaggaattttctttaatcggaaaagtgccttcgggaacctagatacaggtggtgcatggctgtcgtcagctcgtgtcgtgagatgttgggttaagtcccgcaacgagcgcaacccttgtctttatttgccattctgtgggggactataaagaaactgcccgtgaaaagcgggaggaaggtaaggatgacgtcaagtcagcatgccccttatatcctgggctacacacgtgctacaatggttaagacaaagagaagcaaacttgtaaaagctagcaa
>HM5950571_Exanthemachrysis_gayraliae_AC15-23S_intergenic_spacer_tRNA-Ile_and_tRNA-Alas_and_23S_pla
aaagcgtctgcaggttgtttagtaagtttgttgttaaagactgaagcttaacttcagaggtgcggcaaaaactgctagacttgagtatggtaggggtaggaggaatttctagtgtagcggtgaaatgcgtagatattaggaagaacaccattagcgaaggcgtcctactgggccattactgacactcagagacgaaagctagggtagcaaacgggattagataccccggtagtcctagccgtaaacgatggatactagatgttgcgggttacctgcggtgtcgtagctaacgcgttaagtatcccgcctggggagtacgcacgcaagtgtgaaactcaaaggaattgacgggggcccgcacaagcggtggagcatgtggtttaattcgatgcaacgcgaagaaccttaccaggatttgacatactaagaatttcctttaaccgggaaagtgccttcgggaacttagatacaggtggtgcatggctgtcgtcagctcgtgtcgtgagatgttgggttaagtcccgcaacgagcgcaacccttgtctttatttgccattctgtgggggactataaagaaactgcccgtgaaaagcgggaggaaggtaaggatgacgtcaagtcagcatgccccttatatcctgggctacacacgtgctacaatggttaagacaatgagcagcaagcctgcgaaggttagcaa
>Arctic_CAMNT_0037929913_Undescribed-sp-CCMP2436
aaagcgtctgtaggtggtttattaagtctgttgttaaaaactgaagctcaacttcaggggtgcgacggaaactgataaacttgagtatggtaggggtaggaggaatttctagtgtagcggtgaaatgcgtagatattaggaagaacaccattagcgaaggcgtcctactgggccataactgacactcagagacgaaagctagggtagcaaacgggattagataccccggtagtcctagccgtaaacgatggatactagatgtcgcgggttacctgcggtgtcgtagctaacgcgttaagtatcccgcctgggaagtacgcacgcaagtgtgaaactcaaaggaattgacgggggcccgcacaagcggtggagcatgtggtttaattcgatgcaacgcgaagaaccttaccaggatttgacatactaagaattccttctaatagaggaagtgccttcgggaacttagatacaggtggtgcatggctgtcgtcagctcgtgtcgtgagatgttgggttaagtcccgcaacgagcgcaacccttgtctttatttgccattctgtgggggactataaagagactgcccgtgaaaagcgggaggaaggtgaggatgacgtcaagtcagcatgccccttatatcctgggctacacacgtgttacaatggttgagacaatgagaagcgagcttgcgaaagtcagcaa
>LN7352662_Pavlova_lutheri_RCC1537
aaagcgtctgtaggtggtttgttaagtctgttgttaaaaactgaagctcaacttcaggggtgcggcagaaactggcaaacttgagtgtggtaggggtaggaggaatttctagtgtagcggtgaaatgcgtagatattaggaagaacaccattagcgaaggcgtcctactgggccataactgacactcagagacgaaagctaggggagcaaacgggattagataccccggtagtcctagccgtaaacgatggatactaggtgtcgcgggttacctgcggtgtcgtagctaacgcgttaagtatcccgcctgggaagtacgcacgcaagtgtgaaactcaaaggaattgacgggggcccgcacaagcggtggagcatgtggtttaattcgatgcaacgcgaagaaccttaccaggatttgacatactaggaatttcctttaatcgggaaagtgccctcgggaacctagatacaggtggtgcatggctgtcgtcagctcgtgtcgtgagatgttgggttaagtcccgcaacgagcgcaacccttgtctttatttgccattctgtgggggactataaagagactgcccgtgaaaagcgggaggaaggtgaggatgacgtcaagtcagcatgccccttatatcctgggctacacacgtgttacaatggttaggacaatgagaagccagcttgcgaaagttagcaa
>Karlodinium-micrum
aaagggcctgtaggttgcttattaagtttgtagttaaagactagggctcaaccttagaaaagctgtaaatactaattagctagagtatggaaggggtagagggaatttctagtgtagtagtaaaatgctctgatattagaaggaacgccagaggcgaaggcgctctactggaacattactgacactataaggcgaaagctaggggagcgaaagggattaggtacccctgtagtcctagccgtaaacgatgaatactcagattcggaaaactttttcggatttcaagctaacgcattaagtattccgcctggggagtacgctcgcaagtgtgaaactcaaaggaattgacgggggcccacacaagcggtggagcatgtggtttaattcgatgcaacgcgaagaaccttaccaggactttat---ctatttaattttaagaaattaaaa------tttagtgaagtagaaataggtggtgcatggctgtcgccagctcgtgtcgtgagatgttgggttaattcccttaacgagcgcaacccttgttt----------tcagttatggatttctgagaagactgccgatgagaaatcggaggaaggtaaggatgacgtcaagtcagtatgccccgtatgtcctgggctacacacgtgctacaatgg-------------------------------------
>Karlodinium-veneficum_LN7353863-KLK3918281
aaagggcctgtaggttgcttattaagtttgtagttaaagactagggctcaaccttaggaaagctataratactaattagctagagtatggaaggggtagggggaatttctagtgtagtagtaaaatgctytgatattagaaggaacgccagaggcgaaggcgctctactggaacattactgacactataaggcgaaagctaggggagcgaaagggattaggtacccctgtagtcctagccgtaaacgatgaatactcagaatcggaaaactttttcggatttcaagctaacgcattaagtattccgcctggggagtacgctcgcaagtgtgaaactcaaaggaattgacgggggcccacacaagcggtggagcatgtggtttaattcgatgcaacgcgaagaaccttaccaggrctttat---ctatttagttttaggaaattaaaa------tttggtgaagtagaaataggtggtgcatggctgtcgccagctcgtgtcgtgagatgttgggttaattcccttaacgagcgcaacccttgttt----------tcagttatggatttctgagaagactgccgatgagaaatcggaggaaggtaaggatgacgtcaagtcagtatgccccgtatgtcctgggctacacrcgtgctacaatgg-------------------------------------
>Takayama-helix-16S-strict
aaagcgcctgtaggttgtttaataagttcgttgttaaatcccaggacccaactctggataggcatcggatactactaaactagagtatgataggggtagagggaatttctagtgtagcggtgaaatgcgttgatattaggaagaacaccggaggcsaaggcgctctactgggtcattactgacactcagaggcgaaagccagggtagcaaaagggattagatacccctgtagtcccggccgtaaacgatggatactaggtgttgcgtttaagatgcagtgccgtagctaacgcgttaagtatcccgcctggggagtacgctcgcaagggtgaaactcaaaggaattgacgggggcccgcacaagcggtggagcatgtggtttaattcgatgcaacgcgaagaaccttaccaaggcttgacagactataaactttcttcaaa-------------------------------------------------------------------------------------------------------------------------------------------------------------------------------------------------------------------------------------------------------------------
>AF1727171_Gyrodinium_aureolum_KT-77D_product
aaagcgttcgtaggtggcccggtaagtttgttgttaaatgtccaggcttaacctggaaccggcaacgaaaactaccagactagagattggacggggtaaagggaatttctagtgtagcggtaaaatgcgataatattagaaggaactccagcggcgaaggcgctttactagaccatatctgacattcaggaacgaaagctaggggagcaaaaaggattaggtacccttgtagtcctagctgtaaacgatgggtactagtgcacgcg---gtggtgcggtgtctcannnaacgcgttaagtatcccgcctggggagtacgctcgcaagggtgaaactcaaaggaattgacgggacccctcgcaagcggtggagcacgctgtttaattcgatgcaacgcgaagaaccttacctagatttgaccttctacaactttctttgaaaaaaggatttactacgggagcagtagatacaggtggtgcatggctgtcgtcagttcgtgtcgtgagatgtcaggttaagtcctgaaacgaacgtaacccttgtttttagttgagtctctctcnggggccctaggaagacggccagcggcaagttggaggaaggagaggatgacgccaagtcagtatgccccatatgtctagggctacaagcgtgctacaatggtcaagacaaaaagttacgagcttgtgaaagtaagtga
>Karenia-mikimotoi
aaagcgttcgtaggtggcccggtaagtttgttgttaaatgtccaggcttaacctggaaccggcaacgaaaactaccagactagagattggacggggtaaagggaatttctagtgtagcggtaaaatgcgataatattagaaggaactccagcggcgaaggcgctttactagaccatatctgacattcaggaacgaaagctaggggagcaaaaaggattaggtacccttgtagtcctagctgtaaacgatgggtactagacgtcgca---gtggtgcggtgtctcagctaacgcgttaagtatcccgcctggggagtacgctcgcaagggtgaaactcaaaggaattgacgggacccctcgcaagcggtggagcatgctgtttaattcgatgcaacgcgaagaaccttacctagatttgaccttctacaactttctttgaaaaaaggatttacttcgggagcagtagatacaggtggtgcatggctgtcgtcagttcgtgtcgtgagatgtcaggttaagtcctgaaacgaacgtaacccttgtttttagttgagtctctctcttgtcttctaggaagacggccagcggcaagttggaggaaggagaggatgacgccaagtcagtatgccccatatgtctagggctacaagcgtgctacaatggtcaagacaaaaagttacgagcttgtgaaagtaagtga
>AF1727181_Gymnodinium_breve_CCMP718_product
aaagcgtccgtaggtggactggtacgtttattgttaaagattctggctcaaccaggaaaaagcaatgaaaactgctggactagagagtggacggggtgaagagaatatctagtggagcggtaaaatgcgatgatattaggcggaacaccagtggcgaaagcgcttcactagaccatttctgacactgagggacgaaagctagggaagcaaaaaggattaggtacccttgtagtcctagctgtaaacgctgggtactagatgtcgca---gtggtgcggtgtcttagctaacgcgttaagtaccccgcct-gggagtacgctcgcaagggtgaaactcaaaggaattgacgggacccctcgcaagcggtggagcatgctgtttaattcgatgcaacgcgaagaaccttacctagatttgaccttctataaatctccatgaaaatggaggaaacttagggagcagtagttacaggtggtgcatggctgtcgtcagttcgtgtcgtgagatgtcaggttaggtcctgtaacgaacgcaacccttatccttagttaactatat--------gtctagggaaacggccaacgacaagttggaggaaggagaggatgacgtcaagtcagcatgccccgtatgtctagggctacaagcgtgctacaatgactacaacaaaaagtcgcaactttgtgaaaggaagcga
>Karenia-brevis-CCMP2228_EU0430831-EU0430721
aaagcgtccgtaggtggactggtaagtttattgttaaagattctggctcaaccaggaaaaagcaatgaaaactgctggactagagagtggacggggtgaagagaatatctagtggagcggtaaaatgcgatgatattaggcggaacaccagtggcgaaagcgcttcactagaccatttctgacactgagggacgaaagctaggggagcaaaaaggattaggtacccttgtagtcctagctgtaaacgctgggtactagatgtcgca---gtggtgcggtgtcttagctaacgcgttaagtaccccgcctggggagtacgctcgcaagggtgaaactcaaaggaattgacgggacccctcgcaagcggtggagcatgctgtttaattcgatgcaacgcgaagaaccttacc--------------------------------------------------------------------------------------------------------------------------------------------------------------------------------------------------------------------------------------------------------------------------------------------------
>Karenia-brevis-CCMP718EU0430741-EU0430781
aaagcgtccgtaggtggactggtaagtttattgttaaagattctggctcaaccaggaaaaagcaatgaaaactgctggactagagagtggacggggtgaagagaatatctagtggagcggtaaaatgcgatgatattaggcggaacaccagtggcgaaagcgcttcactagaccatttctgacactgagggacgaaagctaggggagcaaaaaggattaggtacccttgtagtcctagctgtaaacgctgggtactag----------------------------------------------------------------------------------------------------------------------------------------------------------------------------------------------------------------------------------------------------------------------------------------------------------------------------------------------------------------------------------------------------------------------------------------------------------
>Karenia-brevis-FIU1
aaagcgtccgtaggtggactggtaagtttattgttaaagattctggctcaaccaggaaaaagcaatgaaaactgctggactagagagtggacggggtgaagagaatatctagtggagcggtaaaatgcgatgatattaggcggaacaccagtggcgaaagcgcttcactagaccatttctgacactgagggacgaaagctaggggagcaaaaaggattaggtacccttgtagtcctagctgtaaacgctgggtactag----------------------------------------------------------------------------------------------------------------------------------------------------------------------------------------------------------------------------------------------------------------------------------------------------------------------------------------------------------------------------------------------------------------------------------------------------------
>Karenia-brevis-JR_EU0430761-EU0430771
aaagcgtccgtaggtggactggtaagtttattgttaaagattctggctcaaccaggaaaaagcaatgaaaactgctggactagagagtggacggggtgaagagaatatctagtggagcggtaaaatgcgatgatattaggcggaacaccagtggcgaaagcgcttcactagaccatttctgacactgagggacgaaagctaggggagcaaaaaggattaggtacccttgtagtcctagctgtaaacgctgggtactag----------------------------------------------------------------------------------------------------------------------------------------------------------------------------------------------------------------------------------------------------------------------------------------------------------------------------------------------------------------------------------------------------------------------------------------------------------
>Karenia-brevis-NOAA-1
aaagcgtccgtaggtggactggtaagtttattgttaaagattctggctcaaccaggaaaaagcaatgaaaactgctggactagagagtggacggggtgaagagaatatctagtggagcggtaaaatgcgatgatattaggcggaacaccagtggcgaaagcgcttcactagaccatttctgacactgagggacgaaagctaggggagcaaaaaggattaggtacccttgtagtcctagctgtaaacgctgggtactag----------------------------------------------------------------------------------------------------------------------------------------------------------------------------------------------------------------------------------------------------------------------------------------------------------------------------------------------------------------------------------------------------------------------------------------------------------
>Karenia-brevis-PNAS_EU0430801-EU0430851
aaagcgtccgtaggtggactggtaagtttattgttaaagattctggctcaaccaggaaaaagcaatgaaaactgctggactagagagtggacggggtgaagagaatatctagtggagcggtaaaatgcgatgatattaggcggaacaccagtggcgaaagcgcttcactagaccatttctgacactgagggacgaaagctaggggagcaaaaaggattaggtacccttgtagtcctagctgtaaacgctgggtactagatgtcgca---gtggtgcggtgtcttagctaacgcgttaagtaccccgcctggggagtacgctcgcaagggtgaaactcaaaggaattgacgggacccctcgcaagcggtggagcatgctgtttaattcgatgcaacgcgaagaaccttacc--------------------------------------------------------------------------------------------------------------------------------------------------------------------------------------------------------------------------------------------------------------------------------------------------
>Karenia-brevis-SP2_EU0430811-EU0430861
aaagcgtccgtaggtggactggtaagtttattgttaaagattctggctcaaccaggaaaaagcaatgaaaactgctggactagagagtggacggggtgaagagaatatctagtggagcggtaaaatgcgatgatattaggcggaacaccagtggcgaaagcgcttcactagaccatttctgacactgagggacgaaagctaggggagcaaaaaggattaggtacccttgtagtcctagctgtaaacgctgggtactagatgtcgca---gtggtgcggtgtcttagctaacgcgttaagtaccccgcctggggagtacgctcgcaagggtgaaactcaaaggaattgacgggacccctcgcaagcggtggagcatgctgtttaattcgatgcaacgcgaagaaccttacc--------------------------------------------------------------------------------------------------------------------------------------------------------------------------------------------------------------------------------------------------------------------------------------------------
>Karenia-brevis-SP3_CAMNT_0032782251-EU0430871-EU0430821
aaagcgtccgtaggtggactggtaagtttattgttaaagattctggctcaaccaggaaaaagcaatgaaaactgctggactagagagtggacggggtgaagagaatatctagtggagcggtaaaatgcgatgatattaggcggaacaccagtggcgaaagcgcttcactagaccatttctgacactgagggacgaaagctaggggagcaaaaaggattaggtacccttgtagtcctagctgtaaacgctgggtactagatgtcgca---gtggtgcggtgtcttagctaacgcgttaagtaccccgcctggggagtacgctcgcaagggtgaaactcaaaggaattgacgggacccctcgcaagcggtggagcatgctgtttaattcgatncaacgcgaagaaccttacc----------------------------------------------------------acaggtggtgcatggctgtcgtcagttcgtgtcgtgagatgtcaggttaagtcctgtaacgaacgcaacccttatccttagttaattatat--------gtctagggaaacggccaacgacaagttggaggaaggagaggatgacgtcaagtcagcatgccccgtatgtctagggctacaagcgtgctacaatgactacaacaaaaagtcgcaactttgtgaaaggaagcga
>Karenia-brevis-Wilson_CAMNT_0032911341-CAMNT_0032911341
aaagcgtccgtaggtggactggtaagtttattgttaaagattctggctcaaccaggaaaaagcaatgaaaactgctggactagagagtggacggggtgaagagaatatctagtggagcggtaaaatgcgatgatattaggcggaacaccagtggcgaaagcgcttcactagaccatttctgacactgagggacgaaagctaggggagcaaaaaggattaggtacccttgtagtcctagctgtaaacgctgggtactagatgtcgca---gtggtgcggtgtcttagctaacgcgttaagtaccccgcctggggagtacgctcgcaagggtgaaactcaaaggaattgacgggacccctcgcaagcggtggagcatgctgtttaattcgatacaacgcgaagaaccttacc----------------------------------------------------------acaggtggtgcatggctgtcgtcagttcgtgtcgtgagatgtcaggttaagtcctgtaacgaacgcaacccttatccttagttaattatat--------gtctagggaaacggccaacgacaagttggaggaaggagaggatgacgtcaagtcagcatgccccgtatgtctagggctacaagcgtgctacaatgactacaacaaaaagtcgcaactttgtgaaaggaagcga
>Karenia-brevis-CCMP2229_CAMNT_0032475333-EU0430841-EU0430731
aaagcgtccgtaggtggactggtaagtttattgttaaagattctggctcaaccaggaaaaagcaatgaaaactgctggactagagagtggacggggtgaagagaatatctagtggagcggtaaaatgcgatgatattaggcggaacaccagtggcgaaagcgcttcactagaccatttctgacactgagggacgaaagctaggggagcaaaaaggattaggtacccttgtagtcctagctgtaaacgctgggtactag----------------------------------------------------------------------------------------------------------------------------------------------------------------------------------------------------------------------------------------------------------------------------------------------------------------------------------------------------------------------------------------------------------------------------------------------------------
