# Supplementary material for: New plastids, old proteins: repeated endosymbiotic acquisitions in kareniacean dinoflagellates
Source: EMBO Rep. 2024 Mar 18;25(4):16. doi: 10.1038/s44319-024-00103-y (PMC11014865; doi:10.1038/s44319-024-00103-y)
Supplement: Supplementary file 11 — Dataset EV10 [file 44319_2024_103_MOESM11_ESM.zip › Dataset EV10/plastid_genome_phylogeny_files/16S/alternative alignments and trees 2/16S_linsi_small-trim3-iq-GTR+F+I.treefile]

(AB1969651_Imantonia_sp_MBIC10497:0.0000000000,((((((((((((AB1969661_Chrysochromulina_sp_MBIC10516:0.0043225341,LN7352542_Prymnesium_neolepis_RCC1453:0.0066262765)92.1/100:0.0049572766,((EF0517571_Isochrysis_cf_galbana_UIO_Ryfylke:0.0014401657,LN7352262_Prymnesium_kappa_RCC1189:0.0000010000)76.6/99:0.0014444896,LN7352532_Prymnesium_calathiferum_RCC1448:0.0086769298)87.4/95:0.0028577174)0/62:0.0000020446,(EF0517521_Chrysochromulina_aff_polylepis_PLY200:0.0043635754,EF0520801_Uncultured_haptophyte_MC615-1:0.0102878003)87.3/92:0.0028414472)67.5/78:0.0028732826,EF0520471_Uncultured_haptophyte_250304-50:0.0072916820)76.6/88:0.0014187556,((((((((AB1969681_Platychrysis_sp_MBIC10528:0.0084055615,LN7352432_Prymnesium_sp_RCC1389_RCC1389:0.0016938041)45.5/89:0.0028414145,LN7352472_Prymnesium_zebrinum_RCC1432:0.0016856661)72.8/90:0.0013783802,LN7352422_Prymnesium_simplex_RCC1386:0.0000024064)96.9/100:0.0090937560,(LN7352982_Prymnesium_sp_RCC1941_RCC1941:0.0061472503,LN7353022_Prymnesium_sp_RCC1948_RCC1948:0.0092142952)90.6/98:0.0062611112)87.9/99:0.0068993546,LN7352442_Prymnesium_pigrum_RCC1390:0.0378795058)8.5/93:0.0033112652,CAMNT_0035192417_Prymnesium-parvum-Texoma1:0.0106369421)94.4/96:0.0079287696,((CAMNT_0038248125_Chrysochromulina-polylepis-CCMP1757:0.0086685954,EF0522481_Uncultured_haptophyte_MC622-90:0.0000029676)91.3/97:0.0028594091,(EF0517661_Phaeocystis_sp_MC679:0.0086637171,EF0520841_Uncultured_haptophyte_MC615-6:0.0028688225)0/69:0.0000023930)64/70:0.0014293545)77.1/66:0.0014304121,HM1330391_Uncultured_marine_haptophyte_Biosope_T123_16S_PLA491029:0.0115958750)0/56:0.0000021000)89.3/69:0.0041787037,(((CAMNT_0023273127_Chrysochromulina_ericina_Strain_CCMP281_extraction:0.0000010000,LN7353423_Haptolina_hirta_RCC2300:0.0000010000)0/93:0.0000023567,EF0517511_Chrysochromulina_hirta_hi-1:0.0000023979)75.2/94:0.0014278901,(LN7352252_Haptolina_ericina_RCC1188:0.0000020867,LN7352282_Haptolina_ericina_RCC1192:0.0000010000)78.3/100:0.0014301451)95.4/100:0.0064543888)91/82:0.0052936250,LN7353273_Haptolina_fragaria_RCC2057:0.0029016458)76/64:0.0014144491,EF0521001_Uncultured_haptophyte_MC615-26:0.0072387811)85.5/81:0.0034451858,((((((((((AF170718_1_Galdieria_sulphuraria_culture_SAG_107_79_strain_SAG_107_79_16S:0.0811140844,((AY731511_1_Chondrus_crispus_16S:0.0631044307,NC_000925_1_147766-149261_Porphyra_purpurea:0.0355272714)56.3/93:0.0126847552,(NC_000926_1_17204-18690_Guillardia_theta:0.0154698696,NC_009573_1_19657-20916_Rhodomonas_salina:0.0447945379)99.9/100:0.0386000636)78/94:0.0153791120)71.4/99:0.0093304058,(((((((AF1727151_Pavlova_gyrans_product:0.0112699701,Arctic_CAMNT_0037929913_Undescribed-sp-CCMP2436:0.0186823581)78.1/69:0.0055692678,LN7352662_Pavlova_lutheri_RCC1537:0.0081060215)98.5/100:0.0139059464,HM5950791_Rebecca_salina-23S_intergenic_spacer_tRNA-Ile_and_tRNA-Alas_and_23S:0.0075885590)91.4/95:0.0071298103,(((AY7021131_Pavlova_pinguis_CCMP609:0.0000010000,LN7353893_Pavlova_sp_RCC2550_RCC2550:0.0000010000)99.9/100:0.0156769142,AY7021651_Pavlova_sp_RCC437:0.0018773013)89.7/96:0.0043770343,CAMNT_0053438957_Pavlova_gyrans_Strain_CCMP608_extraction:0.0071087967)84.4/69:0.0041058646)81.2/95:0.0035897913,HM5950571_Exanthemachrysis_gayraliae_AC15-23S_intergenic_spacer_tRNA-Ile_and_tRNA-Alas_and_23S_pla:0.0134713659)58.9/95:0.0058269528,CAMNT_0007460697_Chrysoculter_rhomboideus_Strain_RCC1486:0.0085646870)100/100:0.1032453597,_R_LC5648931_Haptophyceae_sp_NIES-3900:0.0548303450)7.2/74:0.0098204069)99.9/100:0.0394597411,HM1334451_Uncultured_marine_haptophyte_Biosope_T65_16S58a:0.0397040573)41.9/75:0.0056002016,(((EF0519551_Uncultured_haptophyte_MAMA64-61:0.0000010000,(HM1331091_Uncultured_marine_haptophyte_Biosope_T33_16S_PLA491008:0.0364272979,HM1333281_Uncultured_marine_haptophyte_Biosope_T58_16S_PLA491014:0.0043124582)0/33:0.0000024474)0/32:0.0000027916,EF0519601_Uncultured_haptophyte_MAMA64-78:0.0014331400)85.9/63:0.0029646694,HM1331031_Uncultured_marine_haptophyte_Biosope_T33_16S_PLA491001:0.0042734301)99.3/99:0.0230156972)79.2/72:0.0097824662,((((((((Antarctic_CAMNT_0043826573_Phaeocystis_antarctica_Strain_CCMP1374:0.0014311916,((DQ4426531_Phaeocystis_antarctica_RS-24:0.0000010000,(EF0517631_Phaeocystis_globosa_Napoli:0.0014284827,(((LN7355133_Phaeocystis_sp_RCC994_RCC994:0.0000000000,NC_0216371_Phaeocystis_globosa_Pg-GA:0.0000000000):0.0000000000,MT4713321_Phaeocystis_globosa_CNS00080:0.0000000000):0.0000010000,MT4713271_Phaeocystis_globosa_CNS00066:0.0000010000)0/98:0.0000010000)0/99:0.0000010712)0/16:0.0000013652,DQ4426541_Phaeocystis_antarctica_W6-4:0.0077410946)0/9:0.0014278379)78.6/85:0.0014307274,(LN7351942_Phaeocystis_antarctica_RCC4024:0.0000010000,NC_0167032_Phaeocystis_antarctica_CCMP1374:0.0000010000)0/92:0.0000021972)99.7/98:0.0132154705,(((EF0517641_Phaeocystis_cordata_Phaeonap_1:0.0000010000,EF0519151_Uncultured_haptophyte_MC601-121:0.0000010000)0/96:0.0000010000,LK3918221_Phaeocystis_cordata_F926:0.0000010000)85/100:0.0014281901,EF0519691_Uncultured_haptophyte_MAMA64-103:0.0014281007)0/92:0.0000021070)85.3/90:0.0043512428,(EF0520321_Uncultured_haptophyte_250304-33:0.0102623780,EF0521331_Uncultured_haptophyte_MC615-61:0.0033668638)92.4/88:0.0068023119)86.3/85:0.0037715860,((EF0519741_Uncultured_haptophyte_MAMA64-112:0.0072815899,EF0521881_Uncultured_haptophyte_MC622-21:0.0043059114)74.6/79:0.0013299064,HM1333661_Uncultured_marine_haptophyte_Biosope_T60_16S_PLA491005:0.0132156283)74.3/76:0.0020332390)37.5/78:0.0032391671,(EF0517651_Phaeocystis_jahnii_B5:0.0000010000,LN7354963_Phaeocystis_jahnii_RCC942:0.0000025167)99.5/100:0.0167540072)96.8/85:0.0129880188,(EF0522241_Uncultured_haptophyte_MC622-64:0.0040511832,Takayama-helix-16S-strict:0.0814658446)85.1/93:0.0047156722)94.4/81:0.0106512478,EF0521051_Uncultured_haptophyte_MC615-31:0.0026263592)73.1/74:0.0025721185)89.4/66:0.0084050590,((((((AY7021521_Chrysochromulina_acantha_RCC339:0.0000010000,EF0517581_Chrysochromulina_acantha_UIO_T20:0.0000010000)94.9/100:0.0086273018,(CAMNT_0003281755_Chrysochromulina_rotalis_Strain_UIO044_extraction:0.0163179334,EF0520751_Uncultured_haptophyte_250304-91:0.0114321046)65.6/86:0.0061915984)0/41:0.0000021627,(((EF0521831_Uncultured_haptophyte_MC622-16:0.0087326176,NC_0369371_Chrysochromulina_parva:0.0088047964)88/59:0.0043032125,LK3918241_Chrysochromulina_elegans_F928:0.0031547543)75.5/35:0.0014204084,EF0522001_Uncultured_haptophyte_MC622-35:0.0058110660)86.9/32:0.0029303061)97/89:0.0072604426,((((CAMNT_0015890455_Chrysochromulina_brevifilum_Strain_UTEX_LB_985:0.0058108900,LN7352232_Chrysochromulina_camella_RCC1185:0.0014614078)62.8/98:0.0014330283,EF0517611_Chrysochromulina_campanulifera_UIO_J10:0.0014461564)97.6/100:0.0088548140,EF0519901_Uncultured_haptophyte_MAMA64-129:0.0058033313)97/99:0.0088820642,EF0521621_Uncultured_haptophyte_MC615-95:0.0086527999)75.8/90:0.0016117025)84.3/84:0.0028098124,((((EF0517591_Chrysochromulina_leadbeateri_UIO_TJE:0.0072200701,(((((Karenia-brevis-CCMP2228_EU0430831-EU0430721:0.0000000000,Karenia-brevis-SP2_EU0430811-EU0430861:0.0000000000):0.0000010000,(AF1727181_Gymnodinium_breve_CCMP718_product:0.0069291152,Karenia-brevis-PNAS_EU0430801-EU0430851:0.0000010000)0/38:0.0000010000)0/67:0.0000010000,(((((Karenia-brevis-CCMP2229_CAMNT_0032475333-EU0430841-EU0430731:0.0000000000,Karenia-brevis-NOAA-1:0.0000000000):0.0000000000,Karenia-brevis-FIU1:0.0000000000):0.0000000000,Karenia-brevis-JR_EU0430761-EU0430771:0.0000000000):0.0000010000,(Karenia-brevis-SP3_CAMNT_0032782251-EU0430871-EU0430821:0.0000010000,Karenia-brevis-Wilson_CAMNT_0032911341-CAMNT_0032911341:0.0000029702)0/95:0.0000020068)0/49:0.0000027943,Karenia-brevis-CCMP718EU0430741-EU0430781:0.0000010000)0/84:0.0020639116)99.7/100:0.0726833004,(AF1727171_Gyrodinium_aureolum_KT-77D_product:0.0081466729,Karenia-mikimotoi:0.0021775403)99.1/100:0.0671636561)100/100:0.1578501111,(Karlodinium-micrum:0.0015798643,Karlodinium-veneficum_LN7353863-KLK3918281:0.0041782159)100/100:0.1342905908)86.6/94:0.0329421467)27.1/41:0.0025984246,(((EF0520591_Uncultured_haptophyte_250304-72:0.0000010000,HM1334791_Uncultured_marine_haptophyte_Biosope_T84_16S_PLA491004:0.0043123447)0/94:0.0000021304,(HM1331721_Uncultured_marine_haptophyte_Biosope_T35_16S_PLA491030:0.0087097900,((HM1335591_Uncultured_marine_haptophyte_Biosope_T88_16S_PLA491030:0.0028640199,HM1335601_Uncultured_marine_haptophyte_Biosope_T88_16S_PLA491031:0.0000010000)79/100:0.0050474092,Karlodinium-armiger-16S-strict:0.0024007549)77.8/89:0.0050486934)45.3/64:0.0028982306)32.7/57:0.0011152972,HM1333201_Uncultured_marine_haptophyte_Biosope_T58_16S_PLA491004:0.0017410765)54.2/64:0.0028729291)75.7/40:0.0017522733,HM1331681_Uncultured_marine_haptophyte_Biosope_T35_16S_PLA491023:0.0043378365)87.8/56:0.0029245740,(EF0520781_Uncultured_haptophyte_250304-94:0.0014429712,(KT9562921_Haptophyta_environmental_samples_ST4_30:0.0329755013,(LK3918231_Chrysochromulina_apheles_F927:0.0000010000,LK3918251_Chrysochromulina_apheles_F929:0.0000010000)88.1/100:0.0030721211)75.6/69:0.0017075333)92.1/86:0.0042980904)49.8/44:0.0028574562)0/37:0.0000026584,HM1332681_Uncultured_marine_haptophyte_Biosope_T41_16S_PLA491130:0.0191776368)89.7/66:0.0052822339)89.7/81:0.0070462951,((((((((((CAMNT_0007304963_Scyphosphaera_apsteinii_Strain_RCC1455:0.0279075617,LN7352362_Helicosphaera_carteri_RCC1333:0.0216713669)84.3/89:0.0051280107,(EF0522181_Uncultured_haptophyte_MC622-58:0.0046332133,HM1331391_Uncultured_marine_haptophyte_Biosope_T35_16S_OXY107015:0.0069664117)92.9/99:0.0088543263)93.5/83:0.0083990088,((((((((((((CAMNT_0030834423_Emiliania-huxleyi-CCMP370:0.0000000000,NC_0072881_Emiliania_huxleyi:0.0000000000):0.0000000000,NC_0637831_Gephyrocapsa_muellerae_RCC3370:0.0000000000):0.0000000000,KC4041181_Gephyrocapsa_oceanica_RCC1284:0.0000000000):0.0000000000,LN7352332_Emiliania_huxleyi_RCC1216:0.0000000000):0.0000000000,NC_0637851_Gephyrocapsa_parvula_RCC4033:0.0000000000):0.0000000000,NC_0637821_Gephyrocapsa_oceanica_RCC1296:0.0000000000):0.0000000000,KP2828361_Gephyrocapsa_muellerae_RCC3862:0.0000000000):0.0000000000,NC_0637841_Gephyrocapsa_ericsonii_RCC4032:0.0000000000):0.0000000000,LN7354863_Emiliania_huxleyi_RCC909:0.0000000000):0.0000010000,KC4041111_Emiliania_huxleyi_RCC1225:0.0000010000)98.9/100:0.0114680265,(JX8693541_Uncultured_haptophyte_env_Pavin_epi_T_S22F:0.0189657902,(((LN7351992_Chrysotila_lamellosa_RCC3687:0.0294308475,(NC_0402911_Tisochrysis_lutea:0.0000010000,NC_0491681_Isochrysis_galbana_OA3011:0.0000010000)96.6/100:0.0104484271)71.3/69:0.0015905530,LN7353693_Isochrysis_nuda_RCC2477:0.0070167884)51.3/70:0.0026987068,X755181_Isochrysis_sp:0.0134012428)97.8/98:0.0103355183)74/86:0.0016554739)89.8/98:0.0066798978,((EF0520831_Uncultured_haptophyte_MC615-5:0.0175217833,EF0520971_Uncultured_haptophyte_MC615-22:0.0000025309)63.5/76:0.0014258844,EF0521941_Uncultured_haptophyte_MC622-28:0.0000028150)99.9/100:0.0232927788)96.4/97:0.0109788686)73.2/57:0.0032174739,(((((CAMNT_0034597763_Pleurochrysis-carterae-CCMP645:0.0062627953,LN7353683_Pleurochrysis_sp_RCC2476_RCC2476:0.0024100487)87.4/100:0.0058330404,LN7352452_Pleurochrysis_sp_RCC1392_RCC1392:0.0050231753)99.8/100:0.0212653177,(((EF0520461_Uncultured_haptophyte_250304-49:0.0139603852,LN7352552_Syracosphaera_pulchra_RCC1460:0.0131156218)99.8/100:0.0302717218,HM1329741_Uncultured_marine_haptophyte_Biosope_T120_16S_PLA491030:0.0348322478)98/99:0.0189512310,(LN7354193_Cruciplacolithus_sp_RCC2977_RCC2977:0.0000026807,LN7354203_Cruciplacolithus_sp_RCC2978_RCC2978:0.0043281204)92.8/100:0.0060932290)24/61:0.0030927731)90.5/77:0.0074311904,(((LN7352382_Ochrosphaera_neapolitana_RCC1358:0.0000000000,LN7354162_Ochrosphaera_sp_RCC2973_RCC2973:0.0000000000):0.0000010000,LN7354153_Ochrosphaera_sp_RCC2972_RCC2972:0.0000020021)77.2/100:0.0014181392,X990771_Ochrosphaera_neapolitana_tRNAIle_tRNAAla_and_23Ss:0.0058289798)81.7/100:0.0031024620)71.2/60:0.0044530205,(((HM1331201_Uncultured_marine_haptophyte_Biosope_T33_16S_PLA491020:0.0014329971,HM1333171_Uncultured_marine_haptophyte_Biosope_T58_16S_PLA491001:0.0014368313)96.1/100:0.0073393732,LN7352312_Coccolithus_braarudii_RCC1199:0.0132231331)85.2/91:0.0028700826,((LN7352202_Calcidiscus_leptoporus_RCC1129:0.0000010000,LN7352212_Calcidiscus_quadriperforatus_RCC1145:0.0000010000)77.2/100:0.0014298101,(LN7352402_Oolithotus_fragilis_RCC1372:0.0028808526,(LN7352592_Umbilicosphaera_sibogae_RCC1469:0.0014504009,LN7352602_Umbilicosphaera_hulburtiana_RCC1474:0.0043394397)77.9/80:0.0014303664)76.3/79:0.0014459762)77.9/81:0.0014295121)90.5/96:0.0045986754)98.3/77:0.0108321148)97.3/96:0.0129436785,HM1334151_Uncultured_marine_haptophyte_Biosope_T65_16S33a:0.0096770692)81.5/81:0.0054681401,HM1334211_Uncultured_marine_haptophyte_Biosope_T65_16S38b:0.0258439916)78.3/54:0.0045522385,((((HM1333911_Uncultured_marine_haptophyte_Biosope_T65_16S11a:0.0016767292,((((HM1333951_Uncultured_marine_haptophyte_Biosope_T65_16S13a:0.0043400252,HM1334341_Uncultured_marine_haptophyte_Biosope_T65_16S48a:0.0028675169)0/51:0.0043415596,KU0594961_Uncultured_marine_haptophyte_CARBOM_StTRICHO__surf_16S_PEUK_B1:0.0000010000)0/8:0.0000027140,HM1333961_Uncultured_marine_haptophyte_Biosope_T65_16S17a:0.0133072935)0/24:0.0000025113,(HM1334251_Uncultured_marine_haptophyte_Biosope_T65_16S41a:0.0000022200,HM1334401_Uncultured_marine_haptophyte_Biosope_T65_16S52a:0.0082441754)80.7/70:0.0014444367)0/3:0.0000023459)0/83:0.0028999258,LC5956821_Braarudosphaera_bigelowii_NIES-4442:0.0014111850)93.5/93:0.0067216553,HM1334371_Uncultured_marine_haptophyte_Biosope_T65_16S50b:0.0123465623)81.6/89:0.0073859826,HM1334291_Uncultured_marine_haptophyte_Biosope_T65_16S44b:0.0092242610)76.6/88:0.0020895858)83.4/52:0.0027024488,HM1334041_Uncultured_marine_haptophyte_Biosope_T65_16S27a:0.0197610427)0/51:0.0006579082,HM1334331_Uncultured_marine_haptophyte_Biosope_T65_16S46b:0.0119499006)90.1/86:0.0069494051,HM1334391_Uncultured_marine_haptophyte_Biosope_T65_16S51b:0.0271230931)95.3/94:0.0095758417)70.5/67:0.0010733001,((((EF0518561_Uncultured_haptophyte_MC601-7:0.0218181779,EF0520741_Uncultured_haptophyte_250304-90:0.0074146220)75/94:0.0012786147,EF0520271_Uncultured_haptophyte_250304-28:0.0136065031)85.8/96:0.0033850587,EF0521271_Uncultured_haptophyte_MC615-54:0.0064014117)83.7/95:0.0063631200,HM1330541_Uncultured_marine_haptophyte_Biosope_T148_16S_PLA491014:0.0097036565)97.3/100:0.0108308679)95.3/96:0.0087433960,(((EF0517861_Uncultured_haptophyte_MC597-22:0.0071918898,EF0522111_Uncultured_haptophyte_MC622-48:0.0000025708)99.8/100:0.0221689970,EF0520391_Uncultured_haptophyte_250304-42:0.0059472477)85.6/70:0.0042854395,EF0521971_Uncultured_haptophyte_MC622-31:0.0136406845)98.4/100:0.0132563807)76/80:0.0071105246,HM1334491_Uncultured_marine_haptophyte_Biosope_T65_16S7b:0.0446801266)81.9/79:0.0038453996)83.1/80:0.0030577936,EF0519911_Uncultured_haptophyte_MAMA64-131:0.0104869831)99.6/100:0.0171611295,AY7021621_Imantonia_rotunda_RCC406:0.0000010000):0.0000010000,LN7353793_Imantonia_rotunda_RCC2504:0.0000000000):0.0000000000,LN7353413_Imantonia_rotunda_RCC2298:0.0000000000);
