# Supplementary material for: New plastids, old proteins: repeated endosymbiotic acquisitions in kareniacean dinoflagellates
Source: EMBO Rep. 2024 Mar 18;25(4):16. doi: 10.1038/s44319-024-00103-y (PMC11014865; doi:10.1038/s44319-024-00103-y)
Supplement: Supplementary file 11 — Dataset EV10 [file 44319_2024_103_MOESM11_ESM.zip › Dataset EV10/plastid_genome_phylogeny_files/16S/alternative alignments and trees 2/16S_linsi_small-trim3-iq-GTR+F+R4.treefile]

(AB1969651_Imantonia_sp_MBIC10497:0.0000000000,((((((((((((AB1969661_Chrysochromulina_sp_MBIC10516:0.0044011964,LN7352542_Prymnesium_neolepis_RCC1453:0.0069467203)89.7/99:0.0052297790,((EF0517521_Chrysochromulina_aff_polylepis_PLY200:0.0044784070,LN7352532_Prymnesium_calathiferum_RCC1448:0.0091070659)14.2/45:0.0029914622,(EF0517571_Isochrysis_cf_galbana_UIO_Ryfylke:0.0014830442,LN7352262_Prymnesium_kappa_RCC1189:0.0000021177)92.1/100:0.0043244509)0/38:0.0000021766)88.2/47:0.0029078468,(EF0520471_Uncultured_haptophyte_250304-50:0.0055605162,HM1334491_Uncultured_marine_haptophyte_Biosope_T65_16S7b:0.0632720693)76.4/87:0.0020518744)76.3/48:0.0014707844,(((((((AB1969681_Platychrysis_sp_MBIC10528:0.0086729575,LN7352432_Prymnesium_sp_RCC1389_RCC1389:0.0017406882)56.9/97:0.0028899520,LN7352472_Prymnesium_zebrinum_RCC1432:0.0017160157)74.8/97:0.0014079671,LN7352422_Prymnesium_simplex_RCC1386:0.0000021169)95.4/100:0.0096273425,(LN7352982_Prymnesium_sp_RCC1941_RCC1941:0.0067097526,LN7353022_Prymnesium_sp_RCC1948_RCC1948:0.0093841742)90.4/99:0.0069320443)86.5/99:0.0072521758,LN7352442_Prymnesium_pigrum_RCC1390:0.0432809905)69.5/98:0.0035063226,CAMNT_0035192417_Prymnesium-parvum-Texoma1:0.0108661608)93.2/98:0.0086094024,((CAMNT_0038248125_Chrysochromulina-polylepis-CCMP1757:0.0089572551,EF0522481_Uncultured_haptophyte_MC622-90:0.0000023839)91.2/100:0.0028816032,(EF0517661_Phaeocystis_sp_MC679:0.0089163774,EF0520841_Uncultured_haptophyte_MC615-6:0.0029096882)0/56:0.0000023114)75.8/91:0.0014518844)77.2/88:0.0014454889)0/38:0.0000026945,(EF0520801_Uncultured_haptophyte_MC615-1:0.0136689931,HM1330391_Uncultured_marine_haptophyte_Biosope_T123_16S_PLA491029:0.0105117939)75.9/49:0.0017650868)87.9/93:0.0044630288,(((CAMNT_0023273127_Chrysochromulina_ericina_Strain_CCMP281_extraction:0.0000010483,LN7353423_Haptolina_hirta_RCC2300:0.0000010483)0/74:0.0000020131,EF0517511_Chrysochromulina_hirta_hi-1:0.0000025609)75.9/99:0.0013991571,(LN7352252_Haptolina_ericina_RCC1188:0.0000026986,LN7352282_Haptolina_ericina_RCC1192:0.0000020081)78.7/100:0.0014910492)91.7/99:0.0066427625)92.7/89:0.0055991014,LN7353273_Haptolina_fragaria_RCC2057:0.0031076491)71.3/78:0.0013551735,EF0521001_Uncultured_haptophyte_MC615-26:0.0074935766)16.2/64:0.0040096381,((((((((((AF170718_1_Galdieria_sulphuraria_culture_SAG_107_79_strain_SAG_107_79_16S:0.1298123388,(AY731511_1_Chondrus_crispus_16S:0.0831510411,NC_000925_1_147766-149261_Porphyra_purpurea:0.0382937790)77/100:0.0164120927)71.7/98:0.0144251303,((NC_000926_1_17204-18690_Guillardia_theta:0.0217119237,NC_009573_1_19657-20916_Rhodomonas_salina:0.0484405655)99.7/100:0.0599145390,_R_LC5648931_Haptophyceae_sp_NIES-3900:0.0834949010)18.4/92:0.0050366414)96.2/100:0.0341876872,((((((AF1727151_Pavlova_gyrans_product:0.0128476460,Arctic_CAMNT_0037929913_Undescribed-sp-CCMP2436:0.0204486145)30.6/54:0.0050157699,LN7352662_Pavlova_lutheri_RCC1537:0.0090253649)98.8/100:0.0152784752,HM5950791_Rebecca_salina-23S_intergenic_spacer_tRNA-Ile_and_tRNA-Alas_and_23S:0.0082294979)91.8/90:0.0079409847,(((AY7021131_Pavlova_pinguis_CCMP609:0.0000024525,LN7353893_Pavlova_sp_RCC2550_RCC2550:0.0000010483)99.8/100:0.0167294437,AY7021651_Pavlova_sp_RCC437:0.0019353859)87.3/96:0.0047353426,CAMNT_0053438957_Pavlova_gyrans_Strain_CCMP608_extraction:0.0076412593)78.6/57:0.0035826717)77.7/92:0.0035413007,HM5950571_Exanthemachrysis_gayraliae_AC15-23S_intergenic_spacer_tRNA-Ile_and_tRNA-Alas_and_23S_pla:0.0152185214)76.7/96:0.0079943521,CAMNT_0007460697_Chrysoculter_rhomboideus_Strain_RCC1486:0.0076570723)100/100:0.1741386848)94.7/99:0.0362105663,(((EF0519551_Uncultured_haptophyte_MAMA64-61:0.0000010483,(HM1331091_Uncultured_marine_haptophyte_Biosope_T33_16S_PLA491008:0.0424177858,HM1333281_Uncultured_marine_haptophyte_Biosope_T58_16S_PLA491014:0.0043541898)0/46:0.0000023958)0/16:0.0000023655,EF0519601_Uncultured_haptophyte_MAMA64-78:0.0014349091)86.6/81:0.0029577017,HM1331031_Uncultured_marine_haptophyte_Biosope_T33_16S_PLA491001:0.0043882639)98.7/99:0.0263283689)68.5/71:0.0057229762,((((((Karenia-brevis-CCMP2228_EU0430831-EU0430721:0.0000000000,Karenia-brevis-SP2_EU0430811-EU0430861:0.0000000000):0.0000010483,Karenia-brevis-PNAS_EU0430801-EU0430851:0.0000010483)0/72:0.0000028125,AF1727181_Gymnodinium_breve_CCMP718_product:0.0084666595)0/59:0.0000019602,((((Karenia-brevis-CCMP2229_CAMNT_0032475333-EU0430841-EU0430731:0.0000000000,Karenia-brevis-NOAA-1:0.0000000000):0.0000000000,Karenia-brevis-JR_EU0430761-EU0430771:0.0000000000):0.0000000000,Karenia-brevis-FIU1:0.0000000000):0.0000022911,(Karenia-brevis-CCMP718EU0430741-EU0430781:0.0000010483,(Karenia-brevis-SP3_CAMNT_0032782251-EU0430871-EU0430821:0.0000010483,Karenia-brevis-Wilson_CAMNT_0032911341-CAMNT_0032911341:0.0000025910)0/97:0.0024653425)0/49:0.0000026683)0/85:0.0004160182)98.7/100:0.1551597500,(AF1727171_Gyrodinium_aureolum_KT-77D_product:0.0101432443,Karenia-mikimotoi:0.0031041722)98.2/100:0.1407905698)100/100:0.4478577589,(Karlodinium-micrum:0.0000020727,Karlodinium-veneficum_LN7353863-KLK3918281:0.0088583702)100/100:0.3216470983)90.8/95:0.0778760611)74.5/65:0.0060743579,(((((((((((((Antarctic_CAMNT_0043826573_Phaeocystis_antarctica_Strain_CCMP1374:0.0014752373,DQ4426541_Phaeocystis_antarctica_W6-4:0.0098064979)0/18:0.0000047254,(DQ4426531_Phaeocystis_antarctica_RS-24:0.0000026481,(EF0517631_Phaeocystis_globosa_Napoli:0.0014413436,(((LN7355133_Phaeocystis_sp_RCC994_RCC994:0.0000000000,NC_0216371_Phaeocystis_globosa_Pg-GA:0.0000000000):0.0000000000,MT4713321_Phaeocystis_globosa_CNS00080:0.0000000000):0.0000010483,MT4713271_Phaeocystis_globosa_CNS00066:0.0000010483)0/68:0.0000010483)0/99:0.0014462856)0/28:0.0000021028)80.9/83:0.0014373445,(LN7351942_Phaeocystis_antarctica_RCC4024:0.0000010483,NC_0167032_Phaeocystis_antarctica_CCMP1374:0.0000010483)0/87:0.0000020946)99.9/99:0.0140242124,((EF0517641_Phaeocystis_cordata_Phaeonap_1:0.0000010483,EF0519151_Uncultured_haptophyte_MC601-121:0.0000023934)0/64:0.0000020676,LK3918221_Phaeocystis_cordata_F926:0.0000021130)79.1/99:0.0014302157)0/57:0.0000022226,EF0519691_Uncultured_haptophyte_MAMA64-103:0.0014528641)90.1/92:0.0051098130,((EF0520321_Uncultured_haptophyte_250304-33:0.0107663729,EF0521331_Uncultured_haptophyte_MC615-61:0.0039525019)44.8/95:0.0070278664,Takayama-helix-16S-strict:0.1377692184)0/45:0.0000022624)41.7/75:0.0053482200,HM1333661_Uncultured_marine_haptophyte_Biosope_T60_16S_PLA491005:0.0141539041)72.5/68:0.0013904164,EF0519741_Uncultured_haptophyte_MAMA64-112:0.0077912511)74.8/79:0.0015670426,EF0521881_Uncultured_haptophyte_MC622-21:0.0027571657)85.1/92:0.0062435545,(EF0517651_Phaeocystis_jahnii_B5:0.0000010483,LN7354963_Phaeocystis_jahnii_RCC942:0.0000020173)99.3/99:0.0169532922)93.4/79:0.0134549242,EF0522241_Uncultured_haptophyte_MC622-64:0.0127060309)37.8/48:0.0047810487,HM1334451_Uncultured_marine_haptophyte_Biosope_T65_16S58a:0.0571686078)80.6/37:0.0036521459,EF0521051_Uncultured_haptophyte_MC615-31:0.0030974396)0/20:0.0000024216)94.2/61:0.0108616082,(((((((AY7021521_Chrysochromulina_acantha_RCC339:0.0000020547,EF0517581_Chrysochromulina_acantha_UIO_T20:0.0000021602)98.8/100:0.0104889226,((((CAMNT_0003281755_Chrysochromulina_rotalis_Strain_UIO044_extraction:0.0178739112,EF0520751_Uncultured_haptophyte_250304-91:0.0145151024)79.3/91:0.0031981403,LK3918241_Chrysochromulina_elegans_F928:0.0016563441)84.7/85:0.0031319675,EF0522001_Uncultured_haptophyte_MC622-35:0.0061780321)0/60:0.0000022652,NC_0369371_Chrysochromulina_parva:0.0150332879)36.2/55:0.0017010706)86.4/52:0.0043956774,EF0521831_Uncultured_haptophyte_MC622-16:0.0089547197)75.2/69:0.0026415504,(((CAMNT_0015890455_Chrysochromulina_brevifilum_Strain_UTEX_LB_985:0.0058136977,EF0517611_Chrysochromulina_campanulifera_UIO_J10:0.0019877077)41.8/97:0.0027723850,LN7352232_Chrysochromulina_camella_RCC1185:0.0003308413)95.5/100:0.0126509686,EF0519901_Uncultured_haptophyte_MAMA64-129:0.0064853997)93.3/96:0.0095570020)40.5/50:0.0024662192,EF0521621_Uncultured_haptophyte_MC615-95:0.0110516716)79.6/59:0.0027146257,(((EF0517591_Chrysochromulina_leadbeateri_UIO_TJE:0.0101840188,(((EF0520591_Uncultured_haptophyte_250304-72:0.0000020541,HM1334791_Uncultured_marine_haptophyte_Biosope_T84_16S_PLA491004:0.0044044804)0/80:0.0000020087,(HM1331721_Uncultured_marine_haptophyte_Biosope_T35_16S_PLA491030:0.0092302127,((HM1335591_Uncultured_marine_haptophyte_Biosope_T88_16S_PLA491030:0.0028970809,HM1335601_Uncultured_marine_haptophyte_Biosope_T88_16S_PLA491031:0.0000023247)79.9/100:0.0054581022,Karlodinium-armiger-16S-strict:0.0036989356)77.6/95:0.0049304428)46.1/80:0.0029943189)27.2/62:0.0011162726,HM1333201_Uncultured_marine_haptophyte_Biosope_T58_16S_PLA491004:0.0017711281)43.3/72:0.0029886380)74.5/91:0.0018543965,HM1331681_Uncultured_marine_haptophyte_Biosope_T35_16S_PLA491023:0.0046028171)86.4/74:0.0032943218,(EF0520781_Uncultured_haptophyte_250304-94:0.0014139171,(KT9562921_Haptophyta_environmental_samples_ST4_30:0.0367667309,(LK3918231_Chrysochromulina_apheles_F927:0.0000019879,LK3918251_Chrysochromulina_apheles_F929:0.0000028390)80.3/100:0.0031962637)74.4/63:0.0022016266)88.9/68:0.0042912440)56.1/47:0.0028002989)0/38:0.0000024806,HM1332681_Uncultured_marine_haptophyte_Biosope_T41_16S_PLA491130:0.0212306552)88.8/66:0.0053011313)93.5/85:0.0082424960,((((((((((CAMNT_0007304963_Scyphosphaera_apsteinii_Strain_RCC1455:0.0336765872,LN7352362_Helicosphaera_carteri_RCC1333:0.0249428601)67.9/97:0.0028422028,(((EF0520461_Uncultured_haptophyte_250304-49:0.0111519306,LN7352552_Syracosphaera_pulchra_RCC1460:0.0187263774)100/100:0.0555780691,HM1331391_Uncultured_marine_haptophyte_Biosope_T35_16S_OXY107015:0.0000021715)85.3/90:0.0071497677,EF0522181_Uncultured_haptophyte_MC622-58:0.0049707850)88.1/89:0.0104020177)95/91:0.0113661126,((((((((((((CAMNT_0030834423_Emiliania-huxleyi-CCMP370:0.0000000000,NC_0637841_Gephyrocapsa_ericsonii_RCC4032:0.0000000000):0.0000000000,NC_0637831_Gephyrocapsa_muellerae_RCC3370:0.0000000000):0.0000000000,NC_0637851_Gephyrocapsa_parvula_RCC4033:0.0000000000):0.0000000000,KP2828361_Gephyrocapsa_muellerae_RCC3862:0.0000000000):0.0000000000,NC_0637821_Gephyrocapsa_oceanica_RCC1296:0.0000000000):0.0000000000,LN7352332_Emiliania_huxleyi_RCC1216:0.0000000000):0.0000000000,KC4041181_Gephyrocapsa_oceanica_RCC1284:0.0000000000):0.0000000000,NC_0072881_Emiliania_huxleyi:0.0000000000):0.0000000000,LN7354863_Emiliania_huxleyi_RCC909:0.0000000000):0.0000010483,KC4041111_Emiliania_huxleyi_RCC1225:0.0000025886)98.5/100:0.0123285639,(JX8693541_Uncultured_haptophyte_env_Pavin_epi_T_S22F:0.0200772509,(LN7351992_Chrysotila_lamellosa_RCC3687:0.0357712172,(LN7353693_Isochrysis_nuda_RCC2477:0.0077058483,((NC_0402911_Tisochrysis_lutea:0.0000020653,NC_0491681_Isochrysis_galbana_OA3011:0.0000023177)97/100:0.0111272465,X755181_Isochrysis_sp:0.0136961411)49.5/95:0.0029903116)0/92:0.0000635233)79.1/100:0.0126497884)74.7/99:0.0017802610)89.9/100:0.0074495206,((EF0520831_Uncultured_haptophyte_MC615-5:0.0183904647,EF0520971_Uncultured_haptophyte_MC615-22:0.0000025769)67.5/95:0.0014295619,EF0521941_Uncultured_haptophyte_MC622-28:0.0000024341)99.8/100:0.0259481896)89.6/97:0.0120000256)0/26:0.0011964782,((((((CAMNT_0034597763_Pleurochrysis-carterae-CCMP645:0.0063664158,LN7353683_Pleurochrysis_sp_RCC2476_RCC2476:0.0025287460)87.1/100:0.0059846134,LN7352452_Pleurochrysis_sp_RCC1392_RCC1392:0.0052831610)99.7/100:0.0247428332,(LN7354193_Cruciplacolithus_sp_RCC2977_RCC2977:0.0012529016,LN7354203_Cruciplacolithus_sp_RCC2978_RCC2978:0.0031900183)90.2/100:0.0078036063)74.1/95:0.0070463621,(((LN7352382_Ochrosphaera_neapolitana_RCC1358:0.0000000000,LN7354162_Ochrosphaera_sp_RCC2973_RCC2973:0.0000000000):0.0000024202,LN7354153_Ochrosphaera_sp_RCC2972_RCC2972:0.0000023505)72.9/100:0.0013559480,X990771_Ochrosphaera_neapolitana_tRNAIle_tRNAAla_and_23Ss:0.0062436195)89.3/100:0.0066983872)36/72:0.0018702723,(((HM1331201_Uncultured_marine_haptophyte_Biosope_T33_16S_PLA491020:0.0014182119,HM1333171_Uncultured_marine_haptophyte_Biosope_T58_16S_PLA491001:0.0015193623)93.9/100:0.0079241373,LN7352312_Coccolithus_braarudii_RCC1199:0.0142537159)78.1/90:0.0028717402,((LN7352202_Calcidiscus_leptoporus_RCC1129:0.0000010483,LN7352212_Calcidiscus_quadriperforatus_RCC1145:0.0000010483)75.1/100:0.0014230003,(LN7352402_Oolithotus_fragilis_RCC1372:0.0029482053,(LN7352592_Umbilicosphaera_sibogae_RCC1469:0.0014774323,LN7352602_Umbilicosphaera_hulburtiana_RCC1474:0.0045039990)75.9/86:0.0014740396)75.1/84:0.0015019987)75.8/82:0.0014953881)91.3/98:0.0052425303)81.6/96:0.0057454171,HM1329741_Uncultured_marine_haptophyte_Biosope_T120_16S_PLA491030:0.0690082993)76.2/91:0.0065862316)95.2/98:0.0172565442,HM1334151_Uncultured_marine_haptophyte_Biosope_T65_16S33a:0.0126204020)63.8/76:0.0043381565,HM1334211_Uncultured_marine_haptophyte_Biosope_T65_16S38b:0.0295522359)79.5/57:0.0045644270,((((((((HM1333911_Uncultured_marine_haptophyte_Biosope_T65_16S11a:0.0018551839,HM1333951_Uncultured_marine_haptophyte_Biosope_T65_16S13a:0.0044973838)0/21:0.0000024493,KU0594961_Uncultured_marine_haptophyte_CARBOM_StTRICHO__surf_16S_PEUK_B1:0.0000010483)0/25:0.0000023347,HM1334341_Uncultured_marine_haptophyte_Biosope_T65_16S48a:0.0029476148)0/38:0.0000020827,HM1333961_Uncultured_marine_haptophyte_Biosope_T65_16S17a:0.0158274040)0/70:0.0045436326,(HM1334251_Uncultured_marine_haptophyte_Biosope_T65_16S41a:0.0000028391,HM1334401_Uncultured_marine_haptophyte_Biosope_T65_16S52a:0.0094814669)76.8/89:0.0014852761)87/89:0.0031526593,LC5956821_Braarudosphaera_bigelowii_NIES-4442:0.0012867973)93.1/95:0.0066267330,HM1334371_Uncultured_marine_haptophyte_Biosope_T65_16S50b:0.0135170850)82.5/90:0.0081363296,HM1334291_Uncultured_marine_haptophyte_Biosope_T65_16S44b:0.0102312967)75.2/85:0.0021456577)83.3/70:0.0026790182,HM1334041_Uncultured_marine_haptophyte_Biosope_T65_16S27a:0.0244259972)0/57:0.0000022191,HM1334331_Uncultured_marine_haptophyte_Biosope_T65_16S46b:0.0137415750)89.6/91:0.0081683196,HM1334391_Uncultured_marine_haptophyte_Biosope_T65_16S51b:0.0299091413)93.3/92:0.0100489085)73.6/90:0.0030281015,((((EF0518561_Uncultured_haptophyte_MC601-7:0.0246104915,EF0520741_Uncultured_haptophyte_250304-90:0.0090119528)0/87:0.0000022243,EF0520271_Uncultured_haptophyte_250304-28:0.0149983959)79.7/92:0.0034909039,EF0521271_Uncultured_haptophyte_MC615-54:0.0068570637)74.9/92:0.0069492150,HM1330541_Uncultured_marine_haptophyte_Biosope_T148_16S_PLA491014:0.0107993855)91.9/100:0.0104567747)76.7/96:0.0096780936,(((EF0517861_Uncultured_haptophyte_MC597-22:0.0073993788,EF0522111_Uncultured_haptophyte_MC622-48:0.0000023200)100/100:0.0252030579,EF0520391_Uncultured_haptophyte_250304-42:0.0058917160)76.4/95:0.0038201727,EF0521971_Uncultured_haptophyte_MC622-31:0.0155755875)97.4/100:0.0170042875)84.3/96:0.0090078137)76.5/86:0.0044016205,EF0519911_Uncultured_haptophyte_MAMA64-131:0.0096574662)99.2/100:0.0197674192,AY7021621_Imantonia_rotunda_RCC406:0.0000025762):0.0000010483,LN7353413_Imantonia_rotunda_RCC2298:0.0000000000):0.0000000000,LN7353793_Imantonia_rotunda_RCC2504:0.0000000000);
