# Supplementary material for: New plastids, old proteins: repeated endosymbiotic acquisitions in kareniacean dinoflagellates
Source: EMBO Rep. 2024 Mar 18;25(4):16. doi: 10.1038/s44319-024-00103-y (PMC11014865; doi:10.1038/s44319-024-00103-y)
Supplement: Supplementary file 11 — Dataset EV10 [file 44319_2024_103_MOESM11_ESM.zip › Dataset EV10/plastid_genome_phylogeny_files/16S/alternative alignments and trees 2/16S_man-trim-iq_GTR+R5+F.treefile]

(CAMNT_0006738711_Phaeocystis_Sp_Strain_CCMP2710:0.0000022951,DQ4426541_Phaeocystis_antarctica_W6-4:0.0084442966,(((((((((((((((((((((DQ4426521_Phaeocystis_antarctica_W5-1:0.0127731997,(Antarctic_CAMNT_0013831151_Phaeocystis_antarctica_Strain_Caron_Lab:0.0000010392,Antarctic_CAMNT_0043826573_Phaeocystis_antarctica_Strain_CCMP1374:0.0000010392)0/100:0.0010409464)0/17:0.0000013545,DQ4426531_Phaeocystis_antarctica_RS-24:0.0000010392)0/17:0.0001896609,((NC_0167032_Phaeocystis_antarctica_CCMP1374:0.0000010392,JN1172752_Phaeocystis_antarctica_CCMP1374:0.0000010392)0/99:0.0000021427,LN7351942_Phaeocystis_antarctica_RCC4024:0.0025783162)77.7/93:0.0011669450)84/98:0.0024412223,KT9562901_Uncultured_Phaeocystis_ST4_8:0.0075078010)0/84:0.0000029902,(KT9562981_Uncultured_Phaeocystis_ST4_13:0.0000010392,KT9643041_Uncultured_Phaeocystaceae_c10:0.0073498749)0/95:0.0000025958)0/79:0.0000020772,KT9562891_Uncultured_Phaeocystis_ST4_10:0.0024096705)92.4/95:0.0024173936,(EF0519731_Uncultured_haptophyte_MAMA64-111:0.0011977980,(((((((((((((MT4713341_Phaeocystis_globosa_CNS00093:0.0000000000,KC9008891_Phaeocystis_globosa_Pg-GA:0.0000000000):0.0000000000,MT4713251_Phaeocystis_globosa_CNS00064:0.0000000000):0.0000000000,MT4713301_2_Phaeocystis_globosa_CNS00076:0.0000000000):0.0000000000,NC_0216371_Phaeocystis_globosa_Pg-GA:0.0000000000):0.0000000000,MT4713231_Phaeocystis_globosa_CNS00062:0.0000000000):0.0000000000,MT4713301_Phaeocystis_globosa_CNS00076:0.0000000000):0.0000000000,MT4713281_Phaeocystis_globosa_CNS00067:0.0000000000):0.0000000000,MT4713241_Phaeocystis_globosa_CNS00063:0.0000000000):0.0000000000,MT4713261_Phaeocystis_globosa_CNS00065:0.0000000000):0.0000000000,MT4713291_Phaeocystis_globosa_CNS00075:0.0000000000):0.0000000000,MT4713321_Phaeocystis_globosa_CNS00080:0.0000000000):0.0000000000,MT4713311_Phaeocystis_globosa_CNS00079:0.0000000000):0.0000010392,MT4713331_Phaeocystis_globosa_CNS00087:0.0000010392)0/85:0.0000022052)0/94:0.0000020153)53.5/90:0.0011967430,((((((LC0873771_Uncultured_Emiliania_JT_stE_200m_78:0.0029544482,(EF0519031_Uncultured_haptophyte_MC601-107:0.0011980930,(EF0519751_Uncultured_haptophyte_MAMA64-113:0.0000010392,EF0519841_Uncultured_haptophyte_MAMA64-122:0.0000021513)0/98:0.0000021474)0/100:0.0000011190)0/17:0.0011907241,(LN7355133_Phaeocystis_sp_RCC994_RCC994:0.0000025523,((((HM1334951_Uncultured_marine_haptophyte_Biosope_T84_16S_PLA491022:0.0039088173,HM1335531_Uncultured_marine_haptophyte_Biosope_T88_16S_PLA491024:0.0025837699)0/90:0.0000026051,HM1330411_Uncultured_marine_haptophyte_Biosope_T123_16S_PLA491031:0.0012979320)80.4/100:0.0012803900,HM1335681_Uncultured_marine_haptophyte_Biosope_T88_16S_PLA491039:0.0052353938)0/85:0.0000022793,HM1335491_Uncultured_marine_haptophyte_Biosope_T88_16S_PLA491020:0.0038954220)90.9/98:0.0025747220)83.6/97:0.0025691082)0/12:0.0000018875,((AY7021421_Phaeocystis_cordata_RCC186:0.0000022467,AY7021431_Phaeocystis_globosa_RCC187:0.0000010392)0/79:0.0000023915,EF0517631_Phaeocystis_globosa_Napoli:0.0000024029)83.1/98:0.0012487134)0/38:0.0000024449,EF0520531_Uncultured_haptophyte_250304-63:0.0073890980)0/23:0.0000016309,MT4713271_Phaeocystis_globosa_CNS00066:0.0000021034)0/21:0.0000028062,EF0520601_Uncultured_haptophyte_250304-73:0.0011969837)0/20:0.0000026707)100/96:0.0181177388,((EF0518111_Uncultured_haptophyte_MC597-49:0.0024013303,((((((((((EF0520151_Uncultured_haptophyte_250304-20:0.0000010392,EF0520701_Uncultured_haptophyte_250304-85:0.0000010392)0/98:0.0000021764,EF0520351_Uncultured_haptophyte_250304-37:0.0153124358)0/39:0.0011946871,LK3918221_Phaeocystis_cordata_F926:0.0000010392)0/7:0.0000026169,(EF0518531_Uncultured_haptophyte_MC597-96:0.0000010392,EF0519151_Uncultured_haptophyte_MC601-121:0.0000010392)0/100:0.0000020266)0/13:0.0000021736,EF0517641_Phaeocystis_cordata_Phaeonap_1:0.0000010392)0/41:0.0011953860,EF0520111_Uncultured_haptophyte_250304-14:0.0036271142)0/7:0.0000021685,EF0520371_Uncultured_haptophyte_250304-40:0.0000010392)0/7:0.0000027049,EF0520061_Uncultured_haptophyte_250304-8:0.0011966836)86.2/55:0.0011960648,EF0518451_Uncultured_haptophyte_MC597-86:0.0011955567)0/28:0.0000020118,(((EF0519861_Uncultured_haptophyte_MAMA64-124:0.0000000000,EF0517701_Uncultured_haptophyte_MC597-5:0.0000000000):0.0000000000,EF0518141_Uncultured_haptophyte_MC597-52:0.0000000000):0.0000020665,EF0518521_Uncultured_haptophyte_MC597-95:0.0000010392)0/96:0.0000027360)0/54:0.0000021190)79.4/91:0.0011855880,(((EF0519691_Uncultured_haptophyte_MAMA64-103:0.0000020275,EF0520421_Uncultured_haptophyte_250304-45:0.0024058647)10.7/56:0.0011983155,EF0520721_Uncultured_haptophyte_250304-87:0.0012287532)79.1/94:0.0011951628,EF0519881_Uncultured_haptophyte_MAMA64-127:0.0000021739)85.2/94:0.0012108228)0/88:0.0000026137)86/41:0.0040922374,(((HM1333821_Uncultured_marine_haptophyte_Biosope_T60_16S_PLA491023:0.0039179727,(EF0521331_Uncultured_haptophyte_MC615-61:0.0000022599,EF0522371_Uncultured_haptophyte_MC622-77:0.0000026337)0/99:0.0000020561)67.6/91:0.0028651348,Takayama-helix-16S-strict:0.1626265186)0/57:0.0000022462,EF0520321_Uncultured_haptophyte_250304-33:0.0128586559)96.1/40:0.0087875681)87.1/84:0.0049296802,(((EF0520561_Uncultured_haptophyte_250304-67:0.0012234862,(EF0518881_Uncultured_haptophyte_MC601-85:0.0011286940,LN7354963_Phaeocystis_jahnii_RCC942:0.0041333423)0/53:0.0000908371)0/40:0.0000029383,(EF0519811_Uncultured_haptophyte_MAMA64-119:0.0012024350,EF0517651_Phaeocystis_jahnii_B5:0.0000010392)0/43:0.0000025044)99.9/100:0.0179714098,EF0521881_Uncultured_haptophyte_MC622-21:0.0037753775)29.7/81:0.0013419192)0/27:0.0000027342,EF0519741_Uncultured_haptophyte_MAMA64-112:0.0095411197)16.4/32:0.0028993807,(HM1331571_Uncultured_marine_haptophyte_Biosope_T35_16S_PLA491011:0.0012881500,(((HM1331611_Uncultured_marine_haptophyte_Biosope_T35_16S_PLA491016:0.0025906391,HM1331591_Uncultured_marine_haptophyte_Biosope_T35_16S_PLA491014:0.0012889812)0/28:0.0000021640,(HM1331661_Uncultured_marine_haptophyte_Biosope_T35_16S_PLA491021:0.0000010392,(HM1333661_Uncultured_marine_haptophyte_Biosope_T60_16S_PLA491005:0.0025970886,HM1331561_Uncultured_marine_haptophyte_Biosope_T35_16S_PLA491010:0.0025983346)0/49:0.0000010392)0/56:0.0000020376)0/32:0.0000026889,HM1334231_Uncultured_marine_haptophyte_Biosope_T65_16S3b:0.0133767262)0/30:0.0000022793)87.7/99:0.0073336012)95.9/95:0.0084706280,(EF0520211_Uncultured_haptophyte_250304-21:0.0026647727,(EF0519631_Uncultured_haptophyte_MAMA64-89:0.0059555337,EF0521451_Uncultured_haptophyte_MC615-74:0.0026417314)95.1/98:0.0075265721)88.8/96:0.0055308573)90.7/92:0.0069154724,EF0522241_Uncultured_haptophyte_MC622-64:0.0078929744)96.1/88:0.0084080900,(((((((((((((((Karlodinium-armiger-16S-strict:0.0000022157,((((HM1333361_Uncultured_marine_haptophyte_Biosope_T58_16S_PLA491035:0.0012865531,(((HM1332151_Uncultured_marine_haptophyte_Biosope_T39_16S_PLA491011:0.0000023842,HM1332221_Uncultured_marine_haptophyte_Biosope_T39_16S_PLA491019:0.0012872308)91.9/99:0.0025862150,(((HM1335011_Uncultured_marine_haptophyte_Biosope_T84_16S_PLA491028:0.0012816254,(HM1335611_Uncultured_marine_haptophyte_Biosope_T88_16S_PLA491032:0.0025765171,((((HM1333391_Uncultured_marine_haptophyte_Biosope_T58_16S_PLA491038:0.0039962875,HM1333301_Uncultured_marine_haptophyte_Biosope_T58_16S_PLA491017:0.0025834646)0/77:0.0000010392,HM1329761_Uncultured_marine_haptophyte_Biosope_T120_16S_PLA491034:0.0025848531)0/5:0.0000010392,HM1330251_Uncultured_marine_haptophyte_Biosope_T123_16S_PLA491015:0.0012978573)0/5:0.0000025284,HM1335641_Uncultured_marine_haptophyte_Biosope_T88_16S_PLA491035:0.0000010392)0/7:0.0000010392)0/4:0.0000029805)0/3:0.0000027780,HM1335631_Uncultured_marine_haptophyte_Biosope_T88_16S_PLA491034:0.0012836768)0/2:0.0000028138,HM1330281_Uncultured_marine_haptophyte_Biosope_T123_16S_PLA491018:0.0012987334)0/2:0.0000010392)95.8/99:0.0039919476,(((HM1333341_Uncultured_marine_haptophyte_Biosope_T58_16S_PLA491033:0.0012863162,HM1333401_Uncultured_marine_haptophyte_Biosope_T58_16S_PLA491040:0.0000010392)0/84:0.0000020720,HM1333261_Uncultured_marine_haptophyte_Biosope_T58_16S_PLA491012:0.0025767716)0/84:0.0000020657,HM1332301_Uncultured_marine_haptophyte_Biosope_T39_16S_PLA491028:0.0065677553)91.4/98:0.0025698839)0/44:0.0000023202)0/28:0.0000022784,HM1331291_Uncultured_marine_haptophyte_Biosope_T33_16S_PLA491029:0.0012878710)0/30:0.0000026282,HM1331131_Uncultured_marine_haptophyte_Biosope_T33_16S_PLA491012:0.0025851924)94.1/98:0.0133431336,HM1331221_Uncultured_marine_haptophyte_Biosope_T33_16S_PLA491022:0.0380614402)96/96:0.0192743539)76.7/91:0.0022148842,(HM1335591_Uncultured_marine_haptophyte_Biosope_T88_16S_PLA491030:0.0025998408,HM1335601_Uncultured_marine_haptophyte_Biosope_T88_16S_PLA491031:0.0012951809)83.1/100:0.0025802268)93.6/88:0.0063712016,(((EF0520311_Uncultured_haptophyte_250304-32:0.0106772042,HM1333641_Uncultured_marine_haptophyte_Biosope_T60_16S_PLA491003:0.0043724919)73.5/97:0.0014029946,(EF0520671_Uncultured_haptophyte_250304-82:0.0015826438,((EF0520491_Uncultured_haptophyte_250304-53:0.0000022322,HM1330501_Uncultured_marine_haptophyte_Biosope_T148_16S_PLA491010:0.0000010392)0/92:0.0000020569,HM1330531_Uncultured_marine_haptophyte_Biosope_T148_16S_PLA491013:0.0039433013)83.1/100:0.0032748490)92.2/100:0.0048902987)80.4/96:0.0026755836,HM1333971_Uncultured_marine_haptophyte_Biosope_T65_16S18a:0.0097412751)72.2/94:0.0014634405)0/66:0.0000023449,((((EF0521851_Uncultured_haptophyte_MC622-18:0.0064195033,EF0521141_Uncultured_haptophyte_MC615-41:0.0074170485)77.6/99:0.0024123041,(EF0521871_Uncultured_haptophyte_MC622-20:0.0011655492,EF0522231_Uncultured_haptophyte_MC622-63:0.0012266425)83.9/100:0.0024245131)86.9/95:0.0025900529,(HM1333321_Uncultured_marine_haptophyte_Biosope_T58_16S_PLA491021:0.0052512402,((HM1331731_Uncultured_marine_haptophyte_Biosope_T35_16S_PLA491031:0.0026246139,HM1334011_Uncultured_marine_haptophyte_Biosope_T65_16S25a:0.0089398886)87.6/100:0.0092027898,HM1334191_Uncultured_marine_haptophyte_Biosope_T65_16S37a:0.0482620864)29.4/68:0.0016510214)75.1/69:0.0013754616)88/62:0.0024026738,(HM1331721_Uncultured_marine_haptophyte_Biosope_T35_16S_PLA491030:0.0039546662,EF0521371_Uncultured_haptophyte_MC615-66:0.0088275425)93.7/97:0.0049726528)0/59:0.0000028787)95/65:0.0024193781,((((((((EF0522161_Uncultured_haptophyte_MC622-55:0.0037314648,EF0519531_Uncultured_haptophyte_MAMA64-54:0.0199860904)38.6/95:0.0038879885,(EF0521111_Uncultured_haptophyte_MC615-38:0.0013398112,((((EF0520711_Uncultured_haptophyte_250304-86:0.0031072714,HM1330171_Uncultured_marine_haptophyte_Biosope_T123_16S_PLA491007:0.0029198364)0/37:0.0000029295,HM1334991_Uncultured_marine_haptophyte_Biosope_T84_16S_PLA491026:0.0012914397)0/24:0.0000010392,HM1333691_Uncultured_marine_haptophyte_Biosope_T60_16S_PLA491010:0.0000010392)0/29:0.0000010392,HM1332681_Uncultured_marine_haptophyte_Biosope_T41_16S_PLA491130:0.0012866890)77.1/98:0.0019366347)84/98:0.0058084304)86/96:0.0044492948,EF0519611_Uncultured_haptophyte_MAMA64-82:0.0033117879)92.3/95:0.0083217143,((EF0517591_Chrysochromulina_leadbeateri_UIO_TJE:0.0000010392,EF0517601_Chrysochromulina_cymbium_UIO_R18:0.0000021138)92/100:0.0060357712,EF0521151_Uncultured_haptophyte_MC615-42:0.0129871408)92.7/98:0.0062879673)0/29:0.0000027505,(EF0519851_Uncultured_haptophyte_MAMA64-123:0.0000028866,EF0520591_Uncultured_haptophyte_250304-72:0.0000021196)0/98:0.0000020002)0/30:0.0000021754,HM1333211_Uncultured_marine_haptophyte_Biosope_T58_16S_PLA491005:0.0000010392)0/21:0.0000028460,HM1333191_Uncultured_marine_haptophyte_Biosope_T58_16S_PLA491003:0.0012878971)0/26:0.0011885782,(((((EF0519891_Uncultured_haptophyte_MAMA64-128:0.0000010392,EF0519951_Uncultured_haptophyte_MAMA64-136:0.0000010392)0/94:0.0000027373,EF0519441_Uncultured_haptophyte_MAMA64-39:0.0048543620)0/84:0.0000020225,EF0520441_Uncultured_haptophyte_250304-47:0.0061628301)83.3/94:0.0011934512,EF0519471_Uncultured_haptophyte_MAMA64-43:0.0060743691)0/27:0.0000020171,(EF0520341_Uncultured_haptophyte_250304-36:0.0000021705,(EF0520571_Uncultured_haptophyte_250304-68:0.0011926765,((EF0520551_Uncultured_haptophyte_250304-66:0.0011862843,((EF0520091_Uncultured_haptophyte_250304-11:0.0000022226,EF0520261_Uncultured_haptophyte_250304-27:0.0000010392)0/88:0.0000014238,EF0520251_Uncultured_haptophyte_250304-25:0.0012066141)0/99:0.0012097641)78.7/99:0.0012135627,((EF0519421_Uncultured_haptophyte_MAMA64-36:0.0011944079,HM1334791_Uncultured_marine_haptophyte_Biosope_T84_16S_PLA491004:0.0000022972)77.7/100:0.0013322308,EF0520281_Uncultured_haptophyte_250304-29:0.0088834549)73.9/95:0.0010594395)80.1/92:0.0012177107)0/22:0.0000022233)0/12:0.0000020465)0/11:0.0000022141)87.4/31:0.0011924863)0/4:0.0000021114,((((((EF0522321_Uncultured_haptophyte_MC622-72:0.0055333024,EF0521431_Uncultured_haptophyte_MC615-72:0.0093455193)75.5/93:0.0012115543,(HM1334121_Uncultured_marine_haptophyte_Biosope_T65_16S31b:0.0053203708,HM1333931_Uncultured_marine_haptophyte_Biosope_T65_16S12a:0.0576006901)96.9/94:0.0182907704)77.9/88:0.0011555071,KU0595011_Uncultured_marine_haptophyte_CARBOM_St98_surf_16S_NEUK_C2:0.0045962031)60.5/87:0.0008664027,(EF0520081_Uncultured_haptophyte_250304-10:0.0037362634,EF0520121_Uncultured_haptophyte_250304-16:0.0089308948)74.9/98:0.0016921404)80.7/88:0.0030429795,HM1335581_Uncultured_marine_haptophyte_Biosope_T88_16S_PLA491029:0.0080613806)75.4/68:0.0014762315,((EF0519321_Uncultured_haptophyte_MAMA64-2:0.0000021004,((EF0520031_Uncultured_haptophyte_250304-3:0.0000029627,((EF0519361_Uncultured_haptophyte_MAMA64-12:0.0024049261,EF0520661_Uncultured_haptophyte_250304-81:0.0061396737)95.7/81:0.0051367486,((HM1333241_Uncultured_marine_haptophyte_Biosope_T58_16S_PLA491010:0.0000010392,HM1333231_Uncultured_marine_haptophyte_Biosope_T58_16S_PLA491009:0.0000024409)0/95:0.0000026618,HM1331181_Uncultured_marine_haptophyte_Biosope_T33_16S_PLA491018:0.0025813533)83.4/99:0.0026998986)73.9/66:0.0010931970)0.3/66:0.0023939077,HM1333201_Uncultured_marine_haptophyte_Biosope_T58_16S_PLA491004:0.0000010392)0/56:0.0000021687)0/12:0.0000026386,((EF0520931_Uncultured_haptophyte_MC615-18:0.0048493340,EF0520761_Uncultured_haptophyte_250304-92:0.0000026488)99.4/100:0.0114338480,((HM1335031_Uncultured_marine_haptophyte_Biosope_T84_16S_PLA491030:0.0012771547,(HM1330421_Uncultured_marine_haptophyte_Biosope_T123_16S_PLA491032:0.0015156648,HM1330241_Uncultured_marine_haptophyte_Biosope_T123_16S_PLA491014:0.0012842987)0/91:0.0000020482)92.2/100:0.0059484113,HM1335691_Uncultured_marine_haptophyte_Biosope_T88_16S_PLA491040:0.0165560227)80.6/99:0.0027623717)84.9/76:0.0024860903)73.9/56:0.0011903702)0/5:0.0000020483)0/1:0.0000022432,HM1331641_Uncultured_marine_haptophyte_Biosope_T35_16S_PLA491019:0.0038975188)75.2/24:0.0011506190,(EF0520651_Uncultured_haptophyte_250304-79:0.0066835995,((HM1330151_Uncultured_marine_haptophyte_Biosope_T123_16S_PLA491005:0.0012867148,EF0520641_Uncultured_haptophyte_250304-77:0.0000029087)88.2/100:0.0031969885,(HM1331711_Uncultured_marine_haptophyte_Biosope_T35_16S_PLA491028:0.0012846966,(HM1331681_Uncultured_marine_haptophyte_Biosope_T35_16S_PLA491023:0.0000010392,HM1331751_Uncultured_marine_haptophyte_Biosope_T35_16S_PLA491033:0.0000010392)0/90:0.0000020657)86.6/100:0.0026422196)80.8/100:0.0028007331)89/100:0.0049653287)92.4/37:0.0037410522,(((EF0518131_Uncultured_haptophyte_MC597-51:0.0036514218,EF0518891_Uncultured_haptophyte_MC601-87:0.0024167736)77.7/100:0.0011878383,(EF0522201_Uncultured_haptophyte_MC622-60:0.0000021875,(EF0521771_Uncultured_haptophyte_MC622-8:0.0000021063,EF0520041_Uncultured_haptophyte_250304-5:0.0011929857)82/100:0.0011921916)97.6/100:0.0061994824)86.9/97:0.0024366842,(((EF0520781_Uncultured_haptophyte_250304-94:0.0024069295,((EF0519761_Uncultured_haptophyte_MAMA64-114:0.0012116589,((((EF0517721_Uncultured_haptophyte_MC597-7:0.0000010392,EF0520381_Uncultured_haptophyte_250304-41:0.0000010392)0/100:0.0017677464,LK3918231_Chrysochromulina_apheles_F927:0.0000010392)0/60:0.0000025970,LK3918251_Chrysochromulina_apheles_F929:0.0000023738)43/60:0.0018484992,EF0520511_Uncultured_haptophyte_250304-57:0.0037798034)76.6/98:0.0011824940)76.9/60:0.0012376810,(((EF0521551_Uncultured_haptophyte_MC615-87:0.0011962263,(EF0520791_Uncultured_haptophyte_250304-95:0.0011912169,EF0520851_Uncultured_haptophyte_MC615-8:0.0000022049)76.9/100:0.0011921998)90.3/100:0.0025886356,EF0520071_Uncultured_haptophyte_250304-9:0.0050140589)0/73:0.0000020182,(HM1330651_Uncultured_marine_haptophyte_Biosope_T148_16S_PLA491032:0.0066103998,(HM1330611_Uncultured_marine_haptophyte_Biosope_T148_16S_PLA491025:0.0000026085,HM1330621_Uncultured_marine_haptophyte_Biosope_T148_16S_PLA491026:0.0000010392)94.6/100:0.0053157177)90.2/98:0.0037420422)0/60:0.0010532457)78.8/78:0.0012141340)0/86:0.0000028681,((EF0522291_Uncultured_haptophyte_MC622-69:0.0000010392,EF0520411_Uncultured_haptophyte_250304-44:0.0075142012)0/91:0.0000021463,KT9562921_Haptophyta_environmental_samples_ST4_30:0.0346195727)79.8/90:0.0011902533)90.3/95:0.0024444406,HM1331631_Uncultured_marine_haptophyte_Biosope_T35_16S_PLA491018:0.0025860939)76.8/95:0.0012047773)78/38:0.0012025112)0/18:0.0000021034,((((((((((((((((((AY7021501_Imantonia_rotunda_RCC305:0.0000010392,(AY7021621_Imantonia_rotunda_RCC406:0.0000010392,(EF0519821_Uncultured_haptophyte_MAMA64-120:0.0000010392,EF0520521_Uncultured_haptophyte_250304-60:0.0011966530)0/100:0.0000014135)0/31:0.0000013216)0/38:0.0002265028,EF0517621_Imantonia_rotunda_UIO_101:0.0000010392)0/13:0.0000025759,(LN7354893_Imantonia_rotunda_RCC918:0.0000022600,LN7353793_Imantonia_rotunda_RCC2504:0.0052548610)84.8/95:0.0012856658)0/7:0.0009599424,LN7354453_Imantonia_rotunda_RCC704:0.0000010392)0/11:0.0000028685,LN7353413_Imantonia_rotunda_RCC2298:0.0000010392)0/88:0.0000025582,EF0520501_Uncultured_haptophyte_250304-55:0.0048499641)0/77:0.0000020573,EU3945621_Uncultured_haptophyte_PEACE2006/26_P3:0.0000010392)0/76:0.0000021050,EF0519871_Uncultured_haptophyte_MAMA64-126:0.0011949673)0/89:0.0000021674,AB1969651_Imantonia_sp_MBIC10497:0.0000010392)0/93:0.0011955424,(EF0520401_Uncultured_haptophyte_250304-43:0.0023999339,(EF0520231_Uncultured_haptophyte_250304-23:0.0024038589,LN7352372_Imantonia_rotunda_RCC1343:0.0000010392)0/74:0.0000025146)0/75:0.0000029660)98.5/99:0.0167435116,(((EF0521001_Uncultured_haptophyte_MC615-26:0.0073267793,((((((AB1969661_Chrysochromulina_sp_MBIC10516:0.0011978246,EF0519011_Uncultured_haptophyte_MC601-105:0.0011943580)0/68:0.0000028170,(EF0521701_Uncultured_haptophyte_MC615-103:0.0000010392,EF0521181_Uncultured_haptophyte_MC615-45:0.0000010392)0/94:0.0000026123)0/82:0.0000020238,((EF0519251_Uncultured_haptophyte_MC601-132:0.0000010392,EF0518971_Uncultured_haptophyte_MC601-101:0.0000010392)0/96:0.0000028161,EF0518241_Uncultured_haptophyte_MC597-62:0.0011959110)75.9/100:0.0011944400)88.3/97:0.0060953863,(EF0520801_Uncultured_haptophyte_MC615-1:0.0049217727,EF0520361_Uncultured_haptophyte_250304-38:0.0218832176)89.4/97:0.0076510456)45.6/45:0.0032897259,((((EF0520841_Uncultured_haptophyte_MC615-6:0.0033647457,EF0517661_Phaeocystis_sp_MC679:0.0088211782)76.5/88:0.0015243899,EF0522481_Uncultured_haptophyte_MC622-90:0.0024510920)0/48:0.0000023408,(EF0517521_Chrysochromulina_aff_polylepis_PLY200:0.0060368942,LN7352542_Prymnesium_neolepis_RCC1453:0.0097193955)80.6/45:0.0028738916)93.3/42:0.0035743703,(((((EF0519271_Uncultured_haptophyte_MC601-136:0.0000020436,(CAMNT_0038248125_Chrysochromulina-polylepis-CCMP1757:0.0000025063,AF1727191_Chrysochromulina_polylepis_product:0.0011969645)99.4/100:0.0060704108)0/93:0.0000024397,(EF0519571_Uncultured_haptophyte_MAMA64-71:0.0000024320,EF0521061_Uncultured_haptophyte_MC615-32:0.0024035379)82.1/100:0.0011948829)93.9/100:0.0036902995,(((LN7353283_Prymnesium_kappa_RCC2058:0.0000010392,LN7352262_Prymnesium_kappa_RCC1189:0.0000010392)0/77:0.0000023582,EF0517571_Isochrysis_cf_galbana_UIO_Ryfylke:0.0014498795)85/100:0.0037978375,(LN7352532_Prymnesium_calathiferum_RCC1448:0.0076954716,((((LN7352982_Prymnesium_sp_RCC1941_RCC1941:0.0101591571,LN7353022_Prymnesium_sp_RCC1948_RCC1948:0.0081706701)91.1/99:0.0091042464,((AB1969681_Platychrysis_sp_MBIC10528:0.0085754856,LN7352432_Prymnesium_sp_RCC1389_RCC1389:0.0028025903)75.9/53:0.0013963018,((LN7352472_Prymnesium_zebrinum_RCC1432:0.0051802148,LN7352522_Prymnesium_sp_RCC1440_RCC1440:0.0000021301)0/53:0.0000023920,LN7352422_Prymnesium_simplex_RCC1386:0.0000010392)0/53:0.0017305354)97.1/100:0.0092175787)90.2/100:0.0077966044,LN7352442_Prymnesium_pigrum_RCC1390:0.0466678786)48.8/98:0.0026630313,(((((LN7352502_Prymnesium_parvum_RCC1435:0.0000010392,LN7352512_Prymnesium_parvum_RCC1437:0.0009601233)0/31:0.0000010066,LN7352492_Prymnesium_parvum_RCC1434:0.0000010392)0/63:0.0003002731,LN7352482_Prymnesium_parvum_RCC1433:0.0000010392)0/100:0.0000016056,CAMNT_0035192417_Prymnesium-parvum-Texoma1:0.0011954793)0/92:0.0000021962,LN7352272_Chrysochromulina_sp_RCC1191_RCC1191:0.0012828817)88.8/99:0.0051455957)91/98:0.0071222262)53.5/89:0.0040916084)0/89:0.0000024049)72.6/89:0.0011169548,HM1330391_Uncultured_marine_haptophyte_Biosope_T123_16S_PLA491029:0.0140731819)40/66:0.0013061620,(((EF0520471_Uncultured_haptophyte_250304-50:0.0000010392,(HM1332611_Uncultured_marine_haptophyte_Biosope_T41_16S_PLA491062:0.0012865471,(HM1334861_Uncultured_marine_haptophyte_Biosope_T84_16S_PLA491011:0.0052065175,HM1333731_Uncultured_marine_haptophyte_Biosope_T60_16S_PLA491014:0.0012874697)0/68:0.0000023147)0/84:0.0000010392)74.6/97:0.0012529519,HM1333941_Uncultured_marine_haptophyte_Biosope_T65_16S12b:0.0110453562)83/99:0.0030089809,HM1334491_Uncultured_marine_haptophyte_Biosope_T65_16S7b:0.0541113501)76.8/91:0.0019392746)0/70:0.0000020142)88.1/47:0.0030638269)73.4/96:0.0017498653,(((EF0522411_Uncultured_haptophyte_MC622-81:0.0070692129,LN7352252_Haptolina_ericina_RCC1188:0.0012619024)0/81:0.0000027422,LN7352282_Haptolina_ericina_RCC1192:0.0000022844)77.1/97:0.0014249428,((((LN7353263_Haptolina_ericina_RCC2056:0.0014188418,((EF0517511_Chrysochromulina_hirta_hi-1:0.0000010392,LN7352222_Chrysochromulina_sp_RCC1184_RCC1184:0.0000026080)0/15:0.0000028784,LN7353423_Haptolina_hirta_RCC2300:0.0000010392)0/11:0.0000020369)0/49:0.0038311537,EF0517491_Chrysochromulina_herdlensis_CCMP284:0.0000010392)0/99:0.0000025923,CAMNT_0023273127_Chrysochromulina_ericina_Strain_CCMP281_extraction:0.0000020837)0/78:0.0000029272,EF0521861_Uncultured_haptophyte_MC622-19:0.0150725849)74.3/92:0.0011922850)95.7/98:0.0067783563)91.1/94:0.0045333181)83.5/86:0.0025532646,EF0517921_Uncultured_haptophyte_MC597-29:0.0000022038)84.4/85:0.0011926399,(LN7353273_Haptolina_fragaria_RCC2057:0.0000010392,AB1969671_Chrysochromulina_sp_MBIC10518:0.0000010392)0/96:0.0000021696)76.8/94:0.0036816573)100/96:0.0222402598,((((EF0520951_Uncultured_haptophyte_MC615-20:0.0127130600,EF0522421_Uncultured_haptophyte_MC622-82:0.0000020170)81.6/97:0.0028459299,EF0521391_Uncultured_haptophyte_MC615-68:0.0147418235)81.6/87:0.0035193200,(EF0522131_Uncultured_haptophyte_MC622-52:0.0036065271,EF0522211_Uncultured_haptophyte_MC622-61:0.0063045953)82/93:0.0026850156)98.2/97:0.0091638791,EF0521831_Uncultured_haptophyte_MC622-16:0.0027202079)0/59:0.0000025655)91.3/62:0.0056087847,(((EF0519681_Uncultured_haptophyte_MAMA64-102:0.0000028146,(EF0520301_Uncultured_haptophyte_250304-31:0.0000020646,EF0520581_Uncultured_haptophyte_250304-71:0.0011965373)94.1/100:0.0024082791)0/94:0.0000023458,EF0521661_Uncultured_haptophyte_MC615-99:0.0036224950)96.1/100:0.0077083905,(JX8693531_Uncultured_haptophyte_env_Pavin_epi_T_S61B:0.0012546696,((NC_0369371_Chrysochromulina_parva:0.0000000000,MG5203311_Chrysochromulina_parva:0.0000000000):0.0000010392,KJ2019072_Chrysochromulina_sp_CCMP291:0.0000010392)86.2/100:0.0036083659)95.5/100:0.0069049088)62.6/87:0.0012584016)90/59:0.0038959220,((EF0519791_Uncultured_haptophyte_MAMA64-117:0.0017738568,((AB2002631_Chrysochromulina_sp_MBIC10513:0.0000010392,CAMNT_0003281755_Chrysochromulina_rotalis_Strain_UIO044_extraction:0.0000010392)0/100:0.0000022120,(EF0517541_Chrysochromulina_simplex_UIO_JomfB:0.0000010392,EF0517551_Chrysochromulina_throndsenii_UIO_K11:0.0000010392)0/94:0.0000024196)99.9/100:0.0190324114)76.3/95:0.0015285635,LK3918241_Chrysochromulina_elegans_F928:0.0000025360)87.9/95:0.0033097790)66.1/54:0.0010688909,((EF0522001_Uncultured_haptophyte_MC622-35:0.0049830016,EF0519971_Uncultured_haptophyte_MAMA64-138:0.0265748060)0/91:0.0004511505,(((EF0519101_Uncultured_haptophyte_MC601-114:0.0000020303,(EF0520331_Uncultured_haptophyte_250304-35:0.0018004648,HM1331791_Uncultured_marine_haptophyte_Biosope_T35_16S_PLA491037:0.0000020677)48.5/96:0.0018009457)88.7/96:0.0066724604,(EF0521891_Uncultured_haptophyte_MC622-23:0.0023353947,(EF0522311_Uncultured_haptophyte_MC622-71:0.0012019810,EF0522391_Uncultured_haptophyte_MC622-79:0.0000027480)76.2/100:0.0013168580)96/100:0.0101335712)96.6/100:0.0132977889,EF0520871_Uncultured_haptophyte_MC615-10:0.0336201440)50.4/75:0.0023313705)75.8/64:0.0016154366)31.2/53:0.0013081957,HM1334511_Uncultured_marine_haptophyte_Biosope_T65_16S9a:0.0095390498)84.2/54:0.0025076684,((((EF0520541_Uncultured_haptophyte_250304-65:0.0094611488,(EF0521921_Uncultured_haptophyte_MC622-26:0.0009508946,EF0522091_Uncultured_haptophyte_MC622-44:0.0014494796)99.6/100:0.0166754291)37.1/92:0.0041123364,LC0873751_Uncultured_Emiliania_JT_stE_0m_86:0.0000024010)0/77:0.0000023323,(AY7021521_Chrysochromulina_acantha_RCC339:0.0000010392,(LN7353313_Chrysochromulina_throndsenii_RCC2064:0.0000010392,((EF0517581_Chrysochromulina_acantha_UIO_T20:0.0000010392,LN7354323_Chrysochromulina_sp_RCC574_RCC574:0.0012761813)0/92:0.0000021684,LN7353303_Chrysochromulina_throndsenii_RCC2063:0.0000010392)0/100:0.0000022504)0/72:0.0000024785)96.4/99:0.0064813968)90.9/89:0.0027213486,(EF0520751_Uncultured_haptophyte_250304-91:0.0084924192,(HM1333981_Uncultured_marine_haptophyte_Biosope_T65_16S1b:0.0214954513,HM1334441_Uncultured_marine_haptophyte_Biosope_T65_16S57a:0.0214037065)97.1/98:0.0169392721)86.7/82:0.0062812524)0/59:0.0000023146)90.6/66:0.0055956278,(EF0520001_Uncultured_haptophyte_MAMA64-141:0.0032279887,(EF0520451_Uncultured_haptophyte_250304-48:0.0049050456,(EF0520621_Uncultured_haptophyte_250304-75:0.0000027306,((EF0518031_Uncultured_haptophyte_MC597-41:0.0000010392,EF0522361_Uncultured_haptophyte_MC622-76:0.0000021047)86.4/100:0.0033397145,HM1334171_Uncultured_marine_haptophyte_Biosope_T65_16S35b:0.0053918971)91.7/100:0.0051412157)95/100:0.0088861552)90/100:0.0062298506)99.4/100:0.0152477273)72.8/25:0.0014858296)85.3/69:0.0014584866,(EF0519901_Uncultured_haptophyte_MAMA64-129:0.0054311624,((EF0521741_Uncultured_haptophyte_MC622-3:0.0098765569,(((EF0519171_Uncultured_haptophyte_MC601-123:0.0037171149,((EF0521931_Uncultured_haptophyte_MC622-27:0.0024548734,EF0522491_Uncultured_haptophyte_MC622-91:0.0000028403)98.4/100:0.0076999700,EF0522171_Uncultured_haptophyte_MC622-56:0.0038637270)75.3/53:0.0010991215)76.7/55:0.0012619389,((EF0519981_Uncultured_haptophyte_MAMA64-139:0.0018299104,EF0517611_Chrysochromulina_campanulifera_UIO_J10:0.0014879978)79.9/56:0.0018718030,((LN7352242_Chrysochromulina_camella_RCC1186:0.0000021932,LN7352232_Chrysochromulina_camella_RCC1185:0.0000029641)0/98:0.0000023109,(((EF0519801_Uncultured_haptophyte_MAMA64-118:0.0127564195,CAMNT_0015890455_Chrysochromulina_brevifilum_Strain_UTEX_LB_985:0.0013070555)76.4/100:0.0011622273,EF0522221_Uncultured_haptophyte_MC622-62:0.0172831536)83.6/96:0.0026119901,HM1331621_Uncultured_marine_haptophyte_Biosope_T35_16S_PLA491017:0.0126585377)76.3/24:0.0012667509)78.1/18:0.0012282309)77.5/85:0.0012722528)73.6/92:0.0011066835,EF0518291_Uncultured_haptophyte_MC597-67:0.0038113665)88.2/95:0.0028888552)71.7/97:0.0011441838,HM1331331_Uncultured_marine_haptophyte_Biosope_T35_16S_OXY107003:0.0291963563)87/95:0.0051095577)95.4/95:0.0077757858)0/43:0.0000024063,(((EF0521621_Uncultured_haptophyte_MC615-95:0.0043857922,((HM1334931_Uncultured_marine_haptophyte_Biosope_T84_16S_PLA491020:0.0026932878,HM1332661_Uncultured_marine_haptophyte_Biosope_T41_16S_PLA491106:0.0026507947)58.1/100:0.0010720486,HM1334501_Uncultured_marine_haptophyte_Biosope_T65_16S8b:0.0291299897)63.2/97:0.0034755073)44.5/73:0.0014209486,EF0520221_Uncultured_haptophyte_250304-22:0.0041245512)54.4/94:0.0052676227,(HM1334221_Uncultured_marine_haptophyte_Biosope_T65_16S3a:0.0134956389,((HM1334061_Uncultured_marine_haptophyte_Biosope_T65_16S28a:0.0057378458,((HM1334101_Uncultured_marine_haptophyte_Biosope_T65_16S30b:0.0152977501,(((((((HM1333951_Uncultured_marine_haptophyte_Biosope_T65_16S13a:0.0012884436,HM1333911_Uncultured_marine_haptophyte_Biosope_T65_16S11a:0.0017654304)0/35:0.0000012906,HM1333921_Uncultured_marine_haptophyte_Biosope_T65_16S11b:0.0090074159)0/19:0.0000026156,KU0594961_Uncultured_marine_haptophyte_CARBOM_StTRICHO__surf_16S_PEUK_B1:0.0000010392)0/39:0.0000023216,HM1334301_Uncultured_marine_haptophyte_Biosope_T65_16S45a:0.0017375146)0/36:0.0000025161,(((((((((((((((HM1333771_Uncultured_marine_haptophyte_Biosope_T60_16S_PLA491018:0.0000010392,((HM1333671_Uncultured_marine_haptophyte_Biosope_T60_16S_PLA491006:0.0012970548,((HM1333681_Uncultured_marine_haptophyte_Biosope_T60_16S_PLA491008:0.0026046766,((LC5956821_Braarudosphaera_bigelowii_NIES-4442:0.0000024937,((AB8479842_Braarudosphaera_bigelowii_TMRscBb1:0.0000000000,AB8479862_Braarudosphaera_bigelowii_TMRscBb8:0.0000000000):0.0000010392,AB8479852_Braarudosphaera_bigelowii_TMRscBb7:0.0000010392)0/82:0.0000020223)79.4/100:0.0013356569,((HM1334321_Uncultured_marine_haptophyte_Biosope_T65_16S46a:0.0000023526,(HM1334481_Uncultured_marine_haptophyte_Biosope_T65_16S6b:0.0027276106,HM1334401_Uncultured_marine_haptophyte_Biosope_T65_16S52a:0.0035419479)93/96:0.0041103949)0/80:0.0000020173,(HM1334461_Uncultured_marine_haptophyte_Biosope_T65_16S59a:0.0071422113,(HM1334411_Uncultured_marine_haptophyte_Biosope_T65_16S53a:0.0131250993,HM1334021_Uncultured_marine_haptophyte_Biosope_T65_16S25b:0.0482262370)99.9/99:0.0359110352)85.6/95:0.0050592127)81.3/95:0.0013008623)0/95:0.0012925238)0/16:0.0000028652,HM1333741_Uncultured_marine_haptophyte_Biosope_T60_16S_PLA491015:0.0026063464)0/14:0.0000020949)0/3:0.0000022005,HM1333721_Uncultured_marine_haptophyte_Biosope_T60_16S_PLA491013:0.0012972520)0/4:0.0000015375)0/5:0.0000010584,HM1333761_Uncultured_marine_haptophyte_Biosope_T60_16S_PLA491017:0.0026064820)0/5:0.0000015799,HM1334421_Uncultured_marine_haptophyte_Biosope_T65_16S54a:0.0000010392)0/10:0.0000019082,HM1333841_Uncultured_marine_haptophyte_Biosope_T60_16S_PLA491025:0.0012959256)0/20:0.0000025020,HM1334051_Uncultured_marine_haptophyte_Biosope_T65_16S27b:0.0013022774)0/17:0.0000012230,HM1333991_Uncultured_marine_haptophyte_Biosope_T65_16S22a:0.0013701478)0/4:0.0000017342,(HM1333651_Uncultured_marine_haptophyte_Biosope_T60_16S_PLA491004:0.0000023070,HM1333701_Uncultured_marine_haptophyte_Biosope_T60_16S_PLA491011:0.0026048241)83.3/98:0.0012962353)0/9:0.0000021042,(HM1333801_Uncultured_marine_haptophyte_Biosope_T60_16S_PLA491021:0.0012928340,HM1334351_Uncultured_marine_haptophyte_Biosope_T65_16S4b:0.0082764634)0/47:0.0000020622)0/58:0.0000011232,HM1334111_Uncultured_marine_haptophyte_Biosope_T65_16S31a:0.0000010392)0/56:0.0000011772,HM1334141_Uncultured_marine_haptophyte_Biosope_T65_16S32b:0.0000010392)0/84:0.0000010494,HM1333431_Uncultured_marine_haptophyte_Biosope_T60_16S_OXY107004:0.0048054891)0/88:0.0000021223,HM1334181_Uncultured_marine_haptophyte_Biosope_T65_16S36a:0.0000010392)0/86:0.0000023204,HM1333961_Uncultured_marine_haptophyte_Biosope_T65_16S17a:0.0147377431)0/58:0.0038478534,HM1334251_Uncultured_marine_haptophyte_Biosope_T65_16S41a:0.0013979730)91/61:0.0059457888,HM1334341_Uncultured_marine_haptophyte_Biosope_T65_16S48a:0.0026887847)88.2/71:0.0040877140)73.7/66:0.0012564609,(HM1334201_Uncultured_marine_haptophyte_Biosope_T65_16S38a:0.0000022835,((HM1334081_Uncultured_marine_haptophyte_Biosope_T65_16S2b:0.0035645261,(HM1334131_Uncultured_marine_haptophyte_Biosope_T65_16S32a:0.0066378658,HM1334311_Uncultured_marine_haptophyte_Biosope_T65_16S45b:0.0549282998)84.4/94:0.0063353979)78.4/92:0.0018796040,(HM1333901_Uncultured_marine_haptophyte_Biosope_T65_16S10a:0.0017610059,HM1334281_Uncultured_marine_haptophyte_Biosope_T65_16S42b:0.0100185694)99.9/100:0.0273655569)0/80:0.0000023009)93.1/91:0.0054392452)87.5/91:0.0050168450,(HM1334071_Uncultured_marine_haptophyte_Biosope_T65_16S2a:0.0546244782,HM1334241_Uncultured_marine_haptophyte_Biosope_T65_16S40a:0.0113342839)100/99:0.0448335078)82.4/96:0.0062557983)76.3/38:0.0025520368,HM1334091_Uncultured_marine_haptophyte_Biosope_T65_16S30a:0.0050323639)0/35:0.0000029617)91.6/96:0.0054952629,(HM1334361_Uncultured_marine_haptophyte_Biosope_T65_16S50a:0.0047484600,HM1334471_Uncultured_marine_haptophyte_Biosope_T65_16S5b:0.0323176064)4.8/96:0.0034884993)91.8/96:0.0067982606)90.3/96:0.0067692799)74.1/85:0.0040273087)91.4/77:0.0057926137,HM5659091_Uncultured_prymnesiophyte_C19847:0.0107642264)15.5/64:0.0029854974,((((EF0521971_Uncultured_haptophyte_MC622-31:0.0178816073,EF0520391_Uncultured_haptophyte_250304-42:0.0096813118)0/88:0.0005611187,((EF0517761_Uncultured_haptophyte_MC597-11:0.0154464145,(EF0517861_Uncultured_haptophyte_MC597-22:0.0053248889,((EF0521961_Uncultured_haptophyte_MC622-30:0.0011971606,EF0522331_Uncultured_haptophyte_MC622-73:0.0000021603)79/100:0.0011962460,((((EF0521791_Uncultured_haptophyte_MC622-10:0.0000021815,EF0521991_Uncultured_haptophyte_MC622-34:0.0000021815)85/100:0.0011964855,EF0522051_Uncultured_haptophyte_MC622-40:0.0011973370)0/39:0.0000020257,(EF0522111_Uncultured_haptophyte_MC622-48:0.0000020058,EF0522101_Uncultured_haptophyte_MC622-45:0.0000010392)0/85:0.0000020775)0/24:0.0000020437,EF0522301_Uncultured_haptophyte_MC622-70:0.0011957450)0/65:0.0000021691)78.5/93:0.0020770515)77.7/83:0.0032415951)88.1/98:0.0104762118,EF0522401_Uncultured_haptophyte_MC622-80:0.0451604646)85.9/92:0.0077845146)99.2/99:0.0170765112,(((((((KU0595001_Uncultured_marine_haptophyte_CARBOM_St98_surf_16S_PEUK_E5:0.0201766610,(((((((EF0522031_Uncultured_haptophyte_MC622-38:0.0044521408,HM1332171_Uncultured_marine_haptophyte_Biosope_T39_16S_PLA491014:0.0010121157)78.6/87:0.0018557179,((EF0520691_Uncultured_haptophyte_250304-84:0.0000020215,((((((EF0520481_Uncultured_haptophyte_250304-51:0.0010049833,LK3918061_Emiliania_huxleyi_F910:0.0016670029)0/21:0.0000021809,LK3918041_Emiliania_huxleyi_F908:0.0000010392)0/11:0.0000011015,LK3918051_Emiliania_huxleyi_F909:0.0000010392)0/12:0.0000021467,LN7353973_Emiliania_huxleyi_RCC2611:0.0000010392)0/6:0.0000011965,AY7021151_Emiliania_huxleyi_CCMP625:0.0000010392)0/3:0.0000015869,LN7352332_Emiliania_huxleyi_RCC1216:0.0000010392)0/23:0.0001792294)0/19:0.0000735131,HM1333371_Uncultured_marine_haptophyte_Biosope_T58_16S_PLA491036:0.0025811314)0/49:0.0011230684)0/41:0.0000021449,CAMNT_0030884295_Emiliania-huxleyi-PLYM219:0.0011930112)0/2:0.0000021213,((AB1969691_Gephyrocapsa_oceanica:0.0011890379,KP2828351_Gephyrocapsa_muellerae_RCC3370:0.0000010392)0/11:0.0000028878,((((((((((((((((((KP2828361_Gephyrocapsa_muellerae_RCC3862:0.0000000000,KC4041101_Emiliania_huxleyi_RCC1221:0.0000000000):0.0000000000,KC4041071_Emiliania_huxleyi_RCC1214:0.0000000000):0.0000000000,KC4041091_Emiliania_huxleyi_RCC1219:0.0000000000):0.0000000000,KC4041161_Gephyrocapsa_oceanica_RCC1281:0.0000000000):0.0000000000,KC4041191_Gephyrocapsa_oceanica_RCC1286:0.0000000000):0.0000000000,KC4041151_Gephyrocapsa_oceanica_RCC1279:0.0000000000):0.0000000000,EF0517531_Emiliania_huxleyi_UIO_BOF:0.0000000000):0.0000000000,KC4041111_Emiliania_huxleyi_RCC1225:0.0000000000):0.0000000000,KC4041171_Gephyrocapsa_oceanica_RCC1282:0.0000000000):0.0000000000,KC4041061_Emiliania_huxleyi_RCC1213:0.0000000000):0.0000000000,KP2828341_Gephyrocapsa_muellerae_RCC3898:0.0000000000):0.0000000000,KC4041121_Emiliania_huxleyi_RCC1227:0.0000000000):0.0000000000,KC4041181_Gephyrocapsa_oceanica_RCC1284:0.0000000000):0.0000000000,KC4041041_Emiliania_huxleyi_RCC1208:0.0000000000):0.0000000000,KC4041131_Emiliania_huxleyi_RCC1228:0.0000000000):0.0000000000,KC4041081_Emiliania_huxleyi_RCC1218:0.0000000000):0.0000000000,KC4041141_Gephyrocapsa_oceanica_RCC1223:0.0000000000):0.0000000000,KC4041051_Emiliania_huxleyi_RCC1210:0.0000000000):0.0000010392)0/12:0.0000010615)0/1:0.0000027023,(((((((((((((((((((((((((OL7036021_Emiliania_huxleyi_RCC4002:0.0000000000,JN0227051_Emiliania_huxleyi_culture-collection_CCMP1516:0.0000000000):0.0000000000,NC_0637851_Gephyrocapsa_parvula_RCC4033:0.0000000000):0.0000000000,OL3227071_Emiliania_huxleyi_RCC1217:0.0000000000):0.0000000000,OL7036101_Gephyrocapsa_parvula_RCC4033:0.0000000000):0.0000000000,OL7035981_Emiliania_huxleyi_M217:0.0000000000):0.0000000000,CAMNT_0031505495_Gephyrocapsa-oceanica-RCC1303:0.0000000000):0.0000000000,OL7035961_Emiliania_huxleyi_EH2:0.0000000000):0.0000000000,AY7413711_Emiliania_huxleyi_CCMP373:0.0000000000):0.0000000000,OL6915581_Emiliania_huxleyi_M219:0.0000000000):0.0000000000,NC_0637821_Gephyrocapsa_oceanica_RCC1296:0.0000000000):0.0000000000,OL7036071_Gephyrocapsa_oceanica_RCC3711:0.0000000000):0.0000000000,OL7036041_Emiliania_huxleyi_RCC4030:0.0000000000):0.0000000000,OL3227061_Emiliania_huxleyi_RCC1216:0.0000000000):0.0000000000,OL7036032_Emiliania_huxleyi_RCC4028:0.0000000000):0.0000000000,OL7036061_Gephyrocapsa_oceanica_RCC1296:0.0000000000):0.0000000000,NC_0072881_Emiliania_huxleyi:0.0000000000):0.0000000000,OL7036091_Gephyrocapsa_ericsonii_RCC4032:0.0000000000):0.0000000000,CAMNT_0032201019_Isochrysis-sp-CCMP1244:0.0000000000):0.0000000000,OL7035991_Emiliania_huxleyi_NZEH:0.0000000000):0.0000000000,OL7035951_Emiliania_huxleyi_CCMP379:0.0000000000):0.0000000000,OL7035901_Emiliania_huxleyi_92E:0.0000000000):0.0000000000,OL7035941_Emiliania_huxleyi_CCMP371:0.0000000000):0.0000000000,NC_0637841_Gephyrocapsa_ericsonii_RCC4032:0.0000000000):0.0000010392,OL7035931_Emiliania_huxleyi_AWI1516:0.0000010392)0/32:0.0000010392,OL7036111_Gephyrocapsa_parvula_RCC4034:0.0000010392)0/79:0.0000022616)0/4:0.0000029779,CAMNT_0030721753_Emiliania-huxleyi-379:0.0011930277)81.8/56:0.0011930943,((((((((((OL7036011_Emiliania_huxleyi_RCC1253:0.0000000000,OL6915561_Emiliania_huxleyi_culture_RCC175:0.0000000000):0.0000000000,CAMNT_0030834423_Emiliania-huxleyi-CCMP370:0.0000000000):0.0000000000,OL7036001_Emiliania_huxleyi_RCC174:0.0000000000):0.0000000000,CAMNT_0030707681_Emiliania-huxleyi-374:0.0000000000):0.0000000000,OL7035971_Emiliania_huxleyi_L:0.0000000000):0.0000000000,OL7035911_Emiliania_huxleyi_92F:0.0000000000):0.0000000000,OL6915571_Emiliania_huxleyi_B39:0.0000000000):0.0000000000,OL7035921_Emiliania_huxleyi_ARC30-1:0.0000000000):0.0000026712,OL7036051_Emiliania_huxleyi_Van556:0.0000010392)0/81:0.0000026064,((NC_0637831_Gephyrocapsa_muellerae_RCC3370:0.0000022754,OL7036081_Gephyrocapsa_muellerae_RCC3370:0.0000024021)0/99:0.0011920241,((LN7354863_Emiliania_huxleyi_RCC909:0.0000010392,LN7354033_Emiliania_huxleyi_RCC2635:0.0000023199)0/91:0.0000022801,LN7354073_Emiliania_huxleyi_RCC2941:0.0000010392)85.9/98:0.0025466552)0/69:0.0000011061)0/46:0.0000020221)77.6/84:0.0038971133)94.8/100:0.0098608449,(JX8693541_Uncultured_haptophyte_env_Pavin_epi_T_S22F:0.0172119600,((LN7353693_Isochrysis_nuda_RCC2477:0.0062526792,(((((((CAMNT_0032313189_Isochrysis-sp-CCMP1324:0.0000000000,MT3048291_Isochrysis_galbana_OA3011:0.0000000000):0.0000000000,NC_0402911_Tisochrysis_lutea:0.0000000000):0.0000000000,MF7950892_Tisochrysis_lutea:0.0000000000):0.0000010392,NC_0491681_Isochrysis_galbana_OA3011:0.0000010392)0/99:0.0000021737,LN7354833_Isochrysis_sp_RC-2015_RCC90:0.0000010392)0/99:0.0000024994,LN7351982_Tisochrysis_lutea_AC_102:0.0149987394)96.8/100:0.0087933501,(((X755181_Isochrysis_sp:0.0000010392,CAMNT_0038133297_Isochrysis-galbana-CCMP1323:0.0000010392)0/99:0.0000028420,EF0517501_Dicrateria_inornata_CCMP355:0.0000010392)0/100:0.0000028428,LN7351972_Isochrysis_galbana_AC_101:0.0119119985)98/100:0.0155674370)25.3/90:0.0023196474)61.2/90:0.0054027618,LN7351992_Chrysotila_lamellosa_RCC3687:0.0290256933)77.8/100:0.0057629172)75.1/97:0.0015240710)92.8/99:0.0079134799,((((((EF0520831_Uncultured_haptophyte_MC615-5:0.0233987709,(EF0521481_Uncultured_haptophyte_MC615-77:0.0048503110,EF0520971_Uncultured_haptophyte_MC615-22:0.0000021788)0/89:0.0000021721)85.9/63:0.0011920426,EF0521781_Uncultured_haptophyte_MC622-9:0.0011926195)0/31:0.0000029769,((EF0522261_Uncultured_haptophyte_MC622-66:0.0000000000,EF0521941_Uncultured_haptophyte_MC622-28:0.0000000000):0.0000010392,EF0521731_Uncultured_haptophyte_MC622-2:0.0000010392)0/95:0.0000010392)0/35:0.0000020236,EF0522471_Uncultured_haptophyte_MC622-87:0.0011933200)84.3/63:0.0011933065,EF0521751_Uncultured_haptophyte_MC622-5:0.0000021137)52.6/62:0.0011944002,EF0521101_Uncultured_haptophyte_MC615-36:0.0000021750)99.8/100:0.0219611991)96.1/99:0.0126890816,(((((CAMNT_0034597763_Pleurochrysis-carterae-CCMP645:0.0080959163,LN7353683_Pleurochrysis_sp_RCC2476_RCC2476:0.0035702097)89.6/100:0.0049650640,(LN7352462_Pleurochrysis_sp_RCC1393_RCC1393:0.0000010392,LN7352452_Pleurochrysis_sp_RCC1392_RCC1392:0.0000029111)90.4/100:0.0062435486)99.3/100:0.0210362161,(LN7354193_Cruciplacolithus_sp_RCC2977_RCC2977:0.0013004039,LN7354203_Cruciplacolithus_sp_RCC2978_RCC2978:0.0028954460)89.3/100:0.0064902830)68.2/82:0.0048622731,((((X803901_Ochrosphaera_neapolitan:0.0000010392,X990771_Ochrosphaera_neapolitana_tRNAIle_tRNAAla_and_23Ss:0.0000010392)0/96:0.0000026738,LN7354093_Ochrosphaera_sp_RCC2959_RCC2959:0.0027193340)93.1/100:0.0050963025,(LN7352382_Ochrosphaera_neapolitana_RCC1358:0.0000020305,(LN7354183_Ochrosphaera_sp_RCC2976_RCC2976:0.0000010392,(((LN7354143_Ochrosphaera_sp_RCC2970_RCC2970:0.0012662386,(LN7354162_Ochrosphaera_sp_RCC2973_RCC2973:0.0027115972,LN7354153_Ochrosphaera_sp_RCC2972_RCC2972:0.0000021959)92.3/98:0.0080149012)0/29:0.0000026397,LN7352392_Ochrosphaera_sp_RCC1366_RCC1366:0.0000010392)0/32:0.0000020242,LN7354173_Ochrosphaera_sp_RCC2974_RCC2974:0.0000010392)0/40:0.0000023712)0/98:0.0000023203)87/99:0.0025751589)94.2/100:0.0072524865,((((CAMNT_0025556259_Coccolithus_pelagicus_ssp_braarudi_Strain_PLY182g_extraction:0.0000027987,(LN7352302_Coccolithus_braarudii_RCC1198:0.0012688543,(LN7352292_Coccolithus_braarudii_RCC1197:0.0000010392,LN7352312_Coccolithus_braarudii_RCC1199:0.0000010392)0/77:0.0000020259)0/72:0.0000010392)0/75:0.0000025812,LN7352322_Coccolithus_braarudii_RCC1200:0.0012935706)99.5/100:0.0120361888,(HM1331281_Uncultured_marine_haptophyte_Biosope_T33_16S_PLA491028:0.0093728610,(HM1333171_Uncultured_marine_haptophyte_Biosope_T58_16S_PLA491001:0.0012954835,((((((HM1331261_Uncultured_marine_haptophyte_Biosope_T33_16S_PLA491026:0.0039295894,HM1331111_Uncultured_marine_haptophyte_Biosope_T33_16S_PLA491010:0.0039630868)0/84:0.0000022893,HM1331201_Uncultured_marine_haptophyte_Biosope_T33_16S_PLA491020:0.0000010392)0/97:0.0000027249,HM1331071_Uncultured_marine_haptophyte_Biosope_T33_16S_PLA491006:0.0000010392)83.1/97:0.0012735465,HM1331041_Uncultured_marine_haptophyte_Biosope_T33_16S_PLA491002:0.0026578469)0/96:0.0000022269,HM1331271_Uncultured_marine_haptophyte_Biosope_T33_16S_PLA491027:0.0026085363)0/48:0.0000027985,HM1331051_Uncultured_marine_haptophyte_Biosope_T33_16S_PLA491004:0.0013174985)0/70:0.0000023064)0/72:0.0000021561)94.7/96:0.0074653670)83.9/92:0.0024272151,((((CAMNT_0007378841_Calcidiscus_leptoporus_Strain_RCC1130:0.0000010392,LN7352212_Calcidiscus_quadriperforatus_RCC1145:0.0000010392)0/93:0.0000027471,LN7353463_Calcidiscus_sp_RCC2325_RCC2325:0.0000010392)0/84:0.0000020582,LN7352202_Calcidiscus_leptoporus_RCC1129:0.0025951286)76.8/98:0.0014299448,(LN7352402_Oolithotus_fragilis_RCC1372:0.0025912777,((LN7352592_Umbilicosphaera_sibogae_RCC1469:0.0000010392,LN7352612_Umbilicosphaera_sibogae_RCC1479:0.0000010392)78.5/100:0.0013660400,LN7352602_Umbilicosphaera_hulburtiana_RCC1474:0.0049692629)75.4/97:0.0016354926)75.4/91:0.0013152637)76.1/92:0.0014887323)90.5/96:0.0048900290)69.7/93:0.0053510195)51.1/79:0.0028549724,(HM1329741_Uncultured_marine_haptophyte_Biosope_T120_16S_PLA491030:0.0023658275,HM1334941_Uncultured_marine_haptophyte_Biosope_T84_16S_PLA491021:0.0070546782)100/100:0.0586966669)84.4/29:0.0040657545)83.9/29:0.0028532896,((((LN7352362_Helicosphaera_carteri_RCC1333:0.0000026228,(LN7352352_Helicosphaera_carteri_RCC1329:0.0000010392,LN7352342_Helicosphaera_carteri_RCC1325:0.0000022411)0/93:0.0000023229)99.5/100:0.0242290278,(CAMNT_0007304963_Scyphosphaera_apsteinii_Strain_RCC1455:0.0000023347,LN7353453_Scyphosphaera_apsteinii_RCC2322:0.0000020506)100/100:0.0307076768)62.6/95:0.0043763257,(EF0522181_Uncultured_haptophyte_MC622-58:0.0046466281,(HM1331361_Uncultured_marine_haptophyte_Biosope_T35_16S_OXY107012:0.0052574780,(HM1331391_Uncultured_marine_haptophyte_Biosope_T35_16S_OXY107015:0.0000010392,HM1329941_Uncultured_marine_haptophyte_Biosope_T123_16S_OXY107008:0.0013287425)0/40:0.0000027193)97.5/100:0.0101806476)91.7/99:0.0117576105)29.8/94:0.0034786827,(EF0520461_Uncultured_haptophyte_250304-49:0.0148330149,((LN7352562_Syracosphaera_pulchra_RCC1461:0.0000010392,LN7352572_Syracosphaera_pulchra_RCC1462:0.0065089512)0/98:0.0000029754,(LN7352552_Syracosphaera_pulchra_RCC1460:0.0000010392,LN7352582_Syracosphaera_pulchra_RCC1464:0.0000010392)0/1:0.0000021355)96.9/100:0.0157579483)100/100:0.0502650585)85.5/28:0.0045543631)92.5/96:0.0088433293,HM1334151_Uncultured_marine_haptophyte_Biosope_T65_16S33a:0.0116305332)81.9/91:0.0065527367,(((HM1334371_Uncultured_marine_haptophyte_Biosope_T65_16S50b:0.0167004282,HM1334291_Uncultured_marine_haptophyte_Biosope_T65_16S44b:0.0055190436)94.7/98:0.0081717155,(HM1334041_Uncultured_marine_haptophyte_Biosope_T65_16S27a:0.0221141838,(HM1334391_Uncultured_marine_haptophyte_Biosope_T65_16S51b:0.0341927075,(HM1334331_Uncultured_marine_haptophyte_Biosope_T65_16S46b:0.0018897387,HM1334261_Uncultured_marine_haptophyte_Biosope_T65_16S41b:0.0504219303)96.9/100:0.0146748214)0/19:0.0000027982)0/20:0.0000020851)81.3/68:0.0050029708,(HM1334211_Uncultured_marine_haptophyte_Biosope_T65_16S38b:0.0184910035,HM1334031_Uncultured_marine_haptophyte_Biosope_T65_16S26a:0.0328346098)93.7/74:0.0121391220)87/86:0.0068795108)92.4/94:0.0094934726)86.7/81:0.0062126536,(((((((EF0521711_Uncultured_haptophyte_MC615-104:0.0125838002,(EF0520131_Uncultured_haptophyte_250304-18:0.0000010392,EF0520681_Uncultured_haptophyte_250304-83:0.0000010392)0/93:0.0000020341)0/98:0.0000022012,((EF0521271_Uncultured_haptophyte_MC615-54:0.0000020970,EF0521671_Uncultured_haptophyte_MC615-100:0.0089318943)0/97:0.0000022870,HM1331811_Uncultured_marine_haptophyte_Biosope_T35_16S_PLA491039:0.0013124943)0/95:0.0012122791)93.8/97:0.0067485975,EF0518561_Uncultured_haptophyte_MC601-7:0.0189961441)71.6/43:0.0017757993,EF0520741_Uncultured_haptophyte_250304-90:0.0103636558)0/37:0.0000023289,EF0520271_Uncultured_haptophyte_250304-28:0.0133685612)76.4/45:0.0057653245,(HM1330541_Uncultured_marine_haptophyte_Biosope_T148_16S_PLA491014:0.0043573851,EF0522271_Uncultured_haptophyte_MC622-67:0.0037383146)93.3/100:0.0074292810)96.1/100:0.0098865552,(EF0519911_Uncultured_haptophyte_MAMA64-131:0.0120613132,HM1334381_Uncultured_marine_haptophyte_Biosope_T65_16S51a:0.0117154648)93.2/87:0.0060446864)68.4/84:0.0022257033)88.9/76:0.0064604551)95.6/77:0.0090115060,(((EF0521461_Uncultured_haptophyte_MC615-75:0.0000010392,EF0521051_Uncultured_haptophyte_MC615-31:0.0000010392)0/66:0.0000022135,((HM1332711_Uncultured_marine_haptophyte_Biosope_T41_16S_PLA491155:0.0000010392,(HM1331781_Uncultured_marine_haptophyte_Biosope_T35_16S_PLA491036:0.0000010392,(HM1333711_Uncultured_marine_haptophyte_Biosope_T60_16S_PLA491012:0.0013288995,EF0517821_Uncultured_haptophyte_MC597-17:0.0025006176)0/53:0.0000010392)0/59:0.0000010392)0/62:0.0000020000,HM1330561_Uncultured_marine_haptophyte_Biosope_T148_16S_PLA491020:0.0026447154)0/97:0.0000024112)88.2/91:0.0037409734,EF0520901_Uncultured_haptophyte_MC615-14:0.0177540125)0/38:0.0000022115)0/35:0.0000021483)84.9/41:0.0081499486,((Karlodinium-veneficum_LN7353863-KLK3918281:0.0070863546,Karlodinium-micrum:0.0060371705)100/100:0.2473317616,((Karenia-mikimotoi:0.0006867974,AF1727171_Gyrodinium_aureolum_KT-77D_product:0.0158165609)99.8/100:0.0900940487,((((Karenia-brevis-SP2_EU0430811-EU0430861:0.0000000000,Karenia-brevis-CCMP2228_EU0430831-EU0430721:0.0000000000):0.0000010392,(((Karenia-brevis-SP3_CAMNT_0032782251-EU0430871-EU0430821:0.0000010392,Karenia-brevis-Wilson_CAMNT_0032911341-CAMNT_0032911341:0.0000026185)0/100:0.0000022464,(((Karenia-brevis-JR_EU0430761-EU0430771:0.0000000000,Karenia-brevis-CCMP718EU0430741-EU0430781:0.0000000000):0.0000000000,Karenia-brevis-FIU1:0.0000000000):0.0000000000,Karenia-brevis-CCMP2229_CAMNT_0032475333-EU0430841-EU0430731:0.0000000000):0.0000010392)0/52:0.0000021375,Karenia-brevis-NOAA-1:0.0000010392)0/77:0.0050721093)0/37:0.0000028449,Karenia-brevis-PNAS_EU0430801-EU0430851:0.0000010392)0/95:0.0000025106,AF1727181_Gymnodinium_breve_CCMP718_product:0.0063495325)100/100:0.1151212319)100/100:0.2948142452)96.5/97:0.0616637127)0/63:0.0000027153,(((HM1331091_Uncultured_marine_haptophyte_Biosope_T33_16S_PLA491008:0.0000010392,HM1331101_Uncultured_marine_haptophyte_Biosope_T33_16S_PLA491009:0.0000010392)98.7/100:0.0252060389,HM1334801_Uncultured_marine_haptophyte_Biosope_T84_16S_PLA491005:0.0952674113)75.8/85:0.0042360474,(((((((((((((EF0519701_Uncultured_haptophyte_MAMA64-106:0.0000020920,EF0519941_Uncultured_haptophyte_MAMA64-135:0.0011972126)96/100:0.0036243007,EF0519551_Uncultured_haptophyte_MAMA64-61:0.0000022319)0/97:0.0011809977,HM1335431_Uncultured_marine_haptophyte_Biosope_T88_16S_PLA491014:0.0025931456)0/25:0.0000020192,((HM1335461_Uncultured_marine_haptophyte_Biosope_T88_16S_PLA491017:0.0026283142,HM1335041_Uncultured_marine_haptophyte_Biosope_T84_16S_PLA491031:0.0038847563)0/100:0.0000029634,(HM1333351_Uncultured_marine_haptophyte_Biosope_T58_16S_PLA491034:0.0025811678,HM1330161_Uncultured_marine_haptophyte_Biosope_T123_16S_PLA491006:0.0000023535)79.7/96:0.0012814022)81.9/96:0.0025775090)0/7:0.0000024600,(HM1335551_Uncultured_marine_haptophyte_Biosope_T88_16S_PLA491026:0.0000020030,HM1335421_Uncultured_marine_haptophyte_Biosope_T88_16S_PLA491013:0.0000022812)95/100:0.0038973474)0/4:0.0000010978,HM1330311_Uncultured_marine_haptophyte_Biosope_T123_16S_PLA491021:0.0012918637)0/8:0.0000024826,HM1333281_Uncultured_marine_haptophyte_Biosope_T58_16S_PLA491014:0.0039040170)0/7:0.0000021365,HM1335651_Uncultured_marine_haptophyte_Biosope_T88_16S_PLA491036:0.0025878059)0/4:0.0000011680,HM1332081_Uncultured_marine_haptophyte_Biosope_T39_16S_PLA491003:0.0000010392)0/3:0.0000013793,HM1330191_Uncultured_marine_haptophyte_Biosope_T123_16S_PLA491009:0.0013089228)0/14:0.0000015538,HM1331311_Uncultured_marine_haptophyte_Biosope_T33_16S_PLA491032:0.0012940434)0/59:0.0000016048,(EF0519601_Uncultured_haptophyte_MAMA64-78:0.0024034126,EF0520241_Uncultured_haptophyte_250304-24:0.0000029932)0/49:0.0000026000)86.3/86:0.0024280203,HM1331031_Uncultured_marine_haptophyte_Biosope_T33_16S_PLA491001:0.0039950230)94.3/92:0.0082780482)96/98:0.0143310893)43.2/79:0.0025009692,(HM1334451_Uncultured_marine_haptophyte_Biosope_T65_16S58a:0.0000024119,HM1333311_Uncultured_marine_haptophyte_Biosope_T58_16S_PLA491019:0.1000316933)100/96:0.0556893995)80/83:0.0063676938,((((NC_000926_1_17204-18690_Guillardia_theta:0.0251625078,NC_009573_1_19657-20916_Rhodomonas_salina:0.0279475073)99.9/100:0.0583781944,((NC_000925_1_147766-149261_Porphyra_purpurea:0.0451521404,AY731511_1_Chondrus_crispus_16S:0.0624154889)85.8/92:0.0181906501,((AF170718_1_Galdieria_sulphuraria_culture_SAG_107_79_strain_SAG_107_79_16S:0.0661910119,((KJ877675_1_34415-35652_Ochromonas_sp_CCMP1393:0.1592033058,LC269924_1_1715-2979_Heterosigma_akashiwo_DNA_CCMP1596:0.0867804217)26.2/58:0.0123272008,(MN181444_1_27548-28798_Ectocarpus_siliculosus:0.0944638141,((FJ002218_1_Thalassiosira_pseudonana_C11_16S:0.0148996627,FJ002225_1_Phaeodactylum_tricornutum_C19_16S:0.0130287503)99.7/100:0.0468022351,NC_020014_1_48198-49331_Nannochloropsis_gaditana:0.1628164330)76.2/58:0.0056112571)72.6/58:0.0131450593)100/100:0.0655593405)82.1/99:0.0188546202,MK231134_1_19405-20610_Cyanidioschyzon_merolae_5508:0.3125883763)51.1/90:0.0095828345)55.9/95:0.0103499040)84/98:0.0144600588,_R_LC5648931_Haptophyceae_sp_NIES-3900:0.0635725800)74.9/98:0.0137325559,(((((((Arctic_CAMNT_0037929913_Undescribed-sp-CCMP2436:0.0133159360,AM0859651_Uncultured_haptophyte_DGGE_band_33:0.0056346566)86.4/73:0.0068606293,(LN7353873_Pavlova_sp_RCC2541_RCC2541:0.0010868026,AF1727151_Pavlova_gyrans_product:0.0026586200)96.8/100:0.0081513427)82.4/73:0.0038072771,(CAMNT_0053369891_Pavlova_lutheri_Strain_RCC1537_extraction:0.0012113128,LN7352662_Pavlova_lutheri_RCC1537:0.0027873147)95.6/100:0.0071731852)99/100:0.0126453552,HM5950791_Rebecca_salina-23S_intergenic_spacer_tRNA-Ile_and_tRNA-Alas_and_23S:0.0129405387)93.6/89:0.0068352754,(CAMNT_0053438957_Pavlova_gyrans_Strain_CCMP608_extraction:0.0076962616,((AY7021651_Pavlova_sp_RCC437:0.0000024065,AY7021671_Pavlova_sp_RCC441:0.0012519202)84.8/100:0.0030902118,(AY7021131_Pavlova_pinguis_CCMP609:0.0000022405,((AY7021241_Pavlova_sp_CCMP1234:0.0000010392,(LN7353903_Pavlova_sp_RCC2551_RCC2551:0.0012674989,LN7353893_Pavlova_sp_RCC2550_RCC2550:0.0000010392)0/93:0.0000023469)0/98:0.0000022643,(CAMNT_0034265807_Pavlova-sp-CCMP459:0.0000010392,AB1969701_Pavlova_sp_MBIC10663:0.0000010392)0/94:0.0000023783)81/98:0.0012084031)99.8/100:0.0150436706)87.9/99:0.0051490360)67.5/71:0.0014925992)91.3/96:0.0071025169,(CAMNT_0053405297_Exanthemachrysis_gayraliae_Strain_RCC1523_extraction:0.0024142400,HM5950571_Exanthemachrysis_gayraliae_AC15-23S_intergenic_spacer_tRNA-Ile_and_tRNA-Alas_and_23S_pla:0.0000020608)99.5/75:0.0133139205)74.2/70:0.0050512176,CAMNT_0007460697_Chrysoculter_rhomboideus_Strain_RCC1486:0.0091296383)100/100:0.1393156139)96/98:0.0306573664)90.9/95:0.0196396118,(HM1334001_Uncultured_marine_haptophyte_Biosope_T65_16S23a:0.0237370078,HM1334431_Uncultured_marine_haptophyte_Biosope_T65_16S56a:0.0517026249)97.2/100:0.0361551729)99.1/96:0.1493252652);
