# Supplementary material for: New plastids, old proteins: repeated endosymbiotic acquisitions in kareniacean dinoflagellates
Source: EMBO Rep. 2024 Mar 18;25(4):16. doi: 10.1038/s44319-024-00103-y (PMC11014865; doi:10.1038/s44319-024-00103-y)
Supplement: Supplementary file 11 — Dataset EV10 [file 44319_2024_103_MOESM11_ESM.zip › Dataset EV10/plastid_genome_phylogeny_files/16S/alternative alignments and trees 2/16S_muscle-trim-iq_GTR+R5+F.treefile]

(LN7354153_Ochrosphaera_sp_RCC2972_RCC2972:0.0000020759,(((((((((((((((((X755181_Isochrysis_sp:0.0000010107,CAMNT_0038133297_Isochrysis-galbana-CCMP1323:0.0000010107)0/99:0.0000027235,EF0517501_Dicrateria_inornata_CCMP355:0.0000020845)0/99:0.0000024048,LN7351972_Isochrysis_galbana_AC_101:0.0200005964)98.4/97:0.0158847936,((CAMNT_0032313189_Isochrysis-sp-CCMP1324:0.0000010107,(LN7354833_Isochrysis_sp_RC-2015_RCC90:0.0000025869,(((NC_0491681_Isochrysis_galbana_OA3011:0.0000000000,NC_0402911_Tisochrysis_lutea:0.0000000000):0.0000000000,MT3048291_Isochrysis_galbana_OA3011:0.0000000000):0.0000010107,MF7950892_Tisochrysis_lutea:0.0000010107)0/99:0.0000025120)0/99:0.0000024034)0/100:0.0000027303,LN7351982_Tisochrysis_lutea_AC_102:0.0368342176)95.5/93:0.0088076631)34.4/94:0.0023348262,LN7353693_Isochrysis_nuda_RCC2477:0.0078444284)64.4/88:0.0052336325,LN7351992_Chrysotila_lamellosa_RCC3687:0.0345060910)79.7/100:0.0059312954,JX8693541_Uncultured_haptophyte_env_Pavin_epi_T_S22F:0.0172341672)74.2/99:0.0015116806,((CAMNT_0030834423_Emiliania-huxleyi-CCMP370:0.0000010107,(CAMNT_0030707681_Emiliania-huxleyi-374:0.0000010107,(((((((EF0522031_Uncultured_haptophyte_MC622-38:0.0044755884,HM1332171_Uncultured_marine_haptophyte_Biosope_T39_16S_PLA491014:0.0010083452)79.7/95:0.0019095182,((((((EF0520691_Uncultured_haptophyte_250304-84:0.0000010107,(EF0520481_Uncultured_haptophyte_250304-51:0.0011967142,AY7021151_Emiliania_huxleyi_CCMP625:0.0000010107)0/15:0.0000020331)0/18:0.0000029972,LK3918051_Emiliania_huxleyi_F909:0.0000010107)0/6:0.0000023468,LN7352332_Emiliania_huxleyi_RCC1216:0.0000010107)0/11:0.0000217623,HM1333371_Uncultured_marine_haptophyte_Biosope_T58_16S_PLA491036:0.0026607233)0/10:0.0009220077,LK3918061_Emiliania_huxleyi_F910:0.0017145537)0/59:0.0000011631,LK3918041_Emiliania_huxleyi_F908:0.0000010107)0/12:0.0002496200)0/10:0.0000020473,AB1969691_Gephyrocapsa_oceanica:0.0011996109)0/6:0.0000026926,CAMNT_0030884295_Emiliania-huxleyi-PLYM219:0.0011996123)0/6:0.0000019988,(((((((((((((((((((((((((OL7036021_Emiliania_huxleyi_RCC4002:0.0000000000,NC_0637821_Gephyrocapsa_oceanica_RCC1296:0.0000000000):0.0000000000,OL3227061_Emiliania_huxleyi_RCC1216:0.0000000000):0.0000000000,NC_0637841_Gephyrocapsa_ericsonii_RCC4032:0.0000000000):0.0000000000,OL7036091_Gephyrocapsa_ericsonii_RCC4032:0.0000000000):0.0000000000,OL7036101_Gephyrocapsa_parvula_RCC4033:0.0000000000):0.0000000000,OL7035961_Emiliania_huxleyi_EH2:0.0000000000):0.0000000000,CAMNT_0032201019_Isochrysis-sp-CCMP1244:0.0000000000):0.0000000000,JN0227051_Emiliania_huxleyi_culture-collection_CCMP1516:0.0000000000):0.0000000000,OL7035951_Emiliania_huxleyi_CCMP379:0.0000000000):0.0000000000,AY7413711_Emiliania_huxleyi_CCMP373:0.0000000000):0.0000000000,OL7035901_Emiliania_huxleyi_92E:0.0000000000):0.0000000000,OL3227071_Emiliania_huxleyi_RCC1217:0.0000000000):0.0000000000,OL7036041_Emiliania_huxleyi_RCC4030:0.0000000000):0.0000000000,OL7035991_Emiliania_huxleyi_NZEH:0.0000000000):0.0000000000,OL6915581_Emiliania_huxleyi_M219:0.0000000000):0.0000000000,NC_0637851_Gephyrocapsa_parvula_RCC4033:0.0000000000):0.0000000000,OL7035981_Emiliania_huxleyi_M217:0.0000000000):0.0000000000,OL7036032_Emiliania_huxleyi_RCC4028:0.0000000000):0.0000000000,OL7036061_Gephyrocapsa_oceanica_RCC1296:0.0000000000):0.0000000000,OL7036071_Gephyrocapsa_oceanica_RCC3711:0.0000000000):0.0000000000,NC_0072881_Emiliania_huxleyi:0.0000000000):0.0000000000,OL7035941_Emiliania_huxleyi_CCMP371:0.0000000000):0.0000000000,CAMNT_0031505495_Gephyrocapsa-oceanica-RCC1303:0.0000000000):0.0000010107,OL7036111_Gephyrocapsa_parvula_RCC4034:0.0000010107)0/41:0.0000010107,OL7035931_Emiliania_huxleyi_AWI1516:0.0000010107)0/88:0.0000018498)0/8:0.0000024174,CAMNT_0030721753_Emiliania-huxleyi-379:0.0011996530)85.9/24:0.0011997362,((((((((OL7036011_Emiliania_huxleyi_RCC1253:0.0000000000,OL6915571_Emiliania_huxleyi_B39:0.0000000000):0.0000000000,OL6915561_Emiliania_huxleyi_culture_RCC175:0.0000000000):0.0000000000,OL7035971_Emiliania_huxleyi_L:0.0000000000):0.0000000000,OL7035911_Emiliania_huxleyi_92F:0.0000000000):0.0000000000,OL7036001_Emiliania_huxleyi_RCC174:0.0000000000):0.0000000000,OL7035921_Emiliania_huxleyi_ARC30-1:0.0000000000):0.0000010107,OL7036051_Emiliania_huxleyi_Van556:0.0000010107)0/91:0.0000025090,(((((NC_0637831_Gephyrocapsa_muellerae_RCC3370:0.0000020525,OL7036081_Gephyrocapsa_muellerae_RCC3370:0.0000010107)0/100:0.0000011181,LN7353973_Emiliania_huxleyi_RCC2611:0.0000010107)0/30:0.0000029878,KP2828351_Gephyrocapsa_muellerae_RCC3370:0.0000010107)0/9:0.0000020050,((((((((((((((((((KP2828361_Gephyrocapsa_muellerae_RCC3862:0.0000000000,KC4041091_Emiliania_huxleyi_RCC1219:0.0000000000):0.0000000000,KC4041131_Emiliania_huxleyi_RCC1228:0.0000000000):0.0000000000,KC4041121_Emiliania_huxleyi_RCC1227:0.0000000000):0.0000000000,KP2828341_Gephyrocapsa_muellerae_RCC3898:0.0000000000):0.0000000000,KC4041171_Gephyrocapsa_oceanica_RCC1282:0.0000000000):0.0000000000,KC4041081_Emiliania_huxleyi_RCC1218:0.0000000000):0.0000000000,KC4041051_Emiliania_huxleyi_RCC1210:0.0000000000):0.0000000000,KC4041161_Gephyrocapsa_oceanica_RCC1281:0.0000000000):0.0000000000,KC4041101_Emiliania_huxleyi_RCC1221:0.0000000000):0.0000000000,KC4041181_Gephyrocapsa_oceanica_RCC1284:0.0000000000):0.0000000000,KC4041061_Emiliania_huxleyi_RCC1213:0.0000000000):0.0000000000,KC4041111_Emiliania_huxleyi_RCC1225:0.0000000000):0.0000000000,KC4041191_Gephyrocapsa_oceanica_RCC1286:0.0000000000):0.0000000000,KC4041141_Gephyrocapsa_oceanica_RCC1223:0.0000000000):0.0000000000,KC4041071_Emiliania_huxleyi_RCC1214:0.0000000000):0.0000000000,EF0517531_Emiliania_huxleyi_UIO_BOF:0.0000000000):0.0000000000,KC4041151_Gephyrocapsa_oceanica_RCC1279:0.0000000000):0.0000000000,KC4041041_Emiliania_huxleyi_RCC1208:0.0000000000):0.0000010107)0/5:0.0011912955,((LN7354863_Emiliania_huxleyi_RCC909:0.0000022833,LN7354033_Emiliania_huxleyi_RCC2635:0.0000010107)0/62:0.0000021336,LN7354073_Emiliania_huxleyi_RCC2941:0.0000020034)84.9/67:0.0026136229)0/23:0.0000022399)0/3:0.0000022981)0/92:0.0000021772)0/44:0.0000024553)79.7/95:0.0039352757,KU0595001_Uncultured_marine_haptophyte_CARBOM_St98_surf_16S_PEUK_E5:0.0211138758)93.2/100:0.0097142015)94.5/99:0.0081152023,(((((((EF0520831_Uncultured_haptophyte_MC615-5:0.0234438779,EF0521481_Uncultured_haptophyte_MC615-77:0.0048668053)0/68:0.0000024905,EF0520971_Uncultured_haptophyte_MC615-22:0.0000026062)83.6/76:0.0011956046,EF0521781_Uncultured_haptophyte_MC622-9:0.0011959164)0/51:0.0000028654,((EF0522261_Uncultured_haptophyte_MC622-66:0.0000000000,EF0521941_Uncultured_haptophyte_MC622-28:0.0000000000):0.0000010107,EF0521731_Uncultured_haptophyte_MC622-2:0.0000010107)0/97:0.0000020261)0/57:0.0000029519,EF0522471_Uncultured_haptophyte_MC622-87:0.0011972583)83.1/75:0.0011972267,EF0521751_Uncultured_haptophyte_MC622-5:0.0000029185)74.7/75:0.0011990015,EF0521101_Uncultured_haptophyte_MC615-36:0.0000021721)99.6/100:0.0216258604)96.1/100:0.0119806563,((((((((((((_R_LC5648931_Haptophyceae_sp_NIES-3900:0.0648430632,((MK231134_1_19405-20610_Cyanidioschyzon_merolae_5508:0.3085774589,((NC_000925_1_147766-149261_Porphyra_purpurea:0.0468468795,AY731511_1_Chondrus_crispus_16S:0.0629163842)83.7/89:0.0146684900,(((LC269924_1_1715-2979_Heterosigma_akashiwo_DNA_CCMP1596:0.0903447901,KJ877675_1_34415-35652_Ochromonas_sp_CCMP1393:0.1553638486)26.9/74:0.0106821507,((NC_020014_1_48198-49331_Nannochloropsis_gaditana:0.1581000445,(FJ002218_1_Thalassiosira_pseudonana_C11_16S:0.0151096824,FJ002225_1_Phaeodactylum_tricornutum_C19_16S:0.0160739022)99.6/100:0.0403575627)72.2/99:0.0060284264,MN181444_1_27548-28798_Ectocarpus_siliculosus:0.0932139173)87.8/99:0.0155016606)99.8/97:0.0652882074,AF170718_1_Galdieria_sulphuraria_culture_SAG_107_79_strain_SAG_107_79_16S:0.0723541455)93.1/75:0.0245062965)75.7/73:0.0063440310)45/77:0.0055464361,(NC_000926_1_17204-18690_Guillardia_theta:0.0249370811,NC_009573_1_19657-20916_Rhodomonas_salina:0.0312672896)100/100:0.0512550043)86/79:0.0139871673)93.8/80:0.0217051595,(((((((AM0859651_Uncultured_haptophyte_DGGE_band_33:0.0236963780,((CAMNT_0053369891_Pavlova_lutheri_Strain_RCC1537_extraction:0.0013240141,LN7352662_Pavlova_lutheri_RCC1537:0.0031844711)98.4/100:0.0113417815,(LN7353873_Pavlova_sp_RCC2541_RCC2541:0.0011211990,AF1727151_Pavlova_gyrans_product:0.0026651541)96.7/100:0.0092304003)75.3/47:0.0018029080)79.5/47:0.0034284158,Arctic_CAMNT_0037929913_Undescribed-sp-CCMP2436:0.0137895976)98.1/100:0.0112361517,HM5950791_Rebecca_salina-23S_intergenic_spacer_tRNA-Ile_and_tRNA-Alas_and_23S:0.0162181104)90.2/91:0.0054957609,((AY7021651_Pavlova_sp_RCC437:0.0000021611,AY7021671_Pavlova_sp_RCC441:0.0012766794)86.1/100:0.0030614631,(AY7021131_Pavlova_pinguis_CCMP609:0.0000025039,((AY7021241_Pavlova_sp_CCMP1234:0.0000010107,(LN7353903_Pavlova_sp_RCC2551_RCC2551:0.0000010107,LN7353893_Pavlova_sp_RCC2550_RCC2550:0.0000010107)0/99:0.0000010107)0/92:0.0000019544,(CAMNT_0034265807_Pavlova-sp-CCMP459:0.0000010107,AB1969701_Pavlova_sp_MBIC10663:0.0000010107)0/98:0.0000019384)83.8/91:0.0012198303)99.8/100:0.0152193962)88.1/99:0.0038507305)72.1/39:0.0010316679,CAMNT_0053438957_Pavlova_gyrans_Strain_CCMP608_extraction:0.0082389929)93.6/100:0.0089044132,(CAMNT_0053405297_Exanthemachrysis_gayraliae_Strain_RCC1523_extraction:0.0026255965,HM5950571_Exanthemachrysis_gayraliae_AC15-23S_intergenic_spacer_tRNA-Ile_and_tRNA-Alas_and_23S_pla:0.0000022384)99.6/89:0.0132359179)66.8/88:0.0051935886,CAMNT_0007460697_Chrysoculter_rhomboideus_Strain_RCC1486:0.0102377017)100/100:0.1351737184)44.4/78:0.0189480120,HM1334801_Uncultured_marine_haptophyte_Biosope_T84_16S_PLA491005:0.0984644310)21/94:0.0089815351,(((((((((((HM1331091_Uncultured_marine_haptophyte_Biosope_T33_16S_PLA491008:0.0000010107,HM1331101_Uncultured_marine_haptophyte_Biosope_T33_16S_PLA491009:0.0000010107)100/100:0.0365069849,HM1335461_Uncultured_marine_haptophyte_Biosope_T88_16S_PLA491017:0.0009100896)78.8/81:0.0017669939,HM1335041_Uncultured_marine_haptophyte_Biosope_T84_16S_PLA491031:0.0039895759)0/81:0.0000024888,(HM1333351_Uncultured_marine_haptophyte_Biosope_T58_16S_PLA491034:0.0026522833,HM1330161_Uncultured_marine_haptophyte_Biosope_T123_16S_PLA491006:0.0000020102)80.7/94:0.0013173029)82.7/79:0.0026500910,((((((EF0519701_Uncultured_haptophyte_MAMA64-106:0.0000021968,EF0519941_Uncultured_haptophyte_MAMA64-135:0.0012020153)95.3/100:0.0036365585,EF0519551_Uncultured_haptophyte_MAMA64-61:0.0000024103)0/99:0.0000011164,HM1335651_Uncultured_marine_haptophyte_Biosope_T88_16S_PLA491036:0.0026602245)0/13:0.0000010301,HM1333281_Uncultured_marine_haptophyte_Biosope_T58_16S_PLA491014:0.0040097854)0/7:0.0000026313,HM1332081_Uncultured_marine_haptophyte_Biosope_T39_16S_PLA491003:0.0000025831)0/2:0.0006241502,HM1331311_Uncultured_marine_haptophyte_Biosope_T33_16S_PLA491032:0.0013310860)0/2:0.0000021752)0/2:0.0000021837,HM1330191_Uncultured_marine_haptophyte_Biosope_T123_16S_PLA491009:0.0013471376)0/4:0.0000017254,(HM1335551_Uncultured_marine_haptophyte_Biosope_T88_16S_PLA491026:0.0000029253,HM1335421_Uncultured_marine_haptophyte_Biosope_T88_16S_PLA491013:0.0000029283)95.9/100:0.0040032706)0/17:0.0000021937,HM1335431_Uncultured_marine_haptophyte_Biosope_T88_16S_PLA491014:0.0026653665)0/66:0.0000013071,HM1330311_Uncultured_marine_haptophyte_Biosope_T123_16S_PLA491021:0.0054441515)0/86:0.0005621399,(EF0519601_Uncultured_haptophyte_MAMA64-78:0.0024104785,EF0520241_Uncultured_haptophyte_250304-24:0.0000023102)0/89:0.0000027070)86.7/95:0.0024899608,HM1331031_Uncultured_marine_haptophyte_Biosope_T33_16S_PLA491001:0.0040907104)93/99:0.0132690599)93/96:0.0163140014,(((((AF1727181_Gymnodinium_breve_CCMP718_product:0.0063457399,((Karenia-brevis-CCMP2229_CAMNT_0032475333-EU0430841-EU0430731:0.0000010107,((Karenia-brevis-SP3_CAMNT_0032782251-EU0430871-EU0430821:0.0000010107,Karenia-brevis-Wilson_CAMNT_0032911341-CAMNT_0032911341:0.0000021213)0/99:0.0000027520,Karenia-brevis-NOAA-1:0.0000010107)0/31:0.0000029177)0/33:0.0000020083,((Karenia-brevis-JR_EU0430761-EU0430771:0.0000000000,Karenia-brevis-CCMP718EU0430741-EU0430781:0.0000000000):0.0000000000,Karenia-brevis-FIU1:0.0000000000):0.0000010107)0/91:0.0035837261)0/93:0.0000020045,((Karenia-brevis-SP2_EU0430811-EU0430861:0.0000000000,Karenia-brevis-CCMP2228_EU0430831-EU0430721:0.0000000000):0.0000010107,Karenia-brevis-PNAS_EU0430801-EU0430851:0.0000024053)0/90:0.0000020006)99.4/100:0.1018121135,(Karenia-mikimotoi:0.0058310621,AF1727171_Gyrodinium_aureolum_KT-77D_product:0.0210203649)100/100:0.1050198232)100/100:0.2718870397,(Karlodinium-veneficum_LN7353863-KLK3918281:0.0085537786,Karlodinium-micrum:0.0121766676)100/100:0.3022143147)97.3/99:0.0575777375,EF0520901_Uncultured_haptophyte_MC615-14:0.0107520274)77.3/89:0.0056733687)71.7/84:0.0019761308,((((((((((((((((NC_0216371_Phaeocystis_globosa_Pg-GA:0.0000022205,KC9008891_Phaeocystis_globosa_Pg-GA:0.0000024163)0/84:0.0000025422,((CAMNT_0006738711_Phaeocystis_Sp_Strain_CCMP2710:0.1476124495,DQ4426541_Phaeocystis_antarctica_W6-4:0.0082991999)0/10:0.0000014610,(((EF0520531_Uncultured_haptophyte_250304-63:0.0108999736,(LC0873771_Uncultured_Emiliania_JT_stE_200m_78:0.0030916708,(((EF0519031_Uncultured_haptophyte_MC601-107:0.0012002529,(EF0519751_Uncultured_haptophyte_MAMA64-113:0.0000010107,EF0519841_Uncultured_haptophyte_MAMA64-122:0.0000010107)0/97:0.0000025886)0/100:0.0000019190,((AY7021421_Phaeocystis_cordata_RCC186:0.0000021372,AY7021431_Phaeocystis_globosa_RCC187:0.0000021460)0/85:0.0000025382,EF0517631_Phaeocystis_globosa_Napoli:0.0000026513)87.8/98:0.0012723380)0/8:0.0000012163,((((HM1334951_Uncultured_marine_haptophyte_Biosope_T84_16S_PLA491022:0.0040055587,HM1330411_Uncultured_marine_haptophyte_Biosope_T123_16S_PLA491031:0.0018431525)0/85:0.0000020615,HM1335531_Uncultured_marine_haptophyte_Biosope_T88_16S_PLA491024:0.0026490891)82.9/100:0.0018054812,HM1335491_Uncultured_marine_haptophyte_Biosope_T88_16S_PLA491020:0.0039901350)0/94:0.0000022312,HM1335681_Uncultured_marine_haptophyte_Biosope_T88_16S_PLA491039:0.0053605748)92.2/100:0.0055207652)0/6:0.0011905710)0/5:0.0000017421)0/30:0.0000029876,MT4713271_Phaeocystis_globosa_CNS00066:0.0000028524)0/8:0.0000026729,EF0520601_Uncultured_haptophyte_250304-73:0.0011983786)0/41:0.0011970115)0/28:0.0000021407)0/5:0.0000020184,(((((((((((MT4713341_Phaeocystis_globosa_CNS00093:0.0000000000,MT4713301_2_Phaeocystis_globosa_CNS00076:0.0000000000):0.0000000000,MT4713281_Phaeocystis_globosa_CNS00067:0.0000000000):0.0000000000,MT4713321_Phaeocystis_globosa_CNS00080:0.0000000000):0.0000000000,MT4713261_Phaeocystis_globosa_CNS00065:0.0000000000):0.0000000000,MT4713251_Phaeocystis_globosa_CNS00064:0.0000000000):0.0000000000,MT4713331_Phaeocystis_globosa_CNS00087:0.0000000000):0.0000000000,MT4713231_Phaeocystis_globosa_CNS00062:0.0000000000):0.0000000000,MT4713291_Phaeocystis_globosa_CNS00075:0.0000000000):0.0000000000,MT4713241_Phaeocystis_globosa_CNS00063:0.0000000000):0.0000000000,MT4713301_Phaeocystis_globosa_CNS00076:0.0000000000):0.0000010107,MT4713311_Phaeocystis_globosa_CNS00079:0.0000010107)0/97:0.0000029520)0/6:0.0000021062,EF0519731_Uncultured_haptophyte_MAMA64-111:0.0011999924)86/81:0.0012007206,KT9562891_Uncultured_Phaeocystis_ST4_10:0.0024119530)0/46:0.0000021323,(KT9562981_Uncultured_Phaeocystis_ST4_13:0.0000021077,KT9643041_Uncultured_Phaeocystaceae_c10:0.0073476942)0/89:0.0000024891)0/42:0.0000029119,(((((Antarctic_CAMNT_0043826573_Phaeocystis_antarctica_Strain_CCMP1374:0.0000019928,Antarctic_CAMNT_0013831151_Phaeocystis_antarctica_Strain_Caron_Lab:0.0000011314)0/87:0.0004587290,LN7355133_Phaeocystis_sp_RCC994_RCC994:0.0091745233)0/88:0.0001791596,DQ4426521_Phaeocystis_antarctica_W5-1:0.0125204345)0/14:0.0000221006,DQ4426531_Phaeocystis_antarctica_RS-24:0.0000010107)0/18:0.0005384334,((NC_0167032_Phaeocystis_antarctica_CCMP1374:0.0000010107,JN1172752_Phaeocystis_antarctica_CCMP1374:0.0000010107)0/99:0.0000020086,LN7351942_Phaeocystis_antarctica_RCC4024:0.0026332831)80.1/94:0.0011896383)90.9/95:0.0024260287)86.8/85:0.0024367893,KT9562901_Uncultured_Phaeocystis_ST4_8:0.0050047524)99.2/86:0.0114869587,((((((((EF0520111_Uncultured_haptophyte_250304-14:0.0053307264,(((EF0518531_Uncultured_haptophyte_MC597-96:0.0000024557,EF0519151_Uncultured_haptophyte_MC601-121:0.0000019983)84.1/100:0.0012020602,(EF0520371_Uncultured_haptophyte_250304-40:0.0000010107,EF0520061_Uncultured_haptophyte_250304-8:0.0012003868)0/93:0.0000021965)0/38:0.0011937860,LK3918221_Phaeocystis_cordata_F926:0.0000010107)0/15:0.0000022013)0/5:0.0000020340,EF0517641_Phaeocystis_cordata_Phaeonap_1:0.0000010107)0/20:0.0000013887,EF0518111_Uncultured_haptophyte_MC597-49:0.0024043117)0/10:0.0000019532,(((EF0519861_Uncultured_haptophyte_MAMA64-124:0.0000000000,EF0518141_Uncultured_haptophyte_MC597-52:0.0000000000):0.0000000000,EF0517701_Uncultured_haptophyte_MC597-5:0.0000000000):0.0000010107,EF0518521_Uncultured_haptophyte_MC597-95:0.0000010107)0/96:0.0000027031)0/5:0.0000020291,EF0518451_Uncultured_haptophyte_MC597-86:0.0011981473)81.4/13:0.0011989440,EF0520351_Uncultured_haptophyte_250304-37:0.0151345041)0/6:0.0000021579,(EF0520151_Uncultured_haptophyte_250304-20:0.0000010107,EF0520701_Uncultured_haptophyte_250304-85:0.0000010107)0/97:0.0000022798)77.9/64:0.0011992483,(((EF0519691_Uncultured_haptophyte_MAMA64-103:0.0000025155,EF0520421_Uncultured_haptophyte_250304-45:0.0024120919)86.4/57:0.0012025135,EF0520721_Uncultured_haptophyte_250304-87:0.0012032431)0/54:0.0000020653,EF0519881_Uncultured_haptophyte_MAMA64-127:0.0011983805)85.1/38:0.0012068531)0/17:0.0000021905)89.3/22:0.0056876709,(((HM1333311_Uncultured_marine_haptophyte_Biosope_T58_16S_PLA491019:0.1023690878,HM1334451_Uncultured_marine_haptophyte_Biosope_T65_16S58a:0.0000022337)100/100:0.0600759851,(((EF0517651_Phaeocystis_jahnii_B5:0.0000023487,EF0519811_Uncultured_haptophyte_MAMA64-119:0.0000021805)0/30:0.0012023908,EF0520561_Uncultured_haptophyte_250304-67:0.0012160608)0/6:0.0000027225,(EF0518881_Uncultured_haptophyte_MC601-85:0.0011991228,LN7354963_Phaeocystis_jahnii_RCC942:0.0000010107)0/32:0.0000016722)92.2/98:0.0114385983)68.4/11:0.0064194623,(HM1333821_Uncultured_marine_haptophyte_Biosope_T60_16S_PLA491023:0.0023576339,((EF0521331_Uncultured_haptophyte_MC615-61:0.0000025873,EF0522371_Uncultured_haptophyte_MC622-77:0.0000010107)0/99:0.0000027938,EF0520321_Uncultured_haptophyte_250304-33:0.0166686105)70.9/79:0.0015369479)79.4/82:0.0068930028)80.6/18:0.0042761357)86.8/53:0.0045162894,EF0521881_Uncultured_haptophyte_MC622-21:0.0036018626)63/38:0.0007198040,EF0519741_Uncultured_haptophyte_MAMA64-112:0.0093618735)42.1/56:0.0030171880,(HM1331571_Uncultured_marine_haptophyte_Biosope_T35_16S_PLA491011:0.0013250411,(((HM1331611_Uncultured_marine_haptophyte_Biosope_T35_16S_PLA491016:0.0026617533,HM1331591_Uncultured_marine_haptophyte_Biosope_T35_16S_PLA491014:0.0013261234)0/46:0.0000010107,(HM1331661_Uncultured_marine_haptophyte_Biosope_T35_16S_PLA491021:0.0000010107,(HM1333661_Uncultured_marine_haptophyte_Biosope_T60_16S_PLA491005:0.0026689343,HM1331561_Uncultured_marine_haptophyte_Biosope_T35_16S_PLA491010:0.0026700225)0/62:0.0000021551)0/65:0.0000010107)0/49:0.0000010107,(HM1334231_Uncultured_marine_haptophyte_Biosope_T65_16S3b:0.0094394877,KT9562921_Haptophyta_environmental_samples_ST4_30:0.0328753839)78.9/90:0.0025180972)0/53:0.0000023053)91.6/96:0.0083340719)94.8/95:0.0078912401,(EF0520211_Uncultured_haptophyte_250304-21:0.0025350814,(EF0519631_Uncultured_haptophyte_MAMA64-89:0.0059515281,EF0521451_Uncultured_haptophyte_MC615-74:0.0026472702)96.3/98:0.0076565186)89.1/96:0.0055443209)93.6/87:0.0082819831,(Takayama-helix-16S-strict:0.1610452731,EF0522241_Uncultured_haptophyte_MC622-64:0.0038845799)32/56:0.0038887312)95.7/88:0.0089681110,(((((EF0517821_Uncultured_haptophyte_MC597-17:0.0040518139,HM1333711_Uncultured_marine_haptophyte_Biosope_T60_16S_PLA491012:0.0013551025)0/70:0.0000010107,HM1331781_Uncultured_marine_haptophyte_Biosope_T35_16S_PLA491036:0.0000010107)0/74:0.0000026584,HM1332711_Uncultured_marine_haptophyte_Biosope_T41_16S_PLA491155:0.0000010107)0/94:0.0000010107,HM1330561_Uncultured_marine_haptophyte_Biosope_T148_16S_PLA491020:0.0026985355)0/99:0.0000021181,(EF0521461_Uncultured_haptophyte_MC615-75:0.0000010107,EF0521051_Uncultured_haptophyte_MC615-31:0.0000010107)0/91:0.0000010107)78/99:0.0024080338)0/74:0.0000021445)95/92:0.0089696167,HM5659091_Uncultured_prymnesiophyte_C19847:0.0102797790)60.7/92:0.0027655839,((((((HM1334501_Uncultured_marine_haptophyte_Biosope_T65_16S8b:0.0304487504,(HM1334931_Uncultured_marine_haptophyte_Biosope_T84_16S_PLA491020:0.0027321448,HM1332661_Uncultured_marine_haptophyte_Biosope_T41_16S_PLA491106:0.0027330678)59.6/100:0.0009209665)48.7/96:0.0032169703,EF0521621_Uncultured_haptophyte_MC615-95:0.0052068534)74/90:0.0015552667,EF0520221_Uncultured_haptophyte_250304-22:0.0041989205)87/89:0.0042728796,(((EF0522161_Uncultured_haptophyte_MC622-55:0.0041054990,((EF0521111_Uncultured_haptophyte_MC615-38:0.0031688393,((((EF0520711_Uncultured_haptophyte_250304-86:0.0042728880,HM1330171_Uncultured_marine_haptophyte_Biosope_T123_16S_PLA491007:0.0030170919)0/5:0.0000010107,HM1332681_Uncultured_marine_haptophyte_Biosope_T41_16S_PLA491130:0.0013213740)0/4:0.0000010107,HM1333691_Uncultured_marine_haptophyte_Biosope_T60_16S_PLA491010:0.0000010107)0/4:0.0000024096,HM1334991_Uncultured_marine_haptophyte_Biosope_T84_16S_PLA491026:0.0013265613)0/4:0.0000022956)90.9/98:0.0054677135,(HM1334381_Uncultured_marine_haptophyte_Biosope_T65_16S51a:0.0117912471,EF0519531_Uncultured_haptophyte_MAMA64-54:0.0139329384)92.4/99:0.0059181475)86.2/98:0.0035974921)83.4/98:0.0043145560,EF0520311_Uncultured_haptophyte_250304-32:0.0087309084)72.4/94:0.0059234437,HM1333971_Uncultured_marine_haptophyte_Biosope_T65_16S18a:0.0116366249)70.3/11:0.0012427454)71.7/8:0.0010639387,((((((HM1334061_Uncultured_marine_haptophyte_Biosope_T65_16S28a:0.0033549969,(HM1334311_Uncultured_marine_haptophyte_Biosope_T65_16S45b:0.0713719343,HM1334101_Uncultured_marine_haptophyte_Biosope_T65_16S30b:0.0153247312)0/91:0.0004115786)77.9/92:0.0016912204,HM1334091_Uncultured_marine_haptophyte_Biosope_T65_16S30a:0.0032794512)91.4/92:0.0061460406,HM1334361_Uncultured_marine_haptophyte_Biosope_T65_16S50a:0.0076891051)0/8:0.0043795017,HM1334471_Uncultured_marine_haptophyte_Biosope_T65_16S5b:0.0281597398)88.1/97:0.0041391975,HM1334221_Uncultured_marine_haptophyte_Biosope_T65_16S3a:0.0138739241)83.1/98:0.0054028940,HM1333931_Uncultured_marine_haptophyte_Biosope_T65_16S12a:0.0521059580)71.5/85:0.0029669310)88.9/96:0.0040420484,(((((((((((CAMNT_0003281755_Chrysochromulina_rotalis_Strain_UIO044_extraction:0.0000010107,AB2002631_Chrysochromulina_sp_MBIC10513:0.0000024524)0/99:0.0000025928,EF0517541_Chrysochromulina_simplex_UIO_JomfB:0.0000010107)0/44:0.0000025887,EF0517551_Chrysochromulina_throndsenii_UIO_K11:0.0000022377)99.8/100:0.0155509216,EF0520751_Uncultured_haptophyte_250304-91:0.0105452453)79.4/91:0.0027047585,(((EF0519101_Uncultured_haptophyte_MC601-114:0.0000022838,(EF0520331_Uncultured_haptophyte_250304-35:0.0024183709,HM1331791_Uncultured_marine_haptophyte_Biosope_T35_16S_PLA491037:0.0000023084)82.4/100:0.0024201568)87.2/100:0.0052018511,(EF0521891_Uncultured_haptophyte_MC622-23:0.0020725997,(EF0522311_Uncultured_haptophyte_MC622-71:0.0012063005,EF0522391_Uncultured_haptophyte_MC622-79:0.0000023190)76.4/100:0.0015849504)97.7/100:0.0120997800)97.2/100:0.0148856639,(HM1333981_Uncultured_marine_haptophyte_Biosope_T65_16S1b:0.0195755915,HM1334441_Uncultured_marine_haptophyte_Biosope_T65_16S57a:0.0231578454)95.3/97:0.0140181953)0/2:0.0015958684)76.4/3:0.0014162847,EF0522001_Uncultured_haptophyte_MC622-35:0.0037297108)92/79:0.0047982065,EF0519971_Uncultured_haptophyte_MAMA64-138:0.0275939577)0/17:0.0000025298,((((((((EF0520951_Uncultured_haptophyte_MC615-20:0.0126085493,EF0522421_Uncultured_haptophyte_MC622-82:0.0000026592)84.1/98:0.0030234797,EF0521391_Uncultured_haptophyte_MC615-68:0.0147010330)63/98:0.0023322329,(EF0522131_Uncultured_haptophyte_MC622-52:0.0035568889,EF0522211_Uncultured_haptophyte_MC622-61:0.0063990460)82.2/100:0.0037804517)96.8/99:0.0090796364,EF0521831_Uncultured_haptophyte_MC622-16:0.0037674289)82.3/96:0.0055737275,(((EF0519681_Uncultured_haptophyte_MAMA64-102:0.0000024347,(EF0520301_Uncultured_haptophyte_250304-31:0.0000027040,EF0520581_Uncultured_haptophyte_250304-71:0.0024165762)86.8/98:0.0024150318)75.8/98:0.0012452033,EF0521661_Uncultured_haptophyte_MC615-99:0.0036436465)95.6/100:0.0077332749,(JX8693531_Uncultured_haptophyte_env_Pavin_epi_T_S61B:0.0010249690,((NC_0369371_Chrysochromulina_parva:0.0000000000,MG5203311_Chrysochromulina_parva:0.0000000000):0.0000023284,KJ2019072_Chrysochromulina_sp_CCMP291:0.0000027147)86.6/100:0.0038311173)96/100:0.0068621041)0/87:0.0005142173)89/76:0.0036925863,(EF0519791_Uncultured_haptophyte_MAMA64-117:0.0039678940,LK3918241_Chrysochromulina_elegans_F928:0.0000024029)91.6/99:0.0038414922)0/8:0.0000022704,HM1334511_Uncultured_marine_haptophyte_Biosope_T65_16S9a:0.0101166663)0/23:0.0000028210,HM1334031_Uncultured_marine_haptophyte_Biosope_T65_16S26a:0.0361904754)83.2/77:0.0020800249)84.2/74:0.0028724385,(((EF0520541_Uncultured_haptophyte_250304-65:0.0097110105,(EF0521921_Uncultured_haptophyte_MC622-26:0.0003067397,EF0522091_Uncultured_haptophyte_MC622-44:0.0033664894)99.5/100:0.0171146543)42.3/90:0.0048342975,LC0873751_Uncultured_Emiliania_JT_stE_0m_86:0.0000022421)0/73:0.0000020982,(AY7021521_Chrysochromulina_acantha_RCC339:0.0012925964,(LN7353313_Chrysochromulina_throndsenii_RCC2064:0.0000022780,((EF0517581_Chrysochromulina_acantha_UIO_T20:0.0000010107,LN7354323_Chrysochromulina_sp_RCC574_RCC574:0.0013085521)0/95:0.0000015459,LN7353303_Chrysochromulina_throndsenii_RCC2063:0.0000010107)0/99:0.0000022786)0/87:0.0000028750)96/100:0.0057365756)82.9/91:0.0028695539)96.6/83:0.0078952996,(((((((HM1330421_Uncultured_marine_haptophyte_Biosope_T123_16S_PLA491032:0.0022622275,HM1330241_Uncultured_marine_haptophyte_Biosope_T123_16S_PLA491014:0.0013220177)0/93:0.0000022599,HM1335031_Uncultured_marine_haptophyte_Biosope_T84_16S_PLA491030:0.0013151968)88.7/98:0.0076992744,HM1335691_Uncultured_marine_haptophyte_Biosope_T88_16S_PLA491040:0.0169756183)86.3/95:0.0078560852,((((((((EF0520441_Uncultured_haptophyte_250304-47:0.0081639031,(((EF0519891_Uncultured_haptophyte_MAMA64-128:0.0000010107,EF0519951_Uncultured_haptophyte_MAMA64-136:0.0000010107)0/99:0.0000028139,EF0519441_Uncultured_haptophyte_MAMA64-39:0.0048682391)0/98:0.0006585870,HM1333191_Uncultured_marine_haptophyte_Biosope_T58_16S_PLA491003:0.0013259045)0/7:0.0000021041)0/7:0.0000010458,HM1333211_Uncultured_marine_haptophyte_Biosope_T58_16S_PLA491005:0.0000010107)0/27:0.0005362617,EF0519471_Uncultured_haptophyte_MAMA64-43:0.0036332075)0/11:0.0000027521,((EF0520341_Uncultured_haptophyte_250304-36:0.0000021684,EF0520571_Uncultured_haptophyte_250304-68:0.0012079785)85.9/87:0.0012175694,(((EF0520551_Uncultured_haptophyte_250304-66:0.0011886352,((EF0520091_Uncultured_haptophyte_250304-11:0.0000023392,EF0520261_Uncultured_haptophyte_250304-27:0.0000010107)0/33:0.0003601531,EF0520251_Uncultured_haptophyte_250304-25:0.0012078127)0/100:0.0008482199)40.6/30:0.0012088980,((EF0520931_Uncultured_haptophyte_MC615-18:0.0036399334,EF0520761_Uncultured_haptophyte_250304-92:0.0000024387)96.6/100:0.0096609289,EF0520281_Uncultured_haptophyte_250304-29:0.0078351211)40.6/27:0.0040366843)0/25:0.0000021921,(EF0519421_Uncultured_haptophyte_MAMA64-36:0.0024519796,HM1334791_Uncultured_marine_haptophyte_Biosope_T84_16S_PLA491004:0.0000021372)90/98:0.0024149710)81/64:0.0012144776)0/12:0.0000021745)0/6:0.0000021269,((EF0519851_Uncultured_haptophyte_MAMA64-123:0.0000019168,EF0520591_Uncultured_haptophyte_250304-72:0.0000019179)0/99:0.0000021450,((EF0517591_Chrysochromulina_leadbeateri_UIO_TJE:0.0000010107,EF0517601_Chrysochromulina_cymbium_UIO_R18:0.0000025857)91.5/100:0.0062160771,EF0521151_Uncultured_haptophyte_MC615-42:0.0129099326)94.4/99:0.0063463745)77.5/76:0.0011985318)88.7/73:0.0011973528,(EF0519321_Uncultured_haptophyte_MAMA64-2:0.0000025145,(((EF0520031_Uncultured_haptophyte_250304-3:0.0000029575,(EF0519361_Uncultured_haptophyte_MAMA64-12:0.0024622947,EF0520661_Uncultured_haptophyte_250304-81:0.0061271512)96.7/98:0.0062457409)0/64:0.0000023758,(HM1335581_Uncultured_marine_haptophyte_Biosope_T88_16S_PLA491029:0.0080124412,((HM1333241_Uncultured_marine_haptophyte_Biosope_T58_16S_PLA491010:0.0000010107,HM1333231_Uncultured_marine_haptophyte_Biosope_T58_16S_PLA491009:0.0000010107)0/96:0.0000020747,HM1331181_Uncultured_marine_haptophyte_Biosope_T33_16S_PLA491018:0.0026576712)85.3/98:0.0025731664)77.4/66:0.0016505833)0/34:0.0024035913,HM1333201_Uncultured_marine_haptophyte_Biosope_T58_16S_PLA491004:0.0000010107)0/69:0.0000024303)86.8/5:0.0011969621)0/2:0.0000029546,((EF0520651_Uncultured_haptophyte_250304-79:0.0072693228,((HM1330151_Uncultured_marine_haptophyte_Biosope_T123_16S_PLA491005:0.0013243621,EF0520641_Uncultured_haptophyte_250304-77:0.0000028284)89.5/100:0.0032934702,(HM1331711_Uncultured_marine_haptophyte_Biosope_T35_16S_PLA491028:0.0013224651,(HM1331681_Uncultured_marine_haptophyte_Biosope_T35_16S_PLA491023:0.0000010107,HM1331751_Uncultured_marine_haptophyte_Biosope_T35_16S_PLA491033:0.0000010107)0/92:0.0000021580)87.5/100:0.0026985750)77.4/100:0.0021893419)91.8/97:0.0060781558,HM1331641_Uncultured_marine_haptophyte_Biosope_T35_16S_PLA491019:0.0040093617)0/50:0.0000022091)0/2:0.0000021780,(((Karlodinium-armiger-16S-strict:0.0019761121,(HM1335591_Uncultured_marine_haptophyte_Biosope_T88_16S_PLA491030:0.0026908439,HM1335601_Uncultured_marine_haptophyte_Biosope_T88_16S_PLA491031:0.0013224049)79.1/100:0.0050669700)80.5/91:0.0042256628,(HM1331721_Uncultured_marine_haptophyte_Biosope_T35_16S_PLA491030:0.0040694271,EF0521371_Uncultured_haptophyte_MC615-66:0.0087986207)94/84:0.0049860175)0/50:0.0000022129,((((EF0521851_Uncultured_haptophyte_MC622-18:0.0062765230,EF0521141_Uncultured_haptophyte_MC615-41:0.0075259832)82.2/100:0.0023574777,(EF0521871_Uncultured_haptophyte_MC622-20:0.0011486269,EF0522231_Uncultured_haptophyte_MC622-63:0.0012490993)88.2/100:0.0025320138)86.2/85:0.0024688618,(HM1333321_Uncultured_marine_haptophyte_Biosope_T58_16S_PLA491021:0.0053914247,((HM1331731_Uncultured_marine_haptophyte_Biosope_T35_16S_PLA491031:0.0026753912,HM1334011_Uncultured_marine_haptophyte_Biosope_T65_16S25a:0.0091421661)90.5/100:0.0091196629,HM1334191_Uncultured_marine_haptophyte_Biosope_T65_16S37a:0.0529613741)45.4/96:0.0020499497)76/96:0.0014085202)84.2/74:0.0023942278,((EF0520671_Uncultured_haptophyte_250304-82:0.0012895333,((EF0520491_Uncultured_haptophyte_250304-53:0.0000020025,HM1330501_Uncultured_marine_haptophyte_Biosope_T148_16S_PLA491010:0.0000010107)0/90:0.0000027010,HM1330531_Uncultured_marine_haptophyte_Biosope_T148_16S_PLA491013:0.0040594554)87.7/100:0.0035752473)95.5/100:0.0050438537,HM1333641_Uncultured_marine_haptophyte_Biosope_T60_16S_PLA491003:0.0055520373)79.4/75:0.0036745435)0/64:0.0000025806)90.7/81:0.0024203464)75.3/2:0.0011661226)0/51:0.0000028625,(((EF0522321_Uncultured_haptophyte_MC622-72:0.0064017682,EF0521431_Uncultured_haptophyte_MC615-72:0.0085561678)74.1/80:0.0010766305,HM1334121_Uncultured_marine_haptophyte_Biosope_T65_16S31b:0.0248477729)80/74:0.0014365491,(EF0520081_Uncultured_haptophyte_250304-10:0.0037829407,EF0520121_Uncultured_haptophyte_250304-16:0.0088363276)73.7/89:0.0017260556)87.4/69:0.0030751549)87.9/78:0.0024640450,(((EF0520001_Uncultured_haptophyte_MAMA64-141:0.0037135266,(EF0520451_Uncultured_haptophyte_250304-48:0.0051125685,(EF0520621_Uncultured_haptophyte_250304-75:0.0000028473,((EF0518031_Uncultured_haptophyte_MC597-41:0.0000010107,EF0522361_Uncultured_haptophyte_MC622-76:0.0000022874)87/100:0.0033982111,HM1334171_Uncultured_marine_haptophyte_Biosope_T65_16S35b:0.0042562765)91.5/100:0.0051415945)96.6/100:0.0087829397)89.9/100:0.0056628675)98.7/100:0.0125643976,EF0519611_Uncultured_haptophyte_MAMA64-82:0.0115778322)0/74:0.0000021107,KU0595011_Uncultured_marine_haptophyte_CARBOM_St98_surf_16S_NEUK_C2:0.0043724178)77.1/69:0.0021587494)78.3/79:0.0012420394,(((EF0518131_Uncultured_haptophyte_MC597-51:0.0036610575,EF0518891_Uncultured_haptophyte_MC601-87:0.0024067888)74.3/100:0.0012337019,((EF0522201_Uncultured_haptophyte_MC622-60:0.0000024643,(EF0521771_Uncultured_haptophyte_MC622-8:0.0000028828,EF0520041_Uncultured_haptophyte_250304-5:0.0011982043)81.1/99:0.0011952738)84.3/99:0.0024787093,(((((((((HM1333361_Uncultured_marine_haptophyte_Biosope_T58_16S_PLA491035:0.0013205386,HM1331291_Uncultured_marine_haptophyte_Biosope_T33_16S_PLA491029:0.0013219689)0/14:0.0000026398,HM1331131_Uncultured_marine_haptophyte_Biosope_T33_16S_PLA491012:0.0026548227)0/94:0.0000029512,(((HM1333341_Uncultured_marine_haptophyte_Biosope_T58_16S_PLA491033:0.0013208089,HM1333401_Uncultured_marine_haptophyte_Biosope_T58_16S_PLA491040:0.0000010107)0/89:0.0000022681,HM1333261_Uncultured_marine_haptophyte_Biosope_T58_16S_PLA491012:0.0026468645)0/89:0.0000020099,HM1332301_Uncultured_marine_haptophyte_Biosope_T39_16S_PLA491028:0.0067343603)93.7/100:0.0026391405)95/98:0.0039686421,((HM1333391_Uncultured_marine_haptophyte_Biosope_T58_16S_PLA491038:0.0026401863,HM1333301_Uncultured_marine_haptophyte_Biosope_T58_16S_PLA491017:0.0026539853)0/80:0.0000026846,HM1335641_Uncultured_marine_haptophyte_Biosope_T88_16S_PLA491035:0.0000010107)0/13:0.0000026809)0/6:0.0000024362,HM1335011_Uncultured_marine_haptophyte_Biosope_T84_16S_PLA491028:0.0013173983)0/4:0.0000024253,HM1335631_Uncultured_marine_haptophyte_Biosope_T88_16S_PLA491034:0.0013194093)0/1:0.0000020779,(HM1330251_Uncultured_marine_haptophyte_Biosope_T123_16S_PLA491015:0.0013351750,(HM1329761_Uncultured_marine_haptophyte_Biosope_T120_16S_PLA491034:0.0026529271,HM1330281_Uncultured_marine_haptophyte_Biosope_T123_16S_PLA491018:0.0013365983)0/2:0.0000023741)0/6:0.0000025386)0/18:0.0000022119,HM1335611_Uncultured_marine_haptophyte_Biosope_T88_16S_PLA491032:0.0026471832)75.6/97:0.0014647549,(HM1332151_Uncultured_marine_haptophyte_Biosope_T39_16S_PLA491011:0.0000020849,HM1332221_Uncultured_marine_haptophyte_Biosope_T39_16S_PLA491019:0.0013232462)78.5/100:0.0013014900)100/100:0.0326625715)84.9/96:0.0036629588)88.9/94:0.0024352606,((((EF0520781_Uncultured_haptophyte_250304-94:0.0011430111,EF0520411_Uncultured_haptophyte_250304-44:0.0088931243)37.8/95:0.0012730210,EF0522291_Uncultured_haptophyte_MC622-69:0.0011856050)0/91:0.0000020385,((EF0519761_Uncultured_haptophyte_MAMA64-114:0.0012294421,((((EF0517721_Uncultured_haptophyte_MC597-7:0.0000018772,EF0520381_Uncultured_haptophyte_250304-41:0.0000019345)0/100:0.0017715493,LK3918231_Chrysochromulina_apheles_F927:0.0000010107)0/81:0.0000026849,LK3918251_Chrysochromulina_apheles_F929:0.0000023078)41.2/81:0.0018286657,EF0520511_Uncultured_haptophyte_250304-57:0.0037816873)76.1/99:0.0012020301)79.3/87:0.0012324368,(((EF0521551_Uncultured_haptophyte_MC615-87:0.0012020101,(EF0520791_Uncultured_haptophyte_250304-95:0.0011959486,EF0520851_Uncultured_haptophyte_MC615-8:0.0000028280)76.9/100:0.0011977536)89.2/100:0.0026567327,EF0520071_Uncultured_haptophyte_250304-9:0.0051066791)0/94:0.0000028391,(HM1330651_Uncultured_marine_haptophyte_Biosope_T148_16S_PLA491032:0.0067095317,(HM1330611_Uncultured_marine_haptophyte_Biosope_T148_16S_PLA491025:0.0000010107,HM1330621_Uncultured_marine_haptophyte_Biosope_T148_16S_PLA491026:0.0000010107)93.4/100:0.0054655826)87.2/99:0.0038143299)0/87:0.0009610130)79.7/98:0.0012504090)87.8/99:0.0024568709,HM1331631_Uncultured_marine_haptophyte_Biosope_T35_16S_PLA491018:0.0026707685)76/97:0.0012047449)77.8/83:0.0012110714)0/24:0.0000020882)75.3/80:0.0013168560,((((((((((EF0519801_Uncultured_haptophyte_MAMA64-118:0.0109949572,CAMNT_0015890455_Chrysochromulina_brevifilum_Strain_UTEX_LB_985:0.0031471318)76.3/100:0.0013871470,EF0522221_Uncultured_haptophyte_MC622-62:0.0171601039)83.5/96:0.0028874428,EF0517611_Chrysochromulina_campanulifera_UIO_J10:0.0014910249)80.3/75:0.0014598431,(EF0519171_Uncultured_haptophyte_MC601-123:0.0036787775,((EF0521931_Uncultured_haptophyte_MC622-27:0.0024468754,EF0522491_Uncultured_haptophyte_MC622-91:0.0000021378)98/100:0.0064170715,EF0522171_Uncultured_haptophyte_MC622-56:0.0051266768)77.9/87:0.0010232588)0/28:0.0000020708)76.7/70:0.0012367358,(EF0518291_Uncultured_haptophyte_MC597-67:0.0062909082,EF0519981_Uncultured_haptophyte_MAMA64-139:0.0036544533)85.6/83:0.0026075163)73.5/70:0.0012132262,(LN7352242_Chrysochromulina_camella_RCC1186:0.0000010107,LN7352232_Chrysochromulina_camella_RCC1185:0.0000010107)0/98:0.0000028423)77.6/88:0.0030497954,HM1331621_Uncultured_marine_haptophyte_Biosope_T35_16S_PLA491017:0.0125012861)82.9/97:0.0025492021,EF0521741_Uncultured_haptophyte_MC622-3:0.0069393208)73.6/98:0.0024648902,HM1331331_Uncultured_marine_haptophyte_Biosope_T35_16S_OXY107003:0.0314085791)86.5/87:0.0052093664,EF0519901_Uncultured_haptophyte_MAMA64-129:0.0069301097)92.2/83:0.0059386771)74.4/87:0.0011977193)84.6/92:0.0031873971)87.3/91:0.0045146544,(((((((((((((EF0517571_Isochrysis_cf_galbana_UIO_Ryfylke:0.0048656186,LN7353283_Prymnesium_kappa_RCC2058:0.0000010107)0/26:0.0000022920,LN7352262_Prymnesium_kappa_RCC1189:0.0000010107)75.5/100:0.0013831943,LN7352532_Prymnesium_calathiferum_RCC1448:0.0096035785)82.6/77:0.0025302129,(EF0517521_Chrysochromulina_aff_polylepis_PLY200:0.0080113063,((AB1969661_Chrysochromulina_sp_MBIC10516:0.0011981134,((((EF0519251_Uncultured_haptophyte_MC601-132:0.0000010107,EF0518971_Uncultured_haptophyte_MC601-101:0.0000019789)0/99:0.0000026222,EF0518241_Uncultured_haptophyte_MC597-62:0.0011994443)84.4/100:0.0011984249,EF0519011_Uncultured_haptophyte_MC601-105:0.0011968496)0/81:0.0000019993,(EF0521701_Uncultured_haptophyte_MC615-103:0.0000010107,EF0521181_Uncultured_haptophyte_MC615-45:0.0000010107)0/95:0.0000019840)0/87:0.0000026542)82.5/98:0.0059349802,LN7352542_Prymnesium_neolepis_RCC1453:0.0117314601)60.8/97:0.0026930410)0/58:0.0000023165)46.1/65:0.0024274903,(((CAMNT_0038248125_Chrysochromulina-polylepis-CCMP1757:0.0000026626,AF1727191_Chrysochromulina_polylepis_product:0.0012021104)99.6/100:0.0060822729,EF0519271_Uncultured_haptophyte_MC601-136:0.0000024133)0/97:0.0000021545,(EF0519571_Uncultured_haptophyte_MAMA64-71:0.0000022027,EF0521061_Uncultured_haptophyte_MC615-32:0.0024117131)82.6/100:0.0011975709)98/100:0.0061426919)0/72:0.0000022095,((EF0520471_Uncultured_haptophyte_250304-50:0.0000023233,(HM1332611_Uncultured_marine_haptophyte_Biosope_T41_16S_PLA491062:0.0013221025,(HM1334861_Uncultured_marine_haptophyte_Biosope_T84_16S_PLA491011:0.0053463238,HM1333731_Uncultured_marine_haptophyte_Biosope_T60_16S_PLA491014:0.0013234017)0/60:0.0000021666)0/94:0.0000020821)74.2/94:0.0012366314,HM1333941_Uncultured_marine_haptophyte_Biosope_T65_16S12b:0.0112699756)95.3/99:0.0049107980)80.4/79:0.0013134504,(((((((((LN7352472_Prymnesium_zebrinum_RCC1432:0.0073663793,LN7352522_Prymnesium_sp_RCC1440_RCC1440:0.0000025653)11/92:0.0017674192,LN7352422_Prymnesium_simplex_RCC1386:0.0000010107)0/90:0.0000026613,(AB1969681_Platychrysis_sp_MBIC10528:0.0074361585,LN7352432_Prymnesium_sp_RCC1389_RCC1389:0.0028620824)77/92:0.0014761926)98.4/100:0.0118157419,(LN7352982_Prymnesium_sp_RCC1941_RCC1941:0.0101817139,LN7353022_Prymnesium_sp_RCC1948_RCC1948:0.0098636005)83.9/99:0.0057092459)92.4/99:0.0072300668,(LN7352442_Prymnesium_pigrum_RCC1390:0.0476879189,EF0520361_Uncultured_haptophyte_250304-38:0.0193906270)69.9/96:0.0030606080)83.6/96:0.0029247555,((CAMNT_0035192417_Prymnesium-parvum-Texoma1:0.0013176759,LN7352272_Chrysochromulina_sp_RCC1191_RCC1191:0.0012234713)0/89:0.0000024049,(LN7352502_Prymnesium_parvum_RCC1435:0.0000010107,((LN7352482_Prymnesium_parvum_RCC1433:0.0000010107,LN7352512_Prymnesium_parvum_RCC1437:0.0000027435)0/67:0.0000020275,LN7352492_Prymnesium_parvum_RCC1434:0.0000010107)0/22:0.0000021819)32.1/100:0.0013704872)96.2/100:0.0079928471)86.1/96:0.0037431999,EF0520801_Uncultured_haptophyte_MC615-1:0.0147488718)83.8/46:0.0055888172,((EF0517661_Phaeocystis_sp_MC679:0.0079690145,EF0520841_Uncultured_haptophyte_MC615-6:0.0038177159)0/86:0.0000026266,EF0522481_Uncultured_haptophyte_MC622-90:0.0034982594)71.7/93:0.0017515200)74.6/45:0.0019298549,HM1330391_Uncultured_marine_haptophyte_Biosope_T123_16S_PLA491029:0.0106898859)0/45:0.0000027452)86.9/93:0.0037926421,(((CAMNT_0023273127_Chrysochromulina_ericina_Strain_CCMP281_extraction:0.0000021716,(EF0517511_Chrysochromulina_hirta_hi-1:0.0000010107,((LN7353263_Haptolina_ericina_RCC2056:0.0014640151,(LN7353423_Haptolina_hirta_RCC2300:0.0000010107,LN7352222_Chrysochromulina_sp_RCC1184_RCC1184:0.0000010107)0/36:0.0000020479)0/90:0.0010121696,EF0517491_Chrysochromulina_herdlensis_CCMP284:0.0000010107)0/71:0.0000020752)0/98:0.0002862183)0/54:0.0000024764,EF0521861_Uncultured_haptophyte_MC622-19:0.0153613940)76.5/96:0.0011925898,((EF0522411_Uncultured_haptophyte_MC622-81:0.0068545334,LN7352252_Haptolina_ericina_RCC1188:0.0012893891)0/68:0.0000024977,LN7352282_Haptolina_ericina_RCC1192:0.0000010107)78.1/100:0.0013984593)94/99:0.0069318805)91.6/98:0.0045913771,((((((((((EF0521671_Uncultured_haptophyte_MC615-100:0.0083287776,EF0520681_Uncultured_haptophyte_250304-83:0.0000021586)72.6/99:0.0013297475,(EF0521711_Uncultured_haptophyte_MC615-104:0.0125439522,EF0520131_Uncultured_haptophyte_250304-18:0.0000010107)0/98:0.0000016639)0/43:0.0000020091,HM1331811_Uncultured_marine_haptophyte_Biosope_T35_16S_PLA491039:0.0013435391)0/82:0.0012093209,EF0521271_Uncultured_haptophyte_MC615-54:0.0000021946)93.4/97:0.0063961176,(HM1330541_Uncultured_marine_haptophyte_Biosope_T148_16S_PLA491014:0.0051148806,EF0522271_Uncultured_haptophyte_MC622-67:0.0028315025)96.8/100:0.0087973860)19.8/53:0.0026490467,EF0520271_Uncultured_haptophyte_250304-28:0.0141115905)84.3/55:0.0047415762,EF0520741_Uncultured_haptophyte_250304-90:0.0060539222)56.9/49:0.0035460687,EF0518561_Uncultured_haptophyte_MC601-7:0.0165524312)97.2/97:0.0155572541,EF0520871_Uncultured_haptophyte_MC615-10:0.0200842385)93.1/77:0.0112234040,EF0521001_Uncultured_haptophyte_MC615-26:0.0000024763)97.2/73:0.0072731280)83.6/68:0.0026509010,EF0517921_Uncultured_haptophyte_MC597-29:0.0000021401)83.5/68:0.0011953513,(LN7353273_Haptolina_fragaria_RCC2057:0.0000027216,AB1969671_Chrysochromulina_sp_MBIC10518:0.0000027942)0/94:0.0000023407)92.1/70:0.0076521415,((((EU3945621_Uncultured_haptophyte_PEACE2006/26_P3:0.0000019579,EF0520501_Uncultured_haptophyte_250304-55:0.0039746985)0/86:0.0000028655,((AB1969651_Imantonia_sp_MBIC10497:0.0000010107,(EF0520401_Uncultured_haptophyte_250304-43:0.0023877314,(EF0520231_Uncultured_haptophyte_250304-23:0.0024278802,LN7352372_Imantonia_rotunda_RCC1343:0.0013228630)0/83:0.0000021429)0/92:0.0012168138)0/71:0.0000025790,EF0519871_Uncultured_haptophyte_MAMA64-126:0.0011967528)0/44:0.0000020666)0/50:0.0000021536,((((LN7353793_Imantonia_rotunda_RCC2504:0.0000025247,LN7353413_Imantonia_rotunda_RCC2298:0.0000021855)82.4/92:0.0040321751,LN7354893_Imantonia_rotunda_RCC918:0.0000021699)82.4/90:0.0013157166,((AY7021501_Imantonia_rotunda_RCC305:0.0000010107,((EF0519821_Uncultured_haptophyte_MAMA64-120:0.0000026192,EF0520521_Uncultured_haptophyte_250304-60:0.0011995405)0/100:0.0000011132,AY7021621_Imantonia_rotunda_RCC406:0.0000010107)0/44:0.0000021000)0/54:0.0000018970,LN7354453_Imantonia_rotunda_RCC704:0.0000010107)0/18:0.0001378066)0/22:0.0000022152,EF0517621_Imantonia_rotunda_UIO_101:0.0000023287)0/69:0.0010575800)99/99:0.0145422489,EF0519911_Uncultured_haptophyte_MAMA64-131:0.0131639818)46/78:0.0028774362)88.3/78:0.0061914839,((((HM1334241_Uncultured_marine_haptophyte_Biosope_T65_16S40a:0.0208784607,HM1334071_Uncultured_marine_haptophyte_Biosope_T65_16S2a:0.0472140560)85.3/100:0.0230508588,(HM1334431_Uncultured_marine_haptophyte_Biosope_T65_16S56a:0.0701462095,HM1334001_Uncultured_marine_haptophyte_Biosope_T65_16S23a:0.0114236326)99.2/98:0.0416790812)94.6/96:0.0234616252,HM1334491_Uncultured_marine_haptophyte_Biosope_T65_16S7b:0.0479723529)79.9/68:0.0047413631,(((((EF0517861_Uncultured_haptophyte_MC597-22:0.0053762866,(((EF0521961_Uncultured_haptophyte_MC622-30:0.0011984910,EF0522331_Uncultured_haptophyte_MC622-73:0.0000027935)84.2/100:0.0011974021,(((EF0522111_Uncultured_haptophyte_MC622-48:0.0000010107,EF0522101_Uncultured_haptophyte_MC622-45:0.0000010107)0/96:0.0000010107,EF0522301_Uncultured_haptophyte_MC622-70:0.0011960011)0/61:0.0000020730,EF0522051_Uncultured_haptophyte_MC622-40:0.0011977947)0/84:0.0000019842)40.6/92:0.0011956105,(EF0521791_Uncultured_haptophyte_MC622-10:0.0000026329,EF0521991_Uncultured_haptophyte_MC622-34:0.0000010107)0/98:0.0000021908)84.2/93:0.0030880312)58.3/98:0.0043357432,EF0517761_Uncultured_haptophyte_MC597-11:0.0136982827)84.5/99:0.0106436378,EF0522401_Uncultured_haptophyte_MC622-80:0.0446585150)88.9/98:0.0088354190,EF0520391_Uncultured_haptophyte_250304-42:0.0096680687)84.3/90:0.0057426817,EF0521971_Uncultured_haptophyte_MC622-31:0.0128862523)95.3/99:0.0125374209)38/63:0.0013428884)91.8/75:0.0073188212)99.4/95:0.0199192563,((((HM1334371_Uncultured_marine_haptophyte_Biosope_T65_16S50b:0.0145129005,(((((((((((((((((((HM1334481_Uncultured_marine_haptophyte_Biosope_T65_16S6b:0.0030006137,(HM1334401_Uncultured_marine_haptophyte_Biosope_T65_16S52a:0.0036346044,HM1334131_Uncultured_marine_haptophyte_Biosope_T65_16S32a:0.0072237637)0/99:0.0000023121)76.6/99:0.0019806425,(HM1334411_Uncultured_marine_haptophyte_Biosope_T65_16S53a:0.0106162464,HM1334021_Uncultured_marine_haptophyte_Biosope_T65_16S25b:0.0512700355)100/100:0.0408634961)78.4/87:0.0021609759,(HM1333911_Uncultured_marine_haptophyte_Biosope_T65_16S11a:0.0000024187,HM1334321_Uncultured_marine_haptophyte_Biosope_T65_16S46a:0.0014820149)0/92:0.0000024057)86/84:0.0013401301,(((((((((HM1334281_Uncultured_marine_haptophyte_Biosope_T65_16S42b:0.0081371320,HM1333901_Uncultured_marine_haptophyte_Biosope_T65_16S10a:0.0022339362)99.9/100:0.0322502715,HM1334201_Uncultured_marine_haptophyte_Biosope_T65_16S38a:0.0000023714)89.5/98:0.0079614085,HM1333951_Uncultured_marine_haptophyte_Biosope_T65_16S13a:0.0012053581)88.5/63:0.0043480205,HM1334341_Uncultured_marine_haptophyte_Biosope_T65_16S48a:0.0028177680)92.8/59:0.0060774385,HM1334251_Uncultured_marine_haptophyte_Biosope_T65_16S41a:0.0015420032)0/37:0.0000421323,HM1333961_Uncultured_marine_haptophyte_Biosope_T65_16S17a:0.0149892769)0/79:0.0039041465,HM1334111_Uncultured_marine_haptophyte_Biosope_T65_16S31a:0.0000010107)0/12:0.0000023684,HM1333431_Uncultured_marine_haptophyte_Biosope_T60_16S_OXY107004:0.0047729256)0/6:0.0000023888,HM1334181_Uncultured_marine_haptophyte_Biosope_T65_16S36a:0.0000010107)0/6:0.0000021557)0/50:0.0000027885,HM1334301_Uncultured_marine_haptophyte_Biosope_T65_16S45a:0.0017915582)0/8:0.0000022656,HM1333841_Uncultured_marine_haptophyte_Biosope_T60_16S_PLA491025:0.0013320934)0/2:0.0000011302,HM1334141_Uncultured_marine_haptophyte_Biosope_T65_16S32b:0.0000010107)0/4:0.0000020889,HM1333741_Uncultured_marine_haptophyte_Biosope_T60_16S_PLA491015:0.0026792145)0/3:0.0000025681,HM1334051_Uncultured_marine_haptophyte_Biosope_T65_16S27b:0.0014266465)0/5:0.0000022295,HM1334421_Uncultured_marine_haptophyte_Biosope_T65_16S54a:0.0000010107)0/9:0.0000010813,HM1333771_Uncultured_marine_haptophyte_Biosope_T60_16S_PLA491018:0.0000010107)0/7:0.0000022312,HM1333721_Uncultured_marine_haptophyte_Biosope_T60_16S_PLA491013:0.0013338384)0/2:0.0000020701,HM1333671_Uncultured_marine_haptophyte_Biosope_T60_16S_PLA491006:0.0013336943)0/3:0.0000025199,(HM1333651_Uncultured_marine_haptophyte_Biosope_T60_16S_PLA491004:0.0000022715,HM1333701_Uncultured_marine_haptophyte_Biosope_T60_16S_PLA491011:0.0026781795)84.5/98:0.0013330690)0/2:0.0000020172,HM1333681_Uncultured_marine_haptophyte_Biosope_T60_16S_PLA491008:0.0026779867)0/2:0.0000012420,(((KU0594961_Uncultured_marine_haptophyte_CARBOM_StTRICHO__surf_16S_PEUK_B1:0.0000010107,HM1333801_Uncultured_marine_haptophyte_Biosope_T60_16S_PLA491021:0.0013250154)0/46:0.0000017934,HM1334351_Uncultured_marine_haptophyte_Biosope_T65_16S4b:0.0067216241)0/41:0.0000020059,HM1333921_Uncultured_marine_haptophyte_Biosope_T65_16S11b:0.0211453172)0/45:0.0000023746)0/6:0.0000010675,HM1333761_Uncultured_marine_haptophyte_Biosope_T60_16S_PLA491017:0.0026795720)0/12:0.0000020470,(HM1334081_Uncultured_marine_haptophyte_Biosope_T65_16S2b:0.0036393422,HM1333991_Uncultured_marine_haptophyte_Biosope_T65_16S22a:0.0000023766)86.5/85:0.0028871812)0/62:0.0000022457,(LC5956821_Braarudosphaera_bigelowii_NIES-4442:0.0000019931,((AB8479842_Braarudosphaera_bigelowii_TMRscBb1:0.0000000000,AB8479862_Braarudosphaera_bigelowii_TMRscBb8:0.0000000000):0.0000021752,AB8479852_Braarudosphaera_bigelowii_TMRscBb7:0.0000010107)0/78:0.0000023682)76.4/99:0.0027083329)88.1/81:0.0063897086)77.6/79:0.0018695260,HM1334461_Uncultured_marine_haptophyte_Biosope_T65_16S59a:0.0061486951)96.2/89:0.0078627114,((((HM1334331_Uncultured_marine_haptophyte_Biosope_T65_16S46b:0.0019107205,HM1334261_Uncultured_marine_haptophyte_Biosope_T65_16S41b:0.0576876156)98/99:0.0207448086,HM1334291_Uncultured_marine_haptophyte_Biosope_T65_16S44b:0.0112792448)68.6/82:0.0010609368,HM1334391_Uncultured_marine_haptophyte_Biosope_T65_16S51b:0.0342321234)25.5/76:0.0018394337,HM1334041_Uncultured_marine_haptophyte_Biosope_T65_16S27a:0.0223845830)0/62:0.0000023411)80.2/85:0.0031012817,HM1334211_Uncultured_marine_haptophyte_Biosope_T65_16S38b:0.0252636873)86.5/88:0.0081251779)75.1/90:0.0047658317,HM1334151_Uncultured_marine_haptophyte_Biosope_T65_16S33a:0.0131119373)91.7/96:0.0091357507,(((((LN7352572_Syracosphaera_pulchra_RCC1462:0.0089992430,LN7352562_Syracosphaera_pulchra_RCC1461:0.0000010107)0/96:0.0000027364,LN7352582_Syracosphaera_pulchra_RCC1464:0.0000010107)0/19:0.0000024635,LN7352552_Syracosphaera_pulchra_RCC1460:0.0000022047)97.6/100:0.0150292803,EF0520461_Uncultured_haptophyte_250304-49:0.0153501527)100/100:0.0483633780,(((CAMNT_0007304963_Scyphosphaera_apsteinii_Strain_RCC1455:0.0000025377,LN7353453_Scyphosphaera_apsteinii_RCC2322:0.0043700180)100/100:0.0301398473,(LN7352362_Helicosphaera_carteri_RCC1333:0.0000026711,(LN7352352_Helicosphaera_carteri_RCC1329:0.0039719663,LN7352342_Helicosphaera_carteri_RCC1325:0.0000021477)0/90:0.0000022865)99.7/100:0.0236714640)78.7/98:0.0060821605,(EF0522181_Uncultured_haptophyte_MC622-58:0.0050530988,(HM1331361_Uncultured_marine_haptophyte_Biosope_T35_16S_OXY107012:0.0053687668,(HM1331391_Uncultured_marine_haptophyte_Biosope_T35_16S_OXY107015:0.0000010107,HM1329941_Uncultured_marine_haptophyte_Biosope_T123_16S_OXY107008:0.0014011284)0/95:0.0000026534)95.7/100:0.0099962437)89.6/99:0.0110108648)11/72:0.0034343015)85.8/85:0.0050153700)81.5/83:0.0030301804)83.8/84:0.0041046543,(HM1329741_Uncultured_marine_haptophyte_Biosope_T120_16S_PLA491030:0.0024727258,HM1334941_Uncultured_marine_haptophyte_Biosope_T84_16S_PLA491021:0.0071761944)100/100:0.0596813669)64.3/96:0.0034214141,(((CAMNT_0034597763_Pleurochrysis-carterae-CCMP645:0.0091116127,LN7353683_Pleurochrysis_sp_RCC2476_RCC2476:0.0024196778)91.1/100:0.0062499199,(LN7352462_Pleurochrysis_sp_RCC1393_RCC1393:0.0000010107,LN7352452_Pleurochrysis_sp_RCC1392_RCC1392:0.0000027058)90/100:0.0063585405)99.8/100:0.0218217020,(LN7354193_Cruciplacolithus_sp_RCC2977_RCC2977:0.0028449489,LN7354203_Cruciplacolithus_sp_RCC2978_RCC2978:0.0029712356)89.7/100:0.0064207004)61.8/98:0.0048490577)61.3/95:0.0060022337,(((CAMNT_0025556259_Coccolithus_pelagicus_ssp_braarudi_Strain_PLY182g_extraction:0.0000024585,(LN7352302_Coccolithus_braarudii_RCC1198:0.0012938880,((LN7352292_Coccolithus_braarudii_RCC1197:0.0013005330,LN7352312_Coccolithus_braarudii_RCC1199:0.0000010107)0/98:0.0000028563,LN7352322_Coccolithus_braarudii_RCC1200:0.0013273761)0/81:0.0000020259)0/90:0.0000018886)99.6/100:0.0118252124,((((((HM1331221_Uncultured_marine_haptophyte_Biosope_T33_16S_PLA491022:0.0415366955,(((HM1331261_Uncultured_marine_haptophyte_Biosope_T33_16S_PLA491026:0.0040262035,HM1331071_Uncultured_marine_haptophyte_Biosope_T33_16S_PLA491006:0.0000010107)0/96:0.0000022914,HM1331111_Uncultured_marine_haptophyte_Biosope_T33_16S_PLA491010:0.0027040956)0/34:0.0000023232,HM1331201_Uncultured_marine_haptophyte_Biosope_T33_16S_PLA491020:0.0000010107)0/47:0.0000019931)88.7/97:0.0013505354,HM1331281_Uncultured_marine_haptophyte_Biosope_T33_16S_PLA491028:0.0095774713)0/37:0.0000022071,HM1331271_Uncultured_marine_haptophyte_Biosope_T33_16S_PLA491027:0.0026737192)0/16:0.0000027931,HM1331041_Uncultured_marine_haptophyte_Biosope_T33_16S_PLA491002:0.0027841355)0/4:0.0000026846,HM1331051_Uncultured_marine_haptophyte_Biosope_T33_16S_PLA491004:0.0013523303)0/10:0.0000020993,HM1333171_Uncultured_marine_haptophyte_Biosope_T58_16S_PLA491001:0.0013280216)95.8/97:0.0070777007)74.9/96:0.0019683895,((CAMNT_0007378841_Calcidiscus_leptoporus_Strain_RCC1130:0.0000010107,(LN7352212_Calcidiscus_quadriperforatus_RCC1145:0.0000010107,(LN7353463_Calcidiscus_sp_RCC2325_RCC2325:0.0000010107,LN7352202_Calcidiscus_leptoporus_RCC1129:0.0013217674)0/93:0.0000019279)0/96:0.0000020813)75.9/97:0.0012561207,(LN7352402_Oolithotus_fragilis_RCC1372:0.0026584291,((LN7352592_Umbilicosphaera_sibogae_RCC1469:0.0000022043,LN7352612_Umbilicosphaera_sibogae_RCC1479:0.0014143472)77.5/96:0.0013942308,LN7352602_Umbilicosphaera_hulburtiana_RCC1474:0.0050882698)75.8/98:0.0016800060)74.5/75:0.0013387806)77.1/95:0.0017987742)84.8/97:0.0059298719)92.6/100:0.0068469437,((X990771_Ochrosphaera_neapolitana_tRNAIle_tRNAAla_and_23Ss:0.0000010107,X803901_Ochrosphaera_neapolitan:0.0000028451)0/94:0.0000019879,LN7354093_Ochrosphaera_sp_RCC2959_RCC2959:0.0027870520)93.6/99:0.0052211850)84.5/99:0.0028091119,LN7354183_Ochrosphaera_sp_RCC2976_RCC2976:0.0000021887)0/94:0.0000023713,(LN7352382_Ochrosphaera_neapolitana_RCC1358:0.0000010107,LN7354143_Ochrosphaera_sp_RCC2970_RCC2970:0.0000010107)0/99:0.0000024398)0/97:0.0000027927,LN7354173_Ochrosphaera_sp_RCC2974_RCC2974:0.0000010107)58.7/100:0.0072871036,(LN7352392_Ochrosphaera_sp_RCC1366_RCC1366:0.0000023466,LN7354162_Ochrosphaera_sp_RCC2973_RCC2973:0.0000022257)88.1/100:0.0030227422);
