# Supplementary material for: New plastids, old proteins: repeated endosymbiotic acquisitions in kareniacean dinoflagellates
Source: EMBO Rep. 2024 Mar 18;25(4):16. doi: 10.1038/s44319-024-00103-y (PMC11014865; doi:10.1038/s44319-024-00103-y)
Supplement: Supplementary file 11 — Dataset EV10 [file 44319_2024_103_MOESM11_ESM.zip › Dataset EV10/plastid_genome_phylogeny_files/16S/alternative alignments and trees 2/16S_muscle_small-trim.aln]

>EF0517861_Uncultured_haptophyte_MC597-22
--------------------------------------------------------------------------------------------------------------GAGGAATAAGCATCGGCTAACTCCGTGCCAGCAGCCGCGGTAATACGGGGGATGCAAGCGTTATCCGAAATCATTGGGCGTAAAGCGCCTGTAGGTTGTTTATTAAGTCTGTTGTTAAAGCCTAGGGCTTAACCCTAGAACAGCAATGGAAACTGGTAAACTTGAGTATGGTAGGGGTAGAGGGAATTTCTAGTGTAGCGGTGAAATGCGTAGATATTAGAAAGAACACCAGTGGCGAAAGCGCTCTACTGGACCATTACTGACACTCAGAGGCGAAAGCTAGGGTAGCAAAAGGGATTAGATACCCCTGTAGTCCTAGCCGTAAACGATGGATACTAGATGTTGCGCTTATTGTGCAGTATCGTAGCTAACGCGTTAAGTATCCCGCCTGGGGAGTACGCTCGCAAGGGTGAAACTCAAAGGAATTGACGGGGGCCCGCACAAGCGGTGGAGCATGTGGTTTAATTCGATGCAACGCGAAGAACCTTACCAGGGCTTGACATACTGCGAATTTCTTTGAAAGAAGAAAGTGCCTTCGGGAATGCAGATACAGGTGGTGCATGGCTGTCGTCAGCTCGTGTCGTGAGATGTTGGGTTAAGTCCCGCAACGAGCGCAACCCTTGTTTTTAGTTACTAATTTATTAGGTTTTCTAGAAAGACTGCCGGTGACAAACCGGAGGAAGGTGAGGATGACGTCAAGTCAGCATGCCCCTTATGTCCTGGGCTACACACGTGCTACAATGGTTAAGACAAAGAGTCGCAAATTCGTAAGGATAAGCTAATCTCATAAACTTAGCCTAAGTTCAGATTGTAGGCTGCAACTCGCCTAGATGAAG
>HM1331201_Uncultured_marine_haptophyte_Biosope_T33_16S_PLA491020
---------------------------------------------------------------------------------------------------------------------------------------------------------------------------TATCCGGAATCATTGGGCGTAAAGCGCCTGTAGGTTGTCTAATAAGTCCGTTGTTAAATACTAGGGCTTAACCCTGGGAAAGCAATGGAAACTAATAGGCTTGAGTATGGTAGGGGTAGAGGGAATTTCTAGTGTAGCGGTGAAATGCGTAGATATTAGAAAGAACACCAGTGGCGAAAGCGCTCTACTGGGCCATTACTGACACTCAGAGGCGAAAGCTAGGGGAGCGAAAGGGATTAGATACCCCTGTAGTCCTAGCCGTAAACGATGGATACTAGGTGTTGTGTTTA-TACACAGTATCGTAGCTAACGCGTTAAGTATCCCGCCTGGGGAGTACGCTCGCAAGGGTGAAACTCAAAGGAATTGACGGGGGCCCGCACAAGCGGTGGAGCATGTGGTTTAATTCGATGCAACGCGAAGAACCTTACCAGGGCTTGACATACTACAAATCTTTTTGAGACGAAAGAGTGCCTTCGGGAATGTAGATACAGGTGGTGCATGGCTGTCGTCAGCTCGTGTCGTGAGATGTTGGGTTAAGTCCCGCAACGAGCGCAACCCTCGTTTTTAGTTGCCAATTTATTGGGATTTCTAAAGAGACTGCCGATGATAAATCGGAGGAAGGTGAGGATGACGTCAAGTCAGCATGCCCCTTATGTCCTGGGCTACACACGTGCTACAATGGCAAAGACAAAGAGTCGCAAATTCGCGAGAACTAGCTAATCTCATAAACTTTGCCCAAGTTCGGATTGTAGGCTGCAAC--------------
>LN7352432_Prymnesium_sp_RCC1389_RCC1389
-----------------------------------------------------------------------------------------------------------------------------------------------------------CGGGGGATGCAAGCGTTATCCGGAATCATTGGGCGTAAAGCGCCTGTAGGTGGTTTAATAAGTCCGTTGTTAAAGACTAGGGCTTAACCCTAGAAAAGCAATGGAAACTACTAGACTTGAGTATGGCAGGGGTAGAGGGAACTTCTAGTGTAGCGGTGAAATGCGTAGATATTAGAAAGAACACCAGCGGCGAAAGCGCTCTACTGGACCATCACTGACACTCAGAGGCGAAAGCTAGGGTAGCAAAAGGGATTAGATACCCCTGTAGTCCTAGCCGTAAACGATGGATACTAAATGTTGTATATATTTTACAGTATTGTAGCTAACGCGTTAAGTATCCCGCCTGGGGAGTACGCTCGCAAGGGTGAAACTCAAAGGAATTGACGGGGGCCCGCACAAGCGGTGGAGCATGTGGTTTAATTCGATGCAACGCGAAGAACCTTACCAGGGCTTGACATACTACGAATCTTTTTGAAAGAAGAGAGTGCCTTCGGGAACGTAGATACAGGTGGTGCATGGCTGTCGTCAGCTCGTGTCGTGAGATGTTGGGTTAAGTCCCGCAACGAGCGCAACCCTTATTTTTAGTTACCAATTTATTGGGTTCTCTAGAAAGACTGCCGGTGACAAACCGGAGGAAGGTGAGGATGACGTCAAGTCAGCATGCCCCTTATGTCCTGGGCCACACACGTGCTACAATGGTTAGAACAAAGAGTTGCAAGTTTGCCAAAACAAGCTAATCT---------------------------------------------------
>Karenia-brevis-Wilson_CAMNT_0032911341-CAMNT_0032911341
TCGGGAATTTTCCGCAATGGGCGCAAGCCTGACGGAGCGATGCCTTGTGGAGGATGAAGGATCAAGGTTCGTAAACTCCTTTTATTAAGGAACATTATTAGATAGTACTTAAAGATCAAGTATCGGCTAACTCTGTGCCAGCAGCCGCGGTAATACGGGGGATGCAAACGTTGTCCAGTTGTATTGGGCGTAAAGCGTCCGTAGGTGGACTGGTAAGTTTATTGTTAAAGATTCTGGCTCAACCAGGAAAAAGCAATGAAAACTGCTGGACTAGAGAGTGGACGGGGTGAAGAGAATATCTAGTGGAGCGGTAAAATGCGATGATATTAGGCGGAACACCAGTGGCGAAAGCGCTTCACTAGACCATTTCTGACACTGAGGGACGAAAGCTAGGGGAGCAAAAAGGATTAGGTACCCTTGTAGTCCTAGCTGTAAACGCTGGGTACTAGATGTCGCAG---TGGTGCGGTGTCTTAGCTAACGCGTTAAGTACCCCGCCTGGGGAGTACGCTCGCAAGGGTGAAACTCAAAGGAATTGACGGGACCCCTCGCAAGCGGTGGAGCATGCTGTTTAATTCGATACAACGCGAAGAACCTTACCA----------------------------------------------------------CAGGTGGTGCATGGCTGTCGTCAGTTCGTGTCGTGAGATGTCAGGTTAAGTCCTGTAACGAACGCAACCCTTATCCTTAGTTAATTAT--------ATGTCTAGGGAAACGGCCAACGACAAGTTGGAGGAAGGAGAGGATGACGTCAAGTCAGCATGCCCCGTATGTCTAGGGCTACAAGCGTGCTACAATGACTATAACAAAAAGTCGCAACTTTGTGAAAGGAAGCGAATCTACA-AATGAGGTCACAGTTCGGATTGTAGGCTGCAACTCGGCTACATGAAG
>CAMNT_0007460697_Chrysoculter_rhomboideus_Strain_RCC1486
TGGGGAATTTTCCGCAATGGGCGAAAGCCTGACGGAGCAATACCGCGTGAGGGATGAAGGCTCGTGGGTCGTAAACCTCTTTTCCCAAGGAAGAAGTTCTGACGGTACTTGGGGAATAAGCATCGGCTAATTCCGTGCCAGCAGCCGCGGTAATACGGGAGATGCGAGCGTTATCCGGAATCACTGGGCGTAAAGCGTCTGCAGGTGGTTTAGTAAGTCTGTTGTTAAAAACTGAAGCTTAACTTCAGAGGTGCGACAGAAACTGCTAAACTTGAGTATGGTAGGGGTAGGAGGAATTTCTAGTGTAGCGGTGAAATGCGTAGATATTAGGAAGAACACCATTAGCGAAGGCGTCCTACTGGGCCATTACTGACACTCAGAGACGAAAGCTAGGGTAGCAAACGGGATTAGATACCCCGGTAGTCCTAGCCGTAAACGATGGATACTAGATGTTGCGGGTTACCTGCGGTGTCGTAGCTAACGCGTTAAGTATCCCGCCTGGGGAGTACGCACGCAAGTGTGAAACTCAAAGGAATTGACGGGGGCCCGCACAAGCGGTGGAGCATGTGGTTTAATTCGATGCAACGCGAAGAACCTTACCAGGATTTGACATACTAGGAATTTTCTTTAATCGGAAAAGTGCCTTCGGGAACCTAGATACAGGTGGTGCATGGCTGTCGTCAGCTCGTGTCGTGAGATGTTGGGTTAAGTCCCGCAACGAGCGCAACCCTTGTCTTTATTTGCCATTCTTTGGGGGACTATAAAGAAACTGCCCGTGAAAAGCGGGAGGAAGGTAAGGATGACGTCAAGTCAGCATGCCCCTTATATCCTGGGCTACACACGTGCTACAATGGTTAAGACAAAGAGAAGCAAACTTGTAAAAGCTAGCAAATCTCACAAACTTAGCCCAAGTTCGGATTGCAGGCTGAAACTCGCCTGCATGAAG
>EF0521941_Uncultured_haptophyte_MC622-28
--------------------------------------------------------------------------------------------------------------GAGGAATAAGCATCGGCTAACTCCGTGCCAGCAGCCGCGGTAATACGGGGGATGCAAGCGTTATCCGGAATCATTGGGCGTAAAGCGCCTGTAGGTTGTTTAGTAAGTCTGTTGTTAAAGACTAAGGCTTAACCTTAGGAAAGCGATGGAAACTACTAGACTTGAGTATGGCAGGGGTAGAGGGAATTTCTAGTGTAGCGGTGAAATGCGTAGATATTAGAAAGAACACCAGCGGCGAAAGCGCTCTACTGGACCATTACTGACACTCAGAGGCGAAAGCTAGGGGAGCAAAAGGGATTAGATACCCCTGTAGTCCTAGCCGTAAACGATGGATACTAGGTGTTGTGTATATTATACAGTGCCGTAGCTAACGCGTTAAGTATCCCGCCTGGGGAGTACGCTCGCAAGGGTGAAACTCAAAGGAATTGACGGGGGCCCGCACAAGCGGTGGAGCATGTGGTTTAATTCGATGCAACGCGAAGAACCTTACCAGGGCTTGACATACTGCAAATCTTTTTTAAACGAAAGAGTGCCTTCGGGAATGCAGATACAGGTGGTGCATGGCTGTCGTCAGCTCGTGTCGTGAGATGTTGGGTTAAGTCCCGCAACGAGCGCAACCCTCGTTTTTAGTTACCAATTTATTGGAATCTCTAGAAAGACTGCCGGTGACAAACCGGAGGAAGGTGAGGATGACGTCAAGTCAGCATGCCCCTTATGTCCTGGGCCACACACGTGCTACAATGGCAAAGACAAAGAGTCGCAAACCTGCAAAGGCTAGCTAATCTCGGAAACTTTGTCTAAGTTCGGATTGTAGGCTGCAACTCGCCTACATGAAG
>EF0521971_Uncultured_haptophyte_MC622-31
--------------------------------------------------------------------------------------------------------------GAGGAATAAGCATCGGCTAACTCCGTGCCAGCAGCCGCGGTAATACGGGGGATGCAAGCGTTATCCGAAATCATTGGGCGTAAAGCGCCTGTAGGTTGTTTGTTAAGTCCGTTGTTAAAGCCTAGGGCTTAACCCTAGAGAAGCAATGGAAACTAGTAGACTAGAGTATGGTAGGGGTAGAGGGAATTTCTAGTGTAGCGGTGAAATGCGTAGATATTAGAAAGAACACCAGTGGCGAAGGCGCTCTACTGGACCATTACTGACACTCAGAGGCGAAAGCTAGGGTAGCAAAAGGGATTAGATACCCCTGTAGTCCTAGCCGTAAACGATGGATACTAGATGTTGTGCTTATTGTACAGTATCGTAGCTAACGCGTTAAGTATCCCGCCTGGGGAGTACGCTCGCAAGGGTGAAACTCAAAGGAATTGACGGGGGCCCGCACAAGCGGTGGAGCATGTGGTTTAATTCGATGCAACGCGAAGAACCTTACCAGGGCTTGACATACTGCGAATCTTTTTGAGAAAAAAGAGTGCCTTCGGGAATGCAGGTACAGGTGGTGCATGGCTGTCGTCAGCTCGTGTCGTGAGATGTTGGGTTAAGTCCCGCAACGAGCGCAACCCTTGTTTTTAGTTACTAATTTATTAGGTTTTCTAGAAAGACTGCCGGTGACAAACCGGAGGAAGGTGAGGATGACGTCAAGTCAGCATGCCCCTTATGCCTTGGGCTACACACGTGCTACAATGGTTAAGACAAAGAGTTGCGAGCTCGCGAGAGTCAGCTAATCTCATAAACTTAGCCTAAGTTCGGATTGTAGGCTGCAACTCGCCTACATGAAG
>LK3918231_Chrysochromulina_apheles_F927
-----------------------------------------------------------------------------------------------------------------------------------------------------------------------------------------------AAAGCGCCTGTAGGTTGTTTAATAAGTCTGTTGTTAAAGACTAGGGCTTAACCCTAGAAAAGCAATGGAAACTACTAGACTAGAGTATGGCAGGGGTAGAGGGAATTTCTAGTGTAGCGGTGAAATGCGTAGATATTAGAAAGAACACCGGCGGCGAAAGCGCTCTACTGGACCATTACTGACACTCAGAGGCGAAAGCTAGGGTAGCAAAAGGGATTAGATACCCCTGTAGTCCTAGCCGTAAACGATGGATACTACATGTTGTGCATTACGTACAGTATGGTAGCTAACGCGTTAAGTATCCCGCCTGGGGAGTACGCTCGCAAGGGTGAAACTCAAAGGAATTGACGGGGGCCCGCACAAGCGGTGGAGCATGTGGTTTAATTCGATGCAACGCGAAGAACCTTACCAGGACTTGACATACTACAAATTCTTTTGAGAAARAGAAGTGCCTTCGGGAATGTAGATACAGGTGGTGCATGGCTGTCGTCAGCTCGTGTCGTGAGATGTTGGGTTAAGTCCCGCAACGAGCGCAACCCTTATTTTTAGTTACCAATTCGTTGGGTTCTCTAGAAAGACTGCCGGTGACAAACCGGAGGAAGGTGAGGATGACGTCAAGTCAGCATGCCCCTTATGTCCTGGGCTACACACGTGCTACA------------------------------------------------------------------------------------------------
>X755181_Isochrysis_sp
TGAGGAATTTTCCGCAATGGGCGAAAGCCTGACGGAGCAATACCGCGTGAGGGATGAAGTATCTTGGTATGTAAACCTCTTTTCTCAAGAAAGAAGTTCTGACGGTACTTGAGGAATAAGCATCGGCTAACTCCGTGCCAGCAGCCGCGGTAATACGGGGGATGCAAGCGTTATTCGGAATTATTGGGCGTAAAGCGCCTGTAGGTTGTTTAGTAAGTCCGTTGTTAAATACTAGGGCTTAACCCTGGGAAAGCAATAGAAACTACTAGACTTGAGTATGGCAGGGGTAGAGGGAATTTCTAGTGTAGCGGTGAAATGCGTAGATATTAGAAAGAACACCGGCGGCGAAAGCGCTCTACTGGACCATTACTGACACTGAGAGGCGAAAGCTAGGGTAGCAAAAGGGATTAGATACCCCTGTAGTCCTAGCCGTAAACGGTGGATACTAGGTGTTGTGCAAATTGTACAGTATCTTAGCTAACGCGTTAAGTATCCCGCCTGGGGAGTACGCTCGCAAGGGTGAAACTCAAAGGAATTGACGGGGGCCCGCACAAGCGGTGGAGCATGTGGTTTAATTCGATGCAACGCGAAGAACCTTACCAGGGCTTGACATACTGCAGATCTTCTAGAAACAGAAGAGTACCTTCGGGAATGTAGATACAGGTGGTGCATGGCTGTCGTCAGCTCGTGTCGTGAGATGTTGGGTTAAGTCCCGCAACGAGCGCAACCCTCGTTTTTAGTTGCCAATTTATTGGGTTTTCTAGAAAGACTGCCGGTGACAAACCGGAGGAAGGTGAGGATGACGTCAAGTCAGCATGCCCCTTATGTCCTGGGCCACACACGTGCTACAATGGCGGAGACAAAGAGTCGCAAACCTGCGAAGGTTAGCTAATCTCATAAACTTCGTCTAAGTTCGGATTGTAGGCTGCAACTCGCCTGCATGAAG
>LN7352452_Pleurochrysis_sp_RCC1392_RCC1392
----------------------------------------------------------------------------------------------------------------------------GGCTAACTCCGTGCCAGCCGCCGCGGTAATACGGGGGATGCAAGCGTTATCCGGAATCATTGGGCGTAAAGCGCCTGTAGATTGTTTAGTAAGTTCGTTGTTAAAGACTAGGGCTTAACCCTAGGAAAGCGATGGAAACTACTAGGCTTGAGTATGGTAGGGGTAGAGGGAATTTCTAGTGTAGTGGTGAAATGCGTAGATATTAGAAAGAACACCGGYGGCGAAAGCGCTCTACTGGGCCATTACTGACAYTGAGAGGCGAAAGCTAGGGGAGCAAAAGGGATTAGATACCCCTGTAGTCCTAGCCGTAAACGATGGGTACTAGGTGTTGTGTTTTATATACAGTATCGTAGCTAACGCGTTAAGTACCCCGCCTGGGGAGTACGCTCGCAAGGGTGAAACTCAAAGGAATTGACGGGGGCCCGCACAAGCGGTGGAGCATGTGGTTTAATTCGATGCAACGCGAAGAACCTTACCAGAACTTGACATACTACGGATCTTTTGGAGACAAAAGAGTGCCTTCGGGAATGTAGATACAGGTGGTGCATGGCTGTCGTCAGCTCGTGTCGTGAGATGTTGGGTTAAGTCCCGCAACGAGCGCAACCCTCGTTTTTAGTTGCCAATTTATTGGGATTTCTGGAAAGACTGCCGGTGATAAACCGGAGGAAGGTGAGGATGACGTCAAGTCAGCATGCCCCTTATGTTCTGGGCTACACACGTGCTACAATGACAAAGACAAAGAGTTGCAAATTCGCGAGAACTAGCT--------------------------------------------------------
>LN7353793_Imantonia_rotunda_RCC2504
-------------------------------------------------------------------------------------------------------------------------------------------------------------GGGGATGCAAGCGTTATCCGGAATCATTGGGCGTAAAGCGCCTGTAGGTTGTTTAATAAGTCTGTTGTTAAAGACTAGGGCTTAACCCTAGAAAAGCAATGGAAACTACTAGACTAGAGTATGGCAGGGGTAGAGGGAATTTCTAGTGTAGCGGTGAAATGCGTAGATATTAGAAAGAACACCGGTGGCGAAAGCGCTCTACTGGACCATTACTGACACTCAGAGGCGAAAGCTAGGGTAGCAAAAGGGATTAGATACCCCTGTAGTCCTAGCCGTAAACGATGGATACTACATGTTGTGTTTATTTCACAGTATGGTAGCTAACGCGTTAAGTATCCCGCCTGGGGAGTACGCTCGCAAGGGTGAAACTCAAAGGAATTGACGGGGGCCCGCACAAGCGGTGGAGCATGTGGTTTAATTCGATGCAACGCGAAGAACCTTACCAGGGCTTGACATACTGCGAATCTTTCCGAAAGGAAAGAGTGCCTTCGGGAATGCAGATACAGGTGGTGCATGGCTGTCGTCAGCTCGTGTCGTGAGATGTTGGGTTAAGTCCCGCAACGAGCGCAACCCTTGTTTTTAGTTACCAATTCGTTGGGTTTTCTAGAAAGACTGCCGGTGACAAACCGGAGGAAGGTGAGGATGACGTCAAGTCAGCATGCCCCTTATGTCCTGGGCTACACACGTGCTACAATGGTTAGGACAAAGAGTTGCGAGCTTGTGAAAGTCAGCTAATCTCGTAAACCTAACCCCAGTTCAGA----------------------------
>HM5950571_Exanthemachrysis_gayraliae_AC15-23S_intergenic_spacer_tRNA-Ile_and_tRNA-Alas_and_23S_pla
TGGGGAATTTTCCGCAATGGGCGAAAGCCTGACGGAGCAATACCGCGTGAGGGATGAAGGCTCGTGGGTCGTAAACCTCTTTTCCCAAGGAAGAAGTTCTGACGGTACTTGGGGAATAAGCATCGGCTAATTCCGTGCCAGCAGCCGCGGTAATACGGGAGATGCAAGCGTTATCCGGAATCACTGGGCGTAAAGCGTCTGCAGGTTGTTTAGTAAGTTTGTTGTTAAAGACTGAAGCTTAACTTCAGAGGTGCGGCAAAAACTGCTAGACTTGAGTATGGTAGGGGTAGGAGGAATTTCTAGTGTAGCGGTGAAATGCGTAGATATTAGGAAGAACACCATTAGCGAAGGCGTCCTACTGGGCCATTACTGACACTCAGAGACGAAAGCTAGGGTAGCAAACGGGATTAGATACCCCGGTAGTCCTAGCCGTAAACGATGGATACTAGATGTTGCGGGTTACCTGCGGTGTCGTAGCTAACGCGTTAAGTATCCCGCCTGGGGAGTACGCACGCAAGTGTGAAACTCAAAGGAATTGACGGGGGCCCGCACAAGCGGTGGAGCATGTGGTTTAATTCGATGCAACGCGAAGAACCTTACCAGGATTTGACATACTAAGAATTTCCTTTAACCGGGAAAGTGCCTTCGGGAACTTAGATACAGGTGGTGCATGGCTGTCGTCAGCTCGTGTCGTGAGATGTTGGGTTAAGTCCCGCAACGAGCGCAACCCTTGTCTTTATTTGCCATTCTTTGGGGGACTATAAAGAAACTGCCCGTGAAAAGCGGGAGGAAGGTAAGGATGACGTCAAGTCAGCATGCCCCTTATATCCTGGGCTACACACGTGCTACAATGGTTAAGACAATGAGCAGCAAGCCTGCGAAGGTTAGCAAATCTCACAAACTTAACCCAAGTTCGGATTGCAGGCTGAAACTCGCCTGCATGAAG
>NC_0637831_Gephyrocapsa_muellerae_RCC3370
TGAGGAATTTTCCGCAATGGGCGAAAGCCTGACGGAGCAATACCGCGTGAGGGATGAAGGATTTTGGTCTGTAAACCTCTTTTCTCAAGAAAGAAGTTCTGACGGTACTTAAGGAATAAGCATCGGCTAACTCCGTGCCAGCAGCCGCGGTAATACGGGGGATGCAAGCGTTATCCGGAATCATTGGGCGTAAAGCGCCTGTAGGTTGTTTAGTAAGTCTGTTGTTAAAGACCAGGGCTTAACCCTGGGAAAGCAATGGAAACTACTAGACTTGAGTATGGCAGGGGTAGAGGGAATTTCTAGTGTAGCGGTGAAATGCGTAGATATTAGAAAGAACACCGGCGGCGAAAGCGCTCTACTGGACCATTACTGACACTCAGAGGCGAAAGCTAGGGGAGCAAAAGGGATTAGATACCCCTGTAGTCCTAGCCGTAAACGATGGATACTAGATGTTGCGCAATTTGTGCAGTATCTTAGCTAACGCGTTAAGTATCCCGCCTGGGGAGTACGCTCGCAAGGGTGAAACTCAAAGGAATTGACGGGGGCCCGCACAAGCGGTGGAGCATGTGGTTTAATTCGATGCAACGCGAAGAACCTTACCAGGGCTTGACATACTACAAATCTTTTCGAAACGAAAGAGTGCCTTCGGGAATGTAGATACAGGTGGTGCATGGCTGTCGTCAGCTCGTGTCGTGAGATGTTGGGTTAAGTCCCGCAACGAGCGCAACCCTCATTTTTAGTTGCCAATTTATTGGGATTTCTAGAGAGACTGCCGGTGACAAACCGGAGGAAGGTGAGGATGACGTCAAGTCAGCATGCCCCTTATGCCCTGGGCCACACACGTGCTACAATGGCGAAGACAAAGAGTCGCAAACCTGCGAAGGCTAGCTAATCTCGTAAACTTCGTCTAAGTTCGGATTGTAGGCTGCAACTCGCCTGCATGAAG
>LN7354963_Phaeocystis_jahnii_RCC942
------------------------------------------------------------------------------------------------------------------------------------------------------------GGGGGATGCAAGCGTTATCCGGAATCATTGGGCGTAAAGCGCCTGTAGGTTGTTTAATAAGTCTGTTGTTAAAGACTAGGGCTTAACCCTAGGAAAGCAATGGAAACTACTAGACTAGAGTATGGTAGGGGTAGAGGGAATTTCTAGTGTAGCGGTGAAATGCGTAGATATTAGAAAGAACACCGGTGGCGAAGGCGCTCTACTGGACCATTACTGACACTCAGAGGCGAAAGCTAGGGTAGCAAAAGGGATTAGATACCCCTGTAGTCCTAGCCGTAAACGATGGATACTAGATGTTGCGTTT-TTATGCAGTATCCTAGCTAACGCGTTAAGTATCCCGCCTGGGGAGTACGCTCGCAAGGGTGAAACTCAAAGGAATTGACGGGGGCCCGCACAAGCGGTGGAGCATGTGGTTTAATTCGATGCAACGCGAAGAACCTTACCAAGGCTTGACATACTACAGATCTCTTTGAGAAAGGAGAGTGCCTTCGGGAATGTAGATACAGGTGGTGCATGGCTGTCGTCAGCTCGTGTCGTGAGATGTTGGGTTAAGTCCCGCAACGAGCGCAACCCTTATTTTTAGTTACCAATTTTTTGGGTTTTCTAGAGAGACTGCCGGTGACAAACCGGAGGAAGGTGAGGATGACGTCAAGTCAGCATGCCCCTTATGCCTTGGGCTACACACGTGCTACAATGGCTAAGACAAAGAGTTGCGAACTTGCGAAAGTCAGCTAATCTCATAACTA-------------------------------------------
>LN7351942_Phaeocystis_antarctica_RCC4024
-------------------------------------------------------------------------------------------------------------------------------------------------CGCGGTAATACGGGGGGTGCAAGCGTTATCCGGATTTATTGGGCGTAAAGCGCCTGTAGGTTGTTTAATAAGTCTGTTGTTAAAGACTAGGGCTTAACCCTAGGAAAGCAATGGAAACTACTAGACTTGAGTATGATAGGGGTAGAGGGAATTTCTAGTGTAGCGGTGAAATGCGTAGATATTAGAAAGAACACCGGTGGCGAAGGCGCTCTACTGGATCATTACTGACACTCAGAGGCGAAAGCTAGGGTAGCAAAAGGGATTAGATACCCCTGTAGTCCTAGCCGTAAACGATGGATACTACATGTTGCGTTTTTAATGCAGTATGGTAGCTAACGCGTTAAGTATCCCGCCTGGGGAGTACGGTCGCAAGGCTGAAACTCAAAGGAATTGACGGGGGCCCGCACAAGCGGTGGAGCATGTGGTTTAATTCGATGCAACGCGAAGAACCTTACCAAGGCTTGACATACTACAGATTTCTTTGAAAGAGGAAAGTGCCTTCGGGAATGTAGATACAGGTGGTGCATGGCTGTCGTCAGCTCGTGTCGTGAGATGTTGGGTTAAGTCCCGCAACGAGCGCAACCCTTATTTTTAGTTGCTAATTTATTAGGTTTTCTAGAAAGACTGCCGGTGACAAACCGGAGGAAGGTGAGGATGACGTCAAGTCAGCATGCCCCTTATGCCTTGGGCTACACACGTGCTACAATGGTTAAGACAAAGAGTTGCGAGCTCGCGAGAGTCAGCTAATCTCATAAACTTAGCCCAAATTCGGAT---------------------------
>EF0522241_Uncultured_haptophyte_MC622-64
--------------------------------------------------------------------------------------------------------------GAGGAATAAGCATCGGCTAACTCCGTGCCAGCAGCCGCGGTAATACGGGGGATGCAAGCGTTATCCGGAATCATTGGGCGTAAAGCGCCTGTAGGTTGTTTAATAAGTCTGTTGTTAAAGACCAGGGCTTAACCCTGGGAAAGCAATGGAAACTACTAGACTAGAGTATGATAGGGGTAGAGGGAATTTCTAGTGTAGCGGTGAAATGCGTAGATATTAGAAAGAGCACCGGTGGCGAAGGCGCTCTACTGGATCATTACTGACACTCAGAGGCGAAAGCTAGGGTAGCAAAAGGGATTAGATACCCCTGTAGTCCTAGCCGTAAACGATGGATACTAGGTGTTGCGTTT-TTATGCAGTATCGTAGCTAACGCGTTAAGTATCCCGCCTGGGGAGTACGCTCGCAAGGGTGAAACTCAAAGGAATTGACGGGGGCCCGCACAAGCGGTGGAGCATGTGGTTTAATTCGATGCAACGCGAAGAACCTTACCAAGGCTTGACATACTACGAGTTTTCTTGAAAAAGAAAAGTGCCTTCGGGAATGTAGATACAGGTGGTGCATGGCTGTCGTCAGCTCGTGTCGTGAGATGTTGGGTTAAGTCCCGCAACGAGCGCAACCCTTATTTTTAGTTACCAATTCGTTGGGTTCTCTAGAAAGACTGCCGGTGACAAACCGGAGGAAGGTGAGGATGACGTCAAGTCAGCATGCCCCTTATGTCCTGGGCTACACACGTGCTACAATGGCTAAGACAAAGAGTTGCGAGCTCGCGAGAGTCAGCTAATCTCATAAACTTAGCCTAAGTTCAGATTGTAGGCTGCAACTCGCCTACGTGAAG
>HM1334331_Uncultured_marine_haptophyte_Biosope_T65_16S46b
---------------------------------------------------------------------------------------------------------------------------------------------------------TACGG-GGGAGCAAGCGTTATCCGGAATCATTGGGCGTAAAGCGCCTGTAGGTTGTTTAATAAGTCTGTTGTTAAAGACTAGGGCTTAACCCTAGAAAAGCAATGGAAACTACTAGACTAGAGTATGGCAGGGGTAGAGGGAATTTCTAGTGTAGCGGTGAAATGCGTAGATATTAGAAAGAACACCGGTGGCGAAAGCGCTCTACTGGACCATTACTGACACTCAGAGGCGAAAGCTAGGGTAGCAAAAGGGATTAGATACCCCTGTAGTCCTAGCCGTAAACGATGGATACTAGATGTTGTGCTTATTGTACAGTATGGTAGCTAACGCGTTAAGTATCCCGCCTGGGGAGTACGCTCGCAAGGGTGAAACTCAAAGGAATTGACGGGGGCCCGCACAAGCGGTGGAGCATGTGGTTTAATTCGATGCAACGCGAAGAACCTTACCAGGGCTCCCCCCACTACAGATCTTTTTGAGAAAGAAGAGTGCCTTCGGGAATGTAGATACAGGTGGTGCATGGCTGTCGTCAGCTCGTGTCGTGAGATGTTGGGTTAAGTCCCGCAACGAGCGCAACCCTCGTTTTTAGTTGCCA--------------------------------------------------------------------------------------------------------------------------------------------------------------------------------------------------------
>NC_0072881_Emiliania_huxleyi
TGAGGAATTTTCCGCAATGGGCGAAAGCCTGACGGAGCAATACCGCGTGAGGGATGAAGGATTTTGGTCTGTAAACCTCTTTTCTCAAGAAAGAAGTTCTGACGGTACTTGAGGAATAAGCATCGGCTAACTCCGTGCCAGCAGCCGCGGTAATACGGGGGATGCAAGCGTTATCCGGAATCATTGGGCGTAAAGCGCCTGTAGGTTGTTTAGTAAGTCTGTTGTTAAAGACCAGGGCTTAACCCTGGGAAAGCAATGGAAACTACTAGACTTGAGTATGGCAGGGGTAGAGGGAATTTCTAGTGTAGCGGTGAAATGCGTAGATATTAGAAAGAACACCGGCGGCGAAAGCGCTCTACTGGACCATTACTGACACTCAGAGGCGAAAGCTAGGGGAGCAAAAGGGATTAGATACCCCTGTAGTCCTAGCCGTAAACGATGGATACTAGATGTTGCGCAATTTGTGCAGTATCTTAGCTAACGCGTTAAGTATCCCGCCTGGGGAGTACGCTCGCAAGGGTGAAACTCAAAGGAATTGACGGGGGCCCGCACAAGCGGTGGAGCATGTGGTTTAATTCGATGCAACGCGAAGAACCTTACCAGGGCTTGACATACTACAAATCTTTTCGAAACGAAAGAGTGCCTTCGGGAATGTAGATACAGGTGGTGCATGGCTGTCGTCAGCTCGTGTCGTGAGATGTTGGGTTAAGTCCCGCAACGAGCGCAACCCTCATTTTTAGTTGCCAATTTATTGGGATTTCTAGAGAGACTGCCGGTGACAAACCGGAGGAAGGTGAGGATGACGTCAAGTCAGCATGCCCCTTATGCCCTGGGCCACACACGTGCTACAATGGCGAAGACAAAGAGTCGCAAACCTGCGAAGGCTAGCTAATCTCGTAAACTTCGTCTAAGTTCGGATTGCAGGCTGCAACTCGCCTGCATGAAG
>HM1334291_Uncultured_marine_haptophyte_Biosope_T65_16S44b
---------------------------------------------------------------------------------------------------------------------------------------------------------------GGGAGCAAGCGTTATCCGGAATCATTGGGCGTAAAGCGCCTGTAGGTTGTTTATTAAGTCTGTGGTTAAAGACTAGGGCTCAACCCTAGGAAAGCAATGGAAACTAATAGACTAGAGTATGGCAGGGGTAGAGGGAATTTCTAGTGTAGCGGTGAAATGCGTAGATATTAGAAAGAACACCGGTGGCGAAAGCGCTCTACTGGACCATTACTGACACTCAGAGGCGAAAGCTAGGGTAGCAAAAGGGATTAGATACCCCTGTAGTCCTAGCCGTAAACGATGGATACTAGATGTTGTGCATAAAGTACAGTATCGCAGCTAACGCGTTAAGTATCCCGCCTGGGGAGTACGCTCGCAAGGGTGAAACTCAAAGGAATTGACGGGGGCCCGCACAAGCGGTGGAGCATGTGGTTTAATTCGATGCAACGCGAAGAACCTTACCAGGGCTTGACATACTACAGATCTTTTTGAGAAAGAAGAGTGCCTTCGGGAATGTAGATACAGGTGGTGCATGGCTGTCGTCAGCTCGTGTCGTGAGATGTTGGGTTAAGTCCCGCAACGAGCGCAACCCTCGTTTTTAGTTGCCAATTTATTGGGATCTCTAGAAAGACTGCCGGTGACAAACCGGAGGAAGGTGAGGATGACGTCAAGTCAGCATGCCCCTTATGTCCTGGGCCACACACGTGCTACAATGGTAAAGACAAAGAGTCGCCAATTCGCGAGAATGAGCTAATCTCATAA----------------------------------------------
>Karenia-brevis-PNAS_EU0430801-EU0430851
TCGGGAATTTTCCGCAATGGGCGCAAGCCTGACGGAGCGATGCCTTGTGGAGGATGAAGGATCAAGGTTCGTAAACTCCTTTTATTAAGGAACATTATTAGATAGTACTTAAAGATCAAGTATCGGCTAACTCTGTGCCAGCAGCCGCGGTAATACGGGGGATGCAAACGTTGTCCAGTTGTATTGGGCGTAAAGCGTCCGTAGGTGGACTGGTAAGTTTATTGTTAAAGATTCTGGCTCAACCAGGAAAAAGCAATGAAAACTGCTGGACTAGAGAGTGGACGGGGTGAAGAGAATATCTAGTGGAGCGGTAAAATGCGATGATATTAGGCGGAACACCAGTGGCGAAAGCGCTTCACTAGACCATTTCTGACACTGAGGGACGAAAGCTAGGGGAGCAAAAAGGATTAGGTACCCTTGTAGTCCTAGCTGTAAACGCTGGGTACTAGATGTCGCAG---TGGTGCGGTGTCTTAGCTAACGCGTTAAGTACCCCGCCTGGGGAGTACGCTCGCAAGGGTGAAACTCAAAGGAATTGACGGGACCCCTCGCAAGCGGTGGAGCATGCTGTTTAATTCGATGCAACGCGAAGAACCTTACC---------------------------------------------------------------------------------------------------------------------------------------------------------------------------------------------------------------------------------------------------------------------------------------------------------------------------------------------------------
>Karenia-brevis-JR_EU0430761-EU0430771
TCGGGAATTTTCCGCAATGGGCGCAAGCCTGACGGAGCGATGCCTTGTGGAGGATGAAGGATCAAGGTTCGTAAACTCCTTTTATTAAGGAACATTATTAGATAGTACTTAAAGATCAAGTATCGGCTAACTCTGTGCCAGCAGCCGCGGTAATACGGGGGATGCAAACGTTGTCCAGTTGTATTGGGCGTAAAGCGTCCGTAGGTGGACTGGTAAGTTTATTGTTAAAGATTCTGGCTCAACCAGGAAAAAGCAATGAAAACTGCTGGACTAGAGAGTGGACGGGGTGAAGAGAATATCTAGTGGAGCGGTAAAATGCGATGATATTAGGCGGAACACCAGTGGCGAAAGCGCTTCACTAGACCATTTCTGACACTGAGGGACGAAAGCTAGGGGAGCAAAAAGGATTAGGTACCCTTGTAGTCCTAGCTGTAAACGCTGGGTACTAG-----------------------------------------------------------------------------------------------------------------------------------------------------------------------------------------------------------------------------------------------------------------------------------------------------------------------------------------------------------------------------------------------------------------------------------------------------------------------------------------------------------------
>CAMNT_0015890455_Chrysochromulina_brevifilum_Strain_UTEX_LB_985
TGAGGAATTTTCCGCAATGGGCGAAAGCCTGACGGAGCAATACCGCGTGAGGGATGAAGGATTTTGGTCTGTAAACCTCTTTTCTCAAGAAAGAAGTTCTGACGGTACTTGAGGAATAAGCATCGGCTAACTCCGTGCCAGCAGCCGCGGTAATACGGGGGATGCAAGCGTTATCCGGAATCATTGGGCGTAAAGCGCCTGTAGGTTGTTTACTAAGTCTGTTGTTAAAGACTAGGGCTTAACCCTAGAAAAGCAATGGAAACTTGTAGACTAGAGTATGGCAGGGGTAGAGGGAATTTCTAGTGTAGCGGTGAAATGCGTAGATATTAGAAAGAACACCAGTGGCGAAAGCGCTCTACTGGACCATTACTGACACTCAGAGGCGAAAGCTAGGGTAGCAAAAGGGATTAGATACCCCTGTAGTCCTAGCCGTAAACGATGGATACTAGATGTTGTGCAT--AGTACAGTATCGTAGCTAACGCGTTAAGTATCCCGCCTGGGGAGTACGCTCGCAAGGGTGAAACTCAAAGGAATTGACGGGGGCCCGCACAAGCGGTGGAGCATGTGGTTTAATTCGATGCAACGCGAAGAACCTTACCAGGTCTTGACATACTACAGATTCTTTTGAGAAAGAGAAGTGCCTTCGGGAATGTAGATACAGGTGGTGCATGGCTGTCGTCAGCTCGTGTCGTGAGATGTTGGGTTAAGTCCCGCAACGAGCGCAACCCTTATTTTTAGTTACCAACTCGTTGGGTTTTTTAGAAAGACTGCCGGTGACAAACCGGAGGAAGGTGAGGATGACGTCAAGTCAGCATGCCCCTTATGTCCTGGGCTACACACGTGCTACAATGGTTAAGACAAAGAGTTGCGAGCTCGTGAGAGTAAGCTAATCTATTAAACTTAGCCTAAGTTCAGATTGTAGGCTGCAACTCGCCTACATGAAG
>EF0520591_Uncultured_haptophyte_250304-72
--------------------------------------------------------------------------------------------------------------GAGGAATAAGCATCGGCTAACTCCGTGCCAGCAGCCGCGGTAATACGGGGGATGCAAGCGTTATCCGGAATCATTGGGCGTAAAGCGCCTGTAGGTTGTTTAATAAGTCTGTTGTTAAAGACTAGGGCTTAACCCTAGAAAAGCAATGGAAACTACTAGACTAGAGTATGGCAGGGGTAGAGGGAATTTCTAGTGTAGCGGTGAAATGCGTAGATATTAGAAAGAACACCGGTGGCGAAAGCGCTCTACTGGACCATTACTGACACTCAGAGGCGAAAGCTAGGGTAGCAAAAGGGATTAGATACCCCTGTAGTCCTAGCCGTAAACGATGGATACTAGATGTTGTGCATAATGTACAGTATCGTAGCTAACGCGTTAAGTATCCCGCCTGGGGAGTACGCTCGCAAGGGTGAAACTCAAAGGAATTGACGGGGGCCCGCACAAGCGGTGGAGCATGTGGTTTAATTCGATGCAACGCGAAGAACCTTACCAGGGCTTGACATACTACAGATTCTTTTGAGAAAAAGAAGTGCCTTCGGGAATGTAGATACAGGTGGTGCATGGCTGTCGTCAGCTCGTGTCGTGAGATGTTGGGTTAAGTCCCGCAACGAGCGCAACCCTTATTTTTAGTTACTAATTCGTTAGGTTCTCTAGAAAGACTGCCGGTGACAAACCGGAGGAAGGTGAGGATGACGTCAAGTCAGCATGCCCCTTATGTCCTGGGCTACACACGTGCTACAATGGTTAAGACAAAGAGTCGCGAGCTCGCGAGAGTCAGCTAATCTCATAAACTTAGCCTAAGTTCAGATTGTAGGCTGCAACTCGCCTGCATGAAG
>EF0520841_Uncultured_haptophyte_MC615-6
--------------------------------------------------------------------------------------------------------------GAGGAATAAGCATCGGCTAACTCCGTGCCAGCAGCCGCGGTAATACGGGGGATGCAAGCGTTATCCGGAATCATTGGGCGTAAAGCGCCTGTAGGTTGTTTAATAAGTCTGTTGTTAAAGACTAGGGCTCAACCCTAGAAAAGCAATGGAAACTACTAGACTAGAGTATGGCAGGGGTAGAGGGAATTTCTAGTGTAGCGGTGAAATGCGTAGATATTAGAAAGAACACCGGTGGCGAAAGCGCTCTACTGGACCATTACTGACACTCAGAGGCGAAAGCTAGGGTAGCAAAAGGGATTAGATACCCCTGTAGTCCTAGCCGTAAACGATGGATACTAGATGTTGGATTTATTTTACAGTATCGTAGCTAACGCGTTAAGTATCCCGCCTGGGGAGTACGCTCGCAAGGGTGAAACTCAAAGGAATTGACGGGGGCCCGCACAAGCGGTGGAGCATGTGGTTTAATTCGATGCAACGCGAAGAACCTTACCAGGGCTTGACATACTGCGAATCTTTTTGAAAGAAGAGAGTGCCTTCGGGAATGCAGATACAGGTGGTGCATGGCTGTCGTCAGCTCGTGTCGTGAGATGTTGGGTTAAGTCCCGCAACGAGCGCAACCCTTGTTTTTAGTTACCAACTTGTTGGGTTTTCTAGAAAGACTGCCGGTGACAAACCGGAGGAAGGTGAGGATGACGTCAAGTCAGCATGCCCCTTATGTCCTGGGCTACACACGTGCTACAATGGCTAGGACAAAGAGTCGCAAGTTTGCAAAAACAAGCTAATCTCGTAAACCTAGCCTAAGTTCAGATTGTAGGCTGCAACTCGCCTACGTGAAG
>CAMNT_0053438957_Pavlova_gyrans_Strain_CCMP608_extraction
TGGGGAATTTTCCGCAATGGGCGAAAGCCTGACGGAGCAATACCGCGTGAGGGATGAAGGCTCGTGGGTCGTAAACCTCTTTTCCTAGGGAAGAAGTTCTGACGGTACCTAGGGAATAAGCATCGGCTAATTCCGTGCCAGCAGCCGCGGTAATACGGGAGATGCAAGCGTTATCCGGAATCACTGGGCGTAAAGCGTCTGCAGGTTGTTTGGTAAGTCTGCTGTTAAAAACTGAAGCTCAACTTCAGGGGTGCGGCAGAAACTGCTAGACTTGAGTATGGTAGGGGTAGGAGGAATTTCTAGTGTAGCGGTGAAATGCGTAGATATTAGGAAGAACACCATTAGCGAAGGCGTCCTACTGGGCCATTACTGACACTCAGAGACGAAAGCTAGGGTAGCAAACGGGATTAGATACCCCGGTAGTCCTAGCCGTAAACGATGGATACTAGATGTTGCGGGTTACCTGCGGTGTCGTAGCTAACGCGTTAAGTATCCCGCCTGGGGAGTACGCACGCAAGTGTGAAACTCAAAGGAATTGACGGGGGCCCGCACAAGCGGTGGAGCATGTGGTTTAATTCGATGCAACGCGAAGAACCTTACCAGGATTTGACATACTAGGAATTTCTTTTAATCGAGAAAGTGCCTTCGGGAACCTAGATACAGGTGGTGCATGGCTGTCGTCAGCTCGTGTCGTGAGATGTTGGGTTAAGTCCCGCAACGAGCGCAACCCTTGTCTTTATTTGCCATTCTTTGGGGGACTATAAAGATACTGCCCGTGAAAAGCGGGAGGAAGGTAAGGATGACGTCAAGTCAGCATGCCCCTTATATCCTGGGCTACACACGTGCTACAATGGTTAAGACAATGAGACGCGAGCTTGCGAGAGTTAGCAAATCTCTGAAACTTAGCCCAAGTTCGGATTGCAGGCTGAAACTCGCCTGCATGAAG
>HM1330391_Uncultured_marine_haptophyte_Biosope_T123_16S_PLA491029
--------------------------------------------------------------------------------------------------------------------------------------------------------------------------------------------------------------------------------------------------------------------AACTGCTAGACTAGAGTATGGCAGGGGTAGAGGGAATTTCTAGTGTAGCGGTGAAATGCGTAGATATTAGAAAGAACACCGGTGGCGAAAGCGCTCTACTGGACCATTACTGACACTCAGAGGCGAAAGCTAGGGTAGCAAAAGGGATTAGATACCCCTGTAGTCCTAGCCGTAAACGATGGATACTAGATGTTGTATTTATTTTACAGTGTCCTAGCTAACGCGTTAAGTATCCCGCCTGGGGAGTACGCTCGCAAGGGTGAAACTCAAAGGAATTGACGGGGGCCCGCACAAGCGGTGGAGCATGTGGTTTAATTCGATGCAACGCGAAGAACCTTACCAGGGCTTGACATACTGCGAATCTTTCTGAAAGGAGAGAGTGCCTTCGGGAGTGCAGATACAGGTGGTGCATGGCTGTCGTCAGCTCGTGTCGTGAGATGTTGGGTTAAGTCCCGCAACGAGCGCAACCCTTGTTTTTAGTTACCAATTCGTTGGGTTTTCTAGAAAGACTGCCGGTGACAAACCGGAGGAAGGTGAGGATGACGTCAAGTCAGCATGCCCCTTATGTCCTGGGCTACACACGTGCTACAATGGTAAGGACAAAGAGTCGCAAGTTTGCAAAAACAAGCTAATCTCGTAAACCTAACCTAAGTTCAGATTGTAGGCTGCAACTCGCCTAA----CG
>Karenia-brevis-SP2_EU0430811-EU0430861
TCGGGAATTTTCCGCAATGGGCGCAAGCCTGACGGAGCGATGCCTTGTGGAGGATGAAGGATCAAGGTTCGTAAACTCCTTTTATTAAGGAACATTATTAGATAGTACTTAAAGATCAAGTATCGGCTAACTCTGTGCCAGCAGCCGCGGTAATACGGGGGATGCAAACGTTGTCCAGTTGTATTGGGCGTAAAGCGTCCGTAGGTGGACTGGTAAGTTTATTGTTAAAGATTCTGGCTCAACCAGGAAAAAGCAATGAAAACTGCTGGACTAGAGAGTGGACGGGGTGAAGAGAATATCTAGTGGAGCGGTAAAATGCGATGATATTAGGCGGAACACCAGTGGCGAAAGCGCTTCACTAGACCATTTCTGACACTGAGGGACGAAAGCTAGGGGAGCAAAAAGGATTAGGTACCCTTGTAGTCCTAGCTGTAAACGCTGGGTACTAGATGTCGCAG---TGGTGCGGTGTCTTAGCTAACGCGTTAAGTACCCCGCCTGGGGAGTACGCTCGCAAGGGTGAAACTCAAAGGAATTGACGGGACCCCTCGCAAGCGGTGGAGCATGCTGTTTAATTCGATGCAACGCGAAGAACCTTACC---------------------------------------------------------------------------------------------------------------------------------------------------------------------------------------------------------------------------------------------------------------------------------------------------------------------------------------------------------
>EF0520271_Uncultured_haptophyte_250304-28
------------------------------------------------------------------------------------------------------------------------CATCGGCTAACTCCGTGCCAGCAGCCGCGGTAATACGGGGGATGCAAGCGTTATCCGGAATCATTGGGCGTAAAGCGCCTGTAGGTTGTTTATTAAGTCTGTTGTTAAAGCCTAGGGCTTAACCCTAGAGAAGCAGTGGAAACTGGTAGACTAGAGTATGGCAGGGGTAGAGGGAATTTCTAGTGTAGCGGTGAAATGCGTAGATATTAGAAAGAACACCAGCGGCGAAGGCGCTCTACTGGACCATCACTGACACTCAGAGGCGAAAGCTAGGGTAGCAAAAGGGATTAGATACCCCTGTAGTCCTAGCCGTAAACGATGGATACTAGATGTTGTGTTTATTTCACAGTGTCGCAGCTAACGCGTTAAGTATCCCGCCTGGGGAGTACGCTCGCAAGGGTGAAACTCAAAGGAATTGACGGGGGCCCGCACAAGCGGTGGAGCATGTGGTTTAATTCGATGCAACGCGAAGAACCTTACCAGGGCTTGACATACTACAGATCTTTTTGAGAAAGAAGAGTGCCTTCGGGAATGTAGATACAGGTGGTGCATGGCTGTCGTCAGCTCGTGTCGTGAGATGTTGGGTTAAGTCCCGCAACGAGCGCAACCCTTATTTTTAGTTACCAACTTGTTGGGTTCTCTAGAAAGACTGCCGGTGACAAACCGGAGGAAGGTGAGGATGACGTCAAGTCAGCATGCCCCTTATGTCCTGGGCTACACACGTGCTACAATGGCTAAGACAAAGAGTTGCGAGTTCGTGAGAACCAGCTAATCTCGTAAACTTAGCCCAAGTTCAGATTGTAGGCTGCAACTCGCCTACATGAAG
>EF0521621_Uncultured_haptophyte_MC615-95
--------------------------------------------------------------------------------------------------------------GAGGAATAAGCATCGGCTAACTCCGTGCCAGCAGCCGCGGTAATACGGGGGATGCAAGCGTTATCCGGAATCATTGGGCGTAAAGCGCCTGTAGGTTGTTTAATAAGTCTGTTGTTAAAGACTAGGGCTTAACCCTAGAAAAGCAATGGAAACTAATAGACTAGAGTATGGCAGGGGTAGAGGGAATTTCTAGTGTAGCGGTGAAATGCGTAGATATTAGAAAGAACACCAGTGGCGAAAGCGCTCTACTGGACCATTACTGACACTCAGAGGCGAAAGCTAGGGTAGCAAAAGGGATTAGATACCCCTGTAGTCCTAGCCGTAAACGATGGATACTAGATGTTGTGCTT-CCGTACAGTGTCATAGCTAACGCGTTAAGTATCCCGCCTGGGGAGTACGCTCGCAAGGGTGAAACTCAAAGGAATTGACGGGGGCCCGCACAAGCGGTGGAGCATGTGGTTTAATTCGATGCAACGCGAAGAACCTTACCAGGGCTTGACATACTACAAATTCTTTAGAGATAGAGAAGTGCCTTCGGGAATGTAGATACAGGTGGTGCATGGCTGTCGTCAGCTCGTGTCGTGAGATGTTGGGTTAAGTCCCGCAACGAGCGCAACCCTTATTTTTAGTTACCAATTCGTTGGGTTCTCTAGAAAGACTGCCGGTGACAAACCGGAGGAAGGTGAGGATGACGTCAAGTCAGCATGCCCCTTATGTCCTGGGCTACACACGTGCTACAATGGTTAAGACAAAGAGTCGCGAGCTCGCAAGAGTCAGCTAATCTCATAAACTTAGCCTAAGTTCAGATTGTAGGCTGCAACTCGCCTACATGAAG
>HM1334151_Uncultured_marine_haptophyte_Biosope_T65_16S33a
-----------------------------------------------------------------------------------------------------------------------------------------------------------------------GCGTTATCCGGAATCATTGGGCGTAAAGCGCCTGTAGGTTGTTTAATAAGTCTGTTGTTAAAGACTAGGGCTTAACCCTAGGAAAGCAATGGAAACTACTAGACTAGAGTATGGCAGGGGTAGAGGGAATTTCTAGTGTAGCGGTGAAATGCGTAGATATTAGAAAGAACACCGGTGGCGAAAGCGCTCTACTGGACCATTACTGACACTCAGAGGCGAAAGCTAGGGTAGCAAAAGGGATTAGATACCCCTGTAGTCCTAGCCGTAAACGATGGATACTAGATGTTGCGTATTTTATGCAGTATCGTAGCTAACGCGTTAAGTATCCCGCCTGGGGAGTACGCTCGCAAGGGTGAAACTCAAAGGAATTGACGGGGGCCCGCACAAGCGGTGGAGCATGTGGTTTAATTCGATGCAACGCGAAGAACTTTACCAGGGCTTGACATACTACAAATCTTTTTGAGAAGAAAGAGTGCTTTCGGGAATGTAGATACAGGTGGTGCATGGCTGTCGTCAGTTCGTGTCGTGAGATGTTGGGTTAAGTCCCGCAACGAGCGCAACCCTCGTTTTTAGTTGCCATT-TATTGGGTTCTCTAGAAAGACTGCCGGTGACAAACCGGAGGAAGGTGAGGATGACGTCAAGTCAGC-----------------------------------------------------------------------------------------------------------------------------------
>LK3918221_Phaeocystis_cordata_F926
-----------------------------------------------------------------------------------------------------------------------------------------------------------------------------------------------AAAGCGCCTGTAGGTTGTTTAATAAGTCTGTTGTTAAAGACTAGGGCTCAACCCTAGGAAAGCAATGGAAACTACTA-ACTTGAGTATGATAGGGGTAGAGGGAATTTCTAGTGTAGCGGTGAAATGCGTAGATATTAGGAAGAACACCGGTGGCGAAGGCGCTCTACTGGATCATTACTGACACTCAGAGGCGAAAGCTAGGGTAGCAAAAGGGATTAGATACCCCTGTAGTCCTAGCCGTAAACGATGGATACTA-ATGTTGCGTTTATTATGCAGTATCGTAGCTAACGCGTTAAGTATCCCGCCTGGGGAGTACGCTCGCAAGGGTGAAACTCAAAGGAATTGACGGGGGCCCGCACAAGCGGTGGAGCATGTGGTTTAATTCGATGCAACGCGAAGAACCTTACCAAGGCTTGACATACTACAAATTTCTTTGAAAGAGGAAAGTGCCTTCGGGAATGTAGATACAGGTGGTGCATGGCTGTCGTCAGCTCGTGTCGTGAGATGTTGGGTTAAGTCCCGCAACGAGCGCAACCCTTATTTTTAGTTGCTAATTTATTAGGTTTTCTAGAAAGACTGCCGGTGACAAACCGGAGGAAGGTGAGGATGACGTCAAGTCAGCATGCCCCTTATGCCTTGGGCTACACACGTGCTACA------------------------------------------------------------------------------------------------
>Takayama-helix-16S-strict
TGAGGAATTTTCCGCAATGGGCGAAAGCCTGACGGAGCAATACCGCGTGGGGGAAGAAGGACTTCGGTTTGTAAACTCCTTTTCTAAAGGAAGAAGAAATGACGGTACTTGAGGAAAAAGCACCGGCTAACTCCGTGCCAGCAGCCGCGGTAATACGGGGGGTGCGAGCGTTATTCGGAATTATTGGGCGTAAAGCGCCTGTAGGTTGTTTAATAAGTTCGTTGTTAAATCCCAGGACCCAACTCTGGATAGGCATCGGATACTACTAAACTAGAGTATGATAGGGGTAGANGGAATTTCTAGTGTAGCGGTGAAATGCGTTGATATTAGGAAGAACACCGGAGGCSAAGGCGCTCTACTGGGTCATTACTGACACTCAGAGGCGAAAGCCAGGGTAGCAAAAGGGATTAGATACCCCTGTAGTCCCGGCCGTAAACGATGGATACTAGGTGTTGCGTTTTAGATGCAGTGCCGTAGCTAACGCGTTAAGTATCCCGCCTGGGGAGTACGCTCGCAAGGGTGAAACTCAAAGGAATTGACGGGGGCCCGCACAAGCGGTGGAGCATGTGGTTTAATTCGATGCAACGCGAAGAACCTTACCAAGGCTTGACAGATCTATAAACTTTCTCAAA--------------------------------------------------------------------------------------------------------------------------------------------------------------------------------------------------------------------------------------------------------------------------------------------------------------------------
>CAMNT_0034597763_Pleurochrysis-carterae-CCMP645
TGAGGAATTTTCCGCAATGGGCGAAAGCCTGACGGAGCAATACCGCGTGAGGGATGAAGGATTTTGGTCTGTAAACCTCTTTTTTCAAGAAAGAAGCTCTGACGGTACTTGAAGAATAAGCATCGGCTAACTCCGTGCCAGCAGCCGCGGTAATACGGGGGATGCAAGCGTTATCCGGAATCATTGGGCGTAAAGCGCCTGTAGGTTGTTTAGTAAGTTTGTTGTTAAAGACTAGGGCTTAACCCTAGGAAAGCGATGAAAACTACTAGACTTGAGTATGGTAGGGGTAGAGGGAATTTCTAGTGTAGTGGTGAAATGCGTAGATATTAGAAAGAACACCGGTGGCGAAAGCGCTCTACTGGGCCATTACTGACACTGAGAGGCGAAAGCTAGGGGAGCAAAAGGGATTAGATACCCCTGTAGTCCTAGCCGTAAACGATGGGTACTAGGTGTTGTGTTTTATATACAGTACCGTAGCTAACGCGTTAAGTACCCCGCCTGGGGAGTACGCTCGCAAGGGTGAAACTCAAAGGAATTGACGGGGGCCCGCACAAGCGGTGGAGCATGTGGTTTAATTCGAT-CAACGCGAAGAACCTTACCAGAACTTGACATACTACGAATCTTCTGGAGATAGAAGAGTGCCTTCGGGAATGTAGATACAGGTGGTGCATGGCTGTCGTCAGCTCGTGTCGTGAGATGTTGGGTTAAGTCCCGCAACGAGCGCAACCCTCGTTTTTAGTTGCCAATTTATTGGGGTTTCTAGAAAGACTGCCGGTGATAAACCGGAGGAAGGTGAGGATGACGTCAAGTCAGCATGCCCCTTATGTTCTGGGCTACACACGTGCTACAATGACAAAGACAAAGAGTTGCAAATTCGCGAGAACTAGCTAATCTCATAAACTTTGTCTAAGTTCGGATTGTAGGCTGAAACTCGCCTACATGAAG
>EF0522181_Uncultured_haptophyte_MC622-58
--------------------------------------------------------------------------------------------------------------GAGGAATAAGCATCGGCTAACTCCGTGCCAGCAGCCGCGGTAATACGGGGGATGCAAGCGTTATCCGGATTTATTGGGCGTAAAGCGCCTGTAGGTTGTTTAATAAGTCTGTTGTTAAAGACTAGGGCTCAACCCTGGGAAAGCAATGGAAACTGATAAACTTGAGTATGGCAGGGGTAGAGGGAATTTCTAGTGTAGCGGTGAAATGCGTAGATATTAGAAAGAACACCGGTGGCGAAAGCGCTCTACTGGACCATTACTGACACTCAGAGGCGAAAGCTAGGGGAGCGAAAGGGATTAGATACCCCTGTAGTCCTAGCCGTAAACGATGGATACTAGATGTTGTGTTATTTATACAGTATCGTAGCTAACGCGTTAAGTATCCCGCCTGGGGAGTACGCTCGCAAGGGTGAAACTCAAAGGAATTGACGGGGGCCCGCACAAGCGGTGGAGCATGTGGTTTAATTCGATGCAACGCGAAGAACCTTACCAGGGCTTGACATACTACAAATCTCTTTGAAACGAGAGAGTGCCTTCGGGAATGTAGATACAGGTGGTGCATGGCTGTCGTCAGCTCGTGTCGTGAGATGTTGGGTTAAGTCCCGCAACGAGCGCAACCCTCGTTTTTAGTTGCCAATTTATTGGGT-TTTTAGAAAGACTGCCGGTGACAAACCGGAGGAAGGTGAGGATGACGTCAAGTCAGCATGCCCCTTATGCCCTGGGCCACACACGTGCTACAATGGCAAAGACAAAGAGTTGCAAATTCGCGAGGATAAGCTAATCTCATAAACTTTGCCTAAGTTCGGATTGTAGGCTGCAACTCGCCTACGTGAAG
>LN7353022_Prymnesium_sp_RCC1948_RCC1948
----------------------------------------------------------------------------------------------------------------------------------CTCCGTGCCAGCAGCCGCGGTAATACGGGGGATGCAAGCGTTATCCGGAATCATTGGGCGTAAAGCGCCTGTAGGTTGTTTAATAAGTCTGTTGTTAAAGACTAGGGCTCAACCCTAGAAAAGCAATGGAAACTACTAGACTTGAGTATGGCAGGGGTAGAGGGAACTTCTAGTGTAGCGGTGAAATGCGTAGATATTAGAAAGAACACCAGTGGCGAAAGCGCTCTACTGGACCATTACTGACACTCAGAGGCGAAAGCTAGGGTAGCAAAAGGGATTAGATACCCCTGTAGTCCTAGCCGTAAACGATGGATACTAGATGTTGTATATTTCTTACAGTATCGTAGCTAACGCGTTAAGTATCCCGCCTGGGGAGTACGCTCGCAAGGGTGAAACTCAAAGGAATTGACGGGGGCCCGCACAAGCGGTGGAGCATGTGGTTTAATTCGATGCAACGCGAAGAACCTTACCAGGGCTTGACATACTACAAATCTTTTTGAAAGAAGAGAGTGCCTTCGGGAATGTAGATACAGGTGGTGCATGGCTGTCGTCAGCTCGTGTCGTGAGATGTTGGGTTAAGTCCCGCAACGAGCGCAACCCTTATTTTTAGTTACCAACTATTTGGGTTCTCTAGAAAGACTGCCGGTGACAAACCGGAGGAAGGTGAGGATGACGTCAAGTCAGCATGCCCCTTATGTCCTGGGCCACACACGTGCTACAATGGTTAGGACAAAGAGTCGCGAGTTCGTGAGAACAAGCTAATCTCGTAAATCTAACCTAAGTTCAGATTGTAGG---------------------
>LN7352312_Coccolithus_braarudii_RCC1199
--------------------------------------------------------------------------------------------------------------------------------------------------------------GGGATGCAAGCGTTATCCGGAATCATTGGGCGTAAAGCGCCTGTAGGTTGTCTAATAAGTCTGTTGTTAAAGACTAGGGCTTAACCCTAGGAAAGCAATGGAAACTACTAGGCTTGAGTATGGTAGGGGTAGAGGGAATTTCTAGTGTAGCGGTGAAATGCGTAGATATTAGAAAGAACACCGGTGGCGAAAGCGCTCTACTGGACCATTACTGACACTCAGAGGCGAAAGCTAGGGGAGCGAAAGGGATTAGATACCCCTGTAGTCCTAGCCGTAAACGATGGATACTAGGTGTTGTGTTT-ATATACAGTATCGTAGCTAACGCGTTAAGTATCCCGCCTGGGGAGTACGCTCGCAAGGGTGAAACTCAAAGGAATTGACGGGGGCCCGCACAAGCGGTGGAGCATGTGGTTTAATTCGATGCAACGCGAAGAACCTTACCAGGGCTTGACATACTGCAAATCTTTTCGAGACGAAAGAGTGCCTTCGGGAATGCAGATACAGGTGGTGCATGGCTGTCGTCAGCTCGTGTCGTGAGATGTTGGGTTAAGTCCCGCAACGAGCGCAACCCTCGTCTTTAGTTGCCAATTTATTGGGATTTTTAGAGAGACTGCCGATGATAAATCGGAGGAAGGTGAGGATGACGTCAAGTCAGCATGCCCCTTATGTCCTGGGCTACACACGTGCTACAATGGCAAAGACAAAGAGTCGCAAATTCGTAAGAACTAGCTAATCTCATAAACTTTGCCCAAGTTCGGATTGTA-----------------------
>LN7352252_Haptolina_ericina_RCC1188
---------------------------------------------------------------------------------------------------------------------------------------TGCCAGCAGCCGCGGTAATACGGGGGATGCAAGCGTTATCCGGAATCATTGGGCGTAAAGCGCCTGTAGGTTGTTTAATAAGTCTGTTGTTAAAGACTAGGGCTCAACCCTAGAAAAGCAATGGAAACTACTAGACTAGAGTATGGCAGGGGTAGAGGGAATTTCTAGTGTAGCGGTGAAATGCGTAGATATTAGAAAGAACACCAGTGGCGAAAGCGCTCTACTGGACCATTACTGACACTCAGAGGCGAAAGCTAGGGTAGCAAAAGGGATTAGATACCCCTGTAGTCCTAGCCGTAAACGATGGATACTAGATGTTGTATTTATTTTACAGTATCGTAGCTAACGCGTTAAGTATCCCGCCTGGGGAGTACGCTCGCAAGGGTGAAACTCAAAGGAATTGACGGGGGCCCGCACAAGCGGTGGAGCATGTGGTTTAATTCGATGCAACGCGAAGAACCTTACCAGGGCTTGACATACTGCGAATTTTTTTGAAAAAAAAGAGTGCCTTCGGGAATGCAGATACAGGTGGTGCATGGCTGTCGTCAGCTCGTGTCGTGAGATGTTGGGTTAAGTCCCGCAACGAGCGCAACCCTTGTTTTTAGTTACCAATTCGTTGGGTTTTCTAGAAAGACTGCCGGTGACAAACCGGAGGAAGGTGAGGATGACGTCAAGTCAGCATGCCCCTTATGTCCTGGGCTACACACGTGCTACAATGGTTAGGACAAAGAGTTGCAAATTTGCAAAAATTAGCTAATCTCGTAAACCTAGCCTAAGTTCAGATTGTAGGCTGCAA---------------
>EF0521001_Uncultured_haptophyte_MC615-26
--------------------------------------------------------------------------------------------------------------GAGGAATAAGCATCGGCTAACTCCGTGCCAGCAGCCGCGGTAATACGGGGGATGCAAGCGTTATCCGGAATCATTGGGCGTAAAGCGCCTGTAGGTTGTTTAATAAGTCTGTTGTTAAAGACTAGGGCTCAACCCTAGAAAAGCAATGGAAACTACTAGACTAGAGTATGGCAGGGGTAGAGGGAATTTCTAGTGTAGCGGTGAAATGCGTAGATATTAGAAAGAACACCAGTGGCGAAAGCGCTCTACTGGACCATTACTGACACTCAGAGGCGAAAGCTAGGGTAGCAAAAGGGATTAGATACCCCTGTAGTCCTAGCCGTAAACGATGGATACTAGATGTTGTATTTATTTTACAGTATCGTAGCTAACGCGTTAAGTATCCCGCCTGGGGAGTACGCTCGCAAGGGTGAAACTCAAAGGAATTGACGGGGGCCCGCACAAGCGGTGGAGCATGTGGTTTAATTCGATGCAACGCGAAGAACCTTACCAGGGCTTGACATACTGCGAATCTTTTTGAAAGAAGAGAGTGCCTTCGGGAATGCAGATACAGGTGGTGCATGGCTGTCGTCAGCTCGTGTCGTGAGATGTTGGGTTAAGTCCCGCAACGAGCGCAACCCTTGTTTTTAGTTACCAACTTGTTGGGTTTTCTAGAAAGACTGCCGGTGACAAACCGGAGGAAGGTGAGGATGACGTCAAGTCAGCATGCCCCTTATGTCCTGGGCTACACACGTGCTACAATGGTTAGGACAAAGAGTTGCGAGTTCGCGAGGACCAGCTAATCTCATAAACCTAGCCTAAGTTCAGATTGTAGGCTGCAACTCGCCTACATGAAG
>EF0517591_Chrysochromulina_leadbeateri_UIO_TJE
-----------------------------------------------------------------------------------------------------------------------------------------------------------------------------------------------AAAGCGCCTGTAGGTTGTTTAATAAGTCTGTTGTTAAAGACTAGGGCTCAACCCTAGGAAAGCAATGGAAACTACTAGACTAGAGTATGGCAGGGGTAGAGGGAATTTCTAGTGTAGCGGTGAAATGCGTAGATATTAGAAAGAACACCGGTGGCGAAAGCGCTCTACTGGACCATTACTGACACTCAGAGGCGAAAGCTAGGGTAGCAAAAGGGATTAGATACCCCTGTAGTCCTAGCCGTAAACGATGGATACTAGATGTTGTGTATTATGTACAGTATCGTAGCTAACGCGTTAAGTATCCCGCCTGGGGAGTACGCTCGCAAGGGTGAAACTCAAAGGAATTGACGGGGGCCCGCACAAGCGGTGGAGCATGTGGTTTAATTCGATGCAACGCGAAGAACCTTACCAGGACTTGACATACTACAGATCCTTTTGAGAAAAARGAGTGCCTTCGGGAATGTAGATACAGGTGGTGCATGGCTGTCGTCAGCTCGTGTCGTGAGATGTTGGGTTAAGTCCCGCAACGAGCGCAACCCTTATTTTTAGTTACTAATTCGTTAGGTTCTCTAGAAAGACTGCCGGTGACAAACCGGAGGAAGGTGAGGATGACGTCAAGTCAGCATGCCCCTTATGTCCTGGGCTACACACGTGCTACAATGGTTAAGACAAAGAGTCGCGAGCTCGCAAGAGTCAGCTA-------------------------------------------------------
>Karlodinium-veneficum_LN7353863-KLK3918281
--------------------------------------------------------------------------------------------------------------------------------------------------GCGGTAATACGGGGGATGCAAGCGTTATCCGGAATTATTGGGCGTAAAGGGCCTGTAGGTTGCTTATTAAGTTTGTAGTTAAAGACTAGGGCTCAACCTTAGGAAAGCTATARATACTAATTAGCTAGAGTATGGAAGGGGTAGGGGGAATTTCTAGTGTAGTAGTAAAATGCTYTGATATTAGAAGGAACGCCAGAGGCGAAGGCGCTCTACTGGAACATTACTGACACTATAAGGCGAAAGCTAGGGGAGCGAAAGGGATTAGGTACCCCTGTAGTCCTAGCCGTAAACGATGAATACTCAGAATCGCGTATCTTTTTCGGATTTCAAGCTAACGCATTAAGTATTCCGCCTGGGGAGTACGCTCGCAAGTGTGAAACTCAAAGGAATTGACGGGGGCCCACACAAGCGGTGGAGCATGTGGTTTAATTCGATGCAACGCGAAGAACCTTACCAGGRCTTTTATC--TATTTAGTTTTAGGAAATT------AAAATTTGGTGAAGTAGAAATAGGTGGTGCATGGCTGTCGCCAGCTCGTGTCGTGAGATGTTGGGTTAATTCCCTTAACGAGCGCAACCCTTGTTTG-----GTCAGTTGTTATGGATTTCTGAGAAGACTGCCGATGAGAAATCGGAGGAAGGTAAGGATGACGTCAAGTCAGTATGCCCCGTATGTCCTGGGCTACACRCGTGCTACAATGG--------------------------------------------------------------------------------------------
>EF0521881_Uncultured_haptophyte_MC622-21
--------------------------------------------------------------------------------------------------------------GAGGAATAAGCATCGGCTAACTCCGTGCCAGCAGCCGCGGTAATACGGGGGATGCAAGCGTTATCCGGAATCATTGGGCGTAAAGCGCCTGTAGGTTGTTTAATAAGTCTGTTGTTAAAGACTAGGGCTTAACCCTAGGAAAGCAATGGAAACTACTAGACTAGAGTATGGTAGGGGTAGAGGGAATTTCTAGTGTAGCGGTGAAATGCGTAGATATTAGGAAGAACACCGGTGGCGAAGGCGCTCTACTGGATCATTACTGACACTCAGAGGCGAAAGCTAGGGTAGCAAAAGGGATTAGATACCCCTGTAGTCCTAGCCGTAAACGATGGATACTAGATGTTGCGTTTATTATGCAGTATCGTAGCTAACGCGTTAAGTATCCCGCCTGGGGAGTACGCTCGCAAGGGTGAAACTCAAAGGAATTGACGGGGGCCCGCACAAGCGGTGGAGCATGTGGTTTAATTCGATGCAACGCGAAGAACCTTACCAAGGCTTGACATACTACAAATTTCTTTGAGAAAAGAAAGTGCCTTCGGGAATGTAGATACAGGTGGTGCATGGCTGTCGTCAGCTCGTGTCGTGAGATGTTGGGTTAAGTCCCGCAACGAGCGCAACCCTTATTTTTAGTTGCCAATTTATTGGGTTTTCTAGAAAGACTGCCGGTGACAAACCGGAGGAAGGTGAGGATGACGTCAAGTCAGCATGCCCCTTATGTCTTGGGCTACACACGTGCTACAATGGTTAAGACAAAGAGTTGCGAGCTCGCAAGAGTCAGCTAATCTCATAAACTTAGCCTAAGTTCGGATTGTAGGCTGCAACTCGCCTACGTGAAG
>HM5950791_Rebecca_salina-23S_intergenic_spacer_tRNA-Ile_and_tRNA-Alas_and_23S
TGGGGAATTTTCCGCAATGGGCGAAAGCCTGACGGAGCAATACCGCGTGAGGGATGAAGGCTCGTGGGTCGTAAACCTCTTTTACTAGGGAAGAAGTTCTGACGGTACCTAGTGAATAAGCATCGGCTAATTCCGTGCCAGCAGCCGCGGTAATACGGGAGATGCAAGCGTTATCCGGAATCACTGGGCGTAAAGCGTCTGCAGGTTGTTTATTAAGTCTGCTGTTAAAAACTGAAGCTTAACTTCAGGGGTGCGGTAGAAACTGGTAAACTTGAGTATGGTAGGGGTAGGAGGAATTTCTAGTGTAGCGGTGAAATGCGTAGATATTAGGAAGAACACCATTAGCGAAGGCGTCCTACTGGGCCATAACTGACACTCAGAGACGAAAGCTAGGGGAGCAAACGGGATTAGATACCCCGGTAGTCCTAGCCGTAAACGATGGATACTAGATGTTGCGGGTTACCTGCGGTGTCGTAGCTAACGCGTTAAGTATCCCGCCTGGGGAGTACGCACGCAAGTGTGAAACTCAAAGGAATTGACGGGGGCCCGCACAAGCGGTGGAGCATGTGGTTTAATTCGATGCAACGCGAAGAACCTTACCAGGATTTGACATACTAGGAATTTCCTCTAATAGGGAAAGTGCCTTCGGGAACCTAGATACAGGTGGTGCATGGCTGTCGTCAGCTCGTGTCGTGAGATGTTGGGTTAAGTCCCGCAACGAGCGCAACCCTTGTCTTTATTTGCCATTCTTTGGGGGACTATAAAGATACTGCCCGTGAAAAGCGGGAGGAAGGTAAGGATGACGTCAAGTCAGCATGCCCCTTATATCCTGGGCTACACACGTGCTACAATGGTTAAGACAATGAGCAGCAAGCTTGCGAAAGTTAGCAAATCTCTGAAACTTAGCCCAAGTTCGGATTGTAGGCTGAAACTCGCCTACATGAAG
>HM1334401_Uncultured_marine_haptophyte_Biosope_T65_16S52a
----------------------------------------------------------------------------------------------------------------------------------------------------------------------------ATCCGGAATCATTGGGCGTAAAGCGCCTGTAGGTTGTTTAATAAGTCCGTTGTTAAAGACTAGGGCTTAACCCTAGGAAAGCGATGGAAACTGATAGACTTGAGTATGGCAGGGGTAGAGGGAATTTCTAGTGTAGCGGTGAAATGCGTAGATATTAGAAAGAACACCGGTGGCGAAAGCGCTCTACTGGACCATTACTGACACTGAGAGGCGAAAGCTAGGGGAGCGAAAGGGATTAGATACCCCTGTAGTCCTAGCCGTAAACGATGGATACTAGATGTTGTGCAATTTGGACAGTATCGTAGCTAACGCGTTAAGTATCCCGCCTGGGGAGTACGCTCGCAAGGGTGAAACTCAAAGGAATTGACGGGGGCCTGCACAAGCGGTGGAGCATGTGGTTTAATTCGATGCAACGCGAAGAATTTTACGAGGGCTTGACATACTACAGATCTTTTTGAGAAAGAAGAGTGCCTTCGGGAATGTAGATACAGGTGGTGCATGGCTGTCGTCAGCTCGTGTCGTGAGATGTTGGGTTAAGTCCCGCAACGAGCGCAACTTTCGTTTTTAGTTGCCATT-TATTGGGATCTCTAGAAAGACTGCCGGTGACAAACCGGAGGAAGGTGAGGATGACGTCAAGTCAGCAT---------------------------------------------------------------------------------------------------------------------------------
>EF0519911_Uncultured_haptophyte_MAMA64-131
--------------------------------------------------------------------------------------------------------------GAGGAATAAGCATCGGCTAACTCCGTGCCAGCAGCCGCGGTAATACGGGGGATGCAAGCGTTATCCGGAATCATTGGGCGTAAAGCGCCTGTAGGTTGTTTAATAAGTCTGTTGTTAAAGACTAGGGCTTAACCCTAGAAAAGCAATGGATACTACTAGACTAGAGTATGGCAGGGGTAGAGGGAATTTCTAGTGTAGCGGTGAAATGCGTAGATATTAGAAAGAACACCGGTGGCGAAAGCGCTCTACTGGACCATTACTGACACTCAGAGGCGAAAGCTAGGGTAGCAAAAGGGATTAGATACCCCTGTAGTCCTAGCCGTAAACGATGGATACTACATGTTGTATTTATTTTACAGTATGGTAGCTAACGCGTTAAGTATCCCGCCTGGGGAGTACGCTCGCAAGGGTGAAACTCAAAGGAATTGACGGGGGCCCGCACAAGCGGTGGAGCATGTGGTTTAATTCGATGCAACGCGAAGAACCTTACCAGGGCTTGACATACTGCGAATCTCTTTGAAAAAAGAGAGTGCCTTCGGGAATGCAGATACAGGTGGTGCATGGCTGTCGTCAGCTCGTGTCGTGAGATGTTGGGTTAAGTCCCGCAACGAGCGCAACCCTTATTTTTAGTTACCAATTCGTTGGGTTTTCTAGAAAGACTGCCGGTGACAAACCGGAGGAAGGTGAGGATGACGTCAAGTCAGCATGCCCCTTATGTCCTGGGCTACACACGTGCTACAATGGCTAAGACAAAGAGTCGCGAATTCGCGAGAATCAGCTAATCTCATAAACTTAGTCTAAGTTCAGATTGTAGGCTGCAACTCGCCTACATGAAG
>EF0519741_Uncultured_haptophyte_MAMA64-112
--------------------------------------------------------------------------------------------------------------GAGGAATAAGCATCGGCTAACTCCGTGCCAGCAGCCGCGGTAATACGGGGGATGCAAGCGTTATCCGGAATCATTGGGCGTAAAGCGCTTGTAGGTTGTTTAATAAGTCTGTTGTTAAAGACTAGGGCTTAACCCTAGGAAAGCAATGGAAACTACTAGACTAGAGTATGATAGGGGTAGAGGGAATTTCTAGTGTAGCGGTGAAATGCGTAGATATTAGGAAGAACACCGGTGGCGAAGGCGCTCTACTGGATCATTACTGACACTCAGAGGCGAAAGCTAGGGTAGCAAAAGGGATTAGATACCCCTGTAGTCCTAGCCGTAAACGATGGATACTAGATGTTGCGTTTATTATGCAGTATCGTAGCTAACGCGTTAAGTATCCCGCCTGGGGAGTACGCTCGCAAGGGTGAAACTCAAAGGAATTGACGGGGGCCCGCACAAGCGGTGGAGCATGTGGTTTAATTCGATGCAACGCGAAGAACCTTACCAAGGCTTGACATACTACAAATTTCTTTGAGAAAAGAAAGTGCCTTCGGGAATGTAGATACAGGTGGTGCATGGCTGTCGTCAGCTCGTGTCGTGAGATGTTGGGTTAAGTCCCGCAACGAGCGCAACCCTTATTTTTAGTTGCCAATTTATTGGGTTTTCTAGAAAGACTGCCGGTGACAAACCGGAGGAAGGTGAGGATGACGTCAAGTCAGCATGCCCCTTATGTCTTGGGCTACACACGTGCTACAATGGCTAAGACAAAGAGTCGCGAATTCGCGAGAATCAGCTAATCTCATAAACTTAGTCTAAGTTCAGATTGTAGGCTGCAACTCGCCTACATGAAG
>EF0521051_Uncultured_haptophyte_MC615-31
--------------------------------------------------------------------------------------------------------------GAGGAATAAGCATCGGCTAACTCCGTGCCAGCAGCCGCGGTAATACGGGGGATGCAAGCGTTATCCGGAATCATTGGGCGTAAAGCGCCTGTAGGTTGTTTAGTAAGTCTGTTGTTAAAGACTAGGGCTTAACCCTAGAAAAGCAATGGAAACTACTAGACTAGAGTATGGTAGGGGTAGAGGGAATTTCTAGTGTAGCGGTGAAATGCGTAGATATTAGAAAGAACACCGGTGGCGAAAGCGCTCTACTGGACCATTACTGACACTCAGAGGCGAAAGCTAGGGTAGCAAAAGGGATTAGATACCCCTGTAGTCCTAGCCGTAAACGATGGATACTAGATGTTGCGCTT--TGTGCAGTATCGTAGCTAACGCGTTAAGTATCCCGCCTGGGGAGTACGCTCGCAAGGGTGAAACTCA-AGGAATTGACGGGGGCCCGCACAAGCGGTGGAGCATGTGGTTTAATTCGATGCAACGCGAAGAACCTTACCAGGGCTTGACATACTACGAATTTTCTTGAAAAAGAAAAGTGCCTTCGGGAATGTAGATACAGGTGGTGCATGGCTGTCGTCAGCTCGTGTCGTGAGATGTTGGGTTAAGTCCCGCAACGAGCGCAACCCTTATTTTTAGTTACCAATTCGTTGGGTTCTCTAGAAAGACTGCCGGTGACAAACCGGAGGAAGGTGAGGATGACGTCAAGTCAGCATGCCCCTTATGTCCTGGGCTACACACGTGCTACAATGGCTAAGACAAAGAGTTGCGAGCTCGCGAGAGTCAGCTAATCTCATAAACTTAGCCTAAGTTCAGATTGTAGGCTGCAACTCGCCTACGTGAAG
>LN7352602_Umbilicosphaera_hulburtiana_RCC1474
---------------------------------------------------------------------------------------------------------------------------------------------------------------GGATGCAAGCGTTATCCGGAATCATTGGGCGTAAAGCGCCTGTAGGTGGCCTAATAAGTCTGTTGTTAAAGACCAGGGCTTAACCCTGGGAAAGCAATGGAAACTACTAGGCTTGAGTATGGTAGGGGTAGAGGGAATTTCTAGTGTAGCGGTGAAATGCGTAGATATTAGAAAGAACACCGGTGGCGAAAGCGCTCTACTGGGCCATTACTGACACTCAGAGGCGAAAGCTAGGGGAGCGAAAGGGATTAGATACCCCTGTAGTCCTAGCCGTAAACGATGGATACTAGGTGTTGTATTT-TAATACAGTATCGTAGCTAACGCGTTAAGTATCCCGCCTGGGGAGTACGCTCGCAAGGGTGAAACTCAAAGGAATTGACGGGGGCCCGCACAAGCGGTGGAGCATGTGGTTTAATTCGATGCAACGCGAAGAACCTTACCAGGGCTTGACATACTACAAATCTTTTTGAGACGAAAGAGTGCCTTCGGGAATGTAGATACAGGTGGTGCATGGCTGTCGTCAGCTCGTGTCGTGAGATGTTGGGTTAAGTCCCGCAACGAGCGCAACCCTCGTTTTTAGTTGCCAATTTATTGGGATTTCTAAAGAGACTGCCGATGATAAATCGGAGGAAGGTGAGGATGACGTCAAGTCAGCATGCCCCTTATGTCCTGGGCCACACACGTGCTACAATGGCAAAGACAAAGAGTCGCAAATTCGCGAGAACTAGCTAATCTCATAAACTTTGCCTAAGTTCGGATTGTA-----------------------
>HM1334251_Uncultured_marine_haptophyte_Biosope_T65_16S41a
----------------------------------------------------------------------------------------------------------------------------------------------------------------------------ATCCGGAATCATTGGGCGTAAAGCGCCTGTAGGTTGTTTAATAAGTCCGTTGTTAAAGACTAGGGCTTAACCCTAGGAAAGCGATGGAAACTGATAGACTTGAGTATGGCAGGGGTAGAGGGAATTTCTAGTGTAGCGGTGAAATGCGTAGATATTAGAAAGAACACCGGTGGCGAAAGCGCTCTACTGGACCATTACTGACACTGAGAGGCGAAAGCTAGGGGAGCGAAAGGGATTAGATACCCCTGTAGTCCTAGCCGTAAACGATGGATACTAGATGTTGTGCAATTTGGACAGTATCGTAGCTAACGCGTTAAGTATCCCGCCTGGGGAGTACGCTCGCAAGGGTGAAACTCAAAGGAATTGACGGGGGCCCGCACAAGCGGTGGAGCATGTGGTTTAATTCGATGCAACGCGAAGAACCTTACGAGGGCTTGACATACTACAGATCTTTTTGAGAAAGAAGAGTGCCTTCGGGAATGTAGATACAGGTGGTGCATGGCTGTCGTCAGCTCGTGTCGTGAGATGTTGGGTTAAGTCCCGCAACGAGCGCAACCCTCGTTTTTAGTTGCCAATTTATTGGGATCTCTAGAAAGACTGCCGGTGACAAACCGGAGGAAGGTGAGGATGACGTCAAGTCAGCATGCCCCTTATGTCCTGGGCCACACACGTGCTACAATGGTAAAGACAAAGAGTCGCCAATTCGCGAGAGTCAGCTAATCTCA-------------------------------------------------
>HM1333171_Uncultured_marine_haptophyte_Biosope_T58_16S_PLA491001
----------------------------------------------------------------------------------------------------------------------------------------------------------------------AGCGTTATCCGGAATCATTGGGCGTAAAGCGCCTGTAGGTTGTCTAATAAGTCCGTTGTTAAATACTAGGGCTTAACCCTGGGAAAGCAATGGAAACTAATAGGCTTGAGTATGGTAGGGGTAGAGGGAATTTCTAGTGTAGCGGTGAAGTGCGTAGATATTAGAAAGAACACCAGTGGCGAAAGCGCTCTACTGGGCCATTACTGACACTCAGAGGCGAAAGCTAGGGGAGCGAAAGGGATTAGATACCCCTGTAGTCCTAGCCGTAAACGATGGATACTAGGTGTTGTGTTT-ATATACAGTATCGTAGCTAACGCGTTAAGTATCCCGCCTGGGGAGTACGCTCGCAAGGGTGAAACTCAAAGGAATTGACGGGGGCCCGCACAAGCGGTGGAGCATGTGGTTTAATTCGATGCAACGCGAAGAACCTTACCAGGGCTTGACATACTACAAATCTTTTTGAGACGAAAGAGTGCCTTCGGGAATGTAGATACAGGTGGTGCATGGCTGTCGTCAGCTCGTGTCGTGAGATGTTGGGTTAAGTCCCGCAACGAGCGCAACCCTCGTTTTTAGTTGCCAATTTATTGGGATTTCTAAAGAGACTGCCGATGATAAATCGGAGGAAGGTGAGGATGACGTCAAGTCAGCATGCCCCTTATGTCCTGGGCTACACACGTGCTACAATGGCAAAGACAAAGAGTCGCAAATTCGCGAGAACTAGCTAATCTCATAAACTTTGCCCAAGTTCGGATTGTAGGCTGCAACT-------------
>EF0522481_Uncultured_haptophyte_MC622-90
--------------------------------------------------------------------------------------------------------------GAGGAATAAGCATCGGCTAACTCCGTGCCAGCAGCCGCGGTAATACGGGGGATGCAAGCGTTATCCGGAATCATTGGGCGTAAAGCGCCTGTAGGTTGTTTAATAAGTCTGTTGTTAAAGACTAGGGCTCAACCCTAGAAAAGCAATGGAAACTACTAGACTAGAGTATGGCAGGGGTAGAGGGAATTTCTAGTGTAGCGGTGAAATGCGTAGATATTAGAAAGAACACCGGTGGCGAAAGCGCTCTACTGGACCATTACTGACACTCAGAGGCGAAAGCTAGGGTAGCAAAAGGGATTAGATACCCCTGTAGTCCTAGCCGTAAACGATGGATACTAGATGTTGTATTTATTTTACAGTATCGTAGCTAACGCGTTAAGTATCCCGCCTGGGGAGTACGCTCGCAAGGGTGAAACTCAAAGGAATTGACGGGGGCCCGCACAAGCGGTGGAGCATGTGGTTTAATTCGATGCAACGCGAAGAACCTTACCAGGGCTTGACATACTGCGAATCTCTTTGAAAGGAGAGAGTGCCTTCGGGAATGCAGATACAGGTGGTGCATGGCTGTCGTCAGCTCGTGTCGTGAGATGTTGGGTTAAGTCCCGCAACGAGCGCAACCCTTGTTTTTAGTTACCAACTTGTTGGGTTTTCTAGAAAGACTGCCGGTGACAAACCGGAGGAAGGTGAGGATGACGTCAAGTCAGCATGCCCCTTATGTCCTGGGCTACACACGTGCTACAATGGTTAGGACAAAGAGTCGCAAGTTTGCAAAAACAAGCTAATCTCATAAACCTAACCTAAGTTCAGATTGTAGGCTGCAACTCGCCTACGTGAAG
>EF0520461_Uncultured_haptophyte_250304-49
--------------------------------------------------------------------------------------------------------------GAGGAATAAGCATCGGCTAACTCCGTGCCAGCAGCCGCGGTAATACGGGGGATGCAAGCGTTATCCGGAATCATTGGGCGTAAAGCGTCTGTAGGTGGCTTAATAAGTCTGTTGTTAAAGGTTAGGGCTCAACCCTAAAAAAGCAATGGAAACTGTTAAGCTTGAGTATGGCAGGGGTAGAGGGAATTTCTAGTGTAGCGGTGAAATGCGTAGATATTAGAAAGAACACCGGTGGCGAAAGCGCTCTACTGGACCATTACTGACACTCAGAGACGAAAGCTAGGGGAGCAAAAGGGATTAGATACCCCTGTAGTCCTAGCCGTAAACGATGGATACTAGATGTTGGATTTTATAGACAGTATCGTAGCTAACGCGTTAAGTATCCCGCCTGGGGAGTACGCTCGCAAGGGTGAAACTCAAAGGAATTGACGGGGGCCCGCACAAGCAGTGGAGCATGTGGTTTAATTCGATGCAACGCGAAGAACCTTACCAGGGCTTGACATACTACAAATCTTTTAGAGATAGAAGAGTGCTTTCGAGAATGTAGATACAGGTGGTGCATGGCTGTCGTCAGCTCGTGTCGTGAGATGTTGGGTTAAGTCCCGCAACGAGCGCAACCCTCGTTTTTAGTTGCCAATTTATTGGTTTTTTTAGAAAGACTGCCGGTGACAAACCGGAGGAAGGTGAGGATGACGTCAAGTCAGCATGCCCCTTATGTCCTGGGCTACACACGTGCTACAATGATGGGGACAAAGAGTTGCCAATCTGTGAAGATGAGCTAATCTCGTAAACCCCATCCAAGTTCGGATTGTAGGCTGCAACTCGCCTACGTGAAG
>HM1331721_Uncultured_marine_haptophyte_Biosope_T35_16S_PLA491030
---------------------------------------------------------------------------------------------------------------------------------------------------------------------------TATCCGGAATCATTGGGCGTAAAGCGCCTGTAGGTTGTTTAATAAGTCTGTTGTTAAAGCCTAGGGCTTAACCCTAGAAAAGCAATGGAAACTACTAGACTAGAGTATGGCAGGGGCAGAGGGAATCTCTAGTGTAGCGGTGAAATGCGTAGATATTAGAAAGAACACCGGTGGCGAAAGCGCTCTGCTGGACCATTACTGACACTCAGAGGCGAAAGCTAGGGTAGCAAAAGGGATTAGATACCCCTGTAGTCCTAGCCGTAAACGATGGATACTAGATGTTGTGCATAATGTACAGTATCGCAGCTAACGCGTTAAGTATCCCGCCTGGGGAGTACGCTCGCAAGGGTGAAACTCAAAGGAATTGACGGGGGCCCGCACAAGCGGTGGAGCATGTGGTTTAATTCGATGCAACGCGAAGAACCTTACCAGGGCTTGACATACTACAGATTCTTTAGAGATAAAGAAGTGCCTTCGGGAATGTAGATACAGGTGGTGCATGGCTGTCGTCAGCTCGTGTCGTGAGATGTTGGGTTAAGTCCCGCAACGAGCGCAACCCTTATTTTTAGTTACTAATTCGTTAGGTTCTCTAGAAAGACTGCCGGTGACAAACCGGAGGAAGGTGAGGATGACGTCAAGTCAGCATGCCCCTTATGCCCTGGGCTACACACGTGCTACAATGGTTAAGACAAAGAGTCGCGAGCTCGCGAGAGTCAGCTAATCTCATAAACTTAGCCTAAGTTCAGATTGTAGGCTGCAACT-------------
>LN7353273_Haptolina_fragaria_RCC2057
------------------------------------------------------------------------------------------------------------------------------------------------------------GGGGGATGCAAGCGTTATCCGGAATCATTGGGCGTAAAGCGCCTGTAGGTTGTTTAATAAGTCTGTTGTTAAAGACTAGGGCTCAACCCTAGAAAAGCAATGGAAACTACTAGACTAGAGTATGGCAGGGGTAGAGGGAATTTCTAGTGTAGCGGTGAAATGCGTAGATATTAGAAAGAACACCAGTGGCGAAAGCGCTCTACTGGACCATTACTGACACTCAGAGGCGAAAGCTAGGGTAGCAAAAGGGATTAGATACCCCTGTAGTCCTAGCCGTAAACGATGGATACTAGATGTTGTATTTATTTTACAGTATCGTAGCTAACGCGTTAAGTATCCCGCCTGGGGAGTACGCTCGCAAGGGTGAAACTCAAAGGAATTGACGGGGGCCCGCACAAGCGGTGGAGCATGTGGTTTAATTCGATGCAACGCGAAGAACCTTACCAGGGCTTGACATACTGCGAATCTTTTTGAAAGAAGAGAGTGCCTTCGGGAATGCAGATACAGGTGGTGCATGGCTGTCGTCAGCTCGTGTCGTGAGATGTTGGGTTAAGTCCCGCAACGAGCGCAACCCTTGTTTTTAGTTACCAATTCGTTGGGTTTTCTAGAAAGACTGCCGGTGACAAACCGGAGGAAGGTGAGGATGACGTCAAGTCAGCATGCCCCTTATGTCCTGGGCTACACACGTGCTACAATGGTTAGGACAAAGAGTCGCGAGCTCGCAAGAGTCAGCTAATCTCGTAAACCTAGCCTAAGTTCA------------------------------
>LN7354203_Cruciplacolithus_sp_RCC2978_RCC2978
-------------------------------------------------------------------------------------------------------------------------------------------------------------GGGGATGCAAGCGTTATCCGGAATCATTGGGCGTAAAGCGCCTGTAGGTTGTCTAATAAGTCTGTTGTTAAAGACTAGGGCTTAACCCTAGGAAAGCAATGGAAACTGCTAGGCTTGAGTATGGTAGGGGTAGAGGGAATTTCTAGTGTAGCGGTGAAATGCGTAGATATTAGAAAGAACACCAGTGGCGAAAGCGCTCTACTGGGCCATTACTGACACTGAGAGGCGAAAGCTAGGGGAGCGAAAGGGATTAGATACCCCTGTAGTCCTAGCCGTAAACGATGGATACTAGGTGTTGTGTTT-ATATACAGTATCGTAGCTAACGCGTTAAGTATCCCGCCTGGGGAGTACGCTCGCAAGGGTGAAACTCAAAGGAATTGACGGGGGCCCGCACAAGCGGTGGAGCATGTGGTTTAATTCGATGCAACGCGAAGAACCTTACCAGGGCTTGACATACTACAAATCTTTTGGAGACAAAAGAGTACCTTTGGGAATGTAGATACAGGTGGTGCATGGCTGTCGTCAGCTCGTGTCGTGAGATGTTGGGTTAAGTCCCGCAACGAGCGCACCCCTCGTTTTTAGTTGCCAATTTATTGGGATTTCTAGAAAGACTGCCGGTGATAAACCGGAGGAAGGTGAGGATGACGTCAAGTCAGCATGCCCCTTATGTCCTGGGCCACACACGTGCTACAATGGCAAAGACAAAGAGTCGCAAATTCGCGAGGACTAGCTA-------------------------------------------------------
>AY7021521_Chrysochromulina_acantha_RCC339
TGAGGAATTTTCCGCAATGGGCGAAAGCCTGACGGAGCAATACCGCGTGAGGGATGAAGGATTTTGGTCTGTAAACCTCTTTTCTCAAGAAAGAAGTTCTGACGGTACTTGAGGAATAAGCATCGGCTAACTCCGTGCCAGCAGCCGCGGTAATACGGGGGATGCAAGCGTTATCCGGAATCATTGGGCGTAAAGCGCCTGTAGGTTGTTTAATAAGTCCGTTGTTAAAGACTAGGGCTTAACCCTAGAAAAGCAATGGAAACTATTAGACTAGAGTATGGCAGGGGTAGAGGGAATTTCTAGTGTAGCGGTGAAATGCGTAGATATTAGAAAGAACACCGGCGGCGAAAGCGCTCTACTGGACCATTACTGACACTCAGAGGCGAAAGCTAGGGTAGCAAAAGGGATTAGATACCCCTGTAGTCCTAGCCGTAAACGATGGATACTAGATGTTGTGCTTTATGTACAGTATCGTAGCTAACGCGTTAAGTATCCCGCCTGGGGAGTACGCTCGCAAGGGTGAAACTCAAAGGAATTGACGGGGGCCCGCACAAGCGGTGGAGCATGTGGTTTAATTCGATGCAACGCGAAGAACCTTACCAGGGCTTGACATACTACGAATTCTCTTGAAAAAGAGAAGTGCCTTCGGGAATGTAGATACAGGTGGTGCATGGCTGTCGTCAGCTCGTGTCGTGAGATGTTGGGTTAAGTCCCGCAACGAGCGCAACCCTTATTTTTAGTTACTAATTCGTTAGGTTCTCTAGAAAGACTGCCGGTGACAAACCGGAGGAAGGTGAGGATGACGTCAAGTCAGCATGCCCCTTATGTCCTGGGCTACACACGTGCTACAATGGTTAAGACAAAGAGTCGCGAGCTTGTAAAAGTCAGCTAATCTCATAAACTTAGCCTAAGTTCAGATTGTAG----------------------
>HM1333951_Uncultured_marine_haptophyte_Biosope_T65_16S13a
------------------------------------------------------------------------------------------------------------------------------------------------------------------------CGTTATCCGGAATCATTGGGCGTAAAGCGCCTGTAGGTTGTTTAATAAGTCCGTTGTTAAAGACTAGGGCTTAACCCTAGGAAAGCGATGGAAACTGATAGACTTGAGTATGGCAGGGGTAGAGGGAATTTCTAGTGTAGCGGTGAAATGCGTAGATATTAGAAAGAACACCGGTGGCGAAAGCGCTCTACTGGACCATTACTGACACTGAGAGGCGAAAGCTAGGGGAGCGAAAGGGATTAGATACCCCTGTAGTCCTAGCCGTAAACGATGGATACTAGATGTTGTGCAATTTGGACAGTATCGTAGCTAACGCGTTAAGTATCCCGCCTGGGGAGTACGCTCGCAAGGGTGAAACTCAAAGGAATTGACGGGGGCCCGCACAAGCGGTGGAGCATGTGGTTTAATTCGATGCAACGCGAAGAACCTTACCAGGGCTTGACATACTACAGATCTTTTTGAGAAAGAAGAGTGCCTTCGGGAATGTAGATACAGGTGGTGCATGGCTGTCGTCAGCTCGTGTCGTGAGATGTTGGGTTAAGTCCCGCAACGAGCGCAACCCTCGTTTTTAGTTGCCAATTTATTGGGATCTCTAGAAAGACTGCCGGTGACAAACCGGAGGAAGGTGAGGATGACGTCAAGTCAGCATGCCCCTTATGTCCTGGGCTACACACGTGCTACAATGGTTAAGACAAAGAGTCGCGAGCTCGTGAGAGTCAGCTAATCTCATAAACTTAGC---------------------------------------
>Karenia-brevis-NOAA-1
TCGGGAATTTTCCGCAATGGGCGCAAGCCTGACGGAGCGATGCCTTGTGGAGGATGAAGGATCAAGGTTCGTAAACTCCTTTTATTAAGGAACATTATTAGATAGTACTTAAAGATCAAGTATCGGCTAACTCTGTGCCAGCAGCCGCGGTAATACGGGGGATGCAAACGTTGTCCAGTTGTATTGGGCGTAAAGCGTCCGTAGGTGGACTGGTAAGTTTATTGTTAAAGATTCTGGCTCAACCAGGAAAAAGCAATGAAAACTGCTGGACTAGAGAGTGGACGGGGTGAAGAGAATATCTAGTGGAGCGGTAAAATGCGATGATATTAGGCGGAACACCAGTGGCGAAAGCGCTTCACTAGACCATTTCTGACACTGAGGGACGAAAGCTAGGGGAGCAAAAAGGATTAGGTACCCTTGTAGTCCTAGCTGTAAACGCTGGGTACTAG-----------------------------------------------------------------------------------------------------------------------------------------------------------------------------------------------------------------------------------------------------------------------------------------------------------------------------------------------------------------------------------------------------------------------------------------------------------------------------------------------------------------
>LN7351992_Chrysotila_lamellosa_RCC3687
----------------------------------------------------------------------------------------------------------CCTGGAGGAATAA-GATCGGCTAACTCCGTGCCAGCAGCCGCGGTAATACGGGGGATGCAAGCGTTATCCGGAATTATTGGGCGTAAAGCGCCTGTAGGTTGTTTAGTAAGTCAGTTGTTAAAGACTAGGGCTTAACCCTAGGAAAGCAATGGAAACTATTAGACTTGAGTATGGCAGGGGTAGAGGGAATTTCTAGTGTAGCGGTGAAATGCGTAGATATTAGAAAGAACACCGGTGGCGAAAGCGCTCTACTGGACCATTACTGACACTGAGAGGCGAAAGCTAGGGTAGCAAAAGGGATTAGATACCCCTGTAGTCCTAGCCGTAAACGATGGATACTAGGTGTTGTGCAACTTGTACAGTATCTTAGCTAACGCGTTAAGTATCCCGCCTGGGGAGTACGCTCGCAAGGTGAAAATTCAAAGGAAAAAGTACAG----------------------------------------------------------------------------ACTT----------------------------------------------------------------------------------------------------------------------------------------------------------------------------------------------------------------------------------------------------------------------------------------------------------------------------------
>EF0517641_Phaeocystis_cordata_Phaeonap_1
-----------------------------------------------------------------------------------------------------------------------------------------------------------------------------------------------AAAGCGCCTGTAGGTTGTTTAATAAGTCTGTTGTTAAAGACTAGGGCTCAACCCTAGGAAAGCAATGGAAACTACTAGACTTGAGTATGATAGGGGTAGAGGGAATTTCTAGTGTAGCGGTGAAATGCGTAGATATTAGGAAGAACACCGGTGGCGAAGGCGCTCTACTGGATCATTACTGACACTCAGAGGCGAAAGCTAGGGTAGCAAAAGGGATTAGATACCCCTGTAGTCCTAGCCGTAAACGATGGATACTAGATGTTGCGTTTATTATGCAGTATCGTAGCTAACGCGTTAAGTATCCCGCCTGGGGAGTACGCTCGCAAGGGTGAAACTCAAAGGAATTGACGGGGGCCCGCACAAGCGGTGGAGCATGTGGTTTAATTCGATGCAACGCGAAGAACCTTACCAAGGCTTGACATACTACAAATTTCTTTGAAAGAGGAAAGTGCCTTCGGGAATGTAGATACAGGTGGTGCATGGCTGTCGTCAGCTCGTGTCGTGAGATGTTGGGTTAAGTCCCGCAACGAGCGCAACCCTTATTTTTAGTTGCTAATTTATTAGGTTTTCTAGAAAGACTGCCGGTGACAAACCGGAGGAAGGTGAGGATGACGTCAAGTCAGCATGCCCCTTATGCCTTGGGCTACACACGTGCTACAATGGTTAAGACAAAGAGTTGCGAGCTCGCGAGAGTCAGCTA-------------------------------------------------------
>AY7021621_Imantonia_rotunda_RCC406
---------------------CGAAAGCCTGACGGAGCAATACCGCGTGAGGGATGAAGGATTTTGGTCTGTAAACCTCTTTTCTCAAGAAAGAAGTTCTGACGGTACTTGAGGAATAAGCATCGGCTAACTCCGTGCCAGCAGCCGCGGTAATACGGGGGATGCAAGCGTTATCCGGAATCATTGGGCGTAAAGCGCCTGTAGGTTGTTTAATAAGTCTGTTGTTAAAGACTAGGGCTTAACCCTAGAAAAGCAATGGAAACTACTAGACTAGAGTATGGCAGGGGTAGAGGGAATTTCTAGTGTAGCGGTGAAATGCGTAGATATTAGAAAGAACACCGGTGGCGAAAGCGCTCTACTGGACCATTACTGACACTCAGAGGCGAAAGCTAGGGTAGCAAAAGGGATTAGATACCCCTGTAGTCCTAGCCGTAAACGATGGATACTACATGTTGTGTTTATTTCACAGTATGGTAGCTAACGCGTTAAGTATCCCGCCTGGGGAGTACGCTCGCAAGGGTGAAACTCAAAGGAATTGACGGGGGCCCGCACAAGCGGTGGAGCATGTGGTTTAATTCGATGCAACGCGAAGAACCTTACCAGGGCTTGACATACTGCGAATCTTTCCGAAAGGAAAGAGTGCCTTCGGGAATGCAGATACAGGTGGTGCATGGCTGTCGTCAGCTCGTGTCGTGAGATGTTGGGTTAAGTCCCGCAACGAGCGCAACCCTTGTTTTTAGTTACCAATTCGTTGGGTTTTCTAGAAAGACTGCCGGTGACAAACCGGAGGAAGGTGAGGATGACGTCAAGTCAGCATGCCCCTTATGTCCTGGGCTACACACGTGCTACAATGGTTAGGACAAAGAGTTGCGAGCTTGTGAAAGTCAGCTAATCTCATAAACCTAGCCCAAGTTCAGATTGTAG----------------------
>DQ4426541_Phaeocystis_antarctica_W6-4
TGAGGAATTTTCCGCAATGGGCGAAAGCCTGACGGAGCAATACCGCGTGAGGGATGAAGGATTTTGGTCTGTAAACCTCTTTTCTCAAGAAAGAAGTTCTGACGGTACTTGAGGAATAAGCATCGGCTAACTCCGTGCCAGCAGCCGCGGTAATACGGGGGATGCAAGCGTTATCCGGATTTATTGGGCGTAAAGCGCCTGTAGGTTGTTTAATAAGTCCGTTGTTAAAGACTAGGGCTTAACCCTAGGAAAGCAATGGAAACTACTAGACTTGAGTATGATAGGGGTAGAGGGAATTTCTAGTGTAGCGGTGAAATGCGTAGATATTAGAAAGAACACCGGTCGCGAAGGCGCTCTACTGGATCATTACTGACACTCAGAGGCGAAAGCTAGGGTAGCAAAAGGGATTAGATACCCCTGTAGTCCTAGCCGTAAACGATGGATACT-------------------------------------------------------------------------------------------------------------------------------------------------------------------------------------------------------------------------------------------------------------------------------------------------------------------------------------------------------------------------------------------------------------------------------------------------------------------------------------------------------------------
>NC_009573_1_19657-20916_Rhodomonas_salina
TGGGGAATTTTCCGCAATGGGCGAAAGCCTGACGGAGCAATACCGCGTGAGGGATGACAGCCTGTGGGTTGTAAACCTCTTTTCTCAAGGAAGAAGTTCTGACGGTACTTGAGGAATAAGCATCGGCTAACTCTGTGCCAGCAGCCGCGGTAATACAGAGGATGCAAGCGTTATCCGGAATCACTGGGCATAAAGCGTCTGTAGGTTGTTCAGTAAGTCTGCTGTTAAATACTAGGGCTTAACCCTAGGCCAGCAGTGGAAACTGCTAAACTTGAGTATGGTAGAGGTAGAGGGAATTCCTAGTGTAGCGGTGAAATGCGTAGATATTAGGAAGAACACCAATGGCGAAAGCACTCTACTGGGCCATAACTGACACTGAGAGACGACAGCTAGGGGAGCAAATGGGATTAGATACCCCAGTAGTCCTAGCCGTAAACGATGGATACTAGATGTTGCACGTATTGTGCAGTATCGTAGCTAAGGCGTTAAGTATCCCGCCTGGGAAGTACGCTCGCAAGAGTGAAACTCAAAGGAATTGACGGGGGCCCGCACAAGCGGTGGAGTATGTGGTTTAATTCGATGCAACGCGAAGAACCTTACCAGGGCTTGACATGTCACGAATCTCTCTGAAAGGAGAGAGTGCCTTCGGGAACGTGAACACAGGTGGTGCATGGCTGTCGTCAGCTCGTGTCGTGAGATGTTGGGTTAAGTCCCGCAACGAGCGTAACCCTTGTTTTTAGTTGCCATTTAGTTGGGCCTTTTAAAAAGACTGCCGGTGATAAACCGGAGGAAGGTGAGGACGACGTCAAGTCAGCATGCCCCTTACGCCCTGGGCTACACACGTACTACAATGGTCGAGACAAAGAGTCGCAAGTCTGCAAAGACAAGCTAATCTCACAAACTCGATCTCAGTTCGGATTGCAGGCTGCAACTCGCCTGCATGAAG
>LN7352202_Calcidiscus_leptoporus_RCC1129
--------------------------------------------------------------------------------------------------------------------------------------------GCAGCCGCGGTAATACGGGGGATGCAAGCGTTATCCGGAATCATTGGGCGTAAAGCGCCTGTAGGTTGTCTAATAAGTCCGTTGTTAAAGACCAGGGCTTAACCCTGGGAAAGCAATGGAAACTACTAGGCTTGAGTATGGTAGGGGTAGAGGGAATTTCTAGTGTAGCGGTGAAATGCGTAGATATTAGAAAGAACACCGGTGGCGAAAGCGCTCTACTGGGCCATTACTGACACTCAGAGGCGAAAGCTAGGGGAGCGAAAGGGATTAGATACCCCTGTAGTCCTAGCCGTAAACGATGGATACTAGGTGTTGTGTTT-TTATACAGTATCGTAGCTAACGCGTTAAGTATCCCGCCTGGGGAGTACGCTCGCAAGGGTGAAACTCAAAGGAATTGACGGGGGCCCGCACAAGCGGTGGAGCATGTGGTTTAATTCGATGCAACGCGAAGAACCTTACCAGGGCTTGACATACTACAAATCTTTTTGAGACGAAAGAGTGCCTTCGGGAATGTAGATACAGGTGGTGCATGGCTGTCGTCAGCTCGTGTCGTGAGATGTTGGGTTAAGTCCCGCAACGAGCGCAACCCTCGTTTTTAGTTGCCAATTTATTGGGATTTCTAGAGAGACTGCCGATGATAAATCGGAGGAAGGTGAGGATGACGTCAAGTCAGCATGCCCCTTATGTCCTGGGCCACACACGTGCTACAATGGCAAAGACAAAGAGTCGCAAATTCGCGAGAACTAGCTAATCTCATAAACTTTGCCCAGGTTCC------------------------------
>DQ4426531_Phaeocystis_antarctica_RS-24
TGAGGAATTTTCCGCAATGGGCGAAAGCCTGACGGAGCAATGCCGCGTGAGGGATGAAGGATTTTGGTCTGTAAACCTCTTTTCTCAAGAAAGAAGTTCTGACGGTACTTGAGGAATAAGCACCGGCTAACTCCGTGCCAGCAGCCGCGGTAATACGGGGGGTGCAAGCGTTATCCGGATTTATTGGGCGTAAAGCGCCTGTAGGTTGTTTAATAAGTCTGTTGTTAAAGACTAGGGCTTAACCCTAGGAAAGCAATGGAAACTACTAGACTTGAGTATGATAGGGGTAGAGGGAATTTCTAGTGTAGCGGTGAAATGCGTAGATATTAGAAAGAACACCGGTGGCGAAGGCGCTCTACTGGATCATTACTGACACTCAGAGGCGAAAGCTAGGGTAGCAAAAGGGATTAGATACCCCTGTAGTCCTAGCCGTAAACGATGGATACT-------------------------------------------------------------------------------------------------------------------------------------------------------------------------------------------------------------------------------------------------------------------------------------------------------------------------------------------------------------------------------------------------------------------------------------------------------------------------------------------------------------------
>Karenia-brevis-CCMP718EU0430741-EU0430781
TCGGGAATTTTCCGCAATGGGCGCAAGCCTGACGGAGCGATGCCTTGTGGAGGATGAAGGATCAAGGTTCGTAAACTCCTTTTATTAAGGAACATTATTAGATAGTACTTAAAGATCAAGTATCGGCTAACTCTGTGCCAGCAGCCGCGGTAATACGGGGGATGCAAACGTTGTCCAGTTGTATTGGGCGTAAAGCGTCCGTAGGTGGACTGGTAAGTTTATTGTTAAAGATTCTGGCTCAACCAGGAAAAAGCAATGAAAACTGCTGGACTAGAGAGTGGACGGGGTGAAGAGAATATCTAGTGGAGCGGTAAAATGCGATGATATTAGGCGGAACACCAGTGGCGAAAGCGCTTCACTAGACCATTTCTGACACTGAGGGACGAAAGCTAGGGGAGCAAAAAGGATTAGGTACCCTTGTAGTCCTAGCTGTAAACGCTGGGTACTAG-----------------------------------------------------------------------------------------------------------------------------------------------------------------------------------------------------------------------------------------------------------------------------------------------------------------------------------------------------------------------------------------------------------------------------------------------------------------------------------------------------------------
>LN7352332_Emiliania_huxleyi_RCC1216
-------------------------------------------------------------------------------------------------------------------------------------------------------------GGGGATGCAAGCGTTATCCGGAATCATTGGGCGTAAAGCGCCTGTAGGTTGTTTAGTAAGTCTGTTGTTAAAGACCAGGGCTTAACCCTGGGAAAGCAATGGAAACTACTAGACTTGAGTATGGCAGGGGTAGAGGGAATTTCTAGTGTAGCGGTGAAATGCGTAGATATTAGAAAGAACACCGGCGGCGAAAGCGCTCTACTGGACCATTACTGACACTCAGAGGCGAAAGCTAGGGGAGCAAAAGGGATTAGATACCCCTGTAGTCCTAGCCGTAAACGATGGATACTAGATGTTGCGCAATTTGTGCAGTATCTTAGCTAACGCGTTAAGTATCCCGCCTGGGGAGTACGCTCGCAAGGGTGAAACTCAAAGGAATTGACGGGGGCCCGCACAAGCGGTGGAGCATGTGGTTTAATTCGATGCAACGCGAAGAACCTTACCAGGGCTTGACATACTACAAATCTTTTCGAAACGAAAGAGTGCCTTCGGGAATGTAGATACAGGTGGTGCATGGCTGTCGTCAGCTCGTGTCGTGAGATGTTGGGTTAAGTCCCGCAACGAGCGCAACCCTCATTTTTAGTTGCCAATTTATTGGGATTTCTAGAGAGACTGCCGGTGACAAACCGGAGGAAGGTGAGGATGACGTCAAGTCAGCATGCCCCTTATGCCCTGGGCCACACACGTGCTACAATGGCGAAGACAAAGAGTCGCAAACCTGCGAAGGCTAGCTAATCTCGTAAACTTCGTCTAAGTTCGGATTGCAGG---------------------
>EF0521831_Uncultured_haptophyte_MC622-16
--------------------------------------------------------------------------------------------------------------GAGGAATAAGCATCGGCTAACTCCGTGCCAGCAGCCGCGGTAATACGGGGGATGCAAGCGTTATCCGGAATCATTGGGCGTAAAGCGCCTGTAGGTTGTTTATTAAGTCTGTTGTTAAAGACTAGGGCTTAACCCTAGAAAAGCAATGGAAACTAATAGACTAGAGTATGGCAGGGGTAGAGGGAATTTCTGGTGTAGCGGTGAAATGCGTAGATATTAGAAAGAACACCGGTGGCGAAAGCGCTCTACTGGACCATTACTGACACTCAGAGGCGAAAGCTAGGGTAGCAAAAGGGATTAGATACCCCTGTAGTCCTAGCCGTAAACGATGGATACTAGATGTTGTGCTTCATGTACAGTATCGTAGCTAACGCGTTAAGTATCCCGCCTGGGGAGTACGCTCGCAAGGGTGAAACTCAAAGGAATTGACGGGGGCCCGCACAAGCGGTGGAGCATGTGGTTTAATTCGATGCAACGCGAAGAACCTTACCAGGGCTTGACATACTACGAATTTTCTTGAAAGAGAAAAGTGCCTTCGGGAATGTAGATACAGGTGGTGCATGGCTGTCGTCAGCTCGTGTCGTGAGATGTTGGGTTAAGTCCCGCAACGAGCGCAACCCTTATTTTTAGTTACCAATTCGTTGGGTTCTCTAGAAAGACTGCCGGTGACAAACCGGAGGAAGGTGAGGATGACGTCAAGTCAGCATGCCCCTTATGTCCTGGGCTACACACGTGCTACAATGGTTAAGACAAAGAGTCGCGAGCTCGCAAGAGTCAGCTAATCTCGTAAACTTAGCCTAAGTTCAGATTGTAGGCTGCAACTCGCCTACATGAAG
>HM1333911_Uncultured_marine_haptophyte_Biosope_T65_16S11a
---------------------------------------------------------------------------------------------------------------------------------------------------------------------------------GAATCATTGGGCGTAAAGCGCCTGTAGGTTGTTTAATAAGTCCGTTGTTAAAGACTAGGGCTTAACCCTAGGAAAGCGATGGAAACTGATAGACTTGAGTATGGCAGGGGTAGAGGGAATTTCTAGTGTAGCGGTGAAATGCGTAGATATTAGAAAGAACACCGGTGGCGAAAGCGCTCTACTGGACCATTACTGACACTGAGAGGCGAAAGCTAGGGGAGCGAAAGGGATTAGATACCCCTGTAGTCCTAGCCGTAAACGATGGATACTAGATGTTGTGCAATTTGGACAGTATCGTAGCTAACGCGTTAAGTATCCCGCCTGGGGAGTACGCTCGCAAGGGTGAAACTCAAAGGAATTGACGGGGGCCCGCACAAGCGGTGGAGCATGTGGTTTAATTCGATGCAACGCGAAGAACCTTACCAGGGCTTGACATACTACAGATCTTTTTGAGAAAGAAGAGTGCCTTCGGGAATGTAGATACAGGTGGTGCATGGCTGTCGTCAGCTCGTGTCGTGAGATGTTGGGTTAAGTCCCGCAACGAGCGCAACCTTCGTTTTTAGTTGCCAATTTATTGGGATCTCTAGAAAGACTGCCGGTGACAAACCGGAGGAAGGTGAGG---------------------------------------------------------------------------------------------------------------------------------------------------
>HM1330541_Uncultured_marine_haptophyte_Biosope_T148_16S_PLA491014
----------------------------------------------------------------------------------------------------------------------------------------------------------------------------------AATCATTGGGCGTAAAGCGCCTGTAGGTGGTTTAGTAAGTCTGTTGTTAAAGCCTAGGGCTTAACCCTAGAAAAGCAATGGAAACTACTAGACTAGAGTATGGTAGGGGTAGAGGGAATTTCTAGTGTAGCGGTGAAATGCGTAGATATTAGAAAGAACACCGGTGGCGAAAGCGCTCTACTGGACCATTACTGACACTCAGAGGCGAAAGCTAGGGTAGCAAAAGGGATTAGATACCCCTGTAGTCCTAGCCGTAAACGATGGATACTAGATGTTGGGTTTATTTCACAGTGTCGTAGCTAACGCGTTAAGTATCCCGCCTGGGGAGTACGCTCGCAAGGGTGAAACTCAAAGGAATTGACGGGGGCCCGCACAAGCGGTGGAGCATGTGGTTTAATTCGATGCAACGCGAAGAACCTTACCAGGGCTTGACATACTACAAATCTTTTTGAGAAAAAAGAGTGCCTTCGGGAATGTAGATACAGGTGGTGCATGGCTGTCGTCAGCTCGTGTCGTGAGATGTTGGGTTAAGTCCCGCAACGAGCGCAACCCTTATTTTTAGTTACCAACTTGTTGGGTTCTCTAGAAAGACTGCCGGTGACAAGCCGGAGGAAGGTGAGGATGACGTCAAGTCAGCATGCCCCTTATGTCCTGGGCTACACACGTGCTACAATGGTTAAGACAAAGAGTCGCGAGTTCGTGAGAACCAGCTAATCTCGTAAACTTAGCCTAAGTTCAGATTGTAGGCTGCAACT-------------
>LN7352402_Oolithotus_fragilis_RCC1372
--------------------------------------------------------------------------------------------------------------------------------------------------------------GGGATGCAAGCGTTATCCGGAATCATTGGGCGTAAAGCGCCTGTAGGTTGTCTAATAAGTCTGTTGTTAAAGACCAGGGCTTAACCCTGGGAAAGCAATGGAAACTGCTAGACTTGAGTATGGTAGGGGTAGAGGGAATTTCTAGTGTAGCGGTGAAATGCGTAGATATTAGAAAGAACACCGGTGGCGAAAGCGCTCTACTGGGCCATTACTGACACTCAGAGGCGAAAGCTAGGGGAGCGAAAGGGATTAGATACCCCTGTAGTCCTAGCCGTAAACGATGGATACTAGGTGTTGTGTTT-TTATACAGTATCGTAGCTAACGCGTTAAGTATCCCGCCTGGGGAGTACGCTCGCAAGGGTGAAACTCAAAGGAATTGACGGGGGCCCGCACAAGCGGTGGAGCATGTGGTTTAATTCGATGCAACGCGAAGAACCTTACCAGGGCTTGACATACTACAAATCTTTTTGAGACGAAAGAGTGCCTTCGGGAATGTAGATACAGGTGGTGCATGGCTGTCGTCAGCTCGTGTCGTGAGATGTTGGGTTAAGTCCCGCAACGAGCGCAACCCTCGTTTTTAGTTGCCAATTTATTGGGATTTCTAAAGAGACTGCCGATGATAAATCGGAGGAAGGTGAGGATGACGTCAAGTCAGCATGCCCCTTATGTCCTGGGCCACACACGTGCTACAATGGCAAAGACAAAGAGTCGCAAATTCGCGAGAACTAGCTAATCTCATAAACTTTGCCCAAGTTCGGATTGTAGGCTGCAACTC------------
>LN7353693_Isochrysis_nuda_RCC2477
----------------------------------------------------------------------------------------------------------------------------------CTCCGTGCCAGCAGCCGCGGTAATACGGGGGATGCAAGCGTTATCCGGAATCATTGGGCGTAAAGCGCCTGTAGGTTGTTTAGTAAGTCCGTTGTTAAAGACTAGGGCTTAACCCTGGGACAGCAATGGAAACTACTAGACTTGAGTATGGCAGGGGTAGAGGGAATTTCTAGTGTAGCGGTGAAATGCGTAGATATTAGAAAGAACACCGGCGGCGAAAGCGCTCTACTGGACCATTACTGACACTGAGAGGCGAAAGCTAGGGTAGCAAAAGGGATTAGATACCCCTGTAGTCCTAGCCGTAAACGATGGATACTAGGTGTTGTGCACTTTGTACAGTATCTTAGCTAACGCGTTAAGTATCCCGCCTGGGGAGTACGCTCGCAAGGGTGAAACTCAAAGGAATTGACGGGGGCCCGCACAAGCGGTGGAGCATGTGGTTTAATTCGATGCAACGCGAAGAACCTTACCAGGGCTTGACATACTACAGATCTTTTAGAGATAAGAGAGTACCTTCGGGAATGTAGATACAGGTGGTGCATGGCTGTCGTCAGCTCGTGTCGTGAGATGTTGGGTTAAGTCCCGCAACGAGCGCAACCCTCGTTTTTAGTTGCCAATTTATTGGGTTTTCTAGAAAGACTGCCGGTGACAAACCGGAGGAAGGTGAGGATGACGTCAAGTCAGCATGCCCCTTATGTCCTGGGCCACACACGTGCTACAATGGCGAAGACAAAGAGTCGCAAACCTGTGAAGGCTAGCTAATCTCATAAACTTCGTCTAAGTTCGGATTGTAGGCTGCAACTCGCCTACATGAAA
>LN7352232_Chrysochromulina_camella_RCC1185
--------------------------------------------------------------------------------------------------------------------------TCGGCTAACTCCGTGCCAGCAGCCGCGGTAATACGGGGGATGCAAGCGTTATCCGGAATCATTGGGCGTAAAGCGCCTGTAGGTTGTTTACTAAGTCTGTTGTTAAAGACTAGGGCTTAACCCTAGAAAAGCAATGGAAACTTGTAGACTAGAGTATGGCAGGGGTAGAGGGAATTTCTAGTGTAGCGGTGAAATGCGTAGATATTAGAAAGAACACCAGTGGCGAAAGCGCTCTACTGGACCATTACTGACACTCAGAGGCGAAAGCTAGGGTAGCAAAAGGGATTAGATACCCCTGTAGTCCTAGCCGTAAACGATGGATACTAGATGTTGTGCAT--AGTACAGTATCGTAGCTAACGCGTTAAGTATCCCGCCTGGGGAGTACGCTCGCAAGGGTGAAACTCAAAGGAATTGACGGGGGCCCGCACAAGCGGTGGAGCATGTGGTTTAATTCGATGCAACGCGAAGAACCTTACCAGGGCTTGACATACTACAAATTCTTTTGAGAAAGAGAAGTGCCTTCGGGAATGTAGATACAGGTGGTGCATGGCTGTCGTCAGCTCGTGTCGTGAGATGTTGGGTTAAGTCCCGCAACGAGCGCAACCCTTATTTTTAGTTACCAATTCGTTGGGTTTTTTAGAAAGACTGCCGGTGACAAACCGGAGGAAGGTGAGGATGACGTCAAGTCAGCATGCCCCTTATGTCCTGGGCTACACACGTGCTACAATGGTTAAGACAAAGAGTTGCAAGCTCGTGAGAGTTAGCTAATCTATTAAACTTAGCCTAAGTTCAGATTGTAGGCTGCAACTC------------
>HM1334341_Uncultured_marine_haptophyte_Biosope_T65_16S48a
-------------------------------------------------------------------------------------------------------------------------------------------------------------------------GTTATCCGGAATCATTGGGCGTAAAGCGCCTGTAGGTTGTTTAATAAGTCCGTTGTTAAAGACTAGGGCTTAACCCTAGGAAAGCGATGGAAACTGATAGACTTGAGTATGGCAGGGGTAGAGGGAATTTCTAGTGTAGCGGTGAGATGCGTAGATATTAGAAAGAACACCGGTGGCGAAAGCGCTCTACTGGACCATTACTGACACTGAGAGGCGAAAGCTAGGGGAGCGAAAGGGATTAGATACCCCTGTAGTCCTAGCCGTAAACGATGGATACTAGATGTTGTGCAATTTGGACAGTATCGTAGCTAACGCGTTAAGTATCCCGCCTGGGGAGTACGCTCGCAAGGGTGAAACTCAAAGGAATTGACGGGGGCCCGCACAAGCGGTGGAGCATGTGGTTTAATTCGATGCAACGCGAAGAACCTTACCAGGGCTTGACATACTACAGATCTTTTTGAGAAAGAAGAGTGCCTTCGGGAATGTAGATACAGGTGGTGCATGGCTGTCGTCAGCTCGTGTCGTGAGATGTTGGGTTAAGTCCCGCAACGAGCGCAACCCTCGTTTTTAGTTGCCAATTTATTGGGATCTCTAGAAAGACTGCCGGTGACAAACCGGAGGAAGGTGAGGATGACGTCAAGTCAGCATGCCCCTTATGTCCTGGGCCACACACGTGCTACAATGGTAAAGACAAAGAGTTGCGAGCTCGCGAGAGTCAGCTAATCTCA-------------------------------------------------
>HM1331681_Uncultured_marine_haptophyte_Biosope_T35_16S_PLA491023
-----------------------------------------------------------------------------------------------------------------------------------------------------------------------------------ATCATTGGGCGTAAAGCGCCTGTAGGTTGTTTAATAAGTCTGTTGTTAAAGACTAGGGCTTAACCCTAGAAAAGCAATGGAAACTACTAGACTAGAGTATGGCAGGGGTAGAGGGAATTTCTAGTGTAGCGGTGAAATGCGTAGATATTAGAAAGAACACCGGTGGCGAAAGCGCTCTACTGGACCATTACTGACACTCAGAGGCGAAAGCTAGGGTAGCAAAAGGGATTAGATACCCCTGTAGTCCTAGCCGTAAACGATGGATACTAGATGTTGTGCTTCCTGTACAGTATCGTAGCTAACGCGTTAAGTATCCCGCCTGGGGAGTACGCTCGCAAGGGTGAAACTCAAAGGAATTGACGGGGGCCCGCACAAGCGGTGGAGCATGTGGTTTAATTCGATGCAACGCGAAGAACCTTACCAGGACTTGACATACTACGAATTCTTTTGAGAAAAAGAAGTGCCTTCGGGAATGTAGATACAGGTGGTGCATGGCTGTCGTCAGCTCGTGTCGTGAGATGTTGGGTTAAGTCCCGCAACGAGCGCAACCCTTATTTTTAGTTACTAATTCGTTAGGTTCTCTAGAAAGACTGCCGGTGACAAACCGGAGGAAGGTGAGGATGACGTCAAGTCAGCATGCCCCTTATGTCCTGGGCTACACACGTGCTACAATGGTTAAGACAAAGAGTCGCGAGCTCGCGAGAGTCAGCTAATCTCATAAACTTAGCCTAAGTTCAGATTGTAGGCTGCAAC--------------
>LN7352532_Prymnesium_calathiferum_RCC1448
--------------------------------------------------------------------------------------------------------------------------------------------------------------GGGATGCAAGCGTTATCCGGAATCATTGGGCGTAAAGCGCCTGTAGGTTGTTTAATAAGTCTGTTGTTAAAGACTAGGGCTCAACCCTAGAAAAGCAATGGAAACTACTAGACTTGAGTATGGCAGGGGTAGAGGGAATTTCTAGTGTAGCGGTGAAATGCGTAGATATTAGAAAGAACACCGGTGGCGAAAGCGCTCTACTGGACCATTACTGACACTCAGAGGCGAAAGCTAGGGTAGCAAAAGGGATTAGATACCCCTGTAGTCCTAGCCGTAAACGATGGATACTAGATGTTGTGTTTATTTTACAGTATCGTAGCTAACGCGTTAAGTATCCCGCCTGGGGAGTACGCTCGCAAGGGTGAAACTCAAAGGAATTGACGGGGGCCCGCACAAGCGGTGGAGCATGTGGTTTAATTCGATGCAACGCGAAGAACCTTACCAGGGCTTGACATACTGCGAATCTCCTTGAAAGGGGAGAGTGCCTTCGGGAATGCAGATACAGGTGGTGCATGGCTGTCGTCAGCTCGTGTCGTGAGATGTTGGGTTAAGTCCCGCAACGAGCGCAACCCTTATTTTTAGTTACCAATTCGTTGGGTTCTCTAGAAAGACTGCCGGTGACAAACCGGAGGAAGGTGAGGATGACGTCAAGTCAGCATGCCCCTTATGTCCTGGGCTACACACGTGCTACAATGGTTGGGACAAAGAGTTGCAAGTTTGCAAGAACAAGCTAATCTCGTAAACCCAACCTAAGTTCAG-----------------------------
>LN7353423_Haptolina_hirta_RCC2300
-------------------------------------------------------------------------------------------------------------------------------------------------------TATACGGGGGATGCAAGCGTTATCCGGAATCATTGGGCGTAAAGCGCCTGTAGGTTGTTTAATAAGTCTGTTGTTAAAGACTAGGGCTCAACCCTAGAAAAGCAATGGAAACTACTAGACTAGAGTATGGCAGGGGTAGAGGGAATTTCTAGTGTAGCGGTGAAATGCGTAGATATTAGAAAGAACACCAGTGGCGAAAGCGCTCTACTGGACCATTACTGACACTCAGAGGCGAAAGCTAGGGTAGCAAAAGGGATTAGATACCCCTGTAGTCCTAGCCGTAAACGATGGATACTAGATGTTGTATTTATTTTACAGTATCGTAGCTAACGCGTTAAGTATCCCGCCTGGGGAGTACGCTCGCAAGGGTGAAACTCAAAGGAATTGACGGGGGCCCGCACAAGCGGTGGAGCATGTGGTTTAATTCGATGCAACGCGAAGAACCTTACCAGGGCTTGACATACTGCGAATCTTTTTGAAAAGAAAGAGTGCCTTCGGGAATGCAGATACAGGTGGTGCATGGCTGTCGTCAGCTCGTGTCGTGAGATGTTGGGTTAAGTCCCGCAACGAGCGCAACCCTTGTTTTTAGTTACCAATTCGTTGGGTTTTCTAGAAAGACTGCCGGTGACAAACCGGAGGAAGGTGAGGATGACGTCAAGTCAGCATGCCCCTTATGTCCTGGGCTACACACGTGCTACAATGGTTAGGACAAAGAGTTGCAAATTTGCAAAAATTAGCTAATCTCGTAAACCTAGCCTAAGTTCAGATTGTAG----------------------
>LN7352552_Syracosphaera_pulchra_RCC1460
----------------------------------------------------------------------------------------------------------------------------------CTCCGTGCCAGCAGCCGCGGTAATACGGGGGATGCAAGCGTTATCCGGAATCATTGGGCGTAAAGCGCCTGTAGGTTGCTTGATAAGTCTGTCGTTAAAGCTTAGGGCTCAACCCTAAAAAAGCGATGGAAACTGACAAGCTTGAGTATGGTAGGGGTAGAGGGAATTTCTAGTGTAGCGGTGAAATGCGTAGATATTAGAAAGAACACCGGTGGCGAAGGCGCTCTACTGGACCATTACTGACACTCAGAGGCGAAAGCTAGGGGAGCAAAAGGGATTAGATACCCCTGTAGTCCTAGCCGTAAACGATGGATACTAGATGTTGGATTT-ATAGACAGTATCGTAGCTAACGCGTTAAGTATCCCGCCTGGGGAGTACGCTCGCAAGGGTGAAACTCAAAGGAATTGACGGGGGCCCGCACAAGCAGTGGAGCATGTGGTTTAATTCGATGCAACGCGAAGAACCTTACCAGGGCTTGACATACTACAAATCTTTTAGAGATAGAAGAGTGCTTTCGAGAATGTAGATACAGGTAGTGCATGGCTGTCGTCAGCTCGTGTCGTGAGATGTTGGGTTAAGTCCCGCAACGAGCGCAACCCTCGTTTTTAGTTGCCAATTTATTGGTTTTTTTAGAAAGACTGCCGGTGACAAACCGGAGGAAGGTGAGGATGACGTCAAGTCAGCATGCTCCTTATGTCCTGGGCTACACACGTGCTACAATGATGAAGACAAAGAGTCGCCAATCTGCGAAGACGAGCTAATCTCGTAAACTTCATCTAAGTTCGGATTGTAGGCT-------------------
>LK3918251_Chrysochromulina_apheles_F929
-----------------------------------------------------------------------------------------------------------------------------------------------------------------------------------------------AAAGCGCCTGTAGGTTGTTTAATAAGTCTGTTGTTAAAGACTAGGGCTTAACCCTAGAAAAGCAATGGAAACTACTAGACTAGAGTATGGCAGGGGTAGAGGGAATTTCTAGTGTAGCGGTGAAATGCGTAGATATTAGAAAGAACACCGGCGGCGAAAGCGCTCTACTGGACCATTACTGACACTCAGAGGCGAAAGCTAGGGTAGCAAAAGGGATTAGATACCCCTGTAGTCCTAGCCGTAAACGATGGATACTACATGTTGTGCATTACGTACAGTATGGTAGCTAACGCGTTAAGTATCCCGCCTGGGGAGTACGCTCGCAAGGGTGAAACTCAAAGGAATTGACGGGGGCCCGCACAAGCGGTGGAGCATGTGGTTTAATTCGATGCAACGCGAAGAACCTTACCAGGACTTGACATACTACAAATTCTTTTGAGAAAAAGAAGTGCCTTCGGGAATGTAGATACAGGTGGTGCATGGCTGTCGTCAGCTCGTGTCGTGAGATGTTGGGTTAAGTCCCGCAACGAGCGCAACCCTTATTTTTAGTTACCAATTCGTTGGGTTCTCTAGAAAGACTGCCGGTGACAAACCGGAGGAAGGTGAGGATGACGTCAAGTCAGCATGCCCCTTATGTCCTGGGCTACACACGTGCTACA------------------------------------------------------------------------------------------------
>CAMNT_0003281755_Chrysochromulina_rotalis_Strain_UIO044_extraction
TGAGGAATTTTCCGCAATGGGCGAAAGCCTGACGGAGCAATACCGCGTGAGGGATGAAGGATTTTGGTCTGTAAACCTCTTTTCTYAAGAAAGAAGTTCTGACGGTACTTGAGGAATAAGCATCGGCTAACTCCGTGCCAGCAGCCGCGGTAATACGGGGGATGCAAGCGTTATCCGGAATCATTGGGCGTAAAGCGCCTGTAGGTTGTTTATTAAGTCTGTTGTTAAAGACTAGGGCTTAACCCTAGGAAAGCAAGAGAAACTAATAGACTTGAGTATGGCAGGGGTAGAGGGAATTTCTAGTGTAGCGGTGAAATGCGTAGATATTAGAAAGAACACCGGCGGCGAAAGCGCTCTACTGGACCATTACTGACACTCAGAGGCGAAAGCTAGGGTAGCAAAAGGGATTAGATACCCCTGTAGTCCTAGCCGTAAACGATGGATACTAGATGTTGCGTTT-AAATGCAGTATCGTAGCTAACGCGTTAAGTATCCCGCCTGGGGAGTACGCTCGCAAGGGTGAAACTCAAAGGAATTGACGGGGGCCCGCACAAGCGGTGGAGCATGTGGTTTAATTCGA--CAACGCGAAGAACCTTACCAGGGCTTGACATACTACGAATTCTCTTGAAAAAGAGAAGTGCCTTCGGGAATGTAGATACAGGTGGTGCATGGCTGTCGTCAGCTCGTGTCGTGAGATGTTGGGTTAAGTCCCGCAACGAGCGCAACCCTTATTTTTAGTTACCAATTCGTTGGGTTTTTTAGAAAGACTGCCGGTGACAAACCGGAGGAAGGTGAGGATGACGTCAAGTCAGCATGCCCCTTATGTCCTGGGCTACACACGTGCTACAATGGTTAAGACAAAGAGTCGCGAGCTTGCAAAAGTCAGCTAATCTCGTAAACTTAGCCTAAGTTCAGATTGTAGGCTGCAACTCGCCTGCATGAAG
>EF0517651_Phaeocystis_jahnii_B5
-----------------------------------------------------------------------------------------------------------------------------------------------------------------------------------------------AAAGCGCCTGTAGGTTGTTTAATAAGTCTGTTGTTAAAGACTAGGGCTTAACCCTAGGAAAGCAATGGAAACTACTAGACTAGAGTATGGTAGGGGTAGAGGGAATTTCTAGTGTAGCGGTGAAATGCGTAGATATTAGAAAGAACACCGGTGGCGAAGGCGCTCTACTGGACCATTACTGACACTCAGAGGCGAAAGCTAGGGTAGCAAAAGGGATTAGATACCCCTGTAGTCCTAGCCGTAAACGATGGATACTAGATGTTGCGTTT-TTATGCAGTATCCTAGCTAACGCGTTAAGTATCCCGCCTGGGGAGTACGCTCGCAAGGGTGAAACTCAAAGGAATTGACGGGGGCCCGCACAAGCGGTGGAGCATGTGGTTTAATTCGATGCAACGCGAAGAACCTTACCAAGGCTTGACATACTACAGATCTCTTTGAGAAAGGAGAGTGCCTTCGGGAATGTAGATACAGGTGGTGCATGGCTGTCGTCAGCTCGTGTCGTGAGATGTTGGGTTAAGTCCCGCAACGAGCGCAACCCTTATTTTTAGTTACCAATTTTTTGGGTTTTCTAGAGAGACTGCCGGTGACAAACCGGAGGAAGGTGAGGATGACGTCAAGTCAGCATGCCCCTTATGCCTTGGGCTACACACGTGCTACAATGGCTAAGACAAAGAGTTGCGAACT-GCGAAAGTCAGCTA-------------------------------------------------------
>HM1333281_Uncultured_marine_haptophyte_Biosope_T58_16S_PLA491014
-------------------------------------------------------------------------------------------------------------------------------------------------------------------------GTTATCCGGAATCATTGGGCGTAAAGCGCCTGTAGGTTGTTTAATAAGTCTGTTGTTAAAGACTGGGGCTTAACCCCAGGAAAGCAATGGAAACTACTAGACTAGAGTATGGTAGGGGTAAAGGGAATTTCTAGTGTAGCGGTGAAATGCGTAGATATTAGAAAGAACACCGGTGGCGAAGGCGCTTTACTGGACCATTACTGACACTCAGAGGCGAAAGCTAGGGTAGCCAAAGGGATTAGATACCCCTGTAGTCCTAGCCGTAAACGATGGATACTAGATGTTGCGCTTATTGTGCAGTGTCGTAGCTAACGCGTTAAGTATCCCGCCTGGGGAGTACGATCGCAAGGTTGAAACTCAAAGGAATTGACGGGGGCCCGCACAAGCGGTGGAGCATGTGGTTTAATTCGATGCAACGCGAAGAACCTTACCAGGGCTTGACATACTGCAAATTTTCTTGAAAGAGAAAAGTGCCTTCGGGAATGCAGATACAGGTGGTGCATGGCTGTCGTCAGCTCGTGTCGTGAGATGTTGGGTTAAGTCCCGCAACGAGCGCAACCCTCGTTTTTAGTTGCCATTTTA-TGGGTTCTCTAGAAAGACTGCCGGTGACAAACCGGAGGAAGGTGGGGATGACGTCAAGTCAGCATGCCCCTTATGCCCTGGGCTACACACATGCTACAATGGCTAAGACAGAGAGTCGCGAATTCGCGAGAATCAGCTAATCTCATAAACTTAGTCTAAGTTCAGATTGTAGGCTGCAACT-------------
>CAMNT_0030834423_Emiliania-huxleyi-CCMP370
TGAGGAATTTTCCGCAATGGGCGAAAGCCTGACGGAGCAATACCGCGTGAGGGATGAAGGATTTTGGTCTGTAAACCTCTTTTCTCAAGAAAGAAGTTCTGACGGTACTTGAGGAATAAGCATCGGCTAACTCCGTGCCAGCAGCCGCGGTAATACGGGGGATGCAAGCGTTATCCGGAATCATTGGGCGTAAAGCGCCTGTAGGTTGTTTAGTAAGTCTGTTGTTAAAGACCAGGGCTTAACCCTGGGAAAGCAATGGAAACTACTAGACTTGAGTATGGCAGGGGTAGAGGGAATTTCTAGTGTAGCGGTGAAATGCGTAGATATTAGAAAGAACACCGGCGGCGAAAGCGCTCTACTGGACCATTACTGACACTCAGAGGCGAAAGCTAGGGGAGCAAAAGGGATTAGATACCCCTGTAGTCCTAGCCGTAAACGATGGATACTAGATGTTGCGCAATTTGTGCAGTATCTTAGCTAACGCGTTAAGTATCCCGCCTGGGGAGTACGCTCGCAAGGGTGAAACTCAAAGGAATTGACGGGGGCCCGCACAAGCGGTGGAGCATGTGGTTTAATTCGATGCAACGCGAAGAACCTTACCAGGGCTTGACATACTACAAATCTTTTCGAAACGAAAGAGTGCCTTCGGGAATGTAGATACAGGTGGTGCATGGCTGTCGTCAGCTCGTGTCGTGAGATGTTGGGTTAAGTCCCGCAACGAGCGCAACCCTCATTTTTAGTTGCCAATTTATTGGGATTTCTAGAGAGACTGCCGGTGACAAACCGGAGGAAGGTGAGGATGACGTCAAGTCAGCATGCCCCTTATGCCCTGGGCCACACACGTGCTACAATGGCGAAGACAAAGAGTCGCAAACCTGCGAAGGCTAGCTAATCTCGTAAACTTCGTCTAAGTTCGGATTGTAGGCTGCAACTCGCCTGCATGAAG
>HM1334041_Uncultured_marine_haptophyte_Biosope_T65_16S27a
----------------------------------------------------------------------------------------------------------------------------------------------------------------------------ATCCGGAATCATTGGGCGTAAAGCGCCTGTAGGTTGTTTAATAAGTCTGTTGTTAAAGACTAGGGCTCAACCCTAGAAAAGCAATGGATACTACTAGACTAGAGTATGGCAGGGGTAGAGGGAATTTCTAGTGTAGCGGTGAAATGCGTAGATATTAGAAAGAACACCGGTGGCGAAAGCGCTCTACTGAACCATTACTGACACTCAGAGGCGAAAGCTAGGGTAGCAAAAGGGATTAGATACCCCTGTAGTCCTAGCCGTAAACGATGGATACTAGATGTTGTGCTT-CCGTACAGTATCGTAGCTAACGCGTTAAGTATCCCGCCTGGGGAGTACGCTCGCAAGGGTGAAACTCAAAGGAATTGACGGGGGCCCGCACAAGCGGTGGAGCATGTGGTTTAATTCGATGCAACGCGAAGAACTTTACCAGGGCTTGACATACTACAGATTTTTTTGAGAAAGAAGAGTGCCTTCGGGAATGTAGATACAGGTGGTGCATGGCTGTCGTCAGCTCGTGTCGTGAGATGTTGGGTTAAGTCTCGCAACGAGCGCAACTTTCGTTTTTAGTTGCTAATTTATTGGGATCTCTAGAAAGACTGCCGGTGACAAACCGGAGGAAGGTGAGGATGACGTCCAGT---------------------------------------------------------------------------------------------------------------------------------------
>EF0520471_Uncultured_haptophyte_250304-50
--------------------------------------------------------------------------------------------------------------GAGGAATAAGCATCGGCTAACTCCGTGCCAGCAGCCGCGGTAATACGGGGGATGCAAGCGTTATCCGGAATCATTGGGCGTAAAGCGCCTGTAGGTTGTTTAATAAGTCTGTTGTTAAAGACTAGGGCTCAACCCTAGAAAAGCAATGGATACTACTAGACTAGAGTATGGCAGGGGTAGAGGGAATTTCTAGTGTAGCGGTGAAATGCGTAGATATTAGAAAGAACACCGGTGGCGAAAGCGCTCTACTGGACCATTACTGACACTCAGAGGCGAAAGCTAGGGTAGCAAAAGGGATTAGATACCCCTGTAGTCCTAGCCGTAAACGATGGATACTACATGTTGTATTTATTTTACAGTATGGTAGCTAACGCGTTAAGTATCCCGCCTGGGGAGTACGCTCGCAAGGGTGAAACTCAAAGGAATTGACGGGGGCCCGCACAAGCGGTGGAGCATGTGGTTTAATTCGATGCAACGCGAAGAACCTTACCAGGGCTTGACATACTGCGAATCTCTTTGAAAGAAGAGAGTGCCTTCGGGAATGCAGATACAGGTGGTGCATGGCTGTCGTCAGCTCGTGTCGTGAGATGTTGGGTTAAGTCCCGCAACGAGCGCAACCCTTGTTTTTAGTTACCAATTCGTTGGGTTTTCTAGAAAGACTGCCGGTGACAAACCGGAGGAAGGTGAGGATGACGTCAAGTCAGCATGCCCCTTATGTCCTGGGCTACACACGTGCTACAATGGTGAGGACAAAGAGTCGCAAGTTTGTAAAAACAAGCTAATCTCGTAAACCTAACCTAAGTTCAGATTGTAGGCTGCAACTCGCCTACATGAAG
>NC_0637841_Gephyrocapsa_ericsonii_RCC4032
TGAGGAATTTTCCGCAATGGGCGAAAGCCTGACGGAGCAATACCGCGTGAGGGATGAAGGATTTTGGTCTGTAAACCTCTTTTCTCAAGAAAGAAGTTCTGACGGTACTTGAGGAATAAGCATCGGCTAACTCCGTGCCAGCAGCCGCGGTAATACGGGGGATGCAAGCGTTATCCGGAATCATTGGGCGTAAAGCGCCTGTAGGTTGTTTAGTAAGTCTGTTGTTAAAGACCAGGGCTTAACCCTGGGAAAGCAATGGAAACTACTAGACTTGAGTATGGCAGGGGTAGAGGGAATTTCTAGTGTAGCGGTGAAATGCGTAGATATTAGAAAGAACACCGGCGGCGAAAGCGCTCTACTGGACCATTACTGACACTCAGAGGCGAAAGCTAGGGGAGCAAAAGGGATTAGATACCCCTGTAGTCCTAGCCGTAAACGATGGATACTAGATGTTGCGCAATTTGTGCAGTATCTTAGCTAACGCGTTAAGTATCCCGCCTGGGGAGTACGCTCGCAAGGGTGAAACTCAAAGGAATTGACGGGGGCCCGCACAAGCGGTGGAGCATGTGGTTTAATTCGATGCAACGCGAAGAACCTTACCAGGGCTTGACATACTACAAATCTTTTCGAAACGAAAGAGTGCCTTCGGGAATGTAGATACAGGTGGTGCATGGCTGTCGTCAGCTCGTGTCGTGAGATGTTGGGTTAAGTCCCGCAACGAGCGCAACCCTCATTTTTAGTTGCCAATTTATTGGGATTTCTAGAGAGACTGCCGGTGACAAACCGGAGGAAGGTGAGGATGACGTCAAGTCAGCATGCCCCTTATGCCCTGGGCCACACACGTGCTACAATGGCGAAGACAAAGAGTCGCAAACCTGCGAAGGCTAGCTAATCTCGTAAACTTCGTCTAAGTTCGGATTGCAGGCTGCAACTCGCCTGCATGAAG
>AF170718_1_Galdieria_sulphuraria_culture_SAG_107_79_strain_SAG_107_79_16S
AGGGGAATTTTCCACAATGGGCGAAAGCCTGATGGAGCAATACCGTGTGAGGGATGAAGGCCTGTGGGTTGTAAACCTCTTTTTTCAGGAAAGAAACTTTGACGGTACCTGAAGAATAAGCATCGGCTAACTCCGTGCCAGCAGCCGCGGTAATACGGAGGATGCAAGCGTTATCCGGAATCACTGGGCGTAAAGCGTCTGTAGGTGGTTTATCAAGTCTGCTGTTAAAGCTTGAGGCTTAACCTCAAAAAAGCAGTGGAAACTGATAGACTAGAGAATGGTAGGGGCAGAGAGAATTCTCAGTGTAGCGGTGAAATGCGTAGATATTGAGAAGAATACCGATAGCGAAGGCGCTCTGCTGGGCCATTACTGACACTCAGAGACGAAAGTTAGGGGAGCAAATGGGATTAGATACCCCAGTAGTCCTAGCCGTAAACTATGGATACTAGATGTTGTGTGAGTTGTGCAGTATCGAAGCTAACGCGTTAAGTATCCCGCCTGGGAAGTACGCTCGCAAGAGTGAAACTCAAAGGAATTGACGGGGACCCGCACAAGCGGTGGAGCATGTGGTTTAATTCGATGCAACGCGAAGAACCTTACCAGGACTTGACATGTTACTAATTTCCTTGAAAGAGGAAAGTGCCTTTGGGAAAGTAAACACAGGTGGTGCATGGCTGTCGTCAGCTCGTGTCGTGAGATGTTGGGTTAAGTCCCGCAACGAGCGCAACCCTTGTCTTTAGTTACCATTAAGTTGGGGACTCTAAAGAGACTGCCGGTGATAAACCGGAGGAAGGTAAGGATGAGGTCAAGTCATCATGCCCCTTATGTCCTGGGCTACACACGTGCTACAATGGTTAGGACAATAAGTCGCAAATTCGTGAGAACTAGCTAATCTTATAAACCTAATCTCAGTACGGATTGTAGGCTGCAACTCGCCTACATGAAG
>EF0520741_Uncultured_haptophyte_250304-90
--------------------------------------------------------------------------------------------------------------GAGGAATAAGCATCGGCTAACTCCGTGCCAGCAGCCGCGGTAATACGGGGGATGCAAGCGTTATCCGGAATCATTGGGCGTAAAGCGCCTGTAGGTTGTTTAATAAGTCTGTTGTTAAAGACTAGGGCTCAACCCTAGAAAAGCAATGGAAACTAATAGACTAGAGTATGGCAGGGGTAGAGGGAATTTCTAGTGTAGCGGTGAAATGCGTAGATATTAGAAAGAACACCAGTGGCGAAAGCGCTCTACTGGACCATTACTGACACTCAGAGGCGAAAGCTAGGGTAGCAAAAGGGATTAGATACCCCTGTAGTCCTAGCCGTAAACGATGGATACTAGATGTTGTGTTA-TATCACAGTATCGCAGCTAACGCGTTAAGTATCCCGCCTGGGGAGTACGCTCGCAAGGGTGAAACTCAAAGGAATTGACGGGGGCCCGCACAAGCGGTGGAGCATGTGGTTTAATTCGATGCAACGCGAAGAACCTTACCAGGGCTTGACATACTACAGATCTTTTTGAGAAAGAAGAGTGCCTTCGGGAATGTAGATACAGGTGGTGCATGGCTGTCGTCAGCTCGTGTCGTGAGATGTTGGGTTAAGTCCCGCAACGAGCGCAACCCTTATTTTTAGTTACCAACTTGTTGGGTTCTCTAGAAAGACTGCCGGTGACAAACCGGAGGAAGGTGAGGATGACGTCAAGTCAGCATGCCCCTTATGTCCTGGGCTACACACGTGCTACAATGGCTAAGACAAAGAGTTGCGAATTCGTGAGAATCAGCTAATCTCGTAAACTTAGCCTAAGTTCAGATTGTAGGCTGCAACTCGCCTGCGTGAAG
>LN7352662_Pavlova_lutheri_RCC1537
------------------------------------------------------------------------------------------------------------------------------------------------------GTATACGGGAGATGCAAGCGTTATCCGGAATCACTGGGCGTAAAGCGTCTGTAGGTGGTTTGTTAAGTCTGTTGTTAAAAACTGAAGCTCAACTTCAGGGGTGCGGCAGAAACTGGCAAACTTGAGTGTGGTAGGGGTAGGAGGAATTTCTAGTGTAGCGGTGAAATGCGTAGATATTAGGAAGAACACCATTAGCGAAGGCGTCCTACTGGGCCATAACTGACACTCAGAGACGAAAGCTAGGGGAGCAAACGGGATTAGATACCCCGGTAGTCCTAGCCGTAAACGATGGATACTAGGTGTCGCGGGTTACCTGCGGTGTCGTAGCTAACGCGTTAAGTATCCCGCCTGGGAAGTACGCACGCAAGTGTGAAACTCAAAGGAATTGACGGGGGCCCGCACAAGCGGTGGAGCATGTGGTTTAATTCGATGCAACGCGAAGAACCTTACCAGGATTTGACATACTAGGAATTTCCTTTAATCGGGAAAGTGCCCTCGGGAACCTAGATACAGGTGGTGCATGGCTGTCGTCAGCTCGTGTCGTGAGATGTTGGGTTAAGTCCCGCAACGAGCGCAACCCTTGTCTTTATTTGCCATTCTTTGGGGGACTATAAAGAGACTGCCCGTGAAAAGCGGGAGGAAGGTGAGGATGACGTCAAGTCAGCATGCCCCTTATATCCTGGGCTACACACGTGTTACAATGGTTAGGACAATGAGAAGCCAGCTTGCGAAAGTTAGCAAATCT---------------------------------------------------
>EF0519551_Uncultured_haptophyte_MAMA64-61
--------------------------------------------------------------------------------------------------------------GAGGAATAAGCATCGGCTAACTCCGTGCCAGCAGCCGCGGTAATACGGGGGATGCAAGCGTTATCCGGAATCATTGGGCGTAAAGCGCCTGTAGGTTGTTTAATAAGTCTGTTGTTAAAGACTGGGGCTTAACCCCAGGAAAGCAATGGAAACTACTAGACTAGAGTATGGTAGGGGTAAAGGGAATTTCTAGTGTAGCGGTGAAATGCGTAGATATTAGAAAGAACACCGGTGGCGAAAGCGCTTTACTGGACCATTACTGACACTCAGAGGCGAAAGCTAGGGTAGCCAAAGGGATTAGATACCCCTGTAGTCCTAGCCGTAAACGATGGATACTAGATGTTGCGCTTATTGTGCAGTGTCGTAGCTAACGCGTTAAGTATCCCGCCTGGGGAGTACGATCGCAAGGTTGAAACTCAAAGGAATTGACGGGGGCCCGCACAAGCGGTGGAGCATGTGGTTTAATTCGATGCAACGCGAAGAACCTTACCAGGGCTTGACATACTGCAAATTTTCTTGAAAGAGAAAAGTGCCTTCGGGAATGCAGATACAGGTGGTGCATGGCTGTCGTCAGCTCGTGTCGTGAGATGTTGGGTTAAGTCCCGCAACGAGCGCAACCCTCGTTTTTAGTTGCCATTTTA-TGGGTTCTCTAGAAAGACTGCCGGTGACAAACCGGAGGAAGGTGGGGATGACGTCAAGTCAGCATGCCCCTTATGCCCTGGGCTACACACGTGCTACAATGGCTAAGACAAAGAGTCGCGAATTCGCGAGAATCAGCTAATCTCATAAACTTAGTCTAAGTTCAGATTGTAGGCTGCAACTCGCCTGCGTGAAG
>KP2828361_Gephyrocapsa_muellerae_RCC3862
-----------------------------------------------------------------------------------------------------------------------------------------------------------------------------------------------AAAGCGCCTGTAGGTTGTTTAGTAAGTCTGTTGTTAAAGACCAGGGCTTAACCCTGGGAAAGCAATGGAAACTACTAGACTTGAGTATGGCAGGGGTAGAGGGAATTTCTAGTGTAGCGGTGAAATGCGTAGATATTAGAAAGAACACCGGCGGCGAAAGCGCTCTACTGGACCATTACTGACACTCAGAGGCGAAAGCTAGGGGAGCAAAAGGGATTAGATACCCCTGTAGTCCTAGCCGTAAACGATGGATACTAGATGTTGCGCAATTTGTGCAGTATCTTAGCTAACGCGTTAAGTATCCCGCCTGGGGAGTACGCTCGCAAGGGTGAAACTCAAAGGAATTGACGGGGGCCCGCACAAGCGGTGGAGCATGTGGTTTAATTCGATGCAACGCGAAGAACCTTACCAGGGCTTGACATACTACAAATCTTTTCGAAACGAAAGAGTGCCTTCGGGAATGTAGATACAGGTGGTGCATGGCTGTCGTCAGCTCGTGTCGTGAGATGTTGGGTTAAGTCCCGCAACGAGCGCAACCCTCATTTTTAGTTGCCAATTTATTGGGATTTCTAGAGAGACTGCCGGTGACAAACCGGAGGAAGGTGAGGATGACGTCAAGTCAGCATGCCCCTTATGCCCTGGGCCACACACGTGCTACAATGGCGAAGACAAAGAGTCGCAAACCTGCGAAGGCTAGCTA-------------------------------------------------------
>AB1969651_Imantonia_sp_MBIC10497
TGAGGAATTTTCCGCAATGGGCGAAAGCCTGACGGAGCAATACCGCGTGAGGGATGAAGGATTTTGGTCTGTAAACCTCTTTTCTCAAGAAAGAAGTTCTGACGGTACTTGAGGAATAAGCATCGGCTAACTCCGTGCCAGCAGCCGCGGTAATACGGGGGATGCAAGCGTTATCCGGAATCATTGGGCGTAAAGCGCCTGTAGGTTGTTTAATAAGTCTGTTGTTAAAGACTAGGGCTTAACCCTAGAAAAGCAATGGAAACTACTAGACTAGAGTATGGCAGGGGTAGAGGGAATTTCTAGTGTAGCGGTGAAATGCGTAGATATTAGAAAGAACACCGGTGGCGAAAGCGCTCTACTGGACCATTACTGACACTCAGAGGCGAAAGCTAGGGTAGCAAAAGGGATTAGATACCCCTGTAGTCCTAGCCGTAAACGATGGATACTACATGTTGTGTTTATTTCACAGTATGGTAGCTAACGCGTTAAGTATCCCGCCTGGGGAGTACGCTCGCAAGGGTGAAACTCAAAGGAATTGACGGGGGCCCGCACAAGCGGTGGAGCATGTGGTTTAATTCGATGCAACGCGAAGAACCTTACCAGGGCTTGACATACTGCGAATCTTTCCGAAAGGAAAGAGTGCCTTCGGGAATGCAGATACAGGTGGTGCATGGCTGTCGTCAGCTCGTGTCGTGAGATGTTGGGTTAAGTCCCGCAACGAGCGCAACCCTTGTTTTTAGTTACCAATTCGTTGGGTTTTCTAGAAAGACTGCCGGTGACAAACCGGAGGAAGGTGAGGATGACGTCAAGTCAGCATGCCCCTTATGTCCTGGGCTACACACGTGCTACAATGGTTAGGACAAAGAGTTGCGAGCTTGTGAAAGTCAGCTAATCTCRTAAACCTAGCCCAAGTTCAGATTGTAGGCTGCAACTCGCCTACATGAAG
>Arctic_CAMNT_0037929913_Undescribed-sp-CCMP2436
TGGGGAATTTTCCGCAATGGGCGAAAGCCTGACGGAGCAATACCGCGTGATGGATGAAGGCTCGTGGGTCGTAAACATCTTTTCCCAAGGAAGAAGTTCTGACGGTACTTGGGGAATAAGCATCGGCTAATTCCGTGCCAGCAGCCGCGGTAATACGGGAGATGCAAGCGTTATCCGGAATCACTGGGCGTAAAGCGTCTGTAGGTGGTTTATTAAGTCTGTTGTTAAAAACTGAAGCTCAACTTCAGGGGTGCGACGGAAACTGATAAACTTGAGTATGGTAGGGGTAGGAGGAATTTCTAGTGTAGCGGTGAAATGCGTAGATATTAGGAAGAACACCATTAGCGAAGGCGTCCTACTGGGCCATAACTGACACTCAGAGACGAAAGCTAGGGTAGCAAACGGGATTAGATACCCCGGTAGTCCTAGCCGTAAACGATGGATACTAGATGTCGCGGGTTACCTGCGGTGTCGTAGCTAACGCGTTAAGTATCCCGCCTGGGAAGTACGCACGCAAGTGTGAAACTCAAAGGAATTGACGGGGGCCCGCACAAGCGGTGGAGCATGTGGTTTAATTCGATGCAACGCGAAGAACCTTACCAGGATTTGACATACTAAGAATTCCTTCTAATAGAGGAAGTGCCTTCGGGAACTTAGATACAGGTGGTGCATGGCTGTCGTCAGCTCGTGTCGTGAGATGTTGGGTTAAGTCCCGCAACGAGCGCAACCCTTGTCTTTATTTGCCATTCTTTGGGGGACTATAAAGAGACTGCCCGTGAAAAGCGGGAGGAAGGTGAGGATGACGTCAAGTCAGCATGCCCCTTATATCCTGGGCTACACACGTGTTACAATGGTTGAGACAATGAGAAGCGAGCTTGCGAAAGTCAGCAAATCTCTGAAACTCATCCCAAGTTCGGATTGCAGGCTGAAACTCGCCTGCATGAAG
>KC4041181_Gephyrocapsa_oceanica_RCC1284
-----------------------------------------------------------------------------------------------------------------------------------------------------------------------------------------------AAAGCGCCTGTAGGTTGTTTAGTAAGTCTGTTGTTAAAGACCAGGGCTTAACCCTGGGAAAGCAATGGAAACTACTAGACTTGAGTATGGCAGGGGTAGAGGGAATTTCTAGTGTAGCGGTGAAATGCGTAGATATTAGAAAGAACACCGGCGGCGAAAGCGCTCTACTGGACCATTACTGACACTCAGAGGCGAAAGCTAGGGGAGCAAAAGGGATTAGATACCCCTGTAGTCCTAGCCGTAAACGATGGATACTAGATGTTGCGCAATTTGTGCAGTATCTTAGCTAACGCGTTAAGTATCCCGCCTGGGGAGTACGCTCGCAAGGGTGAAACTCAAAGGAATTGACGGGGGCCCGCACAAGCGGTGGAGCATGTGGTTTAATTCGATGCAACGCGAAGAACCTTACCAGGGCTTGACATACTACAAATCTTTTCGAAACGAAAGAGTGCCTTCGGGAATGTAGATACAGGTGGTGCATGGCTGTCGTCAGCTCGTGTCGTGAGATGTTGGGTTAAGTCCCGCAACGAGCGCAACCCTCATTTTTAGTTGCCAATTTATTGGGATTTCTAGAGAGACTGCCGGTGACAAACCGGAGGAAGGTGAGGATGACGTCAAGTCAGCATGCCCCTTATGCCCTGGGCCACACACGTGCTACAATGGCGAAGACAAAGAGTCGCAAACCTGCGAAGGCTAGCTA-------------------------------------------------------
>HM1331391_Uncultured_marine_haptophyte_Biosope_T35_16S_OXY107015
---------------------------------------------------------------------------------------------------------------------------------------------------------------------------TATCCGGATTTATTGGGCGTAAAGCGCCTGTAGGTTGTTTAATAAGTCTGTTGTTAAAGACTAGGGCTCAACCCTGGGAAAGCAATGGAAACTGATAAACTTGAGTATGGCAGGGGTAGAGGGAATTTCTAGTGTAGCGGTGAAATGCGTAGATATTAGAAAGAACACCGGTGGCGAAAGCGCTCTACTGGACCATTACTGACACTCAGAGGCGAAAGCTAGGGGAGCGAAAGGGATTAGATACCCCTGTAGTCCTAGCCGTAAACGATGGATACTAGATGTTGTGTTTTTTATACAGTATCGTAGCTAACGCGTTAAGTATCCCGCCTGGGGAGTACGCTCGCAAGGGTGAAACTCAAAGGAATTGACGGGGGCCCGCACAAGCGGTGGAGCATGTGGTTTAATTCGATGCAACGCGAAGAACCTTACCAGGGCTTGACATACTACAAATCTTTTCGAAATGAAAGAGTGCCTTCGGGAATGTAGATACAGGTGGTGCATGGCTGTCGTCAGCTCGTGTCGTGAGATGTTGGGTTAAGTCCCGCAACGAGCGCAACCCTCGTTTTTAGTTGCCAATTTATTGGGT-TTTTAGAAAGACTGCCGGTGACAAACCGGAGGAAGGTGAGGATGACGTCAAGTCAGCATGCCCCTTATGTCCTGGGCCACACACGTGCTACAATGACAAAGACAAAGAGTTGCAAGTTCGCGAGGATAAGCTAATCTCATAAACTTTGTCCCAGTTCGGATTGTAGGCTGCAACTC------------
>LN7352542_Prymnesium_neolepis_RCC1453
------------------------------------------------------------------------------------------------------------------------------------------------------GTATACGGGGGATGCAAGCGTTATCCGGAATCATTGGGCGTAAAGCGCCTGTAGGTTGTTTAATAAGTCTGTTGTTAAAGACTAGGGCTCAACCCTAGAAAAGCAATGGAAACTGCTAGACTAGAGTATGGCAGGGGTAGAGGGAATTTCTAGTGTAGCGGTGAAATGCGTAGATATTAGAAAGAACACCGGTGGCGAAAGCGCTCTACTGGACCATTACTGACACTCAGAGGCGAAAGCTAGGGTAGCAAAAGGGATTAGATACCCCTGTAGTCCTAGCCGTAAACGATGGATACTAGGTGTTGTATTTATTTTACAGTATCGTAGCTAACGCGTTAAGTATCCCGCCTGGGGAGTACGCTCGCAAGGGTGAAACTCAAAGGAATTGACGGGGGCCCGCACAAGCGGTGGAGCATGTGGTTTAATTCGATGCAACGCGAAGAACCTTACCAGGGCTTGACATACTGCGAATCTCCTTGAAAGAGAAGAGTGCCTTCGGGAATGCAGATACAGGTGGTGCATGGCTGTCGTCAGCTCGTGTCGTGAGATGTTGGGTTAAGTCCCGCAACGAGCGCAACCCTTGTTTTTAGTTACCAACTTGTTGGGTTTTCTAGAAAGACTGCCGGTGACAAACCGGAGGAAGGTGAGGATGACGTCAAGTCAGCATGCCCCTTATGTCCTGGGCTACACACGTGCTACAATGGCTAGGACAAAGAGTCGCGAGTTTGCGAAAACAAGCTAATCTCGTAAACCT------------------------------------------
>HM1333961_Uncultured_marine_haptophyte_Biosope_T65_16S17a
-----------------------------------------------------------------------------------------------------------------------------------------------------------------GTGCAAGCGTTATCCGGAATCATTGGGCGTAAAGCGCCTGTAGGTTGTTTAATAAGTCCGTTGTTAAAGACTAGGGCTTAACCCTAGGAAAGCGATGGAAACTGATAGACTTGAGTATGGCAGGGGTAGAGGGAATTTCTAGTGTAGCGGTGAAATGCGTAGATATTAGAAAGAACACCGGTGGCGAAAGCGCTCTACTGGACCATTACTGACACTGAGAGGCGAAAGCTAGGGGAGCGAAAGGGATTAGATACCCCTGTAGTCCTAGCCGTAAACGATGGATACTAGATGTTGCGTTTATTATGCAGTATCGTAGCTAACGCGTTAAGTATCCCGCCTGGGGAGTACGCTCGCAAGGGTGAAACTCAAAGGAATTGACGGGGGCCCGCACAAGCGGTGGAGCATGTGGTTTAATTCGATGCAACGCGAAGAACCTTACCAGGGCTTGACATACTACAGATCTTTTTGAGAAAGAAGAGTGCCTTCGGGAATGTAGATACAGGTGGTGCATGGCTGTCGTCAGCTCGTGTCGTGAGATGTTGGGTTAAGTCCCGCAACGAGCGCAACCCTCGTTTTTAGTTGCCAATTTATTGGGATCTCTAGAAAGACTGCCGGTGACAAACCGGAGGAAGGTGAGGATGACGTCAAGTCAGCAT---------------------------------------------------------------------------------------------------------------------------------
>JX8693541_Uncultured_haptophyte_env_Pavin_epi_T_S22F
--------------------------------------------------------------------------------------------------------------GAGGAATAAGCATCGGCTAACTCCGTGCCAGCAGCCGCGGTAATACGGGGGATGCAAGCGTTATCCGGAATCATTGGGCGTAAAGCGCCTGTAGGTCGTTTAATAAGTCTGTTGTTAAAGACTAGGGCTTAACCCTAGAAAAGCAATGGAAACTACTAGACTTGAGTATGGCAGGGGTAGAGGGAATTTCTAGTGTAGCGGTGAAATGCGTAGATATTAGAAAGAACACCAGCGGCGAAAGCGCTCTACTGGACCACTACTGACACTGAGAGGCGAAAGCTAGGGGAGCAAAAGGGATTAGATACCCCTGTAGTCCTAGCCGTAAACGATGGATACTAGGTGTTGTGCAATTTGTACAGTATCTTAGCTAACGCGTTAAGTATCCCGCCTGGGGAGTACGCTCGCAAGAGTGAAACTCAAAGGAATTGACGGGGGCCCGCACAAGCGGTGGAGCATGCGGTTTAATTCGATGCTACGCGAAGAACCTTACCAGGGCTTGACATACTACAAATCTTTTTGAAACGAAAGAGTGCCTTCGGGAATGTAGATACAGGTGGTGCATGGCTGTCGTCAGCTCGTGTCGTGAGATGTTGGGTTAAGTCCCGCAACGAGCGCAACCCTCGTTTTTAGTTGCCAATTTATTGGGATTTCTAAAAAGACTGCCGGTGACAAACCGGAGGAAGGTGAGGATGACGTCAAGTCAGCATGCCCCTTATGTCCTGGGCCACACACGTGCTACAATGGCGAAGACAAAGAGTCGCAAACTTGCGAAAGTTAGCTAATCTCATAAACTTCGTCTAAGTTCGGATTGTAGGCTGCAACTCGCCTACGTGAAG
>LC5956821_Braarudosphaera_bigelowii_NIES-4442
TGAGGAATTTTCCGCAATGGGCGAAAGCCTGACGGAGCAATACCGCGTGAGGGATGAAGGATTTTGGTCTGTAAACCTCTTTTCTCAAGAAAGAAGTTCTGACGGTACTTGAGGAATAAGCATCGGCTAACTCCGTGCCAGCAGCCGCGGTAATACGGGGGATGCAAGCGTTATCCGGAATCATTGGGCGTAAAGCGCCTGTAGGTTGTTTAATAAGTCCGTTGTTAAAGACTAGGGCTTAACCCTAGGAAAGCGATGGAAACTGATAGACTTGAGTATGGCAGGGGTAGAGGGAATTTCTAGTGTAGCGGTGAAATGCGTAGATATTAGAAAGAACACCGGTGGCGAAAGCGCTCTACTGGACCATTACTGACACTGAGAGGCGAAAGCTAGGGGAGCGAAAGGGATTAGATACCCCTGTAGTCCTAGCCGTAAACGATGGATACTAGATGTTGTGCAATTTGGACAGTATCGTAGCTAACGCGTTAAGTATCCCGCCTGGGGAGTACGCTCGCAAGGGTGAAACTCAAAGGAATTGACGGGGGCCCGCACAAGCGGTGGAGCATGTGGTTTAATTCGATGCAACGCGAAGAACCTTACCAGGGCTTGACATACTACAGATCTTCTTGAGAAAGAAGAGTGCCTTCGGGAATGTAGATACAGGTGGTGCATGGCTGTCGTCAGCTCGTGTCGTGAGATGTTGGGTTAAGTCCCGCAACGAGCGCAACCCTCGTTTTTAGTTGCCAATTTATTGGGATCTCTAGAAAGACTGCCGGTGACAAACCGGAGGAAGGTGAGGATGACGTCAAGTCAGCATGCCCCTTATGTCCTGGGCCACACACGTGCTACAATGGTAAAGACAAAGAGTCGCCAATTCGCGAGAATGAGCTAATCTCATAAACTTTATCTAAGTTCGGATTGTAGGCTGCAACTCGCCTACATGAAG
>AB1969661_Chrysochromulina_sp_MBIC10516
TGAGGAATTTTCCGCAATGGGCGAAAGCCTGACGGAGCAATACCGCGTGAGGGACGAAGGATTTTGGTCTGTAAACCTCTTTTCTCAAGAAAGAAGTTCTGACGGTACTTGAGGAATAAGCATCGGCTAACTCCGTGCCAGCAGCCGCGGTAATACGGGGGATGCAAGCGTTATCCGGAATCATTGGGCGTAAAGCGCCTGTAGGTTGTTTAATAAGTCTGTTGTTAAAGACTAGGGCTCAACCCTAGAAAAGCAATGGAAACTGTTAGACTAGAGTATGGCAGGGGTAGAGGGAATTTCTAGTGTAGCGGTGAAATGCGTAGATATTAGAAAGAACACCAGTGGCGAAAGCGCTCTACTGGACCATTACTGACACTCAGAGGCGAAAGCTAGGGTAGCAAAAGGGATTAGATACCCCTGTAGTCCTAGCCGTAAACGATGGATACTAGRTGTTGTATTTATTTTACAGTATCGTAGCTAACGCGTTAAGTATCCCGCCTGGGGAGTACGCTCGCAAGGGTGAAACTCAAAGGAATTGACGGGGGCCCGCACAAGCGGTGGAGCATGTGGTTTAATTCGATGCAACGCGAAGAACCTTACCAGGGCTTGACATACTGCGAATCTCCTTGAAAGAGGAGAGTGCCTTCGGGAATGCAGATACAGGTGGTGCATGGCTGTCGTCAGCTCGTGTCGTGAGATGTTGGGTTAAGTCCCGCAACGAGCGCAACCCTTGTTTTTAGTTACCAATTCGTTGGGCTTTCTAGAAAGACTGCCGGTGACAAACCGGAGGAAGGTGAGGATGACGTCAAGTCAGCATGCCCCTTATGTCCTGGGCTACACACGTGCTACAATGGCTAGGACAAAGAGTCGCAAGTTTGCGAAAACAAGCTAATCTCATAAACCTAGCCTAAGTTCAGATTGTAGGCTGCAACTCGCCTACATGAAG
>HM1334791_Uncultured_marine_haptophyte_Biosope_T84_16S_PLA491004
------------------------------------------------------------------------------------------------------------------------------------------------------------------------CGTTATCCGGAATCATTGGGCGTAAAGCGCCTGTAGGTTGTTTAATAAGTCTGTTGTTAAAGACTAGGGCTTAACCCTAGAAAAGCAATGGAAACTACTAGACTAGAGTATGGCAGGGGTAGAGGGAATTTCTAGTGTAGCGGTGAAATGCGTAGATATTAGAAAGAACACCGGTGGCGAAAGCGCTCTACTGGACCATTACTGACACTCAGAGGCGAAAGCTAGGGTAGCAAAAGGGATTAGATACCCCTGTAGTCCTAGCCGTAAACGATGGATACTAGATGTTGTGCATAAAGTACAGTATCGTAGCTAACGCCTTAAGTATCCCGCCTGGGGAGTACGCTCGCAAGGGTGAAACTCAAAGGAATTGACGGGGGCCCGCACAAGCGGTGGAGCATGTGGTTTAATTCGATGCAACGCGAAGAACCTTACCAGGGCTTGACATACTACAGATTCTTTTGAGAAAAAGAAGTGCCTTCGGGAATGTAGATACAGGTGGTGCATGGCTGTCGTCAGCTCGTGTCGTGAGATGTTGGGTTAAGTCCCGCAACGAGCGCAACCCTTATTTTTAGTTACTAATTCGTTAGGTTCTCTAGAAAGACTGCCGGTGACAAACCGGAGGAAGGTGAGGATGACGTCAAGTCAGCATGCCCCTTATGTCCTGGGCTACACACGTGCTACAATGGTTAAGACAAAGAGTTGCGAGCTCGCGAGAGTCAGCTAATCTCATAAACTTAGCCTAAGTTCAGATTGTAGGCTGC-----------------
>LN7352282_Haptolina_ericina_RCC1192
--------------------------------------------------------------------------------------------------------------------------------------------------GCGGTAATACGGGGGATGCAAGCGTTATCCGGAATCATTGGGCGTAAAGCGCCTGTAGGTTGTTTAATAAGTCTGTTGTTAAAGACTAGGGCTCAACCCTAGAAAAGCAATGGAAACTACTAGACTAGAGTATGGCAGGGGTAGAGGGAATTTCTAGTGTAGCGGTGAAATGCGTAGATATTAGAAAGAACACCAGTGGCGAAAGCGCTCTACTGGACCATTACTGACACTCAGAGGCGAAAGCTAGGGTAGCAAAAGGGATTAGATACCCCTGTAGTCCTAGCCGTAAACGATGGATACTAGATGTTGTATTTATTTTACAGTATCGTAGCTAACGCGTTAAGTATCCCGCCTGGGGAGTACGCTCGCAAGGGTGAAACTCAAAGGAATTGACGGGGGCCCGCACAAGCGGTGGAGCATGTGGTTTAATTCGATGCAACGCGAAGAACCTTACCAGGGCTTGACATACTGCGAATTTTTTTGAAAAAAAAGAGTGCCTTCGGGAATGCAGATACAGGTGGTGCATGGCTGTCGTCAGCTCGTGTCGTGAGATGTTGGGTTAAGTCCCGCAACGAGCGCAACCCTTGTTTTTAGTTACCAATTCGTTGGGTTTTCTAGAAAGACTGCCGGTGACAAACCGGAGGAAGGTGAGGATGACGTCAAGTCAGCATGCCCCTTATGTCCTGGGCTACACACGTGCTACAATGGTTAGGACAAAGAGTTGCAAATTTGCAAAAATTAG----------------------------------------------------------
>HM1335591_Uncultured_marine_haptophyte_Biosope_T88_16S_PLA491030
---------------------------------------------------------------------------------------------------------------------------------------------------------------------------TATCCGGAATCATTGGGCGTAAAGCGCCTGTAGGTTGTTTAATAAGTCTGTTGTTAAAGACTAGGGCTTAACCCTAGGAAAGCAATGGAAACTACTAGACTAGAGTATGGCAGGGGTAGAGGGAATTTCTAGTGTAGCGGTGAAATGCGTAGATATTAGAAAGAACACCGGTGGCGAAAGCGCTCTACTGGACCATTACTGACACTCAGAGGCGGAAGCTAGGGTAGCAAAAGGGATTAGATACCCCTGTAGTCTTAGCCGTAAACGATGGATACTAGATGTTGTGCATAATGTACAGTATCGTAGCTAACGCGTTAAGTATCCCGCCTGGGGAGTACGCTCGCAAGGGTGAAACTCAAAGGAATTGACGGGGGCCCGCACAAGCGGTGGAGCATGTGGTTTAATTCGATGCAACGCGAAGAACCTTACCAGGGCTTGACATACTACAAATTCTTTAGAGATAAGGAAGTGCCTTCGGGAATGTAGATACAGGTGGTGCATGGCTGTCGTCAGCTCGTGTCGTGAGATGTTGGGTTAAGTCCCGCAACGAGCGCAACCCTTATTTTTAGTTACTAATTCGTTAGGTTCTCTAGAAAGACTGCCGGTGACAAACCGGAGGAAGGTGAGGATGTCGTCAAGTCAGCATGCCCCTTATGTCCTGGGCTACACACGTGCTACAATGGTTAAGACAAAGGGTCGCGAGCTTGCAAGAGTCAGCTAATCCCATAAACTTAGCCTAAGTTCAGATTGTAGGCTGCAAC--------------
>LK3918241_Chrysochromulina_elegans_F928
-----------------------------------------------------------------------------------------------------------------------------------------------------------------------------------------------AAAGCGCCTGTAGGTTGTTTATTAAGTCTGTTGTTAAAGACTAGGGCTTAACCCTAGAAAAGCAATGGAAACTAATAGACTAGAGTATGGCAGGGGTAGAGGGAATTTCTAGTGTAGCGGTGAAATGCGTAGATATTAGAAAGAACACCGGTGGCGAAAGCGCTCTACTGGACCATTACTGACACTCAGAGGCGAAAGCTAGGGTAGCAAAAGGGATTAGATACCCCTGTAGTCCTAGCCGTAAACGATGGATACTAGATGTTGTGCATTATGTACAGTATCGTAGCTAACGCGTTAAGTATCCCGCCTGGGGAGTACGCTCGCAAGGGTGAAACTCAAAGGAATTGACGGGGGCCCGCACAAGCGGTGGAGCATGTGGTTTAATTCGATGCAACGCGAAGAACCTTACCAGGGCTTGACATACTACGAATTCTTTTGAAAGAGAGAAGTGCCTTCGGGAATGTAGATACAGGTGGTGCATGGCTGTCGTCAGCTCGTGTCGTGAGATGTTGGGTTAAGTCCCGCAACGAGCGCAACCCTTATTTTTAGTTACCAATTCGTTGGGTTTTTTAGAAAGACTGCCGGTGACAAACCGGAGGAAGGTGAGGATGACGTCAAGTCAGCATGCCCCTTATGTCCTGGGCTACACACGTGCTACA------------------------------------------------------------------------------------------------
>LN7352982_Prymnesium_sp_RCC1941_RCC1941
-----------------------------------------------------------------------------------------------------------------------------------------------------GTAATACGGGGGATGCAAGCGTTATCCGGAATTATTGGGCGTAAAGCGCCTGTAGGTTGTTTAATAAGTCTGTTGTTAAAGACTAGGGCTTAACCCTAGAAAAGCAATGGAAACTACTAGACTTGAGTATGGCAGGGGTAGAGGGAACTTCTAGTGTAGCGGTGAAATGCGTAGATATTAGAAAGAACACCAGTGGCGAAAGCGCTCTACTGGACCATTACTGACACTGAGAGGCGAAAGCTAGGGTAGCAAAAGGGATTAGATACCCCTGTAGTCCTAGCCGTAAACGATGGATACTAGATGTTGTATATTTTTTACAGTATCGTAGCTAACGCGTTAAGTATCCCGCCTGGGGAGTACGCTCGCAAGGGTGAAACTCAAAGGAATTGACGGGGGCCCGCACAAGCGGTGGAGCATGTGGTTTAATTCGATGCAACGCGAAGAACCTTACCAGGGCTTGACATACTACAAATCTCTTTGAAAGAAGAGAGTGCCTTCGGGAATGTAGATACAGGTGGTGCATGGCTGTCGTCAGCTCGTGTCGTGAGATGTTGGGTTAAGTCCCGCAACGAGCGCAACCCTTATTTTTAGTTACCAATTTTTTGGGTTCTCTAGAAAGACTGCCGGTGACAAACCGGAGGAAGGTGAGGATGACGTCAAGTCAGCATGCCCCTTATGTCCTGGGCCACACACGTGCTACAATGGTTATGACAAAGAGTCGCAAGTTCGYGAGGACAAGCTAATCTCATAAACTTAACCTAAGTTCAGATTGTA-----------------------
>EF0519601_Uncultured_haptophyte_MAMA64-78
--------------------------------------------------------------------------------------------------------------GAGGAATAAGCATCGGCTAACTCCGTGCCAGCAGCCGCGGTAATACGGGGGATGCAAGCGTTATCCGGAATCATTGGGCGTAAAGCGCCTGTAGGTTGTTTAATAAGTCTGTTGTTAAAGACTGGGGCTTAACCCCAGGAAAGCAATGGAAACTACTAGACTAGAGTATGGTAGGGGTAAAGGGAATTTCTAGTGTAGCGGTGAAATGCGTAGATATTAGAAAGAACACCGGTGGCGAAAGCGCTTTACTGGACCATTACTGACACTCAGAGGCGAAAGCTAGGGTAGCCAAAGGGATTAGATACCCCTGTAGTCCTAGCCGTAAACGATGGATACTAGATGTTGCGCTTATTGTGCAGTGTCGTAGCTAACGCGTTAAGTATCCCGCCTGGGGAGTACGATCGCAAGGTTGAAACTCAAAGGAATTGACGGGGGCCCGCACAAGCGGTGGAGCATGTGGTTTAATTCGATGCAACGCGAAGAACCTTACCAGGGCCTGACATACTGCAAATTTTCTTGAAAGAGAAAAGTGCCTTCGGGAATGCAGATACAGGTGGTGCATGGCTGTCGTCAGCTCGTGTCGTGAGATGTTGGGTTAAGTCCCGCAACGAGCGCAACCCTCGTTTTTAGTTGCCATTTTA-TGGGTTCTCTAGAAAGACTGCCGGTGACAAACCGGAGGAAGGTGGGGATGACGTCAAGTCAGCATGCCCCTTATGCCCTGGGCTACACACGTGCTACAATGGCTAAGACAAAGAGTCGCGAATTCGCGAGAATCAGCTAATCTCATAAACTTAGTCTAAGTTCAGATTGTAGGCTGCAACTCGCCTACATGAAG
>AF1727151_Pavlova_gyrans_product
TGGGGAATTTTCCGCAATGGGCGAAAG-CTGACGGAGCAATACCGCGTGAGGGATGAAGGCTCGTGGGTCGTAAACCTCTTTTCCCAAGGAAGAAGTTCTGACGGTACTTGGGGAATAAGCATCGGCTAATTCCGTGCCAGCAGCCGCGGTAATACGGGAGATGCGAGCGTTATCCGGAATCACTGGGCGTAAAGCGTCTGTAGGTGGTTTGTTAAGTCTGTTGTTAAAAACTGAAGCTCAACTTCAGAGGTGCGGCAGAAACTGGCAAACTTGAGTATGGTAGGGGTAGGAGGAATTTCTAGTGTAGCGGTGAAATGCGTAGATATTAGGAAGAACACCATTAGCGAAGGCGTCCTACTGGGCCATAACTGACACTGAGAGACGAAAGCTAGGGGAGCAAACGGGATTAGATACCCCGGTAGTCCTAGCCGTAAACGATGGATACTAGATGTCGCGGGTTTACTGCGGTGTCGTACNNAACGCGTTAAGTATCCCGCCTGGGAAGTACGCACGCAAGTGTGAAACTCAAAGGAATTGACGGGGGCCCGCACAAGCGGTGGAGCATGTGGTTTAATTCGATGCAACGCGAAGAACCTTACCAGGATTTGACATACTAAGAACTTCTTTAAATCGAGAAGGTGCCTTCGGGAGCTTAGATACAGGTGGTGCATGGCTGTCGTCAGCTCGTGTCGTGAGATGTTGGGTTAAGTCCCGCAACGAGCGCAACCCTTGTCTTTATTTGCCATTCTTTGGGGGACTATAAAGAGACTGCCCGTGAAAAGCGGGAGGAAGGTGAGGATGACGTCAAGTCAGCATGCCCCTTATATCCTGGGCTACACACGTGTTACAATGGTTAAGACAATGAGAAGCAAGCTTGCGAAAGTTAGCAAATCTCTGAAACTTAGCCCAAGTTCGGATTGCAGGCTGAAACTCGCCTGCATGAAG
>MT4713271_Phaeocystis_globosa_CNS00066
TGAGGAATTTTCCGCAATGGGCGAAAGCCTGACGGAGCAATACCGCGTGAGGGATGAAGGATTTTGGTCTGTAAACCTCTTTTCTCAAGAAAGAAGTTCTGACGGTACTTGAGGAATAAGCATCGGCTAACTCCGTGCCAGCAGCCGCGGTAATACGGGGGATGCAAGCGTTATCCGGATTTATTGGGCGTAAAGCGCCTGTAGGTTGTTTAATAAGTCTGTTGTTAAAGACTAGGGCTTAACCCTAGGAAAGCAATGGAAACTACTAGACTTGAGTATGATAGGGGTAGAGGGAATTTCTAGTGTAGCGGTGAAATGCGTAGATATTAGAAAGAACACCGGTGGCGAAGGCGCTCTACTGGATCATTACTGACACTCAGAGGCGAAAGCTAGGGTAGCAAAAGGGATTAGATACCCCTGTAGTCCTAGCCGTAAACGATGGATACTACATGTTGCGTTTTTAATGCAGTATGGTAGCTAACGCGTTAAGTATCCCGCCTGGGGAGTACGGTCGCAAGGCTGAAACTCAAAGGAATTGACGGGGGCCCGCACAAGCGGTGGAGCATGTGGTTTAATTCGATGCAACGCGAAGAACCTTACCAAGGCTTGACATACTACAGATTTCTTTGAAAAAGGAAAGTGCCTTCGGGAATGTAGATACAGGTGGTGCATGGCTGTCGTCAGCTCGTGTCGTGAGATGTTGGGTTAAGTCCCGCAACGAGCGCAACCCTTATTTTTAGTTGCTAATTTATTAGGTTTTCTAGAAAGACTGCCGGTGACAAACCGGAGGAAGGTGAGGATGACGTCAAGTCAGCATGCCCCTTATGCCTTGGGCTACACACGTGCTACAATGGTTAAGACAAAGAGTTGCGAGCTCGTGAGAGTCAGCTAATCTCATAAACTTAGCCTAAGTTCGGATTGTAGGCTGCAACTCGCCTACATGAAG
>AF1727171_Gyrodinium_aureolum_KT-77D_product
TGGGGAATATTCCGCAATGGGCGAAA---CGACGGTGCGATACCTTGTGGAGGATGGAGGATCAAGGTTCGTAAACTCCTTTTGTTAAAGAATAATGGTTGACTGTACTTAATGAGCAAGCATCGGCTAACTCCGTGCCAGCAGCCGCGGTAAGACGGGGGATGCAAGCGTTGTCCAGTTGTATTGGGCGTAAAGCGTTCGTAGGTGGCCCGGTAAGTTTGTTGTTAAATGTCCAGGCTTAACCTGGAACCGGCAACGAAAACTACCAGACTAGAGATTGGACGGGGTAAAGGGAATTTCTAGTGTAGCGGTAAAATGCGATAATATTAGAAGGAACTCCAGCGGCGAAGGCGCTTTACTAGACCATATCTGACATTCAGGAACGAAAGCTAGGGGAGCAAAAAGGATTAGGTACCCTTGTAGTCCTAGCTGTAAACGATGGGTACTAGTGCACGCGG---TGGTGCGGTGTCTCANNNAACGCGTTAAGTATCCCGCCTGGGGAGTACGCTCGCAAGGGTGAAACTCAAAGGAATTGACGGGACCCCTCGCAAGCGGTGGAGCACGCTGTTTAATTCGATGCAACGCGAAGAACCTTACCTAGATTTGACCTTCTACAACTTTCTTTGAAAAAAGGATTCTTCTACGGGGCAGTAGATACAGGTGGTGCATGGCTGTCGTCAGTTCGTGTCGTGAGATGTCAGGTTAAGTCCTGAAACGAACGTAACCCTTGTTTTTAGTTGAGTAAACATCNGGGGCCCTAGGAAGACGGCCAGCGGCAAGTTGGAGGAAGGAGAGGATGACGCCAAGTCAGTATGCCCCATATGTCTAGGGCTACAAGCGTGCTACAATGGTCAAGACAAAAAGTTACGAGCTTGTGAAAGTAAGTGAATCTTAA-AACTTGGTCTAAGTTCGGATTGTAGGCTGCAACTCGGCTACATGAAG
>NC_000925_1_147766-149261_Porphyra_purpurea
TGGGGAATTTTCCGCAATGGGCGAAAGCCTGACGGAGCAATACCGCGTGAGGGATGAAGGCTCGTGGGTTGTAAACCTCTTTTCTTAGGGAAGAAGATCTGACGGTACCTAAAGAATAAGCATCGGCTAACTCCGTGCCAGCAGCCGCGGTAATACGGAGGATGCAAGCGTTATCCGGAATCACTGGGCGTAAAGCGTCTGTAGGTTGCTTAATAAGTCTGCTGTTAAAGATTGGGGCTTAACCCCAAAGCAGCAGTGGAAACTGTTAAGCTAGAGTATGGTAAGGGTAAAGGGAATTCCCAGTGTAGCGGTGAAATGCGTAGATATTGGGAAGAACACCAGAGGCGAAAGCGCTTTACTAGACCATTGCTGACACTCAGAGACGAAAGCTAGGGGAGCGAATGGGATTAGATACCCCAGTAGTCCTAGCCGTAAACGATGGATACTAGATGTTGCGCGTATCGTGCAGTATCGTAGCTAACGCGTTAAGTATCCCGCCTGGGGAGTACGCTCGCAAGAGTGAAACTCAAAGGAATTGACGGGGGCCCGCACAAGCGGTGGAGCATGTGGTTTAATTCGATGCAACGCGAAGAACCTTACCAGGACTTGACATGTCGCAAATTTTCTTGAAAAAGGAAAGTGCCTTAGGGAATGCGAACACAGGTGGTGCATGGCTGTCGTCAGCTCGTGTCGTGAGATGTTGGGTTAAGTCCCGCAACGAGCGCAACCCTTGTCTTTAGTTGCCATTTAGTTGGGCACTCTAAAGAGACTGCCGGTGACAAGCCGGAGGAAGGTGAGGATGACGTCAAGTCAGCATGCCCCTTATGTCCTGGGCTACACACGTGCTACAATGGTCGCGACAAAGAGTTGCAAACTTGCAAAAGCTAGCTAATCTCGTAAACGCGGCCTCAGTTCGGATTGCAGGCTGCAACTCGCCTGCATGAAG
>EF0520831_Uncultured_haptophyte_MC615-5
--------------------------------------------------------------------------------------------------------------GAGGAATAAGCATCGGCTAACTCCGTGCCAGCAGCCGCGGTAATACGGGGGATGCAAGCGTTATCCGGAATCATTGGGCGTAAAGCGCCTGTAGGTTGTTTAGTAAGTCTGTTGTTAAAGACTAAGGCTTAACCTTAGGAAAGCGATGGAAACTACTAGACTTGAGTATGGCAGGGGTAGAGGGAATTTCTAGTGTAGCGGTGAAATGCGTAGATATTAGAAAGAACACCAGCGGCGAAAGCGCTCTACTGGACCATTACTGACACTCAGAGGCGAAAGCTAGGGGAGCAAAAGGGATTAGATACCCCTGTAGTCCTAGCCGTAAACGATGGATACTAGGTGTTGTGTATACTATACAGTGCCGTAGCTAACGCGTTAAGTATCCCGCCTGGGGAGTACGCTCGCAAGGGTGAAACTCAAAGGAATTGACGGGGGCCCGCACAAGCGGTGGAGCATGTGGTTTAATTCGATGCAACGCGAAGAACCTTACCAGGGCTTGACATACTGCAAATCTTTT-AAAACGAAAGAGTGCCTTCGAGAATGCAGATACAGGTGGTGCATGGCTGTCGTCAGCTCGTGTCGTGAGATGTTGGGTTAAGTCCCGCAACGAGCGCAACCCTCGTTTTTAGTTACCAATTTATTGGAATCTCTAGAAAGACTGCCGGTGACAAACCGGAGGAAGGTGAGGATGACGTCAAGTCAGCATGCCCCTTATGTCCTGGGCCACACACGTGCTACAATGGCAAAGACAAAGAGTTGCGAACTCGTGAGAGTCAGCTAATCTACTAAACTTAGCCTAAGTTCAGATTGTAGGCTGCAACTCGCCTACATGAAG
>HM1334391_Uncultured_marine_haptophyte_Biosope_T65_16S51b
-----------------------------------------------------------------------------------------------------------------------------------------------------------------GAGCAAGCGTTATCCGGAATCATTGGGCGTAAAGCGCCTGTAGGTTGT-AAATAAGTCTGTTGTTAAAGACTAGGGCTTAACCCTGGGG-ACCGGTGGAAACTACTAGACTAGAGTATGATAGGGGTAGAGGGAATTTCTAGTGTAGCGGTGAAATGCGTAGATATTAGGAAGAACACCGGTGGCGAAGGCGCTCTACTGGATCATTACTGACACTCAGAGGCGAAAGCTAGGGTAGCAAAAGGGATTAGATACCCCTGTAGTCCTAGCCGTAAACGATGGATACTAGATGTTGTGTTTTTTATGCAGTATCGTAGCTAACGCGTTAAGTATCCCGCCTGGGGAGTACGCTCGCAAGGGTGAAACTCAAAGGAATTGACGGGGGCCCGCACAAGCGGTGGAGCATGTGGTTTAATTCGATGCAACGCGAAGAACCTTACCAGGGCTTGACATACTACAGATCTTTTTGAGAAAGAAGAGTGCCTTCGGGAATGTAGATACAGGTGGTGCATGGCTGTCGTCAGCTCGTGTCGTGAGATGTTGGGTTAAGTCCCGCAACGAGCGCAACCCTTATTTTTAGTTACCAACTTGTTGGGTTCTCTAGAAAGACTGCCGGTGACAAACCGGAGGAAGGTGAGGATGACGTCAAGTCAGCATGCCCCTTATGTCCCGGGCCACACACGTGCTACAATGGTAAAGACAAAGAGTCGCCAATTCGCGAGAATGAGCTAATCTCATAAACTTT-----------------------------------------
>EF0519151_Uncultured_haptophyte_MC601-121
--------------------------------------------------------------------------------------------------------------GAGGAATAAGCATCGGCTAACTCCGTGCCAGCAGCCGCGGTAATACGGGGGATGCAAGCGTTATCCGGAATCATTGGGCGTAAAGCGCCTGTAGGTTGTTTAATAAGTCTGTTGTTAAAGACTAGGGCTCAACCCTAGGAAAGCAATGGAAACTACTAGACTTGAGTATGATAGGGGTAGAGGGAATTTCTAGTGTAGCGGTGAAATGCGTAGATATTAGGAAGAACACCGGTGGCGAAGGCGCTCTACTGGATCATTACTGACACTCAGAGGCGAAAGCTAGGGTAGCAAAAGGGATTAGATACCCCTGTAGTCCTAGCCGTAAACGATGGATACTAGATGTTGCGTTTATTATGCAGTATCGTAGCTAACGCGTTAAGTATCCCGCCTGGGGAGTACGCTCGCAAGGGTGAAACTCAAAGGAATTGACGGGGGCCCGCACAAGCGGTGGAGCATGTGGTTTAATTCGATGCAACGCGAAGAACCTTACCAAGGCTTGACATACTACAAATTTCTTTGAAAGAGGAAAGTGCCTTCGGGAATGTAGATACAGGTGGTGCATGGCTGTCGTCAGCTCGTGTCGTGAGATGTTGGGTTAAGTCCCGCAACGAGCGCAACCCTTATTTTTAGTTGCTAATTTATTAGGTTTTCTAGAAAGACTGCCGGTGACAAACCGGAGGAAGGTGAGGATGACGTCAAGTCAGCATGCCCCTTATGCCTTGGGCTACACACGTGCTACAATGGTTAAGACAAAGAGTTGCGAGCTCGCGAGAGTCAGCTAATCTCATAAACTTAGCCTAAGTTCGGATTGTAGGCTGCAACTCGCCTGCGTGAAG
>EF0520751_Uncultured_haptophyte_250304-91
--------------------------------------------------------------------------------------------------------------GAGGAATAAGCATCGGCTAACTCCGTGCCAGCAGCCGCGGTAATACGGGGGATGCAAGCGTTATCCGGAATCATTGGGCGTAAAGCGCCTGTAGGTTGTTTAATAAGTCTGTTGTTAAAGACTAGGGCTCAACCCTAGGAAAGCAATGGAAACTATTAGACTTGAGTATGGCAGGGGTAGAGGGAATTTCTAGTGTAGCGGTGAAATGCGTAGATATTAGAAAGAACACCGGTGGCGAAAGCGCTCTACTGGACCATTACTGACACTCAGAGGCGAAAGCTAGGGTAGCAAAAGGGATTAGATACCCCTGTAGTCCTAGCCGTAAACGATGGATACTACATGTTGTGCGTAATGTACAGTATGGTAGCTAACGCGTTAAGTATCCCGCCTGGGGAGTACGCTCGCAAGGGTGAAACTCAAAGGAATTGACGGGGGCCCGCACAAGCGGTGGAGCATGTGGTTTAATTCGATGCAACGCGAAGAACCTTACCAGGGCTTGACATACTACGAATTCTTTTGAAAAAAAGAAGTGCCTTCGGGAATGTAGATACAGGTGGTGCATGGCTGTCGTCAGCTCGTGTCGTGAGATGTTGGGTTAAGTCCCGCAACGAGCGCAACCCTTATTTTTAGTTACCAATTCGTTGGGATTTTTAGAAAGACTGCCGGTGACAAACCGGAGGAAGGTGAGGATGACGTCAAGTCAGCATGCCCCTTATGTCCTGGGCTACACACGTGCTACAATGGTTAAGACAAAGAGTCGCGAGCTTGTAAAAGTCAGCTAATCTCATAAACTTAGCCTAAGTTCAGATTGTAGGCTGCAACTCGCCTGCATGAAG
>EF0522001_Uncultured_haptophyte_MC622-35
--------------------------------------------------------------------------------------------------------------GAGGAATAAGCATCGGCTAACTCCGTGCCAGCAGCCGCGGTAATACGGGGGATGCAAGCGTTATCCGGAATCATTGGGCGTAAAGCGCCTGTAGGTTGTTTATTAAGTCTGTTGTTAAAGACTAGGGCTTAACCCTAGAAAAGCAATGGAAACTAATAGACTCGAGTATGGCAGGGGTAGAGGGAATTTCTAGTGTAGCGGTGAAATGCGTAGATATTAGAAAGAACACCGGTGGCGAAAGCGCTCTACTGGACCATTACTGACACTCAGAGGCGAAAGCTAGGGTAGCAAAAGGGATTAGATACCCCTGTAGTCCTAGCCGTAAACGATGGATACTAGATGCTGTGCATTAAGTACAGTATCGTAGCTAACGCGTTAAGTATCCCGCCTGGGGAGTACGCTCGCAAGGGTGAAACTCAAAGGAATTGACGGGGGCCCGCACAAGCGGTGGAGCATGTGGTTTAATTCGATGCAACGCGAAGAACCTTACCAGGGCTTGACATACTACGAATTCTTTTGAAAAAGAGAAGTGCCTTCGGGAATGTAGATACAGGTGGTGCATGGCTGTCGTCAGCTCGTGTCGTGAGATGTTGGGTTAAGTCCCGCAACGAGCGCAACCCTTATTTTTAGTTACCAATTCGTTGGGTTCTCTAGAAAGACTGCCGGTGACAAACCGGAGGAAGGTGAGGATGACGTCAAGTCAGCATGCCCCTTATGTCCTGGGCTACACACGTGCTACAATGGTTAAGACAAAGAGTCGCGAGCTTGTGAAAGTCAGCTAATCTCATAAACTTAGCCTAAGTTCAGATTGTAGGCTGCAACTCGCCTGCATGAAG
>HM1335601_Uncultured_marine_haptophyte_Biosope_T88_16S_PLA491031
----------------------------------------------------------------------------------------------------------------------------------------------------------------------------ATCCGGAATCATTGGGCGTAAAGCGCCTGTAGGTTGTTTAATAAGTCTGTTGTTAAAGACTAGGGCTTAACCCTAGGAAAGCAATGGAAACTACTAGACTAGAGTATGGCAGGGGTAGAGGGAATTTCTAGTGTAGCGGTGAAATGCGTAGATATTAGAAAGAACACCGGTGGCGAAAGCGCTCTACTGGACCATTACTGACACTCAGAGGCGAAAGCTAGGGTAGCAAAAGGGATTAGATACCCCTGTAGTCTTAGCCGTAAACGATGGATACTAGATGTTGTGCATAATGTACAGTATCGTAGCTAACGCGTTAAGTATCCCGCCTGGGGAGTACGCTCGCAAGGGTGAAACTCAAAGGAATTGACGGGGGCCCGCACAAGCGGTGGAGCATGTGGTTTAATTCGATGCAACGCGAAGAACCTTACCAGGGCTTGACATACTACAAATTCTTTAGAGATAAGGAAGTGCCTTCGGGAATGTAGATACAGGTGGTGCATGGCTGTCGTCAGCTCGTGTCGTGAGATGTTGGGTTAAGTCCCGCAACGAGCGCAACCCTTATTTTTAGTTACTAATTCGTTAGGTTCTCTAGAAAGACTGCCGGTGACAAACCGGAGGAAGGTGAGGATGACGTCAAGTCAGCATGCCCCTTATGTCCTGGGCTACACACGTGCTACAATGGTTAAGACAAAGGGTCGCGAGCTTGCAAGAGTCAGCTAATCCCATAAACATAGCCTAAGTTCAGATTGTAGGCTGCAACT-------------
>EF0520321_Uncultured_haptophyte_250304-33
--------------------------------------------------------------------------------------------------------------GAGGAATAAGCATCGGCTAACTCCGTGCCAGCAGCCGCGGTAATACGGGGGATGCAAGCGTTATCCGGATTTATTGGGCGTAAAGCGCCTGTAGGTTGTTTAATAAGTCTGTTGTTAAAGACTAGGGCTTAACCCTAGGAAAGCAATGGAAACTACTAGACTAGAGTGTGATAGGGGTAGAGGGAATTTCTAGTGTAGCGGTGAAATGCGTAGATATTAGGAAGAACACCGGTGGCGAAGGCGCTCTACTGGATCATTACTGACACTCAGAGGCGAAAGCTAGGGTAGCAAAAGGGATTAGATACCCCTGTAGTCCTAGCCGTAAACGATGGATACTACATGTTGCGTTT-TTATGCAGTATGGTAGCTAACGCGTTAAGTATCCCGCCTGGGGAGTACGCTCGCAAGGGTGAAACTCAAAGGAATTGACGGGGGCCCGCACAAGCGGTGGAGCATGTGGTTTAATTCGATGCAACGCGAAGAACCTTACCAAGGCTTGACATACTACAGATTTCTTTGAAAGAAGAAAGTGCCTTCGGGAATGTAGATACAGGTGGTGCATGGCTGTCGTCAGCTCGTGTCGTGAGATGTTGGGTTAAGTCCCGCAACGAGCGCAACCCTTGTTTTTAGTTGCCAATTTATTGGGTTTTCTAGAAAGACTGCCGGTGACAAACCGGAGGAAGGTGAGGATGACGTCAAGTCAGCATGCCCCTTATGCCTTGGGCTACACACGTGCTACAATGGTTAAGACAAAGAGTTGCAAGCTTGTGAAAGTTAGCTAATCTCGTAAACTTAATCTAAGTTCGGATTGTAGGCTGCAACTCGCCTACATGAAG
>LN7353893_Pavlova_sp_RCC2550_RCC2550
--------------------------------------------------------------------------------------------------------------------------------------------------GCGGTAATACGGGAGATGCGAGCGTTATCCGGAATCACTGGGCGTAAAGCGTCTGCAGGTTGTTTAGTAAGTCTGCCGTTAAAGACTGAAGCTTAACTTCAGGAGTGCAGCAGAAACTGCTAGACTTGAGTATGGTAGGGGTAGGAGGAATTTCTAGTGTAGCGGTGAAATGCGTAGATATTAGGAAGAACACCATTAGCGAAGGCGTCCTACTGGGCCATTACTGACACTCAGAGACGAAAGCTAGGGTAGCAAACGGGATTAGATACCCCGGTAGTCCTAGCCGTAAACGATGGATACTAGATGTTGCGGGTTACCTGCGGTGTCGTAGCTAACGCGTTAAGTATCCCGCCTGGGGAGTACGCACGCAAGTGTGAAACTCAAAGGAATTGACGGGGGCCCGCACAAGCGGTGGAGCATGTGGTTTAATTCGATGCAACGCGAAGAACCTTACCAGGATTTGACATACTCGGAATTTCTTATAATAGAGAAAGTGCCTTCGGGAGCCGAGATACAGGTGGTGCATGGCTGTCGTCAGCTCGTGTCGTGAGATGTTGGGTTAAGTCCCGCAACGAGCGCAACCCTTGTCTTTATTTGCCATTCTTTGGGGGACTATAGAGATACTGCCCGTGAAAAGCGGGAGGAAGGTAAGGATGACGTCAAGTCAGCATGCCCCTTATATCCTGGGCTACACACGTGCTACAATGACTAAGACAATGAGAAGCAAGCTTGCGAAAGTTAGCAAATCTCCGAAACTTAGTCCAAGTTCGG-----------------------------
>HM1329741_Uncultured_marine_haptophyte_Biosope_T120_16S_PLA491030
-----------------------------------------------------------------------------------------------------------------------------------------------------------------------------TCCGGAATTATTGGGCGTAAAGCGCCTGTAGGTTGTTTAATAAGTCTGGTATTAAAGACTAGGGCTCAACCCTAGAAAAATATTGGATACTGTTAAGCTCGAGTATGGTAGAGGTAGAGGGAATTTCTAGTGTAGCGGTGAAATGCGTAGATATTAGAAAGAACACCGGTGGCGAAAGCGCTCTACTGGGCCATTACTGACACTCAGAGGCGAAAGCTAGGGGAGCAAAAGGGATTAGATACCCCTGTAGTCCTAGCCGTAAACGATGGATACTAGGTGTTGTATTTTTTTTACAGTATCGTAGCTAACGCGTTAAATATCCCGCCTGGGGAGTACGCTCGCAAGGGTGAAACTCAAAGGAATTGACGGGGGCCCGCACAAGCGGTGGAGCATGTGGTTTAATTCGATGCAACGCGAAGAACCTTACCAGGACTTGACATACTACAAATCTTTTAGAAATAGAAGAGTGCCTTCGGGAATGTAGATACAGGTGGTGCATGGCTGTCGTCAGCTCGTGCCGTGAGATGTTGGGTTAAGTCCCGCAACGAGCGCAACCCTCGTTTTTAGTTGCCGTTT---TCGGATCTCTAGAAAGACTGCCGGTGACAAACCGGAGGAAGGTGAGGATGACGTCAAGTCAGCATGCCCCTTATGTCCTGGGCTACACACGTGCTACAATGATAAAAACAAAGAGTCGTAAACCCGCGAGGACTAACTAATCTCATAAATTTTATCTCAGTTCGGATTGTAGGCTGCAAC--------------
>LN7354162_Ochrosphaera_sp_RCC2973_RCC2973
------------------------------------------------------------------------------------------------------------------------------------------------------GTATACGGGGGATGCAAGCGTTATCCGGAATCATTGGGCGTAAAGCGCCTGTAGGTTGTCTAATAAGTCTGTTGTTAAAGACTAGGGCTTAACCCTGGGAAAGCGATGGAAACTACTAGGCTTGAGTATGGTAGGGGTAGAGGGAATTTCTAGTGTAGCGGTGAAATGCGTAGATATTAGAAAGAACACCGGTGGCGAAAGCGCTCTACTGGGCCATTACTGACACTGAGAGGCGAAAGCTAGGGGAGCAAAAGGGATTAGATACCCCTGTAGTCCTAGCCGTAAACGATGGATACTAGGTGTTGTATT-ATTATACAGTATCGTAGCTAACGCGTTAAGTATCCCGCCTGGGGAGTACGCTCGCAAGGGTGAAACTCAAAGGAATTGACGGGGGCCCGCACAAGCGGTGGAGCATGTGGTTTAATTCGATGCAACGCGAAGAACCTTACCAGGGCTTGACATACTACAAATCTTTTTGAGACGAAAGAGTGCCTTCGGGAATGTAGATACAGGTGGTGCATGGCTGTCGTCAGCTCGTGTCGTGAGATGTTGGGTTAAGTCCCGCAACGAGCGCAACCCTCGTTTTTAGTTGCCAATTTATTGGGATTTCTAGAGAGACTGCCGGTGATAAACCGGAGGAAGGTGAGGATGACGTCAAGTCAGCATGCCCCTTATGCCCTGGGCCACACACGTGCTACAATGACAAAGACAAAGAGTCGCAAATTCGCGAGAACTAGCTAATCTCATAACT--------------------------------------------
>LN7353413_Imantonia_rotunda_RCC2298
-------------------------------------------------------------------------------------------------------------------------------------------------------------GGGGATGCAAGCGTTATCCGGAATCATTGGGCGTAAAGCGCCTGTAGGTTGTTTAATAAGTCTGTTGTTAAAGACTAGGGCTTAACCCTAGAAAAGCAATGGAAACTACTAGACTAGAGTATGGCAGGGGTAGAGGGAATTTCTAGTGTAGCGGTGAAATGCGTAGATATTAGAAAGAACACCGGTGGCGAAAGCGCTCTACTGGACCATTACTGACACTCAGAGGCGAAAGCTAGGGTAGCAAAAGGGATTAGATACCCCTGTAGTCCTAGCCGTAAACGATGGATACTACATGTTGTGTTTATTTCACAGTATGGTAGCTAACGCGTTAAGTATCCCGCCTGGGGAGTACGCTCGCAAGGGTGAAACTCAAAGGAATTGACGGGGGCCCGCACAAGCGGTGGAGCATGTGGTTTAATTCGATGCAACGCGAAGAACCTTACCAGGGCTTGACATACTGCGAATCTTTCCGAAAGGAAAGAGTGCCTTCGGGAATGCAGATACAGGTGGTGCATGGCTGTCGTCAGCTCGTGTCGTGAGATGTTGGGTTAAGTCCCGCAACGAGCGCAACCCTTGTTTTTAGTTACCAATTCGTTGGGTTTTCTAGAAAGACTGCCGGTGACAAACCGGAGGAAGGTGAGGATGACGTCAAGTCAGCATGCCCCTTATGTCCTGGGCTACACACGTGCTACAATGGTTAGGACAAAGAGTTGCGAGCTTGTGAAAGTCAGCTAATCTC--------------------------------------------------
>NC_0216371_Phaeocystis_globosa_Pg-GA
TGAGGAATTTTCCGCAATGGGCGAAAGCCTGACGGAGCAATACCGCGTGAGGGATGAAGGATTTTGGTCTGTAAACCTCTTTTCTCAAGAAAGAAGTTCTGACGGTACTTGAGGAATAAGCATCGGCTAACTCCGTGCCAGCAGCCGCGGTAATACGGGGGATGCAAGCGTTATCCGGATTTATTGGGCGTAAAGCGCCTGTAGGTTGTTTAATAAGTCTGTTGTTAAAGACTAGGGCTTAACCCTAGGAAAGCAATGGAAACTACTAGACTTGAGTATGATAGGGGTAGAGGGAATTTCTAGTGTAGCGGTGAAATGCGTAGATATTAGAAAGAACACCGGTGGCGAAGGCGCTCTACTGGATCATTACTGACACTCAGAGGCGAAAGCTAGGGTAGCAAAAGGGATTAGATACCCCTGTAGTCCTAGCCGTAAACGATGGATACTACATGTTGCGTTTTTAATGCAGTATGGTAGCTAACGCGTTAAGTATCCCGCCTGGGGAGTACGGTCGCAAGGCTGAAACTCAAAGGAATTGACGGGGGCCCGCACAAGCGGTGGAGCATGTGGTTTAATTCGATGCAACGCGAAGAACCTTACCAAGGCTTGACATACTACAGATTTCTTTGAAAAAGGAAAGTGCCTTCGGGAATGTAGATACAGGTGGTGCATGGCTGTCGTCAGCTCGTGTCGTGAGATGTTGGGTTAAGTCCCGCAACGAGCGCAACCCTTATTTTTAGTTGCTAATTTATTAGGTTTTCTAGAAAGACTGCCGGTGACAAACCGGAGGAAGGTGAGGATGACGTCAAGTCAGCATGCCCCTTATGCCTTGGGCTACACACGTGCTACAATGGTTAAGACAAAGAGTTGCGAGCTCGTGAGAGTCAGCTAATCTCATAAACTTAGCCTAAGTTCGGATTGTAGGCTGCAACTCGCCTGCATGAAG
>EF0517661_Phaeocystis_sp_MC679
-----------------------------------------------------------------------------------------------------------------------------------------------------------------------------------------------AAAGCGCCTGTAGGTTGTTTAATAAGTCTGTTGTTAAAGACTAGGGCTCAACCCTAGAAAAGCAATGGAAACTACTAGACTAGAGTATGGCAGGGGTAGAGGGAATTTCTAGTGTAGCGGTGAAATGCGTAGATATTAGAAAGAACACCGGTGGCGAAAGCGCTCTACTGGACCATTACTGACACTCAGAGGCGAAAGCTAGGGTAGCAAAAGGGATTAGATACCCCTGTAGTCCTAGCCGTAAACGATGGATACTAGATGTTGTATTTATTTTACAGTATCGTAGCTAACGCGTTAAGTATCCCGCCTGGGGAGTACGCTCGCAAGGGTGAAACTCAAAGGAATTGACGGGGGCCCGCACAAGCGGTGGAGCATGTGGTTTAATTCGATGCAACGCGAAGAACCTTACCAGGGCTTGACATACTGCGAATTTTTTTGAAAGAAGAGAGTGCCTTCGGGAACGCAGATACAGGTGGTGCATGGCTGTCGTCAGCTCGTGTCGTGAGATGTTGGGTTAAGTCCCGCAACGAGCGCAACCCTTGTTTTTAGTTACCAACTTGTTGGGTTTTCTAGAAAGACTGCCGGTGACAAACCGGAGGAAGGTGAGGATGACGTCAAGTCAGCATGCCCCTTATGCCCTGGGCCACACACGTGCTACAATGGTTAGGACAAAGAGTTGCGAGTT-GCAAAAACAAGCTA-------------------------------------------------------
>HM1331031_Uncultured_marine_haptophyte_Biosope_T33_16S_PLA491001
-----------------------------------------------------------------------------------------------------------------------------------------------------------------------------------------------AAAGCGCCTGTAGGTTGTTTAATAAGTCTGTTGTTAAAGACTGGGGCTTAACCCCAGGAAAGCAATGGAAACTACTAGACTAGAGTATGGTAGGGGTAAAGGGAATTTCTAGTGTAGCGGTGAAATGCGTAGATATTAGAAAGAACACCGGTGGCGAAAGCGCTTTACTGGACCATTACTGTCACTCAGAGGCGAAAGCTAGGGTAGCCAAAGGGATTAGATACCCCTGTAGTCCTAGCCGTAAACGATGGATACTAGATGTTGCGCTTATTGTGCAGTGTCGTAGCTAACGCGTTAAGTATCCCGCCTGGGGAGTACGCTCGCAAGGGTGAAACTCAAAGGAATTGACGGGGGCCCGCACAAGCGGTGGAGCATGTGGTTTAATTCGATGCAACGCGAAGAACCTTACCAGGGCTTGACATACTGCAAATTTTCTTGAAAGAGAAAAGTGCCTTCGGGAATGCAGATACAGGTGGTGCATGGCTGTCGTCAGCTCGTGTCGTGAGATGTTGGGTTAAGTCCCGCAACGAGCGCAACCCTCGTTTTCAGTTGCCATTTTA-TGGGTTCTCTAGAAAGACTGCCAGTGACAAACCGGAGGAAGGTGGGGATGACGTCAAGTCAGCATGCCCCTTATGCCCTGGGCTACACACGTGCTACAATGGCTAAGACAAAGAGTCGCGAATTCGCGAGAATCAGCTAATCTCATAAACTTAGTCTAAGTTCAGATTGTAGGCTGCAACTC------------
>CAMNT_0038248125_Chrysochromulina-polylepis-CCMP1757
TGAGGAATTTTCCGCAATGGGCGAAAGCCTGACGGAGCAATACCGCGTGAGGGATGAAGGATTTTGGTCTGTAAACCTCTTTTCTCAAGAAAGAAGTTCTGACGGTACTTGAGGAATAAGCATCGGCTAACTCCGTGCCAGCAGCCGCGGTAATACGGGGGATGCAAGCGTTATCCGGAATCATTGGGCGTAAAGCGCCTGTAGGTTGTTTAATAAGTCTGTTGTTAAAGGCTAGGGCTCAACCCTAGAAAAGCAATGGAAACTACTAGACTAGAGTATGGCAGGGGTAGAGGGAATTTCTAGTGTAGCGGTGAAATGCGTAGATATTAGAAAGAACACCGGTGGCGAAAGCGCTCTACTGGACCATTACTGACACTCAGAGGCGAAAGCTAGGGTAGCAAAAGGGATTAGATACCCCTGTAGTCCTAGCCGTAAACGATGGATACTAGGTGTTGTATTTATTTTACAGTATCGTAGCTAACGCGTTAAGTATCCCGCCTGGGGAGTACGCTCGCAAGGGTGAAACTCAAAGGAATTGACGGGGGCCCGCACAAGCGGTGGAGCATGTGGTTTAATTCGATGCAACGCGAAGAACCTTACCAGGGCTTGACATACTGCGAATCTCTTGGAAAGGAGAGAGTGCCTTCGGGAATGCAGGTACAGGTGGTGCATGGCTGTCGTCAGCTCGTGTCGTGAGATGTTGGGTTAAGTCCCGCAACGAGCGCAACCCTTGTTTTTAGTTACCAACTTGTTGGGTTTTCTAGAAAGACTGCCGGTGACAAACCGGAGGAAGGTGAGGATGACGTCAAGTCAGCATGCCCCTTATGTCCTGGGCTACACACGTGCTACAATGGTTAGGACAAAGAGTTGCAAGTTTGTAAAAACAAGCTAATCTCGTAAACCTCACCTAAGTTCAGATTGTAGGCTGCAACTCGCCTACATGAAG
>X990771_Ochrosphaera_neapolitana_tRNAIle_tRNAAla_and_23Ss
TGAGGAATTTTCCGCAATGGGCGAAAGCCTGACGGAGCAATACCGCGTGAGGGATGAAGGATTTTGGTCTGTAAACCTCTTTTCTCAAGAAAGAAGTTCTGACGGTACTTGAGGAATAAGCATCGGCTAACTCCGTGCCAGCAGCCGCGGTAATACGGGGGATGCAAGCGTTATCCGGAATCATTGGGCGTAAAGCGCCTGTAGGTTGTCTAATAAGTCTGTTGTTAAAGACTAGGGCTTAACCCTGGGAAAGCGATGGAAACTAATAGGCTTGAGTATGGTAGGGGTAGAGGGAATTTCTAGTGTAGCGGTGAAATGCGTAGATATTAGAAAGAACACCGGTGGCGAAAGCGCTCTACTGGGCCATTACTGACACTGAGAGGCGAAAGCTAGGGGAGCAAAAGGGATTAGATACCCCTGTAGTCCTAGCCGTAAACGATGGATACTAGGTGTTGTATT-ATTGTACAGTATCGTAGCTAACGCGTTAAGTATCCCGCCTGGGGAGTACGCTCGCAAGGGTGAAACTCAAAGGAATTGACGGGGGCCCGCACAAGCGGTGGAGCATGTGGTTTAATTCGATGCAACGCGAAGAACCTTACCAGGGCTTGACATACTACAGATCTTTTTGAGACGAAAGAGTGCCTTYGGGAATGTAGATACAGGTGGTGCATGGCTGTCGTCAGCTCGTGTCGTGAGATGTTGGGTTAAGTCCCGCAACGAGCGCAACCCTCGTTTTTAGTTGCCAATTTATTGGGATCTCTAGAGAGACTGCCGGTGATAAACCGGAGGAAGGTGAGGATGACGTCAAGTCAGCATGCCCCTTATGTCCTGGGCCACACACGTGCTACAATGACAAAGACAAAGAGTCGCAAATTCGCGAGAACTAGCTAATCTCATAAACTTTGTCCAAGTTCGGATTGTAGGCTGCAACTCGCCTACATGAAG
>Karenia-brevis-CCMP2229_CAMNT_0032475333-EU0430841-EU0430731
TCGGGAATTTTCCGCAATGGGCGCAAGCCTGACGGAGCGATGCCTTGTGGAGGATGAAGGATCAAGGTTCGTAAACTCCTTTTATTAAGGAACATTATTAGATAGTACTTAAAGATCAAGTATCGGCTAACTCTGTGCCAGCAGCCGCGGTAATACGGGGGATGCAAACGTTGTCCAGTTGTATTGGGCGTAAAGCGTCCGTAGGTGGACTGGTAAGTTTATTGTTAAAGATTCTGGCTCAACCAGGAAAAAGCAATGAAAACTGCTGGACTAGAGAGTGGACGGGGTGAAGAGAATATCTAGTGGAGCGGTAAAATGCGATGATATTAGGCGGAACACCAGTGGCGAAAGCGCTTCACTAGACCATTTCTGACACTGAGGGACGAAAGCTAGGGGAGCAAAAAGGATTAGGTACCCTTGTAGTCCTAGCTGTAAACGCTGGGTACTAG-----------------------------------------------------------------------------------------------------------------------------------------------------------------------------------------------------------------------------------------------------------------------------------------------------------------------------------------------------------------------------------------------------------------------------------------------------------------------------------------------------------------
>LN7352382_Ochrosphaera_neapolitana_RCC1358
--------------------------------------------------------------------------------------------------------------------------------TACTCCGTGCCAGCAGCCGCGGTAATACGGGGGATGCAAGCGTTATCCGGAATCATTGGGCGTAAAGCGCCTGTAGGTTGTCTAATAAGTCTGTTGTTAAAGACTAGGGCTTAACCCTGGGAAAGCGATGGAAACTACTAGGCTTGAGTATGGTAGGGGTAGAGGGAATTTCTAGTGTAGCGGTGAAATGCGTAGATATTAGAAAGAACACCGGTGGCGAAAGCGCTCTACTGGGCCATTACTGACACTGAGAGGCGAAAGCTAGGGGAGCAAAAGGGATTAGATACCCCTGTAGTCCTAGCCGTAAACGATGGATACTAGGTGTTGTATT-ATTATACAGTATCGTAGCTAACGCGTTAAGTATCCCGCCTGGGGAGTACGCTCGCAAGGGTGAAACTCAAAGGAATTGACGGGGGCCCGCACAAGCGGTGGAGCATGTGGTTTAATTCGATGCAACGCGAAGAACCTTACCAGGGCTTGACATACTACAAATCTTTTTGAGACGAAAGAGTGCCTTCGGGAATGTAGATACAGGTGGTGCATGGCTGTCGTCAGCTCGTGTCGTGAGATGTTGGGTTAAGTCCCGCAACGAGCGCAACCCTCGTTTTTAGTTGCCAATTTATTGGGATTTCTAGAGAGACTGCCGGTGATAAACCGGAGGAAGGTGAGGATGACGTCAAGTCAGCATGCCCCTTATGCCCTGGGCCACACACGTGCTACAATGACAAAGACAAAGAGTCGCAAATTCGCGAGAACTAGCTAATCTCATAAACTTTGTCCAAGTTCGGATTGTAGGCTGCAACTCGC----------
>EF0521331_Uncultured_haptophyte_MC615-61
--------------------------------------------------------------------------------------------------------------GAGGAATAAGCATCGGCTAACTCCGTGCCAGCAGCCGCGGTAATACGGGGGATGCAAGCGTTATCCGGAATCATTGGGCGTAAAGCGCCTGTAGGTTGTTTAATAAGTCTGTTGTTAAAGACTAGGGCTTAACCCTAGGAAAGCAATGGAAACTACTAGACTAGAGTATGATAGGGGTAGAGGGAATTTCTAGTGTAGCGGTGAAATGCGTAGATATTAGGAAGAACACCGGTGGCGAAGGCGCTCTACTGGATCATTACTGACACTCAGAGGCGAAAGCTAGGGTAGCAAAAGGGATTAGATACCCCTGTAGTCCTAGCCGTAAACGATGGATACTAGATGTTGCGTTTTTTGTGCAGTATCGTAGCTAACGCGTTAAGTATCCCGCCTGGGGAGTACGCTCGCAAGGGTGAAACTCAAAGGAATTGACGGGGGCCCGCACAAGCGGTGGAGCATGTGGTTTAATTCGATGCAACGCGAAGAACCTTACCAAGGCTTGACATACTACAAATTTCTTTGAAAGAGGAAAGTGCCTTCGGGAATGTAGATACAGGTGGTGCATGGCTGTCGTCAGCTCGTGTCGTGAGATGTTGGGTTAAGTCCCGCAACGAGCGCAACCCTTGTTTTTAGTTGCCAATTTTTTGGGTTTTCTAGAAAGACTGCCGGTGACAAACCGGAGGAAGGTGAGGATGACGTCAAGTCAGCATGCCCCTTATGCCTTGGGCTACACACGTGCTACAATGGTTAAGACAAAGAGTTGCGAGCTTGTGAGAGTTAGCTAATCTCGTAAACTTAACCTAAGTTCGGATTGTAGGCTGCAACTCGCCTACATGAAG
>EF0517611_Chrysochromulina_campanulifera_UIO_J10
-----------------------------------------------------------------------------------------------------------------------------------------------------------------------------------------------AAAGCGCCTGTAGGTTGTTTACTAAGTCTGTTGTTAAAGACTAGGGCTTAACCCTAGAAAAGCAATGGAAACTTGTAGACTAGAGTATGGCAGGGGTAGAGGGAATTTCTAGTGTAGCGGTGAAATGCGTAGATATTAGAAAGAACACCAGTGGCGAAAGCGCTCTACTGGACCATTACTGACACTCAGAGGCGAAAGCTAGGGTAGCAAAAGGGATTAGATACCCCTGTAGTCCTAGCCGTAAACGATGGATACTAGATGTTGTGCAT--AGTACAGTATCGTAGCTAACGCGTTAAGTATCCCGCCTGGGGAGTACGCTCGCAAGGGTGAAACTCAAAGGAATTGACGGGGGCCCGCACAAGCGGTGGAGCATGTGGTTTAATTCGATGCAACGCGAAGAACCTTACCAGGGCTTGACATACTACAGATTCTTTTGAGAAAGAGAAGTGCCTTCGGGAATGTAGATACAGGTGGTGCATGGCTGTCGTCAGCTCGTGTCGTGAGATGTTGGGTTAAGTCCCGCAACGAGCGCAACCCTTATTTTTAGTTACCAATTCGTTGGGTTTTTTAGAAAGACTGCCGGTGACAAACCGGAGGAAGGTGAGGATGACGTCAAGTCAGCATGCCCCTTATGTCCTGGGCTACACACGTGCTACAATGGTTAAGACAAAGAGTCGCAAGCTCGTGAGAGTGAGCTA-------------------------------------------------------
>LN7352472_Prymnesium_zebrinum_RCC1432
------------------------------------------------------------------------------------------------------------------------------------------------------GTATACGGGGGATGCAAGCGTTATCCGGAATCATTGGGCGTAAAGCGCCTGTAGGTGGTTTAATAAGTCTGTTGTTAAAGACTAGGGCTTAACCCTAGAAAAGCAATGGAAACTACTAGACTTGAGTATGGCAGGGGTAGAGGGAACTTCTAGTGTAGCGGTGAAATGCGTAGATATTAGAAAGAACACCAGCGGCGAAAGCGCTCTACTGGACCATTACTGACACTCAGAGGCGAAAGCTAGGGTAGCAAAAGGGATTAGATACCCCTGTAGTCCTAGCCGTAAACGATGGATACTAAATGTTGTATATATTTTACAGTATTGTAGCTAACGCGTTAAGTATCCCGCCTGGGGAGTACGCTCGCAAGGGTGAAACTCAAAGGAATTGACGGGGGCCCGCACAAGCGGTGGAGCATGTGGTTTAATTCGATGCAACGCGAAGAACCTTACCAGGGCTTGACATACTACGAATCTTTTTGAAAGAAGAGAGTGCCTTCGGGAACGTAGATACAGGTGGTGCATGGCTGTCGTCAGCTCGTGTCGTGAGATGTTGGGTTAAGTCCCGCAACGAGCGCAACCCTTATTTTTAGTTACCAATTTTTTGGGTTCTCTAGAAAGACTGCCGGTGACAAACCGGAGGAAGGTGAGGATGACGTCAAGTCAGCATGCCCCTTATGTCCTGGGCCACACACGTGCTACAATGGTTAGAACAAAGAGTTGCGAGTTTGCGAAAACAAGCTAAT-----------------------------------------------------
>EF0519691_Uncultured_haptophyte_MAMA64-103
--------------------------------------------------------------------------------------------------------------GAGGAATAAGCATCGGCTAACTCCGTGCCAGCAGCCGCGGTAATACGGGGGATGCAAGCGTTATCCGGAATCATTGGGCGTAAAGCGCCTGTAGGTTGTTTAATAAGTCTGTTGTTAAAGACTAGGGCTTAACCCTAGGAAAGCAATGGAAACTACTAGACTTGAGTATGATAGGGGTAGAGGGAATTTCTAGTGTAGCGGTGAAATGCGTAGATATTAGGAAGAACACCGGTGGCGAAGGCGCTCTACTGGATCATTACTGACACTCAGAGGCGAAAGCTAGGGTAGCAAAAGGGATTAGATACCCCTGTAGTCCTAGCCGTAAACGATGGATACTAGATGTTGCGTTTATTATGCAGTATCGTAGCTAACGCGTTAAGTATCCCGCCTGGGGAGTACGCTCGCAAGGGTGAAACTCAAAGGAATTGACGGGGGCCCGCACAAGCGGTGGAGCATGTGGTTTAATTCGATGCAACGCGAAGAACCTTACCAAGGCTTGACATACTACAAATTTCTTTGAAAGAGGAAAGTGCCTTCGGGAATGTAGATACAGGTGGTGCATGGCTGTCGTCAGCTCGTGTCGTGAGATGTTGGGTTAAGTCCCGCAACGAGCGCAACCCTTATTTTTAGTTGCTAATTTATTAGGTTTTCTAAAAAGACTGCCGGTGACAAACCGGAGGAAGGTGAGGATGACGTCAAGTCAGCATGCCCCTTATGCCTTGGGCTACACACGTGCTACAATGGTTAAGACAAAGAGTTGCGAGCTCGCGAGAGTCAGCTAATCTCATAAACTTAGCCTAAGTTCGGATTGTAGGCTGCAACTCGCCTGCGTGAAG
>NC_000926_1_17204-18690_Guillardia_theta
TGGGGAATTTTCCGCAATGGGCGCAAGCCTGACGGAGCAATACCGCGTGAGGGATGAAGGCCTGTGGGTTGTAAACCTCTTTTCTCAAGGAAGAAGTTCTGACGGTACTTGAGGAATAAGCATCGGCTAACTCTGTGCCAGCAGCCGCGGTAATACAGAGGATGCAAGCGTTATCCGGAATTACTGGGCATAAAGCGTCTGTAGGTTGTTTAGTAAGTCTGCTGTTAAAGACTAGGGCTTAACCCTAGAAAAGCAGTGGAAACTGCTAGACTTGAGTGTGGTAGAGGTAGAGGGAATTCCTAGTGTAGCGGTGAAATGCGTAGATATTAGGAAGAACACCAATGGCGAAAGCACTTTACTGGGCCATAACTGACACTGAGAGACGACAGCTAGGGGAGCAAATGGGATTAGATACCCCAGTAGTCCTAGCCGTAAACTATGGATACTAGATGTTGTACGTATTGTACAGTATCGTAGCTAAGGCGTTAAGTATCCCGCCTGGGAAGTACGCTCGCAAGAGTGAAACTCAAAGGAATTGACGGGGGCCCGCACAAGCGGTGGAGTATGTGGTTTAATTCGATGCAACGCGAAGAACCTTACCAGGGTTTGACATGTCACAAATTTTCTTGAAAAAGAAAAGTGCCTTCGGGAATGTGAACACAGGTGGTGCATGGCTGTCGTCAGCTCGTGTCGTGAGATGTTGGGTTAAGTCCCGCAACGAGCGTAACCCTTGTTTTTAGTTGCCATTAAGTTGGGCACTTTAAAAAGACTGCCGGTGATAAACCGGAGGAAGGTGAGGACGACGTCAAGTCAGCATGCCCCTTACACTCTGGGCTACACACGTACTACAATGGTCGAGACAAAAAGTCGCAAACTTGTGAAAGTAAGCTAATCTTATAAACTCGATCTCAGTTCGGATTGCAGGCTGCAACTCGCCTGCATGAAG
>EF0517511_Chrysochromulina_hirta_hi-1
-----------------------------------------------------------------------------------------------------------------------------------------------------------------------------------------------AAAGCGCCTGTAGGTTGTTTAATAAGTCTGTTGTTAAAGACTAGGGCTCAACCCTAGAAAAGCAATGGAAACTACTAGACTAGAGTATGGCAGGGGTAGAGGGAATTTCTAGTGTAGCGGTGAAATGCGTAGATATTAGAAAGAACACCAGTGGCGAAAGCGCTCTACTGGACCATTACTGACACTCAGAGGCGAAAGCTAGGGTAGCAAAAGGGATTAGATACCCCTGTAGTCCTAGCCGTAAACGATGGATACTAGATGTTGTATTTATTTTACAGTATCGTAGCTAACGCGTTAAGTATCCCGCCTGGGGAGTACGCTCGCAAGGGTGAAACTCAAAGGAATTGACGGGGGCCCGCACAAGCGGTGGAGCATGTGGTTTAATTCGATGCAACGCGAAGAACCTTACCAGGGCTTGACATACTGCGAATCTTTTTGAAAAGAAAGAGTGCCTTCGGGAATGCAGATACAGGTGGTGCATGGCTGTCGTCAGCTCGTGTCGTGAGATGTTGGGTTAAGTCCCGCAACGAGCGCAACCCTTGTTTTTAGTTACCAATTCGTTGGGTTTTCTAGAAAGACTGCCGGTGACAAACCGGAGGAAGGTGAGGATGACGTCAAGTCAGCATGCCCCTTATGTCCTGGGCTACACACGTGCTACAATGGTTAGGACAAAGAGTTGCAAATT-GCAAAAATTAGCTA-------------------------------------------------------
>HM1333201_Uncultured_marine_haptophyte_Biosope_T58_16S_PLA491004
---------------------------------------------------------------------------------------------------------------------------------------------------------------------------TATCCGGAATCATTGGGCGTAAAGCGCCTGTAGGTTGTTTAATAAGTCTGTTGTTAAAGACTAGGGCTTAACCCTAGAAAAGCAATGGAAACTACTAGACTAGAGTATGGCAGGGGTAGAGGGAATTTCTAGTGTAGCGGTGAAATGCGTAGATATTAGAAAGAACACCGGTGGCGAAAGCGCTCTACTGGACCATTACTGACACTCAGAGGCGAAAGCTAGGGTAGCAAAAGGGATTAGATACCCCTGTAGTCCTAGCCGTAAACGATGGATACTAGATGTTGTGCATAACGTACAGTATCGTAGCTAACGCGTTAAGTATCCCGCCTGGGGAGTACGCTCGCAAGGGTGAAACTCAAAGGAATTGACGGGGGCCCGCACAAGCGGTGGAGCATGTGGTTTAATTCGATGCAACGCGAAGAACCTTACCAGGGCTTGACATACTACAAATTCTTTTGAGAAAAAGAAGTGCCTTCGGGAATGTAGATACAGGTGGTGCATGGCTGTCGTCAGCTCGTGTCGTGAGATGTTGGGTTAAGTCCCGCAACGAGCGCAACCCTTATTTTTAGTTACTAATTCGTTAGGTTCTCTAGAAAGACTGCCGGTGACAAACCGGAGGAAGGTGAGGATGACGTCAAGTCAGCATGCCCCTTATGTCCTGGGCTACACACGTGCTACAATGGTTAAGACAAAGAGTCGCGAGCTCGCGAGAGTCAGCTAATCTCATAAACTTAGCCTAAGTTCAGATTGTAGGCTGCAA---------------
>HM1332681_Uncultured_marine_haptophyte_Biosope_T41_16S_PLA491130
--------------------------------------------------------------------------------------------------------------------------------------------------------------------CAAGCGTTATCCGGAATCATTGGGCGTAAAGCGCCTGTAGGTTGTTTAATAAGTCTGTTGTTAAAGACCAGGGCTCAACCCTAGAAAAGCAATGGAAACTGTTAGACTAGAGTATGGCAGGGGTAGAGGGAATTTCTAGTGTAGCGGTGAAATGCGTAGATATTAGAAAGAACACCGGTGGCGAAAGCGCTCTACTGGACCATTACTGACACTCAGAGGCGAAAGCTAGGGTAGCAAAAGGGATTAGATACCCCTGTAGTCCTAGCCGTAAACGATGGATACTAGATGTTGTATGTTATTTACAGTATCGTAGCTAACGCGTTAAGTATCCCGCCTGGGGAGTACGCTCGCAAGGGTGAAACTCAAAGGAATTGACGGGGGCCCGCACAAGCGGTGGAGCATGTGGTTTAATTCGATGCAACGCGAAGAACCTTACCAGGGCTTGACATACTACAGATTCTTTTGAGAGAGAGAAGTGCCTTCGGGAATGTAGATACAGGTGGTGCATGGCTGTCGTCAGCTCGTGTCGTGAGATGTTGGGTTAAGTCCCGCAACGAGCGCAACCCTTATTTTTAGTTACCAATTCGTTGGGTTCTCTAGAAAGACTGCCGGTGACAAACCGGAGGAAGGTGAGGATGACGTCAAGTCAGCATGCCCCTTATGTCCTGGGCTACACACGTGCTACAATGGCTAAGACAAAGAGTTGCGAGCTCGCGAGAGTAAGCTAATCTCATAAACTTAGCCTAAGTTCAGATTGTAGGCTGCA----------------
>EF0520801_Uncultured_haptophyte_MC615-1
--------------------------------------------------------------------------------------------------------------GAGGAATAAGCATCGGCTAACTCCGTGCCAGCAGCCGCGGTAATACGGGGGATGCAAGCGTTATCCGGAATCATTGGGCGTAAAGCGCCTGTAGGTTGTTTAATAAGTCTGTTGTTAAAGACTAGGGCTTAACCCTAGAAAAGCAATGGAAACTACTAGACTAGAGTATGGCAGGGGTAGAGGGAATTTCTAGTGTAGCGGTGAAATGCGTAGATATTAGAAAGAACACCAGTGGCGAAAGCGCTCTACTGGACCATTACTGACACTCAGAGGCGAAAGCTAGGGTAGCAAAAGGGATTAGATACCCCTGTAGTCCTAGCCGTAAACGATGGATACTAGATGTTGTATTT--TTTACAGTATCCTAGCTAACGCGTTAAGTATCCCGCCTGGGGAGTACGCTCGCAAGGGTGAAACTCAAAGGAATTGACGGGGGCCCGCACAAGCGGTGGAGCATGTGGTTTAATTCGATGCAACGCGAAGAACCTTACCAGGGCTTGACATACTGCGAATCTTCTTGAAAGAGAGGAGTGCCTTCGGGAATGCAGTTACAGGTGGTGCATGGCTGTCGTCAGCTCGTGTCGTGAGATGTTGGGTTAAGTCCCGCAACGAGCGCAACCCTTGTTTTTAGTTACCAATTCGTTGGGTTCTCTAGAAAGACTGCCGGTGACAAACCGGAGGAAGGTGAGGATGACGTCAAGTCAGCATGCCCCTTATGTCCTGGGCTACACACGTGCTACAATGGTTAGGACAAAGAGTCGCAAGTTTGTAAAAACAAGCTAATCTCATAAACCTAGCCTAAGTTCAGATTGTAGGCTGCAACTCGCCTGCGTGAAG
>Karenia-brevis-FIU1
TCGGGAATTTTCCGCAATGGGCGCAAGCCTGACGGAGCGATGCCTTGTGGAGGATGAAGGATCAAGGTTCGTAAACTCCTTTTATTAAGGAACATTATTAGATAGTACTTAAAGATCAAGTATCGGCTAACTCTGTGCCAGCAGCCGCGGTAATACGGGGGATGCAAACGTTGTCCAGTTGTATTGGGCGTAAAGCGTCCGTAGGTGGACTGGTAAGTTTATTGTTAAAGATTCTGGCTCAACCAGGAAAAAGCAATGAAAACTGCTGGACTAGAGAGTGGACGGGGTGAAGAGAATATCTAGTGGAGCGGTAAAATGCGATGATATTAGGCGGAACACCAGTGGCGAAAGCGCTTCACTAGACCATTTCTGACACTGAGGGACGAAAGCTAGGGGAGCAAAAAGGATTAGGTACCCTTGTAGTCCTAGCTGTAAACGCTGGGTACTAG-----------------------------------------------------------------------------------------------------------------------------------------------------------------------------------------------------------------------------------------------------------------------------------------------------------------------------------------------------------------------------------------------------------------------------------------------------------------------------------------------------------------
>Karenia-mikimotoi
TGGGGAATATTCCGCAATGGGCGAAAGCCCGACGGTGCGATACCTTGTGGAGGATGGAGGATCAAGGTTCGTAAACTCCTTTTGTTAAAGAATAATGGTTGACTGTACTTAATGAGCAAGCATCGGCTAACTCCGTGCCAGCAGCCGCGGTAAGACGGGGGATGCAAGCGTTGTCCAGTTGTATTGGGCGTAAAGCGTTCGTAGGTGGCCCGGTAAGTTTGTTGTTAAATGTCCAGGCTTAACCTGGAACCGGCAACGAAAACTACCAGACTAGAGATTGGACGGGGTAAAGGGAATTTCTAGTGTAGCGGTAAAATGCGATAATATTAGAAGGAACTCCAGCGGCGAAGGCGCTTTACTAGACCATATCTGACATTCAGGAACGAAAGCTAGGGGAGCAAAAAGGATTAGGTACCCTTGTAGTCCTAGCTGTAAACGATGGGTACTAGACGTCGCAG---TGGTGCGGTGTCTCAGCTAACGCGTTAAGTATCCCGCCTGGGGAGTACGCTCGCAAGGGTGAAACTCAAAGGAATTGACGGGACCCCTCGCAAGCGGTGGAGCATGCTGTTTAATTCGATGCAACGCGAAGAACCTTACCTAGATTTGACCTTCTACAACTTTCTTTGAAAAAAGGATTCTTCTTCGGGGCAGTAGATACAGGTGGTGCATGGCTGTCGTCAGTTCGTGTCGTGAGATGTCAGGTTAAGTCCTGAAACGAACGTAACCCTTGTTTTTAGTTGAGTAACAATCTTGTCTTCTAGGAAGACGGCCAGCGGCAAGTTGGAGGAAGGAGAGGATGACGCCAAGTCAGTATGCCCCATATGTCTAGGGCTACAAGCGTGCTACAATGGTCAAGACAAAAAGTTACGAGCTTGTGAAAGTAAGTGAATCTTAA-AACTTGTCTGAAGTTCGGATTGTAGGCTGCAACTCGGCTACATGAAG
>HM1334371_Uncultured_marine_haptophyte_Biosope_T65_16S50b
--------------------------------------------------------------------------------------------------------------------------------------------------------------GGGGAGCAAGCGTTATCCGGAATCATTGGGCGTAAAGCGCCTGTAGGTTGTTTATTAAGTCTGTGGTTAAAGACTAGGGCTCAACCCTAGGAAAGCAATGGAAACTAATAGACTAGAGTATGGCAGGGGTAGAGGGAATTTCTAGTGTAGCGGTGAAATGCGTAGATATTAGAAAGAACACCGGTGGCGAAAGCGCTCTACTGGACCATTACTGACACTGAGAGGCGAAAGCTAGGGGAGCGAAAGGGATTAGATACCCCTGTAGTCCTAGCCGTAAACGATGGATACTAGATGTTGTGCAATTTGGACAGTATCGTAGCTAACGCGTTAAGTATCCCGCCTGGGGAGTACGCTCGCAAGGGTGAAACTCAAAGGAATTGACGGGGGCCCGCACAAGCGGTGGAGCATGTGGTTTAATTCGATGCAACGCGAAGAACCTTACCAGGGCTTGACATACTACAGATTTTTTTGAGAAAGAAGAGTGCCTTCGGGAATGTAGATACAGGTGGTGCATGGCTGTCGTCAGCTCGTGTCGGGAGATGTTGGGTTAAGTCCCGCAACGAGCGCAACCCTCGTTTTTAGTTGCCAATTTATTGGGATCTCTAGAAAGACTGCCGGTGACAAACCGGAGGAAGGTGAGGATGACGTTAAGTCAGCATGCCCCTTATGTCTTGGGCCACACACGTGCTACAATGGTAAAGACAAAGAGTCCCCCATTCGCGAGAATGAGCTAATCTCAT------------------------------------------------
>AB1969681_Platychrysis_sp_MBIC10528
TGAGGAATTTTCCGCAATGGGCGAAAGCCTGACGGAGCAATACCGCGTGAGGGATGAAGGATTTTGGTCTGTAAACCTCTTTTCTCAAGAAAGAAGTTCTGACGGTACTTGAGGAATAAGCATCGGCTAACTCCGTGCCAGCAGCCGCGGTAATACGGGGGATGCAAGCGTTATCCGGAATCATTGGGCGTAAAGCGCCTGTAGGTGGTTTAATAAGTCCGTTGTTAAAGACTAGGGCTCAACCCTAGAAGAGCAATGGAAACTACTAGACTTGAGTATGGCAGGGGTAGAGGGAACTTCTAGTGTAGCGGTGAAATGCGTAGATATTAGAAAGAACACCAGTGGCGAAAGCGCTCTACTAGACCATCACTGACACTCAGAGGCGAAAGCTAGGGTAGCAAAAGGGATTAGATACCCCTGTAGTCCTAGCCGTAAACGATGGATACTAAATGTTGTATATTTCTTACAGTATTGTAGCTAACGCGTTAAGTATCCCGCCTGGGGAGTACGCTCGCAAGGGTGAAACTCAAAGGAATTGACGGGGGCCCGCACAAGCGGTGGAGCATGTGGTTTAATTCGATGCAACGCGAAGAACCTTACCAGGGCTTGACATACTACGAATCTTTTTGAAAGAAGAGAGTGCCTTCGGGAACGTAGATACAGGTGGTGCATGGCTGTCGTCAGCTCGTGTCGTGAGATGTTGGGTTAAGTCCCGCAACGAGCGCAACCCTTATTTTTAGTTACCAATTTATTGGGTTCTCTAGAAAGACTGCCGGTGACAAACCGGAGGAAGGTGAGGATGACGTCAAGTCAGCATGCCCCTTATGTCCTGGGCCACACACGTGCTACAATGGTTAGAACAAAGAGTTGCAAGTTTGCGAAAACAAGCTAATCTCGTAAATCTAATCTAAGTTCAGATTGTAGGCTGCAACTCGCCTACATGAAG
>NC_0167032_Phaeocystis_antarctica_CCMP1374
TGAGGAATTTTCCGCAATGGGCGAAAGCCTGACGGAGCAATACCGCGTGAGGGATGAAGGATTTTGGTCTGTAAACCTCTTTTCTCAAGAAAGAAGTTCTGACGGTACTTGAGGAATAAGCACCGGCTAACTCCGTGCCAGCAGCCGCGGTAATACGGGGGGTGCAAGCGTTATCCGGATTTATTGGGCGTAAAGCGCCTGTAGGTTGTTTAATAAGTCTGTTGTTAAAGACTAGGGCTTAACCCTAGGAAAGCAATGGAAACTACTAGACTTGAGTATGATAGGGGTAGAGGGAATTTCTAGTGTAGCGGTGAAATGCGTAGATATTAGAAAGAACACCGGTGGCGAAGGCGCTCTACTGGATCATTACTGACACTCAGAGGCGAAAGCTAGGGTAGCAAAAGGGATTAGATACCCCTGTAGTCCTAGCCGTAAACGATGGATACTACATGTTGCGTTTTTAATGCAGTATGGTAGCTAACGCGTTAAGTATCCCGCCTGGGGAGTACGGTCGCAAGGCTGAAACTCAAAGGAATTGACGGGGGCCCGCACAAGCGGTGGAGCATGTGGTTTAATTCGATGCAACGCGAAGAACCTTACCAAGGCTTGACATACTACAGATTTCTTTGAAAGAGGAAAGTGCCTTCGGGAATGTAGATACAGGTGGTGCATGGCTGTCGTCAGCTCGTGTCGTGAGATGTTGGGTTAAGTCCCGCAACGAGCGCAACCCTTATTTTTAGTTGCTAATTTATTAGGTTTTCTAGAAAGACTGCCGGTGACAAACCGGAGGAAGGTGAGGATGACGTCAAGTCAGCATGCCCCTTATGCCTTGGGCTACACACGTGCTACAATGGTTAAGACAAAGAGTTGCGAGCTCGCGAGAGTCAGCTAATCTCATAAACTTAGCCTAAGTTCGGATTGTAGGCTGCAACTCGCCTGCATGAAG
>LN7352592_Umbilicosphaera_sibogae_RCC1469
--------------------------------------------------------------------------------------------------------------------------------------------------------------GGGATGCAAGCGTTATCCGGAATCATTGGGCGTAAAGCGCCTGTAGGTTGCCTAATAAGTCTGTTGTTAAAGACCAGGGCTTAACCCTGGGAAAGCAATGGAAACTACTAGGCTTGAGTATGGTAGGGGTAGAGGGAATTTCTAGTGTAGCGGTGAAATGCGTAGATATTAGAAAGAACACCGGTGGCGAAAGCGCTCTACTGGGCCATTACTGACACTCAGAGGCGAAAGCTAGGGGAGCGAAAGGGATTAGATACCCCTGTAGTCCTAGCCGTAAACGATGGATACTAGGTGTTGTGTTT-ATATACAGTATCGTAGCTAACGCGTTAAGTATCCCGCCTGGGGAGTACGCTCGCAAGGGTGAAACTCAAAGGAATTGACGGGGGCCCGCACAAGCGGTGGAGCATGTGGTTTAATTCGATGCAACGCGAAGAACCTTACCAGGGCTTGACATACTACAAATCTTTTTGAGACGAAAGAGTGCCTTCGGGAATGTAGATACAGGTGGTGCATGGCTGTCGTCAGCTCGTGTCGTGAGATGTTGGGTTAAGTCCCGCAACGAGCGCAACCCTCGTTTTTAGTTGCCAATTTATTGGGATTTCTAAAGAGACTGCCGATGATAAATCGGAGGAAGGTGAGGATGACGTCAAGTCAGCATGCCCCTTATGTCCTGGGCCACACACGTGCTACAATGGCAAAGACAAAGAGTCGCAAATTCGCGAGAACTAG----------------------------------------------------------
>KT9562921_Haptophyta_environmental_samples_ST4_30
--------------------------------------------------------------------------------------------------------------GAGGAATAAGCATCGGCTAACTCCGTGCCAGCAGCCGCGGTAATACGGGGGATGCAAGCGTTATCCGGAATCATTGGGCGTAAAGCGCCTGTAGGTTGTTTAATAAGTCTGTTGTTAAAGACTAGGGCTTAACCCTAGAAAAGCAATGGAAACTACTAGACTAGAGTATGGCAGGGGTAGAGGGAATTTCTAGTGTAGCGGTGAAATGCGTAGATATTAGAAAGAACACCGGTGGCGAAAGCGCTCTACTGGACCATTACTGACACTCAGAGGCGAAAGCTAGGGTAGCAAAAGGGATTAGATACCCCTGTAGTCCTAGCCGTAAACGATGGATACTACATGTTGTGCATTATGTACAGTATGGTAGCTAACGCGTTAAGTATCCCGCCTGGGGAGTACGCTCGCAAGGGTGAAACTCAAAGGAATTGACGGGGGCCCGCACAAGCGGTGGAGCATGTGGTTTAATTCGATGCAACGCGAAGAACCTTACCAAGGCTTGACATACTACAAATTTTTCTGAGAAGAGAAAGTGCCTTCGGGAATGTAGATACAGGTGGTGCATGGCTGTCGTCAGCTCGTGTCGTGAGATGTTGGGTTAAGTCCCGCAACGAGCGCAACCCTTGTTTTTAGTTGCCAATTTATTGGGTTTTCTAGAAAGACTGCCGGTGACAAACCGGAGGAAGTTGAGGATGACTGCAAGTCAGCATGCACCTTATGCCTTGGGCGACACACGTGCTACAATGGCTAGGACAAAGAGTTGCGAGCTCGCAAGAGTCAGCTAATCTCATAAACTTAGTCTAAGTTCGGATTGTAGGCTGCAACTCGCCTGCGTG--A
>NC_0637851_Gephyrocapsa_parvula_RCC4033
TGAGGAATTTTCCGCAATGGGCGAAAGCCTGACGGAGCAATACCGCGTGAGGGATGAAGGATTTTGGTCTGTAAACCTCTTTTCTCAAGAAAGAAGTTCTGACGGTACTTGAGGAATAAGCATCGGCTAACTCCGTGCCAGCAGCCGCGGTAATACGGGGGATGCAAGCGTTATCCGGAATCATTGGGCGTAAAGCGCCTGTAGGTTGTTTAGTAAGTCTGTTGTTAAAGACCAGGGCTTAACCCTGGGAAAGCAATGGAAACTACTAGACTTGAGTATGGCAGGGGTAGAGGGAATTTCTAGTGTAGCGGTGAAATGCGTAGATATTAGAAAGAACACCGGCGGCGAAAGCGCTCTACTGGACCATTACTGACACTCAGAGGCGAAAGCTAGGGGAGCAAAAGGGATTAGATACCCCTGTAGTCCTAGCCGTAAACGATGGATACTAGATGTTGCGCAATTTGTGCAGTATCTTAGCTAACGCGTTAAGTATCCCGCCTGGGGAGTACGCTCGCAAGGGTGAAACTCAAAGGAATTGACGGGGGCCCGCACAAGCGGTGGAGCATGTGGTTTAATTCGATGCAACGCGAAGAACCTTACCAGGGCTTGACATACTACAAATCTTTTCGAAACGAAAGAGTGCCTTCGGGAATGTAGATACAGGTGGTGCATGGCTGTCGTCAGCTCGTGTCGTGAGATGTTGGGTTAAGTCCCGCAACGAGCGCAACCCTCATTTTTAGTTGCCAATTTATTGGGATTTCTAGAGAGACTGCCGGTGACAAACCGGAGGAAGGTGAGGATGACGTCAAGTCAGCATGCCCCTTATGCCCTGGGCCACACACGTGCTACAATGGCGAAGACAAAGAGTCGCAAACCTGCGAAGGCTAGCTAATCTCGTAAACTTCGTCTAAGTTCGGATTGCAGGCTGCAACTCGCCTGCATGAAG
>_R_LC5648931_Haptophyceae_sp_NIES-3900
TGGGGAATTTTCCGCAATGGGCGCAAGCCTGACGGAGCAATACCGCGTGAGGGATTAAGGCCTGTGGGTTGTAAACCTCTTTTTTCAAGGAAGAATACATGACGGTACTTGAGGAATAAGCATCGGCTAACTCCGTGCCAGCAGCCGCGGTAATACGGGGGATGCAAGCGTTATCCGGAATTATTGGGCGTAAAGCGTCTGTAGGTTGCTTAATAAGTCTGTTGTTAAAGACTGGGGCTTAACCCCAGGAAAGCAATGGAAACTGTTGAGCTAGAGTGTGGTAGAGGTAGAGGGAATTCCTAGTGTAGCGGTGAAATGCGTAGATATTAGGAAGAACACCGGTGGCGAAAGCGCTCTACTGGGCCATCACTGACACTCAGAGACGAAAGCTAGGGTAGCAAATGGGATTAGATACCCCAGTAGTCCTAGCCGTAAACGATGGATACTAGGTGTTGCGTATTATATGCAGTGTCGTAGCTAACGCGTTAAGTATCCCGCCTGGGGAGTACACTCGCAAGGGTGAAACTCAAAGGAATTGACGGGGGCCCGCACAAGCGGTGGAGCATGTGGTTTAATTTGATGCAACGCGAAGAACCTTACCAAGGCTTGACATGTCACGAATTCGTCTGAGAGGATGAAGTGCCTTCGGGAACGTGAACACAGGTGGTGCATGGCTGTCGTCAGCTCGTGTCGTGAGATGTTGGGTTAAGTCCCGCAACGAGCGCAACCCTTATCTTTAGTTACCATCATATTGGGGACTCTAGAGAGACTGCCGGTGACAAACCGGAGGAAGGTGAGGACGACGTCAAGTCAGCATGCCCCTTATGCCTTGGGCTACACACGTGCTACAATGATTAAGACAAAGAGCAGCAAGCTTGCGAAAGTTAGCGAATCTCATAAACTTAGTCTCAGTTCGGATTGTAGGCTGCAACTCGCCTACATGAAG
>EF0522111_Uncultured_haptophyte_MC622-48
--------------------------------------------------------------------------------------------------------------GAGGAATAAGCATCGGCTAACTCCGTGCCAGCAGCCGCGGTAATACGGGGGATGCAAGCGTTATCCGAAATCATTGGGCGTAAAGCGCCTGTAGGTTGTTTATTAAGTCTGTTGTTAAAGCCTAGGGCTTAACCCTAGAACAGCAATGGAAACTGGTAAACTTGAGTATGGTAGGGGTAGAGGGAATTTCTAGTGTAGCGGTGAAATGCGTAGATATTAGAAAGAACACCAGTGGCGAAAGCGCTCTACTGGACCATTACTGACACTCAGAGGCGAAAGCTAGGGTAGCAAAAGGGATTAGATACCCCTGTAGTCCTAGCCGTAAACGATGGATACTAGATGTTGCGCTTATAGTGCAGTATCGTAGCTAACGCGTTAAGTATCCCGCCTGGGGAGTACGCTCGCAAGGGTGAAACTCAAAGGAATTGACGGGGGCCCGCACAAGCGGTGGAGCATGTGGTTTAATTCGATGCAACGCGAAGAACCTTACCAGGGCTTGACATACTGCGAATCTCTTTGAAAGAAGAGAGTGCCTTCGGGAATGCAGATACAGGTGGTGCATGGCTGTCGTCAGCTCGTGTCGTGAGATGTTGGGTTAAGTCCCGCAACGAGCGCAACCCTTGTTTTTAGTTACTAATTTATTAGGTTTTCTAGAAAGACTGCCGGTGACAAACCGGAGGAAGGTGAGGATGACGTCAAGTCAGCATGCCCCTTATGTCCTGGGCCACACACGTGCTACAATGGTTAAGACAAAGAGTCGCAAATTCGCAAGGATAAGCTAATCTCATAAACTTAGCCTAAGTTCAGATTGTAGGCTGCAACTCGCCTACATGAAG
>KC4041111_Emiliania_huxleyi_RCC1225
-----------------------------------------------------------------------------------------------------------------------------------------------------------------------------------------------AAAGCGCCTGTAGGTTGTTTAGTAAGTCTGTTGTTAAAGACCAGGGCTTAACCCTGGGAAAGCAATGGAAACTACTAGACTTGAGTATGGCAGGGGTAGAGGGAATTTCTAGTGTAGCGGTGAAATGCGTAGATATTAGAAAGAACACCGGCGGCGAAAGCGCTCTACTGGACCATTACTGACACTCAGAGGCGAAAGCTAGGGGAGCAAAAGGGATTAGATACCCCTGTAGTCCTAGCCGTAAACGATGGATACTAGATGTTGCGCAATTTGTGCAGTATCTTAGCTAACGCGTTAAGTATCCCGCCTGGGGAGTACGCTCGCAAGGGTGAAACTCAAAGGAATTGACGGGGGCCCGCACAAGCGGTGGAGCATGTGGTTTAATTCGATGCAACGCGAAGAACCTTACCAGGGCTTGACATACTACAAATCTTTTCGAAACGAAAGAGTGCCTTCGGGAATGTAGATACAGGTGGTGCATGGCTGTCGTCAGCTCGTGTCGTGAGATGTTGGGTTAAGTCCCGCAACGAGCGCAACCCTCATTTTTAGTTGCCAATTTATTGGGATTTCTAGAGAGACTGCCGGTGACAAACCGGAGGAAGGTGAGGATGACGTCAAGTCAGCATGCCCCTTATGCCCTGGGCCACACACGTGCTACAATGGCGAAGACAAAGAGTCGCAAACCTGCGAAGGCTAGCTA-------------------------------------------------------
>HM1334451_Uncultured_marine_haptophyte_Biosope_T65_16S58a
-----------------------------------------------------------------------------------------------------------------------------------------------------------------GTGCAAGCGTTATCCGGAATCATTGGGCGTAAAGCGCCTGTAGGTTGTTTAATAAGTCTGTTGTTAAAGACTAGGGCTCAACCCTAGAAAAGCAATGGAAACTACTAGACTAGAGTATGGCAGGGGTAGAGGGAATTTCTAGTGTAGCGGTGAAATGCGTAGATATTAGAAAGAACACCGGTGGCGAAAGCGCTCTACTGGACCATTACTGACACTCAGAGGCGAAAGCTAGGGTAGCAAAAGGGATTAGATACCCCTGTAGTCCTAGCCGTAAACGATGGATACTAGATGTTGCGTTTTTTGTGCAGTATCGTAGCTAACGCGTTAAGTATCCCGCCTGGGGAGTACGCTCGCAAGGGTGAAACTCAAAGGAATTGACGGGGGCCCGCACAAGCGGTGGAGCATGTGGTTTAATTCGATGCAACGCGAAGAACCTTACCAAGGCTTGACATACTACAAATTTCTTTGAAAGAGGAAAGTGCCTTCGGGAATGTAGATACAGGTGGTGCATGGCTGTCGTCAGCTCGTGTCGTGAGATGTTGGGTTAAGTCCCGCAACGAGCGCAACCCTTGTTTTTAGTTACAA---------GTAATCTAAAAAGACTATCGGTTATAAACCGGAGGAAGGTGGGGACGACGTCAAGTCAGCATGCCCCTTATACCCTGGGCTACACACGTGCTACATTGGTTAGGACAATGAGATGCCAAGTCGCGAGACTGAGCTAATCTACA-AACCTACTCTAAGT---------------------------------
>EF0520971_Uncultured_haptophyte_MC615-22
--------------------------------------------------------------------------------------------------------------GAGGAATAAGCATCGGCTAACTCCGTGCCAGCAGCCGCGGTAATACGGGGGATGCAAGCGTTATCCGGAATCATTGGGCGTAAAGCGCCTGTAGGTTGTTTAGTAAGTCTGTTGTTAAAGACTAAGGCTTAACCTTAGGAAAGCGATGGAAACTACTAGACTTGAGTATGGCAGGGGTAGAGGGAATTTCTAGTGTAGCGGTGAAATGCGTAGATATTAGAAAGAACACCAGCGGCGAAAGCGCTCTACTGGACCATTACTGACACTCAGAGGCGAAAGCTAGGGGAGCAAAAGGGATTAGATACCCCTGTAGTCCTAGCCGTAAACGATGGATACTAGGTGTTGTGTATACTATACAGTGCCGTAGCTAACGCGTTAAGTATCCCGCCTGGGGAGTACGCTCGCAAGGGTGAAACTCAAAGGAATTGACGGGGGCCCGCACAAGCGGTGGAGCATGTGGTTTAATTCGATGCAACGCGAAGAACCTTACCAGGGCTTGACATACTGCAAATCTTTTTTAAACGAAAGAGTGCCTTCGGGAATGCAGATACAGGTGGTGCATGGCTGTCGTCAGCTCGTGTCGTGAGATGTTGGGTTAAGTCCCGCAACGAGCGCAACCCTCGTTTTTAGTTACCAATTTATTGGAATCTCTAGAAAGACTGCCGGTGACAAACCGGAGGAAGGTGAGGATGACGTCAAGTCAGCATGCCCCTTATGTCCTGGGCCACACACGTGCTACAATGGCAAAGACAAAGAGTCGCAAACCTGCAAAGGCTAGCTAATCTCGGAAACTTTGTCTAAGTTCGGATTGTAGGCTGCAACTCGCCTACATGAAG
>AF1727181_Gymnodinium_breve_CCMP718_product
TCGGGAATTTTCCGCAATGGGCGCAAG-CTGACGGAGCGATGCCTTGTGGAGGATGAAGGATCAAGGTTCGTAAACTCCTTTTATTAAGGAACATTATTAGATAGTACTTAAAGATCAAGTATCGGCTAACTCTGTGCCAGCAGCCGCGGTAATACGGGGGATGCAAACGTTGTCCAGTTGTATTGGGCGTAAAGCGTCCGTAGGTGGACTGGTACGTTTATTGTTAAAGATTCTGGCTCAACCAGGAAAAAGCAATGAAAACTGCTGGACTAGAGAGTGGACGGGGTGAAGAGAATATCTAGTGGAGCGGTAAAATGCGATGATATTAGGCGGAACACCAGTGGCGAAAGCGCTTCACTAGACCATTTCTGACACTGAGGGACGAAAGCTAGGGAAGCAAAAAGGATTAGGTACCCTTGTAGTCCTAGCTGTAAACGCTGGGTACTAGATGTCGCAG---TGGTGCGGTGTCTTAGCTAACGCGTTAAGTACCCCGCCTG-GGAGTACGCTCGCAAGGGTGAAACTCAAAGGAATTGACGGGACCCCTCGCAAGCGGTGGAGCATGCTGTTTAATTCGATGCAACGCGAAGAACCTTACCTAGATTTGACCTTCTTCTAATCTCCATGAAAATGGAGGACTTCTTAGGGGCAGTAGTTACAGGTGGTGCATGGCTGTCGTCAGTTCGTGTCGTGAGATGTCAGGTTAGGTCCTGTAACGAACGCAACCCTTATCCTTAGTTAACTAT--------ATGTCTAGGGAAACGGCCAACGACAAGTTGGAGGAAGGAGAGGATGACGTCAAGTCAGCATGCCCCGTATGTCTAGGGCTACAAGCGTGCTACAATGACTATAACAAAAAGTCGCAACTTTGTGAAAGGAAGCGAATCTACA-AATCAGGTCACAGTTCGGATTGTAGGCTGCAACTCGGCTACATGAAG
>EF0521271_Uncultured_haptophyte_MC615-54
--------------------------------------------------------------------------------------------------------------GAGGAATAAGCATCGGCTAACTCCGTGCCAGCAGCCGCGGTAATACGGGGGATGCAAGCGTTATCCGGAATCATTGGGCGTAAAGCGCCTGTAGGTGGTTTAATAAGTCTGTTGTTAAAGACTAGGGCTTAACCCTAGGAAAGCAATGGAAACTAATAGACTAGAGTATGGCAGGGGTAGAGGGAATTTCTAGTGTAGCGGTGAAATGCGTAGATATTAGAAAGAACACCAGTGGCGAAAGCGCTCTACTGGACCATTACTGACACTCAGAGGCGAAAGCTAGGGTAGCAAAAGGGATTAGATACCCCTGTAGTCCTAGCCGTAAACGATGGATACTAGATGTTGTGTTT-TCTCACAGTGTCGCAGCTAACGCGTTAAGTATCCCGCCTGGGGAGTACGCTCGCAAGGGTGAAACTCAAAGGAATTGACGGGGGCCCGCACAAGCGGTGGAGCATGTGGTTTAATTCGATGCAACGCGAAGAACCTTACCAGGGCTTGACATACTGCAGATCTTTTTGAGAAAGAAGAGTGCCTTCGGGAATGCAGATACAGGTGGTGCATGGCTGTCGTCAGCTCGTGTCGTGAGATGTTGGGTTAAGTCCCGCAACGAGCGCAACCCTTATTTTTAGTTACCAACTTGTTGGGTTCTCTAGAAAGACTGCCGGTGACAAACCGGAGGAAGGTGAGGATGACGTCAAGTCAGCATGCCCCTTATGTCCTGGGCTACACACGTGCTACAATGGTTAAGACAAAGAGTCGCGAGTTCGTGAGAACCAGCTAATCTCGTAAACTTAGCCTAAGTTCAGATTGTAGGCTGCAACTCGCCTACGTGAAG
>HM1334211_Uncultured_marine_haptophyte_Biosope_T65_16S38b
-----------------------------------------------------------------------------------------------------------------------------------------------------------------ATGCAAGCGTTATCCGGAATCATTGGGCGTAAAGCGCCTGTAGGTTGTTTAATAAGTCTGTTGTTAAAGACTAGGGCTCAACCCTAGAAAAGCAATGGAAACTACTAGACTAGAGTATGGCAGGGGTAGAGGGAATTTCTAGTGTAGCGGTGAGATGCGTAGATATTAGAAAGAACACCGGTGGCGAAAGCGCTCTACTGGACCATTACTGACACTCAGAGGCGAAAGCTAGGGTAGCAAAAGGGATTAGATACCCCTGTAGTCCTAGCCGTAAACGATGGATACTAGATGTTGTATATTGTACGCAGTGTCGTAGCTAACGCGTTAAGTATCCCGCCTGGGAAGTACGCTCGCAAGGGTGAAACTCAAAGGAATTGACGGGGGCCCGCACAAGCGGTGGAGCATGTGGTTCAATTCGATGCAAAGCGAAGAACCTTACCAGGGCTTGACATACTACGAATTCTCTTGAAAAAGAGAAGTGCCTTCGGGAATGTAGATACAGGTGGTGCATGGCTGTCGTCAGCTCGTGTCGTGAGATGTTGGGTTAAGTCCCGCAACGAGCGCAACCCTCGTTTTTAGTTGCCAATTTATTGGGATCTCTAGAAAGACTGCCGGTGACAAACCGGAGGAAGGTGAGGATGACGTCAAGTCAGCATGCCCCTTATGTCCTGGGCCACACACGTGCTACAATGGTAAAGACAAAGAGTCGCCAATTCGCGAGAATGAGCTAATCTCATAAACTTTATCTAAGT---------------------------------
>EF0518561_Uncultured_haptophyte_MC601-7
--------------------------------------------------------------------------------------------------------------GAGGAATAAGCATCGGCTAACTCCGTGCCAGCAGCCGCGGTAATACGGGGGATGCAAGCGTTATCCGGAATCATTGGGCGTAAAGCGCCTGTAGGTTGCCTAATAAGTCTGTTGTTAAAGACTAGGGCTCAACCCTGGGAAAGCAATGGAAACTAATAGGCTAGAGTATGGCAGGGGTAGAGGGAATTTCTAGTGTAGCGGTGAAATGCGTAGATATTAGAAAGAACACCAGTGGCGAAAGCGCTCTACTGGACCATTACTGACACTCAGAGGCGAAAGCTAGGGTAGCAAAAGGGATTAGATACCCCTGTAGTCCTAGCCGTAAACGATGGATACTAGATGTTGTATTTA-CTTACAGTGTCGCAGCTAACGCGTTAAGTATCCCGCCTGGGGAGTACGCTCGCAAGAGTGAAACTCAAAGGAATTGACGGGGGCCCGCACAAGCGGTGGAGCATGTGGTTTAATTCGATGCAACGCGAAGAACCTTACCAGGGCTTGACATACTACAAATCTTTTTGAGAAGAAAGAGTGCCTTCGGGAATGTAGATACAGGTGGTGCATGGCTGTCGTCAGCTCGTGTCGTGAGATGTTGGGTTAAGTCCCGCAACGAGCGCAACCCTTATTTTTAGTTACCAACTTGTTGGGTTCACTAGAAAGACTGCCGGTGACAAACCGGAGGAAGGTGAGGATGACGTCAAGTCAGCATGCCCCTTATGTCCTGGGCTACACACGTGCTACAATGGCTAAGACAAAGAGTTGCGAGTTCGTGAGGACCAGCTAATCTCGTAAACTTAGCCTAAGTTCAGATTGTAGGCTGCAACTCGCCTACATGAAG
>Karenia-brevis-CCMP2228_EU0430831-EU0430721
TCGGGAATTTTCCGCAATGGGCGCAAGCCTGACGGAGCGATGCCTTGTGGAGGATGAAGGATCAAGGTTCGTAAACTCCTTTTATTAAGGAACATTATTAGATAGTACTTAAAGATCAAGTATCGGCTAACTCTGTGCCAGCAGCCGCGGTAATACGGGGGATGCAAACGTTGTCCAGTTGTATTGGGCGTAAAGCGTCCGTAGGTGGACTGGTAAGTTTATTGTTAAAGATTCTGGCTCAACCAGGAAAAAGCAATGAAAACTGCTGGACTAGAGAGTGGACGGGGTGAAGAGAATATCTAGTGGAGCGGTAAAATGCGATGATATTAGGCGGAACACCAGTGGCGAAAGCGCTTCACTAGACCATTTCTGACACTGAGGGACGAAAGCTAGGGGAGCAAAAAGGATTAGGTACCCTTGTAGTCCTAGCTGTAAACGCTGGGTACTAGATGTCGCAG---TGGTGCGGTGTCTTAGCTAACGCGTTAAGTACCCCGCCTGGGGAGTACGCTCGCAAGGGTGAAACTCAAAGGAATTGACGGGACCCCTCGCAAGCGGTGGAGCATGCTGTTTAATTCGATGCAACGCGAAGAACCTTACC---------------------------------------------------------------------------------------------------------------------------------------------------------------------------------------------------------------------------------------------------------------------------------------------------------------------------------------------------------
>AY7021131_Pavlova_pinguis_CCMP609
---------------------CGAAAGCCTGACGGAGCAATACCGCGTGAGGGATGAAGGCTCGTGGGTCGTAAACCTCTTTTCCCAAGGAAGAAGTTCTGACGGTACTTGGGGAATAAGCATCGGCTAATTCCGTGCCAGCAGCCGCGGTAATACGGGAGATGCGAGCGTTATCCGGAATCACTGGGCGTAAAGCGTCTGCAGGTTGTTTAGTAAGTCTGCCGTTAAAGACTGAAGCTTAACTTCAGGAGTGCAGCAGAAACTGCTAGACTTGAGTATGGTAGGGGTAGGAGGAATTTCTAGTGTAGCGGTGAAATGCGTAGATATTAGGAAGAACACCATTAGCGAAGGCGTCCTACTGGGCCATTACTGACACTCAGAGACGAAAGCTAGGGTAGCAAACGGGATTAGATACCCCGGTAGTCCTAGCCGTAAACGATGGATACTAGATGTTGCGGGTTACCTGCGGTGTCGTAGCTAACGCGTTAAGTATCCCGCCTGGGGAGTACGCACGCAAGTGTGAAACTCAAAGGAATTGACGGGGGCCCGCACAAGCGGTGGAGCATGTGGTTTAATTCGATGCAACGCGAAGAACCTTACCAGGATTTGACATACTCGGAATTTCTTATAATAGAGAAAGTGCCTTCGGGAGCCGAGATACAGGTGGTGCATGGCTGTCGTCAGCTCGTGTCGTGAGATGT-GGGTTAAGTCCCGCAACGAGCGCAACCCTTGTCTTTATTTGCCATTCTTTGGGGGACTATAGAGATACTGCCCGTGAAAAGCGGGAGGAAGGTAAGGATGACGTCAAGTCAGCATGCCCCTTATATCCTGGGCTACACACGTGCTACAATGACTAAGACAATGAGAAGCAAGCTTGCGAAAGTTAGCAAATCTCCGAAACTTAGCCCAAGTTCGGATTGCAG----------------------
>CAMNT_0035192417_Prymnesium-parvum-Texoma1
TGAGGAATTTTCCGCAATGGGCGAAAGCCTGACGGAGCAATACCGCGTGAGGGATGAAGGATTTTGGTCTGTAAACCTCTTTTCTCAAGAAAGAAGTTCTGACGGTACTTGAGGAATAAGCATCGGCTAACTCCGTGCCAGCAGCCGCGGTAATACGGGGGATGCAAGCGTTATCCGAAATCATTGGGCGTAAAGCGCCTGTAGGTTGTTTAATAAGTCCGTTGTTAAAGACTAGGGCTTAACCCTAGAAAAGCGATGGAAACTACTAGACTTGAGTATGGCAGGGGTAGAGGGAATTTCTAGTGTAGCGGTGAAATGCGTAGATATTAGAAAGAACACCGGTGGCGAAAGCGCTCTACTGGACCATTACTGACACTCAGAGGCGAAAGCTAGGGTAGCAAAAGGGATTAGATACCCCTGTAGTCCTAGCCGTAAACGATGGATACTAGATGTTGTATATATTTTACAGTATCGTAGCTAACGCGTTAAGTATCCCGCCTGGGGAGTACGCTCGCAAGGGTGAAACTCAAAGGAATTGACGGGGGCCCGCACAAGCGGTGGAGCATGTGGTTTAATTCGATGCAACGCGAAGAACCTTACCAGGGCTTGACATACTGCGAATCTTTTTGAAAGGAAAGAGTGCCTTCGGGAATGCAGATACAGGTGGTGCATGGCTGTCGTCAGCTCGTGTCGTGAGATGTTGGGTTAAGTCCCGCAACGAGCGCAACCCTTATTTTTAGTTACCAATTTATTGGGTTCTCTAGAAAGACTGCCGGTGACAAACCGGAGGAAGGTGAGGATGACGTCAAGTCAGCATGCCCCTTATGTCCTGGGCTACACACGTGCTACAATGGTTGGGACAAAGAGTTGCAAGTTTGCAAAAACAAGCTAATCTCATAAACCTAACCTAAGTTCAGATTGTAGGCTGCAACTCGCCTACATGAAG
>HM1331091_Uncultured_marine_haptophyte_Biosope_T33_16S_PLA491008
-----------------------------------------------------------------------------------------------------------------------------------------------------------------------------------ATCATTGGGCGTAAAGCGCCTGTAGGTTGTCTAATAAGTCCGTTGTTAAATACTAGGGCTTAACCCTGGGAAAGCAATGGAGACTAATAGGCTTGAGTATGGTAGGGGTAGAGGGAATTTCTAGTGTAGCGGTGAAATGCGTAGATATTAGAAAGAACACCAGTGGCGAAAGCGCTCTACTGGGCCATTACTGACACTCAGAGGCGAAAGCTAGGGGAGCGAAAGGGATTAGATACCCCTGTAGTCCTAGCCGTAAACGATGGATACTAGGTGTTGTGTTT-ATACACAGTATCGTAGCTAACGCGTTAAGTATCCCGCCTGGGGAGTACGATCGCAAGGTTGAAACTCAAAGGAATTGACGGGGGCCCGCACAAGCGGTGGAGCATGTGGTTTAATTCGATGCAACGCGAAGAACCTTACCAGGGCTTGACATACTGCAAATTTTCTTGAAAGAGAAAAGTGCCTTCGGGAATGCAGATACAGGTGGTGCATGGCTGTCGTCAGCTCGTGTCGTGAGATGTTGGGTTAAGTCCCGCAACGAGCGCAACCCTCGTTTTTAGTTGCCATTTTA-TGGGTTCTCTAGAAAGACTGCCGGTGACAAACCGGAGGAAGGTGGGGATGACGTCAAGTCAGCATGCCCCTTATGCCCTGGGCTACACACGTGCTACAATGGCTAAGACAAAGAGTCGCGAATTCGCGAGAATCAGCTAATCTCATAAACTTAGTCTAAGTTCAGATTGTAGGCTGCAAC--------------
>Karlodinium-armiger-16S-strict
TGAGGAATTTTCCGCAATGGGCGAAAGCCTGACGGAGCAATACCGCGTGAGGGATGAAGGATTTTGGTCTGTAAACCTCTTTTCTCAAGAAAGAAGTTCTGACGGTACTTGAGGAATAAGCATCGGCTAACTCCGTGCCAGCAGCCGCGGTAATACGGGGGATGCAAGCGTTATCCGGAATCATTGGGCGTAAAGCGCCTGTAGGTTGTTTAATAAGTCTGTTGTTAAAGACTAGGGCTTAACCCTAGGAAAGCAATGGAAACTACTAGACTTGAGTATGGCAGGGGTAGAGGGAATTTCTAGTGTAGCGGTGAAATGCGTAGATATTAGAAAGAACACCGGTGGCGAAAGCGCTCTACTGGACCATTACTGACACTCAGAGGCGAAAGCTAGGGTAGCAAAAGGGATTAGATACCCCTGTAGTCCTAGCCGTAAACGATGGATACTAGATGTTGTGCATAATGTACAGTATCGTAGCTAACGCGTTAAGTATCCCGCCTGGGGAGTACGCTCGCAAGGGTGAAACTCAAAGGAATTGACGGGGGCCCGCACAAGCGGTGGAGCATGTGGTTTAATTCGATNNAACGCGAAGAACCTTACCAGGGCTTGACATACTACAAATTCTTTWGAGAWAARGAAGTGCCTTCGGGAATGTAGATACAGGTGGTGCATGGCTGTCGTCAGCTCGTGTCGTGAGATGTTGGGTTAAGTCCCGCAACGAGCGCAACCCTTATTTTTAGTTACTA--------------------------------------------------------------------------------------------------------------------------------------------------------------------------------------------------------
>EF0517521_Chrysochromulina_aff_polylepis_PLY200
-----------------------------------------------------------------------------------------------------------------------------------------------------------------------------------------------AAAGCGCCTGTAGGTTGTTTAATAAGTCTGTTGTTAAAGACTAGGGCTTAACCCTAGAAAAGCAATGGAAACTACTAGACTAGAGTATGGCAGGGGTAGAGGGAATTTCTAGTGTAGCGGTGAAATGCGTAGATATTAGAAAGAACACCGGTGGCGAAAGCGCTCTACTGGACCATTACTGACACTCAGAGGCGAAAGCTAGGGTAGCAAAAGGGATTAGATACCCCTGTAGTCCTAGCCGTAAACGATGGATACTAGATGTTGTATTTATTTTACAGTATCGTAGCTAACGCGTTAAGTATCCCGCCTGGGGAGTACGCTCGCAAGGGTGAAACTCAAAGGAATTGACGGGGGCCCGCACAAGCGGTGGAGCATGTGGTTTAATTCGATGCAACGCGAAGAACCTTACCAGGGCTTGACATACTGCGAATCTCCTTGAAAGAGGAGAGTGCCTTCGGGAATGCAGATACAGGTGGTGCATGGCTGTCGTCAGCTCGTGTCGTGAGATGTTGGGTTAAGTCCCGCAACGAGCGCAACCCTTGTTTTTAGTTACCAAYTTGTTGGGTTTTCTAGAAAGACTGCCGGTGACAAACCGGAGGAAGGTGAGGATGACGTCAAGTCAGCATGCCCCTTATGTCCTGGGCTACACACGTGCTACAATGGTTGGGACAAAGAGTCGCAAGTT-GTAAGAACAAGCTA-------------------------------------------------------
>AY731511_1_Chondrus_crispus_16S
TGGGGAATTTTCCGCAATGGGCGAAAGCCTGACGGAGCAATACCGCGTGAGGGAAGAATGCCTGTGGGTTGTAAACCTCTTTTATCAGGAAAGAAGTTATGACGGTACCTGATGAATAAGCATCGGCTAACTCCGTGCCAGCAGCCGCGGTAATACGGGGGATGCAAGTGTTATCCGGAATCACTGGGCGTAAAGCGTCTGTAGGTGGTTTAGTAAGTCTGTTGTTAAATATTGGGGCTCAACCTTAAGCAAGCAATGGAAACTACTAGACTAGAGTATGGTATGGGTAAAGGGAATTCCCAGTGTAGCGGTGAAATGCGTAGATATTGGGAAGAACACCAGCAGCGAAAGCGCTTTACTAGGCTATCACTGACACTCAGAGACGAAAGCTAGGGTAGCGAATGGGATTAGATACCCCAGTAGTCCTAGCTGTAAACGATGGATACTAGATGTTGCGCGTATCGTGCAGTATCGTAGCTAACGCGTTAAGTATCCCGCCTGGGAAGTACGCTCGCAAGAGTGAAACTCAAAGGAATTGACGGGGGCCCGCACAAGCGGTGGAGCATGTGGTTTAATTCGATGCAACACGAAGAACCTTACCAGTGCTTGACATGTCACGAATTTTTACGAAATTAAAAAGTGCCTTCGGGAACGTGAACACAGGTGGTGCATGGCTGTCGTCAGCTCGTGTCGTGAGATGTTGGGTTAAGTCCCGCAACGAGCGCAACCCTTGTTTTTAGTTGCCATTTAGTTGGGCACTCTAAAGAGACTGCCGGTGACAAGCCGGAGGAAGGTAAGGATGACGTCAAGTCAGCATGCCCCTTAAGCTCTGGGCTACACACGTGCTACAATGGTTGTGACAAAGAGTCGCAAATCTGTGAAGATAAGCTAATCTCATAAACGCAGCCTCAGTTCGGATTGTAGGCTGAAACTCGCCTACATGAAG
>NC_0402911_Tisochrysis_lutea
TGAGGAATTTTCCGCAATGGGCGAAAGCCTGACGGAGCAATACCGCGTGAGGGATGAAGTATCTTGGTATGTAAACCTCTTTTCTCAAGAAAGAAGTTCTGACGGTACTTGAGGAATAAGCATCGGCTAACTCCGTGCCAGCAGCCGCGGTAATACGGGGGATGCAAGCGTTATCCGGAATCATTGGGCGTAAAGCGCCTGTAGGTTGTTTAGTAAGTCCATTGTTAAAGACCAGGGCTTAACCCTGGGAAAGCAATAGAAACTACTAGACTTGAGTATGGCAGGGGTAGAGGGAATTTCTAGTGTAGCGGTGAAATGCGTAGATATTAGAAAGAACACCGGTGGCGAAAGCGCTCTACTGGACCATTACTGACACTGAGAGGCGAAAGCTAGGGTAGCAAAAGGGATTAGATACCCCTGTAGTCCTAGCCGTAAACGATGGATACTAGGTGTTGTGCAGTTCGTACAGTATCTTAGCTAACGCGTTAAGTATCCCGCCTGGGGAGTACGCTCGCAAGGGTGAAACTCAAAGGAATTGACGGGGGCCCGCACAAGCGGTGGAGCATGTGGTTTAATTCGATGCAACGCGAAGAACCTTACCAGGGCTTGACATACTACAGATCTTTTAGAGATAAAAGAGTGCCTTCGGGAATGTAGATACAGGTGGTGCATGGCTGTCGTCAGCTCGTGTCGTGAGATGTTGGGTTAAGTCCCGCAACGAGCGCAACCCTCGTTTTTAGTTGCCAATTTATTGGGTTTTCTAGAGAGACTGCCGGTGACAAACCGGAGGAAGGTGAGGATGACGTCAAGTCAGCATGCCCCTTATGTCCTGGGCCACACACGTGCTACAATGGCGGAGACAAAGAGTCGCAAACCTGCGAAGGCTAGCTAATCTCATAAACTTCGTCTAAGTTCGGATTGTAGGCTGCAACTCGCCTACATGAAG
>Karenia-brevis-SP3_CAMNT_0032782251-EU0430871-EU0430821
TCGGGAATTTTCCGCAATGGGCGCAAGCCTGACGGAGCGATGCCTTGTGGAGGATGAAGGATCAAGGTTCGTAAACTCCTTTTATTAAGGAACATTATTAGATAGTACTTAAAGATCAAGTATCGGCTAACTCTGTGCCAGCAGCCGCGGTAATACGGGGGATGCAAACGTTGTCCAGTTGTATTGGGCGTAAAGCGTCCGTAGGTGGACTGGTAAGTTTATTGTTAAAGATTCTGGCTCAACCAGGAAAAAGCAATGAAAACTGCTGGACTAGAGAGTGGACGGGGTGAAGAGAATATCTAGTGGAGCGGTAAAATGCGATGATATTAGGCGGAACACCAGTGGCGAAAGCGCTTCACTAGACCATTTCTGACACTGAGGGACGAAAGCTAGGGGAGCAAAAAGGATTAGGTACCCTTGTAGTCCTAGCTGTAAACGCTGGGTACTAGATGTCGCAG---TGGTGCGGTGTCTTAGCTAACGCGTTAAGTACCCCGCCTGGGGAGTACGCTCGCAAGGGTGAAACTCAAAGGAATTGACGGGACCCCTCGCAAGCGGTGGAGCATGCTGTTTAATTCGATNCAACGCGAAGAACCTTACCA----------------------------------------------------------CAGGTGGTGCATGGCTGTCGTCAGTTCGTGTCGTGAGATGTCAGGTTAAGTCCTGTAACGAACGCAACCCTTATCCTTAGTTAATTAT--------ATGTCTAGGGAAACGGCCAACGACAAGTTGGAGGAAGGAGAGGATGACGTCAAGTCAGCATGCCCCGTATGTCTAGGGCTACAAGCGTGCTACAATGACTATAACAAAAAGTCGCAACTTTGTGAAAGGAAGCGAATCTACA-AATGAGGTCACAGTTCGGATTGTAGGCTGCAACTCGGCTACATGAAG
>HM1334491_Uncultured_marine_haptophyte_Biosope_T65_16S7b
--------------------------------------------------------------------------------------------------------------------------------------------------------------------------TTATCCGGAATCATTGGGCGTAAAGCGCCTGTAGGTTGTTTACTAAGTCTGTTGTTAAAGACTAGGGCTTAACCCTAGAAAAGCAATGGAAACTTGTAGACTAGAGTATGGCAGGGGTAGAGGGAATTTCTAGTGTAGCGGTGAAATGCGTAGATATTAGAAAGAACACCGGTGGCGAAAGCGCTCTACTGGACCATTACTGACACTGAGAGACGAAAGCTAGGGGAGCAAATGGGATTAGATACCCCAGTAGTCCTAGCCGTAAACGATGGATACTAAGTGCTGTGCGTATCGCGCAGTGCTGTAGCTAACGCGTTAAGTATCCCGCCTGGGGAGTACGTTCGCAAGAATGAAACTCAAAGGAATTGACGGGGGCCCGCACAAGCGGTGGAGCATGTGGCTTAATTCGATGCAACGCGAAGAACCTTACGAGGGCTTGACATACTGCGAATCTCTTTGAAAGAAGAGAGTGCCTTCGGGAATGCAGATACAGGTGGTGCATGGCTGTCGTCAGCTCGTGTCGTGAGATGTTGGGTTAAGTCCCGCAACGAGCGCAACCCTTGTTTTTAGTTACCAATTCGTTGGGTTTTCTAGAAAGACTGCCGGTGACAAACCGGAGGAAGGTGAGGATGACGTCAAGTCAGCATGCCCCTTATGTCCTGGGCTACACACGTGCTACAATGGTGAGGACAAAGAGTC-----------------------------------------------------------------------------
>NC_0637821_Gephyrocapsa_oceanica_RCC1296
TGAGGAATTTTCCGCAATGGGCGAAAGCCTGACGGAGCAATACCGCGTGAGGGATGAAGGATTTTGGTCTGTAAACCTCTTTTCTCAAGAAAGAAGTTCTGACGGTACTTGAGGAATAAGCATCGGCTAACTCCGTGCCAGCAGCCGCGGTAATACGGGGGATGCAAGCGTTATCCGGAATCATTGGGCGTAAAGCGCCTGTAGGTTGTTTAGTAAGTCTGTTGTTAAAGACCAGGGCTTAACCCTGGGAAAGCAATGGAAACTACTAGACTTGAGTATGGCAGGGGTAGAGGGAATTTCTAGTGTAGCGGTGAAATGCGTAGATATTAGAAAGAACACCGGCGGCGAAAGCGCTCTACTGGACCATTACTGACACTCAGAGGCGAAAGCTAGGGGAGCAAAAGGGATTAGATACCCCTGTAGTCCTAGCCGTAAACGATGGATACTAGATGTTGCGCAATTTGTGCAGTATCTTAGCTAACGCGTTAAGTATCCCGCCTGGGGAGTACGCTCGCAAGGGTGAAACTCAAAGGAATTGACGGGGGCCCGCACAAGCGGTGGAGCATGTGGTTTAATTCGATGCAACGCGAAGAACCTTACCAGGGCTTGACATACTACAAATCTTTTCGAAACGAAAGAGTGCCTTCGGGAATGTAGATACAGGTGGTGCATGGCTGTCGTCAGCTCGTGTCGTGAGATGTTGGGTTAAGTCCCGCAACGAGCGCAACCCTCATTTTTAGTTGCCAATTTATTGGGATTTCTAGAGAGACTGCCGGTGACAAACCGGAGGAAGGTGAGGATGACGTCAAGTCAGCATGCCCCTTATGCCCTGGGCCACACACGTGCTACAATGGCGAAGACAAAGAGTCGCAAACCTGCGAAGGCTAGCTAATCTCGTAAACTTCGTCTAAGTTCGGATTGCAGGCTGCAACTCGCCTGCATGAAG
>LN7352442_Prymnesium_pigrum_RCC1390
----------------------------------------------------------------------------------------------------------------GAATAAAGCATCGGCTAACTCCGTGCCAGCAGCCGCGGTAATACGGGGGATGCAAGCGTTATCCGGAATTATTGGGCGTAAAGCGCCTGTAGGTTGTTTGGTAAGTCTGTTGTTAAAGACTAAGGCTCAACCTTAGAAAAGCAATAGAAACTGCTAGACTTGAGTATGGCAGGGGTAGAAGGAATTTCTAGTGTAGCGGTGAAATGCGTAGATATTAGAAAGAACACCGGCGGCGAAAGCGCTCTACTGGACCATTACTGACACTCAGAGGCGAAAGCTAGGGTAGCAAAAGGGATTAGATACCCCTGTAGTCCTAGCCGTAAACGATGGATACTAGATGTTGCATATATCTTGCAGTATCGTAGCTAACGCGTTAAGTATCCCGCCTGGGGAGTACGCTCGCAAGGGTGAAACTCAAAGGAATTGACGGGGGCCCGCACAAGCGGTGGAGCATGTGGTTTAATTCGATGCAACGCGAAGAACCTTACCAGGGCTTGACATACTACAAATCTTTTTGAAAGGAAGGAGTACCTTCGGGGATGTAGATACAGGTGGTGCATGGCTGTCGTCAGCTCGTGTCGTGAGATGTTGGGTTAAGTCCCGCAACGAGCGCAACCCTTGTTCTTAGTTACCATTTATATGGGTTCTCTAAGAAGACTGCCGGTGACAAACCGGAGGAAGGTGAGGATGACGTCAAGTCAGCATGCCCCTTATGTCCTGGGCTACACACGTGCTACAATGGTTAAGACAAAGAGTCGCAAGTTTGTAAAGACAAGCTAATCTCATAAACTTAATCTAAGTTCAGATTGTAGGCTGCAACTCGC----------
>LN7354863_Emiliania_huxleyi_RCC909
-----------------------------------------------------------------------------------------------------------------------------------------------------GGTATACGGGGGATGCAAGCGTTATCCGGAATCATTGGGCGTAAAGCGCCTGTAGGTTGTTTAGTAAGTCTGTTGTTAAAGACCAGGGCTTAACCCTGGGAAAGCAATGGAAACTACTAGACTTGAGTATGGCAGGGGTAGAGGGAATTTCTAGTGTAGCGGTGAAATGCGTAGATATTAGAAAGAACACCGGCGGCGAAAGCGCTCTACTGGACCATTACTGACACTCAGAGGCGAAAGCTAGGGGAGCAAAAGGGATTAGATACCCCTGTAGTCCTAGCCGTAAACGATGGATACTAGATGTTGCGCAATTTGTGCAGTATCTTAGCTAACGCGTTAAGTATCCCGCCTGGGGAGTACGCTCGCAAGGGTGAAACTCAAAGGAATTGACGGGGGCCCGCACAAGCGGTGGAGCATGTGGTTTAATTCGATGCAACGCGAAGAACCTTACCAGGGCTTGACATACTACAAATCTTTTCGAAACGAAAGAGTGCCTTCGGGAATGTAGATACAGGTGGTGCATGGCTGTCGTCAGCTCGTGTCGTGAGATGTTGGGTTAAGTCCCGCAACGAGCGCAACCCTCATTTTTAGTTGCCAATTTATTGGGATTTCTAGAGAGACTGCCGGTGACAAACCGGAGGAAGGTGAGGATGACGTCAAGTCAGCATGCCCCTTATGCCCTGGGCCACACACGTGCTACAATGGCGAAGACAAAGAGTCGCAAACCTGCGAAGGCTAGCTAATCTCGTAA----------------------------------------------
>LN7352212_Calcidiscus_quadriperforatus_RCC1145
-------------------------------------------------------------------------------------------------------------------------------------CGTGCCAGCAGCCGCGGTAATACGGGGGATGCAAGCGTTATCCGGAATCATTGGGCGTAAAGCGCCTGTAGGTTGTCTAATAAGTCCGTTGTTAAAGACCAGGGCTTAACCCTGGGAAAGCAATGGAAACTACTAGGCTTGAGTATGGTAGGGGTAGAGGGAATTTCTAGTGTAGCGGTGAAATGCGTAGATATTAGAAAGAACACCGGTGGCGAAAGCGCTCTACTGGGCCATTACTGACACTCAGAGGCGAAAGCTAGGGGAGCGAAAGGGATTAGATACCCCTGTAGTCCTAGCCGTAAACGATGGATACTAGGTGTTGTGTTT-TTATACAGTATCGTAGCTAACGCGTTAAGTATCCCGCCTGGGGAGTACGCTCGCAAGGGTGAAACTCAAAGGAATTGACGGGGGCCCGCACAAGCGGTGGAGCATGTGGTTTAATTCGATGCAACGCGAAGAACCTTACCAGGGCTTGACATACTACAAATCTTTTTGAGACGAAAGAGTGCCTTCGGGAATGTAGATACAGGTGGTGCATGGCTGTCGTCAGCTCGTGTCGTGAGATGTTGGGTTAAGTCCCGCAACGAGCGCAACCCTCGTTTTTAGTTGCCAATTTATTGGGATTTCTAGAGAGACTGCCGATGATAAATCGGAGGAAGGTGAGGATGACGTCAAGTCAGCATGCCCCTTATGTCCTGGGCCACACACGTGCTACAATGGCAAAGACAAAGAGTCGCAAATTCGCGAGAACTAGCTAATCTCATAAACTTTGCCCAAGTTCGGATTGTAGGCTGCAACTCGC----------
>LN7354153_Ochrosphaera_sp_RCC2972_RCC2972
------------------------------------------------------------------------------------------------------------------------------------------------------GTATACGGGGGATGCAAGCGTTATCCGGAATCATTGGGCGTAAAGCGCCTGTAGGTTGTCTAATAAGTCTGTTGTTAAAGACTAGGGCTTAACCCTGGGAAAGCGATGGAAACTACTAGGCTTGAGTATGGTAGGGGTAGAGGGAATTTCTAGTGTAGCGGTGAAATGCGTAGATATTAGAAAGAACACCGGTGGCGAAAGCGCTCTACTGGGCCATTACTGACACTGAGAGGCGAAAGCTAGGGGAGCAAAAGGGATTAGATACCCCTGTAGTCCTAGCCGTAAACGATGGATACTAGGTGTTGTATT-ATTATACAGTATCGTAGCTAACGCGTTAAGTATCCCGCCTGGGGAGTACGCTCGCAAGGGTGAAACTCAAAGGAATTGACGGGGGCCCGCACAAGCGGTGGAGCATGTGGTTTAATTCGATGCAACGCGAAGAACCTTACCAGGGCTTGACATACTACAAATCTTTTTGAGACGAAAGAGTGCCTTCGGGAATGTAGATACAGGTGGTGCATGGCTGTCGTCAGCTCGTGTCGTGAGATGTTGGGTTAAGTCCCGCAACGAGCGCAACCCTCGTTTTTAGTTGCCAATTTATTGGGATTTCTAGAGAGACTGCCGGTGATAAACCGGAGGAAGGTGAGGATGACGTCAAGTCAGCATGCCCCTTATGCCCTGGGCCACACACGTGCTACAATGACAAAGACAAAGAGTCGCAAATTCGCGAGAACTAGCTAATCTCATAAACTTTGTCACAGATTGGAT---------------------------
>Antarctic_CAMNT_0043826573_Phaeocystis_antarctica_Strain_CCMP1374
TGAGGAATTTTCCGCAATGGGCGAAAGCCTGACGGAGCAATACCGCGTGAGGGATGAAGGATTTTGGTCTGTAAACCTCTTTTCTCAAGAAAGAAGTTCTGACGGTACTTGAGGAATAAGCACCGGCTAACTCCGTGCCAGCAGCCGCGGTAATACGGGGGGTGCAAGCGTTATCCGGATTTATTGGGCGTAAAGCGCCTGTAGGTTGTTTAATAAGTCTGTTGTTAAAGACTAGGGCTTAACCCTAGGAAAGCAATGGAAACTACTAGACTTGAGTATGATAGGGGTAGAGGGAATTTCTAGTGTAGCGGTGAAATGCGTAGATATTAGAAAGAACACCGGTGGCGAAGGCGCTCTACTGGATCATTACTGACACTCAGAGGCGAAAGCTAGGGTAGCAAAAGGGATTAGATACCCCTGTAGTCCTAGCCGTAAACGATGGATACTACATGTTGCGTTTTTAATGCAGTATGGTAGCTAACGCGTTAAGTATCCCGCCTGGGGAGTACGGTCGCAAGGCTGAAACTCAAAGGAATTGACGGGGGCCCGCACAAGCGGTGGAGCATGTGGTTTAATTCGATACAACGCGAAGAACCTTACCAAGGCTTGACATACTACAGATTTCTTTGAAAGAGGAAAGTGCCTTCGGGAATGTAGATACAGGTGGTGCATGGCTGTCGTCAGCTCGTGTCGTGAGATGTTGGGTTAAGTCCCGCAACGAGCGCAACCCTTATTTTTAGTTGCTAATTTATTAGGTTTTCTAGAAAGACTGCCGGTGACAAACCGGAGGAAGGTGAGGATGACGTCAAGTCAGCATGCCCCTTATGCCTTGGGCTACACACGTGCTACAATGGTTAAGACAAAGAGTTGCGAGCTCGTGAGAGTCAGCTAATCTCATAAACTTAGCCTAAGTTCGGATTGTAGGCTGCAACTCGCCTGCATGAAG
>LN7353683_Pleurochrysis_sp_RCC2476_RCC2476
----------------------------------------------------------------------------------------------------------------------------------CTCCGTGCCAGCAGCCGCGTTAATACGGGGGATGCAAGCGTTATCCGGAATCATTGGGCGTAAAGCGCCTGTAGGTTGTTTAGTAAGTTCGTTGTTAAAGACTAGGGCTTAACCCTAGGAAAGCGATGAAAACTACTAGACTTGAGTATGGTAGGGGTAGAGGGAATTTCTAGTGTAGTGGTGAAATGCGTAGATATTAGAAAGAACACCGGTGGCGAAAGCGCTCTACTGGGCCATTACTGACACTGAGAGGCGAAAGCTAGGGGAGCAAAAGGGATTAGATACCCCTGTAGTCCTAGCCGTAAACGATGGGTACTAGGTGTTGTGTTTTATATACAGTACCGTAGCTAACGCGTTAAGTACCCCGCCTGGGGAGTACGCTCGCAAGGGTGAAACTCAAAGGAATTGACGGGGGCCCGCACAAGCGGTGGAGCATGTGGTTTAATTCGATGCAACGCGAAGAACCTTACCAGAACTTGACATACTACAAATCTTTTGGAGACAGAAGAGTACCTTCGGGAATGTAGATACAGGTGGTGCATGGCTGTCGTCAGCTCGTGTCGTGAGATGTTGGGTTAAGTCCCGCAACGAGCGCAACCCTCGTTTTTAGTTGCCAATTTATTGGGATTTCTAGAAAGACTGCCGGTGATAAACCGGAGGAAGGTGAGGATGACGTCAAGTCAGCATGCCCCTTATGTTCTGGGCTACACACGTGCTACAATGACAAAGACAAAGAGTTGCAAATTCGCGAGAACTAGCTAATCTCATAAACTTTGCCTAAGTTCGGATTGTAGGCTGCAACTCG-----------
>EF0517571_Isochrysis_cf_galbana_UIO_Ryfylke
-----------------------------------------------------------------------------------------------------------------------------------------------------------------------------------------------AAAGCGCCTGTAGGTTGTTTAATAAGTCTGTTGTTAAAGACTAGGGCTCAACCCTAGAAAAGCAATGGATACTACTAGACTAGAGTATGGCAGGGGTAGAGGGAATTTCTAGTGTAGCGGTGAAATGCGTAGATATTAGAAAGAACACCGGTGGCGAAAGCGCTCTACTGGACCATTACTGACACTCAGAGGCGAAAGCTAGGGTAGCAAAAGGGATTAGATACCCCTGTAGTCCTAGCCGTAAACGATGGATACTAGATGTTGTATTTATTTTACAGTATCGTAGCTAACGCGTTAAGTATCCCGCCTGGGGAGTACGCTCGCAAGGGTGAAACTCAAAGGAATTGACGGGGGCCCGCACAAGCGGTGGAGCATGTGGTTTAATTCGATGCAACGCGAAGAACCTTACCAGGGCTTGACATACTGCGAATCTCCTTGAAAGGGGAGAGTGCCTTCGGGAATGCAGATACAGGTGGTGCATGGCTGTCGTCAGCTCGTGTCGTGAGATGTTGGGTTAAGTCCCGCAACGAGCGCAACCCTTGTTTTTAGTTACCAATTCGTTGGGTTTTCTAGAAAGACTGCCGGTGACAAACCGGAGGAAGGTGAGGATGACGTCA-GTCAGCATGCCCCTTATGTCCTG-GCTACACACGTGCTACA-TGGTTAGGACAAAGAGTGGCA-GTTTGCAAAAACAAGCTA-------------------------------------------------------
>HM1333661_Uncultured_marine_haptophyte_Biosope_T60_16S_PLA491005
-----------------------------------------------------------------------------------------------------------------------------------------------------------------------------------ATCATTGGGCGTAAAGCGCCTGTAGGTTGTTTAATAAGTCTGTTGTTAAAGACTAGGGCTTAACCCTAGGAAAGCAATGGAAACTACTAGACTTGAGTATGATAGGGGTAGAGGGAATTTCTAGTGTAGCGGTGAAATGCGTAGATATTAGGAAGAACACCGGTGGCGAAGGCGCTCTATTGGATCATTACTGACACTCAGAGGCGAAAGCTAGGGTAGCAAAAGGGATTAGATACCCCTGTAGTCCTAGCCGTAAACGATGGATACTAGATGTTGCGTTTATTATGCAGTATCGTAGCTAACGCGTTAAGTATCCCGCCTGGGGAGTACGCTCGCAAGGGTGAAACTCAAAGGAATTGACGGGGGCCCGCACAAGCGGTGGAGCATGTGGTTTAATTCGATGCAACGCGAAGAACTTTACCAAGGCTTGACATACTACAAATTTTTCTGAGAAGAAAAAGTGCCTTCGGGAATGTAGATACAGGTGGTGCATGGCTGTCGTCAGCTCGTGTCGTGAGATGTTGGGTTAAGTCCCGCAACGAGCGCAACCCTTGTTTTTAGTTGCCAATTTATTGGGTTTTCTAGAAAGACTGCCGGTGACAAACCGGAGGAAGGTGAGGATGACGTCAAGTCAGCATGCCCCTTATGCCTTGGGCTACACACGTGCTACAATGGCTAGGACAAAGAGTTGCGAGCTCGCGAGAGTCAGCTAATCTCATAAACTTAGCCTAAGTTCGGATTGTAGGCTGCAAC--------------
>EF0517631_Phaeocystis_globosa_Napoli
-----------------------------------------------------------------------------------------------------------------------------------------------------------------------------------------------AAAGCGCCTGTAGGTTGTTTAATAAGTCTGTTGTTAAAGACTAGGGCTTAACCCTAGGAAAGCAATGGAAACTACTAGACTTGAGTATGATAGGGGTAGAGGGAATTTCTAGTGTAGCGGTGAAATGCGTAGATATTAGAAAGAACACCGGTGGCGAAGGCGCTCTACTGGATCATTACTGACGCTCAGAGGCGAAAGCTAGGGTAGCAAAAGGGATTAGATACCCCTGTAGTCCTAGCCGTAAACGATGGATACTACATGTTGCGTTTTTAATGCAGTATGGTAGCTAACGCGTTAAGTATCCCGCCTGGGGAGTACGGTCGCAAGGCTGAAACTCAAAGGAATTGACGGGGGCCCGCACAAGCGGTGGAGCATGTGGTTTAATTCGATGCAACGCGAAGAACCTTACCAAGGCTTGACATACTACAGATTTCTTTGAAAAAGGAAAGTGCCTTCGGGAATGTAGATACAGGTGGTGCATGGCTGTCGTCAGCTCGTGTCGTGAGATGTTGGGTTAAGTCCCGCAACGAGCGCAACCCTTATTTTTAGTTGCTAATTTATTAGGTTTTCTAGAAAGACTGCCGGTGACAAACCGGAGGAAGGTGAGGATGACGTCAAGTCAGCATGCCCCTTATGCCTTGGGCTACACACGTGCTACAATGGTTAAGACAAAGAGTTGCGAGCTCGTGAGAGTCAGCTA-------------------------------------------------------
>EF0520391_Uncultured_haptophyte_250304-42
--------------------------------------------------------------------------------------------------------------GAGGAATAAGCATCGGCTAACTCCGTGCCAGCAGCCGCGGTAATACGGGGGATGCAAGCGTTATCCGGAATCATTGGGCGTAAAGCGCCTGTAGGTTGTTTATTAAGTCCGTTGTTAAAGCCTAGGGCTTAACCCCAGAAAAGCAATGGAAACTAATAGACTAGAGTATGGTAGGGGTAGAGGGAATTTCTAGTGTAGCGGTGAAATGCGTAGATATTAGAAAGAACACCAGTGGCGAAAGCGCTCTACTGGACCATTACTGACACTCAGAGGCGAAAGCTAGGGTAGCAAAAGGGATTAGATACCCCTGTAGTCCTAGCCGTAAACGATGGATACTAGATGTTGTGCTTATAGTACAGTATCGTAGCTAACGCGTTAAGTATCCCGCCTGGGGAGTACGCTCGCAAGGGTGAAACTCAAAGGAATTGGCGGGGGCCCGCACAAGCGGTGGAGCATGTGGTTTAATTCGATGCAACGCGAAGAACCTTACCAGGGCTTGACATACTGCGAATCTTTTTGAGAAAAAAGAGTGCCTTCGGGAATGCAGATACAGGTGGTGCATGGCTGTCGTCAGCTCGTGTCGTGAGATGTTGGGTTAAGTCCCGCAACGAGCGCAACCCTTGTTTTTAGTTACTAATTTATTAGGTTTTCTAGAAAGACTGCCGGTGACAAACCGGAGGAAGGTGAGGATGACGTCAAGTCAGCATGCCCCTTATGTCCTGGGCCACACACGTGCTACAATGGTTAAGACAAAGAGTCGCGAATTCGTGAGAATCAGCTAATCTCATAAACTTAATCTAAGTTCAGATTGTAGGCTGCAACTCGCCTGCATGAAG
>NC_0369371_Chrysochromulina_parva
TGAGGAATTTTCCGCAATGGGCGAAAGCCTGACGGAGCAATACCGCGTGAGGGATGAAGGATTTTGGTCTGTAAACCTCTTTTCTCAAGAAAGAAGTTCTGACGGTACTTGAGGAATAAGCATCGGCTAACTCCGTGCCAGCAGCCGCGGTAATACGGGGGATGCAAGCGTTATCCGGAATGATTGGGCGTAAAGCGCCTGTAGGTTGTTTATTAAGTCCGTTGTTAAAGCCTAGGGCTCAACCCTAGAAAAGCAATGGAAACTAGTAGACTAGAGTATGGCAGGGGTAGAGGGAATTTCTAGTGTAGCGGTGAAATGCGTAGATATTAGAAAGAACACCGGTGGCGAAAGCGCTCTACTGGACCATTACTGACACTCAGAGGCGAAAGCTAGGGTAGCAAAAGGGATTAGATACCCCTGTAGTCCTAGCCGTAAACGATGGATACTAGATGTTGTGCATTATGTACAGTATCGTAGCTAACGCGTTAAGTATCCCGCCTGGGGAGTACGCTCGCAAGGGTGAAACTCAAAGGAATTGACGGGGGCCCGCACAAGCGGTGGAGCATGTGGTTTAATTCGATGCAACGCGAAGAACCTTACCAGGGCTTGACATACTACGAATTTTCTTGAAAGAGAAAAGTGCCTTCGGGAATGTAGATACAGGTGGTGCATGGCTGTCGTCAGCTCGTGTCGTGAGATGTTGGGTTAAGTCCCGCAACGAGCGCAACCCTTATTTTTAGTTACCAATTCGTTGGGTTCTCTAGAAAGACTGCCGGTGACAAACCGGAGGAAGGTGAGGATGACGTCAAGTCAGCATGCCCCTTATGTCCTGGGCTACACACGTGCTACAATGGTTAAGACAAAGAGTTGCGAACTTGTAAAAGTCAGCTAATCTCGTAAACTTAGCCTAAGTTCAGATTGTAGGCTGCAACTCGCCTGCATGAAG
>LN7354193_Cruciplacolithus_sp_RCC2977_RCC2977
-----------------------------------------------------------------------------------------------------------------------------------------------------------CGGGGGATGCAAGCGTTATCCGGAATCATTGGGCGTAAAGCGCCTGTAGGTTGTCTAATAAGTCTGTTGTTAAAGACTAGGGCTTAACCCTAGGAAAGCAATGGAAACTGCTAGGCTTGAGTATGGTAGGGGTAGAGGGAATTTCTAGTGTAGCGGTGAAATGCGTAGATATTAGAAAGAACACCAGTGGCGAAAGCGCTCTACTGGGCCATTACTGACACTGAGAGGCGAAAGCTAGGGGAGCGAAAGGGATTAGATACCCCTGTAGTCCTAGCCGTAAACGATGGATACTAGGTGTTGTATTT-ATATACAGTATCGTAGCTAACGCGTTAAGTATCCCGCCTGGGGAGTACGCTCGCAAGGGTGAAACTCAAAGGAATTGACGGGGGCCCGCACAAGCGGTGGAGCATGTGGTTTAATTCGATGCAACGCGAAGAACCTTACCAGGGCTTGACATACTACAAATCTTTTGGAGACAAAAGAGTACCTTCGGGAATGTAGATACAGGTGGTGCATGGCTGTCGTCAGCTCGTGTCGTGAGATGTTGGGTTAAGTCCCGCAACGAGCGCAACCCTCGTTTTTAGTTGCCAATTTATTGGGATTTCTAGAAAGACTGCCGGTGATAAACCGGAGGAAGGTGAGGATGACGTCAAGTCAGCATGCCCCTTATGTCCTGGGCCACACACGTGCTACAATGGCAAAGACAAAGAGTCGCAAATTCGCGAGGACTAGCTA-------------------------------------------------------
>LN7352422_Prymnesium_simplex_RCC1386
------------------------------------------------------------------------------------------------------------------------------------------------------------------------------------------------------------------------------TGTTAAAGACTAGGGCTTAACCCTAGAAAAGCAATGGAAACTACTAGACTTGAGTATGGCAGGGGTAGAGGGAACTTCTAGTGTAGCGGTGAAATGCGTAGATATTAGAAAGAACACCAGTSGCGAAAGCGCTCTACTGGACCATTACTGACACTCAGAGGCGAAAGCTAGGGTAGCAAAAGGGATTAGATACCCCTGTAGTCCTAGCCGTAAACGATGGATACTAAATGTTGTATATATTTTACAGTATTGTAGCTAACGCGTTAAGTATCCCGCCTGGGGAGTACGCTCGCAAGGGTGAAACTCAAAGGAATTGACGGGGGCCCGCACAAGCGGTGGAGCATGTGGTTTAATTCGATGCAACGCGAAGAACCTTACCAGGGCTTGACATACTACGAATCTTTTTGAAAGAAGAGAGTGCCTTCGGGAACGTAGATACAGGTGGTGCATGGCTGTCGTCAGCTCGTGTCGTGAGATGTTGGGTTAAGTCCCGCAACGAGCGCAACCCTTATTTTTAGTTACCAATTTATTGGGTTCTCTAGAAAGACTGCCGGTGACAAACCGGAGGAAGGTGAGGATGACGTCAAGTCAGCATGCCCCTTATGTCCTGGGCCACACACGTGCTACAATGGTTAGAACAAAGAGTTGCAAGTTTGCGAAAACAAGCTAATCT---------------------------------------------------
>LN7352362_Helicosphaera_carteri_RCC1333
--------------------------------------------------------------------------------------------------------------------------------------------------------ATACGGGGGATGCAAGCGTTATCCGGAATCATTGGGCGTAAAGCGCCTGTAGGTTGTTTAACAAGTCTGCTGTTAAAGACTAGGGCTTAACCCTGGGAAAGCAGTGGAAACTAGTAAACTTGAGTATGGTAGGGGTAGAGGGAATTTCTAGTGTAGCGGTGAAATGCGTAGATATTAGAAAGAACACCGGTGGCGAAAGCGCTCTACTGGACCATTACTGACACTCAGAGGCGAAAGCTAGGGGAGCGAAAGGGATTAGATACCCCTGTAGTCCTAGCCGTAAACGATGGATACTAGATGTTGTGCAAATTGTACAGTATCGTAGCTAACGCGTTAAGTATCCCGCCTGGGGAGTACGCTCGCAAGGGTGAAACTCAAAGGAATTGACGGGGGCCCGCACAAGCGGTGGAGCATGTGGTTTAATTCGATGCAACGCGAAGAACCTTACCAGGGCTTGACATACTACAAATCTTTTCGAGATGAAAGAGTGCCTTCGGGAATGTAGATACAGGTGGTGCATGGCTGTCGTCAGCTCGTGTCGTGAGATGTTGGGTTAAGTCCCGCAACGAGCGCAACCCTCGTTTTTAGTTGCCAATTTATTGGGTTTTTTAGAAAGACTGCCGGTGATAAACCGGAGGAAGGTGAGGATGACGTCAAGTCAGCATGCCCCTTATGTCCTGGGCCACACACGTGCTACAATGGTAAAGACAAAGAGTCGCAAATCTGTGAAGACTAGCTAATCTCA-------------------------------------------------
>MT4713321_Phaeocystis_globosa_CNS00080
TGAGGAATTTTCCGCAATGGGCGAAAGCCTGACGGAGCAATACCGCGTGAGGGATGAAGGATTTTGGTCTGTAAACCTCTTTTCTCAAGAAAGAAGTTCTGACGGTACTTGAGGAATAAGCATCGGCTAACTCCGTGCCAGCAGCCGCGGTAATACGGGGGATGCAAGCGTTATCCGGATTTATTGGGCGTAAAGCGCCTGTAGGTTGTTTAATAAGTCTGTTGTTAAAGACTAGGGCTTAACCCTAGGAAAGCAATGGAAACTACTAGACTTGAGTATGATAGGGGTAGAGGGAATTTCTAGTGTAGCGGTGAAATGCGTAGATATTAGAAAGAACACCGGTGGCGAAGGCGCTCTACTGGATCATTACTGACACTCAGAGGCGAAAGCTAGGGTAGCAAAAGGGATTAGATACCCCTGTAGTCCTAGCCGTAAACGATGGATACTACATGTTGCGTTTTTAATGCAGTATGGTAGCTAACGCGTTAAGTATCCCGCCTGGGGAGTACGGTCGCAAGGCTGAAACTCAAAGGAATTGACGGGGGCCCGCACAAGCGGTGGAGCATGTGGTTTAATTCGATGCAACGCGAAGAACCTTACCAAGGCTTGACATACTACAGATTTCTTTGAAAAAGGAAAGTGCCTTCGGGAATGTAGATACAGGTGGTGCATGGCTGTCGTCAGCTCGTGTCGTGAGATGTTGGGTTAAGTCCCGCAACGAGCGCAACCCTTATTTTTAGTTGCTAATTTATTAGGTTTTCTAGAAAGACTGCCGGTGACAAACCGGAGGAAGGTGAGGATGACGTCAAGTCAGCATGCCCCTTATGCCTTGGGCTACACACGTGCTACAATGGTTAAGACAAAGAGTTGCGAGCTCGTGAGAGTCAGCTAATCTCATAAACTTAGCCTAAGTTCGGATTGTAGGCTGCAACTCGCCTGCATGAAG
>LN7355133_Phaeocystis_sp_RCC994_RCC994
-----------------------------------------------------------------------------------------------------------------------------------------------------------C--GGGGGAGCAGCSTTATCCGGATTTATTGGGCGTAAAGCGCCTGTAGGTTGTTTAATAAGTCTGTTGTTAAAGACTAGGGCTTAACCCTAGGAAAGCAATGGAAACTACTAGACTTGAGTATGATAGGGGTAGAGGGAATTTCTAGTGTAGCGGTGAAATGCGTAGATATTAGAAAGAACACCGGTGGCGAAGGCGCTCTACTGGATCATTACTGACACTCAGAGGCGAAAGCTAGGGTAGCAAAAGGGATTAGATACCCCTGTAGTCCTAGCCGTAAACGATGGATACTACATGTTGCGTTTTTAATGCAGTATGGTAGCTAACGCGTTAAGTATCCCGCCTGGGGAGTACGGTCGCAAGGCTGAAACTCAAAGGAATTGACGGGGGCCCGCACAAGCGGTGGAGCATGTGGTTTAATTCGATGCAACGCGAAGAACCTTACCAAGGCTTGACATACTACAGATTTCTTTGAAAAAGGAAAGTGCCTTCGGGAATGTAGATACAGGTGGTGCATGGCTGTCGTCAGCTCGTGTCGTGAGATGTTGGGTTAAGTCCCGCAACGAGCGCAACCCTTATTTTTAGTTGCTAATTTATTAGGTTTTCTAGAAAGACTGCCGGTGACAAACCGGAGGAAGGTGAGGATGACGTCAAGTCAGCATGCCCCTTATGCCTTGGGCTACACACGTGCTACAATGGTTAAGACAAAGAGTTGCGAGCTCGTGAGAGTCAGCTAATCTCATAA----------------------------------------------
>KU0594961_Uncultured_marine_haptophyte_CARBOM_StTRICHO__surf_16S_PEUK_B1
--------------------------------------------------------------------------------------------------------------------------------------------------------------------------------------------------------------------ATAAGTCCGTTGTTAAAGACTAGGGCTTAACCCTAGGAAAGCGATGGAAACTGATAGACTTGAGTATGGCAGGGGTAGAGGGAATTTCTAGTGTAGCGGTGAAATGCGTAGATATTAGAAAGAACACCGGTGGCGAAAGCGCTCTACTGGACCATTACTGACACTGAGAGGCGAAAGCTAGGGGAGCGAAAGGGATTAGATACCCCTGTAGTCCTAGCCGTAAACGATGGATACTAGATGTTGTGCAATTTGGACAGTATCGTAGCTAACGCGTTAAGTATCCCGCCTGGGGAGTACGCTCGCAAGGGTGAAACTCAAAGGAATTGACGGGGGCCCGCACAAGCGGTGGAGCATGTGGTTTAATTCGATGCAACGCGAAGAACCTTACCAGGGCTTGACATACTACAGATCTTTTTGAGAAAGAAGAGTGCCTTCGGGAATGTAGATACAGGTGGTGCATGGCTGTCGTCAGCTCGTGTCGTGAGATGTTGGGTTAAGTCCCGCAACGAGCGCAACCCTCGTTTTTAGTTGC----------------------------------------------------------------------------------------------------------------------------------------------------------------------------------------------------------
>LN7352262_Prymnesium_kappa_RCC1189
-------------------------------------------------------------------------------------------------------------------------------TAACTCCGTGCCAGCAGCCGCGGTAATACGGGGGATGCAAGCGTTATCCGGAATCATTGGGCGTAAAGCGCCTGTAGGTTGTTTAATAAGTCTGTTGTTAAAGACTAGGGCTCAACCCTAGAAAAGCAATGGATACTACTAGACTAGAGTATGGCAGGGGTAGAGGGAATTTCTAGTGTAGCGGTGAAATGCGTAGATATTAGAAAGAACACCGGTGGCGAAAGCGCTCTACTGGACCATTACTGACACTCAGAGGCGAAAGCTAGGGTAGCAAAAGGGATTAGATACCCCTGTAGTCCTAGCCGTAAACGATGGATACTAGATGTTGTATTTATTTTACAGTATCGTAGCTAACGCGTTAAGTATCCCGCCTGGGGAGTACGCTCGCAAGGGTGAAACTCAAAGGAATTGACGGGGGCCCGCACAAGCGGTGGAGCATGTGGTTTAATTCGATGCAACGCGAAGAACCTTACCAGGGCTTGACATACTGCGAATCTCCTTGAAAGGGGAGAGTGCCTTCGGGAATGCAGATACAGGTGGTGCATGGCTGTCGTCAGCTCGTGTCGTGAGATGTTGGGTTAAGTCCCGCAACGAGCGCAACCCTTGTTTTTAGTTACCAATTCGTTGGGTTTTCTAGAAAGACTGCCGGTGACAAACCGGAGGAAGGTGAGGATGACGTCAAGTCAGCATGCCCCTTATGTCCTGGGCTACACACGTGCTACAATGGTTAGGACAAAGAGTTGCAAGTTTGCAAAAACAAGCTAATCTCGTAAACCTAACCTAAGTTCAGATTGTAGGCTGCAACT-------------
>Karlodinium-micrum
TGAGGAATTTTCCGCAATGGGCAAAGGCCTGACGGAGCGATACCGCGTGAGGGAAGAAGGATTATGGTTTGTAAACCTCTTTTTTCAAGAAAGAAACCATGACGGTACTTGAGGAATCAGCATCGGCTAACTCCGTGCCAGCAGCCGCGGTAATACGGGGGATGCAAGCGTTATCCGGAATTATTGGGCGTAAAGGGCCTGTAGGTTGCTTATTAAGTTTGTAGTTAAAGACTAGGGCTCAACCTTAGAAAAGCTGTAAATACTAATTAGCTAGAGTATGGAAGGGGTAGAGGGAATTTCTAGTGTAGTAGTAAAATGCTCTGATATTAGAAGGAACGCCAGAGGCGAAGGCGCTCTACTGGAACATTACTGACACTATAAGGCGAAAGCTAGGGGAGCGAAAGGGATTAGGTACCCCTGTAGTCCTAGCCGTAAACGATGAATACTCAGATTCGCGTATCTTTTTCGGATTTCAAGCTAACGCATTAAGTATTCCGCCTGGGGAGTACGCTCGCAAGTGTGAAACTCAAAGGAATTGACGGGGGCCCACACAAGCGGTGGAGCATGTGGTTTAATTCGATGCAACGCGAAGAACCTTACCAGGACTTTTATCTATT--TAATTTTAAGAAATT------AAAATTTAGTGAAGTAGAAATAGGTGGTGCATGGCTGTCGCCAGCTCGTGTCGTGAGATGTTGGGTTAATTCCCTTAACGAGCGCAACCCTTGTTTG-----GTCAGTTGTTATGGATTTCTGAGAAGACTGCCGATGAGAAATCGGAGGAAGGTAAGGATGACGTCAAGTCAGTATGCCCCGTATGTCCTGGGCTACACACGTGCTACAATGG--------------------------------------------------------------------------------------------
>EF0520781_Uncultured_haptophyte_250304-94
--------------------------------------------------------------------------------------------------------------GAGGAATAAGCATCGGCTAACTCCGTGCCAGCAGCCGCGGTAATACGGGGGATGCAAGCGTTATCCGGAATCATTGGGCGTAAAGCGCCTGTAGGTTGTTTAATAAGTCTGTTGTTAAAGACTAGGGCTCAACCCTAGAAAAGCAATGGAAACTACTAGACTAGAGTATGGCAGGGGTAGAGGGAATTTCTAGTGTAGCGGTGAAATGCGTAGATATTAGAAAGAACACCGGTGGCGAAAGCGCTCTACTGGACCATTACTGACACTCAGAGGCGAAAGCTAGGGTAGCAAAAGGGATTAGATACCCCTGTAGTCCTAGCCGTAAACGATGGATACTACATGTTGTGCTTTATGTACAGTATGGTAGCTAACGCGTTAAGTATCCCGCCTGGGGAGTACGCTCGCAAGGGTGAAACTCAAAGGAATTGACGGGGGCCCGCACAAGCGGTGGAGCATGTGGTTTAATTCGATGCAACGCGAAGAACCTTACCAGGACTTGACATACTACAAATTCTTTTGAGAAAAAGAAGTGCCTTCGGGAATGTAGATACAGGTGGTGCATGGCTGTCGTCAGCTCGTGTCGTGAGATGTTGGGTTAAGTCCCGCAACGAGCGCAACCCTTATTTTTAGTTACCAATTCGTTGGGTTCTCTAGAAAGACTGCCGGTGACAAACCGGAGGAAGGTGAGGATGACGTCAAGTCAGCATGCCCCTTATGTCCTGGGCTACACACGTGCTACAATGGTTAAGACAAAGAGTCGCGAGCTCGCAAGAGTCAGCTAATCTCATAAACTTAGCCCAAGTTCAGATTGTAGGCTGCAACTCGCCTACATGAAG
>CAMNT_0007304963_Scyphosphaera_apsteinii_Strain_RCC1455
TGAGGAATTTTCCGCAATGGGCGAAAGCCTGACGGAGCAATACCGCGTGAGGGATGAAGGATTTTGGTCTGTAAACCTCTTTTCTCAAGAAAGAAGATCTGACGGTACTTGAGGAATAAGCATCGGCTAACTCCGTGCCAGCAGCCGCGGTAATACGGGGGATGCGAGCGTTATCCGGAATCATTGGGCGTAAAGCGCCTGTAGGTTGTTTAATAAGTCTGTTGTTAAAGGCTAGGGCTTAACCCTAGAAAAGCAATGGAAACTAATAAACTTGAGTATGGTAGGGGTAGAGGGAATTTTTAGTGTAGCGGTGAAATGCGTAGATATTAGAAAGAACACCGGTGGCGAAAGCGCTCTACTGGGCCATTACTGACACTCAGAGGCGAAAGCTAGGGGAGCGAAAGGGATTAGATACCCCTGTAGTCCTAGCCGTAAACGATGGATACTAGGTGTTGCTTAAATTTAGCAGTACCGTAGCTAACGCGTTAAGTATCCCGCCTGGGGAGTACGCTCGCAAGAGTGAAACTCAAAGGAATTGACGGGGGCCCGCACAAGCGGTGGAGCATGTGGTTTAATTCGATGCAACGCGAAGAACCTTACCAGGGCTTGACATACTACAAATCTTTTTGAAACAGAAGAGTGCCTTCGGGAATGTAGATACAGGTGGTGCATGGCTGTCGTCAGCTCGTGTCGTGAGATGTTGGGTTAAGTCCCGCAACGAGCGCAACCCTCGTTTTTAGTTGCCAATTTATTGGGTTTTTTAGAAAGACTGCCGGTGACAAACCGGAGGAAGGTGAGGATGACGTCAAGTCAGCATGCCCCTTATGTCCTGGGCCACACACGTGCTACAATGACAAAGACAAAGGGTTGCAAATTCGTGAGAACTAGCTAATCCCATAAACTTTGCCTAAGTTCGGATTGTAGGCTGCAACTCGCCTACATGAAG
>AY7021651_Pavlova_sp_RCC437
---------------------CGAAAGCCTGACGGAGCAATACCGCGTGAGGGATGAAGGCTCGTGGGTCGTAAACCTCTTTTTCCAGGGAAGAAGTTCTGACGGTACCTGGAGAATAAGCATCGGCTAATTCCGTGCCAGCAGCCGCGGTAATACGGGAGATGCAAGCGTTATCCGGAATCACTGGGCGTAAAGCGTCTGCAGGTGGTTTAGTAAGTCTGTTGTTAAAAACTGAAGCTCAACTTCAGGGGTGCGGCAGAAACTGCTAGACTTGAGTATGGTAGGGGTAGGAGGAATTTCTAGTGTAGCGGTGAAATGCGTAGATATTAGGAAGAACACCATTAGCGAAGGCGTCCTACTGGGCCATTACTGACACTCAGAGACGAAAGCTAGGGTAGCAAACGGGATTAGATACCCCGGTAGTCCTAGCCGTAAACGATGGATACTAGATGTTGCGGGTTACCTGCGGTGTCGTAGCTAACGCGTTAAGTATCCCGCCTGGGGAGTACGCACGCAAGTGTGAAACTCAAAGGAATTGACGGGGGCCCGCACAAGCGGTGGAGCATGTGGTTTAATTCGATGCAACGCGAAGAACCTTACCAGGATTTGACATACTAGGAATTTCTTATAATAGAGAAAGTGCCTTCGGGAACCTAGATACAGGTGGTGCATGGCTGTCGTCAGCTCGTGTCGTGAGATGTTGGGTTAAGTCCCGCAACGAGCGCAACCCTTGTCTTTATTTGCCATTCTTTGGGGGACTATAAAGATACTGCCCGTGAAAAGCGGGAGGAAGGTAAGGATGACGTCAAGTCAGCATGCCCCTTATATCCTGGGCTACACACGTGCTACAATGGCTAAGACAATGAGAAGCAAGCTTGCGAAAGTTAGCAAATCTCCGAAACTTAGCCCAAGTTCGGATTGCAG----------------------
>CAMNT_0023273127_Chrysochromulina_ericina_Strain_CCMP281_extraction
TGAGGAATTTTCCGCAATGGGCGAAAGCCTGACGGAGCAATACCGCGTGAGGGATGAAGGATTTTGGTCTGTAAACCTCTTTTCTCAAGAAAGAAGTTCTGACGGTACTTGAGGAATAAGCATCGGCTAACTCCGTGCCAGCAGCCGCGGTAATACGGGGGATGCAAGCGTTATCCGGAATCATTGGGCGTAAAGCGCCTGTAGGTTGTTTAATAAGTCTGTTGTTAAAGACTAGGGCTCAACCCTAGAAAAGCAATGGAAACTACTAGACTAGAGTATGGCAGGGGTAGAGGGAATTTCTAGTGTAGCGGTGAAATGCGTAGATATTAGAAAGAACACCAGTGGCGAAAGCGCTCTACTGGACCATTACTGACACTCAGAGGCGAAAGCTAGGGTAGCAAAAGGGATTAGATACCCCTGTAGTCCTAGCCGTAAACGATGGATACTAGATGTTGTATTTATTTTACAGTATCGTAGCTAACGCGTTAAGTATCCCGCCTGGGGAGTACGCTCGCAAGGGTGAAACTCAAAGGAATTGACGGGGGCCCGCACAAGCGGTGGAGCATGTGGTTTAATTCGAT-CAACGCGAAGAACCTTACCAGGGCTTGACATACTGCGAATCTTTTTGAAAAGAAAGAGTGCCTTCGGGAATGCAGATACAGGTGGTGCATGGCTGTCGTCAGCTCGTGTCGTGAGATGTTGGGTTAAGTCCCGCAACGAGCGCAACCCTTGTTTTTAGTTACCAATTCGTTGGGTTTTCTAGAAAGACTGCCGGTGACAAACCGGAGGAAGGTGAGGATGACGTCAAGTCAGCATGCCCCTTATGTCCTGGGCTACACACGTGCTACAATGGTTAGGACAAAGAGTTGCAAATTTGCAAAAATTAGCTAATCTCGTAAACCTAGCCTAAGTTCAGATTGTAGGCTGCAACTCGCCTACATGAAG
>NC_0491681_Isochrysis_galbana_OA3011
TGAGGAATTTTCCGCAATGGGCGAAAGCCTGACGGAGCAATACCGCGTGAGGGATGAAGTATCTTGGTATGTAAACCTCTTTTCTCAAGAAAGAAGTTCTGACGGTACTTGAGGAATAAGCATCGGCTAACTCCGTGCCAGCAGCCGCGGTAATACGGGGGATGCAAGCGTTATCCGGAATCATTGGGCGTAAAGCGCCTGTAGGTTGTTTAGTAAGTCCATTGTTAAAGACCAGGGCTTAACCCTGGGAAAGCAATAGAAACTACTAGACTTGAGTATGGCAGGGGTAGAGGGAATTTCTAGTGTAGCGGTGAAATGCGTAGATATTAGAAAGAACACCGGTGGCGAAAGCGCTCTACTGGACCATTACTGACACTGAGAGGCGAAAGCTAGGGTAGCAAAAGGGATTAGATACCCCTGTAGTCCTAGCCGTAAACGATGGATACTAGGTGTTGTGCAGTTCGTACAGTATCTTAGCTAACGCGTTAAGTATCCCGCCTGGGGAGTACGCTCGCAAGGGTGAAACTCAAAGGAATTGACGGGGGCCCGCACAAGCGGTGGAGCATGTGGTTTAATTCGATGCAACGCGAAGAACCTTACCAGGGCTTGACATACTACAGATCTTTTAGAGATAAAAGAGTGCCTTCGGGAATGTAGATACAGGTGGTGCATGGCTGTCGTCAGCTCGTGTCGTGAGATGTTGGGTTAAGTCCCGCAACGAGCGCAACCCTCGTTTTTAGTTGCCAATTTATTGGGTTTTCTAGAGAGACTGCCGGTGACAAACCGGAGGAAGGTGAGGATGACGTCAAGTCAGCATGCCCCTTATGTCCTGGGCCACACACGTGCTACAATGGCGGAGACAAAGAGTCGCAAACCTGCGAAGGCTAGCTAATCTCATAAACTTCGTCTAAGTTCGGATTGTAGGCTGCAACTCGCCTACATGAAG
>EF0519901_Uncultured_haptophyte_MAMA64-129
--------------------------------------------------------------------------------------------------------------GAGGAATAAGCATCGGCTAACTCCGTGCCAGCAGCCGCGGTAATACGGGGGATGCAAGCGTTATCCGGAATCATTGGGCGTAAAGCGCCTGTAGGTTGTTTACTAAGTCTGTTGTTAAAGACTAGGGCTTAACCCTAGAAAAGCAATGGAAACTTGTAGACTAGAGTATGGCAGGGGTAGAGGGAATTTCTAGTGTAGCGGTGAAATGCGTAGATATTAGAAAGAACACCAGTGGCGAAAGCGCTCTACTGGACCATTACTGACACTCAGAGGCGAAAGCTAGGGTAGCAAAAGGGATTAGATACCCCTGTAGTCCTAGCCGTAAACGATGGATACTAGATGTTGTGCTT--TGTACAGTATCGTAGCTAACGCGTTAAGTATCCCGCCTGGGGAGTACGCTCGCAAGGGTGAAACTCAAAGGAATTGACGGGGGCCCGCACAAGCGGTGGAGCATGTGGTTTAATTCGATGCAACGCGAAGAACCTTACCAGGGCTTGACATACTACAGATTCTTTTGAAAAAAGGAAGTGCCTTCGGGAATGTAGATACAGGTGGTGCATGGCTGTCGTCAGCTCGTGTCGTGAGATGTTGGGTTAAGTCCCGCAACGAGCGCAACCCTTATTTTTAGTTACCAATTCGTTGGGTTCTCTAGAAAGACTGCCGGTGACAAACCGGAGGAAGGTGAGGATGACGTCAAGTCAGCATGCCCCTTATGTCCTGGGCTACACACGTGCTACAATGGTTAAGACAAAGAGTCGCAAGCTTGCAAGAGTTAGCTAATCTCATAAACTTAGCCTAAGTTCAGATTGTAGGCTGCAACTCGCCTACATGAAG
>EF0517581_Chrysochromulina_acantha_UIO_T20
-----------------------------------------------------------------------------------------------------------------------------------------------------------------------------------------------AAAGCGCCTGTAGGTTGTTTAATAAGTCCGTTGTTAAAGACTAGGGCTTAACCCTAGAAAAGCAATGGAAACTATTAGACTAGAGTATGGCAGGGGTAGAGGGAATTTCTAGTGTAGCGGTGAAATGCGTAGATATTAGAAAGAACACCGGCGGCGAAAGCGCTCTACTGGACCATTACTGACACTCAGAGGCGAAAGCTAGGGTAGCAAAAGGGATTAGATACCCCTGTAGTCCTAGCCGTAAACGATGGATACTAGATGTTGTGCTTTATGTACAGTATCGTAGCTAACGCGTTAAGTATCCCGCCTGGGGAGTACGCTCGCAAGGGTGAAACTCAAAGGAATTGACGGGGGCCCGCACAAGCGGTGGAGCATGTGGTTTAATTCGATGCAACGCGAAGAACCTTACCAGGGCTTGACATACTACGAATTCTCTTGAAAAAGAGAAGTGCCTTCGGGAATGTAGATACAGGTGGTGCATGGCTGTCGTCAGCTCGTGTCGTGAGATGTTGGGTTAAGTCCCGCAACGAGCGCAACCCTTATTTTTAGTTACTAATTCGTTAGGTTCTCTAGAAAGACTGCCGGTGACAAACCGGAGGAAGGTGAGGATGACGTCAAGTCAGCATGCCCCTTATGTCCTGGGCTACACACGTGCTACAATGGTTAAGACAAAGAGTCGCGAGCTTGTAAAAGTCAGCTA-------------------------------------------------------
