# Supplementary material for: New plastids, old proteins: repeated endosymbiotic acquisitions in kareniacean dinoflagellates
Source: EMBO Rep. 2024 Mar 18;25(4):16. doi: 10.1038/s44319-024-00103-y (PMC11014865; doi:10.1038/s44319-024-00103-y)
Supplement: Supplementary file 11 — Dataset EV10 [file 44319_2024_103_MOESM11_ESM.zip › Dataset EV10/plastid_genome_phylogeny_files/16S/alternative alignments and trees 2/16S_muscle_small-trim2-iq.treefile]

(AB1969651_Imantonia_sp_MBIC10497:0.0000000000,((((((((((((AB1969661_Chrysochromulina_sp_MBIC10516:0.0043981228,LN7352542_Prymnesium_neolepis_RCC1453:0.0069086590)89.8/99:0.0051983233,((EF0517521_Chrysochromulina_aff_polylepis_PLY200:0.0044971878,LN7352532_Prymnesium_calathiferum_RCC1448:0.0090875061)5.5/72:0.0029499075,(EF0517571_Isochrysis_cf_galbana_UIO_Ryfylke:0.0014602986,LN7352262_Prymnesium_kappa_RCC1189:0.0000025001)91/100:0.0043119783)0/65:0.0000020202)89.2/78:0.0029154243,(EF0520471_Uncultured_haptophyte_250304-50:0.0054775651,HM1334491_Uncultured_marine_haptophyte_Biosope_T65_16S7b:0.0567863412)75/68:0.0020831584)78.3/66:0.0014502916,(((((((AB1969681_Platychrysis_sp_MBIC10528:0.0073877227,LN7352432_Prymnesium_sp_RCC1389_RCC1389:0.0029483592)80.3/99:0.0021404555,LN7352422_Prymnesium_simplex_RCC1386:0.0000011231)76.8/96:0.0023160662,LN7352472_Prymnesium_zebrinum_RCC1432:0.0028043471)95.4/100:0.0098779308,(LN7352982_Prymnesium_sp_RCC1941_RCC1941:0.0066702380,LN7353022_Prymnesium_sp_RCC1948_RCC1948:0.0077006309)87.2/95:0.0068991194)85.3/95:0.0068528916,LN7352442_Prymnesium_pigrum_RCC1390:0.0466987966)81.3/93:0.0048689096,CAMNT_0035192417_Prymnesium-parvum-Texoma1:0.0096860665)91.8/95:0.0088059314,((CAMNT_0038248125_Chrysochromulina-polylepis-CCMP1757:0.0089376292,EF0522481_Uncultured_haptophyte_MC622-90:0.0000025611)91.2/99:0.0028723117,(EF0517661_Phaeocystis_sp_MC679:0.0088808563,EF0520841_Uncultured_haptophyte_MC615-6:0.0029000384)0/29:0.0000021535)78/89:0.0014449049)76.7/87:0.0014403078)0/54:0.0000028767,(EF0520801_Uncultured_haptophyte_MC615-1:0.0135515345,HM1330391_Uncultured_marine_haptophyte_Biosope_T123_16S_PLA491029:0.0103776096)70.4/78:0.0017469794)88.8/71:0.0044377522,(((CAMNT_0023273127_Chrysochromulina_ericina_Strain_CCMP281_extraction:0.0000011231,LN7353423_Haptolina_hirta_RCC2300:0.0000011231)0/75:0.0000011231,EF0517511_Chrysochromulina_hirta_hi-1:0.0000011231)76.6/98:0.0013936114,(LN7352252_Haptolina_ericina_RCC1188:0.0000011231,LN7352282_Haptolina_ericina_RCC1192:0.0000011231)77.2/100:0.0014824223)92.8/99:0.0065949403)91.4/68:0.0055782146,LN7353273_Haptolina_fragaria_RCC2057:0.0030938370)73.2/59:0.0013543600,EF0521001_Uncultured_haptophyte_MC615-26:0.0074589717)18.3/55:0.0040391064,(((((((((((AF170718_1_Galdieria_sulphuraria_culture_SAG_107_79_strain_SAG_107_79_16S:0.1205463852,(AY731511_1_Chondrus_crispus_16S:0.0811140170,NC_000925_1_147766-149261_Porphyra_purpurea:0.0357326385)81.6/100:0.0158414291)88.3/100:0.0133881051,(NC_000926_1_17204-18690_Guillardia_theta:0.0254337034,NC_009573_1_19657-20916_Rhodomonas_salina:0.0392203459)99.7/100:0.0544946676)79.9/99:0.0188615444,_R_LC5648931_Haptophyceae_sp_NIES-3900:0.0843237006)94.4/100:0.0236027556,((((((AF1727151_Pavlova_gyrans_product:0.0164749453,Arctic_CAMNT_0037929913_Undescribed-sp-CCMP2436:0.0200463692)37.4/67:0.0052623056,LN7352662_Pavlova_lutheri_RCC1537:0.0090667423)98.3/100:0.0149501349,HM5950791_Rebecca_salina-23S_intergenic_spacer_tRNA-Ile_and_tRNA-Alas_and_23S:0.0080840484)89.3/90:0.0078552451,(((AY7021131_Pavlova_pinguis_CCMP609:0.0000011231,LN7353893_Pavlova_sp_RCC2550_RCC2550:0.0000011231)99.7/100:0.0166810726,AY7021651_Pavlova_sp_RCC437:0.0019218340)85.5/96:0.0046750593,CAMNT_0053438957_Pavlova_gyrans_Strain_CCMP608_extraction:0.0075769532)79.9/73:0.0038388198)77.9/88:0.0034198181,HM5950571_Exanthemachrysis_gayraliae_AC15-23S_intergenic_spacer_tRNA-Ile_and_tRNA-Alas_and_23S_pla:0.0150948159)77.1/91:0.0081044468,CAMNT_0007460697_Chrysoculter_rhomboideus_Strain_RCC1486:0.0073857000)100/100:0.1732896678)96/100:0.0312874057,(((EF0519551_Uncultured_haptophyte_MAMA64-61:0.0000011231,EF0519601_Uncultured_haptophyte_MAMA64-78:0.0014342366)0/58:0.0000011231,(HM1331091_Uncultured_marine_haptophyte_Biosope_T33_16S_PLA491008:0.0418094508,HM1333281_Uncultured_marine_haptophyte_Biosope_T58_16S_PLA491014:0.0043494581)0/47:0.0000023992)87.3/80:0.0029486271,HM1331031_Uncultured_marine_haptophyte_Biosope_T33_16S_PLA491001:0.0043825597)97.8/97:0.0221933030)88.1/87:0.0095600040,(((((((AF1727171_Gyrodinium_aureolum_KT-77D_product:0.0209549575,Karenia-mikimotoi:0.0025760622)99.6/100:0.1443460131,(AF1727181_Gymnodinium_breve_CCMP718_product:0.0079784022,((Karenia-brevis-CCMP2228_EU0430831-EU0430721:0.0000000000,Karenia-brevis-SP2_EU0430811-EU0430861:0.0000000000):0.0000020242,(((((Karenia-brevis-CCMP2229_CAMNT_0032475333-EU0430841-EU0430731:0.0000000000,Karenia-brevis-NOAA-1:0.0000000000):0.0000000000,Karenia-brevis-JR_EU0430761-EU0430771:0.0000000000):0.0000000000,Karenia-brevis-FIU1:0.0000000000):0.0000011231,(Karenia-brevis-CCMP718EU0430741-EU0430781:0.0000011231,(Karenia-brevis-SP3_CAMNT_0032782251-EU0430871-EU0430821:0.0000011231,Karenia-brevis-Wilson_CAMNT_0032911341-CAMNT_0032911341:0.0000026060)0/98:0.0000024661)0/45:0.0039349380)0/80:0.0000027684,Karenia-brevis-PNAS_EU0430801-EU0430851:0.0000011231)0/35:0.0000026125)0/66:0.0000023181)98.5/99:0.1227495210)100/100:0.4054903587,(Karlodinium-micrum:0.0120085341,Karlodinium-veneficum_LN7353863-KLK3918281:0.0038080137)100/100:0.4366830472)92.6/96:0.0862954976,(EF0517651_Phaeocystis_jahnii_B5:0.0000011231,LN7354963_Phaeocystis_jahnii_RCC942:0.0000029532)0/83:0.0000022494)82.5/87:0.0158703235,((((((((((Antarctic_CAMNT_0043826573_Phaeocystis_antarctica_Strain_CCMP1374:0.0014774295,(EF0517631_Phaeocystis_globosa_Napoli:0.0014395572,(((LN7355133_Phaeocystis_sp_RCC994_RCC994:0.0000000000,NC_0216371_Phaeocystis_globosa_Pg-GA:0.0000000000):0.0000000000,MT4713321_Phaeocystis_globosa_CNS00080:0.0000000000):0.0000011231,MT4713271_Phaeocystis_globosa_CNS00066:0.0000011231)0/74:0.0000022103)80/98:0.0014465915)0/37:0.0000021945,DQ4426541_Phaeocystis_antarctica_W6-4:0.0099554253)0/52:0.0014330123,DQ4426531_Phaeocystis_antarctica_RS-24:0.0000011231)0/81:0.0000015468,(LN7351942_Phaeocystis_antarctica_RCC4024:0.0000023540,NC_0167032_Phaeocystis_antarctica_CCMP1374:0.0000011231)0/88:0.0000023222)99.7/99:0.0122720857,((EF0517641_Phaeocystis_cordata_Phaeonap_1:0.0000011231,EF0519151_Uncultured_haptophyte_MC601-121:0.0000011231)0/64:0.0000011231,LK3918221_Phaeocystis_cordata_F926:0.0000011231)81.3/99:0.0014304910)0/53:0.0000029719,EF0519691_Uncultured_haptophyte_MAMA64-103:0.0014478822)90.1/95:0.0050220436,(EF0520321_Uncultured_haptophyte_250304-33:0.0107054451,(EF0521331_Uncultured_haptophyte_MC615-61:0.0000025673,Takayama-helix-16S-strict:0.1731176487)41/70:0.0039122276)91.7/72:0.0071022476)56.6/67:0.0053111505,HM1333661_Uncultured_marine_haptophyte_Biosope_T60_16S_PLA491005:0.0138549943)0/48:0.0000027816,EF0519741_Uncultured_haptophyte_MAMA64-112:0.0090544151)48.9/59:0.0015202694,EF0521881_Uncultured_haptophyte_MC622-21:0.0041993361)87/75:0.0054965414)82.4/61:0.0070821935,KT9562921_Haptophyta_environmental_samples_ST4_30:0.0323713168)77.3/69:0.0042287604,HM1334451_Uncultured_marine_haptophyte_Biosope_T65_16S58a:0.0511775676)81.1/67:0.0066524967)30.3/49:0.0061201379,(EF0521051_Uncultured_haptophyte_MC615-31:0.0011799169,EF0522241_Uncultured_haptophyte_MC622-64:0.0191077473)76.7/63:0.0031992068)90.2/84:0.0096783266,(((((AY7021521_Chrysochromulina_acantha_RCC339:0.0000011231,EF0517581_Chrysochromulina_acantha_UIO_T20:0.0000011231)96.7/100:0.0090925198,((((CAMNT_0003281755_Chrysochromulina_rotalis_Strain_UIO044_extraction:0.0176673301,EF0520751_Uncultured_haptophyte_250304-91:0.0144464946)78/75:0.0031867790,LK3918241_Chrysochromulina_elegans_F928:0.0016324329)85.7/69:0.0030748096,EF0522001_Uncultured_haptophyte_MC622-35:0.0062306699)0/61:0.0000024333,(EF0521831_Uncultured_haptophyte_MC622-16:0.0090162772,NC_0369371_Chrysochromulina_parva:0.0093440252)69.2/69:0.0060297747)41.8/42:0.0032679494)93.3/87:0.0076446190,((((CAMNT_0015890455_Chrysochromulina_brevifilum_Strain_UTEX_LB_985:0.0055650265,EF0517611_Chrysochromulina_campanulifera_UIO_J10:0.0021833576)38.5/94:0.0029429217,LN7352232_Chrysochromulina_camella_RCC1185:0.0000028863)96.2/99:0.0112926061,EF0519901_Uncultured_haptophyte_MAMA64-129:0.0078335189)92.2/95:0.0081797068,EF0521621_Uncultured_haptophyte_MC615-95:0.0097826200)70.4/45:0.0016316997)78.5/88:0.0024911806,(((EF0517591_Chrysochromulina_leadbeateri_UIO_TJE:0.0103970944,(((EF0520591_Uncultured_haptophyte_250304-72:0.0000011231,HM1334791_Uncultured_marine_haptophyte_Biosope_T84_16S_PLA491004:0.0043865248)72.9/62:0.0013174666,(HM1331721_Uncultured_marine_haptophyte_Biosope_T35_16S_PLA491030:0.0106404507,((HM1335591_Uncultured_marine_haptophyte_Biosope_T88_16S_PLA491030:0.0028898322,HM1335601_Uncultured_marine_haptophyte_Biosope_T88_16S_PLA491031:0.0000011231)80.1/100:0.0044262007,Karlodinium-armiger-16S-strict:0.0021024356)78.3/98:0.0044799025)30.6/73:0.0029757676)0/28:0.0000026729,HM1333201_Uncultured_marine_haptophyte_Biosope_T58_16S_PLA491004:0.0015533482)73.9/39:0.0029505844)73.5/92:0.0015852920,HM1331681_Uncultured_marine_haptophyte_Biosope_T35_16S_PLA491023:0.0045472597)86.8/90:0.0032345207,(EF0520781_Uncultured_haptophyte_250304-94:0.0016029677,(LK3918231_Chrysochromulina_apheles_F927:0.0000011231,LK3918251_Chrysochromulina_apheles_F929:0.0000011231)91.5/100:0.0055304252)87.2/98:0.0041451366)61.2/41:0.0028069258)0/30:0.0000026653,HM1332681_Uncultured_marine_haptophyte_Biosope_T41_16S_PLA491130:0.0211282157)87.8/94:0.0056254844)92.6/87:0.0079601172,(((((((((CAMNT_0007304963_Scyphosphaera_apsteinii_Strain_RCC1455:0.0330541059,LN7352362_Helicosphaera_carteri_RCC1333:0.0250270742)18.1/64:0.0027755260,(((EF0520461_Uncultured_haptophyte_250304-49:0.0111053115,LN7352552_Syracosphaera_pulchra_RCC1460:0.0184784062)100/100:0.0543761425,HM1331391_Uncultured_marine_haptophyte_Biosope_T35_16S_OXY107015:0.0000023667)83/87:0.0069769320,EF0522181_Uncultured_haptophyte_MC622-58:0.0050505396)88.1/86:0.0107165881)94.1/86:0.0123348254,(((((((((((((CAMNT_0030834423_Emiliania-huxleyi-CCMP370:0.0000000000,KP2828361_Gephyrocapsa_muellerae_RCC3862:0.0000000000):0.0000000000,NC_0637851_Gephyrocapsa_parvula_RCC4033:0.0000000000):0.0000000000,LN7352332_Emiliania_huxleyi_RCC1216:0.0000000000):0.0000000000,NC_0637841_Gephyrocapsa_ericsonii_RCC4032:0.0000000000):0.0000000000,NC_0637831_Gephyrocapsa_muellerae_RCC3370:0.0000000000):0.0000000000,KC4041181_Gephyrocapsa_oceanica_RCC1284:0.0000000000):0.0000000000,NC_0072881_Emiliania_huxleyi:0.0000000000):0.0000000000,LN7354863_Emiliania_huxleyi_RCC909:0.0000000000):0.0000000000,NC_0637821_Gephyrocapsa_oceanica_RCC1296:0.0000000000):0.0000020185,KC4041111_Emiliania_huxleyi_RCC1225:0.0000024276)98.6/100:0.0135325573,(JX8693541_Uncultured_haptophyte_env_Pavin_epi_T_S22F:0.0186958549,(LN7351992_Chrysotila_lamellosa_RCC3687:0.0285818282,(LN7353693_Isochrysis_nuda_RCC2477:0.0075819806,((NC_0402911_Tisochrysis_lutea:0.0000011231,NC_0491681_Isochrysis_galbana_OA3011:0.0000011231)96.4/100:0.0109924958,X755181_Isochrysis_sp:0.0137244138)61.9/97:0.0029525362)60.4/96:0.0064368392)76.5/100:0.0074177196)73.8/99:0.0017281061)91/99:0.0078432966,((EF0520831_Uncultured_haptophyte_MC615-5:0.0183700835,EF0520971_Uncultured_haptophyte_MC615-22:0.0000024221)75.9/90:0.0014285667,EF0521941_Uncultured_haptophyte_MC622-28:0.0000023732)99.7/100:0.0237531211)93.6/97:0.0119140048,(((((CAMNT_0034597763_Pleurochrysis-carterae-CCMP645:0.0064123368,LN7353683_Pleurochrysis_sp_RCC2476_RCC2476:0.0024504465)88.7/100:0.0059895244,LN7352452_Pleurochrysis_sp_RCC1392_RCC1392:0.0052496793)99.8/100:0.0252467588,(LN7354193_Cruciplacolithus_sp_RCC2977_RCC2977:0.0013452666,LN7354203_Cruciplacolithus_sp_RCC2978_RCC2978:0.0030825485)87.3/100:0.0066868287)59.7/94:0.0056494852,((((HM1331201_Uncultured_marine_haptophyte_Biosope_T33_16S_PLA491020:0.0014162045,HM1333171_Uncultured_marine_haptophyte_Biosope_T58_16S_PLA491001:0.0015238751)94.1/97:0.0077673402,LN7352312_Coccolithus_braarudii_RCC1199:0.0141359649)81.2/93:0.0028425109,((LN7352202_Calcidiscus_leptoporus_RCC1129:0.0000011231,LN7352212_Calcidiscus_quadriperforatus_RCC1145:0.0000011231)73.1/100:0.0014230084,(LN7352402_Oolithotus_fragilis_RCC1372:0.0029410981,(LN7352592_Umbilicosphaera_sibogae_RCC1469:0.0014730861,LN7352602_Umbilicosphaera_hulburtiana_RCC1474:0.0044859128)75.1/89:0.0014662391)75.1/88:0.0014977158)77.7/86:0.0014753241)89.5/97:0.0051275100,(((LN7352382_Ochrosphaera_neapolitana_RCC1358:0.0000000000,LN7354162_Ochrosphaera_sp_RCC2973_RCC2973:0.0000000000):0.0000011231,LN7354153_Ochrosphaera_sp_RCC2972_RCC2972:0.0000011231)74.9/100:0.0013708249,X990771_Ochrosphaera_neapolitana_tRNAIle_tRNAAla_and_23Ss:0.0061371514)88/100:0.0056568538)39.9/80:0.0058840513)76.4/93:0.0048337154,HM1329741_Uncultured_marine_haptophyte_Biosope_T120_16S_PLA491030:0.0637761789)80.8/90:0.0064368564)12.2/54:0.0006575605)91.6/96:0.0154604858,HM1334151_Uncultured_marine_haptophyte_Biosope_T65_16S33a:0.0147223785)67.1/62:0.0051255541,HM1334211_Uncultured_marine_haptophyte_Biosope_T65_16S38b:0.0296154732)76.8/53:0.0043073429,(((((HM1333911_Uncultured_marine_haptophyte_Biosope_T65_16S11a:0.0018500534,(((HM1333951_Uncultured_marine_haptophyte_Biosope_T65_16S13a:0.0044856874,HM1333961_Uncultured_marine_haptophyte_Biosope_T65_16S17a:0.0156924907)0/18:0.0000023232,KU0594961_Uncultured_marine_haptophyte_CARBOM_StTRICHO__surf_16S_PEUK_B1:0.0000011231)0/6:0.0000023837,HM1334341_Uncultured_marine_haptophyte_Biosope_T65_16S48a:0.0029445828)0/13:0.0000022625)0/31:0.0045289584,(HM1334251_Uncultured_marine_haptophyte_Biosope_T65_16S41a:0.0000026803,HM1334401_Uncultured_marine_haptophyte_Biosope_T65_16S52a:0.0114155332)75.9/79:0.0014791105)88.8/57:0.0030506715,LC5956821_Braarudosphaera_bigelowii_NIES-4442:0.0013818472)90.8/64:0.0065820787,HM1334371_Uncultured_marine_haptophyte_Biosope_T65_16S50b:0.0133573541)80.6/90:0.0081893586,HM1334291_Uncultured_marine_haptophyte_Biosope_T65_16S44b:0.0099651875)77.4/74:0.0021755536)80.8/68:0.0026868517,HM1334041_Uncultured_marine_haptophyte_Biosope_T65_16S27a:0.0242331335)0/51:0.0000021236,HM1334331_Uncultured_marine_haptophyte_Biosope_T65_16S46b:0.0159454023)89.8/84:0.0081958738,HM1334391_Uncultured_marine_haptophyte_Biosope_T65_16S51b:0.0278597494)92.6/93:0.0100244908)68.6/69:0.0025676317,((((EF0518561_Uncultured_haptophyte_MC601-7:0.0224017938,EF0520741_Uncultured_haptophyte_250304-90:0.0088946887)0/86:0.0000024106,EF0520271_Uncultured_haptophyte_250304-28:0.0149009052)81/94:0.0035766285,EF0521271_Uncultured_haptophyte_MC615-54:0.0067647192)75.3/94:0.0069494701,HM1330541_Uncultured_marine_haptophyte_Biosope_T148_16S_PLA491014:0.0106718272)93.1/100:0.0104940680)82.3/89:0.0096491648,(((EF0517861_Uncultured_haptophyte_MC597-22:0.0073629773,EF0522111_Uncultured_haptophyte_MC622-48:0.0000024804)100/100:0.0249287720,EF0520391_Uncultured_haptophyte_250304-42:0.0058928391)76.9/91:0.0037747859,EF0521971_Uncultured_haptophyte_MC622-31:0.0154537965)97.8/100:0.0166618804)82.8/93:0.0091074058)72.3/82:0.0043487323,EF0519911_Uncultured_haptophyte_MAMA64-131:0.0096225948)99.6/100:0.0195584253,AY7021621_Imantonia_rotunda_RCC406:0.0000011231):0.0000011231,LN7353793_Imantonia_rotunda_RCC2504:0.0000000000):0.0000000000,LN7353413_Imantonia_rotunda_RCC2298:0.0000000000);
