# Supplementary material for: New plastids, old proteins: repeated endosymbiotic acquisitions in kareniacean dinoflagellates
Source: EMBO Rep. 2024 Mar 18;25(4):16. doi: 10.1038/s44319-024-00103-y (PMC11014865; doi:10.1038/s44319-024-00103-y)
Supplement: Supplementary file 11 — Dataset EV10 [file 44319_2024_103_MOESM11_ESM.zip › Dataset EV10/plastid_genome_phylogeny_files/16S/alternative alignments and trees 2/16S_muscle_small-trim3-iq-GTR+F+I.treefile]

(AB1969651_Imantonia_sp_MBIC10497:0.0000000000,((((((((((((AB1969661_Chrysochromulina_sp_MBIC10516:0.0043272252,LN7352542_Prymnesium_neolepis_RCC1453:0.0066329850)93.7/100:0.0049608591,((EF0517571_Isochrysis_cf_galbana_UIO_Ryfylke:0.0014423075,LN7352262_Prymnesium_kappa_RCC1189:0.0000023706)76.4/100:0.0014440944,LN7352532_Prymnesium_calathiferum_RCC1448:0.0086830137)86.5/89:0.0028617458)0/62:0.0000028344,(EF0517521_Chrysochromulina_aff_polylepis_PLY200:0.0043651767,EF0520801_Uncultured_haptophyte_MC615-1:0.0102914618)85.6/93:0.0028452194)66.3/77:0.0028753656,EF0520471_Uncultured_haptophyte_250304-50:0.0072943896)75.6/77:0.0014198993,((((((((AB1969681_Platychrysis_sp_MBIC10528:0.0072198539,LN7352432_Prymnesium_sp_RCC1389_RCC1389:0.0028861606)77.4/93:0.0021270592,LN7352422_Prymnesium_simplex_RCC1386:0.0000010000)77.6/87:0.0021611998,LN7352472_Prymnesium_zebrinum_RCC1432:0.0028641004)96.9/100:0.0093636680,(LN7352982_Prymnesium_sp_RCC1941_RCC1941:0.0061440973,LN7353022_Prymnesium_sp_RCC1948_RCC1948:0.0076735746)90.9/81:0.0063114985)83.2/82:0.0066808670,LN7352442_Prymnesium_pigrum_RCC1390:0.0411004064)40.1/85:0.0043271794,CAMNT_0035192417_Prymnesium-parvum-Texoma1:0.0097778151)92.2/84:0.0079559970,((CAMNT_0038248125_Chrysochromulina-polylepis-CCMP1757:0.0086755845,EF0522481_Uncultured_haptophyte_MC622-90:0.0000020352)91.4/97:0.0028607832,(EF0517661_Phaeocystis_sp_MC679:0.0086684786,EF0520841_Uncultured_haptophyte_MC615-6:0.0028709016)0/68:0.0000022594)64.9/80:0.0014296384)78.7/72:0.0014309879,HM1330391_Uncultured_marine_haptophyte_Biosope_T123_16S_PLA491029:0.0116151095)0/52:0.0000024090)90.5/77:0.0041765558,(((CAMNT_0023273127_Chrysochromulina_ericina_Strain_CCMP281_extraction:0.0000010000,LN7353423_Haptolina_hirta_RCC2300:0.0000010000)0/83:0.0000023951,EF0517511_Chrysochromulina_hirta_hi-1:0.0000010000)75.7/86:0.0014276566,(LN7352252_Haptolina_ericina_RCC1188:0.0000010000,LN7352282_Haptolina_ericina_RCC1192:0.0000010000)75.1/100:0.0014308619)94.6/100:0.0064134483)91.5/76:0.0053462815,LN7353273_Haptolina_fragaria_RCC2057:0.0029043686)76/66:0.0014142326,EF0521001_Uncultured_haptophyte_MC615-26:0.0072452746)83.8/71:0.0034392492,(((((((((((AF170718_1_Galdieria_sulphuraria_culture_SAG_107_79_strain_SAG_107_79_16S:0.0858314065,(AY731511_1_Chondrus_crispus_16S:0.0626239719,NC_000925_1_147766-149261_Porphyra_purpurea:0.0342601054)43.7/94:0.0116598466)22.3/67:0.0064586447,(NC_000926_1_17204-18690_Guillardia_theta:0.0182707072,NC_009573_1_19657-20916_Rhodomonas_salina:0.0387688002)100/100:0.0376110175)93.4/99:0.0202387224,(((((((AF1727151_Pavlova_gyrans_product:0.0145759391,Arctic_CAMNT_0037929913_Undescribed-sp-CCMP2436:0.0185704588)75.2/66:0.0054903738,LN7352662_Pavlova_lutheri_RCC1537:0.0082917856)99.1/100:0.0137445501,HM5950791_Rebecca_salina-23S_intergenic_spacer_tRNA-Ile_and_tRNA-Alas_and_23S:0.0076089703)91.4/94:0.0071093751,(((AY7021131_Pavlova_pinguis_CCMP609:0.0000027307,LN7353893_Pavlova_sp_RCC2550_RCC2550:0.0000010000)99.9/100:0.0157012507,AY7021651_Pavlova_sp_RCC437:0.0018728972)91.3/96:0.0043801584,CAMNT_0053438957_Pavlova_gyrans_Strain_CCMP608_extraction:0.0071196295)85.7/66:0.0041412913)81.1/88:0.0035529109,HM5950571_Exanthemachrysis_gayraliae_AC15-23S_intergenic_spacer_tRNA-Ile_and_tRNA-Alas_and_23S_pla:0.0135421647)64.3/84:0.0058885770,CAMNT_0007460697_Chrysoculter_rhomboideus_Strain_RCC1486:0.0085098894)100/100:0.1026750506,_R_LC5648931_Haptophyceae_sp_NIES-3900:0.0581119346)74.3/94:0.0114965711)99.5/99:0.0378813933,(((EF0519551_Uncultured_haptophyte_MAMA64-61:0.0000010000,(EF0519601_Uncultured_haptophyte_MAMA64-78:0.0014346570,HM1333281_Uncultured_marine_haptophyte_Biosope_T58_16S_PLA491014:0.0043174329)0/29:0.0000029830)0/33:0.0000010000,HM1331091_Uncultured_marine_haptophyte_Biosope_T33_16S_PLA491008:0.0364786125)65/74:0.0029615306,HM1331031_Uncultured_marine_haptophyte_Biosope_T33_16S_PLA491001:0.0042858841)98.5/99:0.0193140238)85.4/73:0.0088537032,((((((((((Antarctic_CAMNT_0043826573_Phaeocystis_antarctica_Strain_CCMP1374:0.0014317331,(EF0517631_Phaeocystis_globosa_Napoli:0.0014294978,(((LN7355133_Phaeocystis_sp_RCC994_RCC994:0.0000000000,MT4713321_Phaeocystis_globosa_CNS00080:0.0000000000):0.0000000000,NC_0216371_Phaeocystis_globosa_Pg-GA:0.0000000000):0.0000010000,MT4713271_Phaeocystis_globosa_CNS00066:0.0000010000)0/93:0.0000010000)79.1/99:0.0014317303)0/34:0.0000014025,DQ4426531_Phaeocystis_antarctica_RS-24:0.0000023396)0/25:0.0014280453,DQ4426541_Phaeocystis_antarctica_W6-4:0.0076644095)0/86:0.0000021009,(LN7351942_Phaeocystis_antarctica_RCC4024:0.0000023574,NC_0167032_Phaeocystis_antarctica_CCMP1374:0.0000010000)0/94:0.0000023972)98.8/99:0.0103404754,(((EF0517641_Phaeocystis_cordata_Phaeonap_1:0.0000010000,EF0519151_Uncultured_haptophyte_MC601-121:0.0000010000)0/94:0.0000023953,LK3918221_Phaeocystis_cordata_F926:0.0000010000)79.1/100:0.0014298305,EF0519691_Uncultured_haptophyte_MAMA64-103:0.0014296802)74.1/97:0.0013498323)90.8/94:0.0045513677,(EF0520321_Uncultured_haptophyte_250304-33:0.0102699077,EF0521331_Uncultured_haptophyte_MC615-61:0.0029123005)92.8/80:0.0056776042)85/69:0.0037245682,((EF0519741_Uncultured_haptophyte_MAMA64-112:0.0073393168,EF0521881_Uncultured_haptophyte_MC622-21:0.0042496522)74.1/87:0.0015729690,HM1333661_Uncultured_marine_haptophyte_Biosope_T60_16S_PLA491005:0.0130276161)84.7/83:0.0034157421)81/69:0.0049637645,(EF0517651_Phaeocystis_jahnii_B5:0.0000010000,LN7354963_Phaeocystis_jahnii_RCC942:0.0000026611)98.6/100:0.0150327397)87.4/79:0.0066311004,HM1334451_Uncultured_marine_haptophyte_Biosope_T65_16S58a:0.0408515708)10.9/57:0.0025613853,KT9562921_Haptophyta_environmental_samples_ST4_30:0.0284178127)90.2/67:0.0072392153)12.8/50:0.0063769495,(EF0521051_Uncultured_haptophyte_MC615-31:0.0014328618,(EF0522241_Uncultured_haptophyte_MC622-64:0.0028253303,Takayama-helix-16S-strict:0.1031566358)98.3/92:0.0147558511)73.1/77:0.0025221415)91.4/64:0.0093837066,((((((AY7021521_Chrysochromulina_acantha_RCC339:0.0000010000,EF0517581_Chrysochromulina_acantha_UIO_T20:0.0000010000)96.7/100:0.0084885004,((((CAMNT_0003281755_Chrysochromulina_rotalis_Strain_UIO044_extraction:0.0162442278,EF0520751_Uncultured_haptophyte_250304-91:0.0128916474)82.1/78:0.0033029621,LK3918241_Chrysochromulina_elegans_F928:0.0015612148)85.9/54:0.0028962907,EF0522001_Uncultured_haptophyte_MC622-35:0.0058270527)72.3/52:0.0013287609,NC_0369371_Chrysochromulina_parva:0.0131607150)28.8/33:0.0017505180)76.5/49:0.0044062751,EF0521831_Uncultured_haptophyte_MC622-16:0.0076754164)89.6/82:0.0053932223,((((CAMNT_0015890455_Chrysochromulina_brevifilum_Strain_UTEX_LB_985:0.0058138268,LN7352232_Chrysochromulina_camella_RCC1185:0.0014614045)62.5/98:0.0014345421,EF0517611_Chrysochromulina_campanulifera_UIO_J10:0.0014476916)97.4/100:0.0088671862,EF0519901_Uncultured_haptophyte_MAMA64-129:0.0058008665)96.9/99:0.0088999214,EF0521621_Uncultured_haptophyte_MC615-95:0.0086581950)46.7/90:0.0015904269)85.1/77:0.0028669849,(((EF0517591_Chrysochromulina_leadbeateri_UIO_TJE:0.0098576274,(((EF0520591_Uncultured_haptophyte_250304-72:0.0000010000,HM1334791_Uncultured_marine_haptophyte_Biosope_T84_16S_PLA491004:0.0043137763)0/85:0.0000025532,(HM1331721_Uncultured_marine_haptophyte_Biosope_T35_16S_PLA491030:0.0087239607,((HM1335591_Uncultured_marine_haptophyte_Biosope_T88_16S_PLA491030:0.0028662117,HM1335601_Uncultured_marine_haptophyte_Biosope_T88_16S_PLA491031:0.0000010000)81.9/100:0.0050541653,Karlodinium-armiger-16S-strict:0.0023820795)75.4/80:0.0050519001)42.6/63:0.0028959543)30.9/38:0.0011142519,HM1333201_Uncultured_marine_haptophyte_Biosope_T58_16S_PLA491004:0.0017431638)43.4/46:0.0028477163)75.5/78:0.0017623683,HM1331681_Uncultured_marine_haptophyte_Biosope_T35_16S_PLA491023:0.0043785957)85.7/88:0.0029085673,(EF0520781_Uncultured_haptophyte_250304-94:0.0018600422,(LK3918231_Chrysochromulina_apheles_F927:0.0000028203,LK3918251_Chrysochromulina_apheles_F929:0.0000022880)92.9/100:0.0047132626)85.9/92:0.0039216212)46.4/54:0.0028301077)0/55:0.0000025577,HM1332681_Uncultured_marine_haptophyte_Biosope_T41_16S_PLA491130:0.0192008049)82.7/70:0.0046956365)94.3/71:0.0071179732,((((((((((CAMNT_0007304963_Scyphosphaera_apsteinii_Strain_RCC1455:0.0272958005,LN7352362_Helicosphaera_carteri_RCC1333:0.0224419323)62/76:0.0043870539,(EF0522181_Uncultured_haptophyte_MC622-58:0.0046605312,HM1331391_Uncultured_marine_haptophyte_Biosope_T35_16S_OXY107015:0.0069480947)93.6/84:0.0094863120)95.1/37:0.0102632068,((((((((((((CAMNT_0030834423_Emiliania-huxleyi-CCMP370:0.0000000000,NC_0072881_Emiliania_huxleyi:0.0000000000):0.0000000000,NC_0637851_Gephyrocapsa_parvula_RCC4033:0.0000000000):0.0000000000,KP2828361_Gephyrocapsa_muellerae_RCC3862:0.0000000000):0.0000000000,NC_0637841_Gephyrocapsa_ericsonii_RCC4032:0.0000000000):0.0000000000,LN7352332_Emiliania_huxleyi_RCC1216:0.0000000000):0.0000000000,KC4041181_Gephyrocapsa_oceanica_RCC1284:0.0000000000):0.0000000000,NC_0637821_Gephyrocapsa_oceanica_RCC1296:0.0000000000):0.0000000000,LN7354863_Emiliania_huxleyi_RCC909:0.0000000000):0.0000000000,NC_0637831_Gephyrocapsa_muellerae_RCC3370:0.0000000000):0.0000020383,KC4041111_Emiliania_huxleyi_RCC1225:0.0000025547)98.9/100:0.0128599602,((JX8693541_Uncultured_haptophyte_env_Pavin_epi_T_S22F:0.0089200131,((((((Karenia-brevis-CCMP2228_EU0430831-EU0430721:0.0000000000,Karenia-brevis-SP2_EU0430811-EU0430861:0.0000000000):0.0000010000,((((Karenia-brevis-CCMP2229_CAMNT_0032475333-EU0430841-EU0430731:0.0000000000,Karenia-brevis-NOAA-1:0.0000000000):0.0000000000,Karenia-brevis-FIU1:0.0000000000):0.0000000000,Karenia-brevis-JR_EU0430761-EU0430771:0.0000000000):0.0000010000,(Karenia-brevis-CCMP718EU0430741-EU0430781:0.0000010000,(Karenia-brevis-SP3_CAMNT_0032782251-EU0430871-EU0430821:0.0000010000,Karenia-brevis-Wilson_CAMNT_0032911341-CAMNT_0032911341:0.0000027731)0/95:0.0000021383)0/45:0.0042862461)0/65:0.0000023239)0/29:0.0000029086,Karenia-brevis-PNAS_EU0430801-EU0430851:0.0000010000)0/70:0.0000025413,AF1727181_Gymnodinium_breve_CCMP718_product:0.0065754527)99.4/100:0.0695507033,(AF1727171_Gyrodinium_aureolum_KT-77D_product:0.0101277990,Karenia-mikimotoi:0.0041825039)99.7/100:0.0730177346)100/100:0.1588906137,(Karlodinium-micrum:0.0018358350,Karlodinium-veneficum_LN7353863-KLK3918281:0.0038755907)100/100:0.1372289730)89.7/87:0.0299890162)83.8/66:0.0086377539,(LN7351992_Chrysotila_lamellosa_RCC3687:0.0253687640,((LN7353693_Isochrysis_nuda_RCC2477:0.0074024441,(NC_0402911_Tisochrysis_lutea:0.0000010000,NC_0491681_Isochrysis_galbana_OA3011:0.0000010000)97.8/100:0.0113263933)1.8/38:0.0030612231,X755181_Isochrysis_sp:0.0129141485)81.4/74:0.0071826596)72.8/96:0.0049342708)74.1/64:0.0016326806)91.3/68:0.0070390553,((EF0520831_Uncultured_haptophyte_MC615-5:0.0175359807,EF0520971_Uncultured_haptophyte_MC615-22:0.0000027068)62.6/80:0.0014280234,EF0521941_Uncultured_haptophyte_MC622-28:0.0000025655)100/100:0.0215222034)96.5/70:0.0109078608)15.2/24:0.0017223260,(((((CAMNT_0034597763_Pleurochrysis-carterae-CCMP645:0.0062659598,LN7353683_Pleurochrysis_sp_RCC2476_RCC2476:0.0024107855)85.6/100:0.0058393257,LN7352452_Pleurochrysis_sp_RCC1392_RCC1392:0.0050117450)99.8/100:0.0221983432,(LN7354193_Cruciplacolithus_sp_RCC2977_RCC2977:0.0013652387,LN7354203_Cruciplacolithus_sp_RCC2978_RCC2978:0.0029652679)93.6/100:0.0068975614)28.7/91:0.0027848259,((EF0520461_Uncultured_haptophyte_250304-49:0.0139067075,LN7352552_Syracosphaera_pulchra_RCC1460:0.0131429200)99.8/100:0.0311597256,HM1329741_Uncultured_marine_haptophyte_Biosope_T120_16S_PLA491030:0.0342235630)97.3/89:0.0191400949)27.4/27:0.0045430783,((((HM1331201_Uncultured_marine_haptophyte_Biosope_T33_16S_PLA491020:0.0014347966,HM1333171_Uncultured_marine_haptophyte_Biosope_T58_16S_PLA491001:0.0014410425)96.2/99:0.0073321347,LN7352312_Coccolithus_braarudii_RCC1199:0.0132369737)85.9/88:0.0028587361,((LN7352202_Calcidiscus_leptoporus_RCC1129:0.0000023405,LN7352212_Calcidiscus_quadriperforatus_RCC1145:0.0000027092)78.5/100:0.0014324684,(LN7352402_Oolithotus_fragilis_RCC1372:0.0028838344,(LN7352592_Umbilicosphaera_sibogae_RCC1469:0.0014511796,LN7352602_Umbilicosphaera_hulburtiana_RCC1474:0.0043432144)77.5/76:0.0014321623)74/76:0.0014468506)79.5/73:0.0014314422)90.6/98:0.0045340493,(((LN7352382_Ochrosphaera_neapolitana_RCC1358:0.0000000000,LN7354162_Ochrosphaera_sp_RCC2973_RCC2973:0.0000000000):0.0000010000,LN7354153_Ochrosphaera_sp_RCC2972_RCC2972:0.0000010000)76.2/100:0.0014004445,X990771_Ochrosphaera_neapolitana_tRNAIle_tRNAAla_and_23Ss:0.0058562910)91.2/99:0.0057420841)87.6/79:0.0070297464)94.5/29:0.0079778738)94.7/71:0.0121160419,HM1334151_Uncultured_marine_haptophyte_Biosope_T65_16S33a:0.0114595905)82.5/61:0.0064754485,HM1334211_Uncultured_marine_haptophyte_Biosope_T65_16S38b:0.0257291296)76.8/50:0.0044867563,(((((HM1333911_Uncultured_marine_haptophyte_Biosope_T65_16S11a:0.0016801680,(((HM1333951_Uncultured_marine_haptophyte_Biosope_T65_16S13a:0.0043231857,HM1333961_Uncultured_marine_haptophyte_Biosope_T65_16S17a:0.0133280205)0/29:0.0000029692,KU0594961_Uncultured_marine_haptophyte_CARBOM_StTRICHO__surf_16S_PEUK_B1:0.0000010000)0/23:0.0000024732,HM1334341_Uncultured_marine_haptophyte_Biosope_T65_16S48a:0.0028837079)0/28:0.0000020561)0/49:0.0043355832,(HM1334251_Uncultured_marine_haptophyte_Biosope_T65_16S41a:0.0000026966,HM1334401_Uncultured_marine_haptophyte_Biosope_T65_16S52a:0.0099388963)74.8/73:0.0014437026)88.4/70:0.0029058362,LC5956821_Braarudosphaera_bigelowii_NIES-4442:0.0014121367)94.3/89:0.0069600560,HM1334371_Uncultured_marine_haptophyte_Biosope_T65_16S50b:0.0121234004)82.4/80:0.0074014006,HM1334291_Uncultured_marine_haptophyte_Biosope_T65_16S44b:0.0089822994)75.6/80:0.0021449466)83.5/46:0.0026611444,HM1334041_Uncultured_marine_haptophyte_Biosope_T65_16S27a:0.0195522742)58.9/46:0.0009938031,HM1334331_Uncultured_marine_haptophyte_Biosope_T65_16S46b:0.0138547263)89.5/60:0.0068568341,HM1334391_Uncultured_marine_haptophyte_Biosope_T65_16S51b:0.0256122416)96.4/68:0.0090221237)73.8/61:0.0016491510,((((EF0518561_Uncultured_haptophyte_MC601-7:0.0202989111,EF0520741_Uncultured_haptophyte_250304-90:0.0074051153)73.1/93:0.0012936125,EF0520271_Uncultured_haptophyte_250304-28:0.0136046479)85.5/94:0.0033910960,EF0521271_Uncultured_haptophyte_MC615-54:0.0064220826)82.2/96:0.0063900456,HM1330541_Uncultured_marine_haptophyte_Biosope_T148_16S_PLA491014:0.0096783400)97.9/99:0.0108370795)93.8/90:0.0086991920,(((EF0517861_Uncultured_haptophyte_MC597-22:0.0071947974,EF0522111_Uncultured_haptophyte_MC622-48:0.0000028591)99.9/100:0.0221879672,EF0520391_Uncultured_haptophyte_250304-42:0.0059598095)85.8/62:0.0042837546,EF0521971_Uncultured_haptophyte_MC622-31:0.0136450200)98.2/100:0.0132703531)77.6/68:0.0071181565,HM1334491_Uncultured_marine_haptophyte_Biosope_T65_16S7b:0.0411215969)83.7/67:0.0038528542)78.9/69:0.0030569257,EF0519911_Uncultured_haptophyte_MAMA64-131:0.0105037703)100/100:0.0171651362,AY7021621_Imantonia_rotunda_RCC406:0.0000010000):0.0000010000,LN7353793_Imantonia_rotunda_RCC2504:0.0000000000):0.0000000000,LN7353413_Imantonia_rotunda_RCC2298:0.0000000000);
