# Supplementary material for: New plastids, old proteins: repeated endosymbiotic acquisitions in kareniacean dinoflagellates
Source: EMBO Rep. 2024 Mar 18;25(4):16. doi: 10.1038/s44319-024-00103-y (PMC11014865; doi:10.1038/s44319-024-00103-y)
Supplement: Supplementary file 11 — Dataset EV10 [file 44319_2024_103_MOESM11_ESM.zip › Dataset EV10/plastid_genome_phylogeny_files/16S/alternative alignments and trees 2/16S_muscle_small-trim3-iq-GTR+F+R4.treefile]

#NEXUS
begin taxa;
	dimensions ntax=190;
	taxlabels
	AB1969651_Imantonia_sp_MBIC10497
	AB1969661_Chrysochromulina_sp_MBIC10516
	AB1969681_Platychrysis_sp_MBIC10528
	AF170718_1_Galdieria_sulphuraria_culture_SAG_107_79_strain_SAG_107_79_16S[&!color=#ff6666]
	AF1727151_Pavlova_gyrans_product
	AF1727171_Gyrodinium_aureolum_KT-77D_product[&!color=#0080ff]
	AF1727181_Gymnodinium_breve_CCMP718_product[&!color=#0080ff]
	AY7021131_Pavlova_pinguis_CCMP609
	AY7021521_Chrysochromulina_acantha_RCC339
	AY7021621_Imantonia_rotunda_RCC406
	AY7021651_Pavlova_sp_RCC437
	AY731511_1_Chondrus_crispus_16S[&!color=#ff6666]
	Antarctic_CAMNT_0043826573_Phaeocystis_antarctica_Strain_CCMP1374
	Arctic_CAMNT_0037929913_Undescribed-sp-CCMP2436
	CAMNT_0003281755_Chrysochromulina_rotalis_Strain_UIO044_extraction
	CAMNT_0007304963_Scyphosphaera_apsteinii_Strain_RCC1455
	CAMNT_0007460697_Chrysoculter_rhomboideus_Strain_RCC1486
	CAMNT_0015890455_Chrysochromulina_brevifilum_Strain_UTEX_LB_985
	CAMNT_0023273127_Chrysochromulina_ericina_Strain_CCMP281_extraction
	CAMNT_0030834423_Emiliania-huxleyi-CCMP370
	CAMNT_0034597763_Pleurochrysis-carterae-CCMP645
	CAMNT_0035192417_Prymnesium-parvum-Texoma1
	CAMNT_0038248125_Chrysochromulina-polylepis-CCMP1757
	CAMNT_0053438957_Pavlova_gyrans_Strain_CCMP608_extraction
	DQ4426531_Phaeocystis_antarctica_RS-24
	DQ4426541_Phaeocystis_antarctica_W6-4
	EF0517511_Chrysochromulina_hirta_hi-1
	EF0517521_Chrysochromulina_aff_polylepis_PLY200
	EF0517571_Isochrysis_cf_galbana_UIO_Ryfylke
	EF0517581_Chrysochromulina_acantha_UIO_T20
	EF0517591_Chrysochromulina_leadbeateri_UIO_TJE
	EF0517611_Chrysochromulina_campanulifera_UIO_J10
	EF0517631_Phaeocystis_globosa_Napoli[&!color=#000000]
	EF0517641_Phaeocystis_cordata_Phaeonap_1
	EF0517651_Phaeocystis_jahnii_B5
	EF0517661_Phaeocystis_sp_MC679
	EF0517861_Uncultured_haptophyte_MC597-22[&!color=#000000]
	EF0518561_Uncultured_haptophyte_MC601-7[&!color=#000000]
	EF0519151_Uncultured_haptophyte_MC601-121[&!color=#000000]
	EF0519551_Uncultured_haptophyte_MAMA64-61[&!color=#000000]
	EF0519601_Uncultured_haptophyte_MAMA64-78[&!color=#000000]
	EF0519691_Uncultured_haptophyte_MAMA64-103[&!color=#000000]
	EF0519741_Uncultured_haptophyte_MAMA64-112[&!color=#000000]
	EF0519901_Uncultured_haptophyte_MAMA64-129[&!color=#000000]
	EF0519911_Uncultured_haptophyte_MAMA64-131[&!color=#000000]
	EF0520271_Uncultured_haptophyte_250304-28[&!color=#000000]
	EF0520321_Uncultured_haptophyte_250304-33[&!color=#000000]
	EF0520391_Uncultured_haptophyte_250304-42[&!color=#000000]
	EF0520461_Uncultured_haptophyte_250304-49[&!color=#000000]
	EF0520471_Uncultured_haptophyte_250304-50[&!color=#000000]
	EF0520591_Uncultured_haptophyte_250304-72[&!color=#000000]
	EF0520741_Uncultured_haptophyte_250304-90[&!color=#000000]
	EF0520751_Uncultured_haptophyte_250304-91[&!color=#000000]
	EF0520781_Uncultured_haptophyte_250304-94[&!color=#000000]
	EF0520801_Uncultured_haptophyte_MC615-1[&!color=#000000]
	EF0520831_Uncultured_haptophyte_MC615-5[&!color=#000000]
	EF0520841_Uncultured_haptophyte_MC615-6[&!color=#000000]
	EF0520971_Uncultured_haptophyte_MC615-22[&!color=#000000]
	EF0521001_Uncultured_haptophyte_MC615-26[&!color=#000000]
	EF0521051_Uncultured_haptophyte_MC615-31[&!color=#000000]
	EF0521271_Uncultured_haptophyte_MC615-54[&!color=#000000]
	EF0521331_Uncultured_haptophyte_MC615-61[&!color=#000000]
	EF0521621_Uncultured_haptophyte_MC615-95[&!color=#000000]
	EF0521831_Uncultured_haptophyte_MC622-16[&!color=#000000]
	EF0521881_Uncultured_haptophyte_MC622-21[&!color=#000000]
	EF0521941_Uncultured_haptophyte_MC622-28[&!color=#000000]
	EF0521971_Uncultured_haptophyte_MC622-31[&!color=#000000]
	EF0522001_Uncultured_haptophyte_MC622-35[&!color=#000000]
	EF0522111_Uncultured_haptophyte_MC622-48[&!color=#000000]
	EF0522181_Uncultured_haptophyte_MC622-58[&!color=#000000]
	EF0522241_Uncultured_haptophyte_MC622-64[&!color=#000000]
	EF0522481_Uncultured_haptophyte_MC622-90[&!color=#000000]
	HM1329741_Uncultured_marine_haptophyte_Biosope_T120_16S_PLA491030[&!color=#000000]
	HM1330391_Uncultured_marine_haptophyte_Biosope_T123_16S_PLA491029[&!color=#000000]
	HM1330541_Uncultured_marine_haptophyte_Biosope_T148_16S_PLA491014[&!color=#000000]
	HM1331031_Uncultured_marine_haptophyte_Biosope_T33_16S_PLA491001[&!color=#000000]
	HM1331091_Uncultured_marine_haptophyte_Biosope_T33_16S_PLA491008[&!color=#000000]
	HM1331201_Uncultured_marine_haptophyte_Biosope_T33_16S_PLA491020[&!color=#000000]
	HM1331391_Uncultured_marine_haptophyte_Biosope_T35_16S_OXY107015[&!color=#000000]
	HM1331681_Uncultured_marine_haptophyte_Biosope_T35_16S_PLA491023[&!color=#000000]
	HM1331721_Uncultured_marine_haptophyte_Biosope_T35_16S_PLA491030[&!color=#000000]
	HM1332681_Uncultured_marine_haptophyte_Biosope_T41_16S_PLA491130[&!color=#000000]
	HM1333171_Uncultured_marine_haptophyte_Biosope_T58_16S_PLA491001[&!color=#000000]
	HM1333201_Uncultured_marine_haptophyte_Biosope_T58_16S_PLA491004[&!color=#000000]
	HM1333281_Uncultured_marine_haptophyte_Biosope_T58_16S_PLA491014[&!color=#000000]
	HM1333661_Uncultured_marine_haptophyte_Biosope_T60_16S_PLA491005[&!color=#000000]
	HM1333911_Uncultured_marine_haptophyte_Biosope_T65_16S11a[&!color=#000000]
	HM1333951_Uncultured_marine_haptophyte_Biosope_T65_16S13a[&!color=#000000]
	HM1333961_Uncultured_marine_haptophyte_Biosope_T65_16S17a[&!color=#000000]
	HM1334041_Uncultured_marine_haptophyte_Biosope_T65_16S27a[&!color=#000000]
	HM1334151_Uncultured_marine_haptophyte_Biosope_T65_16S33a[&!color=#000000]
	HM1334211_Uncultured_marine_haptophyte_Biosope_T65_16S38b[&!color=#000000]
	HM1334251_Uncultured_marine_haptophyte_Biosope_T65_16S41a[&!color=#000000]
	HM1334291_Uncultured_marine_haptophyte_Biosope_T65_16S44b[&!color=#000000]
	HM1334331_Uncultured_marine_haptophyte_Biosope_T65_16S46b[&!color=#000000]
	HM1334341_Uncultured_marine_haptophyte_Biosope_T65_16S48a[&!color=#000000]
	HM1334371_Uncultured_marine_haptophyte_Biosope_T65_16S50b[&!color=#000000]
	HM1334391_Uncultured_marine_haptophyte_Biosope_T65_16S51b[&!color=#000000]
	HM1334401_Uncultured_marine_haptophyte_Biosope_T65_16S52a[&!color=#000000]
	HM1334451_Uncultured_marine_haptophyte_Biosope_T65_16S58a[&!color=#000000]
	HM1334491_Uncultured_marine_haptophyte_Biosope_T65_16S7b[&!color=#000000]
	HM1334791_Uncultured_marine_haptophyte_Biosope_T84_16S_PLA491004[&!color=#000000]
	HM1335591_Uncultured_marine_haptophyte_Biosope_T88_16S_PLA491030[&!color=#000000]
	HM1335601_Uncultured_marine_haptophyte_Biosope_T88_16S_PLA491031[&!color=#000000]
	HM5950571_Exanthemachrysis_gayraliae_AC15-23S_intergenic_spacer_tRNA-Ile_and_tRNA-Alas_and_23S_pla
	HM5950791_Rebecca_salina-23S_intergenic_spacer_tRNA-Ile_and_tRNA-Alas_and_23S
	JX8693541_Uncultured_haptophyte_env_Pavin_epi_T_S22F[&!color=#000000]
	KC4041111_Emiliania_huxleyi_RCC1225[&!color=#000000]
	KC4041181_Gephyrocapsa_oceanica_RCC1284[&!color=#000000]
	KP2828361_Gephyrocapsa_muellerae_RCC3862[&!color=#000000]
	KT9562921_Haptophyta_environmental_samples_ST4_30
	KU0594961_Uncultured_marine_haptophyte_CARBOM_StTRICHO__surf_16S_PEUK_B1[&!color=#000000]
	Karenia-brevis-CCMP2228_EU0430831-EU0430721[&!color=#0080ff]
	Karenia-brevis-CCMP2229_CAMNT_0032475333-EU0430841-EU0430731[&!color=#0080ff]
	Karenia-brevis-CCMP718EU0430741-EU0430781[&!color=#0080ff]
	Karenia-brevis-FIU1[&!color=#0080ff]
	Karenia-brevis-JR_EU0430761-EU0430771[&!color=#0080ff]
	Karenia-brevis-NOAA-1[&!color=#0080ff]
	Karenia-brevis-PNAS_EU0430801-EU0430851[&!color=#0080ff]
	Karenia-brevis-SP2_EU0430811-EU0430861[&!color=#0080ff]
	Karenia-brevis-SP3_CAMNT_0032782251-EU0430871-EU0430821[&!color=#0080ff]
	Karenia-brevis-Wilson_CAMNT_0032911341-CAMNT_0032911341[&!color=#0080ff]
	Karenia-mikimotoi[&!color=#0080ff]
	Karlodinium-armiger-16S-strict[&!color=#0080ff]
	Karlodinium-micrum[&!color=#0080ff]
	Karlodinium-veneficum_LN7353863-KLK3918281[&!color=#0080ff]
	LC5956821_Braarudosphaera_bigelowii_NIES-4442
	LK3918221_Phaeocystis_cordata_F926
	LK3918231_Chrysochromulina_apheles_F927
	LK3918241_Chrysochromulina_elegans_F928
	LK3918251_Chrysochromulina_apheles_F929
	LN7351942_Phaeocystis_antarctica_RCC4024
	LN7351992_Chrysotila_lamellosa_RCC3687
	LN7352202_Calcidiscus_leptoporus_RCC1129
	LN7352212_Calcidiscus_quadriperforatus_RCC1145
	LN7352232_Chrysochromulina_camella_RCC1185
	LN7352252_Haptolina_ericina_RCC1188
	LN7352262_Prymnesium_kappa_RCC1189
	LN7352282_Haptolina_ericina_RCC1192
	LN7352312_Coccolithus_braarudii_RCC1199
	LN7352332_Emiliania_huxleyi_RCC1216
	LN7352362_Helicosphaera_carteri_RCC1333
	LN7352382_Ochrosphaera_neapolitana_RCC1358
	LN7352402_Oolithotus_fragilis_RCC1372
	LN7352422_Prymnesium_simplex_RCC1386
	LN7352432_Prymnesium_sp_RCC1389_RCC1389
	LN7352442_Prymnesium_pigrum_RCC1390
	LN7352452_Pleurochrysis_sp_RCC1392_RCC1392
	LN7352472_Prymnesium_zebrinum_RCC1432
	LN7352532_Prymnesium_calathiferum_RCC1448
	LN7352542_Prymnesium_neolepis_RCC1453
	LN7352552_Syracosphaera_pulchra_RCC1460
	LN7352592_Umbilicosphaera_sibogae_RCC1469
	LN7352602_Umbilicosphaera_hulburtiana_RCC1474
	LN7352662_Pavlova_lutheri_RCC1537
	LN7352982_Prymnesium_sp_RCC1941_RCC1941
	LN7353022_Prymnesium_sp_RCC1948_RCC1948
	LN7353273_Haptolina_fragaria_RCC2057
	LN7353413_Imantonia_rotunda_RCC2298
	LN7353423_Haptolina_hirta_RCC2300
	LN7353683_Pleurochrysis_sp_RCC2476_RCC2476
	LN7353693_Isochrysis_nuda_RCC2477
	LN7353793_Imantonia_rotunda_RCC2504
	LN7353893_Pavlova_sp_RCC2550_RCC2550
	LN7354153_Ochrosphaera_sp_RCC2972_RCC2972
	LN7354162_Ochrosphaera_sp_RCC2973_RCC2973
	LN7354193_Cruciplacolithus_sp_RCC2977_RCC2977
	LN7354203_Cruciplacolithus_sp_RCC2978_RCC2978
	LN7354863_Emiliania_huxleyi_RCC909
	LN7354963_Phaeocystis_jahnii_RCC942
	LN7355133_Phaeocystis_sp_RCC994_RCC994
	MT4713271_Phaeocystis_globosa_CNS00066
	MT4713321_Phaeocystis_globosa_CNS00080
	NC_000925_1_147766-149261_Porphyra_purpurea[&!color=#ff6666]
	NC_000926_1_17204-18690_Guillardia_theta[&!color=#ff6666]
	NC_0072881_Emiliania_huxleyi
	NC_009573_1_19657-20916_Rhodomonas_salina[&!color=#ff6666]
	NC_0167032_Phaeocystis_antarctica_CCMP1374
	NC_0216371_Phaeocystis_globosa_Pg-GA
	NC_0369371_Chrysochromulina_parva
	NC_0402911_Tisochrysis_lutea
	NC_0491681_Isochrysis_galbana_OA3011
	NC_0637821_Gephyrocapsa_oceanica_RCC1296
	NC_0637831_Gephyrocapsa_muellerae_RCC3370
	NC_0637841_Gephyrocapsa_ericsonii_RCC4032
	NC_0637851_Gephyrocapsa_parvula_RCC4033
	Takayama-helix-16S-strict[&!color=#0080ff]
	X755181_Isochrysis_sp
	X990771_Ochrosphaera_neapolitana_tRNAIle_tRNAAla_and_23Ss
	_R_LC5648931_Haptophyceae_sp_NIES-3900[&!color=#ff6666]
;
end;
begin trees;
	tree tree_1 = [&R] (AB1969651_Imantonia_sp_MBIC10497:0.0,((((((((((((AB1969661_Chrysochromulina_sp_MBIC10516:0.004413,LN7352542_Prymnesium_neolepis_RCC1453:0.006922)[&label="89/97"]:0.005142,(EF0517521_Chrysochromulina_aff_polylepis_PLY200:0.004844,EF0520801_Uncultured_haptophyte_MC615-1:0.011291)[&label="76.5/81"]:0.002544)[&label="0/44"]:2.0E-6,((((((((AB1969681_Platychrysis_sp_MBIC10528:0.0074…
end;
begin figtree;
	set appearance.backgroundColorAttribute="Default";
	set appearance.backgroundColour=#ffffff;
	set appearance.branchColorAttribute="User selection";
	set appearance.branchColorGradient=false;
	set appearance.branchLineWidth=1.0;
	set appearance.branchMinLineWidth=0.0;
	set appearance.branchWidthAttribute="Fixed";
	set appearance.foregroundColour=#000000;
	set appearance.hilightingGradient=false;
	set appearance.selectionColour=#2d3680;
	set branchLabels.colorAttribute="User selection";
	set branchLabels.displayAttribute="Branch times";
	set branchLabels.fontName=".AppleSystemUIFont";
	set branchLabels.fontSize=8;
	set branchLabels.fontStyle=0;
	set branchLabels.isShown=false;
	set branchLabels.significantDigits=4;
	set layout.expansion=0;
	set layout.layoutType="RECTILINEAR";
	set layout.zoom=0;
	set legend.attribute=null;
	set legend.fontSize=10.0;
	set legend.isShown=false;
	set legend.significantDigits=4;
	set nodeBars.barWidth=4.0;
	set nodeBars.displayAttribute=null;
	set nodeBars.isShown=false;
	set nodeLabels.colorAttribute="User selection";
	set nodeLabels.displayAttribute="Node ages";
	set nodeLabels.fontName=".AppleSystemUIFont";
	set nodeLabels.fontSize=8;
	set nodeLabels.fontStyle=0;
	set nodeLabels.isShown=false;
	set nodeLabels.significantDigits=4;
	set nodeShapeExternal.colourAttribute=null;
	set nodeShapeExternal.isShown=false;
	set nodeShapeExternal.minSize=10.0;
	set nodeShapeExternal.scaleType=Width;
	set nodeShapeExternal.shapeType=Circle;
	set nodeShapeExternal.size=4.0;
	set nodeShapeExternal.sizeAttribute=null;
	set nodeShapeInternal.colourAttribute=null;
	set nodeShapeInternal.isShown=false;
	set nodeShapeInternal.minSize=10.0;
	set nodeShapeInternal.scaleType=Width;
	set nodeShapeInternal.shapeType=Circle;
	set nodeShapeInternal.size=4.0;
	set nodeShapeInternal.sizeAttribute=null;
	set polarLayout.alignTipLabels=false;
	set polarLayout.angularRange=0;
	set polarLayout.rootAngle=0;
	set polarLayout.rootLength=100;
	set polarLayout.showRoot=true;
	set radialLayout.spread=0.0;
	set rectilinearLayout.alignTipLabels=false;
	set rectilinearLayout.curvature=0;
	set rectilinearLayout.rootLength=100;
	set scale.offsetAge=0.0;
	set scale.rootAge=1.0;
	set scale.scaleFactor=1.0;
	set scale.scaleRoot=false;
	set scaleAxis.automaticScale=true;
	set scaleAxis.fontSize=8.0;
	set scaleAxis.isShown=false;
	set scaleAxis.lineWidth=1.0;
	set scaleAxis.majorTicks=1.0;
	set scaleAxis.minorTicks=0.5;
	set scaleAxis.origin=0.0;
	set scaleAxis.reverseAxis=false;
	set scaleAxis.showGrid=true;
	set scaleBar.automaticScale=true;
	set scaleBar.fontSize=10.0;
	set scaleBar.isShown=true;
	set scaleBar.lineWidth=1.0;
	set scaleBar.scaleRange=0.0;
	set tipLabels.colorAttribute="User selection";
	set tipLabels.displayAttribute="Names";
	set tipLabels.fontName=".AppleSystemUIFont";
	set tipLabels.fontSize=14;
	set tipLabels.fontStyle=0;
	set tipLabels.isShown=true;
	set tipLabels.significantDigits=4;
	set trees.order=true;
	set trees.orderType="increasing";
	set trees.rooting=true;
	set trees.rootingType="User Selection";
	set trees.transform=false;
	set trees.transformType="cladogram";
end;
