# Supplementary material for: New plastids, old proteins: repeated endosymbiotic acquisitions in kareniacean dinoflagellates
Source: EMBO Rep. 2024 Mar 18;25(4):16. doi: 10.1038/s44319-024-00103-y (PMC11014865; doi:10.1038/s44319-024-00103-y)
Supplement: Supplementary file 11 — Dataset EV10 [file 44319_2024_103_MOESM11_ESM.zip › Dataset EV10/plastid_genome_phylogeny_files/16S/alternative alignments and trees 2/16S_muscle_small-trim3.aln]

>AB1969651_Imantonia_sp_MBIC10497
AAAGCGCCTGTAGGTTGTTTAATAAGTCTGTTGTTAAAGACTAGGGCTTAACCCTAGAAAAGCAATGGAAACTACTAGACTAGAGTATGGCAGGGGTAGAGGGAATTTCTAGTGTAGCGGTGAAATGCGTAGATATTAGAAAGAACACCGGTGGCGAAAGCGCTCTACTGGACCATTACTGACACTCAGAGGCGAAAGCTAGGGTAGCAAAAGGGATTAGATACCCCTGTAGTCCTAGCCGTAAACGATGGATACTACATGTTGTGTTTATTTCACAGTATGGTAGCTAACGCGTTAAGTATCCCGCCTGGGGAGTACGCTCGCAAGGGTGAAACTCAAAGGAATTGACGGGGGCCCGCACAAGCGGTGGAGCATGTGGTTTAATTCGATGCAACGCGAAGAACCTTACCAGGGCTTGACATACTGCGAATCTTTCCGAAAGGAAAGAGTGCCTTCGGGAATGCAGATACAGGTGGTGCATGGCTGTCGTCAGCTCGTGTCGTGAGATGTTGGGTTAAGTCCCGCAACGAGCGCAACCCTTGTTTTTAGTTACCAATTCGTTGGGTTTTCTAGAAAGACTGCCGGTGACAAACCGGAGGAAGGTGAGGATGACGTCAAGTCAGCATGCCCCTTATGTCCTGGGCTACACACGTGCTACAATGGTTAGGACAAAGAGTTGCGAGCTTGTGAAAGTCAGCTA
>AB1969661_Chrysochromulina_sp_MBIC10516
AAAGCGCCTGTAGGTTGTTTAATAAGTCTGTTGTTAAAGACTAGGGCTCAACCCTAGAAAAGCAATGGAAACTGTTAGACTAGAGTATGGCAGGGGTAGAGGGAATTTCTAGTGTAGCGGTGAAATGCGTAGATATTAGAAAGAACACCAGTGGCGAAAGCGCTCTACTGGACCATTACTGACACTCAGAGGCGAAAGCTAGGGTAGCAAAAGGGATTAGATACCCCTGTAGTCCTAGCCGTAAACGATGGATACTAGRTGTTGTATTTATTTTACAGTATCGTAGCTAACGCGTTAAGTATCCCGCCTGGGGAGTACGCTCGCAAGGGTGAAACTCAAAGGAATTGACGGGGGCCCGCACAAGCGGTGGAGCATGTGGTTTAATTCGATGCAACGCGAAGAACCTTACCAGGGCTTGACATACTGCGAATCTCCTTGAAAGAGGAGAGTGCCTTCGGGAATGCAGATACAGGTGGTGCATGGCTGTCGTCAGCTCGTGTCGTGAGATGTTGGGTTAAGTCCCGCAACGAGCGCAACCCTTGTTTTTAGTTACCAATTCGTTGGGCTTTCTAGAAAGACTGCCGGTGACAAACCGGAGGAAGGTGAGGATGACGTCAAGTCAGCATGCCCCTTATGTCCTGGGCTACACACGTGCTACAATGGCTAGGACAAAGAGTCGCAAGTTTGCGAAAACAAGCTA
>AB1969681_Platychrysis_sp_MBIC10528
AAAGCGCCTGTAGGTGGTTTAATAAGTCCGTTGTTAAAGACTAGGGCTCAACCCTAGAAGAGCAATGGAAACTACTAGACTTGAGTATGGCAGGGGTAGAGGGAACTTCTAGTGTAGCGGTGAAATGCGTAGATATTAGAAAGAACACCAGTGGCGAAAGCGCTCTACTAGACCATCACTGACACTCAGAGGCGAAAGCTAGGGTAGCAAAAGGGATTAGATACCCCTGTAGTCCTAGCCGTAAACGATGGATACTAAATGTTGTATATTTCTTACAGTATTGTAGCTAACGCGTTAAGTATCCCGCCTGGGGAGTACGCTCGCAAGGGTGAAACTCAAAGGAATTGACGGGGGCCCGCACAAGCGGTGGAGCATGTGGTTTAATTCGATGCAACGCGAAGAACCTTACCAGGGCTTGACATACTACGAATCTTTTTGAAAGAAGAGAGTGCCTTCGGGAACGTAGATACAGGTGGTGCATGGCTGTCGTCAGCTCGTGTCGTGAGATGTTGGGTTAAGTCCCGCAACGAGCGCAACCCTTATTTTTAGTTACCAATTTATTGGGTTCTCTAGAAAGACTGCCGGTGACAAACCGGAGGAAGGTGAGGATGACGTCAAGTCAGCATGCCCCTTATGTCCTGGGCCACACACGTGCTACAATGGTTAGAACAAAGAGTTGCAAGTTTGCGAAAACAAGCTA
>AF170718_1_Galdieria_sulphuraria_culture_SAG_107_79_strain_SAG_107_79_16S
AAAGCGTCTGTAGGTGGTTTATCAAGTCTGCTGTTAAAGCTTGAGGCTTAACCTCAAAAAAGCAGTGGAAACTGATAGACTAGAGAATGGTAGGGGCAGAGAGAATTCTCAGTGTAGCGGTGAAATGCGTAGATATTGAGAAGAATACCGATAGCGAAGGCGCTCTGCTGGGCCATTACTGACACTCAGAGACGAAAGTTAGGGGAGCAAATGGGATTAGATACCCCAGTAGTCCTAGCCGTAAACTATGGATACTAGATGTTGTGTGAGTTGTGCAGTATCGAAGCTAACGCGTTAAGTATCCCGCCTGGGAAGTACGCTCGCAAGAGTGAAACTCAAAGGAATTGACGGGGACCCGCACAAGCGGTGGAGCATGTGGTTTAATTCGATGCAACGCGAAGAACCTTACCAGGACTTGACATGTTACTAATTTCCTTGAAAGAGGAAAGTGCCTTTGGGAAAGTAAACACAGGTGGTGCATGGCTGTCGTCAGCTCGTGTCGTGAGATGTTGGGTTAAGTCCCGCAACGAGCGCAACCCTTGTCTTTAGTTACCATTAAGTTGGGGACTCTAAAGAGACTGCCGGTGATAAACCGGAGGAAGGTAAGGATGAGGTCAAGTCATCATGCCCCTTATGTCCTGGGCTACACACGTGCTACAATGGTTAGGACAATAAGTCGCAAATTCGTGAGAACTAGCTA
>AF1727151_Pavlova_gyrans_product
AAAGCGTCTGTAGGTGGTTTGTTAAGTCTGTTGTTAAAAACTGAAGCTCAACTTCAGAGGTGCGGCAGAAACTGGCAAACTTGAGTATGGTAGGGGTAGGAGGAATTTCTAGTGTAGCGGTGAAATGCGTAGATATTAGGAAGAACACCATTAGCGAAGGCGTCCTACTGGGCCATAACTGACACTGAGAGACGAAAGCTAGGGGAGCAAACGGGATTAGATACCCCGGTAGTCCTAGCCGTAAACGATGGATACTAGATGTCGCGGGTTTACTGCGGTGTCGTACNNAACGCGTTAAGTATCCCGCCTGGGAAGTACGCACGCAAGTGTGAAACTCAAAGGAATTGACGGGGGCCCGCACAAGCGGTGGAGCATGTGGTTTAATTCGATGCAACGCGAAGAACCTTACCAGGATTTGACATACTAAGAACTTCTTTAAATCGAGAAGGTGCCTTCGGGAGCTTAGATACAGGTGGTGCATGGCTGTCGTCAGCTCGTGTCGTGAGATGTTGGGTTAAGTCCCGCAACGAGCGCAACCCTTGTCTTTATTTGCCATTCTTTGGGGGACTATAAAGAGACTGCCCGTGAAAAGCGGGAGGAAGGTGAGGATGACGTCAAGTCAGCATGCCCCTTATATCCTGGGCTACACACGTGTTACAATGGTTAAGACAATGAGAAGCAAGCTTGCGAAAGTTAGCAA
>AY7021131_Pavlova_pinguis_CCMP609
AAAGCGTCTGCAGGTTGTTTAGTAAGTCTGCCGTTAAAGACTGAAGCTTAACTTCAGGAGTGCAGCAGAAACTGCTAGACTTGAGTATGGTAGGGGTAGGAGGAATTTCTAGTGTAGCGGTGAAATGCGTAGATATTAGGAAGAACACCATTAGCGAAGGCGTCCTACTGGGCCATTACTGACACTCAGAGACGAAAGCTAGGGTAGCAAACGGGATTAGATACCCCGGTAGTCCTAGCCGTAAACGATGGATACTAGATGTTGCGGGTTACCTGCGGTGTCGTAGCTAACGCGTTAAGTATCCCGCCTGGGGAGTACGCACGCAAGTGTGAAACTCAAAGGAATTGACGGGGGCCCGCACAAGCGGTGGAGCATGTGGTTTAATTCGATGCAACGCGAAGAACCTTACCAGGATTTGACATACTCGGAATTTCTTATAATAGAGAAAGTGCCTTCGGGAGCCGAGATACAGGTGGTGCATGGCTGTCGTCAGCTCGTGTCGTGAGATGT-GGGTTAAGTCCCGCAACGAGCGCAACCCTTGTCTTTATTTGCCATTCTTTGGGGGACTATAGAGATACTGCCCGTGAAAAGCGGGAGGAAGGTAAGGATGACGTCAAGTCAGCATGCCCCTTATATCCTGGGCTACACACGTGCTACAATGACTAAGACAATGAGAAGCAAGCTTGCGAAAGTTAGCAA
>AY7021521_Chrysochromulina_acantha_RCC339
AAAGCGCCTGTAGGTTGTTTAATAAGTCCGTTGTTAAAGACTAGGGCTTAACCCTAGAAAAGCAATGGAAACTATTAGACTAGAGTATGGCAGGGGTAGAGGGAATTTCTAGTGTAGCGGTGAAATGCGTAGATATTAGAAAGAACACCGGCGGCGAAAGCGCTCTACTGGACCATTACTGACACTCAGAGGCGAAAGCTAGGGTAGCAAAAGGGATTAGATACCCCTGTAGTCCTAGCCGTAAACGATGGATACTAGATGTTGTGCTTTATGTACAGTATCGTAGCTAACGCGTTAAGTATCCCGCCTGGGGAGTACGCTCGCAAGGGTGAAACTCAAAGGAATTGACGGGGGCCCGCACAAGCGGTGGAGCATGTGGTTTAATTCGATGCAACGCGAAGAACCTTACCAGGGCTTGACATACTACGAATTCTCTTGAAAAAGAGAAGTGCCTTCGGGAATGTAGATACAGGTGGTGCATGGCTGTCGTCAGCTCGTGTCGTGAGATGTTGGGTTAAGTCCCGCAACGAGCGCAACCCTTATTTTTAGTTACTAATTCGTTAGGTTCTCTAGAAAGACTGCCGGTGACAAACCGGAGGAAGGTGAGGATGACGTCAAGTCAGCATGCCCCTTATGTCCTGGGCTACACACGTGCTACAATGGTTAAGACAAAGAGTCGCGAGCTTGTAAAAGTCAGCTA
>AY7021621_Imantonia_rotunda_RCC406
AAAGCGCCTGTAGGTTGTTTAATAAGTCTGTTGTTAAAGACTAGGGCTTAACCCTAGAAAAGCAATGGAAACTACTAGACTAGAGTATGGCAGGGGTAGAGGGAATTTCTAGTGTAGCGGTGAAATGCGTAGATATTAGAAAGAACACCGGTGGCGAAAGCGCTCTACTGGACCATTACTGACACTCAGAGGCGAAAGCTAGGGTAGCAAAAGGGATTAGATACCCCTGTAGTCCTAGCCGTAAACGATGGATACTACATGTTGTGTTTATTTCACAGTATGGTAGCTAACGCGTTAAGTATCCCGCCTGGGGAGTACGCTCGCAAGGGTGAAACTCAAAGGAATTGACGGGGGCCCGCACAAGCGGTGGAGCATGTGGTTTAATTCGATGCAACGCGAAGAACCTTACCAGGGCTTGACATACTGCGAATCTTTCCGAAAGGAAAGAGTGCCTTCGGGAATGCAGATACAGGTGGTGCATGGCTGTCGTCAGCTCGTGTCGTGAGATGTTGGGTTAAGTCCCGCAACGAGCGCAACCCTTGTTTTTAGTTACCAATTCGTTGGGTTTTCTAGAAAGACTGCCGGTGACAAACCGGAGGAAGGTGAGGATGACGTCAAGTCAGCATGCCCCTTATGTCCTGGGCTACACACGTGCTACAATGGTTAGGACAAAGAGTTGCGAGCTTGTGAAAGTCAGCTA
>AY7021651_Pavlova_sp_RCC437
AAAGCGTCTGCAGGTGGTTTAGTAAGTCTGTTGTTAAAAACTGAAGCTCAACTTCAGGGGTGCGGCAGAAACTGCTAGACTTGAGTATGGTAGGGGTAGGAGGAATTTCTAGTGTAGCGGTGAAATGCGTAGATATTAGGAAGAACACCATTAGCGAAGGCGTCCTACTGGGCCATTACTGACACTCAGAGACGAAAGCTAGGGTAGCAAACGGGATTAGATACCCCGGTAGTCCTAGCCGTAAACGATGGATACTAGATGTTGCGGGTTACCTGCGGTGTCGTAGCTAACGCGTTAAGTATCCCGCCTGGGGAGTACGCACGCAAGTGTGAAACTCAAAGGAATTGACGGGGGCCCGCACAAGCGGTGGAGCATGTGGTTTAATTCGATGCAACGCGAAGAACCTTACCAGGATTTGACATACTAGGAATTTCTTATAATAGAGAAAGTGCCTTCGGGAACCTAGATACAGGTGGTGCATGGCTGTCGTCAGCTCGTGTCGTGAGATGTTGGGTTAAGTCCCGCAACGAGCGCAACCCTTGTCTTTATTTGCCATTCTTTGGGGGACTATAAAGATACTGCCCGTGAAAAGCGGGAGGAAGGTAAGGATGACGTCAAGTCAGCATGCCCCTTATATCCTGGGCTACACACGTGCTACAATGGCTAAGACAATGAGAAGCAAGCTTGCGAAAGTTAGCAA
>AY731511_1_Chondrus_crispus_16S
AAAGCGTCTGTAGGTGGTTTAGTAAGTCTGTTGTTAAATATTGGGGCTCAACCTTAAGCAAGCAATGGAAACTACTAGACTAGAGTATGGTATGGGTAAAGGGAATTCCCAGTGTAGCGGTGAAATGCGTAGATATTGGGAAGAACACCAGCAGCGAAAGCGCTTTACTAGGCTATCACTGACACTCAGAGACGAAAGCTAGGGTAGCGAATGGGATTAGATACCCCAGTAGTCCTAGCTGTAAACGATGGATACTAGATGTTGCGCGTATCGTGCAGTATCGTAGCTAACGCGTTAAGTATCCCGCCTGGGAAGTACGCTCGCAAGAGTGAAACTCAAAGGAATTGACGGGGGCCCGCACAAGCGGTGGAGCATGTGGTTTAATTCGATGCAACACGAAGAACCTTACCAGTGCTTGACATGTCACGAATTTTTACGAAATTAAAAAGTGCCTTCGGGAACGTGAACACAGGTGGTGCATGGCTGTCGTCAGCTCGTGTCGTGAGATGTTGGGTTAAGTCCCGCAACGAGCGCAACCCTTGTTTTTAGTTGCCATTTAGTTGGGCACTCTAAAGAGACTGCCGGTGACAAGCCGGAGGAAGGTAAGGATGACGTCAAGTCAGCATGCCCCTTAAGCTCTGGGCTACACACGTGCTACAATGGTTGTGACAAAGAGTCGCAAATCTGTGAAGATAAGCTA
>Antarctic_CAMNT_0043826573_Phaeocystis_antarctica_Strain_CCMP1374
AAAGCGCCTGTAGGTTGTTTAATAAGTCTGTTGTTAAAGACTAGGGCTTAACCCTAGGAAAGCAATGGAAACTACTAGACTTGAGTATGATAGGGGTAGAGGGAATTTCTAGTGTAGCGGTGAAATGCGTAGATATTAGAAAGAACACCGGTGGCGAAGGCGCTCTACTGGATCATTACTGACACTCAGAGGCGAAAGCTAGGGTAGCAAAAGGGATTAGATACCCCTGTAGTCCTAGCCGTAAACGATGGATACTACATGTTGCGTTTTTAATGCAGTATGGTAGCTAACGCGTTAAGTATCCCGCCTGGGGAGTACGGTCGCAAGGCTGAAACTCAAAGGAATTGACGGGGGCCCGCACAAGCGGTGGAGCATGTGGTTTAATTCGATACAACGCGAAGAACCTTACCAAGGCTTGACATACTACAGATTTCTTTGAAAGAGGAAAGTGCCTTCGGGAATGTAGATACAGGTGGTGCATGGCTGTCGTCAGCTCGTGTCGTGAGATGTTGGGTTAAGTCCCGCAACGAGCGCAACCCTTATTTTTAGTTGCTAATTTATTAGGTTTTCTAGAAAGACTGCCGGTGACAAACCGGAGGAAGGTGAGGATGACGTCAAGTCAGCATGCCCCTTATGCCTTGGGCTACACACGTGCTACAATGGTTAAGACAAAGAGTTGCGAGCTCGTGAGAGTCAGCTA
>Arctic_CAMNT_0037929913_Undescribed-sp-CCMP2436
AAAGCGTCTGTAGGTGGTTTATTAAGTCTGTTGTTAAAAACTGAAGCTCAACTTCAGGGGTGCGACGGAAACTGATAAACTTGAGTATGGTAGGGGTAGGAGGAATTTCTAGTGTAGCGGTGAAATGCGTAGATATTAGGAAGAACACCATTAGCGAAGGCGTCCTACTGGGCCATAACTGACACTCAGAGACGAAAGCTAGGGTAGCAAACGGGATTAGATACCCCGGTAGTCCTAGCCGTAAACGATGGATACTAGATGTCGCGGGTTACCTGCGGTGTCGTAGCTAACGCGTTAAGTATCCCGCCTGGGAAGTACGCACGCAAGTGTGAAACTCAAAGGAATTGACGGGGGCCCGCACAAGCGGTGGAGCATGTGGTTTAATTCGATGCAACGCGAAGAACCTTACCAGGATTTGACATACTAAGAATTCCTTCTAATAGAGGAAGTGCCTTCGGGAACTTAGATACAGGTGGTGCATGGCTGTCGTCAGCTCGTGTCGTGAGATGTTGGGTTAAGTCCCGCAACGAGCGCAACCCTTGTCTTTATTTGCCATTCTTTGGGGGACTATAAAGAGACTGCCCGTGAAAAGCGGGAGGAAGGTGAGGATGACGTCAAGTCAGCATGCCCCTTATATCCTGGGCTACACACGTGTTACAATGGTTGAGACAATGAGAAGCGAGCTTGCGAAAGTCAGCAA
>CAMNT_0003281755_Chrysochromulina_rotalis_Strain_UIO044_extraction
AAAGCGCCTGTAGGTTGTTTATTAAGTCTGTTGTTAAAGACTAGGGCTTAACCCTAGGAAAGCAAGAGAAACTAATAGACTTGAGTATGGCAGGGGTAGAGGGAATTTCTAGTGTAGCGGTGAAATGCGTAGATATTAGAAAGAACACCGGCGGCGAAAGCGCTCTACTGGACCATTACTGACACTCAGAGGCGAAAGCTAGGGTAGCAAAAGGGATTAGATACCCCTGTAGTCCTAGCCGTAAACGATGGATACTAGATGTTGCGTTT-AAATGCAGTATCGTAGCTAACGCGTTAAGTATCCCGCCTGGGGAGTACGCTCGCAAGGGTGAAACTCAAAGGAATTGACGGGGGCCCGCACAAGCGGTGGAGCATGTGGTTTAATTCGA--CAACGCGAAGAACCTTACCAGGGCTTGACATACTACGAATTCTCTTGAAAAAGAGAAGTGCCTTCGGGAATGTAGATACAGGTGGTGCATGGCTGTCGTCAGCTCGTGTCGTGAGATGTTGGGTTAAGTCCCGCAACGAGCGCAACCCTTATTTTTAGTTACCAATTCGTTGGGTTTTTTAGAAAGACTGCCGGTGACAAACCGGAGGAAGGTGAGGATGACGTCAAGTCAGCATGCCCCTTATGTCCTGGGCTACACACGTGCTACAATGGTTAAGACAAAGAGTCGCGAGCTTGCAAAAGTCAGCTA
>CAMNT_0007304963_Scyphosphaera_apsteinii_Strain_RCC1455
AAAGCGCCTGTAGGTTGTTTAATAAGTCTGTTGTTAAAGGCTAGGGCTTAACCCTAGAAAAGCAATGGAAACTAATAAACTTGAGTATGGTAGGGGTAGAGGGAATTTTTAGTGTAGCGGTGAAATGCGTAGATATTAGAAAGAACACCGGTGGCGAAAGCGCTCTACTGGGCCATTACTGACACTCAGAGGCGAAAGCTAGGGGAGCGAAAGGGATTAGATACCCCTGTAGTCCTAGCCGTAAACGATGGATACTAGGTGTTGCTTAAATTTAGCAGTACCGTAGCTAACGCGTTAAGTATCCCGCCTGGGGAGTACGCTCGCAAGAGTGAAACTCAAAGGAATTGACGGGGGCCCGCACAAGCGGTGGAGCATGTGGTTTAATTCGATGCAACGCGAAGAACCTTACCAGGGCTTGACATACTACAAATCTTTTTGAAACAGAAGAGTGCCTTCGGGAATGTAGATACAGGTGGTGCATGGCTGTCGTCAGCTCGTGTCGTGAGATGTTGGGTTAAGTCCCGCAACGAGCGCAACCCTCGTTTTTAGTTGCCAATTTATTGGGTTTTTTAGAAAGACTGCCGGTGACAAACCGGAGGAAGGTGAGGATGACGTCAAGTCAGCATGCCCCTTATGTCCTGGGCCACACACGTGCTACAATGACAAAGACAAAGGGTTGCAAATTCGTGAGAACTAGCTA
>CAMNT_0007460697_Chrysoculter_rhomboideus_Strain_RCC1486
AAAGCGTCTGCAGGTGGTTTAGTAAGTCTGTTGTTAAAAACTGAAGCTTAACTTCAGAGGTGCGACAGAAACTGCTAAACTTGAGTATGGTAGGGGTAGGAGGAATTTCTAGTGTAGCGGTGAAATGCGTAGATATTAGGAAGAACACCATTAGCGAAGGCGTCCTACTGGGCCATTACTGACACTCAGAGACGAAAGCTAGGGTAGCAAACGGGATTAGATACCCCGGTAGTCCTAGCCGTAAACGATGGATACTAGATGTTGCGGGTTACCTGCGGTGTCGTAGCTAACGCGTTAAGTATCCCGCCTGGGGAGTACGCACGCAAGTGTGAAACTCAAAGGAATTGACGGGGGCCCGCACAAGCGGTGGAGCATGTGGTTTAATTCGATGCAACGCGAAGAACCTTACCAGGATTTGACATACTAGGAATTTTCTTTAATCGGAAAAGTGCCTTCGGGAACCTAGATACAGGTGGTGCATGGCTGTCGTCAGCTCGTGTCGTGAGATGTTGGGTTAAGTCCCGCAACGAGCGCAACCCTTGTCTTTATTTGCCATTCTTTGGGGGACTATAAAGAAACTGCCCGTGAAAAGCGGGAGGAAGGTAAGGATGACGTCAAGTCAGCATGCCCCTTATATCCTGGGCTACACACGTGCTACAATGGTTAAGACAAAGAGAAGCAAACTTGTAAAAGCTAGCAA
>CAMNT_0015890455_Chrysochromulina_brevifilum_Strain_UTEX_LB_985
AAAGCGCCTGTAGGTTGTTTACTAAGTCTGTTGTTAAAGACTAGGGCTTAACCCTAGAAAAGCAATGGAAACTTGTAGACTAGAGTATGGCAGGGGTAGAGGGAATTTCTAGTGTAGCGGTGAAATGCGTAGATATTAGAAAGAACACCAGTGGCGAAAGCGCTCTACTGGACCATTACTGACACTCAGAGGCGAAAGCTAGGGTAGCAAAAGGGATTAGATACCCCTGTAGTCCTAGCCGTAAACGATGGATACTAGATGTTGTGCAT--AGTACAGTATCGTAGCTAACGCGTTAAGTATCCCGCCTGGGGAGTACGCTCGCAAGGGTGAAACTCAAAGGAATTGACGGGGGCCCGCACAAGCGGTGGAGCATGTGGTTTAATTCGATGCAACGCGAAGAACCTTACCAGGTCTTGACATACTACAGATTCTTTTGAGAAAGAGAAGTGCCTTCGGGAATGTAGATACAGGTGGTGCATGGCTGTCGTCAGCTCGTGTCGTGAGATGTTGGGTTAAGTCCCGCAACGAGCGCAACCCTTATTTTTAGTTACCAACTCGTTGGGTTTTTTAGAAAGACTGCCGGTGACAAACCGGAGGAAGGTGAGGATGACGTCAAGTCAGCATGCCCCTTATGTCCTGGGCTACACACGTGCTACAATGGTTAAGACAAAGAGTTGCGAGCTCGTGAGAGTAAGCTA
>CAMNT_0023273127_Chrysochromulina_ericina_Strain_CCMP281_extraction
AAAGCGCCTGTAGGTTGTTTAATAAGTCTGTTGTTAAAGACTAGGGCTCAACCCTAGAAAAGCAATGGAAACTACTAGACTAGAGTATGGCAGGGGTAGAGGGAATTTCTAGTGTAGCGGTGAAATGCGTAGATATTAGAAAGAACACCAGTGGCGAAAGCGCTCTACTGGACCATTACTGACACTCAGAGGCGAAAGCTAGGGTAGCAAAAGGGATTAGATACCCCTGTAGTCCTAGCCGTAAACGATGGATACTAGATGTTGTATTTATTTTACAGTATCGTAGCTAACGCGTTAAGTATCCCGCCTGGGGAGTACGCTCGCAAGGGTGAAACTCAAAGGAATTGACGGGGGCCCGCACAAGCGGTGGAGCATGTGGTTTAATTCGAT-CAACGCGAAGAACCTTACCAGGGCTTGACATACTGCGAATCTTTTTGAAAAGAAAGAGTGCCTTCGGGAATGCAGATACAGGTGGTGCATGGCTGTCGTCAGCTCGTGTCGTGAGATGTTGGGTTAAGTCCCGCAACGAGCGCAACCCTTGTTTTTAGTTACCAATTCGTTGGGTTTTCTAGAAAGACTGCCGGTGACAAACCGGAGGAAGGTGAGGATGACGTCAAGTCAGCATGCCCCTTATGTCCTGGGCTACACACGTGCTACAATGGTTAGGACAAAGAGTTGCAAATTTGCAAAAATTAGCTA
>CAMNT_0030834423_Emiliania-huxleyi-CCMP370
AAAGCGCCTGTAGGTTGTTTAGTAAGTCTGTTGTTAAAGACCAGGGCTTAACCCTGGGAAAGCAATGGAAACTACTAGACTTGAGTATGGCAGGGGTAGAGGGAATTTCTAGTGTAGCGGTGAAATGCGTAGATATTAGAAAGAACACCGGCGGCGAAAGCGCTCTACTGGACCATTACTGACACTCAGAGGCGAAAGCTAGGGGAGCAAAAGGGATTAGATACCCCTGTAGTCCTAGCCGTAAACGATGGATACTAGATGTTGCGCAATTTGTGCAGTATCTTAGCTAACGCGTTAAGTATCCCGCCTGGGGAGTACGCTCGCAAGGGTGAAACTCAAAGGAATTGACGGGGGCCCGCACAAGCGGTGGAGCATGTGGTTTAATTCGATGCAACGCGAAGAACCTTACCAGGGCTTGACATACTACAAATCTTTTCGAAACGAAAGAGTGCCTTCGGGAATGTAGATACAGGTGGTGCATGGCTGTCGTCAGCTCGTGTCGTGAGATGTTGGGTTAAGTCCCGCAACGAGCGCAACCCTCATTTTTAGTTGCCAATTTATTGGGATTTCTAGAGAGACTGCCGGTGACAAACCGGAGGAAGGTGAGGATGACGTCAAGTCAGCATGCCCCTTATGCCCTGGGCCACACACGTGCTACAATGGCGAAGACAAAGAGTCGCAAACCTGCGAAGGCTAGCTA
>CAMNT_0034597763_Pleurochrysis-carterae-CCMP645
AAAGCGCCTGTAGGTTGTTTAGTAAGTTTGTTGTTAAAGACTAGGGCTTAACCCTAGGAAAGCGATGAAAACTACTAGACTTGAGTATGGTAGGGGTAGAGGGAATTTCTAGTGTAGTGGTGAAATGCGTAGATATTAGAAAGAACACCGGTGGCGAAAGCGCTCTACTGGGCCATTACTGACACTGAGAGGCGAAAGCTAGGGGAGCAAAAGGGATTAGATACCCCTGTAGTCCTAGCCGTAAACGATGGGTACTAGGTGTTGTGTTTTATATACAGTACCGTAGCTAACGCGTTAAGTACCCCGCCTGGGGAGTACGCTCGCAAGGGTGAAACTCAAAGGAATTGACGGGGGCCCGCACAAGCGGTGGAGCATGTGGTTTAATTCGAT-CAACGCGAAGAACCTTACCAGAACTTGACATACTACGAATCTTCTGGAGATAGAAGAGTGCCTTCGGGAATGTAGATACAGGTGGTGCATGGCTGTCGTCAGCTCGTGTCGTGAGATGTTGGGTTAAGTCCCGCAACGAGCGCAACCCTCGTTTTTAGTTGCCAATTTATTGGGGTTTCTAGAAAGACTGCCGGTGATAAACCGGAGGAAGGTGAGGATGACGTCAAGTCAGCATGCCCCTTATGTTCTGGGCTACACACGTGCTACAATGACAAAGACAAAGAGTTGCAAATTCGCGAGAACTAGCTA
>CAMNT_0035192417_Prymnesium-parvum-Texoma1
AAAGCGCCTGTAGGTTGTTTAATAAGTCCGTTGTTAAAGACTAGGGCTTAACCCTAGAAAAGCGATGGAAACTACTAGACTTGAGTATGGCAGGGGTAGAGGGAATTTCTAGTGTAGCGGTGAAATGCGTAGATATTAGAAAGAACACCGGTGGCGAAAGCGCTCTACTGGACCATTACTGACACTCAGAGGCGAAAGCTAGGGTAGCAAAAGGGATTAGATACCCCTGTAGTCCTAGCCGTAAACGATGGATACTAGATGTTGTATATATTTTACAGTATCGTAGCTAACGCGTTAAGTATCCCGCCTGGGGAGTACGCTCGCAAGGGTGAAACTCAAAGGAATTGACGGGGGCCCGCACAAGCGGTGGAGCATGTGGTTTAATTCGATGCAACGCGAAGAACCTTACCAGGGCTTGACATACTGCGAATCTTTTTGAAAGGAAAGAGTGCCTTCGGGAATGCAGATACAGGTGGTGCATGGCTGTCGTCAGCTCGTGTCGTGAGATGTTGGGTTAAGTCCCGCAACGAGCGCAACCCTTATTTTTAGTTACCAATTTATTGGGTTCTCTAGAAAGACTGCCGGTGACAAACCGGAGGAAGGTGAGGATGACGTCAAGTCAGCATGCCCCTTATGTCCTGGGCTACACACGTGCTACAATGGTTGGGACAAAGAGTTGCAAGTTTGCAAAAACAAGCTA
>CAMNT_0038248125_Chrysochromulina-polylepis-CCMP1757
AAAGCGCCTGTAGGTTGTTTAATAAGTCTGTTGTTAAAGGCTAGGGCTCAACCCTAGAAAAGCAATGGAAACTACTAGACTAGAGTATGGCAGGGGTAGAGGGAATTTCTAGTGTAGCGGTGAAATGCGTAGATATTAGAAAGAACACCGGTGGCGAAAGCGCTCTACTGGACCATTACTGACACTCAGAGGCGAAAGCTAGGGTAGCAAAAGGGATTAGATACCCCTGTAGTCCTAGCCGTAAACGATGGATACTAGGTGTTGTATTTATTTTACAGTATCGTAGCTAACGCGTTAAGTATCCCGCCTGGGGAGTACGCTCGCAAGGGTGAAACTCAAAGGAATTGACGGGGGCCCGCACAAGCGGTGGAGCATGTGGTTTAATTCGATGCAACGCGAAGAACCTTACCAGGGCTTGACATACTGCGAATCTCTTGGAAAGGAGAGAGTGCCTTCGGGAATGCAGGTACAGGTGGTGCATGGCTGTCGTCAGCTCGTGTCGTGAGATGTTGGGTTAAGTCCCGCAACGAGCGCAACCCTTGTTTTTAGTTACCAACTTGTTGGGTTTTCTAGAAAGACTGCCGGTGACAAACCGGAGGAAGGTGAGGATGACGTCAAGTCAGCATGCCCCTTATGTCCTGGGCTACACACGTGCTACAATGGTTAGGACAAAGAGTTGCAAGTTTGTAAAAACAAGCTA
>CAMNT_0053438957_Pavlova_gyrans_Strain_CCMP608_extraction
AAAGCGTCTGCAGGTTGTTTGGTAAGTCTGCTGTTAAAAACTGAAGCTCAACTTCAGGGGTGCGGCAGAAACTGCTAGACTTGAGTATGGTAGGGGTAGGAGGAATTTCTAGTGTAGCGGTGAAATGCGTAGATATTAGGAAGAACACCATTAGCGAAGGCGTCCTACTGGGCCATTACTGACACTCAGAGACGAAAGCTAGGGTAGCAAACGGGATTAGATACCCCGGTAGTCCTAGCCGTAAACGATGGATACTAGATGTTGCGGGTTACCTGCGGTGTCGTAGCTAACGCGTTAAGTATCCCGCCTGGGGAGTACGCACGCAAGTGTGAAACTCAAAGGAATTGACGGGGGCCCGCACAAGCGGTGGAGCATGTGGTTTAATTCGATGCAACGCGAAGAACCTTACCAGGATTTGACATACTAGGAATTTCTTTTAATCGAGAAAGTGCCTTCGGGAACCTAGATACAGGTGGTGCATGGCTGTCGTCAGCTCGTGTCGTGAGATGTTGGGTTAAGTCCCGCAACGAGCGCAACCCTTGTCTTTATTTGCCATTCTTTGGGGGACTATAAAGATACTGCCCGTGAAAAGCGGGAGGAAGGTAAGGATGACGTCAAGTCAGCATGCCCCTTATATCCTGGGCTACACACGTGCTACAATGGTTAAGACAATGAGACGCGAGCTTGCGAGAGTTAGCAA
>DQ4426531_Phaeocystis_antarctica_RS-24
AAAGCGCCTGTAGGTTGTTTAATAAGTCTGTTGTTAAAGACTAGGGCTTAACCCTAGGAAAGCAATGGAAACTACTAGACTTGAGTATGATAGGGGTAGAGGGAATTTCTAGTGTAGCGGTGAAATGCGTAGATATTAGAAAGAACACCGGTGGCGAAGGCGCTCTACTGGATCATTACTGACACTCAGAGGCGAAAGCTAGGGTAGCAAAAGGGATTAGATACCCCTGTAGTCCTAGCCGTAAACGATGGATACT------------------------------------------------------------------------------------------------------------------------------------------------------------------------------------------------------------------------------------------------------------------------------------------------------------------------------------------------------------------------------------------------------------------------------------------------------------
>DQ4426541_Phaeocystis_antarctica_W6-4
AAAGCGCCTGTAGGTTGTTTAATAAGTCCGTTGTTAAAGACTAGGGCTTAACCCTAGGAAAGCAATGGAAACTACTAGACTTGAGTATGATAGGGGTAGAGGGAATTTCTAGTGTAGCGGTGAAATGCGTAGATATTAGAAAGAACACCGGTCGCGAAGGCGCTCTACTGGATCATTACTGACACTCAGAGGCGAAAGCTAGGGTAGCAAAAGGGATTAGATACCCCTGTAGTCCTAGCCGTAAACGATGGATACT------------------------------------------------------------------------------------------------------------------------------------------------------------------------------------------------------------------------------------------------------------------------------------------------------------------------------------------------------------------------------------------------------------------------------------------------------------
>EF0517511_Chrysochromulina_hirta_hi-1
AAAGCGCCTGTAGGTTGTTTAATAAGTCTGTTGTTAAAGACTAGGGCTCAACCCTAGAAAAGCAATGGAAACTACTAGACTAGAGTATGGCAGGGGTAGAGGGAATTTCTAGTGTAGCGGTGAAATGCGTAGATATTAGAAAGAACACCAGTGGCGAAAGCGCTCTACTGGACCATTACTGACACTCAGAGGCGAAAGCTAGGGTAGCAAAAGGGATTAGATACCCCTGTAGTCCTAGCCGTAAACGATGGATACTAGATGTTGTATTTATTTTACAGTATCGTAGCTAACGCGTTAAGTATCCCGCCTGGGGAGTACGCTCGCAAGGGTGAAACTCAAAGGAATTGACGGGGGCCCGCACAAGCGGTGGAGCATGTGGTTTAATTCGATGCAACGCGAAGAACCTTACCAGGGCTTGACATACTGCGAATCTTTTTGAAAAGAAAGAGTGCCTTCGGGAATGCAGATACAGGTGGTGCATGGCTGTCGTCAGCTCGTGTCGTGAGATGTTGGGTTAAGTCCCGCAACGAGCGCAACCCTTGTTTTTAGTTACCAATTCGTTGGGTTTTCTAGAAAGACTGCCGGTGACAAACCGGAGGAAGGTGAGGATGACGTCAAGTCAGCATGCCCCTTATGTCCTGGGCTACACACGTGCTACAATGGTTAGGACAAAGAGTTGCAAATT-GCAAAAATTAGCTA
>EF0517521_Chrysochromulina_aff_polylepis_PLY200
AAAGCGCCTGTAGGTTGTTTAATAAGTCTGTTGTTAAAGACTAGGGCTTAACCCTAGAAAAGCAATGGAAACTACTAGACTAGAGTATGGCAGGGGTAGAGGGAATTTCTAGTGTAGCGGTGAAATGCGTAGATATTAGAAAGAACACCGGTGGCGAAAGCGCTCTACTGGACCATTACTGACACTCAGAGGCGAAAGCTAGGGTAGCAAAAGGGATTAGATACCCCTGTAGTCCTAGCCGTAAACGATGGATACTAGATGTTGTATTTATTTTACAGTATCGTAGCTAACGCGTTAAGTATCCCGCCTGGGGAGTACGCTCGCAAGGGTGAAACTCAAAGGAATTGACGGGGGCCCGCACAAGCGGTGGAGCATGTGGTTTAATTCGATGCAACGCGAAGAACCTTACCAGGGCTTGACATACTGCGAATCTCCTTGAAAGAGGAGAGTGCCTTCGGGAATGCAGATACAGGTGGTGCATGGCTGTCGTCAGCTCGTGTCGTGAGATGTTGGGTTAAGTCCCGCAACGAGCGCAACCCTTGTTTTTAGTTACCAAYTTGTTGGGTTTTCTAGAAAGACTGCCGGTGACAAACCGGAGGAAGGTGAGGATGACGTCAAGTCAGCATGCCCCTTATGTCCTGGGCTACACACGTGCTACAATGGTTGGGACAAAGAGTCGCAAGTT-GTAAGAACAAGCTA
>EF0517571_Isochrysis_cf_galbana_UIO_Ryfylke
AAAGCGCCTGTAGGTTGTTTAATAAGTCTGTTGTTAAAGACTAGGGCTCAACCCTAGAAAAGCAATGGATACTACTAGACTAGAGTATGGCAGGGGTAGAGGGAATTTCTAGTGTAGCGGTGAAATGCGTAGATATTAGAAAGAACACCGGTGGCGAAAGCGCTCTACTGGACCATTACTGACACTCAGAGGCGAAAGCTAGGGTAGCAAAAGGGATTAGATACCCCTGTAGTCCTAGCCGTAAACGATGGATACTAGATGTTGTATTTATTTTACAGTATCGTAGCTAACGCGTTAAGTATCCCGCCTGGGGAGTACGCTCGCAAGGGTGAAACTCAAAGGAATTGACGGGGGCCCGCACAAGCGGTGGAGCATGTGGTTTAATTCGATGCAACGCGAAGAACCTTACCAGGGCTTGACATACTGCGAATCTCCTTGAAAGGGGAGAGTGCCTTCGGGAATGCAGATACAGGTGGTGCATGGCTGTCGTCAGCTCGTGTCGTGAGATGTTGGGTTAAGTCCCGCAACGAGCGCAACCCTTGTTTTTAGTTACCAATTCGTTGGGTTTTCTAGAAAGACTGCCGGTGACAAACCGGAGGAAGGTGAGGATGACGTCA-GTCAGCATGCCCCTTATGTCCTG-GCTACACACGTGCTACA-TGGTTAGGACAAAGAGTGGCA-GTTTGCAAAAACAAGCTA
>EF0517581_Chrysochromulina_acantha_UIO_T20
AAAGCGCCTGTAGGTTGTTTAATAAGTCCGTTGTTAAAGACTAGGGCTTAACCCTAGAAAAGCAATGGAAACTATTAGACTAGAGTATGGCAGGGGTAGAGGGAATTTCTAGTGTAGCGGTGAAATGCGTAGATATTAGAAAGAACACCGGCGGCGAAAGCGCTCTACTGGACCATTACTGACACTCAGAGGCGAAAGCTAGGGTAGCAAAAGGGATTAGATACCCCTGTAGTCCTAGCCGTAAACGATGGATACTAGATGTTGTGCTTTATGTACAGTATCGTAGCTAACGCGTTAAGTATCCCGCCTGGGGAGTACGCTCGCAAGGGTGAAACTCAAAGGAATTGACGGGGGCCCGCACAAGCGGTGGAGCATGTGGTTTAATTCGATGCAACGCGAAGAACCTTACCAGGGCTTGACATACTACGAATTCTCTTGAAAAAGAGAAGTGCCTTCGGGAATGTAGATACAGGTGGTGCATGGCTGTCGTCAGCTCGTGTCGTGAGATGTTGGGTTAAGTCCCGCAACGAGCGCAACCCTTATTTTTAGTTACTAATTCGTTAGGTTCTCTAGAAAGACTGCCGGTGACAAACCGGAGGAAGGTGAGGATGACGTCAAGTCAGCATGCCCCTTATGTCCTGGGCTACACACGTGCTACAATGGTTAAGACAAAGAGTCGCGAGCTTGTAAAAGTCAGCTA
>EF0517591_Chrysochromulina_leadbeateri_UIO_TJE
AAAGCGCCTGTAGGTTGTTTAATAAGTCTGTTGTTAAAGACTAGGGCTCAACCCTAGGAAAGCAATGGAAACTACTAGACTAGAGTATGGCAGGGGTAGAGGGAATTTCTAGTGTAGCGGTGAAATGCGTAGATATTAGAAAGAACACCGGTGGCGAAAGCGCTCTACTGGACCATTACTGACACTCAGAGGCGAAAGCTAGGGTAGCAAAAGGGATTAGATACCCCTGTAGTCCTAGCCGTAAACGATGGATACTAGATGTTGTGTATTATGTACAGTATCGTAGCTAACGCGTTAAGTATCCCGCCTGGGGAGTACGCTCGCAAGGGTGAAACTCAAAGGAATTGACGGGGGCCCGCACAAGCGGTGGAGCATGTGGTTTAATTCGATGCAACGCGAAGAACCTTACCAGGACTTGACATACTACAGATCCTTTTGAGAAAAARGAGTGCCTTCGGGAATGTAGATACAGGTGGTGCATGGCTGTCGTCAGCTCGTGTCGTGAGATGTTGGGTTAAGTCCCGCAACGAGCGCAACCCTTATTTTTAGTTACTAATTCGTTAGGTTCTCTAGAAAGACTGCCGGTGACAAACCGGAGGAAGGTGAGGATGACGTCAAGTCAGCATGCCCCTTATGTCCTGGGCTACACACGTGCTACAATGGTTAAGACAAAGAGTCGCGAGCTCGCAAGAGTCAGCTA
>EF0517611_Chrysochromulina_campanulifera_UIO_J10
AAAGCGCCTGTAGGTTGTTTACTAAGTCTGTTGTTAAAGACTAGGGCTTAACCCTAGAAAAGCAATGGAAACTTGTAGACTAGAGTATGGCAGGGGTAGAGGGAATTTCTAGTGTAGCGGTGAAATGCGTAGATATTAGAAAGAACACCAGTGGCGAAAGCGCTCTACTGGACCATTACTGACACTCAGAGGCGAAAGCTAGGGTAGCAAAAGGGATTAGATACCCCTGTAGTCCTAGCCGTAAACGATGGATACTAGATGTTGTGCAT--AGTACAGTATCGTAGCTAACGCGTTAAGTATCCCGCCTGGGGAGTACGCTCGCAAGGGTGAAACTCAAAGGAATTGACGGGGGCCCGCACAAGCGGTGGAGCATGTGGTTTAATTCGATGCAACGCGAAGAACCTTACCAGGGCTTGACATACTACAGATTCTTTTGAGAAAGAGAAGTGCCTTCGGGAATGTAGATACAGGTGGTGCATGGCTGTCGTCAGCTCGTGTCGTGAGATGTTGGGTTAAGTCCCGCAACGAGCGCAACCCTTATTTTTAGTTACCAATTCGTTGGGTTTTTTAGAAAGACTGCCGGTGACAAACCGGAGGAAGGTGAGGATGACGTCAAGTCAGCATGCCCCTTATGTCCTGGGCTACACACGTGCTACAATGGTTAAGACAAAGAGTCGCAAGCTCGTGAGAGTGAGCTA
>EF0517631_Phaeocystis_globosa_Napoli
AAAGCGCCTGTAGGTTGTTTAATAAGTCTGTTGTTAAAGACTAGGGCTTAACCCTAGGAAAGCAATGGAAACTACTAGACTTGAGTATGATAGGGGTAGAGGGAATTTCTAGTGTAGCGGTGAAATGCGTAGATATTAGAAAGAACACCGGTGGCGAAGGCGCTCTACTGGATCATTACTGACGCTCAGAGGCGAAAGCTAGGGTAGCAAAAGGGATTAGATACCCCTGTAGTCCTAGCCGTAAACGATGGATACTACATGTTGCGTTTTTAATGCAGTATGGTAGCTAACGCGTTAAGTATCCCGCCTGGGGAGTACGGTCGCAAGGCTGAAACTCAAAGGAATTGACGGGGGCCCGCACAAGCGGTGGAGCATGTGGTTTAATTCGATGCAACGCGAAGAACCTTACCAAGGCTTGACATACTACAGATTTCTTTGAAAAAGGAAAGTGCCTTCGGGAATGTAGATACAGGTGGTGCATGGCTGTCGTCAGCTCGTGTCGTGAGATGTTGGGTTAAGTCCCGCAACGAGCGCAACCCTTATTTTTAGTTGCTAATTTATTAGGTTTTCTAGAAAGACTGCCGGTGACAAACCGGAGGAAGGTGAGGATGACGTCAAGTCAGCATGCCCCTTATGCCTTGGGCTACACACGTGCTACAATGGTTAAGACAAAGAGTTGCGAGCTCGTGAGAGTCAGCTA
>EF0517641_Phaeocystis_cordata_Phaeonap_1
AAAGCGCCTGTAGGTTGTTTAATAAGTCTGTTGTTAAAGACTAGGGCTCAACCCTAGGAAAGCAATGGAAACTACTAGACTTGAGTATGATAGGGGTAGAGGGAATTTCTAGTGTAGCGGTGAAATGCGTAGATATTAGGAAGAACACCGGTGGCGAAGGCGCTCTACTGGATCATTACTGACACTCAGAGGCGAAAGCTAGGGTAGCAAAAGGGATTAGATACCCCTGTAGTCCTAGCCGTAAACGATGGATACTAGATGTTGCGTTTATTATGCAGTATCGTAGCTAACGCGTTAAGTATCCCGCCTGGGGAGTACGCTCGCAAGGGTGAAACTCAAAGGAATTGACGGGGGCCCGCACAAGCGGTGGAGCATGTGGTTTAATTCGATGCAACGCGAAGAACCTTACCAAGGCTTGACATACTACAAATTTCTTTGAAAGAGGAAAGTGCCTTCGGGAATGTAGATACAGGTGGTGCATGGCTGTCGTCAGCTCGTGTCGTGAGATGTTGGGTTAAGTCCCGCAACGAGCGCAACCCTTATTTTTAGTTGCTAATTTATTAGGTTTTCTAGAAAGACTGCCGGTGACAAACCGGAGGAAGGTGAGGATGACGTCAAGTCAGCATGCCCCTTATGCCTTGGGCTACACACGTGCTACAATGGTTAAGACAAAGAGTTGCGAGCTCGCGAGAGTCAGCTA
>EF0517651_Phaeocystis_jahnii_B5
AAAGCGCCTGTAGGTTGTTTAATAAGTCTGTTGTTAAAGACTAGGGCTTAACCCTAGGAAAGCAATGGAAACTACTAGACTAGAGTATGGTAGGGGTAGAGGGAATTTCTAGTGTAGCGGTGAAATGCGTAGATATTAGAAAGAACACCGGTGGCGAAGGCGCTCTACTGGACCATTACTGACACTCAGAGGCGAAAGCTAGGGTAGCAAAAGGGATTAGATACCCCTGTAGTCCTAGCCGTAAACGATGGATACTAGATGTTGCGTTT-TTATGCAGTATCCTAGCTAACGCGTTAAGTATCCCGCCTGGGGAGTACGCTCGCAAGGGTGAAACTCAAAGGAATTGACGGGGGCCCGCACAAGCGGTGGAGCATGTGGTTTAATTCGATGCAACGCGAAGAACCTTACCAAGGCTTGACATACTACAGATCTCTTTGAGAAAGGAGAGTGCCTTCGGGAATGTAGATACAGGTGGTGCATGGCTGTCGTCAGCTCGTGTCGTGAGATGTTGGGTTAAGTCCCGCAACGAGCGCAACCCTTATTTTTAGTTACCAATTTTTTGGGTTTTCTAGAGAGACTGCCGGTGACAAACCGGAGGAAGGTGAGGATGACGTCAAGTCAGCATGCCCCTTATGCCTTGGGCTACACACGTGCTACAATGGCTAAGACAAAGAGTTGCGAACT-GCGAAAGTCAGCTA
>EF0517661_Phaeocystis_sp_MC679
AAAGCGCCTGTAGGTTGTTTAATAAGTCTGTTGTTAAAGACTAGGGCTCAACCCTAGAAAAGCAATGGAAACTACTAGACTAGAGTATGGCAGGGGTAGAGGGAATTTCTAGTGTAGCGGTGAAATGCGTAGATATTAGAAAGAACACCGGTGGCGAAAGCGCTCTACTGGACCATTACTGACACTCAGAGGCGAAAGCTAGGGTAGCAAAAGGGATTAGATACCCCTGTAGTCCTAGCCGTAAACGATGGATACTAGATGTTGTATTTATTTTACAGTATCGTAGCTAACGCGTTAAGTATCCCGCCTGGGGAGTACGCTCGCAAGGGTGAAACTCAAAGGAATTGACGGGGGCCCGCACAAGCGGTGGAGCATGTGGTTTAATTCGATGCAACGCGAAGAACCTTACCAGGGCTTGACATACTGCGAATTTTTTTGAAAGAAGAGAGTGCCTTCGGGAACGCAGATACAGGTGGTGCATGGCTGTCGTCAGCTCGTGTCGTGAGATGTTGGGTTAAGTCCCGCAACGAGCGCAACCCTTGTTTTTAGTTACCAACTTGTTGGGTTTTCTAGAAAGACTGCCGGTGACAAACCGGAGGAAGGTGAGGATGACGTCAAGTCAGCATGCCCCTTATGCCCTGGGCCACACACGTGCTACAATGGTTAGGACAAAGAGTTGCGAGTT-GCAAAAACAAGCTA
>EF0517861_Uncultured_haptophyte_MC597-22
AAAGCGCCTGTAGGTTGTTTATTAAGTCTGTTGTTAAAGCCTAGGGCTTAACCCTAGAACAGCAATGGAAACTGGTAAACTTGAGTATGGTAGGGGTAGAGGGAATTTCTAGTGTAGCGGTGAAATGCGTAGATATTAGAAAGAACACCAGTGGCGAAAGCGCTCTACTGGACCATTACTGACACTCAGAGGCGAAAGCTAGGGTAGCAAAAGGGATTAGATACCCCTGTAGTCCTAGCCGTAAACGATGGATACTAGATGTTGCGCTTATTGTGCAGTATCGTAGCTAACGCGTTAAGTATCCCGCCTGGGGAGTACGCTCGCAAGGGTGAAACTCAAAGGAATTGACGGGGGCCCGCACAAGCGGTGGAGCATGTGGTTTAATTCGATGCAACGCGAAGAACCTTACCAGGGCTTGACATACTGCGAATTTCTTTGAAAGAAGAAAGTGCCTTCGGGAATGCAGATACAGGTGGTGCATGGCTGTCGTCAGCTCGTGTCGTGAGATGTTGGGTTAAGTCCCGCAACGAGCGCAACCCTTGTTTTTAGTTACTAATTTATTAGGTTTTCTAGAAAGACTGCCGGTGACAAACCGGAGGAAGGTGAGGATGACGTCAAGTCAGCATGCCCCTTATGTCCTGGGCTACACACGTGCTACAATGGTTAAGACAAAGAGTCGCAAATTCGTAAGGATAAGCTA
>EF0518561_Uncultured_haptophyte_MC601-7
AAAGCGCCTGTAGGTTGCCTAATAAGTCTGTTGTTAAAGACTAGGGCTCAACCCTGGGAAAGCAATGGAAACTAATAGGCTAGAGTATGGCAGGGGTAGAGGGAATTTCTAGTGTAGCGGTGAAATGCGTAGATATTAGAAAGAACACCAGTGGCGAAAGCGCTCTACTGGACCATTACTGACACTCAGAGGCGAAAGCTAGGGTAGCAAAAGGGATTAGATACCCCTGTAGTCCTAGCCGTAAACGATGGATACTAGATGTTGTATTTA-CTTACAGTGTCGCAGCTAACGCGTTAAGTATCCCGCCTGGGGAGTACGCTCGCAAGAGTGAAACTCAAAGGAATTGACGGGGGCCCGCACAAGCGGTGGAGCATGTGGTTTAATTCGATGCAACGCGAAGAACCTTACCAGGGCTTGACATACTACAAATCTTTTTGAGAAGAAAGAGTGCCTTCGGGAATGTAGATACAGGTGGTGCATGGCTGTCGTCAGCTCGTGTCGTGAGATGTTGGGTTAAGTCCCGCAACGAGCGCAACCCTTATTTTTAGTTACCAACTTGTTGGGTTCACTAGAAAGACTGCCGGTGACAAACCGGAGGAAGGTGAGGATGACGTCAAGTCAGCATGCCCCTTATGTCCTGGGCTACACACGTGCTACAATGGCTAAGACAAAGAGTTGCGAGTTCGTGAGGACCAGCTA
>EF0519151_Uncultured_haptophyte_MC601-121
AAAGCGCCTGTAGGTTGTTTAATAAGTCTGTTGTTAAAGACTAGGGCTCAACCCTAGGAAAGCAATGGAAACTACTAGACTTGAGTATGATAGGGGTAGAGGGAATTTCTAGTGTAGCGGTGAAATGCGTAGATATTAGGAAGAACACCGGTGGCGAAGGCGCTCTACTGGATCATTACTGACACTCAGAGGCGAAAGCTAGGGTAGCAAAAGGGATTAGATACCCCTGTAGTCCTAGCCGTAAACGATGGATACTAGATGTTGCGTTTATTATGCAGTATCGTAGCTAACGCGTTAAGTATCCCGCCTGGGGAGTACGCTCGCAAGGGTGAAACTCAAAGGAATTGACGGGGGCCCGCACAAGCGGTGGAGCATGTGGTTTAATTCGATGCAACGCGAAGAACCTTACCAAGGCTTGACATACTACAAATTTCTTTGAAAGAGGAAAGTGCCTTCGGGAATGTAGATACAGGTGGTGCATGGCTGTCGTCAGCTCGTGTCGTGAGATGTTGGGTTAAGTCCCGCAACGAGCGCAACCCTTATTTTTAGTTGCTAATTTATTAGGTTTTCTAGAAAGACTGCCGGTGACAAACCGGAGGAAGGTGAGGATGACGTCAAGTCAGCATGCCCCTTATGCCTTGGGCTACACACGTGCTACAATGGTTAAGACAAAGAGTTGCGAGCTCGCGAGAGTCAGCTA
>EF0519551_Uncultured_haptophyte_MAMA64-61
AAAGCGCCTGTAGGTTGTTTAATAAGTCTGTTGTTAAAGACTGGGGCTTAACCCCAGGAAAGCAATGGAAACTACTAGACTAGAGTATGGTAGGGGTAAAGGGAATTTCTAGTGTAGCGGTGAAATGCGTAGATATTAGAAAGAACACCGGTGGCGAAAGCGCTTTACTGGACCATTACTGACACTCAGAGGCGAAAGCTAGGGTAGCCAAAGGGATTAGATACCCCTGTAGTCCTAGCCGTAAACGATGGATACTAGATGTTGCGCTTATTGTGCAGTGTCGTAGCTAACGCGTTAAGTATCCCGCCTGGGGAGTACGATCGCAAGGTTGAAACTCAAAGGAATTGACGGGGGCCCGCACAAGCGGTGGAGCATGTGGTTTAATTCGATGCAACGCGAAGAACCTTACCAGGGCTTGACATACTGCAAATTTTCTTGAAAGAGAAAAGTGCCTTCGGGAATGCAGATACAGGTGGTGCATGGCTGTCGTCAGCTCGTGTCGTGAGATGTTGGGTTAAGTCCCGCAACGAGCGCAACCCTCGTTTTTAGTTGCCATTTTA-TGGGTTCTCTAGAAAGACTGCCGGTGACAAACCGGAGGAAGGTGGGGATGACGTCAAGTCAGCATGCCCCTTATGCCCTGGGCTACACACGTGCTACAATGGCTAAGACAAAGAGTCGCGAATTCGCGAGAATCAGCTA
>EF0519601_Uncultured_haptophyte_MAMA64-78
AAAGCGCCTGTAGGTTGTTTAATAAGTCTGTTGTTAAAGACTGGGGCTTAACCCCAGGAAAGCAATGGAAACTACTAGACTAGAGTATGGTAGGGGTAAAGGGAATTTCTAGTGTAGCGGTGAAATGCGTAGATATTAGAAAGAACACCGGTGGCGAAAGCGCTTTACTGGACCATTACTGACACTCAGAGGCGAAAGCTAGGGTAGCCAAAGGGATTAGATACCCCTGTAGTCCTAGCCGTAAACGATGGATACTAGATGTTGCGCTTATTGTGCAGTGTCGTAGCTAACGCGTTAAGTATCCCGCCTGGGGAGTACGATCGCAAGGTTGAAACTCAAAGGAATTGACGGGGGCCCGCACAAGCGGTGGAGCATGTGGTTTAATTCGATGCAACGCGAAGAACCTTACCAGGGCCTGACATACTGCAAATTTTCTTGAAAGAGAAAAGTGCCTTCGGGAATGCAGATACAGGTGGTGCATGGCTGTCGTCAGCTCGTGTCGTGAGATGTTGGGTTAAGTCCCGCAACGAGCGCAACCCTCGTTTTTAGTTGCCATTTTA-TGGGTTCTCTAGAAAGACTGCCGGTGACAAACCGGAGGAAGGTGGGGATGACGTCAAGTCAGCATGCCCCTTATGCCCTGGGCTACACACGTGCTACAATGGCTAAGACAAAGAGTCGCGAATTCGCGAGAATCAGCTA
>EF0519691_Uncultured_haptophyte_MAMA64-103
AAAGCGCCTGTAGGTTGTTTAATAAGTCTGTTGTTAAAGACTAGGGCTTAACCCTAGGAAAGCAATGGAAACTACTAGACTTGAGTATGATAGGGGTAGAGGGAATTTCTAGTGTAGCGGTGAAATGCGTAGATATTAGGAAGAACACCGGTGGCGAAGGCGCTCTACTGGATCATTACTGACACTCAGAGGCGAAAGCTAGGGTAGCAAAAGGGATTAGATACCCCTGTAGTCCTAGCCGTAAACGATGGATACTAGATGTTGCGTTTATTATGCAGTATCGTAGCTAACGCGTTAAGTATCCCGCCTGGGGAGTACGCTCGCAAGGGTGAAACTCAAAGGAATTGACGGGGGCCCGCACAAGCGGTGGAGCATGTGGTTTAATTCGATGCAACGCGAAGAACCTTACCAAGGCTTGACATACTACAAATTTCTTTGAAAGAGGAAAGTGCCTTCGGGAATGTAGATACAGGTGGTGCATGGCTGTCGTCAGCTCGTGTCGTGAGATGTTGGGTTAAGTCCCGCAACGAGCGCAACCCTTATTTTTAGTTGCTAATTTATTAGGTTTTCTAAAAAGACTGCCGGTGACAAACCGGAGGAAGGTGAGGATGACGTCAAGTCAGCATGCCCCTTATGCCTTGGGCTACACACGTGCTACAATGGTTAAGACAAAGAGTTGCGAGCTCGCGAGAGTCAGCTA
>EF0519741_Uncultured_haptophyte_MAMA64-112
AAAGCGCTTGTAGGTTGTTTAATAAGTCTGTTGTTAAAGACTAGGGCTTAACCCTAGGAAAGCAATGGAAACTACTAGACTAGAGTATGATAGGGGTAGAGGGAATTTCTAGTGTAGCGGTGAAATGCGTAGATATTAGGAAGAACACCGGTGGCGAAGGCGCTCTACTGGATCATTACTGACACTCAGAGGCGAAAGCTAGGGTAGCAAAAGGGATTAGATACCCCTGTAGTCCTAGCCGTAAACGATGGATACTAGATGTTGCGTTTATTATGCAGTATCGTAGCTAACGCGTTAAGTATCCCGCCTGGGGAGTACGCTCGCAAGGGTGAAACTCAAAGGAATTGACGGGGGCCCGCACAAGCGGTGGAGCATGTGGTTTAATTCGATGCAACGCGAAGAACCTTACCAAGGCTTGACATACTACAAATTTCTTTGAGAAAAGAAAGTGCCTTCGGGAATGTAGATACAGGTGGTGCATGGCTGTCGTCAGCTCGTGTCGTGAGATGTTGGGTTAAGTCCCGCAACGAGCGCAACCCTTATTTTTAGTTGCCAATTTATTGGGTTTTCTAGAAAGACTGCCGGTGACAAACCGGAGGAAGGTGAGGATGACGTCAAGTCAGCATGCCCCTTATGTCTTGGGCTACACACGTGCTACAATGGCTAAGACAAAGAGTCGCGAATTCGCGAGAATCAGCTA
>EF0519901_Uncultured_haptophyte_MAMA64-129
AAAGCGCCTGTAGGTTGTTTACTAAGTCTGTTGTTAAAGACTAGGGCTTAACCCTAGAAAAGCAATGGAAACTTGTAGACTAGAGTATGGCAGGGGTAGAGGGAATTTCTAGTGTAGCGGTGAAATGCGTAGATATTAGAAAGAACACCAGTGGCGAAAGCGCTCTACTGGACCATTACTGACACTCAGAGGCGAAAGCTAGGGTAGCAAAAGGGATTAGATACCCCTGTAGTCCTAGCCGTAAACGATGGATACTAGATGTTGTGCTT--TGTACAGTATCGTAGCTAACGCGTTAAGTATCCCGCCTGGGGAGTACGCTCGCAAGGGTGAAACTCAAAGGAATTGACGGGGGCCCGCACAAGCGGTGGAGCATGTGGTTTAATTCGATGCAACGCGAAGAACCTTACCAGGGCTTGACATACTACAGATTCTTTTGAAAAAAGGAAGTGCCTTCGGGAATGTAGATACAGGTGGTGCATGGCTGTCGTCAGCTCGTGTCGTGAGATGTTGGGTTAAGTCCCGCAACGAGCGCAACCCTTATTTTTAGTTACCAATTCGTTGGGTTCTCTAGAAAGACTGCCGGTGACAAACCGGAGGAAGGTGAGGATGACGTCAAGTCAGCATGCCCCTTATGTCCTGGGCTACACACGTGCTACAATGGTTAAGACAAAGAGTCGCAAGCTTGCAAGAGTTAGCTA
>EF0519911_Uncultured_haptophyte_MAMA64-131
AAAGCGCCTGTAGGTTGTTTAATAAGTCTGTTGTTAAAGACTAGGGCTTAACCCTAGAAAAGCAATGGATACTACTAGACTAGAGTATGGCAGGGGTAGAGGGAATTTCTAGTGTAGCGGTGAAATGCGTAGATATTAGAAAGAACACCGGTGGCGAAAGCGCTCTACTGGACCATTACTGACACTCAGAGGCGAAAGCTAGGGTAGCAAAAGGGATTAGATACCCCTGTAGTCCTAGCCGTAAACGATGGATACTACATGTTGTATTTATTTTACAGTATGGTAGCTAACGCGTTAAGTATCCCGCCTGGGGAGTACGCTCGCAAGGGTGAAACTCAAAGGAATTGACGGGGGCCCGCACAAGCGGTGGAGCATGTGGTTTAATTCGATGCAACGCGAAGAACCTTACCAGGGCTTGACATACTGCGAATCTCTTTGAAAAAAGAGAGTGCCTTCGGGAATGCAGATACAGGTGGTGCATGGCTGTCGTCAGCTCGTGTCGTGAGATGTTGGGTTAAGTCCCGCAACGAGCGCAACCCTTATTTTTAGTTACCAATTCGTTGGGTTTTCTAGAAAGACTGCCGGTGACAAACCGGAGGAAGGTGAGGATGACGTCAAGTCAGCATGCCCCTTATGTCCTGGGCTACACACGTGCTACAATGGCTAAGACAAAGAGTCGCGAATTCGCGAGAATCAGCTA
>EF0520271_Uncultured_haptophyte_250304-28
AAAGCGCCTGTAGGTTGTTTATTAAGTCTGTTGTTAAAGCCTAGGGCTTAACCCTAGAGAAGCAGTGGAAACTGGTAGACTAGAGTATGGCAGGGGTAGAGGGAATTTCTAGTGTAGCGGTGAAATGCGTAGATATTAGAAAGAACACCAGCGGCGAAGGCGCTCTACTGGACCATCACTGACACTCAGAGGCGAAAGCTAGGGTAGCAAAAGGGATTAGATACCCCTGTAGTCCTAGCCGTAAACGATGGATACTAGATGTTGTGTTTATTTCACAGTGTCGCAGCTAACGCGTTAAGTATCCCGCCTGGGGAGTACGCTCGCAAGGGTGAAACTCAAAGGAATTGACGGGGGCCCGCACAAGCGGTGGAGCATGTGGTTTAATTCGATGCAACGCGAAGAACCTTACCAGGGCTTGACATACTACAGATCTTTTTGAGAAAGAAGAGTGCCTTCGGGAATGTAGATACAGGTGGTGCATGGCTGTCGTCAGCTCGTGTCGTGAGATGTTGGGTTAAGTCCCGCAACGAGCGCAACCCTTATTTTTAGTTACCAACTTGTTGGGTTCTCTAGAAAGACTGCCGGTGACAAACCGGAGGAAGGTGAGGATGACGTCAAGTCAGCATGCCCCTTATGTCCTGGGCTACACACGTGCTACAATGGCTAAGACAAAGAGTTGCGAGTTCGTGAGAACCAGCTA
>EF0520321_Uncultured_haptophyte_250304-33
AAAGCGCCTGTAGGTTGTTTAATAAGTCTGTTGTTAAAGACTAGGGCTTAACCCTAGGAAAGCAATGGAAACTACTAGACTAGAGTGTGATAGGGGTAGAGGGAATTTCTAGTGTAGCGGTGAAATGCGTAGATATTAGGAAGAACACCGGTGGCGAAGGCGCTCTACTGGATCATTACTGACACTCAGAGGCGAAAGCTAGGGTAGCAAAAGGGATTAGATACCCCTGTAGTCCTAGCCGTAAACGATGGATACTACATGTTGCGTTT-TTATGCAGTATGGTAGCTAACGCGTTAAGTATCCCGCCTGGGGAGTACGCTCGCAAGGGTGAAACTCAAAGGAATTGACGGGGGCCCGCACAAGCGGTGGAGCATGTGGTTTAATTCGATGCAACGCGAAGAACCTTACCAAGGCTTGACATACTACAGATTTCTTTGAAAGAAGAAAGTGCCTTCGGGAATGTAGATACAGGTGGTGCATGGCTGTCGTCAGCTCGTGTCGTGAGATGTTGGGTTAAGTCCCGCAACGAGCGCAACCCTTGTTTTTAGTTGCCAATTTATTGGGTTTTCTAGAAAGACTGCCGGTGACAAACCGGAGGAAGGTGAGGATGACGTCAAGTCAGCATGCCCCTTATGCCTTGGGCTACACACGTGCTACAATGGTTAAGACAAAGAGTTGCAAGCTTGTGAAAGTTAGCTA
>EF0520391_Uncultured_haptophyte_250304-42
AAAGCGCCTGTAGGTTGTTTATTAAGTCCGTTGTTAAAGCCTAGGGCTTAACCCCAGAAAAGCAATGGAAACTAATAGACTAGAGTATGGTAGGGGTAGAGGGAATTTCTAGTGTAGCGGTGAAATGCGTAGATATTAGAAAGAACACCAGTGGCGAAAGCGCTCTACTGGACCATTACTGACACTCAGAGGCGAAAGCTAGGGTAGCAAAAGGGATTAGATACCCCTGTAGTCCTAGCCGTAAACGATGGATACTAGATGTTGTGCTTATAGTACAGTATCGTAGCTAACGCGTTAAGTATCCCGCCTGGGGAGTACGCTCGCAAGGGTGAAACTCAAAGGAATTGGCGGGGGCCCGCACAAGCGGTGGAGCATGTGGTTTAATTCGATGCAACGCGAAGAACCTTACCAGGGCTTGACATACTGCGAATCTTTTTGAGAAAAAAGAGTGCCTTCGGGAATGCAGATACAGGTGGTGCATGGCTGTCGTCAGCTCGTGTCGTGAGATGTTGGGTTAAGTCCCGCAACGAGCGCAACCCTTGTTTTTAGTTACTAATTTATTAGGTTTTCTAGAAAGACTGCCGGTGACAAACCGGAGGAAGGTGAGGATGACGTCAAGTCAGCATGCCCCTTATGTCCTGGGCCACACACGTGCTACAATGGTTAAGACAAAGAGTCGCGAATTCGTGAGAATCAGCTA
>EF0520461_Uncultured_haptophyte_250304-49
AAAGCGTCTGTAGGTGGCTTAATAAGTCTGTTGTTAAAGGTTAGGGCTCAACCCTAAAAAAGCAATGGAAACTGTTAAGCTTGAGTATGGCAGGGGTAGAGGGAATTTCTAGTGTAGCGGTGAAATGCGTAGATATTAGAAAGAACACCGGTGGCGAAAGCGCTCTACTGGACCATTACTGACACTCAGAGACGAAAGCTAGGGGAGCAAAAGGGATTAGATACCCCTGTAGTCCTAGCCGTAAACGATGGATACTAGATGTTGGATTTTATAGACAGTATCGTAGCTAACGCGTTAAGTATCCCGCCTGGGGAGTACGCTCGCAAGGGTGAAACTCAAAGGAATTGACGGGGGCCCGCACAAGCAGTGGAGCATGTGGTTTAATTCGATGCAACGCGAAGAACCTTACCAGGGCTTGACATACTACAAATCTTTTAGAGATAGAAGAGTGCTTTCGAGAATGTAGATACAGGTGGTGCATGGCTGTCGTCAGCTCGTGTCGTGAGATGTTGGGTTAAGTCCCGCAACGAGCGCAACCCTCGTTTTTAGTTGCCAATTTATTGGTTTTTTTAGAAAGACTGCCGGTGACAAACCGGAGGAAGGTGAGGATGACGTCAAGTCAGCATGCCCCTTATGTCCTGGGCTACACACGTGCTACAATGATGGGGACAAAGAGTTGCCAATCTGTGAAGATGAGCTA
>EF0520471_Uncultured_haptophyte_250304-50
AAAGCGCCTGTAGGTTGTTTAATAAGTCTGTTGTTAAAGACTAGGGCTCAACCCTAGAAAAGCAATGGATACTACTAGACTAGAGTATGGCAGGGGTAGAGGGAATTTCTAGTGTAGCGGTGAAATGCGTAGATATTAGAAAGAACACCGGTGGCGAAAGCGCTCTACTGGACCATTACTGACACTCAGAGGCGAAAGCTAGGGTAGCAAAAGGGATTAGATACCCCTGTAGTCCTAGCCGTAAACGATGGATACTACATGTTGTATTTATTTTACAGTATGGTAGCTAACGCGTTAAGTATCCCGCCTGGGGAGTACGCTCGCAAGGGTGAAACTCAAAGGAATTGACGGGGGCCCGCACAAGCGGTGGAGCATGTGGTTTAATTCGATGCAACGCGAAGAACCTTACCAGGGCTTGACATACTGCGAATCTCTTTGAAAGAAGAGAGTGCCTTCGGGAATGCAGATACAGGTGGTGCATGGCTGTCGTCAGCTCGTGTCGTGAGATGTTGGGTTAAGTCCCGCAACGAGCGCAACCCTTGTTTTTAGTTACCAATTCGTTGGGTTTTCTAGAAAGACTGCCGGTGACAAACCGGAGGAAGGTGAGGATGACGTCAAGTCAGCATGCCCCTTATGTCCTGGGCTACACACGTGCTACAATGGTGAGGACAAAGAGTCGCAAGTTTGTAAAAACAAGCTA
>EF0520591_Uncultured_haptophyte_250304-72
AAAGCGCCTGTAGGTTGTTTAATAAGTCTGTTGTTAAAGACTAGGGCTTAACCCTAGAAAAGCAATGGAAACTACTAGACTAGAGTATGGCAGGGGTAGAGGGAATTTCTAGTGTAGCGGTGAAATGCGTAGATATTAGAAAGAACACCGGTGGCGAAAGCGCTCTACTGGACCATTACTGACACTCAGAGGCGAAAGCTAGGGTAGCAAAAGGGATTAGATACCCCTGTAGTCCTAGCCGTAAACGATGGATACTAGATGTTGTGCATAATGTACAGTATCGTAGCTAACGCGTTAAGTATCCCGCCTGGGGAGTACGCTCGCAAGGGTGAAACTCAAAGGAATTGACGGGGGCCCGCACAAGCGGTGGAGCATGTGGTTTAATTCGATGCAACGCGAAGAACCTTACCAGGGCTTGACATACTACAGATTCTTTTGAGAAAAAGAAGTGCCTTCGGGAATGTAGATACAGGTGGTGCATGGCTGTCGTCAGCTCGTGTCGTGAGATGTTGGGTTAAGTCCCGCAACGAGCGCAACCCTTATTTTTAGTTACTAATTCGTTAGGTTCTCTAGAAAGACTGCCGGTGACAAACCGGAGGAAGGTGAGGATGACGTCAAGTCAGCATGCCCCTTATGTCCTGGGCTACACACGTGCTACAATGGTTAAGACAAAGAGTCGCGAGCTCGCGAGAGTCAGCTA
>EF0520741_Uncultured_haptophyte_250304-90
AAAGCGCCTGTAGGTTGTTTAATAAGTCTGTTGTTAAAGACTAGGGCTCAACCCTAGAAAAGCAATGGAAACTAATAGACTAGAGTATGGCAGGGGTAGAGGGAATTTCTAGTGTAGCGGTGAAATGCGTAGATATTAGAAAGAACACCAGTGGCGAAAGCGCTCTACTGGACCATTACTGACACTCAGAGGCGAAAGCTAGGGTAGCAAAAGGGATTAGATACCCCTGTAGTCCTAGCCGTAAACGATGGATACTAGATGTTGTGTTA-TATCACAGTATCGCAGCTAACGCGTTAAGTATCCCGCCTGGGGAGTACGCTCGCAAGGGTGAAACTCAAAGGAATTGACGGGGGCCCGCACAAGCGGTGGAGCATGTGGTTTAATTCGATGCAACGCGAAGAACCTTACCAGGGCTTGACATACTACAGATCTTTTTGAGAAAGAAGAGTGCCTTCGGGAATGTAGATACAGGTGGTGCATGGCTGTCGTCAGCTCGTGTCGTGAGATGTTGGGTTAAGTCCCGCAACGAGCGCAACCCTTATTTTTAGTTACCAACTTGTTGGGTTCTCTAGAAAGACTGCCGGTGACAAACCGGAGGAAGGTGAGGATGACGTCAAGTCAGCATGCCCCTTATGTCCTGGGCTACACACGTGCTACAATGGCTAAGACAAAGAGTTGCGAATTCGTGAGAATCAGCTA
>EF0520751_Uncultured_haptophyte_250304-91
AAAGCGCCTGTAGGTTGTTTAATAAGTCTGTTGTTAAAGACTAGGGCTCAACCCTAGGAAAGCAATGGAAACTATTAGACTTGAGTATGGCAGGGGTAGAGGGAATTTCTAGTGTAGCGGTGAAATGCGTAGATATTAGAAAGAACACCGGTGGCGAAAGCGCTCTACTGGACCATTACTGACACTCAGAGGCGAAAGCTAGGGTAGCAAAAGGGATTAGATACCCCTGTAGTCCTAGCCGTAAACGATGGATACTACATGTTGTGCGTAATGTACAGTATGGTAGCTAACGCGTTAAGTATCCCGCCTGGGGAGTACGCTCGCAAGGGTGAAACTCAAAGGAATTGACGGGGGCCCGCACAAGCGGTGGAGCATGTGGTTTAATTCGATGCAACGCGAAGAACCTTACCAGGGCTTGACATACTACGAATTCTTTTGAAAAAAAGAAGTGCCTTCGGGAATGTAGATACAGGTGGTGCATGGCTGTCGTCAGCTCGTGTCGTGAGATGTTGGGTTAAGTCCCGCAACGAGCGCAACCCTTATTTTTAGTTACCAATTCGTTGGGATTTTTAGAAAGACTGCCGGTGACAAACCGGAGGAAGGTGAGGATGACGTCAAGTCAGCATGCCCCTTATGTCCTGGGCTACACACGTGCTACAATGGTTAAGACAAAGAGTCGCGAGCTTGTAAAAGTCAGCTA
>EF0520781_Uncultured_haptophyte_250304-94
AAAGCGCCTGTAGGTTGTTTAATAAGTCTGTTGTTAAAGACTAGGGCTCAACCCTAGAAAAGCAATGGAAACTACTAGACTAGAGTATGGCAGGGGTAGAGGGAATTTCTAGTGTAGCGGTGAAATGCGTAGATATTAGAAAGAACACCGGTGGCGAAAGCGCTCTACTGGACCATTACTGACACTCAGAGGCGAAAGCTAGGGTAGCAAAAGGGATTAGATACCCCTGTAGTCCTAGCCGTAAACGATGGATACTACATGTTGTGCTTTATGTACAGTATGGTAGCTAACGCGTTAAGTATCCCGCCTGGGGAGTACGCTCGCAAGGGTGAAACTCAAAGGAATTGACGGGGGCCCGCACAAGCGGTGGAGCATGTGGTTTAATTCGATGCAACGCGAAGAACCTTACCAGGACTTGACATACTACAAATTCTTTTGAGAAAAAGAAGTGCCTTCGGGAATGTAGATACAGGTGGTGCATGGCTGTCGTCAGCTCGTGTCGTGAGATGTTGGGTTAAGTCCCGCAACGAGCGCAACCCTTATTTTTAGTTACCAATTCGTTGGGTTCTCTAGAAAGACTGCCGGTGACAAACCGGAGGAAGGTGAGGATGACGTCAAGTCAGCATGCCCCTTATGTCCTGGGCTACACACGTGCTACAATGGTTAAGACAAAGAGTCGCGAGCTCGCAAGAGTCAGCTA
>EF0520801_Uncultured_haptophyte_MC615-1
AAAGCGCCTGTAGGTTGTTTAATAAGTCTGTTGTTAAAGACTAGGGCTTAACCCTAGAAAAGCAATGGAAACTACTAGACTAGAGTATGGCAGGGGTAGAGGGAATTTCTAGTGTAGCGGTGAAATGCGTAGATATTAGAAAGAACACCAGTGGCGAAAGCGCTCTACTGGACCATTACTGACACTCAGAGGCGAAAGCTAGGGTAGCAAAAGGGATTAGATACCCCTGTAGTCCTAGCCGTAAACGATGGATACTAGATGTTGTATTT--TTTACAGTATCCTAGCTAACGCGTTAAGTATCCCGCCTGGGGAGTACGCTCGCAAGGGTGAAACTCAAAGGAATTGACGGGGGCCCGCACAAGCGGTGGAGCATGTGGTTTAATTCGATGCAACGCGAAGAACCTTACCAGGGCTTGACATACTGCGAATCTTCTTGAAAGAGAGGAGTGCCTTCGGGAATGCAGTTACAGGTGGTGCATGGCTGTCGTCAGCTCGTGTCGTGAGATGTTGGGTTAAGTCCCGCAACGAGCGCAACCCTTGTTTTTAGTTACCAATTCGTTGGGTTCTCTAGAAAGACTGCCGGTGACAAACCGGAGGAAGGTGAGGATGACGTCAAGTCAGCATGCCCCTTATGTCCTGGGCTACACACGTGCTACAATGGTTAGGACAAAGAGTCGCAAGTTTGTAAAAACAAGCTA
>EF0520831_Uncultured_haptophyte_MC615-5
AAAGCGCCTGTAGGTTGTTTAGTAAGTCTGTTGTTAAAGACTAAGGCTTAACCTTAGGAAAGCGATGGAAACTACTAGACTTGAGTATGGCAGGGGTAGAGGGAATTTCTAGTGTAGCGGTGAAATGCGTAGATATTAGAAAGAACACCAGCGGCGAAAGCGCTCTACTGGACCATTACTGACACTCAGAGGCGAAAGCTAGGGGAGCAAAAGGGATTAGATACCCCTGTAGTCCTAGCCGTAAACGATGGATACTAGGTGTTGTGTATACTATACAGTGCCGTAGCTAACGCGTTAAGTATCCCGCCTGGGGAGTACGCTCGCAAGGGTGAAACTCAAAGGAATTGACGGGGGCCCGCACAAGCGGTGGAGCATGTGGTTTAATTCGATGCAACGCGAAGAACCTTACCAGGGCTTGACATACTGCAAATCTTTT-AAAACGAAAGAGTGCCTTCGAGAATGCAGATACAGGTGGTGCATGGCTGTCGTCAGCTCGTGTCGTGAGATGTTGGGTTAAGTCCCGCAACGAGCGCAACCCTCGTTTTTAGTTACCAATTTATTGGAATCTCTAGAAAGACTGCCGGTGACAAACCGGAGGAAGGTGAGGATGACGTCAAGTCAGCATGCCCCTTATGTCCTGGGCCACACACGTGCTACAATGGCAAAGACAAAGAGTTGCGAACTCGTGAGAGTCAGCTA
>EF0520841_Uncultured_haptophyte_MC615-6
AAAGCGCCTGTAGGTTGTTTAATAAGTCTGTTGTTAAAGACTAGGGCTCAACCCTAGAAAAGCAATGGAAACTACTAGACTAGAGTATGGCAGGGGTAGAGGGAATTTCTAGTGTAGCGGTGAAATGCGTAGATATTAGAAAGAACACCGGTGGCGAAAGCGCTCTACTGGACCATTACTGACACTCAGAGGCGAAAGCTAGGGTAGCAAAAGGGATTAGATACCCCTGTAGTCCTAGCCGTAAACGATGGATACTAGATGTTGGATTTATTTTACAGTATCGTAGCTAACGCGTTAAGTATCCCGCCTGGGGAGTACGCTCGCAAGGGTGAAACTCAAAGGAATTGACGGGGGCCCGCACAAGCGGTGGAGCATGTGGTTTAATTCGATGCAACGCGAAGAACCTTACCAGGGCTTGACATACTGCGAATCTTTTTGAAAGAAGAGAGTGCCTTCGGGAATGCAGATACAGGTGGTGCATGGCTGTCGTCAGCTCGTGTCGTGAGATGTTGGGTTAAGTCCCGCAACGAGCGCAACCCTTGTTTTTAGTTACCAACTTGTTGGGTTTTCTAGAAAGACTGCCGGTGACAAACCGGAGGAAGGTGAGGATGACGTCAAGTCAGCATGCCCCTTATGTCCTGGGCTACACACGTGCTACAATGGCTAGGACAAAGAGTCGCAAGTTTGCAAAAACAAGCTA
>EF0520971_Uncultured_haptophyte_MC615-22
AAAGCGCCTGTAGGTTGTTTAGTAAGTCTGTTGTTAAAGACTAAGGCTTAACCTTAGGAAAGCGATGGAAACTACTAGACTTGAGTATGGCAGGGGTAGAGGGAATTTCTAGTGTAGCGGTGAAATGCGTAGATATTAGAAAGAACACCAGCGGCGAAAGCGCTCTACTGGACCATTACTGACACTCAGAGGCGAAAGCTAGGGGAGCAAAAGGGATTAGATACCCCTGTAGTCCTAGCCGTAAACGATGGATACTAGGTGTTGTGTATACTATACAGTGCCGTAGCTAACGCGTTAAGTATCCCGCCTGGGGAGTACGCTCGCAAGGGTGAAACTCAAAGGAATTGACGGGGGCCCGCACAAGCGGTGGAGCATGTGGTTTAATTCGATGCAACGCGAAGAACCTTACCAGGGCTTGACATACTGCAAATCTTTTTTAAACGAAAGAGTGCCTTCGGGAATGCAGATACAGGTGGTGCATGGCTGTCGTCAGCTCGTGTCGTGAGATGTTGGGTTAAGTCCCGCAACGAGCGCAACCCTCGTTTTTAGTTACCAATTTATTGGAATCTCTAGAAAGACTGCCGGTGACAAACCGGAGGAAGGTGAGGATGACGTCAAGTCAGCATGCCCCTTATGTCCTGGGCCACACACGTGCTACAATGGCAAAGACAAAGAGTCGCAAACCTGCAAAGGCTAGCTA
>EF0521001_Uncultured_haptophyte_MC615-26
AAAGCGCCTGTAGGTTGTTTAATAAGTCTGTTGTTAAAGACTAGGGCTCAACCCTAGAAAAGCAATGGAAACTACTAGACTAGAGTATGGCAGGGGTAGAGGGAATTTCTAGTGTAGCGGTGAAATGCGTAGATATTAGAAAGAACACCAGTGGCGAAAGCGCTCTACTGGACCATTACTGACACTCAGAGGCGAAAGCTAGGGTAGCAAAAGGGATTAGATACCCCTGTAGTCCTAGCCGTAAACGATGGATACTAGATGTTGTATTTATTTTACAGTATCGTAGCTAACGCGTTAAGTATCCCGCCTGGGGAGTACGCTCGCAAGGGTGAAACTCAAAGGAATTGACGGGGGCCCGCACAAGCGGTGGAGCATGTGGTTTAATTCGATGCAACGCGAAGAACCTTACCAGGGCTTGACATACTGCGAATCTTTTTGAAAGAAGAGAGTGCCTTCGGGAATGCAGATACAGGTGGTGCATGGCTGTCGTCAGCTCGTGTCGTGAGATGTTGGGTTAAGTCCCGCAACGAGCGCAACCCTTGTTTTTAGTTACCAACTTGTTGGGTTTTCTAGAAAGACTGCCGGTGACAAACCGGAGGAAGGTGAGGATGACGTCAAGTCAGCATGCCCCTTATGTCCTGGGCTACACACGTGCTACAATGGTTAGGACAAAGAGTTGCGAGTTCGCGAGGACCAGCTA
>EF0521051_Uncultured_haptophyte_MC615-31
AAAGCGCCTGTAGGTTGTTTAGTAAGTCTGTTGTTAAAGACTAGGGCTTAACCCTAGAAAAGCAATGGAAACTACTAGACTAGAGTATGGTAGGGGTAGAGGGAATTTCTAGTGTAGCGGTGAAATGCGTAGATATTAGAAAGAACACCGGTGGCGAAAGCGCTCTACTGGACCATTACTGACACTCAGAGGCGAAAGCTAGGGTAGCAAAAGGGATTAGATACCCCTGTAGTCCTAGCCGTAAACGATGGATACTAGATGTTGCGCTT--TGTGCAGTATCGTAGCTAACGCGTTAAGTATCCCGCCTGGGGAGTACGCTCGCAAGGGTGAAACTCA-AGGAATTGACGGGGGCCCGCACAAGCGGTGGAGCATGTGGTTTAATTCGATGCAACGCGAAGAACCTTACCAGGGCTTGACATACTACGAATTTTCTTGAAAAAGAAAAGTGCCTTCGGGAATGTAGATACAGGTGGTGCATGGCTGTCGTCAGCTCGTGTCGTGAGATGTTGGGTTAAGTCCCGCAACGAGCGCAACCCTTATTTTTAGTTACCAATTCGTTGGGTTCTCTAGAAAGACTGCCGGTGACAAACCGGAGGAAGGTGAGGATGACGTCAAGTCAGCATGCCCCTTATGTCCTGGGCTACACACGTGCTACAATGGCTAAGACAAAGAGTTGCGAGCTCGCGAGAGTCAGCTA
>EF0521271_Uncultured_haptophyte_MC615-54
AAAGCGCCTGTAGGTGGTTTAATAAGTCTGTTGTTAAAGACTAGGGCTTAACCCTAGGAAAGCAATGGAAACTAATAGACTAGAGTATGGCAGGGGTAGAGGGAATTTCTAGTGTAGCGGTGAAATGCGTAGATATTAGAAAGAACACCAGTGGCGAAAGCGCTCTACTGGACCATTACTGACACTCAGAGGCGAAAGCTAGGGTAGCAAAAGGGATTAGATACCCCTGTAGTCCTAGCCGTAAACGATGGATACTAGATGTTGTGTTT-TCTCACAGTGTCGCAGCTAACGCGTTAAGTATCCCGCCTGGGGAGTACGCTCGCAAGGGTGAAACTCAAAGGAATTGACGGGGGCCCGCACAAGCGGTGGAGCATGTGGTTTAATTCGATGCAACGCGAAGAACCTTACCAGGGCTTGACATACTGCAGATCTTTTTGAGAAAGAAGAGTGCCTTCGGGAATGCAGATACAGGTGGTGCATGGCTGTCGTCAGCTCGTGTCGTGAGATGTTGGGTTAAGTCCCGCAACGAGCGCAACCCTTATTTTTAGTTACCAACTTGTTGGGTTCTCTAGAAAGACTGCCGGTGACAAACCGGAGGAAGGTGAGGATGACGTCAAGTCAGCATGCCCCTTATGTCCTGGGCTACACACGTGCTACAATGGTTAAGACAAAGAGTCGCGAGTTCGTGAGAACCAGCTA
>EF0521331_Uncultured_haptophyte_MC615-61
AAAGCGCCTGTAGGTTGTTTAATAAGTCTGTTGTTAAAGACTAGGGCTTAACCCTAGGAAAGCAATGGAAACTACTAGACTAGAGTATGATAGGGGTAGAGGGAATTTCTAGTGTAGCGGTGAAATGCGTAGATATTAGGAAGAACACCGGTGGCGAAGGCGCTCTACTGGATCATTACTGACACTCAGAGGCGAAAGCTAGGGTAGCAAAAGGGATTAGATACCCCTGTAGTCCTAGCCGTAAACGATGGATACTAGATGTTGCGTTTTTTGTGCAGTATCGTAGCTAACGCGTTAAGTATCCCGCCTGGGGAGTACGCTCGCAAGGGTGAAACTCAAAGGAATTGACGGGGGCCCGCACAAGCGGTGGAGCATGTGGTTTAATTCGATGCAACGCGAAGAACCTTACCAAGGCTTGACATACTACAAATTTCTTTGAAAGAGGAAAGTGCCTTCGGGAATGTAGATACAGGTGGTGCATGGCTGTCGTCAGCTCGTGTCGTGAGATGTTGGGTTAAGTCCCGCAACGAGCGCAACCCTTGTTTTTAGTTGCCAATTTTTTGGGTTTTCTAGAAAGACTGCCGGTGACAAACCGGAGGAAGGTGAGGATGACGTCAAGTCAGCATGCCCCTTATGCCTTGGGCTACACACGTGCTACAATGGTTAAGACAAAGAGTTGCGAGCTTGTGAGAGTTAGCTA
>EF0521621_Uncultured_haptophyte_MC615-95
AAAGCGCCTGTAGGTTGTTTAATAAGTCTGTTGTTAAAGACTAGGGCTTAACCCTAGAAAAGCAATGGAAACTAATAGACTAGAGTATGGCAGGGGTAGAGGGAATTTCTAGTGTAGCGGTGAAATGCGTAGATATTAGAAAGAACACCAGTGGCGAAAGCGCTCTACTGGACCATTACTGACACTCAGAGGCGAAAGCTAGGGTAGCAAAAGGGATTAGATACCCCTGTAGTCCTAGCCGTAAACGATGGATACTAGATGTTGTGCTT-CCGTACAGTGTCATAGCTAACGCGTTAAGTATCCCGCCTGGGGAGTACGCTCGCAAGGGTGAAACTCAAAGGAATTGACGGGGGCCCGCACAAGCGGTGGAGCATGTGGTTTAATTCGATGCAACGCGAAGAACCTTACCAGGGCTTGACATACTACAAATTCTTTAGAGATAGAGAAGTGCCTTCGGGAATGTAGATACAGGTGGTGCATGGCTGTCGTCAGCTCGTGTCGTGAGATGTTGGGTTAAGTCCCGCAACGAGCGCAACCCTTATTTTTAGTTACCAATTCGTTGGGTTCTCTAGAAAGACTGCCGGTGACAAACCGGAGGAAGGTGAGGATGACGTCAAGTCAGCATGCCCCTTATGTCCTGGGCTACACACGTGCTACAATGGTTAAGACAAAGAGTCGCGAGCTCGCAAGAGTCAGCTA
>EF0521831_Uncultured_haptophyte_MC622-16
AAAGCGCCTGTAGGTTGTTTATTAAGTCTGTTGTTAAAGACTAGGGCTTAACCCTAGAAAAGCAATGGAAACTAATAGACTAGAGTATGGCAGGGGTAGAGGGAATTTCTGGTGTAGCGGTGAAATGCGTAGATATTAGAAAGAACACCGGTGGCGAAAGCGCTCTACTGGACCATTACTGACACTCAGAGGCGAAAGCTAGGGTAGCAAAAGGGATTAGATACCCCTGTAGTCCTAGCCGTAAACGATGGATACTAGATGTTGTGCTTCATGTACAGTATCGTAGCTAACGCGTTAAGTATCCCGCCTGGGGAGTACGCTCGCAAGGGTGAAACTCAAAGGAATTGACGGGGGCCCGCACAAGCGGTGGAGCATGTGGTTTAATTCGATGCAACGCGAAGAACCTTACCAGGGCTTGACATACTACGAATTTTCTTGAAAGAGAAAAGTGCCTTCGGGAATGTAGATACAGGTGGTGCATGGCTGTCGTCAGCTCGTGTCGTGAGATGTTGGGTTAAGTCCCGCAACGAGCGCAACCCTTATTTTTAGTTACCAATTCGTTGGGTTCTCTAGAAAGACTGCCGGTGACAAACCGGAGGAAGGTGAGGATGACGTCAAGTCAGCATGCCCCTTATGTCCTGGGCTACACACGTGCTACAATGGTTAAGACAAAGAGTCGCGAGCTCGCAAGAGTCAGCTA
>EF0521881_Uncultured_haptophyte_MC622-21
AAAGCGCCTGTAGGTTGTTTAATAAGTCTGTTGTTAAAGACTAGGGCTTAACCCTAGGAAAGCAATGGAAACTACTAGACTAGAGTATGGTAGGGGTAGAGGGAATTTCTAGTGTAGCGGTGAAATGCGTAGATATTAGGAAGAACACCGGTGGCGAAGGCGCTCTACTGGATCATTACTGACACTCAGAGGCGAAAGCTAGGGTAGCAAAAGGGATTAGATACCCCTGTAGTCCTAGCCGTAAACGATGGATACTAGATGTTGCGTTTATTATGCAGTATCGTAGCTAACGCGTTAAGTATCCCGCCTGGGGAGTACGCTCGCAAGGGTGAAACTCAAAGGAATTGACGGGGGCCCGCACAAGCGGTGGAGCATGTGGTTTAATTCGATGCAACGCGAAGAACCTTACCAAGGCTTGACATACTACAAATTTCTTTGAGAAAAGAAAGTGCCTTCGGGAATGTAGATACAGGTGGTGCATGGCTGTCGTCAGCTCGTGTCGTGAGATGTTGGGTTAAGTCCCGCAACGAGCGCAACCCTTATTTTTAGTTGCCAATTTATTGGGTTTTCTAGAAAGACTGCCGGTGACAAACCGGAGGAAGGTGAGGATGACGTCAAGTCAGCATGCCCCTTATGTCTTGGGCTACACACGTGCTACAATGGTTAAGACAAAGAGTTGCGAGCTCGCAAGAGTCAGCTA
>EF0521941_Uncultured_haptophyte_MC622-28
AAAGCGCCTGTAGGTTGTTTAGTAAGTCTGTTGTTAAAGACTAAGGCTTAACCTTAGGAAAGCGATGGAAACTACTAGACTTGAGTATGGCAGGGGTAGAGGGAATTTCTAGTGTAGCGGTGAAATGCGTAGATATTAGAAAGAACACCAGCGGCGAAAGCGCTCTACTGGACCATTACTGACACTCAGAGGCGAAAGCTAGGGGAGCAAAAGGGATTAGATACCCCTGTAGTCCTAGCCGTAAACGATGGATACTAGGTGTTGTGTATATTATACAGTGCCGTAGCTAACGCGTTAAGTATCCCGCCTGGGGAGTACGCTCGCAAGGGTGAAACTCAAAGGAATTGACGGGGGCCCGCACAAGCGGTGGAGCATGTGGTTTAATTCGATGCAACGCGAAGAACCTTACCAGGGCTTGACATACTGCAAATCTTTTTTAAACGAAAGAGTGCCTTCGGGAATGCAGATACAGGTGGTGCATGGCTGTCGTCAGCTCGTGTCGTGAGATGTTGGGTTAAGTCCCGCAACGAGCGCAACCCTCGTTTTTAGTTACCAATTTATTGGAATCTCTAGAAAGACTGCCGGTGACAAACCGGAGGAAGGTGAGGATGACGTCAAGTCAGCATGCCCCTTATGTCCTGGGCCACACACGTGCTACAATGGCAAAGACAAAGAGTCGCAAACCTGCAAAGGCTAGCTA
>EF0521971_Uncultured_haptophyte_MC622-31
AAAGCGCCTGTAGGTTGTTTGTTAAGTCCGTTGTTAAAGCCTAGGGCTTAACCCTAGAGAAGCAATGGAAACTAGTAGACTAGAGTATGGTAGGGGTAGAGGGAATTTCTAGTGTAGCGGTGAAATGCGTAGATATTAGAAAGAACACCAGTGGCGAAGGCGCTCTACTGGACCATTACTGACACTCAGAGGCGAAAGCTAGGGTAGCAAAAGGGATTAGATACCCCTGTAGTCCTAGCCGTAAACGATGGATACTAGATGTTGTGCTTATTGTACAGTATCGTAGCTAACGCGTTAAGTATCCCGCCTGGGGAGTACGCTCGCAAGGGTGAAACTCAAAGGAATTGACGGGGGCCCGCACAAGCGGTGGAGCATGTGGTTTAATTCGATGCAACGCGAAGAACCTTACCAGGGCTTGACATACTGCGAATCTTTTTGAGAAAAAAGAGTGCCTTCGGGAATGCAGGTACAGGTGGTGCATGGCTGTCGTCAGCTCGTGTCGTGAGATGTTGGGTTAAGTCCCGCAACGAGCGCAACCCTTGTTTTTAGTTACTAATTTATTAGGTTTTCTAGAAAGACTGCCGGTGACAAACCGGAGGAAGGTGAGGATGACGTCAAGTCAGCATGCCCCTTATGCCTTGGGCTACACACGTGCTACAATGGTTAAGACAAAGAGTTGCGAGCTCGCGAGAGTCAGCTA
>EF0522001_Uncultured_haptophyte_MC622-35
AAAGCGCCTGTAGGTTGTTTATTAAGTCTGTTGTTAAAGACTAGGGCTTAACCCTAGAAAAGCAATGGAAACTAATAGACTCGAGTATGGCAGGGGTAGAGGGAATTTCTAGTGTAGCGGTGAAATGCGTAGATATTAGAAAGAACACCGGTGGCGAAAGCGCTCTACTGGACCATTACTGACACTCAGAGGCGAAAGCTAGGGTAGCAAAAGGGATTAGATACCCCTGTAGTCCTAGCCGTAAACGATGGATACTAGATGCTGTGCATTAAGTACAGTATCGTAGCTAACGCGTTAAGTATCCCGCCTGGGGAGTACGCTCGCAAGGGTGAAACTCAAAGGAATTGACGGGGGCCCGCACAAGCGGTGGAGCATGTGGTTTAATTCGATGCAACGCGAAGAACCTTACCAGGGCTTGACATACTACGAATTCTTTTGAAAAAGAGAAGTGCCTTCGGGAATGTAGATACAGGTGGTGCATGGCTGTCGTCAGCTCGTGTCGTGAGATGTTGGGTTAAGTCCCGCAACGAGCGCAACCCTTATTTTTAGTTACCAATTCGTTGGGTTCTCTAGAAAGACTGCCGGTGACAAACCGGAGGAAGGTGAGGATGACGTCAAGTCAGCATGCCCCTTATGTCCTGGGCTACACACGTGCTACAATGGTTAAGACAAAGAGTCGCGAGCTTGTGAAAGTCAGCTA
>EF0522111_Uncultured_haptophyte_MC622-48
AAAGCGCCTGTAGGTTGTTTATTAAGTCTGTTGTTAAAGCCTAGGGCTTAACCCTAGAACAGCAATGGAAACTGGTAAACTTGAGTATGGTAGGGGTAGAGGGAATTTCTAGTGTAGCGGTGAAATGCGTAGATATTAGAAAGAACACCAGTGGCGAAAGCGCTCTACTGGACCATTACTGACACTCAGAGGCGAAAGCTAGGGTAGCAAAAGGGATTAGATACCCCTGTAGTCCTAGCCGTAAACGATGGATACTAGATGTTGCGCTTATAGTGCAGTATCGTAGCTAACGCGTTAAGTATCCCGCCTGGGGAGTACGCTCGCAAGGGTGAAACTCAAAGGAATTGACGGGGGCCCGCACAAGCGGTGGAGCATGTGGTTTAATTCGATGCAACGCGAAGAACCTTACCAGGGCTTGACATACTGCGAATCTCTTTGAAAGAAGAGAGTGCCTTCGGGAATGCAGATACAGGTGGTGCATGGCTGTCGTCAGCTCGTGTCGTGAGATGTTGGGTTAAGTCCCGCAACGAGCGCAACCCTTGTTTTTAGTTACTAATTTATTAGGTTTTCTAGAAAGACTGCCGGTGACAAACCGGAGGAAGGTGAGGATGACGTCAAGTCAGCATGCCCCTTATGTCCTGGGCCACACACGTGCTACAATGGTTAAGACAAAGAGTCGCAAATTCGCAAGGATAAGCTA
>EF0522181_Uncultured_haptophyte_MC622-58
AAAGCGCCTGTAGGTTGTTTAATAAGTCTGTTGTTAAAGACTAGGGCTCAACCCTGGGAAAGCAATGGAAACTGATAAACTTGAGTATGGCAGGGGTAGAGGGAATTTCTAGTGTAGCGGTGAAATGCGTAGATATTAGAAAGAACACCGGTGGCGAAAGCGCTCTACTGGACCATTACTGACACTCAGAGGCGAAAGCTAGGGGAGCGAAAGGGATTAGATACCCCTGTAGTCCTAGCCGTAAACGATGGATACTAGATGTTGTGTTATTTATACAGTATCGTAGCTAACGCGTTAAGTATCCCGCCTGGGGAGTACGCTCGCAAGGGTGAAACTCAAAGGAATTGACGGGGGCCCGCACAAGCGGTGGAGCATGTGGTTTAATTCGATGCAACGCGAAGAACCTTACCAGGGCTTGACATACTACAAATCTCTTTGAAACGAGAGAGTGCCTTCGGGAATGTAGATACAGGTGGTGCATGGCTGTCGTCAGCTCGTGTCGTGAGATGTTGGGTTAAGTCCCGCAACGAGCGCAACCCTCGTTTTTAGTTGCCAATTTATTGGGT-TTTTAGAAAGACTGCCGGTGACAAACCGGAGGAAGGTGAGGATGACGTCAAGTCAGCATGCCCCTTATGCCCTGGGCCACACACGTGCTACAATGGCAAAGACAAAGAGTTGCAAATTCGCGAGGATAAGCTA
>EF0522241_Uncultured_haptophyte_MC622-64
AAAGCGCCTGTAGGTTGTTTAATAAGTCTGTTGTTAAAGACCAGGGCTTAACCCTGGGAAAGCAATGGAAACTACTAGACTAGAGTATGATAGGGGTAGAGGGAATTTCTAGTGTAGCGGTGAAATGCGTAGATATTAGAAAGAGCACCGGTGGCGAAGGCGCTCTACTGGATCATTACTGACACTCAGAGGCGAAAGCTAGGGTAGCAAAAGGGATTAGATACCCCTGTAGTCCTAGCCGTAAACGATGGATACTAGGTGTTGCGTTT-TTATGCAGTATCGTAGCTAACGCGTTAAGTATCCCGCCTGGGGAGTACGCTCGCAAGGGTGAAACTCAAAGGAATTGACGGGGGCCCGCACAAGCGGTGGAGCATGTGGTTTAATTCGATGCAACGCGAAGAACCTTACCAAGGCTTGACATACTACGAGTTTTCTTGAAAAAGAAAAGTGCCTTCGGGAATGTAGATACAGGTGGTGCATGGCTGTCGTCAGCTCGTGTCGTGAGATGTTGGGTTAAGTCCCGCAACGAGCGCAACCCTTATTTTTAGTTACCAATTCGTTGGGTTCTCTAGAAAGACTGCCGGTGACAAACCGGAGGAAGGTGAGGATGACGTCAAGTCAGCATGCCCCTTATGTCCTGGGCTACACACGTGCTACAATGGCTAAGACAAAGAGTTGCGAGCTCGCGAGAGTCAGCTA
>EF0522481_Uncultured_haptophyte_MC622-90
AAAGCGCCTGTAGGTTGTTTAATAAGTCTGTTGTTAAAGACTAGGGCTCAACCCTAGAAAAGCAATGGAAACTACTAGACTAGAGTATGGCAGGGGTAGAGGGAATTTCTAGTGTAGCGGTGAAATGCGTAGATATTAGAAAGAACACCGGTGGCGAAAGCGCTCTACTGGACCATTACTGACACTCAGAGGCGAAAGCTAGGGTAGCAAAAGGGATTAGATACCCCTGTAGTCCTAGCCGTAAACGATGGATACTAGATGTTGTATTTATTTTACAGTATCGTAGCTAACGCGTTAAGTATCCCGCCTGGGGAGTACGCTCGCAAGGGTGAAACTCAAAGGAATTGACGGGGGCCCGCACAAGCGGTGGAGCATGTGGTTTAATTCGATGCAACGCGAAGAACCTTACCAGGGCTTGACATACTGCGAATCTCTTTGAAAGGAGAGAGTGCCTTCGGGAATGCAGATACAGGTGGTGCATGGCTGTCGTCAGCTCGTGTCGTGAGATGTTGGGTTAAGTCCCGCAACGAGCGCAACCCTTGTTTTTAGTTACCAACTTGTTGGGTTTTCTAGAAAGACTGCCGGTGACAAACCGGAGGAAGGTGAGGATGACGTCAAGTCAGCATGCCCCTTATGTCCTGGGCTACACACGTGCTACAATGGTTAGGACAAAGAGTCGCAAGTTTGCAAAAACAAGCTA
>HM1329741_Uncultured_marine_haptophyte_Biosope_T120_16S_PLA491030
AAAGCGCCTGTAGGTTGTTTAATAAGTCTGGTATTAAAGACTAGGGCTCAACCCTAGAAAAATATTGGATACTGTTAAGCTCGAGTATGGTAGAGGTAGAGGGAATTTCTAGTGTAGCGGTGAAATGCGTAGATATTAGAAAGAACACCGGTGGCGAAAGCGCTCTACTGGGCCATTACTGACACTCAGAGGCGAAAGCTAGGGGAGCAAAAGGGATTAGATACCCCTGTAGTCCTAGCCGTAAACGATGGATACTAGGTGTTGTATTTTTTTTACAGTATCGTAGCTAACGCGTTAAATATCCCGCCTGGGGAGTACGCTCGCAAGGGTGAAACTCAAAGGAATTGACGGGGGCCCGCACAAGCGGTGGAGCATGTGGTTTAATTCGATGCAACGCGAAGAACCTTACCAGGACTTGACATACTACAAATCTTTTAGAAATAGAAGAGTGCCTTCGGGAATGTAGATACAGGTGGTGCATGGCTGTCGTCAGCTCGTGCCGTGAGATGTTGGGTTAAGTCCCGCAACGAGCGCAACCCTCGTTTTTAGTTGCCGTTT---TCGGATCTCTAGAAAGACTGCCGGTGACAAACCGGAGGAAGGTGAGGATGACGTCAAGTCAGCATGCCCCTTATGTCCTGGGCTACACACGTGCTACAATGATAAAAACAAAGAGTCGTAAACCCGCGAGGACTAACTA
>HM1330391_Uncultured_marine_haptophyte_Biosope_T123_16S_PLA491029
---------------------------------------------------------------------AACTGCTAGACTAGAGTATGGCAGGGGTAGAGGGAATTTCTAGTGTAGCGGTGAAATGCGTAGATATTAGAAAGAACACCGGTGGCGAAAGCGCTCTACTGGACCATTACTGACACTCAGAGGCGAAAGCTAGGGTAGCAAAAGGGATTAGATACCCCTGTAGTCCTAGCCGTAAACGATGGATACTAGATGTTGTATTTATTTTACAGTGTCCTAGCTAACGCGTTAAGTATCCCGCCTGGGGAGTACGCTCGCAAGGGTGAAACTCAAAGGAATTGACGGGGGCCCGCACAAGCGGTGGAGCATGTGGTTTAATTCGATGCAACGCGAAGAACCTTACCAGGGCTTGACATACTGCGAATCTTTCTGAAAGGAGAGAGTGCCTTCGGGAGTGCAGATACAGGTGGTGCATGGCTGTCGTCAGCTCGTGTCGTGAGATGTTGGGTTAAGTCCCGCAACGAGCGCAACCCTTGTTTTTAGTTACCAATTCGTTGGGTTTTCTAGAAAGACTGCCGGTGACAAACCGGAGGAAGGTGAGGATGACGTCAAGTCAGCATGCCCCTTATGTCCTGGGCTACACACGTGCTACAATGGTAAGGACAAAGAGTCGCAAGTTTGCAAAAACAAGCTA
>HM1330541_Uncultured_marine_haptophyte_Biosope_T148_16S_PLA491014
AAAGCGCCTGTAGGTGGTTTAGTAAGTCTGTTGTTAAAGCCTAGGGCTTAACCCTAGAAAAGCAATGGAAACTACTAGACTAGAGTATGGTAGGGGTAGAGGGAATTTCTAGTGTAGCGGTGAAATGCGTAGATATTAGAAAGAACACCGGTGGCGAAAGCGCTCTACTGGACCATTACTGACACTCAGAGGCGAAAGCTAGGGTAGCAAAAGGGATTAGATACCCCTGTAGTCCTAGCCGTAAACGATGGATACTAGATGTTGGGTTTATTTCACAGTGTCGTAGCTAACGCGTTAAGTATCCCGCCTGGGGAGTACGCTCGCAAGGGTGAAACTCAAAGGAATTGACGGGGGCCCGCACAAGCGGTGGAGCATGTGGTTTAATTCGATGCAACGCGAAGAACCTTACCAGGGCTTGACATACTACAAATCTTTTTGAGAAAAAAGAGTGCCTTCGGGAATGTAGATACAGGTGGTGCATGGCTGTCGTCAGCTCGTGTCGTGAGATGTTGGGTTAAGTCCCGCAACGAGCGCAACCCTTATTTTTAGTTACCAACTTGTTGGGTTCTCTAGAAAGACTGCCGGTGACAAGCCGGAGGAAGGTGAGGATGACGTCAAGTCAGCATGCCCCTTATGTCCTGGGCTACACACGTGCTACAATGGTTAAGACAAAGAGTCGCGAGTTCGTGAGAACCAGCTA
>HM1331031_Uncultured_marine_haptophyte_Biosope_T33_16S_PLA491001
AAAGCGCCTGTAGGTTGTTTAATAAGTCTGTTGTTAAAGACTGGGGCTTAACCCCAGGAAAGCAATGGAAACTACTAGACTAGAGTATGGTAGGGGTAAAGGGAATTTCTAGTGTAGCGGTGAAATGCGTAGATATTAGAAAGAACACCGGTGGCGAAAGCGCTTTACTGGACCATTACTGTCACTCAGAGGCGAAAGCTAGGGTAGCCAAAGGGATTAGATACCCCTGTAGTCCTAGCCGTAAACGATGGATACTAGATGTTGCGCTTATTGTGCAGTGTCGTAGCTAACGCGTTAAGTATCCCGCCTGGGGAGTACGCTCGCAAGGGTGAAACTCAAAGGAATTGACGGGGGCCCGCACAAGCGGTGGAGCATGTGGTTTAATTCGATGCAACGCGAAGAACCTTACCAGGGCTTGACATACTGCAAATTTTCTTGAAAGAGAAAAGTGCCTTCGGGAATGCAGATACAGGTGGTGCATGGCTGTCGTCAGCTCGTGTCGTGAGATGTTGGGTTAAGTCCCGCAACGAGCGCAACCCTCGTTTTCAGTTGCCATTTTA-TGGGTTCTCTAGAAAGACTGCCAGTGACAAACCGGAGGAAGGTGGGGATGACGTCAAGTCAGCATGCCCCTTATGCCCTGGGCTACACACGTGCTACAATGGCTAAGACAAAGAGTCGCGAATTCGCGAGAATCAGCTA
>HM1331091_Uncultured_marine_haptophyte_Biosope_T33_16S_PLA491008
AAAGCGCCTGTAGGTTGTCTAATAAGTCCGTTGTTAAATACTAGGGCTTAACCCTGGGAAAGCAATGGAGACTAATAGGCTTGAGTATGGTAGGGGTAGAGGGAATTTCTAGTGTAGCGGTGAAATGCGTAGATATTAGAAAGAACACCAGTGGCGAAAGCGCTCTACTGGGCCATTACTGACACTCAGAGGCGAAAGCTAGGGGAGCGAAAGGGATTAGATACCCCTGTAGTCCTAGCCGTAAACGATGGATACTAGGTGTTGTGTTT-ATACACAGTATCGTAGCTAACGCGTTAAGTATCCCGCCTGGGGAGTACGATCGCAAGGTTGAAACTCAAAGGAATTGACGGGGGCCCGCACAAGCGGTGGAGCATGTGGTTTAATTCGATGCAACGCGAAGAACCTTACCAGGGCTTGACATACTGCAAATTTTCTTGAAAGAGAAAAGTGCCTTCGGGAATGCAGATACAGGTGGTGCATGGCTGTCGTCAGCTCGTGTCGTGAGATGTTGGGTTAAGTCCCGCAACGAGCGCAACCCTCGTTTTTAGTTGCCATTTTA-TGGGTTCTCTAGAAAGACTGCCGGTGACAAACCGGAGGAAGGTGGGGATGACGTCAAGTCAGCATGCCCCTTATGCCCTGGGCTACACACGTGCTACAATGGCTAAGACAAAGAGTCGCGAATTCGCGAGAATCAGCTA
>HM1331201_Uncultured_marine_haptophyte_Biosope_T33_16S_PLA491020
AAAGCGCCTGTAGGTTGTCTAATAAGTCCGTTGTTAAATACTAGGGCTTAACCCTGGGAAAGCAATGGAAACTAATAGGCTTGAGTATGGTAGGGGTAGAGGGAATTTCTAGTGTAGCGGTGAAATGCGTAGATATTAGAAAGAACACCAGTGGCGAAAGCGCTCTACTGGGCCATTACTGACACTCAGAGGCGAAAGCTAGGGGAGCGAAAGGGATTAGATACCCCTGTAGTCCTAGCCGTAAACGATGGATACTAGGTGTTGTGTTTA-TACACAGTATCGTAGCTAACGCGTTAAGTATCCCGCCTGGGGAGTACGCTCGCAAGGGTGAAACTCAAAGGAATTGACGGGGGCCCGCACAAGCGGTGGAGCATGTGGTTTAATTCGATGCAACGCGAAGAACCTTACCAGGGCTTGACATACTACAAATCTTTTTGAGACGAAAGAGTGCCTTCGGGAATGTAGATACAGGTGGTGCATGGCTGTCGTCAGCTCGTGTCGTGAGATGTTGGGTTAAGTCCCGCAACGAGCGCAACCCTCGTTTTTAGTTGCCAATTTATTGGGATTTCTAAAGAGACTGCCGATGATAAATCGGAGGAAGGTGAGGATGACGTCAAGTCAGCATGCCCCTTATGTCCTGGGCTACACACGTGCTACAATGGCAAAGACAAAGAGTCGCAAATTCGCGAGAACTAGCTA
>HM1331391_Uncultured_marine_haptophyte_Biosope_T35_16S_OXY107015
AAAGCGCCTGTAGGTTGTTTAATAAGTCTGTTGTTAAAGACTAGGGCTCAACCCTGGGAAAGCAATGGAAACTGATAAACTTGAGTATGGCAGGGGTAGAGGGAATTTCTAGTGTAGCGGTGAAATGCGTAGATATTAGAAAGAACACCGGTGGCGAAAGCGCTCTACTGGACCATTACTGACACTCAGAGGCGAAAGCTAGGGGAGCGAAAGGGATTAGATACCCCTGTAGTCCTAGCCGTAAACGATGGATACTAGATGTTGTGTTTTTTATACAGTATCGTAGCTAACGCGTTAAGTATCCCGCCTGGGGAGTACGCTCGCAAGGGTGAAACTCAAAGGAATTGACGGGGGCCCGCACAAGCGGTGGAGCATGTGGTTTAATTCGATGCAACGCGAAGAACCTTACCAGGGCTTGACATACTACAAATCTTTTCGAAATGAAAGAGTGCCTTCGGGAATGTAGATACAGGTGGTGCATGGCTGTCGTCAGCTCGTGTCGTGAGATGTTGGGTTAAGTCCCGCAACGAGCGCAACCCTCGTTTTTAGTTGCCAATTTATTGGGT-TTTTAGAAAGACTGCCGGTGACAAACCGGAGGAAGGTGAGGATGACGTCAAGTCAGCATGCCCCTTATGTCCTGGGCCACACACGTGCTACAATGACAAAGACAAAGAGTTGCAAGTTCGCGAGGATAAGCTA
>HM1331681_Uncultured_marine_haptophyte_Biosope_T35_16S_PLA491023
AAAGCGCCTGTAGGTTGTTTAATAAGTCTGTTGTTAAAGACTAGGGCTTAACCCTAGAAAAGCAATGGAAACTACTAGACTAGAGTATGGCAGGGGTAGAGGGAATTTCTAGTGTAGCGGTGAAATGCGTAGATATTAGAAAGAACACCGGTGGCGAAAGCGCTCTACTGGACCATTACTGACACTCAGAGGCGAAAGCTAGGGTAGCAAAAGGGATTAGATACCCCTGTAGTCCTAGCCGTAAACGATGGATACTAGATGTTGTGCTTCCTGTACAGTATCGTAGCTAACGCGTTAAGTATCCCGCCTGGGGAGTACGCTCGCAAGGGTGAAACTCAAAGGAATTGACGGGGGCCCGCACAAGCGGTGGAGCATGTGGTTTAATTCGATGCAACGCGAAGAACCTTACCAGGACTTGACATACTACGAATTCTTTTGAGAAAAAGAAGTGCCTTCGGGAATGTAGATACAGGTGGTGCATGGCTGTCGTCAGCTCGTGTCGTGAGATGTTGGGTTAAGTCCCGCAACGAGCGCAACCCTTATTTTTAGTTACTAATTCGTTAGGTTCTCTAGAAAGACTGCCGGTGACAAACCGGAGGAAGGTGAGGATGACGTCAAGTCAGCATGCCCCTTATGTCCTGGGCTACACACGTGCTACAATGGTTAAGACAAAGAGTCGCGAGCTCGCGAGAGTCAGCTA
>HM1331721_Uncultured_marine_haptophyte_Biosope_T35_16S_PLA491030
AAAGCGCCTGTAGGTTGTTTAATAAGTCTGTTGTTAAAGCCTAGGGCTTAACCCTAGAAAAGCAATGGAAACTACTAGACTAGAGTATGGCAGGGGCAGAGGGAATCTCTAGTGTAGCGGTGAAATGCGTAGATATTAGAAAGAACACCGGTGGCGAAAGCGCTCTGCTGGACCATTACTGACACTCAGAGGCGAAAGCTAGGGTAGCAAAAGGGATTAGATACCCCTGTAGTCCTAGCCGTAAACGATGGATACTAGATGTTGTGCATAATGTACAGTATCGCAGCTAACGCGTTAAGTATCCCGCCTGGGGAGTACGCTCGCAAGGGTGAAACTCAAAGGAATTGACGGGGGCCCGCACAAGCGGTGGAGCATGTGGTTTAATTCGATGCAACGCGAAGAACCTTACCAGGGCTTGACATACTACAGATTCTTTAGAGATAAAGAAGTGCCTTCGGGAATGTAGATACAGGTGGTGCATGGCTGTCGTCAGCTCGTGTCGTGAGATGTTGGGTTAAGTCCCGCAACGAGCGCAACCCTTATTTTTAGTTACTAATTCGTTAGGTTCTCTAGAAAGACTGCCGGTGACAAACCGGAGGAAGGTGAGGATGACGTCAAGTCAGCATGCCCCTTATGCCCTGGGCTACACACGTGCTACAATGGTTAAGACAAAGAGTCGCGAGCTCGCGAGAGTCAGCTA
>HM1332681_Uncultured_marine_haptophyte_Biosope_T41_16S_PLA491130
AAAGCGCCTGTAGGTTGTTTAATAAGTCTGTTGTTAAAGACCAGGGCTCAACCCTAGAAAAGCAATGGAAACTGTTAGACTAGAGTATGGCAGGGGTAGAGGGAATTTCTAGTGTAGCGGTGAAATGCGTAGATATTAGAAAGAACACCGGTGGCGAAAGCGCTCTACTGGACCATTACTGACACTCAGAGGCGAAAGCTAGGGTAGCAAAAGGGATTAGATACCCCTGTAGTCCTAGCCGTAAACGATGGATACTAGATGTTGTATGTTATTTACAGTATCGTAGCTAACGCGTTAAGTATCCCGCCTGGGGAGTACGCTCGCAAGGGTGAAACTCAAAGGAATTGACGGGGGCCCGCACAAGCGGTGGAGCATGTGGTTTAATTCGATGCAACGCGAAGAACCTTACCAGGGCTTGACATACTACAGATTCTTTTGAGAGAGAGAAGTGCCTTCGGGAATGTAGATACAGGTGGTGCATGGCTGTCGTCAGCTCGTGTCGTGAGATGTTGGGTTAAGTCCCGCAACGAGCGCAACCCTTATTTTTAGTTACCAATTCGTTGGGTTCTCTAGAAAGACTGCCGGTGACAAACCGGAGGAAGGTGAGGATGACGTCAAGTCAGCATGCCCCTTATGTCCTGGGCTACACACGTGCTACAATGGCTAAGACAAAGAGTTGCGAGCTCGCGAGAGTAAGCTA
>HM1333171_Uncultured_marine_haptophyte_Biosope_T58_16S_PLA491001
AAAGCGCCTGTAGGTTGTCTAATAAGTCCGTTGTTAAATACTAGGGCTTAACCCTGGGAAAGCAATGGAAACTAATAGGCTTGAGTATGGTAGGGGTAGAGGGAATTTCTAGTGTAGCGGTGAAGTGCGTAGATATTAGAAAGAACACCAGTGGCGAAAGCGCTCTACTGGGCCATTACTGACACTCAGAGGCGAAAGCTAGGGGAGCGAAAGGGATTAGATACCCCTGTAGTCCTAGCCGTAAACGATGGATACTAGGTGTTGTGTTT-ATATACAGTATCGTAGCTAACGCGTTAAGTATCCCGCCTGGGGAGTACGCTCGCAAGGGTGAAACTCAAAGGAATTGACGGGGGCCCGCACAAGCGGTGGAGCATGTGGTTTAATTCGATGCAACGCGAAGAACCTTACCAGGGCTTGACATACTACAAATCTTTTTGAGACGAAAGAGTGCCTTCGGGAATGTAGATACAGGTGGTGCATGGCTGTCGTCAGCTCGTGTCGTGAGATGTTGGGTTAAGTCCCGCAACGAGCGCAACCCTCGTTTTTAGTTGCCAATTTATTGGGATTTCTAAAGAGACTGCCGATGATAAATCGGAGGAAGGTGAGGATGACGTCAAGTCAGCATGCCCCTTATGTCCTGGGCTACACACGTGCTACAATGGCAAAGACAAAGAGTCGCAAATTCGCGAGAACTAGCTA
>HM1333201_Uncultured_marine_haptophyte_Biosope_T58_16S_PLA491004
AAAGCGCCTGTAGGTTGTTTAATAAGTCTGTTGTTAAAGACTAGGGCTTAACCCTAGAAAAGCAATGGAAACTACTAGACTAGAGTATGGCAGGGGTAGAGGGAATTTCTAGTGTAGCGGTGAAATGCGTAGATATTAGAAAGAACACCGGTGGCGAAAGCGCTCTACTGGACCATTACTGACACTCAGAGGCGAAAGCTAGGGTAGCAAAAGGGATTAGATACCCCTGTAGTCCTAGCCGTAAACGATGGATACTAGATGTTGTGCATAACGTACAGTATCGTAGCTAACGCGTTAAGTATCCCGCCTGGGGAGTACGCTCGCAAGGGTGAAACTCAAAGGAATTGACGGGGGCCCGCACAAGCGGTGGAGCATGTGGTTTAATTCGATGCAACGCGAAGAACCTTACCAGGGCTTGACATACTACAAATTCTTTTGAGAAAAAGAAGTGCCTTCGGGAATGTAGATACAGGTGGTGCATGGCTGTCGTCAGCTCGTGTCGTGAGATGTTGGGTTAAGTCCCGCAACGAGCGCAACCCTTATTTTTAGTTACTAATTCGTTAGGTTCTCTAGAAAGACTGCCGGTGACAAACCGGAGGAAGGTGAGGATGACGTCAAGTCAGCATGCCCCTTATGTCCTGGGCTACACACGTGCTACAATGGTTAAGACAAAGAGTCGCGAGCTCGCGAGAGTCAGCTA
>HM1333281_Uncultured_marine_haptophyte_Biosope_T58_16S_PLA491014
AAAGCGCCTGTAGGTTGTTTAATAAGTCTGTTGTTAAAGACTGGGGCTTAACCCCAGGAAAGCAATGGAAACTACTAGACTAGAGTATGGTAGGGGTAAAGGGAATTTCTAGTGTAGCGGTGAAATGCGTAGATATTAGAAAGAACACCGGTGGCGAAGGCGCTTTACTGGACCATTACTGACACTCAGAGGCGAAAGCTAGGGTAGCCAAAGGGATTAGATACCCCTGTAGTCCTAGCCGTAAACGATGGATACTAGATGTTGCGCTTATTGTGCAGTGTCGTAGCTAACGCGTTAAGTATCCCGCCTGGGGAGTACGATCGCAAGGTTGAAACTCAAAGGAATTGACGGGGGCCCGCACAAGCGGTGGAGCATGTGGTTTAATTCGATGCAACGCGAAGAACCTTACCAGGGCTTGACATACTGCAAATTTTCTTGAAAGAGAAAAGTGCCTTCGGGAATGCAGATACAGGTGGTGCATGGCTGTCGTCAGCTCGTGTCGTGAGATGTTGGGTTAAGTCCCGCAACGAGCGCAACCCTCGTTTTTAGTTGCCATTTTA-TGGGTTCTCTAGAAAGACTGCCGGTGACAAACCGGAGGAAGGTGGGGATGACGTCAAGTCAGCATGCCCCTTATGCCCTGGGCTACACACATGCTACAATGGCTAAGACAGAGAGTCGCGAATTCGCGAGAATCAGCTA
>HM1333661_Uncultured_marine_haptophyte_Biosope_T60_16S_PLA491005
AAAGCGCCTGTAGGTTGTTTAATAAGTCTGTTGTTAAAGACTAGGGCTTAACCCTAGGAAAGCAATGGAAACTACTAGACTTGAGTATGATAGGGGTAGAGGGAATTTCTAGTGTAGCGGTGAAATGCGTAGATATTAGGAAGAACACCGGTGGCGAAGGCGCTCTATTGGATCATTACTGACACTCAGAGGCGAAAGCTAGGGTAGCAAAAGGGATTAGATACCCCTGTAGTCCTAGCCGTAAACGATGGATACTAGATGTTGCGTTTATTATGCAGTATCGTAGCTAACGCGTTAAGTATCCCGCCTGGGGAGTACGCTCGCAAGGGTGAAACTCAAAGGAATTGACGGGGGCCCGCACAAGCGGTGGAGCATGTGGTTTAATTCGATGCAACGCGAAGAACTTTACCAAGGCTTGACATACTACAAATTTTTCTGAGAAGAAAAAGTGCCTTCGGGAATGTAGATACAGGTGGTGCATGGCTGTCGTCAGCTCGTGTCGTGAGATGTTGGGTTAAGTCCCGCAACGAGCGCAACCCTTGTTTTTAGTTGCCAATTTATTGGGTTTTCTAGAAAGACTGCCGGTGACAAACCGGAGGAAGGTGAGGATGACGTCAAGTCAGCATGCCCCTTATGCCTTGGGCTACACACGTGCTACAATGGCTAGGACAAAGAGTTGCGAGCTCGCGAGAGTCAGCTA
>HM1333911_Uncultured_marine_haptophyte_Biosope_T65_16S11a
AAAGCGCCTGTAGGTTGTTTAATAAGTCCGTTGTTAAAGACTAGGGCTTAACCCTAGGAAAGCGATGGAAACTGATAGACTTGAGTATGGCAGGGGTAGAGGGAATTTCTAGTGTAGCGGTGAAATGCGTAGATATTAGAAAGAACACCGGTGGCGAAAGCGCTCTACTGGACCATTACTGACACTGAGAGGCGAAAGCTAGGGGAGCGAAAGGGATTAGATACCCCTGTAGTCCTAGCCGTAAACGATGGATACTAGATGTTGTGCAATTTGGACAGTATCGTAGCTAACGCGTTAAGTATCCCGCCTGGGGAGTACGCTCGCAAGGGTGAAACTCAAAGGAATTGACGGGGGCCCGCACAAGCGGTGGAGCATGTGGTTTAATTCGATGCAACGCGAAGAACCTTACCAGGGCTTGACATACTACAGATCTTTTTGAGAAAGAAGAGTGCCTTCGGGAATGTAGATACAGGTGGTGCATGGCTGTCGTCAGCTCGTGTCGTGAGATGTTGGGTTAAGTCCCGCAACGAGCGCAACCTTCGTTTTTAGTTGCCAATTTATTGGGATCTCTAGAAAGACTGCCGGTGACAAACCGGAGGAAGGTGAGG--------------------------------------------------------------------------------------------
>HM1333951_Uncultured_marine_haptophyte_Biosope_T65_16S13a
AAAGCGCCTGTAGGTTGTTTAATAAGTCCGTTGTTAAAGACTAGGGCTTAACCCTAGGAAAGCGATGGAAACTGATAGACTTGAGTATGGCAGGGGTAGAGGGAATTTCTAGTGTAGCGGTGAAATGCGTAGATATTAGAAAGAACACCGGTGGCGAAAGCGCTCTACTGGACCATTACTGACACTGAGAGGCGAAAGCTAGGGGAGCGAAAGGGATTAGATACCCCTGTAGTCCTAGCCGTAAACGATGGATACTAGATGTTGTGCAATTTGGACAGTATCGTAGCTAACGCGTTAAGTATCCCGCCTGGGGAGTACGCTCGCAAGGGTGAAACTCAAAGGAATTGACGGGGGCCCGCACAAGCGGTGGAGCATGTGGTTTAATTCGATGCAACGCGAAGAACCTTACCAGGGCTTGACATACTACAGATCTTTTTGAGAAAGAAGAGTGCCTTCGGGAATGTAGATACAGGTGGTGCATGGCTGTCGTCAGCTCGTGTCGTGAGATGTTGGGTTAAGTCCCGCAACGAGCGCAACCCTCGTTTTTAGTTGCCAATTTATTGGGATCTCTAGAAAGACTGCCGGTGACAAACCGGAGGAAGGTGAGGATGACGTCAAGTCAGCATGCCCCTTATGTCCTGGGCTACACACGTGCTACAATGGTTAAGACAAAGAGTCGCGAGCTCGTGAGAGTCAGCTA
>HM1333961_Uncultured_marine_haptophyte_Biosope_T65_16S17a
AAAGCGCCTGTAGGTTGTTTAATAAGTCCGTTGTTAAAGACTAGGGCTTAACCCTAGGAAAGCGATGGAAACTGATAGACTTGAGTATGGCAGGGGTAGAGGGAATTTCTAGTGTAGCGGTGAAATGCGTAGATATTAGAAAGAACACCGGTGGCGAAAGCGCTCTACTGGACCATTACTGACACTGAGAGGCGAAAGCTAGGGGAGCGAAAGGGATTAGATACCCCTGTAGTCCTAGCCGTAAACGATGGATACTAGATGTTGCGTTTATTATGCAGTATCGTAGCTAACGCGTTAAGTATCCCGCCTGGGGAGTACGCTCGCAAGGGTGAAACTCAAAGGAATTGACGGGGGCCCGCACAAGCGGTGGAGCATGTGGTTTAATTCGATGCAACGCGAAGAACCTTACCAGGGCTTGACATACTACAGATCTTTTTGAGAAAGAAGAGTGCCTTCGGGAATGTAGATACAGGTGGTGCATGGCTGTCGTCAGCTCGTGTCGTGAGATGTTGGGTTAAGTCCCGCAACGAGCGCAACCCTCGTTTTTAGTTGCCAATTTATTGGGATCTCTAGAAAGACTGCCGGTGACAAACCGGAGGAAGGTGAGGATGACGTCAAGTCAGCAT--------------------------------------------------------------------------
>HM1334041_Uncultured_marine_haptophyte_Biosope_T65_16S27a
AAAGCGCCTGTAGGTTGTTTAATAAGTCTGTTGTTAAAGACTAGGGCTCAACCCTAGAAAAGCAATGGATACTACTAGACTAGAGTATGGCAGGGGTAGAGGGAATTTCTAGTGTAGCGGTGAAATGCGTAGATATTAGAAAGAACACCGGTGGCGAAAGCGCTCTACTGAACCATTACTGACACTCAGAGGCGAAAGCTAGGGTAGCAAAAGGGATTAGATACCCCTGTAGTCCTAGCCGTAAACGATGGATACTAGATGTTGTGCTT-CCGTACAGTATCGTAGCTAACGCGTTAAGTATCCCGCCTGGGGAGTACGCTCGCAAGGGTGAAACTCAAAGGAATTGACGGGGGCCCGCACAAGCGGTGGAGCATGTGGTTTAATTCGATGCAACGCGAAGAACTTTACCAGGGCTTGACATACTACAGATTTTTTTGAGAAAGAAGAGTGCCTTCGGGAATGTAGATACAGGTGGTGCATGGCTGTCGTCAGCTCGTGTCGTGAGATGTTGGGTTAAGTCTCGCAACGAGCGCAACTTTCGTTTTTAGTTGCTAATTTATTGGGATCTCTAGAAAGACTGCCGGTGACAAACCGGAGGAAGGTGAGGATGACGTCCAGT--------------------------------------------------------------------------------
>HM1334151_Uncultured_marine_haptophyte_Biosope_T65_16S33a
AAAGCGCCTGTAGGTTGTTTAATAAGTCTGTTGTTAAAGACTAGGGCTTAACCCTAGGAAAGCAATGGAAACTACTAGACTAGAGTATGGCAGGGGTAGAGGGAATTTCTAGTGTAGCGGTGAAATGCGTAGATATTAGAAAGAACACCGGTGGCGAAAGCGCTCTACTGGACCATTACTGACACTCAGAGGCGAAAGCTAGGGTAGCAAAAGGGATTAGATACCCCTGTAGTCCTAGCCGTAAACGATGGATACTAGATGTTGCGTATTTTATGCAGTATCGTAGCTAACGCGTTAAGTATCCCGCCTGGGGAGTACGCTCGCAAGGGTGAAACTCAAAGGAATTGACGGGGGCCCGCACAAGCGGTGGAGCATGTGGTTTAATTCGATGCAACGCGAAGAACTTTACCAGGGCTTGACATACTACAAATCTTTTTGAGAAGAAAGAGTGCTTTCGGGAATGTAGATACAGGTGGTGCATGGCTGTCGTCAGTTCGTGTCGTGAGATGTTGGGTTAAGTCCCGCAACGAGCGCAACCCTCGTTTTTAGTTGCCATT-TATTGGGTTCTCTAGAAAGACTGCCGGTGACAAACCGGAGGAAGGTGAGGATGACGTCAAGTCAGC----------------------------------------------------------------------------
>HM1334211_Uncultured_marine_haptophyte_Biosope_T65_16S38b
AAAGCGCCTGTAGGTTGTTTAATAAGTCTGTTGTTAAAGACTAGGGCTCAACCCTAGAAAAGCAATGGAAACTACTAGACTAGAGTATGGCAGGGGTAGAGGGAATTTCTAGTGTAGCGGTGAGATGCGTAGATATTAGAAAGAACACCGGTGGCGAAAGCGCTCTACTGGACCATTACTGACACTCAGAGGCGAAAGCTAGGGTAGCAAAAGGGATTAGATACCCCTGTAGTCCTAGCCGTAAACGATGGATACTAGATGTTGTATATTGTACGCAGTGTCGTAGCTAACGCGTTAAGTATCCCGCCTGGGAAGTACGCTCGCAAGGGTGAAACTCAAAGGAATTGACGGGGGCCCGCACAAGCGGTGGAGCATGTGGTTCAATTCGATGCAAAGCGAAGAACCTTACCAGGGCTTGACATACTACGAATTCTCTTGAAAAAGAGAAGTGCCTTCGGGAATGTAGATACAGGTGGTGCATGGCTGTCGTCAGCTCGTGTCGTGAGATGTTGGGTTAAGTCCCGCAACGAGCGCAACCCTCGTTTTTAGTTGCCAATTTATTGGGATCTCTAGAAAGACTGCCGGTGACAAACCGGAGGAAGGTGAGGATGACGTCAAGTCAGCATGCCCCTTATGTCCTGGGCCACACACGTGCTACAATGGTAAAGACAAAGAGTCGCCAATTCGCGAGAATGAGCTA
>HM1334251_Uncultured_marine_haptophyte_Biosope_T65_16S41a
AAAGCGCCTGTAGGTTGTTTAATAAGTCCGTTGTTAAAGACTAGGGCTTAACCCTAGGAAAGCGATGGAAACTGATAGACTTGAGTATGGCAGGGGTAGAGGGAATTTCTAGTGTAGCGGTGAAATGCGTAGATATTAGAAAGAACACCGGTGGCGAAAGCGCTCTACTGGACCATTACTGACACTGAGAGGCGAAAGCTAGGGGAGCGAAAGGGATTAGATACCCCTGTAGTCCTAGCCGTAAACGATGGATACTAGATGTTGTGCAATTTGGACAGTATCGTAGCTAACGCGTTAAGTATCCCGCCTGGGGAGTACGCTCGCAAGGGTGAAACTCAAAGGAATTGACGGGGGCCCGCACAAGCGGTGGAGCATGTGGTTTAATTCGATGCAACGCGAAGAACCTTACGAGGGCTTGACATACTACAGATCTTTTTGAGAAAGAAGAGTGCCTTCGGGAATGTAGATACAGGTGGTGCATGGCTGTCGTCAGCTCGTGTCGTGAGATGTTGGGTTAAGTCCCGCAACGAGCGCAACCCTCGTTTTTAGTTGCCAATTTATTGGGATCTCTAGAAAGACTGCCGGTGACAAACCGGAGGAAGGTGAGGATGACGTCAAGTCAGCATGCCCCTTATGTCCTGGGCCACACACGTGCTACAATGGTAAAGACAAAGAGTCGCCAATTCGCGAGAGTCAGCTA
>HM1334291_Uncultured_marine_haptophyte_Biosope_T65_16S44b
AAAGCGCCTGTAGGTTGTTTATTAAGTCTGTGGTTAAAGACTAGGGCTCAACCCTAGGAAAGCAATGGAAACTAATAGACTAGAGTATGGCAGGGGTAGAGGGAATTTCTAGTGTAGCGGTGAAATGCGTAGATATTAGAAAGAACACCGGTGGCGAAAGCGCTCTACTGGACCATTACTGACACTCAGAGGCGAAAGCTAGGGTAGCAAAAGGGATTAGATACCCCTGTAGTCCTAGCCGTAAACGATGGATACTAGATGTTGTGCATAAAGTACAGTATCGCAGCTAACGCGTTAAGTATCCCGCCTGGGGAGTACGCTCGCAAGGGTGAAACTCAAAGGAATTGACGGGGGCCCGCACAAGCGGTGGAGCATGTGGTTTAATTCGATGCAACGCGAAGAACCTTACCAGGGCTTGACATACTACAGATCTTTTTGAGAAAGAAGAGTGCCTTCGGGAATGTAGATACAGGTGGTGCATGGCTGTCGTCAGCTCGTGTCGTGAGATGTTGGGTTAAGTCCCGCAACGAGCGCAACCCTCGTTTTTAGTTGCCAATTTATTGGGATCTCTAGAAAGACTGCCGGTGACAAACCGGAGGAAGGTGAGGATGACGTCAAGTCAGCATGCCCCTTATGTCCTGGGCCACACACGTGCTACAATGGTAAAGACAAAGAGTCGCCAATTCGCGAGAATGAGCTA
>HM1334331_Uncultured_marine_haptophyte_Biosope_T65_16S46b
AAAGCGCCTGTAGGTTGTTTAATAAGTCTGTTGTTAAAGACTAGGGCTTAACCCTAGAAAAGCAATGGAAACTACTAGACTAGAGTATGGCAGGGGTAGAGGGAATTTCTAGTGTAGCGGTGAAATGCGTAGATATTAGAAAGAACACCGGTGGCGAAAGCGCTCTACTGGACCATTACTGACACTCAGAGGCGAAAGCTAGGGTAGCAAAAGGGATTAGATACCCCTGTAGTCCTAGCCGTAAACGATGGATACTAGATGTTGTGCTTATTGTACAGTATGGTAGCTAACGCGTTAAGTATCCCGCCTGGGGAGTACGCTCGCAAGGGTGAAACTCAAAGGAATTGACGGGGGCCCGCACAAGCGGTGGAGCATGTGGTTTAATTCGATGCAACGCGAAGAACCTTACCAGGGCTCCCCCCACTACAGATCTTTTTGAGAAAGAAGAGTGCCTTCGGGAATGTAGATACAGGTGGTGCATGGCTGTCGTCAGCTCGTGTCGTGAGATGTTGGGTTAAGTCCCGCAACGAGCGCAACCCTCGTTTTTAGTTGCCA-------------------------------------------------------------------------------------------------------------------------------------------------
>HM1334341_Uncultured_marine_haptophyte_Biosope_T65_16S48a
AAAGCGCCTGTAGGTTGTTTAATAAGTCCGTTGTTAAAGACTAGGGCTTAACCCTAGGAAAGCGATGGAAACTGATAGACTTGAGTATGGCAGGGGTAGAGGGAATTTCTAGTGTAGCGGTGAGATGCGTAGATATTAGAAAGAACACCGGTGGCGAAAGCGCTCTACTGGACCATTACTGACACTGAGAGGCGAAAGCTAGGGGAGCGAAAGGGATTAGATACCCCTGTAGTCCTAGCCGTAAACGATGGATACTAGATGTTGTGCAATTTGGACAGTATCGTAGCTAACGCGTTAAGTATCCCGCCTGGGGAGTACGCTCGCAAGGGTGAAACTCAAAGGAATTGACGGGGGCCCGCACAAGCGGTGGAGCATGTGGTTTAATTCGATGCAACGCGAAGAACCTTACCAGGGCTTGACATACTACAGATCTTTTTGAGAAAGAAGAGTGCCTTCGGGAATGTAGATACAGGTGGTGCATGGCTGTCGTCAGCTCGTGTCGTGAGATGTTGGGTTAAGTCCCGCAACGAGCGCAACCCTCGTTTTTAGTTGCCAATTTATTGGGATCTCTAGAAAGACTGCCGGTGACAAACCGGAGGAAGGTGAGGATGACGTCAAGTCAGCATGCCCCTTATGTCCTGGGCCACACACGTGCTACAATGGTAAAGACAAAGAGTTGCGAGCTCGCGAGAGTCAGCTA
>HM1334371_Uncultured_marine_haptophyte_Biosope_T65_16S50b
AAAGCGCCTGTAGGTTGTTTATTAAGTCTGTGGTTAAAGACTAGGGCTCAACCCTAGGAAAGCAATGGAAACTAATAGACTAGAGTATGGCAGGGGTAGAGGGAATTTCTAGTGTAGCGGTGAAATGCGTAGATATTAGAAAGAACACCGGTGGCGAAAGCGCTCTACTGGACCATTACTGACACTGAGAGGCGAAAGCTAGGGGAGCGAAAGGGATTAGATACCCCTGTAGTCCTAGCCGTAAACGATGGATACTAGATGTTGTGCAATTTGGACAGTATCGTAGCTAACGCGTTAAGTATCCCGCCTGGGGAGTACGCTCGCAAGGGTGAAACTCAAAGGAATTGACGGGGGCCCGCACAAGCGGTGGAGCATGTGGTTTAATTCGATGCAACGCGAAGAACCTTACCAGGGCTTGACATACTACAGATTTTTTTGAGAAAGAAGAGTGCCTTCGGGAATGTAGATACAGGTGGTGCATGGCTGTCGTCAGCTCGTGTCGGGAGATGTTGGGTTAAGTCCCGCAACGAGCGCAACCCTCGTTTTTAGTTGCCAATTTATTGGGATCTCTAGAAAGACTGCCGGTGACAAACCGGAGGAAGGTGAGGATGACGTTAAGTCAGCATGCCCCTTATGTCTTGGGCCACACACGTGCTACAATGGTAAAGACAAAGAGTCCCCCATTCGCGAGAATGAGCTA
>HM1334391_Uncultured_marine_haptophyte_Biosope_T65_16S51b
AAAGCGCCTGTAGGTTGT-AAATAAGTCTGTTGTTAAAGACTAGGGCTTAACCCTGGGG-ACCGGTGGAAACTACTAGACTAGAGTATGATAGGGGTAGAGGGAATTTCTAGTGTAGCGGTGAAATGCGTAGATATTAGGAAGAACACCGGTGGCGAAGGCGCTCTACTGGATCATTACTGACACTCAGAGGCGAAAGCTAGGGTAGCAAAAGGGATTAGATACCCCTGTAGTCCTAGCCGTAAACGATGGATACTAGATGTTGTGTTTTTTATGCAGTATCGTAGCTAACGCGTTAAGTATCCCGCCTGGGGAGTACGCTCGCAAGGGTGAAACTCAAAGGAATTGACGGGGGCCCGCACAAGCGGTGGAGCATGTGGTTTAATTCGATGCAACGCGAAGAACCTTACCAGGGCTTGACATACTACAGATCTTTTTGAGAAAGAAGAGTGCCTTCGGGAATGTAGATACAGGTGGTGCATGGCTGTCGTCAGCTCGTGTCGTGAGATGTTGGGTTAAGTCCCGCAACGAGCGCAACCCTTATTTTTAGTTACCAACTTGTTGGGTTCTCTAGAAAGACTGCCGGTGACAAACCGGAGGAAGGTGAGGATGACGTCAAGTCAGCATGCCCCTTATGTCCCGGGCCACACACGTGCTACAATGGTAAAGACAAAGAGTCGCCAATTCGCGAGAATGAGCTA
>HM1334401_Uncultured_marine_haptophyte_Biosope_T65_16S52a
AAAGCGCCTGTAGGTTGTTTAATAAGTCCGTTGTTAAAGACTAGGGCTTAACCCTAGGAAAGCGATGGAAACTGATAGACTTGAGTATGGCAGGGGTAGAGGGAATTTCTAGTGTAGCGGTGAAATGCGTAGATATTAGAAAGAACACCGGTGGCGAAAGCGCTCTACTGGACCATTACTGACACTGAGAGGCGAAAGCTAGGGGAGCGAAAGGGATTAGATACCCCTGTAGTCCTAGCCGTAAACGATGGATACTAGATGTTGTGCAATTTGGACAGTATCGTAGCTAACGCGTTAAGTATCCCGCCTGGGGAGTACGCTCGCAAGGGTGAAACTCAAAGGAATTGACGGGGGCCTGCACAAGCGGTGGAGCATGTGGTTTAATTCGATGCAACGCGAAGAATTTTACGAGGGCTTGACATACTACAGATCTTTTTGAGAAAGAAGAGTGCCTTCGGGAATGTAGATACAGGTGGTGCATGGCTGTCGTCAGCTCGTGTCGTGAGATGTTGGGTTAAGTCCCGCAACGAGCGCAACTTTCGTTTTTAGTTGCCATT-TATTGGGATCTCTAGAAAGACTGCCGGTGACAAACCGGAGGAAGGTGAGGATGACGTCAAGTCAGCAT--------------------------------------------------------------------------
>HM1334451_Uncultured_marine_haptophyte_Biosope_T65_16S58a
AAAGCGCCTGTAGGTTGTTTAATAAGTCTGTTGTTAAAGACTAGGGCTCAACCCTAGAAAAGCAATGGAAACTACTAGACTAGAGTATGGCAGGGGTAGAGGGAATTTCTAGTGTAGCGGTGAAATGCGTAGATATTAGAAAGAACACCGGTGGCGAAAGCGCTCTACTGGACCATTACTGACACTCAGAGGCGAAAGCTAGGGTAGCAAAAGGGATTAGATACCCCTGTAGTCCTAGCCGTAAACGATGGATACTAGATGTTGCGTTTTTTGTGCAGTATCGTAGCTAACGCGTTAAGTATCCCGCCTGGGGAGTACGCTCGCAAGGGTGAAACTCAAAGGAATTGACGGGGGCCCGCACAAGCGGTGGAGCATGTGGTTTAATTCGATGCAACGCGAAGAACCTTACCAAGGCTTGACATACTACAAATTTCTTTGAAAGAGGAAAGTGCCTTCGGGAATGTAGATACAGGTGGTGCATGGCTGTCGTCAGCTCGTGTCGTGAGATGTTGGGTTAAGTCCCGCAACGAGCGCAACCCTTGTTTTTAGTTACAA---------GTAATCTAAAAAGACTATCGGTTATAAACCGGAGGAAGGTGGGGACGACGTCAAGTCAGCATGCCCCTTATACCCTGGGCTACACACGTGCTACATTGGTTAGGACAATGAGATGCCAAGTCGCGAGACTGAGCTA
>HM1334491_Uncultured_marine_haptophyte_Biosope_T65_16S7b
AAAGCGCCTGTAGGTTGTTTACTAAGTCTGTTGTTAAAGACTAGGGCTTAACCCTAGAAAAGCAATGGAAACTTGTAGACTAGAGTATGGCAGGGGTAGAGGGAATTTCTAGTGTAGCGGTGAAATGCGTAGATATTAGAAAGAACACCGGTGGCGAAAGCGCTCTACTGGACCATTACTGACACTGAGAGACGAAAGCTAGGGGAGCAAATGGGATTAGATACCCCAGTAGTCCTAGCCGTAAACGATGGATACTAAGTGCTGTGCGTATCGCGCAGTGCTGTAGCTAACGCGTTAAGTATCCCGCCTGGGGAGTACGTTCGCAAGAATGAAACTCAAAGGAATTGACGGGGGCCCGCACAAGCGGTGGAGCATGTGGCTTAATTCGATGCAACGCGAAGAACCTTACGAGGGCTTGACATACTGCGAATCTCTTTGAAAGAAGAGAGTGCCTTCGGGAATGCAGATACAGGTGGTGCATGGCTGTCGTCAGCTCGTGTCGTGAGATGTTGGGTTAAGTCCCGCAACGAGCGCAACCCTTGTTTTTAGTTACCAATTCGTTGGGTTTTCTAGAAAGACTGCCGGTGACAAACCGGAGGAAGGTGAGGATGACGTCAAGTCAGCATGCCCCTTATGTCCTGGGCTACACACGTGCTACAATGGTGAGGACAAAGAGTC----------------------
>HM1334791_Uncultured_marine_haptophyte_Biosope_T84_16S_PLA491004
AAAGCGCCTGTAGGTTGTTTAATAAGTCTGTTGTTAAAGACTAGGGCTTAACCCTAGAAAAGCAATGGAAACTACTAGACTAGAGTATGGCAGGGGTAGAGGGAATTTCTAGTGTAGCGGTGAAATGCGTAGATATTAGAAAGAACACCGGTGGCGAAAGCGCTCTACTGGACCATTACTGACACTCAGAGGCGAAAGCTAGGGTAGCAAAAGGGATTAGATACCCCTGTAGTCCTAGCCGTAAACGATGGATACTAGATGTTGTGCATAAAGTACAGTATCGTAGCTAACGCCTTAAGTATCCCGCCTGGGGAGTACGCTCGCAAGGGTGAAACTCAAAGGAATTGACGGGGGCCCGCACAAGCGGTGGAGCATGTGGTTTAATTCGATGCAACGCGAAGAACCTTACCAGGGCTTGACATACTACAGATTCTTTTGAGAAAAAGAAGTGCCTTCGGGAATGTAGATACAGGTGGTGCATGGCTGTCGTCAGCTCGTGTCGTGAGATGTTGGGTTAAGTCCCGCAACGAGCGCAACCCTTATTTTTAGTTACTAATTCGTTAGGTTCTCTAGAAAGACTGCCGGTGACAAACCGGAGGAAGGTGAGGATGACGTCAAGTCAGCATGCCCCTTATGTCCTGGGCTACACACGTGCTACAATGGTTAAGACAAAGAGTTGCGAGCTCGCGAGAGTCAGCTA
>HM1335591_Uncultured_marine_haptophyte_Biosope_T88_16S_PLA491030
AAAGCGCCTGTAGGTTGTTTAATAAGTCTGTTGTTAAAGACTAGGGCTTAACCCTAGGAAAGCAATGGAAACTACTAGACTAGAGTATGGCAGGGGTAGAGGGAATTTCTAGTGTAGCGGTGAAATGCGTAGATATTAGAAAGAACACCGGTGGCGAAAGCGCTCTACTGGACCATTACTGACACTCAGAGGCGGAAGCTAGGGTAGCAAAAGGGATTAGATACCCCTGTAGTCTTAGCCGTAAACGATGGATACTAGATGTTGTGCATAATGTACAGTATCGTAGCTAACGCGTTAAGTATCCCGCCTGGGGAGTACGCTCGCAAGGGTGAAACTCAAAGGAATTGACGGGGGCCCGCACAAGCGGTGGAGCATGTGGTTTAATTCGATGCAACGCGAAGAACCTTACCAGGGCTTGACATACTACAAATTCTTTAGAGATAAGGAAGTGCCTTCGGGAATGTAGATACAGGTGGTGCATGGCTGTCGTCAGCTCGTGTCGTGAGATGTTGGGTTAAGTCCCGCAACGAGCGCAACCCTTATTTTTAGTTACTAATTCGTTAGGTTCTCTAGAAAGACTGCCGGTGACAAACCGGAGGAAGGTGAGGATGTCGTCAAGTCAGCATGCCCCTTATGTCCTGGGCTACACACGTGCTACAATGGTTAAGACAAAGGGTCGCGAGCTTGCAAGAGTCAGCTA
>HM1335601_Uncultured_marine_haptophyte_Biosope_T88_16S_PLA491031
AAAGCGCCTGTAGGTTGTTTAATAAGTCTGTTGTTAAAGACTAGGGCTTAACCCTAGGAAAGCAATGGAAACTACTAGACTAGAGTATGGCAGGGGTAGAGGGAATTTCTAGTGTAGCGGTGAAATGCGTAGATATTAGAAAGAACACCGGTGGCGAAAGCGCTCTACTGGACCATTACTGACACTCAGAGGCGAAAGCTAGGGTAGCAAAAGGGATTAGATACCCCTGTAGTCTTAGCCGTAAACGATGGATACTAGATGTTGTGCATAATGTACAGTATCGTAGCTAACGCGTTAAGTATCCCGCCTGGGGAGTACGCTCGCAAGGGTGAAACTCAAAGGAATTGACGGGGGCCCGCACAAGCGGTGGAGCATGTGGTTTAATTCGATGCAACGCGAAGAACCTTACCAGGGCTTGACATACTACAAATTCTTTAGAGATAAGGAAGTGCCTTCGGGAATGTAGATACAGGTGGTGCATGGCTGTCGTCAGCTCGTGTCGTGAGATGTTGGGTTAAGTCCCGCAACGAGCGCAACCCTTATTTTTAGTTACTAATTCGTTAGGTTCTCTAGAAAGACTGCCGGTGACAAACCGGAGGAAGGTGAGGATGACGTCAAGTCAGCATGCCCCTTATGTCCTGGGCTACACACGTGCTACAATGGTTAAGACAAAGGGTCGCGAGCTTGCAAGAGTCAGCTA
>HM5950571_Exanthemachrysis_gayraliae_AC15-23S_intergenic_spacer_tRNA-Ile_and_tRNA-Alas_and_23S_pla
AAAGCGTCTGCAGGTTGTTTAGTAAGTTTGTTGTTAAAGACTGAAGCTTAACTTCAGAGGTGCGGCAAAAACTGCTAGACTTGAGTATGGTAGGGGTAGGAGGAATTTCTAGTGTAGCGGTGAAATGCGTAGATATTAGGAAGAACACCATTAGCGAAGGCGTCCTACTGGGCCATTACTGACACTCAGAGACGAAAGCTAGGGTAGCAAACGGGATTAGATACCCCGGTAGTCCTAGCCGTAAACGATGGATACTAGATGTTGCGGGTTACCTGCGGTGTCGTAGCTAACGCGTTAAGTATCCCGCCTGGGGAGTACGCACGCAAGTGTGAAACTCAAAGGAATTGACGGGGGCCCGCACAAGCGGTGGAGCATGTGGTTTAATTCGATGCAACGCGAAGAACCTTACCAGGATTTGACATACTAAGAATTTCCTTTAACCGGGAAAGTGCCTTCGGGAACTTAGATACAGGTGGTGCATGGCTGTCGTCAGCTCGTGTCGTGAGATGTTGGGTTAAGTCCCGCAACGAGCGCAACCCTTGTCTTTATTTGCCATTCTTTGGGGGACTATAAAGAAACTGCCCGTGAAAAGCGGGAGGAAGGTAAGGATGACGTCAAGTCAGCATGCCCCTTATATCCTGGGCTACACACGTGCTACAATGGTTAAGACAATGAGCAGCAAGCCTGCGAAGGTTAGCAA
>HM5950791_Rebecca_salina-23S_intergenic_spacer_tRNA-Ile_and_tRNA-Alas_and_23S
AAAGCGTCTGCAGGTTGTTTATTAAGTCTGCTGTTAAAAACTGAAGCTTAACTTCAGGGGTGCGGTAGAAACTGGTAAACTTGAGTATGGTAGGGGTAGGAGGAATTTCTAGTGTAGCGGTGAAATGCGTAGATATTAGGAAGAACACCATTAGCGAAGGCGTCCTACTGGGCCATAACTGACACTCAGAGACGAAAGCTAGGGGAGCAAACGGGATTAGATACCCCGGTAGTCCTAGCCGTAAACGATGGATACTAGATGTTGCGGGTTACCTGCGGTGTCGTAGCTAACGCGTTAAGTATCCCGCCTGGGGAGTACGCACGCAAGTGTGAAACTCAAAGGAATTGACGGGGGCCCGCACAAGCGGTGGAGCATGTGGTTTAATTCGATGCAACGCGAAGAACCTTACCAGGATTTGACATACTAGGAATTTCCTCTAATAGGGAAAGTGCCTTCGGGAACCTAGATACAGGTGGTGCATGGCTGTCGTCAGCTCGTGTCGTGAGATGTTGGGTTAAGTCCCGCAACGAGCGCAACCCTTGTCTTTATTTGCCATTCTTTGGGGGACTATAAAGATACTGCCCGTGAAAAGCGGGAGGAAGGTAAGGATGACGTCAAGTCAGCATGCCCCTTATATCCTGGGCTACACACGTGCTACAATGGTTAAGACAATGAGCAGCAAGCTTGCGAAAGTTAGCAA
>JX8693541_Uncultured_haptophyte_env_Pavin_epi_T_S22F
AAAGCGCCTGTAGGTCGTTTAATAAGTCTGTTGTTAAAGACTAGGGCTTAACCCTAGAAAAGCAATGGAAACTACTAGACTTGAGTATGGCAGGGGTAGAGGGAATTTCTAGTGTAGCGGTGAAATGCGTAGATATTAGAAAGAACACCAGCGGCGAAAGCGCTCTACTGGACCACTACTGACACTGAGAGGCGAAAGCTAGGGGAGCAAAAGGGATTAGATACCCCTGTAGTCCTAGCCGTAAACGATGGATACTAGGTGTTGTGCAATTTGTACAGTATCTTAGCTAACGCGTTAAGTATCCCGCCTGGGGAGTACGCTCGCAAGAGTGAAACTCAAAGGAATTGACGGGGGCCCGCACAAGCGGTGGAGCATGCGGTTTAATTCGATGCTACGCGAAGAACCTTACCAGGGCTTGACATACTACAAATCTTTTTGAAACGAAAGAGTGCCTTCGGGAATGTAGATACAGGTGGTGCATGGCTGTCGTCAGCTCGTGTCGTGAGATGTTGGGTTAAGTCCCGCAACGAGCGCAACCCTCGTTTTTAGTTGCCAATTTATTGGGATTTCTAAAAAGACTGCCGGTGACAAACCGGAGGAAGGTGAGGATGACGTCAAGTCAGCATGCCCCTTATGTCCTGGGCCACACACGTGCTACAATGGCGAAGACAAAGAGTCGCAAACTTGCGAAAGTTAGCTA
>KC4041111_Emiliania_huxleyi_RCC1225
AAAGCGCCTGTAGGTTGTTTAGTAAGTCTGTTGTTAAAGACCAGGGCTTAACCCTGGGAAAGCAATGGAAACTACTAGACTTGAGTATGGCAGGGGTAGAGGGAATTTCTAGTGTAGCGGTGAAATGCGTAGATATTAGAAAGAACACCGGCGGCGAAAGCGCTCTACTGGACCATTACTGACACTCAGAGGCGAAAGCTAGGGGAGCAAAAGGGATTAGATACCCCTGTAGTCCTAGCCGTAAACGATGGATACTAGATGTTGCGCAATTTGTGCAGTATCTTAGCTAACGCGTTAAGTATCCCGCCTGGGGAGTACGCTCGCAAGGGTGAAACTCAAAGGAATTGACGGGGGCCCGCACAAGCGGTGGAGCATGTGGTTTAATTCGATGCAACGCGAAGAACCTTACCAGGGCTTGACATACTACAAATCTTTTCGAAACGAAAGAGTGCCTTCGGGAATGTAGATACAGGTGGTGCATGGCTGTCGTCAGCTCGTGTCGTGAGATGTTGGGTTAAGTCCCGCAACGAGCGCAACCCTCATTTTTAGTTGCCAATTTATTGGGATTTCTAGAGAGACTGCCGGTGACAAACCGGAGGAAGGTGAGGATGACGTCAAGTCAGCATGCCCCTTATGCCCTGGGCCACACACGTGCTACAATGGCGAAGACAAAGAGTCGCAAACCTGCGAAGGCTAGCTA
>KC4041181_Gephyrocapsa_oceanica_RCC1284
AAAGCGCCTGTAGGTTGTTTAGTAAGTCTGTTGTTAAAGACCAGGGCTTAACCCTGGGAAAGCAATGGAAACTACTAGACTTGAGTATGGCAGGGGTAGAGGGAATTTCTAGTGTAGCGGTGAAATGCGTAGATATTAGAAAGAACACCGGCGGCGAAAGCGCTCTACTGGACCATTACTGACACTCAGAGGCGAAAGCTAGGGGAGCAAAAGGGATTAGATACCCCTGTAGTCCTAGCCGTAAACGATGGATACTAGATGTTGCGCAATTTGTGCAGTATCTTAGCTAACGCGTTAAGTATCCCGCCTGGGGAGTACGCTCGCAAGGGTGAAACTCAAAGGAATTGACGGGGGCCCGCACAAGCGGTGGAGCATGTGGTTTAATTCGATGCAACGCGAAGAACCTTACCAGGGCTTGACATACTACAAATCTTTTCGAAACGAAAGAGTGCCTTCGGGAATGTAGATACAGGTGGTGCATGGCTGTCGTCAGCTCGTGTCGTGAGATGTTGGGTTAAGTCCCGCAACGAGCGCAACCCTCATTTTTAGTTGCCAATTTATTGGGATTTCTAGAGAGACTGCCGGTGACAAACCGGAGGAAGGTGAGGATGACGTCAAGTCAGCATGCCCCTTATGCCCTGGGCCACACACGTGCTACAATGGCGAAGACAAAGAGTCGCAAACCTGCGAAGGCTAGCTA
>KP2828361_Gephyrocapsa_muellerae_RCC3862
AAAGCGCCTGTAGGTTGTTTAGTAAGTCTGTTGTTAAAGACCAGGGCTTAACCCTGGGAAAGCAATGGAAACTACTAGACTTGAGTATGGCAGGGGTAGAGGGAATTTCTAGTGTAGCGGTGAAATGCGTAGATATTAGAAAGAACACCGGCGGCGAAAGCGCTCTACTGGACCATTACTGACACTCAGAGGCGAAAGCTAGGGGAGCAAAAGGGATTAGATACCCCTGTAGTCCTAGCCGTAAACGATGGATACTAGATGTTGCGCAATTTGTGCAGTATCTTAGCTAACGCGTTAAGTATCCCGCCTGGGGAGTACGCTCGCAAGGGTGAAACTCAAAGGAATTGACGGGGGCCCGCACAAGCGGTGGAGCATGTGGTTTAATTCGATGCAACGCGAAGAACCTTACCAGGGCTTGACATACTACAAATCTTTTCGAAACGAAAGAGTGCCTTCGGGAATGTAGATACAGGTGGTGCATGGCTGTCGTCAGCTCGTGTCGTGAGATGTTGGGTTAAGTCCCGCAACGAGCGCAACCCTCATTTTTAGTTGCCAATTTATTGGGATTTCTAGAGAGACTGCCGGTGACAAACCGGAGGAAGGTGAGGATGACGTCAAGTCAGCATGCCCCTTATGCCCTGGGCCACACACGTGCTACAATGGCGAAGACAAAGAGTCGCAAACCTGCGAAGGCTAGCTA
>KT9562921_Haptophyta_environmental_samples_ST4_30
AAAGCGCCTGTAGGTTGTTTAATAAGTCTGTTGTTAAAGACTAGGGCTTAACCCTAGAAAAGCAATGGAAACTACTAGACTAGAGTATGGCAGGGGTAGAGGGAATTTCTAGTGTAGCGGTGAAATGCGTAGATATTAGAAAGAACACCGGTGGCGAAAGCGCTCTACTGGACCATTACTGACACTCAGAGGCGAAAGCTAGGGTAGCAAAAGGGATTAGATACCCCTGTAGTCCTAGCCGTAAACGATGGATACTACATGTTGTGCATTATGTACAGTATGGTAGCTAACGCGTTAAGTATCCCGCCTGGGGAGTACGCTCGCAAGGGTGAAACTCAAAGGAATTGACGGGGGCCCGCACAAGCGGTGGAGCATGTGGTTTAATTCGATGCAACGCGAAGAACCTTACCAAGGCTTGACATACTACAAATTTTTCTGAGAAGAGAAAGTGCCTTCGGGAATGTAGATACAGGTGGTGCATGGCTGTCGTCAGCTCGTGTCGTGAGATGTTGGGTTAAGTCCCGCAACGAGCGCAACCCTTGTTTTTAGTTGCCAATTTATTGGGTTTTCTAGAAAGACTGCCGGTGACAAACCGGAGGAAGTTGAGGATGACTGCAAGTCAGCATGCACCTTATGCCTTGGGCGACACACGTGCTACAATGGCTAGGACAAAGAGTTGCGAGCTCGCAAGAGTCAGCTA
>KU0594961_Uncultured_marine_haptophyte_CARBOM_StTRICHO__surf_16S_PEUK_B1
---------------------ATAAGTCCGTTGTTAAAGACTAGGGCTTAACCCTAGGAAAGCGATGGAAACTGATAGACTTGAGTATGGCAGGGGTAGAGGGAATTTCTAGTGTAGCGGTGAAATGCGTAGATATTAGAAAGAACACCGGTGGCGAAAGCGCTCTACTGGACCATTACTGACACTGAGAGGCGAAAGCTAGGGGAGCGAAAGGGATTAGATACCCCTGTAGTCCTAGCCGTAAACGATGGATACTAGATGTTGTGCAATTTGGACAGTATCGTAGCTAACGCGTTAAGTATCCCGCCTGGGGAGTACGCTCGCAAGGGTGAAACTCAAAGGAATTGACGGGGGCCCGCACAAGCGGTGGAGCATGTGGTTTAATTCGATGCAACGCGAAGAACCTTACCAGGGCTTGACATACTACAGATCTTTTTGAGAAAGAAGAGTGCCTTCGGGAATGTAGATACAGGTGGTGCATGGCTGTCGTCAGCTCGTGTCGTGAGATGTTGGGTTAAGTCCCGCAACGAGCGCAACCCTCGTTTTTAGTTGC---------------------------------------------------------------------------------------------------------------------------------------------------
>Karenia-brevis-CCMP2228_EU0430831-EU0430721
AAAGCGTCCGTAGGTGGACTGGTAAGTTTATTGTTAAAGATTCTGGCTCAACCAGGAAAAAGCAATGAAAACTGCTGGACTAGAGAGTGGACGGGGTGAAGAGAATATCTAGTGGAGCGGTAAAATGCGATGATATTAGGCGGAACACCAGTGGCGAAAGCGCTTCACTAGACCATTTCTGACACTGAGGGACGAAAGCTAGGGGAGCAAAAAGGATTAGGTACCCTTGTAGTCCTAGCTGTAAACGCTGGGTACTAG--------------------------AGCTAACGCGTTAAGTACCCCGCCTGGGGAGTACGCTCGCAAGGGTGAAACTCAAAGGAATTGACGGGACCCCTCGCAAGCGGTGGAGCATGCTGTTTAATTCGATGCAACGCGAAGAACCTTACC--------------------------------------------------------------------------------------------------------------------------------------------------------------------------------------------------------------------------------------------------------------------------------------------------
>AF1727171_Gyrodinium_aureolum_KT-77D_product
AAAGCGTTCGTAGGTGGCCCGGTAAGTTTGTTGTTAAATGTCCAGGCTTAACCTGGAACCGGCAACGAAAACTACCAGACTAGAGATTGGACGGGGTAAAGGGAATTTCTAGTGTAGCGGTAAAATGCGATAATATTAGAAGGAACTCCAGCGGCGAAGGCGCTTTACTAGACCATATCTGACATTCAGGAACGAAAGCTAGGGGAGCAAAAAGGATTAGGTACCCTTGTAGTCCTAGCTGTAAACGATGGGTACTAG--------------------------ANNNAACGCGTTAAGTATCCCGCCTGGGGAGTACGCTCGCAAGGGTGAAACTCAAAGGAATTGACGGGACCCCTCGCAAGCGGTGGAGCACGCTGTTTAATTCGATGCAACGCGAAGAACCTTACCTAGATTTGAC------------------------------------------GTAGATACAGGTGGTGCATGGCTGTCGTCAGTTCGTGTCGTGAGATGTCAGGTTAAGTCCTGAAACGAACGTAACCCTTGTTTTTAGTTGAGTAAACATCNGGGGCCCTAGGAAGACGGCCAGCGGCAAGTTGGAGGAAGGAGAGGATGACGCCAAGTCAGTATGCCCCATATGTCTAGGGCTACAAGCGTGCTACAATGGTCAAGACAAAAAGTTACGAGCTTGTGAAAGTAAGTGA
>AF1727181_Gymnodinium_breve_CCMP718_product
AAAGCGTCCGTAGGTGGACTGGTACGTTTATTGTTAAAGATTCTGGCTCAACCAGGAAAAAGCAATGAAAACTGCTGGACTAGAGAGTGGACGGGGTGAAGAGAATATCTAGTGGAGCGGTAAAATGCGATGATATTAGGCGGAACACCAGTGGCGAAAGCGCTTCACTAGACCATTTCTGACACTGAGGGACGAAAGCTAGGGAAGCAAAAAGGATTAGGTACCCTTGTAGTCCTAGCTGTAAACGCTGGGTACTAG--------------------------AGCTAACGCGTTAAGTACCCCGCCTG-GGAGTACGCTCGCAAGGGTGAAACTCAAAGGAATTGACGGGACCCCTCGCAAGCGGTGGAGCATGCTGTTTAATTCGATGCAACGCGAAGAACCTTACCTAGATTTGAC------------------------------------------GTAGTTACAGGTGGTGCATGGCTGTCGTCAGTTCGTGTCGTGAGATGTCAGGTTAGGTCCTGTAACGAACGCAACCCTTATCCTTAGTTAACTAT--------ATGTCTAGGGAAACGGCCAACGACAAGTTGGAGGAAGGAGAGGATGACGTCAAGTCAGCATGCCCCGTATGTCTAGGGCTACAAGCGTGCTACAATGACTATAACAAAAAGTCGCAACTTTGTGAAAGGAAGCGA
>Karenia-brevis-CCMP2229_CAMNT_0032475333-EU0430841-EU0430731
AAAGCGTCCGTAGGTGGACTGGTAAGTTTATTGTTAAAGATTCTGGCTCAACCAGGAAAAAGCAATGAAAACTGCTGGACTAGAGAGTGGACGGGGTGAAGAGAATATCTAGTGGAGCGGTAAAATGCGATGATATTAGGCGGAACACCAGTGGCGAAAGCGCTTCACTAGACCATTTCTGACACTGAGGGACGAAAGCTAGGGGAGCAAAAAGGATTAGGTACCCTTGTAGTCCTAGCTGTAAACGCTGGGTACTAG----------------------------------------------------------------------------------------------------------------------------------------------------------------------------------------------------------------------------------------------------------------------------------------------------------------------------------------------------------------------------------------------------------------------------------------------------------
>Karenia-brevis-CCMP718EU0430741-EU0430781
AAAGCGTCCGTAGGTGGACTGGTAAGTTTATTGTTAAAGATTCTGGCTCAACCAGGAAAAAGCAATGAAAACTGCTGGACTAGAGAGTGGACGGGGTGAAGAGAATATCTAGTGGAGCGGTAAAATGCGATGATATTAGGCGGAACACCAGTGGCGAAAGCGCTTCACTAGACCATTTCTGACACTGAGGGACGAAAGCTAGGGGAGCAAAAAGGATTAGGTACCCTTGTAGTCCTAGCTGTAAACGCTGGGTACTAG----------------------------------------------------------------------------------------------------------------------------------------------------------------------------------------------------------------------------------------------------------------------------------------------------------------------------------------------------------------------------------------------------------------------------------------------------------
>Karenia-brevis-FIU1
AAAGCGTCCGTAGGTGGACTGGTAAGTTTATTGTTAAAGATTCTGGCTCAACCAGGAAAAAGCAATGAAAACTGCTGGACTAGAGAGTGGACGGGGTGAAGAGAATATCTAGTGGAGCGGTAAAATGCGATGATATTAGGCGGAACACCAGTGGCGAAAGCGCTTCACTAGACCATTTCTGACACTGAGGGACGAAAGCTAGGGGAGCAAAAAGGATTAGGTACCCTTGTAGTCCTAGCTGTAAACGCTGGGTACTAG----------------------------------------------------------------------------------------------------------------------------------------------------------------------------------------------------------------------------------------------------------------------------------------------------------------------------------------------------------------------------------------------------------------------------------------------------------
>Karenia-brevis-JR_EU0430761-EU0430771
AAAGCGTCCGTAGGTGGACTGGTAAGTTTATTGTTAAAGATTCTGGCTCAACCAGGAAAAAGCAATGAAAACTGCTGGACTAGAGAGTGGACGGGGTGAAGAGAATATCTAGTGGAGCGGTAAAATGCGATGATATTAGGCGGAACACCAGTGGCGAAAGCGCTTCACTAGACCATTTCTGACACTGAGGGACGAAAGCTAGGGGAGCAAAAAGGATTAGGTACCCTTGTAGTCCTAGCTGTAAACGCTGGGTACTAG----------------------------------------------------------------------------------------------------------------------------------------------------------------------------------------------------------------------------------------------------------------------------------------------------------------------------------------------------------------------------------------------------------------------------------------------------------
>Karenia-brevis-NOAA-1
AAAGCGTCCGTAGGTGGACTGGTAAGTTTATTGTTAAAGATTCTGGCTCAACCAGGAAAAAGCAATGAAAACTGCTGGACTAGAGAGTGGACGGGGTGAAGAGAATATCTAGTGGAGCGGTAAAATGCGATGATATTAGGCGGAACACCAGTGGCGAAAGCGCTTCACTAGACCATTTCTGACACTGAGGGACGAAAGCTAGGGGAGCAAAAAGGATTAGGTACCCTTGTAGTCCTAGCTGTAAACGCTGGGTACTAG----------------------------------------------------------------------------------------------------------------------------------------------------------------------------------------------------------------------------------------------------------------------------------------------------------------------------------------------------------------------------------------------------------------------------------------------------------
>Karenia-brevis-PNAS_EU0430801-EU0430851
AAAGCGTCCGTAGGTGGACTGGTAAGTTTATTGTTAAAGATTCTGGCTCAACCAGGAAAAAGCAATGAAAACTGCTGGACTAGAGAGTGGACGGGGTGAAGAGAATATCTAGTGGAGCGGTAAAATGCGATGATATTAGGCGGAACACCAGTGGCGAAAGCGCTTCACTAGACCATTTCTGACACTGAGGGACGAAAGCTAGGGGAGCAAAAAGGATTAGGTACCCTTGTAGTCCTAGCTGTAAACGCTGGGTACTAG--------------------------AGCTAACGCGTTAAGTACCCCGCCTGGGGAGTACGCTCGCAAGGGTGAAACTCAAAGGAATTGACGGGACCCCTCGCAAGCGGTGGAGCATGCTGTTTAATTCGATGCAACGCGAAGAACCTTACC--------------------------------------------------------------------------------------------------------------------------------------------------------------------------------------------------------------------------------------------------------------------------------------------------
>Karenia-brevis-SP2_EU0430811-EU0430861
AAAGCGTCCGTAGGTGGACTGGTAAGTTTATTGTTAAAGATTCTGGCTCAACCAGGAAAAAGCAATGAAAACTGCTGGACTAGAGAGTGGACGGGGTGAAGAGAATATCTAGTGGAGCGGTAAAATGCGATGATATTAGGCGGAACACCAGTGGCGAAAGCGCTTCACTAGACCATTTCTGACACTGAGGGACGAAAGCTAGGGGAGCAAAAAGGATTAGGTACCCTTGTAGTCCTAGCTGTAAACGCTGGGTACTAG--------------------------AGCTAACGCGTTAAGTACCCCGCCTGGGGAGTACGCTCGCAAGGGTGAAACTCAAAGGAATTGACGGGACCCCTCGCAAGCGGTGGAGCATGCTGTTTAATTCGATGCAACGCGAAGAACCTTACC--------------------------------------------------------------------------------------------------------------------------------------------------------------------------------------------------------------------------------------------------------------------------------------------------
>Karenia-brevis-SP3_CAMNT_0032782251-EU0430871-EU0430821
AAAGCGTCCGTAGGTGGACTGGTAAGTTTATTGTTAAAGATTCTGGCTCAACCAGGAAAAAGCAATGAAAACTGCTGGACTAGAGAGTGGACGGGGTGAAGAGAATATCTAGTGGAGCGGTAAAATGCGATGATATTAGGCGGAACACCAGTGGCGAAAGCGCTTCACTAGACCATTTCTGACACTGAGGGACGAAAGCTAGGGGAGCAAAAAGGATTAGGTACCCTTGTAGTCCTAGCTGTAAACGCTGGGTACTAG--------------------------AGCTAACGCGTTAAGTACCCCGCCTGGGGAGTACGCTCGCAAGGGTGAAACTCAAAGGAATTGACGGGACCCCTCGCAAGCGGTGGAGCATGCTGTTTAATTCGATNCAACGCGAAGAACCTTACCA----------------------------------------------------------CAGGTGGTGCATGGCTGTCGTCAGTTCGTGTCGTGAGATGTCAGGTTAAGTCCTGTAACGAACGCAACCCTTATCCTTAGTTAATTAT--------ATGTCTAGGGAAACGGCCAACGACAAGTTGGAGGAAGGAGAGGATGACGTCAAGTCAGCATGCCCCGTATGTCTAGGGCTACAAGCGTGCTACAATGACTATAACAAAAAGTCGCAACTTTGTGAAAGGAAGCGA
>Karenia-brevis-Wilson_CAMNT_0032911341-CAMNT_0032911341
AAAGCGTCCGTAGGTGGACTGGTAAGTTTATTGTTAAAGATTCTGGCTCAACCAGGAAAAAGCAATGAAAACTGCTGGACTAGAGAGTGGACGGGGTGAAGAGAATATCTAGTGGAGCGGTAAAATGCGATGATATTAGGCGGAACACCAGTGGCGAAAGCGCTTCACTAGACCATTTCTGACACTGAGGGACGAAAGCTAGGGGAGCAAAAAGGATTAGGTACCCTTGTAGTCCTAGCTGTAAACGCTGGGTACTAG--------------------------AGCTAACGCGTTAAGTACCCCGCCTGGGGAGTACGCTCGCAAGGGTGAAACTCAAAGGAATTGACGGGACCCCTCGCAAGCGGTGGAGCATGCTGTTTAATTCGATACAACGCGAAGAACCTTACCA----------------------------------------------------------CAGGTGGTGCATGGCTGTCGTCAGTTCGTGTCGTGAGATGTCAGGTTAAGTCCTGTAACGAACGCAACCCTTATCCTTAGTTAATTAT--------ATGTCTAGGGAAACGGCCAACGACAAGTTGGAGGAAGGAGAGGATGACGTCAAGTCAGCATGCCCCGTATGTCTAGGGCTACAAGCGTGCTACAATGACTATAACAAAAAGTCGCAACTTTGTGAAAGGAAGCGA
>Karenia-mikimotoi
AAAGCGTTCGTAGGTGGCCCGGTAAGTTTGTTGTTAAATGTCCAGGCTTAACCTGGAACCGGCAACGAAAACTACCAGACTAGAGATTGGACGGGGTAAAGGGAATTTCTAGTGTAGCGGTAAAATGCGATAATATTAGAAGGAACTCCAGCGGCGAAGGCGCTTTACTAGACCATATCTGACATTCAGGAACGAAAGCTAGGGGAGCAAAAAGGATTAGGTACCCTTGTAGTCCTAGCTGTAAACGATGGGTACTAG--------------------------AGCTAACGCGTTAAGTATCCCGCCTGGGGAGTACGCTCGCAAGGGTGAAACTCAAAGGAATTGACGGGACCCCTCGCAAGCGGTGGAGCATGCTGTTTAATTCGATGCAACGCGAAGAACCTTACCTAGATTTGAC------------------------------------------GTAGATACAGGTGGTGCATGGCTGTCGTCAGTTCGTGTCGTGAGATGTCAGGTTAAGTCCTGAAACGAACGTAACCCTTGTTTTTAGTTGAGTAACAATCTTGTCTTCTAGGAAGACGGCCAGCGGCAAGTTGGAGGAAGGAGAGGATGACGCCAAGTCAGTATGCCCCATATGTCTAGGGCTACAAGCGTGCTACAATGGTCAAGACAAAAAGTTACGAGCTTGTGAAAGTAAGTGA
>Karlodinium-armiger-16S-strict
AAAGCGCCTGTAGGTTGTTTAATAAGTCTGTTGTTAAAGACTAGGGCTTAACCCTAGGAAAGCAATGGAAACTACTAGACTTGAGTATGGCAGGGGTAGAGGGAATTTCTAGTGTAGCGGTGAAATGCGTAGATATTAGAAAGAACACCGGTGGCGAAAGCGCTCTACTGGACCATTACTGACACTCAGAGGCGAAAGCTAGGGTAGCAAAAGGGATTAGATACCCCTGTAGTCCTAGCCGTAAACGATGGATACTAG--------------------------AGCTAACGCGTTAAGTATCCCGCCTGGGGAGTACGCTCGCAAGGGTGAAACTCAAAGGAATTGACGGGGGCCCGCACAAGCGGTGGAGCATGTGGTTTAATTCGATNNAACGCGAAGAACCTTACCAGGGCTTGAC------------------------------------------GTAGATACAGGTGGTGCATGGCTGTCGTCAGCTCGTGTCGTGAGATGTTGGGTTAAGTCCCGCAACGAGCGCAACCCTTATTTTTAGTTACTA-------------------------------------------------------------------------------------------------------------------------------------------------
>Karlodinium-micrum
AAAGGGCCTGTAGGTTGCTTATTAAGTTTGTAGTTAAAGACTAGGGCTCAACCTTAGAAAAGCTGTAAATACTAATTAGCTAGAGTATGGAAGGGGTAGAGGGAATTTCTAGTGTAGTAGTAAAATGCTCTGATATTAGAAGGAACGCCAGAGGCGAAGGCGCTCTACTGGAACATTACTGACACTATAAGGCGAAAGCTAGGGGAGCGAAAGGGATTAGGTACCCCTGTAGTCCTAGCCGTAAACGATGAATACTCA--------------------------AGCTAACGCATTAAGTATTCCGCCTGGGGAGTACGCTCGCAAGTGTGAAACTCAAAGGAATTGACGGGGGCCCACACAAGCGGTGGAGCATGTGGTTTAATTCGATGCAACGCGAAGAACCTTACCAGGACTTTTA------------------------------------------GTAGAAATAGGTGGTGCATGGCTGTCGCCAGCTCGTGTCGTGAGATGTTGGGTTAATTCCCTTAACGAGCGCAACCCTTGTTTG-----GTCAGTTGTTATGGATTTCTGAGAAGACTGCCGATGAGAAATCGGAGGAAGGTAAGGATGACGTCAAGTCAGTATGCCCCGTATGTCCTGGGCTACACACGTGCTACAATGG-------------------------------------
>Karlodinium-veneficum_LN7353863-KLK3918281
AAAGGGCCTGTAGGTTGCTTATTAAGTTTGTAGTTAAAGACTAGGGCTCAACCTTAGGAAAGCTATARATACTAATTAGCTAGAGTATGGAAGGGGTAGGGGGAATTTCTAGTGTAGTAGTAAAATGCTYTGATATTAGAAGGAACGCCAGAGGCGAAGGCGCTCTACTGGAACATTACTGACACTATAAGGCGAAAGCTAGGGGAGCGAAAGGGATTAGGTACCCCTGTAGTCCTAGCCGTAAACGATGAATACTCA--------------------------AGCTAACGCATTAAGTATTCCGCCTGGGGAGTACGCTCGCAAGTGTGAAACTCAAAGGAATTGACGGGGGCCCACACAAGCGGTGGAGCATGTGGTTTAATTCGATGCAACGCGAAGAACCTTACCAGGRCTTTTA------------------------------------------GTAGAAATAGGTGGTGCATGGCTGTCGCCAGCTCGTGTCGTGAGATGTTGGGTTAATTCCCTTAACGAGCGCAACCCTTGTTTG-----GTCAGTTGTTATGGATTTCTGAGAAGACTGCCGATGAGAAATCGGAGGAAGGTAAGGATGACGTCAAGTCAGTATGCCCCGTATGTCCTGGGCTACACRCGTGCTACAATGG-------------------------------------
>LC5956821_Braarudosphaera_bigelowii_NIES-4442
AAAGCGCCTGTAGGTTGTTTAATAAGTCCGTTGTTAAAGACTAGGGCTTAACCCTAGGAAAGCGATGGAAACTGATAGACTTGAGTATGGCAGGGGTAGAGGGAATTTCTAGTGTAGCGGTGAAATGCGTAGATATTAGAAAGAACACCGGTGGCGAAAGCGCTCTACTGGACCATTACTGACACTGAGAGGCGAAAGCTAGGGGAGCGAAAGGGATTAGATACCCCTGTAGTCCTAGCCGTAAACGATGGATACTAGATGTTGTGCAATTTGGACAGTATCGTAGCTAACGCGTTAAGTATCCCGCCTGGGGAGTACGCTCGCAAGGGTGAAACTCAAAGGAATTGACGGGGGCCCGCACAAGCGGTGGAGCATGTGGTTTAATTCGATGCAACGCGAAGAACCTTACCAGGGCTTGACATACTACAGATCTTCTTGAGAAAGAAGAGTGCCTTCGGGAATGTAGATACAGGTGGTGCATGGCTGTCGTCAGCTCGTGTCGTGAGATGTTGGGTTAAGTCCCGCAACGAGCGCAACCCTCGTTTTTAGTTGCCAATTTATTGGGATCTCTAGAAAGACTGCCGGTGACAAACCGGAGGAAGGTGAGGATGACGTCAAGTCAGCATGCCCCTTATGTCCTGGGCCACACACGTGCTACAATGGTAAAGACAAAGAGTCGCCAATTCGCGAGAATGAGCTA
>LK3918221_Phaeocystis_cordata_F926
AAAGCGCCTGTAGGTTGTTTAATAAGTCTGTTGTTAAAGACTAGGGCTCAACCCTAGGAAAGCAATGGAAACTACTA-ACTTGAGTATGATAGGGGTAGAGGGAATTTCTAGTGTAGCGGTGAAATGCGTAGATATTAGGAAGAACACCGGTGGCGAAGGCGCTCTACTGGATCATTACTGACACTCAGAGGCGAAAGCTAGGGTAGCAAAAGGGATTAGATACCCCTGTAGTCCTAGCCGTAAACGATGGATACTA-ATGTTGCGTTTATTATGCAGTATCGTAGCTAACGCGTTAAGTATCCCGCCTGGGGAGTACGCTCGCAAGGGTGAAACTCAAAGGAATTGACGGGGGCCCGCACAAGCGGTGGAGCATGTGGTTTAATTCGATGCAACGCGAAGAACCTTACCAAGGCTTGACATACTACAAATTTCTTTGAAAGAGGAAAGTGCCTTCGGGAATGTAGATACAGGTGGTGCATGGCTGTCGTCAGCTCGTGTCGTGAGATGTTGGGTTAAGTCCCGCAACGAGCGCAACCCTTATTTTTAGTTGCTAATTTATTAGGTTTTCTAGAAAGACTGCCGGTGACAAACCGGAGGAAGGTGAGGATGACGTCAAGTCAGCATGCCCCTTATGCCTTGGGCTACACACGTGCTACA-----------------------------------------
>LK3918231_Chrysochromulina_apheles_F927
AAAGCGCCTGTAGGTTGTTTAATAAGTCTGTTGTTAAAGACTAGGGCTTAACCCTAGAAAAGCAATGGAAACTACTAGACTAGAGTATGGCAGGGGTAGAGGGAATTTCTAGTGTAGCGGTGAAATGCGTAGATATTAGAAAGAACACCGGCGGCGAAAGCGCTCTACTGGACCATTACTGACACTCAGAGGCGAAAGCTAGGGTAGCAAAAGGGATTAGATACCCCTGTAGTCCTAGCCGTAAACGATGGATACTACATGTTGTGCATTACGTACAGTATGGTAGCTAACGCGTTAAGTATCCCGCCTGGGGAGTACGCTCGCAAGGGTGAAACTCAAAGGAATTGACGGGGGCCCGCACAAGCGGTGGAGCATGTGGTTTAATTCGATGCAACGCGAAGAACCTTACCAGGACTTGACATACTACAAATTCTTTTGAGAAARAGAAGTGCCTTCGGGAATGTAGATACAGGTGGTGCATGGCTGTCGTCAGCTCGTGTCGTGAGATGTTGGGTTAAGTCCCGCAACGAGCGCAACCCTTATTTTTAGTTACCAATTCGTTGGGTTCTCTAGAAAGACTGCCGGTGACAAACCGGAGGAAGGTGAGGATGACGTCAAGTCAGCATGCCCCTTATGTCCTGGGCTACACACGTGCTACA-----------------------------------------
>LK3918241_Chrysochromulina_elegans_F928
AAAGCGCCTGTAGGTTGTTTATTAAGTCTGTTGTTAAAGACTAGGGCTTAACCCTAGAAAAGCAATGGAAACTAATAGACTAGAGTATGGCAGGGGTAGAGGGAATTTCTAGTGTAGCGGTGAAATGCGTAGATATTAGAAAGAACACCGGTGGCGAAAGCGCTCTACTGGACCATTACTGACACTCAGAGGCGAAAGCTAGGGTAGCAAAAGGGATTAGATACCCCTGTAGTCCTAGCCGTAAACGATGGATACTAGATGTTGTGCATTATGTACAGTATCGTAGCTAACGCGTTAAGTATCCCGCCTGGGGAGTACGCTCGCAAGGGTGAAACTCAAAGGAATTGACGGGGGCCCGCACAAGCGGTGGAGCATGTGGTTTAATTCGATGCAACGCGAAGAACCTTACCAGGGCTTGACATACTACGAATTCTTTTGAAAGAGAGAAGTGCCTTCGGGAATGTAGATACAGGTGGTGCATGGCTGTCGTCAGCTCGTGTCGTGAGATGTTGGGTTAAGTCCCGCAACGAGCGCAACCCTTATTTTTAGTTACCAATTCGTTGGGTTTTTTAGAAAGACTGCCGGTGACAAACCGGAGGAAGGTGAGGATGACGTCAAGTCAGCATGCCCCTTATGTCCTGGGCTACACACGTGCTACA-----------------------------------------
>LK3918251_Chrysochromulina_apheles_F929
AAAGCGCCTGTAGGTTGTTTAATAAGTCTGTTGTTAAAGACTAGGGCTTAACCCTAGAAAAGCAATGGAAACTACTAGACTAGAGTATGGCAGGGGTAGAGGGAATTTCTAGTGTAGCGGTGAAATGCGTAGATATTAGAAAGAACACCGGCGGCGAAAGCGCTCTACTGGACCATTACTGACACTCAGAGGCGAAAGCTAGGGTAGCAAAAGGGATTAGATACCCCTGTAGTCCTAGCCGTAAACGATGGATACTACATGTTGTGCATTACGTACAGTATGGTAGCTAACGCGTTAAGTATCCCGCCTGGGGAGTACGCTCGCAAGGGTGAAACTCAAAGGAATTGACGGGGGCCCGCACAAGCGGTGGAGCATGTGGTTTAATTCGATGCAACGCGAAGAACCTTACCAGGACTTGACATACTACAAATTCTTTTGAGAAAAAGAAGTGCCTTCGGGAATGTAGATACAGGTGGTGCATGGCTGTCGTCAGCTCGTGTCGTGAGATGTTGGGTTAAGTCCCGCAACGAGCGCAACCCTTATTTTTAGTTACCAATTCGTTGGGTTCTCTAGAAAGACTGCCGGTGACAAACCGGAGGAAGGTGAGGATGACGTCAAGTCAGCATGCCCCTTATGTCCTGGGCTACACACGTGCTACA-----------------------------------------
>LN7351942_Phaeocystis_antarctica_RCC4024
AAAGCGCCTGTAGGTTGTTTAATAAGTCTGTTGTTAAAGACTAGGGCTTAACCCTAGGAAAGCAATGGAAACTACTAGACTTGAGTATGATAGGGGTAGAGGGAATTTCTAGTGTAGCGGTGAAATGCGTAGATATTAGAAAGAACACCGGTGGCGAAGGCGCTCTACTGGATCATTACTGACACTCAGAGGCGAAAGCTAGGGTAGCAAAAGGGATTAGATACCCCTGTAGTCCTAGCCGTAAACGATGGATACTACATGTTGCGTTTTTAATGCAGTATGGTAGCTAACGCGTTAAGTATCCCGCCTGGGGAGTACGGTCGCAAGGCTGAAACTCAAAGGAATTGACGGGGGCCCGCACAAGCGGTGGAGCATGTGGTTTAATTCGATGCAACGCGAAGAACCTTACCAAGGCTTGACATACTACAGATTTCTTTGAAAGAGGAAAGTGCCTTCGGGAATGTAGATACAGGTGGTGCATGGCTGTCGTCAGCTCGTGTCGTGAGATGTTGGGTTAAGTCCCGCAACGAGCGCAACCCTTATTTTTAGTTGCTAATTTATTAGGTTTTCTAGAAAGACTGCCGGTGACAAACCGGAGGAAGGTGAGGATGACGTCAAGTCAGCATGCCCCTTATGCCTTGGGCTACACACGTGCTACAATGGTTAAGACAAAGAGTTGCGAGCTCGCGAGAGTCAGCTA
>LN7351992_Chrysotila_lamellosa_RCC3687
AAAGCGCCTGTAGGTTGTTTAGTAAGTCAGTTGTTAAAGACTAGGGCTTAACCCTAGGAAAGCAATGGAAACTATTAGACTTGAGTATGGCAGGGGTAGAGGGAATTTCTAGTGTAGCGGTGAAATGCGTAGATATTAGAAAGAACACCGGTGGCGAAAGCGCTCTACTGGACCATTACTGACACTGAGAGGCGAAAGCTAGGGTAGCAAAAGGGATTAGATACCCCTGTAGTCCTAGCCGTAAACGATGGATACTAGGTGTTGTGCAACTTGTACAGTATCTTAGCTAACGCGTTAAGTATCCCGCCTGGGGAGTACGCTCGCAAGGTGAAAATTCAAAGGAA--------------------------------------------------------------------------------------------------------------------------------------------------------------------------------------------------------------------------------------------------------------------------------------------------------------------------------------------------------------------
>LN7352202_Calcidiscus_leptoporus_RCC1129
AAAGCGCCTGTAGGTTGTCTAATAAGTCCGTTGTTAAAGACCAGGGCTTAACCCTGGGAAAGCAATGGAAACTACTAGGCTTGAGTATGGTAGGGGTAGAGGGAATTTCTAGTGTAGCGGTGAAATGCGTAGATATTAGAAAGAACACCGGTGGCGAAAGCGCTCTACTGGGCCATTACTGACACTCAGAGGCGAAAGCTAGGGGAGCGAAAGGGATTAGATACCCCTGTAGTCCTAGCCGTAAACGATGGATACTAGGTGTTGTGTTT-TTATACAGTATCGTAGCTAACGCGTTAAGTATCCCGCCTGGGGAGTACGCTCGCAAGGGTGAAACTCAAAGGAATTGACGGGGGCCCGCACAAGCGGTGGAGCATGTGGTTTAATTCGATGCAACGCGAAGAACCTTACCAGGGCTTGACATACTACAAATCTTTTTGAGACGAAAGAGTGCCTTCGGGAATGTAGATACAGGTGGTGCATGGCTGTCGTCAGCTCGTGTCGTGAGATGTTGGGTTAAGTCCCGCAACGAGCGCAACCCTCGTTTTTAGTTGCCAATTTATTGGGATTTCTAGAGAGACTGCCGATGATAAATCGGAGGAAGGTGAGGATGACGTCAAGTCAGCATGCCCCTTATGTCCTGGGCCACACACGTGCTACAATGGCAAAGACAAAGAGTCGCAAATTCGCGAGAACTAGCTA
>LN7352212_Calcidiscus_quadriperforatus_RCC1145
AAAGCGCCTGTAGGTTGTCTAATAAGTCCGTTGTTAAAGACCAGGGCTTAACCCTGGGAAAGCAATGGAAACTACTAGGCTTGAGTATGGTAGGGGTAGAGGGAATTTCTAGTGTAGCGGTGAAATGCGTAGATATTAGAAAGAACACCGGTGGCGAAAGCGCTCTACTGGGCCATTACTGACACTCAGAGGCGAAAGCTAGGGGAGCGAAAGGGATTAGATACCCCTGTAGTCCTAGCCGTAAACGATGGATACTAGGTGTTGTGTTT-TTATACAGTATCGTAGCTAACGCGTTAAGTATCCCGCCTGGGGAGTACGCTCGCAAGGGTGAAACTCAAAGGAATTGACGGGGGCCCGCACAAGCGGTGGAGCATGTGGTTTAATTCGATGCAACGCGAAGAACCTTACCAGGGCTTGACATACTACAAATCTTTTTGAGACGAAAGAGTGCCTTCGGGAATGTAGATACAGGTGGTGCATGGCTGTCGTCAGCTCGTGTCGTGAGATGTTGGGTTAAGTCCCGCAACGAGCGCAACCCTCGTTTTTAGTTGCCAATTTATTGGGATTTCTAGAGAGACTGCCGATGATAAATCGGAGGAAGGTGAGGATGACGTCAAGTCAGCATGCCCCTTATGTCCTGGGCCACACACGTGCTACAATGGCAAAGACAAAGAGTCGCAAATTCGCGAGAACTAGCTA
>LN7352232_Chrysochromulina_camella_RCC1185
AAAGCGCCTGTAGGTTGTTTACTAAGTCTGTTGTTAAAGACTAGGGCTTAACCCTAGAAAAGCAATGGAAACTTGTAGACTAGAGTATGGCAGGGGTAGAGGGAATTTCTAGTGTAGCGGTGAAATGCGTAGATATTAGAAAGAACACCAGTGGCGAAAGCGCTCTACTGGACCATTACTGACACTCAGAGGCGAAAGCTAGGGTAGCAAAAGGGATTAGATACCCCTGTAGTCCTAGCCGTAAACGATGGATACTAGATGTTGTGCAT--AGTACAGTATCGTAGCTAACGCGTTAAGTATCCCGCCTGGGGAGTACGCTCGCAAGGGTGAAACTCAAAGGAATTGACGGGGGCCCGCACAAGCGGTGGAGCATGTGGTTTAATTCGATGCAACGCGAAGAACCTTACCAGGGCTTGACATACTACAAATTCTTTTGAGAAAGAGAAGTGCCTTCGGGAATGTAGATACAGGTGGTGCATGGCTGTCGTCAGCTCGTGTCGTGAGATGTTGGGTTAAGTCCCGCAACGAGCGCAACCCTTATTTTTAGTTACCAATTCGTTGGGTTTTTTAGAAAGACTGCCGGTGACAAACCGGAGGAAGGTGAGGATGACGTCAAGTCAGCATGCCCCTTATGTCCTGGGCTACACACGTGCTACAATGGTTAAGACAAAGAGTTGCAAGCTCGTGAGAGTTAGCTA
>LN7352252_Haptolina_ericina_RCC1188
AAAGCGCCTGTAGGTTGTTTAATAAGTCTGTTGTTAAAGACTAGGGCTCAACCCTAGAAAAGCAATGGAAACTACTAGACTAGAGTATGGCAGGGGTAGAGGGAATTTCTAGTGTAGCGGTGAAATGCGTAGATATTAGAAAGAACACCAGTGGCGAAAGCGCTCTACTGGACCATTACTGACACTCAGAGGCGAAAGCTAGGGTAGCAAAAGGGATTAGATACCCCTGTAGTCCTAGCCGTAAACGATGGATACTAGATGTTGTATTTATTTTACAGTATCGTAGCTAACGCGTTAAGTATCCCGCCTGGGGAGTACGCTCGCAAGGGTGAAACTCAAAGGAATTGACGGGGGCCCGCACAAGCGGTGGAGCATGTGGTTTAATTCGATGCAACGCGAAGAACCTTACCAGGGCTTGACATACTGCGAATTTTTTTGAAAAAAAAGAGTGCCTTCGGGAATGCAGATACAGGTGGTGCATGGCTGTCGTCAGCTCGTGTCGTGAGATGTTGGGTTAAGTCCCGCAACGAGCGCAACCCTTGTTTTTAGTTACCAATTCGTTGGGTTTTCTAGAAAGACTGCCGGTGACAAACCGGAGGAAGGTGAGGATGACGTCAAGTCAGCATGCCCCTTATGTCCTGGGCTACACACGTGCTACAATGGTTAGGACAAAGAGTTGCAAATTTGCAAAAATTAGCTA
>LN7352262_Prymnesium_kappa_RCC1189
AAAGCGCCTGTAGGTTGTTTAATAAGTCTGTTGTTAAAGACTAGGGCTCAACCCTAGAAAAGCAATGGATACTACTAGACTAGAGTATGGCAGGGGTAGAGGGAATTTCTAGTGTAGCGGTGAAATGCGTAGATATTAGAAAGAACACCGGTGGCGAAAGCGCTCTACTGGACCATTACTGACACTCAGAGGCGAAAGCTAGGGTAGCAAAAGGGATTAGATACCCCTGTAGTCCTAGCCGTAAACGATGGATACTAGATGTTGTATTTATTTTACAGTATCGTAGCTAACGCGTTAAGTATCCCGCCTGGGGAGTACGCTCGCAAGGGTGAAACTCAAAGGAATTGACGGGGGCCCGCACAAGCGGTGGAGCATGTGGTTTAATTCGATGCAACGCGAAGAACCTTACCAGGGCTTGACATACTGCGAATCTCCTTGAAAGGGGAGAGTGCCTTCGGGAATGCAGATACAGGTGGTGCATGGCTGTCGTCAGCTCGTGTCGTGAGATGTTGGGTTAAGTCCCGCAACGAGCGCAACCCTTGTTTTTAGTTACCAATTCGTTGGGTTTTCTAGAAAGACTGCCGGTGACAAACCGGAGGAAGGTGAGGATGACGTCAAGTCAGCATGCCCCTTATGTCCTGGGCTACACACGTGCTACAATGGTTAGGACAAAGAGTTGCAAGTTTGCAAAAACAAGCTA
>LN7352282_Haptolina_ericina_RCC1192
AAAGCGCCTGTAGGTTGTTTAATAAGTCTGTTGTTAAAGACTAGGGCTCAACCCTAGAAAAGCAATGGAAACTACTAGACTAGAGTATGGCAGGGGTAGAGGGAATTTCTAGTGTAGCGGTGAAATGCGTAGATATTAGAAAGAACACCAGTGGCGAAAGCGCTCTACTGGACCATTACTGACACTCAGAGGCGAAAGCTAGGGTAGCAAAAGGGATTAGATACCCCTGTAGTCCTAGCCGTAAACGATGGATACTAGATGTTGTATTTATTTTACAGTATCGTAGCTAACGCGTTAAGTATCCCGCCTGGGGAGTACGCTCGCAAGGGTGAAACTCAAAGGAATTGACGGGGGCCCGCACAAGCGGTGGAGCATGTGGTTTAATTCGATGCAACGCGAAGAACCTTACCAGGGCTTGACATACTGCGAATTTTTTTGAAAAAAAAGAGTGCCTTCGGGAATGCAGATACAGGTGGTGCATGGCTGTCGTCAGCTCGTGTCGTGAGATGTTGGGTTAAGTCCCGCAACGAGCGCAACCCTTGTTTTTAGTTACCAATTCGTTGGGTTTTCTAGAAAGACTGCCGGTGACAAACCGGAGGAAGGTGAGGATGACGTCAAGTCAGCATGCCCCTTATGTCCTGGGCTACACACGTGCTACAATGGTTAGGACAAAGAGTTGCAAATTTGCAAAAATTAG---
>LN7352312_Coccolithus_braarudii_RCC1199
AAAGCGCCTGTAGGTTGTCTAATAAGTCTGTTGTTAAAGACTAGGGCTTAACCCTAGGAAAGCAATGGAAACTACTAGGCTTGAGTATGGTAGGGGTAGAGGGAATTTCTAGTGTAGCGGTGAAATGCGTAGATATTAGAAAGAACACCGGTGGCGAAAGCGCTCTACTGGACCATTACTGACACTCAGAGGCGAAAGCTAGGGGAGCGAAAGGGATTAGATACCCCTGTAGTCCTAGCCGTAAACGATGGATACTAGGTGTTGTGTTT-ATATACAGTATCGTAGCTAACGCGTTAAGTATCCCGCCTGGGGAGTACGCTCGCAAGGGTGAAACTCAAAGGAATTGACGGGGGCCCGCACAAGCGGTGGAGCATGTGGTTTAATTCGATGCAACGCGAAGAACCTTACCAGGGCTTGACATACTGCAAATCTTTTCGAGACGAAAGAGTGCCTTCGGGAATGCAGATACAGGTGGTGCATGGCTGTCGTCAGCTCGTGTCGTGAGATGTTGGGTTAAGTCCCGCAACGAGCGCAACCCTCGTCTTTAGTTGCCAATTTATTGGGATTTTTAGAGAGACTGCCGATGATAAATCGGAGGAAGGTGAGGATGACGTCAAGTCAGCATGCCCCTTATGTCCTGGGCTACACACGTGCTACAATGGCAAAGACAAAGAGTCGCAAATTCGTAAGAACTAGCTA
>LN7352332_Emiliania_huxleyi_RCC1216
AAAGCGCCTGTAGGTTGTTTAGTAAGTCTGTTGTTAAAGACCAGGGCTTAACCCTGGGAAAGCAATGGAAACTACTAGACTTGAGTATGGCAGGGGTAGAGGGAATTTCTAGTGTAGCGGTGAAATGCGTAGATATTAGAAAGAACACCGGCGGCGAAAGCGCTCTACTGGACCATTACTGACACTCAGAGGCGAAAGCTAGGGGAGCAAAAGGGATTAGATACCCCTGTAGTCCTAGCCGTAAACGATGGATACTAGATGTTGCGCAATTTGTGCAGTATCTTAGCTAACGCGTTAAGTATCCCGCCTGGGGAGTACGCTCGCAAGGGTGAAACTCAAAGGAATTGACGGGGGCCCGCACAAGCGGTGGAGCATGTGGTTTAATTCGATGCAACGCGAAGAACCTTACCAGGGCTTGACATACTACAAATCTTTTCGAAACGAAAGAGTGCCTTCGGGAATGTAGATACAGGTGGTGCATGGCTGTCGTCAGCTCGTGTCGTGAGATGTTGGGTTAAGTCCCGCAACGAGCGCAACCCTCATTTTTAGTTGCCAATTTATTGGGATTTCTAGAGAGACTGCCGGTGACAAACCGGAGGAAGGTGAGGATGACGTCAAGTCAGCATGCCCCTTATGCCCTGGGCCACACACGTGCTACAATGGCGAAGACAAAGAGTCGCAAACCTGCGAAGGCTAGCTA
>LN7352362_Helicosphaera_carteri_RCC1333
AAAGCGCCTGTAGGTTGTTTAACAAGTCTGCTGTTAAAGACTAGGGCTTAACCCTGGGAAAGCAGTGGAAACTAGTAAACTTGAGTATGGTAGGGGTAGAGGGAATTTCTAGTGTAGCGGTGAAATGCGTAGATATTAGAAAGAACACCGGTGGCGAAAGCGCTCTACTGGACCATTACTGACACTCAGAGGCGAAAGCTAGGGGAGCGAAAGGGATTAGATACCCCTGTAGTCCTAGCCGTAAACGATGGATACTAGATGTTGTGCAAATTGTACAGTATCGTAGCTAACGCGTTAAGTATCCCGCCTGGGGAGTACGCTCGCAAGGGTGAAACTCAAAGGAATTGACGGGGGCCCGCACAAGCGGTGGAGCATGTGGTTTAATTCGATGCAACGCGAAGAACCTTACCAGGGCTTGACATACTACAAATCTTTTCGAGATGAAAGAGTGCCTTCGGGAATGTAGATACAGGTGGTGCATGGCTGTCGTCAGCTCGTGTCGTGAGATGTTGGGTTAAGTCCCGCAACGAGCGCAACCCTCGTTTTTAGTTGCCAATTTATTGGGTTTTTTAGAAAGACTGCCGGTGATAAACCGGAGGAAGGTGAGGATGACGTCAAGTCAGCATGCCCCTTATGTCCTGGGCCACACACGTGCTACAATGGTAAAGACAAAGAGTCGCAAATCTGTGAAGACTAGCTA
>LN7352382_Ochrosphaera_neapolitana_RCC1358
AAAGCGCCTGTAGGTTGTCTAATAAGTCTGTTGTTAAAGACTAGGGCTTAACCCTGGGAAAGCGATGGAAACTACTAGGCTTGAGTATGGTAGGGGTAGAGGGAATTTCTAGTGTAGCGGTGAAATGCGTAGATATTAGAAAGAACACCGGTGGCGAAAGCGCTCTACTGGGCCATTACTGACACTGAGAGGCGAAAGCTAGGGGAGCAAAAGGGATTAGATACCCCTGTAGTCCTAGCCGTAAACGATGGATACTAGGTGTTGTATT-ATTATACAGTATCGTAGCTAACGCGTTAAGTATCCCGCCTGGGGAGTACGCTCGCAAGGGTGAAACTCAAAGGAATTGACGGGGGCCCGCACAAGCGGTGGAGCATGTGGTTTAATTCGATGCAACGCGAAGAACCTTACCAGGGCTTGACATACTACAAATCTTTTTGAGACGAAAGAGTGCCTTCGGGAATGTAGATACAGGTGGTGCATGGCTGTCGTCAGCTCGTGTCGTGAGATGTTGGGTTAAGTCCCGCAACGAGCGCAACCCTCGTTTTTAGTTGCCAATTTATTGGGATTTCTAGAGAGACTGCCGGTGATAAACCGGAGGAAGGTGAGGATGACGTCAAGTCAGCATGCCCCTTATGCCCTGGGCCACACACGTGCTACAATGACAAAGACAAAGAGTCGCAAATTCGCGAGAACTAGCTA
>LN7352402_Oolithotus_fragilis_RCC1372
AAAGCGCCTGTAGGTTGTCTAATAAGTCTGTTGTTAAAGACCAGGGCTTAACCCTGGGAAAGCAATGGAAACTGCTAGACTTGAGTATGGTAGGGGTAGAGGGAATTTCTAGTGTAGCGGTGAAATGCGTAGATATTAGAAAGAACACCGGTGGCGAAAGCGCTCTACTGGGCCATTACTGACACTCAGAGGCGAAAGCTAGGGGAGCGAAAGGGATTAGATACCCCTGTAGTCCTAGCCGTAAACGATGGATACTAGGTGTTGTGTTT-TTATACAGTATCGTAGCTAACGCGTTAAGTATCCCGCCTGGGGAGTACGCTCGCAAGGGTGAAACTCAAAGGAATTGACGGGGGCCCGCACAAGCGGTGGAGCATGTGGTTTAATTCGATGCAACGCGAAGAACCTTACCAGGGCTTGACATACTACAAATCTTTTTGAGACGAAAGAGTGCCTTCGGGAATGTAGATACAGGTGGTGCATGGCTGTCGTCAGCTCGTGTCGTGAGATGTTGGGTTAAGTCCCGCAACGAGCGCAACCCTCGTTTTTAGTTGCCAATTTATTGGGATTTCTAAAGAGACTGCCGATGATAAATCGGAGGAAGGTGAGGATGACGTCAAGTCAGCATGCCCCTTATGTCCTGGGCCACACACGTGCTACAATGGCAAAGACAAAGAGTCGCAAATTCGCGAGAACTAGCTA
>LN7352422_Prymnesium_simplex_RCC1386
-------------------------------TGTTAAAGACTAGGGCTTAACCCTAGAAAAGCAATGGAAACTACTAGACTTGAGTATGGCAGGGGTAGAGGGAACTTCTAGTGTAGCGGTGAAATGCGTAGATATTAGAAAGAACACCAGTSGCGAAAGCGCTCTACTGGACCATTACTGACACTCAGAGGCGAAAGCTAGGGTAGCAAAAGGGATTAGATACCCCTGTAGTCCTAGCCGTAAACGATGGATACTAAATGTTGTATATATTTTACAGTATTGTAGCTAACGCGTTAAGTATCCCGCCTGGGGAGTACGCTCGCAAGGGTGAAACTCAAAGGAATTGACGGGGGCCCGCACAAGCGGTGGAGCATGTGGTTTAATTCGATGCAACGCGAAGAACCTTACCAGGGCTTGACATACTACGAATCTTTTTGAAAGAAGAGAGTGCCTTCGGGAACGTAGATACAGGTGGTGCATGGCTGTCGTCAGCTCGTGTCGTGAGATGTTGGGTTAAGTCCCGCAACGAGCGCAACCCTTATTTTTAGTTACCAATTTATTGGGTTCTCTAGAAAGACTGCCGGTGACAAACCGGAGGAAGGTGAGGATGACGTCAAGTCAGCATGCCCCTTATGTCCTGGGCCACACACGTGCTACAATGGTTAGAACAAAGAGTTGCAAGTTTGCGAAAACAAGCTA
>LN7352432_Prymnesium_sp_RCC1389_RCC1389
AAAGCGCCTGTAGGTGGTTTAATAAGTCCGTTGTTAAAGACTAGGGCTTAACCCTAGAAAAGCAATGGAAACTACTAGACTTGAGTATGGCAGGGGTAGAGGGAACTTCTAGTGTAGCGGTGAAATGCGTAGATATTAGAAAGAACACCAGCGGCGAAAGCGCTCTACTGGACCATCACTGACACTCAGAGGCGAAAGCTAGGGTAGCAAAAGGGATTAGATACCCCTGTAGTCCTAGCCGTAAACGATGGATACTAAATGTTGTATATATTTTACAGTATTGTAGCTAACGCGTTAAGTATCCCGCCTGGGGAGTACGCTCGCAAGGGTGAAACTCAAAGGAATTGACGGGGGCCCGCACAAGCGGTGGAGCATGTGGTTTAATTCGATGCAACGCGAAGAACCTTACCAGGGCTTGACATACTACGAATCTTTTTGAAAGAAGAGAGTGCCTTCGGGAACGTAGATACAGGTGGTGCATGGCTGTCGTCAGCTCGTGTCGTGAGATGTTGGGTTAAGTCCCGCAACGAGCGCAACCCTTATTTTTAGTTACCAATTTATTGGGTTCTCTAGAAAGACTGCCGGTGACAAACCGGAGGAAGGTGAGGATGACGTCAAGTCAGCATGCCCCTTATGTCCTGGGCCACACACGTGCTACAATGGTTAGAACAAAGAGTTGCAAGTTTGCCAAAACAAGCTA
>LN7352442_Prymnesium_pigrum_RCC1390
AAAGCGCCTGTAGGTTGTTTGGTAAGTCTGTTGTTAAAGACTAAGGCTCAACCTTAGAAAAGCAATAGAAACTGCTAGACTTGAGTATGGCAGGGGTAGAAGGAATTTCTAGTGTAGCGGTGAAATGCGTAGATATTAGAAAGAACACCGGCGGCGAAAGCGCTCTACTGGACCATTACTGACACTCAGAGGCGAAAGCTAGGGTAGCAAAAGGGATTAGATACCCCTGTAGTCCTAGCCGTAAACGATGGATACTAGATGTTGCATATATCTTGCAGTATCGTAGCTAACGCGTTAAGTATCCCGCCTGGGGAGTACGCTCGCAAGGGTGAAACTCAAAGGAATTGACGGGGGCCCGCACAAGCGGTGGAGCATGTGGTTTAATTCGATGCAACGCGAAGAACCTTACCAGGGCTTGACATACTACAAATCTTTTTGAAAGGAAGGAGTACCTTCGGGGATGTAGATACAGGTGGTGCATGGCTGTCGTCAGCTCGTGTCGTGAGATGTTGGGTTAAGTCCCGCAACGAGCGCAACCCTTGTTCTTAGTTACCATTTATATGGGTTCTCTAAGAAGACTGCCGGTGACAAACCGGAGGAAGGTGAGGATGACGTCAAGTCAGCATGCCCCTTATGTCCTGGGCTACACACGTGCTACAATGGTTAAGACAAAGAGTCGCAAGTTTGTAAAGACAAGCTA
>LN7352452_Pleurochrysis_sp_RCC1392_RCC1392
AAAGCGCCTGTAGATTGTTTAGTAAGTTCGTTGTTAAAGACTAGGGCTTAACCCTAGGAAAGCGATGGAAACTACTAGGCTTGAGTATGGTAGGGGTAGAGGGAATTTCTAGTGTAGTGGTGAAATGCGTAGATATTAGAAAGAACACCGGYGGCGAAAGCGCTCTACTGGGCCATTACTGACAYTGAGAGGCGAAAGCTAGGGGAGCAAAAGGGATTAGATACCCCTGTAGTCCTAGCCGTAAACGATGGGTACTAGGTGTTGTGTTTTATATACAGTATCGTAGCTAACGCGTTAAGTACCCCGCCTGGGGAGTACGCTCGCAAGGGTGAAACTCAAAGGAATTGACGGGGGCCCGCACAAGCGGTGGAGCATGTGGTTTAATTCGATGCAACGCGAAGAACCTTACCAGAACTTGACATACTACGGATCTTTTGGAGACAAAAGAGTGCCTTCGGGAATGTAGATACAGGTGGTGCATGGCTGTCGTCAGCTCGTGTCGTGAGATGTTGGGTTAAGTCCCGCAACGAGCGCAACCCTCGTTTTTAGTTGCCAATTTATTGGGATTTCTGGAAAGACTGCCGGTGATAAACCGGAGGAAGGTGAGGATGACGTCAAGTCAGCATGCCCCTTATGTTCTGGGCTACACACGTGCTACAATGACAAAGACAAAGAGTTGCAAATTCGCGAGAACTAGCT-
>LN7352472_Prymnesium_zebrinum_RCC1432
AAAGCGCCTGTAGGTGGTTTAATAAGTCTGTTGTTAAAGACTAGGGCTTAACCCTAGAAAAGCAATGGAAACTACTAGACTTGAGTATGGCAGGGGTAGAGGGAACTTCTAGTGTAGCGGTGAAATGCGTAGATATTAGAAAGAACACCAGCGGCGAAAGCGCTCTACTGGACCATTACTGACACTCAGAGGCGAAAGCTAGGGTAGCAAAAGGGATTAGATACCCCTGTAGTCCTAGCCGTAAACGATGGATACTAAATGTTGTATATATTTTACAGTATTGTAGCTAACGCGTTAAGTATCCCGCCTGGGGAGTACGCTCGCAAGGGTGAAACTCAAAGGAATTGACGGGGGCCCGCACAAGCGGTGGAGCATGTGGTTTAATTCGATGCAACGCGAAGAACCTTACCAGGGCTTGACATACTACGAATCTTTTTGAAAGAAGAGAGTGCCTTCGGGAACGTAGATACAGGTGGTGCATGGCTGTCGTCAGCTCGTGTCGTGAGATGTTGGGTTAAGTCCCGCAACGAGCGCAACCCTTATTTTTAGTTACCAATTTTTTGGGTTCTCTAGAAAGACTGCCGGTGACAAACCGGAGGAAGGTGAGGATGACGTCAAGTCAGCATGCCCCTTATGTCCTGGGCCACACACGTGCTACAATGGTTAGAACAAAGAGTTGCGAGTTTGCGAAAACAAGCTA
>LN7352532_Prymnesium_calathiferum_RCC1448
AAAGCGCCTGTAGGTTGTTTAATAAGTCTGTTGTTAAAGACTAGGGCTCAACCCTAGAAAAGCAATGGAAACTACTAGACTTGAGTATGGCAGGGGTAGAGGGAATTTCTAGTGTAGCGGTGAAATGCGTAGATATTAGAAAGAACACCGGTGGCGAAAGCGCTCTACTGGACCATTACTGACACTCAGAGGCGAAAGCTAGGGTAGCAAAAGGGATTAGATACCCCTGTAGTCCTAGCCGTAAACGATGGATACTAGATGTTGTGTTTATTTTACAGTATCGTAGCTAACGCGTTAAGTATCCCGCCTGGGGAGTACGCTCGCAAGGGTGAAACTCAAAGGAATTGACGGGGGCCCGCACAAGCGGTGGAGCATGTGGTTTAATTCGATGCAACGCGAAGAACCTTACCAGGGCTTGACATACTGCGAATCTCCTTGAAAGGGGAGAGTGCCTTCGGGAATGCAGATACAGGTGGTGCATGGCTGTCGTCAGCTCGTGTCGTGAGATGTTGGGTTAAGTCCCGCAACGAGCGCAACCCTTATTTTTAGTTACCAATTCGTTGGGTTCTCTAGAAAGACTGCCGGTGACAAACCGGAGGAAGGTGAGGATGACGTCAAGTCAGCATGCCCCTTATGTCCTGGGCTACACACGTGCTACAATGGTTGGGACAAAGAGTTGCAAGTTTGCAAGAACAAGCTA
>LN7352542_Prymnesium_neolepis_RCC1453
AAAGCGCCTGTAGGTTGTTTAATAAGTCTGTTGTTAAAGACTAGGGCTCAACCCTAGAAAAGCAATGGAAACTGCTAGACTAGAGTATGGCAGGGGTAGAGGGAATTTCTAGTGTAGCGGTGAAATGCGTAGATATTAGAAAGAACACCGGTGGCGAAAGCGCTCTACTGGACCATTACTGACACTCAGAGGCGAAAGCTAGGGTAGCAAAAGGGATTAGATACCCCTGTAGTCCTAGCCGTAAACGATGGATACTAGGTGTTGTATTTATTTTACAGTATCGTAGCTAACGCGTTAAGTATCCCGCCTGGGGAGTACGCTCGCAAGGGTGAAACTCAAAGGAATTGACGGGGGCCCGCACAAGCGGTGGAGCATGTGGTTTAATTCGATGCAACGCGAAGAACCTTACCAGGGCTTGACATACTGCGAATCTCCTTGAAAGAGAAGAGTGCCTTCGGGAATGCAGATACAGGTGGTGCATGGCTGTCGTCAGCTCGTGTCGTGAGATGTTGGGTTAAGTCCCGCAACGAGCGCAACCCTTGTTTTTAGTTACCAACTTGTTGGGTTTTCTAGAAAGACTGCCGGTGACAAACCGGAGGAAGGTGAGGATGACGTCAAGTCAGCATGCCCCTTATGTCCTGGGCTACACACGTGCTACAATGGCTAGGACAAAGAGTCGCGAGTTTGCGAAAACAAGCTA
>LN7352552_Syracosphaera_pulchra_RCC1460
AAAGCGCCTGTAGGTTGCTTGATAAGTCTGTCGTTAAAGCTTAGGGCTCAACCCTAAAAAAGCGATGGAAACTGACAAGCTTGAGTATGGTAGGGGTAGAGGGAATTTCTAGTGTAGCGGTGAAATGCGTAGATATTAGAAAGAACACCGGTGGCGAAGGCGCTCTACTGGACCATTACTGACACTCAGAGGCGAAAGCTAGGGGAGCAAAAGGGATTAGATACCCCTGTAGTCCTAGCCGTAAACGATGGATACTAGATGTTGGATTT-ATAGACAGTATCGTAGCTAACGCGTTAAGTATCCCGCCTGGGGAGTACGCTCGCAAGGGTGAAACTCAAAGGAATTGACGGGGGCCCGCACAAGCAGTGGAGCATGTGGTTTAATTCGATGCAACGCGAAGAACCTTACCAGGGCTTGACATACTACAAATCTTTTAGAGATAGAAGAGTGCTTTCGAGAATGTAGATACAGGTAGTGCATGGCTGTCGTCAGCTCGTGTCGTGAGATGTTGGGTTAAGTCCCGCAACGAGCGCAACCCTCGTTTTTAGTTGCCAATTTATTGGTTTTTTTAGAAAGACTGCCGGTGACAAACCGGAGGAAGGTGAGGATGACGTCAAGTCAGCATGCTCCTTATGTCCTGGGCTACACACGTGCTACAATGATGAAGACAAAGAGTCGCCAATCTGCGAAGACGAGCTA
>LN7352592_Umbilicosphaera_sibogae_RCC1469
AAAGCGCCTGTAGGTTGCCTAATAAGTCTGTTGTTAAAGACCAGGGCTTAACCCTGGGAAAGCAATGGAAACTACTAGGCTTGAGTATGGTAGGGGTAGAGGGAATTTCTAGTGTAGCGGTGAAATGCGTAGATATTAGAAAGAACACCGGTGGCGAAAGCGCTCTACTGGGCCATTACTGACACTCAGAGGCGAAAGCTAGGGGAGCGAAAGGGATTAGATACCCCTGTAGTCCTAGCCGTAAACGATGGATACTAGGTGTTGTGTTT-ATATACAGTATCGTAGCTAACGCGTTAAGTATCCCGCCTGGGGAGTACGCTCGCAAGGGTGAAACTCAAAGGAATTGACGGGGGCCCGCACAAGCGGTGGAGCATGTGGTTTAATTCGATGCAACGCGAAGAACCTTACCAGGGCTTGACATACTACAAATCTTTTTGAGACGAAAGAGTGCCTTCGGGAATGTAGATACAGGTGGTGCATGGCTGTCGTCAGCTCGTGTCGTGAGATGTTGGGTTAAGTCCCGCAACGAGCGCAACCCTCGTTTTTAGTTGCCAATTTATTGGGATTTCTAAAGAGACTGCCGATGATAAATCGGAGGAAGGTGAGGATGACGTCAAGTCAGCATGCCCCTTATGTCCTGGGCCACACACGTGCTACAATGGCAAAGACAAAGAGTCGCAAATTCGCGAGAACTAG---
>LN7352602_Umbilicosphaera_hulburtiana_RCC1474
AAAGCGCCTGTAGGTGGCCTAATAAGTCTGTTGTTAAAGACCAGGGCTTAACCCTGGGAAAGCAATGGAAACTACTAGGCTTGAGTATGGTAGGGGTAGAGGGAATTTCTAGTGTAGCGGTGAAATGCGTAGATATTAGAAAGAACACCGGTGGCGAAAGCGCTCTACTGGGCCATTACTGACACTCAGAGGCGAAAGCTAGGGGAGCGAAAGGGATTAGATACCCCTGTAGTCCTAGCCGTAAACGATGGATACTAGGTGTTGTATTT-TAATACAGTATCGTAGCTAACGCGTTAAGTATCCCGCCTGGGGAGTACGCTCGCAAGGGTGAAACTCAAAGGAATTGACGGGGGCCCGCACAAGCGGTGGAGCATGTGGTTTAATTCGATGCAACGCGAAGAACCTTACCAGGGCTTGACATACTACAAATCTTTTTGAGACGAAAGAGTGCCTTCGGGAATGTAGATACAGGTGGTGCATGGCTGTCGTCAGCTCGTGTCGTGAGATGTTGGGTTAAGTCCCGCAACGAGCGCAACCCTCGTTTTTAGTTGCCAATTTATTGGGATTTCTAAAGAGACTGCCGATGATAAATCGGAGGAAGGTGAGGATGACGTCAAGTCAGCATGCCCCTTATGTCCTGGGCCACACACGTGCTACAATGGCAAAGACAAAGAGTCGCAAATTCGCGAGAACTAGCTA
>LN7352662_Pavlova_lutheri_RCC1537
AAAGCGTCTGTAGGTGGTTTGTTAAGTCTGTTGTTAAAAACTGAAGCTCAACTTCAGGGGTGCGGCAGAAACTGGCAAACTTGAGTGTGGTAGGGGTAGGAGGAATTTCTAGTGTAGCGGTGAAATGCGTAGATATTAGGAAGAACACCATTAGCGAAGGCGTCCTACTGGGCCATAACTGACACTCAGAGACGAAAGCTAGGGGAGCAAACGGGATTAGATACCCCGGTAGTCCTAGCCGTAAACGATGGATACTAGGTGTCGCGGGTTACCTGCGGTGTCGTAGCTAACGCGTTAAGTATCCCGCCTGGGAAGTACGCACGCAAGTGTGAAACTCAAAGGAATTGACGGGGGCCCGCACAAGCGGTGGAGCATGTGGTTTAATTCGATGCAACGCGAAGAACCTTACCAGGATTTGACATACTAGGAATTTCCTTTAATCGGGAAAGTGCCCTCGGGAACCTAGATACAGGTGGTGCATGGCTGTCGTCAGCTCGTGTCGTGAGATGTTGGGTTAAGTCCCGCAACGAGCGCAACCCTTGTCTTTATTTGCCATTCTTTGGGGGACTATAAAGAGACTGCCCGTGAAAAGCGGGAGGAAGGTGAGGATGACGTCAAGTCAGCATGCCCCTTATATCCTGGGCTACACACGTGTTACAATGGTTAGGACAATGAGAAGCCAGCTTGCGAAAGTTAGCAA
>LN7352982_Prymnesium_sp_RCC1941_RCC1941
AAAGCGCCTGTAGGTTGTTTAATAAGTCTGTTGTTAAAGACTAGGGCTTAACCCTAGAAAAGCAATGGAAACTACTAGACTTGAGTATGGCAGGGGTAGAGGGAACTTCTAGTGTAGCGGTGAAATGCGTAGATATTAGAAAGAACACCAGTGGCGAAAGCGCTCTACTGGACCATTACTGACACTGAGAGGCGAAAGCTAGGGTAGCAAAAGGGATTAGATACCCCTGTAGTCCTAGCCGTAAACGATGGATACTAGATGTTGTATATTTTTTACAGTATCGTAGCTAACGCGTTAAGTATCCCGCCTGGGGAGTACGCTCGCAAGGGTGAAACTCAAAGGAATTGACGGGGGCCCGCACAAGCGGTGGAGCATGTGGTTTAATTCGATGCAACGCGAAGAACCTTACCAGGGCTTGACATACTACAAATCTCTTTGAAAGAAGAGAGTGCCTTCGGGAATGTAGATACAGGTGGTGCATGGCTGTCGTCAGCTCGTGTCGTGAGATGTTGGGTTAAGTCCCGCAACGAGCGCAACCCTTATTTTTAGTTACCAATTTTTTGGGTTCTCTAGAAAGACTGCCGGTGACAAACCGGAGGAAGGTGAGGATGACGTCAAGTCAGCATGCCCCTTATGTCCTGGGCCACACACGTGCTACAATGGTTATGACAAAGAGTCGCAAGTTCGYGAGGACAAGCTA
>LN7353022_Prymnesium_sp_RCC1948_RCC1948
AAAGCGCCTGTAGGTTGTTTAATAAGTCTGTTGTTAAAGACTAGGGCTCAACCCTAGAAAAGCAATGGAAACTACTAGACTTGAGTATGGCAGGGGTAGAGGGAACTTCTAGTGTAGCGGTGAAATGCGTAGATATTAGAAAGAACACCAGTGGCGAAAGCGCTCTACTGGACCATTACTGACACTCAGAGGCGAAAGCTAGGGTAGCAAAAGGGATTAGATACCCCTGTAGTCCTAGCCGTAAACGATGGATACTAGATGTTGTATATTTCTTACAGTATCGTAGCTAACGCGTTAAGTATCCCGCCTGGGGAGTACGCTCGCAAGGGTGAAACTCAAAGGAATTGACGGGGGCCCGCACAAGCGGTGGAGCATGTGGTTTAATTCGATGCAACGCGAAGAACCTTACCAGGGCTTGACATACTACAAATCTTTTTGAAAGAAGAGAGTGCCTTCGGGAATGTAGATACAGGTGGTGCATGGCTGTCGTCAGCTCGTGTCGTGAGATGTTGGGTTAAGTCCCGCAACGAGCGCAACCCTTATTTTTAGTTACCAACTATTTGGGTTCTCTAGAAAGACTGCCGGTGACAAACCGGAGGAAGGTGAGGATGACGTCAAGTCAGCATGCCCCTTATGTCCTGGGCCACACACGTGCTACAATGGTTAGGACAAAGAGTCGCGAGTTCGTGAGAACAAGCTA
>LN7353273_Haptolina_fragaria_RCC2057
AAAGCGCCTGTAGGTTGTTTAATAAGTCTGTTGTTAAAGACTAGGGCTCAACCCTAGAAAAGCAATGGAAACTACTAGACTAGAGTATGGCAGGGGTAGAGGGAATTTCTAGTGTAGCGGTGAAATGCGTAGATATTAGAAAGAACACCAGTGGCGAAAGCGCTCTACTGGACCATTACTGACACTCAGAGGCGAAAGCTAGGGTAGCAAAAGGGATTAGATACCCCTGTAGTCCTAGCCGTAAACGATGGATACTAGATGTTGTATTTATTTTACAGTATCGTAGCTAACGCGTTAAGTATCCCGCCTGGGGAGTACGCTCGCAAGGGTGAAACTCAAAGGAATTGACGGGGGCCCGCACAAGCGGTGGAGCATGTGGTTTAATTCGATGCAACGCGAAGAACCTTACCAGGGCTTGACATACTGCGAATCTTTTTGAAAGAAGAGAGTGCCTTCGGGAATGCAGATACAGGTGGTGCATGGCTGTCGTCAGCTCGTGTCGTGAGATGTTGGGTTAAGTCCCGCAACGAGCGCAACCCTTGTTTTTAGTTACCAATTCGTTGGGTTTTCTAGAAAGACTGCCGGTGACAAACCGGAGGAAGGTGAGGATGACGTCAAGTCAGCATGCCCCTTATGTCCTGGGCTACACACGTGCTACAATGGTTAGGACAAAGAGTCGCGAGCTCGCAAGAGTCAGCTA
>LN7353413_Imantonia_rotunda_RCC2298
AAAGCGCCTGTAGGTTGTTTAATAAGTCTGTTGTTAAAGACTAGGGCTTAACCCTAGAAAAGCAATGGAAACTACTAGACTAGAGTATGGCAGGGGTAGAGGGAATTTCTAGTGTAGCGGTGAAATGCGTAGATATTAGAAAGAACACCGGTGGCGAAAGCGCTCTACTGGACCATTACTGACACTCAGAGGCGAAAGCTAGGGTAGCAAAAGGGATTAGATACCCCTGTAGTCCTAGCCGTAAACGATGGATACTACATGTTGTGTTTATTTCACAGTATGGTAGCTAACGCGTTAAGTATCCCGCCTGGGGAGTACGCTCGCAAGGGTGAAACTCAAAGGAATTGACGGGGGCCCGCACAAGCGGTGGAGCATGTGGTTTAATTCGATGCAACGCGAAGAACCTTACCAGGGCTTGACATACTGCGAATCTTTCCGAAAGGAAAGAGTGCCTTCGGGAATGCAGATACAGGTGGTGCATGGCTGTCGTCAGCTCGTGTCGTGAGATGTTGGGTTAAGTCCCGCAACGAGCGCAACCCTTGTTTTTAGTTACCAATTCGTTGGGTTTTCTAGAAAGACTGCCGGTGACAAACCGGAGGAAGGTGAGGATGACGTCAAGTCAGCATGCCCCTTATGTCCTGGGCTACACACGTGCTACAATGGTTAGGACAAAGAGTTGCGAGCTTGTGAAAGTCAGCTA
>LN7353423_Haptolina_hirta_RCC2300
AAAGCGCCTGTAGGTTGTTTAATAAGTCTGTTGTTAAAGACTAGGGCTCAACCCTAGAAAAGCAATGGAAACTACTAGACTAGAGTATGGCAGGGGTAGAGGGAATTTCTAGTGTAGCGGTGAAATGCGTAGATATTAGAAAGAACACCAGTGGCGAAAGCGCTCTACTGGACCATTACTGACACTCAGAGGCGAAAGCTAGGGTAGCAAAAGGGATTAGATACCCCTGTAGTCCTAGCCGTAAACGATGGATACTAGATGTTGTATTTATTTTACAGTATCGTAGCTAACGCGTTAAGTATCCCGCCTGGGGAGTACGCTCGCAAGGGTGAAACTCAAAGGAATTGACGGGGGCCCGCACAAGCGGTGGAGCATGTGGTTTAATTCGATGCAACGCGAAGAACCTTACCAGGGCTTGACATACTGCGAATCTTTTTGAAAAGAAAGAGTGCCTTCGGGAATGCAGATACAGGTGGTGCATGGCTGTCGTCAGCTCGTGTCGTGAGATGTTGGGTTAAGTCCCGCAACGAGCGCAACCCTTGTTTTTAGTTACCAATTCGTTGGGTTTTCTAGAAAGACTGCCGGTGACAAACCGGAGGAAGGTGAGGATGACGTCAAGTCAGCATGCCCCTTATGTCCTGGGCTACACACGTGCTACAATGGTTAGGACAAAGAGTTGCAAATTTGCAAAAATTAGCTA
>LN7353683_Pleurochrysis_sp_RCC2476_RCC2476
AAAGCGCCTGTAGGTTGTTTAGTAAGTTCGTTGTTAAAGACTAGGGCTTAACCCTAGGAAAGCGATGAAAACTACTAGACTTGAGTATGGTAGGGGTAGAGGGAATTTCTAGTGTAGTGGTGAAATGCGTAGATATTAGAAAGAACACCGGTGGCGAAAGCGCTCTACTGGGCCATTACTGACACTGAGAGGCGAAAGCTAGGGGAGCAAAAGGGATTAGATACCCCTGTAGTCCTAGCCGTAAACGATGGGTACTAGGTGTTGTGTTTTATATACAGTACCGTAGCTAACGCGTTAAGTACCCCGCCTGGGGAGTACGCTCGCAAGGGTGAAACTCAAAGGAATTGACGGGGGCCCGCACAAGCGGTGGAGCATGTGGTTTAATTCGATGCAACGCGAAGAACCTTACCAGAACTTGACATACTACAAATCTTTTGGAGACAGAAGAGTACCTTCGGGAATGTAGATACAGGTGGTGCATGGCTGTCGTCAGCTCGTGTCGTGAGATGTTGGGTTAAGTCCCGCAACGAGCGCAACCCTCGTTTTTAGTTGCCAATTTATTGGGATTTCTAGAAAGACTGCCGGTGATAAACCGGAGGAAGGTGAGGATGACGTCAAGTCAGCATGCCCCTTATGTTCTGGGCTACACACGTGCTACAATGACAAAGACAAAGAGTTGCAAATTCGCGAGAACTAGCTA
>LN7353693_Isochrysis_nuda_RCC2477
AAAGCGCCTGTAGGTTGTTTAGTAAGTCCGTTGTTAAAGACTAGGGCTTAACCCTGGGACAGCAATGGAAACTACTAGACTTGAGTATGGCAGGGGTAGAGGGAATTTCTAGTGTAGCGGTGAAATGCGTAGATATTAGAAAGAACACCGGCGGCGAAAGCGCTCTACTGGACCATTACTGACACTGAGAGGCGAAAGCTAGGGTAGCAAAAGGGATTAGATACCCCTGTAGTCCTAGCCGTAAACGATGGATACTAGGTGTTGTGCACTTTGTACAGTATCTTAGCTAACGCGTTAAGTATCCCGCCTGGGGAGTACGCTCGCAAGGGTGAAACTCAAAGGAATTGACGGGGGCCCGCACAAGCGGTGGAGCATGTGGTTTAATTCGATGCAACGCGAAGAACCTTACCAGGGCTTGACATACTACAGATCTTTTAGAGATAAGAGAGTACCTTCGGGAATGTAGATACAGGTGGTGCATGGCTGTCGTCAGCTCGTGTCGTGAGATGTTGGGTTAAGTCCCGCAACGAGCGCAACCCTCGTTTTTAGTTGCCAATTTATTGGGTTTTCTAGAAAGACTGCCGGTGACAAACCGGAGGAAGGTGAGGATGACGTCAAGTCAGCATGCCCCTTATGTCCTGGGCCACACACGTGCTACAATGGCGAAGACAAAGAGTCGCAAACCTGTGAAGGCTAGCTA
>LN7353793_Imantonia_rotunda_RCC2504
AAAGCGCCTGTAGGTTGTTTAATAAGTCTGTTGTTAAAGACTAGGGCTTAACCCTAGAAAAGCAATGGAAACTACTAGACTAGAGTATGGCAGGGGTAGAGGGAATTTCTAGTGTAGCGGTGAAATGCGTAGATATTAGAAAGAACACCGGTGGCGAAAGCGCTCTACTGGACCATTACTGACACTCAGAGGCGAAAGCTAGGGTAGCAAAAGGGATTAGATACCCCTGTAGTCCTAGCCGTAAACGATGGATACTACATGTTGTGTTTATTTCACAGTATGGTAGCTAACGCGTTAAGTATCCCGCCTGGGGAGTACGCTCGCAAGGGTGAAACTCAAAGGAATTGACGGGGGCCCGCACAAGCGGTGGAGCATGTGGTTTAATTCGATGCAACGCGAAGAACCTTACCAGGGCTTGACATACTGCGAATCTTTCCGAAAGGAAAGAGTGCCTTCGGGAATGCAGATACAGGTGGTGCATGGCTGTCGTCAGCTCGTGTCGTGAGATGTTGGGTTAAGTCCCGCAACGAGCGCAACCCTTGTTTTTAGTTACCAATTCGTTGGGTTTTCTAGAAAGACTGCCGGTGACAAACCGGAGGAAGGTGAGGATGACGTCAAGTCAGCATGCCCCTTATGTCCTGGGCTACACACGTGCTACAATGGTTAGGACAAAGAGTTGCGAGCTTGTGAAAGTCAGCTA
>LN7353893_Pavlova_sp_RCC2550_RCC2550
AAAGCGTCTGCAGGTTGTTTAGTAAGTCTGCCGTTAAAGACTGAAGCTTAACTTCAGGAGTGCAGCAGAAACTGCTAGACTTGAGTATGGTAGGGGTAGGAGGAATTTCTAGTGTAGCGGTGAAATGCGTAGATATTAGGAAGAACACCATTAGCGAAGGCGTCCTACTGGGCCATTACTGACACTCAGAGACGAAAGCTAGGGTAGCAAACGGGATTAGATACCCCGGTAGTCCTAGCCGTAAACGATGGATACTAGATGTTGCGGGTTACCTGCGGTGTCGTAGCTAACGCGTTAAGTATCCCGCCTGGGGAGTACGCACGCAAGTGTGAAACTCAAAGGAATTGACGGGGGCCCGCACAAGCGGTGGAGCATGTGGTTTAATTCGATGCAACGCGAAGAACCTTACCAGGATTTGACATACTCGGAATTTCTTATAATAGAGAAAGTGCCTTCGGGAGCCGAGATACAGGTGGTGCATGGCTGTCGTCAGCTCGTGTCGTGAGATGTTGGGTTAAGTCCCGCAACGAGCGCAACCCTTGTCTTTATTTGCCATTCTTTGGGGGACTATAGAGATACTGCCCGTGAAAAGCGGGAGGAAGGTAAGGATGACGTCAAGTCAGCATGCCCCTTATATCCTGGGCTACACACGTGCTACAATGACTAAGACAATGAGAAGCAAGCTTGCGAAAGTTAGCAA
>LN7354153_Ochrosphaera_sp_RCC2972_RCC2972
AAAGCGCCTGTAGGTTGTCTAATAAGTCTGTTGTTAAAGACTAGGGCTTAACCCTGGGAAAGCGATGGAAACTACTAGGCTTGAGTATGGTAGGGGTAGAGGGAATTTCTAGTGTAGCGGTGAAATGCGTAGATATTAGAAAGAACACCGGTGGCGAAAGCGCTCTACTGGGCCATTACTGACACTGAGAGGCGAAAGCTAGGGGAGCAAAAGGGATTAGATACCCCTGTAGTCCTAGCCGTAAACGATGGATACTAGGTGTTGTATT-ATTATACAGTATCGTAGCTAACGCGTTAAGTATCCCGCCTGGGGAGTACGCTCGCAAGGGTGAAACTCAAAGGAATTGACGGGGGCCCGCACAAGCGGTGGAGCATGTGGTTTAATTCGATGCAACGCGAAGAACCTTACCAGGGCTTGACATACTACAAATCTTTTTGAGACGAAAGAGTGCCTTCGGGAATGTAGATACAGGTGGTGCATGGCTGTCGTCAGCTCGTGTCGTGAGATGTTGGGTTAAGTCCCGCAACGAGCGCAACCCTCGTTTTTAGTTGCCAATTTATTGGGATTTCTAGAGAGACTGCCGGTGATAAACCGGAGGAAGGTGAGGATGACGTCAAGTCAGCATGCCCCTTATGCCCTGGGCCACACACGTGCTACAATGACAAAGACAAAGAGTCGCAAATTCGCGAGAACTAGCTA
>LN7354162_Ochrosphaera_sp_RCC2973_RCC2973
AAAGCGCCTGTAGGTTGTCTAATAAGTCTGTTGTTAAAGACTAGGGCTTAACCCTGGGAAAGCGATGGAAACTACTAGGCTTGAGTATGGTAGGGGTAGAGGGAATTTCTAGTGTAGCGGTGAAATGCGTAGATATTAGAAAGAACACCGGTGGCGAAAGCGCTCTACTGGGCCATTACTGACACTGAGAGGCGAAAGCTAGGGGAGCAAAAGGGATTAGATACCCCTGTAGTCCTAGCCGTAAACGATGGATACTAGGTGTTGTATT-ATTATACAGTATCGTAGCTAACGCGTTAAGTATCCCGCCTGGGGAGTACGCTCGCAAGGGTGAAACTCAAAGGAATTGACGGGGGCCCGCACAAGCGGTGGAGCATGTGGTTTAATTCGATGCAACGCGAAGAACCTTACCAGGGCTTGACATACTACAAATCTTTTTGAGACGAAAGAGTGCCTTCGGGAATGTAGATACAGGTGGTGCATGGCTGTCGTCAGCTCGTGTCGTGAGATGTTGGGTTAAGTCCCGCAACGAGCGCAACCCTCGTTTTTAGTTGCCAATTTATTGGGATTTCTAGAGAGACTGCCGGTGATAAACCGGAGGAAGGTGAGGATGACGTCAAGTCAGCATGCCCCTTATGCCCTGGGCCACACACGTGCTACAATGACAAAGACAAAGAGTCGCAAATTCGCGAGAACTAGCTA
>LN7354193_Cruciplacolithus_sp_RCC2977_RCC2977
AAAGCGCCTGTAGGTTGTCTAATAAGTCTGTTGTTAAAGACTAGGGCTTAACCCTAGGAAAGCAATGGAAACTGCTAGGCTTGAGTATGGTAGGGGTAGAGGGAATTTCTAGTGTAGCGGTGAAATGCGTAGATATTAGAAAGAACACCAGTGGCGAAAGCGCTCTACTGGGCCATTACTGACACTGAGAGGCGAAAGCTAGGGGAGCGAAAGGGATTAGATACCCCTGTAGTCCTAGCCGTAAACGATGGATACTAGGTGTTGTATTT-ATATACAGTATCGTAGCTAACGCGTTAAGTATCCCGCCTGGGGAGTACGCTCGCAAGGGTGAAACTCAAAGGAATTGACGGGGGCCCGCACAAGCGGTGGAGCATGTGGTTTAATTCGATGCAACGCGAAGAACCTTACCAGGGCTTGACATACTACAAATCTTTTGGAGACAAAAGAGTACCTTCGGGAATGTAGATACAGGTGGTGCATGGCTGTCGTCAGCTCGTGTCGTGAGATGTTGGGTTAAGTCCCGCAACGAGCGCAACCCTCGTTTTTAGTTGCCAATTTATTGGGATTTCTAGAAAGACTGCCGGTGATAAACCGGAGGAAGGTGAGGATGACGTCAAGTCAGCATGCCCCTTATGTCCTGGGCCACACACGTGCTACAATGGCAAAGACAAAGAGTCGCAAATTCGCGAGGACTAGCTA
>LN7354203_Cruciplacolithus_sp_RCC2978_RCC2978
AAAGCGCCTGTAGGTTGTCTAATAAGTCTGTTGTTAAAGACTAGGGCTTAACCCTAGGAAAGCAATGGAAACTGCTAGGCTTGAGTATGGTAGGGGTAGAGGGAATTTCTAGTGTAGCGGTGAAATGCGTAGATATTAGAAAGAACACCAGTGGCGAAAGCGCTCTACTGGGCCATTACTGACACTGAGAGGCGAAAGCTAGGGGAGCGAAAGGGATTAGATACCCCTGTAGTCCTAGCCGTAAACGATGGATACTAGGTGTTGTGTTT-ATATACAGTATCGTAGCTAACGCGTTAAGTATCCCGCCTGGGGAGTACGCTCGCAAGGGTGAAACTCAAAGGAATTGACGGGGGCCCGCACAAGCGGTGGAGCATGTGGTTTAATTCGATGCAACGCGAAGAACCTTACCAGGGCTTGACATACTACAAATCTTTTGGAGACAAAAGAGTACCTTTGGGAATGTAGATACAGGTGGTGCATGGCTGTCGTCAGCTCGTGTCGTGAGATGTTGGGTTAAGTCCCGCAACGAGCGCACCCCTCGTTTTTAGTTGCCAATTTATTGGGATTTCTAGAAAGACTGCCGGTGATAAACCGGAGGAAGGTGAGGATGACGTCAAGTCAGCATGCCCCTTATGTCCTGGGCCACACACGTGCTACAATGGCAAAGACAAAGAGTCGCAAATTCGCGAGGACTAGCTA
>LN7354863_Emiliania_huxleyi_RCC909
AAAGCGCCTGTAGGTTGTTTAGTAAGTCTGTTGTTAAAGACCAGGGCTTAACCCTGGGAAAGCAATGGAAACTACTAGACTTGAGTATGGCAGGGGTAGAGGGAATTTCTAGTGTAGCGGTGAAATGCGTAGATATTAGAAAGAACACCGGCGGCGAAAGCGCTCTACTGGACCATTACTGACACTCAGAGGCGAAAGCTAGGGGAGCAAAAGGGATTAGATACCCCTGTAGTCCTAGCCGTAAACGATGGATACTAGATGTTGCGCAATTTGTGCAGTATCTTAGCTAACGCGTTAAGTATCCCGCCTGGGGAGTACGCTCGCAAGGGTGAAACTCAAAGGAATTGACGGGGGCCCGCACAAGCGGTGGAGCATGTGGTTTAATTCGATGCAACGCGAAGAACCTTACCAGGGCTTGACATACTACAAATCTTTTCGAAACGAAAGAGTGCCTTCGGGAATGTAGATACAGGTGGTGCATGGCTGTCGTCAGCTCGTGTCGTGAGATGTTGGGTTAAGTCCCGCAACGAGCGCAACCCTCATTTTTAGTTGCCAATTTATTGGGATTTCTAGAGAGACTGCCGGTGACAAACCGGAGGAAGGTGAGGATGACGTCAAGTCAGCATGCCCCTTATGCCCTGGGCCACACACGTGCTACAATGGCGAAGACAAAGAGTCGCAAACCTGCGAAGGCTAGCTA
>LN7354963_Phaeocystis_jahnii_RCC942
AAAGCGCCTGTAGGTTGTTTAATAAGTCTGTTGTTAAAGACTAGGGCTTAACCCTAGGAAAGCAATGGAAACTACTAGACTAGAGTATGGTAGGGGTAGAGGGAATTTCTAGTGTAGCGGTGAAATGCGTAGATATTAGAAAGAACACCGGTGGCGAAGGCGCTCTACTGGACCATTACTGACACTCAGAGGCGAAAGCTAGGGTAGCAAAAGGGATTAGATACCCCTGTAGTCCTAGCCGTAAACGATGGATACTAGATGTTGCGTTT-TTATGCAGTATCCTAGCTAACGCGTTAAGTATCCCGCCTGGGGAGTACGCTCGCAAGGGTGAAACTCAAAGGAATTGACGGGGGCCCGCACAAGCGGTGGAGCATGTGGTTTAATTCGATGCAACGCGAAGAACCTTACCAAGGCTTGACATACTACAGATCTCTTTGAGAAAGGAGAGTGCCTTCGGGAATGTAGATACAGGTGGTGCATGGCTGTCGTCAGCTCGTGTCGTGAGATGTTGGGTTAAGTCCCGCAACGAGCGCAACCCTTATTTTTAGTTACCAATTTTTTGGGTTTTCTAGAGAGACTGCCGGTGACAAACCGGAGGAAGGTGAGGATGACGTCAAGTCAGCATGCCCCTTATGCCTTGGGCTACACACGTGCTACAATGGCTAAGACAAAGAGTTGCGAACTTGCGAAAGTCAGCTA
>LN7355133_Phaeocystis_sp_RCC994_RCC994
AAAGCGCCTGTAGGTTGTTTAATAAGTCTGTTGTTAAAGACTAGGGCTTAACCCTAGGAAAGCAATGGAAACTACTAGACTTGAGTATGATAGGGGTAGAGGGAATTTCTAGTGTAGCGGTGAAATGCGTAGATATTAGAAAGAACACCGGTGGCGAAGGCGCTCTACTGGATCATTACTGACACTCAGAGGCGAAAGCTAGGGTAGCAAAAGGGATTAGATACCCCTGTAGTCCTAGCCGTAAACGATGGATACTACATGTTGCGTTTTTAATGCAGTATGGTAGCTAACGCGTTAAGTATCCCGCCTGGGGAGTACGGTCGCAAGGCTGAAACTCAAAGGAATTGACGGGGGCCCGCACAAGCGGTGGAGCATGTGGTTTAATTCGATGCAACGCGAAGAACCTTACCAAGGCTTGACATACTACAGATTTCTTTGAAAAAGGAAAGTGCCTTCGGGAATGTAGATACAGGTGGTGCATGGCTGTCGTCAGCTCGTGTCGTGAGATGTTGGGTTAAGTCCCGCAACGAGCGCAACCCTTATTTTTAGTTGCTAATTTATTAGGTTTTCTAGAAAGACTGCCGGTGACAAACCGGAGGAAGGTGAGGATGACGTCAAGTCAGCATGCCCCTTATGCCTTGGGCTACACACGTGCTACAATGGTTAAGACAAAGAGTTGCGAGCTCGTGAGAGTCAGCTA
>MT4713271_Phaeocystis_globosa_CNS00066
AAAGCGCCTGTAGGTTGTTTAATAAGTCTGTTGTTAAAGACTAGGGCTTAACCCTAGGAAAGCAATGGAAACTACTAGACTTGAGTATGATAGGGGTAGAGGGAATTTCTAGTGTAGCGGTGAAATGCGTAGATATTAGAAAGAACACCGGTGGCGAAGGCGCTCTACTGGATCATTACTGACACTCAGAGGCGAAAGCTAGGGTAGCAAAAGGGATTAGATACCCCTGTAGTCCTAGCCGTAAACGATGGATACTACATGTTGCGTTTTTAATGCAGTATGGTAGCTAACGCGTTAAGTATCCCGCCTGGGGAGTACGGTCGCAAGGCTGAAACTCAAAGGAATTGACGGGGGCCCGCACAAGCGGTGGAGCATGTGGTTTAATTCGATGCAACGCGAAGAACCTTACCAAGGCTTGACATACTACAGATTTCTTTGAAAAAGGAAAGTGCCTTCGGGAATGTAGATACAGGTGGTGCATGGCTGTCGTCAGCTCGTGTCGTGAGATGTTGGGTTAAGTCCCGCAACGAGCGCAACCCTTATTTTTAGTTGCTAATTTATTAGGTTTTCTAGAAAGACTGCCGGTGACAAACCGGAGGAAGGTGAGGATGACGTCAAGTCAGCATGCCCCTTATGCCTTGGGCTACACACGTGCTACAATGGTTAAGACAAAGAGTTGCGAGCTCGTGAGAGTCAGCTA
>MT4713321_Phaeocystis_globosa_CNS00080
AAAGCGCCTGTAGGTTGTTTAATAAGTCTGTTGTTAAAGACTAGGGCTTAACCCTAGGAAAGCAATGGAAACTACTAGACTTGAGTATGATAGGGGTAGAGGGAATTTCTAGTGTAGCGGTGAAATGCGTAGATATTAGAAAGAACACCGGTGGCGAAGGCGCTCTACTGGATCATTACTGACACTCAGAGGCGAAAGCTAGGGTAGCAAAAGGGATTAGATACCCCTGTAGTCCTAGCCGTAAACGATGGATACTACATGTTGCGTTTTTAATGCAGTATGGTAGCTAACGCGTTAAGTATCCCGCCTGGGGAGTACGGTCGCAAGGCTGAAACTCAAAGGAATTGACGGGGGCCCGCACAAGCGGTGGAGCATGTGGTTTAATTCGATGCAACGCGAAGAACCTTACCAAGGCTTGACATACTACAGATTTCTTTGAAAAAGGAAAGTGCCTTCGGGAATGTAGATACAGGTGGTGCATGGCTGTCGTCAGCTCGTGTCGTGAGATGTTGGGTTAAGTCCCGCAACGAGCGCAACCCTTATTTTTAGTTGCTAATTTATTAGGTTTTCTAGAAAGACTGCCGGTGACAAACCGGAGGAAGGTGAGGATGACGTCAAGTCAGCATGCCCCTTATGCCTTGGGCTACACACGTGCTACAATGGTTAAGACAAAGAGTTGCGAGCTCGTGAGAGTCAGCTA
>NC_000925_1_147766-149261_Porphyra_purpurea
AAAGCGTCTGTAGGTTGCTTAATAAGTCTGCTGTTAAAGATTGGGGCTTAACCCCAAAGCAGCAGTGGAAACTGTTAAGCTAGAGTATGGTAAGGGTAAAGGGAATTCCCAGTGTAGCGGTGAAATGCGTAGATATTGGGAAGAACACCAGAGGCGAAAGCGCTTTACTAGACCATTGCTGACACTCAGAGACGAAAGCTAGGGGAGCGAATGGGATTAGATACCCCAGTAGTCCTAGCCGTAAACGATGGATACTAGATGTTGCGCGTATCGTGCAGTATCGTAGCTAACGCGTTAAGTATCCCGCCTGGGGAGTACGCTCGCAAGAGTGAAACTCAAAGGAATTGACGGGGGCCCGCACAAGCGGTGGAGCATGTGGTTTAATTCGATGCAACGCGAAGAACCTTACCAGGACTTGACATGTCGCAAATTTTCTTGAAAAAGGAAAGTGCCTTAGGGAATGCGAACACAGGTGGTGCATGGCTGTCGTCAGCTCGTGTCGTGAGATGTTGGGTTAAGTCCCGCAACGAGCGCAACCCTTGTCTTTAGTTGCCATTTAGTTGGGCACTCTAAAGAGACTGCCGGTGACAAGCCGGAGGAAGGTGAGGATGACGTCAAGTCAGCATGCCCCTTATGTCCTGGGCTACACACGTGCTACAATGGTCGCGACAAAGAGTTGCAAACTTGCAAAAGCTAGCTA
>NC_000926_1_17204-18690_Guillardia_theta
AAAGCGTCTGTAGGTTGTTTAGTAAGTCTGCTGTTAAAGACTAGGGCTTAACCCTAGAAAAGCAGTGGAAACTGCTAGACTTGAGTGTGGTAGAGGTAGAGGGAATTCCTAGTGTAGCGGTGAAATGCGTAGATATTAGGAAGAACACCAATGGCGAAAGCACTTTACTGGGCCATAACTGACACTGAGAGACGACAGCTAGGGGAGCAAATGGGATTAGATACCCCAGTAGTCCTAGCCGTAAACTATGGATACTAGATGTTGTACGTATTGTACAGTATCGTAGCTAAGGCGTTAAGTATCCCGCCTGGGAAGTACGCTCGCAAGAGTGAAACTCAAAGGAATTGACGGGGGCCCGCACAAGCGGTGGAGTATGTGGTTTAATTCGATGCAACGCGAAGAACCTTACCAGGGTTTGACATGTCACAAATTTTCTTGAAAAAGAAAAGTGCCTTCGGGAATGTGAACACAGGTGGTGCATGGCTGTCGTCAGCTCGTGTCGTGAGATGTTGGGTTAAGTCCCGCAACGAGCGTAACCCTTGTTTTTAGTTGCCATTAAGTTGGGCACTTTAAAAAGACTGCCGGTGATAAACCGGAGGAAGGTGAGGACGACGTCAAGTCAGCATGCCCCTTACACTCTGGGCTACACACGTACTACAATGGTCGAGACAAAAAGTCGCAAACTTGTGAAAGTAAGCTA
>NC_0072881_Emiliania_huxleyi
AAAGCGCCTGTAGGTTGTTTAGTAAGTCTGTTGTTAAAGACCAGGGCTTAACCCTGGGAAAGCAATGGAAACTACTAGACTTGAGTATGGCAGGGGTAGAGGGAATTTCTAGTGTAGCGGTGAAATGCGTAGATATTAGAAAGAACACCGGCGGCGAAAGCGCTCTACTGGACCATTACTGACACTCAGAGGCGAAAGCTAGGGGAGCAAAAGGGATTAGATACCCCTGTAGTCCTAGCCGTAAACGATGGATACTAGATGTTGCGCAATTTGTGCAGTATCTTAGCTAACGCGTTAAGTATCCCGCCTGGGGAGTACGCTCGCAAGGGTGAAACTCAAAGGAATTGACGGGGGCCCGCACAAGCGGTGGAGCATGTGGTTTAATTCGATGCAACGCGAAGAACCTTACCAGGGCTTGACATACTACAAATCTTTTCGAAACGAAAGAGTGCCTTCGGGAATGTAGATACAGGTGGTGCATGGCTGTCGTCAGCTCGTGTCGTGAGATGTTGGGTTAAGTCCCGCAACGAGCGCAACCCTCATTTTTAGTTGCCAATTTATTGGGATTTCTAGAGAGACTGCCGGTGACAAACCGGAGGAAGGTGAGGATGACGTCAAGTCAGCATGCCCCTTATGCCCTGGGCCACACACGTGCTACAATGGCGAAGACAAAGAGTCGCAAACCTGCGAAGGCTAGCTA
>NC_009573_1_19657-20916_Rhodomonas_salina
AAAGCGTCTGTAGGTTGTTCAGTAAGTCTGCTGTTAAATACTAGGGCTTAACCCTAGGCCAGCAGTGGAAACTGCTAAACTTGAGTATGGTAGAGGTAGAGGGAATTCCTAGTGTAGCGGTGAAATGCGTAGATATTAGGAAGAACACCAATGGCGAAAGCACTCTACTGGGCCATAACTGACACTGAGAGACGACAGCTAGGGGAGCAAATGGGATTAGATACCCCAGTAGTCCTAGCCGTAAACGATGGATACTAGATGTTGCACGTATTGTGCAGTATCGTAGCTAAGGCGTTAAGTATCCCGCCTGGGAAGTACGCTCGCAAGAGTGAAACTCAAAGGAATTGACGGGGGCCCGCACAAGCGGTGGAGTATGTGGTTTAATTCGATGCAACGCGAAGAACCTTACCAGGGCTTGACATGTCACGAATCTCTCTGAAAGGAGAGAGTGCCTTCGGGAACGTGAACACAGGTGGTGCATGGCTGTCGTCAGCTCGTGTCGTGAGATGTTGGGTTAAGTCCCGCAACGAGCGTAACCCTTGTTTTTAGTTGCCATTTAGTTGGGCCTTTTAAAAAGACTGCCGGTGATAAACCGGAGGAAGGTGAGGACGACGTCAAGTCAGCATGCCCCTTACGCCCTGGGCTACACACGTACTACAATGGTCGAGACAAAGAGTCGCAAGTCTGCAAAGACAAGCTA
>NC_0167032_Phaeocystis_antarctica_CCMP1374
AAAGCGCCTGTAGGTTGTTTAATAAGTCTGTTGTTAAAGACTAGGGCTTAACCCTAGGAAAGCAATGGAAACTACTAGACTTGAGTATGATAGGGGTAGAGGGAATTTCTAGTGTAGCGGTGAAATGCGTAGATATTAGAAAGAACACCGGTGGCGAAGGCGCTCTACTGGATCATTACTGACACTCAGAGGCGAAAGCTAGGGTAGCAAAAGGGATTAGATACCCCTGTAGTCCTAGCCGTAAACGATGGATACTACATGTTGCGTTTTTAATGCAGTATGGTAGCTAACGCGTTAAGTATCCCGCCTGGGGAGTACGGTCGCAAGGCTGAAACTCAAAGGAATTGACGGGGGCCCGCACAAGCGGTGGAGCATGTGGTTTAATTCGATGCAACGCGAAGAACCTTACCAAGGCTTGACATACTACAGATTTCTTTGAAAGAGGAAAGTGCCTTCGGGAATGTAGATACAGGTGGTGCATGGCTGTCGTCAGCTCGTGTCGTGAGATGTTGGGTTAAGTCCCGCAACGAGCGCAACCCTTATTTTTAGTTGCTAATTTATTAGGTTTTCTAGAAAGACTGCCGGTGACAAACCGGAGGAAGGTGAGGATGACGTCAAGTCAGCATGCCCCTTATGCCTTGGGCTACACACGTGCTACAATGGTTAAGACAAAGAGTTGCGAGCTCGCGAGAGTCAGCTA
>NC_0216371_Phaeocystis_globosa_Pg-GA
AAAGCGCCTGTAGGTTGTTTAATAAGTCTGTTGTTAAAGACTAGGGCTTAACCCTAGGAAAGCAATGGAAACTACTAGACTTGAGTATGATAGGGGTAGAGGGAATTTCTAGTGTAGCGGTGAAATGCGTAGATATTAGAAAGAACACCGGTGGCGAAGGCGCTCTACTGGATCATTACTGACACTCAGAGGCGAAAGCTAGGGTAGCAAAAGGGATTAGATACCCCTGTAGTCCTAGCCGTAAACGATGGATACTACATGTTGCGTTTTTAATGCAGTATGGTAGCTAACGCGTTAAGTATCCCGCCTGGGGAGTACGGTCGCAAGGCTGAAACTCAAAGGAATTGACGGGGGCCCGCACAAGCGGTGGAGCATGTGGTTTAATTCGATGCAACGCGAAGAACCTTACCAAGGCTTGACATACTACAGATTTCTTTGAAAAAGGAAAGTGCCTTCGGGAATGTAGATACAGGTGGTGCATGGCTGTCGTCAGCTCGTGTCGTGAGATGTTGGGTTAAGTCCCGCAACGAGCGCAACCCTTATTTTTAGTTGCTAATTTATTAGGTTTTCTAGAAAGACTGCCGGTGACAAACCGGAGGAAGGTGAGGATGACGTCAAGTCAGCATGCCCCTTATGCCTTGGGCTACACACGTGCTACAATGGTTAAGACAAAGAGTTGCGAGCTCGTGAGAGTCAGCTA
>NC_0369371_Chrysochromulina_parva
AAAGCGCCTGTAGGTTGTTTATTAAGTCCGTTGTTAAAGCCTAGGGCTCAACCCTAGAAAAGCAATGGAAACTAGTAGACTAGAGTATGGCAGGGGTAGAGGGAATTTCTAGTGTAGCGGTGAAATGCGTAGATATTAGAAAGAACACCGGTGGCGAAAGCGCTCTACTGGACCATTACTGACACTCAGAGGCGAAAGCTAGGGTAGCAAAAGGGATTAGATACCCCTGTAGTCCTAGCCGTAAACGATGGATACTAGATGTTGTGCATTATGTACAGTATCGTAGCTAACGCGTTAAGTATCCCGCCTGGGGAGTACGCTCGCAAGGGTGAAACTCAAAGGAATTGACGGGGGCCCGCACAAGCGGTGGAGCATGTGGTTTAATTCGATGCAACGCGAAGAACCTTACCAGGGCTTGACATACTACGAATTTTCTTGAAAGAGAAAAGTGCCTTCGGGAATGTAGATACAGGTGGTGCATGGCTGTCGTCAGCTCGTGTCGTGAGATGTTGGGTTAAGTCCCGCAACGAGCGCAACCCTTATTTTTAGTTACCAATTCGTTGGGTTCTCTAGAAAGACTGCCGGTGACAAACCGGAGGAAGGTGAGGATGACGTCAAGTCAGCATGCCCCTTATGTCCTGGGCTACACACGTGCTACAATGGTTAAGACAAAGAGTTGCGAACTTGTAAAAGTCAGCTA
>NC_0402911_Tisochrysis_lutea
AAAGCGCCTGTAGGTTGTTTAGTAAGTCCATTGTTAAAGACCAGGGCTTAACCCTGGGAAAGCAATAGAAACTACTAGACTTGAGTATGGCAGGGGTAGAGGGAATTTCTAGTGTAGCGGTGAAATGCGTAGATATTAGAAAGAACACCGGTGGCGAAAGCGCTCTACTGGACCATTACTGACACTGAGAGGCGAAAGCTAGGGTAGCAAAAGGGATTAGATACCCCTGTAGTCCTAGCCGTAAACGATGGATACTAGGTGTTGTGCAGTTCGTACAGTATCTTAGCTAACGCGTTAAGTATCCCGCCTGGGGAGTACGCTCGCAAGGGTGAAACTCAAAGGAATTGACGGGGGCCCGCACAAGCGGTGGAGCATGTGGTTTAATTCGATGCAACGCGAAGAACCTTACCAGGGCTTGACATACTACAGATCTTTTAGAGATAAAAGAGTGCCTTCGGGAATGTAGATACAGGTGGTGCATGGCTGTCGTCAGCTCGTGTCGTGAGATGTTGGGTTAAGTCCCGCAACGAGCGCAACCCTCGTTTTTAGTTGCCAATTTATTGGGTTTTCTAGAGAGACTGCCGGTGACAAACCGGAGGAAGGTGAGGATGACGTCAAGTCAGCATGCCCCTTATGTCCTGGGCCACACACGTGCTACAATGGCGGAGACAAAGAGTCGCAAACCTGCGAAGGCTAGCTA
>NC_0491681_Isochrysis_galbana_OA3011
AAAGCGCCTGTAGGTTGTTTAGTAAGTCCATTGTTAAAGACCAGGGCTTAACCCTGGGAAAGCAATAGAAACTACTAGACTTGAGTATGGCAGGGGTAGAGGGAATTTCTAGTGTAGCGGTGAAATGCGTAGATATTAGAAAGAACACCGGTGGCGAAAGCGCTCTACTGGACCATTACTGACACTGAGAGGCGAAAGCTAGGGTAGCAAAAGGGATTAGATACCCCTGTAGTCCTAGCCGTAAACGATGGATACTAGGTGTTGTGCAGTTCGTACAGTATCTTAGCTAACGCGTTAAGTATCCCGCCTGGGGAGTACGCTCGCAAGGGTGAAACTCAAAGGAATTGACGGGGGCCCGCACAAGCGGTGGAGCATGTGGTTTAATTCGATGCAACGCGAAGAACCTTACCAGGGCTTGACATACTACAGATCTTTTAGAGATAAAAGAGTGCCTTCGGGAATGTAGATACAGGTGGTGCATGGCTGTCGTCAGCTCGTGTCGTGAGATGTTGGGTTAAGTCCCGCAACGAGCGCAACCCTCGTTTTTAGTTGCCAATTTATTGGGTTTTCTAGAGAGACTGCCGGTGACAAACCGGAGGAAGGTGAGGATGACGTCAAGTCAGCATGCCCCTTATGTCCTGGGCCACACACGTGCTACAATGGCGGAGACAAAGAGTCGCAAACCTGCGAAGGCTAGCTA
>NC_0637821_Gephyrocapsa_oceanica_RCC1296
AAAGCGCCTGTAGGTTGTTTAGTAAGTCTGTTGTTAAAGACCAGGGCTTAACCCTGGGAAAGCAATGGAAACTACTAGACTTGAGTATGGCAGGGGTAGAGGGAATTTCTAGTGTAGCGGTGAAATGCGTAGATATTAGAAAGAACACCGGCGGCGAAAGCGCTCTACTGGACCATTACTGACACTCAGAGGCGAAAGCTAGGGGAGCAAAAGGGATTAGATACCCCTGTAGTCCTAGCCGTAAACGATGGATACTAGATGTTGCGCAATTTGTGCAGTATCTTAGCTAACGCGTTAAGTATCCCGCCTGGGGAGTACGCTCGCAAGGGTGAAACTCAAAGGAATTGACGGGGGCCCGCACAAGCGGTGGAGCATGTGGTTTAATTCGATGCAACGCGAAGAACCTTACCAGGGCTTGACATACTACAAATCTTTTCGAAACGAAAGAGTGCCTTCGGGAATGTAGATACAGGTGGTGCATGGCTGTCGTCAGCTCGTGTCGTGAGATGTTGGGTTAAGTCCCGCAACGAGCGCAACCCTCATTTTTAGTTGCCAATTTATTGGGATTTCTAGAGAGACTGCCGGTGACAAACCGGAGGAAGGTGAGGATGACGTCAAGTCAGCATGCCCCTTATGCCCTGGGCCACACACGTGCTACAATGGCGAAGACAAAGAGTCGCAAACCTGCGAAGGCTAGCTA
>NC_0637831_Gephyrocapsa_muellerae_RCC3370
AAAGCGCCTGTAGGTTGTTTAGTAAGTCTGTTGTTAAAGACCAGGGCTTAACCCTGGGAAAGCAATGGAAACTACTAGACTTGAGTATGGCAGGGGTAGAGGGAATTTCTAGTGTAGCGGTGAAATGCGTAGATATTAGAAAGAACACCGGCGGCGAAAGCGCTCTACTGGACCATTACTGACACTCAGAGGCGAAAGCTAGGGGAGCAAAAGGGATTAGATACCCCTGTAGTCCTAGCCGTAAACGATGGATACTAGATGTTGCGCAATTTGTGCAGTATCTTAGCTAACGCGTTAAGTATCCCGCCTGGGGAGTACGCTCGCAAGGGTGAAACTCAAAGGAATTGACGGGGGCCCGCACAAGCGGTGGAGCATGTGGTTTAATTCGATGCAACGCGAAGAACCTTACCAGGGCTTGACATACTACAAATCTTTTCGAAACGAAAGAGTGCCTTCGGGAATGTAGATACAGGTGGTGCATGGCTGTCGTCAGCTCGTGTCGTGAGATGTTGGGTTAAGTCCCGCAACGAGCGCAACCCTCATTTTTAGTTGCCAATTTATTGGGATTTCTAGAGAGACTGCCGGTGACAAACCGGAGGAAGGTGAGGATGACGTCAAGTCAGCATGCCCCTTATGCCCTGGGCCACACACGTGCTACAATGGCGAAGACAAAGAGTCGCAAACCTGCGAAGGCTAGCTA
>NC_0637841_Gephyrocapsa_ericsonii_RCC4032
AAAGCGCCTGTAGGTTGTTTAGTAAGTCTGTTGTTAAAGACCAGGGCTTAACCCTGGGAAAGCAATGGAAACTACTAGACTTGAGTATGGCAGGGGTAGAGGGAATTTCTAGTGTAGCGGTGAAATGCGTAGATATTAGAAAGAACACCGGCGGCGAAAGCGCTCTACTGGACCATTACTGACACTCAGAGGCGAAAGCTAGGGGAGCAAAAGGGATTAGATACCCCTGTAGTCCTAGCCGTAAACGATGGATACTAGATGTTGCGCAATTTGTGCAGTATCTTAGCTAACGCGTTAAGTATCCCGCCTGGGGAGTACGCTCGCAAGGGTGAAACTCAAAGGAATTGACGGGGGCCCGCACAAGCGGTGGAGCATGTGGTTTAATTCGATGCAACGCGAAGAACCTTACCAGGGCTTGACATACTACAAATCTTTTCGAAACGAAAGAGTGCCTTCGGGAATGTAGATACAGGTGGTGCATGGCTGTCGTCAGCTCGTGTCGTGAGATGTTGGGTTAAGTCCCGCAACGAGCGCAACCCTCATTTTTAGTTGCCAATTTATTGGGATTTCTAGAGAGACTGCCGGTGACAAACCGGAGGAAGGTGAGGATGACGTCAAGTCAGCATGCCCCTTATGCCCTGGGCCACACACGTGCTACAATGGCGAAGACAAAGAGTCGCAAACCTGCGAAGGCTAGCTA
>NC_0637851_Gephyrocapsa_parvula_RCC4033
AAAGCGCCTGTAGGTTGTTTAGTAAGTCTGTTGTTAAAGACCAGGGCTTAACCCTGGGAAAGCAATGGAAACTACTAGACTTGAGTATGGCAGGGGTAGAGGGAATTTCTAGTGTAGCGGTGAAATGCGTAGATATTAGAAAGAACACCGGCGGCGAAAGCGCTCTACTGGACCATTACTGACACTCAGAGGCGAAAGCTAGGGGAGCAAAAGGGATTAGATACCCCTGTAGTCCTAGCCGTAAACGATGGATACTAGATGTTGCGCAATTTGTGCAGTATCTTAGCTAACGCGTTAAGTATCCCGCCTGGGGAGTACGCTCGCAAGGGTGAAACTCAAAGGAATTGACGGGGGCCCGCACAAGCGGTGGAGCATGTGGTTTAATTCGATGCAACGCGAAGAACCTTACCAGGGCTTGACATACTACAAATCTTTTCGAAACGAAAGAGTGCCTTCGGGAATGTAGATACAGGTGGTGCATGGCTGTCGTCAGCTCGTGTCGTGAGATGTTGGGTTAAGTCCCGCAACGAGCGCAACCCTCATTTTTAGTTGCCAATTTATTGGGATTTCTAGAGAGACTGCCGGTGACAAACCGGAGGAAGGTGAGGATGACGTCAAGTCAGCATGCCCCTTATGCCCTGGGCCACACACGTGCTACAATGGCGAAGACAAAGAGTCGCAAACCTGCGAAGGCTAGCTA
>Takayama-helix-16S-strict
AAAGCGCCTGTAGGTTGTTTAATAAGTTCGTTGTTAAATCCCAGGACCCAACTCTGGATAGGCATCGGATACTACTAAACTAGAGTATGATAGGGGTAGANGGAATTTCTAGTGTAGCGGTGAAATGCGTTGATATTAGGAAGAACACCGGAGGCSAAGGCGCTCTACTGGGTCATTACTGACACTCAGAGGCGAAAGCCAGGGTAGCAAAAGGGATTAGATACCCCTGTAGTCCCGGCCGTAAACGATGGATACTAGGTGTTGCGTTTTAGATGCAGTGCCGTAGCTAACGCGTTAAGTATCCCGCCTGGGGAGTACGCTCGCAAGGGTGAAACTCAAAGGAATTGACGGGGGCCCGCACAAGCGGTGGAGCATGTGGTTTAATTCGATGCAACGCGAAGAACCTTACCAAGGCTTGACAGATCTATAAACTTTCTCAAA-------------------------------------------------------------------------------------------------------------------------------------------------------------------------------------------------------------------------------------------------------------------
>X755181_Isochrysis_sp
AAAGCGCCTGTAGGTTGTTTAGTAAGTCCGTTGTTAAATACTAGGGCTTAACCCTGGGAAAGCAATAGAAACTACTAGACTTGAGTATGGCAGGGGTAGAGGGAATTTCTAGTGTAGCGGTGAAATGCGTAGATATTAGAAAGAACACCGGCGGCGAAAGCGCTCTACTGGACCATTACTGACACTGAGAGGCGAAAGCTAGGGTAGCAAAAGGGATTAGATACCCCTGTAGTCCTAGCCGTAAACGGTGGATACTAGGTGTTGTGCAAATTGTACAGTATCTTAGCTAACGCGTTAAGTATCCCGCCTGGGGAGTACGCTCGCAAGGGTGAAACTCAAAGGAATTGACGGGGGCCCGCACAAGCGGTGGAGCATGTGGTTTAATTCGATGCAACGCGAAGAACCTTACCAGGGCTTGACATACTGCAGATCTTCTAGAAACAGAAGAGTACCTTCGGGAATGTAGATACAGGTGGTGCATGGCTGTCGTCAGCTCGTGTCGTGAGATGTTGGGTTAAGTCCCGCAACGAGCGCAACCCTCGTTTTTAGTTGCCAATTTATTGGGTTTTCTAGAAAGACTGCCGGTGACAAACCGGAGGAAGGTGAGGATGACGTCAAGTCAGCATGCCCCTTATGTCCTGGGCCACACACGTGCTACAATGGCGGAGACAAAGAGTCGCAAACCTGCGAAGGTTAGCTA
>X990771_Ochrosphaera_neapolitana_tRNAIle_tRNAAla_and_23Ss
AAAGCGCCTGTAGGTTGTCTAATAAGTCTGTTGTTAAAGACTAGGGCTTAACCCTGGGAAAGCGATGGAAACTAATAGGCTTGAGTATGGTAGGGGTAGAGGGAATTTCTAGTGTAGCGGTGAAATGCGTAGATATTAGAAAGAACACCGGTGGCGAAAGCGCTCTACTGGGCCATTACTGACACTGAGAGGCGAAAGCTAGGGGAGCAAAAGGGATTAGATACCCCTGTAGTCCTAGCCGTAAACGATGGATACTAGGTGTTGTATT-ATTGTACAGTATCGTAGCTAACGCGTTAAGTATCCCGCCTGGGGAGTACGCTCGCAAGGGTGAAACTCAAAGGAATTGACGGGGGCCCGCACAAGCGGTGGAGCATGTGGTTTAATTCGATGCAACGCGAAGAACCTTACCAGGGCTTGACATACTACAGATCTTTTTGAGACGAAAGAGTGCCTTYGGGAATGTAGATACAGGTGGTGCATGGCTGTCGTCAGCTCGTGTCGTGAGATGTTGGGTTAAGTCCCGCAACGAGCGCAACCCTCGTTTTTAGTTGCCAATTTATTGGGATCTCTAGAGAGACTGCCGGTGATAAACCGGAGGAAGGTGAGGATGACGTCAAGTCAGCATGCCCCTTATGTCCTGGGCCACACACGTGCTACAATGACAAAGACAAAGAGTCGCAAATTCGCGAGAACTAGCTA
>_R_LC5648931_Haptophyceae_sp_NIES-3900
AAAGCGTCTGTAGGTTGCTTAATAAGTCTGTTGTTAAAGACTGGGGCTTAACCCCAGGAAAGCAATGGAAACTGTTGAGCTAGAGTGTGGTAGAGGTAGAGGGAATTCCTAGTGTAGCGGTGAAATGCGTAGATATTAGGAAGAACACCGGTGGCGAAAGCGCTCTACTGGGCCATCACTGACACTCAGAGACGAAAGCTAGGGTAGCAAATGGGATTAGATACCCCAGTAGTCCTAGCCGTAAACGATGGATACTAGGTGTTGCGTATTATATGCAGTGTCGTAGCTAACGCGTTAAGTATCCCGCCTGGGGAGTACACTCGCAAGGGTGAAACTCAAAGGAATTGACGGGGGCCCGCACAAGCGGTGGAGCATGTGGTTTAATTTGATGCAACGCGAAGAACCTTACCAAGGCTTGACATGTCACGAATTCGTCTGAGAGGATGAAGTGCCTTCGGGAACGTGAACACAGGTGGTGCATGGCTGTCGTCAGCTCGTGTCGTGAGATGTTGGGTTAAGTCCCGCAACGAGCGCAACCCTTATCTTTAGTTACCATCATATTGGGGACTCTAGAGAGACTGCCGGTGACAAACCGGAGGAAGGTGAGGACGACGTCAAGTCAGCATGCCCCTTATGCCTTGGGCTACACACGTGCTACAATGATTAAGACAAAGAGCAGCAAGCTTGCGAAAGTTAGCGA
