# Supplementary material for: New plastids, old proteins: repeated endosymbiotic acquisitions in kareniacean dinoflagellates
Source: EMBO Rep. 2024 Mar 18;25(4):16. doi: 10.1038/s44319-024-00103-y (PMC11014865; doi:10.1038/s44319-024-00103-y)
Supplement: Supplementary file 11 — Dataset EV10 [file 44319_2024_103_MOESM11_ESM.zip › Dataset EV10/plastid_genome_phylogeny_files/16S/alternative alignments and trees 2/16S_report.xlsx]

## Sheet: Sheet1
\position of:	K.armiger	Takayama	Karlo+Karenia
treatment (all trimal -gt 0.1)
GTR+F+R5 (BIC):
full set, provided aln	uncultured Ch.	uncultured Ph.	deep unresolved
full set, mafft aln	uncultured Ch.	uncultured Ch. (different)	deep, sister to P. jahnii
full set, muscle aln	uncultured Ch.	uncultured Ph.	deep unresolved
pruned*, provided aln	uncultured Ch.	uncultured Ph.	deep, sister to P. jahnii
pruned*, re-mafft aln	uncultured Ch.	uncultured unassigned	within Prymnesium
pruned*, re-muscle aln	uncultured Ch.	uncultured Ph.	deep, sister to P. jahnii
GTR+F+R4 (BIC):
pruned*, re-mafft aln, manual trim ends (to remove positions not covered by shorter Chrysochromulinales sequences)	uncultured Ch.	unresolved within Ph.	within Prymnesium
pruned*, re-muscle aln, manual trim ends	uncultured Ch.	uncultured Ph.	deep, sister to P. jahnii
pruned*, re-mafft aln, manual trim ends+VRs (manual removal of two variable regions in Kareniaceae that might have lacked homology)	uncultured Ch.	unresolved within Ph.	deep resolved separately
pruned*, re-muscle aln, manual trim ends+VRs	uncultured Ch.	uncultured Ph.	deep, sister to P. jahnii
GTR+F+I to test overparameterization:
pruned*, re-mafft aln, manual trim ends+VRs	uncultured Ch.	unresolved within Ph.	sister to Chrysochromulina
pruned*, re-muscle aln, manual trim ends+VRs	uncultured Ch.	uncultured Ph.	sister to Isochrysidaceae
*pruned to remove excess sequence redundancy and unnecessary long branches (Stramenopiles, C. merolae)
