# Supplementary material for: New plastids, old proteins: repeated endosymbiotic acquisitions in kareniacean dinoflagellates
Source: EMBO Rep. 2024 Mar 18;25(4):16. doi: 10.1038/s44319-024-00103-y (PMC11014865; doi:10.1038/s44319-024-00103-y)
Supplement: Supplementary file 11 — Dataset EV10 [file 44319_2024_103_MOESM11_ESM.zip › Dataset EV10/plastid_genome_phylogeny_files/16S/kareniaceae_16S.fasta]

>16S_Takayama-PCR
CATATGCCGAGAGGTGAAAAAGTAACAAACGTGAATTTATTAGTTGACTGGTATGCGCGACCCGCTTCTGGTCATGCAGGTTCATAGTTACTGCCTAGGGAAGAGCTCATGCCTGATTAGCTTGTTGGTGGGGTAAAGGCTTACCAAGGCCACGATCAGTAGCTGGTTTGAGAGGACGATCAGCCACACTGGGACTGAGATACGGCCCAGACTCCTTCGGGAGGCAGCAGTGAGGAATTTTCCGCAATGGGCGAAAGCCTGACGGAGCAATACCGCGTGGGGGAAGAAGGACTAGTAAATCGGTTTGTAAACTCCTTTTCTACAAGGAAGAAAGAAATGACGGTACTTGAGGAAGAAAGCACCGGCTAACTCCGTGCCAGCAGCCGCGGTAATACGGGGGGTGCGAGCGTTATTCGGAATTATTGGGCGTAAAGCGCCTGTAGGTTGTTTAATAAGTTCGTTGTTAAATCCCAGGACCCAACTCTGGATAGGCATCGGATACTACTAAACTAGAGTATGATAGGGGTAGAAGGGAATTTCTAGTGTAGCGGTGAAATGCGTTGATATTAGGAAGAACACCGGAGGCSAAGGCGCTCTACTGGGTCATTACTGACACTCAGAGGCGAAAGCCAGGGTAGCAAAAGGGATTAGATACCCCTGTAGTCCCGGCCGTAAACGATGGATACTAGGTGTTGCGTTTTCGGGTGAAGATGCAGTGCCGTAGCTAACGCGTTAAGTATCCCGCCTGGGGAGTACGCTCGCAAGGGTGAAACTCAAAGGAATTGACGGGGGCCCGCACAAGCGGTGGAGCATGTGGTTTAATTCGATGCAACGCGAAGAACCTTACCAAGGCTTGACAGATCTATAAACTTTCTTCAAAAAAAAGAAAGTGTTTCAACTTCACCGCAGATAAAATATTAATAAGTAGATACAGGTGGTGCATGGCGGTCGTCAGCTCGTGTCGTGAGATGTTGGGTTAAGTCCCGCAACGAGCGCAACCCTTATTTTTAGTTTCTAAATTGGTGCCTCAAT
>JN039300_1_49879-50884_Karlodinium_veneficum_chloroplast_partial_genome
CTGCCCAAAGATAAGCTCATGCCTGATTAGCTAGTTGGTAAGTTAATAGCTTACCAAGGTATTGATCAGTAGCTGGTTTGAGAGAATGGTCAGCCACACTGGGACTGAGACACGGCCCAGACTCCCTTGGGAGGCAGCAGTGAGGAATTTTCCGCAATGGGCAAAAAAGCCTGACGGAGCAATACCGCGTGAGGGAAGAAGAATTATGGTTTGTAAACCTCTTTTCTCGAGAAAGAATCCATGACGGTACTTGAGGAATAAGCATCGGCTAACTCCGTGCCAGCAGCCGCGGTAATACGGGGGATGCAAGCGTTATCCGGAATTATTGGGCGTAAAGGGCCTGTAGGTTGCTTATTAAGTTTGTAGTTAAAGACTAGGGCTCAACCTTAGGAAAGCTATAAATACTAATTAGCTAGAGTATGGAAGGGGTAGGGGGAATTTCTAGTGTAGTAGTAAAATGCTCTGATATTAGAAGGAACGCCAGAGGCGAAGGCGCTCTACTGGAACATTACTGACACTATAAGGCGAAAGCTAGGGGAGCGAAAGGGATTAGGTACCCCTGTAGTCCTAGCCGTAAACGATGAATACTCAGAATCGGAAAAGCGTATCTTTTTCGGATTTCAAGCTAACGCATTAAGTATTCCGCCTGGGGAGTACGCTCGCAAGTGTGAAACTCAAAGGAATTGACGGGGGCCCACACAAGCGGTGGAGCATGTGGTTTAATTCGATGCAACGCGAAGAACCTTACCAGGGCTTTTATCTATTTAGTTTTAGGAAATTAAAATTTGGTGAAGTAGAAATAGGTGGTGCATGGCTGTCGCCAGCTCGTGTCGTGAGATGTTGGGTTAATTCCCTTAACGAGCGCAACCCTTGTTTGGTCAGTTGTTATGGATTTCTGAGAAGACTGCCGATGAGAAATCGGAGGAAGGTAAGGATGACGTCAAGTCAGTATGCCCCGTATGTCCTGGGCTACACACGTGCTACAATGGTTAAGACAAAGAGCCGC
>AB027236_1_11-1165_Karenia_mikimotoi_plastid_gene_for_16S_rRNA
CTGATTAGCTAGTTGGTGAGGTAATGGCTTACACAAGACTATGATCAGTAGCTGGTTTGAGAGAACGTTCAGCCACATTGGGATTGAGATACGGCCCAAACTTCTTCGGGGGGCAGCAGTGGGGAATATTCCGCAATGGGCGAAAGCCTGACGGTGCGACACCTTGTGGGGGATGAAGGATCATGAAGGTTCGTAAACTCCTTTTGTTAAAGAATAAGCGCTAATGCAAGGATATGCGTTGACTGTACTTATATGGAAGGAAGCATCGGCTAACTCCGTGCCAGCAGCCGCGGTAAGACGGGGGATGCAAGCGTTGTCCAGTTGTATTGGGCGTAAAGCGTTCGTAGGTGGCCTGGTAAGTTCGTTGTTAAATGTCCAGGCTTAACCTGGAACCAGCAACAAAAACTATCAGACTAGAGAGTGGACGGGGTAAAGGGAATTTCTAGTGTAGCGGTGAAATGCGATAATATTAGAAGGAACTCCAGCGGCGAAGGCGCTTTACTAGACCATATCTGACATTCAGGAACGAAAGCTAGGGGAGCAAAAAGGATTAGGTACCCTTGTAGTCCTATTGCTGTAAACGATGGATACTAGACGTCGCAGTGGTGCGGTGTCTCAGCTAACGCGTTAAGTATCCCGCCTGGGGAGTACGCTCGCAAGGGTGAAACTCAAAGGAATTGACGGGACCCCTCGCAAGCGGTGGAGCATGCTGTTTAATTCGATGCAACGCGAAGAACCTTACCTAGATTTGACCTTCTACAATTTTTTTTGAAAAAAGAATTTTTTTAGTCTTCTTCGGGAGCAGTAGATACAGGTGGTGCATGGCTGTCGTCAGTTCGTGTCGTGAGATGTCAGGTTAAGTCCTAGAAACGAACGTAACCCTTGTTCTTAGTTGAGCAACAAGAGTCTTTCGACTCTTGTCTTCTAGGAAGACGGCCAGCGGGCAAGTTGGAGGAAGGAGAGGATGACGCCAAGTCAGTATGCCCCGTATGTCTAGGGCTACAAGCGTGCTACAATGGTCAAGACAAAAAGTTACGAGCTTGTGAAAGTAAGTGAATCTTAAAACTTGGTCTGAAGTTCGGATTGTAGGCTGCAACTCGGCTACATGAAGTTGGAATCGCTAGTAATACGCTGGTCAGCTATACAGCGGTGAAT
>EU043083_1_Karenia_brevis_strain_CCMP2228_16S_ribosomal_RNA_gene_partial_sequence_chloroplast
CCATGTAGTTGTCGGTGAGATTTCCTAGGGACGAGCTTGCGCCTGATTAGTTAGTTGGCGAGGTAATGGCTCACCAAGACTATGATCAGTAGCTGGTTTGAGAGAGCGGTCAGCCACATTGGGATTGAGATACGGCCCAAACTTCTTCGGGGGGCAGCAGTCGGGAATTTTCCGCAATGGGCGCAAGCCTGACGGAGCGATGCCTTGTGGAGGATGAAGGATCATAAAGGTTCGTAAACTCCTTTTATTAAGGAACATTAATTGTCGTTTCCGTATTTAGATAGTACTTAAAGAATCAAGTATCGGCTAACTCTGTGCCAGCAGCCGCGGTAATACGGGGGATGCAAACGTTGTCCAGTTGTATTGGGCGTAAAGCGTCCGTAGGTGGACTGGTAAGTTTATTGTTAAAGATTCTGGCTCAACCAGGAAAAAGCAATGAAAACTGCTGGACTAGAGAGTGGACGGGGTGAAGAGAATATCTAGTGGAGCGGTAAAATGCGATGATATTAGGCGGAACACCAGTGGCGAAAGCGCTTCACTAGACCATTTCTGACACTGAGGGACGAAAGCTAGGGGAGCAAAAAGGATTAGGTACCCTTGTAGTCCTATCGCTGTAAACGCTGGGTACTAGATGTCGCAGTGGTGCGGTGTCTTAGCTAACGCGTTAAGTACCCCGCCTGGGGAGTACGCTCGCAAGGGTGAAACTCAAAGGAATTGACGGGACCCCTCGCAAGCGGTGGAGCATGCTGTTTAATTCGATGCAACGCGAAGAACCTTACCTAGATTTGACCTTCTATAAATCTCCATGAAAATGGAGGAAACCAAACTTACATGGTGTAAAAGCTTCTTAGGGAGCAGTAGTTACAGGTGGTGCATGGCTGTCGTCAGTTCGTGTCGTGAGATGTCAGGTTAAGTCCTAGTAACGAACGCAACCCTTATCCTTAGTTAATTATATGTCTAGGGAAACGGCCAACGATCAAGTTGGAGGAAGGAGAGGATGACGTCAAGTCAGCATGCCCCGTATGTCTAGGGCTACAAGCGTGCTACAATGACTATTCAACAAAAAGTCGCAACTTTGTGAAAGGAAGCGAATCTACAAATGAGGTCACAGTTCGGATTGTAGGCTGCAACTCGGCTACATGAAGTCGGAATCGCTAGTAATCGCTGTCAGC
