# Supplementary material for: New plastids, old proteins: repeated endosymbiotic acquisitions in kareniacean dinoflagellates
Source: EMBO Rep. 2024 Mar 18;25(4):16. doi: 10.1038/s44319-024-00103-y (PMC11014865; doi:10.1038/s44319-024-00103-y)
Supplement: Supplementary file 11 — Dataset EV10 [file 44319_2024_103_MOESM11_ESM.zip › Dataset EV10/plastid_genome_phylogeny_files/protein concatenation/5-protein_concatenated_matrix.fasta]

>Takayama-helix
------------------------------------------------------------------------------------------------------QSSQIVWPVVGQEILNGDVGGGLLGVQVTSGFFELWRASGITNEIELYWTAVGALFMSALMVFSGWFHYHKEAPNLEWFQDVESMLNHHLSGLLGLGCLSWSGHQIHISLPINKLLDAGVAPQDIPRPDEFLFNQDLMAELYPSFKKGLLPFFTMNWNEYSDFLTFKGGLNPITGSLWLTDQTHHHLALSVLFMFSGHMYHTNWWIGHSMKEILEAHEGVFTGQGHKGLFEILTTSWHAQLAINLAVLGSLSIIVAHHMYAMPAYPYIGVDYPTQLSLFTHHMWIGGFCVCGAGAHASIFLVRDYNPIDSYNNLLGRVLQHRDAIISHLNWVCIFLGIHSFGLYIHNDTLQALGRPQDMFADKAIQLQPIFAQWIQSLHTLAPGNTAPNALTTSSYVFGGNVVAINGKIAIMPISLGTADFMIHHIHAFTIHVTVLILLKGTLFARSSRLIPDKASLGFRFPCDGPGRGGTCQVSAWDHVFLGLFWMYNSISIVIFHFSWKIQSDVWGVITNTGKISHITSGNFQTSSLTVNGWLRDFLWSQASQVIQSYGSSSSAYGLIFLGAHFIW-----------------------------------------------------------------------------------------------------XWFGCIMIPVLCTAISVYVIAFIAAPPVDIDGIREPVAGSLLYGNNIISGAVVPSSNAIGVHFYPIWEAASIDEWLFNGGPYQLVCQHFFLGVSAYIGREWELSYRLGMRPWICVAFSAPVAAATAVFIVYPIGQGSFSDGMPLGISGTFNFMLVFQAEHNILMHPFHMLGVAGVFGGSLFSAMHGSLVTSSIIRETNLTESANYGYRFGQEEETYNIVAAHGYFGRLIVQYASFNNSRSLHFFLGAWPVVGIWLTAMGVATMAFNLNGFN-------------------------------------------------------------------------------------------------------------------XMVFWCGAMTLFEVAHYIPEKQIYEQGCILLPHLTTLGFGISPNGEIINTYPFFVVGVLHLISSAVLGFGGLYHSIDGPRRLETSYAFFGYDWRDKNKMTTILGIHLILLGAGSLLLVAKACLVDGLYDTWAPGGGDIRVITTPTLNPFIIFGYICKAPYGGDGWVIGVNNLEDIVGGHLWVGVLSISGGIWHIFTKPITWARRTLVWSAEAYLAYSLAALSLMGLTASVFIWYNDTAYPSEFFGPTGPEASQSQAFTFLLRDQRLGTNIASAQGPTGLGKYLMR----------------------------------------------------------------------------------------------------------------------------------IEIDRTIVDLIDDWLKRDRFVFVGWSGLLLFPCAYLAVWGWVTGITFVTSWYTHGLASSFLEGCNFVTAAVSTPANTMGHSLLLLWGPEAQGDITRWFQIGGLWGFIAFHGVIGTIGFCLRQFEIASLVGIRPYNAIAFSGPIAVFITVFLVYPLGQASWFFAPSFGVAAIFRFLLFLQGFHNWTLNPFHMMGVAGILGGALLCAIHGATVENTLFEDGDAANTFRAFTPTQSEETYSMVTANRFWSQIFGVAFSNKRWLHFFMLFVPVAGMWTSSIGIVGLALNLRAYDFVSQEIRAAEDPEFETFYTKNNLLNEGIRSWMAAQDQPHENFIFPEEVLPRGNAL-----------------------------------------------------------------------------------------------------------------------------------------------------------------------------------XLGLSGKNYGRVVFEGLKGGLDFLKDDENINSQPFMRYRERFLYSMEGVNHAAATSGEVKGHYLNTTGATMEDMYERANFAVELGSVIVMIDLVIGYTAIQSMAKWARDVDCILHLHRAGNSTYSRQKNHGMNFRVICKWMRMAGVDHIHAGTVVGKLEGDPLMIKGFYNTLLDVKTEVNLPQGLFFSQDWASLRKCVPVGSGGIHCGQMHQLIGYLGDDVVLQFGGGTIGHPDGIQSGATANRVALECMVLARNEGRNYLQEGPQILRDAARTCGPLQTALDLWQDISFDYASH-------------
>Karlodinium-armiger
----------------------------------------------------------------------------------------------------------------------------------------------------------------------------------------------------------------------------------------------------------------------------------------------------------------------------------------------------------------------------------------------------------------------------------------------LNWVCIFLGTHSFGLYIHNDTMRALGRPQDTFSDQAIQLQPIFAKWVQSLHTLAPGSTAPNALATSSYAFGGDIVAVNGKIAMMPIQLGTADFMVHHIHAFTIHVTVLILLKGTLFARSSRLIPDKANLGFRFPCDGPGRGGTCQVSAWDHVFLGLFWMYNCISVVIFHFSWKMQSDVWGTISSAGKISHITGGNFGKSALSINGWLRDFLWSQASQVIQSYGSAVSAYGLXFLGAHF-------------------------------------------------------------------------MTTTLQRRESASFWEQFCAWITSTENRLYIGWFGCLMFPTLLTAISAYIIAFIAAPPVDIDGIREPVAGSLLYGNNIISGAVVPSSNAIGVHFYPIWEAASVDEWLYNGGTYQLVVLHFFIGVCAYIGREWELSYRLGMRPWICVAFSAPVAAAAAVFVIYPLGQGSFSDGMPLGISGTFNYMLVFQAEHNILMHPFHMLGVAGVFGGSLFSAMHGSLVTSSLIRETTENESANYGYKFGQEEETYNIVAAHGYFGRLIFQYASFNNSRALHFFLGAWPVVGIWFTAMGVATMAFNLNGFNFNQSVVDSQGRVINTWADILNRSNLGMEVMHERNAHNFPLDLAAGESLPVALVAPAVAA--------------------------------------------------------------------------------------------------------DDY--------------------------------------------------ILGIHLILLGIGCFLLVAKACFVGGLYDTWAPGGGDVRVVTAPTLNPLIIFGYVLKSPFGGDGWIXSVNNLEDLVGGHIWLGFLCXVGGIWHILTKPFAWARRTFVWSGEAYLSYSLAALSIMGLTAAVFVWYNNTAYPSEFFGPTGPEASQSQAFTFLVRDQRLGANVASAQGPTGLGKYLMRSPSGEIIFGGETMRFWDMRAPWVEPLRGPNGLDLNKIRNDIQPWQERRAAEYMTHAPLGALNSVGSVATEINSVNYVSPRSWLTTSHFX--------------------------------------------------------------------------------------------------------------------------------------------------------------------------------------------------------WFFAPSFGVAAIFRFLLFLQGFHNWTLNPFHMMGVAGILGGALLCAIHGATVENTLFXDGDAANTFRAFTPTQSEETYSMITANRFWSQIFGVAFSNKRWLHFFMLFVPVAGMWTSAIGIVGLALNLRAYDFVXQELRAAEDPEFETFYTKNNLLNEGIRAWMATRSTP------------------------------------------------------------------------------------------------------------------------------------------------------------------------------------------------------------------------------DENINSQPFMRYRERFLYSMEGVNHAACLTGEVKGHYLNATASTMEDMYERSNFCAELGSVIVMIDLVIGYTAIQSMAYWCRKNDMLLHLHRAGNSTYSRQKNHGMNFRVICKWMRMAGVDHIHAGTVVGKLEGDPLMIKGFYNTLLDFKSDISLPEGMFFAQDWASLRKCVPVASGGIHCGQMHQLINYLGDDVVLQFGGGTIGHPDGIQAGATANRVALECMVMARNEGRDYVNEGPQILRDAAKSCGPLQTALDLWKDITX------------------
>Karenia-papillionacea
------------------------------------------------------------------------------------------------------PSSQFVWPIVGQEILNGDLGGGFSGIRITSGWFQLWRACGITTEAELYWTAMGGLVLSATMMIAGWYHYHESAPDLDWFQNAESMMNHHLAGLLGLGCLSWSGHQIHVSLPINKLLDAGVEANVIPLPHKLLFDQAKMANLYPSFKEGLTPFFALQWYKYSDFLTFRGGVNPVTGSLWLSDTAHHHLALSVLFIISGHMYRTNWGIGHSMREILEAHKGPFTGEGHKGLYEILTTSWHAQLAINLAMLGSTSILVAHHMYAMPPYPYIGVDYPTQLSLFTHHMWIGGFCIVGGGAHAALYMVREYSPVLSYNNLLDRVLRHRDSIIAHLNWVSIFLGTHSFGLYIHNDTMQALGRPYDEFGDRAIQLQPIFAKWIQAIHSAAKGAHAPIS------AFGGAVAAVNGRISTMPIFLGTSDFXVHHIHAFNIHVATLILLKGVLFARSSRLIXDKARLGFRFPCDGPGRGGTCQVSAWDHVFLGLF-----------------------------------------------------------------------------------------------------------------------------------------------------------XAKSARSYSSGYWEFFCSWVTSTENRLYLGWFGCLMVPTIAAATCAYIIGFFSAPPVDIDGIREPVSGSLLYGNNIISGAVVPSSNAIGVHFYPIWEAASLDEWLYAGGTYQMVVLHFFLGVCCYIGREWELSYRLGMRPWICLAFSAPVAAAAAVFVVYPIGQGSFSDGMPLGISGTFNFMLVFQAEHNILMHPFHMFGVAAVFGGSLFSAMHGSLVTSSLIKETTEEESANYGYRFGQSQETYNIVAAHGYFGRLIFQYASFNNSRSLHFFLAAWPVVGIWLTAMGVSTMAFNLNGLSFNQSVLDACGVPISTWADILNRANLGMEVMHERNAHNFPLDLASNEN-QVEIAWP-FNG--------------------------------------------------------------------------------------------------------------------------------------------------------------------------------------------------------------------------------XNNLEDLVGGHIWLGSICLGGGIFHILTKPYAWARRAFIWSGEAYLSYSLGALGVMGLTAAVFVWYNNTAYPSEFFGPTGPEASQAQAFNFLVRDQRLGEKIARAQGPTGLGKYLMRSPSGEIIFGGETMRFWDMRSPWVEPLRGPKGLLINRIRTRIQPWQERLAAEYMTHAPLGSLNSVGGVATEINGVNYVSPRSWLTAAHFFLGFFLWVGHLWHAGRARARAAGFEKGITRENEPVLYMRPLD-------------------------------------------------------------------------------------------------------------------------------------------------------------------------------XFIQGFHNFTLNPFHMMGVAGILGGALLCAIHGATVENTLFEDGDASTTFRAFSPTQAEETYSMVTANRFWSQIFGVAFSNKRWLHFFMLFVPVAGMWTSALGILGLAFNLRSYDFVSQEIRAAHDPEFETFYTKNQLLNEGIRIWMAAQDQPHENFSFPEEVLPRGNGL-------------------------------------------------------------------------------------------------------------------------XIIGNIFGFKAVRALRLEDMRIPVAYLRTFQGPATGLVVERERLDKFGRPLLGATVKPKLGLSGKNYGRVVYEGLKGGLDFLKDDENINSQPFMRYRERFLFTMEGVQKAAASSGEIKGHYLNATAATMEDMYERSELAAELGSVIVMIDLVIGYTAIQSMAKWSRRKDLILHLHRAGNSTYSRQKNHGMNFRVICKWMRMAGCDHIHSGTVVGKLEGDPNMIKGFYKTLLDTFTSSCVDEGLFFAQDWGSLRKCVPVASGGIHAGQMAQLLGYLGDDVVMQFGGGTIGHPDGIQVGATANRVALEAMLSGRNSGMDLTLSGRKILTGAADKCPPLASSMTLWGDTKFDFESTDTPDLAWTSSS--
>Karenia-brevis
------------------------------KGPKSTTWIWNLHADAHDFDAHTNSLQSLSRKIYSAHFGQLSLILLWLAGMWFHGARFSNYIAWLSDPTGLTPMAQSVWPVVGQDLLNSDGGGGTLGLPFTAGWFPLWRACGITSEAQLFSTACSGLVLAALTALGGWYHYHRSAPSLDWFXHAQTMLVHHLTGLLGLGCLSWAGHQIHVSLPINSLLDAGVDIRILPTPAALLFDRGYLENLYPSFKQGLTPLLSGHWAAYTDFLTFKGGLNPITGGLWLTDVAHHHLALALLFLIAGHMYRTSFPIGHNISAIHAAHKGPLTGAGHNGLYTILTTSWHSQLALNLALLGSTTILVAHHMYAMPPYPFIALQYATQLSLFTHHMWIGGFLIVGAGAHASIFMTRDYTPTASPTNLLERVLLHRTTILAHLNWVCIFLGTHSFGLYAHNDTMRALGRPTDTFGDGSIALSPIFAKCIQALHSVAPGNTAPHAISVSSYVFGAGTIAVNGRIAIQPLYLGTADFMIHHIHAFQIHVATLILLKGVLFARSSGLIPDKYRLGFRFPCDGPGRGGTCQVSPWDHVFLGLFWMYNCISITIFHFYWKMQSDVWGTITSSGRVSHITNGNFSSGSLTVNGWLRDFLWSQSSQVIQSYGTPASAYGLIFLGAHFIWAFSLMFLFSGRGYWQELIDTLVWAHRKVRSPSISPRALSITTGRSVGVAHYLLGGIGTTWSFFLARATTT-SSLNIRQRQQTSSWEVFCSWVTTTENRLYLGWFGCLMVPTLVSATFAYIIGFIAAPPVDIDGIREPVSGSLLYGNNIISGAVIPSSNAIGVHFYPIWEAASLDEWLYNGGTYQMVVFHFFLGVCSYLGREWELSYRLSMRPWICVAFSAPVAAASAVFIVYPIGQGSFSDGMPLGISGTFNFMLVFQAEHNILMHPLHMFGVAAVFGGSLFSAMHGSLVTSSLLKETTGSESLNYGYRFGQHNETYNIVAAHGYFGRLIFQYASFNNSRSLHFFLGAWPVIGIWLTSMGVSTMAFNLNGLNFQQSILDACGCPISTWADILNRANLGMEVMHERNAHNFPLDLASTSNNNTNTTWPITLG----------------------------------------------------------------------------------------------------------------------------------------------------------MTTILGFHLILLGFGCYLLVGKALYLGGIYDTWAAGGGDVVQVIKPTLNPIIIANYGLKSPFGGDGWVISVNNLQDVVGGHGWMGSILILGGFFHQNTKPPAFIRRTFIWSGEAYLSYSLGALTICGLTAAVFVWYNNTAYPSEFFGPTAAEASQAQAFTFLVRDQKLGAKIASAQGPTGLGKYLMRSPSGEIIFGGETMRFWDMRAPWVEPLRGPNGLILTRIRRDIQPWQIRQAAEYMTHAPLGSLNSVGGVATEINTFNYVSPRSWLCTSHFFLGFFMWIGHLWHAGRARAAGAGFEKGISRENEPVLYMRPLDMKFKVSLFSLVDDWLKRDRFVFVGWSGLLLFPCAYLAVGGWLTGITFVTSWFTHGLASSFLEGCNFLTAAVSTPPNCMGHALLLLWGPELSGDIIRWFQAGGLWTFIALHGSFGVVGFCLRQFEIARLVGIRPYNAIAFSGPIAVFLTVFLVYPLGQASWFFAPSFGVAAIFRFLLFIQGFHNYTLNPFHMMGVAGILGGALLCAIHGATVENTLFEDGDAATTFRAFTPTQAEETYSMVTANRFWSQIFGVAFSNKRWLHFFMLFVPVAGMWTSSIGIVGLALNLRSYDFVSQELRAAYDPEFETFYTKNQLLNEGIRAWMSAQDQPHENFIFPEEVLPRGNGL------------------------------------------------------------------------------------------------------------------------------------------------------------------------------------------------------------DDENINSQPFMRYRERFLYSMEGVNHAAAKTGEIKGHYLNVTAATMEDMYERANFATELGSIIVMIDLVIGYTAIQSMAYWARNNDTMLHLHRAGNSTYSRQKNHGMNFRVICRWMRMAGVDHIHAGTVVGKLEGDPKMIKGFYETLLGLCTRINLSLGLFFGQEWASLRKCVPVASGGINAGQ---------------------------------------------------------------------------------------------------
>Karenia-mikimotoi
VRTTFAFAKDPVATSFSKWSQPGHFTXKLAKGPKTTTWLWNLHADAHDFDAQTSSLETISRKIFSAHFGHLSIILLWISGMWFHGARFSNYAAWLRDPTGVNPTAQSVWPVVGQEILNADVGGGVSGIRITSGWFPLWRSCGITSEAQLFATAYAGLVLAAIMMVAGWYHYHKSAPSLDWFQNVQAMLAHHLTGLLGLGCLSWAGHQIHISLPINFLLDAGVDLRVIPTPASLLFNRTYLENLYPSFADGLWPFFTGAWANYSDFLTFKGGLNPVTGGLWLTDIAHHHLALSVIFLFAGHMYRTAWPIGHNMQNLLAAHKGPLTGAGHTALDTILTSSWHAQLAINLAMMGSLSILVAHHMYAMPPYPFLAIDYATQLSLFVHHMWIGGFLIVGAGAHAALFMTRDYSPTSSPTNLLDRVLLHRTTLIAHLNWVCIFLGTHSFGLYAHNDTMRALGRPQDTFSDGAISLSPIFAKWIQALHAEAPGTTAPNALAVSSYVFGSGTIAVNGRIAIQPIFLGTADFMIHHIHAFQIHVATLILLKGVLFARSSALIPDKHRLGFRFPCDGPGRGGTCQVSPWDHVFLGLFWMYNCISITIFHFSWKMQSDVWGTITPSQAISHLTNGNFARSSITVNGWLRDFLWAQSSAVIQSYGTPASAYALIFLAAHFTWAFSLMFLFSGRGYWQELIEAIVWAHRKTRSPMIQPRALSITMGRSVGVAHYLLGGIGTTWAFFLARATTTR-----TKSQQTTPWEFFCSWVTTTENRLYLGWFGSLMVPTLVSATLAYIIGFLAAPPVDIDGIREPVSGSLLYANNIISGAVIPSSNAMGVHFYPIWEAASLDEWLYNGGTYQLVVFHFFIGICSYLGREWELSYRLGMRPWIFVAFSAPVAAASAVFIVYPIGQGSFSDGMPLGISGTFNFMLVFQAEHNILMHPLHMFGVAAVFGGSLFSAMHGSLVTSSLLKETAEFESANYGYRFGQSTETYNIVAAHGYFGRLIFQYASFNNSRSLHFFLGAWPVVGIWLTAMGVSTMAFNLNGLNFQQSILDASGCPINTWADILNRANLGMEVMHERNAHNFPLDLACA--NCSSSSWPM-FG--------------------------------------------------------------------------------------------------------------------------------------------------------------------------------------------------------------------------------------------------------------------------------------------------------------TAAEASQAQAFTFLARDQKLGAKVASSQGPTGLGKYIMRLPSGEIIFGGETMRFWDMRAPWVEPLRGPKGLDLKRIRTLIQPWQVRRAAEYMTHAPLGSLNSVGGVATEINTFNYVSPRSWLCTSHFFLGFFMWVGHLWHAGRARAAGAGFEKGITRQNEPVLYMRPLD---KISLFNLVDDWLKRDRFVFIGWSGLLLFPCAYLSVGGWLTGITFITSWFSHGLASSFLEGCNFLTAAVSTPPNCMGHALLLLWGPEVTGHIVRWFELGGLWTFIALHGSFGLIGFCLRQFEIARLVGIRPYNAIAFSGPIAVFVTVFLVYPLGQASWFFAPSFGVAAIFRFLLFIQGFHNYTLNPFHMMGVAGILGGALLCAIHGATVENTIFEDGDASTTFRAFSPTQAEETYSMVTANRFWSQIFGVAFSNKRWLHFFMLFVPVAGMWTSSIGIVGLALNLRAYDFVSQELRAAYDPEFETFYTKNQLLNEGIRAWMSAQDQPHENFIFPEEVLPRGNGL-----------------------------------DSEL-----------------------KAHEKTW-------------------------------FAYIAYDIDLFEEASIANLTASIIGNVFGMKAVQSLRLEDMRIPVAYLKTFQGPATGLVVERERLDKFGRPLLGATVKPKLGLSGKNYGRVVYEGLKGGLDFLKDDENINSQPFMRYRERFLFSMEAVNHAAAQSGEIKGHYLNITAATMEDMYERADFAAELGSVIVMIDLVIGYTAIQSMAYWARRNDLLLHLHRAGNSTYSRQKNHGMNFRVICKWMRMAGVDHIHAGTVVGKLEGEPKMIKGFYKTLLDLTTAHDFAFGLYFSQDWASLRKCVPVASGGINAGQMHFLLYYLGDDVILQFGGGTIGHPDGIAAGATANRVALETMLLARNCRMDTLNAGKSILEEASKHCDVLASALKTWKTTSFDYNSTDTPDAATTMSAET
>Karlodinium-veneficum
--------------------EPGHFSTTLAKGGKTTTWIWNLHADVHDFDLQTASLEEISRKIFSAHFGQLAIILLWISGMFFHGARFSNYSAWLNSPTSVLPSAHIVWPVVGQEILNGDVGGGVYGIRITSGFFGLWRAAGIVTEDELYWTSIGGLLLSGTLIFAGWLHYHKFAPKVEWFQNAESMLNHHLSGLLGLGCLSWSGHQIHVSLPINYALDEGIAPADIPLPHQFLFDQELMGQFYPSFKDGLIPFFSLNWAHYSDFLTFKGGLNPLTGSLWLGDVAHHHLALSVLFILSGHMYKTNWGIGHRIQDILEGHKGPLTGNGHDGLYEILTNSWHAQLAINLAMLGSVSIIVAHHMYAMPPYPYLSTDYLTTLSLFTHHQWIGGFLICGAGAHASLFMVRDYYPIWAYDNLLDRVLKHRDTIIAHLNWVCIFLGCHSFGLYIHNDVMFALGRWGDAFSDGAIRLQPIFAQCIQLLHASAP--TAPNVLIISSYVFGGGSLLVNGRVAMGAIALGTNDFMIHHIHAFNIHVSTLILLKGVLFARNSNLIPDKAEMGFRFPCDGPGRGGTCQISPWDHVFLALFWMYNTISIVIFHFSWELFSCVWGELSSDGT-------------------------------------------------------TILPL--------EILENI--------------RRL---------------------------------MTTTLLKLERQSFWSKFCIWVTSTQNRLYIGWFGCLMIPTLLSAIAAYLIAFIAAPPVDIEGIREPVAGSLIYGNNIISGAVVPSSNAIGVHFYPIWEASSIEEWLYNGGTYQLVVFHFFIGVCAYIGREWELSYRLGMRPWICVAFSAPVSAAGSVFIVYPIGQGSFSDGMPLGISGTFNFMLVFQAEHNILMHPLHMLGVLAVFGGSLFSAMHGSLVTSSIIRATDGEESSNLGYKFGQEEETYNIVAAHGYFGRLIFQYASFNNSRALHFFLAAWPVIGIWLTAMGVSTMAFNLNGFNFNQSILDSEGRVINTWADILNRSNLGMEVMHERNAHNFPLDLALI--------------MTIIQMAARFFEGDKELDQALLSKNIKSTGFAWWSGNARIINNSGKLLGAHVAHASLIIFWCGAMTLFEVSHFIPEKPLYEQGCILLPHLATLGWGVEPGGEIVDLYPFFVVGVLHLISSSVLGFGGIYHSLEGPALLETNWPFFGYDWRDKSKMTSILGSHLIILGLGCGLLVLKGCAIGGVYDTWGPGGGDVRIVTSPTINPSVIFGYVLKSPFGGDGWIISVDTLEDLIGGHIWVGLLCVFGGIWHIFTTPFAWVRRAFVWSGEAYLSYSLGALGVMGLVAAVYVWYNNTAYPSEFYGPSGPEASQSQAFTFLVRDQKLGAKIASAQGPTGLGKYLMRSPSGEVIFGGETMRFWDMRAPWVEPLRGPNGLDLNKLRTDIQPWQIRRAAEYMTHAPLGSLNSVGGVATEINSVNYVSPRSWLCCAHFFLGFFLWVGHLWHAGRARAAAAGFEKGINRYTESVLAMRLLDLQVIKNLFALIDDWVKRDRFIFIGWSGILLFPCAFLAVGGWLTGITFVTSWYTHGLASSFLEGCNFLTVAVSTPSNGVGHSLLFLWGPEVQGNIIRWFQIGGLWAFIALHGSFGIIGFCLRQFEIARLVGIRPYNAIAFSGXISVFLTVFLIYPLGQASWFFAPSFGXAAIFRFLIFLQGFHNWTLNPFHMMGVAGILGGALLCAIHGATVENVLFEDGXASDTFRAFSPTQSEETYSMVTANRFWSQIFGVAFSNKRWLHFFMLFVPVAGMWTSSIGMIGLALNLRSYDFISQELRAAEDPEFETFYTKNNLLNEGIRIWMSCQDQPHENFVFPEEVLPRGNALALLSLERTRIKNKRYESGVLPYRDMGYWEQEYKIKHTDILALFRMTPQPGVDPIEAAAAIAGESSTATWTVVWTDLLTAADLYRAKAYRVARVPSSNE--VAYIAYDIDLFEEGSLANLTASIIGNVFGFKAVRALRLEDMRFPIAYLKTFQGPATGLIVERERMDKFGRPXLGATIKPKLGLSGKNYGRVVFEGLKGGXDFLKDDENINSQPFMRYRERFLFXMEGVNHASCLTGEVKGHYLNVTGATMEDLYERSDLCYQLGSVILMIDLVIGYTAIQSIAQWSRKHDMLLHLHRAGNSAYARQKDHGINFRVICKWMRMAGVDHLHAGTVVGKLEGDPHMVKGFYVTLLATKTAADIKSGLFFPQDWASLRRCVPVGSGGIHCGQMHKLITYLGDDVVLQFGGGTIGHPDGIQAGATANRVALESMILARNAGXXYLSEGXSILTDAARWCGSLRTALDVWXGVSFXYTSTDTGDVVESETPVR
>Cyanidioschyzon_merolae
KQVKVVVDRDVVPTSFEKWAKPGHFSRSLAKGPKTTTWIWNLHADAHDFDSHTSSLEEVSRKIFSAHFGQLAIIFIWLSGMYFHGARFSNYVAWLSNPTGIKPSAQVVWPIVGQQILNADVGGGMQGIQITSGLFQLWRASGIVNELQLYVTALGGLGMAGLMIFAGWFHYHKAAPKLEWFQNVESMLNHHLAGLLGLGSLSWAGHQIHVSLPINKLLDAGVAPSSIPLPHEFILNRNLMAELYPSFQQGLVPFFTLNWKQYSDILTFKGGLSPVTGGLWLTDVAHHHLAIAVLFLVAGHMYRTNWGIGHSIKQILEAHKGPLTGEGHKGLYEILTTSWHANLAINLAMLGSLSIIVAHHMYAMPPYPYLATDYPTQLSLFTHHMWIGGFCIVGAGAHAAIYMVRDYSPTVNFNNVLDRMIRHRDAIISHLNWVCIFLGMHSFGLYIHNDTMRALGRAQDMFSDTAIQLQPVFAQWIQQIHTLAPGNTAVNALATASYAFGADTVTVGSKIAMMPIKLGTADFMVHHIHAFTIHVTTLILLKGVLYARNSRLIPDKANLGFRFPCDGPGRGGTCQVSAWDHVFLGLFWMYNALSIVIFHFSWKMQSDVWGTVTSNGAISHITGGNFAQSAITINGWLRDFLWAQASQVIQSYGSSLSAYGLMFLGAHFVWAFSLMFLFSGRGYWQELIESIVWAHNKLKAPAIAPRALSITQGRAVGVAHYLLGGIATTWAFFLARIIAVGMTATLQRRASANLWERFCAWITSTENRLYIGWFGVLMIPCLLTATCVFIIAFVAAPPVDIDGIREPVSGSLFYGNNIITGAVVPTSNAIGLHFYPIWEAASVDEWLYNGGPYQLIVLHFLIGVASYMGREWELSYRLGMRPWICVAFSAPVAAATAVFLIYPIGQGSFSDGMPLGISGTFNFMLVFQAEHNILMHPFHMAGVAGVFGGALFSAMHGSLVTSSLIRETSENESLNNGYKFGQEEETYNIVAAHGYFGRLIFQYASFNNSRSLHFFLGAWPVVGIWLTAIGISTMAFNLNGFNFNQSVVDSEGRVINTWADILNRANLGIEVMHERNAHNFPLDLASNSVVPVALTAPSVEATKTLCSQRRYCHVETPYNIV-GGKTIESTGFAWWSGNARLINLSGKLLGAHVAHAGLIVFWTGAMTLFEVSHFVPDKPLYEQGMILLPHLATLGWGVAPGGEIVDTYPYFVVGVLHLISSAVLGFGGIYHSIIGPDTLEESYPFFGYDWRDKNKMTTILGIHLILLGIGAFLLVIKAMFLSGVYDTWAPGGGDVRLVSNPTLNPAIIFRYLLKSPFGGDGWIVSVNNMEDVIGGHIWIGVICVAGGIWHIFTKPFAWARRAFVWSGEAYLSYSLGALALMGEIAAQYAWYNNTVYPSEFYGPTAAEASQAQAFTFLVRDQRLGENVASAQGPTGLGKYLMRSPTGEIILGGETMRFWDLRAPWLEPLRGPNGLDLNKIKNDIQPWQERRAAEYMTHAPLGSLNSVGGVATEINSVNYVSPRSWLTTSHFFLGFFLFIGHLWHAGRARAAAAGFEKGINRETEPVLFMRPLDIAIERGWFDLMDDWLKRDRFVFIGWSGLLLFPCSYLALGAWFTGTTFVTSWYTHGLASSYLEGCNFLTAAVSSPANSMGHSLLFLWGPEAQGDFTRWCQIGGLWTFTALHGAFGLIGFCLRQFEIARLVGLRPYNAIAFSGPIAVFVSVFLLYPLGQASWFFAPSFGVAGIFRFILFLQGFHNWTLNPFHMMGVAGILGGALLCAIHGATVQNTLFEDGEASDTFRAFTPTQSEETYSMVTANRFWSQIFGVAFSNKRWLHFFLLFVPVAGLWASSIGIVGLALNLRAYDFVSQELRAAEDPEFETFYTKNILLNEGIRAWMAAQDQPHENFVFPEEVLPRGNALMAQSVQRTRLKNKRYESGVIPYAKMGYWNPNYVVKDSDMLALFRVTPQPGVDPIEAAAAVAGESSTATWTVVWTDLLTACDVYRAKAYRVDPVPTAPDQYFVYIAYDIDLFEEGSIANLTASIIGNVFGFKAVKALRLEDMRIPFSYLKTFQGPATGVIVERERLNKFGRPLLGCTVKPKLGLSGKNYGRVVYEGLKGGLDFLKDDENINSQPFMRWRDRYLYVMEGVNRAAAASGEVKGSYLNVTAATMEECYKRAEFAKEVGSVIIMIDLVIGYTAIQTMAIWARENNMILHLHRAGNSTYSRQKNHGINFRVISKWMRMAGVDHIHAGTVVGKLEGDPIIIKGFYNTLLLPKLEVNLPQGLFFEMDWASLRKTLPVASGGIHAGQMHQLLHYLGEDVVLQFGGGTIGHPDGIQAGATANRVALEAMVLARNEGRDYFNEGPQILRDAAKNCGPLQTALDLWKDIAFNYTSTDTSDFVETPTANV
>Ectocarpus-siliculosus
DKVKVLVDRNTVTTSFEKWAKPGHFSRTLSKGPKTTTWIWNLHADAHDFDSQTNSLEEVSRKIFSAHFGQLSIIFLWISGMHFHGAYFSNYLAWLNNPISIKPSAQVVWPIVGQEILNGDVGGNFQGVQITSGFFQLWRAEGITSEIELYWTAIGGLIMSGLMLFGGWFHYHKAAPKLEWFQNAESMLNHHLSGLLGLGCLAWSGHQIHIALPINKLLDAGVASQEIPLPYEFIINRELIGQLYPSFKKGLVPFFSFNWSEYSDFLTFKGGLNPVTGGLWLSDTAHHHLALAVLFIVAGHMYRTNWGIGHSMREILEAHKGPFTGAGHTGLYEILTTSWHAQLAINLAMMGSLSIIVAHHMYAMPPYPYIATDYATQLSLFTHHMWIGGFCIVGGAAHGAIFMVRDYNPAKNYNNLLDRVVRHRDSIISHLNWVCIFLGFHSFGLYIHNDTMRALGRAPDMFSDTGIPLKPIFAQAIQNLHLLAPGSTAPNALTTASYVFGGDIVSVGSKIAIMPIKLSTADFMVHHIHAFTIHVTVLILLKGVLYARSSKLIPDKANLGFRFPCDGPGRGGTCQVSAWDHIFLGLFWMYNSISVVIFHFSWKMQSDVWGSVTPTGTVSHITGGNFAQSALTINGWLRDFLWAQASQVIQSYGSALSAYGLIFLGAHFIWAFSLMFLFSGRGYWQELIESIVWAHNKIKAPAIQPRALSITQGRAVGLAHYLLGGIGTTWSFFLARIISVGMVATLERREEKRDWGTFATWITSTENRLYIGWFGCLMIPTLLTAASCYIIAFIAAPPVDIDGIREPVAGSLLYGNNIISGAVIPSSNAIGIHFYPIWEAASVEEWLYNGGPYQLIVFHFLIGVACWMGREWELSYRLGMRPWIFVAFSAPVAAASAVFLVYPIGQGSFSDGMPLGISGTFNFMIVFQAEHNILMHPFHMAGVAGVFGGSLFSAMHGSLVTSSLIRETSEVESVNYGYKFGQEEETYNIVAAHGYFGRLIFQYASFNNSRALHFFLAAWPVVGIWLTALGVSTMAFNLNGFNFNQSVVDSEGRVINTWADIINRADLGMEVMHERNAHNFPLDLASNEILPVAISAPSVVGMKTLYSLRRFYHVETPFNVV-AGRDIESTGFAWWSGNARLINVSGKLLGAHVAHAGIMVFWTGAMTLFEVSHFIPEKPLYEQGFILIPHLATLGWGVGPGGEIINTYPYFVVGVVHLVSSAVLGFGGIYHSLIGPDTLEESFPFFGYDWRDKNKMTSILGIHLIFLGLGALLFAFRAMFSYGLYDTWAPGGGDVRFIDNPTINPFVIFGYVFKSPFGGDGWIASIDNMEDLVGGHIWVGALCVIGGIFHIVTKPFSWARRAFVWSGEAYLSYSLAALSLMGLTASIFVWYNNTAYPSEFFGPTGPEASQAQAFTFLVRDQRLGANIASAQGPTGLGKYLMRSPSGEIIFGGETMRFWDLRAPWVEPLRGPNGLDINKIRNDIQPWQERRAAEYMTHAPLGSLNSVGGVATEINSVNYVSPRSWLTTSHFFLGFFLLVGHWWHSGRARAAAAGFEKGINRQTEAVLSMRPIDIAIRSGLFDLVDDWLKRDRFVFVGWSGLLLFPCAYLSLGGWFTGTTFVTSWYTHGLATSYLEGCNFLTAAVSTPSNSMGHSLLLLWGPEAQGSFTRWCQIGGLWAFIALHGSFALIGFCLRQFEIARLVGIRPYNAIAFSGPISIFVSVFLLYPLGQASWFFAPSFGVAAIFRFLLFLQGFHNWTLNPFHMMGVAGILGGALLCAIHGATVENTLFEDGDAANTFRAFTPTQSEETYSMVTANRFWSQIFGVAFSNKRWLHFFMLFVPVTGLWTSAIGIVGLALNLRAYDFVSQELRAAEDPEFETFYTKNILLNEGIRAWMAAQDQPHENFVFPEEVLPRGNALMPEDVQRTRIKSERYESGVIPYAKMGYWDADYNVKDTDILALFRITPQPGVDPVEAAAAVAGESSTATWTVVWTDLLTACDIYRAKAYRVDPVPGTSDQFFAYIAYECDLFEEGSLANLTASIIGNVFGFKAVKALRLEDMRIPYAYLKTFQGPATGVVVERERLDKFGRPFLGATVKPKLGLSGKNYGRVVYEGLTGGLDFLKDDENINSQPFMRWKERFLYCMEGVNRAAAATGEVKGSYLNITAATVEQMYERAEYAHAIGSVIVMIDLVIGYTAIQSMAIWARKAEMILHLHRAGNSTYARQKNHGINFRVICKWMRMCGVDHIHAGTVVGKLEGDPLMVKGFYNSLLLTHLQINLAEGLFFDMDWASLRKCVPVASGGIHCGQMHQLIYYLGDDVVLQFGGGTIGHPDGIQSGATANRVALESMVLARNEGRDYVGEGPEILRRAATTCGPLKAALDLWKDITFDYTSTDTPDFVEVATGSR
>Emiliania_huxleyi
SKVRVIVDKDPVATSFEKWAQPGHFSRTLAKGPKTTTWIWNLHADAHDFDSQTSSLEDISRKIFSAHFGQLAIIFLWVSQAYFHGARFSNYSAWLLNPTSIKPSAQVVWPVVGQEILNGDVGGGFSGVQITSGVFQMWRASGITNETELYWTAMGGLMMSALMVFAGWFHYHKAAPKLEWFQNVESMMNHHLAGLLGLGCLSWSGHQIHISLPINKLLDAGVAPQEIPLPHELLFNQDLMAQLYPSFKKGLLPFFTLNWGEYSDFLTFKGGLNPITGSLWLSDTAHHHLALAVLFIFAGHMYRTNWGIGHSMKEILEAHKGPLTGEGHKGLYEILTTSWHAQLAINLAMMGSLSIIVAHHMYAMPPYPYIAVDYPTQLSLFTHHMWIGGFCVCGAAAHGAIFMVRDYSPVQSYNNLLDRVLRHRDAIISHLNWVCIFLGTHSFGLYIHNDTMRALGRPQDMFSDKAIQLQPIFAKWVQSLHTLAPGNTAPNSLATASYAFGGDVVAVNGKIAMMPIQLGTADFLVHHIHAFTIHVTVLILLKGVLFARSSRLIPDKANLGFRFPCDGPGRGGTCQVSAWDHIFLGLFWMYNCISVVIFHFSWKMQSDVWGTISEKGKITHITGGNFANSALTINGWLRDFLWSQASQVIQSYGSALSAYGIIFLGAHFIWAFSLMFLFSGRGYWQELIESVVWAHNKLKAPAIQPRALSITQGRAVGLAHYLLGGIGTTWSFFLARIISVGMTTTLERRESASFWEQFCAWITSTENRLYIGWFGCLMFPTLLSAISAYIIAFIAAPPVDIDGIREPVAGSLLYGNNIISGAVVPSSNAIGVHFYPIWEAASIDEWLYNGGTYQLVVLHFFIGVCAYIGREWELSYRLGMRPWICVAFSAPVAAAAAVFVIYPIGQGSFSDGMPLGISGTFNFMLVFQAEHNILMHPFHMLGVAGVFGGSLFSAMHGSLVTSSLIRETTENESANYGYKFGQEEETYNIVAAHGYFGRLIFQYASFNNSRALHFFLGAWPVVGIWFTAMGVATMAFNLNGFNFNQSVVDSQGRVINTWADILNRSNLGMEVMHERNAHNFPLDLAAGESLPVALVAPAVAAMKTLSSQRRFYHVETPFNTVIAGRDIESTGFAWWSGNARLINVSGKLLGAHVAHAGLMVFWCGAMTLFEVAHYIPEKPLYEQGCILIPHLTTLGWGVGPGGEVTDVYPFFVVGVLHLISSAVLGFGGVYHSLIGPDTLEESFPFFGYDWRDKNKMTTILGIHLILLGIGCFLLVAKACFVGGVYDTWAPGGGDVRIISAPTLNPLIIFGYVLKSPFGGDGWVISVDNMEDLVGGHIWLGFLCVVGGIWHILTKPFAWARRTFVWSGEAYLSYSLAALSLMGLTAAVFVWYNNTAYPSEFYGPTGPEASQSQAFTFLVRDQRLGANVASAQGPTGLGKYLMRSPSGEIIFGGETMRFWDMRAPWVEPLRGPNGLDLNKIRNDIQPWQERRAAEYMTHAPLGALNSVGGVATEINSVNYVSPRSWLTCSHFFLGFFLWVGHLWHAGRARAAAAGFEKGINRENEPVLSMRPLDIAIDRGVFDLIDDWLKRDRFVFVGWSGLLLFPCAFLAVGGWLTGITFVTSWYTHGLASSFLEGCNFLTAAVSTPANSMGHSLLLLWGPEAQGDITRWFQIGGLWTFVALHGSFGVIGFCLRQFEIARLVGIRPYNAIAFSGPIAVFVTVFLVYPLGQASWFFAPSFGVAAIFRFLLFLQGFHNWTLNPFHMMGVAGILGGALLCAIHGATVENTLFEDGDAANTFRAFTPTQSEETYSMVTANRFWSQIFGVAFSNKRWLHFFMLFVPVAGMWTSAIGIVGLALNLRAYDFVSQELRAAEDPEFETFYTKNNLLNEGIRSWMAAQDQPHENFIFPEEVLPRGNALMSQAVERTRIKSERYESGVIPYAKMGYWDPEYVIKDTDILALFRCTPQPGVDPVEAAAALAGESSTATWTVVWTDLLTACDLYRAKAFRVDPVPSAADTYFCYIAYDIDLFEEGSLANLTASIIGNIFGFKAVKALRLEDMRFPVALLKTYQGPATGVVVERERMDKFGRPLLGATVKPKLGLSGKNYGRVVFEGLKGGLDFLKDDENINSQPFMRYRERFLYSMEGVNHAACLTGEVKGHYLNTTAATMEDMYERANFARDLGSVIVMIDLVIGYTAIQSMGKWSRDNDVILHLHRAGNSTYSRQKNHGMNFRVICKWMRMSGCDHIHAGTVVGKLEGDPLMIKGFYNTLLDTKTEVNLPQGLFFAQDWASLRKCVPVASGGIHCGQMHQLINYLGDDVVLQFGGGTIGHPDGIQAGATANRVALECMVLARNEGRDYIAEGPQILRDAAKTCGPLQTALDLWKDITFNYASTDTADFVETATANV
>Galdieria_sulphuraria
KKAKVLIDRNVVPTNFEKWSKPGHFSRSLAKGPKTTTWIWNLHADAHDFDSHTNSLEEISRKIFSAHFGQLAVIFIWLSGMYFHGAKFSNYVAWLNNPINIKPSAQVVWPIIGQEILNADVGGGFQGIQITSGLFQLWRASGITNEMQLYVTAIGGLFMASLMLFAGWFHYHKAAPKLEWFQNVESMLNHHLAGLLGLGSLGWTGHLIHVSLPINKLLDSGIVPAQIPLPHEFILNRNLMSELYPSFNKGLLPFFTLNWNEYNDFLTFKGGLNPVTGGLWLTDIAHHHLAIAVIFIIAGHMYRTNWSIGHSLKEILDAHKGPFTGEGHRGLFEILTTSWHAQLAINLAMLGSLSIIVAHHMYAMPPYPYLATDYPTQLSLFTHHMWIGGFCIVGAGAHAAIFMVRDYSPAQNYNNLLDRVIRHRDAIISHLNWVCIFLGFHSFGLYIHNDTMRALGRPQDMFSDVAIQLQPIFAQWIQNCHSIAPGNTAPNVLATTSYVFGGDIISVGNKIAIMPMSLGTADFMVHHIHAFTIHVTALILLKGVLFARNSRLIPDKANLGFRFPCDGPGRGGTCQVSGWDHVFLGLFWMYNSLSIVIFHFSWKMQSDVWGTISSSGDISHITRGNFAQSAITINGWLRDFLWAQASQVIQSYGSSSSAYGLMFLGAHFVWAFSLMFLFSGRGYWQELIESIVWAHNKLKAPSIQPRALSITQGRAVGVAHYLLGGIATTWAFFLARIIAIGMTATLERRQTASLWERFCSWITSTENRLYIGWFGVLMIPTLLTATSVFIIGFIAAPPVDIDGIREPVSGSLLYGNNIITGAIVPTSNAIGIHFYPIWEAASLDEWLYNGGPYELIVLHFFIGICAYMGREWELSYRLGMRPWIAVAFSAPVAAATAVFIIYPIGQGSFSDGMPLGISGTFNFMLVFQAEHNILMHPFHMMGVAGVFGGSLFSAMHGSLVTSSLIRETTENESANNGYKFGQEYETYNIVAAHGYFGRLIFQYASFNNSRSLHFFLALWPVVCIWLTSLGISTMAFNLNGFNFNQSVVDSQGRVINTWADILNRANLGIEVMHERNAHNFPLDLASEVSLPVALDKVEINGMKILYSQRRFYHVEMPFNNRIAGRSIESTGYAWWAGNARLINVSGKLLGAHVAHAGLIVFWTGAMTLFEVAHFLPEKPLYEQGCILLPHLATLGWGVGPTGEIINTYPYFVIGVLHLVSSAVLGFGGLYHSLIGPEILEESYPFFGYDWRDKNKMTTILGIHLILLGIGAFLLVIKAMFFGGVYDTWAPGGGDVRYINNPTLNPLVIFGYLLKSPFGGDGWIISVNNMEDLIGGHIWIGLICIGGGIWHILTKPFGWARRAFVWSGEAYLSYSLAALSLMGFIACIYAWYNNTAYPSEFYGPTGPEASQSQAFTFLVRDQRLGENVASAQGPTGLGKYLMRSPSGEVIFGGETMRFWDLRAPWLEPLRGPNGLDLNKIKNDIQPWQERRAAEYMTHAPLGSINSVGGVATEINSFNYVSPRSWLTTSHFVLGFFLFVAHLWHAGRARAAAAGFEKGINRENEPVLSMKLIDIAIQRGWFDLVDDWLKRDRFVFIGWSGLLLFPCSYLALGAWFTGTTFVTSWYTHGLASSYLEGCNFLTAAVSSPANSMGHSLLFLWGPEAQGDFTRWCQIGGLWTFTALHGAFALIGFCLRQFEIARLVGIRPYNAIAFSGPIAVFVSVFLIYPLGQASWFFAPSFGVAAIFRFILFLQGFHNWTLNPFHMMGVAGILGGALLCAIHGATVENTLFEDGEAANTFRAFTPTQSEETYSMVTANRFWSQIFGVAFSNKRWLHFFMLFVPVTGLWTSSIGIIGLALNLRAYDFVSQELRAAEDPEFETFYTKNLLLNEGIRAWMATQDQPHENFVFPEEVLPRGNALMSQSIERTRIKNSRYESGVIPYAKMGYWNPDYKVKDTDVLALFRVTPQPGVDPIEAAAAVAGESSTATWTVVWTDLLTAADLYRAKAYKVDQVPNNPEQYFAYIAYELDLFEEGSIANLTASIIGNVFGFKAVKALRLEDMRLPLAYLKTFQGPATGVILERERLDKFGRPLLGCTTKPKLGLSGKNYGRVVYEALKGGLDFVKDDENINSQPFMRWRERYLFTMEAVNKASSQTGEVKGHYLNVTAATMEEMYARANFAKELGSVIIMIDLVIGYTAIQTMAKWARDNDMILHLHRAGNSTYSRQKNHGMNFRVICKWMRMAGVDHIHAGTVVGKLEGDPIITRGFYKTLLLPKLERNLQEGLFFDMEWASLRKVMPVASGGIHAGQMHQLIHYLGEDVVLQFGGGTIGHPDGIQAGATANRVALEAMILARNENRDYLTEGPEILREAAKSCGPLRTALDLWKDITFNYTSTDTSDFVETPTANI
>Guillardia_theta
KKVNVVVDRNPVSTSFEKWGQPGHFSRTLAKGPKTTTWIWNLHADAHDFDSHTSSLEDISRKIFSAHFGQLSIIFLWISGMHFHGARFSNYSAWLSNPTTVKPSAQVVWPIVGQEILNGDVGGGFQGVQVTSGFFQIWRAEGITSEVELYWCAVAGLLMSGLMIFAGWFHYHKAAPKLEWFQNAESMLNHHLSGLLGLGCLSWAGHQIHVGLPINKLLDAGVAPQEIPLPHEFLMNRDLMAQLYPSFNKGLIPFFSLNWSEYSDFLTFKGGLNPVTGGLWLSDTAHHHLALAVLFIVAGHMYRTNWGIGHSMKEILEAHKGPFTGEGHKGLYEILITSWHSQLAINLAMMGSLSIIVAHHMYAMPAYPFIATDYPTQLSIFTHHMWIGGFCICGAAAHAGIFMVRDYNPAQNYNNLLDRVIRHRDAIISHLNWICIFLGFHSFGLYIHNDTMRALGRTQDMFSDTAIQLKPVFAQWVQNIHTIAPGNTTPNALATASYAFGGDVISVGNKVAMMPISLGTADFMVHHIHAFTIHVTVLILLKGVLFSRNSRLIPDKANLGFRFPCDGPGRGGTCQSSAWDSVFLGLFWMYNCISVVIFHFSWKMQSDVWGTVQNDGTVTHITGGNFAQSSITINGWLRDFLWAEASQVIQSYGSALSAYGLIFLGAHFIWAFSLMFLFSGRGYWQELIESIVWAHNKLHAPAIQPRALSITQGRAVGLAHYLLGGIGTTWAFFLARIISVGMTATLERRESASLWERFCSWITSTENRLYIGWFGVLMIPTLLTATTVFIIAFIAAPPVDIDGIREPVAGSLLYGNNIITGAVIPSSASIGIHFYPIWEAASLDEWLYNGGPYQLIVDHFLLGVCGWIGREWEFSYRLGMRPWISVAFTAPVAAASAVFLVYPIGQGSFSDGMPLGISGTFNFMLVFQAEHNILMHPFHQLGVAGVFGGSLFSAMHGSLVTSSLIRETTENESANYGYKFGQEEETYNIVAAHGYFGRLIFQYASFNNSRALHFFLGLWPVVGIWFTALGIMTMAFNLNGFNFNQSVVDSQGRVINTWADILNRANLGIEVMHERNAHNFPLDLASGESLPVALTAPAVIGMKTLYSLRRFYHVETPFNSNVAGRDIESTGFAWWSGNSRLINVSGKLLGAHVAHAGLMVFWCGAMTLFEVAHYIPEKPLYEQGLILLPHLATLGWGVGPGGEIIDVYPYFVVGVLHLISSAVLGFGGVYHSLIGPDTLEESFPAFGYDWRDKNKITTILGIHLVILGFGALLLVIKAIYVGGLYDTWAPGGGDVRIIDNPTLNPAVIFGYVLKSPWGGDGWIVSVNNMEDVVGGHIWIGFTCIAGGFWHILTKPFAWARRAYVWSGEAYLSYSLVAVSLMAFIASQYAWYNNTVYPSEFYGPTGPEASQSQAFTFLVRDQRLGASVSSAQGPTGLGKYLMRSPSGEIILGGETQRFWDLRAPWIEPLRGPNGLDLNKIKNDIQPWQERRAAEYMTHAPLGSLNSVGGVATEINSVNYVSPRSWLTTSHFFLGFAFYIGHLWHAGRARAAAAGFEKGINRENEPVLTLRPIDIAIGRGWFDLVDDWLKRDRFVFIGWSGLLLFPTSYLSIGGWFTGTTFVTSWYTHGLASSYLEGCNFFTAAVSTPANSMGHSLLLLWGPEAQGDFTRWCQIGGLWAFCALHGAFGLIGFCLRQFEIARLVGIRPYNAIAFSGPIAIFVSVFLMYPLGQASWFFAPSLGVAAIFRFLLFIQGFHNFTLNPFHMMGVAGILGAALLCAIHGATVQNTIFEDGDAANTFRAFTPTQSEETYSMVTANRFWSQVFGVAFSNKRWLHFFMLFVPLAGLWTSAIGIVGLALNLRAYDFVSQELRAAEDPEFETFYTKNLLLNEGIRSWMAAQDQPHENFIFPEEVLPRGNALMSQSVERTRIKNERYESGVIPYAKMGYWDADYVIKDTDVLAMFRMTPQKGVDPVECAAAIAGESSTATWTVVWTDLLTACDLYRAKAYRVDPVPGATDQYFAYIAYELDLFEEGSLANLTASIIGNVFGFKAVNALRLEDMRLPIAYLKTFQGPATGVIVERERLDKYGRPLLGATVKPKLGLSGKNYGRVVYEGLKGGLDFLKDDENINSQPFMRWKERFLFGIEGVNRAAAAAGEVKGHYFNVTAGTMEDMYERAEFCKEIGSVICMIDLVIGYTAIQSMAIWARKNSMILHLHRAGNSTYSRQKTHGMNFRVICKWMRMAGVDHIHAGTVVGKLEGDPLMVKGFYNTLLETQTDVNLVQGLFFAQDWAALNKCMPVASGGIHCGQMHQLINYLGDDVVLQFGGGTIGHPDGIQAGATANRVALECMVVARNEGRDYVTEGPQILRNAAKSCGPLQTALDLWKDITFNYASTDTADFVETATANK
>Heterosigma_akashiwo
KKVRVIVDKNVVETSFEKWAKPGHFSRTLAKGPKTTTWIWNLHADAHDFDGNSNSLEDVSRKIFSAHFGQLAIIFLWISGMHFHGAYFSNYLAWLNNPTGIKPSAQVVWPLVGQEILNADVGGNFQGVQITSGFFQIWRAEGITSEVELYWTAIGGLVMSSLMLFAGWFHYHKAAPKLEWFQNAESMLNHHLSGLLGLGCLSWSGHQIHIALPINKLLDAGVAPQEIPLPHEFLVNRELIGQLYPSFNKGLQPFFSGNWGEYSDFLTFKGGLNPITGGLWLSDVAHHHLALAVLFIIAGHMYKTNFGIGHSMKDILEAHKGPFTGEGHKGLYEVLTTSWHAQLAINLAMMGSLSIIVAHHMYAMPPYPYIATDYPTQLSLFTHHMWIGGFCVTGAAAHAAIFMVRDYNAANNYNNLLDRVIRHRDAIISHLNWVCIFLGFHSFGLYIHNDTMRALGRSQDMFSDKAIQLKPIFAQWVQSLHTLAPGQTAPNALSTTSYAFGGDVVAVGSKIAMMPINLGTADFMVHHIHAFTIHVTVLILLKGVLYARSSKLIPDKANLGFRFPCDGPGRGGTCQVSAWDHVFLGLFWMYNSISVVIFHFSWKMQSDVWGSISPTGAVSHITGGNFAQSSITINGWLRDFLWSQASQVIQSYGSALSAYGLIFLGAHFIWAFSLMFLFSGRGYWQELIESVVWAHNKLKAPTIQPRALSITQGRAVGLAHYLLGGIGTTWSFFLARIISVGMTATLERRESFSLWERFCSWITSTENRLYIGWFGVLMIPTLLTATSCYIIAFIAAPPVDIDGIREPVAGSLMYGNNIITGAVIPSSNAIGVHFYPIWEAASLDEWLYNGGPYQLIVLHFLLGVASYMGREWELSYRLGMRPWIFVAFSAPVAAASAVFLVYPIGQGSFSDGMPLGISGTFNFMLVFQAEHNILMHPFHMAGVAGVFGGSLFSAMHGSLVTSSLIRETSEIESANYGYKFGQEEETYNIVAAHGYFGRLIFQYASFNNSRALHFFLAAWPVVGIWLTALGVSTMAFNLNGFNFNQSVVDSQGRVINTWADIINRADLGMEVMHERNAHNFPLDLASNEVLPVAVNAPAVNG------------VETPFNNV-AGRDIESTGFAWWSGNARLINVSGKLLGAHVAHAGIMVFWTGAMTLFEVSHFIPEKPLYEQGCILIPHLATLGWGVGPSGEIINTYPFFVVGVLHLISSAVLGFGGIYHSLLGPDTLEESFPFFGYDWRDKNKMTTILGIHLVLLGIGSFLLVIKAMFVGGIYDTWAPGGGDVRFINSPTLNPLVIFGYVLKAPFGGDGWIMSINNMEDLVGGHIWVGVLCVVGGIWHIITKPFAWARRAFVWSGEAYLSYSLAALSLMGFSAAVFAWYNNTAYPSEFYGPTGPEASQSQAFTFLVRDQRLGANVASAQGPTGLGKYLMRSPSGEIIFGGETMRFWDLRAPWLEPLRGPNGLDINKIRNDIQPWQERRAAEYMTHAPLGSLNSVGGVATEINSVNYVSPRSWLTCSHFFLAFFLLVGHWWHSGRARAAAAGFEKGIDRETEPVLSMRPIDIAIERGVFDLVDDWLKRDRFVFVGWSGLLLFPTAYLAVGGWFTGTTFVTSWYTHGLASSYLEGCNFLTAAVSTPANSMGHSLILLWGPEAQGDFTRWCQIGGLWTFVALHGAFGLIGFCLRQFEIARLVGIRPYNAIAFSGPISIFVSVFLLYPLGQASWFFAPSFGVAAIFRFLLFLQGFHNWTLNPFHMMGVAGILGGALLCAIHGATVENTLFEDGDAANTFRAFTPTQSEETYSMVTANRFWSQIFGVAFSNKRWLHFFMLFVPVTGLWTSAIGIVGLALNLRAYDFVSQELRAAEDPEFETFYTKNILLNEGIRAWMAAQDQPHENFVFPEEVLPRGNALMSNNVYRNRIKNDRYESGVIPYAKMGYWDANYSVKDTDLLALFRLTPQPGVDPVEAAAAVAGESSTATWTVVWTDLLTACDVYRAKAYRVDPVPSAADQYFAYIAYECDLFEEGSLANMTASIIGNVFGFKAVAALRLEDMRIPYAYLKTFQGPATGIIVERERLDTFGRPLLGATVKPKLGLSGKNYGRVVYEGLRGGLDFLKDDENINSQPFMRWRERFLYCMEGINRASAASGEVKGSYLNVTAATMEEMYERADYAKAVGSVIVMIDLVIGYTAIQSMAIWARKNDMILHLHRAGNSTYARQKNHGINFRVICKWMRMAGVDHIHAGTVVGKLEGDPLMVKGFYDVLRETELSINLPQGIFFEMDWASLRKCCPVASGGIHCGQMHQLVYYLGDDVVLQFGGGTIGHPDGIQAGATANRVALEAMILARNEGRDYVSEGPEILRDIAKLCGPLKTALDLWKGITFNYTSTDTADFVETATSNP
>Chondrus_crispus
KKVKVTVDKNVVSTSFEKWAKPGHFSRVLAKGPKTTTWIWNLHADAHDFDSHTSSLEEVSRKIFSAHFGQLAIIFLWLSGMYFHGARFSNYVSWLSNPTIIKPSAQIVWPIVGQEILNGDVGGGFQGVQITSGFFQLWRASGITTEVELYATAIGGLFMSALMVFAGWFHYHKAAPKLEWFQNVESMMNHHLAGLLGLGCLSWAGHQIHIALPINKLLDAGIAPQELPLPHEFLVNRELMSQLYPSFNKGIIPFFTLNWNEYSDFLTFKGGLNPVTGGLWLSDIAHHHLALAVLFLVAGHMYRTNWGIGHSMKEILEAHKGPFTGEGHKGLYEILTTSWHAQLAINLAMMGSLSIIVAHHMYAMPPYPYIATDYPTQLSLFTHHMWIGGFCIVGAGAHASIFMVRDYNPAQNYNNVLDRIIRHRDAIISHLNWVCIFLGFHSFGLYVHNDTMRALGRSQDMFSDTAIQLQPIFAQWVQNIHTLAPSNTSPNSLATASYAFGGEVITIGNKIAMMPISLGTADFMVHHIHAFTIHVTVLILVKGFLFSRNSRLIPDKSNLGFRFPCDGPGRGGTCQVSGWDHVFLGLFWMYNSLSIAIFHFSWKMQSDVWGSVTTSGKVSHITGGNFAQSAITINGWLRDFLWAQASQVIQSYGSALSAYGLIFLGAHFIWAFSLMFLFSGRGYWQELIESIVWAHNKVKAPSIQPRALSITQGRAVGVAHYLLGGIGTTWAFFLARIISVGMTATLERRESASLWERFCAWITSTENRLYIGWFGVLMIPTLLTATSVFIIAFVAAPPVDIDGIREPVAGSLLYGNNIISGAIIPSSAAIGIHFYPIWEAASLDEWLYNGGPYELIVLHFILGVCCYIGREWELSYRLGMRPWISVAFTAPVAAAAAVFLVYPIGQGSFSDGMPLGISGTFNFMLVFQAEHNILMHPFHQLGVAGVFGGSLFSAMHGSLVTSSLIRETTENESANNGYKFGQEEETYNIVAAHGYFGRLIFQYASFNNSRSLHFFLGMWPVVGIWFTAMSVSTMAFNLNGFNFNQSVVDSQGRVINTWADILNRANLGMEVMHERNAHNFPLDLASGNSLPVALVAPAVNG------------VETPFNNSIGGRDIESTGFAWWSGNARLINVSGKLLGAHVAHAGVMVFWTGAMTLFEVAHFVPEKPLYEQGFILIPHLATLGWGVGPGGEIISIYPYFVVGVVHLISSAVLGFGGLYHSLIGPDTLEESFPFFGYDWRDKNKMTTILGIHLLLLGIGSFLLVIKALFFGGVYDTWAPGGGDVRLINNPTLNPSVIFGYVLKSPFGGDGWVVSVDNMEDLIGGHVWIGVICIAGGIWHILTKPFAWARRAFVWSGEAYLSYSLGALSIMGLTASNFVWYNNTAYPSEFYGPTGPEASQAQAFTFLVRDQRLGSNVASAQGPTGLGKYLMRSPSGEIIFGGETMRFWDLRAPWVEPLRGPNGLDLNKVKNDIQPWQERRAAEYMTHAPLGSLNSVGGVATEINSVNYGSPRSWLTTSHFFLGFFLFIGHLWHAGRARAAAAGFEKGINRENEAVLSMRPLDIAINRGRFDLIDDWVKRDRFVFVGWSGLLLFPCAYLALGGWLTGTTFVTSWYTHGLASSYLEGCNFLTAAVSTPANSMGHSLLLLWGPEAQGDFTRWCQIGGLWAFIALHGSFGLIGFCLRQFEIARLVGIRPYNAIAFSGPIAVFVSVFLMYPLGQSSWFFAPSFGVAAIFRFLLFLQGFHNWTLNPFHMMGVAGILGGALLCAIHGATVQNTLFEDGDAADTFRAFTPTQSEETYSMVTANRFWSQIFGVAFSNKRWLHFFMLFVPVTGLWTSAFGIVGLALNLRAYDFVSQELRAAEDPEFETFYTKNILLNEGIRAWMAAQDQPHENFIFPEEVLPRGNALMSQSVERTRIKNERYESGVIPYAKMGYWDPDYVVKDTDVLALFRVSPQPGVDPVEASAAVAGESSTATWTVVWTDLLTACDLYRAKAYKVDAVPNTTDQYFAYVAYDIDLFEEGSIANLTASIIGNVFGFKALKALRLEDMRLPVAYLKTFQGPATGVICERERMDKFGRPFLGATVKPKLGLSGKNYGRVVYEGLKGGLDFLKDDENINSQPFMRWKERYLYSMEGVNRAIAAAGETKGHYLNVTAATMEQIYERAEFAKQLGSIIVMVDLVIGYTAIQSMAIWARKNDMILHLHRAGNSTYSRQKIHGMNFRVICKWMRMAGVDHIHAGTVVGKLEGDPVMIQGFYNTLLLPYLEVNLPQGIFFEQDWASLRKVTPVASGGIHCGQMHQLLDYLGDDVVLQFGGGTIGHPDGIQAGATANRVALESMVIARNEGRDFVAEGPQILQDAAKTCGPLQTALDLWKDISFNYTSTDTADFVETPTANV
>Chrysochromulina_parva
KKVKVVVDKNPVATSFEKWAQPGHFSRTLAKGPKTTTWIWNLHADAHDFDSQTSSLEDISRKIFSAHFGQLSLIVLWISGMYFHGARFSNYSAWLSSPTTIKPSAQVVWPVVGQEILNGDVGGGFSGVQITSGFFQLWRASGITNETELYWTAMGGLLLSAALVFAGWFHYHKAAPKLEWFQNVESMMNHHLAGLLGLGCLSWSGHQIHISLPVNKLLDAGVAPQEIPLPHELLFNQELMGQLYPSFKKGLLPFFTLNWSEYSDFLTFKGGLNPITGSLWLSDTAHHHLALAVLFIFAGHMYRTNWGIGHSMKEILEAHKGPLTGEGHKGLYEILTTSWHAQLAINLAMMGSLSIIVAHHMYAMPPYPYIGIDYPTQLCLFTHHMWIGGFCVVGAGAHASIFMVRDYSPVQSYNNLLDRVLRHRDAIISHLNWVCIFLGTHSFGLYIHNDTMRALGRPQDMFSDKAIQLQPIFAKWIQSLHTLAPGSTAPNALATSSYAFGGDVVAVNGKIAMMPISLGTADFLVHHIHAFTIHVTVLILLKGTLFARSSRLIPDKANLGFRFPCDGPGRGGTCQVSAWDHVFLGLFWMYNSISVVIFHFSWKMQSDVWGTISDSGKISHITGGNFANSALAINGWLRDFLWSQASQVIQSYGSALSAYGLIFLGAHFIWAFSLMFLFSGRGYWQELIESIVWAHNKLKAPSIQPRALSITQGRAVGLAHYLLGGIGTTWSFFHARIISVGMTTTLQRRESASFWEQFCAWITSTENRLYIGWFGCLMFPTLLTAISAYVIAFIAAPPVDIDGIREPVAGSLLYGNNIISGAVVPSSNAIGVHFYPIWEAASIDEWLYNGGTYQLVVFHFFIGVCAYIGREWELSYRLGMRPWICVAFSAPVAAASAVFVIYPIGQGSFSDGMPLGISGTFNFMLVFQAEHNILMHPFHMLGVAGVFGGSLFSAMHGSLVTSSLIRETTENESANYGYKFGQEEETYNIVAAHGYFGRLIFQYASFNNSRTLHFFLGAWPVVGIWLTSMGVATMAFNLNGFNFNQSVVDSQGRVINTWADILNRSNLGMEVMHERNAHNFPLDLAAGESLPVALVAPAVAAMKTSSSLRRYYHVETPFNAVIAGRDIESTGFAWWSGNARLINVSGKLLGAHVAHAGLMVFWCGAMTLFEVAHYIPEKPLYEQGCILIPHLTTLGWGVGPGGEVTNVYPFFVVGVLHLISSAVLGFGGVYHSLIGPDTLEESFPFFGYDWRDKNKMTTILGIHLILLGIGCFLLVAKACFVGGLYDTWAPGGGDVRVVSAPTLNPLIIFGYVLKSPFGGDGWIISVNNLEDLVGGHIWLGFLCVVGGIWHILTKPFAWARRTFVWSGEAYLSYSLAALSGMGLTAAVFVWYNNTAYPSEFFGPTGPEASQSQAFTFLVRDQRLGANVASAQGPTGLGKYLMRSPSGEIIFGGETMRFWDMRAPWVEPLRGPNGLDLNKIRNDIQPWQERRAAEYMTHAPLGALNSVGGVATEINSVNYVSPRSWLCCSHFFLGFFLWVGHLWHAGRARAAAAGFEKGINRENEPVLSMRPLDIAIDRGVFDLIDDWLKRDRFVFVGWSGLLLFPCAFLAVGGWLTGITFVTSWYTHGLASSFLEGCNFLTAAVSTPANSMGHSLLLIWGPEAQGDITRWFQIGGLWAFIALHGSFGVIGFCLRQFEIARLVGIRPYNAIAFSGPIAVFVTVFLVYPLGQASWFFAPSFGVAAIFRFLLFLQGFHNWTLNPFHMMGVAGILGGALLCAIHGATVENTLFEDGDAANTFRAFTPTQSEETYSMVTANRFWSQIFGVAFSNKRWLHFFMLFVPVAGMWTSAIGIVGLALNLRAYDFVSQELRAAEDPEFETFYTKNNLLNEGIRAWMAAQDQPHENFIFPEEVLPRGNALMSQAVERTRIKSERYESGVIPYAKMGYWDPDYVIKETDILALFRCTPQPGVDPVEAAAALAGESSTATWTVVWTDLLTACDLYRAKAYRVDPVPGAADTYFCYVAYDIDLFEEGSLANLTASIIGNIFGFKAVKALRLEDMRFPYALLKTYQGPATGLVVERERMDKFGRPLLGATVKPKLGLSGKNYGRVVFEGLKGGLDFLKDDENINSQPFMRYRERFLYSMEGVNHAAAMTGEVKGHYLNATAATMEDMYERADFCNQLGSIIVMIDLVIGYTAIQSMAKWCRKTDTILHLHRAGNSTYSRQKNHGMNFRVICKWMRMSGVDHIHAGTVVGKLEGDPLMIKGFYNTLLDCKSEVNLPEGLFFAQDWASLRKCVPVASGGIHCGQMHQLINYLGDDVVYQFGGGTIGHPDGIQAGATANRVALECMVLARNEGRDYVSEGPQILRDAAKTCGPLQTALDLWKDITFNYASTDTADFATTKTANR
>Chrysochromulina_sp_CCMP291
KKVKVVVDKNPVATSFEKWAQPGHFSRTLAKGPKTTTWIWNLHADAHDFDSQTSSLEDISRKIFSAHFGQLSLIVLWISGMYFHGARFSNYSAWLSSPTTIKPSAQVVWPVVGQEILNGDVGGGFSGVQITSGFFQLWRASGITNETELYWTAMGGLLLSAALVFAGWFHYHKAAPKLEWFQNVESMMNHHLAGLLGLGCLSWSGHQIHISLPVNKLLDAGVAPQEIPLPHELLFNQELMGQLYPSFKKGLLPFFTLNWSEYSDFLTFKGGLNPITGSLWLSDTAHHHLALAVLFIFAGHMYRTNWGIGHSMKEILEAHKGPLTGEGHKGLYEILTTSWHAQLAINLAMMGSLSIIVAHHMYAMPPYPYIGIDYPTQLCLFTHHMWIGGFCVVGAGAHASIFMVRDYSPVQSYNNLLDRVLRHRDAIISHLNWVCIFLGTHSFGLYIHNDTMRALGRPQDMFSDKAIQLQPIFAKWIQSLHTLAPGSTAPNALATSSYAFGGDVVAVNGKIAMMPISLGTADFLVHHIHAFTIHVTVLILLKGTLFARSSRLIPDKANLGFRFPCDGPGRGGTCQVSAWDHVFLGLFWMYNSISVVIFHFSWKMQSDVWGTISDSGKISHITGGNFANSALAINGWLRDFLWSQASQVIQSYGSALSAYGLIFLGAHFIWAFSLMFLFSGRGYWQELIESIVWAHNKLKAPSIQPRALSITQGRAVGLAHYLLGGIGTTWSFFHARIISVGMTTTLQRRESASFWEQFCAWITSTENRLYIGWFGCLMFPTLLTAISAYVIAFIAAPPVDIDGIREPVAGSLLYGNNIISGAVVPSSNAIGVHFYPIWEAASIDEWLYNGGTYQLVVFHFFIGVCAYIGREWELSYRLGMRPWICVAFSAPVAAASAVFVIYPIGQGSFSDGMPLGISGTFNFMLVFQAEHNILMHPFHMLGVAGVFGGSLFSAMHGSLVTSSLIRETTENESANYGYKFGQEEETYNIVAAHGYLGRLFFQYASFNNSRALHFVLGAWPVVGIWLTSMGVATMAFNLNGFNFNQSVVDSQGRVINTWADILNRSNLGMEVMHERNAHNFPLDLAAGESLPVALVAPAVAAMKTSSSLRRYYHVETPFNAVIAGRDIESTGFAWWSGNARLINVSGKLLGAHVAHAGLMVFWCGAMTLFEVAHYIPEKPLYEQGCILIPHLTTLGWGVGPGGEVTNVYPFFVVGVLHLISSAVLGFGGVYHSLIGPDTLEESFPFFGYDWRDKNKMTTILGIHLILLGIGCFLLVAKACFVGGLYDTWAPGGGDVRVVSAPTLNPLIIFGYVLKSPFGGDGWIISVNNLEDLVGGHIWLGFLCVVGGIWHILTKPFAWARRTFVWSGEAYLSYSLAALSGMGLTAAVFVWYNNTAYPSEFFGPTGPEASQSQAFTFLVRDQRLGANVASAQGPTGLGKYLMRSPSGEIIFGGETMRFWDMRAPWVEPLRGPNGLDLNKIRNDIQPWQERRAAEYMTHAPLGALNSVGGVATEINSVNYVSPRSWLCCSHFFLGFFLWVGHLWHAGRARAAAAGFEKGINRENEPVLSMRPLDIAIDRGVFDLIDDWLKRDRFVFVGWSGLLLFPCAFLAVGGWLTGITFVTSWYTHGLASSFLEGCNFLTAAVSTPANSMGHSLLLIWGPEAQGDITRWFQIGGLWAFIALHGSFGVIGFCLRQFEIARLVGIRPYNAIAFSGPIAVFVTVFLVYPLGQASWFFAPSFGVAAIFRFLLFLQGFHNWTLNPFHMMGVAGILGGALLCAIHGATVENTLFEDGDAANTFRAFTPTQSEETYSMVTANRFWSQIFGVAFSNKRWLHFFMLFVPVAGMWTSAIGIVGLALNLRAYDFVSQELRAAEDPEFETFYTKNNLLNEGIRAWMAAQDQPHENFIFPEEVLPRGNALMSQAVERTRIKSERYESGVIPYAKMGYWDPDYVIKETDILALFRCTPQPGVDPVEAAAALAGESSTATWTVVWTDLLTACDLYRAKAYRVDPVPGAADTYFCYVAYDIDLFEEGSLANLTASIIGNIFGFKAVKALRLEDMRFPYALLKTYQGPATGLVVERERMDKFGRPLLGATVKPKLGLSGKNYGRVVFEGLKGGLDFLKDDENINSQPFMRYRERFLYSMEGVNHAAAMTGEVKGHYLNATAATMEDMYERADFCNQLGSIIVMIDLVIGYTAIQSMAKWCRKTDTILHLHRAGNSTYSRQKNHGMNFRVICKWMRMSGVDHIHAGTVVGKLEGDPLMIKGFYNTLLDCKSEVNLPEGLFFAQDWASLRKCVPVASGGIHCGQMHQLINYLGDDVVYQFGGGTIGHPDGIQAGATANRVALECMVLARNEGRDYVSEGPQILRDAAKTCGPLQTALDLWKDITFNYASTDTADFATTKTANR
>Nannochloropsis-gaditana
TRKSTIVDFNPVETSFEKWAKPGQFSRTLAKGPKTTTWIWNLHADAHDFDIQTNSLQEVSRKIFSAHFGQLAVIFLWLSGMHFHGAYFSNYSAWLTNPTSTKPSAQIVWPIVGQEVLNADVGGNFQGIQITSGFFQLWRAEGITSEVELYWTAIGGLVASFLMLFAGWFHYHKAAPKLEWFQNVESMLNHHLAGLLGLGSLSWAGHQIHVALPINKLLDLGVSPEEIPLPYEFILNRDLIAQLYPSFNKGLTPFFTLNWGEYSDFLTFKGGLNPVTGGLWLTDTAHHHLAIAVLFIVAGHMYKTNWFLGHSIKTILEAHKGPFTGEGHKGLYEILTTSWHAQLAINLALFGSLSIIVAHHMYAMPPYPYIAIDYPTQLSLFTHHVWIGGFCIVGGAAHGAIFFVRDYNAANNYNNLVDRVIRHRDAIISHLNWVCIFLGCHSFGLYVHNDTMRALGRSQDLFSDNAIALKPIFAQFIQNLHTLAPGSTAPNALTTVSYAFGGDVISVGSKIAMMPISLGTADFLVHHIHAFTIHVTVLILLKGVLYSRNSRLIPDKANLGFRFPCDGPGRGGTCQVSAWDHVFLGLFWMYNSISIVIFHFSWKMQSDVWGTVSPTGAVSHITGGNFAQSSITINGWLRDFLWSQAAQVVQSYGSSLSAYGLIFLGAHFIWAFSLMFLFSGRGYWQELIESIVWAHNKLKAPSIQPRALSITQGRAVGLAHYLLGGIGTTWAFFLARIISVGMTATLERRESTSLWERFCSWITSTENRLYIGWFGVLMIPTLLTATSCFIIAFIAAPPVDIDGIREPVAGSLLYGNNIITGAVIPSSNAIGIHFYPVWEAASVDEWLYNGGPYQLVVLHFLLGVACYMGREWELSYRLGMRPWIFVAFSAPVAAASAVFLIYPIGQGSFSDGMPLGISGTFNFMLVFQAEHNILMHPFHMAGVAGVFGGSLFSAMHGSLVTSSLIRETEDGVSANYGYKFGQEEETYNIVAAHGYFGRLIFQYASFNNSRALHFFLAAWPVVGIWLTALGISTMAFNLNGFNFNQSVVDSQGRVINTWADIINRADLGMEVMHERNAHNFPLDLAVSNVLPVALNAPAVNAMKILYSQRRFYHVETPFNRVI-GRDIESTGFAWWSGNARLINVSGKLLGAHVAHAGLMVFWTGAMTLFEVSHFIPEKPLYEQGFILIPHLATLGWGVGPGGEIVDTTPYFIVGVLHLISSAVLGFGGIYHSLLGPDTLEESFPFFGYDWRDKNKMTTILGIHLILLGIGAFLLVLKALYI-GVYDTWAPGGGDVRRILSPTVNAAVIFGYVLKSPFGGDGWIVSINNMEDLIGGHIWVGTMCILGGIWHIVTKPFAWVRRTFIWSGEAYLSYSLAALATMGLTAAVFVWYNNTAYPSEFYGPTGPEASQAQAFTFLVRDQRLSANVASAQGPTGLGKYLMRSPSGEIIFGGETMRFWDLRAPWVEPLRGPNGLDVNKIRNDIQPWQERRAAEYMTHAPLGSLNSVGGVATEINSVNYVSPRSWLTCSHFFLGWFILVGHWWHAGRARAAAAGFEKGIDRKTEAVLSLRPIDIAIERGLFDLVDDWLKRDRFVFIGWSGLLLFPTAFLAVGGWLTGTTFVTSWYTHGLASSYLEGCNFLTVAVSTPANSMGHSLILLWGPEAQGDFTRWLQIGGLWTFVALHGAFGLIGFCLRQFEIARLVGIRPYNAIAFSGPIAVFVSVFLIYPLGQASWFFAPSFGVAAIFRFLLFLQGFHNWTLNPFHMMGVAGILGGALLSAIHGATVENTLFEDGDAANTFRAFTPTQSEETYSMVTANRFWSQIFGVAFSNKRWLHFFMLFVPVTGLWTSSFGIVGLALNLRAYDFVSQELRAAEDPEFETFYTKNILLNEGIRSWMAAQDQPHENFVFPEEVLPRGNALMFQSVERTRIKNERYESGVIPYAEMGYWDANYTIKDTDVLALFRITPQPGVDPIEAAAAIAGESSTATWTVVWTDLLTACDVYRAKAYKVDSVPGTSDQFFGYVAYECDLFEEGSIANLTASIIGNVFGFKAVKALRLEDMRMPYAYLKTFQGPATGVIVERERLDKFGRPLLGATVKPKLGLSGKNYGRVVYEGLKGGLDFLKDDENINSQPFMRWRERFSYVMEGVNRSAAASGEVKGSYLNVTAATMEEMYERAEFAKLIGSVIIMIDLVIGYTAIQSMAIWSRKNDMILHLHRAGNSAYARQKNHGINFRVICKWMRMAGVDHIHAGTVVGKLEGDPLMVKGFYNTLLQTSLNINLPQGIFFEQDWASLRKTLPVASGGIHCGQMHQLLNYLGEDCVLQFGGGTIGHPDGIASGATANRVAMECVLLAKYEGKDYINEGPKILRAAAESCAPLRTALDLWKDIAFNYTSTDTADYVETTTKQ-
>Ochromonas-CCMP1393
KKAQVLVDLNVVETSFEKWAKPGHFSRTLAKGPKTTTWIWNLHADAHDFDMQTKSLEDVSRKIFSAHFGQLSIIFLWLSGMHLHGAYFSNYTSWLMNPLQIKPSAQSVWPIVGQEILNADVGGNFQGIQITSGFFQIWRAEGVTTQQQLYCIALGSLVMSGLMLFAGWFHYHKAAPKLEWFQNAESMLNHHLSGLLGLGSLSWAGHQIHIGNPINKLLDSGMDPKDLPDPHELLINREFIGSLYPSFKEGLVPFFTLDWSKYSDILTFKGGLNPTTASLWLTDVAHHHLAIAVLFIIAGHMYRTNFGIGHSMKEILEAHKGPFTGNGHKGLYEVLTTSWHAQLAINLAMLGSLTIIIAHHMYAMPPYPYIAIDYPTQLSLFTHHMWIGAFCIVGAGAHGSIFMVRDYDATLNYNNLLDRVIRHRDAIISHLNWVSIFLGFHSFGLYIHNDTMQALGRPQDMFSDKAISLQPIFAQWIQGLHTAAPGTTSPNALATASYIFGGDPVVLGSKIALVPMKLGTADFMVHHIHAFTIHVTALILFKGLLYARNSRLIPDKSNLGFRFPCDGPGRGGTCQVSGWDHVFLGLFWMYNTISVVIFHFSWKMQSDIWGSVTPQGAITHITGGNFATSSTTINGWLRDFLWSQASQVIQSYGSALSAYGLIFLGAHFIWAFSLMFLFSGRGYWQELIESIVWAHNKLKAPAIQPRALSITQGRAVGLAHYLLGGIGTTWAFFLARIISVSMTATLERYESLNIWERFCSWITSLDNRLYIGWFGVVMIPTLLTATTCYIIAFIAAPPVDIDGIREPVAGSLMYGNNIITGAVIPSSNAIGVHFYPIWEAASVDEWLYNGGPYQLVVLHFLTGVACYLGREWELSFRLGMRPWIFVAFSAPVAAATAVFLIYPIGQGSFSDGMPLGISGTFNFMLVFQAEHNILMHPFHMAGVAGVFGGSLFSAMHGSLVTSSLIRETSESESANYGYKFGQEEETYNIVAAHGYFGRLIFQYASFNNSRSLHFFLAAWPVIGIWLTALGISTMAFNLNGFNFNQSIVDSQGRVINTWADIVNRANLGMEVMHERNAHNFPLDL--------AVTAPVIVG---IYSQRRYYHVETRFDDLETDKTLESTGFAWWAGNARLINLSGKLLGAHVAHAGLMVFWCGAMTLFEVSHFIPEKPLYDQGFILLPHLATLGWGVGPGGEITDIYPYFVVGVLHLISSAVLGFGGIYHSLFGPDTLETNAPLFGYDWRDKNKMTTILGIHLCLLGIGAFLLVIKAMYIGGVYDTWAPGGGDVRFIKNPTLNPLVIFGYVFKSPFGGDGWIISINNMEDLVGGHIWVGVLCLAGGIWHILTKPFAWARRAFVWSGEAYLSYSLAALSVMGLSAAVFVWYNNTAYPSEFFGPTGPEASQSQAFTFLVRDQRLGANVASAQGPTGLGKYLMRSPSGEIIFGGETMRFWDMRAPWLEPLRGPNGLDINKIRNDIQPWQERRAAEYMTHAPLGSLNSVAGVATEINSVNYVSPRSWLTCSHFFLGFFLLVGHWWHSGRARAAAAGFEKGINRETEPTLQLKPIDITIKAGVFSLIDDWLKRDRFVFVGWSGLLLFPCAYLALGGWLTGITFVTSWYTHGLASSFLEGCNFLTAAVSSPANSMGHSLLLLWGPEAQGNLTLWFKIGGLWAFVALHGSFGLIGFCLRQFEIARLVGIRPYNALAFSGPIAVWISVFLLYPLGQASWFFAPSLGVAAIFRFLLFLQGFHNWTLNPFHMMGVAGILGGALLCAIHGATVENTLFEDGDAANTFRAFTPTQSEETYSMVTANRFWSQIFGVAFSNKRWLHFFMLFVPVTGLWASAVGIVGLALNLRAYDFISQELRAAEDPEFETFYTKNILLNEGIRMWMASQDQPHENYIFPEEVLPRGNALMSDASERTRLKSERYESGVIPYKKMGYWDADYTIKETDILCLFRLTPQPGVDPVEAAAAVAGESSTATWTVVWTDLLTACDVYRAKAYFVEEVPNATDEFFAFIAYECDLFEEGSISNLTASIIGNVFGFKAVKALRLEDMRLPYAYLKTFIGPASGVIVERERLDVFGRPLLGATVKPKLGLSGKNYGRVVYEGLRGGLDFLKDDENINSQPFMRWRERFLYVMEGINRAAAKTGSVKGSYLNVTAATQEEMYERAEFARELGSVIIMIDLVIGYTAIQTMSIWARNNDMIIHLHRAGHSTYTRQKSHGINFRVICKWMRMSGVDHIHAGTVVGKLEGDPKAVKGFYDTLLLTSLKEDRSLGIFFDMDWASLRKCLPVASGGIHCGQMHQLTELLGEDVVLQFGGGTIGHPDGIQAGATANRVALESMVIAKNEGRDYVKQGPDILKEASKSCRPLQTALDLWKAITFEYASTDTLDFESTPTKSY
>Pavlova_lutheri
KTVKVSTEENPVATSFQKWGQPGHFSRSLAKGPKTTTWIWNLHADAHDFDAQTNSLEDVSRKIFSAHFGQLSIIFLWISGMFFHGARFSNYAAWLSNPTAIKPSAQIVWPIVGQEILNGDVGGGFQGVQITSGFFQIWRAAGITNEIELYWTAIGGLFMSGLMLFAGWFHYHKSAPKLEWFQNVESMLNHHLAGLLGLGSLSWAGHQIHIALPINKLLDAGVAPQEIPLPHEFLANHELMNQLYPSFKEGVKPFFTLSWGEYSDFLTFKSGLNPVTGGLWLSDTAHHHLAIACLFIIAGHMYRTNWSIGHSLKDILEGHKGPFTGEGHKGLYEILTTSWHAQLAINLAMVGSLSIIVAHHMYAMPPYPYLATDYATQLSLFTHHMWIGGFCVVGAGAHASIFMVRDYDPTQSYNNLLDRVLRHRESIISHLNWVCIFLGMHSFGLYIHNDTMRALGRSKDMFSDSAIKLEPVFAQWIQSLHTVANQGTAPNALATTSYAFGGDVISVNGKVAMMPIYLGTADFMVHHIHAFTIHVTVLILLKGTLFARSSRLIPDKANLGFRFPCDGPGRGGTCQVSAWDHVFLGLFWMYNSISIVIFHFSWKMQSDVWGTVSPEGAVSHITGGNFTNSAITINGWLRDFLWAQASQVIQSYGSALSAYGLIFLGAHFIWAFSLMFLFSGRGYWQELIESIVWAHNKLKAPSIQPRALSITQGRAVGLAHYLLGGIGTTWAFFEARIISVGMTTTLQRRANVSVWEQFCSWVTSTDNRLYIGWFGCLMIPTLLTAISCYIIAFIAAPPVDIDGIREPVAGSLLYGNNIISGAVVPSSNAIGVHFYPVWEAASLDEWLYNGGPYQLVVFHFFIGVCSYIGREWELSYRLGMRPWICVAFSAPVAAAAAVFIVYPIGQGSFSDGMPLGISGTFNFMLVFQAEHNILMHPFHMAGVAGVFGGSLFSAMHGSLVTSSLIRETTENESANYGYKFGQEEETYNIVAAHGYFGRLIFQYASFNNSRALHFFLGAWPVVGIWLTSLGVSTMAFNLNGFNFNQSVVDSQGRVINTWADIVNRSNLGMEVMHERNAHNFPLDLASAESMPVALVAPAIAATKTLYSLRRYYHVETPFNAPIAGRDIESTGFAWWSGNARLINVSGKLLGAHVAHAGLMVFWAGAMCLFEVAHFVPEKPLYEQGCILLPHLAGLGWGVGPGGEIVDTYPYFVVGVVHVISSAVLGFGGVYHSLIGPDTLEESFPFFGYDWRDKNKMTTILGIHLVLLGIGAFLLVAKAMFFGGIYDTWAPGGGDVRLVPNPTLNPGAIFNYVLKSPFGGDGWIVSVNNLEDLVGGHVWIGLICTLGGVFHIITKPFAWARRGFVWSGEAYLSYSLGALSLMGIIASIFVWYNNTAYPSEFYGPTGPEASQAQAFTFLVRDQRLGANVASAQGPTGLGKYLMRSPSGEIILGGETMRFWDARAPWIEPLRGPNGLDLNKIRNDIQPWQERRAAEYMTHAPLGAINSVGGVATEINSVNYVNPRSWLTASHFFLGFFLWVAHLWHAGRARAAAAGFEKGIDRENEPTLSLKPLDISIERSTFDLIDDWLKRDRFVFIGWSGLLLFPCSYLALGGWLTGTTFVTSWYTHGLASSYLEGCNFLTAAVSTPANSMGHSLLLLWGPEAQGGFTRWCQIGGLWAFIALHGAFALIGFCLRQFEIARLVGIRPYNAIAFSGPISIFVSVFLLYPLGQASWFFAPSFGVAAIFRFLLFLQGFHNWTLNPFHMMGVAGILGGALLCAIHGATVENTLFEDGDAANTFRAFSPTQSEETYSMVTANRFWSQIFGVAFSNKRWLHFFMLFVPVAGLWASAVGIVGLALNLRAYDFVSQELRAAEDPEFETFYTKNNLLNEGIRAWMAAQDQPHENFVFPEEVLPRGNALMSQNVERTRIKNERYESGVIPYAKMGYWDPDYAIKETDVLAMFRLTPQPGVDPVECAAAVAGESSTATWTVVWTDLLTACDLYRAKAFRVDPVPNSSDQYFAYIAYDIDLFEEGSLANLTASIIGNVFGFKALKALRLEDMRIPYAYLKTFQGPATGVIVERERMDKFGRPLLGATVKPKLGLSGKNYGRVVYEGLKGGLDFLKDDENINSQPFMRWRERFLFSMEGVNRAAAGSGEVKGHYLNATASTMEEMYTRADYAKELGSIIVMIDLVIGYTAIQTMGIWARKNDTILHLHRAGNSTYSRQKNHGMNFRVICKWMRMAGVDHIHAGTVVGKLEGDPLMVKGFYNTLLENKTDINLPEGLFFEQDWASLRKCMPVASGGIHCGQMHQLIEYLGDDVVLQFGGGTIGHPDGIQSGATANRVALECMVLARNEGRDYLSEGPQILRDAAKTCGPLQTALDLWKDITFNYTSTDTADFIETATANV
>Phaeocystis_antarctica
SKVRVIVDKNPVATSFEKWAQPGHFSRTLAKGPKTTTWIWNLHADAHDFDSQTSSLEDISRKIFSAHFGQLSLIFIWISQAYFHGARFSNYSAWLSNPTTVKQSSQVVWPVVGQEILNGDVGGGFSGVQVTSGFFELWRAAGITNETELYWTAMGALGMSALMVFAGWFHYHKAAPKLEWFQNVESMMNHHLAGLLGLGCLSWSGHQIHISLPINKLLDAGVAPQEIPLPHELLFNQDLMAQLYPSFKKGLLPFFTLNWSEYSDFLTFKGGLNPITGSLWLTDQAHHHLALAVLFIFAGHMYRTNWSIGHSMKEILEAHKGPLTGEGHKGLFEILTTSWHAQLAINLAMVGSLSIIVAHHMYAMPPYPYIGVDYPTQLSLFTHHMWIGGFCVCGAGAHASIFMVRDYSPVQSYNNLLDRVLRHRDAIISHLNWVCIFLGTHSFGLYIHNDTMRALGRPQDMFSDKAIQLQPIFAQWVQSLHTLAPGNTAPNALATSSYAFGGDVVAVNGKIAMMPITLGTADFMVHHIHAFTIHVTVLILLKGTLFARSSRLIPDKANLGFRFPCDGPGRGGTCQVSAWDHVFLGLFWMYNSISIVIFHFSWKMQSDVWGTITSAGKISHITGGNFANSSLTINGWLRDFLWSQASQVIQSYGSALSAYGLIFLGAHFIWAFSLMFLFSGRGYWQELIESIVWAHNKLKAPTIQPRALSITQGRAVGLAHYLLGGIGTTWSFFLARIISVSMTTTLERRASASFWEQFCAWITSTENRLYIGWFGCLMFPTLLTAISVYIIAFIAAPPVDIDGIREPVAGSLLYGNNIISGAVVPSSNAIGVHFYPIWEAASIDEWLYNGGPYQLVVFHFFIGVCAYIGREWELSYRLGMRPWICVAFSAPVAAAAAVFVIYPIGQGSFSDGMPLGISGTFNFMLVFQAEHNILMHPFHMLGVAGVFGGSLFSAMHGSLVTSSLIRETTENESANYGYKFGQEEETYNIVAAHGYFGRLIFQYASFNNSRALHFFLGAWPVVGIWFTAMGVATMAFNLNGFNFNQSVVDSQGRVINTWADILNRSNLGMEVMHERNAHNFPLDLAAGESLPVALVAPAVAAMKTLSSLRRFYHVETPFNTVIAGRDIESTGFAWWSGNARLINVSGKLLGAHVAHAGLMVFWCGAMTLFEVAHYIPEKPLYEQGCILIPHLTTLGWGVGPGGEVVDTYPFFVVGVLHLISSAVLGFGGVYHSLIGPDTLEESFPFFGYDWRDKNKMTTILGIHLVLLGIGCFLLVAKACFVGGLYDTWAPGGGDVRVVTAPTLNPLIIFGYVLKSPFGGDGWVISVNNLEDIVGGHIWLGFLCIVGGIWHILTKPFAWARRTFVWSGEAYLSYSLAALSGMGLTAAVFVWYNNTAYPSEFYGPTGPEASQSQAFTFLVRDQRLGANVASAQGPTGLGKYLMRSPSGEIIFGGETMRFWDMRAPWVEPLRGPNGLDLNKIRNDIQPWQERRAAEYMTHAPLGALNSVGGVATEINSVNYVSPRSWLTCSHFFLGFFLWVGHLWHAGRARAAAAGFEKGINRENEPVLSMRPLDIAIDRSVFDLIDDWLKRDRFVFVGWSGLLLFPCAYLAVGGWLTGITFVTSWYTHGLASSFLEGCNFLTAAVSTPANSMGHSLLLLWGPEAQGDITRWFQIGGLWTFVALHGSFGVIGFCLRQFEIARLVGIRPYNAIAFSGPIAVFVTVFLVYPLGQASWFFAPSFGVAAIFRFLLFLQGFHNWTLNPFHMMGVAGILGGALLCAIHGATVENTLFEDGDAANTFRAFTPTQSEETYSMVTANRFWSQIFGVAFSNKRWLHFFMLFVPVAGMWTSAIGIVGLALNLRAYDFVSQELRAAEDPEFETFYTKNNLLNEGIRAWMAAQDQPHENFIFPEEVLPRGNALMSQAVERTRIKSERYESGVIPYAKMGYWDPDYAIKETDILALFRCTPQPGVDPVEAGAALAGESSTATWTVVWTDLLTACDLYRAKAYRVDPVPSTPDTYFVYVAYDLDLFEEGSLANLTASIIGNIFGFKAVKALRLEDMRMPVALLKTYQGPACGLIVERERMDKFGRPLLGATVKPKLGLSGKNYGRVVFEGLKGGLDFLKDDENINSQPFMRYRERFLYSMEGVNHAAATSGEIKGHYLNSTAATMEDMYERAEFAVELGSVIVMIDLVIGYTAIQSMAKWCRKVDCILHLHRAGNSTYSRQKNHGMNFRVICKWMRMAGVDHIHAGTVVGKLEGDPLMIKGFYNTLLDFKSDINLPCGMFFAQDWASLRKCVPVASGGIHCGQMHQLIDYLGDDVILQFGGGTIGHPDGIQAGATANRVALECMVLARNEGRDYVAEGPQILRDAAKTCGPLQTALDLWKDITFNYASTDTADFVETATANR
>Phaeocystis_globosa
SKVRVIVDKNPVATSFEKWAQPGHFSRTLAKGPKTTTWIWNLHADAHDFDSQTSSLEDISRKIFSAHFGQLSLIFIWISQAYFHGARFSNYSAWLSNPTTVKQSSQVVWPVVGQEILNGDVGGGFSGVQVTSGFFELWRAAGITNETELYWTAMGALGMSALMVFAGWFHYHKAAPKLEWFQNVESMMNHHLAGLLGLGCLSWSGHQIHISLPINKLLDAGVAPQEIPLPHELLFNQDLMAQLYPSFKKGLLPFFTLNWGEYSDFLTFKGGLNPITGSLWLTDQAHHHLALAVLFIFAGHMYRTNWSIGHSMKEILEAHKGPLTGEGHKGLYEILTTSWHAQLAINLAMMGSLSIIVAHHMYAMPPYPYIGVDYPTQLSLFTHHMWIGGFCVCGAGAHASIFMVRDYSPVQSYNNLLDRVLRHRDAIISHLNWVCIFLGTHSFGLYVHNDTMRALGRPQDMFADKAIQLQPIFAQWVQSLHTLAPGNTAPNALATSSYAFGGDVVAVNGKIAMMPITLGTADFMVHHIHAFTIHVTVLILLKGTLFARSSRLIPDKANLGFRFPCDGPGRGGTCQVSAWDHVFLGLFWMYNCISVVIFHFSWKMQSDVWGTISSTGKISHITGGNFATSALTVNGWLRDFLWAQASQVIQSYGSAQSAYGLIFLGAHFIWAFSLMFLFSGRGYWQELIESIVWAHNKLKAPTIQPRALSITQGRAVGLAHYLLGGIGTTWSFFLARVISVQMTTTLERRASASFWEQFCAWITSTENRLYIGWFGCLMFPTLLTAISVYIIAFIAAPPVDIDGIREPVAGSLLYGNNIISGAVVPSSNAIGVHFYPIWEAASIDEWLYNGGPYQLVVFHFFIGVCAYIGREWELSYRLGMRPWICVAFSAPVAAAAAVFVIYPIGQGSFSDGMPLGISGTFNFMLVFQAEHNILMHPFHMLGVAGVFGGSLFSAMHGSLVTSSLIRETTENESANYGYKFGQEEETYNIVAAHGYFGRLIFQYASFNNSRALHFFLGAWPVVGIWFTAMGVATMAFNLNGFNFNQSVVDSQGRVINTWADILNRSNLGMEVMHERNAHNFPLDLAAGESLPVALVAPAVAATKTLSSLRRFYHVETPFNTVIAGRDIESTGFAWWSGNARLINVSGKLLGAHVAHAGLMVFWCGAMTLFEVAHYIPEKPLYEQGCILIPHLTTLGWGVGPGGEVIDTYPFFVVGVLHLISSAVLGFGGVYHSLIGPDTLEESFPFFGYDWRDKNKMTTILGIHLVLLGIGCFLLVAKACFVGGLYDTWAPGGGDVRVVTAPTLNPLIIFGYVLKSPFGGDGWVISVNNLEDIVGGHIWLGFLCIVGGIWHILTKPFAWARRTFVWSGEAYLSYSLAALSGMGLTAAVFVWYNNTAYPSEFFGPTGPEASQSQAFTFLVRDQRLGANVASAQGPTGLGKYLMRSPSGEIIFGGETMRFWDMRAPWVEPLRGPNGLDLNKIRNDIQPWQERRAAEYMTHAPLGALNSVGGVATEINSVNYVSPRSWLCCSHFFLGFFLWVGHLWHAGRARAAAAGFEKGINRENEPVLSMRPLDIAIDRSVFDLIDDWLKRDRFVFVGWSGLLLFPCAYLAVGGWLTGITFVTSWYTHGLASSFLEGCNFLTAAVSTPANSMGHSLLLLWGPEAQGDLTRWFQIGGLWTFVALHGSFGVIGFCLRQFEIARLVGIRPYNAIAFSGPIAVFVTVFLVYPLGQASWFFAPSFGVAAIFRFLLFLQGFHNWTLNPFHMMGVAGILGGALLCAIHGATVENTLFEDGDAANTFRAFTPTQSEETYSMVTANRFWSQIFGVAFSNKRWLHFFMLFVPVAGMWTSAIGIVGLALNLRAYDFVSQELRAAEDPEFETFYTKNNLLNEGIRAWMAAQDQPHENFIFPEEVLPRGNALMSQAVERTRIKSERYESGVIPYAKMGYWDPDYAIKETDILALFRCTPQPGVDPVEAGAALAGESSTATWTVVWTDLLTACDLYRAKAYRVDPVPSTPDTYFVYVAYDLDLFEEGSLANLTASIIGNIFGFKAVKALRLEDMRMPVALLKTYQGPACGLIVERERMDKFGRPLLGATVKPKLGLSGKNYGRVVFEGLKGGLDFLKDDENINSQPFMRYRERFLYSMEGVNHAAATSGEIKGHYLNSTAATMEDMYERAEFAVELGSVIVMIDLVIGYTAIQSMAKWCRKVDCILHLHRAGNSTYSRQKNHGMNFRVICKWMRMAGVDHIHAGTVVGKLEGDPLMIKGFYNTLLDFKSDINLPCGMFFAQDWASLRKCVPVASGGIHCGQMHQLIDYLGDDVVLQFGGGTIGHPDGIQAGATANRVALECMVLARNEGRDYVAEGPQILRDAAKTCGPLQTALDLWKDITFNYASTDTADFVETATANR
>Phaeodactylum_tricornutum
KNVQIFVEKDAVETSFAKWAQPGHFSRTLAKGPKTTTWIWNLHADAHDFDSQTSSLEEVSRKIFSAHFGQLSVIFLWISGMHFHGAYFSNYSAWLTDPVNIKQSSQVVWPIVGQEILNGDVGGNFQGIQTTSGWFQMWRAEGITSEVELYWIAIGGLAMSAIMLFAGWFHYHKAAPKLEWFQNAESMMNHHLAGLLGLGCLSWSGHQIHVALPINKLLDAGVAPQEIPLPHEFLINRELMSQLYPSFSKGLAPFFSGHWGEYSDFLTFKGGLNPVTGGLWLSDIAHHHLALAVLFIFAGHMYRTNWGIGHSMKEILEAHKGPFTGEGHKGLYEILTTSWHAQLAINLAMMGSLSIIVAHHMYAMPPYPYIATDYATQLSLFTHHMWIGGFCVTGGAAHAAIFMVRDYTPANNYNNLLDRVLRHRDSIIAHLNWVCIFLGCHAFGFYIHNDTMRALGRPQDMFSDKAIQLQPIFAQWIQNIHLLAPGTTAPNALATTSYAFGGEVVEVGGKIAMMPIQLGTADFMVHHIHAFTIHVTVLILLKGVLYARSSKLIPDKANLGFRFPCDGPGRGGTCQSSSWDHVFLGLFWMYNSISVVIFHFSWKMQSDVWGTISPDGSISHITGGNFAKGAITINGWLRDFLWSQASQVIQSYGSAASAYGLIFLGAHFIWAFSLMFLFSGRGYWQELIESIVWAHNKLNAPAIQPRALSITQGRAVGLAHYLLGGIGTTWAFFLARAVSISMTATLERRQSVSLWERFCGWITSTENRLYIGWFGCLMFPTLLTATSCYIIAFIAAPPVDIDGIREPVAGSLLYGNNIITGAVIPSSNAIGIHFYPIWEAASVDEWLYNGGPYQLIVLHFLLGVASYMGREWELSYRLGMRPWIFVAFSAPVAAASAVFLVYPIGQGSFSDGMPLGISGTFNFMLVFQAEHNILMHPFHMAGVAGVFGGSLFSAMHGSLVTSSLIRETTENESTNYGYKFGQEEETYNIVAAHGYFGRLIFQYASFNNSRALHFFLALWPVVGIWLTAMGVSTMAFNLNGFNFNQSVVDSQGRVINTWADIINRADLGMEVMHERNAHNFPLDLASGEVLPVALTAPAVNG------------VETPFNSSIAGRDIESTGFAWWSGNARLINVSGKLLGAHVAHAGLMVFWAGAMILFEVSHFVPEKPLYEQGFICMPHLATLGYGIGPGGEITNTVPYFAVGVIHLISSAVLGFGGIYHSLLGPDTLEESFPFFGYDWRDKNKMTTILGIHLCLLGSGAFLLVAKAMYIGGVYDTWAPGGGDVRLITTPTLNPIVIFGYVFRSPFGGDGWVVSVNNMEDVIGGHVWVGVLCITGGIWHIFTKPFAWARRAFVWSGEAYLSYSLAAISLMGLTASLYSWYNNTAYPSELYGPTGPEASQAQAFTFLVRDQRLGANVSSAQGPTGLGKYLMRSPSGEIIFGGETMRFWDLRAPWVEPLRGPNGLDINKIKNDIQPWQERRAAEYMTHAPLGSLNSVGGVATEINSVNYVSPRSWLCCSHFFLGFFFLVGHWWHSGRARAAAAGFEKGINRANEPVLSMRPIDIAIERGIFDLIDDWLKKDRFVFVGWSGLLLFPTAYLAVGGWMTGTTFVTSWYTHGLASSYLEGCNFLTAAVSSPANSMGHSLLLLWGPEAQGDFTRWCQIGGLWTFVALHGSFGLIGFCLRQFEIARLVGIRPYNAIAFSGPIAVFVSVFLLYPLGQASWFFAPSFGVAAIFRFLLFLQGFHNWTLNPFHMMGVAGILGGALLCAIHGATVENTLFEDGDAANTFRAFTPTQSEETYSMVTANRFWSQIFGVAFSNKRWLHFFMLFVPVTGLWTSAIGIVGLALNLRAYDFVSQELRAAEDPEFETFYTKNILLNEGIRAWMAAQDQPHENFVFPEEVLPRGNALMSQSVSRTRIKSDRYESGVIPYAKMGYWDAAYAVKNTDVLALFRITPQPGVDPVEAAAAVAGESSTATWTVVWTDLLTACDRYRAKAYRVDPVPNTTDQYFAFIAYECDLFEEGSLANLTASIIGNVFGFKAVSALRLEDMRIPHSYLKTFQGPATGVIVERERLNKYGIPLLGATVKPKLGLSGKNYGRVVYEGLKGGLDFLKDDENINSQPFMRWRERFLYCMEGINRASAATGETKGSYLNITAGTMEEVYKRAEYAKTVGSIVVMIDLVMGYTAIQSAAIWARDNDLILHLHRAGNSTYARQKNHGINFRVICKWMRMCGVDHIHAGTVVGKLEGDPLMIKGFYDTLLLTHLNVNLPYGIFFEMTWASLRKCMPVASGGIHCGQMHQLVHYLGDDVVLQFGGGTIGHPDGIQAGATANRVALEAMILARNEGADYFNSGPQILRNAAKTCGPLQTALDLWKDISFNYTSTDTSDFSVTPTANV
>Porphyra_purpurea
KKVKISVDKNPVDTSFEKWAQPGHFSRTLAKGPKTTTWIWNLHADAHDFDSQTSSLEEVSRKIFSAHFGQLAVIFLWLSGMYFHGARFSNYVAWLSNPTGIKPSAQVVWPIVGQEILNGDVGGGFQGVQVTSGWFQLWRASGITTEFQLYCTAIGGLGMAALMLFAGWFHYHKAAPKLEWFQNVESMMNHHLAGLLGLGCLGWAGHQIHLSLPINKLLDSGVSPQEIPLPHEFLINRELMAQLYPSFSKGLVPFFTLNWAEYSDFLTFKGGLNPVTGGLWLSDTAHHHLALAVLFLAAGHMYRTNWGIGHSMKEILEAHKGPFTGNGHEGLYEILTTSWHAQLAINLAMMGSLSIIVAHHMYAMPPYPYIATDYPTQLSLFTHHMWIGGFCVVGAGAHASIFMVRDYNPAENYNNLLDRIIRHRDAIVSHLNWVCIFLGFHSFGLYIHNDTMRALGRSQDMFSDTAIQLQPIFAQWVQSIHTLAPGNTAPNALATASYAFGGEVVSVGNKVAMMPISLGTADFMVHHIHAFTIHVTVLILVKGFLFSRNSRLIPDKANLGFRFPCDGPGRGGTCQVSGWDHVFLGLFWMYNSLSVAIFHFSWKMQSDVWGSVSPSGNVSHITGGNFAQSAITINGWLRDFLWAQASQVIQSYGSALSAYGLIFLAAHFVWAFSLMFLFSGRGYWQELIESIVWAHNKIKAPAIQPRALSITQGRAVGVAHYLLGGIGTTWAFFLARIISVGMTATLQRRESASLWERFCSWITSTENRLYIGWFGVLMIPTLLTATSVFIIAFVAAPPVDIDGIREPVAGSLLYGNNIISGAVIPSSAAIGIHFYPIWEAASLDEWLYNGGPYQLVVLHFLTGVACYIGREWELSYRLGMRPWISVAFTAPVAAAAAVFLVYPIGQGSFSDGMPLGISGTFNFMLVFQAEHNILMHPFHQLGVAGVFGGSLFSAMHGSLVTSSLIRETSENESANYAYKFGQEEETYNIVAAHGYFGRLIFQYASFNNSRSLHFFLGLWPVVGIWLTALSVSTMAFNLNGFNFNQSVVDSQGRVINTWADIINRANLGMEVMHERNAHNFPLDLASGESLPVALTAPAVNGMKTLYSQRRFYHVETPFNTNVGGRDIESTGFAWWSGNARLINVSGKLLGAHVAHAGIMVFWTGAMTLFEVAHFVPEKPLYEQGLILIPHLATLGWGVGPGGEIFNTYPYFVVGVVHLISSAVLGFGGLYHSLIGPDTLEESFPFFGYDWRDKNKMTTILGIHLVLLGIGAFLLVIKSLFVGGVYDTWAPGGGDVRFVSNPTLNPLVIFGYVLKSPFGGDGWIVSVNNMEDLIGGHVWIGIICIAGGIWHILTKPFAWARRAFVWSGEAYLSYSLGALSIMGLTASNFVWYNNTAYPSEFYGPTGPEASQAQAFTFLVRDQRLGANVASSQGPTGLGKYLMRSPSGEIIFGGETMRFWDLRAPWVEPLRGPNGLDLNKIKNDIQPWQERRAAEYMTHAPLGSLNSVGGVATEINSVNYVSPRSWLTTSHFFLGFFLFIGHLWHAGRARAAAAGFEKGINRENEPVLSMRPLDIAITRGGFDLVDDWLKRDRFVFVGWSGLLLFPCAYLAVGGWLTGTTFVTSWYTHGLASSYLEGCNFLTAAVSTPANSMGHSLLFLWGPEAQGDFTRWCQIGGLWAFIALHGSFGLIGFCLRQFEIARLVGLRPYNAIAFSGPIAVFVSVFLMYPLGQASWFFAPSLGVAAIFRFLLFLQGFHNWTLNPFHMMGVAGILGGALLCAIHGATVQNTLFEDGDAADTFRAFTPTQSEETYSMVTANRFWSQIFGVAFSNKRWLHFFMLFVPVTGLWTSAFGIVGLALNLRAYDFVSQELRAAEDPEFETFYTKNILLNEGIRSWMAAQDQPHENFIFPEEVLPRGNALMSQSVERTRIKSERYESGVIPYAKMGYWDADYVIKETDILALFRITPQPGVDPIEASAAIAGESSTATWTVVWTDLLTACDLYRAKAYRVDPVPNVADQYFAYIAYDIDLFEEGSIANLTASIIGNVFGFKAVKALRLEDMRMPVAYLKTFQGPATGLIVERERMDKFGRPFLGATVKPKLGLSGKNYGRVVYEGLKGGLDFLKDDENINSQPFMRWRERFLYSMEGVNKASAAAGEIKGHYLNVTAATMEDMYERAEFSKVVGSIICMIDLVIGYTAIQSMAIWARKNDMILHLHRAGNSTYSRQKNHGMNFRVICKWMRMAGVDHIHAGTVVGKLEGDPLMIKGFYNTLLAGETEINLPQGLFFAQNWASLRKVVPVASGGIHAGQMHQLLDYLGDDVVLQFGGGTIGHPDGIQAGATANRVALESMVMARNEGRDFVAEGPQILRDAAKTCGPLQTALDLWKDISFNYTSTDTADFVETPTANV
>Porphyridium_purpureum
KKVRITVDKDPVETSFEKWAKPGHFSRTLAKGPKTTTWIWNLHADAHDFDGHTSSLEDVSRKIFSAHFGQLSVIFLWLSGMYFHGARFSNYVAWLSNPTAIKPSAQVVWPIVGQDILNGDVGGGFQGVQITSGFFQLWRASGITNEKQLYATAIGGLVMSALMLFAGWFHYHKAAPKLEWFQNVESMMNHHLAGLLGLGCLSWAGHQIHVSLPINKLLDAGVAPSEIPLPHEFIVNRELMAQLYPSFSKGLTPFFTLDWNAYSDFLTFKGGLNPITGGLWLSDTAHHHLALAVLFIVAGHMYRTNWGIGHSMKEILEAHKGPFTGEGHKGLYEILTTSWHAQLAINLAMIGSLSIIVAHHMYAMPPYPYIATDYPTQLSLFTHHMWIGGFCVTGAAAHGAIFMVRDYSPAQNYNNLLDRMIRHRDAIISHLNWVCIFLGFHSFGLYIHNDTMRALGRSQDMFSDTAIQLQPIFAQWIQSIHTLAPGNTAPNALAATSYAFGGDIVAVNGKIAMMPIALGTADFMVHHIHAFTIHVTVLILLKGVLFARNSRLIPDKANLGFRFPCDGPGRGGTCQVSAWDHVFLGLFWMYNSLSIVIFHFSWKMQSDVWGSVTPNGAVSHITGGNFAQSAITINGWLRDFLWAQASQVIQSYGSALSAYGLIFLGAHFVWAFSLMFLFSGRGYWQELIESIVWAHNKLKGPAIQPRALSITQGRAVGLAHYLVGGIGTTWAFFLARIIAVGMTATLERRESASLWERFCSWVTSTENRLYIGWFGVLMIPTLLTATSVFIIAFVAAPPVDIDGIREPVAGSLLYGNNIISGAVIPSSAAIGIHFYPIWEAASLDEWLYNGGCYPLIVLHFLLGVACYMGREWELSYRLGMRPWIAVAFSAPVAAATAVFLIYPIGQGSFSDGMPLGISGTFNFMIVFQAEHNILMHPFHQLGVAGVFGGSLFSAMHGSLVTSSLIRETTENESANYGYKFGQEEETYNIVAAHGYFGRLIFQYASFNNSRSLHFFLGLWPVVGIWLTSISVSTMAFNLNGFNFNQSVVDSQGRVINTWADIINRANLGMEVMHERNAHNFPLDLASGESLPVALTAPAVNGMKTLYSQRRFCHVETPFNNNVAGRDIESTGFAWWSGNARLINVSGKLLGAHVAHAGIMVFWCGAMTLFEVAHFIPEKPLYEQGFILLPHLATLGWGVGPGGEIVDTYPYFVVGVLHLISSAVLGFGGIYHSIIGPDTLEESFPFFGYDWRDKNKMTTILGIHLILLGLGSFLLVAKAMFFGGIYDTWAPGGGDVRYVTNPTLNPAVIFGYVLKSPFGGDGWVVSINNQEDLVGGHVWVGVICIAGGIWHILTKPFAWARRAFVWSGEAYLSYSLAALALMGFTASCYAWYNNTAYPSEFYGPTGPEASQAQAFTFLVRDQRLGANVASAQGPTGLGKYLMRSPSGEIIFGGETMRFWDLRAPWLEPLRGPNGLDLNKIKNDIQPWQERRAAEYMTHAPLGSLNSVGGVATEINSVNYVSPRSWLTSSHFFLPFFLFIGHLWHAGRARAAAAGFEKGINRENEPVLFMRPLDIAIGRGWFDLIDDWLKRDRFVFIGWSGLLLLPCSYLALGGWLTGTTFVTSWYTHGLASSYLEGCNFLTAAVSTPANSMGHSLLFLWGPEAQGDFTRWCQIGGLWTFIALHGAFGLIGFCLRQFEIARLVGLRPYNAIAFSGPISVFVSVFLMYPLGQASWFFAPSFGVAAIFRFLLFLQGFHNWTLNPFHMMGVAGILGGALLCAIHGATVENTLFEDGDAADTFRAFTPTQSEETYSMVTANRFWSQIFGVAFSNKRWLHFFMLFVPVTGLWTSSIGIVGLALNLRAYDFVSQELRAAEDPEFETFYTKNILLNEGIRAWMAAQDQPHENFIFPEEVLPRGNALMSQSVERTRIKNERYESGVIPYAKMGYWDADYAIKETDVLALFRVTPQPGVDPVEAAAAIAGESSTATWTVVWTDLLTACDLYRAKAYRVDPVPNSPDQFFAYIAYDIDLFEEGSIANLTASIIGNVFGFKAVKALRLEDMRLPIAYLKTFQGPATGVIVERERMNNFGRPILGATVKPKLGLSGKNYGRVVYEGLKGGLDFLKDDENINSQPFMRWRERFLFCIEGTNRAVAASGEVKGHYLNVTAATQEDMYERAEFAKEVGSIICMIDLVIGYTAIQTMAKWARKNDMILHLHRAGNSTYSRQKNHGMNFRVICKWMRMAGVDHIHAGTVVGKLEGDPLMIKGFYNTLLDSHLPINLPQGLFFEQNWASLRKVMPVASGGIHCGQMHQLINYLGDDVVLQFGGGTIGHPDGIQAGATANRVALECMVQARNEGRDYISEGPQILRDAAKTCGPLRTALDLWKDISFNYTSTDTADFLETATANI
>Rhodomonas_salina
KKVSITVDRDPVATSFEKWAQPGHFSRTLAKGPKTTTWIWNLHADVHDFDSHTNSLEDISRKIFSAHFGQLSIIFLWLSGMYFHGARFSNYSAWLSNPTAVKPSAQVVWPIVGQEVLNGDVGGGFQGVQVTSGFFQIWRSSGITSEVELYWCALAGLIMSGLMIFAGWFHYHKAAPKLEWFQNAESMLNHHLSGLLGLGCLSWAGHQIHVSLPVNKLLDAGVAPQEIPLPHEFLVNRDLMAQLYPSFSKGLVPFFTLNWSEYSDFLTFKGGLNPVTGGLWLSDTAHHHLALAVLFIVAGHMYRTNWGIGHSMKEILEAHKGPFTGEGHKGLYEILTTSWHAQLAINLAMLGSVSIIVAHHMYAMPPYPYIATDYPTQLSIFTHHMWIGGFCVCGGAAHAGIFMVRDYNPAQNYNNLLDRVIRHRDAIISHLNWICIFLGFHSFGLYIHNDTMRALGRTQDMFSDTAIQLKPVFAQWVQSIHTLAPGNTTPNALATASYAFGGDVVAVGNKVAMMPISLGTADFMVHHIHAFTIHVTVLILLKGVLFSRNSRLIPDKANLGFRFPCDGPGRGGTCQSSAWDSVFLGLFWMYNCISVVIFHFSWKMQSDVWGTVQSDGTVTHITGGNFAQSAITINGWLRDFLWAQASQVIQSYGSALSAYGLIFLGAHFIWAFSLMFLFSGRGYWQELIESIVWAHNKLNAPAIQPRALSITQGRAVGLAHYLLGGIGTTWAFFLARIISVGMTATLERRESASLWERFCSWITSTDNRLYIGWFGVLMIPTLLTATTVYIIAFIAAPPVDIDGIREPVAGSLLYGNNIITGAVIPSSASIGIHFYPIWEAASLDEWLYNGGPYQLIVDHFLLGVCGWIGREWEFSYRLGMRPWISVAFTAPVAAASAVFLVYPIGQGSFSDGMPLGISGTFNFMLVFQAEHNILMHPFHQLGVAGVFGGSLFSAMHGSLVTSSLIRETTENESANYGYKFGQEEETYNIVAAHGYFGRLIFQYASFNNSRALHFFLGLWPVVGIWFTALGIMTMAFNLNGFNFNQSVVDSQGRVINTWADILNRANLGMEVMHERNAHNFPLDLAAGESLPVALTAPAVNG------------VETPFNSNLAGRDIESTGFAWWSGNSRLINVSGKLLGAHVAHAGLMVFWCGAMTLFEVAHYIPEKPLYEQGLILLPHLATLGWGVGPGGEIVDIYPYFVVGILHIISSAVLGFGGVYHSLIGPDTLEESFPAFGYDWRDKNKITTILGIHLVILGFGALLLVVKAMYVGGLYDTWAPGGGDVRIIDNPTLNPVVIIGYVLKSPWGGDGWIVSVNNMEDIVGGHIWIGFTCIAGGFWHILTKPFAWARRAYVWSGEAYLSYSLVAVSLMGFIASQYSWYNNTAYPSEFYGPTGPEASQSQAFTFLVRDQRLGASVASAQGPTGLGKYLMRSPSGEIILGGETQRFWDLRAPWIEPLRGPNGLDLNKIKNDIQPWQERRAAEYMTHAPLGSLNSVGGVATEINSVNFVSPRSWLTCAHFLLGFVFYIGHLWHAGRARAAAAGFEKGINRENEPTLSLRPIDIAIGRGWFDLMDDWLKRDRFVFVGWSGLLLFPTSYLSIGGWFTGTTFVTSWYTHGLASSYLEGCNFFTAAVSTPANSMGHSLLLLWGPEAQGDFTRWCQIGGLWAFCALHGSFGLIGFCLRQFEIARLVGIRPYNAIAFSGPIAIFVSVFLMYPLGQASWFFAPSLGVAAIFRFLLFIQGFHNFTLNPFHMMGVAGILGAALLCAIHGATVQNTIFEDGDAANTFRAFTPTQAEETYSMVTANRFWSQIFGVAFSNKRWLHFFMLFVPLAGLWTSAIGIVGLALNLRAYDFVSQELRAAEDPEFETFYTKNILLNEGIRSWMAAQDQPHENFIFPEEVLPRGNALMSQSVERTRIKNERYESGVIPYAKMGYWDADYQIKDTDVLAMFRMTPQKGVDPVECAAAIAGESSTATWTVVWTDLLTACDLYRAKAYRVDPVPGAADQYFAYIAYELDLFEEGSLANLTASIIGNVFGFKAVNALRLEDMRMPVAYLKTFQGPATGVIVERERLDKYGRPLLGATVKPKLGLSGKNYGRVVYEGLKGGLDFLKDDENINSQPFMRWKERFLFGMEGVNRAAAGTGEIKGHYFNITAGTMEDMYERAEFCKEIGTVICMIDLVIGYTAIQSMGIWARKNSMILHLHRAGNSTYSRQKTHGMNFRVICKWMRMAGVDHIHAGTVVGKLEGDPLMVKGFYDTLLEVKTEVNLVEGLFFAQDWASLAKCMPVASGGIHCGQMHQLINYLGDDVVLQFGGGTIGHPDGIQSGATANRVALECMVIARNEGRDYVNEGPDILRTAAKSCGPLQSALDLWKDITFNYASTDTADFVETATANR
>Thalassiosira_pseudonana
KNVQVFVEKDAVETSFAKWAQPGHFSRTLAKGPKTTTWIWNLHADAHDFDSQTSSLEEVSRKIFSAHFGQLAIIFLWISGMHFHGAYFSNYSAWLTDPISIKQSSQVVWPIVGQEILNADVGGNFQGIQTTSGWFQMWRAEGITSEVELYWTAIGGLAMSAIMLFAGWFHYHKAAPKLEWFQNAESMMNHHLAGLLGLGCLSWSGHQIHIALPINKLLDAGVSPQEIPLPHEFLINRDLMAQLYPSFSKGLAPFFGGNWGEYSDFLTFKGGLNPVTGGLWLSDIAHHHLALSVLFIIAGHMYRTNWGIGHNMKEILEAHKGPFTGEGHKGLYEILTTSWHAQLAINLAMMGSLSIIVAHHMYAMPPYPYLATDYATQLSLFTHHMWIGGFCVVGGAAHGAIFMVRDYTPANNYNNLLDRVLRHRDAIISHLNWVCIFLGCHAFGFYIHNDTMRALGRPQDMFSDKAIQLQPIFAQWIQNIHLLAPGTTAPNALATTSYAFGGDVIEVGGKIAMMPIKLGTADFMVHHIHAFTIHVTVLILLKGVLYARSSKLIPDKANLGFRFPCDGPGRGGTCQSSSWDHVFLGLFWMYNSISVVIFHFSWKMQSDVWGTITPDGAISHITGGNFAQSSITINGWLRDFLWSQASQVIQSYGSASSAYGLIFLGAHFIWAFSLMFLFSGRGYWQELIESIVWAHNKLNAPTIQPRALSITQGRAVGLAHYLLGGIGTTWAFFLARAISITMIATLERREGVSLWERFCAWITSTENRLYIGWFGCLMFPTLLTATSCFIIAFIAAPPVDIDGIREPVAGSLLYGNNIISGAVIPSSNAIGMHFYPIWEAASVDEWLYNGGPYQLIVLHFLLGVASYMGREWELSYRLGMRPWIFVAFSAPVAAASAVFLVYPIGQGSFSDGMPLGISGTFNFMLVFQAEHNILMHPFHMAGVAGVFGGSLFSAMHGSLVTSSLIRETTENESTNYGYKFGQEEETYNIVAAHGYFGRLIFQYASFNNSRALHFFLALWPVLGIWLTAMGISTMAFNLNGFNFNQSVVDSQGRVINTWADIINRADLGMEVMHERNAHNFPLDLASGDVLPVAFTAPAVNA------------VETPFNSSIAGRDIESTGFAWWSGNARLINVSGKLLGAHVAHAGLMVFWAGAMILFEVSHFVPEKPLYEQGFICMQHLATLGYGIGPGGEITSTVPYFAVGVIHLISSAVLGFGGIYHSLLGPDTLEESFPFFGYDWRDKNKMTTILGIHLCLLGLGALLLVAKAMYLGGVYDTWAPGGGDVRYITTPTLNPIVIFGYVFRSPFGGDGWVVSVNNMEDLVGGHIWVGILCIVGGVWHIFTKPFSWARRAFVWSGEAYLSYSLAAISLMGFTASLYAWYNNTAYPSELYGPTGPEASQSQAFTFLVRDQRLGANVSSAQGPTGLGKYLMRSPSGEIIFGGETMRFWDLRAPWVEPLRGPNGLDINKIKNDIQPWQERRAAEYMTHAPLGSLNSVGGVATEINSVNYVSPRSWLCCSHFFLGFFFLIGHWWHSGRARAAAAGFEKGINRANEPVLSMRPIDIAIERGLFDLVDDWLKRDRFVFVGWSGILLFPTAYLAAGGWFTGTTFVTSWYTHGLASSYLEGCNFLTAAVSTPANSMGHSLLLLWGPEAQGDFTRWCQIGGLWAFIALHGAFGLIGFCLRQFEIARLVGIRPYNAIAFSGPIAVFVSVFLLYPLGQASWFFAPSFGVAAIFRFLLFLQGFHNWTLNPFHMMGVAGILGGALLCAIHGATVENTLFEDGDAANTFRAFTPTQSEETYSMVTANRFWSQIFGVAFSNKRWLHFFMLFVPVAGLWTSSIGIVGLALNLRAYDFVSQELRAAEDPEFETFYTKNILLNEGIRSWMAAQDQPHENFVFPEEVLPRGNALMSQSVSRTRIKSDRYESGVIPYAKMGYWDAAYTVKDTDVLALFRITPQPGVDPVEAAAAVAGESSTATWTVVWTDLLTACERYRAKAYRVDPVPSATDQYFAFIAYECDLFEEASLSNLTASIIGNVFGFKAISALRLEDMRIPHSYLKTFQGPATGIVVERERLNKYGTPLLGATVKPKLGLSGKNYGRVVYEGLKGGLDFLKDDENINSQPFMRWRERFLNCLEGINRASAATGEVKGSYLNITAATMEEVYKRAEYAKMIGSVIVMIDLVMGYTAIQSIAYWARENDMLLHLHRAGNSTYARQKNHGINFRVICKWMRMSGVDHIHAGTVVGKLEGDPLMIKGFYDILRLTELEVNLPFGIFFEMDWASLRRCMPVASGGIHCGQMHQLIHYLGDDVVLQFGGGTIGHPDGIQAGATANRVALEAMVLARNEGLDYFNQGPQILRDAAKTCGPLQTALDLWKDISFNYTSTDTADFAETATANR
>Tisochrysis_lutea
SKVRVIVDKDPVATSFEKWAQPGHFSRTLAKGPKTTTWIWNLHADAHDFDSQTSSLEDISRKIFSAHFGQLAIIFLWVSQAYFHGARFSNYSAWLQNPTAIKPSAQVVWPIVGQEILNGDVGGGFSGVQITSGVFQMWRASGITNETELYWTAMGGLVMSALMVFAGWFHYHKAAPKLEWFQNVESMMNHHLAGLLGLGCLSWSGHQIHISLPINKLLDAGVAPQEIPLPHELLFNQDLMAQLYPSFKKGLLPFFTLNWSEYSDFLTFKGGLNPITGSLWLSDTAHHHLALAVLFIFAGHMYRTNWGIGHSMKEILEAHKGPLTGEGHKGLYEILTTSWHAQLAINLAMMGSLSIIVAHHMYAMPPYPYIGVDYPTQLSLFTHHMWIGGFCICGAAAHGAIFMVRDYSPVQSYNNLLDRVLRHRDAIISHLNWVCIFLGTHSFGFYIHNDTMRALGRPQDMFSDKAIQLQPIFAKWVQSLHTLAPGSTAPNALATSSYAFGGDVVAVNGKIAMMPITLGTADFMVHHIHAFTIHVTVLILLKGVLFARSSRLIPDKANLGFRFPCDGPGRGGTCQVSAWDHIFLGLFWMYNCISVVIFHFSWKMQSDVWGTISSSGKISHVTGGNFANSALTINGWLRDFLWSQASQVIQSYGSALSAYGLIFLGAHFIWAFSLMFLFSGRGYWQELIESIVWAHNKLKAPAIQPRALSITQGRAVGLAHYLLGGIGTTWSFFLARIISVGMTTTLERRESASFWEQFCAWITSTENRLYIGWFGCLMFPTLLTAISAYIIAFIAAPPVDIDGIREPVAGSLLYGNNIISGAVVPSSNAIGVHFYPIWEAASIDEWLYNGGTYQLVVFHFFIGVCAYIGREWELSYRLGMRPWICVAFSAPVAAAAAVFIIYPIGQGSFSDGMPLGISGTFNFMLVFQAEHNILMHPFHMLGVAGVFGGSLFSAMHGSLVTSSLIRETTENESANYGYKFGQEEETYNIVAAHGYFGRLIFQYASFNNSRALHFFLGAWPVVGIWFTAMGVATMAFNLNGFNFNQSVVDSQGRVINTWADILNRSNLGMEVMHERNAHNFPLDLAAGESLPVALVAPVVAAMKTLSSQRRFYHVETPFNTVIAGRDIESTGFAWWSGNARLINVSGKLLGAHVAHAGLMVFWCGAMTLFEVAHYIPEKPLYEQGCILIPHLTTLGWGVGPGGEVTDVYPFFVVGVLHLISSAVLGFGGVYHSLIGPDTLEESFPFFGYDWRDKNKMTTILGIHLILLGIGCFLLVAKACFVGGVYDTWAPGGGDVRIITAPTLNPLIIFGYVLKSPFGGDGWVISVDNMEDLIGGHIWLGFLCVVGGIWHILTKPFAWARRTFVWSGEAYLSYSLAALSLMGLTASVFVWYNNTAYPSEFYGPTGPEASQSQAFTFLVRDQRLGANVASAQGPTGLGKYLMRSPSGEIIFGGETMRFWDMRAPWVEPLRGPNGLDLNKIRNDIQPWQERRAAEYMTHAPLGALNSVGGVATEINSVNYVSPRSWLTTSHFFLGFFLWVGHLWHAGRARAAAAGFEKGINRENEPVLSMRPLDIAIDRGVFDLIDDWLKRDRFVFVGWSGLLLFPCAFLAVGGWLTGITFVTSWYTHGLASSFLEGCNFLTAAVSTPANSMGHSLLLLWGPEAQGDLTRWFQIGGLWTFVALHGSFGVIGFCLRQFEIARLVGIRPYNAIAFSGPIAVFVTVFLVYPLGQASWFFAPSFGVAAIFRFLLFLQGFHNWTLNPFHMMGVAGILGGALLCAIHGATVENTLFEDGDAANTFRAFTPTQSEETYSMVTANRFWSQIFGVAFSNKRWLHFFMLFVPVAGMWTSAIGIVGLALNLRAYDFVSQELRAAEDPEFETFYTKNNLLNEGIRSWMAAQDQPHENFIFPEEVLPRGNALMSQAVERTRIKSERYESGVIPYAKMGYWDPEYAIKDTDLLALFRCTPQPGVDPVEAAAALAGESSTATWTVVWTDLLTACDLYRAKAYRVDPVPGASDTYFCYIAYDLDLFEEGSLANLTASIIGNIFGFKAVKALRLEDMRMPVALLKTYQGPATGLVVERERLDKFGRPLLGATVKPKLGLSGKNYGRVVFEGLKGGLDFLKDDENINSQPFMRYRERFLYSMEGVNNAAATTGEVKGHYLNTTAATMEDMYERADFAKELGSVIVMIDLVIGYTAIQTMGRWARKSDVILHLHRAGNSTYSRQKSHGMNFRVICKWMRMSGCDHIHAGTVVGKLEGDPLMIKGFYNTLLDTKTDINLPQGLFFAQDWASLRKCVPVASGGIHCGQMHQLIDYLGDDVVLQFGGGTIGHPDGIQAGATANRVALESMVVARNEGRDYVAEGPQILRDAARSCGPLQTALDLWKDITFNYASTDTADFVETPTANR
>Gephyrocapsa_oceanica
SKVRVIVDKDPVATSFEKWAQPGHFSRTLAKGPKTTTWIWNLHADAHDFDSQTSSLEDISRKIFSAHFGQLAIIFLWVSQAYFHGARFSNYSAWLLNPTSIKPSAQVVWPVVGQEILNGDVGGGFSGVQITSGVFQMWRASGITNETELYWTAMGGLMMSALMVFAGWFHYHKAAPKLEWFQNVESMMNHHLAGLLGLGCLSWSGHQIHISLPINKLLDAGVAPQEIPLPHELLFNQDLMAQLYPSFKKGLLPFFTLNWGEYSDFLTFKGGLNPITGSLWLSDTAHHHLALAVLFIFAGHMYRTNWGIGHSMKEILEAHKGPLTGEGHKGLYEILTTSWHAQLAINLAMMGSLSIIVAHHMYAMPPYPYIAVDYPTQLSLFTHHMWIGGFCVCGAAAHGAIFMVRDYSPVQSYNNLLDRVLRHRDAIISHLNWVCIFLGTHSFGLYIHNDTMRALGRPQDMFSDKAIQLQPIFAKWVQSLHTLAPGNTAPNSLATASYAFGGDVVAVNGKIAMMPIQLGTADFLVHHIHAFTIHVTVLILLKGVLFARSSRLIPDKANLGFRFPCDGPGRGGTCQVSAWDHIFLGLFWMYNCISVVIFHFSWKMQSDVWGTISEKGKITHITGGNFANSALTINGWLRDFLWSQASQVIQSYGSALSAYGIIFLGAHFIWAFSLMFLFSGRGYWQELIESVVWAHNKLKAPAIQPRALSITQGRAVGLAHYLLGGIGTTWSFFLARIISVGMTTTLERRESASFWEQFCAWITSTENRLYIGWFGCLMFPTLLSAISAYIIAFIAAPPVDIDGIREPVAGSLLYGNNIISGAVVPSSNAIGVHFYPIWEAASIDEWLYNGGTYQLVVLHFFIGVCAYIGREWELSYRLGMRPWICVAFSAPVAAAAAVFVIYPIGQGSFSDGMPLGISGTFNFMLVFQAEHNILMHPFHMLGVAGVFGGSLFSAMHGSLVTSSLIRETTENESANYGYKFGQEEETYNIVAAHGYFGRLIFQYASFNNSRALHFFLGAWPVVGIWFTAMGVATMAFNLNGFNFNQSVVDSQGRVINTWADILNRSNLGMEVMHERNAHNFPLDLAAGESLPVALVAPAVAAMKTLSSQRRFYHVETPFNTVIAGRDIESTGFAWWSGNARLINVSGKLLGAHVAHAGLMVFWCGAMTLFEVAHYIPEKPLYEQGCILIPHLTTLGWGVGPGGEVTDVYPFFVVGVLHLISSAVLGFGGVYHSLIGPDTLEESFPFFGYDWRDKNKMTTILGIHLILLGIGCFLLVAKACFVGGVYDTWAPGGGDVRIISAPTLNPLIIFGYVLKSPFGGDGWVISVDNMEDLVGGHIWLGFLCVVGGIWHILTKPFAWARRTFVWSGEAYLSYSLAALSLMGLTAAIFVWYNNTAYPSEFYGPTGPEASQSQAFTFLVRDQRLGANVASAQGPTGLGKYLMRSPSGEIIFGGETMRFWDMRAPWVEPLRGPNGLDLNKIRNDIQPWQERRAAEYMTHAPLGALNSVGGVATEINSVNYVSPRSWLCCSHFFLGFFLWVGHLWHAGRARAAAAGFEKGINRENEPVLSMRPLDIAIDRGVFDLIDDWLKRDRFVFVGWSGLLLFPCAFLAVGGWLTGITFVTSWYTHGLASSFLEGCNFLTAAVSTPANSMGHSLLLLWGPEAQGDITRWFQIGGLWTFVALHGSFGVIGFCLRQFEIARLVGIRPYNAIAFSGPIAVFVTVFLVYPLGQASWFFAPSFGVAAIFRFLLFLQGFHNWTLNPFHMMGVAGILGGALLCAIHGATVENTLFEDGDAANTFRAFTPTQSEETYSMVTANRFWSQIFGVAFSNKRWLHFFMLFVPVAGMWTSAIGIVGLALNLRAYDFVSQELRAAEDPEFETFYTKNNLLNEGIRSWMAAQDQPHENFIFPEEVLPRGNALMSQAVERTRIKSERYESGVIPYAKMGYWDPEYVIKDTDILALFRCTPQPGVDPVEAAAALAGESSTATWTVVWTDLLTACDLYRAKAFRVDPVPSAADTYFCYIAYDIDLFEEGSLANLTASIIGNIFGFKAVKALRLEDMRFPVALLKTYQGPATGVVVERERMDKFGRPLLGATVKPKLGLSGKNYGRVVFEGLKGGLDFLKDDENINSQPFMRYRERFLYSMEGVNHAACLTGEVKGHYLNTTAATMEDMYERANFARDLGSVIVMIDLVIGYTAIQSMGKWSRDNDVILHLHRAGNSTYSRQKNHGMNFRVICKWMRMSGCDHIHAGTVVGKLEGDPLMIKGFYNTLLDTKTEVNLPQGLFFAQDWASLRKCVPVASGGIHCGQMHQLINYLGDDVVLQFGGGTIGHPDGIQAGATANRVALECMVLARNEGRDYIAEGPQILRDAAKTCGPLQTALDLWKDITFNYASTDTADFVETATANV
>Chrysotila_carterae
KKVQVVVDKDPVVTSFEKWAQPGHFSRTLAKGPKTTTWIWNLHADAHDFDSQTSSLEDISRKIFSAHFGQLAIIFLWISGMYFHGARFSNYSAWLANPTTIKPSAQVVWPIVGQEILNGDVGGGFAGVQITSGFFQLWRASGITNEIELYWTAIGGLIMSALMVFAGWFHYHKAAPKLEWFQNAESMMNHHLAGLLGLGCLGWSGHQIHVSLPINKLLDAGVSPQEIPLPYELIFNQDLMAQLYPSFKQGLVPFFTLNWSAYSDFLTFKGGLNPITGGLWLSDTAHHHLALSVLFIFAGHMYRTNWGIGHSMKEILEAHKGPLTGEGHKGLYEILTTSWHAQLAINLAMMGSVSIIVAHHMYAMPPYPYIGIDYPTQLSLFTHHMWIGGFCVCGAGAHASIFMVRDYSPVQSYNNLLDRVLRHRDAIISHLNWVCIFLGTHSFGLYIHNDTMRALGRPQDMFSDKAIQLQPIFAQWVQSLHTLAPGNTAPNALATTSYAFGGDVVAVNGKIAMMPIALGTADFLVHHIHAFTIHVTVLILLKGTLFARNSRLIPDKANLGFRFPCDGPGRGGTCQVSAWDHVFLGLFWMYNCISVVIFHFSWKMQSDVWGTVSAAGKISHVTGGNFANSALTINGWLRDFLWSEASQVIQSYGSALSAYGLIFLGAHFIWAFSLMFLFSGRGYWQELIESIVWAHSKLKAPAIQPRALSITQGRAVGLAHYLLGGIGTTWSFFLARIISVGMTTTLERRESASFWEQFCAWITSTENRLYIGWFGCLMFPTLLTATSAYIIAFIAAPPVDIDGIREPVAGSLLYGNNIISGAVVPSSNAIGVHFYPIWEAASIDEWLYNGGPYQLVVFHFFIGVCAYIGREWELSYRLGMRPWICVAFSAPVAAAAAVFVIYPIGQGSFSDGMPLGISGTFNFMLVFQAEHNILMHPFHMLGVAGVFGGSLFSAMHGSLVTSSLIRETSENESLNYGYKFGQEEETYNIVAAHGYFGRLIFQYASFNNSRALHFFLGAWPVVGIWFTAMGVATMAFNLNGFNFNQSVVDSQGRVINTWADILNRSNLGMEVMHERNAHNFPLDLAAGESLPVALVAPAVAA---------------------------------------------------------MVFWCGAMTLFEVAHYIPEKPLYEQGCILIPHLTTLGWGVGPGGEVTDVYPFFVVGVLHLISSAVLGFGGVYHSLIGPDTLEESFPFFGYDWRDKNKMTTILGIHLILLGIGSFLLVAKACFVGGLYDTWAPGGGDVRIVTAPTLNPLIIFGYVLKSPFGGDGWIISVNNLEDLVGGHIWLGFLCVVGGIWHILTKPFAWARRTFVWSGEAYLSYSLAALSVMGLTASVFVWYNNTAYPSEFFGPTGPEASQSQAFTFLVRDQRLGANVASAQGPTGLGKYLMRSPSGEIIFGGETMRFWDMRAPWVEPLRGPNGLDLNKIRNDIQPWQERRAAEYMTHAPLGALNSVGGVATEINSVNYVSPRSWLTTSHFFLGFFLWVGHLWHAGRARAAAAGFEKGINRENEPVLSMRPLDIAIDRGVFDLIDDWLKRDRFVFVGWSGLLLFPCAFLAVGGWLTGITFVTSWYTHGLASSFLEGCNFLTAAVSTPANSMGHSLLLLWGPEAQGDITRWFQIGGLWTFVALHGSFGVIGFCLRQFEIARLVGIRPYNAIAFSGPIAVFVTVFLVYPLGQASWFFAPSFGVAAIFRFLLFLQGFHNWTLNPFHMMGVAGILGGALLCAIHGATVENTLFEDGDAANTFRAFTPTQSEETYSMVTANRFWSQIFGVAFSNKRWLHFFMLFVPVAGMWTSSLGIVGLALNLRSYDFVSQELRAAEDPEFETFYTKNNLLNEGIRSWMAAQDQPHENFIFPEEVLPRGNALMSQAVERTRIKSERYESGVIPYAKMGYWDPEYSIKETDILALFRCTPQPGVDPVEAAAALAGESSTATWTVVWTDLLTACDLYRAKAYRVDPVPSAADTYFCYIAYDIDLFEEGSLANLTASIIGNIFGFKAVKALRLEDMRMPYALLKTYQGPATGLIVERERLDKFGRPLLGATVKPKLGLSGKNYGRVVFEGLKGGLDFLKDDENINSQPFMRYRERFLYSMEGVNHAAAVSGEVKGHYLNATAATMEDMYERAEFAKDLGSVIVMIDLVIGYTAIQSMAIWARKTDMILHLHRAGNSTYSRQKTHGMNFRVICKWMRMSGVDHIHAGTVVGKLEGDPLMIKGFYNTLLDFKTDINLPQGLFFAQDWASLRKCVPVASGGIHCGQMHQLINYLGDDVVLQFGGGTIGHPDGIQAGATANRVALECMVIARNEGRDYISEGPQILRDAAKTCGPLQTALDLWKDITFNYASTDTADFVETPTANR
>Prymnesium_parvum
------------------------------------------------------SLEDISRKIFSAHFGQLSIIFLWLSGMYFHGARFSNYSAWLSSPTTIKPSAQVVWPIVGQEILNGDVGGGFSGVQVTSGWFQMWRASGITNETELYWTAIGGLVMSALMVFAGWFHYHKAAPKLEWFQNAESMMNHHLAGLLGLGCLSWAGHQIHISLPINKLLDAGVSPQEIPLPHELLFNQDLMGQLYPSFKKGLVPFFTLNWSEYSDFLTFKGGLNPITGSLWLSDTAHHHLALAVLFIFAGHMYRTNWGIGHSMKEILEAHKGPLTGEGHKGLYEVLTTSWHAQLAINLAMVGSVSIIVAHHMYAMPPYPYIAIDYPTQLSIFTHHMWIGGFCVVGAGTHAAIFMVRDYSPVQSYNNLLDRVLRHRDAIISHLNWVCIFLGTHSFGLYIHNDTMRALGRPQDLFSDKAIQLQPIFAKWVQSLHVLAPGNTAPNALATSSYAFGGDVVAVNGKIAMMPIPLG-------------------------------------------------------------------------------------------------------------------------------------------------------------------------------------------------------------------------------------------WEQFCAWITSTENRLYIGWFGCLMFPTLLTAISCYVIAFIAAPPVDIDGIREPVAGSLLYGNNIISGAVVPSSNAIGVHFYPIWEAASVDEWLYNGGPYQLVVFHFFIGVCAYIGREWELSYRLGMRPWICVAFSAPVAAAAAVFVIYPIGQGSFSDGMPLGISGTFNFMLVFQAEHNILMHPFHMLGVAGVFGGSLFSAMHGSLVTSSLIRETTENESANYGYKFGQEEETYNIVAAHGYFGRLIFQYASFNNSRALHFFLGAWPVIGIWFTAMGVATMAFNLNGFNFNQSVVDSQGRVINTWADILNRSN---------------------------------------------------------------------------------------------------------------------------------------------------------------------------------------------------------------------------------------------------------------------------------------------------------------------------------------------------------------------------------------------------------------------------------------------------------------------------------------------------------------------------------------------------------------------------------------------------------------------------------------------------------------------------------------------------------------------------------------------------------------------------------------------------------------------------------------------------------------------------------------------------------------DPDYVIKDTDILALFRCTPQPGVDPVEAAAALAGESSTATWTVVWTDLLTACDLYRAKAYRVDPVPSTPDTYFCYVAYDLDLFEEGSLANLTASIIGNIFGFKAVKALRLEDMRFPVALLKTYQGPATGLIVERERMDKYGRPLLGATVKPKLGLSGKNYGRVVFEGLKGGLDFLKDDENINSQPFMRYRERFLYSMEGVNHAAAMTGEVKGHYLNATAATMEDMYERAEFCKELGSVIVMIDLVIGYTAIQSMAKWSRKTDMILHLHRAGNSTYSRQKNHGMNFRVICKWMRMAGVDHIHAGTVVGKLEGDPLMIKGFYNTLLDFKSEMCLAEGLFFAQDWASLRKCVPVASGGIHCGQMHQLINYLGDDVVLQFGGGTIGHPDGIQSGATANRVALECMVLARNEGRDYISEGPQILRDAAKSCGPLQTALDLWKDITFNYASTDTADFVQTPTANV
>Prymnesium_parvum_Texoma
KKVKVIVDKNPVATSFEKWAQPGHFSRTLAKGPKTTTWIWNLHADAHDFDSQTNSLEDISRKIFSAHFGQLSIIFLWLSGMYFHGARFSNYSAWLSSPTTIKPSAQVVWPIVGQEILNGDV-GGFSGVQVTSGWFQMWRASGITNETELYWTAIGGL-MSALMVFAGWFHYHK--PKLEWFQNAESMMNHHLAGLLGLGCLSWAGHQIHISLPINKLLDAGVSPQEIPLPHELLFNQDLMGQLYPSFKKGLVPFFTLNWSEYSDFLTFKGGLNPITGSLWLSDTAHHHLALAVLFIFAGHMYRTNWGIGHSMKEILEAHKGPLTGEGHKGLYEILTTSWHAQLAINLAMVGSVSIIVAHHMYAMPPYPYIAIDYPTQLSIFTHHMWIGGFCVVGAGTHAAIFMVRDYSPVQSYNNLLDRVLRHRDAIISHLNWVCIFLGTHSFGLYIHNDTMRALGRPQDLFSDKAIQLQPIFAKWVQSLHVLAPGNTAPNALATSSYAFGGDVVAVNGKIAMMPIPLGTADFMVHHIHAFTIHVTVLILLKGV-FARSSRLIPDKANLGFRFPCDGPGRGGTCQVSAWDHVFLGLFWMYNSISVVIFHFSWKMQSDVWGTISSAG-ISHITGGNFANSALTINGWLRDFLWSQASQVIQSYGSALSAYGLIFLGAHFIWAFSLMFLFSGRGYWQELIESIVWAHNKLKAPAIQPRALSITQGRAVGLAHYLLGGIGTTWSFFLARIISVG-------RESASFWEQFCAWITSTENRLYIGWFGCLMFPTLLTAISCYVIAFIAAPPVDIDGIREP--GSLLYGNNIISGAVVPSSNAIGVHFYPIWEAASVDEWLYNGGPYQLVVFHFFIGVCAYIGREWELSYRLGMRPWICVAFSAPVAAAAAVFVIYPIGQGSFS-GMPLGISGTFNFMLVFQAEHNILMHPF-MLGVAGVFGGSLFSAMHGSLVTSSLIRETTENESANYGYKFGQEEETYNIVAAHGYFGRLIFQYASFNNSRALHFFLGAWPVIGIWFTAMGVATMAFNLN-FNFNQSVVDSQGRVINTWADILNRSNLGMEVMHERNAHNFPLDLAAGESLPVAL-------------------------------DIESTGFAWWSGNARLINVSGKLLGAHVAHAGLMVFWCGAMTLFEVAHYIPEKPLYEQGCILIPHLTTLGWGVGPGGEVTDVYPFFVVGVLHLISSAVLGFGGVYHSLIGPDTLEESYPFFGYDWRDKNKMTTILGIHLILLGIGCFLLVAKACFVGGVYDTWAPGGGDVRIVTSPTLNPLIIFGYVLKSPFGGDGWVVSVNNMEDLVGGHIWLGFLCVVGGIWHILTKPFAWARRTFVWSGEAYLSYSLAALSLMGLTASIFVWYNNTAYPSEFYGPTGPEASQSQAFTFLVRDQRLGANVASAQGPTGLGKYLMRSPSGEIIFGGETMRFWDMRAPWVEPLRGPNGLDLNKIRNDIQPWQERRAAEYMTHAPLGALNSVGGVATEINSVNYVSPRSWLTTSHFFLGFFLWVGHLWHAGRARAAAAGFEKGINRENEPVLSMRP-------------------------------------------------------------------------------------------------------------------------------------------------------------------------------------------------MGVAGILGGALLCAIHGATVENTLFEDGDAANTFRAFTPTQSEETYSMVTANRFWSQIFGVAFSNKRWLHFFMLFVPVAGMWTSAIGIVGLALNLRSYDFVSQELRAAEDPEFETFYTKNNLLNEGIRAWMAAQDQPHENFIFPEEVLPRGNAL------------------------MGYWDPDYVIKDTDILALFRCTPQPGVDPVEAAAALAGESSTATWTVVWTDLLTACDLYRAKAYRVDPVPSAADTYFCYIAYDLDLFEEGSLANLTASIIGNIFGFKAVKAF--------VALLKTYQGPATGLVVERERMDKFGRPLLGATVKPKLGLSGKNYGRVVFEGLKGGLDFLKDDENINSQPFMRYRERFLYSMEGVNHAAAMTGEVKGHYLNATGATMEDMYERAEFSKELGSVIVMIDLVIGYTAIQTMAKWSRKTDMILHLHRAGNSTYSRQKNHGMNFRVICKWMRMAGVDHIHAGTVVGKLEGDPLMIKGFYNTLLDFKSEVNLPEGLFFAQDWASLRKCVPVASGGIHCGQMHQLINYLGDDVVLQFGGGTIGHPDGIQSGATANRVALECMVLARNEGRDYVAEGPQILRDAAKSCGPLQTALDLWKDITFNYASTDTADFVETPTANV
>Isochrysis_sp_SAG_927-2
------------------------------------------------------SLEDISRKIFSAHFGQLAIIFLWVSQAYFHGARFSNYSAWLLNPTTIKPSAQVVWPIVGQEILNGDVGGGFSGVQITSGVFQMWRASGITNETELYWTAMGGLVMSALMVFAGWFHYHKAAPKLEWFQNVESMMNHHLAGLLGLGCLSWSGHQIHISLPINKLLDAGVAPQEIPLPHELLFNQDLMAQLYPSFKKGLVPFFTLNWSEYSDFLTFKGGLNPITGSLWLSDTAHHHLALAVLFIFAGHMYRTNWGIGHSMKEILEAHKGPLTGEGHKGLYEILTTSWHAQLAINLAMLGSVSIIVAHHMYAMPPYPYIGVDYPTQLSLFTHHMWIGGFCVCGAAAHGAIFMVRDYSPVQSYNNLLDRVLRHRDAIISHLNWVCIFLGTHSFGLYIHNDTMRALGRPQDMFSDKAIQLQPIFAKWIQSLHTLAPGNTAPNALATSSNAFGGDVIAVNGKIAMMPINLG-------------------------------------------------------------------------------------------------------------------------------------------------------------------------------------------------------------------------------------------WEQFCAWITSTENRLYIGWFGCLMFPTLLTAISAYIIAFIAAPPVDIDGIREPVAGSLLYGNNIISGAVVPSSNAIGVHFYPIWEAASIDEWLYNGGTYQLVVFHFFIGVCSYIGREWELSYRLGMRPWICVAFSAPVAAAAAVFVIYPIGQGSFSDGMPLGISGTFNFMLVFQAEHNILMHPFHMLGVAGVFGGSLFSAMHGSLVTSSLIRETTENESANYGYKFGQEEETYNIVAAHGYFGRLIFQYASFNNSRALHFFLGAWPVVGIWFTAMGVATMAFNLNGFNFNQSVVDSQGRVINTWADILNRSNLGMEVMH------------------------------------------------------------------------------------------------------------------------------------------------------------------------------------------------------------------------------------------------------------------------------------------------------------------------------------------------------------------------------------------------------------------------------------------------------------------------------------------------------------------------------------------------------LAVGGWLTGITFVTSWYTHGLASSFLEGCNFLTAAVSTPANSMGHSLLLLWGPEAQGDITRWFQIGGLWAFVALHGSFGVIGFCLRQFEIARLVGIRPYNAIAFSGPIAVFVTVFLVYPLGQASWFFAPSFGVAAIFRFLLFLQGFHNWTLNPFHMMGVAGILGGALLCAIHGATVENTLFEDGDAANTFRAFSPTQSEETYSMVTANRFWSQIFGVAFSNKRWLHFFMLFVPVAGMWTSAIGIVGLALNLRAYDFVSQELRAAEDPEFETFYTKNNLLNEGIRSWMAAQDQPHEN------------------------------------------------------------------------------------VVWTDLLTACDLYRAKAYRVDPVPTTADTYFCYVAYDIDLFEEGSLANLTASIIGNIFGFKAVKALRLEDMRMPVALLKTYQGPATGLVVERERLDKFGRPLLGATVKPKLGLSGKNYGRVVFEGLKGGLDFLKDDENINSQPFMRYRERFLYSMEGVNNAAATTGEVKGHYLNTTAATMEDMYERANFAKDLGSVIVMIDLVIGYTAIQSMGKWARNYDCILHLHRAGNSTYSRQKSHGMNFRVICKWMRMSGCDHIHAGTVVGKLEGDPLMIKGFYNTLLDCKSDINLPQGLFFAQDWASLRKCVPVASGGIHCGQMHQLIDYLGDDVVLQFGGGTIGHPDGIQAGATANRVALESMVVARNEGR--------------------------------------------------
>Isochrysis_galbana_CCMP1323
SKVRVIVDKDPVATSFEKWAQPGHFSRTLAKGPKTTTWIWNLHADAHDFDSQTSSLEDISRKIFSAHFGQLAIIFLWVSQAYFHGARFSNYSAWLLNPTTIKPSAQVVWPIVGQEILNGDV-GGFSGVQITSGVFQMWRASGITNETELYWTAMGGL-MSALMVFAGWFHYHK--PKLEWFQNVESMMNHHLAGLLGLGCLSWSGHQIHISLPINKLLDAGVAPQEIPLPHELLFNQDLMAQLYPSFKKGLVPFFTLNWSEYSDFLTFKGGLNPITGSLWLSDTAHHHLALAVLFIFAGHMYRTNWGIGHSMKEILEAHKGPLTGEGHKGLYEILTTSWHAQLAINLAMLGSVSIIVAHHMYAMPPYPYIGVDYPTQLSLFTHHMWIGGFCVCGAAAHGAIFMVRDYSPVQSYNNLLDRVLRHRDAIISHLNWVCIFLGTHSFGLYIHNDTMRALGRPQDMFSDKAIQLQPIFAKWIQSLHTLAPGNTAPNALATSSYAFGGDVIAVNGKIAMMPIKLGTADFLVHHIHAFTIHVTVLILLKGV-FARSSRLIPDKANLGFRFPCDGPGRGGTCQVSAWDHVFLGLFWMYNCISVVIFHFSWKMQSDVWGTISSAG-ISHVTGGNFANSALTINGWLRDFLWSQASQVIQSYGSALSAYGLIFLGAHFIWAFSLMFLFSGRGYWQELIESIVWAHNKLKAPAIQPRALSITQGRAVGLAHYLLGGIGTTWSFFLARIISVG-------RESASFWEQFCAWITSTENRLYIGWFGCLMFPTLLTAISAYIIAFIAAPPVDIDGIREP--GSLLYGNNIISGAVVPSSNAIGVHFYPIWEAASIDEWLYNGGTYQLVVFHFFIGVCSYIGREWELSYRLGMRPWICVAFSAPVAAAAAVFVIYPIGQGSFS-GMPLGISGTFNFMLVFQAEHNILMHPF-MLGVAGVFGGSLFSAMHGSLVTSSLIRETTENESANYGYKFGQEEETYNIVAAHGYFGRLIFQYASFNNSRALHFFLGAWPVVGIWFTAMGVATMAFNLN-FNFNQSVVDSQGRVINTWADILNRSNLGMEVMHERNAHNFPLDLAAGESLPVAL---------------------------------------------------------------------------------------------------------------------------------------------------------------------------------------------------------------------------------------------------------------------------------------------------------------------------------------------------------------------------------------------------------------------------------------------------------------------------------------------------------------------------------------------------------------------------------------------------------------------------------------------------------------------------------------------MGVAGILGGALLCAIHGATVENTLFEDGDAANTFRAFSPTQSEETYSMVTANRFWSQIFGVAFSNKRWLHFFMLFVPVAGMWTSAIGIVGLALNLRAYDFVSQELRAAEDPEFETFYTKNNLLNEGIRSWMAAQDQPHENFIFPEEVLPRGNAL------------------------MGYWDPEYAIKETDLLALFRCTPQPGVDPVEAAAALAGESSTATWTVVWTDLLTACDLYRAKAYRVDPVPTTADTYFCYVAYDIDLFEEGSLANLTASIIGNIFGFKAVKALRLEDMRMPVALLKTYQGPATGLVVERERLDKFGRPLLGATVKPKLGLSGKNYGRVVFEGLKGGLDFLKDDENINSQPFMRYRERFLYSMEGVNNAAATTGEVKGHYLNTTAATMEDMYERANFAKDLGSVIVMIDLVIGYTAIQSMGKWARNYDCILHLHRAGNSTYSRQKSHGMNFRVICKWMRMSGCDHIHAGTVVGKLEGDPLMIKGFYNTLLDCKSDINLPQGLFFAQDWASLRKCVPVASGGIHCGQMHQLIDYLGDDVVLQFGGGTIGHPDGIQAGATANRVALESMVVARNEGRDYVSEGPQILRDAARTCGPLQTALDLWKDITFNYASTDTADFVETATANR
>Pavlova_gyrans
------------------------------------------------------SLEDVSRKIFSAHFGQLSIIFLWISGMFFHGARFSNYSAWLSNPTGIKPSAQIVWPIVGQEILNGDVGGGFQGVQITSGFFQIWRAAGITNEVELYWTAIGGLVASGLMLFAGWFHYHKSAPKLEWFQNVESMLNHHLAGLLGLGSLSWAGHQIHIALPINKLLDAGVSPQEIPLPHEFLTNHELMNQLYPSFKQGLVPFFTLEWGAYSDFLTFKSGLNPVTGGLWLTDTAHHHLAIAVLFIIAGHMYRTNWGIGHSLKEILEGHKGPFTGEGHKGLYEILTTSWHAQLAINLAMVGSLSIIVAHHMYAMPPYPYIATDYATQLSLFTHHMWIGGFCVVGAGAHASIFMVRDYDPTQSYNNLLDRVLRHREAIISHLNWVCIFLGMHSFGLYIHNDTMRALGRSKDMFSDSAIKLEPVFAKWIQSFHTIANQGTAPNALATTSYAFGGDVVSVNGKVAMMPIYLG-------------------------------------------------------------------------------------------------------------------------------------------------------------------------------------------------------------------------------------------WEQFCSWVTSTDNRLYIGWFGCLMIPTLLTAISCYIIAFIAAPPVDIDGIREPVAGSLLYGNNIISGAVVPSSNAIGVHFYPVWEAASLDEWLYNGGPYQLVVFHFFIGVCAYIGREWELSYRLGMRPWICVAFSAPVAAAAAVFIVYPIGQGSFSDGMPLGISGTFNFMLVFQAEHNILMHPFHMAGVAGVFGGSLFSAMHGSLVTSSLIRETTENESANYGYKFGQEEETYNIVAAHGYFGRLIFQYASFNNSRALHFFLGAWPVVGIWLTALGVSTMAFNLNGFNFNQSVVDSQGRVINTWADIVNRS--------------------------------------------------------------------------------GKLLGAHVAHAGLMVFWAGAMCLFEVAHFVPEKPLYEQGLILLPHLAGLGWGVGPGGEIVDTYPYFVVGVVHLISSAVLGFGGVYHSLIGPDTLEESYPFFGYDWRDKNKMTTILGIHLILLGVGAFLLVLKAMFFGGLYDTWAPGGGDVRVVANPTLNPGAIFNYVLKSPFGGDGWIVSVNNLEDLVGGHVWVGLICIVGGIFHIITKPFAWARRGFVWSGEAYLSYSLGALSLMGIIASIFVWYNNTAYPSEFFGPTGPEASQAQAFTFLVRDQRLGANVASAQGPTGLGKYLMRSPSGEIILGGETMRFWDMRAPWIEPLRGPNGLDLNKI--------------------------------------------------------------------------------------------------------------------------------LALGGWFTGTTFVTSWYTHGIASSYLEGCNFLTAAVSTPANSMGHSLLFLWGPEAQGDFTRWCQIGGLWAFIALHGAFGLIGFCLRQFEIARLVGIRPYNAIAFSGPISIFVSVFLLYPLGQASWFFAPSFGVAAIFRFLLFLQGFHNWTLNPFHMMGVAGILGGALLCAIHGATVENTLFEDGDAANTFRAFSPTQSEETYSMVTANRFWSQIFGVAFSNKRWLHFFMLFVPVAGLWASAVGIVGLALNLRAYDFVSQELRAAEDPEFETFYTKNNLLNEGIRAWMAAQDQPHEN------------------------------------------------------------------------------------VVWTDLLTACDLYRAKAFRVDPVPNSSDQYFAYIAYDIDLFEEGSLANLTASIIGNVFGFKAVKALRLEDMRIPYAYLKTFQGPATGVIVERERMDKFGRPLLGATVKPKLGLSGKNYGRVVYEGLKGGLDFLKDDENINSQPFMRWRERFLFSMEGVNRAAAASGEVKGHYLNSTAATMEEMYERAEYAKNLGSIIVMIDLVIGYTAIQSMALWARKHDTILHLHRAGNSTYSRQKNHGMNFRVICKWMRMSGVDHIHAGTVVGKLEGDPLMVKGFYNTLLENKTDINLPEGLFFEQDWASLRKCMPVASGGIHCGQMHQLINYLGDDVVLQFGGGTIGHPDGIQAGATANRVALECMVLARNEGRDYISEGPQILRDAARTCGPLQTALDLWKDITFNYTSTD------------
>Pavlova_sp_CCMP459
----------------------------------------------------------------------------------------------------------------------------------------------------------------------------------------------------------------------------------------------------------------------------------------------------------------------------------FTGEGHKGLYEILTTSWHAQLAINLAMVGSLSIIVAHHMYAMPPYPYIATDYATQLSLFTHHMWIGGFCVVGAGAHASIFMVRDYDPTQSYNNLLDRVLRHREAIISHLNWVCIFLGMHSFGLYIHNDTMRALGRSKDMFSDSAIKLEPVFAKWIQSLHTIANQGTAPNALATTSYAFGGDVVSVNGKVAMMPIYLGTADFMVHHIHAFTIHVTVLILLKGT-FARSSRLIPDKANLGFRFPCDGPGRGGTCQVSAWDHVFLGLFWMYNAISVVIFHFSWKMQSDVWGSVSDEG-VSHITGGNFTNSSITINGWLRDFLWAQASQVIQSYGSALSAYGLIFLGAHFIWAFSLMFLFSGRGYWQELIESVVWAHNKLKAPAIQPRALSITQGRAVGLAHYLLGGIGTTWAFFEARIISVG-------RENVSFWEQFCSWVTSTDNRLYIGWFGCLMIPTLLTAISCYIIAFIAAPPVDIDGIREP--GSLLYGNNIISGAVVPSSNAIGVHFYPIWEAASLDEWLYNGGPYQLVVFHFFIGVCAYIGREWELSYRLGMRPWICVAFSAPVAAAAAVFIVYPIGQGSFS-GMPLGISGTFNFMLVFQAEHNILMHPF-MAGVAGVFGGSLFSAMHGSLVTSSLIRETTENESANYGYKFGQEEETYNIVAAHGYFGRLIFQYASFNNSRALHFFLGAWPVVGIWLTALGVSTMAFNLN-FNFNQSVVDSQGRVINTWADILNRSNLGMEVMHERNAHNFPLDLASAESMPVAL-------------------------------DIESTGFAWWSGNARLINVSGKLLGAHVAHAGLMVFWAGAMCLFEVAHFVPEKPLYEQGLILLPHLAGLGWGVGPGGEIVDTYPYFVVGVVHLISSAVLGFGGVYHSLIGPDTLEESFPFFGYDWRDKNKMTTILGIHLILLG-GSFLLVLKAMFFGGIYDTWAPGGGDVRLVTNPTLNPGAIFNYVLKSPFGGDGWIVSVNNLEDLVGGHIWIGLIC-IGGIFHIITKPFAWARRGFVWSGEAYLSYSLGALSLMGLIASIFVWYNNTAYPSEFFGPTGPEASQAQAFTFLVRDQRLGANVASAQGPTGLGKYLMRSPSGEIILGGETMRFWDMRAPWIEPLRGPNGLDLNKIRNDIQPWQERRAAEYMTHAPLGALNSVGGVATEINSVNYVNPRSWLTASHFFLGFFLWVAHLWHAGRARAAAAGFEK---------------------------------------------------------------------------------------------------------------------------------------------------------------------------------------------------------------MGVAGILGGALLCAIHGATVENTLFEDGDAANTFRAFTPTQSEETYSMVTANRFWSQIFGVAFSNKRWLHFFMLFVPV-GLWASSVGIVGLALNLRAYDFVSQELRAAEDPEFETFYTKNNLLNEGIRAWMAAQDQPHENFVFPEEDYHVETPF-----------NERYESGVIPYAKMGYWDPDYAIKETDVLAMFRLTPQPGVDPVECAAAVAGESSTATWTVVWTDLLTACDLYRAKAFRVDPVPNSSDQYFAYIAYDIDLFEEGSLANLTASIIGNVFGFKAVKALRLEDMRIPYAYLKTFQGPATGVVVERERMDKFGRPLLGATVKPKLGLSGKNYGRVVFEGLKGGLDFLKDDENINSQPFMRWRERFLFSMEGVNRAAAASGEVKGHYLNATASTMEDMYERSEYAKDLGSIIVMIDLVIGYTAIQSMALWARKNDTILHLHRAGNSTYSRQKNHGMNFRVICKWMRMSGVDHIHAGTVVGKLEGDPLMVKGFYNTLLENKTEINLPEGLFFEQDWASLRKCMPVASGGIHCGQMHQLINFLGDDVVLQFGGGTIGHPDGIQAGATANRVALECMVLARNEGRDYIAEGPQILRDAARSCGPLQTALDLWKDITFNYTSTDTADFVETATANV
>Chrysotila_dentata
KKVQVVVDKDPVVTSFEKWAQPGHFSRTLAKGPKTTTWIWNLHADAHDFDSQTSSLEDISRKIFSAHFGQLAIIFLWISGMYFHGARFSNYSAWLANPTTIKPSAQVVWPIVGQEILNGDVGGGFAGVQITSGFFQLWRASGITNEIELYWTAIGGLIMSALMVFAGWFHYHKAAPKLEWFQNAESMMNHHLAGLLGLGCLGWSGHQIHVSLPINKLLDAGVSPQEIPLPYELIFNQDLMAQLYPSFKQGLVPFFTLNWSAYSDFLTFKGGLNPITGGLWLSDTAHHHLALSVLFIFAGHMYRTNWGIGHSMKEILEAHKGPLTGEGHKGLYEILTTSWHAQLAINLAMMGSVSIIVAHHMYAMPPYPYIGIDYPTQLSLFTHHMWIGGFCVCGAGAHASIFMVRDYSPVQSYNNLLDRVLRHRDAIISHLNWVCIFLGTHSFGLYIHNDTMRALGRPQDMFSDKAIQLQPIFAQWVQSLHTMAPGNTAPNALATTSYAFGGDVVAVNGKIAMMPIALGTADFLVHHIHAFTIHVTVLILLKGTLFARNSRLIPDKANLGFRFPCDGPGRGGTCQVSAWDHVFLGLFWMYNCISVVIFHFSWKMQSDVWGTVSAAGKISHVTGGNFANSALTINGWLRDFLWSEASQVIQSYGSALSAYGLIFLGAHFIWAFSLMFLFSGRGYWQELIESIVWAHSKLKAPAIQPRALSITQGRAVGLAHYLLGGIGTTWSFFLARIISVGMTTTLERRESASFWEQFCAWITSTENRLYIGWFGCLMFPTLLTATSAYIIAFIAAPPVDIDGIREPVAGSLLYGNNIISGAVVPSSNAIGVHFYPIWEAASIDEWLYNGGPYQLVVFHFFIGVCAYIGREWELSYRLGMRPWICVAFSAPVAAAAAVFVIYPIGQGSFSDGMPLGISGTFNFMLVFQAEHNILMHPFHMLGVAGVFGGSLFSAMHGSLVTSSLIRETSENESLNYGYKFGQEEETYNIVAAHGYFGRLIFQYASFNNSRALHFFLGAWPVVGIWFTAMGVATMAFNLNGFNFNQSVVDSQGRVINTWADILNRSNLGMEVMHERNAHNFPLDLAAGESLPVALVAPAVAATKTLSSQRRFYHVETPFNTVIAGRDIESTGFAWWSGNARLINVSGKLLGAHVAHAGLMVFWCGAMTLFEVAHYIPEKPLYEQGCILIPHLTTLGWGVGPGGEVTDVYPFFVVGVLHLISSAVLGFGGVYHSLIGPDTLEESFPFFGYDWRDKNKMTTILGIHLILLGIGSFLLVAKACFVGGLYDTWAPGGGDVRIVTAPTLNPLIIFGYVLKSPFGGDGWIISVNNLEDLVGGHIWLGFLCVVGGIWHILTKPFAWARRTFVWSGEAYLSYSLAALSVMGLTASVFVWYNNTAYPSEFFGPTGPEASQSQAFTFLVRDQRLGANVASAQGPTGLGKYLMRSPSGEIIFGGETMRFWDMRAPWVEPLRGPNGLDLNKIRNDIQPWQERRAAEYMTHAPLGALNSVGGVATEINSVNYVSPRSWLTTSHFFLGFFLWVGHLWHAGRARAAAAGFEKGINRENEPVLSMRPLDIAIDRGVFDLIDDWLKRDRFVFVGWSGLLLFPCAFLAVGGWLTGITFVTSWYTHGLASSFLEGCNFLTAAVSTPANSMGHSLLLLWGPEAQGDITRWFQIGGLWTFVALHGSFGVIGFCLRQFEIARLVGIRPYNAIAFSGPIAVFVTVFLVYPLGQASWFFAPSFGVAAIFRFLLFLQGFHNWTLNPFHMMGVAGILGGALLCAIHGATVENTLFEDGDAANTFRAFTPTQSEETYSMVTANRFWSQIFGVAFSNKRWLHFFMLFVPVAGMWTSSLGIVGLALNLRSYDFVSQELRAAEDPEFETFYTKNNLLNEGIRSWMAAQDQPHENFIFPEEVLPRGNALMSQAVERTRIKSERYESGVIPYAKMGYWDPEYSIKETDILALFRCTPQPGVDPVEAAAALAGESSTATWTVVWTDLLTACDLYRAKAYRVDPVPSAADTYFCYIAYDIDLFEEGSLANLTASIIGNIFGFKAVKALRLEDMRMPYALLKTYQGPATGLIVERERLDKFGRPLLGATVKPKLGLSGKNYGRVVFEGLKGGLDFLKDDENINSQPFMRYRERFLYSMEGVNHAAAVSGEVKGHYLNATAATMEDMYERAEFAKDLGSVIVMIDLVIGYTAIQSMAIWARKTDMILHLHRAGNSTYSRQKTHGMNFRVICKWMRMSGVDHIHAGTVVGKLEGDPLMIKGFYNTLLDFKTDINLPQGLFFAQDWASLRKCVPVASGGIHCGQMHQLINYLGDDVVLQFGGGTIGHPDGIQAGATANRVALECMVIARNEGRDYISEGPQILRDAAKTCGPLQTALDLWKDITFNYASTDTADFVETPTANR
>Dicrateria_rotunda
------------------------------------------------------------------------------------------------------------------------------------------------------------------------------------------------------------------------------------------------------------------------------------------------------------------------------------------------------------------------------------------------------------------------------------------------------------------------------------------------------------------------------------------------------------------------------------------------------------------------------------------------------------------------------------------------------------------------------------------------------------------------------------------------------------------------------------------------------------------YPIWEAASIDEWLYNGGPYQLVCQHFFIGVCAYIGREWELSYRLGMRPWICVAFSAPVAAAAAVFIIYPIGQGSFSDGMLLGISGTFNFMLVFQAEHNILMHPFHMLGVAGVFGGSLFSAMHGSLVTSSLIRETTENESANYGYKFGQEEETYNIVAAHGYFGRLVFQYASFNNSRALHFFLGAWPVIGIWFTAWGVATMAFNLNGFNFNQPVVNSQGRVINTGADILNRSKLGMEIRHERNAHNFPLE----------------------------------------------------------------------------------------------------------------------------------------------------------------------------------------------------------------------------------------------------------------------------------------------------------------------------------------------------------------------------------------------------------------------------------------------------------------------------------------------------------------------------------------------------------------------------------------------------------------------------------------------------------------------------------------------------------------------------------------------------------------------------------------------------------------------------------------------------------------------------------------------DPDYAIKETDLLALFRCTPQPGVDPVEAAAALAGESSTATWTVVWTDLLTACDLYRAKAYRVDPVPSTPDTYFCYIAYDIDLFEEGSLANLTASIIGNIFGFKAVKALRLEDMRFPYALLKTFQGPATGLVVERERMDKFGRPLLGATVKPKLGLSGKNYGRVVFEGLKGGLDFLKDDENINSQPFMRYRERFLYSMEGVNNAAAHSGEVKGHYLNTTGATMEDMYERANFAKDLGSIIVMIDLVIGYTAIQSMSHWARDNDVILHLHRAGNSTYSRQKNHGMNFRVICKWMRMAGCDHIHAGTVVGKLEGDPLMIKGFYNTLLNCKTDVNLPEGLFFAQDWASLRKCVPVASGGIHCGQMHQLINYLGDDVVLQFGGGTIGHPDGIQAGATANRVALECMVLARNEGRDYIAEGPQILRDAAKTCGPLQTALDLWKDITFNYASTDTADFVETPTANV
>Chrysochromulina_polylepis_CCMP1757
KKVKVIVDKNPVATSFEKWAQPGHFSRTLAKGPKTTTWIWNLHADAHDFDSQTNSLEDISRKIFSAHFGQLSIIFLWLSGMYFHGARFSNYSAWLSSPTTIKPSSQVVWPIVGQEILNGDV-GGFAGVQVTSGWFQMWRASGITNETELYWTAMGGL-MSALMIFAGWFHYHK-APKLEWFQNVESMMNHHLAGLLGLGCLSWSGHQIHISLPINKLLDAGVAPQEIPLPHELLFNQDLMGQLYPSFKKGLVPFFTLNWSEYSDFLTFKGGLNPITGSLWLSDTAHHHLALAVLFIFAGHMYRTNWGIGHSMKEILEAHKGPLTGEGHKGLYEVLTTSWHAQLAINLAMVGSLSIIVAHHMYAMPPYPYIGIDYATQLCIFTHHMWIGGFCVCGAGAHASIFMVRDYSPVQSY-NLLDRVLRHRDAIISHLNWVCIFLGTHSFGLYIHNDTMRALGRPQDMFSDKAIQLQPIFAKWIQSVNFLAPGNTAPNALATSSYAFGGDVVAVNGKIAMMPIQLGTADFMVHHVHAFTIHVTVLILLKGT-FARSSRLIPDKANLGFRFPCDGPGRGGTCQVSAWDHVFLGLFWMYNCISVTIFHFSWKMQSDVWGTISSAG-ITHITGGNFGLSALTVNGWLRDFLWSQASQVIQSYGSALSAYGLIFLGAHFIWAFSLMFLFSGRGYWQELIESIVWAHNKLKAPAIQPRALSITQG-----------------------------------RESASFWEQFCAWITSTENRLYIGWFGCLMFPTLLTAISVYVIAFIAAPPVDIDGIREP--GSLLYGNNIISGAVVPSSNAIGVHFYPIWEAASVDEWLYNGGPYQLVVFHFFIGVCAYIGREWELSYRLGMRPWICVAFSAPVAAAAAVFVIYPIGQGSFS-GMPLGISGTFNFMLVFQAEHNILMHPF-MLGVAGVFGGSLFSAMHGSLVTSSLIRETTENESANYGYKFGQEEETYNIVAAHGYFGRLIFQYASFNNSRALHFFLGAWPVVGIWFTAMGVATMAFNLN-FNFNQSVVDSQGRVINTWADILNRSNLGMEVMHERNAHNFPLDLAAGESLPVAL-------------------------------DIESTGFAWWSGNARLINVSGKLLGAHVAHAGLMVFWCGAMTLFEVAHYIPEKPLYEQGCILIPHLTTLGWGVGPGGEVTDVYPFFVVGVLHLISSAVLGFGGVYHSLIGPDTLEESFPFFGYDWRDKNKMTTILGIHLILLGIGCFLLVAKACFVGGVYDTWAPGGGDVRIVSAPTLNPLIIFGYVLKSPFGGDGWVISVNNMEDLVGGHIWLGFLCIVGGIWHILTKPFAWVRRTFVWSGEAYLSYSLGALSLMGLTAAVFVWYNNTAYPSEFYGPTGPEASQSQAFTFLVRDQRLGANVASAQGPTGLGKYLMRSPSGEIIFGGETMRFWDMRAPWVEPLRGPNGLDLNKIRNDIQPWQERRAAEYMTHAPLGALNSVGGVATEINSVNYVSPRSWLTCSHFFLGFFLWVGHLWHAGRARAAAAGFEKGINRENEPVLSMRP-------------------------------------------------------------------------------------------------------------------------------------------------------------------------------------------------MGVAGILGGALLCAIHGATVENTLFEDGDAANTFRAFTPTQSEETYSMVTANRFWSQIFGVAFSNKRWLHFFMLFVPVAGMWTSAIGIVGLALNLRAYDFVSQELRAAEDPEFETFYTKNNLLNEGIRAWMAAQDQPHENFIFPEEYYHVETPFMSQAVERTRIKSERYESGVIPYAKMGYWDPDYVIKETDILALFRCTPQPGVDPVEAAAALAGESSTATWTVVWTDLLTACDLYRAKAYRVDPVPSTPDTYFCYIAYDLDLFEEGSLANLTASIIGNIFGFKAVKALRLEDMRFPVALLKTYQGPACGLIVERERMDKFGRPLLGATVKPKLGLSGKNYGRVVFEGLKGGLDFLKDDENINSQPFMRYRERFLYSMEGVNHAASLTGEVKGHYLNATAATMEDMYERSNFCKELGSIIVMIDLVIGYTAIQSMAKWCRKTDMILHLHRAGNSTYSRQKNHGMNFRVICKWMRMAGVDHIHAGTVVGKLEGDPLMIKGFYNTLLDFKSEVNLPEGLFFAQDWASLRKCVPVASGGIHCGQMHQLINYLGDDCVMQFGGGTIGHPDGIQSGATANRVALECMVLARNEGRDYINEGPQILRDAAKACGPLQTALDLWKDITFNYASTDTADFVETPTANV
>Emiliania_huxleyi_PLYM219
SKVRVIVDKDPVATSFEKWAQPGHFSRTLAKGPKTTTWIWNLHADAHDFDSQTSSLEDISRKIFSAHFGQLAIIFLWVSQAYFHGARFSNYSAWLLNPTSIKPSAQVVWPVVGQEILNGDV-GGFSGVQITSGVFQMWRASGITNETELYWTAMGGL-MSALMVFAGWFHYHK--PKLEWFQNVESMMNHHLAGLLGLGCLSWSGHQIHISLPINKLLDAGVAPQEIPLPHELLFNQDLMAQLYPSFKKGLLPFFTLNWGEYSDFLTFKGGLNPITGSLWLSDTAHHHLALAVLFIFAGHMYRTNWGIGHSMKEILEAHKGPLTGEGHKGLYEILTTSWHAQLAINLAMMGSLSIIVAHHMYAMPPYPYIAVDYPTQLSLFTHHMWIGGFCVCGAAAHGAIFMVRDYSPVQSYNNLLDRVLRHRDAIISHLNWVCIFLGTHSFGLYIHNDTMRALGRPQDMFSDKAIQLQPIFAKWVQSLHTLAPGNTAPNSLATASYAFGGDVVAVNGKIAMMPIQLGTADFLVHHIHAFTIHVTVLILLKGV-FARSSRLIPDKANLGFRFPCDGPGRGGTCQVSAWDHIFLGLFWMYNCISVVIFHFSWKMQSDVWGTISEKG-ITHITGGNFANSALTINGWLRDFLWSQASQVIQSYGSALSAYGIIFLGAHFIWAFSLMFLFSGRGYWQELIESVVWAHNKLKAPAIQPRALSITQGRAVGLAHYLLGGIGTTWSFFLARIISVG-------RESASFWEQFCAWITSTENRLYIGWFGCLMFPTLLSAISAYIIAFIAAPPVDIDGIREP--GSLLYGNNIISGAVVPSSNAIGVHFYPIWEAASIDEWLYNGGTYQLVVLHFFIGVCAYIGREWELSYRLGMRPWICVAFSAPVAAAAAVFVIYPIGQGSFS-GMPLGISGTFNFMLVFQAEHNILMHPF-MLGVAGVFGGSLFSAMHGSLVTSSLIRETTENESANYGYKFGQEEETYNIVAAHGYFGRLIFQYASFNNSRALHFFLGAWPVVGIWFTAMGVATMAFNLN-FNFNQSVVDSQGRVINTWADILNRSNLGMEVMHERNAHNFPLDLAAGESLPVAL---------------------------------------------------------------------------------------------------------------------------------------------------------------------------------------------------------------------------------------------------------------------------------------------------------------------------------------------------------------------------------------------------------------------------------------------------------------------------------------------------------------------------------------------------------------------------------------------------------------------------------------------------------------------------------------------MGVAGILGGALLCAIHGATVENTLFEDGDAANTFRAFTPTQSEETYSMVTANRFWSQIFGVAFSNKRWLHFFMLFVPVAGMWTSAIGIVGLALNLRAYDFVSQELRAAEDPEFETFYTKNNLLNEGIRSWMAAQDQPHENFIFPEEFYHVETPF------------------------MGYWDPEYVIKDTDILALFRCTPQPGVDPVEAAAALAGESSTATWTVVWTDLLTACDLYRAKAFRVDPVPSAADTYFCYIAYDIDLFEEGSLANLTASIIGNIFGFKAVKALRLEDMRFPVALLKTYQGPATGVVVERERMDKFGRPLLGATVKPKLGLSGKNYGRVVFEGLKGGLDFLKDDENINSQPFMRYRERFLYSMEGVNHAACLTGEVKGHYLNTTAATMEDMYERANFARDLGSVIVMIDLVIGYTAIQSMGKWSRDNDVILHLHRAGNSTYSRQKNHGMNFRVICKWMRMSGCDHIHAGTVVGKLEGDPLMIKGFYNTLLDTKTEVNLPQGLFFAQDWASLRKCVPVASGGIHCGQMHQLINYLGDDVVLQFGGGTIGHPDGIQAGATANRVALECMVLARNEGRDYIAEGPQILRDAAKTCGPLQTALDLWKDITFNYASTDTADFVETATANV
>NIES-3900
KKVKVIVDRDPVSTSFEKWAQPGHFSRTLAKGPKTTTWVWNLHADAHDFDSQTSSLEDVSRKIFSAHFGQLAIIVLWISGMFFHGARFSNYSAWLTNPTSIKPSTQVVWPIVGQEILNGDVGGGFQGVQVTSGFFQIWRAAGITSEVELYWTAMGGMVFSALLVWAGWFHYHKAAPKLEWFQNAESMMNHHLAGLLGLGCLAWSGHQIHVSLPVNKLLDAGVAPQEIPLPYEFLINQDLMAQLYPSFGKGLLPFFTLNWSEYSDFLTFKGGLNPLNGGLWLSDTAHHHLALSVLFIIAGHMYRTNWGIGHSMKEILEAHKGPFTGEGHKGLYEILTTSWHAQLAINLAMIGSLSIIVAHHMYAMPPYPYLATDYATVLCLFTHHMWMGGFFIVGAGAHASIFMVRDYNPAQNYNNLLDRVIRHRDAIISHLNWVCIFLGMHAFGFYIHNDTMRALGRQQDMFSDTAIQLQPIFAQWIQNLHNIAPGNTAPNALATASYAFGGGIVAVGNKIAMMPISLGTADFMVHHIHAFTIHVTVLILLKGTLFSRNSRLIPDKANLGFRFPCDGPGRGGTCQVSGWDAVFLGVFWMYNCISVVLFHFSWKMQSDVWGTVTSEGVVSHITGGNFAQSALAVNGWLRDFLWAQASQVIGSYGSPISAYGILFLTSHWLWAFSLMFLFSGRGYWQELIESIVWAHNKLKTPAIQPRALSITQGRAVGVAHYLLGGIGTTWSFFHARIISVGMTTTLERRESVSFWEQFCSWITSTDNRLYIGWFGCLMIPTLLAATSAYIIGFIAAPPVDIDGIREPVAGSLLYGNNIISGAVVPSSNAIGIHFYPIWEAASLDEWLYNGGTYQLVVFHFFIGVCAYIGREWELSYRLGMRPWICVAFTAPVAAAAAVFVVYPLGQGSFSDGMPLGITGTFNFMLVFQAEHNILMHPFHMAGVAGVFGGSLFSAMHGSLVTSSLIRETTENESANYGYKFGQEEETYNIVAAHGYFGRLIFQYASFNNSRALHFFLGLWPVLGIWLTAIGVSTMAFNLNGFNFNQSVVDSQGRVINTWADIVNRSNLGMEVMHERNAHNFPLDLAAGESLPVALVAPAVNGMKTLYSLRRFYHVETPFNTSAAGRDIESTGFAWWAGNARLINVSGKLLGAHVAHAGLMVFWAGAMCLFEVAHFVPEKPLYEQGMIVVPHLATLGLGVGPGGEIVDTYPYFVVGVVHLIASAVLGFGGVYHSLIGPDTLEESFPFFGYDWRDKNKMTTILGIHLLFLGAGAFALTAKAVFWGGIYDTWAPGGGDVRLITNPTLNPLVIAGYVLKSPFGGDGWVVSVNNMEDLVGGHIWIGLICTVGGIWHILTKPFAWARRSYVWSGEAYLSYSLAAISLMGFTAVFYAWYNNTAYPSEFYGPTGPEASQSQAFTFLVRDQRLGANVASAQGPTGLGKYLMRSPSGEIIFGGETMRFWDMRAPWVEPLRGPNGLDLNKIKYDIQPWQERRAAEYMTHAPLGSLNSVGGVATEINSVNYVSPRAWLSCSHWLLSFFFWVAHLWHAGRARAAAAGFEKGINRENEPVLSMRPLDIAIDRGWFDLVDDWLKKDRFVFIGWSGVLLFPCAYLAVGGFFTGTTFVTSWYTHGLASSYLEGCNFLTAAVSTPANCMGHSLLLLWGPEAQGDFTRWFQIGGLWTFTALHGSFGLMGFCLRQFEIARLVGLRPYNAIAFSGPIALFISVFLMYPLGQASWFFAPSFGVAAIFRFILFIQGFHSWTLNPFHMMGVAGILGGALLCAIHGATVENTLFEDGDAANTFRAFTPTQSEETYSMVTANRFWSQIFGVAFSNKRWLHFFMLFVPVAGMWTSSIGIVGLALNLRSYDFVSQELRAAEDPEFETFYTKNNLLNEGIRAWMAAQDQPHENFIFPEEVLPRGNALMFQSVERTRIQNERYESGVIPYAKMGYWDPEYVIKETDVLAMFRLTPQPGVDPVEAAAAVAGESSTATWTVVWTDLLTACDIYRAKAYRVDPCPGAGDSFFTYIAYEVDLFEEGSLANLTASIIGNVFGFKAVKALRLEDMRIPVAYLKTFQGPACGVIVERERMDKFGRPLLGATVKPKLGLSGKNYGRVVFEGLKGGLDFLKDDENINSQAFMRWQERFLFSMEGVNNASACSGEVKGHYLNVTAATMEDMYERSDFAANLGSIIVMIDLVIGYTAIQTMAIWARKNDMILHLHRAGNSTYSRQKNHGMNFRVICKWMRMSGVDHIHAGTVVGKLEGDPLMVKGFYNTLLECTTDINLPEGLFFAQDWASLRKCMPVASGGIHCGQMHQLIHYLGDDCVLQFGGGTIGHPDGIQPGATANRVALECMVLARNEGRDYMTEGPQILRDAAKSCGPLQTALDLWKDITFNYASTDTADFIPTETANV
