# Supplementary material for: New plastids, old proteins: repeated endosymbiotic acquisitions in kareniacean dinoflagellates
Source: EMBO Rep. 2024 Mar 18;25(4):16. doi: 10.1038/s44319-024-00103-y (PMC11014865; doi:10.1038/s44319-024-00103-y)
Supplement: Supplementary file 11 — Dataset EV10 [file 44319_2024_103_MOESM11_ESM.zip › Dataset EV10/plastid_genome_phylogeny_files/protein concatenation/5-protein_final_tree.treefile]

(Takayama-helix:0.1919886391,((((((Karlodinium-armiger:0.0432460638,Chrysochromulina_polylepis_CCMP1757:0.0236521664)47:0.0068013937,(Prymnesium_parvum:0.0100040998,Prymnesium_parvum_Texoma:0.0052319077)99:0.0141581250)57:0.0084236169,(Chrysochromulina_parva:0.0004771705,Chrysochromulina_sp_CCMP291:0.0016617134)100:0.0313660979)86:0.0081655012,((((Karenia-papillionacea:0.2270133444,(Karenia-brevis:0.1816276594,Karenia-mikimotoi:0.1183078956)100:0.2829716616)100:0.1706560105,Karlodinium-veneficum:0.4708645518)97:0.0579353936,((((((Cyanidioschyzon_merolae:0.1111222200,Galdieria_sulphuraria:0.1173366173)100:0.0584736034,((Chondrus_crispus:0.0617834666,Porphyra_purpurea:0.0440785468)100:0.0327619619,Porphyridium_purpureum:0.0612501319)89:0.0126060664)70:0.0177840609,(((Ectocarpus-siliculosus:0.1218626520,Heterosigma_akashiwo:0.0551448940)83:0.0103708835,(Nannochloropsis-gaditana:0.1229371950,Ochromonas-CCMP1393:0.2311448530)65:0.0092561249)82:0.0111052456,(Phaeodactylum_tricornutum:0.0350622847,Thalassiosira_pseudonana:0.0362768616)100:0.0865744701)100:0.0452209503)66:0.0144269760,(Guillardia_theta:0.0251994404,Rhodomonas_salina:0.0320066307)100:0.0957266474)100:0.0264936270,NIES-3900:0.1197932495)85:0.0103783256,(Pavlova_lutheri:0.0314872100,(Pavlova_gyrans:0.0123730537,Pavlova_sp_CCMP459:0.0187426980)91:0.0089231611)100:0.0821676262)100:0.0426350404)90:0.0256966820,(Chrysotila_carterae:0.0000010000,Chrysotila_dentata:0.0005425817)100:0.0300904485)52:0.0041469378)82:0.0057195094,(((Emiliania_huxleyi:0.0000010000,(Gephyrocapsa_oceanica:0.0000010000,Emiliania_huxleyi_PLYM219:0.0061502712)99:0.0010642868)100:0.0120414484,Dicrateria_rotunda:0.0714324066)86:0.0082485135,(Tisochrysis_lutea:0.0122093443,(Isochrysis_sp_SAG_927-2:0.0020330497,Isochrysis_galbana_CCMP1323:0.0000026226)100:0.0137288473)93:0.0057938670)95:0.0141349033)95:0.0294763785,Phaeocystis_antarctica:0.0032248886)64:0.0055372593,Phaeocystis_globosa:0.0032394027);
