# Supplementary material for: New plastids, old proteins: repeated endosymbiotic acquisitions in kareniacean dinoflagellates
Source: EMBO Rep. 2024 Mar 18;25(4):16. doi: 10.1038/s44319-024-00103-y (PMC11014865; doi:10.1038/s44319-024-00103-y)
Supplement: Supplementary file 11 — Dataset EV10 [file 44319_2024_103_MOESM11_ESM.zip › Dataset EV10/plastid_genome_phylogeny_files/protein concatenation/new sequences/new_genes_nt.txt]

Assemblies:

>Takayama-psaA
CAAAGTTCACAAATAGTTTGGCCCGTCGTGGGCCAAGAAATTTTAAACGGGGACGTTGGTGGAGGTCTATTGGGTGTTCAAGTTACATCTGGTTTCTTCGAACTTTGGAGAGCATCCGGGATTACGAATGAAATTGAGTTGTATTGGACAGCGGTAGGTGCCTTGTTTATGTCCGCTTTAATGGTTTTCTCGGGGTGGTTTCACTACCACAAAGAAGCACCAAATCTTGAGTGGTTTCAAGATGTTGAATCAATGTTGAATCACCATTTATCTGGTCTATTAGGTTTAGGTTGTTTATCTTGGTCGGGGCATCAAATTCATATTAGTCTTCCCATTAACAAGTTATTAGACGCTGGAGTAGCTCCTCAAGATATACCTCGACCCGATGAGTTTTTATTTAACCAAGACTTAATGGCCGAGCTTTACCCTAGTTTTAAAAAAGGATTACTTCCTTTTTTCACAATGAATTGGAATGAATATTCAGATTTTTTAACTTTTAAAGGTGGTTTAAATCCGATAACTGGTAGTTTATGGTTAACGGACCAAACACACCACCACTTAGCTCTTTCCGTTTTATTTATGTTTTCGGGGCATATGTATCACACAAATTGGTGGATTGGTCATAGCATGAAAGAAATTTTAGAAGCCCATGAAGGTGTCTTTACTGGTCAAGGTCACAAAGGCCTATTCGAAATTTTAACTACATCGTGGCATGCCCAATTAGCAATTAACTTAGCCGTGTTGGGCTCTTTAAGTATTATCGTTGCGCACCATATGTATGCGATGCCTGCATACCCTTATATTGGAGTTGATTATCCAACACAACTTTCATTATTTACCCATCATATGTGGATTGGAGGTTTCTGTGTTTGTGGTGCTGGTGCACATGCCTCAATTTTTTTAGTTCGAGATTATAATCCAATTGACTCTTACAACAACCTTTTAGGTCGTGTTTTACAACACCGTGACGCAATTATTTCACATTTAAACTGGGTTTGCATTTTTCTAGGAATCCATAGTTTCGGTTTATATATTCATAACGATACCCTGCAAGCTTTAGGTCGTCCGCAAGATATGTTCGCCGACAAAGCAATCCAATTACAACCTATTTTTGCACAATGGATTCAATCATTACATACTTTAGCTCCAGGTAATACTGCTCCAAATGCTTTAACAACTTCAAGCTATGTGTTTGGAGGCAATGTTGTTGCAATAAATGGTAAGATTGCTATAATGCCTATTAGTTTAGGCACTGCCGATTTTATGATTCATCATATTCATGCGTTTACAATTCATGTAACGGTTTTAATTTTATTAAAAGGTACATTATTTGCCCGTAGTTCACGATTAATTCCAGATAAAGCAAGTTTAGGTTTCAGGTTTCCTTGTGATGGACCTGGACGTGGTGGAACTTGTCAAGTATCCGCCTGGGATCATGTTTTTTTAGGATTATTTTGGATGTATAACTCAATTTCAATAGTAATTTTTCATTTTAGTTGGAAAATACAATCAGATGTTTGGGGGGTCATAACAAATACCGGAAAGATTTCGCATATTACAAGTGGAAATTTTCAAACTAGTTCGTTAACGGTCAATGGTTGGTTGCGCGATTTTTTGTGGTCCCAAGCATCACAAGTAATTCAATCTTATGGTTCGTCTTCATCAGCGTACGGTTTAATTTTCTTAGGCGCACACTTTATTTGGGC
>Takayama-psbA
AATTAAAACCATTCAAATTGAACGCCATTGTCGCAACACCCATTGCAGTTAACCATATTCCTACTACTGGCCATGCTCCTAAGAAAAAATGTAGTGAACGTGAATTATTAAATGAAGCGTATTGAACAATTAAACGTCCAAAATAACCGTGAGCTGCAACAATGTTGTACGTCTCTTCTTCTTGCCCGAATCGGTAACCATAATTAGCCGACTCTGTTAGATTCGTTTCGCGAATTATTGAAGAAGTTACTAACGAGCCGTGCATTGCGGAAAATAAAGAACCACCAAACACCCCAGCAACACCTAGCATATGGAATGGATGCATTAAGATATTATGCTCAGCTTGAAATACCAGCATAAAATTGAACGTCCCTGAAATGCCGAGAGGCATTCCATCAGAGAATGAACCCTGTCCGATTGGGTAAACAATGAAAACGGCAGTTGCCGCAGCTACAGGAGCTGAGAAAGCTACACAAATCCATGGGCGCATACCTAGTCGATAAGAAAGTTCCCACTCACGTCCAATGTAAGCGGACACCCCAAGAAAAAAGTGTTGGCAGACAAGTTGGTAAGGACCTCCATTAAATAACCACTCATCGATTGAAGCAGCCTCCCAAATCGGATAAAAATGTACGCCAATCGCGTTAGAACTTGGTACTACAGCACCAGAAATGATATTATTTCCATAAAGTAGAGAACCCGCAACAGGTTCTCGGATGCCGTCAATATCTACCGGGGGCGCTGCAATAAAAGCAATAACGTAAACCGAAATGGCCGTACATAGAACTGGGATCATTATACACCCGAACCACC
>Takayama-psbC
GATCGCATTAAGTATTTACCCAAACCGGTAGGTCCTTGGGCTGATGCTATGTTAGTACCTAAACGTTGGTCACGTAATAAAAACGTAAACGCTTGGGATTGCGAAGCTTCAGGGCCTGTCGGCCCAAAAAACTCACTTGGATATGCTGTGTCATTATACCAAATAAAGACAGATGCCGTGAGACCCATTAAACTAAGGGCGGCTAAGCTGTAAGCCAGGTAAGCTTCCGCGGACCAGACTAACGTACGTCGAGCCCAAGTAATCGGCTTGGTAAAAATATGCCAAATTCCACCACTGATAGAAAGAACACCCACCCAAAGGTGACCACCGACAATATCTTCTAGGTTATTTACGCCAATCACCCATCCATCCCCCCCGTACGGTGCTTTACAAATGTAACCAAAAATAATAAAAGGATTTAATGTAGGAGTGGTGATAACACGAATATCTCCACCACCGGGAGCCCAGGTATCGTACAAACCATCAACTAAGCACGCTTTTGCTACTAGTAAAAGGGAGCCAGCACCTAATAAAATGAGGTGAATACCAAGGATTGTAGTCATTTTATTTTTATCGCGCCAATCGTAGCCAAAAAATGCGTAGGACGTTTCTAGTCTACGCGGTCCATCTATTGAGTGGTATAAACCCCCAAAACCTAATACAGCGGACGAAATTAGATGTAAAACTCCAACAACAAAAAAGGGGTAGGTATTAATAATTTCCCCATTCGGACTAATCCCAAAGCCTAAAGTTGTTAGGTGTGGAAGAAGAATACAGCCTTGTTCATAGATCTGCTTTTCAGGTATGTAGTGAGCGACCTCAAAAAGAGTCATGGCACCGCACCAAAATACCATCA
>Takayama-psbD
GACACTATAGAATACTCAAGCTATGCATCCAACGCGTTGGGAGCTCTCCCATATGGTCGACCTGCAGGCGGCCGCGAATTCACTAGTGATTACTTCCTCAGGAAATAYAAAGTTTTCATGGGGTTGATCTTGGGCAGCCATCCACGAGCGAATAYCTTCATTTAAAAGATTGTTTTTAGTGTAAAAAGTTTCAAATTCGGGATCTTCTGCCGCACGAATTTCTTGAGAGACAAAATCGTAAGCACGAAGATTAAGTGCTAAGCCAACTATCCCAATTGAACTGGTCCACATACCTGCAACTGGAACAAATAGCATGAAGAAATGCAACCACCGCTTATTCGAAAACGCAACACCGAATATTTGGGACCAAAATCGGTTAGCGGTCACCATTGAGTACGTTTCTTCGGATTGCGTTGGAGTAAACGCACGGAAAGTGTTTGCGGCATCACCATCTTCAAATAGCGTGTTTTCAACCGTTGCACCATGAATTGCACATAAAAGCGCACCTCCAAGGATACCAGCCACGCCCATCATGTGGAATGGGTTAAGAGTCCAGTTGTGAAAACCCTGCAAAAAGAGAAGAAAACGAAAAATAGCCGCAACCCCAAAACTTGGCGCAAARAACCAGCTTGCCTGTCCTAACGGATAAATCGAATTCC
>Takayama-rbcL
GTTAGGTCTATCGGGTAAAAACTATGGTCGTGTAGTATTTGAAGGTCTTAAAGGAGGTCTCGATTTTCTTAAAGATGATGAGAATATTAATTCTCAACCATTCATGCGTTATAGAGAACGTTTTCTTTATTCAATGGAAGGTGTTAACCACGCAGCCGCAACGTCTGGTGAGGTTAAAGGTCACTACCTAAATACGACGGGAGCAACTATGGAAGATATGTATGAGCGTGCGAATTTCGCTGTTGAATTAGGTTCAGTTATCGTTATGATTGACCTCGTAATTGGTTACACCGCAATTCAATCTATGGCTAAATGGGCACGGGATGTTGATTGTATTCTTCACTTACATCGTGCTGGTAATTCAACTTATTCACGTCAAAAGAACCATGGCATGAATTTCAGGGTAATTTGTAAATGGATGCGTATGGCTGGTGTCGATCACATTCATGCTGGTACTGTAGTTGGGAAGTTAGAAGGTGATCCTTTAATGATTAAAGGTTTCTACAACACACTTCTCGATGTCAAAACTGAAGTTAATCTACCTCAAGGTTTATTTTTCTCTCAGGACTGGGCTTCGTTACGTAAATGTGTACCCGTAGGTTCCGGTGGTATACACTGTGGGCAAATGCATCAACTAATTGGTTACCTTGGTGATGACGTAGTTCTTCAATTCGGGGGTGGTACGATTGGTCATCCTGATGGAATTCAATCTGGCGCAACAGCCAATCGTGTCGCTCTTGAATGTATGGTTTTGGCTCGGAATGAAGGTCGAAACTACCTTCAAGAGGGGCCGCAAATTTTAAGAGACGCAGCTCGAACGTGTGGACCGTTACAAACCGCACTCGATCTGTGGCAAGATATCAGTTTCGACTACGCTTCACACA
>Takayama-16S
CATATGCCGAGAGGTGAAAAAGTAACAAACGTGAATTTATTAGTTGACTGGTATGCGCGACCCGCTTCTGGTCATGCAGGTTCATAGTTACTGCCTAGGGAAGAGCTCATGCCTGATTAGCTTGTTGGTGGGGTAAAGGCTTACCAAGGCCACGATCAGTAGCTGGTTTGAGAGGACGATCAGCCACACTGGGACTGAGATACGGCCCAGACTCCTTCGGGAGGCAGCAGTGAGGAATTTTCCGCAATGGGCGAAAGCCTGACGGAGCAATACCGCGTGGGGGAAGAAGGACTAGTAAATCGGTTTGTAAACTCCTTTTCTACAAGGAAGAAAGAAATGACGGTACTTGAGGAAGAAAGCACCGGCTAACTCCGTGCCAGCAGCCGCGGTAATACGGGGGGTGCGAGCGTTATTCGGAATTATTGGGCGTAAAGCGCCTGTAGGTTGTTTAATAAGTTCGTTGTTAAATCCCAGGACCCAACTCTGGATAGGCATCGGATACTACTAAACTAGAGTATGATAGGGGTAGAAGGGAATTTCTAGTGTAGCGGTGAAATGCGTTGATATTAGGAAGAACACCGGAGGCSAAGGCGCTCTACTGGGTCATTACTGACACTCAGAGGCGAAAGCCAGGGTAGCAAAAGGGATTAGATACCCCTGTAGTCCCGGCCGTAAACGATGGATACTAGGTGTTGCGTTTTCGGGTGAAGATGCAGTGCCGTAGCTAACGCGTTAAGTATCCCGCCTGGGGAGTACGCTCGCAAGGGTGAAACTCAAAGGAATTGACGGGGGCCCGCACAAGCGGTGGAGCATGTGGTTTAATTCGATGCAACGCGAAGAACCTTACCAAGGCTTGACAGATCTATAAACTTTCTTCAAAAAAAAGAAAGTGTTTCAACTTCACCGCAGATAAAATATTAATAAGTAGATACAGGTGGTGCATGGCGGTCGTCAGCTCGTGTCGTGAGATGTTGGGTTAAGTCCCGCAACGAGCGCAACCCTTATTTTTAGTTTCTAAATTGGTGCCTCAAT
>Takayama-18S
GTAGATAAGGTTCACTAAACTTTCCGCTGCAACGTTCAGGAACTGAACACTGCTGCAGTCCGAATTATTCACCGGATCACTCAATCGGTAGGAGCGACGGGCGGTGTGTACAAAGGGCAGGGACGTAATCAGCACGAGCTGATGACTCGCGCTTACTAGGAATTCCTCGTTGAAGATTAATAATTGCAATAATCTATCCCCATCACGATGCGTTTTAAGAAGATTACCCAGACTTTCCAGCCAAGGTGAAAACTCGTTGAGCGCATCAGTGTAGCGCGCGTGCAGCCCAGAACATCTAAGGGCATCACAGACCTGTTATTGCCTCAAACTTCCTTGCGTTAGACACGCAGAGTCCCTCTAAGAAGTTGCCCACGTAACCGAGGTTACGTGTAACTATTTAGCAGGTTAAGGTCTCGTTCGTTAACGGAATTAACCAGACAAATCACTCCACCAACTAAGAACGGCCATGCACCACCACCCATAGAATCAAGAAAGAGCTATCAATCTGTCAATCCTTACTATGTCTGGACCTGGTAAGTTTCCCCGTGTTGAGTCAAATTAAGCCGCAGGCTCCACTCCTGGTGGTGCCCTTCCGTCAATTCCTTTAAGTTTCAGCCTTGCGACCATACTCCCCCCGGAACCCAAAGACTTTGATTTCTCATAAGGTGCTGAAGGAGTCGTATGGATAACGACCTCCAATCTCTAGTCGGCATGGTTTATGGTTAAGACTAGGACGGTATCTGATCGTCTTCGATCCCCTAACTTTCGTTCTTGATCAATGAAAACATCCTTGGCAAATGCTTTCGCAGTAGTCCGTCTTTAACAAATCCAAGAATTTCACCTCTGACAGTTAAATACGAATGCCCCCAACTATCCCTATTAATCATTACCTCAGCTCTAGAAACCAACAAAATAGAACCGAGGTCCTATCTTATTATTCCATGCTAATGTATTCAAGGCGTGTGCCTGCTTGAAACACTCTAATTTCCTCAAAGTAAAAGTCCTGGATACCGCACCACACAGTCAAGTGCAGATACGTTCTCCAAGAAGATGCCCAGGCCGAGCCAGATACGCACCCAGAGGGCGGACCGGTCGTCCTCGGCAGAAATCCAACTACGAGCTTTTTAACCGCAACAACTTTAATATACGCTATTGGAGCTGGAATTACCGCGGCTGCTGGCACCAGACTTGCCCTCCAATTGATACTCGAAAAGGGATTTAAATTCTACTCATTCCAATTACAAGACATGGATGCCCTGTATTGTTATTTCTTGTCACTACCTCCCTGTGTCAGGATTGGGTAATTTGCGCGCCTGCTGCCTTCCTTAGATGTGGTAGCCGTTTCTCAGGCTCCCTCTCCGGAATCGAACCCTAATTCTCCGTTACCCGTCATTGCCACGGTAGGCCAATACCCTACCGTCGAAAGCTGATAGGTCAGAAACTTGAATGATTTATCGCCAGCGGAAGCTATGCGATTCGTTCGGTTATTATGAATCACCACAATACCAGGCAGAGCCTGGGTTGGTTCTGTATCTAATAAACACAACCCTTCCACGGAGTCGGGTTTGGGCGCATGTATTAGCTCTAGAATTACCACAGTTATCCATGTAATGAATGACCATCAAATAAACTATAACTGTTTTAATGAGCCATTCGCAGTTTCGCCGTATAGAAGCTTATACTGAAGACATG
>Takayama-ITS
CGGGGATAGGGGCTTTTGCCGCTTCCTGGTCGTGAGCTCGCGGGTAGTGGATCATCGTAAGTGGGGTCCCACCTTATGTTGTGAAGCTACCGCTATTGTGAAACACACATGTTTCTCTCTTGTGCTCTCTTGGTGGTTTGTCCACCGATTGCATCAAGCACAACTTTCAGCGACGGATGTCTCGGCTCGAACAACGATGAAGGGCGCAGCGAAGTGTGATAAGCATTGTGAATTGCAGAATTCCGTGAACCAATAGGGATTTGAACGTATACTGCGCTTTCGGGACATTCCTGAAAGCATGCCTGCTTCAGTGTCTACTGATATTCATGCCTCCGACTCCTGCCAAGTTCTTCTTGGTGTCGTCGGTTGTGCGTGTTTGTGTGTCAAAGAGCCTCGCGCCTTTGACGCATTCAATGCATTGGTGCTGTCCACAACGAGCAACTTAATTAGCACTCTCAGTGTTTTCTTTGCTGCGTCGTTGCTGGCGGCTTGCCTTGTGTTCCTCCTTTCTTCAAGACATGAAGTTAGGTCAGCAAACCCGCTGAATTTAAGCATATAAGTAAGCGGAGGATAAGAAACTAAATAGGATTCCCTCAGTAATGGCGAATGAACAGGGATCAGCTCAGCATGGAAATTGGGGCCTCTGGCCTTGAATTGTAGTCTTGAGATGGCTTCGCCAGCGGAGGCGCAGATGTAAGCCTCTTGGAAAAGAGCATCAATGAGGGTGAGAGTCCCGTTTGTCATCTGCAGTCCCCCGTGCACGGCTTGCTTTCTAAGAGTCACGTTCCTTGGGATTGGAGCGCAAATTGGGTGGTAAATTTCATCTAAAGCTAAATATTGGTTCGAGACCGATAGCAAACAAGTACCATGAGGGAAAGGTGAAAAGGACTTTGAAAAGAGAGTTAAAAGTGCCTGAAATTGCTGAAAGGGAAGCGAATGGAACCAGTTTTTCTTGGCGAGATTGTTGCGTGCTAATGTGATGGCTTGTTGCTTCAACGCAAGTGTTGCAGCGGGTTTTGATCTGGACGTGCGCGGTGCTTCTTGCCTTGTGTGTCAACGTCGGTTCAGACTTGAGGAAAACTCCAGGGACATGGTAAGTCACTTCTGGGTGACTGAAAGTGCTTGGCAGAACTCATTTCTGAACTGAACTCCGCATGTCTGGTCGCAGTGCTCTCATTTCCCATGTCTCGTTCGGAGCTTTGCGCTCTG
>Takayama-tufA
CAATTAATACAGCTCACGTCGAGTATGAAACCGAGCATCGCCATTACGCTCATGTAGATTGTCCGGGCCACGCTGATTATGTTAAAAATATGATTACAGGAGCGGCACAAATGGATGGGGCAATTCTGGTAGTTTCAGGCACAGATGGACCAATGCCACAAACTCGTGAACATATTTTACTTGCTCAGCAAGTAGGAGTTCCCAATATTGTTGTTTTCTTAAATAAAATTGATCAGATTCCTAAGGATGATTTAGACGTATTAGAAATAATAACATTTGAAATACAGGACATGTTAGAAGACTACAACTACAGGACTCCTCGAGGCAGCGCATGGGATATTCCTGTTGTTGTAGGTTCCGCATTATTAGCTTTACAAGCGTTAGAAAAGGGCCCAATACCACGAGGTGAAAATAAATGGGTTGATTCTATTTTTGAATTAATGGAGAAGGTTGACTTTTATATCCCAACTCCCCGACGTGAGATTGAAAAAACATTCCTAATGGCAATTGAAGATGTGTTTTCCATTACTGGTCGGGGAACAGTTGCAACAGGTAAAATTGATCGCGGAAGAATTCATTATGGTCAAACAGTTGAAATTGTCGGGTTAAAAGAGACACGAACAACAACAGTAACAGGAATTGAAATGTTCCAAAAAACGTTACAGGAAGGAATAGCTGGTGATAATGTTGGTATTCTAATGCGTGGTATTTCTAAGACAGATGTTGAACGCGGTATGGTACTTGCTAAACCAGGGACAATTACACCACATACAACGTTTGAAGCGAGAGTTTATGTGTTAACAAAAAAGGAGGGTGGCCGTAATACATCCTTTACATCTGGTTATCGTCCACAATTTTATGTACGTACAACAGATGTAACAGGTACGATTATTAAACTGCTTCCTGGTGATGATGGTATTCAGCCAGGAATGGCTATGCCAGGAGATCGTATTAACCTTATAGCAGAATTAATCAATCCTATTGCTATTGAGGAAGGAATGCAATTTGCAATACGGGAAG
>RCC6516-psbC
TGTTGCTCATGCAGGACTTATTGTATATTGGGTGTGGTGCAATGACGCTATTTGAAGTATCACATTACATACCCGAACTTCCACCCTACGAACAAGGATTAATTTTAATACCCCATCTCGCAGCGCTTGGGTGGGGTGTAGAACCCAATGGTGAGTTATCCGAAAACTTAACTCCTTACTTTGTTGTGGGAGTTCTTCATTTAGTATCTTCTGGTTTGTTAGGTGCTGGTGGTCTGTTTCACGCGATTATTGGTCCAGACACATTAGAAGAAGACTTTCAGTTTTTTGGTTACGAATGGCGGGATAAAAACAAGATGACTACAATATTAGGAATCCATCTAATTCTTCTAGGCCTTGGTGCGTATTTGTTAGTCGGTAAAGCTCTCTTTTTAGATGGTATTTATGATACTTGGGCTCCGGGAGGTGGAGATGTCCGCATTGTTAGAACACCAACAGTAAGAGCTGCAATAATATTTAACTATATAACAAAATCCCCTTTTGGTGGAGATGGTTGGATTATATCTATAAATAACTTAGAAGATCTAGTCGGAGGACACATCTGGCTTGGTTCAATATGCTTAGGAGGTGGAATATTCCATATACTTACTAAGCCATACGCATGGGCACGAAGAGCCTTCATTTGGTCAGGGGAAGCTTATTTATCTTATAGTCTGGGAGCTCTCGGAGTCATGGGGCTTACAGCTGCCGTTTTTGTTTGGTACAATAATACGGCGTACCCTAGTGAATTTTTTGGCCCTACTGGCCCTGAAGCCTCACAAGCACAAGCATTCAATTTCCTAGTGAGAGATCAGCGTCTGGGAGAAAAGATAGCGCGTGCTCAAGGACCTACAGGATTAGGTAAGTACCTTATGAGGTC
>RCC6516-psbA
TAGGGTGGTTCGGGTGCTTAATGGTACCAACTATCGCAGCAGCTACGTGCGCTTACATCATCGGGTTCTTCTCTGCCCCTCCGGTTGACATCGATGGGATACGTGAACCCGTTTCTGGTTCGTTATTATATGGTAACAACATCATCTCTGGTGCTGTTGTACCTAGTTCAAACGCTATAGGTGTACATTTCTACCCAATCTGGGAAGCAGCCTCTCTAGACGAATGGCTATACGCAGGTGGAACATATCAAATGGTTGTGTTACACTTCTTCTTAGGTGTATGTTGCTACATAGGAAGAGAGTGGGAGCTTTCATATCGCTTAGGAATGCGTCCTTGGATATGCTTAGCTTTCTCAGCTCCTGTAGCTGCAGCTGCAGCTGTTTTCGTAGTTTACCCAATCGGGCAAGGATCTTTCTCTGATGGAATGCCTCTGGGTATATCAGGAACATTCAACTTCATGCTTGTATTCCAAGCAGAGCATAACATCTTAATGCACCCTTTCCATATGTTTGGTGTTGCTGCAGTGTTCGGAGGTTCTCTTTTCTCAGCGATGCACGGTTCTCTGGTAACATCTTCGCTTATAAAAGAGACAACAGAAGAAGAGTCTGCTAACTACGGATACAGATTCGGTCAGTCTCAAGAAACATATAACATCGTTGCGGCTCATGGCTACTTCGGACGTTTAATCTTCCAGTACGCTTCGTTCAACAACTCTCGTTCACTTCACTTCTTCCTAGCCGCTTGGCCAGTAGTCGGAATCTGGCTAACTGCTATGGGAGTGC
>Karmiger-psbA
TTTCGTTCATGCATTACTTCCATACCTAGGTTTGAACGGTTAAGGATATCAGCCCAAGTGTTGATTACACGACCTTGTGAATCTACAACTGATTGGTTGAAGTTGAAACCGTTTAGGTTGAATGCCATAGTAGCAACACCCATAGCTGTGAACCAGATACCAACTACTGGCCATGCACCAAGGAAGAAGTGAAGTGCACGTGAGTTGTTGAATGAAGCGTATTGGAAGATTAGACGACCGAAGTAACCGTGAGCTGCAACGATGTTGTAAGTCTCTTCTTCTTGACCGAACTTGTAACCGTAGTTAGCTGACTCGTTCTCAGTAGTCTCACGGATTAGAGATGAAGTTACTAGAGAACCGTGCATAGCTGAGAATAGTGAACCACCGAATACACCAGCAACACCAAGCATGTGGAATGGGTGCATTAGGATGTTGTGCTCAGCTTGGAATACAAGCATGTAGTTGAAAGTACCAGAGATACCTAGAGGCATGCCATCTGAGAATGAACCTTGACCGAGTGGGTAGATTACGAATACTGCAGCTGCTGCAGCTACTGGAGCTGAGAAAGCAACACAGATCCATGGACGCATACCTAGACGGTAAGAAAGCTCCCACTCACGACCGATGTAAGCACATACACCAATGAAGAAGTGGAGAACAACTAGTTGGTAAGTACCACCGTTGTAAAGCCACTCATCAACTGAAGCTGC
>RCC6516-rbcL
GCGGCCGCGGGAATTTCGATTATCGGGTATACAGCGATTCAATCAAT-GGCAAAAT-GGTCCCGTCGAAAAGACTTAATCCTT-CATCTACATCGAGCGGGTAACTCAACCTACTCACGTCAAAAAAATCATGGTATGAATTTCAGGGTTATCTGTAAATGGATGAGAATGGCGGGATGTGATCATATTCACTCGGGTACCGTAGTTGGGAAACTAGAGGGAGACCCAAATATGATAAAGGGATTCTATAAAACACTATTAGATACTTTTACGTCGAGCTGTGTAGACGAAGGGTTGTTCTTTGCCCAAGATTGGGGTTCATTACGGAAATGCGTACCGGTTGCAAGTGGAGGAATCCATGCGGGACAAATGGCGCAATTGCTCGGTTACTTAGGAGACGATGTAGTCATGCAATTTGGTGGAGGTACAATTGGCCATCCT-GATGGAATTCAGGTTGGGGCTACAGCGAATCGGGTAGCGCTGGAAGCAATGCTTAGTGGACGTAATTCAGGAATGGATCTTACATTAAGTGGGCGAAAGATTTTAACTGGAGCTGCTGATAAGTGTCCTCCATTAGCATCTTCGATGACTCTGTGGGGAGACACAAAGTTTGACTTTGAATCTACTGACACGCCCGACTTACAAAAAACTTTGGCATGGACAAGTTCTTCGTGAGGATTTA-TTTTTTTTTTTTTTTTTTTTTTTTTTTT
>Takayama-psaC
AAATCTGTGGGGCATGCCGATTCACAACGTTTACACCCAATACAATCTTCGTCTCTATTTGCTGATGCGCGTTGTTCCATTTTATTTATTAAAGGTACGCGAAAGCTACGGAGTGTATCTTTGTTCATTTTACTATAACATATGGAACGAATTTGGGATAGGGTGTAATTACCGAAGGTTTCTTTCTTCTTGTCCCAATCGTTGACTATGTCACTAAATTCGTTAAATGGCATATTCAACGATCTAGGAACCATTTCTAAGACATCGCAGGGACATGCACGGACACACTGAACACATCCAAATACATGTAAA
>Karmiger-rbcL
GATGAGAACATTAACTCACAGCCATTCATGCGTTACCGTGAGCGTTTCCTTTACTCAATGGAAGGTGTTAACCACGCTGCTTGTCTAACAGGTGAAGTTAAAGGTCACTACCTAAACGCAACTGCTTCTACTATGGAAGATATGTACGAGCGTTCAAACTTCTGTGCTGAGCTAGGTTCAGTTATTGTAATGATTGACCTTGTAATTGGTTACACAGCTATCCAATCTATGGCTTACTGGTGTCGTAAGAACGATATGCTTCTTCACCTTCACCGTGCTGGTAACTCAACATACTCTCGTCAGAAGAACCACGGTATGAACTTCCGTGTAATCTGTAAGTGGATGCGTATGGCTGGTGTTGACCACATTCACGCTGGTACTGTAGTAGGTAAGCTAGAAGGTGATCCTCTAATGATTAAAGGTTTCTACAACACTCTTCTTGACTTCAAGTCAGATATCTCACTTCCAGAAGGTATGTTCTTCGCACAGGATTGGGCTTCTCTACGTAAGTGTGTACCAGTAGCTTCTGGTGGTATCCACTGTGGTCAAATGCACCAACTAATCAACTACCTTGGTGATGACGTTGTTCTTCAGTTCGGTGGTGGTACAATTGGTCACCCTGATGGTATCCAAGCGGGTGCTACTGCTAACCGTGTAGCTCTTGAGTGTATGGTTATGGCACGTAACGAAGGTCGTGACTACGTAAACGAAGGTCCTCAGATTCTTCGTGATGCAGCTAAGTCTTGTGGTCCTCTACAGACAGCGCTAGATCTATGGAAGGATATTACTTTCGACTACGCTTCTACAGACACCTCCCG
>Karmiger-18S
ATATCAAGAACGAAAGTTAGGGGATCGAAGACGATCAGATACCGTCCTAGTCTTAACCATAAACCATGCCGACTAGAGATTGGAGGTCGTTATCCATACGACTCCTTCAGCACCTTATGAGAAATCAAAGTCTTTGGGTTCCGGGGGGAGTATGGTCGCAAGGCTGAAACTTAAAGGAATTGACGGAAGGGCACCACCAGGAGTGGAGCCTGCGGCTTAATTTGACYCAACACGGGGAAACTTACCAGGTCCAGACATAGTAAGGATTGACAGATTGATAGCTCTTTCTTGATTCTATGGGTGGTGGTGCATGGCCGTTCTTAGTTGGTGGAGTGATTTGTCTGGTTAATTCCGTTAACGAACGAGACCTTAACCTGCTAAATAGTTACACGTAACTTCGGTTACGTGGGCAACTTCTTAGAGGGACTTTGCGTGTCTAACGCAAGGAAGTTTGAGGCAATAACAGGTCTGTGATGCCCTTAGATGTTCTGGGCTGCACGCGCGCTACACTGATGCGCTCAACGAGTTTATGACCTTGCCCGGAAGGGTTGGGTAATCTTTTTAAAACGCATCGTGATGGGGATAGATTATTGCAATTATTAATCTTCAACGAGGAATTCCTAGTAAGCGCGAGTCATCAGCTCGTGCTGATTACGTCCCTGCCCTTTGTACACACCGCCCGTCGCTCCTACCGATTGAGTGATCCGGTGAATAATTCGGACTGCAGCAGTGTTCAGTTCCTGAACGTTGCAGCGGAAAGTTTAGTGAACCTTATCACTTAGAGGAAGGAGAAGTCGTAACAAGGTTTCCGTAGGTGAACCT
>Karmiger-ITS
AACCTGTTGTACTTTCTTTGTGAGCTCCTGCACGGGGGTAGGGGTGTCTTGAAGCTCTGGCTTCTTGCCGCTCCCTGGTGCATGAGATCGCGGGTAGCGGAGCAGCATTGGTGTTGTAACCTCTGCTGTGAAGCTATCGCTATTGGTGTGCAACGCATTTGTGTCTACACATCGTGTCTCTGGGTGGTCTTCTGATCACCGCTCGCATGAAACACAACTTTCAGCGACGGATGTCTCGGCTCGAACAACGATGAAGGGCGCAGCGAAGTGTGATAAGCATTGTGAATTGCAGAATTCCGTGAACCAATAGGGATTTGAACGTATACTGCGCTTTCGGGATATCCCTGAAAGCATGCCTGCTTCAGTGTCTACTGATTTCCATGCCCCTGACATATGCCAAGTGCTTGCGCTTGGTGCCGCCATGGGTGCGTCTCTGTGTGTCAAGGAGCTTCGGCCCTTGACGCATTTAGTACACAGGTAGCGTCTGCAACGAGCAACTTAATAAGCACCCCGAGTGTCTCTTTTGTTGTGCAGTTGCCGACCCACGCCTGCTCCAGCTCTGGCACAGCGCCTTGCAGCGCTGTCATTCAAGACATGAAGTTAGGTCAGCAAACCCGCTGAATTTAAGCATATAAGTAAGCGGAGGACAAGAAACTAAATAGGATTCCCTCAGTAATGGCGAATGAACAGGGATAAGCTCAGCATGGAAATTGGGGCCCTCGGCCTTGAATTGTAGTCTTGAGATGGCATTGCCAGTGGAGGCGCAGATGTAAGCCTCTTGGAAAAGAGCATCAATGAGGGTGAGAGTCCCGTCTGTCATCTGCAGTCCCCCATGCACGGTGTGCTTTCTAAGAGTCACGTTCCTTGGGATTGGAGCGCAAATTGGGTGGTAAATTTCATCTAAAGCTAAATATTGGTTCGAGACCGATAGCAAACAAGTACCATGAGGGAAAGGTGAAAAGGACTTTGAAAAGAGAGTTAAAAGTGCCTGAAATTGCTGAAAGGGAAGCGAATGGAACCAGTCTTCTTGGCGAGATTGTTGCGCGCTACTGTGATTGCTCGCTGCTTCAACGCAAGTGTTGCAGTGGGTTTTGAGCATGACGTGCGCTTTGTTTCTTGCCTCGKGTGTCAACGTCGGTTCGGACTTGAGGAAAACTCCAGGGACATGGTTAATCGCTCGCGGGTGATTGAACGTGCCTGGCAGAACTCATTTCTTAACTGATTTCTGCATGTCTGGTCGCAGTGCTCTCATTGCCTGTGCTCGTCGCTTCGGGTGGGGCCTCGGCCTCTCGTCGTCGCTTCGTGCCTGGTCGTGGGGCATC
>Karmiger-psaA
CGCTCATTTAAATTGGGTTTGTATTTTCTTAGGAACTCACAGTTTTGGTCTATATATTCACAACGATACAATGCGTGCGTTAGGTCGTCCGCAAGATACGTTCTCAGATCAAGCTATTCAGTTACAACCGATTTTCGCTAAGTGGGTACAATCGTTACACACGTTAGCACCAGGTAGCACTGCTCCTAACGCTTTAGCGACATCAAGTTATGCTTTTGGTGGTGATATTGTTGCCGTGAACGGTAAAATTGCGATGATGCCTATTCAGTTAGGTACTGCTGACTTTATGGTTCACCATATTCACGCATTTACAATTCACGTAACTGTACTGATTCTACTTAAAGGTACACTATTTGCACGTAGCTCACGTCTAATCCCTGATAAAGCGAACTTAGGTTTCCGTTTCCCTTGTGATGGACCTGGTCGTGGTGGTACTTGTCAAGTATCTGCATGGGACCACGTTTTCCTTGGTTTATTCTGGATGTATAACTGTATTTCAGTTGTAATCTTCCACTTTAGCTGGAAAATGCAATCTGATGTATGGGGTACAATTTCCTCTGCTGGTAAGATTTCACACATTACTGGTGGAAACTTCGGTAAGAGTGCTCTTTCAATTAATGGTTGGCTACGTGATTTCTTATGGTCACAAGCTTCTCAAGTTATCCAATCATATGGTTCTGCTGTTTCAGCTTATGGATTAATTTTCTTAGGTGCTCACTTTATTTGGGCATTCAGTTTAATGTTCCTATTCAGTGGACGTGGATACTGGCA
>Karmiger-psbD
TTTAAATTGGGTTTGTATTTTCTTAGGAACTCACAGTTTTGGTCTATATATTCACAACGATACAATGCGTGCGTTAGGTCGTCCGCAAGATACGTTCTCAGATCAAGCTATTCAGTTACAACCGATTTTCGCTAAGTGGGTACAATCGTTACACACGTTAGCACCAGGTAGCACTGCTCCTAACGCTTTAGCGACATCAAGTTATGCTTTTGGTGGTGATATTGTTGCCGTGAACGGTAAAATTGCGATGATGCCTATTCAGTTAGGTACTGCTGACTTTATGGTTCACCATATTCACGCATTTACAATTCACGTAACTGTACTGATTCTACTTAAAGGTACACTATTTGCACGTAGCTCACGTCTAATCCCTGATAAAGCGAACTTAGGTTTCCGTTTCCCTTGTGATGGACCTGGTCGTGGTGGTACTTGTCAAGTATCTGCATGGGACCACGTTTTCCTTGGTTTATTCTGGATGTATAACTGTATTTCAGTTGTAATCTTCCACTTTAGCTGGAAAATGCAATCTGATGTATGGGGTACAATTTCCTCTGCTGGTAAGATTTCACACATTACTGGTGGAAACTTCGGTAAGAGTGCTCTTTCAATTAATGGTTGGCTACGTGATTTCTTATGGTCACAAGCTTCTCAAGTTATCCAATCATATGGTTCTGCTGTTTCAGCTTATGGATTAATTTTCTTAGGTGCTCACTTTATTTGGGCATTCAGTTTAATGTTCCTATTCAGTGGACGTGGATACTGGC
>Karmiger-16S
GGCCGCCATGGCGGCCGCGGGAATTCGATTTTTTATTTCCGTAGCGGACGGGTGAGTAATACGTGAGAATCTGCCCTCAGGAGGAGTATAACTGCTGGAAACGGCTGCTAACACTCCATATGTCGAGAGATGAAATAATTTATTGCCTAAGGATGAGCTCACGCCTGATTAGCTTGTTGGTGAGGTAATGGCTCACCAAGGCCACGATCAGTAGCTGGTTTGAGAGGACGATCAGCCACACTGGGACTGAGACACGGCCCAGACTCCTCCGGGAGGCAGCAGTGAGGAATTTTCCGCAATGGGCGAAAGCCTGACGGAGCAATACCGCGTGAGGGATGAAGGATTTTGGTCTGTAAACCTCTTTTCTCAAGAAAGAAGTTCTGACGGTACTTGAGGAATAAGCATCGGCTAACTCCGTGCCAGCAGCCGCGGTAATACGGGGGATGCAAGCGTTATCCGGAATCATTGGGCGTAAAGCGCCTGTAGGTTGTTTAATAAGTCTGTTGTTAAAGACTAGGGCTTAACCCTAGGAAAGCAATGGAAACTACTAGACTTGAGTATGGCAGGGGTAGAGGGAATTTCTAGTGTAGCGGTGAAATGCGTAGATATTAGAAAGAACACCGGTGGCGAAAGCGCTCTACTGGACCATTACTGACACTCAGAGGCGAAAGCTAGGGTAGCAAAAGGGATTAGATACCCCTGTAGTCCTAGCCGTAAACGATGGATACTAGATGTTGTGCATAATGTACAGTATCGTAGCTAACGCGTTAAGTATCCCGCCTGGGGAGTACGCTCGCAAGGGTGAAACTCAAAGGAATTGACGGGGGCCCGCACAAGCGGTGGAGCATGTGGTTTAATTCGATGCAACGCGAAGAACCTTACCAGGGCTTGACATACTACAAATTCTTTTGAGAAAAAGAAGTGCCTTCGGGAATGTAGATACAGGTGGTGCATGGCTGTCGTCAGCTCGTGTCGTGAGATGTTGGGTTAAGTCCCGCAACGAGCGCAACCCTTATTTTTAGTTACTAATTCGTTAGGTTCTCTAGAAAGGACGCCGG
>Karmiger-psbC 
GGCGGCCGCGGGAATTCGATTCTTATTTTGGTTATGACTGGCGTGATAAGARTAAGATGACTACATTCTAGGTATCCACCTAATCCTTCTAGGAATTGGTTGTTTCCTTCTTGTAGCTAAAGCTTGTTTCGTTGGTGGACTTTACGACACTTGGGCTCCAGGTGGTGGTGATGTTCGTGTTGTAACAGCACCTACACTAAACCCATTAATCATTTTTGGTTATGTTCTTAAGTCACCGTTCGGTGGAGATGGTTGGATTATCAGTGTAAACAACCTAGAAGATCTAGTAGGTGGTCACATCTGGTTAGGTTTCCTATGTRTTGTTGGTGGTATCTGGCACATTCTTACTAAGCCTTTCGCTTGGGCAAGACGTACATTCGTTTGGTCTGGTGAAGCTTACCTATCGTACAGTCTAGCTGCACTTAGTATTATGGGTCTAACAGCTGCTGTTTTTGTATGGTACAACAACACAGCTTACCCAAGTGAGTTCTTCGGTCCGACTGGTCCAGAGGCATCACAATCACAAGCATTCACATTCCTAGTACGTGACCAACGTCTAGGTGCTAACGTAGCATCTGCACAAGGTCCAACTGGTCTAGGTAAGTACCTTATGAGATCTCCGTCTGGAGAAATCATTTTCGGTGGTGAAACAATGCGTTTCTGGGATATGCGAGCTCCATGGGTTGAACCACTTCGTGGTCCTAATGGACTTGATCTAAACAAGATCCGTAACGATATCCAGCCTTGGCAGGAAAGACGTGCTGCAGAGTACATGACTCACGCACCACTAGGTGCACTAAACTCTGTAGGTAGTGTAGCAACTGAGATTAACTCAGTTAACTATGTATCTCCACGTTCTTGGTTAACTACATCTCACTTCTTCTTAGGTTTCTTCCTGTGGGTTGGACACCTCTGG
>RCC6516-18S
GACTTCTCCTTCCTCTAAGTGATAAGGTTCACTAAACTTTCCACTGCAACGTTCAGGAACTGAACACTGCGGCAGTCCGAATTATTCACCGGATCACTCAATCGGTAGGAGCGACGGGCGGTGTGTACAAAGGGCAGGGACGTAATCAGCACGAGCTGATGACTCGCGCTTACTAGGAATTCCTCGTTGAAGATTAATAATTGCAATAATCTATCCCCATCACGATGCGTTTTAAAAAGATTACCCAACCCTTCCGGGCAAGGTCGTAAACTCGTTGAGCGCATCAGTGTAGCGCGCGTGCAGCCCAGAACATCTAAGGGCATCACAGACCTGTTATTGCCTCAAACTTCCTTGCGTTAGACACGCAAAGTCCCTCTAAGAAGTTGCCCACGTAACCGAAGTTACGTGTAACTATTTAGCAGGTTAAGGTCTCGTTCGTTAACGGAATTAACCAGACAAATCACTCCACCAACTAAGAACGGCCATGCACCACCACCCATAGAATCAAGAAAGAGCTATCAATCTGTCAATCCTTACTATGTCTGGACCTGGTAAGTTTCCCCGTGTTGGGTCAAATTAAGCCGCAGGCTCCACTCCTGGTGGTGCCCTTCCGTCAATTCCTTTAAGTTTCAGCCTTGCGACCATACTCCCCCCGGAACCCAAAGACTTTGATTTCTCATAAGGTGCTGAAGGAGTCGTATAAGTAACGACCTCCAATCTCTAGTCGGCATGGTTTATGGTTAAGACTAGGACGGTATCTGATCGTCTTCGATCCCCTAACTTTCGTTCTTGATCAATGAAAACATCCTTGGCAAATGCTTTCGCAGTAGTCCGTCTTTAACAAATCCAAGAATTTCACCTCTGACAGTTAAATACGAATGCCCCCAACTATCCCTATTAATCATTACCTCAGCTCTAGAAACCAACAAAATAGAACCGAGGTCCTATCTTATTATTCCATGCTAATGTATTCAAGGCGTATGCCTGCTTGAAACACTCTAATTTCCTCAAAGTAAAAGTCCTGGATACCGCACCACACAGTCAAGTGCAGCTACGTTCTCCAAGAAGATGCCCAGGCCGAGCCAGATACTCACCCAGAGGGCGGACCGGTCGTCCTCGGCAAAATCCACTACGAGCTTTTAACCGCAACACTTTATATACGCTATTGGAGCTGGAATTAC
>RCC6516-psaA 
GGCCGCCATGGCGGCCGCGGGAATTCGATTAAATGRAATATTGTTATMGAAATASWATTGTACATCCNGAATAGCCCTAGGAAAACATGATCCCAAGCTGATACTTGACATGTACCTCCTCGACCAGGACCATCGCAAGGAAAGCGGAAACCAAGCCGCGCTTTATCGGGGATTAAACGAGAGCTTCTAGCGAATAAAACTCCTTTTAATAGTATTAAGGTCGCTACATGAATGTTAAAGGCATGAATGTGATGAACGAGGAAATCAGATGTTCCTAAGAAAATAGGCATCGTAGAAATCCGTCCATTAACGGCTGCAACAGCCCCTCCGAACGCACTTATGGGTGCATGATTCGCACCGCGGACGTGCTGGATCGGCGTCTTTGCCGCGCTATGAATTGCTTGAATCCATTTTGCAAAAATTGGTTGTAATTGGATAGCTCGGTCACCGAACTCATCATAAGGACGTCCCAAAGCTTGCATCGTATCGTTGTGGATGTACAGACCAAAACTATGAGTTCCTAAAAAAATAGAAACCCAGTTCAAGTGTGCTATTATAGAGTCACGATGACGTAAAACACGATCTAAAAGATTGTTGTATGATAAAACTGGGCTATATTCCCGTACCATGTAAAGGGCAGCATGAGCTCCTCCTCCTACTATGCAGAAACCTCCAATCCACATGTGATGGGTAAATAAAGAAAGCTGAGTAGGGTAGTCAACGCCTATATAAGGGTACGGAGGCATCGCGTACATGTGATGAGCAACAAGAATACTTGTAGAACCTAACATAGCAAGATTAATGGCTAACTGAGCATGCCATGAAGTTGTCAGAATTTCGTAGAGACCTTTATGTCCTTCGCCAGTAAATGGCCCTTTATGAGCTTCTAAAATTTCGCGCATACTGTGACCAATTCCCCAATTCGTACGGTACATATGTCCAGAAATAATAAATAATACGGACAACGCTAGATGATGATGAGCAGTGTCACTTAGCCACAAGCTACCTGTAACTGGATTTACGCCGCCGCGGAAACGTTAAAAAGTCACTATATTTATACCATTGTAACGCAAAGAAGGGAGTGAGACCTTCTTTAAAACTTGGGTACAGGTTCGCCATTTTGGCT
>RCC6516-psbD  
TTCGGTATAGCAGCTATATTCAGATTCTTATTATTTATCCAAGGGTTCCATAATTTTACAYTKAATCCWTTYCATATGATGGGRGTWGCTGGTATCCTAGGYGGGGCCTTATTATGCGCAATTCATGGCGCTACGGTTGAAAACACTTTATTTGAAGACGGTGATGCCTCYACTACTTTCCGTGCCTTCAGTCCAACGCAGGCTGAGGAAACGTACTCAATGGTAACAGCAAATCGATTCTGGTCACAGATTTTCGGTGTTGCCTTYTCTAATAAAAGRTGGTTACACTTCTTTATGCTATTTGTACCAGTAGCTGGAANTGTGGACNAAGCGCTTTAGGAATTCTAGGTTTAGCCTTTAACCTTCGATCTTATGATTTTGTTTCGCAGGAAATAAGAGCGGCGCACGACCCAGAGTTCGAGACANTTTACACAAAAAATCAGTTACTTAATGAAGGGATCCGAATTTGGATGGCGGCCCAAGACCAGCCACATGAGAACTTTTCTTTCCCAGAAGAAGTGTTACCACGCGGTAACGGTCTATAAAAGCACTTGGCTTTTTTTTTTTTTTTTTTTTTTTTTTTTTTTT


Single reads: 

>RCC6516-psaB-1 FWT367_39713675_39713675.ab1
AAGCTATTCCATGATGAACCAGGAAGTCACCAGGTCCAATAGTTAAGAATAGTGTGCTTTTCTTCGAGTTGATTCCTTCCATCCAACCGTCTAGCCAAACTTTACTACTAGAAATTCTGGCCGGACTTTTAGGAAACGATAATAAAACATCAAATCCATAAGTTAGCTTACCTGAAGCTGCTTGAATCAGTTGTGCAAAGCTTGGCTCTATTAAAATTTGTTTTTCCGGTGTAAAGAACGCGACGCAGGTATCATTATGAACATAAAGGCCTAATGTGTGGAAACCTAAAAATAAACTACCCCAACTTAAATGAAAAATAATCGCTTCTTTGTGACGAAGTACGTTGTAAAGAACATTACCTTGGTTCTTTTCTGGAGAGTAGTCCCGCACAAAAAAAATTGCTCCGTGTGCAAAGGCACCAGTCATTAAAAAACTTGCAATGTACTGATGATGGACATATAACGCGGCTGAAGTAGTGTATTCAAATGCAATAAAAGCATATGCTGGCAAAGCATACATATGTTGAGCTGTTAAGGAAGTAGCAACGCCTAACGAGGCTAACGCTAATCCTAATTGCATGTGCAGACTTGTTCTGATGGTATGCGCAAGGTTTCTATGTCCAGATCCCAAAGCACCCTTAGGCGGAACATGTGCGTCTAGAATGTCTTTTAATCTATGGCCTAGTGACCAATTTGTTCGGTACATATGACCTGCAAAAAGGAATAGAATTCCTATTGCTAAGTGATGATGTGCTATGTCAGTTAACCACATTGCACGCGTTTGTGGATGGAATCCCCCGATAAAGGTTAAAATAGCTGTACCTGCACCTTCGCTTGTTCC
>RCC6516-psaB-2 FWT368_39713682_39713682.ab1
GGAAACTTACTTCACGTTGCTTGGCAAGGTAACTATCAGCAATGGTTACTTAATCCGTTGAAGGTAAAACCTATAGCTCACGCAATATGGGATCCTCATTTTGGGGACTATGCCGTGGAATCGTTCACAAGGGGAGGGGTTTCGTATCCCGTCACCAGGTGTACATCCGGTTTATATCATTGGTGGTACACGATTGGTATGAGATCAAATAGTGATCTATATTACGGAGCCTTAGGCCTGTTAATATTGTCTTGTGTTATTCTCGTTGCGGGTTGGCTTCATCTTCAAAACGACTATGCACCTTCTTTATCATGGTTTAAAGAAAATGACGAATCACGGCTAAATCACCATTTATCCGGACTTTTTGGAGTAAGTTCGCTATCGTGGACCGGTCATCTGATTCATGTTGCGATACCAGAATCACGGGGACATAATGTAAGTTGGACTACTTTTCTCCAGGAAACGCCTCATCCGCAGGG
>RCC6516-psaB_B FWT368_39713682_39713682.ab1
GGAAACTTACTTCACGTTGCTTGGCAAGGTAACTATCAGCAATGGTTACTTAATCCGTTGAAGGTAAAACCTATAGCTCACGCAATATGGGATCCTCATTTTGGGGACTATGCCGTGGAATCGTTCACAAGGGGAGGGGTTTCGTATCCCGTCACCAGGTGTACATCCGGTTTATATCATTGGTGGTACACGATTGGTATGAGATCAAATAGTGATCTATATTACGGAGCCTTAGGCCTGTTAATATTGTCTTGTGTTATTCTCGTTGCGGGTTGGCTTCATCTTCAAAACGACTATGCACCTTCTTTATCATGGTTTAAAGAAAATGACGAATCACGGCTAAATCACCATTTATCCGGACTTTTTGGAGTAAGTTCGCTATCGTGGACCGGTCATCTGATTCATGTTGCGATACCAGAATCACGGGGACATAATGTAAGTTGGACTACTTTTCTCCAGGAAACGCCTCATCCGCAGGG
