# Supplementary material for: New plastids, old proteins: repeated endosymbiotic acquisitions in kareniacean dinoflagellates
Source: EMBO Rep. 2024 Mar 18;25(4):16. doi: 10.1038/s44319-024-00103-y (PMC11014865; doi:10.1038/s44319-024-00103-y)
Supplement: Supplementary file 11 — Dataset EV10 [file 44319_2024_103_MOESM11_ESM.zip › Dataset EV10/plastid_genome_phylogeny_files/protein concatenation/new sequences/new_genes_prot.fasta]

>Takayama-helix-psaA-strict
SGFFELWRASGITNEIELYWTAVGALFMSALMVFSGWFHYHKEAPNLEWFQDVESMLNHH
LSGLLGLGCLSWSGHQIHISLPINKLLDAGVAPQDIPRPDEFLFNQDLMAELYPSFKKGL
LPFFTMNWNEYSDFLTFKGGLNPITGSLWLTDQTHHHLALSVLFMFSGHMYHTNWWIGHS
MKEILEAHEGVFTGQGHKGLFEILTTSWHAQLAINLAVLGSLSIIVAHHMYAMPAYPYIG
VDYPTQLSLFTHHMWIGGFCVCGAGAHASIFLVRDYNPIDSYNNLLGRVLQHRDAIISHL
NWVCIFLGIHSFGLYIHNDTLQALGRPQDMFADKAIQLQPIFAQWIQSLHTLAPGNTAPN
ALTTSSYVFGGNVVAINGKIAIMPISLGTADFMIHHIHAFTIHVTVLILLKGTLFARSSR
LIPDKASLGFRFPCDGPGRGGTCQVSAWDHVFLGLFWMYNSISIVIFHFSWKIQSDVWGV
ITNTGKISHITSGNFQTSSLTVNGWLRDFLWSQASQVIQSYGSSSSAYGLIFLGAHFIWX

>Karlodinium-armiger-psaA-strict
LNWVCIFLGTHSFGLYIHNDTMRALGRPQDTFSDQAIQLQPIFAKWVQSLHTLAPGSTAP
NALATSSYAFGGDIVAVNGKIAMMPIQLGTADFMVHHIHAFTIHVTVLILLKGTLFARSS
RLIPDKANLGFRFPCDGPGRGGTCQVSAWDHVFLGLFWMYNCISVVIFHFSWKMQSDVWG
TISSAGKISHITGGNFGKSALSINGWLRDFLWSQASQVIQSYGSAVSAYGLXFLGAHFX
>Karenia-papillionacea-psaA-strict
AMLGSTSILVAHHMYAMPPYPYIGVDYPTQLSLFTHHMWIGGFCIVGGGAHAALYMVREY
SPVLSYNNLLDRVLRHRDSIIAHLNWVSIFLGTHSFGLYIHNDTMQALGRPYDEFGDRAI
QLQPIFAKWIQAIHSAAKTPIQHVRGANHAPISAFGGAVAAVNGRISTMPIFLGTSDFXV
HHIHAFNIHVATLILLKGVLFARSSRLIXDKARLGFRFPCDGPGRGGTCQVSAWDHVFLG
LF
>Takayama-helix-psbA-strict
FIAAPPVDIDGIREPVAGSLLYGNNIISGAVVPSSNAIGVHFYPIWEAASIDEWLFNGGP
YQLVCQHFFLGVSAYIGREWELSYRLGMRPWICVAFSAPVAAATAVFIVYPIGQGSFSDG
MPLGISGTFNFMLVFQAEHNILMHPFHMLGVAGVFGGSLFSAMHGSLVTSSIIRETNLTE
SANYGYRFGQEEETYNIVAAHGYFGRLIVQYASFNNSRSLHFFLGAWPVVGIWLTAMGVA
TMAFX
>Karlodinium-armiger-psbA-strict
AASVDEWLYNGGTYQLVVLHFFIGVCAYIGREWELSYRLGMRPWICVAFSAPVAAAAAVF
VIYPLGQGSFSDGMPLGISGTFNYMLVFQAEHNILMHPFHMLGVAGVFGGSLFSAMHGSL
VTSSLIRETTENESANYGYKFGQEEETYNIVAAHGYFGRLIFQYASFNNSRALHFFLGAW
PVVGIWFTAMGVATMAFNLNGFNFNQSVVDSQGRVINTWADX
>Karlodinium-armiger-psbA-relaxed
XHFYPIWEAASVDEWLYNGGTYQLVVLHFFIGVCAYIGREWELSYRLGMRPWICVAFSAP
VAAAAAVFVIYPLGQGSFSDGMPLGISGTFNYMLVFQAEHNILMHPFHMLGVAGVFGGSL
FSAMHGSLVTSSLIRETTENESANYGYKFGQEEETYNIVAAHGYFGRLIFQYASFNNSRA
LHFFLGAWPVVGIWFTAMGVATMAFNLNGFNFNQSVVDSQGRVINTWADILNRSNLGMEV
MHERX
>Karenia-papillionacea-psbA-strict
AYXIGFFSAPPVDIDGIREPVSGSLLYGNNIISGAVVPSSNAIGVHFYPIWEAASLDEWL
YAGGTYQMVVLHFFLGVCCYIGREWELSYRLGMRPWICLAFSAPVAAAAAVFVVYPIGQG
SFSDGMPLGISGTFNFMLVFQAEHNILMHPFHMFGVAAVFGGSLFSAMHGSLVTSSLIKE
TTEEESANYGYRFGQSQETYNIVAAHGYFGRLIFQYASFNNSRSLHF
>Takayama-helix-psbC-strict
LHLISSAVLGFGGLYHSIDGPRRLETSYAFFGYDWRDKNKMTTILGIHLILLGAGSLLLV
AKACLVDGLYDTWAPGGGDIRVITTPTLNPFIIFGYICKAPYGGDGWVIGVNNLEDIVGG
HLWVGVLSISGGIWHIFTKPITWARRTLVWSAEAYLAYSLAALSLMGLT
>Karlodinium-armiger-psbC-strict
DDYILGIHLILLGIGCFLLVAKACFVGGLYDTWAPGGGDVRVVTAPTLNPLIIFGYVLKS
PFGGDGWIXSVNNLEDLVGGHIWLGFLCXVGGIWHILTKPFAWARRTFVWSGEAYLSYSL
AALSIMGLTAAVFVWYNNTAYPSEFFGPTGPEASQSQAFTFLVRDQRLGANVASAQGPTG
LGKYLMRSPSGEIIFGGETMRFWDMRAPWVEPLRGPNGLDLNKIRNDIQPWQERRAAEYM
THAPLGALNSVGSVATEINSVNYVSPRSWLTTSHFX
>Karenia-papillionacea-psbC-strict
SHYIPELPPYEQGLILIPHLAALGWGVEPNGELSENLTPYFVVGVLHLVSSGLLGAGGLX
HAIIGPDTLEEDFQFFGYEW
>Takayama-helix-psbD-strict
NSIYPLGQASWXFAPSFGVAAIFRFLLFLQGFHNWTLNPFHMMGVAGILGGALLCAIHGA
TVENTLFEDGDAANTFRAFTPTQSEETYSMVTANRFWSQIFGVAFSNKRWLHFFMLFVPV
AGMWTSSIGIVGLALNLRAYDFVSQEIRAAEDPEFETFYTKNNLLNEXIRSWMAAQDQPH
ENFXFPEEVITSEFAAACRSTIWESSQX
>Karlodinium-armiger-psbD-strict
LNPFXMMGXAGILGGALLCAIHGATVENTLFXDGDAANTFRAFTPTQSEETYSMITANRF
WSQIFGVAFSNKRWLHFFMLFVPVAGMWTSAIGIVGLALNLRAYDFVXQELRAAEDPEFE
TFYTKNNLLNEGIRAW
>Karlodinium-armiger-psbD-relaxed
WFFAPSFGVAAIFRFLLFLQGFHNWTLNPFHMMGVAGILGGALLCAIHGATVENTLFXDG
DAANTFRAFTPTQSEETYSMITANRFWSQIFGVAFSNKRWLHFFMLFVPVAGMWTSAIGI
VGLALNLRAYDFVXQELRAAEDPEFETFYTKNNLLNEGIRAWMAXTRSTP*KLCLS*GGN
H**IRGRLQVDHMGELPTRWMHSLSILX
>Karenia-papillionacea-psbD-strict
TXNXXHMMXXAGILXGALLCAIHGATVENTLFEDGDAXTTFRAFSPTQAEETYSMVTANR
FWSQIFGVAXSNKXWLHFFMLFVPVAG
>Takayama-helix-rbcL-strict
GGLDFLKDDENINSQPFMRYRERFLYSMEGVNHAAATSGEVKGHYLNTTGATMEDMYERA
NFAVELGSVIVMIDLVIGYTAIQSMAKWARDVDCILHLHRAGNSTYSRQKNHGMNFRVIC
KWMRMAGVDHIHAGTVVGKLEGDPLMIKGFYNTLLDVKTEVNLPQGLFFSQDWASLRKCV
PVGSGGIHCGQMHQLIGYLGDDVVLQFGGGTIGHPDGIQSGATANRVALECMVLARNEGR
NYLQEGPQILRDAARTCGPLQTALDLWQDISX
>Karlodinium-armiger-rbcL-strict
DENINSQPFMRYRERFLYSMEGVNHAACLTGEVKGHYLNATASTMEDMYERSNFCAELGS
VIVMIDLVIGYTAIQSMAYWCRKNDMLLHLHRAGNSTYSRQKNHGMNFRVICKWMRMAGV
DHIHAGTVVGKLEGDPLMIKGFYNTLLDFKSDISLPEGMFFAQDWASLRKCVPVASGGIH
CGQMHQLINYLGDDVVLQFGX
>Karlodinium-armiger-rbcL-relaxed
DENINSQPFMRYRERFLYSMEGVNHAACLTGEVKGHYLNATASTMEDMYERSNFCAELGS
VIVMIDLVIGYTAIQSMAYWCRKNDMLLHLHRAGNSTYSRQKNHGMNFRVICKWMRMAGV
DHIHAGTVVGKLEGDPLMIKGFYNTLLDFKSDISLPEGMFFAQDWASLRKCVPVASGGIH
CGQMHQLINYLGDDVVLQFGGGTIGHPDGIQAGATANRVALECMVMARNEGRDYVNEGPQ
ILRDAAKSCGPLQTALDLWKDITX
>Karenia-papillionacea-rbcL-strict
HRAGNSTYSRQKNHGMNFRVICKWMRMAGCDHIHSGTVVGKLEGDPNMIKGFYKTLLDTF
TSSCVDEGLFFAQDWGSLRKCVPVASGGXHAGQMAQLLGYLGDDVVMQFG
