# Supplementary material for: New plastids, old proteins: repeated endosymbiotic acquisitions in kareniacean dinoflagellates
Source: EMBO Rep. 2024 Mar 18;25(4):16. doi: 10.1038/s44319-024-00103-y (PMC11014865; doi:10.1038/s44319-024-00103-y)
Supplement: Supplementary file 11 — Dataset EV10 [file 44319_2024_103_MOESM11_ESM.zip › Dataset EV10/plastid_genome_phylogeny_files/protein concatenation/raw alignments/psaA-enriched-aligned.fasta]

>Takayama-helix-psaA_consensus
------------------------------------------------------------
--------------------------------------------------------QSSQ
IVWPVVGQEILNGDVGGGLLGVQVTSGFFELWRASGITNEIELYWTAVGALFMSALMVFS
GWFHYHKEAPNLEWFQDVESMLNHHLSGLLGLGCLSWSGHQIHISLPINKLLDAGVAPQD
IPRPDEFLFNQDLMAELYPSFKKGLLPFFTMNWNEYSDFLTFKGGLNPITGSLWLTDQTH
HHLALSVLFMFSGHMYHTNWWIGHSMKEILEAHEGVFTGQGHKGLFEILTTSWHAQLAIN
LAVLGSLSIIVAHHMYAMPAYPYIGVDYPTQLSLFTHHMWIGGFCVCGAGAHASIFLVRD
YNP-------IDSY-------NNLLGRVLQHRDAIISHLNWVCIFLGIHSFGLYIHNDTL
QALGRPQDMFADKAIQLQPIFAQWIQSLHTLAP-------GN-TAPNALTTSSYVFGGNV
VAINGKIAIMPISLGTADFMIHHIHAFTIHVTVLILLKGTLFARSSRLIPDKASLGFRFP
CDGPGRGGTCQVSAWDHVFLGLFWMYNSISIVIFHFSWKIQSDVWGVITNTGKISHITSG
NFQTSSLTVNGWLRDFLWSQASQVIQSYGSSSSAYGLIFLGAHFIW--------------
----------------------------------------------------------
>Karlodinium-armiger-psaA_consensus
------------------------------------------------------------
------------------------------------------------------------
------------------------------------------------------------
------------------------------------------------------------
------------------------------------------------------------
------------------------------------------------------------
------------------------------------------------------------
--------------------------------------LNWVCIFLGTHSFGLYIHNDTM
RALGRPQDTFSDQAIQLQPIFAKWVQSLHTLAP-------GS-TAPNALATSSYAFGGDI
VAVNGKIAMMPIQLGTADFMVHHIHAFTIHVTVLILLKGTLFARSSRLIPDKANLGFRFP
CDGPGRGGTCQVSAWDHVFLGLFWMYNCISVVIFHFSWKMQSDVWGTISSAGKISHITGG
NFGKSALSINGWLRDFLWSQASQVIQSYGSAVSAYGLXFLGAHF----------------
----------------------------------------------------------
>Karenia-papillionacea-psaA_consensus
------------------------------------------------------------
--------------------------------------------------------PSSQ
FVWPIVGQEILNGDLGGGFSGIRITSGWFQLWRACGITTEAELYWTAMGGLVLSATMMIA
GWYHYHESAPDLDWFQNAESMMNHHLAGLLGLGCLSWSGHQIHVSLPINKLLDAGVEANV
IPLPHKLLFDQAKMANLYPSFKEGLTPFFALQWYKYSDFLTFRGGVNPVTGSLWLSDTAH
HHLALSVLFIISGHMYRTNWGIGHSMREILEAHKGPFTGEGHKGLYEILTTSWHAQLAIN
LAMLGSTSILVAHHMYAMPPYPYIGVDYPTQLSLFTHHMWIGGFCIVGGGAHAALYMVRE
YSP-------VLSY-------NNLLDRVLRHRDSIIAHLNWVSIFLGTHSFGLYIHNDTM
QALGRPYDEFGDRAIQLQPIFAKWIQAIHSAAKTPIQHVRGANHAPIS------AFGGAV
AAVNGRISTMPIFLGTSDFXVHHIHAFNIHVATLILLKGVLFARSSRLIXDKARLGFRFP
CDGPGRGGTCQVSAWDHVFLGLF-------------------------------------
------------------------------------------------------------
----------------------------------------------------------
>Karenia_brevis_CCMP2229_psaA_consensus
--------------------------------------------KGPKSTTWIWNLHADA
HDFDAHTNSLQSLSRKIYSAHFGQLSLILLWLAGMWFHGARFSNYIAWLSDPTGLTPMAQ
SVWPVVGQDLLNSDGGGGTLGLPFTAGWFPLWRACGITSEAQLFSTACSGLVLAALTALG
GWYHYHRSAPSLDWFXHAQTMLVHHLTGLLGLGCLSWAGHQIHVSLPINSLLDAGVDIRI
LPTPAALLFDRGYLENLYPSFKQGLTPLLSGHWAAYTDFLTFKGGLNPITGGLWLTDVAH
HHLALALLFLIAGHMYRTSFPIGHNISAIHAAHKGPLTGAGHNGLYTILTTSWHSQLALN
LALLGSTTILVAHHMYAMPPYPFIALQYATQLSLFTHHMWIGGFLIVGAGAHASIFMTRD
YTP-------TASP-------TNLLERVLLHRTTILAHLNWVCIFLGTHSFGLYAHNDTM
RALGRPTDTFGDGSIALSPIFAKCIQALHSVAP-------GN-TAPHAISVSSYVFGAGT
IAVNGRIAIQPLYLGTADFMIHHIHAFQIHVATLILLKGVLFARSSGLIPDKYRLGFRFP
CDGPGRGGTCQVSPWDHVFLGLFWMYNCISITIFHFYWKMQSDVWGTITSSGRVSHITNG
NFSSGSLTVNGWLRDFLWSQSSQVIQSYGTPASAYGLIFLGAHFIWAFSLMFLFSGRGYW
QELIDTLVWAHRKVRLSPSISPRALSITTGRSVGVAHYLLGGIGTTWSFFLARATTT-
>Karenia_mikimotoi-psaA
-------LT---LVRTTFAFAKDPV-ATSFSKWSQPGHFTXKLAKGPKTTTWLWNLHADA
HDFDAQTSSLETISRKIFSAHFGHLSIILLWISGMWFHGARFSNYAAWLRDPTGVNPTAQ
SVWPVVGQEILNADVGGGVSGIRITSGWFPLWRSCGITSEAQLFATAYAGLVLAAIMMVA
GWYHYHKSAPSLDWFQNVQAMLAHHLTGLLGLGCLSWAGHQIHISLPINFLLDAGVDLRV
IPTPASLLFNRTYLENLYPSFADGLWPFFTGAWANYSDFLTFKGGLNPVTGGLWLTDIAH
HHLALSVIFLFAGHMYRTAWPIGHNMQNLLAAHKGPLTGAGHTALDTILTSSWHAQLAIN
LAMMGSLSILVAHHMYAMPPYPFLAIDYATQLSLFVHHMWIGGFLIVGAGAHAALFMTRD
YSPYSSAPQLTSSPQGVNFTATNLLDRVLLHRTTLIAHLNWVCIFLGTHSFGLYAHNDTM
RALGRPQDTFSDGAISLSPIFAKWIQALHAEAP-------GT-TAPNALAVSSYVFGSGT
IAVNGRIAIQPIFLGTADFMIHHIHAFQIHVATLILLKGVLFARSSALIPDKHRLGFRFP
CDGPGRGGTCQVSPWDHVFLGLFWMYNCISITIFHFSWKMQSDVWGTITPSQAISHLTNG
NFARSSITVNGWLRDFLWAQSSAVIQSYGTPASAYALIFLAAHFTWAFSLMFLFSGRGYW
QELIEAIVWAHRKTRVSPMIQPRALSITMGRSVGVAHYLLGGIGTTWAFFLARATTTR
>Karlodinium_psaA1
----------------------------------EPGHFSTTLAKGGKTTTWIWNLHADV
HDFDLQTASLEEISRKIFSAHFGQLAIILLWISGMFFHGARFSNYSAWLNSPTSVLPSAH
IVWPVVGQEILNGDVGGGVYGIRITSGFFGLWRAAGIVTEDELYWTSIGGLLLSGTLIFA
GWLHYHKFAPKVEWFQNAESMLNHHLSGLLGLGCLSWSGHQIHVSLPINYALDEGIAPAD
IPLPHQFLFDQELMGQFYPSFKDGLIPFFSLNWAHYSDFLTFKGGLNPLTGSLWLGDVAH
HHLALSVLFILSGHMYKTNWGIGHRIQDILEGHKGPLTGNGHDGLYEILTNSWHAQLAIN
LAMLGSVSIIVAHHMYAMPPYPYLSTDYLTTLSLFTHHQWIGGFLICGAGAHASLFMVRD
YYP-------IWAY-------DNLLDRVLKHRDTIIAHLNWVCIFLGCHSFGLYIHNDVM
FALGRWGDAFSDGAIRLQPIFAQCIQLLHASAP----RV----TAPNVLIISSYVFGGGS
LLVNGRVAMGAIALGTNDFMIHHIHAFNIHVSTLILLKGVLFARNSNLIPDKAEMGFRFP
CDGPGRGGTCQISPWDHVFLALFWMYNTISIVIFHFSWELFSCVWGELSSDGT-------
------------------------------------------------TILPL-------
-EILENI---------------RRL---------------------------------
>Cyanidioschyzon_merolae_strain10D_chloroplast-psaA
MTLTT-------EKQVKVVVDRDVV-PTSFEKWAKPGHFSRSLAKGPKTTTWIWNLHADA
HDFDSHTSSLEEVSRKIFSAHFGQLAIIFIWLSGMYFHGARFSNYVAWLSNPTGIKPSAQ
VVWPIVGQQILNADVGGGMQGIQITSGLFQLWRASGIVNELQLYVTALGGLGMAGLMIFA
GWFHYHKAAPKLEWFQNVESMLNHHLAGLLGLGSLSWAGHQIHVSLPINKLLDAGVAPSS
IPLPHEFILNRNLMAELYPSFQQGLVPFFTLNWKQYSDILTFKGGLSPVTGGLWLTDVAH
HHLAIAVLFLVAGHMYRTNWGIGHSIKQILEAHKGPLTGEGHKGLYEILTTSWHANLAIN
LAMLGSLSIIVAHHMYAMPPYPYLATDYPTQLSLFTHHMWIGGFCIVGAGAHAAIYMVRD
YSP-------TVNF-------NNVLDRMIRHRDAIISHLNWVCIFLGMHSFGLYIHNDTM
RALGRAQDMFSDTAIQLQPVFAQWIQQIHTLAP-------GN-TAVNALATASYAFGADT
VTVGSKIAMMPIKLGTADFMVHHIHAFTIHVTTLILLKGVLYARNSRLIPDKANLGFRFP
CDGPGRGGTCQVSAWDHVFLGLFWMYNALSIVIFHFSWKMQSDVWGTVTSNGAISHITGG
NFAQSAITINGWLRDFLWAQASQVIQSYGSSLSAYGLMFLGAHFVWAFSLMFLFSGRGYW
QELIESIVWAHNKLKVAPAIAPRALSITQGRAVGVAHYLLGGIATTWAFFLARIIAVG
>Ectocarpus-siliculosus-chloroplast-psaA
--MNSKKQ----VDKVKVLVDRNTVNTTSFEKWAKPGHFSRTLSKGPKTTTWIWNLHADA
HDFDSQTNSLEEVSRKIFSAHFGQLSIIFLWISGMHFHGAYFSNYLAWLNNPISIKPSAQ
VVWPIVGQEILNGDVGGNFQGVQITSGFFQLWRAEGITSEIELYWTAIGGLIMSGLMLFG
GWFHYHKAAPKLEWFQNAESMLNHHLSGLLGLGCLAWSGHQIHIALPINKLLDAGVASQE
IPLPYEFIINRELIGQLYPSFKKGLVPFFSFNWSEYSDFLTFKGGLNPVTGGLWLSDTAH
HHLALAVLFIVAGHMYRTNWGIGHSMREILEAHKGPFTGAGHTGLYEILTTSWHAQLAIN
LAMMGSLSIIVAHHMYAMPPYPYIATDYATQLSLFTHHMWIGGFCIVGGAAHGAIFMVRD
YNP-------AKNY-------NNLLDRVVRHRDSIISHLNWVCIFLGFHSFGLYIHNDTM
RALGRAPDMFSDTGIPLKPIFAQAIQNLHLLAP-------GS-TAPNALTTASYVFGGDI
VSVGSKIAIMPIKLSTADFMVHHIHAFTIHVTVLILLKGVLYARSSKLIPDKANLGFRFP
CDGPGRGGTCQVSAWDHIFLGLFWMYNSISVVIFHFSWKMQSDVWGSVTPTGTVSHITGG
NFAQSALTINGWLRDFLWAQASQVIQSYGSALSAYGLIFLGAHFIWAFSLMFLFSGRGYW
QELIESIVWAHNKIKVAPAIQPRALSITQGRAVGLAHYLLGGIGTTWSFFLARIISVG
>Emiliania_huxleyi_CCMP1516_plastid-psaA
MKVGSKELE---ASKVRVIVDKDPV-ATSFEKWAQPGHFSRTLAKGPKTTTWIWNLHADA
HDFDSQTSSLEDISRKIFSAHFGQLAIIFLWVSQAYFHGARFSNYSAWLLNPTSIKPSAQ
VVWPVVGQEILNGDVGGGFSGVQITSGVFQMWRASGITNETELYWTAMGGLMMSALMVFA
GWFHYHKAAPKLEWFQNVESMMNHHLAGLLGLGCLSWSGHQIHISLPINKLLDAGVAPQE
IPLPHELLFNQDLMAQLYPSFKKGLLPFFTLNWGEYSDFLTFKGGLNPITGSLWLSDTAH
HHLALAVLFIFAGHMYRTNWGIGHSMKEILEAHKGPLTGEGHKGLYEILTTSWHAQLAIN
LAMMGSLSIIVAHHMYAMPPYPYIAVDYPTQLSLFTHHMWIGGFCVCGAAAHGAIFMVRD
YSP-------VQSY-------NNLLDRVLRHRDAIISHLNWVCIFLGTHSFGLYIHNDTM
RALGRPQDMFSDKAIQLQPIFAKWVQSLHTLAP-------GN-TAPNSLATASYAFGGDV
VAVNGKIAMMPIQLGTADFLVHHIHAFTIHVTVLILLKGVLFARSSRLIPDKANLGFRFP
CDGPGRGGTCQVSAWDHIFLGLFWMYNCISVVIFHFSWKMQSDVWGTISEKGKITHITGG
NFANSALTINGWLRDFLWSQASQVIQSYGSALSAYGIIFLGAHFIWAFSLMFLFSGRGYW
QELIESVVWAHNKLKLAPAIQPRALSITQGRAVGLAHYLLGGIGTTWSFFLARIISVG
>Galdieria_sulphuraria_strain074W_plastid-psaA
MTISSREQE---EKKAKVLIDRNVV-PTNFEKWSKPGHFSRSLAKGPKTTTWIWNLHADA
HDFDSHTNSLEEISRKIFSAHFGQLAVIFIWLSGMYFHGAKFSNYVAWLNNPINIKPSAQ
VVWPIIGQEILNADVGGGFQGIQITSGLFQLWRASGITNEMQLYVTAIGGLFMASLMLFA
GWFHYHKAAPKLEWFQNVESMLNHHLAGLLGLGSLGWTGHLIHVSLPINKLLDSGIVPAQ
IPLPHEFILNRNLMSELYPSFNKGLLPFFTLNWNEYNDFLTFKGGLNPVTGGLWLTDIAH
HHLAIAVIFIIAGHMYRTNWSIGHSLKEILDAHKGPFTGEGHRGLFEILTTSWHAQLAIN
LAMLGSLSIIVAHHMYAMPPYPYLATDYPTQLSLFTHHMWIGGFCIVGAGAHAAIFMVRD
YSP-------AQNY-------NNLLDRVIRHRDAIISHLNWVCIFLGFHSFGLYIHNDTM
RALGRPQDMFSDVAIQLQPIFAQWIQNCHSIAP-------GN-TAPNVLATTSYVFGGDI
ISVGNKIAIMPMSLGTADFMVHHIHAFTIHVTALILLKGVLFARNSRLIPDKANLGFRFP
CDGPGRGGTCQVSGWDHVFLGLFWMYNSLSIVIFHFSWKMQSDVWGTISSSGDISHITRG
NFAQSAITINGWLRDFLWAQASQVIQSYGSSSSAYGLMFLGAHFVWAFSLMFLFSGRGYW
QELIESIVWAHNKLKVAPSIQPRALSITQGRAVGVAHYLLGGIATTWAFFLARIIAIG
>Guillardia_theta_chloroplast-psaA
MTISSTEQE---AKKVNVVVDRNPV-STSFEKWGQPGHFSRTLAKGPKTTTWIWNLHADA
HDFDSHTSSLEDISRKIFSAHFGQLSIIFLWISGMHFHGARFSNYSAWLSNPTTVKPSAQ
VVWPIVGQEILNGDVGGGFQGVQVTSGFFQIWRAEGITSEVELYWCAVAGLLMSGLMIFA
GWFHYHKAAPKLEWFQNAESMLNHHLSGLLGLGCLSWAGHQIHVGLPINKLLDAGVAPQE
IPLPHEFLMNRDLMAQLYPSFNKGLIPFFSLNWSEYSDFLTFKGGLNPVTGGLWLSDTAH
HHLALAVLFIVAGHMYRTNWGIGHSMKEILEAHKGPFTGEGHKGLYEILITSWHSQLAIN
LAMMGSLSIIVAHHMYAMPAYPFIATDYPTQLSIFTHHMWIGGFCICGAAAHAGIFMVRD
YNP-------AQNY-------NNLLDRVIRHRDAIISHLNWICIFLGFHSFGLYIHNDTM
RALGRTQDMFSDTAIQLKPVFAQWVQNIHTIAP-------GN-TTPNALATASYAFGGDV
ISVGNKVAMMPISLGTADFMVHHIHAFTIHVTVLILLKGVLFSRNSRLIPDKANLGFRFP
CDGPGRGGTCQSSAWDSVFLGLFWMYNCISVVIFHFSWKMQSDVWGTVQNDGTVTHITGG
NFAQSSITINGWLRDFLWAEASQVIQSYGSALSAYGLIFLGAHFIWAFSLMFLFSGRGYW
QELIESIVWAHNKLHFAPAIQPRALSITQGRAVGLAHYLLGGIGTTWAFFLARIISVG
>Heterosigma_akashiwo_chloroplast-psaA
MVTSSTEQ-----KKVRVIVDKNVV-ETSFEKWAKPGHFSRTLAKGPKTTTWIWNLHADA
HDFDGNSNSLEDVSRKIFSAHFGQLAIIFLWISGMHFHGAYFSNYLAWLNNPTGIKPSAQ
VVWPLVGQEILNADVGGNFQGVQITSGFFQIWRAEGITSEVELYWTAIGGLVMSSLMLFA
GWFHYHKAAPKLEWFQNAESMLNHHLSGLLGLGCLSWSGHQIHIALPINKLLDAGVAPQE
IPLPHEFLVNRELIGQLYPSFNKGLQPFFSGNWGEYSDFLTFKGGLNPITGGLWLSDVAH
HHLALAVLFIIAGHMYKTNFGIGHSMKDILEAHKGPFTGEGHKGLYEVLTTSWHAQLAIN
LAMMGSLSIIVAHHMYAMPPYPYIATDYPTQLSLFTHHMWIGGFCVTGAAAHAAIFMVRD
YNA-------ANNY-------NNLLDRVIRHRDAIISHLNWVCIFLGFHSFGLYIHNDTM
RALGRSQDMFSDKAIQLKPIFAQWVQSLHTLAP-------GQGTAPNALSTTSYAFGGDV
VAVGSKIAMMPINLGTADFMVHHIHAFTIHVTVLILLKGVLYARSSKLIPDKANLGFRFP
CDGPGRGGTCQVSAWDHVFLGLFWMYNSISVVIFHFSWKMQSDVWGSISPTGAVSHITGG
NFAQSSITINGWLRDFLWSQASQVIQSYGSALSAYGLIFLGAHFIWAFSLMFLFSGRGYW
QELIESVVWAHNKLKVAPTIQPRALSITQGRAVGLAHYLLGGIGTTWSFFLARIISVG
>Chondrus_crispus_plastid-psaA
MAISSQEQE---TKKVKVTVDKNVV-STSFEKWAKPGHFSRVLAKGPKTTTWIWNLHADA
HDFDSHTSSLEEVSRKIFSAHFGQLAIIFLWLSGMYFHGARFSNYVSWLSNPTIIKPSAQ
IVWPIVGQEILNGDVGGGFQGVQITSGFFQLWRASGITTEVELYATAIGGLFMSALMVFA
GWFHYHKAAPKLEWFQNVESMMNHHLAGLLGLGCLSWAGHQIHIALPINKLLDAGIAPQE
LPLPHEFLVNRELMSQLYPSFNKGIIPFFTLNWNEYSDFLTFKGGLNPVTGGLWLSDIAH
HHLALAVLFLVAGHMYRTNWGIGHSMKEILEAHKGPFTGEGHKGLYEILTTSWHAQLAIN
LAMMGSLSIIVAHHMYAMPPYPYIATDYPTQLSLFTHHMWIGGFCIVGAGAHASIFMVRD
YNP-------AQNY-------NNVLDRIIRHRDAIISHLNWVCIFLGFHSFGLYVHNDTM
RALGRSQDMFSDTAIQLQPIFAQWVQNIHTLAP-------SN-TSPNSLATASYAFGGEV
ITIGNKIAMMPISLGTADFMVHHIHAFTIHVTVLILVKGFLFSRNSRLIPDKSNLGFRFP
CDGPGRGGTCQVSGWDHVFLGLFWMYNSLSIAIFHFSWKMQSDVWGSVTTSGKVSHITGG
NFAQSAITINGWLRDFLWAQASQVIQSYGSALSAYGLIFLGAHFIWAFSLMFLFSGRGYW
QELIESIVWAHNKVKVAPSIQPRALSITQGRAVGVAHYLLGGIGTTWAFFLARIISVG
>Chrysochromulina_parva_chloroplast-psaA
MKVSSKELE---AKKVKVVVDKNPV-ATSFEKWAQPGHFSRTLAKGPKTTTWIWNLHADA
HDFDSQTSSLEDISRKIFSAHFGQLSLIVLWISGMYFHGARFSNYSAWLSSPTTIKPSAQ
VVWPVVGQEILNGDVGGGFSGVQITSGFFQLWRASGITNETELYWTAMGGLLLSAALVFA
GWFHYHKAAPKLEWFQNVESMMNHHLAGLLGLGCLSWSGHQIHISLPVNKLLDAGVAPQE
IPLPHELLFNQELMGQLYPSFKKGLLPFFTLNWSEYSDFLTFKGGLNPITGSLWLSDTAH
HHLALAVLFIFAGHMYRTNWGIGHSMKEILEAHKGPLTGEGHKGLYEILTTSWHAQLAIN
LAMMGSLSIIVAHHMYAMPPYPYIGIDYPTQLCLFTHHMWIGGFCVVGAGAHASIFMVRD
YSP-------VQSY-------NNLLDRVLRHRDAIISHLNWVCIFLGTHSFGLYIHNDTM
RALGRPQDMFSDKAIQLQPIFAKWIQSLHTLAP-------GS-TAPNALATSSYAFGGDV
VAVNGKIAMMPISLGTADFLVHHIHAFTIHVTVLILLKGTLFARSSRLIPDKANLGFRFP
CDGPGRGGTCQVSAWDHVFLGLFWMYNSISVVIFHFSWKMQSDVWGTISDSGKISHITGG
NFANSALAINGWLRDFLWSQASQVIQSYGSALSAYGLIFLGAHFIWAFSLMFLFSGRGYW
QELIESIVWAHNKLKLAPSIQPRALSITQGRAVGLAHYLLGGIGTTWSFFHARIISVG
>Chrysochromulina_sp_CCMP291_chloroplast-psaA
MKVSSKELE---AKKVKVVVDKNPV-ATSFEKWAQPGHFSRTLAKGPKTTTWIWNLHADA
HDFDSQTSSLEDISRKIFSAHFGQLSLIVLWISGMYFHGARFSNYSAWLSSPTTIKPSAQ
VVWPVVGQEILNGDVGGGFSGVQITSGFFQLWRASGITNETELYWTAMGGLLLSAALVFA
GWFHYHKAAPKLEWFQNVESMMNHHLAGLLGLGCLSWSGHQIHISLPVNKLLDAGVAPQE
IPLPHELLFNQELMGQLYPSFKKGLLPFFTLNWSEYSDFLTFKGGLNPITGSLWLSDTAH
HHLALAVLFIFAGHMYRTNWGIGHSMKEILEAHKGPLTGEGHKGLYEILTTSWHAQLAIN
LAMMGSLSIIVAHHMYAMPPYPYIGIDYPTQLCLFTHHMWIGGFCVVGAGAHASIFMVRD
YSP-------VQSY-------NNLLDRVLRHRDAIISHLNWVCIFLGTHSFGLYIHNDTM
RALGRPQDMFSDKAIQLQPIFAKWIQSLHTLAP-------GS-TAPNALATSSYAFGGDV
VAVNGKIAMMPISLGTADFLVHHIHAFTIHVTVLILLKGTLFARSSRLIPDKANLGFRFP
CDGPGRGGTCQVSAWDHVFLGLFWMYNSISVVIFHFSWKMQSDVWGTISDSGKISHITGG
NFANSALAINGWLRDFLWSQASQVIQSYGSALSAYGLIFLGAHFIWAFSLMFLFSGRGYW
QELIESIVWAHNKLKLAPSIQPRALSITQGRAVGLAHYLLGGIGTTWSFFHARIISVG
>Nannochloropsis-gaditana-chloroplast-psaA
-------MS---TTRKSTIVDFNPV-ETSFEKWAKPGQFSRTLAKGPKTTTWIWNLHADA
HDFDIQTNSLQEVSRKIFSAHFGQLAVIFLWLSGMHFHGAYFSNYSAWLTNPTSTKPSAQ
IVWPIVGQEVLNADVGGNFQGIQITSGFFQLWRAEGITSEVELYWTAIGGLVASFLMLFA
GWFHYHKAAPKLEWFQNVESMLNHHLAGLLGLGSLSWAGHQIHVALPINKLLDLGVSPEE
IPLPYEFILNRDLIAQLYPSFNKGLTPFFTLNWGEYSDFLTFKGGLNPVTGGLWLTDTAH
HHLAIAVLFIVAGHMYKTNWFLGHSIKTILEAHKGPFTGEGHKGLYEILTTSWHAQLAIN
LALFGSLSIIVAHHMYAMPPYPYIAIDYPTQLSLFTHHVWIGGFCIVGGAAHGAIFFVRD
YNA-------ANNY-------NNLVDRVIRHRDAIISHLNWVCIFLGCHSFGLYVHNDTM
RALGRSQDLFSDNAIALKPIFAQFIQNLHTLAP-------GS-TAPNALTTVSYAFGGDV
ISVGSKIAMMPISLGTADFLVHHIHAFTIHVTVLILLKGVLYSRNSRLIPDKANLGFRFP
CDGPGRGGTCQVSAWDHVFLGLFWMYNSISIVIFHFSWKMQSDVWGTVSPTGAVSHITGG
NFAQSSITINGWLRDFLWSQAAQVVQSYGSSLSAYGLIFLGAHFIWAFSLMFLFSGRGYW
QELIESIVWAHNKLKVAPSIQPRALSITQGRAVGLAHYLLGGIGTTWAFFLARIISVG
>Ochromonas-CCMP1393-plastid-psaA
MVTTPQEQEAKKSKKAQVLVDLNVV-ETSFEKWAKPGHFSRTLAKGPKTTTWIWNLHADA
HDFDMQTKSLEDVSRKIFSAHFGQLSIIFLWLSGMHLHGAYFSNYTSWLMNPLQIKPSAQ
SVWPIVGQEILNADVGGNFQGIQITSGFFQIWRAEGVTTQQQLYCIALGSLVMSGLMLFA
GWFHYHKAAPKLEWFQNAESMLNHHLSGLLGLGSLSWAGHQIHIGNPINKLLDSGMDPKD
LPDPHELLINREFIGSLYPSFKEGLVPFFTLDWSKYSDILTFKGGLNPTTASLWLTDVAH
HHLAIAVLFIIAGHMYRTNFGIGHSMKEILEAHKGPFTGNGHKGLYEVLTTSWHAQLAIN
LAMLGSLTIIIAHHMYAMPPYPYIAIDYPTQLSLFTHHMWIGAFCIVGAGAHGSIFMVRD
YDA-------TLNY-------NNLLDRVIRHRDAIISHLNWVSIFLGFHSFGLYIHNDTM
QALGRPQDMFSDKAISLQPIFAQWIQGLHTAAP-------GT-TSPNALATASYIFGGDP
VVLGSKIALVPMKLGTADFMVHHIHAFTIHVTALILFKGLLYARNSRLIPDKSNLGFRFP
CDGPGRGGTCQVSGWDHVFLGLFWMYNTISVVIFHFSWKMQSDIWGSVTPQGAITHITGG
NFATSSTTINGWLRDFLWSQASQVIQSYGSALSAYGLIFLGAHFIWAFSLMFLFSGRGYW
QELIESIVWAHNKLKVAPAIQPRALSITQGRAVGLAHYLLGGIGTTWAFFLARIISVS
>Pavlova_lutheri_chloroplast-psaA
MIFSSTEQG---VKTVKVSTEENPV-ATSFQKWGQPGHFSRSLAKGPKTTTWIWNLHADA
HDFDAQTNSLEDVSRKIFSAHFGQLSIIFLWISGMFFHGARFSNYAAWLSNPTAIKPSAQ
IVWPIVGQEILNGDVGGGFQGVQITSGFFQIWRAAGITNEIELYWTAIGGLFMSGLMLFA
GWFHYHKSAPKLEWFQNVESMLNHHLAGLLGLGSLSWAGHQIHIALPINKLLDAGVAPQE
IPLPHEFLANHELMNQLYPSFKEGVKPFFTLSWGEYSDFLTFKSGLNPVTGGLWLSDTAH
HHLAIACLFIIAGHMYRTNWSIGHSLKDILEGHKGPFTGEGHKGLYEILTTSWHAQLAIN
LAMVGSLSIIVAHHMYAMPPYPYLATDYATQLSLFTHHMWIGGFCVVGAGAHASIFMVRD
YDP-------TQSY-------NNLLDRVLRHRESIISHLNWVCIFLGMHSFGLYIHNDTM
RALGRSKDMFSDSAIKLEPVFAQWIQSLHTVAN-------QG-TAPNALATTSYAFGGDV
ISVNGKVAMMPIYLGTADFMVHHIHAFTIHVTVLILLKGTLFARSSRLIPDKANLGFRFP
CDGPGRGGTCQVSAWDHVFLGLFWMYNSISIVIFHFSWKMQSDVWGTVSPEGAVSHITGG
NFTNSAITINGWLRDFLWAQASQVIQSYGSALSAYGLIFLGAHFIWAFSLMFLFSGRGYW
QELIESIVWAHNKLKLAPSIQPRALSITQGRAVGLAHYLLGGIGTTWAFFEARIISVG
>Phaeocystis_antarctica_strain_CCMP1374_plastid-psaA
MKISSKELE---ASKVRVIVDKNPV-ATSFEKWAQPGHFSRTLAKGPKTTTWIWNLHADA
HDFDSQTSSLEDISRKIFSAHFGQLSLIFIWISQAYFHGARFSNYSAWLSNPTTVKQSSQ
VVWPVVGQEILNGDVGGGFSGVQVTSGFFELWRAAGITNETELYWTAMGALGMSALMVFA
GWFHYHKAAPKLEWFQNVESMMNHHLAGLLGLGCLSWSGHQIHISLPINKLLDAGVAPQE
IPLPHELLFNQDLMAQLYPSFKKGLLPFFTLNWSEYSDFLTFKGGLNPITGSLWLTDQAH
HHLALAVLFIFAGHMYRTNWSIGHSMKEILEAHKGPLTGEGHKGLFEILTTSWHAQLAIN
LAMVGSLSIIVAHHMYAMPPYPYIGVDYPTQLSLFTHHMWIGGFCVCGAGAHASIFMVRD
YSP-------VQSY-------NNLLDRVLRHRDAIISHLNWVCIFLGTHSFGLYIHNDTM
RALGRPQDMFSDKAIQLQPIFAQWVQSLHTLAP-------GN-TAPNALATSSYAFGGDV
VAVNGKIAMMPITLGTADFMVHHIHAFTIHVTVLILLKGTLFARSSRLIPDKANLGFRFP
CDGPGRGGTCQVSAWDHVFLGLFWMYNSISIVIFHFSWKMQSDVWGTITSAGKISHITGG
NFANSSLTINGWLRDFLWSQASQVIQSYGSALSAYGLIFLGAHFIWAFSLMFLFSGRGYW
QELIESIVWAHNKLKLAPTIQPRALSITQGRAVGLAHYLLGGIGTTWSFFLARIISVS
>Phaeocystis_globosa_strain_Pg-G_A_chloroplast-psaA
MKISSKELE---ASKVRVIVDKNPV-ATSFEKWAQPGHFSRTLAKGPKTTTWIWNLHADA
HDFDSQTSSLEDISRKIFSAHFGQLSLIFIWISQAYFHGARFSNYSAWLSNPTTVKQSSQ
VVWPVVGQEILNGDVGGGFSGVQVTSGFFELWRAAGITNETELYWTAMGALGMSALMVFA
GWFHYHKAAPKLEWFQNVESMMNHHLAGLLGLGCLSWSGHQIHISLPINKLLDAGVAPQE
IPLPHELLFNQDLMAQLYPSFKKGLLPFFTLNWGEYSDFLTFKGGLNPITGSLWLTDQAH
HHLALAVLFIFAGHMYRTNWSIGHSMKEILEAHKGPLTGEGHKGLYEILTTSWHAQLAIN
LAMMGSLSIIVAHHMYAMPPYPYIGVDYPTQLSLFTHHMWIGGFCVCGAGAHASIFMVRD
YSP-------VQSY-------NNLLDRVLRHRDAIISHLNWVCIFLGTHSFGLYVHNDTM
RALGRPQDMFADKAIQLQPIFAQWVQSLHTLAP-------GN-TAPNALATSSYAFGGDV
VAVNGKIAMMPITLGTADFMVHHIHAFTIHVTVLILLKGTLFARSSRLIPDKANLGFRFP
CDGPGRGGTCQVSAWDHVFLGLFWMYNCISVVIFHFSWKMQSDVWGTISSTGKISHITGG
NFATSALTVNGWLRDFLWAQASQVIQSYGSAQSAYGLIFLGAHFIWAFSLMFLFSGRGYW
QELIESIVWAHNKLKLAPTIQPRALSITQGRAVGLAHYLLGGIGTTWSFFLARVISVQ
>Phaeodactylum_tricornutum_chloroplast-psaA
MAISSTDRR---SKNVQIFVEKDAV-ETSFAKWAQPGHFSRTLAKGPKTTTWIWNLHADA
HDFDSQTSSLEEVSRKIFSAHFGQLSVIFLWISGMHFHGAYFSNYSAWLTDPVNIKQSSQ
VVWPIVGQEILNGDVGGNFQGIQTTSGWFQMWRAEGITSEVELYWIAIGGLAMSAIMLFA
GWFHYHKAAPKLEWFQNAESMMNHHLAGLLGLGCLSWSGHQIHVALPINKLLDAGVAPQE
IPLPHEFLINRELMSQLYPSFSKGLAPFFSGHWGEYSDFLTFKGGLNPVTGGLWLSDIAH
HHLALAVLFIFAGHMYRTNWGIGHSMKEILEAHKGPFTGEGHKGLYEILTTSWHAQLAIN
LAMMGSLSIIVAHHMYAMPPYPYIATDYATQLSLFTHHMWIGGFCVTGGAAHAAIFMVRD
YTP-------ANNY-------NNLLDRVLRHRDSIIAHLNWVCIFLGCHAFGFYIHNDTM
RALGRPQDMFSDKAIQLQPIFAQWIQNIHLLAP-------GT-TAPNALATTSYAFGGEV
VEVGGKIAMMPIQLGTADFMVHHIHAFTIHVTVLILLKGVLYARSSKLIPDKANLGFRFP
CDGPGRGGTCQSSSWDHVFLGLFWMYNSISVVIFHFSWKMQSDVWGTISPDGSISHITGG
NFAKGAITINGWLRDFLWSQASQVIQSYGSAASAYGLIFLGAHFIWAFSLMFLFSGRGYW
QELIESIVWAHNKLNFAPAIQPRALSITQGRAVGLAHYLLGGIGTTWAFFLARAVSIS
>Porphyra_purpurea_chloroplast-psaA
MAISSKEQE---TKKVKISVDKNPV-DTSFEKWAQPGHFSRTLAKGPKTTTWIWNLHADA
HDFDSQTSSLEEVSRKIFSAHFGQLAVIFLWLSGMYFHGARFSNYVAWLSNPTGIKPSAQ
VVWPIVGQEILNGDVGGGFQGVQVTSGWFQLWRASGITTEFQLYCTAIGGLGMAALMLFA
GWFHYHKAAPKLEWFQNVESMMNHHLAGLLGLGCLGWAGHQIHLSLPINKLLDSGVSPQE
IPLPHEFLINRELMAQLYPSFSKGLVPFFTLNWAEYSDFLTFKGGLNPVTGGLWLSDTAH
HHLALAVLFLAAGHMYRTNWGIGHSMKEILEAHKGPFTGNGHEGLYEILTTSWHAQLAIN
LAMMGSLSIIVAHHMYAMPPYPYIATDYPTQLSLFTHHMWIGGFCVVGAGAHASIFMVRD
YNP-------AENY-------NNLLDRIIRHRDAIVSHLNWVCIFLGFHSFGLYIHNDTM
RALGRSQDMFSDTAIQLQPIFAQWVQSIHTLAP-------GN-TAPNALATASYAFGGEV
VSVGNKVAMMPISLGTADFMVHHIHAFTIHVTVLILVKGFLFSRNSRLIPDKANLGFRFP
CDGPGRGGTCQVSGWDHVFLGLFWMYNSLSVAIFHFSWKMQSDVWGSVSPSGNVSHITGG
NFAQSAITINGWLRDFLWAQASQVIQSYGSALSAYGLIFLAAHFVWAFSLMFLFSGRGYW
QELIESIVWAHNKIKVAPAIQPRALSITQGRAVGVAHYLLGGIGTTWAFFLARIISVG
>Porphyridium_purpureum_chloroplast-psaA
MTTSSKEQE---AKKVRITVDKDPV-ETSFEKWAKPGHFSRTLAKGPKTTTWIWNLHADA
HDFDGHTSSLEDVSRKIFSAHFGQLSVIFLWLSGMYFHGARFSNYVAWLSNPTAIKPSAQ
VVWPIVGQDILNGDVGGGFQGVQITSGFFQLWRASGITNEKQLYATAIGGLVMSALMLFA
GWFHYHKAAPKLEWFQNVESMMNHHLAGLLGLGCLSWAGHQIHVSLPINKLLDAGVAPSE
IPLPHEFIVNRELMAQLYPSFSKGLTPFFTLDWNAYSDFLTFKGGLNPITGGLWLSDTAH
HHLALAVLFIVAGHMYRTNWGIGHSMKEILEAHKGPFTGEGHKGLYEILTTSWHAQLAIN
LAMIGSLSIIVAHHMYAMPPYPYIATDYPTQLSLFTHHMWIGGFCVTGAAAHGAIFMVRD
YSP-------AQNY-------NNLLDRMIRHRDAIISHLNWVCIFLGFHSFGLYIHNDTM
RALGRSQDMFSDTAIQLQPIFAQWIQSIHTLAP-------GN-TAPNALAATSYAFGGDI
VAVNGKIAMMPIALGTADFMVHHIHAFTIHVTVLILLKGVLFARNSRLIPDKANLGFRFP
CDGPGRGGTCQVSAWDHVFLGLFWMYNSLSIVIFHFSWKMQSDVWGSVTPNGAVSHITGG
NFAQSAITINGWLRDFLWAQASQVIQSYGSALSAYGLIFLGAHFVWAFSLMFLFSGRGYW
QELIESIVWAHNKLKLGPAIQPRALSITQGRAVGLAHYLVGGIGTTWAFFLARIIAVG
>Rhodomonas_salina_chloroplast-psaA
MTISSKEQE---AKKVSITVDRDPV-ATSFEKWAQPGHFSRTLAKGPKTTTWIWNLHADV
HDFDSHTNSLEDISRKIFSAHFGQLSIIFLWLSGMYFHGARFSNYSAWLSNPTAVKPSAQ
VVWPIVGQEVLNGDVGGGFQGVQVTSGFFQIWRSSGITSEVELYWCALAGLIMSGLMIFA
GWFHYHKAAPKLEWFQNAESMLNHHLSGLLGLGCLSWAGHQIHVSLPVNKLLDAGVAPQE
IPLPHEFLVNRDLMAQLYPSFSKGLVPFFTLNWSEYSDFLTFKGGLNPVTGGLWLSDTAH
HHLALAVLFIVAGHMYRTNWGIGHSMKEILEAHKGPFTGEGHKGLYEILTTSWHAQLAIN
LAMLGSVSIIVAHHMYAMPPYPYIATDYPTQLSIFTHHMWIGGFCVCGGAAHAGIFMVRD
YNP-------AQNY-------NNLLDRVIRHRDAIISHLNWICIFLGFHSFGLYIHNDTM
RALGRTQDMFSDTAIQLKPVFAQWVQSIHTLAP-------GN-TTPNALATASYAFGGDV
VAVGNKVAMMPISLGTADFMVHHIHAFTIHVTVLILLKGVLFSRNSRLIPDKANLGFRFP
CDGPGRGGTCQSSAWDSVFLGLFWMYNCISVVIFHFSWKMQSDVWGTVQSDGTVTHITGG
NFAQSAITINGWLRDFLWAQASQVIQSYGSALSAYGLIFLGAHFIWAFSLMFLFSGRGYW
QELIESIVWAHNKLNVAPAIQPRALSITQGRAVGLAHYLLGGIGTTWAFFLARIISVG
>Thalassiosira_pseudonana_chloroplast-psaA
MAISSTERR---SKNVQVFVEKDAV-ETSFAKWAQPGHFSRTLAKGPKTTTWIWNLHADA
HDFDSQTSSLEEVSRKIFSAHFGQLAIIFLWISGMHFHGAYFSNYSAWLTDPISIKQSSQ
VVWPIVGQEILNADVGGNFQGIQTTSGWFQMWRAEGITSEVELYWTAIGGLAMSAIMLFA
GWFHYHKAAPKLEWFQNAESMMNHHLAGLLGLGCLSWSGHQIHIALPINKLLDAGVSPQE
IPLPHEFLINRDLMAQLYPSFSKGLAPFFGGNWGEYSDFLTFKGGLNPVTGGLWLSDIAH
HHLALSVLFIIAGHMYRTNWGIGHNMKEILEAHKGPFTGEGHKGLYEILTTSWHAQLAIN
LAMMGSLSIIVAHHMYAMPPYPYLATDYATQLSLFTHHMWIGGFCVVGGAAHGAIFMVRD
YTP-------ANNY-------NNLLDRVLRHRDAIISHLNWVCIFLGCHAFGFYIHNDTM
RALGRPQDMFSDKAIQLQPIFAQWIQNIHLLAP-------GT-TAPNALATTSYAFGGDV
IEVGGKIAMMPIKLGTADFMVHHIHAFTIHVTVLILLKGVLYARSSKLIPDKANLGFRFP
CDGPGRGGTCQSSSWDHVFLGLFWMYNSISVVIFHFSWKMQSDVWGTITPDGAISHITGG
NFAQSSITINGWLRDFLWSQASQVIQSYGSASSAYGLIFLGAHFIWAFSLMFLFSGRGYW
QELIESIVWAHNKLNFAPTIQPRALSITQGRAVGLAHYLLGGIGTTWAFFLARAISIT
>Tisochrysis_lutea_YP_009550154.1_PsaA_[]
MKVGSKELE---ASKVRVIVDKDPV-ATSFEKWAQPGHFSRTLAKGPKTTTWIWNLHADA
HDFDSQTSSLEDISRKIFSAHFGQLAIIFLWVSQAYFHGARFSNYSAWLQNPTAIKPSAQ
VVWPIVGQEILNGDVGGGFSGVQITSGVFQMWRASGITNETELYWTAMGGLVMSALMVFA
GWFHYHKAAPKLEWFQNVESMMNHHLAGLLGLGCLSWSGHQIHISLPINKLLDAGVAPQE
IPLPHELLFNQDLMAQLYPSFKKGLLPFFTLNWSEYSDFLTFKGGLNPITGSLWLSDTAH
HHLALAVLFIFAGHMYRTNWGIGHSMKEILEAHKGPLTGEGHKGLYEILTTSWHAQLAIN
LAMMGSLSIIVAHHMYAMPPYPYIGVDYPTQLSLFTHHMWIGGFCICGAAAHGAIFMVRD
YSP-------VQSY-------NNLLDRVLRHRDAIISHLNWVCIFLGTHSFGFYIHNDTM
RALGRPQDMFSDKAIQLQPIFAKWVQSLHTLAP-------GS-TAPNALATSSYAFGGDV
VAVNGKIAMMPITLGTADFMVHHIHAFTIHVTVLILLKGVLFARSSRLIPDKANLGFRFP
CDGPGRGGTCQVSAWDHIFLGLFWMYNCISVVIFHFSWKMQSDVWGTISSSGKISHVTGG
NFANSALTINGWLRDFLWSQASQVIQSYGSALSAYGLIFLGAHFIWAFSLMFLFSGRGYW
QELIESIVWAHNKLKLAPAIQPRALSITQGRAVGLAHYLLGGIGTTWSFFLARIISVG
>Gephyrocapsa_oceanica_YP_010393368.1_photosystem_I_P700_apoprotein_A1_[]
MKVGSKELE---ASKVRVIVDKDPV-ATSFEKWAQPGHFSRTLAKGPKTTTWIWNLHADA
HDFDSQTSSLEDISRKIFSAHFGQLAIIFLWVSQAYFHGARFSNYSAWLLNPTSIKPSAQ
VVWPVVGQEILNGDVGGGFSGVQITSGVFQMWRASGITNETELYWTAMGGLMMSALMVFA
GWFHYHKAAPKLEWFQNVESMMNHHLAGLLGLGCLSWSGHQIHISLPINKLLDAGVAPQE
IPLPHELLFNQDLMAQLYPSFKKGLLPFFTLNWGEYSDFLTFKGGLNPITGSLWLSDTAH
HHLALAVLFIFAGHMYRTNWGIGHSMKEILEAHKGPLTGEGHKGLYEILTTSWHAQLAIN
LAMMGSLSIIVAHHMYAMPPYPYIAVDYPTQLSLFTHHMWIGGFCVCGAAAHGAIFMVRD
YSP-------VQSY-------NNLLDRVLRHRDAIISHLNWVCIFLGTHSFGLYIHNDTM
RALGRPQDMFSDKAIQLQPIFAKWVQSLHTLAP-------GN-TAPNSLATASYAFGGDV
VAVNGKIAMMPIQLGTADFLVHHIHAFTIHVTVLILLKGVLFARSSRLIPDKANLGFRFP
CDGPGRGGTCQVSAWDHIFLGLFWMYNCISVVIFHFSWKMQSDVWGTISEKGKITHITGG
NFANSALTINGWLRDFLWSQASQVIQSYGSALSAYGIIFLGAHFIWAFSLMFLFSGRGYW
QELIESVVWAHNKLKLAPAIQPRALSITQGRAVGLAHYLLGGIGTTWSFFLARIISVG
>Chrysotila_carterae_YP_010596567.1_photosystem_I_P700_chlorophyll_a_apoprotein_A1_[]
MKIGSKELE---AKKVQVVVDKDPV-VTSFEKWAQPGHFSRTLAKGPKTTTWIWNLHADA
HDFDSQTSSLEDISRKIFSAHFGQLAIIFLWISGMYFHGARFSNYSAWLANPTTIKPSAQ
VVWPIVGQEILNGDVGGGFAGVQITSGFFQLWRASGITNEIELYWTAIGGLIMSALMVFA
GWFHYHKAAPKLEWFQNAESMMNHHLAGLLGLGCLGWSGHQIHVSLPINKLLDAGVSPQE
IPLPYELIFNQDLMAQLYPSFKQGLVPFFTLNWSAYSDFLTFKGGLNPITGGLWLSDTAH
HHLALSVLFIFAGHMYRTNWGIGHSMKEILEAHKGPLTGEGHKGLYEILTTSWHAQLAIN
LAMMGSVSIIVAHHMYAMPPYPYIGIDYPTQLSLFTHHMWIGGFCVCGAGAHASIFMVRD
YSP-------VQSY-------NNLLDRVLRHRDAIISHLNWVCIFLGTHSFGLYIHNDTM
RALGRPQDMFSDKAIQLQPIFAQWVQSLHTLAP-------GN-TAPNALATTSYAFGGDV
VAVNGKIAMMPIALGTADFLVHHIHAFTIHVTVLILLKGTLFARNSRLIPDKANLGFRFP
CDGPGRGGTCQVSAWDHVFLGLFWMYNCISVVIFHFSWKMQSDVWGTVSAAGKISHVTGG
NFANSALTINGWLRDFLWSEASQVIQSYGSALSAYGLIFLGAHFIWAFSLMFLFSGRGYW
QELIESIVWAHSKLKLAPAIQPRALSITQGRAVGLAHYLLGGIGTTWSFFLARIISVG
>Prymnesium_parvum_AAM62030.1_photosystem_I_P700_chlorophyll_A_apoprotein_A1,_partial_[]
------------------------------------------------------------
--------SLEDISRKIFSAHFGQLSIIFLWLSGMYFHGARFSNYSAWLSSPTTIKPSAQ
VVWPIVGQEILNGDVGGGFSGVQVTSGWFQMWRASGITNETELYWTAIGGLVMSALMVFA
GWFHYHKAAPKLEWFQNAESMMNHHLAGLLGLGCLSWAGHQIHISLPINKLLDAGVSPQE
IPLPHELLFNQDLMGQLYPSFKKGLVPFFTLNWSEYSDFLTFKGGLNPITGSLWLSDTAH
HHLALAVLFIFAGHMYRTNWGIGHSMKEILEAHKGPLTGEGHKGLYEVLTTSWHAQLAIN
LAMVGSVSIIVAHHMYAMPPYPYIAIDYPTQLSIFTHHMWIGGFCVVGAGTHAAIFMVRD
YSP-------VQSY-------NNLLDRVLRHRDAIISHLNWVCIFLGTHSFGLYIHNDTM
RALGRPQDLFSDKAIQLQPIFAKWVQSLHVLAP-------GN-TAPNALATSSYAFGGDV
VAVNGKIAMMPIPLG---------------------------------------------
------------------------------------------------------------
------------------------------------------------------------
----------------------------------------------------------
>Isochrysis_sp._SAG_927-2_AAM62025.1_photosystem_I_P700_chlorophyll_A_apoprotein_A1,_partial_[]
------------------------------------------------------------
--------SLEDISRKIFSAHFGQLAIIFLWVSQAYFHGARFSNYSAWLLNPTTIKPSAQ
VVWPIVGQEILNGDVGGGFSGVQITSGVFQMWRASGITNETELYWTAMGGLVMSALMVFA
GWFHYHKAAPKLEWFQNVESMMNHHLAGLLGLGCLSWSGHQIHISLPINKLLDAGVAPQE
IPLPHELLFNQDLMAQLYPSFKKGLVPFFTLNWSEYSDFLTFKGGLNPITGSLWLSDTAH
HHLALAVLFIFAGHMYRTNWGIGHSMKEILEAHKGPLTGEGHKGLYEILTTSWHAQLAIN
LAMLGSVSIIVAHHMYAMPPYPYIGVDYPTQLSLFTHHMWIGGFCVCGAAAHGAIFMVRD
YSP-------VQSY-------NNLLDRVLRHRDAIISHLNWVCIFLGTHSFGLYIHNDTM
RALGRPQDMFSDKAIQLQPIFAKWIQSLHTLAP-------GN-TAPNALATSSNAFGGDV
IAVNGKIAMMPINLG---------------------------------------------
------------------------------------------------------------
------------------------------------------------------------
----------------------------------------------------------
>Pavlova_gyrans_AAM62026.1_photosystem_I_P700_chlorophyll_A_apoprotein_A1,_partial_[]
------------------------------------------------------------
--------SLEDVSRKIFSAHFGQLSIIFLWISGMFFHGARFSNYSAWLSNPTGIKPSAQ
IVWPIVGQEILNGDVGGGFQGVQITSGFFQIWRAAGITNEVELYWTAIGGLVASGLMLFA
GWFHYHKSAPKLEWFQNVESMLNHHLAGLLGLGSLSWAGHQIHIALPINKLLDAGVSPQE
IPLPHEFLTNHELMNQLYPSFKQGLVPFFTLEWGAYSDFLTFKSGLNPVTGGLWLTDTAH
HHLAIAVLFIIAGHMYRTNWGIGHSLKEILEGHKGPFTGEGHKGLYEILTTSWHAQLAIN
LAMVGSLSIIVAHHMYAMPPYPYIATDYATQLSLFTHHMWIGGFCVVGAGAHASIFMVRD
YDP-------TQSY-------NNLLDRVLRHREAIISHLNWVCIFLGMHSFGLYIHNDTM
RALGRSKDMFSDSAIKLEPVFAKWIQSFHTIAN-------QG-TAPNALATTSYAFGGDV
VSVNGKVAMMPIYLG---------------------------------------------
------------------------------------------------------------
------------------------------------------------------------
----------------------------------------------------------
>Chrysotila_dentata_MZ819921.1|psaA_[33132:35391](+)_
MKIGSKELE---AKKVQVVVDKDPV-VTSFEKWAQPGHFSRTLAKGPKTTTWIWNLHADA
HDFDSQTSSLEDISRKIFSAHFGQLAIIFLWISGMYFHGARFSNYSAWLANPTTIKPSAQ
VVWPIVGQEILNGDVGGGFAGVQITSGFFQLWRASGITNEIELYWTAIGGLIMSALMVFA
GWFHYHKAAPKLEWFQNAESMMNHHLAGLLGLGCLGWSGHQIHVSLPINKLLDAGVSPQE
IPLPYELIFNQDLMAQLYPSFKQGLVPFFTLNWSAYSDFLTFKGGLNPITGGLWLSDTAH
HHLALSVLFIFAGHMYRTNWGIGHSMKEILEAHKGPLTGEGHKGLYEILTTSWHAQLAIN
LAMMGSVSIIVAHHMYAMPPYPYIGIDYPTQLSLFTHHMWIGGFCVCGAGAHASIFMVRD
YSP-------VQSY-------NNLLDRVLRHRDAIISHLNWVCIFLGTHSFGLYIHNDTM
RALGRPQDMFSDKAIQLQPIFAQWVQSLHTMAP-------GN-TAPNALATTSYAFGGDV
VAVNGKIAMMPIALGTADFLVHHIHAFTIHVTVLILLKGTLFARNSRLIPDKANLGFRFP
CDGPGRGGTCQVSAWDHVFLGLFWMYNCISVVIFHFSWKMQSDVWGTVSAAGKISHVTGG
NFANSALTINGWLRDFLWSEASQVIQSYGSALSAYGLIFLGAHFIWAFSLMFLFSGRGYW
QELIESIVWAHSKLKLAPAIQPRALSITQGRAVGLAHYLLGGIGTTWSFFLARIISVG
>Pavlova_sp._Strain_CCMP459_aA_CAMPEP_0185547136
------------------------------------------------------------
------------------------------------------------------------
------------------------------------------------------------
------------------------------------------------------------
------------------------------------------------------------
------------------------------------FTGEGHKGLYEILTTSWHAQLAIN
LAMVGSLSIIVAHHMYAMPPYPYIATDYATQLSLFTHHMWIGGFCVVGAGAHASIFMVRD
YDP-------TQSY-------NNLLDRVLRHREAIISHLNWVCIFLGMHSFGLYIHNDTM
RALGRSKDMFSDSAIKLEPVFAKWIQSLHTIAN-------QG-TAPNALATTSYAFGGDV
VSVNGKVAMMPIYLGTADFMVHHIHAFTIHVTVLILLKGT-FARSSRLIPDKANLGFRFP
CDGPGRGGTCQVSAWDHVFLGLFWMYNAISVVIFHFSWKMQSDVWGSVSDEG-VSHITGG
NFTNSSITINGWLRDFLWAQASQVIQSYGSALSAYGLIFLGAHFIWAFSLMFLFSGRGYW
QELIESVVWAHNKLK-APAIQPRALSITQGRAVGLAHYLLGGIGTTWAFFEARIISVG
>Chrysochromulina_polylepis_Strain_CCMP1757_aA_CAMPEP_0183159150_
----SKELE---AKKVKVIVDKNPV-ATSFEKWAQPGHFSRTLAKGPKTTTWIWNLHADA
HDFDSQTNSLEDISRKIFSAHFGQLSIIFLWLSGMYFHGARFSNYSAWLSSPTTIKPSSQ
VVWPIVGQEILNGDV-GGFAGVQVTSGWFQMWRASGITNETELYWTAMGGL-MSALMIFA
GWFHYHK-APKLEWFQNVESMMNHHLAGLLGLGCLSWSGHQIHISLPINKLLDAGVAPQE
IPLPHELLFNQDLMGQLYPSFKKGLVPFFTLNWSEYSDFLTFKGGLNPITGSLWLSDTAH
HHLALAVLFIFAGHMYRTNWGIGHSMKEILEAHKGPLTGEGHKGLYEVLTTSWHAQLAIN
LAMVGSLSIIVAHHMYAMPPYPYIGIDYATQLCIFTHHMWIGGFCVCGAGAHASIFMVRD
YSP-------VQSY--------NLLDRVLRHRDAIISHLNWVCIFLGTHSFGLYIHNDTM
RALGRPQDMFSDKAIQLQPIFAKWIQSVNFLAP-------GN-TAPNALATSSYAFGGDV
VAVNGKIAMMPIQLGTADFMVHHVHAFTIHVTVLILLKGT-FARSSRLIPDKANLGFRFP
CDGPGRGGTCQVSAWDHVFLGLFWMYNCISVTIFHFSWKMQSDVWGTISSAG-ITHITGG
NFGLSALTVNGWLRDFLWSQASQVIQSYGSALSAYGLIFLGAHFIWAFSLMFLFSGRGYW
QELIESIVWAHNKLK-APAIQPRALSITQG----------------------------
>Isochrysis_galbana_Strain_CCMP1323_aA_CAMPEP_0179745912
----SKELE---ASKVRVIVDKDPV-ATSFEKWAQPGHFSRTLAKGPKTTTWIWNLHADA
HDFDSQTSSLEDISRKIFSAHFGQLAIIFLWVSQAYFHGARFSNYSAWLLNPTTIKPSAQ
VVWPIVGQEILNGDV-GGFSGVQITSGVFQMWRASGITNETELYWTAMGGL-MSALMVFA
GWFHYHK--PKLEWFQNVESMMNHHLAGLLGLGCLSWSGHQIHISLPINKLLDAGVAPQE
IPLPHELLFNQDLMAQLYPSFKKGLVPFFTLNWSEYSDFLTFKGGLNPITGSLWLSDTAH
HHLALAVLFIFAGHMYRTNWGIGHSMKEILEAHKGPLTGEGHKGLYEILTTSWHAQLAIN
LAMLGSVSIIVAHHMYAMPPYPYIGVDYPTQLSLFTHHMWIGGFCVCGAAAHGAIFMVRD
YSP-------VQSY-------NNLLDRVLRHRDAIISHLNWVCIFLGTHSFGLYIHNDTM
RALGRPQDMFSDKAIQLQPIFAKWIQSLHTLAP-------GN-TAPNALATSSYAFGGDV
IAVNGKIAMMPIKLGTADFLVHHIHAFTIHVTVLILLKGV-FARSSRLIPDKANLGFRFP
CDGPGRGGTCQVSAWDHVFLGLFWMYNCISVVIFHFSWKMQSDVWGTISSAG-ISHVTGG
NFANSALTINGWLRDFLWSQASQVIQSYGSALSAYGLIFLGAHFIWAFSLMFLFSGRGYW
QELIESIVWAHNKLK-APAIQPRALSITQGRAVGLAHYLLGGIGTTWSFFLARIISVG
>Prymnesium_parvum_Strain_Texoma1_aA_CAMPEP_0195589306
----SKELE---AKKVKVIVDKNPV-ATSFEKWAQPGHFSRTLAKGPKTTTWIWNLHADA
HDFDSQTNSLEDISRKIFSAHFGQLSIIFLWLSGMYFHGARFSNYSAWLSSPTTIKPSAQ
VVWPIVGQEILNGDV-GGFSGVQVTSGWFQMWRASGITNETELYWTAIGGL-MSALMVFA
GWFHYHK--PKLEWFQNAESMMNHHLAGLLGLGCLSWAGHQIHISLPINKLLDAGVSPQE
IPLPHELLFNQDLMGQLYPSFKKGLVPFFTLNWSEYSDFLTFKGGLNPITGSLWLSDTAH
HHLALAVLFIFAGHMYRTNWGIGHSMKEILEAHKGPLTGEGHKGLYEILTTSWHAQLAIN
LAMVGSVSIIVAHHMYAMPPYPYIAIDYPTQLSIFTHHMWIGGFCVVGAGTHAAIFMVRD
YSP-------VQSY-------NNLLDRVLRHRDAIISHLNWVCIFLGTHSFGLYIHNDTM
RALGRPQDLFSDKAIQLQPIFAKWVQSLHVLAP-------GN-TAPNALATSSYAFGGDV
VAVNGKIAMMPIPLGTADFMVHHIHAFTIHVTVLILLKGV-FARSSRLIPDKANLGFRFP
CDGPGRGGTCQVSAWDHVFLGLFWMYNSISVVIFHFSWKMQSDVWGTISSAG-ISHITGG
NFANSALTINGWLRDFLWSQASQVIQSYGSALSAYGLIFLGAHFIWAFSLMFLFSGRGYW
QELIESIVWAHNKLK-APAIQPRALSITQGRAVGLAHYLLGGIGTTWSFFLARIISVG
>Emiliania_huxleyi_Strain_PLYM219_aA_CAMPEP_0181863540_
----SKELE---ASKVRVIVDKDPV-ATSFEKWAQPGHFSRTLAKGPKTTTWIWNLHADA
HDFDSQTSSLEDISRKIFSAHFGQLAIIFLWVSQAYFHGARFSNYSAWLLNPTSIKPSAQ
VVWPVVGQEILNGDV-GGFSGVQITSGVFQMWRASGITNETELYWTAMGGL-MSALMVFA
GWFHYHK--PKLEWFQNVESMMNHHLAGLLGLGCLSWSGHQIHISLPINKLLDAGVAPQE
IPLPHELLFNQDLMAQLYPSFKKGLLPFFTLNWGEYSDFLTFKGGLNPITGSLWLSDTAH
HHLALAVLFIFAGHMYRTNWGIGHSMKEILEAHKGPLTGEGHKGLYEILTTSWHAQLAIN
LAMMGSLSIIVAHHMYAMPPYPYIAVDYPTQLSLFTHHMWIGGFCVCGAAAHGAIFMVRD
YSP-------VQSY-------NNLLDRVLRHRDAIISHLNWVCIFLGTHSFGLYIHNDTM
RALGRPQDMFSDKAIQLQPIFAKWVQSLHTLAP-------GN-TAPNSLATASYAFGGDV
VAVNGKIAMMPIQLGTADFLVHHIHAFTIHVTVLILLKGV-FARSSRLIPDKANLGFRFP
CDGPGRGGTCQVSAWDHIFLGLFWMYNCISVVIFHFSWKMQSDVWGTISEKG-ITHITGG
NFANSALTINGWLRDFLWSQASQVIQSYGSALSAYGIIFLGAHFIWAFSLMFLFSGRGYW
QELIESVVWAHNKLK-APAIQPRALSITQGRAVGLAHYLLGGIGTTWSFFLARIISVG
>NIES-3900 BCG67749.1
-MTSALQKE---AKKVKVIVDRDPV-STSFEKWAQPGHFSRTLAKGPKTTTWVWNLHADA
HDFDSQTSSLEDVSRKIFSAHFGQLAIIVLWISGMFFHGARFSNYSAWLTNPTSIKPSTQ
VVWPIVGQEILNGDVGGGFQGVQVTSGFFQIWRAAGITSEVELYWTAMGGMVFSALLVWA
GWFHYHKAAPKLEWFQNAESMMNHHLAGLLGLGCLAWSGHQIHVSLPVNKLLDAGVAPQE
IPLPYEFLINQDLMAQLYPSFGKGLLPFFTLNWSEYSDFLTFKGGLNPLNGGLWLSDTAH
HHLALSVLFIIAGHMYRTNWGIGHSMKEILEAHKGPFTGEGHKGLYEILTTSWHAQLAIN
LAMIGSLSIIVAHHMYAMPPYPYLATDYATVLCLFTHHMWMGGFFIVGAGAHASIFMVRD
YNP-------AQNY-------NNLLDRVIRHRDAIISHLNWVCIFLGMHAFGFYIHNDTM
RALGRQQDMFSDTAIQLQPIFAQWIQNLHNIAP-------GN-TAPNALATASYAFGGGI
VAVGNKIAMMPISLGTADFMVHHIHAFTIHVTVLILLKGTLFSRNSRLIPDKANLGFRFP
CDGPGRGGTCQVSGWDAVFLGVFWMYNCISVVLFHFSWKMQSDVWGTVTSEGVVSHITGG
NFAQSALAVNGWLRDFLWAQASQVIGSYGSPISAYGILFLTSHWLWAFSLMFLFSGRGYW
QELIESIVWAHNKLKITPAIQPRALSITQGRAVGVAHYLLGGIGTTWSFFHARIISVG
