# Supplementary material for: New plastids, old proteins: repeated endosymbiotic acquisitions in kareniacean dinoflagellates
Source: EMBO Rep. 2024 Mar 18;25(4):16. doi: 10.1038/s44319-024-00103-y (PMC11014865; doi:10.1038/s44319-024-00103-y)
Supplement: Supplementary file 11 — Dataset EV10 [file 44319_2024_103_MOESM11_ESM.zip › Dataset EV10/plastid_genome_phylogeny_files/protein concatenation/raw alignments/psbA-enriched-aligned.fasta]

>psbA_Takayama-PCR
-----------------------------------------XWFGCIMIPVLCTAISVYV
IAFIAAPPVDIDGIREPVAGSLLYGNNIISGAVVPSSNAIGVHFYPIWEAASIDEWLFNG
GPYQLVCQHFFLGVSAYIGREWELSYRLGMRPWICVAFSAPVAAATAVFIVYPIGQGSFS
DGMPLGISGTFNFMLVFQAEHNILMHPFHMLGVAGVFGGSLFSAMHGSLVTSSIIRETNL
TESANYGYRFGQEEETYNIVAAHGYFGRLIVQYASFNNSRSLHFFLGAWPVVGIWLTAMG
VATMAFNLNGFN------------------------------------------------
-----------
>Karm_DN193767_c0_g1_i1
----XLIMTTTLQRRESASF----WEQFCAWITSTENRLYIGWFGCLMFPTLLTAISAYI
IAFIAAPPVDIDGIREPVAGSLLYGNNIISGAVVPSSNAIGVHFYPIWEAASVDEWLYNG
GTYQLVVLHFFIGVCAYIGREWELSYRLGMRPWICVAFSAPVAAAAAVFVIYPLGQGSFS
DGMPLGISGTFNYMLVFQAEHNILMHPFHMLGVAGVFGGSLFSAMHGSLVTSSLIRETTE
NESANYGYKFGQEEETYNIVAAHGYFGRLIFQYASFNNSRALHFFLGAWPVVGIWFTAMG
VATMAFNLNGFNFNQSVVDSQGRVINTWADILNRSNLGMEVMHERNAHNFPLDLAAGESL
PVALVAPAVAA
>Kpapi_DN3734_c0_g1_i1
--------XAKSARSYSSGYNTPSWEFFCSWVTSTENRLYLGWFGCLMVPTIAAATCAYI
IGFFSAPPVDIDGIREPVSGSLLYGNNIISGAVVPSSNAIGVHFYPIWEAASLDEWLYAG
GTYQMVVLHFFLGVCCYIGREWELSYRLGMRPWICLAFSAPVAAAAAVFVVYPIGQGSFS
DGMPLGISGTFNFMLVFQAEHNILMHPFHMFGVAAVFGGSLFSAMHGSLVTSSLIKETTE
EESANYGYRFGQSQETYNIVAAHGYFGRLIFQYASFNNSRSLHFFLAAWPVVGIWLTAMG
VSTMAFNLNGLSFNQSVLDACGVPISTWADILNRANLGMEVMHERNAHNFPLDLASNEN-
QVEIAWP-FNG
>Karenia_brevis-psbA
MNYYNPKSSLNIRQRQQTSS---AWEVFCSWVTTTENRLYLGWFGCLMVPTLVSATFAYI
IGFIAAPPVDIDGIREPVSGSLLYGNNIISGAVIPSSNAIGVHFYPIWEAASLDEWLYNG
GTYQMVVFHFFLGVCSYLGREWELSYRLSMRPWICVAFSAPVAAASAVFIVYPIGQGSFS
DGMPLGISGTFNFMLVFQAEHNILMHPLHMFGVAAVFGGSLFSAMHGSLVTSSLLKETTG
SESLNYGYRFGQHNETYNIVAAHGYFGRLIFQYASFNNSRSLHFFLGAWPVIGIWLTSMG
VSTMAFNLNGLNFQQSILDACGCPISTWADILNRANLGMEVMHERNAHNFPLDLASTSNN
NTNTTWPITLG
>Karenia_mikimotoi-psbA
------------TKSQQTTP---AWEFFCSWVTTTENRLYLGWFGSLMVPTLVSATLAYI
IGFLAAPPVDIDGIREPVSGSLLYANNIISGAVIPSSNAMGVHFYPIWEAASLDEWLYNG
GTYQLVVFHFFIGICSYLGREWELSYRLGMRPWIFVAFSAPVAAASAVFIVYPIGQGSFS
DGMPLGISGTFNFMLVFQAEHNILMHPLHMFGVAAVFGGSLFSAMHGSLVTSSLLKETAE
FESANYGYRFGQSTETYNIVAAHGYFGRLIFQYASFNNSRSLHFFLGAWPVVGIWLTAMG
VSTMAFNLNGLNFQQSILDASGCPINTWADILNRANLGMEVMHERNAHNFPLDLACA--N
CSSSSWPM-FG
>Karlodinium_veneficum-psbA
-------MTTTLLKLERQSF----WSKFCIWVTSTQNRLYIGWFGCLMIPTLLSAIAAYL
IAFIAAPPVDIEGIREPVAGSLIYGNNIISGAVVPSSNAIGVHFYPIWEASSIEEWLYNG
GTYQLVVFHFFIGVCAYIGREWELSYRLGMRPWICVAFSAPVSAAGSVFIVYPIGQGSFS
DGMPLGISGTFNFMLVFQAEHNILMHPLHMLGVLAVFGGSLFSAMHGSLVTSSIIRATDG
EESSNLGYKFGQEEETYNIVAAHGYFGRLIFQYASFNNSRALHFFLAAWPVIGIWLTAMG
VSTMAFNLNGFNFNQSILDSEGRVINTWADILNRSNLGMEVMHERNAHNFPLDLALI---
-----------
>Cyanidioschyzon_merolae_strain10D_chloroplast-psbA
-------MTATLQRRASANL----WERFCAWITSTENRLYIGWFGVLMIPCLLTATCVFI
IAFVAAPPVDIDGIREPVSGSLFYGNNIITGAVVPTSNAIGLHFYPIWEAASVDEWLYNG
GPYQLIVLHFLIGVASYMGREWELSYRLGMRPWICVAFSAPVAAATAVFLIYPIGQGSFS
DGMPLGISGTFNFMLVFQAEHNILMHPFHMAGVAGVFGGALFSAMHGSLVTSSLIRETSE
NESLNNGYKFGQEEETYNIVAAHGYFGRLIFQYASFNNSRSLHFFLGAWPVVGIWLTAIG
ISTMAFNLNGFNFNQSVVDSEGRVINTWADILNRANLGIEVMHERNAHNFPLDLASNSVV
PVALTAPSVEA
>Ectocarpus-siliculosus-chloroplast-psbA_1
-------MVATLERREEKRD----WGTFATWITSTENRLYIGWFGCLMIPTLLTAASCYI
IAFIAAPPVDIDGIREPVAGSLLYGNNIISGAVIPSSNAIGIHFYPIWEAASVEEWLYNG
GPYQLIVFHFLIGVACWMGREWELSYRLGMRPWIFVAFSAPVAAASAVFLVYPIGQGSFS
DGMPLGISGTFNFMIVFQAEHNILMHPFHMAGVAGVFGGSLFSAMHGSLVTSSLIRETSE
VESVNYGYKFGQEEETYNIVAAHGYFGRLIFQYASFNNSRALHFFLAAWPVVGIWLTALG
VSTMAFNLNGFNFNQSVVDSEGRVINTWADIINRADLGMEVMHERNAHNFPLDLASNEIL
PVAISAPSVVG
>Emiliania_huxleyi_CCMP1516_plastid-psbA
-------MTTTLERRESASF----WEQFCAWITSTENRLYIGWFGCLMFPTLLSAISAYI
IAFIAAPPVDIDGIREPVAGSLLYGNNIISGAVVPSSNAIGVHFYPIWEAASIDEWLYNG
GTYQLVVLHFFIGVCAYIGREWELSYRLGMRPWICVAFSAPVAAAAAVFVIYPIGQGSFS
DGMPLGISGTFNFMLVFQAEHNILMHPFHMLGVAGVFGGSLFSAMHGSLVTSSLIRETTE
NESANYGYKFGQEEETYNIVAAHGYFGRLIFQYASFNNSRALHFFLGAWPVVGIWFTAMG
VATMAFNLNGFNFNQSVVDSQGRVINTWADILNRSNLGMEVMHERNAHNFPLDLAAGESL
PVALVAPAVAA
>Galdieria_sulphuraria_strain074W_plastid-psbA
-------MTATLERRQTASL----WERFCSWITSTENRLYIGWFGVLMIPTLLTATSVFI
IGFIAAPPVDIDGIREPVSGSLLYGNNIITGAIVPTSNAIGIHFYPIWEAASLDEWLYNG
GPYELIVLHFFIGICAYMGREWELSYRLGMRPWIAVAFSAPVAAATAVFIIYPIGQGSFS
DGMPLGISGTFNFMLVFQAEHNILMHPFHMMGVAGVFGGSLFSAMHGSLVTSSLIRETTE
NESANNGYKFGQEYETYNIVAAHGYFGRLIFQYASFNNSRSLHFFLALWPVVCIWLTSLG
ISTMAFNLNGFNFNQSVVDSQGRVINTWADILNRANLGIEVMHERNAHNFPLDLASEVSL
PVALDKVEING
>Guillardia_theta_chloroplast-psbA
-------MTATLERRESASL----WERFCSWITSTENRLYIGWFGVLMIPTLLTATTVFI
IAFIAAPPVDIDGIREPVAGSLLYGNNIITGAVIPSSASIGIHFYPIWEAASLDEWLYNG
GPYQLIVDHFLLGVCGWIGREWEFSYRLGMRPWISVAFTAPVAAASAVFLVYPIGQGSFS
DGMPLGISGTFNFMLVFQAEHNILMHPFHQLGVAGVFGGSLFSAMHGSLVTSSLIRETTE
NESANYGYKFGQEEETYNIVAAHGYFGRLIFQYASFNNSRALHFFLGLWPVVGIWFTALG
IMTMAFNLNGFNFNQSVVDSQGRVINTWADILNRANLGIEVMHERNAHNFPLDLASGESL
PVALTAPAVIG
>Heterosigma_akashiwo_chloroplast-psbA
-------MTATLERRESFSL----WERFCSWITSTENRLYIGWFGVLMIPTLLTATSCYI
IAFIAAPPVDIDGIREPVAGSLMYGNNIITGAVIPSSNAIGVHFYPIWEAASLDEWLYNG
GPYQLIVLHFLLGVASYMGREWELSYRLGMRPWIFVAFSAPVAAASAVFLVYPIGQGSFS
DGMPLGISGTFNFMLVFQAEHNILMHPFHMAGVAGVFGGSLFSAMHGSLVTSSLIRETSE
IESANYGYKFGQEEETYNIVAAHGYFGRLIFQYASFNNSRALHFFLAAWPVVGIWLTALG
VSTMAFNLNGFNFNQSVVDSQGRVINTWADIINRADLGMEVMHERNAHNFPLDLASNEVL
PVAVNAPAVNG
>Chondrus_crispus_plastid-psbA
-------MTATLERRESASL----WERFCAWITSTENRLYIGWFGVLMIPTLLTATSVFI
IAFVAAPPVDIDGIREPVAGSLLYGNNIISGAIIPSSAAIGIHFYPIWEAASLDEWLYNG
GPYELIVLHFILGVCCYIGREWELSYRLGMRPWISVAFTAPVAAAAAVFLVYPIGQGSFS
DGMPLGISGTFNFMLVFQAEHNILMHPFHQLGVAGVFGGSLFSAMHGSLVTSSLIRETTE
NESANNGYKFGQEEETYNIVAAHGYFGRLIFQYASFNNSRSLHFFLGMWPVVGIWFTAMS
VSTMAFNLNGFNFNQSVVDSQGRVINTWADILNRANLGMEVMHERNAHNFPLDLASGNSL
PVALVAPAVNG
>Chrysochromulina_parva_chloroplast-psbA
-------MTTTLQRRESASF----WEQFCAWITSTENRLYIGWFGCLMFPTLLTAISAYV
IAFIAAPPVDIDGIREPVAGSLLYGNNIISGAVVPSSNAIGVHFYPIWEAASIDEWLYNG
GTYQLVVFHFFIGVCAYIGREWELSYRLGMRPWICVAFSAPVAAASAVFVIYPIGQGSFS
DGMPLGISGTFNFMLVFQAEHNILMHPFHMLGVAGVFGGSLFSAMHGSLVTSSLIRETTE
NESANYGYKFGQEEETYNIVAAHGYFGRLIFQYASFNNSRTLHFFLGAWPVVGIWLTSMG
VATMAFNLNGFNFNQSVVDSQGRVINTWADILNRSNLGMEVMHERNAHNFPLDLAAGESL
PVALVAPAVAA
>Chrysochromulina_sp_CCMP291_chloroplast-psbA
-------MTTTLQRRESASF----WEQFCAWITSTENRLYIGWFGCLMFPTLLTAISAYV
IAFIAAPPVDIDGIREPVAGSLLYGNNIISGAVVPSSNAIGVHFYPIWEAASIDEWLYNG
GTYQLVVFHFFIGVCAYIGREWELSYRLGMRPWICVAFSAPVAAASAVFVIYPIGQGSFS
DGMPLGISGTFNFMLVFQAEHNILMHPFHMLGVAGVFGGSLFSAMHGSLVTSSLIRETTE
NESANYGYKFGQEEETYNIVAAHGYLGRLFFQYASFNNSRALHFVLGAWPVVGIWLTSMG
VATMAFNLNGFNFNQSVVDSQGRVINTWADILNRSNLGMEVMHERNAHNFPLDLAAGESL
PVALVAPAVAA
>Nannochloropsis-gaditana-chloroplast-psbA
-------MTATLERRESTSL----WERFCSWITSTENRLYIGWFGVLMIPTLLTATSCFI
IAFIAAPPVDIDGIREPVAGSLLYGNNIITGAVIPSSNAIGIHFYPVWEAASVDEWLYNG
GPYQLVVLHFLLGVACYMGREWELSYRLGMRPWIFVAFSAPVAAASAVFLIYPIGQGSFS
DGMPLGISGTFNFMLVFQAEHNILMHPFHMAGVAGVFGGSLFSAMHGSLVTSSLIRETED
GVSANYGYKFGQEEETYNIVAAHGYFGRLIFQYASFNNSRALHFFLAAWPVVGIWLTALG
ISTMAFNLNGFNFNQSVVDSQGRVINTWADIINRADLGMEVMHERNAHNFPLDLAVSNVL
PVALNAPAVNA
>Ochromonas-CCMP1393-plastid-psbA
-------MTATLERYESLNI----WERFCSWITSLDNRLYIGWFGVVMIPTLLTATTCYI
IAFIAAPPVDIDGIREPVAGSLMYGNNIITGAVIPSSNAIGVHFYPIWEAASVDEWLYNG
GPYQLVVLHFLTGVACYLGREWELSFRLGMRPWIFVAFSAPVAAATAVFLIYPIGQGSFS
DGMPLGISGTFNFMLVFQAEHNILMHPFHMAGVAGVFGGSLFSAMHGSLVTSSLIRETSE
SESANYGYKFGQEEETYNIVAAHGYFGRLIFQYASFNNSRSLHFFLAAWPVIGIWLTALG
ISTMAFNLNGFNFNQSIVDSQGRVINTWADIVNRANLGMEVMHERNAHNFPLDL------
--AVTAPVIVG
>Pavlova_lutheri_chloroplast-psbA
-------MTTTLQRRANVSV----WEQFCSWVTSTDNRLYIGWFGCLMIPTLLTAISCYI
IAFIAAPPVDIDGIREPVAGSLLYGNNIISGAVVPSSNAIGVHFYPVWEAASLDEWLYNG
GPYQLVVFHFFIGVCSYIGREWELSYRLGMRPWICVAFSAPVAAAAAVFIVYPIGQGSFS
DGMPLGISGTFNFMLVFQAEHNILMHPFHMAGVAGVFGGSLFSAMHGSLVTSSLIRETTE
NESANYGYKFGQEEETYNIVAAHGYFGRLIFQYASFNNSRALHFFLGAWPVVGIWLTSLG
VSTMAFNLNGFNFNQSVVDSQGRVINTWADIVNRSNLGMEVMHERNAHNFPLDLASAESM
PVALVAPAIAA
>Phaeocystis_antarctica_strain_CCMP1374_plastid-psbA
-------MTTTLERRASASF----WEQFCAWITSTENRLYIGWFGCLMFPTLLTAISVYI
IAFIAAPPVDIDGIREPVAGSLLYGNNIISGAVVPSSNAIGVHFYPIWEAASIDEWLYNG
GPYQLVVFHFFIGVCAYIGREWELSYRLGMRPWICVAFSAPVAAAAAVFVIYPIGQGSFS
DGMPLGISGTFNFMLVFQAEHNILMHPFHMLGVAGVFGGSLFSAMHGSLVTSSLIRETTE
NESANYGYKFGQEEETYNIVAAHGYFGRLIFQYASFNNSRALHFFLGAWPVVGIWFTAMG
VATMAFNLNGFNFNQSVVDSQGRVINTWADILNRSNLGMEVMHERNAHNFPLDLAAGESL
PVALVAPAVAA
>Phaeocystis_globosa_strain_Pg-G_A_chloroplast-psbA
-------MTTTLERRASASF----WEQFCAWITSTENRLYIGWFGCLMFPTLLTAISVYI
IAFIAAPPVDIDGIREPVAGSLLYGNNIISGAVVPSSNAIGVHFYPIWEAASIDEWLYNG
GPYQLVVFHFFIGVCAYIGREWELSYRLGMRPWICVAFSAPVAAAAAVFVIYPIGQGSFS
DGMPLGISGTFNFMLVFQAEHNILMHPFHMLGVAGVFGGSLFSAMHGSLVTSSLIRETTE
NESANYGYKFGQEEETYNIVAAHGYFGRLIFQYASFNNSRALHFFLGAWPVVGIWFTAMG
VATMAFNLNGFNFNQSVVDSQGRVINTWADILNRSNLGMEVMHERNAHNFPLDLAAGESL
PVALVAPAVAA
>Phaeodactylum_tricornutum_chloroplast-psbA
-------MTATLERRQSVSL----WERFCGWITSTENRLYIGWFGCLMFPTLLTATSCYI
IAFIAAPPVDIDGIREPVAGSLLYGNNIITGAVIPSSNAIGIHFYPIWEAASVDEWLYNG
GPYQLIVLHFLLGVASYMGREWELSYRLGMRPWIFVAFSAPVAAASAVFLVYPIGQGSFS
DGMPLGISGTFNFMLVFQAEHNILMHPFHMAGVAGVFGGSLFSAMHGSLVTSSLIRETTE
NESTNYGYKFGQEEETYNIVAAHGYFGRLIFQYASFNNSRALHFFLALWPVVGIWLTAMG
VSTMAFNLNGFNFNQSVVDSQGRVINTWADIINRADLGMEVMHERNAHNFPLDLASGEVL
PVALTAPAVNG
>Porphyra_purpurea_chloroplast-psbA
-------MTATLQRRESASL----WERFCSWITSTENRLYIGWFGVLMIPTLLTATSVFI
IAFVAAPPVDIDGIREPVAGSLLYGNNIISGAVIPSSAAIGIHFYPIWEAASLDEWLYNG
GPYQLVVLHFLTGVACYIGREWELSYRLGMRPWISVAFTAPVAAAAAVFLVYPIGQGSFS
DGMPLGISGTFNFMLVFQAEHNILMHPFHQLGVAGVFGGSLFSAMHGSLVTSSLIRETSE
NESANYAYKFGQEEETYNIVAAHGYFGRLIFQYASFNNSRSLHFFLGLWPVVGIWLTALS
VSTMAFNLNGFNFNQSVVDSQGRVINTWADIINRANLGMEVMHERNAHNFPLDLASGESL
PVALTAPAVNG
>Porphyridium_purpureum_chloroplast-psbA
-------MTATLERRESASL----WERFCSWVTSTENRLYIGWFGVLMIPTLLTATSVFI
IAFVAAPPVDIDGIREPVAGSLLYGNNIISGAVIPSSAAIGIHFYPIWEAASLDEWLYNG
GCYPLIVLHFLLGVACYMGREWELSYRLGMRPWIAVAFSAPVAAATAVFLIYPIGQGSFS
DGMPLGISGTFNFMIVFQAEHNILMHPFHQLGVAGVFGGSLFSAMHGSLVTSSLIRETTE
NESANYGYKFGQEEETYNIVAAHGYFGRLIFQYASFNNSRSLHFFLGLWPVVGIWLTSIS
VSTMAFNLNGFNFNQSVVDSQGRVINTWADIINRANLGMEVMHERNAHNFPLDLASGESL
PVALTAPAVNG
>Rhodomonas_salina_chloroplast-psbA
-------MTATLERRESASL----WERFCSWITSTDNRLYIGWFGVLMIPTLLTATTVYI
IAFIAAPPVDIDGIREPVAGSLLYGNNIITGAVIPSSASIGIHFYPIWEAASLDEWLYNG
GPYQLIVDHFLLGVCGWIGREWEFSYRLGMRPWISVAFTAPVAAASAVFLVYPIGQGSFS
DGMPLGISGTFNFMLVFQAEHNILMHPFHQLGVAGVFGGSLFSAMHGSLVTSSLIRETTE
NESANYGYKFGQEEETYNIVAAHGYFGRLIFQYASFNNSRALHFFLGLWPVVGIWFTALG
IMTMAFNLNGFNFNQSVVDSQGRVINTWADILNRANLGMEVMHERNAHNFPLDLAAGESL
PVALTAPAVNG
>Thalassiosira_pseudonana_chloroplast-psbA
-------MIATLERREGVSL----WERFCAWITSTENRLYIGWFGCLMFPTLLTATSCFI
IAFIAAPPVDIDGIREPVAGSLLYGNNIISGAVIPSSNAIGMHFYPIWEAASVDEWLYNG
GPYQLIVLHFLLGVASYMGREWELSYRLGMRPWIFVAFSAPVAAASAVFLVYPIGQGSFS
DGMPLGISGTFNFMLVFQAEHNILMHPFHMAGVAGVFGGSLFSAMHGSLVTSSLIRETTE
NESTNYGYKFGQEEETYNIVAAHGYFGRLIFQYASFNNSRALHFFLALWPVLGIWLTAMG
ISTMAFNLNGFNFNQSVVDSQGRVINTWADIINRADLGMEVMHERNAHNFPLDLASGDVL
PVAFTAPAVNA
>Tisochrysis_lutea_YP_009550195.1_PsbA_[]
-------MTTTLERRESASF----WEQFCAWITSTENRLYIGWFGCLMFPTLLTAISAYI
IAFIAAPPVDIDGIREPVAGSLLYGNNIISGAVVPSSNAIGVHFYPIWEAASIDEWLYNG
GTYQLVVFHFFIGVCAYIGREWELSYRLGMRPWICVAFSAPVAAAAAVFIIYPIGQGSFS
DGMPLGISGTFNFMLVFQAEHNILMHPFHMLGVAGVFGGSLFSAMHGSLVTSSLIRETTE
NESANYGYKFGQEEETYNIVAAHGYFGRLIFQYASFNNSRALHFFLGAWPVVGIWFTAMG
VATMAFNLNGFNFNQSVVDSQGRVINTWADILNRSNLGMEVMHERNAHNFPLDLAAGESL
PVALVAPVVAA
>Gephyrocapsa_oceanica_YP_010393372.1_photosystem_II_protein_D1_[]
-------MTTTLERRESASF----WEQFCAWITSTENRLYIGWFGCLMFPTLLSAISAYI
IAFIAAPPVDIDGIREPVAGSLLYGNNIISGAVVPSSNAIGVHFYPIWEAASIDEWLYNG
GTYQLVVLHFFIGVCAYIGREWELSYRLGMRPWICVAFSAPVAAAAAVFVIYPIGQGSFS
DGMPLGISGTFNFMLVFQAEHNILMHPFHMLGVAGVFGGSLFSAMHGSLVTSSLIRETTE
NESANYGYKFGQEEETYNIVAAHGYFGRLIFQYASFNNSRALHFFLGAWPVVGIWFTAMG
VATMAFNLNGFNFNQSVVDSQGRVINTWADILNRSNLGMEVMHERNAHNFPLDLAAGESL
PVALVAPAVAA
>Chrysotila_carterae_YP_010596526.1_photosystem_II_protein_D1_[]
-------MTTTLERRESASF----WEQFCAWITSTENRLYIGWFGCLMFPTLLTATSAYI
IAFIAAPPVDIDGIREPVAGSLLYGNNIISGAVVPSSNAIGVHFYPIWEAASIDEWLYNG
GPYQLVVFHFFIGVCAYIGREWELSYRLGMRPWICVAFSAPVAAAAAVFVIYPIGQGSFS
DGMPLGISGTFNFMLVFQAEHNILMHPFHMLGVAGVFGGSLFSAMHGSLVTSSLIRETSE
NESLNYGYKFGQEEETYNIVAAHGYFGRLIFQYASFNNSRALHFFLGAWPVVGIWFTAMG
VATMAFNLNGFNFNQSVVDSQGRVINTWADILNRSNLGMEVMHERNAHNFPLDLAAGESL
PVALVAPAVAA
>Isochrysis_sp._SAG_927-2_AAM62061.1_photosystem_II_reaction_center_protein_D1,_partial_[]
------------------------WEQFCAWITSTENRLYIGWFGCLMFPTLLTAISAYI
IAFIAAPPVDIDGIREPVAGSLLYGNNIISGAVVPSSNAIGVHFYPIWEAASIDEWLYNG
GTYQLVVFHFFIGVCSYIGREWELSYRLGMRPWICVAFSAPVAAAAAVFVIYPIGQGSFS
DGMPLGISGTFNFMLVFQAEHNILMHPFHMLGVAGVFGGSLFSAMHGSLVTSSLIRETTE
NESANYGYKFGQEEETYNIVAAHGYFGRLIFQYASFNNSRALHFFLGAWPVVGIWFTAMG
VATMAFNLNGFNFNQSVVDSQGRVINTWADILNRSNLGMEVMH-----------------
-----------
>Prymnesium_parvum_AAM62066.1_photosystem_II_reaction_center_protein_D1,_partial_[]
------------------------WEQFCAWITSTENRLYIGWFGCLMFPTLLTAISCYV
IAFIAAPPVDIDGIREPVAGSLLYGNNIISGAVVPSSNAIGVHFYPIWEAASVDEWLYNG
GPYQLVVFHFFIGVCAYIGREWELSYRLGMRPWICVAFSAPVAAAAAVFVIYPIGQGSFS
DGMPLGISGTFNFMLVFQAEHNILMHPFHMLGVAGVFGGSLFSAMHGSLVTSSLIRETTE
NESANYGYKFGQEEETYNIVAAHGYFGRLIFQYASFNNSRALHFFLGAWPVIGIWFTAMG
VATMAFNLNGFNFNQSVVDSQGRVINTWADILNRSN------------------------
-----------
>Pavlova_gyrans_AAM62062.1_photosystem_II_reaction_center_protein_D1,_partial_[]
------------------------WEQFCSWVTSTDNRLYIGWFGCLMIPTLLTAISCYI
IAFIAAPPVDIDGIREPVAGSLLYGNNIISGAVVPSSNAIGVHFYPVWEAASLDEWLYNG
GPYQLVVFHFFIGVCAYIGREWELSYRLGMRPWICVAFSAPVAAAAAVFIVYPIGQGSFS
DGMPLGISGTFNFMLVFQAEHNILMHPFHMAGVAGVFGGSLFSAMHGSLVTSSLIRETTE
NESANYGYKFGQEEETYNIVAAHGYFGRLIFQYASFNNSRALHFFLGAWPVVGIWLTALG
VSTMAFNLNGFNFNQSVVDSQGRVINTWADIVNRS-------------------------
-----------
>Dicrateria_rotunda_ACF49271.1_photosystem_II_protein_D1,_partial_[]
------------------------------------------------------------
--------------------------------------------YPIWEAASIDEWLYNG
GPYQLVCQHFFIGVCAYIGREWELSYRLGMRPWICVAFSAPVAAAAAVFIIYPIGQGSFS
DGMLLGISGTFNFMLVFQAEHNILMHPFHMLGVAGVFGGSLFSAMHGSLVTSSLIRETTE
NESANYGYKFGQEEETYNIVAAHGYFGRLVFQYASFNNSRALHFFLGAWPVIGIWFTAWG
VATMAFNLNGFNFNQPVVNSQGRVINTGADILNRSKLGMEIRHERNAHNFPLE-------
-----------
>Chrysotila_dentata_MZ819921.1|psbA_[74292:75375](+)_
-------MTTTLERRESASF----WEQFCAWITSTENRLYIGWFGCLMFPTLLTATSAYI
IAFIAAPPVDIDGIREPVAGSLLYGNNIISGAVVPSSNAIGVHFYPIWEAASIDEWLYNG
GPYQLVVFHFFIGVCAYIGREWELSYRLGMRPWICVAFSAPVAAAAAVFVIYPIGQGSFS
DGMPLGISGTFNFMLVFQAEHNILMHPFHMLGVAGVFGGSLFSAMHGSLVTSSLIRETSE
NESLNYGYKFGQEEETYNIVAAHGYFGRLIFQYASFNNSRALHFFLGAWPVVGIWFTAMG
VATMAFNLNGFNFNQSVVDSQGRVINTWADILNRSNLGMEVMHERNAHNFPLDLAAGESL
PVALVAPAVAA
>Pavlova_sp._Strain_CCMP459_bA_CAMPEP_0185192268
--------------RENVSF----WEQFCSWVTSTDNRLYIGWFGCLMIPTLLTAISCYI
IAFIAAPPVDIDGIREP--GSLLYGNNIISGAVVPSSNAIGVHFYPIWEAASLDEWLYNG
GPYQLVVFHFFIGVCAYIGREWELSYRLGMRPWICVAFSAPVAAAAAVFIVYPIGQGSFS
-GMPLGISGTFNFMLVFQAEHNILMHPF-MAGVAGVFGGSLFSAMHGSLVTSSLIRETTE
NESANYGYKFGQEEETYNIVAAHGYFGRLIFQYASFNNSRALHFFLGAWPVVGIWLTALG
VSTMAFNLN-FNFNQSVVDSQGRVINTWADILNRSNLGMEVMHERNAHNFPLDLASAESM
PVAL-------
>Chrysochromulina_polylepis_Strain_CCMP1757_bA_CAMPEP_0183119536
--------------RESASF----WEQFCAWITSTENRLYIGWFGCLMFPTLLTAISVYV
IAFIAAPPVDIDGIREP--GSLLYGNNIISGAVVPSSNAIGVHFYPIWEAASVDEWLYNG
GPYQLVVFHFFIGVCAYIGREWELSYRLGMRPWICVAFSAPVAAAAAVFVIYPIGQGSFS
-GMPLGISGTFNFMLVFQAEHNILMHPF-MLGVAGVFGGSLFSAMHGSLVTSSLIRETTE
NESANYGYKFGQEEETYNIVAAHGYFGRLIFQYASFNNSRALHFFLGAWPVVGIWFTAMG
VATMAFNLN-FNFNQSVVDSQGRVINTWADILNRSNLGMEVMHERNAHNFPLDLAAGESL
PVAL-------
>Isochrysis_galbana_Strain_CCMP1323_bA_CAMPEP_0179806886
--------------RESASF----WEQFCAWITSTENRLYIGWFGCLMFPTLLTAISAYI
IAFIAAPPVDIDGIREP--GSLLYGNNIISGAVVPSSNAIGVHFYPIWEAASIDEWLYNG
GTYQLVVFHFFIGVCSYIGREWELSYRLGMRPWICVAFSAPVAAAAAVFVIYPIGQGSFS
-GMPLGISGTFNFMLVFQAEHNILMHPF-MLGVAGVFGGSLFSAMHGSLVTSSLIRETTE
NESANYGYKFGQEEETYNIVAAHGYFGRLIFQYASFNNSRALHFFLGAWPVVGIWFTAMG
VATMAFNLN-FNFNQSVVDSQGRVINTWADILNRSNLGMEVMHERNAHNFPLDLAAGESL
PVAL-------
>Prymnesium_parvum_Strain_Texoma1_bA_CAMPEP_0182825964
--------------RESASF----WEQFCAWITSTENRLYIGWFGCLMFPTLLTAISCYV
IAFIAAPPVDIDGIREP--GSLLYGNNIISGAVVPSSNAIGVHFYPIWEAASVDEWLYNG
GPYQLVVFHFFIGVCAYIGREWELSYRLGMRPWICVAFSAPVAAAAAVFVIYPIGQGSFS
-GMPLGISGTFNFMLVFQAEHNILMHPF-MLGVAGVFGGSLFSAMHGSLVTSSLIRETTE
NESANYGYKFGQEEETYNIVAAHGYFGRLIFQYASFNNSRALHFFLGAWPVIGIWFTAMG
VATMAFNLN-FNFNQSVVDSQGRVINTWADILNRSNLGMEVMHERNAHNFPLDLAAGESL
PVAL-------
>Emiliania_huxleyi_Strain_PLYM219_bA_CAMPEP_0181854306
--------------RESASF----WEQFCAWITSTENRLYIGWFGCLMFPTLLSAISAYI
IAFIAAPPVDIDGIREP--GSLLYGNNIISGAVVPSSNAIGVHFYPIWEAASIDEWLYNG
GTYQLVVLHFFIGVCAYIGREWELSYRLGMRPWICVAFSAPVAAAAAVFVIYPIGQGSFS
-GMPLGISGTFNFMLVFQAEHNILMHPF-MLGVAGVFGGSLFSAMHGSLVTSSLIRETTE
NESANYGYKFGQEEETYNIVAAHGYFGRLIFQYASFNNSRALHFFLGAWPVVGIWFTAMG
VATMAFNLN-FNFNQSVVDSQGRVINTWADILNRSNLGMEVMHERNAHNFPLDLAAGESL
PVAL-------
>NIES-3900 BCG67689.1
-------MTTTLERRESVSF----WEQFCSWITSTDNRLYIGWFGCLMIPTLLAATSAYI
IGFIAAPPVDIDGIREPVAGSLLYGNNIISGAVVPSSNAIGIHFYPIWEAASLDEWLYNG
GTYQLVVFHFFIGVCAYIGREWELSYRLGMRPWICVAFTAPVAAAAAVFVVYPLGQGSFS
DGMPLGITGTFNFMLVFQAEHNILMHPFHMAGVAGVFGGSLFSAMHGSLVTSSLIRETTE
NESANYGYKFGQEEETYNIVAAHGYFGRLIFQYASFNNSRALHFFLGLWPVLGIWLTAIG
VSTMAFNLNGFNFNQSVVDSQGRVINTWADIVNRSNLGMEVMHERNAHNFPLDLAAGESL
PVALVAPAVNG
