# Supplementary material for: New plastids, old proteins: repeated endosymbiotic acquisitions in kareniacean dinoflagellates
Source: EMBO Rep. 2024 Mar 18;25(4):16. doi: 10.1038/s44319-024-00103-y (PMC11014865; doi:10.1038/s44319-024-00103-y)
Supplement: Supplementary file 11 — Dataset EV10 [file 44319_2024_103_MOESM11_ESM.zip › Dataset EV10/plastid_genome_phylogeny_files/protein concatenation/raw alignments/psbC-enriched-aligned.fasta]

>psbC_Takayama-PCR
------------------------------------------------------------
------------------------------XMVFWCGAMTLFEVAHYIPEKQIYEQGCIL
LPHLTTLGFGISPNGEIINTYPFFVVGVLHLISSAVLGFGGLYHSIDGPRRLETSYAFFG
YDWRDKNKMTTILGIHLILLGAGSLLLVAKAC----LVDGLYDTWAPGGGDIRVITTPTL
NPFIIFGYICKAPYGGDGWVIGVNNLEDIVGGHLWVGVLSISGGIWHIFTKPITWARRTL
VWSAEAYLAYSLAALSLMGLTASVFIWYNDTAYPSEFFGPTGPEASQSQAFTFLLRDQRL
GTNIASAQGPTGLGKYLMR-----------------------------------------
------------------------------------------------------------
-----------------------------
>Karlodinium-armiger-psbC-strict
------------------------------------------------------------
------------------------------------------------------------
------------------DDY---------------------------------------
-----------ILGIHLILLGIGCFLLVAKAC----FVGGLYDTWAPGGGDVRVVTAPTL
NPLIIFGYVLKSPFGGDGWIXSVNNLEDLVGGHIWLGFLCXVGGIWHILTKPFAWARRTF
VWSGEAYLSYSLAALSIMGLTAAVFVWYNNTAYPSEFFGPTGPEASQSQAFTFLVRDQRL
GANVASAQGPTGLGKYLMRSPSGEIIFGGETMRFWDMRAPWVEPLRGPNGLDLNKIRNDI
QPWQERRAAEYMTHAPLGALNSVGSVATEINSVNYVSPRSWLTTSHFX------------
-----------------------------
>Kpapi_DN4119_c0_g1_i1_len=762_path=[0:0-761]_71114
------------------------------------------------------------
------------------------------------------------------------
------------------------------------------------------------
------------------------------------------------------------
----------------------XNNLEDLVGGHIWLGSICLGGGIFHILTKPYAWARRAF
IWSGEAYLSYSLGALGVMGLTAAVFVWYNNTAYPSEFFGPTGPEASQAQAFNFLVRDQRL
GEKIARAQGPTGLGKYLMRSPSGEIIFGGETMRFWDMRSPWVEPLRGPKGLLINRIRTRI
QPWQERLAAEYMTHAPLGSLNSVGGVATEINGVNYVSPRSWLTAAHFFLGFFLWVGHLWH
AGRARARAAGFEKGITRENEPVLYMRPLD
>12019402-Karenia_brevis
------------------------------------------------------------
------------------------------------------------------------
------------------------------------------------------------
--------MTTILGFHLILLGFGCYLLVGKAL----YLGGIYDTWAAGGGDVVQVIKPTL
NPIIIANYGLKSPFGGDGWVISVNNLQDVVGGHGWMGSILILGGFFHQNTKPPAFIRRTF
IWSGEAYLSYSLGALTICGLTAAVFVWYNNTAYPSEFFGPTAAEASQAQAFTFLVRDQKL
GAKIASAQGPTGLGKYLMRSPSGEIIFGGETMRFWDMRAPWVEPLRGPNGLILTRIRRDI
QPWQIRQAAEYMTHAPLGSLNSVGGVATEINTFNYVSPRSWLCTSHFFLGFFMWIGHLWH
AGRARAAGAGFEKGISRENEPVLYMRPLD
>Karenia_mikimotoi-psbC
------------------------------------------------------------
------------------------------------------------------------
------------------------------------------------------------
------------------------------------------------------------
------------------------------------------------------------
----------------------------------------TAAEASQAQAFTFLARDQKL
GAKVASSQGPTGLGKYIMRLPSGEIIFGGETMRFWDMRAPWVEPLRGPKGLDLKRIRTLI
QPWQVRRAAEYMTHAPLGSLNSVGGVATEINTFNYVSPRSWLCTSHFFLGFFMWVGHLWH
AGRARAAGAGFEKGITRQNEPVLYMRPLD
>Karlodinium_veneficum-psbC
-MIALFLWQDHAGCMTIIQMAARKNLDNPALDKSNILFFEGDKELDQALSKAFANLSKNI
KSTGFAWWSGNARIINNSGKLLGAHVAHASLIIFWCGAMTLFEVSHFIPEKPLYEQGCIL
LPHLATLGWGVEPGGEIVDLYPFFVVGVLHLISSSVLGFGGIYHSLEGPALLETNWPFFG
YDWRDKSKMTSILGSHLIILGLGCGLLVLKGC----AIGGVYDTWGPGGGDVRIVTSPTI
NPSVIFGYVLKSPFGGDGWIISVDTLEDLIGGHIWVGLLCVFGGIWHIFTTPFAWVRRAF
VWSGEAYLSYSLGALGVMGLVAAVYVWYNNTAYPSEFYGPSGPEASQSQAFTFLVRDQKL
GAKIASAQGPTGLGKYLMRSPSGEVIFGGETMRFWDMRAPWVEPLRGPNGLDLNKLRTDI
QPWQIRRAAEYMTHAPLGSLNSVGGVATEINSVNYVSPRSWLCCAHFFLGFFLWVGHLWH
AGRARAAAAGFEKGINRYTESVLAMRLLD
>Cyanidioschyzon_merolae_strain10D_chloroplast-psbC
-------------RTKTLCSQRR--------------YCHVETPYNIV-------GGKTI
ESTGFAWWSGNARLINLSGKLLGAHVAHAGLIVFWTGAMTLFEVSHFVPDKPLYEQGMIL
LPHLATLGWGVAPGGEIVDTYPYFVVGVLHLISSAVLGFGGIYHSIIGPDTLEESYPFFG
YDWRDKNKMTTILGIHLILLGIGAFLLVIKAM----FLSGVYDTWAPGGGDVRLVSNPTL
NPAIIFRYLLKSPFGGDGWIVSVNNMEDVIGGHIWIGVICVAGGIWHIFTKPFAWARRAF
VWSGEAYLSYSLGALALMGEIAAQYAWYNNTVYPSEFYGPTAAEASQAQAFTFLVRDQRL
GENVASAQGPTGLGKYLMRSPTGEIILGGETMRFWDLRAPWLEPLRGPNGLDLNKIKNDI
QPWQERRAAEYMTHAPLGSLNSVGGVATEINSVNYVSPRSWLTTSHFFLGFFLFIGHLWH
AGRARAAAAGFEKGINRETEPVLFMRPLD
>Ectocarpus-siliculosus-chloroplast-psbC
--------------MKTLYSLRR--------------FYHVETPFNVV-------AGRDI
ESTGFAWWSGNARLINVSGKLLGAHVAHAGIMVFWTGAMTLFEVSHFIPEKPLYEQGFIL
IPHLATLGWGVGPGGEIINTYPYFVVGVVHLVSSAVLGFGGIYHSLIGPDTLEESFPFFG
YDWRDKNKMTSILGIHLIFLGLGALLFAFRAMPGNLFSYGLYDTWAPGGGDVRFIDNPTI
NPFVIFGYVFKSPFGGDGWIASIDNMEDLVGGHIWVGALCVIGGIFHIVTKPFSWARRAF
VWSGEAYLSYSLAALSLMGLTASIFVWYNNTAYPSEFFGPTGPEASQAQAFTFLVRDQRL
GANIASAQGPTGLGKYLMRSPSGEIIFGGETMRFWDLRAPWVEPLRGPNGLDINKIRNDI
QPWQERRAAEYMTHAPLGSLNSVGGVATEINSVNYVSPRSWLTTSHFFLGFFLLVGHWWH
SGRARAAAAGFEKGINRQTEAVLSMRPID
>Emiliania_huxleyi_CCMP1516_plastid-psbC
--------------MKTLSSQRR--------------FYHVETPFNTVI------AGRDI
ESTGFAWWSGNARLINVSGKLLGAHVAHAGLMVFWCGAMTLFEVAHYIPEKPLYEQGCIL
IPHLTTLGWGVGPGGEVTDVYPFFVVGVLHLISSAVLGFGGVYHSLIGPDTLEESFPFFG
YDWRDKNKMTTILGIHLILLGIGCFLLVAKAC----FVGGVYDTWAPGGGDVRIISAPTL
NPLIIFGYVLKSPFGGDGWVISVDNMEDLVGGHIWLGFLCVVGGIWHILTKPFAWARRTF
VWSGEAYLSYSLAALSLMGLTAAVFVWYNNTAYPSEFYGPTGPEASQSQAFTFLVRDQRL
GANVASAQGPTGLGKYLMRSPSGEIIFGGETMRFWDMRAPWVEPLRGPNGLDLNKIRNDI
QPWQERRAAEYMTHAPLGALNSVGGVATEINSVNYVSPRSWLTCSHFFLGFFLWVGHLWH
AGRARAAAAGFEKGINRENEPVLSMRPLD
>Galdieria_sulphuraria_strain074W_plastid-psbC
--------------MKILYSQRR--------------FYHVEMPFNNRIE----LAGRSI
ESTGYAWWAGNARLINVSGKLLGAHVAHAGLIVFWTGAMTLFEVAHFLPEKPLYEQGCIL
LPHLATLGWGVGPTGEIINTYPYFVIGVLHLVSSAVLGFGGLYHSLIGPEILEESYPFFG
YDWRDKNKMTTILGIHLILLGIGAFLLVIKAM----FFGGVYDTWAPGGGDVRYINNPTL
NPLVIFGYLLKSPFGGDGWIISVNNMEDLIGGHIWIGLICIGGGIWHILTKPFGWARRAF
VWSGEAYLSYSLAALSLMGFIACIYAWYNNTAYPSEFYGPTGPEASQSQAFTFLVRDQRL
GENVASAQGPTGLGKYLMRSPSGEVIFGGETMRFWDLRAPWLEPLRGPNGLDLNKIKNDI
QPWQERRAAEYMTHAPLGSINSVGGVATEINSFNYVSPRSWLTTSHFVLGFFLFVAHLWH
AGRARAAAAGFEKGINRENEPVLSMKLID
>Guillardia_theta_chloroplast-psbC
--------------MKTLYSLRR--------------FYHVETPFNSNVG----IAGRDI
ESTGFAWWSGNSRLINVSGKLLGAHVAHAGLMVFWCGAMTLFEVAHYIPEKPLYEQGLIL
LPHLATLGWGVGPGGEIIDVYPYFVVGVLHLISSAVLGFGGVYHSLIGPDTLEESFPAFG
YDWRDKNKITTILGIHLVILGFGALLLVIKAI----YVGGLYDTWAPGGGDVRIIDNPTL
NPAVIFGYVLKSPWGGDGWIVSVNNMEDVVGGHIWIGFTCIAGGFWHILTKPFAWARRAY
VWSGEAYLSYSLVAVSLMAFIASQYAWYNNTVYPSEFYGPTGPEASQSQAFTFLVRDQRL
GASVSSAQGPTGLGKYLMRSPSGEIILGGETQRFWDLRAPWIEPLRGPNGLDLNKIKNDI
QPWQERRAAEYMTHAPLGSLNSVGGVATEINSVNYVSPRSWLTTSHFFLGFAFYIGHLWH
AGRARAAAAGFEKGINRENEPVLTLRPID
>Heterosigma_akashiwo_chloroplast-psbC
----------------------------------------VETPFNNV-------AGRDI
ESTGFAWWSGNARLINVSGKLLGAHVAHAGIMVFWTGAMTLFEVSHFIPEKPLYEQGCIL
IPHLATLGWGVGPSGEIINTYPFFVVGVLHLISSAVLGFGGIYHSLLGPDTLEESFPFFG
YDWRDKNKMTTILGIHLVLLGIGSFLLVIKAM----FVGGIYDTWAPGGGDVRFINSPTL
NPLVIFGYVLKAPFGGDGWIMSINNMEDLVGGHIWVGVLCVVGGIWHIITKPFAWARRAF
VWSGEAYLSYSLAALSLMGFSAAVFAWYNNTAYPSEFYGPTGPEASQSQAFTFLVRDQRL
GANVASAQGPTGLGKYLMRSPSGEIIFGGETMRFWDLRAPWLEPLRGPNGLDINKIRNDI
QPWQERRAAEYMTHAPLGSLNSVGGVATEINSVNYVSPRSWLTCSHFFLAFFLLVGHWWH
SGRARAAAAGFEKGIDRETEPVLSMRPID
>Chondrus_crispus_plastid-psbC
----------------------------------------VETPFNNSIG----IGGRDI
ESTGFAWWSGNARLINVSGKLLGAHVAHAGVMVFWTGAMTLFEVAHFVPEKPLYEQGFIL
IPHLATLGWGVGPGGEIISIYPYFVVGVVHLISSAVLGFGGLYHSLIGPDTLEESFPFFG
YDWRDKNKMTTILGIHLLLLGIGSFLLVIKAL----FFGGVYDTWAPGGGDVRLINNPTL
NPSVIFGYVLKSPFGGDGWVVSVDNMEDLIGGHVWIGVICIAGGIWHILTKPFAWARRAF
VWSGEAYLSYSLGALSIMGLTASNFVWYNNTAYPSEFYGPTGPEASQAQAFTFLVRDQRL
GSNVASAQGPTGLGKYLMRSPSGEIIFGGETMRFWDLRAPWVEPLRGPNGLDLNKVKNDI
QPWQERRAAEYMTHAPLGSLNSVGGVATEINSVNYGSPRSWLTTSHFFLGFFLFIGHLWH
AGRARAAAAGFEKGINRENEAVLSMRPLD
>Chrysochromulina_parva_chloroplast-psbC
--------------MKTSSSLRR--------------YYHVETPFNAVI------AGRDI
ESTGFAWWSGNARLINVSGKLLGAHVAHAGLMVFWCGAMTLFEVAHYIPEKPLYEQGCIL
IPHLTTLGWGVGPGGEVTNVYPFFVVGVLHLISSAVLGFGGVYHSLIGPDTLEESFPFFG
YDWRDKNKMTTILGIHLILLGIGCFLLVAKAC----FVGGLYDTWAPGGGDVRVVSAPTL
NPLIIFGYVLKSPFGGDGWIISVNNLEDLVGGHIWLGFLCVVGGIWHILTKPFAWARRTF
VWSGEAYLSYSLAALSGMGLTAAVFVWYNNTAYPSEFFGPTGPEASQSQAFTFLVRDQRL
GANVASAQGPTGLGKYLMRSPSGEIIFGGETMRFWDMRAPWVEPLRGPNGLDLNKIRNDI
QPWQERRAAEYMTHAPLGALNSVGGVATEINSVNYVSPRSWLCCSHFFLGFFLWVGHLWH
AGRARAAAAGFEKGINRENEPVLSMRPLD
>Chrysochromulina_sp_CCMP291_chloroplast-psbC
--------------MKTSSSLRR--------------YYHVETPFNAVI------AGRDI
ESTGFAWWSGNARLINVSGKLLGAHVAHAGLMVFWCGAMTLFEVAHYIPEKPLYEQGCIL
IPHLTTLGWGVGPGGEVTNVYPFFVVGVLHLISSAVLGFGGVYHSLIGPDTLEESFPFFG
YDWRDKNKMTTILGIHLILLGIGCFLLVAKAC----FVGGLYDTWAPGGGDVRVVSAPTL
NPLIIFGYVLKSPFGGDGWIISVNNLEDLVGGHIWLGFLCVVGGIWHILTKPFAWARRTF
VWSGEAYLSYSLAALSGMGLTAAVFVWYNNTAYPSEFFGPTGPEASQSQAFTFLVRDQRL
GANVASAQGPTGLGKYLMRSPSGEIIFGGETMRFWDMRAPWVEPLRGPNGLDLNKIRNDI
QPWQERRAAEYMTHAPLGALNSVGGVATEINSVNYVSPRSWLCCSHFFLGFFLWVGHLWH
AGRARAAAAGFEKGINRENEPVLSMRPLD
>Nannochloropsis-gaditana-chloroplast-cp43
--------------MKILYSQRR--------------FYHVETPFNRVI-------GRDI
ESTGFAWWSGNARLINVSGKLLGAHVAHAGLMVFWTGAMTLFEVSHFIPEKPLYEQGFIL
IPHLATLGWGVGPGGEIVDTTPYFIVGVLHLISSAVLGFGGIYHSLLGPDTLEESFPFFG
YDWRDKNKMTTILGIHLILLGIGAFLLVLKAL----YI-GVYDTWAPGGGDVRRILSPTV
NAAVIFGYVLKSPFGGDGWIVSINNMEDLIGGHIWVGTMCILGGIWHIVTKPFAWVRRTF
IWSGEAYLSYSLAALATMGLTAAVFVWYNNTAYPSEFYGPTGPEASQAQAFTFLVRDQRL
SANVASAQGPTGLGKYLMRSPSGEIIFGGETMRFWDLRAPWVEPLRGPNGLDVNKIRNDI
QPWQERRAAEYMTHAPLGSLNSVGGVATEINSVNYVSPRSWLTCSHFFLGWFILVGHWWH
AGRARAAAAGFEKGIDRKTEAVLSLRPID
>Ochromonas-CCMP1393-plastid-psbC
-----------------IYSQRR--------------YYHVETRFDDLEI----TTDKTL
ESTGFAWWAGNARLINLSGKLLGAHVAHAGLMVFWCGAMTLFEVSHFIPEKPLYDQGFIL
LPHLATLGWGVGPGGEITDIYPYFVVGVLHLISSAVLGFGGIYHSLFGPDTLETNAPLFG
YDWRDKNKMTTILGIHLCLLGIGAFLLVIKAM----YIGGVYDTWAPGGGDVRFIKNPTL
NPLVIFGYVFKSPFGGDGWIISINNMEDLVGGHIWVGVLCLAGGIWHILTKPFAWARRAF
VWSGEAYLSYSLAALSVMGLSAAVFVWYNNTAYPSEFFGPTGPEASQSQAFTFLVRDQRL
GANVASAQGPTGLGKYLMRSPSGEIIFGGETMRFWDMRAPWLEPLRGPNGLDINKIRNDI
QPWQERRAAEYMTHAPLGSLNSVAGVATEINSVNYVSPRSWLTCSHFFLGFFLLVGHWWH
SGRARAAAAGFEKGINRETEPTLQLKPID
>Pavlova_lutheri_chloroplast-psbC
TKVSAHGWLHKTSHTKTLYSLRR--------------YYHVETPFNAPIT----VAGRDI
ESTGFAWWSGNARLINVSGKLLGAHVAHAGLMVFWAGAMCLFEVAHFVPEKPLYEQGCIL
LPHLAGLGWGVGPGGEIVDTYPYFVVGVVHVISSAVLGFGGVYHSLIGPDTLEESFPFFG
YDWRDKNKMTTILGIHLVLLGIGAFLLVAKAM----FFGGIYDTWAPGGGDVRLVPNPTL
NPGAIFNYVLKSPFGGDGWIVSVNNLEDLVGGHVWIGLICTLGGVFHIITKPFAWARRGF
VWSGEAYLSYSLGALSLMGIIASIFVWYNNTAYPSEFYGPTGPEASQAQAFTFLVRDQRL
GANVASAQGPTGLGKYLMRSPSGEIILGGETMRFWDARAPWIEPLRGPNGLDLNKIRNDI
QPWQERRAAEYMTHAPLGAINSVGGVATEINSVNYVNPRSWLTASHFFLGFFLWVAHLWH
AGRARAAAAGFEKGIDRENEPTLSLKPLD
>Phaeocystis_antarctica_strain_CCMP1374_plastid-psbC
--------------MKTLSSLRR--------------FYHVETPFNTVI------AGRDI
ESTGFAWWSGNARLINVSGKLLGAHVAHAGLMVFWCGAMTLFEVAHYIPEKPLYEQGCIL
IPHLTTLGWGVGPGGEVVDTYPFFVVGVLHLISSAVLGFGGVYHSLIGPDTLEESFPFFG
YDWRDKNKMTTILGIHLVLLGIGCFLLVAKAC----FVGGLYDTWAPGGGDVRVVTAPTL
NPLIIFGYVLKSPFGGDGWVISVNNLEDIVGGHIWLGFLCIVGGIWHILTKPFAWARRTF
VWSGEAYLSYSLAALSGMGLTAAVFVWYNNTAYPSEFYGPTGPEASQSQAFTFLVRDQRL
GANVASAQGPTGLGKYLMRSPSGEIIFGGETMRFWDMRAPWVEPLRGPNGLDLNKIRNDI
QPWQERRAAEYMTHAPLGALNSVGGVATEINSVNYVSPRSWLTCSHFFLGFFLWVGHLWH
AGRARAAAAGFEKGINRENEPVLSMRPLD
>Phaeocystis_globosa_strain_Pg-G_A_chloroplast-psbC
MKVSELGWLLKINLTKTLSSLRR--------------FYHVETPFNTVI------AGRDI
ESTGFAWWSGNARLINVSGKLLGAHVAHAGLMVFWCGAMTLFEVAHYIPEKPLYEQGCIL
IPHLTTLGWGVGPGGEVIDTYPFFVVGVLHLISSAVLGFGGVYHSLIGPDTLEESFPFFG
YDWRDKNKMTTILGIHLVLLGIGCFLLVAKAC----FVGGLYDTWAPGGGDVRVVTAPTL
NPLIIFGYVLKSPFGGDGWVISVNNLEDIVGGHIWLGFLCIVGGIWHILTKPFAWARRTF
VWSGEAYLSYSLAALSGMGLTAAVFVWYNNTAYPSEFFGPTGPEASQSQAFTFLVRDQRL
GANVASAQGPTGLGKYLMRSPSGEIIFGGETMRFWDMRAPWVEPLRGPNGLDLNKIRNDI
QPWQERRAAEYMTHAPLGALNSVGGVATEINSVNYVSPRSWLCCSHFFLGFFLWVGHLWH
AGRARAAAAGFEKGINRENEPVLSMRPLD
>Phaeodactylum_tricornutum_chloroplast-psbC
----------------------------------------VETPFNSSI------AGRDI
ESTGFAWWSGNARLINVSGKLLGAHVAHAGLMVFWAGAMILFEVSHFVPEKPLYEQGFIC
MPHLATLGYGIGPGGEITNTVPYFAVGVIHLISSAVLGFGGIYHSLLGPDTLEESFPFFG
YDWRDKNKMTTILGIHLCLLGSGAFLLVAKAM----YIGGVYDTWAPGGGDVRLITTPTL
NPIVIFGYVFRSPFGGDGWVVSVNNMEDVIGGHVWVGVLCITGGIWHIFTKPFAWARRAF
VWSGEAYLSYSLAAISLMGLTASLYSWYNNTAYPSELYGPTGPEASQAQAFTFLVRDQRL
GANVSSAQGPTGLGKYLMRSPSGEIIFGGETMRFWDLRAPWVEPLRGPNGLDINKIKNDI
QPWQERRAAEYMTHAPLGSLNSVGGVATEINSVNYVSPRSWLCCSHFFLGFFFLVGHWWH
SGRARAAAAGFEKGINRANEPVLSMRPID
>Porphyra_purpurea_chloroplast-psbC
--------------MKTLYSQRR--------------FYHVETPFNTNVG----VGGRDI
ESTGFAWWSGNARLINVSGKLLGAHVAHAGIMVFWTGAMTLFEVAHFVPEKPLYEQGLIL
IPHLATLGWGVGPGGEIFNTYPYFVVGVVHLISSAVLGFGGLYHSLIGPDTLEESFPFFG
YDWRDKNKMTTILGIHLVLLGIGAFLLVIKSL----FVGGVYDTWAPGGGDVRFVSNPTL
NPLVIFGYVLKSPFGGDGWIVSVNNMEDLIGGHVWIGIICIAGGIWHILTKPFAWARRAF
VWSGEAYLSYSLGALSIMGLTASNFVWYNNTAYPSEFYGPTGPEASQAQAFTFLVRDQRL
GANVASSQGPTGLGKYLMRSPSGEIIFGGETMRFWDLRAPWVEPLRGPNGLDLNKIKNDI
QPWQERRAAEYMTHAPLGSLNSVGGVATEINSVNYVSPRSWLTTSHFFLGFFLFIGHLWH
AGRARAAAAGFEKGINRENEPVLSMRPLD
>Porphyridium_purpureum_chloroplast-psbC
--------------MKTLYSQRR--------------FCHVETPFNNNVS----AAGRDI
ESTGFAWWSGNARLINVSGKLLGAHVAHAGIMVFWCGAMTLFEVAHFIPEKPLYEQGFIL
LPHLATLGWGVGPGGEIVDTYPYFVVGVLHLISSAVLGFGGIYHSIIGPDTLEESFPFFG
YDWRDKNKMTTILGIHLILLGLGSFLLVAKAM----FFGGIYDTWAPGGGDVRYVTNPTL
NPAVIFGYVLKSPFGGDGWVVSINNQEDLVGGHVWVGVICIAGGIWHILTKPFAWARRAF
VWSGEAYLSYSLAALALMGFTASCYAWYNNTAYPSEFYGPTGPEASQAQAFTFLVRDQRL
GANVASAQGPTGLGKYLMRSPSGEIIFGGETMRFWDLRAPWLEPLRGPNGLDLNKIKNDI
QPWQERRAAEYMTHAPLGSLNSVGGVATEINSVNYVSPRSWLTSSHFFLPFFLFIGHLWH
AGRARAAAAGFEKGINRENEPVLFMRPLD
>Rhodomonas_salina_chloroplast-psbC
----------------------------------------VETPFNSNLG----IAGRDI
ESTGFAWWSGNSRLINVSGKLLGAHVAHAGLMVFWCGAMTLFEVAHYIPEKPLYEQGLIL
LPHLATLGWGVGPGGEIVDIYPYFVVGILHIISSAVLGFGGVYHSLIGPDTLEESFPAFG
YDWRDKNKITTILGIHLVILGFGALLLVVKAM----YVGGLYDTWAPGGGDVRIIDNPTL
NPVVIIGYVLKSPWGGDGWIVSVNNMEDIVGGHIWIGFTCIAGGFWHILTKPFAWARRAY
VWSGEAYLSYSLVAVSLMGFIASQYSWYNNTAYPSEFYGPTGPEASQSQAFTFLVRDQRL
GASVASAQGPTGLGKYLMRSPSGEIILGGETQRFWDLRAPWIEPLRGPNGLDLNKIKNDI
QPWQERRAAEYMTHAPLGSLNSVGGVATEINSVNFVSPRSWLTCAHFLLGFVFYIGHLWH
AGRARAAAAGFEKGINRENEPTLSLRPID
>Thalassiosira_pseudonana_chloroplast-psbC
----------------------------------------VETPFNSSI------AGRDI
ESTGFAWWSGNARLINVSGKLLGAHVAHAGLMVFWAGAMILFEVSHFVPEKPLYEQGFIC
MQHLATLGYGIGPGGEITSTVPYFAVGVIHLISSAVLGFGGIYHSLLGPDTLEESFPFFG
YDWRDKNKMTTILGIHLCLLGLGALLLVAKAM----YLGGVYDTWAPGGGDVRYITTPTL
NPIVIFGYVFRSPFGGDGWVVSVNNMEDLVGGHIWVGILCIVGGVWHIFTKPFSWARRAF
VWSGEAYLSYSLAAISLMGFTASLYAWYNNTAYPSELYGPTGPEASQSQAFTFLVRDQRL
GANVSSAQGPTGLGKYLMRSPSGEIIFGGETMRFWDLRAPWVEPLRGPNGLDINKIKNDI
QPWQERRAAEYMTHAPLGSLNSVGGVATEINSVNYVSPRSWLCCSHFFLGFFFLIGHWWH
SGRARAAAAGFEKGINRANEPVLSMRPID
>Gephyrocapsa_oceanica_UPY84302.1_photosystem_II_43_kDa_protein_[]
--------------MKTLSSQRR--------------FYHVETPFNTVI------AGRDI
ESTGFAWWSGNARLINVSGKLLGAHVAHAGLMVFWCGAMTLFEVAHYIPEKPLYEQGCIL
IPHLTTLGWGVGPGGEVTDVYPFFVVGVLHLISSAVLGFGGVYHSLIGPDTLEESFPFFG
YDWRDKNKMTTILGIHLILLGIGCFLLVAKAC----FVGGVYDTWAPGGGDVRIISAPTL
NPLIIFGYVLKSPFGGDGWVISVDNMEDLVGGHIWLGFLCVVGGIWHILTKPFAWARRTF
VWSGEAYLSYSLAALSLMGLTAAIFVWYNNTAYPSEFYGPTGPEASQSQAFTFLVRDQRL
GANVASAQGPTGLGKYLMRSPSGEIIFGGETMRFWDMRAPWVEPLRGPNGLDLNKIRNDI
QPWQERRAAEYMTHAPLGALNSVGGVATEINSVNYVSPRSWLCCSHFFLGFFLWVGHLWH
AGRARAAAAGFEKGINRENEPVLSMRPLD
>Tisochrysis_lutea_YP_009550220.1_PsbC_[]
--------------MKTLSSQRR--------------FYHVETPFNTVI------AGRDI
ESTGFAWWSGNARLINVSGKLLGAHVAHAGLMVFWCGAMTLFEVAHYIPEKPLYEQGCIL
IPHLTTLGWGVGPGGEVTDVYPFFVVGVLHLISSAVLGFGGVYHSLIGPDTLEESFPFFG
YDWRDKNKMTTILGIHLILLGIGCFLLVAKAC----FVGGVYDTWAPGGGDVRIITAPTL
NPLIIFGYVLKSPFGGDGWVISVDNMEDLIGGHIWLGFLCVVGGIWHILTKPFAWARRTF
VWSGEAYLSYSLAALSLMGLTASVFVWYNNTAYPSEFYGPTGPEASQSQAFTFLVRDQRL
GANVASAQGPTGLGKYLMRSPSGEIIFGGETMRFWDMRAPWVEPLRGPNGLDLNKIRNDI
QPWQERRAAEYMTHAPLGALNSVGGVATEINSVNYVSPRSWLTTSHFFLGFFLWVGHLWH
AGRARAAAAGFEKGINRENEPVLSMRPLD
>Chrysotila_carterae_YP_010596601.1_photosystem_II_44_kDa_protein_[]
------------------------------------------------------------
-------------------------------MVFWCGAMTLFEVAHYIPEKPLYEQGCIL
IPHLTTLGWGVGPGGEVTDVYPFFVVGVLHLISSAVLGFGGVYHSLIGPDTLEESFPFFG
YDWRDKNKMTTILGIHLILLGIGSFLLVAKAC----FVGGLYDTWAPGGGDVRIVTAPTL
NPLIIFGYVLKSPFGGDGWIISVNNLEDLVGGHIWLGFLCVVGGIWHILTKPFAWARRTF
VWSGEAYLSYSLAALSVMGLTASVFVWYNNTAYPSEFFGPTGPEASQSQAFTFLVRDQRL
GANVASAQGPTGLGKYLMRSPSGEIIFGGETMRFWDMRAPWVEPLRGPNGLDLNKIRNDI
QPWQERRAAEYMTHAPLGALNSVGGVATEINSVNYVSPRSWLTTSHFFLGFFLWVGHLWH
AGRARAAAAGFEKGINRENEPVLSMRPLD
>Pavlova_gyrans_AAX82930.1_photosystem_II_CP43_chlorophyll_apoprotein,_partial_[]
------------------------------------------------------------
------------------GKLLGAHVAHAGLMVFWAGAMCLFEVAHFVPEKPLYEQGLIL
LPHLAGLGWGVGPGGEIVDTYPYFVVGVVHLISSAVLGFGGVYHSLIGPDTLEESYPFFG
YDWRDKNKMTTILGIHLILLGVGAFLLVLKAM----FFGGLYDTWAPGGGDVRVVANPTL
NPGAIFNYVLKSPFGGDGWIVSVNNLEDLVGGHVWVGLICIVGGIFHIITKPFAWARRGF
VWSGEAYLSYSLGALSLMGIIASIFVWYNNTAYPSEFFGPTGPEASQAQAFTFLVRDQRL
GANVASAQGPTGLGKYLMRSPSGEIILGGETMRFWDMRAPWIEPLRGPNGLDLNKI----
------------------------------------------------------------
-----------------------------
>Chrysotila_dentata_MZ819921.1|psbC_[63263:64697](-)_
--------MRKINLTKTLSSQRR--------------FYHVETPFNTVI------AGRDI
ESTGFAWWSGNARLINVSGKLLGAHVAHAGLMVFWCGAMTLFEVAHYIPEKPLYEQGCIL
IPHLTTLGWGVGPGGEVTDVYPFFVVGVLHLISSAVLGFGGVYHSLIGPDTLEESFPFFG
YDWRDKNKMTTILGIHLILLGIGSFLLVAKAC----FVGGLYDTWAPGGGDVRIVTAPTL
NPLIIFGYVLKSPFGGDGWIISVNNLEDLVGGHIWLGFLCVVGGIWHILTKPFAWARRTF
VWSGEAYLSYSLAALSVMGLTASVFVWYNNTAYPSEFFGPTGPEASQSQAFTFLVRDQRL
GANVASAQGPTGLGKYLMRSPSGEIIFGGETMRFWDMRAPWVEPLRGPNGLDLNKIRNDI
QPWQERRAAEYMTHAPLGALNSVGGVATEINSVNYVSPRSWLTTSHFFLGFFLWVGHLWH
AGRARAAAAGFEKGINRENEPVLSMRPLD
>Pavlova_sp._Strain_CCMP459_bC_CAMPEP_0185565082
----------------------------------------------------------DI
ESTGFAWWSGNARLINVSGKLLGAHVAHAGLMVFWAGAMCLFEVAHFVPEKPLYEQGLIL
LPHLAGLGWGVGPGGEIVDTYPYFVVGVVHLISSAVLGFGGVYHSLIGPDTLEESFPFFG
YDWRDKNKMTTILGIHLILLG-GSFLLVLKAM----FFGGIYDTWAPGGGDVRLVTNPTL
NPGAIFNYVLKSPFGGDGWIVSVNNLEDLVGGHIWIGLIC-IGGIFHIITKPFAWARRGF
VWSGEAYLSYSLGALSLMGLIASIFVWYNNTAYPSEFFGPTGPEASQAQAFTFLVRDQRL
GANVASAQGPTGLGKYLMRSPSGEIILGGETMRFWDMRAPWIEPLRGPNGLDLNKIRNDI
QPWQERRAAEYMTHAPLGALNSVGGVATEINSVNYVNPRSWLTASHFFLGFFLWVAHLWH
AGRARAAAAGFEK----------------
>Chrysochromulina_polylepis_Strain_CCMP1757_bC_CAMPEP_0183186502
----------------------------------------------------------DI
ESTGFAWWSGNARLINVSGKLLGAHVAHAGLMVFWCGAMTLFEVAHYIPEKPLYEQGCIL
IPHLTTLGWGVGPGGEVTDVYPFFVVGVLHLISSAVLGFGGVYHSLIGPDTLEESFPFFG
YDWRDKNKMTTILGIHLILLGIGCFLLVAKAC----FVGGVYDTWAPGGGDVRIVSAPTL
NPLIIFGYVLKSPFGGDGWVISVNNMEDLVGGHIWLGFLCIVGGIWHILTKPFAWVRRTF
VWSGEAYLSYSLGALSLMGLTAAVFVWYNNTAYPSEFYGPTGPEASQSQAFTFLVRDQRL
GANVASAQGPTGLGKYLMRSPSGEIIFGGETMRFWDMRAPWVEPLRGPNGLDLNKIRNDI
QPWQERRAAEYMTHAPLGALNSVGGVATEINSVNYVSPRSWLTCSHFFLGFFLWVGHLWH
AGRARAAAAGFEKGINRENEPVLSMRP--
>Prymnesium_parvum_Strain_Texoma1_bC_CAMPEP_0184392396
----------------------------------------------------------DI
ESTGFAWWSGNARLINVSGKLLGAHVAHAGLMVFWCGAMTLFEVAHYIPEKPLYEQGCIL
IPHLTTLGWGVGPGGEVTDVYPFFVVGVLHLISSAVLGFGGVYHSLIGPDTLEESYPFFG
YDWRDKNKMTTILGIHLILLGIGCFLLVAKAC----FVGGVYDTWAPGGGDVRIVTSPTL
NPLIIFGYVLKSPFGGDGWVVSVNNMEDLVGGHIWLGFLCVVGGIWHILTKPFAWARRTF
VWSGEAYLSYSLAALSLMGLTASIFVWYNNTAYPSEFYGPTGPEASQSQAFTFLVRDQRL
GANVASAQGPTGLGKYLMRSPSGEIIFGGETMRFWDMRAPWVEPLRGPNGLDLNKIRNDI
QPWQERRAAEYMTHAPLGALNSVGGVATEINSVNYVSPRSWLTTSHFFLGFFLWVGHLWH
AGRARAAAAGFEKGINRENEPVLSMRP--
>NIES-3900 BCG67769.1
----MHGWQLKTNLMKTLYSLRR--------------FYHVETPFNTSAGF--GVAGRDI
ESTGFAWWAGNARLINVSGKLLGAHVAHAGLMVFWAGAMCLFEVAHFVPEKPLYEQGMIV
VPHLATLGLGVGPGGEIVDTYPYFVVGVVHLIASAVLGFGGVYHSLIGPDTLEESFPFFG
YDWRDKNKMTTILGIHLLFLGAGAFALTAKAV----FWGGIYDTWAPGGGDVRLITNPTL
NPLVIAGYVLKSPFGGDGWVVSVNNMEDLVGGHIWIGLICTVGGIWHILTKPFAWARRSY
VWSGEAYLSYSLAAISLMGFTAVFYAWYNNTAYPSEFYGPTGPEASQSQAFTFLVRDQRL
GANVASAQGPTGLGKYLMRSPSGEIIFGGETMRFWDMRAPWVEPLRGPNGLDLNKIKYDI
QPWQERRAAEYMTHAPLGSLNSVGGVATEINSVNYVSPRAWLSCSHWLLSFFFWVAHLWH
AGRARAAAAGFEKGINRENEPVLSMRPLD
