# Supplementary material for: New plastids, old proteins: repeated endosymbiotic acquisitions in kareniacean dinoflagellates
Source: EMBO Rep. 2024 Mar 18;25(4):16. doi: 10.1038/s44319-024-00103-y (PMC11014865; doi:10.1038/s44319-024-00103-y)
Supplement: Supplementary file 11 — Dataset EV10 [file 44319_2024_103_MOESM11_ESM.zip › Dataset EV10/plastid_genome_phylogeny_files/protein concatenation/raw alignments/psbD-enriched-aligned.fasta]

>psbD_Taka_DN51926_c0_g1_i2
XTIEIGNNP----------DRTIVDLIDDWLKRDRFVFVGWSGLLLFPCAYLAVWGWVTG
ITFVTSWYTHGLASSFLEGCNFVTAAVSTPANTMGHSLLLLWGPEAQGDITRWFQIGGLW
GFIAFHGVIGTIGFCLRQFEIASLVGIRPYNAIAFSGPIAVFITVFLVYPLGQASWFFAP
SFGVAAIFRFLLFLQGFHNWTLNPFHMMGVAGILGGALLCAIHGATVENTLFEDGDAANT
FRAFTPTQSEETYSMVTANRFWSQIFGVAFSNKRWLHFFMLFVPVAGMWTSSIGIVGLAL
NLRAYDFVSQEIRAAEDPEFETFYTKNNLLNEGIRSWMA-AQDQPHENFIFPEEVLPRGN
AL
>Karlodinium-armiger-psbD-relaxed
------------------------------------------------------------
------------------------------------------------------------
-------------------------------------------------------WFFAP
SFGVAAIFRFLLFLQGFHNWTLNPFHMMGVAGILGGALLCAIHGATVENTLFXDGDAANT
FRAFTPTQSEETYSMITANRFWSQIFGVAFSNKRWLHFFMLFVPVAGMWTSAIGIVGLAL
NLRAYDFVXQELRAAEDPEFETFYTKNNLLNEGIRAWMAXTRSTP---------------
--
>Kpapi_DN7059_c0_g1_i1
------------------------------------------------------------
------------------------------------------------------------
------------------------------------------------------------
-----------XFIQGFHNFTLNPFHMMGVAGILGGALLCAIHGATVENTLFEDGDASTT
FRAFSPTQAEETYSMVTANRFWSQIFGVAFSNKRWLHFFMLFVPVAGMWTSALGILGLAF
NLRSYDFVSQEIRAAHDPEFETFYTKNQLLNEGIRIWMA-AQDQPHENFSFPEEVLPRGN
GL
>Karenia_brevis-psbD
--MKFGNSKAKSAQTAMRRKVSLFSLVDDWLKRDRFVFVGWSGLLLFPCAYLAVGGWLTG
ITFVTSWFTHGLASSFLEGCNFLTAAVSTPPNCMGHALLLLWGPELSGDIIRWFQAGGLW
TFIALHGSFGVVGFCLRQFEIARLVGIRPYNAIAFSGPIAVFLTVFLVYPLGQASWFFAP
SFGVAAIFRFLLFIQGFHNYTLNPFHMMGVAGILGGALLCAIHGATVENTLFEDGDAATT
FRAFTPTQAEETYSMVTANRFWSQIFGVAFSNKRWLHFFMLFVPVAGMWTSSIGIVGLAL
NLRSYDFVSQELRAAYDPEFETFYTKNQLLNEGIRAWMS-AQDQPHENFIFPEEVLPRGN
GL
>karenia_mikimotoi-psbD
------------------AKISLFNLVDDWLKRDRFVFIGWSGLLLFPCAYLSVGGWLTG
ITFITSWFSHGLASSFLEGCNFLTAAVSTPPNCMGHALLLLWGPEVTGHIVRWFELGGLW
TFIALHGSFGLIGFCLRQFEIARLVGIRPYNAIAFSGPIAVFVTVFLVYPLGQASWFFAP
SFGVAAIFRFLLFIQGFHNYTLNPFHMMGVAGILGGALLCAIHGATVENTIFEDGDASTT
FRAFSPTQAEETYSMVTANRFWSQIFGVAFSNKRWLHFFMLFVPVAGMWTSSIGIVGLAL
NLRAYDFVSQELRAAYDPEFETFYTKNQLLNEGIRAWMS-AQDQPHENFIFPEEVLPRGN
GL
>Karlodinium_veneficum-psbD
XCLQV--------------IKNLFALIDDWVKRDRFIFIGWSGILLFPCAFLAVGGWLTG
ITFVTSWYTHGLASSFLEGCNFLTVAVSTPSNGVGHSLLFLWGPEVQGNIIRWFQIGGLW
AFIALHGSFGIIGFCLRQFEIARLVGIRPYNAIAFSGXISVFLTVFLIYPLGQASWFFAP
SFGXAAIFRFLIFLQGFHNWTLNPFHMMGVAGILGGALLCAIHGATVENVLFEDGXASDT
FRAFSPTQSEETYSMVTANRFWSQIFGVAFSNKRWLHFFMLFVPVAGMWTSSIGMIGLAL
NLRSYDFISQELRAAEDPEFETFYTKNNLLNEGIRIWMS-CQDQPHENFVFPEEVLPRGN
AL
>Cyanidioschyzon_merolae_strain10D_chloroplast-psbD
MTIAIGREQ----------ERGWFDLMDDWLKRDRFVFIGWSGLLLFPCSYLALGAWFTG
TTFVTSWYTHGLASSYLEGCNFLTAAVSSPANSMGHSLLFLWGPEAQGDFTRWCQIGGLW
TFTALHGAFGLIGFCLRQFEIARLVGLRPYNAIAFSGPIAVFVSVFLLYPLGQASWFFAP
SFGVAGIFRFILFLQGFHNWTLNPFHMMGVAGILGGALLCAIHGATVQNTLFEDGEASDT
FRAFTPTQSEETYSMVTANRFWSQIFGVAFSNKRWLHFFLLFVPVAGLWASSIGIVGLAL
NLRAYDFVSQELRAAEDPEFETFYTKNILLNEGIRAWMA-AQDQPHENFVFPEEVLPRGN
AL
>Ectocarpus-siliculosus-chloroplast-psbD
MTIAIGQTE----------RSGLFDLVDDWLKRDRFVFVGWSGLLLFPCAYLSLGGWFTG
TTFVTSWYTHGLATSYLEGCNFLTAAVSTPSNSMGHSLLLLWGPEAQGSFTRWCQIGGLW
AFIALHGSFALIGFCLRQFEIARLVGIRPYNAIAFSGPISIFVSVFLLYPLGQASWFFAP
SFGVAAIFRFLLFLQGFHNWTLNPFHMMGVAGILGGALLCAIHGATVENTLFEDGDAANT
FRAFTPTQSEETYSMVTANRFWSQIFGVAFSNKRWLHFFMLFVPVTGLWTSAIGIVGLAL
NLRAYDFVSQELRAAEDPEFETFYTKNILLNEGIRAWMA-AQDQPHENFVFPEEVLPRGN
AL
>Emiliania_huxleyi_CCMP1516_plastid-psbD
MTIAIGQKQ----------DRGVFDLIDDWLKRDRFVFVGWSGLLLFPCAFLAVGGWLTG
ITFVTSWYTHGLASSFLEGCNFLTAAVSTPANSMGHSLLLLWGPEAQGDITRWFQIGGLW
TFVALHGSFGVIGFCLRQFEIARLVGIRPYNAIAFSGPIAVFVTVFLVYPLGQASWFFAP
SFGVAAIFRFLLFLQGFHNWTLNPFHMMGVAGILGGALLCAIHGATVENTLFEDGDAANT
FRAFTPTQSEETYSMVTANRFWSQIFGVAFSNKRWLHFFMLFVPVAGMWTSAIGIVGLAL
NLRAYDFVSQELRAAEDPEFETFYTKNNLLNEGIRSWMA-AQDQPHENFIFPEEVLPRGN
AL
>Galdieria_sulphuraria_strain074W_plastid-psbD
MTIAIERNI----------QRGWFDLVDDWLKRDRFVFIGWSGLLLFPCSYLALGAWFTG
TTFVTSWYTHGLASSYLEGCNFLTAAVSSPANSMGHSLLFLWGPEAQGDFTRWCQIGGLW
TFTALHGAFALIGFCLRQFEIARLVGIRPYNAIAFSGPIAVFVSVFLIYPLGQASWFFAP
SFGVAAIFRFILFLQGFHNWTLNPFHMMGVAGILGGALLCAIHGATVENTLFEDGEAANT
FRAFTPTQSEETYSMVTANRFWSQIFGVAFSNKRWLHFFMLFVPVTGLWTSSIGIIGLAL
NLRAYDFVSQELRAAEDPEFETFYTKNLLLNEGIRAWMA-TQDQPHENFVFPEEVLPRGN
AL
>Guillardia_theta_chloroplast-psbD
MTIAIGQEE----------GRGWFDLVDDWLKRDRFVFIGWSGLLLFPTSYLSIGGWFTG
TTFVTSWYTHGLASSYLEGCNFFTAAVSTPANSMGHSLLLLWGPEAQGDFTRWCQIGGLW
AFCALHGAFGLIGFCLRQFEIARLVGIRPYNAIAFSGPIAIFVSVFLMYPLGQASWFFAP
SLGVAAIFRFLLFIQGFHNFTLNPFHMMGVAGILGAALLCAIHGATVQNTIFEDGDAANT
FRAFTPTQSEETYSMVTANRFWSQVFGVAFSNKRWLHFFMLFVPLAGLWTSAIGIVGLAL
NLRAYDFVSQELRAAEDPEFETFYTKNLLLNEGIRSWMA-AQDQPHENFIFPEEVLPRGN
AL
>Heterosigma_akashiwo_chloroplast-psbD
MTIAIGQNQ----------ERGVFDLVDDWLKRDRFVFVGWSGLLLFPTAYLAVGGWFTG
TTFVTSWYTHGLASSYLEGCNFLTAAVSTPANSMGHSLILLWGPEAQGDFTRWCQIGGLW
TFVALHGAFGLIGFCLRQFEIARLVGIRPYNAIAFSGPISIFVSVFLLYPLGQASWFFAP
SFGVAAIFRFLLFLQGFHNWTLNPFHMMGVAGILGGALLCAIHGATVENTLFEDGDAANT
FRAFTPTQSEETYSMVTANRFWSQIFGVAFSNKRWLHFFMLFVPVTGLWTSAIGIVGLAL
NLRAYDFVSQELRAAEDPEFETFYTKNILLNEGIRAWMA-AQDQPHENFVFPEEVLPRGN
AL
>Chondrus_crispus_plastid-psbD
MTIAIGQEK----------NRGRFDLIDDWVKRDRFVFVGWSGLLLFPCAYLALGGWLTG
TTFVTSWYTHGLASSYLEGCNFLTAAVSTPANSMGHSLLLLWGPEAQGDFTRWCQIGGLW
AFIALHGSFGLIGFCLRQFEIARLVGIRPYNAIAFSGPIAVFVSVFLMYPLGQSSWFFAP
SFGVAAIFRFLLFLQGFHNWTLNPFHMMGVAGILGGALLCAIHGATVQNTLFEDGDAADT
FRAFTPTQSEETYSMVTANRFWSQIFGVAFSNKRWLHFFMLFVPVTGLWTSAFGIVGLAL
NLRAYDFVSQELRAAEDPEFETFYTKNILLNEGIRAWMA-AQDQPHENFIFPEEVLPRGN
AL
>Chrysochromulina_parva_chloroplast-psbD
MTIAIGQKQ----------DRGVFDLIDDWLKRDRFVFVGWSGLLLFPCAFLAVGGWLTG
ITFVTSWYTHGLASSFLEGCNFLTAAVSTPANSMGHSLLLIWGPEAQGDITRWFQIGGLW
AFIALHGSFGVIGFCLRQFEIARLVGIRPYNAIAFSGPIAVFVTVFLVYPLGQASWFFAP
SFGVAAIFRFLLFLQGFHNWTLNPFHMMGVAGILGGALLCAIHGATVENTLFEDGDAANT
FRAFTPTQSEETYSMVTANRFWSQIFGVAFSNKRWLHFFMLFVPVAGMWTSAIGIVGLAL
NLRAYDFVSQELRAAEDPEFETFYTKNNLLNEGIRAWMA-AQDQPHENFIFPEEVLPRGN
AL
>Chrysochromulina_sp_CCMP291_chloroplast-psbD
MTIAIGQKQ----------DRGVFDLIDDWLKRDRFVFVGWSGLLLFPCAFLAVGGWLTG
ITFVTSWYTHGLASSFLEGCNFLTAAVSTPANSMGHSLLLIWGPEAQGDITRWFQIGGLW
AFIALHGSFGVIGFCLRQFEIARLVGIRPYNAIAFSGPIAVFVTVFLVYPLGQASWFFAP
SFGVAAIFRFLLFLQGFHNWTLNPFHMMGVAGILGGALLCAIHGATVENTLFEDGDAANT
FRAFTPTQSEETYSMVTANRFWSQIFGVAFSNKRWLHFFMLFVPVAGMWTSAIGIVGLAL
NLRAYDFVSQELRAAEDPEFETFYTKNNLLNEGIRAWMA-AQDQPHENFIFPEEVLPRGN
AL
>Nannochloropsis-gaditana-chloroplast-psbD
MTIAIGQTQQTAV-----DERGLFDLVDDWLKRDRFVFIGWSGLLLFPTAFLAVGGWLTG
TTFVTSWYTHGLASSYLEGCNFLTVAVSTPANSMGHSLILLWGPEAQGDFTRWLQIGGLW
TFVALHGAFGLIGFCLRQFEIARLVGIRPYNAIAFSGPIAVFVSVFLIYPLGQASWFFAP
SFGVAAIFRFLLFLQGFHNWTLNPFHMMGVAGILGGALLSAIHGATVENTLFEDGDAANT
FRAFTPTQSEETYSMVTANRFWSQIFGVAFSNKRWLHFFMLFVPVTGLWTSSFGIVGLAL
NLRAYDFVSQELRAAEDPEFETFYTKNILLNEGIRSWMA-AQDQPHENFVFPEEVLPRGN
AL
>Ochromonas-CCMP1393-plastid-psbD
MTITIGQVQGK--------KAGVFSLIDDWLKRDRFVFVGWSGLLLFPCAYLALGGWLTG
ITFVTSWYTHGLASSFLEGCNFLTAAVSSPANSMGHSLLLLWGPEAQGNLTLWFKIGGLW
AFVALHGSFGLIGFCLRQFEIARLVGIRPYNALAFSGPIAVWISVFLLYPLGQASWFFAP
SLGVAAIFRFLLFLQGFHNWTLNPFHMMGVAGILGGALLCAIHGATVENTLFEDGDAANT
FRAFTPTQSEETYSMVTANRFWSQIFGVAFSNKRWLHFFMLFVPVTGLWASAVGIVGLAL
NLRAYDFISQELRAAEDPEFETFYTKNILLNEGIRMWMA-SQDQPHENYIFPEEVLPRGN
AL
>Pavlova_lutheri_chloroplast-psbD
MTISIGQEQ----------ERSTFDLIDDWLKRDRFVFIGWSGLLLFPCSYLALGGWLTG
TTFVTSWYTHGLASSYLEGCNFLTAAVSTPANSMGHSLLLLWGPEAQGGFTRWCQIGGLW
AFIALHGAFALIGFCLRQFEIARLVGIRPYNAIAFSGPISIFVSVFLLYPLGQASWFFAP
SFGVAAIFRFLLFLQGFHNWTLNPFHMMGVAGILGGALLCAIHGATVENTLFEDGDAANT
FRAFSPTQSEETYSMVTANRFWSQIFGVAFSNKRWLHFFMLFVPVAGLWASAVGIVGLAL
NLRAYDFVSQELRAAEDPEFETFYTKNNLLNEGIRAWMA-AQDQPHENFVFPEEVLPRGN
AL
>Phaeocystis_antarctica_strain_CCMP1374_plastid-psbD
MTIAIGQKQ----------DRSVFDLIDDWLKRDRFVFVGWSGLLLFPCAYLAVGGWLTG
ITFVTSWYTHGLASSFLEGCNFLTAAVSTPANSMGHSLLLLWGPEAQGDITRWFQIGGLW
TFVALHGSFGVIGFCLRQFEIARLVGIRPYNAIAFSGPIAVFVTVFLVYPLGQASWFFAP
SFGVAAIFRFLLFLQGFHNWTLNPFHMMGVAGILGGALLCAIHGATVENTLFEDGDAANT
FRAFTPTQSEETYSMVTANRFWSQIFGVAFSNKRWLHFFMLFVPVAGMWTSAIGIVGLAL
NLRAYDFVSQELRAAEDPEFETFYTKNNLLNEGIRAWMA-AQDQPHENFIFPEEVLPRGN
AL
>Phaeocystis_globosa_strain_Pg-G_A_chloroplast-psbD
MTIAIGQKQ----------DRSVFDLIDDWLKRDRFVFVGWSGLLLFPCAYLAVGGWLTG
ITFVTSWYTHGLASSFLEGCNFLTAAVSTPANSMGHSLLLLWGPEAQGDLTRWFQIGGLW
TFVALHGSFGVIGFCLRQFEIARLVGIRPYNAIAFSGPIAVFVTVFLVYPLGQASWFFAP
SFGVAAIFRFLLFLQGFHNWTLNPFHMMGVAGILGGALLCAIHGATVENTLFEDGDAANT
FRAFTPTQSEETYSMVTANRFWSQIFGVAFSNKRWLHFFMLFVPVAGMWTSAIGIVGLAL
NLRAYDFVSQELRAAEDPEFETFYTKNNLLNEGIRAWMA-AQDQPHENFIFPEEVLPRGN
AL
>Phaeodactylum_tricornutum_chloroplast-psbD
MTIAIGQNQ----------ERGIFDLIDDWLKKDRFVFVGWSGLLLFPTAYLAVGGWMTG
TTFVTSWYTHGLASSYLEGCNFLTAAVSSPANSMGHSLLLLWGPEAQGDFTRWCQIGGLW
TFVALHGSFGLIGFCLRQFEIARLVGIRPYNAIAFSGPIAVFVSVFLLYPLGQASWFFAP
SFGVAAIFRFLLFLQGFHNWTLNPFHMMGVAGILGGALLCAIHGATVENTLFEDGDAANT
FRAFTPTQSEETYSMVTANRFWSQIFGVAFSNKRWLHFFMLFVPVTGLWTSAIGIVGLAL
NLRAYDFVSQELRAAEDPEFETFYTKNILLNEGIRAWMA-AQDQPHENFVFPEEVLPRGN
AL
>Porphyra_purpurea_chloroplast-psbD
MTIAIGQEK----------TRGGFDLVDDWLKRDRFVFVGWSGLLLFPCAYLAVGGWLTG
TTFVTSWYTHGLASSYLEGCNFLTAAVSTPANSMGHSLLFLWGPEAQGDFTRWCQIGGLW
AFIALHGSFGLIGFCLRQFEIARLVGLRPYNAIAFSGPIAVFVSVFLMYPLGQASWFFAP
SLGVAAIFRFLLFLQGFHNWTLNPFHMMGVAGILGGALLCAIHGATVQNTLFEDGDAADT
FRAFTPTQSEETYSMVTANRFWSQIFGVAFSNKRWLHFFMLFVPVTGLWTSAFGIVGLAL
NLRAYDFVSQELRAAEDPEFETFYTKNILLNEGIRSWMA-AQDQPHENFIFPEEVLPRGN
AL
>Porphyridium_purpureum_chloroplast-psbD
MTIAIGQEK----------GRGWFDLIDDWLKRDRFVFIGWSGLLLLPCSYLALGGWLTG
TTFVTSWYTHGLASSYLEGCNFLTAAVSTPANSMGHSLLFLWGPEAQGDFTRWCQIGGLW
TFIALHGAFGLIGFCLRQFEIARLVGLRPYNAIAFSGPISVFVSVFLMYPLGQASWFFAP
SFGVAAIFRFLLFLQGFHNWTLNPFHMMGVAGILGGALLCAIHGATVENTLFEDGDAADT
FRAFTPTQSEETYSMVTANRFWSQIFGVAFSNKRWLHFFMLFVPVTGLWTSSIGIVGLAL
NLRAYDFVSQELRAAEDPEFETFYTKNILLNEGIRAWMA-AQDQPHENFIFPEEVLPRGN
AL
>Rhodomonas_salina_chloroplast-psbD
MTIAIGQEE----------GRGWFDLMDDWLKRDRFVFVGWSGLLLFPTSYLSIGGWFTG
TTFVTSWYTHGLASSYLEGCNFFTAAVSTPANSMGHSLLLLWGPEAQGDFTRWCQIGGLW
AFCALHGSFGLIGFCLRQFEIARLVGIRPYNAIAFSGPIAIFVSVFLMYPLGQASWFFAP
SLGVAAIFRFLLFIQGFHNFTLNPFHMMGVAGILGAALLCAIHGATVQNTIFEDGDAANT
FRAFTPTQAEETYSMVTANRFWSQIFGVAFSNKRWLHFFMLFVPLAGLWTSAIGIVGLAL
NLRAYDFVSQELRAAEDPEFETFYTKNILLNEGIRSWMA-AQDQPHENFIFPEEVLPRGN
AL
>Thalassiosira_pseudonana_chloroplast-psbD
MTIAIGQNQ----------ERGLFDLVDDWLKRDRFVFVGWSGILLFPTAYLAAGGWFTG
TTFVTSWYTHGLASSYLEGCNFLTAAVSTPANSMGHSLLLLWGPEAQGDFTRWCQIGGLW
AFIALHGAFGLIGFCLRQFEIARLVGIRPYNAIAFSGPIAVFVSVFLLYPLGQASWFFAP
SFGVAAIFRFLLFLQGFHNWTLNPFHMMGVAGILGGALLCAIHGATVENTLFEDGDAANT
FRAFTPTQSEETYSMVTANRFWSQIFGVAFSNKRWLHFFMLFVPVAGLWTSSIGIVGLAL
NLRAYDFVSQELRAAEDPEFETFYTKNILLNEGIRSWMA-AQDQPHENFVFPEEVLPRGN
AL
>Gephyrocapsa_oceanica_YP_010393424.1_photosystem_II_protein_D2_[]
MTIAIGQKQ----------DRGVFDLIDDWLKRDRFVFVGWSGLLLFPCAFLAVGGWLTG
ITFVTSWYTHGLASSFLEGCNFLTAAVSTPANSMGHSLLLLWGPEAQGDITRWFQIGGLW
TFVALHGSFGVIGFCLRQFEIARLVGIRPYNAIAFSGPIAVFVTVFLVYPLGQASWFFAP
SFGVAAIFRFLLFLQGFHNWTLNPFHMMGVAGILGGALLCAIHGATVENTLFEDGDAANT
FRAFTPTQSEETYSMVTANRFWSQIFGVAFSNKRWLHFFMLFVPVAGMWTSAIGIVGLAL
NLRAYDFVSQELRAAEDPEFETFYTKNNLLNEGIRSWMA-AQDQPHENFIFPEEVLPRGN
AL
>Tisochrysis_lutea_YP_009550219.1_PsbD_[]
MTIAIGQKQ----------DRGVFDLIDDWLKRDRFVFVGWSGLLLFPCAFLAVGGWLTG
ITFVTSWYTHGLASSFLEGCNFLTAAVSTPANSMGHSLLLLWGPEAQGDLTRWFQIGGLW
TFVALHGSFGVIGFCLRQFEIARLVGIRPYNAIAFSGPIAVFVTVFLVYPLGQASWFFAP
SFGVAAIFRFLLFLQGFHNWTLNPFHMMGVAGILGGALLCAIHGATVENTLFEDGDAANT
FRAFTPTQSEETYSMVTANRFWSQIFGVAFSNKRWLHFFMLFVPVAGMWTSAIGIVGLAL
NLRAYDFVSQELRAAEDPEFETFYTKNNLLNEGIRSWMA-AQDQPHENFIFPEEVLPRGN
AL
>Chrysotila_carterae_YP_010596602.1_photosystem_II_protein_D2_[]
MTIAIGQKQ----------DRGVFDLIDDWLKRDRFVFVGWSGLLLFPCAFLAVGGWLTG
ITFVTSWYTHGLASSFLEGCNFLTAAVSTPANSMGHSLLLLWGPEAQGDITRWFQIGGLW
TFVALHGSFGVIGFCLRQFEIARLVGIRPYNAIAFSGPIAVFVTVFLVYPLGQASWFFAP
SFGVAAIFRFLLFLQGFHNWTLNPFHMMGVAGILGGALLCAIHGATVENTLFEDGDAANT
FRAFTPTQSEETYSMVTANRFWSQIFGVAFSNKRWLHFFMLFVPVAGMWTSSLGIVGLAL
NLRSYDFVSQELRAAEDPEFETFYTKNNLLNEGIRSWMA-AQDQPHENFIFPEEVLPRGN
AL
>Isochrysis_sp._SAG_927-2_AAX82954.1_photosystem_II_protein_D2,_partial_[]
---------------------------------------------------LAVGGWLTG
ITFVTSWYTHGLASSFLEGCNFLTAAVSTPANSMGHSLLLLWGPEAQGDITRWFQIGGLW
AFVALHGSFGVIGFCLRQFEIARLVGIRPYNAIAFSGPIAVFVTVFLVYPLGQASWFFAP
SFGVAAIFRFLLFLQGFHNWTLNPFHMMGVAGILGGALLCAIHGATVENTLFEDGDAANT
FRAFSPTQSEETYSMVTANRFWSQIFGVAFSNKRWLHFFMLFVPVAGMWTSAIGIVGLAL
NLRAYDFVSQELRAAEDPEFETFYTKNNLLNEGIRSWMA-AQDQPHEN------------
--
>Pavlova_gyrans_AAX82955.1_photosystem_II_protein_D2,_partial_[]
---------------------------------------------------LALGGWFTG
TTFVTSWYTHGIASSYLEGCNFLTAAVSTPANSMGHSLLFLWGPEAQGDFTRWCQIGGLW
AFIALHGAFGLIGFCLRQFEIARLVGIRPYNAIAFSGPISIFVSVFLLYPLGQASWFFAP
SFGVAAIFRFLLFLQGFHNWTLNPFHMMGVAGILGGALLCAIHGATVENTLFEDGDAANT
FRAFSPTQSEETYSMVTANRFWSQIFGVAFSNKRWLHFFMLFVPVAGLWASAVGIVGLAL
NLRAYDFVSQELRAAEDPEFETFYTKNNLLNEGIRAWMA-AQDQPHEN------------
--
>Chrysotila_dentata_MZ819921.1|psbD_[64626:65682](-)_
MTIAIGQKQ----------DRGVFDLIDDWLKRDRFVFVGWSGLLLFPCAFLAVGGWLTG
ITFVTSWYTHGLASSFLEGCNFLTAAVSTPANSMGHSLLLLWGPEAQGDITRWFQIGGLW
TFVALHGSFGVIGFCLRQFEIARLVGIRPYNAIAFSGPIAVFVTVFLVYPLGQASWFFAP
SFGVAAIFRFLLFLQGFHNWTLNPFHMMGVAGILGGALLCAIHGATVENTLFEDGDAANT
FRAFTPTQSEETYSMVTANRFWSQIFGVAFSNKRWLHFFMLFVPVAGMWTSSLGIVGLAL
NLRSYDFVSQELRAAEDPEFETFYTKNNLLNEGIRSWMA-AQDQPHENFIFPEEVLPRGN
AL
>Pavlova_sp._Strain_CCMP459_bD_CAMPEP_0185194260
------------------------------------------------------------
------------------------------------------------------------
------------------------------------------------------------
---------------------------MGVAGILGGALLCAIHGATVENTLFEDGDAANT
FRAFTPTQSEETYSMVTANRFWSQIFGVAFSNKRWLHFFMLFVPV-GLWASSVGIVGLAL
NLRAYDFVSQELRAAEDPEFETFYTKNNLLNEGIRAWMA-AQDQPHENFVFPEEDYHVET
PF
>Chrysochromulina_polylepis_Strain_CCMP1757_bD_CAMPEP_0183105652
------------------------------------------------------------
------------------------------------------------------------
------------------------------------------------------------
---------------------------MGVAGILGGALLCAIHGATVENTLFEDGDAANT
FRAFTPTQSEETYSMVTANRFWSQIFGVAFSNKRWLHFFMLFVPVAGMWTSAIGIVGLAL
NLRAYDFVSQELRAAEDPEFETFYTKNNLLNEGIRAWMA-AQDQPHENFIFPEEYYHVET
PF
>Isochrysis_galbana_Strain_CCMP1323_bD_CAMPEP_0179818450
------------------------------------------------------------
------------------------------------------------------------
------------------------------------------------------------
---------------------------MGVAGILGGALLCAIHGATVENTLFEDGDAANT
FRAFSPTQSEETYSMVTANRFWSQIFGVAFSNKRWLHFFMLFVPVAGMWTSAIGIVGLAL
NLRAYDFVSQELRAAEDPEFETFYTKNNLLNEGIRSWMA-AQDQPHENFIFPEEVLPRGN
AL
>Prymnesium_parvum_Strain_Texoma1_bD_CAMPEP_0195570078
------------------------------------------------------------
------------------------------------------------------------
------------------------------------------------------------
---------------------------MGVAGILGGALLCAIHGATVENTLFEDGDAANT
FRAFTPTQSEETYSMVTANRFWSQIFGVAFSNKRWLHFFMLFVPVAGMWTSAIGIVGLAL
NLRSYDFVSQELRAAEDPEFETFYTKNNLLNEGIRAWMA-AQDQPHENFIFPEEVLPRGN
AL
>Emiliania_huxleyi_Strain_PLYM219_bD_CAMPEP_0181869774
------------------------------------------------------------
------------------------------------------------------------
------------------------------------------------------------
---------------------------MGVAGILGGALLCAIHGATVENTLFEDGDAANT
FRAFTPTQSEETYSMVTANRFWSQIFGVAFSNKRWLHFFMLFVPVAGMWTSAIGIVGLAL
NLRAYDFVSQELRAAEDPEFETFYTKNNLLNEGIRSWMA-AQDQPHENFIFPEEFYHVET
PF
>NIES-3900 BCG67768.1
MTIAIGQEQ----------DRGWFDLVDDWLKKDRFVFIGWSGVLLFPCAYLAVGGFFTG
TTFVTSWYTHGLASSYLEGCNFLTAAVSTPANCMGHSLLLLWGPEAQGDFTRWFQIGGLW
TFTALHGSFGLMGFCLRQFEIARLVGLRPYNAIAFSGPIALFISVFLMYPLGQASWFFAP
SFGVAAIFRFILFIQGFHSWTLNPFHMMGVAGILGGALLCAIHGATVENTLFEDGDAANT
FRAFTPTQSEETYSMVTANRFWSQIFGVAFSNKRWLHFFMLFVPVAGMWTSSIGIVGLAL
NLRSYDFVSQELRAAEDPEFETFYTKNNLLNEGIRAWMA-AQDQPHENFIFPEEVLPRGN
AL
