# Supplementary material for: New plastids, old proteins: repeated endosymbiotic acquisitions in kareniacean dinoflagellates
Source: EMBO Rep. 2024 Mar 18;25(4):16. doi: 10.1038/s44319-024-00103-y (PMC11014865; doi:10.1038/s44319-024-00103-y)
Supplement: Supplementary file 11 — Dataset EV10 [file 44319_2024_103_MOESM11_ESM.zip › Dataset EV10/plastid_genome_phylogeny_files/protein concatenation/raw alignments/rbcL-enriched-aligned.fasta]

>rbcL_Takayama-PCR
------------------------------------------------------------
------------------------------------------------------------
------------------------------------------------------------
-----XLGLSGKNYGRVVFEGLKGGLDFLKDDENINSQPFMRYRERFLYSMEGVNHAAAT
SGEVKGHYLNTTGATMEDMYERANFAVELGSVIVMIDLVIGYTAIQSMAKWARDVDCILH
LHRAGNSTYSRQKNHGMNFRVICKWMRMAGVDHIHAGTVVGKLEGDPLMIKGFYNTLLDV
KTEVNLPQGLFFSQDWASLRKCVPVGSGGIHCGQMHQLIGYLGDDVVLQFGGGTIGHPDG
IQSGATANRVALECMVLARNEGRNYLQE--GPQILRDAARTCGPLQTALDLWQDISFDYA
SH----------------------------------------------
>Karlodinium-armiger-rbcL-relaxed
------------------------------------------------------------
------------------------------------------------------------
------------------------------------------------------------
-------------------------------DENINSQPFMRYRERFLYSMEGVNHAACL
TGEVKGHYLNATASTMEDMYERSNFCAELGSVIVMIDLVIGYTAIQSMAYWCRKNDMLLH
LHRAGNSTYSRQKNHGMNFRVICKWMRMAGVDHIHAGTVVGKLEGDPLMIKGFYNTLLDF
KSDISLPEGMFFAQDWASLRKCVPVASGGIHCGQMHQLINYLGDDVVLQFGGGTIGHPDG
IQAGATANRVALECMVMARNEGRDYVNE--GPQILRDAAKSCGPLQTALDLWKDITX---
------------------------------------------------
>Kpapi_DN3794_c0_g1_i1
------------------------------------------------------------
------------------------------------------------------------
-------XIIGNIFGFKAVRALRLEDMRIPVAYLRTFQGPATGLVVERERLDKFGRPLLG
ATVKPKLGLSGKNYGRVVYEGLKGGLDFLKDDENINSQPFMRYRERFLFTMEGVQKAAAS
SGEIKGHYLNATAATMEDMYERSELAAELGSVIVMIDLVIGYTAIQSMAKWSRRKDLILH
LHRAGNSTYSRQKNHGMNFRVICKWMRMAGCDHIHSGTVVGKLEGDPNMIKGFYKTLLDT
FTSSCVDEGLFFAQDWGSLRKCVPVASGGIHAGQMAQLLGYLGDDVVMQFGGGTIGHPDG
IQVGATANRVALEAMLSGRNSGMDLTLS--GRKILTGAADKCPPLASSMTLWGDTKFDFE
STDTPD--LQKT----------LAWTSSS-------------------
>Karenia_brevis-rbcL
------------------------------------------------------------
------------------------------------------------------------
------------------------------------------------------------
------------------------------DDENINSQPFMRYRERFLYSMEGVNHAAAK
TGEIKGHYLNVTAATMEDMYERANFATELGSIIVMIDLVIGYTAIQSMAYWARNNDTMLH
LHRAGNSTYSRQKNHGMNFRVICRWMRMAGVDHIHAGTVVGKLEGDPKMIKGFYETLLGL
CTRINLSLGLFFGQEWASLRKCVPVASGGINAGQ--------------------------
------------------------------------------------------------
------------------------------------------------
>Karenia_mikimotoi-rbcL
-----------------------------------------DSEL---------------
--------KAHEKTW-------------------------------FAYIAYDIDLFEEA
SIANLTASIIGNVFGMKAVQSLRLEDMRIPVAYLKTFQGPATGLVVERERLDKFGRPLLG
ATVKPKLGLSGKNYGRVVYEGLKGGLDFLKDDENINSQPFMRYRERFLFSMEAVNHAAAQ
SGEIKGHYLNITAATMEDMYERADFAAELGSVIVMIDLVIGYTAIQSMAYWARRNDLLLH
LHRAGNSTYSRQKNHGMNFRVICKWMRMAGVDHIHAGTVVGKLEGEPKMIKGFYKTLLDL
TTAHDFAFGLYFSQDWASLRKCVPVASGGINAGQMHFLLYYLGDDVILQFGGGTIGHPDG
IAAGATANRVALETMLLARNCRMDTLNA--GKSILEEASKHCDVLASALKTWKTTSFDYN
STDTPDDQLERAHARHVDRASEAATTMSAETVSTTGGAAAAPVSLSDL
>Karlodinium_veneficum-rbcL
ALLSLE-----TRTRIKNKRYESGVLPYRDMGYWEQEYKIKHTDILALFRMTPQPGVDPI
EAAAAIAGESSTATWTVVWTDLLTAADLYRAKAYRVARVPSSNE--VAYIAYDIDLFEEG
SLANLTASIIGNVFGFKAVRALRLEDMRFPIAYLKTFQGPATGLIVERERMDKFGRPXLG
ATIKPKLGLSGKNYGRVVFEGLKGGXDFLKDDENINSQPFMRYRERFLFXMEGVNHASCL
TGEVKGHYLNVTGATMEDLYERSDLCYQLGSVILMIDLVIGYTAIQSIAQWSRKHDMLLH
LHRAGNSAYARQKDHGINFRVICKWMRMAGVDHLHAGTVVGKLEGDPHMVKGFYVTLLAT
KTAADIKSGLFFPQDWASLRRCVPVGSGGIHCGQMHKLITYLGDDVVLQFGGGTIGHPDG
IQAGATANRVALESMILARNAGXXYLSE--GXSILTDAARWCGSLRTALDVWXGVSFXYT
STDTGD----------------VVESETPVR-----------------
>Cyanidioschyzon_merolae_strain10D_chloroplast-rbcL
MAQSVQ-----ERTRLKNKRYESGVIPYAKMGYWNPNYVVKDSDMLALFRVTPQPGVDPI
EAAAAVAGESSTATWTVVWTDLLTACDVYRAKAYRVDPVPTAPDQYFVYIAYDIDLFEEG
SIANLTASIIGNVFGFKAVKALRLEDMRIPFSYLKTFQGPATGVIVERERLNKFGRPLLG
CTVKPKLGLSGKNYGRVVYEGLKGGLDFLKDDENINSQPFMRWRDRYLYVMEGVNRAAAA
SGEVKGSYLNVTAATMEECYKRAEFAKEVGSVIIMIDLVIGYTAIQTMAIWARENNMILH
LHRAGNSTYSRQKNHGINFRVISKWMRMAGVDHIHAGTVVGKLEGDPIIIKGFYNTLLLP
KLEVNLPQGLFFEMDWASLRKTLPVASGGIHAGQMHQLLHYLGEDVVLQFGGGTIGHPDG
IQAGATANRVALEAMVLARNEGRDYFNE--GPQILRDAAKNCGPLQTALDLWKDIAFNYT
STDTSD----------------FVETPTANV-----------------
>Ectocarpus-siliculosus-chloroplast-rbcL
MPEDVQ-----NRTRIKSERYESGVIPYAKMGYWDADYNVKDTDILALFRITPQPGVDPV
EAAAAVAGESSTATWTVVWTDLLTACDIYRAKAYRVDPVPGTSDQFFAYIAYECDLFEEG
SLANLTASIIGNVFGFKAVKALRLEDMRIPYAYLKTFQGPATGVVVERERLDKFGRPFLG
ATVKPKLGLSGKNYGRVVYEGLTGGLDFLKDDENINSQPFMRWKERFLYCMEGVNRAAAA
TGEVKGSYLNITAATVEQMYERAEYAHAIGSVIVMIDLVIGYTAIQSMAIWARKAEMILH
LHRAGNSTYARQKNHGINFRVICKWMRMCGVDHIHAGTVVGKLEGDPLMVKGFYNSLLLT
HLQINLAEGLFFDMDWASLRKCVPVASGGIHCGQMHQLIYYLGDDVVLQFGGGTIGHPDG
IQSGATANRVALESMVLARNEGRDYVGE--GPEILRRAATTCGPLKAALDLWKDITFDYT
STDTPD----------------FVEVATGSR-----------------
>Emiliania_huxleyi_CCMP1516_plastid-rbcL
MSQAVE-----SRTRIKSERYESGVIPYAKMGYWDPEYVIKDTDILALFRCTPQPGVDPV
EAAAALAGESSTATWTVVWTDLLTACDLYRAKAFRVDPVPSAADTYFCYIAYDIDLFEEG
SLANLTASIIGNIFGFKAVKALRLEDMRFPVALLKTYQGPATGVVVERERMDKFGRPLLG
ATVKPKLGLSGKNYGRVVFEGLKGGLDFLKDDENINSQPFMRYRERFLYSMEGVNHAACL
TGEVKGHYLNTTAATMEDMYERANFARDLGSVIVMIDLVIGYTAIQSMGKWSRDNDVILH
LHRAGNSTYSRQKNHGMNFRVICKWMRMSGCDHIHAGTVVGKLEGDPLMIKGFYNTLLDT
KTEVNLPQGLFFAQDWASLRKCVPVASGGIHCGQMHQLINYLGDDVVLQFGGGTIGHPDG
IQAGATANRVALECMVLARNEGRDYIAE--GPQILRDAAKTCGPLQTALDLWKDITFNYA
STDTAD----------------FVETATANV-----------------
>Galdieria_sulphuraria_strain074W_plastid-rbcL
MSQSIEEKSVQERTRIKNSRYESGVIPYAKMGYWNPDYKVKDTDVLALFRVTPQPGVDPI
EAAAAVAGESSTATWTVVWTDLLTAADLYRAKAYKVDQVPNNPEQYFAYIAYELDLFEEG
SIANLTASIIGNVFGFKAVKALRLEDMRLPLAYLKTFQGPATGVILERERLDKFGRPLLG
CTTKPKLGLSGKNYGRVVYEALKGGLDFVKDDENINSQPFMRWRERYLFTMEAVNKASSQ
TGEVKGHYLNVTAATMEEMYARANFAKELGSVIIMIDLVIGYTAIQTMAKWARDNDMILH
LHRAGNSTYSRQKNHGMNFRVICKWMRMAGVDHIHAGTVVGKLEGDPIITRGFYKTLLLP
KLERNLQEGLFFDMEWASLRKVMPVASGGIHAGQMHQLIHYLGEDVVLQFGGGTIGHPDG
IQAGATANRVALEAMILARNENRDYLTE--GPEILREAAKSCGPLRTALDLWKDITFNYT
STDTSD----------------FVETPTANI-----------------
>Guillardia_theta_chloroplast-rbcL
MSQSVE-----SRTRIKNERYESGVIPYAKMGYWDADYVIKDTDVLAMFRMTPQKGVDPV
ECAAAIAGESSTATWTVVWTDLLTACDLYRAKAYRVDPVPGATDQYFAYIAYELDLFEEG
SLANLTASIIGNVFGFKAVNALRLEDMRLPIAYLKTFQGPATGVIVERERLDKYGRPLLG
ATVKPKLGLSGKNYGRVVYEGLKGGLDFLKDDENINSQPFMRWKERFLFGIEGVNRAAAA
AGEVKGHYFNVTAGTMEDMYERAEFCKEIGSVICMIDLVIGYTAIQSMAIWARKNSMILH
LHRAGNSTYSRQKTHGMNFRVICKWMRMAGVDHIHAGTVVGKLEGDPLMVKGFYNTLLET
QTDVNLVQGLFFAQDWAALNKCMPVASGGIHCGQMHQLINYLGDDVVLQFGGGTIGHPDG
IQAGATANRVALECMVVARNEGRDYVTE--GPQILRNAAKSCGPLQTALDLWKDITFNYA
STDTAD----------------FVETATANK-----------------
>Heterosigma_akashiwo_chloroplast-rbcL
MSNNVY-----ERNRIKNDRYESGVIPYAKMGYWDANYSVKDTDLLALFRLTPQPGVDPV
EAAAAVAGESSTATWTVVWTDLLTACDVYRAKAYRVDPVPSAADQYFAYIAYECDLFEEG
SLANMTASIIGNVFGFKAVAALRLEDMRIPYAYLKTFQGPATGIIVERERLDTFGRPLLG
ATVKPKLGLSGKNYGRVVYEGLRGGLDFLKDDENINSQPFMRWRERFLYCMEGINRASAA
SGEVKGSYLNVTAATMEEMYERADYAKAVGSVIVMIDLVIGYTAIQSMAIWARKNDMILH
LHRAGNSTYARQKNHGINFRVICKWMRMAGVDHIHAGTVVGKLEGDPLMVKGFYDVLRET
ELSINLPQGIFFEMDWASLRKCCPVASGGIHCGQMHQLVYYLGDDVVLQFGGGTIGHPDG
IQAGATANRVALEAMILARNEGRDYVSE--GPEILRDIAKLCGPLKTALDLWKGITFNYT
STDTAD----------------FVETATSNP-----------------
>Chondrus_crispus_plastid-rbcL
MSQSVE-----ERTRIKNERYESGVIPYAKMGYWDPDYVVKDTDVLALFRVSPQPGVDPV
EASAAVAGESSTATWTVVWTDLLTACDLYRAKAYKVDAVPNTTDQYFAYVAYDIDLFEEG
SIANLTASIIGNVFGFKALKALRLEDMRLPVAYLKTFQGPATGVICERERMDKFGRPFLG
ATVKPKLGLSGKNYGRVVYEGLKGGLDFLKDDENINSQPFMRWKERYLYSMEGVNRAIAA
AGETKGHYLNVTAATMEQIYERAEFAKQLGSIIVMVDLVIGYTAIQSMAIWARKNDMILH
LHRAGNSTYSRQKIHGMNFRVICKWMRMAGVDHIHAGTVVGKLEGDPVMIQGFYNTLLLP
YLEVNLPQGIFFEQDWASLRKVTPVASGGIHCGQMHQLLDYLGDDVVLQFGGGTIGHPDG
IQAGATANRVALESMVIARNEGRDFVAE--GPQILQDAAKTCGPLQTALDLWKDISFNYT
STDTAD----------------FVETPTANV-----------------
>Chrysochromulina_parva_chloroplast-rbcL
MSQAVE-----SRTRIKSERYESGVIPYAKMGYWDPDYVIKETDILALFRCTPQPGVDPV
EAAAALAGESSTATWTVVWTDLLTACDLYRAKAYRVDPVPGAADTYFCYVAYDIDLFEEG
SLANLTASIIGNIFGFKAVKALRLEDMRFPYALLKTYQGPATGLVVERERMDKFGRPLLG
ATVKPKLGLSGKNYGRVVFEGLKGGLDFLKDDENINSQPFMRYRERFLYSMEGVNHAAAM
TGEVKGHYLNATAATMEDMYERADFCNQLGSIIVMIDLVIGYTAIQSMAKWCRKTDTILH
LHRAGNSTYSRQKNHGMNFRVICKWMRMSGVDHIHAGTVVGKLEGDPLMIKGFYNTLLDC
KSEVNLPEGLFFAQDWASLRKCVPVASGGIHCGQMHQLINYLGDDVVYQFGGGTIGHPDG
IQAGATANRVALECMVLARNEGRDYVSE--GPQILRDAAKTCGPLQTALDLWKDITFNYA
STDTAD----------------FATTKTANR-----------------
>Chrysochromulina_sp_CCMP291_chloroplast-rbcL
MSQAVE-----SRTRIKSERYESGVIPYAKMGYWDPDYVIKETDILALFRCTPQPGVDPV
EAAAALAGESSTATWTVVWTDLLTACDLYRAKAYRVDPVPGAADTYFCYVAYDIDLFEEG
SLANLTASIIGNIFGFKAVKALRLEDMRFPYALLKTYQGPATGLVVERERMDKFGRPLLG
ATVKPKLGLSGKNYGRVVFEGLKGGLDFLKDDENINSQPFMRYRERFLYSMEGVNHAAAM
TGEVKGHYLNATAATMEDMYERADFCNQLGSIIVMIDLVIGYTAIQSMAKWCRKTDTILH
LHRAGNSTYSRQKNHGMNFRVICKWMRMSGVDHIHAGTVVGKLEGDPLMIKGFYNTLLDC
KSEVNLPEGLFFAQDWASLRKCVPVASGGIHCGQMHQLINYLGDDVVYQFGGGTIGHPDG
IQAGATANRVALECMVLARNEGRDYVSE--GPQILRDAAKTCGPLQTALDLWKDITFNYA
STDTAD----------------FATTKTANR-----------------
>Nannochloropsis-gaditana-chloroplast-rbcL
MFQSVE-----ERTRIKNERYESGVIPYAEMGYWDANYTIKDTDVLALFRITPQPGVDPI
EAAAAIAGESSTATWTVVWTDLLTACDVYRAKAYKVDSVPGTSDQFFGYVAYECDLFEEG
SIANLTASIIGNVFGFKAVKALRLEDMRMPYAYLKTFQGPATGVIVERERLDKFGRPLLG
ATVKPKLGLSGKNYGRVVYEGLKGGLDFLKDDENINSQPFMRWRERFSYVMEGVNRSAAA
SGEVKGSYLNVTAATMEEMYERAEFAKLIGSVIIMIDLVIGYTAIQSMAIWSRKNDMILH
LHRAGNSAYARQKNHGINFRVICKWMRMAGVDHIHAGTVVGKLEGDPLMVKGFYNTLLQT
SLNINLPQGIFFEQDWASLRKTLPVASGGIHCGQMHQLLNYLGEDCVLQFGGGTIGHPDG
IASGATANRVAMECVLLAKYEGKDYINE--GPKILRAAAESCAPLRTALDLWKDIAFNYT
STDTAD----------------YVETTTKQ------------------
>Ochromonas-CCMP1393-plastid-rbcL
MSDASE------RTRLKSERYESGVIPYKKMGYWDADYTIKETDILCLFRLTPQPGVDPV
EAAAAVAGESSTATWTVVWTDLLTACDVYRAKAYFVEEVPNATDEFFAFIAYECDLFEEG
SISNLTASIIGNVFGFKAVKALRLEDMRLPYAYLKTFIGPASGVIVERERLDVFGRPLLG
ATVKPKLGLSGKNYGRVVYEGLRGGLDFLKDDENINSQPFMRWRERFLYVMEGINRAAAK
TGSVKGSYLNVTAATQEEMYERAEFARELGSVIIMIDLVIGYTAIQTMSIWARNNDMIIH
LHRAGHSTYTRQKSHGINFRVICKWMRMSGVDHIHAGTVVGKLEGDPKAVKGFYDTLLLT
SLKEDRSLGIFFDMDWASLRKCLPVASGGIHCGQMHQLTELLGEDVVLQFGGGTIGHPDG
IQAGATANRVALESMVIAKNEGRDYVKQ--GPDILKEASKSCRPLQTALDLWKAITFEYA
STDTLD----------------FESTPTKSYT----------------
>Pavlova_lutheri_chloroplast-rbcL
MSQNVE-----SRTRIKNERYESGVIPYAKMGYWDPDYAIKETDVLAMFRLTPQPGVDPV
ECAAAVAGESSTATWTVVWTDLLTACDLYRAKAFRVDPVPNSSDQYFAYIAYDIDLFEEG
SLANLTASIIGNVFGFKALKALRLEDMRIPYAYLKTFQGPATGVIVERERMDKFGRPLLG
ATVKPKLGLSGKNYGRVVYEGLKGGLDFLKDDENINSQPFMRWRERFLFSMEGVNRAAAG
SGEVKGHYLNATASTMEEMYTRADYAKELGSIIVMIDLVIGYTAIQTMGIWARKNDTILH
LHRAGNSTYSRQKNHGMNFRVICKWMRMAGVDHIHAGTVVGKLEGDPLMVKGFYNTLLEN
KTDINLPEGLFFEQDWASLRKCMPVASGGIHCGQMHQLIEYLGDDVVLQFGGGTIGHPDG
IQSGATANRVALECMVLARNEGRDYLSE--GPQILRDAAKTCGPLQTALDLWKDITFNYT
STDTAD----------------FIETATANV-----------------
>Phaeocystis_antarctica_strain_CCMP1374_plastid-rbcL
MSQAVE-----SRTRIKSERYESGVIPYAKMGYWDPDYAIKETDILALFRCTPQPGVDPV
EAGAALAGESSTATWTVVWTDLLTACDLYRAKAYRVDPVPSTPDTYFVYVAYDLDLFEEG
SLANLTASIIGNIFGFKAVKALRLEDMRMPVALLKTYQGPACGLIVERERMDKFGRPLLG
ATVKPKLGLSGKNYGRVVFEGLKGGLDFLKDDENINSQPFMRYRERFLYSMEGVNHAAAT
SGEIKGHYLNSTAATMEDMYERAEFAVELGSVIVMIDLVIGYTAIQSMAKWCRKVDCILH
LHRAGNSTYSRQKNHGMNFRVICKWMRMAGVDHIHAGTVVGKLEGDPLMIKGFYNTLLDF
KSDINLPCGMFFAQDWASLRKCVPVASGGIHCGQMHQLIDYLGDDVILQFGGGTIGHPDG
IQAGATANRVALECMVLARNEGRDYVAE--GPQILRDAAKTCGPLQTALDLWKDITFNYA
STDTAD----------------FVETATANR-----------------
>Phaeocystis_globosa_strain_Pg-G_A_chloroplast-rbcL
MSQAVE-----SRTRIKSERYESGVIPYAKMGYWDPDYAIKETDILALFRCTPQPGVDPV
EAGAALAGESSTATWTVVWTDLLTACDLYRAKAYRVDPVPSTPDTYFVYVAYDLDLFEEG
SLANLTASIIGNIFGFKAVKALRLEDMRMPVALLKTYQGPACGLIVERERMDKFGRPLLG
ATVKPKLGLSGKNYGRVVFEGLKGGLDFLKDDENINSQPFMRYRERFLYSMEGVNHAAAT
SGEIKGHYLNSTAATMEDMYERAEFAVELGSVIVMIDLVIGYTAIQSMAKWCRKVDCILH
LHRAGNSTYSRQKNHGMNFRVICKWMRMAGVDHIHAGTVVGKLEGDPLMIKGFYNTLLDF
KSDINLPCGMFFAQDWASLRKCVPVASGGIHCGQMHQLIDYLGDDVVLQFGGGTIGHPDG
IQAGATANRVALECMVLARNEGRDYVAE--GPQILRDAAKTCGPLQTALDLWKDITFNYA
STDTAD----------------FVETATANR-----------------
>Phaeodactylum_tricornutum_chloroplast-rbcL
MSQSVS-----ERTRIKSDRYESGVIPYAKMGYWDAAYAVKNTDVLALFRITPQPGVDPV
EAAAAVAGESSTATWTVVWTDLLTACDRYRAKAYRVDPVPNTTDQYFAFIAYECDLFEEG
SLANLTASIIGNVFGFKAVSALRLEDMRIPHSYLKTFQGPATGVIVERERLNKYGIPLLG
ATVKPKLGLSGKNYGRVVYEGLKGGLDFLKDDENINSQPFMRWRERFLYCMEGINRASAA
TGETKGSYLNITAGTMEEVYKRAEYAKTVGSIVVMIDLVMGYTAIQSAAIWARDNDLILH
LHRAGNSTYARQKNHGINFRVICKWMRMCGVDHIHAGTVVGKLEGDPLMIKGFYDTLLLT
HLNVNLPYGIFFEMTWASLRKCMPVASGGIHCGQMHQLVHYLGDDVVLQFGGGTIGHPDG
IQAGATANRVALEAMILARNEGADYFNSDIGPQILRNAAKTCGPLQTALDLWKDISFNYT
STDTSD----------------FSVTPTANV-----------------
>Porphyra_purpurea_chloroplast-rbcL
MSQSVE-----SRTRIKSERYESGVIPYAKMGYWDADYVIKETDILALFRITPQPGVDPI
EASAAIAGESSTATWTVVWTDLLTACDLYRAKAYRVDPVPNVADQYFAYIAYDIDLFEEG
SIANLTASIIGNVFGFKAVKALRLEDMRMPVAYLKTFQGPATGLIVERERMDKFGRPFLG
ATVKPKLGLSGKNYGRVVYEGLKGGLDFLKDDENINSQPFMRWRERFLYSMEGVNKASAA
AGEIKGHYLNVTAATMEDMYERAEFSKVVGSIICMIDLVIGYTAIQSMAIWARKNDMILH
LHRAGNSTYSRQKNHGMNFRVICKWMRMAGVDHIHAGTVVGKLEGDPLMIKGFYNTLLAG
ETEINLPQGLFFAQNWASLRKVVPVASGGIHAGQMHQLLDYLGDDVVLQFGGGTIGHPDG
IQAGATANRVALESMVMARNEGRDFVAE--GPQILRDAAKTCGPLQTALDLWKDISFNYT
STDTAD----------------FVETPTANV-----------------
>Porphyridium_purpureum_chloroplast-rbcL
MSQSVE-----ERTRIKNERYESGVIPYAKMGYWDADYAIKETDVLALFRVTPQPGVDPV
EAAAAIAGESSTATWTVVWTDLLTACDLYRAKAYRVDPVPNSPDQFFAYIAYDIDLFEEG
SIANLTASIIGNVFGFKAVKALRLEDMRLPIAYLKTFQGPATGVIVERERMNNFGRPILG
ATVKPKLGLSGKNYGRVVYEGLKGGLDFLKDDENINSQPFMRWRERFLFCIEGTNRAVAA
SGEVKGHYLNVTAATQEDMYERAEFAKEVGSIICMIDLVIGYTAIQTMAKWARKNDMILH
LHRAGNSTYSRQKNHGMNFRVICKWMRMAGVDHIHAGTVVGKLEGDPLMIKGFYNTLLDS
HLPINLPQGLFFEQNWASLRKVMPVASGGIHCGQMHQLINYLGDDVVLQFGGGTIGHPDG
IQAGATANRVALECMVQARNEGRDYISE--GPQILRDAAKTCGPLRTALDLWKDISFNYT
STDTAD----------------FLETATANI-----------------
>Rhodomonas_salina_chloroplast-rbcL
MSQSVE-----SRTRIKNERYESGVIPYAKMGYWDADYQIKDTDVLAMFRMTPQKGVDPV
ECAAAIAGESSTATWTVVWTDLLTACDLYRAKAYRVDPVPGAADQYFAYIAYELDLFEEG
SLANLTASIIGNVFGFKAVNALRLEDMRMPVAYLKTFQGPATGVIVERERLDKYGRPLLG
ATVKPKLGLSGKNYGRVVYEGLKGGLDFLKDDENINSQPFMRWKERFLFGMEGVNRAAAG
TGEIKGHYFNITAGTMEDMYERAEFCKEIGTVICMIDLVIGYTAIQSMGIWARKNSMILH
LHRAGNSTYSRQKTHGMNFRVICKWMRMAGVDHIHAGTVVGKLEGDPLMVKGFYDTLLEV
KTEVNLVEGLFFAQDWASLAKCMPVASGGIHCGQMHQLINYLGDDVVLQFGGGTIGHPDG
IQSGATANRVALECMVIARNEGRDYVNE--GPDILRTAAKSCGPLQSALDLWKDITFNYA
STDTAD----------------FVETATANR-----------------
>Thalassiosira_pseudonana_chloroplast-rbcL
MSQSVS-----ERTRIKSDRYESGVIPYAKMGYWDAAYTVKDTDVLALFRITPQPGVDPV
EAAAAVAGESSTATWTVVWTDLLTACERYRAKAYRVDPVPSATDQYFAFIAYECDLFEEA
SLSNLTASIIGNVFGFKAISALRLEDMRIPHSYLKTFQGPATGIVVERERLNKYGTPLLG
ATVKPKLGLSGKNYGRVVYEGLKGGLDFLKDDENINSQPFMRWRERFLNCLEGINRASAA
TGEVKGSYLNITAATMEEVYKRAEYAKMIGSVIVMIDLVMGYTAIQSIAYWARENDMLLH
LHRAGNSTYARQKNHGINFRVICKWMRMSGVDHIHAGTVVGKLEGDPLMIKGFYDILRLT
ELEVNLPFGIFFEMDWASLRRCMPVASGGIHCGQMHQLIHYLGDDVVLQFGGGTIGHPDG
IQAGATANRVALEAMVLARNEGLDYFNQQVGPQILRDAAKTCGPLQTALDLWKDISFNYT
STDTAD----------------FAETATANR-----------------
>Chrysotila_carterae_YP_010596504.1_ribulose-1,5-bisphosphate_carboxylase/oxygenase_large_subunit_[]
MSQAVE-----TRTRIKSERYESGVIPYAKMGYWDPEYSIKETDILALFRCTPQPGVDPV
EAAAALAGESSTATWTVVWTDLLTACDLYRAKAYRVDPVPSAADTYFCYIAYDIDLFEEG
SLANLTASIIGNIFGFKAVKALRLEDMRMPYALLKTYQGPATGLIVERERLDKFGRPLLG
ATVKPKLGLSGKNYGRVVFEGLKGGLDFLKDDENINSQPFMRYRERFLYSMEGVNHAAAV
SGEVKGHYLNATAATMEDMYERAEFAKDLGSVIVMIDLVIGYTAIQSMAIWARKTDMILH
LHRAGNSTYSRQKTHGMNFRVICKWMRMSGVDHIHAGTVVGKLEGDPLMIKGFYNTLLDF
KTDINLPQGLFFAQDWASLRKCVPVASGGIHCGQMHQLINYLGDDVVLQFGGGTIGHPDG
IQAGATANRVALECMVIARNEGRDYISE--GPQILRDAAKTCGPLQTALDLWKDITFNYA
STDTAD----------------FVETPTANR-----------------
>Gephyrocapsa_oceanica_YP_010393370.1_ribulose-1,5-bisphosphate_carboxylase/oxygenase_large_subunit_[]
MSQAVE-----SRTRIKSERYESGVIPYAKMGYWDPEYVIKDTDILALFRCTPQPGVDPV
EAAAALAGESSTATWTVVWTDLLTACDLYRAKAFRVDPVPSAADTYFCYIAYDIDLFEEG
SLANLTASIIGNIFGFKAVKALRLEDMRFPVALLKTYQGPATGVVVERERMDKFGRPLLG
ATVKPKLGLSGKNYGRVVFEGLKGGLDFLKDDENINSQPFMRYRERFLYSMEGVNHAACL
TGEVKGHYLNTTAATMEDMYERANFARDLGSVIVMIDLVIGYTAIQSMGKWSRDNDVILH
LHRAGNSTYSRQKNHGMNFRVICKWMRMSGCDHIHAGTVVGKLEGDPLMIKGFYNTLLDT
KTEVNLPQGLFFAQDWASLRKCVPVASGGIHCGQMHQLINYLGDDVVLQFGGGTIGHPDG
IQAGATANRVALECMVLARNEGRDYIAE--GPQILRDAAKTCGPLQTALDLWKDITFNYA
STDTAD----------------FVETATANV-----------------
>Tisochrysis_lutea_YP_009550191.1_ribulose-1,5-bisphosphate_carboxylase/oxygenase_large_subunit_[]
MSQAVE-----SRTRIKSERYESGVIPYAKMGYWDPEYAIKDTDLLALFRCTPQPGVDPV
EAAAALAGESSTATWTVVWTDLLTACDLYRAKAYRVDPVPGASDTYFCYIAYDLDLFEEG
SLANLTASIIGNIFGFKAVKALRLEDMRMPVALLKTYQGPATGLVVERERLDKFGRPLLG
ATVKPKLGLSGKNYGRVVFEGLKGGLDFLKDDENINSQPFMRYRERFLYSMEGVNNAAAT
TGEVKGHYLNTTAATMEDMYERADFAKELGSVIVMIDLVIGYTAIQTMGRWARKSDVILH
LHRAGNSTYSRQKSHGMNFRVICKWMRMSGCDHIHAGTVVGKLEGDPLMIKGFYNTLLDT
KTDINLPQGLFFAQDWASLRKCVPVASGGIHCGQMHQLIDYLGDDVVLQFGGGTIGHPDG
IQAGATANRVALESMVVARNEGRDYVAE--GPQILRDAARSCGPLQTALDLWKDITFNYA
STDTAD----------------FVETPTANR-----------------
>Prymnesium_parvum_BAB20788.1_ribulose-1,5-bisphosphate_carboxylase/oxygenase_large_subunit,_partial_[]
----------------------------------DPDYVIKDTDILALFRCTPQPGVDPV
EAAAALAGESSTATWTVVWTDLLTACDLYRAKAYRVDPVPSTPDTYFCYVAYDLDLFEEG
SLANLTASIIGNIFGFKAVKALRLEDMRFPVALLKTYQGPATGLIVERERMDKYGRPLLG
ATVKPKLGLSGKNYGRVVFEGLKGGLDFLKDDENINSQPFMRYRERFLYSMEGVNHAAAM
TGEVKGHYLNATAATMEDMYERAEFCKELGSVIVMIDLVIGYTAIQSMAKWSRKTDMILH
LHRAGNSTYSRQKNHGMNFRVICKWMRMAGVDHIHAGTVVGKLEGDPLMIKGFYNTLLDF
KSEMCLAEGLFFAQDWASLRKCVPVASGGIHCGQMHQLINYLGDDVVLQFGGGTIGHPDG
IQSGATANRVALECMVLARNEGRDYISE--GPQILRDAAKSCGPLQTALDLWKDITFNYA
STDTAD----------------FVQTPTANV-----------------
>Dicrateria_rotunda_BAB20786.1_ribulose-1,5-bisphosphate_carboxylase/oxygenase_large_subunit,_partial_[]
----------------------------------DPDYAIKETDLLALFRCTPQPGVDPV
EAAAALAGESSTATWTVVWTDLLTACDLYRAKAYRVDPVPSTPDTYFCYIAYDIDLFEEG
SLANLTASIIGNIFGFKAVKALRLEDMRFPYALLKTFQGPATGLVVERERMDKFGRPLLG
ATVKPKLGLSGKNYGRVVFEGLKGGLDFLKDDENINSQPFMRYRERFLYSMEGVNNAAAH
SGEVKGHYLNTTGATMEDMYERANFAKDLGSIIVMIDLVIGYTAIQSMSHWARDNDVILH
LHRAGNSTYSRQKNHGMNFRVICKWMRMAGCDHIHAGTVVGKLEGDPLMIKGFYNTLLNC
KTDVNLPEGLFFAQDWASLRKCVPVASGGIHCGQMHQLINYLGDDVVLQFGGGTIGHPDG
IQAGATANRVALECMVLARNEGRDYIAE--GPQILRDAAKTCGPLQTALDLWKDITFNYA
STDTAD----------------FVETPTANV-----------------
>Pavlova_gyrans_AAM62092.1_ribulose-1,5-bisphosphate_carboxylase/oxygenase,_partial_[]
------------------------------------------------------------
----------------VVWTDLLTACDLYRAKAFRVDPVPNSSDQYFAYIAYDIDLFEEG
SLANLTASIIGNVFGFKAVKALRLEDMRIPYAYLKTFQGPATGVIVERERMDKFGRPLLG
ATVKPKLGLSGKNYGRVVYEGLKGGLDFLKDDENINSQPFMRWRERFLFSMEGVNRAAAA
SGEVKGHYLNSTAATMEEMYERAEYAKNLGSIIVMIDLVIGYTAIQSMALWARKHDTILH
LHRAGNSTYSRQKNHGMNFRVICKWMRMSGVDHIHAGTVVGKLEGDPLMVKGFYNTLLEN
KTDINLPEGLFFEQDWASLRKCMPVASGGIHCGQMHQLINYLGDDVVLQFGGGTIGHPDG
IQAGATANRVALECMVLARNEGRDYISE--GPQILRDAARTCGPLQTALDLWKDITFNYT
STD---------------------------------------------
>Isochrysis_sp._SAG_927-2_AAM62091.1_ribulose-1,5-bisphosphate_carboxylase/oxygenase,_partial_[]
------------------------------------------------------------
----------------VVWTDLLTACDLYRAKAYRVDPVPTTADTYFCYVAYDIDLFEEG
SLANLTASIIGNIFGFKAVKALRLEDMRMPVALLKTYQGPATGLVVERERLDKFGRPLLG
ATVKPKLGLSGKNYGRVVFEGLKGGLDFLKDDENINSQPFMRYRERFLYSMEGVNNAAAT
TGEVKGHYLNTTAATMEDMYERANFAKDLGSVIVMIDLVIGYTAIQSMGKWARNYDCILH
LHRAGNSTYSRQKSHGMNFRVICKWMRMSGCDHIHAGTVVGKLEGDPLMIKGFYNTLLDC
KSDINLPQGLFFAQDWASLRKCVPVASGGIHCGQMHQLIDYLGDDVVLQFGGGTIGHPDG
IQAGATANRVALESMVVARNEGR-------------------------------------
------------------------------------------------
>Chrysotila_dentata_MZ819921.1|rbcL_[101422:102889](+)
MSQAVE-----TRTRIKSERYESGVIPYAKMGYWDPEYSIKETDILALFRCTPQPGVDPV
EAAAALAGESSTATWTVVWTDLLTACDLYRAKAYRVDPVPSAADTYFCYIAYDIDLFEEG
SLANLTASIIGNIFGFKAVKALRLEDMRMPYALLKTYQGPATGLIVERERLDKFGRPLLG
ATVKPKLGLSGKNYGRVVFEGLKGGLDFLKDDENINSQPFMRYRERFLYSMEGVNHAAAV
SGEVKGHYLNATAATMEDMYERAEFAKDLGSVIVMIDLVIGYTAIQSMAIWARKTDMILH
LHRAGNSTYSRQKTHGMNFRVICKWMRMSGVDHIHAGTVVGKLEGDPLMIKGFYNTLLDF
KTDINLPQGLFFAQDWASLRKCVPVASGGIHCGQMHQLINYLGDDVVLQFGGGTIGHPDG
IQAGATANRVALECMVIARNEGRDYISE--GPQILRDAAKTCGPLQTALDLWKDITFNYA
STDTAD----------------FVETPTANR-----------------
>Pavlova_sp._Strain_CCMP459_L_CAMPEP_0185193168
-----------------NERYESGVIPYAKMGYWDPDYAIKETDVLAMFRLTPQPGVDPV
ECAAAVAGESSTATWTVVWTDLLTACDLYRAKAFRVDPVPNSSDQYFAYIAYDIDLFEEG
SLANLTASIIGNVFGFKAVKALRLEDMRIPYAYLKTFQGPATGVVVERERMDKFGRPLLG
ATVKPKLGLSGKNYGRVVFEGLKGGLDFLKDDENINSQPFMRWRERFLFSMEGVNRAAAA
SGEVKGHYLNATASTMEDMYERSEYAKDLGSIIVMIDLVIGYTAIQSMALWARKNDTILH
LHRAGNSTYSRQKNHGMNFRVICKWMRMSGVDHIHAGTVVGKLEGDPLMVKGFYNTLLEN
KTEINLPEGLFFEQDWASLRKCMPVASGGIHCGQMHQLINFLGDDVVLQFGGGTIGHPDG
IQAGATANRVALECMVLARNEGRDYIAE--GPQILRDAARSCGPLQTALDLWKDITFNYT
STDTAD----------------FVETATANV-----------------
>Chrysochromulina_polylepis_Strain_CCMP1757_rL_CAMPEP_0183018432
MSQAVE-----SRTRIKSERYESGVIPYAKMGYWDPDYVIKETDILALFRCTPQPGVDPV
EAAAALAGESSTATWTVVWTDLLTACDLYRAKAYRVDPVPSTPDTYFCYIAYDLDLFEEG
SLANLTASIIGNIFGFKAVKALRLEDMRFPVALLKTYQGPACGLIVERERMDKFGRPLLG
ATVKPKLGLSGKNYGRVVFEGLKGGLDFLKDDENINSQPFMRYRERFLYSMEGVNHAASL
TGEVKGHYLNATAATMEDMYERSNFCKELGSIIVMIDLVIGYTAIQSMAKWCRKTDMILH
LHRAGNSTYSRQKNHGMNFRVICKWMRMAGVDHIHAGTVVGKLEGDPLMIKGFYNTLLDF
KSEVNLPEGLFFAQDWASLRKCVPVASGGIHCGQMHQLINYLGDDCVMQFGGGTIGHPDG
IQSGATANRVALECMVLARNEGRDYINE--GPQILRDAAKACGPLQTALDLWKDITFNYA
STDTAD----------------FVETPTANV-----------------
>Isochrysis_galbana_Strain_CCMP1323_rL_CAMPEP_0179747440
------------------------------MGYWDPEYAIKETDLLALFRCTPQPGVDPV
EAAAALAGESSTATWTVVWTDLLTACDLYRAKAYRVDPVPTTADTYFCYVAYDIDLFEEG
SLANLTASIIGNIFGFKAVKALRLEDMRMPVALLKTYQGPATGLVVERERLDKFGRPLLG
ATVKPKLGLSGKNYGRVVFEGLKGGLDFLKDDENINSQPFMRYRERFLYSMEGVNNAAAT
TGEVKGHYLNTTAATMEDMYERANFAKDLGSVIVMIDLVIGYTAIQSMGKWARNYDCILH
LHRAGNSTYSRQKSHGMNFRVICKWMRMSGCDHIHAGTVVGKLEGDPLMIKGFYNTLLDC
KSDINLPQGLFFAQDWASLRKCVPVASGGIHCGQMHQLIDYLGDDVVLQFGGGTIGHPDG
IQAGATANRVALESMVVARNEGRDYVSE--GPQILRDAARTCGPLQTALDLWKDITFNYA
STDTAD----------------FVETATANR-----------------
>Prymnesium_parvum_Strain_Texoma1_rL_CAMPEP_0195649006
------------------------------MGYWDPDYVIKDTDILALFRCTPQPGVDPV
EAAAALAGESSTATWTVVWTDLLTACDLYRAKAYRVDPVPSAADTYFCYIAYDLDLFEEG
SLANLTASIIGNIFGFKAVKAF--------VALLKTYQGPATGLVVERERMDKFGRPLLG
ATVKPKLGLSGKNYGRVVFEGLKGGLDFLKDDENINSQPFMRYRERFLYSMEGVNHAAAM
TGEVKGHYLNATGATMEDMYERAEFSKELGSVIVMIDLVIGYTAIQTMAKWSRKTDMILH
LHRAGNSTYSRQKNHGMNFRVICKWMRMAGVDHIHAGTVVGKLEGDPLMIKGFYNTLLDF
KSEVNLPEGLFFAQDWASLRKCVPVASGGIHCGQMHQLINYLGDDVVLQFGGGTIGHPDG
IQSGATANRVALECMVLARNEGRDYVAE--GPQILRDAAKSCGPLQTALDLWKDITFNYA
STDTAD----------------FVETPTANV-----------------
>Emiliania_huxleyi_Strain_PLYM219_rL_CAMPEP_0181852384
------------------------------MGYWDPEYVIKDTDILALFRCTPQPGVDPV
EAAAALAGESSTATWTVVWTDLLTACDLYRAKAFRVDPVPSAADTYFCYIAYDIDLFEEG
SLANLTASIIGNIFGFKAVKALRLEDMRFPVALLKTYQGPATGVVVERERMDKFGRPLLG
ATVKPKLGLSGKNYGRVVFEGLKGGLDFLKDDENINSQPFMRYRERFLYSMEGVNHAACL
TGEVKGHYLNTTAATMEDMYERANFARDLGSVIVMIDLVIGYTAIQSMGKWSRDNDVILH
LHRAGNSTYSRQKNHGMNFRVICKWMRMSGCDHIHAGTVVGKLEGDPLMIKGFYNTLLDT
KTEVNLPQGLFFAQDWASLRKCVPVASGGIHCGQMHQLINYLGDDVVLQFGGGTIGHPDG
IQAGATANRVALECMVLARNEGRDYIAE--GPQILRDAAKTCGPLQTALDLWKDITFNYA
STDTAD----------------FVETATANV-----------------
>NIES-3900 BCG67665.1
MFQSVE-----ERTRIQNERYESGVIPYAKMGYWDPEYVIKETDVLAMFRLTPQPGVDPV
EAAAAVAGESSTATWTVVWTDLLTACDIYRAKAYRVDPCPGAGDSFFTYIAYEVDLFEEG
SLANLTASIIGNVFGFKAVKALRLEDMRIPVAYLKTFQGPACGVIVERERMDKFGRPLLG
ATVKPKLGLSGKNYGRVVFEGLKGGLDFLKDDENINSQAFMRWQERFLFSMEGVNNASAC
SGEVKGHYLNVTAATMEDMYERSDFAANLGSIIVMIDLVIGYTAIQTMAIWARKNDMILH
LHRAGNSTYSRQKNHGMNFRVICKWMRMSGVDHIHAGTVVGKLEGDPLMVKGFYNTLLEC
TTDINLPEGLFFAQDWASLRKCMPVASGGIHCGQMHQLIHYLGDDCVLQFGGGTIGHPDG
IQPGATANRVALECMVLARNEGRDYMTE--GPQILRDAAKSCGPLQTALDLWKDITFNYA
STDTAD----------------FIPTETANV-----------------
