# Supplementary material for: New plastids, old proteins: repeated endosymbiotic acquisitions in kareniacean dinoflagellates
Source: EMBO Rep. 2024 Mar 18;25(4):16. doi: 10.1038/s44319-024-00103-y (PMC11014865; doi:10.1038/s44319-024-00103-y)
Supplement: Supplementary file 11 — Dataset EV10 [file 44319_2024_103_MOESM11_ESM.zip › Dataset EV10/plastid_genome_phylogeny_files/protein concatenation/single gene trees/psaA.treefile]

#NEXUS
begin taxa;
	dimensions ntax=37;
	taxlabels
	Chondrus_crispus_plastid-psaA
	Chrysochromulina_parva_chloroplast-psaA
	Chrysochromulina_polylepis_Strain_CCMP1757_aA_CAMPEP_0183159150_
	Chrysochromulina_sp_CCMP291_chloroplast-psaA
	'Chrysotila_carterae_YP_010596567.1_photosystem_I_P700_chlorophyll_a_apoprotein_A1___'
	'Chrysotila_dentata_MZ819921.1|psaA__33132'
	Cyanidioschyzon_merolae_strain10D_chloroplast-psaA
	Ectocarpus-siliculosus-chloroplast-psaA
	Emiliania_huxleyi_CCMP1516_plastid-psaA
	Emiliania_huxleyi_Strain_PLYM219_aA_CAMPEP_0181863540_
	Galdieria_sulphuraria_strain074W_plastid-psaA
	'Gephyrocapsa_oceanica_YP_010393368.1_photosystem_I_P700_apoprotein_A1___'
	Guillardia_theta_chloroplast-psaA
	Heterosigma_akashiwo_chloroplast-psaA
	Isochrysis_galbana_Strain_CCMP1323_aA_CAMPEP_0179745912
	'Isochrysis_sp._SAG_927-2_AAM62025.1_photosystem_I_P700_chlorophyll_A_apoprotein_A1'
	Karenia-papillionacea-psaA_consensus[&!color=#cc0099]
	Karenia_brevis_CCMP2229_psaA_consensus[&!color=#cc0099]
	Karenia_mikimotoi-psaA[&!color=#cc0099]
	Karlodinium-armiger-psaA_consensus[&!color=#cc0099]
	Karlodinium_psaA1[&!color=#cc0099]
	Nannochloropsis-gaditana-chloroplast-psaA
	Ochromonas-CCMP1393-plastid-psaA
	'Pavlova_gyrans_AAM62026.1_photosystem_I_P700_chlorophyll_A_apoprotein_A1'
	Pavlova_lutheri_chloroplast-psaA
	'Pavlova_sp._Strain_CCMP459_aA_CAMPEP_0185547136'
	Phaeocystis_antarctica_strain_CCMP1374_plastid-psaA
	Phaeocystis_globosa_strain_Pg-G_A_chloroplast-psaA
	Phaeodactylum_tricornutum_chloroplast-psaA
	Porphyra_purpurea_chloroplast-psaA
	Porphyridium_purpureum_chloroplast-psaA
	'Prymnesium_parvum_AAM62030.1_photosystem_I_P700_chlorophyll_A_apoprotein_A1'
	Prymnesium_parvum_Strain_Texoma1_aA_CAMPEP_0195589306
	Rhodomonas_salina_chloroplast-psaA
	Takayama-helix-psaA_consensus[&!color=#cc0099]
	Thalassiosira_pseudonana_chloroplast-psaA
	'Tisochrysis_lutea_YP_009550154.1_PsaA___'
;
end;

begin trees;
	tree tree_1 = [&R] (Takayama-helix-psaA_consensus:0.139822,((((((Karlodinium-armiger-psaA_consensus:0.03501,Chrysochromulina_polylepis_Strain_CCMP1757_aA_CAMPEP_0183159150_:0.022228)[&label=54]:0.003028,('Prymnesium_parvum_AAM62030.1_photosystem_I_P700_chlorophyll_A_apoprotein_A1':0.001968,Prymnesium_parvum_Strain_Texoma1_aA_CAMPEP_0195589306:2.0E-6)[&label=100]:0.020178)[&label=39]:0.012036,(((Karenia-papillionacea-psaA_consensus:0.138154,(Karenia_brevis_CCMP2229_psaA_consensus:0.209152,Karenia_mikimotoi-psaA:0.097794)[&label=100]:0.284126)[&label=93]:0.066452,Karlodinium_psaA1:0.403071)[&label=85]:0.068806,(Chrysochromulina_parva_chloroplast-psaA:1.0E-6,Chrysochromulina_sp_CCMP291_chloroplast-psaA:1.0E-6)[&label=100]:0.026067)[&label=18]:0.006513)[&label=59]:0.002894,(((((((Cyanidioschyzon_merolae_strain10D_chloroplast-psaA:0.071192,Galdieria_sulphuraria_strain074W_plastid-psaA:0.088754)[&label=100]:0.051196,Porphyridium_purpureum_chloroplast-psaA:0.041352)[&label=88]:0.016169,(Chondrus_crispus_plastid-psaA:0.049552,Porphyra_purpurea_chloroplast-psaA:0.043317)[&label=98]:0.024538)[&label=95]:0.014706,(((Ectocarpus-siliculosus-chloroplast-psaA:0.079475,Heterosigma_akashiwo_chloroplast-psaA:0.047566)[&label=58]:0.010991,(Phaeodactylum_tricornutum_chloroplast-psaA:0.032711,Thalassiosira_pseudonana_chloroplast-psaA:0.01478)[&label=100]:0.082767)[&label=51]:0.011987,(Nannochloropsis-gaditana-chloroplast-psaA:0.096977,Ochromonas-CCMP1393-plastid-psaA:0.189033)[&label=73]:0.01377)[&label=99]:0.038008)[&label=56]:0.013116,(Guillardia_theta_chloroplast-psaA:0.034401,Rhodomonas_salina_chloroplast-psaA:0.020773)[&label=100]:0.051089)[&label=94]:0.020466,(Pavlova_lutheri_chloroplast-psaA:0.029604,('Pavlova_gyrans_AAM62026.1_photosystem_I_P700_chlorophyll_A_apoprotein_A1':0.005032,'Pavlova_sp._Strain_CCMP459_aA_CAMPEP_0185547136':1.0E-6)[&label=99]:0.01809)[&label=100]:0.083334)[&label=92]:0.044146,('Chrysotila_carterae_YP_010596567.1_photosystem_I_P700_chlorophyll_a_apoprotein_A1___':1.0E-6,'Chrysotila_dentata_MZ819921.1|psaA__33132':0.001317)[&label=100]:0.035223)[&label=76]:0.010547)[&label=94]:0.009429,((((Emiliania_huxleyi_CCMP1516_plastid-psaA:1.0E-6,'Gephyrocapsa_oceanica_YP_010393368.1_photosystem_I_P700_apoprotein_A1___':1.0E-6)[&label=87]:1.0E-6,Emiliania_huxleyi_Strain_PLYM219_aA_CAMPEP_0181863540_:1.0E-6)[&label=100]:0.02096,('Isochrysis_sp._SAG_927-2_AAM62025.1_photosystem_I_P700_chlorophyll_A_apoprotein_A1':0.003883,Isochrysis_galbana_Strain_CCMP1323_aA_CAMPEP_0179745912:3.0E-6)[&label=99]:0.009417)[&label=60]:0.003624,'Tisochrysis_lutea_YP_009550154.1_PsaA___':0.007394)[&label=100]:0.016351)[&label=100]:0.025709,Phaeocystis_globosa_strain_Pg-G_A_chloroplast-psaA:0.013833)[&label=95]:0.008633,Phaeocystis_antarctica_strain_CCMP1374_plastid-psaA:3.0E-6);
end;

begin figtree;
	set appearance.backgroundColorAttribute="Default";
	set appearance.backgroundColour=#ffffff;
	set appearance.branchColorAttribute="User selection";
	set appearance.branchColorGradient=false;
	set appearance.branchLineWidth=1.0;
	set appearance.branchMinLineWidth=0.0;
	set appearance.branchWidthAttribute="Fixed";
	set appearance.foregroundColour=#000000;
	set appearance.hilightingGradient=false;
	set appearance.selectionColour=#2d3680;
	set branchLabels.colorAttribute="User selection";
	set branchLabels.displayAttribute="label";
	set branchLabels.fontName="Calibri";
	set branchLabels.fontSize=12;
	set branchLabels.fontStyle=0;
	set branchLabels.isShown=true;
	set branchLabels.significantDigits=4;
	set layout.expansion=0;
	set layout.layoutType="RECTILINEAR";
	set layout.zoom=0;
	set legend.attribute="label";
	set legend.fontSize=10.0;
	set legend.isShown=false;
	set legend.significantDigits=4;
	set nodeBars.barWidth=4.0;
	set nodeBars.displayAttribute=null;
	set nodeBars.isShown=false;
	set nodeLabels.colorAttribute="User selection";
	set nodeLabels.displayAttribute="Node ages";
	set nodeLabels.fontName="Agency FB";
	set nodeLabels.fontSize=8;
	set nodeLabels.fontStyle=0;
	set nodeLabels.isShown=false;
	set nodeLabels.significantDigits=4;
	set nodeShapeExternal.colourAttribute="User selection";
	set nodeShapeExternal.isShown=false;
	set nodeShapeExternal.minSize=10.0;
	set nodeShapeExternal.scaleType=Width;
	set nodeShapeExternal.shapeType=Circle;
	set nodeShapeExternal.size=4.0;
	set nodeShapeExternal.sizeAttribute="Fixed";
	set nodeShapeInternal.colourAttribute="User selection";
	set nodeShapeInternal.isShown=false;
	set nodeShapeInternal.minSize=10.0;
	set nodeShapeInternal.scaleType=Width;
	set nodeShapeInternal.shapeType=Circle;
	set nodeShapeInternal.size=4.0;
	set nodeShapeInternal.sizeAttribute="Fixed";
	set polarLayout.alignTipLabels=false;
	set polarLayout.angularRange=0;
	set polarLayout.rootAngle=0;
	set polarLayout.rootLength=100;
	set polarLayout.showRoot=true;
	set radialLayout.spread=0.0;
	set rectilinearLayout.alignTipLabels=false;
	set rectilinearLayout.curvature=0;
	set rectilinearLayout.rootLength=100;
	set scale.offsetAge=0.0;
	set scale.rootAge=1.0;
	set scale.scaleFactor=1.0;
	set scale.scaleRoot=false;
	set scaleAxis.automaticScale=true;
	set scaleAxis.fontSize=8.0;
	set scaleAxis.isShown=false;
	set scaleAxis.lineWidth=1.0;
	set scaleAxis.majorTicks=1.0;
	set scaleAxis.minorTicks=0.5;
	set scaleAxis.origin=0.0;
	set scaleAxis.reverseAxis=false;
	set scaleAxis.showGrid=true;
	set scaleBar.automaticScale=true;
	set scaleBar.fontSize=10.0;
	set scaleBar.isShown=true;
	set scaleBar.lineWidth=1.0;
	set scaleBar.scaleRange=0.0;
	set tipLabels.colorAttribute="User selection";
	set tipLabels.displayAttribute="Names";
	set tipLabels.fontName="Calibri";
	set tipLabels.fontSize=12;
	set tipLabels.fontStyle=0;
	set tipLabels.isShown=true;
	set tipLabels.significantDigits=4;
	set trees.order=false;
	set trees.orderType="increasing";
	set trees.rooting=true;
	set trees.rootingType="User Selection";
	set trees.transform=false;
	set trees.transformType="cladogram";
end;
