# Supplementary material for: New plastids, old proteins: repeated endosymbiotic acquisitions in kareniacean dinoflagellates
Source: EMBO Rep. 2024 Mar 18;25(4):16. doi: 10.1038/s44319-024-00103-y (PMC11014865; doi:10.1038/s44319-024-00103-y)
Supplement: Supplementary file 11 — Dataset EV10 [file 44319_2024_103_MOESM11_ESM.zip › Dataset EV10/plastid_genome_phylogeny_files/protein concatenation/single gene trees/psbA.treefile]

#NEXUS
begin taxa;
	dimensions ntax=38;
	taxlabels
	Chondrus_crispus_plastid-psbA
	Chrysochromulina_parva_chloroplast-psbA
	Chrysochromulina_polylepis_Strain_CCMP1757_bA_CAMPEP_0183119536
	Chrysochromulina_sp_CCMP291_chloroplast-psbA
	'Chrysotila_carterae_YP_010596526.1_photosystem_II_protein_D1___'
	'Chrysotila_dentata_MZ819921.1|psbA__74292'
	Cyanidioschyzon_merolae_strain10D_chloroplast-psbA
	'Dicrateria_rotunda_ACF49271.1_photosystem_II_protein_D1'
	Ectocarpus-siliculosus-chloroplast-psbA_1
	Emiliania_huxleyi_CCMP1516_plastid-psbA
	Emiliania_huxleyi_Strain_PLYM219_bA_CAMPEP_0181854306
	Galdieria_sulphuraria_strain074W_plastid-psbA
	'Gephyrocapsa_oceanica_YP_010393372.1_photosystem_II_protein_D1___'
	Guillardia_theta_chloroplast-psbA
	Heterosigma_akashiwo_chloroplast-psbA
	Isochrysis_galbana_Strain_CCMP1323_bA_CAMPEP_0179806886
	'Isochrysis_sp._SAG_927-2_AAM62061.1_photosystem_II_reaction_center_protein_D1'
	Karenia_brevis-psbA[&!color=#cc0099]
	Karenia_mikimotoi-psbA[&!color=#cc0099]
	Karlodinium_veneficum-psbA[&!color=#cc0099]
	Karm_DN193767_c0_g1_i1[&!color=#cc0099]
	Kpapi_DN3734_c0_g1_i1[&!color=#cc0099]
	Nannochloropsis-gaditana-chloroplast-psbA
	Ochromonas-CCMP1393-plastid-psbA
	'Pavlova_gyrans_AAM62062.1_photosystem_II_reaction_center_protein_D1'
	Pavlova_lutheri_chloroplast-psbA
	'Pavlova_sp._Strain_CCMP459_bA_CAMPEP_0185192268'
	Phaeocystis_antarctica_strain_CCMP1374_plastid-psbA
	Phaeocystis_globosa_strain_Pg-G_A_chloroplast-psbA
	Phaeodactylum_tricornutum_chloroplast-psbA
	Porphyra_purpurea_chloroplast-psbA
	Porphyridium_purpureum_chloroplast-psbA
	'Prymnesium_parvum_AAM62066.1_photosystem_II_reaction_center_protein_D1'
	Prymnesium_parvum_Strain_Texoma1_bA_CAMPEP_0182825964
	Rhodomonas_salina_chloroplast-psbA
	Thalassiosira_pseudonana_chloroplast-psbA
	'Tisochrysis_lutea_YP_009550195.1_PsbA___'
	psbA_Takayama-PCR[&!color=#cc0099]
;
end;

begin trees;
	tree tree_1 = [&R] (psbA_Takayama-PCR:0.117057,((((((((Karm_DN193767_c0_g1_i1:0.014446,(Chrysochromulina_parva_chloroplast-psbA:0.003502,Chrysochromulina_sp_CCMP291_chloroplast-psbA:0.01095)[&label=99]:0.014591)[&label=52]:0.003648,('Isochrysis_sp._SAG_927-2_AAM62061.1_photosystem_II_reaction_center_protein_D1':1.0E-6,Isochrysis_galbana_Strain_CCMP1323_bA_CAMPEP_0179806886:1.0E-6)[&label=98]:0.004147)[&label=33]:2.0E-6,((Emiliania_huxleyi_CCMP1516_plastid-psbA:1.0E-6,Emiliania_huxleyi_Strain_PLYM219_bA_CAMPEP_0181854306:1.0E-6)[&label=30]:1.0E-6,'Gephyrocapsa_oceanica_YP_010393372.1_photosystem_II_protein_D1___':1.0E-6)[&label=96]:0.007182)[&label=19]:1.0E-6,'Tisochrysis_lutea_YP_009550195.1_PsbA___':0.007148)[&label=82]:0.003626,('Chrysotila_carterae_YP_010596526.1_photosystem_II_protein_D1___':1.0E-6,'Chrysotila_dentata_MZ819921.1|psbA__74292':1.0E-6)[&label=99]:0.011442)[&label=79]:0.003615,(Phaeocystis_antarctica_strain_CCMP1374_plastid-psbA:1.0E-6,Phaeocystis_globosa_strain_Pg-G_A_chloroplast-psbA:1.0E-6)[&label=97]:0.003641)[&label=49]:1.0E-6,(('Prymnesium_parvum_AAM62066.1_photosystem_II_reaction_center_protein_D1':1.0E-6,Prymnesium_parvum_Strain_Texoma1_bA_CAMPEP_0182825964:1.0E-6)[&label=95]:0.008411,Chrysochromulina_polylepis_Strain_CCMP1757_bA_CAMPEP_0183119536:1.0E-6)[&label=78]:0.00837)[&label=64]:0.012469,((((Kpapi_DN3734_c0_g1_i1:0.145528,(Karenia_brevis-psbA:0.072617,Karenia_mikimotoi-psbA:0.107972)[&label=100]:0.100983)[&label=100]:0.211121,Karlodinium_veneficum-psbA:0.214779)[&label=67]:0.047151,((Pavlova_lutheri_chloroplast-psbA:0.012069,'Pavlova_gyrans_AAM62062.1_photosystem_II_reaction_center_protein_D1':1.0E-6)[&label=100]:0.012456,'Pavlova_sp._Strain_CCMP459_bA_CAMPEP_0185192268':1.0E-6)[&label=97]:0.021058)[&label=64]:0.025919,(((Cyanidioschyzon_merolae_strain10D_chloroplast-psbA:0.10096,Galdieria_sulphuraria_strain074W_plastid-psbA:0.128573)[&label=71]:0.04808,((Ectocarpus-siliculosus-chloroplast-psbA_1:0.122133,(Phaeodactylum_tricornutum_chloroplast-psbA:0.005247,Thalassiosira_pseudonana_chloroplast-psbA:0.042734)[&label=99]:0.031245)[&label=33]:0.005494,((Heterosigma_akashiwo_chloroplast-psbA:0.017781,Ochromonas-CCMP1393-plastid-psbA:0.114816)[&label=66]:0.017766,Nannochloropsis-gaditana-chloroplast-psbA:0.059027)[&label=39]:9.79E-4)[&label=68]:0.038453)[&label=51]:0.022679,((Guillardia_theta_chloroplast-psbA:0.010194,Rhodomonas_salina_chloroplast-psbA:0.009792)[&label=100]:0.043639,(Chondrus_crispus_plastid-psbA:0.037218,(Porphyra_purpurea_chloroplast-psbA:0.020771,Porphyridium_purpureum_chloroplast-psbA:0.045605)[&label=86]:0.010788)[&label=84]:0.017294)[&label=97]:0.032526)[&label=98]:0.088128)[&label=83]:0.014485)[&label=88]:0.032903,'Dicrateria_rotunda_ACF49271.1_photosystem_II_protein_D1':0.07353);
end;

begin figtree;
	set appearance.backgroundColorAttribute="Default";
	set appearance.backgroundColour=#ffffff;
	set appearance.branchColorAttribute="User selection";
	set appearance.branchColorGradient=false;
	set appearance.branchLineWidth=1.0;
	set appearance.branchMinLineWidth=0.0;
	set appearance.branchWidthAttribute="Fixed";
	set appearance.foregroundColour=#000000;
	set appearance.hilightingGradient=false;
	set appearance.selectionColour=#2d3680;
	set branchLabels.colorAttribute="User selection";
	set branchLabels.displayAttribute="label";
	set branchLabels.fontName="Calibri";
	set branchLabels.fontSize=12;
	set branchLabels.fontStyle=0;
	set branchLabels.isShown=true;
	set branchLabels.significantDigits=4;
	set layout.expansion=0;
	set layout.layoutType="RECTILINEAR";
	set layout.zoom=0;
	set legend.attribute="label";
	set legend.fontSize=10.0;
	set legend.isShown=false;
	set legend.significantDigits=4;
	set nodeBars.barWidth=4.0;
	set nodeBars.displayAttribute=null;
	set nodeBars.isShown=false;
	set nodeLabels.colorAttribute="User selection";
	set nodeLabels.displayAttribute="Node ages";
	set nodeLabels.fontName="Agency FB";
	set nodeLabels.fontSize=8;
	set nodeLabels.fontStyle=0;
	set nodeLabels.isShown=false;
	set nodeLabels.significantDigits=4;
	set nodeShapeExternal.colourAttribute="User selection";
	set nodeShapeExternal.isShown=false;
	set nodeShapeExternal.minSize=10.0;
	set nodeShapeExternal.scaleType=Width;
	set nodeShapeExternal.shapeType=Circle;
	set nodeShapeExternal.size=4.0;
	set nodeShapeExternal.sizeAttribute="Fixed";
	set nodeShapeInternal.colourAttribute="User selection";
	set nodeShapeInternal.isShown=false;
	set nodeShapeInternal.minSize=10.0;
	set nodeShapeInternal.scaleType=Width;
	set nodeShapeInternal.shapeType=Circle;
	set nodeShapeInternal.size=4.0;
	set nodeShapeInternal.sizeAttribute="Fixed";
	set polarLayout.alignTipLabels=false;
	set polarLayout.angularRange=0;
	set polarLayout.rootAngle=0;
	set polarLayout.rootLength=100;
	set polarLayout.showRoot=true;
	set radialLayout.spread=0.0;
	set rectilinearLayout.alignTipLabels=false;
	set rectilinearLayout.curvature=0;
	set rectilinearLayout.rootLength=100;
	set scale.offsetAge=0.0;
	set scale.rootAge=1.0;
	set scale.scaleFactor=1.0;
	set scale.scaleRoot=false;
	set scaleAxis.automaticScale=true;
	set scaleAxis.fontSize=8.0;
	set scaleAxis.isShown=false;
	set scaleAxis.lineWidth=1.0;
	set scaleAxis.majorTicks=1.0;
	set scaleAxis.minorTicks=0.5;
	set scaleAxis.origin=0.0;
	set scaleAxis.reverseAxis=false;
	set scaleAxis.showGrid=true;
	set scaleBar.automaticScale=true;
	set scaleBar.fontSize=10.0;
	set scaleBar.isShown=true;
	set scaleBar.lineWidth=1.0;
	set scaleBar.scaleRange=0.0;
	set tipLabels.colorAttribute="User selection";
	set tipLabels.displayAttribute="Names";
	set tipLabels.fontName="Calibri";
	set tipLabels.fontSize=12;
	set tipLabels.fontStyle=0;
	set tipLabels.isShown=true;
	set tipLabels.significantDigits=4;
	set trees.order=false;
	set trees.orderType="increasing";
	set trees.rooting=true;
	set trees.rootingType="User Selection";
	set trees.transform=false;
	set trees.transformType="cladogram";
end;
