# Supplementary material for: New plastids, old proteins: repeated endosymbiotic acquisitions in kareniacean dinoflagellates
Source: EMBO Rep. 2024 Mar 18;25(4):16. doi: 10.1038/s44319-024-00103-y (PMC11014865; doi:10.1038/s44319-024-00103-y)
Supplement: Supplementary file 11 — Dataset EV10 [file 44319_2024_103_MOESM11_ESM.zip › Dataset EV10/plastid_genome_phylogeny_files/protein concatenation/single gene trees/psbC.treefile]

#NEXUS
begin taxa;
	dimensions ntax=33;
	taxlabels
	12019402-Karenia_brevis[&!color=#cc0099]
	Chondrus_crispus_plastid-psbC
	Chrysochromulina_parva_chloroplast-psbC
	Chrysochromulina_polylepis_Strain_CCMP1757_bC_CAMPEP_0183186502
	Chrysochromulina_sp_CCMP291_chloroplast-psbC
	'Chrysotila_carterae_YP_010596601.1_photosystem_II_44_kDa_protein___'
	'Chrysotila_dentata_MZ819921.1|psbC__63263'
	Cyanidioschyzon_merolae_strain10D_chloroplast-psbC
	Ectocarpus-siliculosus-chloroplast-psbC
	Emiliania_huxleyi_CCMP1516_plastid-psbC
	Galdieria_sulphuraria_strain074W_plastid-psbC
	'Gephyrocapsa_oceanica_UPY84302.1_photosystem_II_43_kDa_protein___'
	Guillardia_theta_chloroplast-psbC
	Heterosigma_akashiwo_chloroplast-psbC
	Karenia_mikimotoi-psbC[&!color=#cc0099]
	Karlodinium-armiger-psbC-strict[&!color=#cc0099]
	Karlodinium_veneficum-psbC[&!color=#cc0099]
	Kpapi_DN4119_c0_g1_i1_len_762_path__0[&!color=#cc0099]
	Nannochloropsis-gaditana-chloroplast-cp43
	Ochromonas-CCMP1393-plastid-psbC
	'Pavlova_gyrans_AAX82930.1_photosystem_II_CP43_chlorophyll_apoprotein'
	Pavlova_lutheri_chloroplast-psbC
	'Pavlova_sp._Strain_CCMP459_bC_CAMPEP_0185565082'
	Phaeocystis_antarctica_strain_CCMP1374_plastid-psbC
	Phaeocystis_globosa_strain_Pg-G_A_chloroplast-psbC
	Phaeodactylum_tricornutum_chloroplast-psbC
	Porphyra_purpurea_chloroplast-psbC
	Porphyridium_purpureum_chloroplast-psbC
	Prymnesium_parvum_Strain_Texoma1_bC_CAMPEP_0184392396
	Rhodomonas_salina_chloroplast-psbC
	Thalassiosira_pseudonana_chloroplast-psbC
	'Tisochrysis_lutea_YP_009550220.1_PsbC___'
	psbC_Takayama-PCR[&!color=#cc0099]
;
end;

begin trees;
	tree tree_1 = [&R] (psbC_Takayama-PCR:0.253868,((Karlodinium-armiger-psbC-strict:0.011711,(((Kpapi_DN4119_c0_g1_i1_len_762_path__0:0.141087,(12019402-Karenia_brevis:0.102558,Karenia_mikimotoi-psbC:0.108828)[&label=100]:0.149773)[&label=87]:0.05774,Karlodinium_veneficum-psbC:0.26811)[&label=75]:0.046636,((Chrysochromulina_parva_chloroplast-psbC:1.0E-6,Chrysochromulina_sp_CCMP291_chloroplast-psbC:1.0E-6)[&label=100]:0.011826,(Phaeocystis_antarctica_strain_CCMP1374_plastid-psbC:0.006343,Phaeocystis_globosa_strain_Pg-G_A_chloroplast-psbC:0.002967)[&label=68]:0.013952)[&label=61]:0.003297)[&label=51]:0.00554)[&label=43]:0.005526,((((((((Cyanidioschyzon_merolae_strain10D_chloroplast-psbC:0.115093,Porphyridium_purpureum_chloroplast-psbC:0.040988)[&label=65]:0.014873,(Guillardia_theta_chloroplast-psbC:0.017754,Rhodomonas_salina_chloroplast-psbC:0.034374)[&label=100]:0.10854)[&label=48]:0.006418,Galdieria_sulphuraria_strain074W_plastid-psbC:0.102653)[&label=83]:0.015717,(Chondrus_crispus_plastid-psbC:0.039496,Porphyra_purpurea_chloroplast-psbC:0.022378)[&label=100]:0.030375)[&label=77]:0.013761,(Ectocarpus-siliculosus-chloroplast-psbC:0.088816,((Heterosigma_akashiwo_chloroplast-psbC:0.046668,Nannochloropsis-gaditana-chloroplast-cp43:0.090272)[&label=32]:0.006647,(Ochromonas-CCMP1393-plastid-psbC:0.113805,(Phaeodactylum_tricornutum_chloroplast-psbC:0.015856,Thalassiosira_pseudonana_chloroplast-psbC:0.027729)[&label=100]:0.100885)[&label=46]:0.008585)[&label=24]:0.008932)[&label=96]:0.03223)[&label=84]:0.019286,((Pavlova_lutheri_chloroplast-psbC:0.035175,'Pavlova_gyrans_AAX82930.1_photosystem_II_CP43_chlorophyll_apoprotein':0.020261)[&label=76]:0.009229,'Pavlova_sp._Strain_CCMP459_bC_CAMPEP_0185565082':0.003014)[&label=100]:0.095838)[&label=82]:0.059758,Prymnesium_parvum_Strain_Texoma1_bC_CAMPEP_0184392396:0.002859)[&label=65]:0.007242,(((Emiliania_huxleyi_CCMP1516_plastid-psbC:1.0E-6,'Gephyrocapsa_oceanica_UPY84302.1_photosystem_II_43_kDa_protein___':0.004545)[&label=85]:3.0E-6,Chrysochromulina_polylepis_Strain_CCMP1757_bC_CAMPEP_0183186502:0.013038)[&label=62]:0.006919,'Tisochrysis_lutea_YP_009550220.1_PsbC___':0.002253)[&label=72]:0.004609)[&label=53]:0.011746)[&label=58]:0.005069,('Chrysotila_carterae_YP_010596601.1_photosystem_II_44_kDa_protein___':2.0E-6,'Chrysotila_dentata_MZ819921.1|psbC__63263':2.0E-6)[&label=79]:3.0E-6);
end;

begin figtree;
	set appearance.backgroundColorAttribute="Default";
	set appearance.backgroundColour=#ffffff;
	set appearance.branchColorAttribute="User selection";
	set appearance.branchColorGradient=false;
	set appearance.branchLineWidth=1.0;
	set appearance.branchMinLineWidth=0.0;
	set appearance.branchWidthAttribute="Fixed";
	set appearance.foregroundColour=#000000;
	set appearance.hilightingGradient=false;
	set appearance.selectionColour=#2d3680;
	set branchLabels.colorAttribute="User selection";
	set branchLabels.displayAttribute="label";
	set branchLabels.fontName="Calibri";
	set branchLabels.fontSize=12;
	set branchLabels.fontStyle=0;
	set branchLabels.isShown=true;
	set branchLabels.significantDigits=4;
	set layout.expansion=0;
	set layout.layoutType="RECTILINEAR";
	set layout.zoom=0;
	set legend.attribute="label";
	set legend.fontSize=10.0;
	set legend.isShown=false;
	set legend.significantDigits=4;
	set nodeBars.barWidth=4.0;
	set nodeBars.displayAttribute=null;
	set nodeBars.isShown=false;
	set nodeLabels.colorAttribute="User selection";
	set nodeLabels.displayAttribute="Node ages";
	set nodeLabels.fontName="Agency FB";
	set nodeLabels.fontSize=8;
	set nodeLabels.fontStyle=0;
	set nodeLabels.isShown=false;
	set nodeLabels.significantDigits=4;
	set nodeShapeExternal.colourAttribute="User selection";
	set nodeShapeExternal.isShown=false;
	set nodeShapeExternal.minSize=10.0;
	set nodeShapeExternal.scaleType=Width;
	set nodeShapeExternal.shapeType=Circle;
	set nodeShapeExternal.size=4.0;
	set nodeShapeExternal.sizeAttribute="Fixed";
	set nodeShapeInternal.colourAttribute="User selection";
	set nodeShapeInternal.isShown=false;
	set nodeShapeInternal.minSize=10.0;
	set nodeShapeInternal.scaleType=Width;
	set nodeShapeInternal.shapeType=Circle;
	set nodeShapeInternal.size=4.0;
	set nodeShapeInternal.sizeAttribute="Fixed";
	set polarLayout.alignTipLabels=false;
	set polarLayout.angularRange=0;
	set polarLayout.rootAngle=0;
	set polarLayout.rootLength=100;
	set polarLayout.showRoot=true;
	set radialLayout.spread=0.0;
	set rectilinearLayout.alignTipLabels=false;
	set rectilinearLayout.curvature=0;
	set rectilinearLayout.rootLength=100;
	set scale.offsetAge=0.0;
	set scale.rootAge=1.0;
	set scale.scaleFactor=1.0;
	set scale.scaleRoot=false;
	set scaleAxis.automaticScale=true;
	set scaleAxis.fontSize=8.0;
	set scaleAxis.isShown=false;
	set scaleAxis.lineWidth=1.0;
	set scaleAxis.majorTicks=1.0;
	set scaleAxis.minorTicks=0.5;
	set scaleAxis.origin=0.0;
	set scaleAxis.reverseAxis=false;
	set scaleAxis.showGrid=true;
	set scaleBar.automaticScale=true;
	set scaleBar.fontSize=10.0;
	set scaleBar.isShown=true;
	set scaleBar.lineWidth=1.0;
	set scaleBar.scaleRange=0.0;
	set tipLabels.colorAttribute="User selection";
	set tipLabels.displayAttribute="Names";
	set tipLabels.fontName="Calibri";
	set tipLabels.fontSize=12;
	set tipLabels.fontStyle=0;
	set tipLabels.isShown=true;
	set tipLabels.significantDigits=4;
	set trees.order=false;
	set trees.orderType="increasing";
	set trees.rooting=true;
	set trees.rootingType="User Selection";
	set trees.transform=false;
	set trees.transformType="cladogram";
end;
