# Supplementary material for: New plastids, old proteins: repeated endosymbiotic acquisitions in kareniacean dinoflagellates
Source: EMBO Rep. 2024 Mar 18;25(4):16. doi: 10.1038/s44319-024-00103-y (PMC11014865; doi:10.1038/s44319-024-00103-y)
Supplement: Supplementary file 11 — Dataset EV10 [file 44319_2024_103_MOESM11_ESM.zip › Dataset EV10/plastid_genome_phylogeny_files/protein concatenation/single gene trees/psbD.treefile]

#NEXUS
begin taxa;
	dimensions ntax=36;
	taxlabels
	Chondrus_crispus_plastid-psbD
	Chrysochromulina_parva_chloroplast-psbD
	Chrysochromulina_polylepis_Strain_CCMP1757_bD_CAMPEP_0183105652
	Chrysochromulina_sp_CCMP291_chloroplast-psbD
	'Chrysotila_carterae_YP_010596602.1_photosystem_II_protein_D2___'
	'Chrysotila_dentata_MZ819921.1|psbD__64626'
	Cyanidioschyzon_merolae_strain10D_chloroplast-psbD
	Ectocarpus-siliculosus-chloroplast-psbD
	Emiliania_huxleyi_CCMP1516_plastid-psbD
	Emiliania_huxleyi_Strain_PLYM219_bD_CAMPEP_0181869774
	Galdieria_sulphuraria_strain074W_plastid-psbD
	'Gephyrocapsa_oceanica_YP_010393424.1_photosystem_II_protein_D2___'
	Guillardia_theta_chloroplast-psbD
	Heterosigma_akashiwo_chloroplast-psbD
	Isochrysis_galbana_Strain_CCMP1323_bD_CAMPEP_0179818450
	'Isochrysis_sp._SAG_927-2_AAX82954.1_photosystem_II_protein_D2'
	Karenia_brevis-psbD[&!color=#cc0099]
	Karlodinium-armiger-psbD-relaxed[&!color=#cc0099]
	Karlodinium_veneficum-psbD[&!color=#cc0099]
	Kpapi_DN7059_c0_g1_i1[&!color=#cc0099]
	Nannochloropsis-gaditana-chloroplast-psbD
	Ochromonas-CCMP1393-plastid-psbD
	'Pavlova_gyrans_AAX82955.1_photosystem_II_protein_D2'
	Pavlova_lutheri_chloroplast-psbD
	'Pavlova_sp._Strain_CCMP459_bD_CAMPEP_0185194260'
	Phaeocystis_antarctica_strain_CCMP1374_plastid-psbD
	Phaeocystis_globosa_strain_Pg-G_A_chloroplast-psbD
	Phaeodactylum_tricornutum_chloroplast-psbD
	Porphyra_purpurea_chloroplast-psbD
	Porphyridium_purpureum_chloroplast-psbD
	Prymnesium_parvum_Strain_Texoma1_bD_CAMPEP_0195570078
	Rhodomonas_salina_chloroplast-psbD
	Thalassiosira_pseudonana_chloroplast-psbD
	'Tisochrysis_lutea_YP_009550219.1_PsbD___'
	karenia_mikimotoi-psbD[&!color=#cc0099]
	psbD_Taka_DN51926_c0_g1_i2[&!color=#cc0099]
;
end;

begin trees;
	tree tree_1 = [&R] (psbD_Taka_DN51926_c0_g1_i2:0.078749,((Karlodinium-armiger-psbD-relaxed:0.063144,((((((((((Cyanidioschyzon_merolae_strain10D_chloroplast-psbD:0.034836,Galdieria_sulphuraria_strain074W_plastid-psbD:0.026791)[&label=96]:0.024787,Porphyridium_purpureum_chloroplast-psbD:0.027744)[&label=79]:0.017001,(Pavlova_lutheri_chloroplast-psbD:0.02116,'Pavlova_gyrans_AAX82955.1_photosystem_II_protein_D2':0.005529)[&label=99]:0.034966)[&label=47]:0.012553,Ectocarpus-siliculosus-chloroplast-psbD:0.041252)[&label=27]:0.00771,(((Guillardia_theta_chloroplast-psbD:0.010875,Rhodomonas_salina_chloroplast-psbD:0.011419)[&label=100]:0.073486,Thalassiosira_pseudonana_chloroplast-psbD:0.014354)[&label=45]:0.009492,((Heterosigma_akashiwo_chloroplast-psbD:0.008906,Nannochloropsis-gaditana-chloroplast-psbD:0.042872)[&label=51]:0.00441,Phaeodactylum_tricornutum_chloroplast-psbD:0.02044)[&label=44]:0.006306)[&label=38]:0.005371)[&label=64]:0.014894,(Chondrus_crispus_plastid-psbD:0.018093,Porphyra_purpurea_chloroplast-psbD:0.022992)[&label=92]:0.021835)[&label=94]:0.02048,Ochromonas-CCMP1393-plastid-psbD:0.086204)[&label=99]:0.034923,(((Emiliania_huxleyi_CCMP1516_plastid-psbD:1.0E-6,'Gephyrocapsa_oceanica_YP_010393424.1_photosystem_II_protein_D2___':1.0E-6)[&label=46]:3.0E-6,(((Chrysochromulina_parva_chloroplast-psbD:1.0E-6,Chrysochromulina_sp_CCMP291_chloroplast-psbD:1.0E-6)[&label=96]:0.010477,('Isochrysis_sp._SAG_927-2_AAX82954.1_photosystem_II_protein_D2':1.0E-6,Isochrysis_galbana_Strain_CCMP1323_bD_CAMPEP_0179818450:1.0E-6)[&label=94]:0.004309)[&label=49]:0.003477,('Chrysotila_carterae_YP_010596602.1_photosystem_II_protein_D2___':1.0E-6,'Chrysotila_dentata_MZ819921.1|psbD__64626':1.0E-6)[&label=100]:0.010488)[&label=20]:1.0E-6)[&label=24]:0.003449,'Tisochrysis_lutea_YP_009550219.1_PsbD___':1.0E-6)[&label=55]:0.006914)[&label=45]:0.003569,Phaeocystis_globosa_strain_Pg-G_A_chloroplast-psbD:1.0E-6)[&label=28]:2.0E-6,(('Pavlova_sp._Strain_CCMP459_bD_CAMPEP_0185194260':0.073359,Chrysochromulina_polylepis_Strain_CCMP1757_bD_CAMPEP_0183105652:3.0E-6)[&label=91]:0.009407,Emiliania_huxleyi_Strain_PLYM219_bD_CAMPEP_0181869774:0.01253)[&label=99]:0.112418)[&label=18]:0.003418)[&label=22]:2.0E-6,Phaeocystis_antarctica_strain_CCMP1374_plastid-psbD:3.0E-6)[&label=59]:0.003642,((((Kpapi_DN7059_c0_g1_i1:0.145945,karenia_mikimotoi-psbD:0.032114)[&label=91]:0.02757,Karenia_brevis-psbD:0.019248)[&label=100]:0.083886,Karlodinium_veneficum-psbD:0.15492)[&label=97]:0.026492,Prymnesium_parvum_Strain_Texoma1_bD_CAMPEP_0195570078:2.0E-6)[&label=91]:0.015399);
end;

begin figtree;
	set appearance.backgroundColorAttribute="Default";
	set appearance.backgroundColour=#ffffff;
	set appearance.branchColorAttribute="User selection";
	set appearance.branchColorGradient=false;
	set appearance.branchLineWidth=1.0;
	set appearance.branchMinLineWidth=0.0;
	set appearance.branchWidthAttribute="Fixed";
	set appearance.foregroundColour=#000000;
	set appearance.hilightingGradient=false;
	set appearance.selectionColour=#2d3680;
	set branchLabels.colorAttribute="User selection";
	set branchLabels.displayAttribute="label";
	set branchLabels.fontName="Calibri";
	set branchLabels.fontSize=12;
	set branchLabels.fontStyle=0;
	set branchLabels.isShown=true;
	set branchLabels.significantDigits=4;
	set layout.expansion=0;
	set layout.layoutType="RECTILINEAR";
	set layout.zoom=0;
	set legend.attribute="label";
	set legend.fontSize=10.0;
	set legend.isShown=false;
	set legend.significantDigits=4;
	set nodeBars.barWidth=4.0;
	set nodeBars.displayAttribute=null;
	set nodeBars.isShown=false;
	set nodeLabels.colorAttribute="User selection";
	set nodeLabels.displayAttribute="Node ages";
	set nodeLabels.fontName="Agency FB";
	set nodeLabels.fontSize=8;
	set nodeLabels.fontStyle=0;
	set nodeLabels.isShown=false;
	set nodeLabels.significantDigits=4;
	set nodeShapeExternal.colourAttribute="User selection";
	set nodeShapeExternal.isShown=false;
	set nodeShapeExternal.minSize=10.0;
	set nodeShapeExternal.scaleType=Width;
	set nodeShapeExternal.shapeType=Circle;
	set nodeShapeExternal.size=4.0;
	set nodeShapeExternal.sizeAttribute="Fixed";
	set nodeShapeInternal.colourAttribute="User selection";
	set nodeShapeInternal.isShown=false;
	set nodeShapeInternal.minSize=10.0;
	set nodeShapeInternal.scaleType=Width;
	set nodeShapeInternal.shapeType=Circle;
	set nodeShapeInternal.size=4.0;
	set nodeShapeInternal.sizeAttribute="Fixed";
	set polarLayout.alignTipLabels=false;
	set polarLayout.angularRange=0;
	set polarLayout.rootAngle=0;
	set polarLayout.rootLength=100;
	set polarLayout.showRoot=true;
	set radialLayout.spread=0.0;
	set rectilinearLayout.alignTipLabels=false;
	set rectilinearLayout.curvature=0;
	set rectilinearLayout.rootLength=100;
	set scale.offsetAge=0.0;
	set scale.rootAge=1.0;
	set scale.scaleFactor=1.0;
	set scale.scaleRoot=false;
	set scaleAxis.automaticScale=true;
	set scaleAxis.fontSize=8.0;
	set scaleAxis.isShown=false;
	set scaleAxis.lineWidth=1.0;
	set scaleAxis.majorTicks=1.0;
	set scaleAxis.minorTicks=0.5;
	set scaleAxis.origin=0.0;
	set scaleAxis.reverseAxis=false;
	set scaleAxis.showGrid=true;
	set scaleBar.automaticScale=true;
	set scaleBar.fontSize=10.0;
	set scaleBar.isShown=true;
	set scaleBar.lineWidth=1.0;
	set scaleBar.scaleRange=0.0;
	set tipLabels.colorAttribute="User selection";
	set tipLabels.displayAttribute="Names";
	set tipLabels.fontName="Calibri";
	set tipLabels.fontSize=12;
	set tipLabels.fontStyle=0;
	set tipLabels.isShown=true;
	set tipLabels.significantDigits=4;
	set trees.order=false;
	set trees.orderType="increasing";
	set trees.rooting=true;
	set trees.rootingType="User Selection";
	set trees.transform=false;
	set trees.transformType="cladogram";
end;
