# Supplementary material for: New plastids, old proteins: repeated endosymbiotic acquisitions in kareniacean dinoflagellates
Source: EMBO Rep. 2024 Mar 18;25(4):16. doi: 10.1038/s44319-024-00103-y (PMC11014865; doi:10.1038/s44319-024-00103-y)
Supplement: Supplementary file 11 — Dataset EV10 [file 44319_2024_103_MOESM11_ESM.zip › Dataset EV10/plastid_genome_phylogeny_files/protein concatenation/single gene trees/rbcL.treefile]

#NEXUS
begin taxa;
	dimensions ntax=38;
	taxlabels
	Chondrus_crispus_plastid-rbcL
	Chrysochromulina_parva_chloroplast-rbcL
	Chrysochromulina_polylepis_Strain_CCMP1757_rL_CAMPEP_0183018432
	Chrysochromulina_sp_CCMP291_chloroplast-rbcL
	'Chrysotila_carterae_YP_010596504.1_ribulose-1'
	'Chrysotila_dentata_MZ819921.1|rbcL__101422'
	Cyanidioschyzon_merolae_strain10D_chloroplast-rbcL
	'Dicrateria_rotunda_BAB20786.1_ribulose-1'
	Ectocarpus-siliculosus-chloroplast-rbcL
	Emiliania_huxleyi_CCMP1516_plastid-rbcL
	Emiliania_huxleyi_Strain_PLYM219_rL_CAMPEP_0181852384
	Galdieria_sulphuraria_strain074W_plastid-rbcL
	'Gephyrocapsa_oceanica_YP_010393370.1_ribulose-1'
	Guillardia_theta_chloroplast-rbcL
	Heterosigma_akashiwo_chloroplast-rbcL
	Isochrysis_galbana_Strain_CCMP1323_rL_CAMPEP_0179747440
	'Isochrysis_sp._SAG_927-2_AAM62091.1_ribulose-1'
	Karenia_brevis-rbcL[&!color=#cc0099]
	Karenia_mikimotoi-rbcL[&!color=#cc0099]
	Karlodinium-armiger-rbcL-relaxed[&!color=#cc0099]
	Karlodinium_veneficum-rbcL[&!color=#cc0099]
	Kpapi_DN3794_c0_g1_i1[&!color=#cc0099]
	Nannochloropsis-gaditana-chloroplast-rbcL
	Ochromonas-CCMP1393-plastid-rbcL
	'Pavlova_gyrans_AAM62092.1_ribulose-1'
	Pavlova_lutheri_chloroplast-rbcL
	'Pavlova_sp._Strain_CCMP459_L_CAMPEP_0185193168'
	Phaeocystis_antarctica_strain_CCMP1374_plastid-rbcL
	Phaeocystis_globosa_strain_Pg-G_A_chloroplast-rbcL
	Phaeodactylum_tricornutum_chloroplast-rbcL
	Porphyra_purpurea_chloroplast-rbcL
	Porphyridium_purpureum_chloroplast-rbcL
	'Prymnesium_parvum_BAB20788.1_ribulose-1'
	Prymnesium_parvum_Strain_Texoma1_rL_CAMPEP_0195649006
	Rhodomonas_salina_chloroplast-rbcL
	Thalassiosira_pseudonana_chloroplast-rbcL
	'Tisochrysis_lutea_YP_009550191.1_ribulose-1'
	rbcL_Takayama-PCR[&!color=#cc0099]
;
end;

begin trees;
	tree tree_1 = [&R] (rbcL_Takayama-PCR:0.07857,((((Karlodinium-armiger-rbcL-relaxed:0.048313,Chrysochromulina_polylepis_Strain_CCMP1757_rL_CAMPEP_0183018432:0.012235)[&label=84]:0.01143,('Prymnesium_parvum_BAB20788.1_ribulose-1':0.01444,Prymnesium_parvum_Strain_Texoma1_rL_CAMPEP_0195649006:0.019576)[&label=77]:0.00462)[&label=67]:0.008645,(Chrysochromulina_parva_chloroplast-rbcL:1.0E-6,Chrysochromulina_sp_CCMP291_chloroplast-rbcL:1.0E-6)[&label=100]:0.039758)[&label=70]:0.01759,((((Kpapi_DN3794_c0_g1_i1:0.22425,(Karenia_brevis-rbcL:0.085145,Karenia_mikimotoi-rbcL:0.127328)[&label=98]:0.080437)[&label=100]:0.131768,Karlodinium_veneficum-rbcL:0.266201)[&label=76]:0.02993,((((Cyanidioschyzon_merolae_strain10D_chloroplast-rbcL:0.06559,Galdieria_sulphuraria_strain074W_plastid-rbcL:0.122973)[&label=92]:0.048194,((Ectocarpus-siliculosus-chloroplast-rbcL:0.112335,(Heterosigma_akashiwo_chloroplast-rbcL:0.080745,(Phaeodactylum_tricornutum_chloroplast-rbcL:0.051797,Thalassiosira_pseudonana_chloroplast-rbcL:0.051918)[&label=100]:0.065837)[&label=86]:0.015737)[&label=88]:0.017344,(Nannochloropsis-gaditana-chloroplast-rbcL:0.106477,Ochromonas-CCMP1393-plastid-rbcL:0.213964)[&label=73]:0.016061)[&label=70]:0.02714)[&label=72]:0.033056,((Chondrus_crispus_plastid-rbcL:0.075328,Porphyra_purpurea_chloroplast-rbcL:0.045899)[&label=65]:0.03028,Porphyridium_purpureum_chloroplast-rbcL:0.053846)[&label=48]:0.014183)[&label=52]:0.009523,((Guillardia_theta_chloroplast-rbcL:0.013895,Rhodomonas_salina_chloroplast-rbcL:0.043212)[&label=100]:0.076658,(Pavlova_lutheri_chloroplast-rbcL:0.025403,('Pavlova_gyrans_AAM62092.1_ribulose-1':0.00981,'Pavlova_sp._Strain_CCMP459_L_CAMPEP_0185193168':0.017945)[&label=97]:0.007437)[&label=100]:0.029418)[&label=69]:0.012016)[&label=98]:0.026457)[&label=87]:0.039248,(((((Emiliania_huxleyi_CCMP1516_plastid-rbcL:1.0E-6,'Gephyrocapsa_oceanica_YP_010393370.1_ribulose-1':1.0E-6)[&label=57]:1.0E-6,Emiliania_huxleyi_Strain_PLYM219_rL_CAMPEP_0181852384:1.0E-6)[&label=100]:0.028383,'Dicrateria_rotunda_BAB20786.1_ribulose-1':0.034473)[&label=53]:0.011741,('Tisochrysis_lutea_YP_009550191.1_ribulose-1':0.025678,('Isochrysis_sp._SAG_927-2_AAM62091.1_ribulose-1':1.0E-6,Isochrysis_galbana_Strain_CCMP1323_rL_CAMPEP_0179747440:1.0E-6)[&label=100]:0.017183)[&label=98]:0.020073)[&label=84]:0.022138,('Chrysotila_carterae_YP_010596504.1_ribulose-1':1.0E-6,'Chrysotila_dentata_MZ819921.1|rbcL__101422':1.0E-6)[&label=100]:0.01806)[&label=23]:0.006882)[&label=22]:0.005983)[&label=37]:0.01719,(Phaeocystis_antarctica_strain_CCMP1374_plastid-rbcL:0.002045,Phaeocystis_globosa_strain_Pg-G_A_chloroplast-rbcL:1.0E-6)[&label=100]:0.02135);
end;

begin figtree;
	set appearance.backgroundColorAttribute="Default";
	set appearance.backgroundColour=#ffffff;
	set appearance.branchColorAttribute="User selection";
	set appearance.branchColorGradient=false;
	set appearance.branchLineWidth=1.0;
	set appearance.branchMinLineWidth=0.0;
	set appearance.branchWidthAttribute="Fixed";
	set appearance.foregroundColour=#000000;
	set appearance.hilightingGradient=false;
	set appearance.selectionColour=#2d3680;
	set branchLabels.colorAttribute="User selection";
	set branchLabels.displayAttribute="label";
	set branchLabels.fontName="Calibri";
	set branchLabels.fontSize=12;
	set branchLabels.fontStyle=0;
	set branchLabels.isShown=true;
	set branchLabels.significantDigits=4;
	set layout.expansion=0;
	set layout.layoutType="RECTILINEAR";
	set layout.zoom=0;
	set legend.attribute="label";
	set legend.fontSize=10.0;
	set legend.isShown=false;
	set legend.significantDigits=4;
	set nodeBars.barWidth=4.0;
	set nodeBars.displayAttribute=null;
	set nodeBars.isShown=false;
	set nodeLabels.colorAttribute="User selection";
	set nodeLabels.displayAttribute="Node ages";
	set nodeLabels.fontName="Agency FB";
	set nodeLabels.fontSize=8;
	set nodeLabels.fontStyle=0;
	set nodeLabels.isShown=false;
	set nodeLabels.significantDigits=4;
	set nodeShapeExternal.colourAttribute="User selection";
	set nodeShapeExternal.isShown=false;
	set nodeShapeExternal.minSize=10.0;
	set nodeShapeExternal.scaleType=Width;
	set nodeShapeExternal.shapeType=Circle;
	set nodeShapeExternal.size=4.0;
	set nodeShapeExternal.sizeAttribute="Fixed";
	set nodeShapeInternal.colourAttribute="User selection";
	set nodeShapeInternal.isShown=false;
	set nodeShapeInternal.minSize=10.0;
	set nodeShapeInternal.scaleType=Width;
	set nodeShapeInternal.shapeType=Circle;
	set nodeShapeInternal.size=4.0;
	set nodeShapeInternal.sizeAttribute="Fixed";
	set polarLayout.alignTipLabels=false;
	set polarLayout.angularRange=0;
	set polarLayout.rootAngle=0;
	set polarLayout.rootLength=100;
	set polarLayout.showRoot=true;
	set radialLayout.spread=0.0;
	set rectilinearLayout.alignTipLabels=false;
	set rectilinearLayout.curvature=0;
	set rectilinearLayout.rootLength=100;
	set scale.offsetAge=0.0;
	set scale.rootAge=1.0;
	set scale.scaleFactor=1.0;
	set scale.scaleRoot=false;
	set scaleAxis.automaticScale=true;
	set scaleAxis.fontSize=8.0;
	set scaleAxis.isShown=false;
	set scaleAxis.lineWidth=1.0;
	set scaleAxis.majorTicks=1.0;
	set scaleAxis.minorTicks=0.5;
	set scaleAxis.origin=0.0;
	set scaleAxis.reverseAxis=false;
	set scaleAxis.showGrid=true;
	set scaleBar.automaticScale=true;
	set scaleBar.fontSize=10.0;
	set scaleBar.isShown=true;
	set scaleBar.lineWidth=1.0;
	set scaleBar.scaleRange=0.0;
	set tipLabels.colorAttribute="User selection";
	set tipLabels.displayAttribute="Names";
	set tipLabels.fontName="Calibri";
	set tipLabels.fontSize=12;
	set tipLabels.fontStyle=0;
	set tipLabels.isShown=true;
	set tipLabels.significantDigits=4;
	set trees.order=false;
	set trees.orderType="increasing";
	set trees.rooting=true;
	set trees.rootingType="User Selection";
	set trees.transform=false;
	set trees.transformType="cladogram";
end;
