# Supplementary material for: New plastids, old proteins: repeated endosymbiotic acquisitions in kareniacean dinoflagellates
Source: EMBO Rep. 2024 Mar 18;25(4):16. doi: 10.1038/s44319-024-00103-y (PMC11014865; doi:10.1038/s44319-024-00103-y)
Supplement: Supplementary file 11 — Dataset EV10 [file 44319_2024_103_MOESM11_ESM.zip › Dataset EV10/plastid_genome_phylogeny_files/protein concatenation/trimmed alignments/psaA-enriched-trimmed.fasta]

>Takayama-helix-psaA_consensus
------------------------------------------------------------
------------------------------------------QSSQIVWPVVGQEILNGD
VGGGLLGVQVTSGFFELWRASGITNEIELYWTAVGALFMSALMVFSGWFHYHKEAPNLEW
FQDVESMLNHHLSGLLGLGCLSWSGHQIHISLPINKLLDAGVAPQDIPRPDEFLFNQDLM
AELYPSFKKGLLPFFTMNWNEYSDFLTFKGGLNPITGSLWLTDQTHHHLALSVLFMFSGH
MYHTNWWIGHSMKEILEAHEGVFTGQGHKGLFEILTTSWHAQLAINLAVLGSLSIIVAHH
MYAMPAYPYIGVDYPTQLSLFTHHMWIGGFCVCGAGAHASIFLVRDYNPIDSYNNLLGRV
LQHRDAIISHLNWVCIFLGIHSFGLYIHNDTLQALGRPQDMFADKAIQLQPIFAQWIQSL
HTLAPGNTAPNALTTSSYVFGGNVVAINGKIAIMPISLGTADFMIHHIHAFTIHVTVLIL
LKGTLFARSSRLIPDKASLGFRFPCDGPGRGGTCQVSAWDHVFLGLFWMYNSISIVIFHF
SWKIQSDVWGVITNTGKISHITSGNFQTSSLTVNGWLRDFLWSQASQVIQSYGSSSSAYG
LIFLGAHFIW--------------------------------------------------
---------------------
>Karlodinium-armiger-psaA_consensus
------------------------------------------------------------
------------------------------------------------------------
------------------------------------------------------------
------------------------------------------------------------
------------------------------------------------------------
------------------------------------------------------------
------------------------------------------------------------
----------LNWVCIFLGTHSFGLYIHNDTMRALGRPQDTFSDQAIQLQPIFAKWVQSL
HTLAPGSTAPNALATSSYAFGGDIVAVNGKIAMMPIQLGTADFMVHHIHAFTIHVTVLIL
LKGTLFARSSRLIPDKANLGFRFPCDGPGRGGTCQVSAWDHVFLGLFWMYNCISVVIFHF
SWKMQSDVWGTISSAGKISHITGGNFGKSALSINGWLRDFLWSQASQVIQSYGSAVSAYG
LXFLGAHF----------------------------------------------------
---------------------
>Karenia-papillionacea-psaA_consensus
------------------------------------------------------------
------------------------------------------PSSQFVWPIVGQEILNGD
LGGGFSGIRITSGWFQLWRACGITTEAELYWTAMGGLVLSATMMIAGWYHYHESAPDLDW
FQNAESMMNHHLAGLLGLGCLSWSGHQIHVSLPINKLLDAGVEANVIPLPHKLLFDQAKM
ANLYPSFKEGLTPFFALQWYKYSDFLTFRGGVNPVTGSLWLSDTAHHHLALSVLFIISGH
MYRTNWGIGHSMREILEAHKGPFTGEGHKGLYEILTTSWHAQLAINLAMLGSTSILVAHH
MYAMPPYPYIGVDYPTQLSLFTHHMWIGGFCIVGGGAHAALYMVREYSPVLSYNNLLDRV
LRHRDSIIAHLNWVSIFLGTHSFGLYIHNDTMQALGRPYDEFGDRAIQLQPIFAKWIQAI
HSAAKGAHAPIS------AFGGAVAAVNGRISTMPIFLGTSDFXVHHIHAFNIHVATLIL
LKGVLFARSSRLIXDKARLGFRFPCDGPGRGGTCQVSAWDHVFLGLF-------------
------------------------------------------------------------
------------------------------------------------------------
---------------------
>Karenia_brevis_CCMP2229_psaA_consensus
------------------------------KGPKSTTWIWNLHADAHDFDAHTNSLQSLS
RKIYSAHFGQLSLILLWLAGMWFHGARFSNYIAWLSDPTGLTPMAQSVWPVVGQDLLNSD
GGGGTLGLPFTAGWFPLWRACGITSEAQLFSTACSGLVLAALTALGGWYHYHRSAPSLDW
FXHAQTMLVHHLTGLLGLGCLSWAGHQIHVSLPINSLLDAGVDIRILPTPAALLFDRGYL
ENLYPSFKQGLTPLLSGHWAAYTDFLTFKGGLNPITGGLWLTDVAHHHLALALLFLIAGH
MYRTSFPIGHNISAIHAAHKGPLTGAGHNGLYTILTTSWHSQLALNLALLGSTTILVAHH
MYAMPPYPFIALQYATQLSLFTHHMWIGGFLIVGAGAHASIFMTRDYTPTASPTNLLERV
LLHRTTILAHLNWVCIFLGTHSFGLYAHNDTMRALGRPTDTFGDGSIALSPIFAKCIQAL
HSVAPGNTAPHAISVSSYVFGAGTIAVNGRIAIQPLYLGTADFMIHHIHAFQIHVATLIL
LKGVLFARSSGLIPDKYRLGFRFPCDGPGRGGTCQVSPWDHVFLGLFWMYNCISITIFHF
YWKMQSDVWGTITSSGRVSHITNGNFSSGSLTVNGWLRDFLWSQSSQVIQSYGTPASAYG
LIFLGAHFIWAFSLMFLFSGRGYWQELIDTLVWAHRKVRSPSISPRALSITTGRSVGVAH
YLLGGIGTTWSFFLARATTT-
>Karenia_mikimotoi-psaA
VRTTFAFAKDPVATSFSKWSQPGHFTXKLAKGPKTTTWLWNLHADAHDFDAQTSSLETIS
RKIFSAHFGHLSIILLWISGMWFHGARFSNYAAWLRDPTGVNPTAQSVWPVVGQEILNAD
VGGGVSGIRITSGWFPLWRSCGITSEAQLFATAYAGLVLAAIMMVAGWYHYHKSAPSLDW
FQNVQAMLAHHLTGLLGLGCLSWAGHQIHISLPINFLLDAGVDLRVIPTPASLLFNRTYL
ENLYPSFADGLWPFFTGAWANYSDFLTFKGGLNPVTGGLWLTDIAHHHLALSVIFLFAGH
MYRTAWPIGHNMQNLLAAHKGPLTGAGHTALDTILTSSWHAQLAINLAMMGSLSILVAHH
MYAMPPYPFLAIDYATQLSLFVHHMWIGGFLIVGAGAHAALFMTRDYSPTSSPTNLLDRV
LLHRTTLIAHLNWVCIFLGTHSFGLYAHNDTMRALGRPQDTFSDGAISLSPIFAKWIQAL
HAEAPGTTAPNALAVSSYVFGSGTIAVNGRIAIQPIFLGTADFMIHHIHAFQIHVATLIL
LKGVLFARSSALIPDKHRLGFRFPCDGPGRGGTCQVSPWDHVFLGLFWMYNCISITIFHF
SWKMQSDVWGTITPSQAISHLTNGNFARSSITVNGWLRDFLWAQSSAVIQSYGTPASAYA
LIFLAAHFTWAFSLMFLFSGRGYWQELIEAIVWAHRKTRSPMIQPRALSITMGRSVGVAH
YLLGGIGTTWAFFLARATTTR
>Karlodinium_psaA1
--------------------EPGHFSTTLAKGGKTTTWIWNLHADVHDFDLQTASLEEIS
RKIFSAHFGQLAIILLWISGMFFHGARFSNYSAWLNSPTSVLPSAHIVWPVVGQEILNGD
VGGGVYGIRITSGFFGLWRAAGIVTEDELYWTSIGGLLLSGTLIFAGWLHYHKFAPKVEW
FQNAESMLNHHLSGLLGLGCLSWSGHQIHVSLPINYALDEGIAPADIPLPHQFLFDQELM
GQFYPSFKDGLIPFFSLNWAHYSDFLTFKGGLNPLTGSLWLGDVAHHHLALSVLFILSGH
MYKTNWGIGHRIQDILEGHKGPLTGNGHDGLYEILTNSWHAQLAINLAMLGSVSIIVAHH
MYAMPPYPYLSTDYLTTLSLFTHHQWIGGFLICGAGAHASLFMVRDYYPIWAYDNLLDRV
LKHRDTIIAHLNWVCIFLGCHSFGLYIHNDVMFALGRWGDAFSDGAIRLQPIFAQCIQLL
HASAP--TAPNVLIISSYVFGGGSLLVNGRVAMGAIALGTNDFMIHHIHAFNIHVSTLIL
LKGVLFARNSNLIPDKAEMGFRFPCDGPGRGGTCQISPWDHVFLALFWMYNTISIVIFHF
SWELFSCVWGELSSDGT-------------------------------------------
------------TILPL--------EILENI--------------RRL------------
---------------------
>Cyanidioschyzon_merolae_strain10D_chloroplast-psaA
KQVKVVVDRDVVPTSFEKWAKPGHFSRSLAKGPKTTTWIWNLHADAHDFDSHTSSLEEVS
RKIFSAHFGQLAIIFIWLSGMYFHGARFSNYVAWLSNPTGIKPSAQVVWPIVGQQILNAD
VGGGMQGIQITSGLFQLWRASGIVNELQLYVTALGGLGMAGLMIFAGWFHYHKAAPKLEW
FQNVESMLNHHLAGLLGLGSLSWAGHQIHVSLPINKLLDAGVAPSSIPLPHEFILNRNLM
AELYPSFQQGLVPFFTLNWKQYSDILTFKGGLSPVTGGLWLTDVAHHHLAIAVLFLVAGH
MYRTNWGIGHSIKQILEAHKGPLTGEGHKGLYEILTTSWHANLAINLAMLGSLSIIVAHH
MYAMPPYPYLATDYPTQLSLFTHHMWIGGFCIVGAGAHAAIYMVRDYSPTVNFNNVLDRM
IRHRDAIISHLNWVCIFLGMHSFGLYIHNDTMRALGRAQDMFSDTAIQLQPVFAQWIQQI
HTLAPGNTAVNALATASYAFGADTVTVGSKIAMMPIKLGTADFMVHHIHAFTIHVTTLIL
LKGVLYARNSRLIPDKANLGFRFPCDGPGRGGTCQVSAWDHVFLGLFWMYNALSIVIFHF
SWKMQSDVWGTVTSNGAISHITGGNFAQSAITINGWLRDFLWAQASQVIQSYGSSLSAYG
LMFLGAHFVWAFSLMFLFSGRGYWQELIESIVWAHNKLKAPAIAPRALSITQGRAVGVAH
YLLGGIATTWAFFLARIIAVG
>Ectocarpus-siliculosus-chloroplast-psaA
DKVKVLVDRNTVTTSFEKWAKPGHFSRTLSKGPKTTTWIWNLHADAHDFDSQTNSLEEVS
RKIFSAHFGQLSIIFLWISGMHFHGAYFSNYLAWLNNPISIKPSAQVVWPIVGQEILNGD
VGGNFQGVQITSGFFQLWRAEGITSEIELYWTAIGGLIMSGLMLFGGWFHYHKAAPKLEW
FQNAESMLNHHLSGLLGLGCLAWSGHQIHIALPINKLLDAGVASQEIPLPYEFIINRELI
GQLYPSFKKGLVPFFSFNWSEYSDFLTFKGGLNPVTGGLWLSDTAHHHLALAVLFIVAGH
MYRTNWGIGHSMREILEAHKGPFTGAGHTGLYEILTTSWHAQLAINLAMMGSLSIIVAHH
MYAMPPYPYIATDYATQLSLFTHHMWIGGFCIVGGAAHGAIFMVRDYNPAKNYNNLLDRV
VRHRDSIISHLNWVCIFLGFHSFGLYIHNDTMRALGRAPDMFSDTGIPLKPIFAQAIQNL
HLLAPGSTAPNALTTASYVFGGDIVSVGSKIAIMPIKLSTADFMVHHIHAFTIHVTVLIL
LKGVLYARSSKLIPDKANLGFRFPCDGPGRGGTCQVSAWDHIFLGLFWMYNSISVVIFHF
SWKMQSDVWGSVTPTGTVSHITGGNFAQSALTINGWLRDFLWAQASQVIQSYGSALSAYG
LIFLGAHFIWAFSLMFLFSGRGYWQELIESIVWAHNKIKAPAIQPRALSITQGRAVGLAH
YLLGGIGTTWSFFLARIISVG
>Emiliania_huxleyi_CCMP1516_plastid-psaA
SKVRVIVDKDPVATSFEKWAQPGHFSRTLAKGPKTTTWIWNLHADAHDFDSQTSSLEDIS
RKIFSAHFGQLAIIFLWVSQAYFHGARFSNYSAWLLNPTSIKPSAQVVWPVVGQEILNGD
VGGGFSGVQITSGVFQMWRASGITNETELYWTAMGGLMMSALMVFAGWFHYHKAAPKLEW
FQNVESMMNHHLAGLLGLGCLSWSGHQIHISLPINKLLDAGVAPQEIPLPHELLFNQDLM
AQLYPSFKKGLLPFFTLNWGEYSDFLTFKGGLNPITGSLWLSDTAHHHLALAVLFIFAGH
MYRTNWGIGHSMKEILEAHKGPLTGEGHKGLYEILTTSWHAQLAINLAMMGSLSIIVAHH
MYAMPPYPYIAVDYPTQLSLFTHHMWIGGFCVCGAAAHGAIFMVRDYSPVQSYNNLLDRV
LRHRDAIISHLNWVCIFLGTHSFGLYIHNDTMRALGRPQDMFSDKAIQLQPIFAKWVQSL
HTLAPGNTAPNSLATASYAFGGDVVAVNGKIAMMPIQLGTADFLVHHIHAFTIHVTVLIL
LKGVLFARSSRLIPDKANLGFRFPCDGPGRGGTCQVSAWDHIFLGLFWMYNCISVVIFHF
SWKMQSDVWGTISEKGKITHITGGNFANSALTINGWLRDFLWSQASQVIQSYGSALSAYG
IIFLGAHFIWAFSLMFLFSGRGYWQELIESVVWAHNKLKAPAIQPRALSITQGRAVGLAH
YLLGGIGTTWSFFLARIISVG
>Galdieria_sulphuraria_strain074W_plastid-psaA
KKAKVLIDRNVVPTNFEKWSKPGHFSRSLAKGPKTTTWIWNLHADAHDFDSHTNSLEEIS
RKIFSAHFGQLAVIFIWLSGMYFHGAKFSNYVAWLNNPINIKPSAQVVWPIIGQEILNAD
VGGGFQGIQITSGLFQLWRASGITNEMQLYVTAIGGLFMASLMLFAGWFHYHKAAPKLEW
FQNVESMLNHHLAGLLGLGSLGWTGHLIHVSLPINKLLDSGIVPAQIPLPHEFILNRNLM
SELYPSFNKGLLPFFTLNWNEYNDFLTFKGGLNPVTGGLWLTDIAHHHLAIAVIFIIAGH
MYRTNWSIGHSLKEILDAHKGPFTGEGHRGLFEILTTSWHAQLAINLAMLGSLSIIVAHH
MYAMPPYPYLATDYPTQLSLFTHHMWIGGFCIVGAGAHAAIFMVRDYSPAQNYNNLLDRV
IRHRDAIISHLNWVCIFLGFHSFGLYIHNDTMRALGRPQDMFSDVAIQLQPIFAQWIQNC
HSIAPGNTAPNVLATTSYVFGGDIISVGNKIAIMPMSLGTADFMVHHIHAFTIHVTALIL
LKGVLFARNSRLIPDKANLGFRFPCDGPGRGGTCQVSGWDHVFLGLFWMYNSLSIVIFHF
SWKMQSDVWGTISSSGDISHITRGNFAQSAITINGWLRDFLWAQASQVIQSYGSSSSAYG
LMFLGAHFVWAFSLMFLFSGRGYWQELIESIVWAHNKLKAPSIQPRALSITQGRAVGVAH
YLLGGIATTWAFFLARIIAIG
>Guillardia_theta_chloroplast-psaA
KKVNVVVDRNPVSTSFEKWGQPGHFSRTLAKGPKTTTWIWNLHADAHDFDSHTSSLEDIS
RKIFSAHFGQLSIIFLWISGMHFHGARFSNYSAWLSNPTTVKPSAQVVWPIVGQEILNGD
VGGGFQGVQVTSGFFQIWRAEGITSEVELYWCAVAGLLMSGLMIFAGWFHYHKAAPKLEW
FQNAESMLNHHLSGLLGLGCLSWAGHQIHVGLPINKLLDAGVAPQEIPLPHEFLMNRDLM
AQLYPSFNKGLIPFFSLNWSEYSDFLTFKGGLNPVTGGLWLSDTAHHHLALAVLFIVAGH
MYRTNWGIGHSMKEILEAHKGPFTGEGHKGLYEILITSWHSQLAINLAMMGSLSIIVAHH
MYAMPAYPFIATDYPTQLSIFTHHMWIGGFCICGAAAHAGIFMVRDYNPAQNYNNLLDRV
IRHRDAIISHLNWICIFLGFHSFGLYIHNDTMRALGRTQDMFSDTAIQLKPVFAQWVQNI
HTIAPGNTTPNALATASYAFGGDVISVGNKVAMMPISLGTADFMVHHIHAFTIHVTVLIL
LKGVLFSRNSRLIPDKANLGFRFPCDGPGRGGTCQSSAWDSVFLGLFWMYNCISVVIFHF
SWKMQSDVWGTVQNDGTVTHITGGNFAQSSITINGWLRDFLWAEASQVIQSYGSALSAYG
LIFLGAHFIWAFSLMFLFSGRGYWQELIESIVWAHNKLHAPAIQPRALSITQGRAVGLAH
YLLGGIGTTWAFFLARIISVG
>Heterosigma_akashiwo_chloroplast-psaA
KKVRVIVDKNVVETSFEKWAKPGHFSRTLAKGPKTTTWIWNLHADAHDFDGNSNSLEDVS
RKIFSAHFGQLAIIFLWISGMHFHGAYFSNYLAWLNNPTGIKPSAQVVWPLVGQEILNAD
VGGNFQGVQITSGFFQIWRAEGITSEVELYWTAIGGLVMSSLMLFAGWFHYHKAAPKLEW
FQNAESMLNHHLSGLLGLGCLSWSGHQIHIALPINKLLDAGVAPQEIPLPHEFLVNRELI
GQLYPSFNKGLQPFFSGNWGEYSDFLTFKGGLNPITGGLWLSDVAHHHLALAVLFIIAGH
MYKTNFGIGHSMKDILEAHKGPFTGEGHKGLYEVLTTSWHAQLAINLAMMGSLSIIVAHH
MYAMPPYPYIATDYPTQLSLFTHHMWIGGFCVTGAAAHAAIFMVRDYNAANNYNNLLDRV
IRHRDAIISHLNWVCIFLGFHSFGLYIHNDTMRALGRSQDMFSDKAIQLKPIFAQWVQSL
HTLAPGQTAPNALSTTSYAFGGDVVAVGSKIAMMPINLGTADFMVHHIHAFTIHVTVLIL
LKGVLYARSSKLIPDKANLGFRFPCDGPGRGGTCQVSAWDHVFLGLFWMYNSISVVIFHF
SWKMQSDVWGSISPTGAVSHITGGNFAQSSITINGWLRDFLWSQASQVIQSYGSALSAYG
LIFLGAHFIWAFSLMFLFSGRGYWQELIESVVWAHNKLKAPTIQPRALSITQGRAVGLAH
YLLGGIGTTWSFFLARIISVG
>Chondrus_crispus_plastid-psaA
KKVKVTVDKNVVSTSFEKWAKPGHFSRVLAKGPKTTTWIWNLHADAHDFDSHTSSLEEVS
RKIFSAHFGQLAIIFLWLSGMYFHGARFSNYVSWLSNPTIIKPSAQIVWPIVGQEILNGD
VGGGFQGVQITSGFFQLWRASGITTEVELYATAIGGLFMSALMVFAGWFHYHKAAPKLEW
FQNVESMMNHHLAGLLGLGCLSWAGHQIHIALPINKLLDAGIAPQELPLPHEFLVNRELM
SQLYPSFNKGIIPFFTLNWNEYSDFLTFKGGLNPVTGGLWLSDIAHHHLALAVLFLVAGH
MYRTNWGIGHSMKEILEAHKGPFTGEGHKGLYEILTTSWHAQLAINLAMMGSLSIIVAHH
MYAMPPYPYIATDYPTQLSLFTHHMWIGGFCIVGAGAHASIFMVRDYNPAQNYNNVLDRI
IRHRDAIISHLNWVCIFLGFHSFGLYVHNDTMRALGRSQDMFSDTAIQLQPIFAQWVQNI
HTLAPSNTSPNSLATASYAFGGEVITIGNKIAMMPISLGTADFMVHHIHAFTIHVTVLIL
VKGFLFSRNSRLIPDKSNLGFRFPCDGPGRGGTCQVSGWDHVFLGLFWMYNSLSIAIFHF
SWKMQSDVWGSVTTSGKVSHITGGNFAQSAITINGWLRDFLWAQASQVIQSYGSALSAYG
LIFLGAHFIWAFSLMFLFSGRGYWQELIESIVWAHNKVKAPSIQPRALSITQGRAVGVAH
YLLGGIGTTWAFFLARIISVG
>Chrysochromulina_parva_chloroplast-psaA
KKVKVVVDKNPVATSFEKWAQPGHFSRTLAKGPKTTTWIWNLHADAHDFDSQTSSLEDIS
RKIFSAHFGQLSLIVLWISGMYFHGARFSNYSAWLSSPTTIKPSAQVVWPVVGQEILNGD
VGGGFSGVQITSGFFQLWRASGITNETELYWTAMGGLLLSAALVFAGWFHYHKAAPKLEW
FQNVESMMNHHLAGLLGLGCLSWSGHQIHISLPVNKLLDAGVAPQEIPLPHELLFNQELM
GQLYPSFKKGLLPFFTLNWSEYSDFLTFKGGLNPITGSLWLSDTAHHHLALAVLFIFAGH
MYRTNWGIGHSMKEILEAHKGPLTGEGHKGLYEILTTSWHAQLAINLAMMGSLSIIVAHH
MYAMPPYPYIGIDYPTQLCLFTHHMWIGGFCVVGAGAHASIFMVRDYSPVQSYNNLLDRV
LRHRDAIISHLNWVCIFLGTHSFGLYIHNDTMRALGRPQDMFSDKAIQLQPIFAKWIQSL
HTLAPGSTAPNALATSSYAFGGDVVAVNGKIAMMPISLGTADFLVHHIHAFTIHVTVLIL
LKGTLFARSSRLIPDKANLGFRFPCDGPGRGGTCQVSAWDHVFLGLFWMYNSISVVIFHF
SWKMQSDVWGTISDSGKISHITGGNFANSALAINGWLRDFLWSQASQVIQSYGSALSAYG
LIFLGAHFIWAFSLMFLFSGRGYWQELIESIVWAHNKLKAPSIQPRALSITQGRAVGLAH
YLLGGIGTTWSFFHARIISVG
>Chrysochromulina_sp_CCMP291_chloroplast-psaA
KKVKVVVDKNPVATSFEKWAQPGHFSRTLAKGPKTTTWIWNLHADAHDFDSQTSSLEDIS
RKIFSAHFGQLSLIVLWISGMYFHGARFSNYSAWLSSPTTIKPSAQVVWPVVGQEILNGD
VGGGFSGVQITSGFFQLWRASGITNETELYWTAMGGLLLSAALVFAGWFHYHKAAPKLEW
FQNVESMMNHHLAGLLGLGCLSWSGHQIHISLPVNKLLDAGVAPQEIPLPHELLFNQELM
GQLYPSFKKGLLPFFTLNWSEYSDFLTFKGGLNPITGSLWLSDTAHHHLALAVLFIFAGH
MYRTNWGIGHSMKEILEAHKGPLTGEGHKGLYEILTTSWHAQLAINLAMMGSLSIIVAHH
MYAMPPYPYIGIDYPTQLCLFTHHMWIGGFCVVGAGAHASIFMVRDYSPVQSYNNLLDRV
LRHRDAIISHLNWVCIFLGTHSFGLYIHNDTMRALGRPQDMFSDKAIQLQPIFAKWIQSL
HTLAPGSTAPNALATSSYAFGGDVVAVNGKIAMMPISLGTADFLVHHIHAFTIHVTVLIL
LKGTLFARSSRLIPDKANLGFRFPCDGPGRGGTCQVSAWDHVFLGLFWMYNSISVVIFHF
SWKMQSDVWGTISDSGKISHITGGNFANSALAINGWLRDFLWSQASQVIQSYGSALSAYG
LIFLGAHFIWAFSLMFLFSGRGYWQELIESIVWAHNKLKAPSIQPRALSITQGRAVGLAH
YLLGGIGTTWSFFHARIISVG
>Nannochloropsis-gaditana-chloroplast-psaA
TRKSTIVDFNPVETSFEKWAKPGQFSRTLAKGPKTTTWIWNLHADAHDFDIQTNSLQEVS
RKIFSAHFGQLAVIFLWLSGMHFHGAYFSNYSAWLTNPTSTKPSAQIVWPIVGQEVLNAD
VGGNFQGIQITSGFFQLWRAEGITSEVELYWTAIGGLVASFLMLFAGWFHYHKAAPKLEW
FQNVESMLNHHLAGLLGLGSLSWAGHQIHVALPINKLLDLGVSPEEIPLPYEFILNRDLI
AQLYPSFNKGLTPFFTLNWGEYSDFLTFKGGLNPVTGGLWLTDTAHHHLAIAVLFIVAGH
MYKTNWFLGHSIKTILEAHKGPFTGEGHKGLYEILTTSWHAQLAINLALFGSLSIIVAHH
MYAMPPYPYIAIDYPTQLSLFTHHVWIGGFCIVGGAAHGAIFFVRDYNAANNYNNLVDRV
IRHRDAIISHLNWVCIFLGCHSFGLYVHNDTMRALGRSQDLFSDNAIALKPIFAQFIQNL
HTLAPGSTAPNALTTVSYAFGGDVISVGSKIAMMPISLGTADFLVHHIHAFTIHVTVLIL
LKGVLYSRNSRLIPDKANLGFRFPCDGPGRGGTCQVSAWDHVFLGLFWMYNSISIVIFHF
SWKMQSDVWGTVSPTGAVSHITGGNFAQSSITINGWLRDFLWSQAAQVVQSYGSSLSAYG
LIFLGAHFIWAFSLMFLFSGRGYWQELIESIVWAHNKLKAPSIQPRALSITQGRAVGLAH
YLLGGIGTTWAFFLARIISVG
>Ochromonas-CCMP1393-plastid-psaA
KKAQVLVDLNVVETSFEKWAKPGHFSRTLAKGPKTTTWIWNLHADAHDFDMQTKSLEDVS
RKIFSAHFGQLSIIFLWLSGMHLHGAYFSNYTSWLMNPLQIKPSAQSVWPIVGQEILNAD
VGGNFQGIQITSGFFQIWRAEGVTTQQQLYCIALGSLVMSGLMLFAGWFHYHKAAPKLEW
FQNAESMLNHHLSGLLGLGSLSWAGHQIHIGNPINKLLDSGMDPKDLPDPHELLINREFI
GSLYPSFKEGLVPFFTLDWSKYSDILTFKGGLNPTTASLWLTDVAHHHLAIAVLFIIAGH
MYRTNFGIGHSMKEILEAHKGPFTGNGHKGLYEVLTTSWHAQLAINLAMLGSLTIIIAHH
MYAMPPYPYIAIDYPTQLSLFTHHMWIGAFCIVGAGAHGSIFMVRDYDATLNYNNLLDRV
IRHRDAIISHLNWVSIFLGFHSFGLYIHNDTMQALGRPQDMFSDKAISLQPIFAQWIQGL
HTAAPGTTSPNALATASYIFGGDPVVLGSKIALVPMKLGTADFMVHHIHAFTIHVTALIL
FKGLLYARNSRLIPDKSNLGFRFPCDGPGRGGTCQVSGWDHVFLGLFWMYNTISVVIFHF
SWKMQSDIWGSVTPQGAITHITGGNFATSSTTINGWLRDFLWSQASQVIQSYGSALSAYG
LIFLGAHFIWAFSLMFLFSGRGYWQELIESIVWAHNKLKAPAIQPRALSITQGRAVGLAH
YLLGGIGTTWAFFLARIISVS
>Pavlova_lutheri_chloroplast-psaA
KTVKVSTEENPVATSFQKWGQPGHFSRSLAKGPKTTTWIWNLHADAHDFDAQTNSLEDVS
RKIFSAHFGQLSIIFLWISGMFFHGARFSNYAAWLSNPTAIKPSAQIVWPIVGQEILNGD
VGGGFQGVQITSGFFQIWRAAGITNEIELYWTAIGGLFMSGLMLFAGWFHYHKSAPKLEW
FQNVESMLNHHLAGLLGLGSLSWAGHQIHIALPINKLLDAGVAPQEIPLPHEFLANHELM
NQLYPSFKEGVKPFFTLSWGEYSDFLTFKSGLNPVTGGLWLSDTAHHHLAIACLFIIAGH
MYRTNWSIGHSLKDILEGHKGPFTGEGHKGLYEILTTSWHAQLAINLAMVGSLSIIVAHH
MYAMPPYPYLATDYATQLSLFTHHMWIGGFCVVGAGAHASIFMVRDYDPTQSYNNLLDRV
LRHRESIISHLNWVCIFLGMHSFGLYIHNDTMRALGRSKDMFSDSAIKLEPVFAQWIQSL
HTVANQGTAPNALATTSYAFGGDVISVNGKVAMMPIYLGTADFMVHHIHAFTIHVTVLIL
LKGTLFARSSRLIPDKANLGFRFPCDGPGRGGTCQVSAWDHVFLGLFWMYNSISIVIFHF
SWKMQSDVWGTVSPEGAVSHITGGNFTNSAITINGWLRDFLWAQASQVIQSYGSALSAYG
LIFLGAHFIWAFSLMFLFSGRGYWQELIESIVWAHNKLKAPSIQPRALSITQGRAVGLAH
YLLGGIGTTWAFFEARIISVG
>Phaeocystis_antarctica_strain_CCMP1374_plastid-psaA
SKVRVIVDKNPVATSFEKWAQPGHFSRTLAKGPKTTTWIWNLHADAHDFDSQTSSLEDIS
RKIFSAHFGQLSLIFIWISQAYFHGARFSNYSAWLSNPTTVKQSSQVVWPVVGQEILNGD
VGGGFSGVQVTSGFFELWRAAGITNETELYWTAMGALGMSALMVFAGWFHYHKAAPKLEW
FQNVESMMNHHLAGLLGLGCLSWSGHQIHISLPINKLLDAGVAPQEIPLPHELLFNQDLM
AQLYPSFKKGLLPFFTLNWSEYSDFLTFKGGLNPITGSLWLTDQAHHHLALAVLFIFAGH
MYRTNWSIGHSMKEILEAHKGPLTGEGHKGLFEILTTSWHAQLAINLAMVGSLSIIVAHH
MYAMPPYPYIGVDYPTQLSLFTHHMWIGGFCVCGAGAHASIFMVRDYSPVQSYNNLLDRV
LRHRDAIISHLNWVCIFLGTHSFGLYIHNDTMRALGRPQDMFSDKAIQLQPIFAQWVQSL
HTLAPGNTAPNALATSSYAFGGDVVAVNGKIAMMPITLGTADFMVHHIHAFTIHVTVLIL
LKGTLFARSSRLIPDKANLGFRFPCDGPGRGGTCQVSAWDHVFLGLFWMYNSISIVIFHF
SWKMQSDVWGTITSAGKISHITGGNFANSSLTINGWLRDFLWSQASQVIQSYGSALSAYG
LIFLGAHFIWAFSLMFLFSGRGYWQELIESIVWAHNKLKAPTIQPRALSITQGRAVGLAH
YLLGGIGTTWSFFLARIISVS
>Phaeocystis_globosa_strain_Pg-G_A_chloroplast-psaA
SKVRVIVDKNPVATSFEKWAQPGHFSRTLAKGPKTTTWIWNLHADAHDFDSQTSSLEDIS
RKIFSAHFGQLSLIFIWISQAYFHGARFSNYSAWLSNPTTVKQSSQVVWPVVGQEILNGD
VGGGFSGVQVTSGFFELWRAAGITNETELYWTAMGALGMSALMVFAGWFHYHKAAPKLEW
FQNVESMMNHHLAGLLGLGCLSWSGHQIHISLPINKLLDAGVAPQEIPLPHELLFNQDLM
AQLYPSFKKGLLPFFTLNWGEYSDFLTFKGGLNPITGSLWLTDQAHHHLALAVLFIFAGH
MYRTNWSIGHSMKEILEAHKGPLTGEGHKGLYEILTTSWHAQLAINLAMMGSLSIIVAHH
MYAMPPYPYIGVDYPTQLSLFTHHMWIGGFCVCGAGAHASIFMVRDYSPVQSYNNLLDRV
LRHRDAIISHLNWVCIFLGTHSFGLYVHNDTMRALGRPQDMFADKAIQLQPIFAQWVQSL
HTLAPGNTAPNALATSSYAFGGDVVAVNGKIAMMPITLGTADFMVHHIHAFTIHVTVLIL
LKGTLFARSSRLIPDKANLGFRFPCDGPGRGGTCQVSAWDHVFLGLFWMYNCISVVIFHF
SWKMQSDVWGTISSTGKISHITGGNFATSALTVNGWLRDFLWAQASQVIQSYGSAQSAYG
LIFLGAHFIWAFSLMFLFSGRGYWQELIESIVWAHNKLKAPTIQPRALSITQGRAVGLAH
YLLGGIGTTWSFFLARVISVQ
>Phaeodactylum_tricornutum_chloroplast-psaA
KNVQIFVEKDAVETSFAKWAQPGHFSRTLAKGPKTTTWIWNLHADAHDFDSQTSSLEEVS
RKIFSAHFGQLSVIFLWISGMHFHGAYFSNYSAWLTDPVNIKQSSQVVWPIVGQEILNGD
VGGNFQGIQTTSGWFQMWRAEGITSEVELYWIAIGGLAMSAIMLFAGWFHYHKAAPKLEW
FQNAESMMNHHLAGLLGLGCLSWSGHQIHVALPINKLLDAGVAPQEIPLPHEFLINRELM
SQLYPSFSKGLAPFFSGHWGEYSDFLTFKGGLNPVTGGLWLSDIAHHHLALAVLFIFAGH
MYRTNWGIGHSMKEILEAHKGPFTGEGHKGLYEILTTSWHAQLAINLAMMGSLSIIVAHH
MYAMPPYPYIATDYATQLSLFTHHMWIGGFCVTGGAAHAAIFMVRDYTPANNYNNLLDRV
LRHRDSIIAHLNWVCIFLGCHAFGFYIHNDTMRALGRPQDMFSDKAIQLQPIFAQWIQNI
HLLAPGTTAPNALATTSYAFGGEVVEVGGKIAMMPIQLGTADFMVHHIHAFTIHVTVLIL
LKGVLYARSSKLIPDKANLGFRFPCDGPGRGGTCQSSSWDHVFLGLFWMYNSISVVIFHF
SWKMQSDVWGTISPDGSISHITGGNFAKGAITINGWLRDFLWSQASQVIQSYGSAASAYG
LIFLGAHFIWAFSLMFLFSGRGYWQELIESIVWAHNKLNAPAIQPRALSITQGRAVGLAH
YLLGGIGTTWAFFLARAVSIS
>Porphyra_purpurea_chloroplast-psaA
KKVKISVDKNPVDTSFEKWAQPGHFSRTLAKGPKTTTWIWNLHADAHDFDSQTSSLEEVS
RKIFSAHFGQLAVIFLWLSGMYFHGARFSNYVAWLSNPTGIKPSAQVVWPIVGQEILNGD
VGGGFQGVQVTSGWFQLWRASGITTEFQLYCTAIGGLGMAALMLFAGWFHYHKAAPKLEW
FQNVESMMNHHLAGLLGLGCLGWAGHQIHLSLPINKLLDSGVSPQEIPLPHEFLINRELM
AQLYPSFSKGLVPFFTLNWAEYSDFLTFKGGLNPVTGGLWLSDTAHHHLALAVLFLAAGH
MYRTNWGIGHSMKEILEAHKGPFTGNGHEGLYEILTTSWHAQLAINLAMMGSLSIIVAHH
MYAMPPYPYIATDYPTQLSLFTHHMWIGGFCVVGAGAHASIFMVRDYNPAENYNNLLDRI
IRHRDAIVSHLNWVCIFLGFHSFGLYIHNDTMRALGRSQDMFSDTAIQLQPIFAQWVQSI
HTLAPGNTAPNALATASYAFGGEVVSVGNKVAMMPISLGTADFMVHHIHAFTIHVTVLIL
VKGFLFSRNSRLIPDKANLGFRFPCDGPGRGGTCQVSGWDHVFLGLFWMYNSLSVAIFHF
SWKMQSDVWGSVSPSGNVSHITGGNFAQSAITINGWLRDFLWAQASQVIQSYGSALSAYG
LIFLAAHFVWAFSLMFLFSGRGYWQELIESIVWAHNKIKAPAIQPRALSITQGRAVGVAH
YLLGGIGTTWAFFLARIISVG
>Porphyridium_purpureum_chloroplast-psaA
KKVRITVDKDPVETSFEKWAKPGHFSRTLAKGPKTTTWIWNLHADAHDFDGHTSSLEDVS
RKIFSAHFGQLSVIFLWLSGMYFHGARFSNYVAWLSNPTAIKPSAQVVWPIVGQDILNGD
VGGGFQGVQITSGFFQLWRASGITNEKQLYATAIGGLVMSALMLFAGWFHYHKAAPKLEW
FQNVESMMNHHLAGLLGLGCLSWAGHQIHVSLPINKLLDAGVAPSEIPLPHEFIVNRELM
AQLYPSFSKGLTPFFTLDWNAYSDFLTFKGGLNPITGGLWLSDTAHHHLALAVLFIVAGH
MYRTNWGIGHSMKEILEAHKGPFTGEGHKGLYEILTTSWHAQLAINLAMIGSLSIIVAHH
MYAMPPYPYIATDYPTQLSLFTHHMWIGGFCVTGAAAHGAIFMVRDYSPAQNYNNLLDRM
IRHRDAIISHLNWVCIFLGFHSFGLYIHNDTMRALGRSQDMFSDTAIQLQPIFAQWIQSI
HTLAPGNTAPNALAATSYAFGGDIVAVNGKIAMMPIALGTADFMVHHIHAFTIHVTVLIL
LKGVLFARNSRLIPDKANLGFRFPCDGPGRGGTCQVSAWDHVFLGLFWMYNSLSIVIFHF
SWKMQSDVWGSVTPNGAVSHITGGNFAQSAITINGWLRDFLWAQASQVIQSYGSALSAYG
LIFLGAHFVWAFSLMFLFSGRGYWQELIESIVWAHNKLKGPAIQPRALSITQGRAVGLAH
YLVGGIGTTWAFFLARIIAVG
>Rhodomonas_salina_chloroplast-psaA
KKVSITVDRDPVATSFEKWAQPGHFSRTLAKGPKTTTWIWNLHADVHDFDSHTNSLEDIS
RKIFSAHFGQLSIIFLWLSGMYFHGARFSNYSAWLSNPTAVKPSAQVVWPIVGQEVLNGD
VGGGFQGVQVTSGFFQIWRSSGITSEVELYWCALAGLIMSGLMIFAGWFHYHKAAPKLEW
FQNAESMLNHHLSGLLGLGCLSWAGHQIHVSLPVNKLLDAGVAPQEIPLPHEFLVNRDLM
AQLYPSFSKGLVPFFTLNWSEYSDFLTFKGGLNPVTGGLWLSDTAHHHLALAVLFIVAGH
MYRTNWGIGHSMKEILEAHKGPFTGEGHKGLYEILTTSWHAQLAINLAMLGSVSIIVAHH
MYAMPPYPYIATDYPTQLSIFTHHMWIGGFCVCGGAAHAGIFMVRDYNPAQNYNNLLDRV
IRHRDAIISHLNWICIFLGFHSFGLYIHNDTMRALGRTQDMFSDTAIQLKPVFAQWVQSI
HTLAPGNTTPNALATASYAFGGDVVAVGNKVAMMPISLGTADFMVHHIHAFTIHVTVLIL
LKGVLFSRNSRLIPDKANLGFRFPCDGPGRGGTCQSSAWDSVFLGLFWMYNCISVVIFHF
SWKMQSDVWGTVQSDGTVTHITGGNFAQSAITINGWLRDFLWAQASQVIQSYGSALSAYG
LIFLGAHFIWAFSLMFLFSGRGYWQELIESIVWAHNKLNAPAIQPRALSITQGRAVGLAH
YLLGGIGTTWAFFLARIISVG
>Thalassiosira_pseudonana_chloroplast-psaA
KNVQVFVEKDAVETSFAKWAQPGHFSRTLAKGPKTTTWIWNLHADAHDFDSQTSSLEEVS
RKIFSAHFGQLAIIFLWISGMHFHGAYFSNYSAWLTDPISIKQSSQVVWPIVGQEILNAD
VGGNFQGIQTTSGWFQMWRAEGITSEVELYWTAIGGLAMSAIMLFAGWFHYHKAAPKLEW
FQNAESMMNHHLAGLLGLGCLSWSGHQIHIALPINKLLDAGVSPQEIPLPHEFLINRDLM
AQLYPSFSKGLAPFFGGNWGEYSDFLTFKGGLNPVTGGLWLSDIAHHHLALSVLFIIAGH
MYRTNWGIGHNMKEILEAHKGPFTGEGHKGLYEILTTSWHAQLAINLAMMGSLSIIVAHH
MYAMPPYPYLATDYATQLSLFTHHMWIGGFCVVGGAAHGAIFMVRDYTPANNYNNLLDRV
LRHRDAIISHLNWVCIFLGCHAFGFYIHNDTMRALGRPQDMFSDKAIQLQPIFAQWIQNI
HLLAPGTTAPNALATTSYAFGGDVIEVGGKIAMMPIKLGTADFMVHHIHAFTIHVTVLIL
LKGVLYARSSKLIPDKANLGFRFPCDGPGRGGTCQSSSWDHVFLGLFWMYNSISVVIFHF
SWKMQSDVWGTITPDGAISHITGGNFAQSSITINGWLRDFLWSQASQVIQSYGSASSAYG
LIFLGAHFIWAFSLMFLFSGRGYWQELIESIVWAHNKLNAPTIQPRALSITQGRAVGLAH
YLLGGIGTTWAFFLARAISIT
>Tisochrysis_lutea_YP_009550154.1_PsaA_[]
SKVRVIVDKDPVATSFEKWAQPGHFSRTLAKGPKTTTWIWNLHADAHDFDSQTSSLEDIS
RKIFSAHFGQLAIIFLWVSQAYFHGARFSNYSAWLQNPTAIKPSAQVVWPIVGQEILNGD
VGGGFSGVQITSGVFQMWRASGITNETELYWTAMGGLVMSALMVFAGWFHYHKAAPKLEW
FQNVESMMNHHLAGLLGLGCLSWSGHQIHISLPINKLLDAGVAPQEIPLPHELLFNQDLM
AQLYPSFKKGLLPFFTLNWSEYSDFLTFKGGLNPITGSLWLSDTAHHHLALAVLFIFAGH
MYRTNWGIGHSMKEILEAHKGPLTGEGHKGLYEILTTSWHAQLAINLAMMGSLSIIVAHH
MYAMPPYPYIGVDYPTQLSLFTHHMWIGGFCICGAAAHGAIFMVRDYSPVQSYNNLLDRV
LRHRDAIISHLNWVCIFLGTHSFGFYIHNDTMRALGRPQDMFSDKAIQLQPIFAKWVQSL
HTLAPGSTAPNALATSSYAFGGDVVAVNGKIAMMPITLGTADFMVHHIHAFTIHVTVLIL
LKGVLFARSSRLIPDKANLGFRFPCDGPGRGGTCQVSAWDHIFLGLFWMYNCISVVIFHF
SWKMQSDVWGTISSSGKISHVTGGNFANSALTINGWLRDFLWSQASQVIQSYGSALSAYG
LIFLGAHFIWAFSLMFLFSGRGYWQELIESIVWAHNKLKAPAIQPRALSITQGRAVGLAH
YLLGGIGTTWSFFLARIISVG
>Gephyrocapsa_oceanica_YP_010393368.1_photosystem_I_P700_apoprotein_A1_[]
SKVRVIVDKDPVATSFEKWAQPGHFSRTLAKGPKTTTWIWNLHADAHDFDSQTSSLEDIS
RKIFSAHFGQLAIIFLWVSQAYFHGARFSNYSAWLLNPTSIKPSAQVVWPVVGQEILNGD
VGGGFSGVQITSGVFQMWRASGITNETELYWTAMGGLMMSALMVFAGWFHYHKAAPKLEW
FQNVESMMNHHLAGLLGLGCLSWSGHQIHISLPINKLLDAGVAPQEIPLPHELLFNQDLM
AQLYPSFKKGLLPFFTLNWGEYSDFLTFKGGLNPITGSLWLSDTAHHHLALAVLFIFAGH
MYRTNWGIGHSMKEILEAHKGPLTGEGHKGLYEILTTSWHAQLAINLAMMGSLSIIVAHH
MYAMPPYPYIAVDYPTQLSLFTHHMWIGGFCVCGAAAHGAIFMVRDYSPVQSYNNLLDRV
LRHRDAIISHLNWVCIFLGTHSFGLYIHNDTMRALGRPQDMFSDKAIQLQPIFAKWVQSL
HTLAPGNTAPNSLATASYAFGGDVVAVNGKIAMMPIQLGTADFLVHHIHAFTIHVTVLIL
LKGVLFARSSRLIPDKANLGFRFPCDGPGRGGTCQVSAWDHIFLGLFWMYNCISVVIFHF
SWKMQSDVWGTISEKGKITHITGGNFANSALTINGWLRDFLWSQASQVIQSYGSALSAYG
IIFLGAHFIWAFSLMFLFSGRGYWQELIESVVWAHNKLKAPAIQPRALSITQGRAVGLAH
YLLGGIGTTWSFFLARIISVG
>Chrysotila_carterae_YP_010596567.1_photosystem_I_P700_chlorophyll_a_apoprotein_A1_[]
KKVQVVVDKDPVVTSFEKWAQPGHFSRTLAKGPKTTTWIWNLHADAHDFDSQTSSLEDIS
RKIFSAHFGQLAIIFLWISGMYFHGARFSNYSAWLANPTTIKPSAQVVWPIVGQEILNGD
VGGGFAGVQITSGFFQLWRASGITNEIELYWTAIGGLIMSALMVFAGWFHYHKAAPKLEW
FQNAESMMNHHLAGLLGLGCLGWSGHQIHVSLPINKLLDAGVSPQEIPLPYELIFNQDLM
AQLYPSFKQGLVPFFTLNWSAYSDFLTFKGGLNPITGGLWLSDTAHHHLALSVLFIFAGH
MYRTNWGIGHSMKEILEAHKGPLTGEGHKGLYEILTTSWHAQLAINLAMMGSVSIIVAHH
MYAMPPYPYIGIDYPTQLSLFTHHMWIGGFCVCGAGAHASIFMVRDYSPVQSYNNLLDRV
LRHRDAIISHLNWVCIFLGTHSFGLYIHNDTMRALGRPQDMFSDKAIQLQPIFAQWVQSL
HTLAPGNTAPNALATTSYAFGGDVVAVNGKIAMMPIALGTADFLVHHIHAFTIHVTVLIL
LKGTLFARNSRLIPDKANLGFRFPCDGPGRGGTCQVSAWDHVFLGLFWMYNCISVVIFHF
SWKMQSDVWGTVSAAGKISHVTGGNFANSALTINGWLRDFLWSEASQVIQSYGSALSAYG
LIFLGAHFIWAFSLMFLFSGRGYWQELIESIVWAHSKLKAPAIQPRALSITQGRAVGLAH
YLLGGIGTTWSFFLARIISVG
>Prymnesium_parvum_AAM62030.1_photosystem_I_P700_chlorophyll_A_apoprotein_A1
------------------------------------------------------SLEDIS
RKIFSAHFGQLSIIFLWLSGMYFHGARFSNYSAWLSSPTTIKPSAQVVWPIVGQEILNGD
VGGGFSGVQVTSGWFQMWRASGITNETELYWTAIGGLVMSALMVFAGWFHYHKAAPKLEW
FQNAESMMNHHLAGLLGLGCLSWAGHQIHISLPINKLLDAGVSPQEIPLPHELLFNQDLM
GQLYPSFKKGLVPFFTLNWSEYSDFLTFKGGLNPITGSLWLSDTAHHHLALAVLFIFAGH
MYRTNWGIGHSMKEILEAHKGPLTGEGHKGLYEVLTTSWHAQLAINLAMVGSVSIIVAHH
MYAMPPYPYIAIDYPTQLSIFTHHMWIGGFCVVGAGTHAAIFMVRDYSPVQSYNNLLDRV
LRHRDAIISHLNWVCIFLGTHSFGLYIHNDTMRALGRPQDLFSDKAIQLQPIFAKWVQSL
HVLAPGNTAPNALATSSYAFGGDVVAVNGKIAMMPIPLG---------------------
------------------------------------------------------------
------------------------------------------------------------
------------------------------------------------------------
---------------------
>Isochrysis_sp._SAG_927-2_AAM62025.1_photosystem_I_P700_chlorophyll_A_apoprotein_A1
------------------------------------------------------SLEDIS
RKIFSAHFGQLAIIFLWVSQAYFHGARFSNYSAWLLNPTTIKPSAQVVWPIVGQEILNGD
VGGGFSGVQITSGVFQMWRASGITNETELYWTAMGGLVMSALMVFAGWFHYHKAAPKLEW
FQNVESMMNHHLAGLLGLGCLSWSGHQIHISLPINKLLDAGVAPQEIPLPHELLFNQDLM
AQLYPSFKKGLVPFFTLNWSEYSDFLTFKGGLNPITGSLWLSDTAHHHLALAVLFIFAGH
MYRTNWGIGHSMKEILEAHKGPLTGEGHKGLYEILTTSWHAQLAINLAMLGSVSIIVAHH
MYAMPPYPYIGVDYPTQLSLFTHHMWIGGFCVCGAAAHGAIFMVRDYSPVQSYNNLLDRV
LRHRDAIISHLNWVCIFLGTHSFGLYIHNDTMRALGRPQDMFSDKAIQLQPIFAKWIQSL
HTLAPGNTAPNALATSSNAFGGDVIAVNGKIAMMPINLG---------------------
------------------------------------------------------------
------------------------------------------------------------
------------------------------------------------------------
---------------------
>Pavlova_gyrans_AAM62026.1_photosystem_I_P700_chlorophyll_A_apoprotein_A1
------------------------------------------------------SLEDVS
RKIFSAHFGQLSIIFLWISGMFFHGARFSNYSAWLSNPTGIKPSAQIVWPIVGQEILNGD
VGGGFQGVQITSGFFQIWRAAGITNEVELYWTAIGGLVASGLMLFAGWFHYHKSAPKLEW
FQNVESMLNHHLAGLLGLGSLSWAGHQIHIALPINKLLDAGVSPQEIPLPHEFLTNHELM
NQLYPSFKQGLVPFFTLEWGAYSDFLTFKSGLNPVTGGLWLTDTAHHHLAIAVLFIIAGH
MYRTNWGIGHSLKEILEGHKGPFTGEGHKGLYEILTTSWHAQLAINLAMVGSLSIIVAHH
MYAMPPYPYIATDYATQLSLFTHHMWIGGFCVVGAGAHASIFMVRDYDPTQSYNNLLDRV
LRHREAIISHLNWVCIFLGMHSFGLYIHNDTMRALGRSKDMFSDSAIKLEPVFAKWIQSF
HTIANQGTAPNALATTSYAFGGDVVSVNGKVAMMPIYLG---------------------
------------------------------------------------------------
------------------------------------------------------------
------------------------------------------------------------
---------------------
>Chrysotila_dentata_MZ819921.1|psaA_[33132
KKVQVVVDKDPVVTSFEKWAQPGHFSRTLAKGPKTTTWIWNLHADAHDFDSQTSSLEDIS
RKIFSAHFGQLAIIFLWISGMYFHGARFSNYSAWLANPTTIKPSAQVVWPIVGQEILNGD
VGGGFAGVQITSGFFQLWRASGITNEIELYWTAIGGLIMSALMVFAGWFHYHKAAPKLEW
FQNAESMMNHHLAGLLGLGCLGWSGHQIHVSLPINKLLDAGVSPQEIPLPYELIFNQDLM
AQLYPSFKQGLVPFFTLNWSAYSDFLTFKGGLNPITGGLWLSDTAHHHLALSVLFIFAGH
MYRTNWGIGHSMKEILEAHKGPLTGEGHKGLYEILTTSWHAQLAINLAMMGSVSIIVAHH
MYAMPPYPYIGIDYPTQLSLFTHHMWIGGFCVCGAGAHASIFMVRDYSPVQSYNNLLDRV
LRHRDAIISHLNWVCIFLGTHSFGLYIHNDTMRALGRPQDMFSDKAIQLQPIFAQWVQSL
HTMAPGNTAPNALATTSYAFGGDVVAVNGKIAMMPIALGTADFLVHHIHAFTIHVTVLIL
LKGTLFARNSRLIPDKANLGFRFPCDGPGRGGTCQVSAWDHVFLGLFWMYNCISVVIFHF
SWKMQSDVWGTVSAAGKISHVTGGNFANSALTINGWLRDFLWSEASQVIQSYGSALSAYG
LIFLGAHFIWAFSLMFLFSGRGYWQELIESIVWAHSKLKAPAIQPRALSITQGRAVGLAH
YLLGGIGTTWSFFLARIISVG
>Pavlova_sp._Strain_CCMP459_aA_CAMPEP_0185547136
------------------------------------------------------------
------------------------------------------------------------
------------------------------------------------------------
------------------------------------------------------------
------------------------------------------------------------
----------------------FTGEGHKGLYEILTTSWHAQLAINLAMVGSLSIIVAHH
MYAMPPYPYIATDYATQLSLFTHHMWIGGFCVVGAGAHASIFMVRDYDPTQSYNNLLDRV
LRHREAIISHLNWVCIFLGMHSFGLYIHNDTMRALGRSKDMFSDSAIKLEPVFAKWIQSL
HTIANQGTAPNALATTSYAFGGDVVSVNGKVAMMPIYLGTADFMVHHIHAFTIHVTVLIL
LKGT-FARSSRLIPDKANLGFRFPCDGPGRGGTCQVSAWDHVFLGLFWMYNAISVVIFHF
SWKMQSDVWGSVSDEG-VSHITGGNFTNSSITINGWLRDFLWAQASQVIQSYGSALSAYG
LIFLGAHFIWAFSLMFLFSGRGYWQELIESVVWAHNKLKAPAIQPRALSITQGRAVGLAH
YLLGGIGTTWAFFEARIISVG
>Chrysochromulina_polylepis_Strain_CCMP1757_aA_CAMPEP_0183159150_
KKVKVIVDKNPVATSFEKWAQPGHFSRTLAKGPKTTTWIWNLHADAHDFDSQTNSLEDIS
RKIFSAHFGQLSIIFLWLSGMYFHGARFSNYSAWLSSPTTIKPSSQVVWPIVGQEILNGD
V-GGFAGVQVTSGWFQMWRASGITNETELYWTAMGGL-MSALMIFAGWFHYHK-APKLEW
FQNVESMMNHHLAGLLGLGCLSWSGHQIHISLPINKLLDAGVAPQEIPLPHELLFNQDLM
GQLYPSFKKGLVPFFTLNWSEYSDFLTFKGGLNPITGSLWLSDTAHHHLALAVLFIFAGH
MYRTNWGIGHSMKEILEAHKGPLTGEGHKGLYEVLTTSWHAQLAINLAMVGSLSIIVAHH
MYAMPPYPYIGIDYATQLCIFTHHMWIGGFCVCGAGAHASIFMVRDYSPVQSY-NLLDRV
LRHRDAIISHLNWVCIFLGTHSFGLYIHNDTMRALGRPQDMFSDKAIQLQPIFAKWIQSV
NFLAPGNTAPNALATSSYAFGGDVVAVNGKIAMMPIQLGTADFMVHHVHAFTIHVTVLIL
LKGT-FARSSRLIPDKANLGFRFPCDGPGRGGTCQVSAWDHVFLGLFWMYNCISVTIFHF
SWKMQSDVWGTISSAG-ITHITGGNFGLSALTVNGWLRDFLWSQASQVIQSYGSALSAYG
LIFLGAHFIWAFSLMFLFSGRGYWQELIESIVWAHNKLKAPAIQPRALSITQG-------
---------------------
>Isochrysis_galbana_Strain_CCMP1323_aA_CAMPEP_0179745912
SKVRVIVDKDPVATSFEKWAQPGHFSRTLAKGPKTTTWIWNLHADAHDFDSQTSSLEDIS
RKIFSAHFGQLAIIFLWVSQAYFHGARFSNYSAWLLNPTTIKPSAQVVWPIVGQEILNGD
V-GGFSGVQITSGVFQMWRASGITNETELYWTAMGGL-MSALMVFAGWFHYHK--PKLEW
FQNVESMMNHHLAGLLGLGCLSWSGHQIHISLPINKLLDAGVAPQEIPLPHELLFNQDLM
AQLYPSFKKGLVPFFTLNWSEYSDFLTFKGGLNPITGSLWLSDTAHHHLALAVLFIFAGH
MYRTNWGIGHSMKEILEAHKGPLTGEGHKGLYEILTTSWHAQLAINLAMLGSVSIIVAHH
MYAMPPYPYIGVDYPTQLSLFTHHMWIGGFCVCGAAAHGAIFMVRDYSPVQSYNNLLDRV
LRHRDAIISHLNWVCIFLGTHSFGLYIHNDTMRALGRPQDMFSDKAIQLQPIFAKWIQSL
HTLAPGNTAPNALATSSYAFGGDVIAVNGKIAMMPIKLGTADFLVHHIHAFTIHVTVLIL
LKGV-FARSSRLIPDKANLGFRFPCDGPGRGGTCQVSAWDHVFLGLFWMYNCISVVIFHF
SWKMQSDVWGTISSAG-ISHVTGGNFANSALTINGWLRDFLWSQASQVIQSYGSALSAYG
LIFLGAHFIWAFSLMFLFSGRGYWQELIESIVWAHNKLKAPAIQPRALSITQGRAVGLAH
YLLGGIGTTWSFFLARIISVG
>Prymnesium_parvum_Strain_Texoma1_aA_CAMPEP_0195589306
KKVKVIVDKNPVATSFEKWAQPGHFSRTLAKGPKTTTWIWNLHADAHDFDSQTNSLEDIS
RKIFSAHFGQLSIIFLWLSGMYFHGARFSNYSAWLSSPTTIKPSAQVVWPIVGQEILNGD
V-GGFSGVQVTSGWFQMWRASGITNETELYWTAIGGL-MSALMVFAGWFHYHK--PKLEW
FQNAESMMNHHLAGLLGLGCLSWAGHQIHISLPINKLLDAGVSPQEIPLPHELLFNQDLM
GQLYPSFKKGLVPFFTLNWSEYSDFLTFKGGLNPITGSLWLSDTAHHHLALAVLFIFAGH
MYRTNWGIGHSMKEILEAHKGPLTGEGHKGLYEILTTSWHAQLAINLAMVGSVSIIVAHH
MYAMPPYPYIAIDYPTQLSIFTHHMWIGGFCVVGAGTHAAIFMVRDYSPVQSYNNLLDRV
LRHRDAIISHLNWVCIFLGTHSFGLYIHNDTMRALGRPQDLFSDKAIQLQPIFAKWVQSL
HVLAPGNTAPNALATSSYAFGGDVVAVNGKIAMMPIPLGTADFMVHHIHAFTIHVTVLIL
LKGV-FARSSRLIPDKANLGFRFPCDGPGRGGTCQVSAWDHVFLGLFWMYNSISVVIFHF
SWKMQSDVWGTISSAG-ISHITGGNFANSALTINGWLRDFLWSQASQVIQSYGSALSAYG
LIFLGAHFIWAFSLMFLFSGRGYWQELIESIVWAHNKLKAPAIQPRALSITQGRAVGLAH
YLLGGIGTTWSFFLARIISVG
>Emiliania_huxleyi_Strain_PLYM219_aA_CAMPEP_0181863540_
SKVRVIVDKDPVATSFEKWAQPGHFSRTLAKGPKTTTWIWNLHADAHDFDSQTSSLEDIS
RKIFSAHFGQLAIIFLWVSQAYFHGARFSNYSAWLLNPTSIKPSAQVVWPVVGQEILNGD
V-GGFSGVQITSGVFQMWRASGITNETELYWTAMGGL-MSALMVFAGWFHYHK--PKLEW
FQNVESMMNHHLAGLLGLGCLSWSGHQIHISLPINKLLDAGVAPQEIPLPHELLFNQDLM
AQLYPSFKKGLLPFFTLNWGEYSDFLTFKGGLNPITGSLWLSDTAHHHLALAVLFIFAGH
MYRTNWGIGHSMKEILEAHKGPLTGEGHKGLYEILTTSWHAQLAINLAMMGSLSIIVAHH
MYAMPPYPYIAVDYPTQLSLFTHHMWIGGFCVCGAAAHGAIFMVRDYSPVQSYNNLLDRV
LRHRDAIISHLNWVCIFLGTHSFGLYIHNDTMRALGRPQDMFSDKAIQLQPIFAKWVQSL
HTLAPGNTAPNSLATASYAFGGDVVAVNGKIAMMPIQLGTADFLVHHIHAFTIHVTVLIL
LKGV-FARSSRLIPDKANLGFRFPCDGPGRGGTCQVSAWDHIFLGLFWMYNCISVVIFHF
SWKMQSDVWGTISEKG-ITHITGGNFANSALTINGWLRDFLWSQASQVIQSYGSALSAYG
IIFLGAHFIWAFSLMFLFSGRGYWQELIESVVWAHNKLKAPAIQPRALSITQGRAVGLAH
YLLGGIGTTWSFFLARIISVG
>NIES-3900
KKVKVIVDRDPVSTSFEKWAQPGHFSRTLAKGPKTTTWVWNLHADAHDFDSQTSSLEDVS
RKIFSAHFGQLAIIVLWISGMFFHGARFSNYSAWLTNPTSIKPSTQVVWPIVGQEILNGD
VGGGFQGVQVTSGFFQIWRAAGITSEVELYWTAMGGMVFSALLVWAGWFHYHKAAPKLEW
FQNAESMMNHHLAGLLGLGCLAWSGHQIHVSLPVNKLLDAGVAPQEIPLPYEFLINQDLM
AQLYPSFGKGLLPFFTLNWSEYSDFLTFKGGLNPLNGGLWLSDTAHHHLALSVLFIIAGH
MYRTNWGIGHSMKEILEAHKGPFTGEGHKGLYEILTTSWHAQLAINLAMIGSLSIIVAHH
MYAMPPYPYLATDYATVLCLFTHHMWMGGFFIVGAGAHASIFMVRDYNPAQNYNNLLDRV
IRHRDAIISHLNWVCIFLGMHAFGFYIHNDTMRALGRQQDMFSDTAIQLQPIFAQWIQNL
HNIAPGNTAPNALATASYAFGGGIVAVGNKIAMMPISLGTADFMVHHIHAFTIHVTVLIL
LKGTLFSRNSRLIPDKANLGFRFPCDGPGRGGTCQVSGWDAVFLGVFWMYNCISVVLFHF
SWKMQSDVWGTVTSEGVVSHITGGNFAQSALAVNGWLRDFLWAQASQVIGSYGSPISAYG
ILFLTSHWLWAFSLMFLFSGRGYWQELIESIVWAHNKLKTPAIQPRALSITQGRAVGVAH
YLLGGIGTTWSFFHARIISVG
