# Supplementary material for: New plastids, old proteins: repeated endosymbiotic acquisitions in kareniacean dinoflagellates
Source: EMBO Rep. 2024 Mar 18;25(4):16. doi: 10.1038/s44319-024-00103-y (PMC11014865; doi:10.1038/s44319-024-00103-y)
Supplement: Supplementary file 11 — Dataset EV10 [file 44319_2024_103_MOESM11_ESM.zip › Dataset EV10/plastid_genome_phylogeny_files/protein concatenation/trimmed alignments/psbA-enriched-trimmed.fasta]

>psbA_Takayama-PCR
------------------------------XWFGCIMIPVLCTAISVYVIAFIAAPPVDI
DGIREPVAGSLLYGNNIISGAVVPSSNAIGVHFYPIWEAASIDEWLFNGGPYQLVCQHFF
LGVSAYIGREWELSYRLGMRPWICVAFSAPVAAATAVFIVYPIGQGSFSDGMPLGISGTF
NFMLVFQAEHNILMHPFHMLGVAGVFGGSLFSAMHGSLVTSSIIRETNLTESANYGYRFG
QEEETYNIVAAHGYFGRLIVQYASFNNSRSLHFFLGAWPVVGIWLTAMGVATMAFNLNGF
N-----------------------------------------------------------
>Karm_DN193767_c0_g1_i1
MTTTLQRRESASFWEQFCAWITSTENRLYIGWFGCLMFPTLLTAISAYIIAFIAAPPVDI
DGIREPVAGSLLYGNNIISGAVVPSSNAIGVHFYPIWEAASVDEWLYNGGTYQLVVLHFF
IGVCAYIGREWELSYRLGMRPWICVAFSAPVAAAAAVFVIYPLGQGSFSDGMPLGISGTF
NYMLVFQAEHNILMHPFHMLGVAGVFGGSLFSAMHGSLVTSSLIRETTENESANYGYKFG
QEEETYNIVAAHGYFGRLIFQYASFNNSRALHFFLGAWPVVGIWFTAMGVATMAFNLNGF
NFNQSVVDSQGRVINTWADILNRSNLGMEVMHERNAHNFPLDLAAGESLPVALVAPAVAA
>Kpapi_DN3734_c0_g1_i1
-XAKSARSYSSGYWEFFCSWVTSTENRLYLGWFGCLMVPTIAAATCAYIIGFFSAPPVDI
DGIREPVSGSLLYGNNIISGAVVPSSNAIGVHFYPIWEAASLDEWLYAGGTYQMVVLHFF
LGVCCYIGREWELSYRLGMRPWICLAFSAPVAAAAAVFVVYPIGQGSFSDGMPLGISGTF
NFMLVFQAEHNILMHPFHMFGVAAVFGGSLFSAMHGSLVTSSLIKETTEEESANYGYRFG
QSQETYNIVAAHGYFGRLIFQYASFNNSRSLHFFLAAWPVVGIWLTAMGVSTMAFNLNGL
SFNQSVLDACGVPISTWADILNRANLGMEVMHERNAHNFPLDLASNEN-QVEIAWP-FNG
>Karenia_brevis-psbA
SSLNIRQRQQTSSWEVFCSWVTTTENRLYLGWFGCLMVPTLVSATFAYIIGFIAAPPVDI
DGIREPVSGSLLYGNNIISGAVIPSSNAIGVHFYPIWEAASLDEWLYNGGTYQMVVFHFF
LGVCSYLGREWELSYRLSMRPWICVAFSAPVAAASAVFIVYPIGQGSFSDGMPLGISGTF
NFMLVFQAEHNILMHPLHMFGVAAVFGGSLFSAMHGSLVTSSLLKETTGSESLNYGYRFG
QHNETYNIVAAHGYFGRLIFQYASFNNSRSLHFFLGAWPVIGIWLTSMGVSTMAFNLNGL
NFQQSILDACGCPISTWADILNRANLGMEVMHERNAHNFPLDLASTSNNNTNTTWPITLG
>Karenia_mikimotoi-psbA
-----TKSQQTTPWEFFCSWVTTTENRLYLGWFGSLMVPTLVSATLAYIIGFLAAPPVDI
DGIREPVSGSLLYANNIISGAVIPSSNAMGVHFYPIWEAASLDEWLYNGGTYQLVVFHFF
IGICSYLGREWELSYRLGMRPWIFVAFSAPVAAASAVFIVYPIGQGSFSDGMPLGISGTF
NFMLVFQAEHNILMHPLHMFGVAAVFGGSLFSAMHGSLVTSSLLKETAEFESANYGYRFG
QSTETYNIVAAHGYFGRLIFQYASFNNSRSLHFFLGAWPVVGIWLTAMGVSTMAFNLNGL
NFQQSILDASGCPINTWADILNRANLGMEVMHERNAHNFPLDLACA--NCSSSSWPM-FG
>Karlodinium_veneficum-psbA
MTTTLLKLERQSFWSKFCIWVTSTQNRLYIGWFGCLMIPTLLSAIAAYLIAFIAAPPVDI
EGIREPVAGSLIYGNNIISGAVVPSSNAIGVHFYPIWEASSIEEWLYNGGTYQLVVFHFF
IGVCAYIGREWELSYRLGMRPWICVAFSAPVSAAGSVFIVYPIGQGSFSDGMPLGISGTF
NFMLVFQAEHNILMHPLHMLGVLAVFGGSLFSAMHGSLVTSSIIRATDGEESSNLGYKFG
QEEETYNIVAAHGYFGRLIFQYASFNNSRALHFFLAAWPVIGIWLTAMGVSTMAFNLNGF
NFNQSILDSEGRVINTWADILNRSNLGMEVMHERNAHNFPLDLALI--------------
>Cyanidioschyzon_merolae_strain10D_chloroplast-psbA
MTATLQRRASANLWERFCAWITSTENRLYIGWFGVLMIPCLLTATCVFIIAFVAAPPVDI
DGIREPVSGSLFYGNNIITGAVVPTSNAIGLHFYPIWEAASVDEWLYNGGPYQLIVLHFL
IGVASYMGREWELSYRLGMRPWICVAFSAPVAAATAVFLIYPIGQGSFSDGMPLGISGTF
NFMLVFQAEHNILMHPFHMAGVAGVFGGALFSAMHGSLVTSSLIRETSENESLNNGYKFG
QEEETYNIVAAHGYFGRLIFQYASFNNSRSLHFFLGAWPVVGIWLTAIGISTMAFNLNGF
NFNQSVVDSEGRVINTWADILNRANLGIEVMHERNAHNFPLDLASNSVVPVALTAPSVEA
>Ectocarpus-siliculosus-chloroplast-psbA_1
MVATLERREEKRDWGTFATWITSTENRLYIGWFGCLMIPTLLTAASCYIIAFIAAPPVDI
DGIREPVAGSLLYGNNIISGAVIPSSNAIGIHFYPIWEAASVEEWLYNGGPYQLIVFHFL
IGVACWMGREWELSYRLGMRPWIFVAFSAPVAAASAVFLVYPIGQGSFSDGMPLGISGTF
NFMIVFQAEHNILMHPFHMAGVAGVFGGSLFSAMHGSLVTSSLIRETSEVESVNYGYKFG
QEEETYNIVAAHGYFGRLIFQYASFNNSRALHFFLAAWPVVGIWLTALGVSTMAFNLNGF
NFNQSVVDSEGRVINTWADIINRADLGMEVMHERNAHNFPLDLASNEILPVAISAPSVVG
>Emiliania_huxleyi_CCMP1516_plastid-psbA
MTTTLERRESASFWEQFCAWITSTENRLYIGWFGCLMFPTLLSAISAYIIAFIAAPPVDI
DGIREPVAGSLLYGNNIISGAVVPSSNAIGVHFYPIWEAASIDEWLYNGGTYQLVVLHFF
IGVCAYIGREWELSYRLGMRPWICVAFSAPVAAAAAVFVIYPIGQGSFSDGMPLGISGTF
NFMLVFQAEHNILMHPFHMLGVAGVFGGSLFSAMHGSLVTSSLIRETTENESANYGYKFG
QEEETYNIVAAHGYFGRLIFQYASFNNSRALHFFLGAWPVVGIWFTAMGVATMAFNLNGF
NFNQSVVDSQGRVINTWADILNRSNLGMEVMHERNAHNFPLDLAAGESLPVALVAPAVAA
>Galdieria_sulphuraria_strain074W_plastid-psbA
MTATLERRQTASLWERFCSWITSTENRLYIGWFGVLMIPTLLTATSVFIIGFIAAPPVDI
DGIREPVSGSLLYGNNIITGAIVPTSNAIGIHFYPIWEAASLDEWLYNGGPYELIVLHFF
IGICAYMGREWELSYRLGMRPWIAVAFSAPVAAATAVFIIYPIGQGSFSDGMPLGISGTF
NFMLVFQAEHNILMHPFHMMGVAGVFGGSLFSAMHGSLVTSSLIRETTENESANNGYKFG
QEYETYNIVAAHGYFGRLIFQYASFNNSRSLHFFLALWPVVCIWLTSLGISTMAFNLNGF
NFNQSVVDSQGRVINTWADILNRANLGIEVMHERNAHNFPLDLASEVSLPVALDKVEING
>Guillardia_theta_chloroplast-psbA
MTATLERRESASLWERFCSWITSTENRLYIGWFGVLMIPTLLTATTVFIIAFIAAPPVDI
DGIREPVAGSLLYGNNIITGAVIPSSASIGIHFYPIWEAASLDEWLYNGGPYQLIVDHFL
LGVCGWIGREWEFSYRLGMRPWISVAFTAPVAAASAVFLVYPIGQGSFSDGMPLGISGTF
NFMLVFQAEHNILMHPFHQLGVAGVFGGSLFSAMHGSLVTSSLIRETTENESANYGYKFG
QEEETYNIVAAHGYFGRLIFQYASFNNSRALHFFLGLWPVVGIWFTALGIMTMAFNLNGF
NFNQSVVDSQGRVINTWADILNRANLGIEVMHERNAHNFPLDLASGESLPVALTAPAVIG
>Heterosigma_akashiwo_chloroplast-psbA
MTATLERRESFSLWERFCSWITSTENRLYIGWFGVLMIPTLLTATSCYIIAFIAAPPVDI
DGIREPVAGSLMYGNNIITGAVIPSSNAIGVHFYPIWEAASLDEWLYNGGPYQLIVLHFL
LGVASYMGREWELSYRLGMRPWIFVAFSAPVAAASAVFLVYPIGQGSFSDGMPLGISGTF
NFMLVFQAEHNILMHPFHMAGVAGVFGGSLFSAMHGSLVTSSLIRETSEIESANYGYKFG
QEEETYNIVAAHGYFGRLIFQYASFNNSRALHFFLAAWPVVGIWLTALGVSTMAFNLNGF
NFNQSVVDSQGRVINTWADIINRADLGMEVMHERNAHNFPLDLASNEVLPVAVNAPAVNG
>Chondrus_crispus_plastid-psbA
MTATLERRESASLWERFCAWITSTENRLYIGWFGVLMIPTLLTATSVFIIAFVAAPPVDI
DGIREPVAGSLLYGNNIISGAIIPSSAAIGIHFYPIWEAASLDEWLYNGGPYELIVLHFI
LGVCCYIGREWELSYRLGMRPWISVAFTAPVAAAAAVFLVYPIGQGSFSDGMPLGISGTF
NFMLVFQAEHNILMHPFHQLGVAGVFGGSLFSAMHGSLVTSSLIRETTENESANNGYKFG
QEEETYNIVAAHGYFGRLIFQYASFNNSRSLHFFLGMWPVVGIWFTAMSVSTMAFNLNGF
NFNQSVVDSQGRVINTWADILNRANLGMEVMHERNAHNFPLDLASGNSLPVALVAPAVNG
>Chrysochromulina_parva_chloroplast-psbA
MTTTLQRRESASFWEQFCAWITSTENRLYIGWFGCLMFPTLLTAISAYVIAFIAAPPVDI
DGIREPVAGSLLYGNNIISGAVVPSSNAIGVHFYPIWEAASIDEWLYNGGTYQLVVFHFF
IGVCAYIGREWELSYRLGMRPWICVAFSAPVAAASAVFVIYPIGQGSFSDGMPLGISGTF
NFMLVFQAEHNILMHPFHMLGVAGVFGGSLFSAMHGSLVTSSLIRETTENESANYGYKFG
QEEETYNIVAAHGYFGRLIFQYASFNNSRTLHFFLGAWPVVGIWLTSMGVATMAFNLNGF
NFNQSVVDSQGRVINTWADILNRSNLGMEVMHERNAHNFPLDLAAGESLPVALVAPAVAA
>Chrysochromulina_sp_CCMP291_chloroplast-psbA
MTTTLQRRESASFWEQFCAWITSTENRLYIGWFGCLMFPTLLTAISAYVIAFIAAPPVDI
DGIREPVAGSLLYGNNIISGAVVPSSNAIGVHFYPIWEAASIDEWLYNGGTYQLVVFHFF
IGVCAYIGREWELSYRLGMRPWICVAFSAPVAAASAVFVIYPIGQGSFSDGMPLGISGTF
NFMLVFQAEHNILMHPFHMLGVAGVFGGSLFSAMHGSLVTSSLIRETTENESANYGYKFG
QEEETYNIVAAHGYLGRLFFQYASFNNSRALHFVLGAWPVVGIWLTSMGVATMAFNLNGF
NFNQSVVDSQGRVINTWADILNRSNLGMEVMHERNAHNFPLDLAAGESLPVALVAPAVAA
>Nannochloropsis-gaditana-chloroplast-psbA
MTATLERRESTSLWERFCSWITSTENRLYIGWFGVLMIPTLLTATSCFIIAFIAAPPVDI
DGIREPVAGSLLYGNNIITGAVIPSSNAIGIHFYPVWEAASVDEWLYNGGPYQLVVLHFL
LGVACYMGREWELSYRLGMRPWIFVAFSAPVAAASAVFLIYPIGQGSFSDGMPLGISGTF
NFMLVFQAEHNILMHPFHMAGVAGVFGGSLFSAMHGSLVTSSLIRETEDGVSANYGYKFG
QEEETYNIVAAHGYFGRLIFQYASFNNSRALHFFLAAWPVVGIWLTALGISTMAFNLNGF
NFNQSVVDSQGRVINTWADIINRADLGMEVMHERNAHNFPLDLAVSNVLPVALNAPAVNA
>Ochromonas-CCMP1393-plastid-psbA
MTATLERYESLNIWERFCSWITSLDNRLYIGWFGVVMIPTLLTATTCYIIAFIAAPPVDI
DGIREPVAGSLMYGNNIITGAVIPSSNAIGVHFYPIWEAASVDEWLYNGGPYQLVVLHFL
TGVACYLGREWELSFRLGMRPWIFVAFSAPVAAATAVFLIYPIGQGSFSDGMPLGISGTF
NFMLVFQAEHNILMHPFHMAGVAGVFGGSLFSAMHGSLVTSSLIRETSESESANYGYKFG
QEEETYNIVAAHGYFGRLIFQYASFNNSRSLHFFLAAWPVIGIWLTALGISTMAFNLNGF
NFNQSIVDSQGRVINTWADIVNRANLGMEVMHERNAHNFPLDL--------AVTAPVIVG
>Pavlova_lutheri_chloroplast-psbA
MTTTLQRRANVSVWEQFCSWVTSTDNRLYIGWFGCLMIPTLLTAISCYIIAFIAAPPVDI
DGIREPVAGSLLYGNNIISGAVVPSSNAIGVHFYPVWEAASLDEWLYNGGPYQLVVFHFF
IGVCSYIGREWELSYRLGMRPWICVAFSAPVAAAAAVFIVYPIGQGSFSDGMPLGISGTF
NFMLVFQAEHNILMHPFHMAGVAGVFGGSLFSAMHGSLVTSSLIRETTENESANYGYKFG
QEEETYNIVAAHGYFGRLIFQYASFNNSRALHFFLGAWPVVGIWLTSLGVSTMAFNLNGF
NFNQSVVDSQGRVINTWADIVNRSNLGMEVMHERNAHNFPLDLASAESMPVALVAPAIAA
>Phaeocystis_antarctica_strain_CCMP1374_plastid-psbA
MTTTLERRASASFWEQFCAWITSTENRLYIGWFGCLMFPTLLTAISVYIIAFIAAPPVDI
DGIREPVAGSLLYGNNIISGAVVPSSNAIGVHFYPIWEAASIDEWLYNGGPYQLVVFHFF
IGVCAYIGREWELSYRLGMRPWICVAFSAPVAAAAAVFVIYPIGQGSFSDGMPLGISGTF
NFMLVFQAEHNILMHPFHMLGVAGVFGGSLFSAMHGSLVTSSLIRETTENESANYGYKFG
QEEETYNIVAAHGYFGRLIFQYASFNNSRALHFFLGAWPVVGIWFTAMGVATMAFNLNGF
NFNQSVVDSQGRVINTWADILNRSNLGMEVMHERNAHNFPLDLAAGESLPVALVAPAVAA
>Phaeocystis_globosa_strain_Pg-G_A_chloroplast-psbA
MTTTLERRASASFWEQFCAWITSTENRLYIGWFGCLMFPTLLTAISVYIIAFIAAPPVDI
DGIREPVAGSLLYGNNIISGAVVPSSNAIGVHFYPIWEAASIDEWLYNGGPYQLVVFHFF
IGVCAYIGREWELSYRLGMRPWICVAFSAPVAAAAAVFVIYPIGQGSFSDGMPLGISGTF
NFMLVFQAEHNILMHPFHMLGVAGVFGGSLFSAMHGSLVTSSLIRETTENESANYGYKFG
QEEETYNIVAAHGYFGRLIFQYASFNNSRALHFFLGAWPVVGIWFTAMGVATMAFNLNGF
NFNQSVVDSQGRVINTWADILNRSNLGMEVMHERNAHNFPLDLAAGESLPVALVAPAVAA
>Phaeodactylum_tricornutum_chloroplast-psbA
MTATLERRQSVSLWERFCGWITSTENRLYIGWFGCLMFPTLLTATSCYIIAFIAAPPVDI
DGIREPVAGSLLYGNNIITGAVIPSSNAIGIHFYPIWEAASVDEWLYNGGPYQLIVLHFL
LGVASYMGREWELSYRLGMRPWIFVAFSAPVAAASAVFLVYPIGQGSFSDGMPLGISGTF
NFMLVFQAEHNILMHPFHMAGVAGVFGGSLFSAMHGSLVTSSLIRETTENESTNYGYKFG
QEEETYNIVAAHGYFGRLIFQYASFNNSRALHFFLALWPVVGIWLTAMGVSTMAFNLNGF
NFNQSVVDSQGRVINTWADIINRADLGMEVMHERNAHNFPLDLASGEVLPVALTAPAVNG
>Porphyra_purpurea_chloroplast-psbA
MTATLQRRESASLWERFCSWITSTENRLYIGWFGVLMIPTLLTATSVFIIAFVAAPPVDI
DGIREPVAGSLLYGNNIISGAVIPSSAAIGIHFYPIWEAASLDEWLYNGGPYQLVVLHFL
TGVACYIGREWELSYRLGMRPWISVAFTAPVAAAAAVFLVYPIGQGSFSDGMPLGISGTF
NFMLVFQAEHNILMHPFHQLGVAGVFGGSLFSAMHGSLVTSSLIRETSENESANYAYKFG
QEEETYNIVAAHGYFGRLIFQYASFNNSRSLHFFLGLWPVVGIWLTALSVSTMAFNLNGF
NFNQSVVDSQGRVINTWADIINRANLGMEVMHERNAHNFPLDLASGESLPVALTAPAVNG
>Porphyridium_purpureum_chloroplast-psbA
MTATLERRESASLWERFCSWVTSTENRLYIGWFGVLMIPTLLTATSVFIIAFVAAPPVDI
DGIREPVAGSLLYGNNIISGAVIPSSAAIGIHFYPIWEAASLDEWLYNGGCYPLIVLHFL
LGVACYMGREWELSYRLGMRPWIAVAFSAPVAAATAVFLIYPIGQGSFSDGMPLGISGTF
NFMIVFQAEHNILMHPFHQLGVAGVFGGSLFSAMHGSLVTSSLIRETTENESANYGYKFG
QEEETYNIVAAHGYFGRLIFQYASFNNSRSLHFFLGLWPVVGIWLTSISVSTMAFNLNGF
NFNQSVVDSQGRVINTWADIINRANLGMEVMHERNAHNFPLDLASGESLPVALTAPAVNG
>Rhodomonas_salina_chloroplast-psbA
MTATLERRESASLWERFCSWITSTDNRLYIGWFGVLMIPTLLTATTVYIIAFIAAPPVDI
DGIREPVAGSLLYGNNIITGAVIPSSASIGIHFYPIWEAASLDEWLYNGGPYQLIVDHFL
LGVCGWIGREWEFSYRLGMRPWISVAFTAPVAAASAVFLVYPIGQGSFSDGMPLGISGTF
NFMLVFQAEHNILMHPFHQLGVAGVFGGSLFSAMHGSLVTSSLIRETTENESANYGYKFG
QEEETYNIVAAHGYFGRLIFQYASFNNSRALHFFLGLWPVVGIWFTALGIMTMAFNLNGF
NFNQSVVDSQGRVINTWADILNRANLGMEVMHERNAHNFPLDLAAGESLPVALTAPAVNG
>Thalassiosira_pseudonana_chloroplast-psbA
MIATLERREGVSLWERFCAWITSTENRLYIGWFGCLMFPTLLTATSCFIIAFIAAPPVDI
DGIREPVAGSLLYGNNIISGAVIPSSNAIGMHFYPIWEAASVDEWLYNGGPYQLIVLHFL
LGVASYMGREWELSYRLGMRPWIFVAFSAPVAAASAVFLVYPIGQGSFSDGMPLGISGTF
NFMLVFQAEHNILMHPFHMAGVAGVFGGSLFSAMHGSLVTSSLIRETTENESTNYGYKFG
QEEETYNIVAAHGYFGRLIFQYASFNNSRALHFFLALWPVLGIWLTAMGISTMAFNLNGF
NFNQSVVDSQGRVINTWADIINRADLGMEVMHERNAHNFPLDLASGDVLPVAFTAPAVNA
>Tisochrysis_lutea_YP_009550195.1_PsbA_[]
MTTTLERRESASFWEQFCAWITSTENRLYIGWFGCLMFPTLLTAISAYIIAFIAAPPVDI
DGIREPVAGSLLYGNNIISGAVVPSSNAIGVHFYPIWEAASIDEWLYNGGTYQLVVFHFF
IGVCAYIGREWELSYRLGMRPWICVAFSAPVAAAAAVFIIYPIGQGSFSDGMPLGISGTF
NFMLVFQAEHNILMHPFHMLGVAGVFGGSLFSAMHGSLVTSSLIRETTENESANYGYKFG
QEEETYNIVAAHGYFGRLIFQYASFNNSRALHFFLGAWPVVGIWFTAMGVATMAFNLNGF
NFNQSVVDSQGRVINTWADILNRSNLGMEVMHERNAHNFPLDLAAGESLPVALVAPVVAA
>Gephyrocapsa_oceanica_YP_010393372.1_photosystem_II_protein_D1_[]
MTTTLERRESASFWEQFCAWITSTENRLYIGWFGCLMFPTLLSAISAYIIAFIAAPPVDI
DGIREPVAGSLLYGNNIISGAVVPSSNAIGVHFYPIWEAASIDEWLYNGGTYQLVVLHFF
IGVCAYIGREWELSYRLGMRPWICVAFSAPVAAAAAVFVIYPIGQGSFSDGMPLGISGTF
NFMLVFQAEHNILMHPFHMLGVAGVFGGSLFSAMHGSLVTSSLIRETTENESANYGYKFG
QEEETYNIVAAHGYFGRLIFQYASFNNSRALHFFLGAWPVVGIWFTAMGVATMAFNLNGF
NFNQSVVDSQGRVINTWADILNRSNLGMEVMHERNAHNFPLDLAAGESLPVALVAPAVAA
>Chrysotila_carterae_YP_010596526.1_photosystem_II_protein_D1_[]
MTTTLERRESASFWEQFCAWITSTENRLYIGWFGCLMFPTLLTATSAYIIAFIAAPPVDI
DGIREPVAGSLLYGNNIISGAVVPSSNAIGVHFYPIWEAASIDEWLYNGGPYQLVVFHFF
IGVCAYIGREWELSYRLGMRPWICVAFSAPVAAAAAVFVIYPIGQGSFSDGMPLGISGTF
NFMLVFQAEHNILMHPFHMLGVAGVFGGSLFSAMHGSLVTSSLIRETSENESLNYGYKFG
QEEETYNIVAAHGYFGRLIFQYASFNNSRALHFFLGAWPVVGIWFTAMGVATMAFNLNGF
NFNQSVVDSQGRVINTWADILNRSNLGMEVMHERNAHNFPLDLAAGESLPVALVAPAVAA
>Isochrysis_sp._SAG_927-2_AAM62061.1_photosystem_II_reaction_center_protein_D1
-------------WEQFCAWITSTENRLYIGWFGCLMFPTLLTAISAYIIAFIAAPPVDI
DGIREPVAGSLLYGNNIISGAVVPSSNAIGVHFYPIWEAASIDEWLYNGGTYQLVVFHFF
IGVCSYIGREWELSYRLGMRPWICVAFSAPVAAAAAVFVIYPIGQGSFSDGMPLGISGTF
NFMLVFQAEHNILMHPFHMLGVAGVFGGSLFSAMHGSLVTSSLIRETTENESANYGYKFG
QEEETYNIVAAHGYFGRLIFQYASFNNSRALHFFLGAWPVVGIWFTAMGVATMAFNLNGF
NFNQSVVDSQGRVINTWADILNRSNLGMEVMH----------------------------
>Prymnesium_parvum_AAM62066.1_photosystem_II_reaction_center_protein_D1
-------------WEQFCAWITSTENRLYIGWFGCLMFPTLLTAISCYVIAFIAAPPVDI
DGIREPVAGSLLYGNNIISGAVVPSSNAIGVHFYPIWEAASVDEWLYNGGPYQLVVFHFF
IGVCAYIGREWELSYRLGMRPWICVAFSAPVAAAAAVFVIYPIGQGSFSDGMPLGISGTF
NFMLVFQAEHNILMHPFHMLGVAGVFGGSLFSAMHGSLVTSSLIRETTENESANYGYKFG
QEEETYNIVAAHGYFGRLIFQYASFNNSRALHFFLGAWPVIGIWFTAMGVATMAFNLNGF
NFNQSVVDSQGRVINTWADILNRSN-----------------------------------
>Pavlova_gyrans_AAM62062.1_photosystem_II_reaction_center_protein_D1
-------------WEQFCSWVTSTDNRLYIGWFGCLMIPTLLTAISCYIIAFIAAPPVDI
DGIREPVAGSLLYGNNIISGAVVPSSNAIGVHFYPVWEAASLDEWLYNGGPYQLVVFHFF
IGVCAYIGREWELSYRLGMRPWICVAFSAPVAAAAAVFIVYPIGQGSFSDGMPLGISGTF
NFMLVFQAEHNILMHPFHMAGVAGVFGGSLFSAMHGSLVTSSLIRETTENESANYGYKFG
QEEETYNIVAAHGYFGRLIFQYASFNNSRALHFFLGAWPVVGIWLTALGVSTMAFNLNGF
NFNQSVVDSQGRVINTWADIVNRS------------------------------------
>Dicrateria_rotunda_ACF49271.1_photosystem_II_protein_D1
------------------------------------------------------------
---------------------------------YPIWEAASIDEWLYNGGPYQLVCQHFF
IGVCAYIGREWELSYRLGMRPWICVAFSAPVAAAAAVFIIYPIGQGSFSDGMLLGISGTF
NFMLVFQAEHNILMHPFHMLGVAGVFGGSLFSAMHGSLVTSSLIRETTENESANYGYKFG
QEEETYNIVAAHGYFGRLVFQYASFNNSRALHFFLGAWPVIGIWFTAWGVATMAFNLNGF
NFNQPVVNSQGRVINTGADILNRSKLGMEIRHERNAHNFPLE------------------
>Chrysotila_dentata_MZ819921.1|psbA_[74292
MTTTLERRESASFWEQFCAWITSTENRLYIGWFGCLMFPTLLTATSAYIIAFIAAPPVDI
DGIREPVAGSLLYGNNIISGAVVPSSNAIGVHFYPIWEAASIDEWLYNGGPYQLVVFHFF
IGVCAYIGREWELSYRLGMRPWICVAFSAPVAAAAAVFVIYPIGQGSFSDGMPLGISGTF
NFMLVFQAEHNILMHPFHMLGVAGVFGGSLFSAMHGSLVTSSLIRETSENESLNYGYKFG
QEEETYNIVAAHGYFGRLIFQYASFNNSRALHFFLGAWPVVGIWFTAMGVATMAFNLNGF
NFNQSVVDSQGRVINTWADILNRSNLGMEVMHERNAHNFPLDLAAGESLPVALVAPAVAA
>Pavlova_sp._Strain_CCMP459_bA_CAMPEP_0185192268
-------RENVSFWEQFCSWVTSTDNRLYIGWFGCLMIPTLLTAISCYIIAFIAAPPVDI
DGIREP--GSLLYGNNIISGAVVPSSNAIGVHFYPIWEAASLDEWLYNGGPYQLVVFHFF
IGVCAYIGREWELSYRLGMRPWICVAFSAPVAAAAAVFIVYPIGQGSFS-GMPLGISGTF
NFMLVFQAEHNILMHPF-MAGVAGVFGGSLFSAMHGSLVTSSLIRETTENESANYGYKFG
QEEETYNIVAAHGYFGRLIFQYASFNNSRALHFFLGAWPVVGIWLTALGVSTMAFNLN-F
NFNQSVVDSQGRVINTWADILNRSNLGMEVMHERNAHNFPLDLASAESMPVAL-------
>Chrysochromulina_polylepis_Strain_CCMP1757_bA_CAMPEP_0183119536
-------RESASFWEQFCAWITSTENRLYIGWFGCLMFPTLLTAISVYVIAFIAAPPVDI
DGIREP--GSLLYGNNIISGAVVPSSNAIGVHFYPIWEAASVDEWLYNGGPYQLVVFHFF
IGVCAYIGREWELSYRLGMRPWICVAFSAPVAAAAAVFVIYPIGQGSFS-GMPLGISGTF
NFMLVFQAEHNILMHPF-MLGVAGVFGGSLFSAMHGSLVTSSLIRETTENESANYGYKFG
QEEETYNIVAAHGYFGRLIFQYASFNNSRALHFFLGAWPVVGIWFTAMGVATMAFNLN-F
NFNQSVVDSQGRVINTWADILNRSNLGMEVMHERNAHNFPLDLAAGESLPVAL-------
>Isochrysis_galbana_Strain_CCMP1323_bA_CAMPEP_0179806886
-------RESASFWEQFCAWITSTENRLYIGWFGCLMFPTLLTAISAYIIAFIAAPPVDI
DGIREP--GSLLYGNNIISGAVVPSSNAIGVHFYPIWEAASIDEWLYNGGTYQLVVFHFF
IGVCSYIGREWELSYRLGMRPWICVAFSAPVAAAAAVFVIYPIGQGSFS-GMPLGISGTF
NFMLVFQAEHNILMHPF-MLGVAGVFGGSLFSAMHGSLVTSSLIRETTENESANYGYKFG
QEEETYNIVAAHGYFGRLIFQYASFNNSRALHFFLGAWPVVGIWFTAMGVATMAFNLN-F
NFNQSVVDSQGRVINTWADILNRSNLGMEVMHERNAHNFPLDLAAGESLPVAL-------
>Prymnesium_parvum_Strain_Texoma1_bA_CAMPEP_0182825964
-------RESASFWEQFCAWITSTENRLYIGWFGCLMFPTLLTAISCYVIAFIAAPPVDI
DGIREP--GSLLYGNNIISGAVVPSSNAIGVHFYPIWEAASVDEWLYNGGPYQLVVFHFF
IGVCAYIGREWELSYRLGMRPWICVAFSAPVAAAAAVFVIYPIGQGSFS-GMPLGISGTF
NFMLVFQAEHNILMHPF-MLGVAGVFGGSLFSAMHGSLVTSSLIRETTENESANYGYKFG
QEEETYNIVAAHGYFGRLIFQYASFNNSRALHFFLGAWPVIGIWFTAMGVATMAFNLN-F
NFNQSVVDSQGRVINTWADILNRSNLGMEVMHERNAHNFPLDLAAGESLPVAL-------
>Emiliania_huxleyi_Strain_PLYM219_bA_CAMPEP_0181854306
-------RESASFWEQFCAWITSTENRLYIGWFGCLMFPTLLSAISAYIIAFIAAPPVDI
DGIREP--GSLLYGNNIISGAVVPSSNAIGVHFYPIWEAASIDEWLYNGGTYQLVVLHFF
IGVCAYIGREWELSYRLGMRPWICVAFSAPVAAAAAVFVIYPIGQGSFS-GMPLGISGTF
NFMLVFQAEHNILMHPF-MLGVAGVFGGSLFSAMHGSLVTSSLIRETTENESANYGYKFG
QEEETYNIVAAHGYFGRLIFQYASFNNSRALHFFLGAWPVVGIWFTAMGVATMAFNLN-F
NFNQSVVDSQGRVINTWADILNRSNLGMEVMHERNAHNFPLDLAAGESLPVAL-------
>NIES-3900
MTTTLERRESVSFWEQFCSWITSTDNRLYIGWFGCLMIPTLLAATSAYIIGFIAAPPVDI
DGIREPVAGSLLYGNNIISGAVVPSSNAIGIHFYPIWEAASLDEWLYNGGTYQLVVFHFF
IGVCAYIGREWELSYRLGMRPWICVAFTAPVAAAAAVFVVYPLGQGSFSDGMPLGITGTF
NFMLVFQAEHNILMHPFHMAGVAGVFGGSLFSAMHGSLVTSSLIRETTENESANYGYKFG
QEEETYNIVAAHGYFGRLIFQYASFNNSRALHFFLGLWPVLGIWLTAIGVSTMAFNLNGF
NFNQSVVDSQGRVINTWADIVNRSNLGMEVMHERNAHNFPLDLAAGESLPVALVAPAVNG
