# Supplementary material for: New plastids, old proteins: repeated endosymbiotic acquisitions in kareniacean dinoflagellates
Source: EMBO Rep. 2024 Mar 18;25(4):16. doi: 10.1038/s44319-024-00103-y (PMC11014865; doi:10.1038/s44319-024-00103-y)
Supplement: Supplementary file 11 — Dataset EV10 [file 44319_2024_103_MOESM11_ESM.zip › Dataset EV10/plastid_genome_phylogeny_files/protein concatenation/trimmed alignments/psbC-enriched-trimmed.fasta]

>psbC_Takayama-PCR
--------------------------------------------------------XMVF
WCGAMTLFEVAHYIPEKQIYEQGCILLPHLTTLGFGISPNGEIINTYPFFVVGVLHLISS
AVLGFGGLYHSIDGPRRLETSYAFFGYDWRDKNKMTTILGIHLILLGAGSLLLVAKACLV
DGLYDTWAPGGGDIRVITTPTLNPFIIFGYICKAPYGGDGWVIGVNNLEDIVGGHLWVGV
LSISGGIWHIFTKPITWARRTLVWSAEAYLAYSLAALSLMGLTASVFIWYNDTAYPSEFF
GPTGPEASQSQAFTFLLRDQRLGTNIASAQGPTGLGKYLMR-------------------
------------------------------------------------------------
---------------------------------------------------
>Karlodinium-armiger-psbC-strict
------------------------------------------------------------
--------------------------------------------DDY-------------
-------------------------------------ILGIHLILLGIGCFLLVAKACFV
GGLYDTWAPGGGDVRVVTAPTLNPLIIFGYVLKSPFGGDGWIXSVNNLEDLVGGHIWLGF
LCXVGGIWHILTKPFAWARRTFVWSGEAYLSYSLAALSIMGLTAAVFVWYNNTAYPSEFF
GPTGPEASQSQAFTFLVRDQRLGANVASAQGPTGLGKYLMRSPSGEIIFGGETMRFWDMR
APWVEPLRGPNGLDLNKIRNDIQPWQERRAAEYMTHAPLGALNSVGSVATEINSVNYVSP
RSWLTTSHFX-----------------------------------------
>Kpapi_DN4119_c0_g1_i1_len=762_path=[0
------------------------------------------------------------
------------------------------------------------------------
------------------------------------------------------------
--------------------------------------------XNNLEDLVGGHIWLGS
ICLGGGIFHILTKPYAWARRAFIWSGEAYLSYSLGALGVMGLTAAVFVWYNNTAYPSEFF
GPTGPEASQAQAFNFLVRDQRLGEKIARAQGPTGLGKYLMRSPSGEIIFGGETMRFWDMR
SPWVEPLRGPKGLLINRIRTRIQPWQERLAAEYMTHAPLGSLNSVGGVATEINGVNYVSP
RSWLTAAHFFLGFFLWVGHLWHAGRARARAAGFEKGITRENEPVLYMRPLD
>12019402-Karenia_brevis
------------------------------------------------------------
------------------------------------------------------------
----------------------------------MTTILGFHLILLGFGCYLLVGKALYL
GGIYDTWAAGGGDVVQVIKPTLNPIIIANYGLKSPFGGDGWVISVNNLQDVVGGHGWMGS
ILILGGFFHQNTKPPAFIRRTFIWSGEAYLSYSLGALTICGLTAAVFVWYNNTAYPSEFF
GPTAAEASQAQAFTFLVRDQKLGAKIASAQGPTGLGKYLMRSPSGEIIFGGETMRFWDMR
APWVEPLRGPNGLILTRIRRDIQPWQIRQAAEYMTHAPLGSLNSVGGVATEINTFNYVSP
RSWLCTSHFFLGFFMWIGHLWHAGRARAAGAGFEKGISRENEPVLYMRPLD
>Karenia_mikimotoi-psbC
------------------------------------------------------------
------------------------------------------------------------
------------------------------------------------------------
------------------------------------------------------------
------------------------------------------------------------
--TAAEASQAQAFTFLARDQKLGAKVASSQGPTGLGKYIMRLPSGEIIFGGETMRFWDMR
APWVEPLRGPKGLDLKRIRTLIQPWQVRRAAEYMTHAPLGSLNSVGGVATEINTFNYVSP
RSWLCTSHFFLGFFMWVGHLWHAGRARAAGAGFEKGITRQNEPVLYMRPLD
>Karlodinium_veneficum-psbC
MTIIQMAARFFEGDKELDQALLSKNIKSTGFAWWSGNARIINNSGKLLGAHVAHASLIIF
WCGAMTLFEVSHFIPEKPLYEQGCILLPHLATLGWGVEPGGEIVDLYPFFVVGVLHLISS
SVLGFGGIYHSLEGPALLETNWPFFGYDWRDKSKMTSILGSHLIILGLGCGLLVLKGCAI
GGVYDTWGPGGGDVRIVTSPTINPSVIFGYVLKSPFGGDGWIISVDTLEDLIGGHIWVGL
LCVFGGIWHIFTTPFAWVRRAFVWSGEAYLSYSLGALGVMGLVAAVYVWYNNTAYPSEFY
GPSGPEASQSQAFTFLVRDQKLGAKIASAQGPTGLGKYLMRSPSGEVIFGGETMRFWDMR
APWVEPLRGPNGLDLNKLRTDIQPWQIRRAAEYMTHAPLGSLNSVGGVATEINSVNYVSP
RSWLCCAHFFLGFFLWVGHLWHAGRARAAAAGFEKGINRYTESVLAMRLLD
>Cyanidioschyzon_merolae_strain10D_chloroplast-psbC
TKTLCSQRRYCHVETPYNIV-GGKTIESTGFAWWSGNARLINLSGKLLGAHVAHAGLIVF
WTGAMTLFEVSHFVPDKPLYEQGMILLPHLATLGWGVAPGGEIVDTYPYFVVGVLHLISS
AVLGFGGIYHSIIGPDTLEESYPFFGYDWRDKNKMTTILGIHLILLGIGAFLLVIKAMFL
SGVYDTWAPGGGDVRLVSNPTLNPAIIFRYLLKSPFGGDGWIVSVNNMEDVIGGHIWIGV
ICVAGGIWHIFTKPFAWARRAFVWSGEAYLSYSLGALALMGEIAAQYAWYNNTVYPSEFY
GPTAAEASQAQAFTFLVRDQRLGENVASAQGPTGLGKYLMRSPTGEIILGGETMRFWDLR
APWLEPLRGPNGLDLNKIKNDIQPWQERRAAEYMTHAPLGSLNSVGGVATEINSVNYVSP
RSWLTTSHFFLGFFLFIGHLWHAGRARAAAAGFEKGINRETEPVLFMRPLD
>Ectocarpus-siliculosus-chloroplast-psbC
MKTLYSLRRFYHVETPFNVV-AGRDIESTGFAWWSGNARLINVSGKLLGAHVAHAGIMVF
WTGAMTLFEVSHFIPEKPLYEQGFILIPHLATLGWGVGPGGEIINTYPYFVVGVVHLVSS
AVLGFGGIYHSLIGPDTLEESFPFFGYDWRDKNKMTSILGIHLIFLGLGALLFAFRAMFS
YGLYDTWAPGGGDVRFIDNPTINPFVIFGYVFKSPFGGDGWIASIDNMEDLVGGHIWVGA
LCVIGGIFHIVTKPFSWARRAFVWSGEAYLSYSLAALSLMGLTASIFVWYNNTAYPSEFF
GPTGPEASQAQAFTFLVRDQRLGANIASAQGPTGLGKYLMRSPSGEIIFGGETMRFWDLR
APWVEPLRGPNGLDINKIRNDIQPWQERRAAEYMTHAPLGSLNSVGGVATEINSVNYVSP
RSWLTTSHFFLGFFLLVGHWWHSGRARAAAAGFEKGINRQTEAVLSMRPID
>Emiliania_huxleyi_CCMP1516_plastid-psbC
MKTLSSQRRFYHVETPFNTVIAGRDIESTGFAWWSGNARLINVSGKLLGAHVAHAGLMVF
WCGAMTLFEVAHYIPEKPLYEQGCILIPHLTTLGWGVGPGGEVTDVYPFFVVGVLHLISS
AVLGFGGVYHSLIGPDTLEESFPFFGYDWRDKNKMTTILGIHLILLGIGCFLLVAKACFV
GGVYDTWAPGGGDVRIISAPTLNPLIIFGYVLKSPFGGDGWVISVDNMEDLVGGHIWLGF
LCVVGGIWHILTKPFAWARRTFVWSGEAYLSYSLAALSLMGLTAAVFVWYNNTAYPSEFY
GPTGPEASQSQAFTFLVRDQRLGANVASAQGPTGLGKYLMRSPSGEIIFGGETMRFWDMR
APWVEPLRGPNGLDLNKIRNDIQPWQERRAAEYMTHAPLGALNSVGGVATEINSVNYVSP
RSWLTCSHFFLGFFLWVGHLWHAGRARAAAAGFEKGINRENEPVLSMRPLD
>Galdieria_sulphuraria_strain074W_plastid-psbC
MKILYSQRRFYHVEMPFNNRIAGRSIESTGYAWWAGNARLINVSGKLLGAHVAHAGLIVF
WTGAMTLFEVAHFLPEKPLYEQGCILLPHLATLGWGVGPTGEIINTYPYFVIGVLHLVSS
AVLGFGGLYHSLIGPEILEESYPFFGYDWRDKNKMTTILGIHLILLGIGAFLLVIKAMFF
GGVYDTWAPGGGDVRYINNPTLNPLVIFGYLLKSPFGGDGWIISVNNMEDLIGGHIWIGL
ICIGGGIWHILTKPFGWARRAFVWSGEAYLSYSLAALSLMGFIACIYAWYNNTAYPSEFY
GPTGPEASQSQAFTFLVRDQRLGENVASAQGPTGLGKYLMRSPSGEVIFGGETMRFWDLR
APWLEPLRGPNGLDLNKIKNDIQPWQERRAAEYMTHAPLGSINSVGGVATEINSFNYVSP
RSWLTTSHFVLGFFLFVAHLWHAGRARAAAAGFEKGINRENEPVLSMKLID
>Guillardia_theta_chloroplast-psbC
MKTLYSLRRFYHVETPFNSNVAGRDIESTGFAWWSGNSRLINVSGKLLGAHVAHAGLMVF
WCGAMTLFEVAHYIPEKPLYEQGLILLPHLATLGWGVGPGGEIIDVYPYFVVGVLHLISS
AVLGFGGVYHSLIGPDTLEESFPAFGYDWRDKNKITTILGIHLVILGFGALLLVIKAIYV
GGLYDTWAPGGGDVRIIDNPTLNPAVIFGYVLKSPWGGDGWIVSVNNMEDVVGGHIWIGF
TCIAGGFWHILTKPFAWARRAYVWSGEAYLSYSLVAVSLMAFIASQYAWYNNTVYPSEFY
GPTGPEASQSQAFTFLVRDQRLGASVSSAQGPTGLGKYLMRSPSGEIILGGETQRFWDLR
APWIEPLRGPNGLDLNKIKNDIQPWQERRAAEYMTHAPLGSLNSVGGVATEINSVNYVSP
RSWLTTSHFFLGFAFYIGHLWHAGRARAAAAGFEKGINRENEPVLTLRPID
>Heterosigma_akashiwo_chloroplast-psbC
------------VETPFNNV-AGRDIESTGFAWWSGNARLINVSGKLLGAHVAHAGIMVF
WTGAMTLFEVSHFIPEKPLYEQGCILIPHLATLGWGVGPSGEIINTYPFFVVGVLHLISS
AVLGFGGIYHSLLGPDTLEESFPFFGYDWRDKNKMTTILGIHLVLLGIGSFLLVIKAMFV
GGIYDTWAPGGGDVRFINSPTLNPLVIFGYVLKAPFGGDGWIMSINNMEDLVGGHIWVGV
LCVVGGIWHIITKPFAWARRAFVWSGEAYLSYSLAALSLMGFSAAVFAWYNNTAYPSEFY
GPTGPEASQSQAFTFLVRDQRLGANVASAQGPTGLGKYLMRSPSGEIIFGGETMRFWDLR
APWLEPLRGPNGLDINKIRNDIQPWQERRAAEYMTHAPLGSLNSVGGVATEINSVNYVSP
RSWLTCSHFFLAFFLLVGHWWHSGRARAAAAGFEKGIDRETEPVLSMRPID
>Chondrus_crispus_plastid-psbC
------------VETPFNNSIGGRDIESTGFAWWSGNARLINVSGKLLGAHVAHAGVMVF
WTGAMTLFEVAHFVPEKPLYEQGFILIPHLATLGWGVGPGGEIISIYPYFVVGVVHLISS
AVLGFGGLYHSLIGPDTLEESFPFFGYDWRDKNKMTTILGIHLLLLGIGSFLLVIKALFF
GGVYDTWAPGGGDVRLINNPTLNPSVIFGYVLKSPFGGDGWVVSVDNMEDLIGGHVWIGV
ICIAGGIWHILTKPFAWARRAFVWSGEAYLSYSLGALSIMGLTASNFVWYNNTAYPSEFY
GPTGPEASQAQAFTFLVRDQRLGSNVASAQGPTGLGKYLMRSPSGEIIFGGETMRFWDLR
APWVEPLRGPNGLDLNKVKNDIQPWQERRAAEYMTHAPLGSLNSVGGVATEINSVNYGSP
RSWLTTSHFFLGFFLFIGHLWHAGRARAAAAGFEKGINRENEAVLSMRPLD
>Chrysochromulina_parva_chloroplast-psbC
MKTSSSLRRYYHVETPFNAVIAGRDIESTGFAWWSGNARLINVSGKLLGAHVAHAGLMVF
WCGAMTLFEVAHYIPEKPLYEQGCILIPHLTTLGWGVGPGGEVTNVYPFFVVGVLHLISS
AVLGFGGVYHSLIGPDTLEESFPFFGYDWRDKNKMTTILGIHLILLGIGCFLLVAKACFV
GGLYDTWAPGGGDVRVVSAPTLNPLIIFGYVLKSPFGGDGWIISVNNLEDLVGGHIWLGF
LCVVGGIWHILTKPFAWARRTFVWSGEAYLSYSLAALSGMGLTAAVFVWYNNTAYPSEFF
GPTGPEASQSQAFTFLVRDQRLGANVASAQGPTGLGKYLMRSPSGEIIFGGETMRFWDMR
APWVEPLRGPNGLDLNKIRNDIQPWQERRAAEYMTHAPLGALNSVGGVATEINSVNYVSP
RSWLCCSHFFLGFFLWVGHLWHAGRARAAAAGFEKGINRENEPVLSMRPLD
>Chrysochromulina_sp_CCMP291_chloroplast-psbC
MKTSSSLRRYYHVETPFNAVIAGRDIESTGFAWWSGNARLINVSGKLLGAHVAHAGLMVF
WCGAMTLFEVAHYIPEKPLYEQGCILIPHLTTLGWGVGPGGEVTNVYPFFVVGVLHLISS
AVLGFGGVYHSLIGPDTLEESFPFFGYDWRDKNKMTTILGIHLILLGIGCFLLVAKACFV
GGLYDTWAPGGGDVRVVSAPTLNPLIIFGYVLKSPFGGDGWIISVNNLEDLVGGHIWLGF
LCVVGGIWHILTKPFAWARRTFVWSGEAYLSYSLAALSGMGLTAAVFVWYNNTAYPSEFF
GPTGPEASQSQAFTFLVRDQRLGANVASAQGPTGLGKYLMRSPSGEIIFGGETMRFWDMR
APWVEPLRGPNGLDLNKIRNDIQPWQERRAAEYMTHAPLGALNSVGGVATEINSVNYVSP
RSWLCCSHFFLGFFLWVGHLWHAGRARAAAAGFEKGINRENEPVLSMRPLD
>Nannochloropsis-gaditana-chloroplast-cp43
MKILYSQRRFYHVETPFNRVI-GRDIESTGFAWWSGNARLINVSGKLLGAHVAHAGLMVF
WTGAMTLFEVSHFIPEKPLYEQGFILIPHLATLGWGVGPGGEIVDTTPYFIVGVLHLISS
AVLGFGGIYHSLLGPDTLEESFPFFGYDWRDKNKMTTILGIHLILLGIGAFLLVLKALYI
-GVYDTWAPGGGDVRRILSPTVNAAVIFGYVLKSPFGGDGWIVSINNMEDLIGGHIWVGT
MCILGGIWHIVTKPFAWVRRTFIWSGEAYLSYSLAALATMGLTAAVFVWYNNTAYPSEFY
GPTGPEASQAQAFTFLVRDQRLSANVASAQGPTGLGKYLMRSPSGEIIFGGETMRFWDLR
APWVEPLRGPNGLDVNKIRNDIQPWQERRAAEYMTHAPLGSLNSVGGVATEINSVNYVSP
RSWLTCSHFFLGWFILVGHWWHAGRARAAAAGFEKGIDRKTEAVLSLRPID
>Ochromonas-CCMP1393-plastid-psbC
---IYSQRRYYHVETRFDDLETDKTLESTGFAWWAGNARLINLSGKLLGAHVAHAGLMVF
WCGAMTLFEVSHFIPEKPLYDQGFILLPHLATLGWGVGPGGEITDIYPYFVVGVLHLISS
AVLGFGGIYHSLFGPDTLETNAPLFGYDWRDKNKMTTILGIHLCLLGIGAFLLVIKAMYI
GGVYDTWAPGGGDVRFIKNPTLNPLVIFGYVFKSPFGGDGWIISINNMEDLVGGHIWVGV
LCLAGGIWHILTKPFAWARRAFVWSGEAYLSYSLAALSVMGLSAAVFVWYNNTAYPSEFF
GPTGPEASQSQAFTFLVRDQRLGANVASAQGPTGLGKYLMRSPSGEIIFGGETMRFWDMR
APWLEPLRGPNGLDINKIRNDIQPWQERRAAEYMTHAPLGSLNSVAGVATEINSVNYVSP
RSWLTCSHFFLGFFLLVGHWWHSGRARAAAAGFEKGINRETEPTLQLKPID
>Pavlova_lutheri_chloroplast-psbC
TKTLYSLRRYYHVETPFNAPIAGRDIESTGFAWWSGNARLINVSGKLLGAHVAHAGLMVF
WAGAMCLFEVAHFVPEKPLYEQGCILLPHLAGLGWGVGPGGEIVDTYPYFVVGVVHVISS
AVLGFGGVYHSLIGPDTLEESFPFFGYDWRDKNKMTTILGIHLVLLGIGAFLLVAKAMFF
GGIYDTWAPGGGDVRLVPNPTLNPGAIFNYVLKSPFGGDGWIVSVNNLEDLVGGHVWIGL
ICTLGGVFHIITKPFAWARRGFVWSGEAYLSYSLGALSLMGIIASIFVWYNNTAYPSEFY
GPTGPEASQAQAFTFLVRDQRLGANVASAQGPTGLGKYLMRSPSGEIILGGETMRFWDAR
APWIEPLRGPNGLDLNKIRNDIQPWQERRAAEYMTHAPLGAINSVGGVATEINSVNYVNP
RSWLTASHFFLGFFLWVAHLWHAGRARAAAAGFEKGIDRENEPTLSLKPLD
>Phaeocystis_antarctica_strain_CCMP1374_plastid-psbC
MKTLSSLRRFYHVETPFNTVIAGRDIESTGFAWWSGNARLINVSGKLLGAHVAHAGLMVF
WCGAMTLFEVAHYIPEKPLYEQGCILIPHLTTLGWGVGPGGEVVDTYPFFVVGVLHLISS
AVLGFGGVYHSLIGPDTLEESFPFFGYDWRDKNKMTTILGIHLVLLGIGCFLLVAKACFV
GGLYDTWAPGGGDVRVVTAPTLNPLIIFGYVLKSPFGGDGWVISVNNLEDIVGGHIWLGF
LCIVGGIWHILTKPFAWARRTFVWSGEAYLSYSLAALSGMGLTAAVFVWYNNTAYPSEFY
GPTGPEASQSQAFTFLVRDQRLGANVASAQGPTGLGKYLMRSPSGEIIFGGETMRFWDMR
APWVEPLRGPNGLDLNKIRNDIQPWQERRAAEYMTHAPLGALNSVGGVATEINSVNYVSP
RSWLTCSHFFLGFFLWVGHLWHAGRARAAAAGFEKGINRENEPVLSMRPLD
>Phaeocystis_globosa_strain_Pg-G_A_chloroplast-psbC
TKTLSSLRRFYHVETPFNTVIAGRDIESTGFAWWSGNARLINVSGKLLGAHVAHAGLMVF
WCGAMTLFEVAHYIPEKPLYEQGCILIPHLTTLGWGVGPGGEVIDTYPFFVVGVLHLISS
AVLGFGGVYHSLIGPDTLEESFPFFGYDWRDKNKMTTILGIHLVLLGIGCFLLVAKACFV
GGLYDTWAPGGGDVRVVTAPTLNPLIIFGYVLKSPFGGDGWVISVNNLEDIVGGHIWLGF
LCIVGGIWHILTKPFAWARRTFVWSGEAYLSYSLAALSGMGLTAAVFVWYNNTAYPSEFF
GPTGPEASQSQAFTFLVRDQRLGANVASAQGPTGLGKYLMRSPSGEIIFGGETMRFWDMR
APWVEPLRGPNGLDLNKIRNDIQPWQERRAAEYMTHAPLGALNSVGGVATEINSVNYVSP
RSWLCCSHFFLGFFLWVGHLWHAGRARAAAAGFEKGINRENEPVLSMRPLD
>Phaeodactylum_tricornutum_chloroplast-psbC
------------VETPFNSSIAGRDIESTGFAWWSGNARLINVSGKLLGAHVAHAGLMVF
WAGAMILFEVSHFVPEKPLYEQGFICMPHLATLGYGIGPGGEITNTVPYFAVGVIHLISS
AVLGFGGIYHSLLGPDTLEESFPFFGYDWRDKNKMTTILGIHLCLLGSGAFLLVAKAMYI
GGVYDTWAPGGGDVRLITTPTLNPIVIFGYVFRSPFGGDGWVVSVNNMEDVIGGHVWVGV
LCITGGIWHIFTKPFAWARRAFVWSGEAYLSYSLAAISLMGLTASLYSWYNNTAYPSELY
GPTGPEASQAQAFTFLVRDQRLGANVSSAQGPTGLGKYLMRSPSGEIIFGGETMRFWDLR
APWVEPLRGPNGLDINKIKNDIQPWQERRAAEYMTHAPLGSLNSVGGVATEINSVNYVSP
RSWLCCSHFFLGFFFLVGHWWHSGRARAAAAGFEKGINRANEPVLSMRPID
>Porphyra_purpurea_chloroplast-psbC
MKTLYSQRRFYHVETPFNTNVGGRDIESTGFAWWSGNARLINVSGKLLGAHVAHAGIMVF
WTGAMTLFEVAHFVPEKPLYEQGLILIPHLATLGWGVGPGGEIFNTYPYFVVGVVHLISS
AVLGFGGLYHSLIGPDTLEESFPFFGYDWRDKNKMTTILGIHLVLLGIGAFLLVIKSLFV
GGVYDTWAPGGGDVRFVSNPTLNPLVIFGYVLKSPFGGDGWIVSVNNMEDLIGGHVWIGI
ICIAGGIWHILTKPFAWARRAFVWSGEAYLSYSLGALSIMGLTASNFVWYNNTAYPSEFY
GPTGPEASQAQAFTFLVRDQRLGANVASSQGPTGLGKYLMRSPSGEIIFGGETMRFWDLR
APWVEPLRGPNGLDLNKIKNDIQPWQERRAAEYMTHAPLGSLNSVGGVATEINSVNYVSP
RSWLTTSHFFLGFFLFIGHLWHAGRARAAAAGFEKGINRENEPVLSMRPLD
>Porphyridium_purpureum_chloroplast-psbC
MKTLYSQRRFCHVETPFNNNVAGRDIESTGFAWWSGNARLINVSGKLLGAHVAHAGIMVF
WCGAMTLFEVAHFIPEKPLYEQGFILLPHLATLGWGVGPGGEIVDTYPYFVVGVLHLISS
AVLGFGGIYHSIIGPDTLEESFPFFGYDWRDKNKMTTILGIHLILLGLGSFLLVAKAMFF
GGIYDTWAPGGGDVRYVTNPTLNPAVIFGYVLKSPFGGDGWVVSINNQEDLVGGHVWVGV
ICIAGGIWHILTKPFAWARRAFVWSGEAYLSYSLAALALMGFTASCYAWYNNTAYPSEFY
GPTGPEASQAQAFTFLVRDQRLGANVASAQGPTGLGKYLMRSPSGEIIFGGETMRFWDLR
APWLEPLRGPNGLDLNKIKNDIQPWQERRAAEYMTHAPLGSLNSVGGVATEINSVNYVSP
RSWLTSSHFFLPFFLFIGHLWHAGRARAAAAGFEKGINRENEPVLFMRPLD
>Rhodomonas_salina_chloroplast-psbC
------------VETPFNSNLAGRDIESTGFAWWSGNSRLINVSGKLLGAHVAHAGLMVF
WCGAMTLFEVAHYIPEKPLYEQGLILLPHLATLGWGVGPGGEIVDIYPYFVVGILHIISS
AVLGFGGVYHSLIGPDTLEESFPAFGYDWRDKNKITTILGIHLVILGFGALLLVVKAMYV
GGLYDTWAPGGGDVRIIDNPTLNPVVIIGYVLKSPWGGDGWIVSVNNMEDIVGGHIWIGF
TCIAGGFWHILTKPFAWARRAYVWSGEAYLSYSLVAVSLMGFIASQYSWYNNTAYPSEFY
GPTGPEASQSQAFTFLVRDQRLGASVASAQGPTGLGKYLMRSPSGEIILGGETQRFWDLR
APWIEPLRGPNGLDLNKIKNDIQPWQERRAAEYMTHAPLGSLNSVGGVATEINSVNFVSP
RSWLTCAHFLLGFVFYIGHLWHAGRARAAAAGFEKGINRENEPTLSLRPID
>Thalassiosira_pseudonana_chloroplast-psbC
------------VETPFNSSIAGRDIESTGFAWWSGNARLINVSGKLLGAHVAHAGLMVF
WAGAMILFEVSHFVPEKPLYEQGFICMQHLATLGYGIGPGGEITSTVPYFAVGVIHLISS
AVLGFGGIYHSLLGPDTLEESFPFFGYDWRDKNKMTTILGIHLCLLGLGALLLVAKAMYL
GGVYDTWAPGGGDVRYITTPTLNPIVIFGYVFRSPFGGDGWVVSVNNMEDLVGGHIWVGI
LCIVGGVWHIFTKPFSWARRAFVWSGEAYLSYSLAAISLMGFTASLYAWYNNTAYPSELY
GPTGPEASQSQAFTFLVRDQRLGANVSSAQGPTGLGKYLMRSPSGEIIFGGETMRFWDLR
APWVEPLRGPNGLDINKIKNDIQPWQERRAAEYMTHAPLGSLNSVGGVATEINSVNYVSP
RSWLCCSHFFLGFFFLIGHWWHSGRARAAAAGFEKGINRANEPVLSMRPID
>Gephyrocapsa_oceanica_UPY84302.1_photosystem_II_43_kDa_protein_[]
MKTLSSQRRFYHVETPFNTVIAGRDIESTGFAWWSGNARLINVSGKLLGAHVAHAGLMVF
WCGAMTLFEVAHYIPEKPLYEQGCILIPHLTTLGWGVGPGGEVTDVYPFFVVGVLHLISS
AVLGFGGVYHSLIGPDTLEESFPFFGYDWRDKNKMTTILGIHLILLGIGCFLLVAKACFV
GGVYDTWAPGGGDVRIISAPTLNPLIIFGYVLKSPFGGDGWVISVDNMEDLVGGHIWLGF
LCVVGGIWHILTKPFAWARRTFVWSGEAYLSYSLAALSLMGLTAAIFVWYNNTAYPSEFY
GPTGPEASQSQAFTFLVRDQRLGANVASAQGPTGLGKYLMRSPSGEIIFGGETMRFWDMR
APWVEPLRGPNGLDLNKIRNDIQPWQERRAAEYMTHAPLGALNSVGGVATEINSVNYVSP
RSWLCCSHFFLGFFLWVGHLWHAGRARAAAAGFEKGINRENEPVLSMRPLD
>Tisochrysis_lutea_YP_009550220.1_PsbC_[]
MKTLSSQRRFYHVETPFNTVIAGRDIESTGFAWWSGNARLINVSGKLLGAHVAHAGLMVF
WCGAMTLFEVAHYIPEKPLYEQGCILIPHLTTLGWGVGPGGEVTDVYPFFVVGVLHLISS
AVLGFGGVYHSLIGPDTLEESFPFFGYDWRDKNKMTTILGIHLILLGIGCFLLVAKACFV
GGVYDTWAPGGGDVRIITAPTLNPLIIFGYVLKSPFGGDGWVISVDNMEDLIGGHIWLGF
LCVVGGIWHILTKPFAWARRTFVWSGEAYLSYSLAALSLMGLTASVFVWYNNTAYPSEFY
GPTGPEASQSQAFTFLVRDQRLGANVASAQGPTGLGKYLMRSPSGEIIFGGETMRFWDMR
APWVEPLRGPNGLDLNKIRNDIQPWQERRAAEYMTHAPLGALNSVGGVATEINSVNYVSP
RSWLTTSHFFLGFFLWVGHLWHAGRARAAAAGFEKGINRENEPVLSMRPLD
>Chrysotila_carterae_YP_010596601.1_photosystem_II_44_kDa_protein_[]
---------------------------------------------------------MVF
WCGAMTLFEVAHYIPEKPLYEQGCILIPHLTTLGWGVGPGGEVTDVYPFFVVGVLHLISS
AVLGFGGVYHSLIGPDTLEESFPFFGYDWRDKNKMTTILGIHLILLGIGSFLLVAKACFV
GGLYDTWAPGGGDVRIVTAPTLNPLIIFGYVLKSPFGGDGWIISVNNLEDLVGGHIWLGF
LCVVGGIWHILTKPFAWARRTFVWSGEAYLSYSLAALSVMGLTASVFVWYNNTAYPSEFF
GPTGPEASQSQAFTFLVRDQRLGANVASAQGPTGLGKYLMRSPSGEIIFGGETMRFWDMR
APWVEPLRGPNGLDLNKIRNDIQPWQERRAAEYMTHAPLGALNSVGGVATEINSVNYVSP
RSWLTTSHFFLGFFLWVGHLWHAGRARAAAAGFEKGINRENEPVLSMRPLD
>Pavlova_gyrans_AAX82930.1_photosystem_II_CP43_chlorophyll_apoprotein
--------------------------------------------GKLLGAHVAHAGLMVF
WAGAMCLFEVAHFVPEKPLYEQGLILLPHLAGLGWGVGPGGEIVDTYPYFVVGVVHLISS
AVLGFGGVYHSLIGPDTLEESYPFFGYDWRDKNKMTTILGIHLILLGVGAFLLVLKAMFF
GGLYDTWAPGGGDVRVVANPTLNPGAIFNYVLKSPFGGDGWIVSVNNLEDLVGGHVWVGL
ICIVGGIFHIITKPFAWARRGFVWSGEAYLSYSLGALSLMGIIASIFVWYNNTAYPSEFF
GPTGPEASQAQAFTFLVRDQRLGANVASAQGPTGLGKYLMRSPSGEIILGGETMRFWDMR
APWIEPLRGPNGLDLNKI------------------------------------------
---------------------------------------------------
>Chrysotila_dentata_MZ819921.1|psbC_[63263
TKTLSSQRRFYHVETPFNTVIAGRDIESTGFAWWSGNARLINVSGKLLGAHVAHAGLMVF
WCGAMTLFEVAHYIPEKPLYEQGCILIPHLTTLGWGVGPGGEVTDVYPFFVVGVLHLISS
AVLGFGGVYHSLIGPDTLEESFPFFGYDWRDKNKMTTILGIHLILLGIGSFLLVAKACFV
GGLYDTWAPGGGDVRIVTAPTLNPLIIFGYVLKSPFGGDGWIISVNNLEDLVGGHIWLGF
LCVVGGIWHILTKPFAWARRTFVWSGEAYLSYSLAALSVMGLTASVFVWYNNTAYPSEFF
GPTGPEASQSQAFTFLVRDQRLGANVASAQGPTGLGKYLMRSPSGEIIFGGETMRFWDMR
APWVEPLRGPNGLDLNKIRNDIQPWQERRAAEYMTHAPLGALNSVGGVATEINSVNYVSP
RSWLTTSHFFLGFFLWVGHLWHAGRARAAAAGFEKGINRENEPVLSMRPLD
>Pavlova_sp._Strain_CCMP459_bC_CAMPEP_0185565082
------------------------DIESTGFAWWSGNARLINVSGKLLGAHVAHAGLMVF
WAGAMCLFEVAHFVPEKPLYEQGLILLPHLAGLGWGVGPGGEIVDTYPYFVVGVVHLISS
AVLGFGGVYHSLIGPDTLEESFPFFGYDWRDKNKMTTILGIHLILLG-GSFLLVLKAMFF
GGIYDTWAPGGGDVRLVTNPTLNPGAIFNYVLKSPFGGDGWIVSVNNLEDLVGGHIWIGL
IC-IGGIFHIITKPFAWARRGFVWSGEAYLSYSLGALSLMGLIASIFVWYNNTAYPSEFF
GPTGPEASQAQAFTFLVRDQRLGANVASAQGPTGLGKYLMRSPSGEIILGGETMRFWDMR
APWIEPLRGPNGLDLNKIRNDIQPWQERRAAEYMTHAPLGALNSVGGVATEINSVNYVNP
RSWLTASHFFLGFFLWVAHLWHAGRARAAAAGFEK----------------
>Chrysochromulina_polylepis_Strain_CCMP1757_bC_CAMPEP_0183186502
------------------------DIESTGFAWWSGNARLINVSGKLLGAHVAHAGLMVF
WCGAMTLFEVAHYIPEKPLYEQGCILIPHLTTLGWGVGPGGEVTDVYPFFVVGVLHLISS
AVLGFGGVYHSLIGPDTLEESFPFFGYDWRDKNKMTTILGIHLILLGIGCFLLVAKACFV
GGVYDTWAPGGGDVRIVSAPTLNPLIIFGYVLKSPFGGDGWVISVNNMEDLVGGHIWLGF
LCIVGGIWHILTKPFAWVRRTFVWSGEAYLSYSLGALSLMGLTAAVFVWYNNTAYPSEFY
GPTGPEASQSQAFTFLVRDQRLGANVASAQGPTGLGKYLMRSPSGEIIFGGETMRFWDMR
APWVEPLRGPNGLDLNKIRNDIQPWQERRAAEYMTHAPLGALNSVGGVATEINSVNYVSP
RSWLTCSHFFLGFFLWVGHLWHAGRARAAAAGFEKGINRENEPVLSMRP--
>Prymnesium_parvum_Strain_Texoma1_bC_CAMPEP_0184392396
------------------------DIESTGFAWWSGNARLINVSGKLLGAHVAHAGLMVF
WCGAMTLFEVAHYIPEKPLYEQGCILIPHLTTLGWGVGPGGEVTDVYPFFVVGVLHLISS
AVLGFGGVYHSLIGPDTLEESYPFFGYDWRDKNKMTTILGIHLILLGIGCFLLVAKACFV
GGVYDTWAPGGGDVRIVTSPTLNPLIIFGYVLKSPFGGDGWVVSVNNMEDLVGGHIWLGF
LCVVGGIWHILTKPFAWARRTFVWSGEAYLSYSLAALSLMGLTASIFVWYNNTAYPSEFY
GPTGPEASQSQAFTFLVRDQRLGANVASAQGPTGLGKYLMRSPSGEIIFGGETMRFWDMR
APWVEPLRGPNGLDLNKIRNDIQPWQERRAAEYMTHAPLGALNSVGGVATEINSVNYVSP
RSWLTTSHFFLGFFLWVGHLWHAGRARAAAAGFEKGINRENEPVLSMRP--
>NIES-3900
MKTLYSLRRFYHVETPFNTSAAGRDIESTGFAWWAGNARLINVSGKLLGAHVAHAGLMVF
WAGAMCLFEVAHFVPEKPLYEQGMIVVPHLATLGLGVGPGGEIVDTYPYFVVGVVHLIAS
AVLGFGGVYHSLIGPDTLEESFPFFGYDWRDKNKMTTILGIHLLFLGAGAFALTAKAVFW
GGIYDTWAPGGGDVRLITNPTLNPLVIAGYVLKSPFGGDGWVVSVNNMEDLVGGHIWIGL
ICTVGGIWHILTKPFAWARRSYVWSGEAYLSYSLAAISLMGFTAVFYAWYNNTAYPSEFY
GPTGPEASQSQAFTFLVRDQRLGANVASAQGPTGLGKYLMRSPSGEIIFGGETMRFWDMR
APWVEPLRGPNGLDLNKIKYDIQPWQERRAAEYMTHAPLGSLNSVGGVATEINSVNYVSP
RAWLSCSHWLLSFFFWVAHLWHAGRARAAAAGFEKGINRENEPVLSMRPLD
