# Supplementary material for: New plastids, old proteins: repeated endosymbiotic acquisitions in kareniacean dinoflagellates
Source: EMBO Rep. 2024 Mar 18;25(4):16. doi: 10.1038/s44319-024-00103-y (PMC11014865; doi:10.1038/s44319-024-00103-y)
Supplement: Supplementary file 11 — Dataset EV10 [file 44319_2024_103_MOESM11_ESM.zip › Dataset EV10/plastid_genome_phylogeny_files/protein concatenation/trimmed alignments/psbD-enriched-trimmed.fasta]

>psbD_Taka_DN51926_c0_g1_i2
IEIDRTIVDLIDDWLKRDRFVFVGWSGLLLFPCAYLAVWGWVTGITFVTSWYTHGLASSF
LEGCNFVTAAVSTPANTMGHSLLLLWGPEAQGDITRWFQIGGLWGFIAFHGVIGTIGFCL
RQFEIASLVGIRPYNAIAFSGPIAVFITVFLVYPLGQASWFFAPSFGVAAIFRFLLFLQG
FHNWTLNPFHMMGVAGILGGALLCAIHGATVENTLFEDGDAANTFRAFTPTQSEETYSMV
TANRFWSQIFGVAFSNKRWLHFFMLFVPVAGMWTSSIGIVGLALNLRAYDFVSQEIRAAE
DPEFETFYTKNNLLNEGIRSWMAAQDQPHENFIFPEEVLPRGNAL
>Karlodinium-armiger-psbD-relaxed
------------------------------------------------------------
------------------------------------------------------------
---------------------------------------WFFAPSFGVAAIFRFLLFLQG
FHNWTLNPFHMMGVAGILGGALLCAIHGATVENTLFXDGDAANTFRAFTPTQSEETYSMI
TANRFWSQIFGVAFSNKRWLHFFMLFVPVAGMWTSAIGIVGLALNLRAYDFVXQELRAAE
DPEFETFYTKNNLLNEGIRAWMATRSTP-----------------
>Kpapi_DN7059_c0_g1_i1
------------------------------------------------------------
------------------------------------------------------------
-------------------------------------------------------XFIQG
FHNFTLNPFHMMGVAGILGGALLCAIHGATVENTLFEDGDASTTFRAFSPTQAEETYSMV
TANRFWSQIFGVAFSNKRWLHFFMLFVPVAGMWTSALGILGLAFNLRSYDFVSQEIRAAH
DPEFETFYTKNQLLNEGIRIWMAAQDQPHENFSFPEEVLPRGNGL
>Karenia_brevis-psbD
MKFKVSLFSLVDDWLKRDRFVFVGWSGLLLFPCAYLAVGGWLTGITFVTSWFTHGLASSF
LEGCNFLTAAVSTPPNCMGHALLLLWGPELSGDIIRWFQAGGLWTFIALHGSFGVVGFCL
RQFEIARLVGIRPYNAIAFSGPIAVFLTVFLVYPLGQASWFFAPSFGVAAIFRFLLFIQG
FHNYTLNPFHMMGVAGILGGALLCAIHGATVENTLFEDGDAATTFRAFTPTQAEETYSMV
TANRFWSQIFGVAFSNKRWLHFFMLFVPVAGMWTSSIGIVGLALNLRSYDFVSQELRAAY
DPEFETFYTKNQLLNEGIRAWMSAQDQPHENFIFPEEVLPRGNGL
>karenia_mikimotoi-psbD
---KISLFNLVDDWLKRDRFVFIGWSGLLLFPCAYLSVGGWLTGITFITSWFSHGLASSF
LEGCNFLTAAVSTPPNCMGHALLLLWGPEVTGHIVRWFELGGLWTFIALHGSFGLIGFCL
RQFEIARLVGIRPYNAIAFSGPIAVFVTVFLVYPLGQASWFFAPSFGVAAIFRFLLFIQG
FHNYTLNPFHMMGVAGILGGALLCAIHGATVENTIFEDGDASTTFRAFSPTQAEETYSMV
TANRFWSQIFGVAFSNKRWLHFFMLFVPVAGMWTSSIGIVGLALNLRAYDFVSQELRAAY
DPEFETFYTKNQLLNEGIRAWMSAQDQPHENFIFPEEVLPRGNGL
>Karlodinium_veneficum-psbD
LQVIKNLFALIDDWVKRDRFIFIGWSGILLFPCAFLAVGGWLTGITFVTSWYTHGLASSF
LEGCNFLTVAVSTPSNGVGHSLLFLWGPEVQGNIIRWFQIGGLWAFIALHGSFGIIGFCL
RQFEIARLVGIRPYNAIAFSGXISVFLTVFLIYPLGQASWFFAPSFGXAAIFRFLIFLQG
FHNWTLNPFHMMGVAGILGGALLCAIHGATVENVLFEDGXASDTFRAFSPTQSEETYSMV
TANRFWSQIFGVAFSNKRWLHFFMLFVPVAGMWTSSIGMIGLALNLRSYDFISQELRAAE
DPEFETFYTKNNLLNEGIRIWMSCQDQPHENFVFPEEVLPRGNAL
>Cyanidioschyzon_merolae_strain10D_chloroplast-psbD
IAIERGWFDLMDDWLKRDRFVFIGWSGLLLFPCSYLALGAWFTGTTFVTSWYTHGLASSY
LEGCNFLTAAVSSPANSMGHSLLFLWGPEAQGDFTRWCQIGGLWTFTALHGAFGLIGFCL
RQFEIARLVGLRPYNAIAFSGPIAVFVSVFLLYPLGQASWFFAPSFGVAGIFRFILFLQG
FHNWTLNPFHMMGVAGILGGALLCAIHGATVQNTLFEDGEASDTFRAFTPTQSEETYSMV
TANRFWSQIFGVAFSNKRWLHFFLLFVPVAGLWASSIGIVGLALNLRAYDFVSQELRAAE
DPEFETFYTKNILLNEGIRAWMAAQDQPHENFVFPEEVLPRGNAL
>Ectocarpus-siliculosus-chloroplast-psbD
IAIRSGLFDLVDDWLKRDRFVFVGWSGLLLFPCAYLSLGGWFTGTTFVTSWYTHGLATSY
LEGCNFLTAAVSTPSNSMGHSLLLLWGPEAQGSFTRWCQIGGLWAFIALHGSFALIGFCL
RQFEIARLVGIRPYNAIAFSGPISIFVSVFLLYPLGQASWFFAPSFGVAAIFRFLLFLQG
FHNWTLNPFHMMGVAGILGGALLCAIHGATVENTLFEDGDAANTFRAFTPTQSEETYSMV
TANRFWSQIFGVAFSNKRWLHFFMLFVPVTGLWTSAIGIVGLALNLRAYDFVSQELRAAE
DPEFETFYTKNILLNEGIRAWMAAQDQPHENFVFPEEVLPRGNAL
>Emiliania_huxleyi_CCMP1516_plastid-psbD
IAIDRGVFDLIDDWLKRDRFVFVGWSGLLLFPCAFLAVGGWLTGITFVTSWYTHGLASSF
LEGCNFLTAAVSTPANSMGHSLLLLWGPEAQGDITRWFQIGGLWTFVALHGSFGVIGFCL
RQFEIARLVGIRPYNAIAFSGPIAVFVTVFLVYPLGQASWFFAPSFGVAAIFRFLLFLQG
FHNWTLNPFHMMGVAGILGGALLCAIHGATVENTLFEDGDAANTFRAFTPTQSEETYSMV
TANRFWSQIFGVAFSNKRWLHFFMLFVPVAGMWTSAIGIVGLALNLRAYDFVSQELRAAE
DPEFETFYTKNNLLNEGIRSWMAAQDQPHENFIFPEEVLPRGNAL
>Galdieria_sulphuraria_strain074W_plastid-psbD
IAIQRGWFDLVDDWLKRDRFVFIGWSGLLLFPCSYLALGAWFTGTTFVTSWYTHGLASSY
LEGCNFLTAAVSSPANSMGHSLLFLWGPEAQGDFTRWCQIGGLWTFTALHGAFALIGFCL
RQFEIARLVGIRPYNAIAFSGPIAVFVSVFLIYPLGQASWFFAPSFGVAAIFRFILFLQG
FHNWTLNPFHMMGVAGILGGALLCAIHGATVENTLFEDGEAANTFRAFTPTQSEETYSMV
TANRFWSQIFGVAFSNKRWLHFFMLFVPVTGLWTSSIGIIGLALNLRAYDFVSQELRAAE
DPEFETFYTKNLLLNEGIRAWMATQDQPHENFVFPEEVLPRGNAL
>Guillardia_theta_chloroplast-psbD
IAIGRGWFDLVDDWLKRDRFVFIGWSGLLLFPTSYLSIGGWFTGTTFVTSWYTHGLASSY
LEGCNFFTAAVSTPANSMGHSLLLLWGPEAQGDFTRWCQIGGLWAFCALHGAFGLIGFCL
RQFEIARLVGIRPYNAIAFSGPIAIFVSVFLMYPLGQASWFFAPSLGVAAIFRFLLFIQG
FHNFTLNPFHMMGVAGILGAALLCAIHGATVQNTIFEDGDAANTFRAFTPTQSEETYSMV
TANRFWSQVFGVAFSNKRWLHFFMLFVPLAGLWTSAIGIVGLALNLRAYDFVSQELRAAE
DPEFETFYTKNLLLNEGIRSWMAAQDQPHENFIFPEEVLPRGNAL
>Heterosigma_akashiwo_chloroplast-psbD
IAIERGVFDLVDDWLKRDRFVFVGWSGLLLFPTAYLAVGGWFTGTTFVTSWYTHGLASSY
LEGCNFLTAAVSTPANSMGHSLILLWGPEAQGDFTRWCQIGGLWTFVALHGAFGLIGFCL
RQFEIARLVGIRPYNAIAFSGPISIFVSVFLLYPLGQASWFFAPSFGVAAIFRFLLFLQG
FHNWTLNPFHMMGVAGILGGALLCAIHGATVENTLFEDGDAANTFRAFTPTQSEETYSMV
TANRFWSQIFGVAFSNKRWLHFFMLFVPVTGLWTSAIGIVGLALNLRAYDFVSQELRAAE
DPEFETFYTKNILLNEGIRAWMAAQDQPHENFVFPEEVLPRGNAL
>Chondrus_crispus_plastid-psbD
IAINRGRFDLIDDWVKRDRFVFVGWSGLLLFPCAYLALGGWLTGTTFVTSWYTHGLASSY
LEGCNFLTAAVSTPANSMGHSLLLLWGPEAQGDFTRWCQIGGLWAFIALHGSFGLIGFCL
RQFEIARLVGIRPYNAIAFSGPIAVFVSVFLMYPLGQSSWFFAPSFGVAAIFRFLLFLQG
FHNWTLNPFHMMGVAGILGGALLCAIHGATVQNTLFEDGDAADTFRAFTPTQSEETYSMV
TANRFWSQIFGVAFSNKRWLHFFMLFVPVTGLWTSAFGIVGLALNLRAYDFVSQELRAAE
DPEFETFYTKNILLNEGIRAWMAAQDQPHENFIFPEEVLPRGNAL
>Chrysochromulina_parva_chloroplast-psbD
IAIDRGVFDLIDDWLKRDRFVFVGWSGLLLFPCAFLAVGGWLTGITFVTSWYTHGLASSF
LEGCNFLTAAVSTPANSMGHSLLLIWGPEAQGDITRWFQIGGLWAFIALHGSFGVIGFCL
RQFEIARLVGIRPYNAIAFSGPIAVFVTVFLVYPLGQASWFFAPSFGVAAIFRFLLFLQG
FHNWTLNPFHMMGVAGILGGALLCAIHGATVENTLFEDGDAANTFRAFTPTQSEETYSMV
TANRFWSQIFGVAFSNKRWLHFFMLFVPVAGMWTSAIGIVGLALNLRAYDFVSQELRAAE
DPEFETFYTKNNLLNEGIRAWMAAQDQPHENFIFPEEVLPRGNAL
>Chrysochromulina_sp_CCMP291_chloroplast-psbD
IAIDRGVFDLIDDWLKRDRFVFVGWSGLLLFPCAFLAVGGWLTGITFVTSWYTHGLASSF
LEGCNFLTAAVSTPANSMGHSLLLIWGPEAQGDITRWFQIGGLWAFIALHGSFGVIGFCL
RQFEIARLVGIRPYNAIAFSGPIAVFVTVFLVYPLGQASWFFAPSFGVAAIFRFLLFLQG
FHNWTLNPFHMMGVAGILGGALLCAIHGATVENTLFEDGDAANTFRAFTPTQSEETYSMV
TANRFWSQIFGVAFSNKRWLHFFMLFVPVAGMWTSAIGIVGLALNLRAYDFVSQELRAAE
DPEFETFYTKNNLLNEGIRAWMAAQDQPHENFIFPEEVLPRGNAL
>Nannochloropsis-gaditana-chloroplast-psbD
IAIERGLFDLVDDWLKRDRFVFIGWSGLLLFPTAFLAVGGWLTGTTFVTSWYTHGLASSY
LEGCNFLTVAVSTPANSMGHSLILLWGPEAQGDFTRWLQIGGLWTFVALHGAFGLIGFCL
RQFEIARLVGIRPYNAIAFSGPIAVFVSVFLIYPLGQASWFFAPSFGVAAIFRFLLFLQG
FHNWTLNPFHMMGVAGILGGALLSAIHGATVENTLFEDGDAANTFRAFTPTQSEETYSMV
TANRFWSQIFGVAFSNKRWLHFFMLFVPVTGLWTSSFGIVGLALNLRAYDFVSQELRAAE
DPEFETFYTKNILLNEGIRSWMAAQDQPHENFVFPEEVLPRGNAL
>Ochromonas-CCMP1393-plastid-psbD
ITIKAGVFSLIDDWLKRDRFVFVGWSGLLLFPCAYLALGGWLTGITFVTSWYTHGLASSF
LEGCNFLTAAVSSPANSMGHSLLLLWGPEAQGNLTLWFKIGGLWAFVALHGSFGLIGFCL
RQFEIARLVGIRPYNALAFSGPIAVWISVFLLYPLGQASWFFAPSLGVAAIFRFLLFLQG
FHNWTLNPFHMMGVAGILGGALLCAIHGATVENTLFEDGDAANTFRAFTPTQSEETYSMV
TANRFWSQIFGVAFSNKRWLHFFMLFVPVTGLWASAVGIVGLALNLRAYDFISQELRAAE
DPEFETFYTKNILLNEGIRMWMASQDQPHENYIFPEEVLPRGNAL
>Pavlova_lutheri_chloroplast-psbD
ISIERSTFDLIDDWLKRDRFVFIGWSGLLLFPCSYLALGGWLTGTTFVTSWYTHGLASSY
LEGCNFLTAAVSTPANSMGHSLLLLWGPEAQGGFTRWCQIGGLWAFIALHGAFALIGFCL
RQFEIARLVGIRPYNAIAFSGPISIFVSVFLLYPLGQASWFFAPSFGVAAIFRFLLFLQG
FHNWTLNPFHMMGVAGILGGALLCAIHGATVENTLFEDGDAANTFRAFSPTQSEETYSMV
TANRFWSQIFGVAFSNKRWLHFFMLFVPVAGLWASAVGIVGLALNLRAYDFVSQELRAAE
DPEFETFYTKNNLLNEGIRAWMAAQDQPHENFVFPEEVLPRGNAL
>Phaeocystis_antarctica_strain_CCMP1374_plastid-psbD
IAIDRSVFDLIDDWLKRDRFVFVGWSGLLLFPCAYLAVGGWLTGITFVTSWYTHGLASSF
LEGCNFLTAAVSTPANSMGHSLLLLWGPEAQGDITRWFQIGGLWTFVALHGSFGVIGFCL
RQFEIARLVGIRPYNAIAFSGPIAVFVTVFLVYPLGQASWFFAPSFGVAAIFRFLLFLQG
FHNWTLNPFHMMGVAGILGGALLCAIHGATVENTLFEDGDAANTFRAFTPTQSEETYSMV
TANRFWSQIFGVAFSNKRWLHFFMLFVPVAGMWTSAIGIVGLALNLRAYDFVSQELRAAE
DPEFETFYTKNNLLNEGIRAWMAAQDQPHENFIFPEEVLPRGNAL
>Phaeocystis_globosa_strain_Pg-G_A_chloroplast-psbD
IAIDRSVFDLIDDWLKRDRFVFVGWSGLLLFPCAYLAVGGWLTGITFVTSWYTHGLASSF
LEGCNFLTAAVSTPANSMGHSLLLLWGPEAQGDLTRWFQIGGLWTFVALHGSFGVIGFCL
RQFEIARLVGIRPYNAIAFSGPIAVFVTVFLVYPLGQASWFFAPSFGVAAIFRFLLFLQG
FHNWTLNPFHMMGVAGILGGALLCAIHGATVENTLFEDGDAANTFRAFTPTQSEETYSMV
TANRFWSQIFGVAFSNKRWLHFFMLFVPVAGMWTSAIGIVGLALNLRAYDFVSQELRAAE
DPEFETFYTKNNLLNEGIRAWMAAQDQPHENFIFPEEVLPRGNAL
>Phaeodactylum_tricornutum_chloroplast-psbD
IAIERGIFDLIDDWLKKDRFVFVGWSGLLLFPTAYLAVGGWMTGTTFVTSWYTHGLASSY
LEGCNFLTAAVSSPANSMGHSLLLLWGPEAQGDFTRWCQIGGLWTFVALHGSFGLIGFCL
RQFEIARLVGIRPYNAIAFSGPIAVFVSVFLLYPLGQASWFFAPSFGVAAIFRFLLFLQG
FHNWTLNPFHMMGVAGILGGALLCAIHGATVENTLFEDGDAANTFRAFTPTQSEETYSMV
TANRFWSQIFGVAFSNKRWLHFFMLFVPVTGLWTSAIGIVGLALNLRAYDFVSQELRAAE
DPEFETFYTKNILLNEGIRAWMAAQDQPHENFVFPEEVLPRGNAL
>Porphyra_purpurea_chloroplast-psbD
IAITRGGFDLVDDWLKRDRFVFVGWSGLLLFPCAYLAVGGWLTGTTFVTSWYTHGLASSY
LEGCNFLTAAVSTPANSMGHSLLFLWGPEAQGDFTRWCQIGGLWAFIALHGSFGLIGFCL
RQFEIARLVGLRPYNAIAFSGPIAVFVSVFLMYPLGQASWFFAPSLGVAAIFRFLLFLQG
FHNWTLNPFHMMGVAGILGGALLCAIHGATVQNTLFEDGDAADTFRAFTPTQSEETYSMV
TANRFWSQIFGVAFSNKRWLHFFMLFVPVTGLWTSAFGIVGLALNLRAYDFVSQELRAAE
DPEFETFYTKNILLNEGIRSWMAAQDQPHENFIFPEEVLPRGNAL
>Porphyridium_purpureum_chloroplast-psbD
IAIGRGWFDLIDDWLKRDRFVFIGWSGLLLLPCSYLALGGWLTGTTFVTSWYTHGLASSY
LEGCNFLTAAVSTPANSMGHSLLFLWGPEAQGDFTRWCQIGGLWTFIALHGAFGLIGFCL
RQFEIARLVGLRPYNAIAFSGPISVFVSVFLMYPLGQASWFFAPSFGVAAIFRFLLFLQG
FHNWTLNPFHMMGVAGILGGALLCAIHGATVENTLFEDGDAADTFRAFTPTQSEETYSMV
TANRFWSQIFGVAFSNKRWLHFFMLFVPVTGLWTSSIGIVGLALNLRAYDFVSQELRAAE
DPEFETFYTKNILLNEGIRAWMAAQDQPHENFIFPEEVLPRGNAL
>Rhodomonas_salina_chloroplast-psbD
IAIGRGWFDLMDDWLKRDRFVFVGWSGLLLFPTSYLSIGGWFTGTTFVTSWYTHGLASSY
LEGCNFFTAAVSTPANSMGHSLLLLWGPEAQGDFTRWCQIGGLWAFCALHGSFGLIGFCL
RQFEIARLVGIRPYNAIAFSGPIAIFVSVFLMYPLGQASWFFAPSLGVAAIFRFLLFIQG
FHNFTLNPFHMMGVAGILGAALLCAIHGATVQNTIFEDGDAANTFRAFTPTQAEETYSMV
TANRFWSQIFGVAFSNKRWLHFFMLFVPLAGLWTSAIGIVGLALNLRAYDFVSQELRAAE
DPEFETFYTKNILLNEGIRSWMAAQDQPHENFIFPEEVLPRGNAL
>Thalassiosira_pseudonana_chloroplast-psbD
IAIERGLFDLVDDWLKRDRFVFVGWSGILLFPTAYLAAGGWFTGTTFVTSWYTHGLASSY
LEGCNFLTAAVSTPANSMGHSLLLLWGPEAQGDFTRWCQIGGLWAFIALHGAFGLIGFCL
RQFEIARLVGIRPYNAIAFSGPIAVFVSVFLLYPLGQASWFFAPSFGVAAIFRFLLFLQG
FHNWTLNPFHMMGVAGILGGALLCAIHGATVENTLFEDGDAANTFRAFTPTQSEETYSMV
TANRFWSQIFGVAFSNKRWLHFFMLFVPVAGLWTSSIGIVGLALNLRAYDFVSQELRAAE
DPEFETFYTKNILLNEGIRSWMAAQDQPHENFVFPEEVLPRGNAL
>Gephyrocapsa_oceanica_YP_010393424.1_photosystem_II_protein_D2_[]
IAIDRGVFDLIDDWLKRDRFVFVGWSGLLLFPCAFLAVGGWLTGITFVTSWYTHGLASSF
LEGCNFLTAAVSTPANSMGHSLLLLWGPEAQGDITRWFQIGGLWTFVALHGSFGVIGFCL
RQFEIARLVGIRPYNAIAFSGPIAVFVTVFLVYPLGQASWFFAPSFGVAAIFRFLLFLQG
FHNWTLNPFHMMGVAGILGGALLCAIHGATVENTLFEDGDAANTFRAFTPTQSEETYSMV
TANRFWSQIFGVAFSNKRWLHFFMLFVPVAGMWTSAIGIVGLALNLRAYDFVSQELRAAE
DPEFETFYTKNNLLNEGIRSWMAAQDQPHENFIFPEEVLPRGNAL
>Tisochrysis_lutea_YP_009550219.1_PsbD_[]
IAIDRGVFDLIDDWLKRDRFVFVGWSGLLLFPCAFLAVGGWLTGITFVTSWYTHGLASSF
LEGCNFLTAAVSTPANSMGHSLLLLWGPEAQGDLTRWFQIGGLWTFVALHGSFGVIGFCL
RQFEIARLVGIRPYNAIAFSGPIAVFVTVFLVYPLGQASWFFAPSFGVAAIFRFLLFLQG
FHNWTLNPFHMMGVAGILGGALLCAIHGATVENTLFEDGDAANTFRAFTPTQSEETYSMV
TANRFWSQIFGVAFSNKRWLHFFMLFVPVAGMWTSAIGIVGLALNLRAYDFVSQELRAAE
DPEFETFYTKNNLLNEGIRSWMAAQDQPHENFIFPEEVLPRGNAL
>Chrysotila_carterae_YP_010596602.1_photosystem_II_protein_D2_[]
IAIDRGVFDLIDDWLKRDRFVFVGWSGLLLFPCAFLAVGGWLTGITFVTSWYTHGLASSF
LEGCNFLTAAVSTPANSMGHSLLLLWGPEAQGDITRWFQIGGLWTFVALHGSFGVIGFCL
RQFEIARLVGIRPYNAIAFSGPIAVFVTVFLVYPLGQASWFFAPSFGVAAIFRFLLFLQG
FHNWTLNPFHMMGVAGILGGALLCAIHGATVENTLFEDGDAANTFRAFTPTQSEETYSMV
TANRFWSQIFGVAFSNKRWLHFFMLFVPVAGMWTSSLGIVGLALNLRSYDFVSQELRAAE
DPEFETFYTKNNLLNEGIRSWMAAQDQPHENFIFPEEVLPRGNAL
>Isochrysis_sp._SAG_927-2_AAX82954.1_photosystem_II_protein_D2
-----------------------------------LAVGGWLTGITFVTSWYTHGLASSF
LEGCNFLTAAVSTPANSMGHSLLLLWGPEAQGDITRWFQIGGLWAFVALHGSFGVIGFCL
RQFEIARLVGIRPYNAIAFSGPIAVFVTVFLVYPLGQASWFFAPSFGVAAIFRFLLFLQG
FHNWTLNPFHMMGVAGILGGALLCAIHGATVENTLFEDGDAANTFRAFSPTQSEETYSMV
TANRFWSQIFGVAFSNKRWLHFFMLFVPVAGMWTSAIGIVGLALNLRAYDFVSQELRAAE
DPEFETFYTKNNLLNEGIRSWMAAQDQPHEN--------------
>Pavlova_gyrans_AAX82955.1_photosystem_II_protein_D2
-----------------------------------LALGGWFTGTTFVTSWYTHGIASSY
LEGCNFLTAAVSTPANSMGHSLLFLWGPEAQGDFTRWCQIGGLWAFIALHGAFGLIGFCL
RQFEIARLVGIRPYNAIAFSGPISIFVSVFLLYPLGQASWFFAPSFGVAAIFRFLLFLQG
FHNWTLNPFHMMGVAGILGGALLCAIHGATVENTLFEDGDAANTFRAFSPTQSEETYSMV
TANRFWSQIFGVAFSNKRWLHFFMLFVPVAGLWASAVGIVGLALNLRAYDFVSQELRAAE
DPEFETFYTKNNLLNEGIRAWMAAQDQPHEN--------------
>Chrysotila_dentata_MZ819921.1|psbD_[64626
IAIDRGVFDLIDDWLKRDRFVFVGWSGLLLFPCAFLAVGGWLTGITFVTSWYTHGLASSF
LEGCNFLTAAVSTPANSMGHSLLLLWGPEAQGDITRWFQIGGLWTFVALHGSFGVIGFCL
RQFEIARLVGIRPYNAIAFSGPIAVFVTVFLVYPLGQASWFFAPSFGVAAIFRFLLFLQG
FHNWTLNPFHMMGVAGILGGALLCAIHGATVENTLFEDGDAANTFRAFTPTQSEETYSMV
TANRFWSQIFGVAFSNKRWLHFFMLFVPVAGMWTSSLGIVGLALNLRSYDFVSQELRAAE
DPEFETFYTKNNLLNEGIRSWMAAQDQPHENFIFPEEVLPRGNAL
>Pavlova_sp._Strain_CCMP459_bD_CAMPEP_0185194260
------------------------------------------------------------
------------------------------------------------------------
------------------------------------------------------------
-----------MGVAGILGGALLCAIHGATVENTLFEDGDAANTFRAFTPTQSEETYSMV
TANRFWSQIFGVAFSNKRWLHFFMLFVPV-GLWASSVGIVGLALNLRAYDFVSQELRAAE
DPEFETFYTKNNLLNEGIRAWMAAQDQPHENFVFPEEDYHVETPF
>Chrysochromulina_polylepis_Strain_CCMP1757_bD_CAMPEP_0183105652
------------------------------------------------------------
------------------------------------------------------------
------------------------------------------------------------
-----------MGVAGILGGALLCAIHGATVENTLFEDGDAANTFRAFTPTQSEETYSMV
TANRFWSQIFGVAFSNKRWLHFFMLFVPVAGMWTSAIGIVGLALNLRAYDFVSQELRAAE
DPEFETFYTKNNLLNEGIRAWMAAQDQPHENFIFPEEYYHVETPF
>Isochrysis_galbana_Strain_CCMP1323_bD_CAMPEP_0179818450
------------------------------------------------------------
------------------------------------------------------------
------------------------------------------------------------
-----------MGVAGILGGALLCAIHGATVENTLFEDGDAANTFRAFSPTQSEETYSMV
TANRFWSQIFGVAFSNKRWLHFFMLFVPVAGMWTSAIGIVGLALNLRAYDFVSQELRAAE
DPEFETFYTKNNLLNEGIRSWMAAQDQPHENFIFPEEVLPRGNAL
>Prymnesium_parvum_Strain_Texoma1_bD_CAMPEP_0195570078
------------------------------------------------------------
------------------------------------------------------------
------------------------------------------------------------
-----------MGVAGILGGALLCAIHGATVENTLFEDGDAANTFRAFTPTQSEETYSMV
TANRFWSQIFGVAFSNKRWLHFFMLFVPVAGMWTSAIGIVGLALNLRSYDFVSQELRAAE
DPEFETFYTKNNLLNEGIRAWMAAQDQPHENFIFPEEVLPRGNAL
>Emiliania_huxleyi_Strain_PLYM219_bD_CAMPEP_0181869774
------------------------------------------------------------
------------------------------------------------------------
------------------------------------------------------------
-----------MGVAGILGGALLCAIHGATVENTLFEDGDAANTFRAFTPTQSEETYSMV
TANRFWSQIFGVAFSNKRWLHFFMLFVPVAGMWTSAIGIVGLALNLRAYDFVSQELRAAE
DPEFETFYTKNNLLNEGIRSWMAAQDQPHENFIFPEEFYHVETPF
>NIES-3900
IAIDRGWFDLVDDWLKKDRFVFIGWSGVLLFPCAYLAVGGFFTGTTFVTSWYTHGLASSY
LEGCNFLTAAVSTPANCMGHSLLLLWGPEAQGDFTRWFQIGGLWTFTALHGSFGLMGFCL
RQFEIARLVGLRPYNAIAFSGPIALFISVFLMYPLGQASWFFAPSFGVAAIFRFILFIQG
FHSWTLNPFHMMGVAGILGGALLCAIHGATVENTLFEDGDAANTFRAFTPTQSEETYSMV
TANRFWSQIFGVAFSNKRWLHFFMLFVPVAGMWTSSIGIVGLALNLRSYDFVSQELRAAE
DPEFETFYTKNNLLNEGIRAWMAAQDQPHENFIFPEEVLPRGNAL
