# Supplementary material for: New plastids, old proteins: repeated endosymbiotic acquisitions in kareniacean dinoflagellates
Source: EMBO Rep. 2024 Mar 18;25(4):16. doi: 10.1038/s44319-024-00103-y (PMC11014865; doi:10.1038/s44319-024-00103-y)
Supplement: Supplementary file 11 — Dataset EV10 [file 44319_2024_103_MOESM11_ESM.zip › Dataset EV10/plastid_genome_phylogeny_files/protein concatenation/trimmed alignments/rbcL-enriched-trimmed.fasta]

>rbcL_Takayama-PCR
------------------------------------------------------------
------------------------------------------------------------
-----------------------------------------------------------X
LGLSGKNYGRVVFEGLKGGLDFLKDDENINSQPFMRYRERFLYSMEGVNHAAATSGEVKG
HYLNTTGATMEDMYERANFAVELGSVIVMIDLVIGYTAIQSMAKWARDVDCILHLHRAGN
STYSRQKNHGMNFRVICKWMRMAGVDHIHAGTVVGKLEGDPLMIKGFYNTLLDVKTEVNL
PQGLFFSQDWASLRKCVPVGSGGIHCGQMHQLIGYLGDDVVLQFGGGTIGHPDGIQSGAT
ANRVALECMVLARNEGRNYLQEGPQILRDAARTCGPLQTALDLWQDISFDYASH------
-------
>Karlodinium-armiger-rbcL-relaxed
------------------------------------------------------------
------------------------------------------------------------
------------------------------------------------------------
-------------------------DENINSQPFMRYRERFLYSMEGVNHAACLTGEVKG
HYLNATASTMEDMYERSNFCAELGSVIVMIDLVIGYTAIQSMAYWCRKNDMLLHLHRAGN
STYSRQKNHGMNFRVICKWMRMAGVDHIHAGTVVGKLEGDPLMIKGFYNTLLDFKSDISL
PEGMFFAQDWASLRKCVPVASGGIHCGQMHQLINYLGDDVVLQFGGGTIGHPDGIQAGAT
ANRVALECMVMARNEGRDYVNEGPQILRDAAKSCGPLQTALDLWKDITX-----------
-------
>Kpapi_DN3794_c0_g1_i1
------------------------------------------------------------
------------------------------------------------------------
-XIIGNIFGFKAVRALRLEDMRIPVAYLRTFQGPATGLVVERERLDKFGRPLLGATVKPK
LGLSGKNYGRVVYEGLKGGLDFLKDDENINSQPFMRYRERFLFTMEGVQKAAASSGEIKG
HYLNATAATMEDMYERSELAAELGSVIVMIDLVIGYTAIQSMAKWSRRKDLILHLHRAGN
STYSRQKNHGMNFRVICKWMRMAGCDHIHSGTVVGKLEGDPNMIKGFYKTLLDTFTSSCV
DEGLFFAQDWGSLRKCVPVASGGIHAGQMAQLLGYLGDDVVMQFGGGTIGHPDGIQVGAT
ANRVALEAMLSGRNSGMDLTLSGRKILTGAADKCPPLASSMTLWGDTKFDFESTDTPDLA
WTSSS--
>Karenia_brevis-rbcL
------------------------------------------------------------
------------------------------------------------------------
------------------------------------------------------------
------------------------DDENINSQPFMRYRERFLYSMEGVNHAAAKTGEIKG
HYLNVTAATMEDMYERANFATELGSIIVMIDLVIGYTAIQSMAYWARNNDTMLHLHRAGN
STYSRQKNHGMNFRVICRWMRMAGVDHIHAGTVVGKLEGDPKMIKGFYETLLGLCTRINL
SLGLFFGQEWASLRKCVPVASGGINAGQ--------------------------------
------------------------------------------------------------
-------
>Karenia_mikimotoi-rbcL
-----------------------------------DSEL---------------------
--KAHEKTW-------------------------------FAYIAYDIDLFEEASIANLT
ASIIGNVFGMKAVQSLRLEDMRIPVAYLKTFQGPATGLVVERERLDKFGRPLLGATVKPK
LGLSGKNYGRVVYEGLKGGLDFLKDDENINSQPFMRYRERFLFSMEAVNHAAAQSGEIKG
HYLNITAATMEDMYERADFAAELGSVIVMIDLVIGYTAIQSMAYWARRNDLLLHLHRAGN
STYSRQKNHGMNFRVICKWMRMAGVDHIHAGTVVGKLEGEPKMIKGFYKTLLDLTTAHDF
AFGLYFSQDWASLRKCVPVASGGINAGQMHFLLYYLGDDVILQFGGGTIGHPDGIAAGAT
ANRVALETMLLARNCRMDTLNAGKSILEEASKHCDVLASALKTWKTTSFDYNSTDTPDAA
TTMSAET
>Karlodinium_veneficum-rbcL
ALLSLERTRIKNKRYESGVLPYRDMGYWEQEYKIKHTDILALFRMTPQPGVDPIEAAAAI
AGESSTATWTVVWTDLLTAADLYRAKAYRVARVPSSNE--VAYIAYDIDLFEEGSLANLT
ASIIGNVFGFKAVRALRLEDMRFPIAYLKTFQGPATGLIVERERMDKFGRPXLGATIKPK
LGLSGKNYGRVVFEGLKGGXDFLKDDENINSQPFMRYRERFLFXMEGVNHASCLTGEVKG
HYLNVTGATMEDLYERSDLCYQLGSVILMIDLVIGYTAIQSIAQWSRKHDMLLHLHRAGN
SAYARQKDHGINFRVICKWMRMAGVDHLHAGTVVGKLEGDPHMVKGFYVTLLATKTAADI
KSGLFFPQDWASLRRCVPVGSGGIHCGQMHKLITYLGDDVVLQFGGGTIGHPDGIQAGAT
ANRVALESMILARNAGXXYLSEGXSILTDAARWCGSLRTALDVWXGVSFXYTSTDTGDVV
ESETPVR
>Cyanidioschyzon_merolae_strain10D_chloroplast-rbcL
MAQSVQRTRLKNKRYESGVIPYAKMGYWNPNYVVKDSDMLALFRVTPQPGVDPIEAAAAV
AGESSTATWTVVWTDLLTACDVYRAKAYRVDPVPTAPDQYFVYIAYDIDLFEEGSIANLT
ASIIGNVFGFKAVKALRLEDMRIPFSYLKTFQGPATGVIVERERLNKFGRPLLGCTVKPK
LGLSGKNYGRVVYEGLKGGLDFLKDDENINSQPFMRWRDRYLYVMEGVNRAAAASGEVKG
SYLNVTAATMEECYKRAEFAKEVGSVIIMIDLVIGYTAIQTMAIWARENNMILHLHRAGN
STYSRQKNHGINFRVISKWMRMAGVDHIHAGTVVGKLEGDPIIIKGFYNTLLLPKLEVNL
PQGLFFEMDWASLRKTLPVASGGIHAGQMHQLLHYLGEDVVLQFGGGTIGHPDGIQAGAT
ANRVALEAMVLARNEGRDYFNEGPQILRDAAKNCGPLQTALDLWKDIAFNYTSTDTSDFV
ETPTANV
>Ectocarpus-siliculosus-chloroplast-rbcL
MPEDVQRTRIKSERYESGVIPYAKMGYWDADYNVKDTDILALFRITPQPGVDPVEAAAAV
AGESSTATWTVVWTDLLTACDIYRAKAYRVDPVPGTSDQFFAYIAYECDLFEEGSLANLT
ASIIGNVFGFKAVKALRLEDMRIPYAYLKTFQGPATGVVVERERLDKFGRPFLGATVKPK
LGLSGKNYGRVVYEGLTGGLDFLKDDENINSQPFMRWKERFLYCMEGVNRAAAATGEVKG
SYLNITAATVEQMYERAEYAHAIGSVIVMIDLVIGYTAIQSMAIWARKAEMILHLHRAGN
STYARQKNHGINFRVICKWMRMCGVDHIHAGTVVGKLEGDPLMVKGFYNSLLLTHLQINL
AEGLFFDMDWASLRKCVPVASGGIHCGQMHQLIYYLGDDVVLQFGGGTIGHPDGIQSGAT
ANRVALESMVLARNEGRDYVGEGPEILRRAATTCGPLKAALDLWKDITFDYTSTDTPDFV
EVATGSR
>Emiliania_huxleyi_CCMP1516_plastid-rbcL
MSQAVERTRIKSERYESGVIPYAKMGYWDPEYVIKDTDILALFRCTPQPGVDPVEAAAAL
AGESSTATWTVVWTDLLTACDLYRAKAFRVDPVPSAADTYFCYIAYDIDLFEEGSLANLT
ASIIGNIFGFKAVKALRLEDMRFPVALLKTYQGPATGVVVERERMDKFGRPLLGATVKPK
LGLSGKNYGRVVFEGLKGGLDFLKDDENINSQPFMRYRERFLYSMEGVNHAACLTGEVKG
HYLNTTAATMEDMYERANFARDLGSVIVMIDLVIGYTAIQSMGKWSRDNDVILHLHRAGN
STYSRQKNHGMNFRVICKWMRMSGCDHIHAGTVVGKLEGDPLMIKGFYNTLLDTKTEVNL
PQGLFFAQDWASLRKCVPVASGGIHCGQMHQLINYLGDDVVLQFGGGTIGHPDGIQAGAT
ANRVALECMVLARNEGRDYIAEGPQILRDAAKTCGPLQTALDLWKDITFNYASTDTADFV
ETATANV
>Galdieria_sulphuraria_strain074W_plastid-rbcL
MSQSIERTRIKNSRYESGVIPYAKMGYWNPDYKVKDTDVLALFRVTPQPGVDPIEAAAAV
AGESSTATWTVVWTDLLTAADLYRAKAYKVDQVPNNPEQYFAYIAYELDLFEEGSIANLT
ASIIGNVFGFKAVKALRLEDMRLPLAYLKTFQGPATGVILERERLDKFGRPLLGCTTKPK
LGLSGKNYGRVVYEALKGGLDFVKDDENINSQPFMRWRERYLFTMEAVNKASSQTGEVKG
HYLNVTAATMEEMYARANFAKELGSVIIMIDLVIGYTAIQTMAKWARDNDMILHLHRAGN
STYSRQKNHGMNFRVICKWMRMAGVDHIHAGTVVGKLEGDPIITRGFYKTLLLPKLERNL
QEGLFFDMEWASLRKVMPVASGGIHAGQMHQLIHYLGEDVVLQFGGGTIGHPDGIQAGAT
ANRVALEAMILARNENRDYLTEGPEILREAAKSCGPLRTALDLWKDITFNYTSTDTSDFV
ETPTANI
>Guillardia_theta_chloroplast-rbcL
MSQSVERTRIKNERYESGVIPYAKMGYWDADYVIKDTDVLAMFRMTPQKGVDPVECAAAI
AGESSTATWTVVWTDLLTACDLYRAKAYRVDPVPGATDQYFAYIAYELDLFEEGSLANLT
ASIIGNVFGFKAVNALRLEDMRLPIAYLKTFQGPATGVIVERERLDKYGRPLLGATVKPK
LGLSGKNYGRVVYEGLKGGLDFLKDDENINSQPFMRWKERFLFGIEGVNRAAAAAGEVKG
HYFNVTAGTMEDMYERAEFCKEIGSVICMIDLVIGYTAIQSMAIWARKNSMILHLHRAGN
STYSRQKTHGMNFRVICKWMRMAGVDHIHAGTVVGKLEGDPLMVKGFYNTLLETQTDVNL
VQGLFFAQDWAALNKCMPVASGGIHCGQMHQLINYLGDDVVLQFGGGTIGHPDGIQAGAT
ANRVALECMVVARNEGRDYVTEGPQILRNAAKSCGPLQTALDLWKDITFNYASTDTADFV
ETATANK
>Heterosigma_akashiwo_chloroplast-rbcL
MSNNVYRNRIKNDRYESGVIPYAKMGYWDANYSVKDTDLLALFRLTPQPGVDPVEAAAAV
AGESSTATWTVVWTDLLTACDVYRAKAYRVDPVPSAADQYFAYIAYECDLFEEGSLANMT
ASIIGNVFGFKAVAALRLEDMRIPYAYLKTFQGPATGIIVERERLDTFGRPLLGATVKPK
LGLSGKNYGRVVYEGLRGGLDFLKDDENINSQPFMRWRERFLYCMEGINRASAASGEVKG
SYLNVTAATMEEMYERADYAKAVGSVIVMIDLVIGYTAIQSMAIWARKNDMILHLHRAGN
STYARQKNHGINFRVICKWMRMAGVDHIHAGTVVGKLEGDPLMVKGFYDVLRETELSINL
PQGIFFEMDWASLRKCCPVASGGIHCGQMHQLVYYLGDDVVLQFGGGTIGHPDGIQAGAT
ANRVALEAMILARNEGRDYVSEGPEILRDIAKLCGPLKTALDLWKGITFNYTSTDTADFV
ETATSNP
>Chondrus_crispus_plastid-rbcL
MSQSVERTRIKNERYESGVIPYAKMGYWDPDYVVKDTDVLALFRVSPQPGVDPVEASAAV
AGESSTATWTVVWTDLLTACDLYRAKAYKVDAVPNTTDQYFAYVAYDIDLFEEGSIANLT
ASIIGNVFGFKALKALRLEDMRLPVAYLKTFQGPATGVICERERMDKFGRPFLGATVKPK
LGLSGKNYGRVVYEGLKGGLDFLKDDENINSQPFMRWKERYLYSMEGVNRAIAAAGETKG
HYLNVTAATMEQIYERAEFAKQLGSIIVMVDLVIGYTAIQSMAIWARKNDMILHLHRAGN
STYSRQKIHGMNFRVICKWMRMAGVDHIHAGTVVGKLEGDPVMIQGFYNTLLLPYLEVNL
PQGIFFEQDWASLRKVTPVASGGIHCGQMHQLLDYLGDDVVLQFGGGTIGHPDGIQAGAT
ANRVALESMVIARNEGRDFVAEGPQILQDAAKTCGPLQTALDLWKDISFNYTSTDTADFV
ETPTANV
>Chrysochromulina_parva_chloroplast-rbcL
MSQAVERTRIKSERYESGVIPYAKMGYWDPDYVIKETDILALFRCTPQPGVDPVEAAAAL
AGESSTATWTVVWTDLLTACDLYRAKAYRVDPVPGAADTYFCYVAYDIDLFEEGSLANLT
ASIIGNIFGFKAVKALRLEDMRFPYALLKTYQGPATGLVVERERMDKFGRPLLGATVKPK
LGLSGKNYGRVVFEGLKGGLDFLKDDENINSQPFMRYRERFLYSMEGVNHAAAMTGEVKG
HYLNATAATMEDMYERADFCNQLGSIIVMIDLVIGYTAIQSMAKWCRKTDTILHLHRAGN
STYSRQKNHGMNFRVICKWMRMSGVDHIHAGTVVGKLEGDPLMIKGFYNTLLDCKSEVNL
PEGLFFAQDWASLRKCVPVASGGIHCGQMHQLINYLGDDVVYQFGGGTIGHPDGIQAGAT
ANRVALECMVLARNEGRDYVSEGPQILRDAAKTCGPLQTALDLWKDITFNYASTDTADFA
TTKTANR
>Chrysochromulina_sp_CCMP291_chloroplast-rbcL
MSQAVERTRIKSERYESGVIPYAKMGYWDPDYVIKETDILALFRCTPQPGVDPVEAAAAL
AGESSTATWTVVWTDLLTACDLYRAKAYRVDPVPGAADTYFCYVAYDIDLFEEGSLANLT
ASIIGNIFGFKAVKALRLEDMRFPYALLKTYQGPATGLVVERERMDKFGRPLLGATVKPK
LGLSGKNYGRVVFEGLKGGLDFLKDDENINSQPFMRYRERFLYSMEGVNHAAAMTGEVKG
HYLNATAATMEDMYERADFCNQLGSIIVMIDLVIGYTAIQSMAKWCRKTDTILHLHRAGN
STYSRQKNHGMNFRVICKWMRMSGVDHIHAGTVVGKLEGDPLMIKGFYNTLLDCKSEVNL
PEGLFFAQDWASLRKCVPVASGGIHCGQMHQLINYLGDDVVYQFGGGTIGHPDGIQAGAT
ANRVALECMVLARNEGRDYVSEGPQILRDAAKTCGPLQTALDLWKDITFNYASTDTADFA
TTKTANR
>Nannochloropsis-gaditana-chloroplast-rbcL
MFQSVERTRIKNERYESGVIPYAEMGYWDANYTIKDTDVLALFRITPQPGVDPIEAAAAI
AGESSTATWTVVWTDLLTACDVYRAKAYKVDSVPGTSDQFFGYVAYECDLFEEGSIANLT
ASIIGNVFGFKAVKALRLEDMRMPYAYLKTFQGPATGVIVERERLDKFGRPLLGATVKPK
LGLSGKNYGRVVYEGLKGGLDFLKDDENINSQPFMRWRERFSYVMEGVNRSAAASGEVKG
SYLNVTAATMEEMYERAEFAKLIGSVIIMIDLVIGYTAIQSMAIWSRKNDMILHLHRAGN
SAYARQKNHGINFRVICKWMRMAGVDHIHAGTVVGKLEGDPLMVKGFYNTLLQTSLNINL
PQGIFFEQDWASLRKTLPVASGGIHCGQMHQLLNYLGEDCVLQFGGGTIGHPDGIASGAT
ANRVAMECVLLAKYEGKDYINEGPKILRAAAESCAPLRTALDLWKDIAFNYTSTDTADYV
ETTTKQ-
>Ochromonas-CCMP1393-plastid-rbcL
MSDASERTRLKSERYESGVIPYKKMGYWDADYTIKETDILCLFRLTPQPGVDPVEAAAAV
AGESSTATWTVVWTDLLTACDVYRAKAYFVEEVPNATDEFFAFIAYECDLFEEGSISNLT
ASIIGNVFGFKAVKALRLEDMRLPYAYLKTFIGPASGVIVERERLDVFGRPLLGATVKPK
LGLSGKNYGRVVYEGLRGGLDFLKDDENINSQPFMRWRERFLYVMEGINRAAAKTGSVKG
SYLNVTAATQEEMYERAEFARELGSVIIMIDLVIGYTAIQTMSIWARNNDMIIHLHRAGH
STYTRQKSHGINFRVICKWMRMSGVDHIHAGTVVGKLEGDPKAVKGFYDTLLLTSLKEDR
SLGIFFDMDWASLRKCLPVASGGIHCGQMHQLTELLGEDVVLQFGGGTIGHPDGIQAGAT
ANRVALESMVIAKNEGRDYVKQGPDILKEASKSCRPLQTALDLWKAITFEYASTDTLDFE
STPTKSY
>Pavlova_lutheri_chloroplast-rbcL
MSQNVERTRIKNERYESGVIPYAKMGYWDPDYAIKETDVLAMFRLTPQPGVDPVECAAAV
AGESSTATWTVVWTDLLTACDLYRAKAFRVDPVPNSSDQYFAYIAYDIDLFEEGSLANLT
ASIIGNVFGFKALKALRLEDMRIPYAYLKTFQGPATGVIVERERMDKFGRPLLGATVKPK
LGLSGKNYGRVVYEGLKGGLDFLKDDENINSQPFMRWRERFLFSMEGVNRAAAGSGEVKG
HYLNATASTMEEMYTRADYAKELGSIIVMIDLVIGYTAIQTMGIWARKNDTILHLHRAGN
STYSRQKNHGMNFRVICKWMRMAGVDHIHAGTVVGKLEGDPLMVKGFYNTLLENKTDINL
PEGLFFEQDWASLRKCMPVASGGIHCGQMHQLIEYLGDDVVLQFGGGTIGHPDGIQSGAT
ANRVALECMVLARNEGRDYLSEGPQILRDAAKTCGPLQTALDLWKDITFNYTSTDTADFI
ETATANV
>Phaeocystis_antarctica_strain_CCMP1374_plastid-rbcL
MSQAVERTRIKSERYESGVIPYAKMGYWDPDYAIKETDILALFRCTPQPGVDPVEAGAAL
AGESSTATWTVVWTDLLTACDLYRAKAYRVDPVPSTPDTYFVYVAYDLDLFEEGSLANLT
ASIIGNIFGFKAVKALRLEDMRMPVALLKTYQGPACGLIVERERMDKFGRPLLGATVKPK
LGLSGKNYGRVVFEGLKGGLDFLKDDENINSQPFMRYRERFLYSMEGVNHAAATSGEIKG
HYLNSTAATMEDMYERAEFAVELGSVIVMIDLVIGYTAIQSMAKWCRKVDCILHLHRAGN
STYSRQKNHGMNFRVICKWMRMAGVDHIHAGTVVGKLEGDPLMIKGFYNTLLDFKSDINL
PCGMFFAQDWASLRKCVPVASGGIHCGQMHQLIDYLGDDVILQFGGGTIGHPDGIQAGAT
ANRVALECMVLARNEGRDYVAEGPQILRDAAKTCGPLQTALDLWKDITFNYASTDTADFV
ETATANR
>Phaeocystis_globosa_strain_Pg-G_A_chloroplast-rbcL
MSQAVERTRIKSERYESGVIPYAKMGYWDPDYAIKETDILALFRCTPQPGVDPVEAGAAL
AGESSTATWTVVWTDLLTACDLYRAKAYRVDPVPSTPDTYFVYVAYDLDLFEEGSLANLT
ASIIGNIFGFKAVKALRLEDMRMPVALLKTYQGPACGLIVERERMDKFGRPLLGATVKPK
LGLSGKNYGRVVFEGLKGGLDFLKDDENINSQPFMRYRERFLYSMEGVNHAAATSGEIKG
HYLNSTAATMEDMYERAEFAVELGSVIVMIDLVIGYTAIQSMAKWCRKVDCILHLHRAGN
STYSRQKNHGMNFRVICKWMRMAGVDHIHAGTVVGKLEGDPLMIKGFYNTLLDFKSDINL
PCGMFFAQDWASLRKCVPVASGGIHCGQMHQLIDYLGDDVVLQFGGGTIGHPDGIQAGAT
ANRVALECMVLARNEGRDYVAEGPQILRDAAKTCGPLQTALDLWKDITFNYASTDTADFV
ETATANR
>Phaeodactylum_tricornutum_chloroplast-rbcL
MSQSVSRTRIKSDRYESGVIPYAKMGYWDAAYAVKNTDVLALFRITPQPGVDPVEAAAAV
AGESSTATWTVVWTDLLTACDRYRAKAYRVDPVPNTTDQYFAFIAYECDLFEEGSLANLT
ASIIGNVFGFKAVSALRLEDMRIPHSYLKTFQGPATGVIVERERLNKYGIPLLGATVKPK
LGLSGKNYGRVVYEGLKGGLDFLKDDENINSQPFMRWRERFLYCMEGINRASAATGETKG
SYLNITAGTMEEVYKRAEYAKTVGSIVVMIDLVMGYTAIQSAAIWARDNDLILHLHRAGN
STYARQKNHGINFRVICKWMRMCGVDHIHAGTVVGKLEGDPLMIKGFYDTLLLTHLNVNL
PYGIFFEMTWASLRKCMPVASGGIHCGQMHQLVHYLGDDVVLQFGGGTIGHPDGIQAGAT
ANRVALEAMILARNEGADYFNSGPQILRNAAKTCGPLQTALDLWKDISFNYTSTDTSDFS
VTPTANV
>Porphyra_purpurea_chloroplast-rbcL
MSQSVERTRIKSERYESGVIPYAKMGYWDADYVIKETDILALFRITPQPGVDPIEASAAI
AGESSTATWTVVWTDLLTACDLYRAKAYRVDPVPNVADQYFAYIAYDIDLFEEGSIANLT
ASIIGNVFGFKAVKALRLEDMRMPVAYLKTFQGPATGLIVERERMDKFGRPFLGATVKPK
LGLSGKNYGRVVYEGLKGGLDFLKDDENINSQPFMRWRERFLYSMEGVNKASAAAGEIKG
HYLNVTAATMEDMYERAEFSKVVGSIICMIDLVIGYTAIQSMAIWARKNDMILHLHRAGN
STYSRQKNHGMNFRVICKWMRMAGVDHIHAGTVVGKLEGDPLMIKGFYNTLLAGETEINL
PQGLFFAQNWASLRKVVPVASGGIHAGQMHQLLDYLGDDVVLQFGGGTIGHPDGIQAGAT
ANRVALESMVMARNEGRDFVAEGPQILRDAAKTCGPLQTALDLWKDISFNYTSTDTADFV
ETPTANV
>Porphyridium_purpureum_chloroplast-rbcL
MSQSVERTRIKNERYESGVIPYAKMGYWDADYAIKETDVLALFRVTPQPGVDPVEAAAAI
AGESSTATWTVVWTDLLTACDLYRAKAYRVDPVPNSPDQFFAYIAYDIDLFEEGSIANLT
ASIIGNVFGFKAVKALRLEDMRLPIAYLKTFQGPATGVIVERERMNNFGRPILGATVKPK
LGLSGKNYGRVVYEGLKGGLDFLKDDENINSQPFMRWRERFLFCIEGTNRAVAASGEVKG
HYLNVTAATQEDMYERAEFAKEVGSIICMIDLVIGYTAIQTMAKWARKNDMILHLHRAGN
STYSRQKNHGMNFRVICKWMRMAGVDHIHAGTVVGKLEGDPLMIKGFYNTLLDSHLPINL
PQGLFFEQNWASLRKVMPVASGGIHCGQMHQLINYLGDDVVLQFGGGTIGHPDGIQAGAT
ANRVALECMVQARNEGRDYISEGPQILRDAAKTCGPLRTALDLWKDISFNYTSTDTADFL
ETATANI
>Rhodomonas_salina_chloroplast-rbcL
MSQSVERTRIKNERYESGVIPYAKMGYWDADYQIKDTDVLAMFRMTPQKGVDPVECAAAI
AGESSTATWTVVWTDLLTACDLYRAKAYRVDPVPGAADQYFAYIAYELDLFEEGSLANLT
ASIIGNVFGFKAVNALRLEDMRMPVAYLKTFQGPATGVIVERERLDKYGRPLLGATVKPK
LGLSGKNYGRVVYEGLKGGLDFLKDDENINSQPFMRWKERFLFGMEGVNRAAAGTGEIKG
HYFNITAGTMEDMYERAEFCKEIGTVICMIDLVIGYTAIQSMGIWARKNSMILHLHRAGN
STYSRQKTHGMNFRVICKWMRMAGVDHIHAGTVVGKLEGDPLMVKGFYDTLLEVKTEVNL
VEGLFFAQDWASLAKCMPVASGGIHCGQMHQLINYLGDDVVLQFGGGTIGHPDGIQSGAT
ANRVALECMVIARNEGRDYVNEGPDILRTAAKSCGPLQSALDLWKDITFNYASTDTADFV
ETATANR
>Thalassiosira_pseudonana_chloroplast-rbcL
MSQSVSRTRIKSDRYESGVIPYAKMGYWDAAYTVKDTDVLALFRITPQPGVDPVEAAAAV
AGESSTATWTVVWTDLLTACERYRAKAYRVDPVPSATDQYFAFIAYECDLFEEASLSNLT
ASIIGNVFGFKAISALRLEDMRIPHSYLKTFQGPATGIVVERERLNKYGTPLLGATVKPK
LGLSGKNYGRVVYEGLKGGLDFLKDDENINSQPFMRWRERFLNCLEGINRASAATGEVKG
SYLNITAATMEEVYKRAEYAKMIGSVIVMIDLVMGYTAIQSIAYWARENDMLLHLHRAGN
STYARQKNHGINFRVICKWMRMSGVDHIHAGTVVGKLEGDPLMIKGFYDILRLTELEVNL
PFGIFFEMDWASLRRCMPVASGGIHCGQMHQLIHYLGDDVVLQFGGGTIGHPDGIQAGAT
ANRVALEAMVLARNEGLDYFNQGPQILRDAAKTCGPLQTALDLWKDISFNYTSTDTADFA
ETATANR
>Chrysotila_carterae_YP_010596504.1_ribulose-1
MSQAVERTRIKSERYESGVIPYAKMGYWDPEYSIKETDILALFRCTPQPGVDPVEAAAAL
AGESSTATWTVVWTDLLTACDLYRAKAYRVDPVPSAADTYFCYIAYDIDLFEEGSLANLT
ASIIGNIFGFKAVKALRLEDMRMPYALLKTYQGPATGLIVERERLDKFGRPLLGATVKPK
LGLSGKNYGRVVFEGLKGGLDFLKDDENINSQPFMRYRERFLYSMEGVNHAAAVSGEVKG
HYLNATAATMEDMYERAEFAKDLGSVIVMIDLVIGYTAIQSMAIWARKTDMILHLHRAGN
STYSRQKTHGMNFRVICKWMRMSGVDHIHAGTVVGKLEGDPLMIKGFYNTLLDFKTDINL
PQGLFFAQDWASLRKCVPVASGGIHCGQMHQLINYLGDDVVLQFGGGTIGHPDGIQAGAT
ANRVALECMVIARNEGRDYISEGPQILRDAAKTCGPLQTALDLWKDITFNYASTDTADFV
ETPTANR
>Gephyrocapsa_oceanica_YP_010393370.1_ribulose-1
MSQAVERTRIKSERYESGVIPYAKMGYWDPEYVIKDTDILALFRCTPQPGVDPVEAAAAL
AGESSTATWTVVWTDLLTACDLYRAKAFRVDPVPSAADTYFCYIAYDIDLFEEGSLANLT
ASIIGNIFGFKAVKALRLEDMRFPVALLKTYQGPATGVVVERERMDKFGRPLLGATVKPK
LGLSGKNYGRVVFEGLKGGLDFLKDDENINSQPFMRYRERFLYSMEGVNHAACLTGEVKG
HYLNTTAATMEDMYERANFARDLGSVIVMIDLVIGYTAIQSMGKWSRDNDVILHLHRAGN
STYSRQKNHGMNFRVICKWMRMSGCDHIHAGTVVGKLEGDPLMIKGFYNTLLDTKTEVNL
PQGLFFAQDWASLRKCVPVASGGIHCGQMHQLINYLGDDVVLQFGGGTIGHPDGIQAGAT
ANRVALECMVLARNEGRDYIAEGPQILRDAAKTCGPLQTALDLWKDITFNYASTDTADFV
ETATANV
>Tisochrysis_lutea_YP_009550191.1_ribulose-1
MSQAVERTRIKSERYESGVIPYAKMGYWDPEYAIKDTDLLALFRCTPQPGVDPVEAAAAL
AGESSTATWTVVWTDLLTACDLYRAKAYRVDPVPGASDTYFCYIAYDLDLFEEGSLANLT
ASIIGNIFGFKAVKALRLEDMRMPVALLKTYQGPATGLVVERERLDKFGRPLLGATVKPK
LGLSGKNYGRVVFEGLKGGLDFLKDDENINSQPFMRYRERFLYSMEGVNNAAATTGEVKG
HYLNTTAATMEDMYERADFAKELGSVIVMIDLVIGYTAIQTMGRWARKSDVILHLHRAGN
STYSRQKSHGMNFRVICKWMRMSGCDHIHAGTVVGKLEGDPLMIKGFYNTLLDTKTDINL
PQGLFFAQDWASLRKCVPVASGGIHCGQMHQLIDYLGDDVVLQFGGGTIGHPDGIQAGAT
ANRVALESMVVARNEGRDYVAEGPQILRDAARSCGPLQTALDLWKDITFNYASTDTADFV
ETPTANR
>Prymnesium_parvum_BAB20788.1_ribulose-1
----------------------------DPDYVIKDTDILALFRCTPQPGVDPVEAAAAL
AGESSTATWTVVWTDLLTACDLYRAKAYRVDPVPSTPDTYFCYVAYDLDLFEEGSLANLT
ASIIGNIFGFKAVKALRLEDMRFPVALLKTYQGPATGLIVERERMDKYGRPLLGATVKPK
LGLSGKNYGRVVFEGLKGGLDFLKDDENINSQPFMRYRERFLYSMEGVNHAAAMTGEVKG
HYLNATAATMEDMYERAEFCKELGSVIVMIDLVIGYTAIQSMAKWSRKTDMILHLHRAGN
STYSRQKNHGMNFRVICKWMRMAGVDHIHAGTVVGKLEGDPLMIKGFYNTLLDFKSEMCL
AEGLFFAQDWASLRKCVPVASGGIHCGQMHQLINYLGDDVVLQFGGGTIGHPDGIQSGAT
ANRVALECMVLARNEGRDYISEGPQILRDAAKSCGPLQTALDLWKDITFNYASTDTADFV
QTPTANV
>Dicrateria_rotunda_BAB20786.1_ribulose-1
----------------------------DPDYAIKETDLLALFRCTPQPGVDPVEAAAAL
AGESSTATWTVVWTDLLTACDLYRAKAYRVDPVPSTPDTYFCYIAYDIDLFEEGSLANLT
ASIIGNIFGFKAVKALRLEDMRFPYALLKTFQGPATGLVVERERMDKFGRPLLGATVKPK
LGLSGKNYGRVVFEGLKGGLDFLKDDENINSQPFMRYRERFLYSMEGVNNAAAHSGEVKG
HYLNTTGATMEDMYERANFAKDLGSIIVMIDLVIGYTAIQSMSHWARDNDVILHLHRAGN
STYSRQKNHGMNFRVICKWMRMAGCDHIHAGTVVGKLEGDPLMIKGFYNTLLNCKTDVNL
PEGLFFAQDWASLRKCVPVASGGIHCGQMHQLINYLGDDVVLQFGGGTIGHPDGIQAGAT
ANRVALECMVLARNEGRDYIAEGPQILRDAAKTCGPLQTALDLWKDITFNYASTDTADFV
ETPTANV
>Pavlova_gyrans_AAM62092.1_ribulose-1
------------------------------------------------------------
----------VVWTDLLTACDLYRAKAFRVDPVPNSSDQYFAYIAYDIDLFEEGSLANLT
ASIIGNVFGFKAVKALRLEDMRIPYAYLKTFQGPATGVIVERERMDKFGRPLLGATVKPK
LGLSGKNYGRVVYEGLKGGLDFLKDDENINSQPFMRWRERFLFSMEGVNRAAAASGEVKG
HYLNSTAATMEEMYERAEYAKNLGSIIVMIDLVIGYTAIQSMALWARKHDTILHLHRAGN
STYSRQKNHGMNFRVICKWMRMSGVDHIHAGTVVGKLEGDPLMVKGFYNTLLENKTDINL
PEGLFFEQDWASLRKCMPVASGGIHCGQMHQLINYLGDDVVLQFGGGTIGHPDGIQAGAT
ANRVALECMVLARNEGRDYISEGPQILRDAARTCGPLQTALDLWKDITFNYTSTD-----
-------
>Isochrysis_sp._SAG_927-2_AAM62091.1_ribulose-1
------------------------------------------------------------
----------VVWTDLLTACDLYRAKAYRVDPVPTTADTYFCYVAYDIDLFEEGSLANLT
ASIIGNIFGFKAVKALRLEDMRMPVALLKTYQGPATGLVVERERLDKFGRPLLGATVKPK
LGLSGKNYGRVVFEGLKGGLDFLKDDENINSQPFMRYRERFLYSMEGVNNAAATTGEVKG
HYLNTTAATMEDMYERANFAKDLGSVIVMIDLVIGYTAIQSMGKWARNYDCILHLHRAGN
STYSRQKSHGMNFRVICKWMRMSGCDHIHAGTVVGKLEGDPLMIKGFYNTLLDCKSDINL
PQGLFFAQDWASLRKCVPVASGGIHCGQMHQLIDYLGDDVVLQFGGGTIGHPDGIQAGAT
ANRVALESMVVARNEGR-------------------------------------------
-------
>Chrysotila_dentata_MZ819921.1|rbcL_[101422
MSQAVERTRIKSERYESGVIPYAKMGYWDPEYSIKETDILALFRCTPQPGVDPVEAAAAL
AGESSTATWTVVWTDLLTACDLYRAKAYRVDPVPSAADTYFCYIAYDIDLFEEGSLANLT
ASIIGNIFGFKAVKALRLEDMRMPYALLKTYQGPATGLIVERERLDKFGRPLLGATVKPK
LGLSGKNYGRVVFEGLKGGLDFLKDDENINSQPFMRYRERFLYSMEGVNHAAAVSGEVKG
HYLNATAATMEDMYERAEFAKDLGSVIVMIDLVIGYTAIQSMAIWARKTDMILHLHRAGN
STYSRQKTHGMNFRVICKWMRMSGVDHIHAGTVVGKLEGDPLMIKGFYNTLLDFKTDINL
PQGLFFAQDWASLRKCVPVASGGIHCGQMHQLINYLGDDVVLQFGGGTIGHPDGIQAGAT
ANRVALECMVIARNEGRDYISEGPQILRDAAKTCGPLQTALDLWKDITFNYASTDTADFV
ETPTANR
>Pavlova_sp._Strain_CCMP459_L_CAMPEP_0185193168
-----------NERYESGVIPYAKMGYWDPDYAIKETDVLAMFRLTPQPGVDPVECAAAV
AGESSTATWTVVWTDLLTACDLYRAKAFRVDPVPNSSDQYFAYIAYDIDLFEEGSLANLT
ASIIGNVFGFKAVKALRLEDMRIPYAYLKTFQGPATGVVVERERMDKFGRPLLGATVKPK
LGLSGKNYGRVVFEGLKGGLDFLKDDENINSQPFMRWRERFLFSMEGVNRAAAASGEVKG
HYLNATASTMEDMYERSEYAKDLGSIIVMIDLVIGYTAIQSMALWARKNDTILHLHRAGN
STYSRQKNHGMNFRVICKWMRMSGVDHIHAGTVVGKLEGDPLMVKGFYNTLLENKTEINL
PEGLFFEQDWASLRKCMPVASGGIHCGQMHQLINFLGDDVVLQFGGGTIGHPDGIQAGAT
ANRVALECMVLARNEGRDYIAEGPQILRDAARSCGPLQTALDLWKDITFNYTSTDTADFV
ETATANV
>Chrysochromulina_polylepis_Strain_CCMP1757_rL_CAMPEP_0183018432
MSQAVERTRIKSERYESGVIPYAKMGYWDPDYVIKETDILALFRCTPQPGVDPVEAAAAL
AGESSTATWTVVWTDLLTACDLYRAKAYRVDPVPSTPDTYFCYIAYDLDLFEEGSLANLT
ASIIGNIFGFKAVKALRLEDMRFPVALLKTYQGPACGLIVERERMDKFGRPLLGATVKPK
LGLSGKNYGRVVFEGLKGGLDFLKDDENINSQPFMRYRERFLYSMEGVNHAASLTGEVKG
HYLNATAATMEDMYERSNFCKELGSIIVMIDLVIGYTAIQSMAKWCRKTDMILHLHRAGN
STYSRQKNHGMNFRVICKWMRMAGVDHIHAGTVVGKLEGDPLMIKGFYNTLLDFKSEVNL
PEGLFFAQDWASLRKCVPVASGGIHCGQMHQLINYLGDDCVMQFGGGTIGHPDGIQSGAT
ANRVALECMVLARNEGRDYINEGPQILRDAAKACGPLQTALDLWKDITFNYASTDTADFV
ETPTANV
>Isochrysis_galbana_Strain_CCMP1323_rL_CAMPEP_0179747440
------------------------MGYWDPEYAIKETDLLALFRCTPQPGVDPVEAAAAL
AGESSTATWTVVWTDLLTACDLYRAKAYRVDPVPTTADTYFCYVAYDIDLFEEGSLANLT
ASIIGNIFGFKAVKALRLEDMRMPVALLKTYQGPATGLVVERERLDKFGRPLLGATVKPK
LGLSGKNYGRVVFEGLKGGLDFLKDDENINSQPFMRYRERFLYSMEGVNNAAATTGEVKG
HYLNTTAATMEDMYERANFAKDLGSVIVMIDLVIGYTAIQSMGKWARNYDCILHLHRAGN
STYSRQKSHGMNFRVICKWMRMSGCDHIHAGTVVGKLEGDPLMIKGFYNTLLDCKSDINL
PQGLFFAQDWASLRKCVPVASGGIHCGQMHQLIDYLGDDVVLQFGGGTIGHPDGIQAGAT
ANRVALESMVVARNEGRDYVSEGPQILRDAARTCGPLQTALDLWKDITFNYASTDTADFV
ETATANR
>Prymnesium_parvum_Strain_Texoma1_rL_CAMPEP_0195649006
------------------------MGYWDPDYVIKDTDILALFRCTPQPGVDPVEAAAAL
AGESSTATWTVVWTDLLTACDLYRAKAYRVDPVPSAADTYFCYIAYDLDLFEEGSLANLT
ASIIGNIFGFKAVKAF--------VALLKTYQGPATGLVVERERMDKFGRPLLGATVKPK
LGLSGKNYGRVVFEGLKGGLDFLKDDENINSQPFMRYRERFLYSMEGVNHAAAMTGEVKG
HYLNATGATMEDMYERAEFSKELGSVIVMIDLVIGYTAIQTMAKWSRKTDMILHLHRAGN
STYSRQKNHGMNFRVICKWMRMAGVDHIHAGTVVGKLEGDPLMIKGFYNTLLDFKSEVNL
PEGLFFAQDWASLRKCVPVASGGIHCGQMHQLINYLGDDVVLQFGGGTIGHPDGIQSGAT
ANRVALECMVLARNEGRDYVAEGPQILRDAAKSCGPLQTALDLWKDITFNYASTDTADFV
ETPTANV
>Emiliania_huxleyi_Strain_PLYM219_rL_CAMPEP_0181852384
------------------------MGYWDPEYVIKDTDILALFRCTPQPGVDPVEAAAAL
AGESSTATWTVVWTDLLTACDLYRAKAFRVDPVPSAADTYFCYIAYDIDLFEEGSLANLT
ASIIGNIFGFKAVKALRLEDMRFPVALLKTYQGPATGVVVERERMDKFGRPLLGATVKPK
LGLSGKNYGRVVFEGLKGGLDFLKDDENINSQPFMRYRERFLYSMEGVNHAACLTGEVKG
HYLNTTAATMEDMYERANFARDLGSVIVMIDLVIGYTAIQSMGKWSRDNDVILHLHRAGN
STYSRQKNHGMNFRVICKWMRMSGCDHIHAGTVVGKLEGDPLMIKGFYNTLLDTKTEVNL
PQGLFFAQDWASLRKCVPVASGGIHCGQMHQLINYLGDDVVLQFGGGTIGHPDGIQAGAT
ANRVALECMVLARNEGRDYIAEGPQILRDAAKTCGPLQTALDLWKDITFNYASTDTADFV
ETATANV
>NIES-3900
MFQSVERTRIQNERYESGVIPYAKMGYWDPEYVIKETDVLAMFRLTPQPGVDPVEAAAAV
AGESSTATWTVVWTDLLTACDIYRAKAYRVDPCPGAGDSFFTYIAYEVDLFEEGSLANLT
ASIIGNVFGFKAVKALRLEDMRIPVAYLKTFQGPACGVIVERERMDKFGRPLLGATVKPK
LGLSGKNYGRVVFEGLKGGLDFLKDDENINSQAFMRWQERFLFSMEGVNNASACSGEVKG
HYLNVTAATMEDMYERSDFAANLGSIIVMIDLVIGYTAIQTMAIWARKNDMILHLHRAGN
STYSRQKNHGMNFRVICKWMRMSGVDHIHAGTVVGKLEGDPLMVKGFYNTLLECTTDINL
PEGLFFAQDWASLRKCMPVASGGIHCGQMHQLIHYLGDDCVLQFGGGTIGHPDGIQPGAT
ANRVALECMVLARNEGRDYMTEGPQILRDAAKSCGPLQTALDLWKDITFNYASTDTADFI
PTETANV
