# Supplementary material for: New plastids, old proteins: repeated endosymbiotic acquisitions in kareniacean dinoflagellates
Source: EMBO Rep. 2024 Mar 18;25(4):16. doi: 10.1038/s44319-024-00103-y (PMC11014865; doi:10.1038/s44319-024-00103-y)
Supplement: Supplementary file 11 — Dataset EV10 [file 44319_2024_103_MOESM11_ESM.zip › Dataset EV10/plastid_protein_phylogeny_files/annotated single gene trees/1-acyl-sn-glycerol-3-phosphate_acyltransferase.fasta.tre]

#NEXUS
begin taxa;
	dimensions ntax=86;
	taxlabels
	Arabidopsis-PACid-19644164
	Aureococcus-anophagefferens-Auran1-6570
	Bathycoccus-prasinos-612396111
	Bigelowiellia-natans-135242
	Chlamydomonas-PACid-27570583
	Chlorella-variabilis-307103490
	Chondrus-crispus-507108463
	Cyanidioschyzon-merolae-strain-10D-544210841
	Dinos-Gonyaulacales-Alexandrium-andersonii-CCMP2222-CAMPEP-0197807172
	Dinos-Gonyaulacales-Alexandrium-catenella-OF101-CAMPEP-0171203536
	Dinos-Gonyaulacales-Alexandrium-monilatum-CCMP3105-CAMPEP-0200663470
	Dinos-Gonyaulacales-Gambierdiscus-australes-CAWD-149-CAMPEP-0171083146
	Dinos-Gonyaulacales-Gonyaulax-spinifera-CCMP409-CAMPEP-0197902128
	Dinos-Gonyaulacales-Pyrodinium-bahamense-pbaha01-CAMPEP-0179073518
	Dinos-Gymnodiniales-Amphidinium-carterae-CCMP1314-CAMPEP-0186466124
	Dinos-Gymnodiniales-Togula-jolla-CCCM-725-CAMPEP-0170582154
	Dinos-Kareniaceae-Karenia-brevis-SP1-CAMPEP-0189092850_1-acyl-sn-glycerol-3-phosphate_acyltransferase[&!color=#ff0000]
	Dinos-Kareniaceae-Karenia-mikimotoi-ANV-135334_1-acyl-sn-glycerol-3-phosphate_acyltransferase[&!color=#ff0000]
	Dinos-Kareniaceae-Karenia-papilionacea-ANV-90224_1-acyl-sn-glycerol-3-phosphate_acyltransferase[&!color=#ff0000]
	Dinos-Kareniaceae-Karlodinium-armiger-ANV-62061_1-acyl-sn-glycerol-3-phosphate_acyltransferase[&!color=#ff0000]
	Dinos-Kareniaceae-Karlodinium-micrum-CCMP2283-CAMPEP-0200806892_1-acyl-sn-glycerol-3-phosphate_acyltransferase[&!color=#ff0000]
	Dinos-Kareniaceae-Karlodinium-sp-RCC3446-ANV-83331_1-acyl-sn-glycerol-3-phosphate_acyltransferase[&!color=#ff0000]
	Dinos-Kareniaceae-Ross-Sea-Dinoflagellate-70363[&!color=#ff0000]
	Dinos-Kareniaceae-Takayama-helix-ANV-125681_1-acyl-sn-glycerol-3-phosphate_acyltransferase[&!color=#ff0000]
	Dinos-Peridiniales-Brandtodinium-nutriculum-RCC3387-CAMPEP-0198514476
	Dinos-Peridiniales-Peridinium-aciculiferum-PAER-2-CAMPEP-0190710496
	Dinos-Peridiniales-Scrippsiella-hangoei-like-SHHI-4-CAMPEP-0199303846
	Dinos-Prorocentrales-Pelagodinium-beii-RCC1491-CAMPEP-0197625874
	Dinos-Prorocentrales-Prorocentrum-minimum-CCMP2233-CAMPEP-0191101950
	Dinos-Suessiales-Polarella-glacialis-CCMP2088-CAMPEP-0197978596
	Dinos-Suessiales-Symbiodinium-microadriaticum-Smic9571
	Dinos-Suessiales-Symbiodinium-minutum-023432
	Dinos-Suessiales-Symbiodinium-sp-C1-CAMPEP-0199644456
	Dinos-Suessiales-Symbiodinium-sp-C15-CAMPEP-0192426976
	Dinos-Suessiales-Symbiodinium-sp-CCMP2430-CAMPEP-0192549548
	Dinos-Suessiales-Symbiodinium-sp-Mp-CAMPEP-0192610320
	Ectocarpus-siliculosus-Esi0082-0107
	Fistulifera-solaris-fso-g10238
	Fragilariopsis-cylindrus-Fracy1-189436
	Galdieria-sulphuraria-452820948
	Guillardia-theta-77798
	Haptophytes-Chrysochromulinales-Chrysochromulina-brevifilum-UTEX-LB-985-CAMPEP-0174761910
	Haptophytes-Chrysochromulinales-Chrysochromulina-ericina-CCMP281-CAMPEP-0181233070
	Haptophytes-Chrysochromulinales-Chrysochromulina-polylepis-CCMP1757-CAMPEP-0193785000[&!color=#ffcc00]
	Haptophytes-Chrysochromulinales-Chrysochromulina-rotalis-UIO044-CAMPEP-0115862856
	Haptophytes-Chrysochromulinales-Chrysochromulina-sp-KOO35646-1[&!color=#ffcc00]
	Haptophytes-Coccolithales-Syracosphaerales-Calcidiscus-leptoporus-RCC1130-CAMPEP-0119355722
	Haptophytes-Coccolithales-Syracosphaerales-Coccolithus-pelagicus-ssp-braarudi-PLY182g-CAMPEP-0183360138
	Haptophytes-Coccolithales-Syracosphaerales-Pleurochrysis-carterae-CCMP645-CAMPEP-0190791914
	Haptophytes-Isochrysidales-Emiliania-huxleyi-379-CAMPEP-0187615326
	Haptophytes-Isochrysidales-Emiliania-huxleyi-450766
	Haptophytes-Isochrysidales-Emiliania-huxleyi-PLYM219-CAMPEP-0187798708
	Haptophytes-Isochrysidales-Gephyrocapsa-oceanica-RCC1303-CAMPEP-0188170020
	Haptophytes-Isochrysidales-Isochrysis-galbana-CCMP1323-CAMPEP-0193677052
	Haptophytes-Isochrysidales-Isochrysis-sp-BAJW2035760
	Haptophytes-Isochrysidales-Isochrysis-sp-CCMP1244-CAMPEP-0188744744
	Haptophytes-Pavlovales-Exanthemachrysis-gayraliae-RCC1523-CAMPEP-0206031882
	Haptophytes-Pavlovales-Pavlova-gyrans-CCMP608-CAMPEP-0206038956[&!color=#ffcc00]
	Haptophytes-Pavlovales-Pavlova-lutheri-CCAC-0028-RFAD2003178
	Haptophytes-Pavlovales-Pavlova-lutheri-RCC1537-CAMPEP-0205965998
	Haptophytes-Pavlovales-Pavlova-lutheri-SAG-926-LLEN2004686
	Haptophytes-Pavlovales-Pavlova-sp-CCMP459-CAMPEP-0190504726
	Haptophytes-Phaeocystales-Phaeocystis-antarctica-CCMP1374-CAMPEP-0198174520
	Haptophytes-Phaeocystales-Phaeocystis-antarctica-Caron-Lab-Isolate-CAMPEP-0172977236
	Haptophytes-Prymnesiales-Prymnesium-parvum-LXRN2046674
	Haptophytes-Prymnesiales-Prymnesium-parvum-Texoma1-CAMPEP-0191227316
	Micromonas-PACid-27346075
	Nannochloropsis-gaditana-Naga-100007g861
	Ostreococcus-PACid-27414225
	PARALOG_Karenia-brevis-SP3-CAMPEP-0189218892_1-acyl-sn-glycerol-3-phosphate_acyltransferase[&!color=#ff9900]
	PARALOG_Karenia-mikimotoi-ANV-102312_1-acyl-sn-glycerol-3-phosphate_acyltransferase[&!color=#ff9900]
	PARALOG_Karenia-papilionacea-ANV-91000_1-acyl-sn-glycerol-3-phosphate_acyltransferase[&!color=#ff9900]
	PARALOG_Karenia-papilionacea-ANV-98039_1-acyl-sn-glycerol-3-phosphate_acyltransferase[&!color=#ff9900]
	PARALOG_SPTP-Karenia-papilionacea-ANV-76382_1-acyl-sn-glycerol-3-phosphate_acyltransferase[&!color=#ff9900]
	PARALOG_SPTP-Karlodinium-armiger-ANV-102520_1-acyl-sn-glycerol-3-phosphate_acyltransferase[&!color=#ff9900]
	Pelagophytes-1-621816-estExt-Genemark1-C-1410002
	Physcomitrella-PACid-18061875
	Picochlorum-soloecismus-Picsp-1-5893-NSC-03250
	Populus-trichocarpa-762928
	Porphyridium-sp-4448-6
	Pyropia-sp-8064-g1890
	Selaginella-moellendorffii-gi302755612
	Thalassiosira-Thaoc-46392
	Thalassiosira-Thaps3a-8390
	Vitrella-brassicaformis-84573894
	Volvox-carteri-f-nagariensis-302842171
;
end;
begin trees;
	tree tree_1 = [&R] (Arabidopsis-PACid-19644164:0.367999,(((((((((((Aureococcus-anophagefferens-Auran1-6570:0.273943,Pelagophytes-1-621816-estExt-Genemark1-C-1410002:0.346454)[&label=100]:0.337793,(PARALOG_Karenia-papilionacea-ANV-98039_1-acyl-sn-glycerol-3-phosphate_acyltransferase:0.553204,Haptophytes-Chrysochromulinales-Chrysochromulina-sp-KOO35646-1:1.119568)[&label=100]:0.367993)[&label=98]:0…
end;
begin figtree;
	set appearance.backgroundColorAttribute="Default";
	set appearance.backgroundColour=#ffffff;
	set appearance.branchColorAttribute="User selection";
	set appearance.branchColorGradient=false;
	set appearance.branchLineWidth=1.0;
	set appearance.branchMinLineWidth=0.0;
	set appearance.branchWidthAttribute="Fixed";
	set appearance.foregroundColour=#000000;
	set appearance.hilightingGradient=false;
	set appearance.selectionColour=#2d3680;
	set branchLabels.colorAttribute="User selection";
	set branchLabels.displayAttribute="label";
	set branchLabels.fontName="sansserif";
	set branchLabels.fontSize=10;
	set branchLabels.fontStyle=0;
	set branchLabels.isShown=true;
	set branchLabels.significantDigits=4;
	set layout.expansion=0;
	set layout.layoutType="RECTILINEAR";
	set layout.zoom=0;
	set legend.attribute="label";
	set legend.fontSize=10.0;
	set legend.isShown=false;
	set legend.significantDigits=4;
	set nodeBars.barWidth=4.0;
	set nodeBars.displayAttribute=null;
	set nodeBars.isShown=false;
	set nodeLabels.colorAttribute="User selection";
	set nodeLabels.displayAttribute="Node ages";
	set nodeLabels.fontName="sansserif";
	set nodeLabels.fontSize=8;
	set nodeLabels.fontStyle=0;
	set nodeLabels.isShown=false;
	set nodeLabels.significantDigits=4;
	set nodeShapeExternal.colourAttribute="User selection";
	set nodeShapeExternal.isShown=false;
	set nodeShapeExternal.minSize=10.0;
	set nodeShapeExternal.scaleType=Width;
	set nodeShapeExternal.shapeType=Circle;
	set nodeShapeExternal.size=4.0;
	set nodeShapeExternal.sizeAttribute="Fixed";
	set nodeShapeInternal.colourAttribute="User selection";
	set nodeShapeInternal.isShown=false;
	set nodeShapeInternal.minSize=10.0;
	set nodeShapeInternal.scaleType=Width;
	set nodeShapeInternal.shapeType=Circle;
	set nodeShapeInternal.size=4.0;
	set nodeShapeInternal.sizeAttribute="Fixed";
	set polarLayout.alignTipLabels=false;
	set polarLayout.angularRange=0;
	set polarLayout.rootAngle=0;
	set polarLayout.rootLength=100;
	set polarLayout.showRoot=true;
	set radialLayout.spread=0.0;
	set rectilinearLayout.alignTipLabels=false;
	set rectilinearLayout.curvature=0;
	set rectilinearLayout.rootLength=100;
	set scale.offsetAge=0.0;
	set scale.rootAge=1.0;
	set scale.scaleFactor=1.0;
	set scale.scaleRoot=false;
	set scaleAxis.automaticScale=true;
	set scaleAxis.fontSize=8.0;
	set scaleAxis.isShown=false;
	set scaleAxis.lineWidth=1.0;
	set scaleAxis.majorTicks=1.0;
	set scaleAxis.minorTicks=0.5;
	set scaleAxis.origin=0.0;
	set scaleAxis.reverseAxis=false;
	set scaleAxis.showGrid=true;
	set scaleBar.automaticScale=true;
	set scaleBar.fontSize=10.0;
	set scaleBar.isShown=true;
	set scaleBar.lineWidth=1.0;
	set scaleBar.scaleRange=0.0;
	set tipLabels.colorAttribute="User selection";
	set tipLabels.displayAttribute="Names";
	set tipLabels.fontName="sansserif";
	set tipLabels.fontSize=10;
	set tipLabels.fontStyle=0;
	set tipLabels.isShown=true;
	set tipLabels.significantDigits=4;
	set trees.order=false;
	set trees.orderType="increasing";
	set trees.rooting=false;
	set trees.rootingType="User Selection";
	set trees.transform=false;
	set trees.transformType="cladogram";
end;
