# Supplementary material for: New plastids, old proteins: repeated endosymbiotic acquisitions in kareniacean dinoflagellates
Source: EMBO Rep. 2024 Mar 18;25(4):16. doi: 10.1038/s44319-024-00103-y (PMC11014865; doi:10.1038/s44319-024-00103-y)
Supplement: Supplementary file 11 — Dataset EV10 [file 44319_2024_103_MOESM11_ESM.zip › Dataset EV10/plastid_protein_phylogeny_files/annotated single gene trees/3-hydroxyacyl-ACP_dehydratase.fasta.tre]

#NEXUS
begin taxa;
	dimensions ntax=81;
	taxlabels
	Arabidopsis-PACid-19641361
	Aureococcus-anophagefferens-Auran1-17075
	Bathycoccus-prasinos-612391046
	Bigelowiellia-natans-42544
	Chlamydomonas-PACid-27576113
	Chondrus-crispus-507111702
	Coccomyxa-subellipsoidea-C-169-384249431
	Cyanidioschyzon-merolae-strain-10D-544211990
	Dinos-Gonyaulacales-Alexandrium-andersonii-CCMP2222-CAMPEP-0197780376
	Dinos-Gonyaulacales-Alexandrium-catenella-OF101-CAMPEP-0171240844
	Dinos-Gonyaulacales-Alexandrium-monilatum-CCMP3105-CAMPEP-0200522642
	Dinos-Gonyaulacales-Gambierdiscus-australes-CAWD-149-CAMPEP-0171097784
	Dinos-Gonyaulacales-Gonyaulax-spinifera-CCMP409-CAMPEP-0197881070
	Dinos-Gonyaulacales-Pyrodinium-bahamense-pbaha01-CAMPEP-0179100838
	Dinos-Gymnodiniales-Amphidinium-carterae-CCMP1314-CAMPEP-0186460438
	Dinos-Gymnodiniales-Togula-jolla-CCCM-725-CAMPEP-0170593206
	Dinos-Kareniaceae-Karenia-brevis-CCMP2229-CAMPEP-0188919920_3-hydroxyacyl-ACP_dehydratase[&!color=#cc0000]
	Dinos-Kareniaceae-Karenia-mikimotoi-ANV-186961_3-hydroxyacyl-ACP_dehydratase[&!color=#cc0000]
	Dinos-Kareniaceae-Karenia-papilionacea-ANV-178659_3-hydroxyacyl-ACP_dehydratase[&!color=#cc0000]
	Dinos-Kareniaceae-Karlodinium-armiger-ANV-134405_3-hydroxyacyl-ACP_dehydratase[&!color=#cc0000]
	Dinos-Kareniaceae-Karlodinium-micrum-CCMP2283-CAMPEP-0200846754_3-hydroxyacyl-ACP_dehydratase[&!color=#cc0000]
	Dinos-Kareniaceae-Karlodinium-sp-RCC3446-ANV-127202_3-hydroxyacyl-ACP_dehydratase[&!color=#cc0000]
	Dinos-Kareniaceae-Ross-Sea-Dinoflagellate-618017[&!color=#cc0000]
	Dinos-Kareniaceae-Takayama-helix-ANV-156039_3-hydroxyacyl-ACP_dehydratase[&!color=#cc0000]
	Dinos-Peridiniales-Brandtodinium-nutriculum-RCC3387-CAMPEP-0198538464
	Dinos-Peridiniales-Peridinium-aciculiferum-PAER-2-CAMPEP-0190705604
	Dinos-Peridiniales-Scrippsiella-hangoei-like-SHHI-4-CAMPEP-0199198242
	Dinos-Prorocentrales-Pelagodinium-beii-RCC1491-CAMPEP-0197664494
	Dinos-Prorocentrales-Prorocentrum-minimum-CCMP1329-CAMPEP-0191033712
	Dinos-Prorocentrales-Prorocentrum-minimum-CCMP2233-CAMPEP-0191074228
	Dinos-Suessiales-Polarella-glacialis-CCMP-1383-CAMPEP-0115110508
	Dinos-Suessiales-Polarella-glacialis-CCMP2088-CAMPEP-0198015210
	Dinos-Suessiales-Symbiodinium-microadriaticum-Smic44157
	Dinos-Suessiales-Symbiodinium-minutum-038204
	Dinos-Suessiales-Symbiodinium-sp-C1-CAMPEP-0199585938
	Dinos-Suessiales-Symbiodinium-sp-C15-CAMPEP-0192446804
	Dinos-Suessiales-Symbiodinium-sp-CCMP2430-CAMPEP-0192492916
	Dinos-Suessiales-Symbiodinium-sp-Mp-CAMPEP-0192589104
	Ectocarpus-siliculosus-Esi0309-0028
	Fistulifera-solaris-fso-g15780
	Fragilariopsis-cylindrus-Fracy1-273974
	Galdieria-sulphuraria-452821189
	Guillardia-theta-76290
	Haptophytes-Chrysochromulinales-Chrysochromulina-brevifilum-UTEX-LB-985-CAMPEP-0174717380
	Haptophytes-Chrysochromulinales-Chrysochromulina-ericina-CCMP281-CAMPEP-0181204498
	Haptophytes-Chrysochromulinales-Chrysochromulina-polylepis-CCMP1757-CAMPEP-0193736432
	Haptophytes-Chrysochromulinales-Chrysochromulina-rotalis-UIO044-CAMPEP-0115854598
	Haptophytes-Chrysochromulinales-Chrysochromulina-sp-KOO28906-1
	Haptophytes-Coccolithales-Syracosphaerales-Calcidiscus-leptoporus-RCC1130-CAMPEP-0119373918
	Haptophytes-Coccolithales-Syracosphaerales-Coccolithus-pelagicus-ssp-braarudi-PLY182g-CAMPEP-0183357536
	Haptophytes-Coccolithales-Syracosphaerales-Pleurochrysis-carterae-CCMP645-CAMPEP-0190752134
	Haptophytes-Isochrysidales-Emiliania-huxleyi-374-CAMPEP-0187598974
	Haptophytes-Isochrysidales-Emiliania-huxleyi-379-CAMPEP-0187618580
	Haptophytes-Isochrysidales-Emiliania-huxleyi-CCMP370-CAMPEP-0187665494
	Haptophytes-Isochrysidales-Emiliania-huxleyi-PLYM219-CAMPEP-0187778784
	Haptophytes-Isochrysidales-Gephyrocapsa-oceanica-RCC1303-CAMPEP-0188190642
	Haptophytes-Isochrysidales-Isochrysis-galbana-CCMP1323-CAMPEP-0193635744
	Haptophytes-Isochrysidales-Isochrysis-sp-BAJW2040117
	Haptophytes-Isochrysidales-Isochrysis-sp-CCMP1244-CAMPEP-0188741700
	Haptophytes-Pavlovales-Exanthemachrysis-gayraliae-RCC1523-CAMPEP-0206025444
	Haptophytes-Pavlovales-Pavlova-gyrans-CCMP608-CAMPEP-0206052784
	Haptophytes-Pavlovales-Pavlova-lutheri-CCAC-0028-RFAD2028459
	Haptophytes-Pavlovales-Pavlova-lutheri-RCC1537-CAMPEP-0205976948
	Haptophytes-Pavlovales-Pavlova-lutheri-SAG-926-LLEN2044644
	Haptophytes-Pavlovales-Pavlova-sp-CCMP459-CAMPEP-0190501918
	Haptophytes-Phaeocystales-Phaeocystis-antarctica-CCMP1374-CAMPEP-0198171888
	Haptophytes-Phaeocystales-Phaeocystis-antarctica-Caron-Lab-Isolate-CAMPEP-0172958876
	Haptophytes-Phaeocystales-unid-sp-CCMP2000-CAMPEP-0119080970
	Micromonas-PACid-27345952
	Nannochloropsis-gaditana-Naga-100113g71
	Ostreococcus-PACid-27413030
	Pelagophytes-1-459702-estExt-Genewise1-C-140038
	Physcomitrella-PACid-18072742
	Picochlorum-soloecismus-Picsp-1-5761-NSC-03120
	Populus-trichocarpa-553441
	Porphyridium-sp-456-10
	Pyropia-sp-23859-g5881
	Thalassiosira-Thaoc-74799
	Thalassiosira-Thaps3a-34681
	Vitrella-brassicaformis-84571696
	Volvox-carteri-f-nagariensis-302837524
;
end;
begin trees;
	tree tree_1 = [&R] (Arabidopsis-PACid-19641361:0.209311,(((((((((((Aureococcus-anophagefferens-Auran1-17075:0.276559,Pelagophytes-1-459702-estExt-Genewise1-C-140038:0.260528)[&label=98]:0.071573,(Fistulifera-solaris-fso-g15780:0.056308,Fragilariopsis-cylindrus-Fracy1-273974:1.201366)[&label=100]:0.32348)[&label=44]:0.044579,Bigelowiellia-natans-42544:0.509321)[&label=40]:0.044147,(Thalassiosira-T…
end;
begin figtree;
	set appearance.backgroundColorAttribute="Default";
	set appearance.backgroundColour=#ffffff;
	set appearance.branchColorAttribute="User selection";
	set appearance.branchColorGradient=false;
	set appearance.branchLineWidth=1.0;
	set appearance.branchMinLineWidth=0.0;
	set appearance.branchWidthAttribute="Fixed";
	set appearance.foregroundColour=#000000;
	set appearance.hilightingGradient=false;
	set appearance.selectionColour=#2d3680;
	set branchLabels.colorAttribute="User selection";
	set branchLabels.displayAttribute="label";
	set branchLabels.fontName="sansserif";
	set branchLabels.fontSize=10;
	set branchLabels.fontStyle=0;
	set branchLabels.isShown=true;
	set branchLabels.significantDigits=4;
	set layout.expansion=0;
	set layout.layoutType="RECTILINEAR";
	set layout.zoom=0;
	set legend.attribute="label";
	set legend.fontSize=10.0;
	set legend.isShown=false;
	set legend.significantDigits=4;
	set nodeBars.barWidth=4.0;
	set nodeBars.displayAttribute=null;
	set nodeBars.isShown=false;
	set nodeLabels.colorAttribute="User selection";
	set nodeLabels.displayAttribute="Node ages";
	set nodeLabels.fontName="sansserif";
	set nodeLabels.fontSize=8;
	set nodeLabels.fontStyle=0;
	set nodeLabels.isShown=false;
	set nodeLabels.significantDigits=4;
	set nodeShapeExternal.colourAttribute="User selection";
	set nodeShapeExternal.isShown=false;
	set nodeShapeExternal.minSize=10.0;
	set nodeShapeExternal.scaleType=Width;
	set nodeShapeExternal.shapeType=Circle;
	set nodeShapeExternal.size=4.0;
	set nodeShapeExternal.sizeAttribute="Fixed";
	set nodeShapeInternal.colourAttribute="User selection";
	set nodeShapeInternal.isShown=false;
	set nodeShapeInternal.minSize=10.0;
	set nodeShapeInternal.scaleType=Width;
	set nodeShapeInternal.shapeType=Circle;
	set nodeShapeInternal.size=4.0;
	set nodeShapeInternal.sizeAttribute="Fixed";
	set polarLayout.alignTipLabels=false;
	set polarLayout.angularRange=0;
	set polarLayout.rootAngle=0;
	set polarLayout.rootLength=100;
	set polarLayout.showRoot=true;
	set radialLayout.spread=0.0;
	set rectilinearLayout.alignTipLabels=false;
	set rectilinearLayout.curvature=0;
	set rectilinearLayout.rootLength=100;
	set scale.offsetAge=0.0;
	set scale.rootAge=1.0;
	set scale.scaleFactor=1.0;
	set scale.scaleRoot=false;
	set scaleAxis.automaticScale=true;
	set scaleAxis.fontSize=8.0;
	set scaleAxis.isShown=false;
	set scaleAxis.lineWidth=1.0;
	set scaleAxis.majorTicks=1.0;
	set scaleAxis.minorTicks=0.5;
	set scaleAxis.origin=0.0;
	set scaleAxis.reverseAxis=false;
	set scaleAxis.showGrid=true;
	set scaleBar.automaticScale=true;
	set scaleBar.fontSize=10.0;
	set scaleBar.isShown=true;
	set scaleBar.lineWidth=1.0;
	set scaleBar.scaleRange=0.0;
	set tipLabels.colorAttribute="User selection";
	set tipLabels.displayAttribute="Names";
	set tipLabels.fontName="sansserif";
	set tipLabels.fontSize=10;
	set tipLabels.fontStyle=0;
	set tipLabels.isShown=true;
	set tipLabels.significantDigits=4;
	set trees.order=false;
	set trees.orderType="increasing";
	set trees.rooting=false;
	set trees.rootingType="User Selection";
	set trees.transform=false;
	set trees.transformType="cladogram";
end;
