# Supplementary material for: New plastids, old proteins: repeated endosymbiotic acquisitions in kareniacean dinoflagellates
Source: EMBO Rep. 2024 Mar 18;25(4):16. doi: 10.1038/s44319-024-00103-y (PMC11014865; doi:10.1038/s44319-024-00103-y)
Supplement: Supplementary file 11 — Dataset EV10 [file 44319_2024_103_MOESM11_ESM.zip › Dataset EV10/plastid_protein_phylogeny_files/annotated single gene trees/ACP.fasta.tre]

#NEXUS
begin taxa;
	dimensions ntax=82;
	taxlabels
	Arabidopsis-PACid-19641730
	Aureococcus-anophagefferens-Auran1-32029
	Bathycoccus-prasinos-612389937
	Bigelowiellia-natans-51709
	Chlamydomonas-PACid-27566055
	Chondrus-crispus-507111543
	Cyanidioschyzon-merolae-strain-10D-544218509
	Dinos-Gonyaulacales-Alexandrium-andersonii-CCMP2222-CAMPEP-0197820548
	Dinos-Gonyaulacales-Alexandrium-catenella-OF101-CAMPEP-0171189980
	Dinos-Gonyaulacales-Alexandrium-monilatum-CCMP3105-CAMPEP-0200555298
	Dinos-Gonyaulacales-Gambierdiscus-australes-CAWD-149-CAMPEP-0171119970
	Dinos-Gonyaulacales-Gonyaulax-spinifera-CCMP409-CAMPEP-0197879820[&!color=#ffcc00]
	Dinos-Gonyaulacales-Pyrodinium-bahamense-pbaha01-CAMPEP-0179040012
	Dinos-Gymnodiniales-Amphidinium-carterae-CCMP1314-CAMPEP-0186413050
	Dinos-Gymnodiniales-Togula-jolla-CCCM-725-CAMPEP-0170589826
	Dinos-Kareniaceae-Karenia-brevis-CCMP2229-CAMPEP-0188883002_ACP[&!color=#ff0000]
	Dinos-Kareniaceae-Karenia-mikimotoi-ANV-103517_ACP[&!color=#ff0000]
	Dinos-Kareniaceae-Karenia-papilionacea-ANV-75169_ACP[&!color=#ff0000]
	Dinos-Kareniaceae-Karlodinium-armiger-ANV-91608_ACP[&!color=#ff0000]
	Dinos-Kareniaceae-Karlodinium-micrum-CCMP2283-CAMPEP-0200828048_ACP[&!color=#ff0000]
	Dinos-Kareniaceae-Karlodinium-sp-RCC3446-ANV-81150_ACP[&!color=#ff0000]
	Dinos-Kareniaceae-Ross-Sea-Dinoflagellate-672193[&!color=#ff0000]
	Dinos-Kareniaceae-Takayama-helix-ANV-124891_ACP[&!color=#ff0000]
	Dinos-Peridiniales-Brandtodinium-nutriculum-RCC3387-CAMPEP-0198547058
	Dinos-Peridiniales-Peridinium-aciculiferum-PAER-2-CAMPEP-0190708026
	Dinos-Peridiniales-Scrippsiella-hangoei-like-SHHI-4-CAMPEP-0199215390
	Dinos-Prorocentrales-Pelagodinium-beii-RCC1491-CAMPEP-0197620360
	Dinos-Prorocentrales-Prorocentrum-minimum-CCMP1329-CAMPEP-0190941358
	Dinos-Prorocentrales-Prorocentrum-minimum-CCMP2233-CAMPEP-0191174566
	Dinos-Suessiales-Polarella-glacialis-CCMP-1383-CAMPEP-0115085026
	Dinos-Suessiales-Polarella-glacialis-CCMP2088-CAMPEP-0197969476
	Dinos-Suessiales-Symbiodinium-microadriaticum-Smic32273
	Dinos-Suessiales-Symbiodinium-minutum-018170[&!color=#ffcc00]
	Dinos-Suessiales-Symbiodinium-sp-C1-CAMPEP-0199569790
	Dinos-Suessiales-Symbiodinium-sp-C15-CAMPEP-0192413338
	Dinos-Suessiales-Symbiodinium-sp-CCMP2430-CAMPEP-0192535838
	Dinos-Suessiales-Symbiodinium-sp-Mp-CAMPEP-0192584166
	Ectocarpus-siliculosus-Esi0043-0063
	Fistulifera-solaris-fso-g18299
	Fragilariopsis-cylindrus-Fracy1-206236
	Galdieria-sulphuraria-452825711
	Guillardia-theta-157638
	Haptophytes-Chrysochromulinales-Chrysochromulina-brevifilum-UTEX-LB-985-CAMPEP-0174734980
	Haptophytes-Chrysochromulinales-Chrysochromulina-ericina-CCMP281-CAMPEP-0181215442
	Haptophytes-Chrysochromulinales-Chrysochromulina-polylepis-CCMP1757-CAMPEP-0193774066
	Haptophytes-Chrysochromulinales-Chrysochromulina-rotalis-UIO044-CAMPEP-0115861044
	Haptophytes-Coccolithales-Syracosphaerales-Calcidiscus-leptoporus-RCC1130-CAMPEP-0119374950
	Haptophytes-Coccolithales-Syracosphaerales-Coccolithus-pelagicus-ssp-braarudi-PLY182g-CAMPEP-0183350478
	Haptophytes-Coccolithales-Syracosphaerales-Pleurochrysis-carterae-CCMP645-CAMPEP-0190792242
	Haptophytes-Isochrysidales-Emiliania-huxleyi-374-CAMPEP-0187582268
	Haptophytes-Isochrysidales-Emiliania-huxleyi-379-CAMPEP-0187615390
	Haptophytes-Isochrysidales-Emiliania-huxleyi-414354
	Haptophytes-Isochrysidales-Emiliania-huxleyi-CCMP370-CAMPEP-0187699646
	Haptophytes-Isochrysidales-Emiliania-huxleyi-PLYM219-CAMPEP-0187744692
	Haptophytes-Isochrysidales-Gephyrocapsa-oceanica-RCC1303-CAMPEP-0188227678
	Haptophytes-Isochrysidales-Isochrysis-galbana-CCMP1323-CAMPEP-0193632970
	Haptophytes-Isochrysidales-Isochrysis-sp-BAJW2042684
	Haptophytes-Isochrysidales-Isochrysis-sp-CCMP1244-CAMPEP-0188739482
	Haptophytes-Pavlovales-Exanthemachrysis-gayraliae-RCC1523-CAMPEP-0206010174
	Haptophytes-Pavlovales-Pavlova-gyrans-CCMP608-CAMPEP-0206058192
	Haptophytes-Pavlovales-Pavlova-lutheri-CCAC-0028-RFAD2029621
	Haptophytes-Pavlovales-Pavlova-lutheri-RCC1537-CAMPEP-0205976118
	Haptophytes-Pavlovales-Pavlova-lutheri-SAG-926-LLEN2044253
	Haptophytes-Pavlovales-Pavlova-sp-CCMP459-CAMPEP-0190507538
	Haptophytes-Phaeocystales-Phaeocystis-antarctica-CCMP1374-CAMPEP-0198169944
	Haptophytes-Phaeocystales-Phaeocystis-antarctica-Caron-Lab-Isolate-CAMPEP-0172954422
	Haptophytes-Phaeocystales-unid-sp-CCMP2000-CAMPEP-0119100186
	Haptophytes-Prymnesiales-Prymnesium-parvum-LXRN2005519
	Haptophytes-Prymnesiales-Prymnesium-parvum-Texoma1-CAMPEP-0191234750
	Micromonas-PACid-27345104
	Nannochloropsis-gaditana-Naga-100046g341
	Ostreococcus-PACid-27413719
	Pelagophytes-1-509592-fgenesh1-kg-10-_-326-_-Locus1249v1rpkm153-81
	Physcomitrella-PACid-18070042
	Picochlorum-soloecismus-Picsp-1-4492-NSC-06713[&!color=#ffcc00]
	Populus-trichocarpa-821336
	Porphyridium-sp-3792-1
	Selaginella-moellendorffii-gi302796448
	Thalassiosira-Thaoc-44401
	Thalassiosira-Thaps3a-5219
	Vitrella-brassicaformis-84567982
	Volvox-carteri-f-nagariensis-302836479
;
end;
begin trees;
	tree tree_1 = [&R] (Arabidopsis-PACid-19641730:0.079503,(((((((((((Aureococcus-anophagefferens-Auran1-32029:0.153413,Pelagophytes-1-509592-fgenesh1-kg-10-_-326-_-Locus1249v1rpkm153-81:0.322856)[&label=100]:0.22379,((Fistulifera-solaris-fso-g18299:0.139233,Fragilariopsis-cylindrus-Fracy1-206236:0.102661)[&label=100]:0.086816,(Thalassiosira-Thaoc-44401:0.099017,Thalassiosira-Thaps3a-5219:0.088849)[…
end;
begin figtree;
	set appearance.backgroundColorAttribute="Default";
	set appearance.backgroundColour=#ffffff;
	set appearance.branchColorAttribute="User selection";
	set appearance.branchColorGradient=false;
	set appearance.branchLineWidth=1.0;
	set appearance.branchMinLineWidth=0.0;
	set appearance.branchWidthAttribute="Fixed";
	set appearance.foregroundColour=#000000;
	set appearance.hilightingGradient=false;
	set appearance.selectionColour=#2d3680;
	set branchLabels.colorAttribute="User selection";
	set branchLabels.displayAttribute="label";
	set branchLabels.fontName="sansserif";
	set branchLabels.fontSize=10;
	set branchLabels.fontStyle=0;
	set branchLabels.isShown=true;
	set branchLabels.significantDigits=4;
	set layout.expansion=0;
	set layout.layoutType="RECTILINEAR";
	set layout.zoom=0;
	set legend.attribute="label";
	set legend.fontSize=10.0;
	set legend.isShown=false;
	set legend.significantDigits=4;
	set nodeBars.barWidth=4.0;
	set nodeBars.displayAttribute=null;
	set nodeBars.isShown=false;
	set nodeLabels.colorAttribute="User selection";
	set nodeLabels.displayAttribute="Node ages";
	set nodeLabels.fontName="sansserif";
	set nodeLabels.fontSize=8;
	set nodeLabels.fontStyle=0;
	set nodeLabels.isShown=false;
	set nodeLabels.significantDigits=4;
	set nodeShapeExternal.colourAttribute="User selection";
	set nodeShapeExternal.isShown=false;
	set nodeShapeExternal.minSize=10.0;
	set nodeShapeExternal.scaleType=Width;
	set nodeShapeExternal.shapeType=Circle;
	set nodeShapeExternal.size=4.0;
	set nodeShapeExternal.sizeAttribute="Fixed";
	set nodeShapeInternal.colourAttribute="User selection";
	set nodeShapeInternal.isShown=false;
	set nodeShapeInternal.minSize=10.0;
	set nodeShapeInternal.scaleType=Width;
	set nodeShapeInternal.shapeType=Circle;
	set nodeShapeInternal.size=4.0;
	set nodeShapeInternal.sizeAttribute="Fixed";
	set polarLayout.alignTipLabels=false;
	set polarLayout.angularRange=0;
	set polarLayout.rootAngle=0;
	set polarLayout.rootLength=100;
	set polarLayout.showRoot=true;
	set radialLayout.spread=0.0;
	set rectilinearLayout.alignTipLabels=false;
	set rectilinearLayout.curvature=0;
	set rectilinearLayout.rootLength=100;
	set scale.offsetAge=0.0;
	set scale.rootAge=1.0;
	set scale.scaleFactor=1.0;
	set scale.scaleRoot=false;
	set scaleAxis.automaticScale=true;
	set scaleAxis.fontSize=8.0;
	set scaleAxis.isShown=false;
	set scaleAxis.lineWidth=1.0;
	set scaleAxis.majorTicks=1.0;
	set scaleAxis.minorTicks=0.5;
	set scaleAxis.origin=0.0;
	set scaleAxis.reverseAxis=false;
	set scaleAxis.showGrid=true;
	set scaleBar.automaticScale=true;
	set scaleBar.fontSize=10.0;
	set scaleBar.isShown=true;
	set scaleBar.lineWidth=1.0;
	set scaleBar.scaleRange=0.0;
	set tipLabels.colorAttribute="User selection";
	set tipLabels.displayAttribute="Names";
	set tipLabels.fontName="sansserif";
	set tipLabels.fontSize=10;
	set tipLabels.fontStyle=0;
	set tipLabels.isShown=true;
	set tipLabels.significantDigits=4;
	set trees.order=false;
	set trees.orderType="increasing";
	set trees.rooting=false;
	set trees.rootingType="User Selection";
	set trees.transform=false;
	set trees.transformType="cladogram";
end;
