# Supplementary material for: New plastids, old proteins: repeated endosymbiotic acquisitions in kareniacean dinoflagellates
Source: EMBO Rep. 2024 Mar 18;25(4):16. doi: 10.1038/s44319-024-00103-y (PMC11014865; doi:10.1038/s44319-024-00103-y)
Supplement: Supplementary file 11 — Dataset EV10 [file 44319_2024_103_MOESM11_ESM.zip › Dataset EV10/plastid_protein_phylogeny_files/annotated single gene trees/cysteinyl-tRNA_synthetase.fasta.tre]

#NEXUS
begin taxa;
	dimensions ntax=82;
	taxlabels
	Arabidopsis-PACid-19643305
	Aureococcus-anophagefferens-Auran1-37286
	Bathycoccus-prasinos-612393074
	Bigelowiellia-natans-89627
	Chlamydomonas-PACid-27577351
	Chondrus-crispus-507110780
	Cyanidioschyzon-merolae-strain-10D-544211323
	'Cyanophora-paradoxa-8261-maker-ConsensusfromContig8261-snap-gene-0-0-mRNA-1-cds-1619/405-699-0-'
	Dinos-Gonyaulacales-Alexandrium-catenella-OF101-CAMPEP-0171189282
	Dinos-Gonyaulacales-Alexandrium-monilatum-CCMP3105-CAMPEP-0200544010
	Dinos-Gonyaulacales-Gambierdiscus-australes-CAWD-149-CAMPEP-0171077430
	Dinos-Gonyaulacales-Gonyaulax-spinifera-CCMP409-CAMPEP-0197934104
	Dinos-Gonyaulacales-Pyrodinium-bahamense-pbaha01-CAMPEP-0179079102
	Dinos-Gymnodiniales-Amphidinium-carterae-CCMP1314-CAMPEP-0186450274
	Dinos-Gymnodiniales-Togula-jolla-CCCM-725-CAMPEP-0170600914
	Dinos-Kareniaceae-Karenia-brevis-CCMP2229-CAMPEP-0188878892_cysteinyl-tRNA_synthetase[&!color=#ff0000]
	Dinos-Kareniaceae-Karenia-mikimotoi-ANV-22878_cysteinyl-tRNA_synthetase[&!color=#ff0000]
	Dinos-Kareniaceae-Karenia-papilionacea-ANV-154859_cysteinyl-tRNA_synthetase[&!color=#ff0000]
	Dinos-Kareniaceae-Karlodinium-armiger-ANV-17633_cysteinyl-tRNA_synthetase[&!color=#ff0000]
	Dinos-Kareniaceae-Karlodinium-micrum-Strain-CCMP2283-CAMPEP-0200795090_cysteinyl-tRNA_synthetase[&!color=#ff0000]
	Dinos-Kareniaceae-Karlodinium-sp-RCC3446-ANV-84106_cysteinyl-tRNA_synthetase[&!color=#ff0000]
	Dinos-Kareniaceae-Ross-Sea-Dinoflagellate-682022[&!color=#ff0000]
	Dinos-Kareniaceae-Takayama-helix-ANV-37211_cysteinyl-tRNA_synthetase[&!color=#ff0000]
	Dinos-Peridiniales-Brandtodinium-nutriculum-RCC3387-CAMPEP-0198611492
	Dinos-Peridiniales-Peridinium-aciculiferum-PAER-2-CAMPEP-0190616022
	Dinos-Peridiniales-Scrippsiella-hangoei-like-SHHI-4-CAMPEP-0199227304
	Dinos-Prorocentrales-Pelagodinium-beii-RCC1491-CAMPEP-0197690122
	Dinos-Prorocentrales-Prorocentrum-minimum-CCMP1329-CAMPEP-0190915538
	Dinos-Suessiales-Polarella-glacialis-CCMP-1383-CAMPEP-0115068412
	Dinos-Suessiales-Symbiodinium-microadriaticum-Smic7045
	Dinos-Suessiales-Symbiodinium-minutum-001669
	Dinos-Suessiales-Symbiodinium-sp-C1-CAMPEP-0199553850
	Dinos-Suessiales-Symbiodinium-sp-C15-CAMPEP-0192424326
	Dinos-Suessiales-Symbiodinium-sp-CCMP2430-CAMPEP-0192562032
	Dinos-Suessiales-Symbiodinium-sp-Mp-CAMPEP-0192594132
	Ectocarpus-siliculosus-Esi0356-0010
	Fistulifera-solaris-fso-g15883
	Fragilariopsis-cylindrus-Fracy1-208713
	Galdieria-sulphuraria-452824775
	Guillardia-theta-156824
	Haptophytes-Chrysochromulinales-Chrysochromulina-brevifilum-UTEX-LB-985-CAMPEP-0174705164
	Haptophytes-Chrysochromulinales-Chrysochromulina-ericina-CCMP281-CAMPEP-0181257748
	Haptophytes-Chrysochromulinales-Chrysochromulina-polylepis-CCMP1757-CAMPEP-0193739520
	Haptophytes-Chrysochromulinales-Chrysochromulina-rotalis-UIO044-CAMPEP-0115837052[&!color=#ffcc00]
	Haptophytes-Chrysochromulinales-Chrysochromulina-sp-KOO28165-1
	Haptophytes-Coccolithales-Syracosphaerales-Calcidiscus-leptoporus-RCC1130-CAMPEP-0119366178
	Haptophytes-Coccolithales-Syracosphaerales-Coccolithus-pelagicus-ssp-braarudi-PLY182g-CAMPEP-0183379986
	Haptophytes-Coccolithales-Syracosphaerales-Pleurochrysis-carterae-CCMP645-CAMPEP-0190757516
	Haptophytes-Isochrysidales-Emiliania-huxleyi-374-CAMPEP-0187579510
	Haptophytes-Isochrysidales-Emiliania-huxleyi-379-CAMPEP-0187622780[&!color=#ffcc00]
	Haptophytes-Isochrysidales-Emiliania-huxleyi-468204
	Haptophytes-Isochrysidales-Emiliania-huxleyi-CCMP370-CAMPEP-0187671260
	Haptophytes-Isochrysidales-Emiliania-huxleyi-PLYM219-CAMPEP-0187799024
	Haptophytes-Isochrysidales-Gephyrocapsa-oceanica-RCC1303-CAMPEP-0188161384
	Haptophytes-Isochrysidales-Isochrysis-galbana-CCMP1323-CAMPEP-0193674958
	Haptophytes-Isochrysidales-Isochrysis-sp-BAJW2043898
	Haptophytes-Isochrysidales-Isochrysis-sp-CCMP1244-CAMPEP-0188754538
	Haptophytes-Pavlovales-Exanthemachrysis-gayraliae-RCC1523-CAMPEP-0206001270[&!color=#ffcc00]
	Haptophytes-Pavlovales-Pavlova-gyrans-CCMP608-CAMPEP-0206040818[&!color=#ffcc00]
	Haptophytes-Pavlovales-Pavlova-lutheri-CCAC-0028-RFAD2003041
	Haptophytes-Pavlovales-Pavlova-lutheri-RCC1537-CAMPEP-0205966684
	Haptophytes-Pavlovales-Pavlova-lutheri-SAG-926-LLEN2043035[&!color=#ffcc00]
	Haptophytes-Pavlovales-Pavlova-sp-CCMP459-CAMPEP-0190495688[&!color=#ffcc00]
	Haptophytes-Phaeocystales-Phaeocystis-antarctica-CCMP1374-CAMPEP-0198159752
	Haptophytes-Phaeocystales-Phaeocystis-antarctica-Caron-Lab-Isolate-CAMPEP-0172966178
	Haptophytes-Phaeocystales-unid-sp-CCMP2000-CAMPEP-0119066112
	Haptophytes-Prymnesiales-Prymnesium-parvum-LXRN2004824[&!color=#ffcc00]
	Haptophytes-Prymnesiales-Prymnesium-parvum-Texoma1-CAMPEP-0191226998
	Micromonas-PACid-27339711
	Nannochloropsis-gaditana-Naga-100030g381
	Ostreococcus-PACid-27413021
	Pelagophytes-1-540111-fgenesh1-kg-292-_-7-_-Locus2190v1rpkm84-61
	Physcomitrella-PACid-18052383
	Picochlorum-soloecismus-Picsp-1-3894-NSC-01406
	Populus-trichocarpa-809135
	Porphyridium-sp-2194-8
	Pyropia-sp-24655-g6079
	Selaginella-moellendorffii-gi302782427
	Thalassiosira-Thaoc-77087
	Thalassiosira-Thaps3a-1499
	Vitrella-brassicaformis-84586150
	Volvox-carteri-f-nagariensis-302848858
;
end;
begin trees;
	tree tree_1 = [&R] (Arabidopsis-PACid-19643305:0.16902,(((((((((Aureococcus-anophagefferens-Auran1-37286:0.294293,Pelagophytes-1-540111-fgenesh1-kg-292-_-7-_-Locus2190v1rpkm84-61:0.24798)[&label=100]:0.565046,Ectocarpus-siliculosus-Esi0356-0010:0.552978)[&label=99]:0.15809,Vitrella-brassicaformis-84586150:0.794921)[&label=70]:0.066835,((Bathycoccus-prasinos-612393074:0.414922,(Micromonas-PACid-27…
end;
begin figtree;
	set appearance.backgroundColorAttribute="Default";
	set appearance.backgroundColour=#ffffff;
	set appearance.branchColorAttribute="User selection";
	set appearance.branchColorGradient=false;
	set appearance.branchLineWidth=1.0;
	set appearance.branchMinLineWidth=0.0;
	set appearance.branchWidthAttribute="Fixed";
	set appearance.foregroundColour=#000000;
	set appearance.hilightingGradient=false;
	set appearance.selectionColour=#2d3680;
	set branchLabels.colorAttribute="User selection";
	set branchLabels.displayAttribute="label";
	set branchLabels.fontName="sansserif";
	set branchLabels.fontSize=10;
	set branchLabels.fontStyle=0;
	set branchLabels.isShown=true;
	set branchLabels.significantDigits=4;
	set layout.expansion=0;
	set layout.layoutType="RECTILINEAR";
	set layout.zoom=0;
	set legend.attribute="label";
	set legend.fontSize=10.0;
	set legend.isShown=false;
	set legend.significantDigits=4;
	set nodeBars.barWidth=4.0;
	set nodeBars.displayAttribute=null;
	set nodeBars.isShown=false;
	set nodeLabels.colorAttribute="User selection";
	set nodeLabels.displayAttribute="Node ages";
	set nodeLabels.fontName="sansserif";
	set nodeLabels.fontSize=8;
	set nodeLabels.fontStyle=0;
	set nodeLabels.isShown=false;
	set nodeLabels.significantDigits=4;
	set nodeShapeExternal.colourAttribute="User selection";
	set nodeShapeExternal.isShown=false;
	set nodeShapeExternal.minSize=10.0;
	set nodeShapeExternal.scaleType=Width;
	set nodeShapeExternal.shapeType=Circle;
	set nodeShapeExternal.size=4.0;
	set nodeShapeExternal.sizeAttribute="Fixed";
	set nodeShapeInternal.colourAttribute="User selection";
	set nodeShapeInternal.isShown=false;
	set nodeShapeInternal.minSize=10.0;
	set nodeShapeInternal.scaleType=Width;
	set nodeShapeInternal.shapeType=Circle;
	set nodeShapeInternal.size=4.0;
	set nodeShapeInternal.sizeAttribute="Fixed";
	set polarLayout.alignTipLabels=false;
	set polarLayout.angularRange=0;
	set polarLayout.rootAngle=0;
	set polarLayout.rootLength=100;
	set polarLayout.showRoot=true;
	set radialLayout.spread=0.0;
	set rectilinearLayout.alignTipLabels=false;
	set rectilinearLayout.curvature=0;
	set rectilinearLayout.rootLength=100;
	set scale.offsetAge=0.0;
	set scale.rootAge=1.0;
	set scale.scaleFactor=1.0;
	set scale.scaleRoot=false;
	set scaleAxis.automaticScale=true;
	set scaleAxis.fontSize=8.0;
	set scaleAxis.isShown=false;
	set scaleAxis.lineWidth=1.0;
	set scaleAxis.majorTicks=1.0;
	set scaleAxis.minorTicks=0.5;
	set scaleAxis.origin=0.0;
	set scaleAxis.reverseAxis=false;
	set scaleAxis.showGrid=true;
	set scaleBar.automaticScale=true;
	set scaleBar.fontSize=10.0;
	set scaleBar.isShown=true;
	set scaleBar.lineWidth=1.0;
	set scaleBar.scaleRange=0.0;
	set tipLabels.colorAttribute="User selection";
	set tipLabels.displayAttribute="Names";
	set tipLabels.fontName="sansserif";
	set tipLabels.fontSize=10;
	set tipLabels.fontStyle=0;
	set tipLabels.isShown=true;
	set tipLabels.significantDigits=4;
	set trees.order=false;
	set trees.orderType="increasing";
	set trees.rooting=false;
	set trees.rootingType="User Selection";
	set trees.transform=false;
	set trees.transformType="cladogram";
end;
