# Supplementary material for: New plastids, old proteins: repeated endosymbiotic acquisitions in kareniacean dinoflagellates
Source: EMBO Rep. 2024 Mar 18;25(4):16. doi: 10.1038/s44319-024-00103-y (PMC11014865; doi:10.1038/s44319-024-00103-y)
Supplement: Supplementary file 11 — Dataset EV10 [file 44319_2024_103_MOESM11_ESM.zip › Dataset EV10/plastid_protein_phylogeny_files/annotated single gene trees/LHCA1.fasta.tre]

#NEXUS
begin taxa;
	dimensions ntax=141;
	taxlabels
	Aureococcus-anophagefferens-Auran1-27441
	Bathycoccus-prasinos-612391320
	Bigelowiellia-natans-47081[&!color=#ffcc00]
	Chlamydomonas-PACid-27563141[&!color=#ffcc00]
	Chondrus-crispus-507106527
	Cyanidioschyzon-merolae-strain-10D-544214431
	Dinos-Gonyaulacales-Alexandrium-andersonii-CCMP2222-CAMPEP-0197818324
	Dinos-Gonyaulacales-Alexandrium-catenella-OF101-CAMPEP-0171223236
	Dinos-Gonyaulacales-Alexandrium-monilatum-CCMP3105-CAMPEP-0200555226
	Dinos-Gonyaulacales-Gambierdiscus-australes-CAWD-149-CAMPEP-0171075414
	Dinos-Gonyaulacales-Gonyaulax-spinifera-CCMP409-CAMPEP-0197870436
	Dinos-Gonyaulacales-Pyrodinium-bahamense-pbaha01-CAMPEP-0179036540
	Dinos-Gymnodiniales-Amphidinium-carterae-CCMP1314-CAMPEP-0186480582
	Dinos-Gymnodiniales-Togula-jolla-CCCM-725-CAMPEP-0170589394
	Dinos-Kareniaceae-Karenia-brevis-CCMP2229-CAMPEP-0188939514_LHCA1[&!color=#ff0033]
	Dinos-Kareniaceae-Karenia-mikimotoi-ANV-160883_LHCA1[&!color=#ff0033]
	Dinos-Kareniaceae-Karenia-papilionacea-ANV-96237_LHCA1[&!color=#ff0033]
	Dinos-Kareniaceae-Karlodinium-armiger-ANV-118428_LHCA1[&!color=#ff0033]
	Dinos-Kareniaceae-Karlodinium-micrum-CCMP2283-CAMPEP-0200864334_LHCA1[&!color=#ff0033]
	Dinos-Kareniaceae-Karlodinium-sp-RCC3446-ANV-107002_LHCA1[&!color=#ff0033]
	Dinos-Kareniaceae-Ross-Sea-Dinoflagellate-15007[&!color=#ff0033]
	Dinos-Kareniaceae-Takayama-helix-ANV-124035_LHCA1[&!color=#ff0033]
	Dinos-Peridiniales-Brandtodinium-nutriculum-RCC3387-CAMPEP-0198521704
	Dinos-Peridiniales-Peridinium-aciculiferum-PAER-2-CAMPEP-0190659032
	Dinos-Prorocentrales-Pelagodinium-beii-RCC1491-CAMPEP-0197649736
	Dinos-Prorocentrales-Prorocentrum-minimum-CCMP1329-CAMPEP-0191030688
	Dinos-Prorocentrales-Prorocentrum-minimum-CCMP2233-CAMPEP-0191075592
	Dinos-Suessiales-Polarella-glacialis-CCMP-1383-CAMPEP-0115077032
	Dinos-Suessiales-Polarella-glacialis-CCMP2088-CAMPEP-0198009296
	Dinos-Suessiales-Symbiodinium-microadriaticum-Smic12302
	Dinos-Suessiales-Symbiodinium-minutum-000417
	Dinos-Suessiales-Symbiodinium-sp-C1-CAMPEP-0199589744
	Dinos-Suessiales-Symbiodinium-sp-C15-CAMPEP-0192411328
	Dinos-Suessiales-Symbiodinium-sp-CCMP2430-CAMPEP-0192553400
	Dinos-Suessiales-Symbiodinium-sp-Mp-CAMPEP-0192627184
	Ectocarpus-siliculosus-Esi0063-0109[&!color=#ffcc00]
	Fistulifera-solaris-fso-g5008
	Fragilariopsis-cylindrus-Fracy1-218498
	Galdieria-sulphuraria-452819575
	Guillardia-theta-116113
	Haptophytes-Chrysochromulinales-Chrysochromulina-brevifilum-UTEX-LB-985-CAMPEP-0174726770
	Haptophytes-Chrysochromulinales-Chrysochromulina-ericina-CCMP281-CAMPEP-0181210288
	Haptophytes-Chrysochromulinales-Chrysochromulina-polylepis-CCMP1757-CAMPEP-0193767308
	Haptophytes-Chrysochromulinales-Chrysochromulina-rotalis-UIO044-CAMPEP-0115856986
	Haptophytes-Chrysochromulinales-Chrysochromulina-sp-KOO29066-1
	Haptophytes-Coccolithales-Syracosphaerales-Calcidiscus-leptoporus-RCC1130-CAMPEP-0119353854
	Haptophytes-Coccolithales-Syracosphaerales-Pleurochrysis-carterae-CCMP645-CAMPEP-0190768710
	Haptophytes-Isochrysidales-Emiliania-huxleyi-374-CAMPEP-0187581768
	Haptophytes-Isochrysidales-Emiliania-huxleyi-379-CAMPEP-0187621860
	Haptophytes-Isochrysidales-Emiliania-huxleyi-CCMP370-CAMPEP-0187735466
	Haptophytes-Isochrysidales-Emiliania-huxleyi-PLYM219-CAMPEP-0187761558
	Haptophytes-Isochrysidales-Gephyrocapsa-oceanica-RCC1303-CAMPEP-0188167820
	Haptophytes-Isochrysidales-Isochrysis-galbana-CCMP1323-CAMPEP-0193633086
	Haptophytes-Isochrysidales-Isochrysis-sp-BAJW2039873
	Haptophytes-Isochrysidales-Isochrysis-sp-CCMP1244-CAMPEP-0188803610
	Haptophytes-Pavlovales-Exanthemachrysis-gayraliae-RCC1523-CAMPEP-0206003600
	Haptophytes-Pavlovales-Pavlova-gyrans-CCMP608-CAMPEP-0206064568[&!color=#ffcc00]
	Haptophytes-Pavlovales-Pavlova-lutheri-CCAC-0028-RFAD2028942
	Haptophytes-Pavlovales-Pavlova-lutheri-RCC1537-CAMPEP-0205972140[&!color=#ffcc00]
	Haptophytes-Pavlovales-Pavlova-lutheri-SAG-926-LLEN2042871
	Haptophytes-Pavlovales-Pavlova-sp-CCMP459-CAMPEP-0190505834
	Haptophytes-Phaeocystales-Phaeocystis-antarctica-CCMP1374-CAMPEP-0198174726
	Haptophytes-Phaeocystales-Phaeocystis-antarctica-Caron-Lab-Isolate-CAMPEP-0173009268
	Haptophytes-Phaeocystales-unid-sp-CCMP2000-CAMPEP-0119084470
	Haptophytes-Prymnesiales-Prymnesium-parvum-LXRN2045747[&!color=#ffcc00]
	Haptophytes-Prymnesiales-Prymnesium-parvum-Texoma1-CAMPEP-0191201518
	Micromonas-PACid-27342361[&!color=#ffcc00]
	Nannochloropsis-gaditana-Naga-100056g421
	Ostreococcus-PACid-27416527
	PARALOG_Karenia-brevis-CCMP2229-CAMPEP-0188862736_LHCA1[&!color=#ff9900]
	PARALOG_Karenia-brevis-CCMP2229-CAMPEP-0188924238_LHCA1[&!color=#ff9900]
	PARALOG_Karenia-brevis-CCMP2229-CAMPEP-0188940954_LHCA1[&!color=#ff9900]
	PARALOG_Karenia-brevis-CCMP2229-CAMPEP-0188942392_LHCA1[&!color=#ff9900]
	PARALOG_Karenia-brevis-CCMP2229-CAMPEP-0188985748_LHCA1[&!color=#ff9900]
	PARALOG_Karenia-brevis-CCMP2229-CAMPEP-0188986802_LHCA1[&!color=#ff9900]
	PARALOG_Karenia-brevis-CCMP2229-CAMPEP-0188992538_LHCA1[&!color=#ff9900]
	PARALOG_Karenia-brevis-CCMP2229-CAMPEP-0188992684_LHCA1[&!color=#ff9900]
	PARALOG_Karenia-brevis-CCMP2229-CAMPEP-0188999402_LHCA1[&!color=#ff9900]
	PARALOG_Karenia-brevis-CCMP2229-CAMPEP-0189001858_LHCA1[&!color=#ff9900]
	PARALOG_Karenia-brevis-CCMP2229-CAMPEP-0189002106_LHCA1[&!color=#ff9900]
	PARALOG_Karenia-brevis-SP1-CAMPEP-0189087338_LHCA1[&!color=#ff9900]
	PARALOG_Karenia-brevis-SP1-CAMPEP-0189089446_LHCA1[&!color=#ff9900]
	PARALOG_Karenia-brevis-SP1-CAMPEP-0189093446_LHCA1[&!color=#ff9900]
	PARALOG_Karenia-brevis-SP1-CAMPEP-0189156782_LHCA1[&!color=#ff9900]
	PARALOG_Karenia-brevis-SP1-CAMPEP-0189166868_LHCA1[&!color=#ff9900]
	PARALOG_Karenia-brevis-SP1-CAMPEP-0189171158_LHCA1[&!color=#ff9900]
	PARALOG_Karenia-brevis-SP3-CAMPEP-0189302446_LHCA1[&!color=#ff9900]
	PARALOG_Karenia-brevis-SP3-CAMPEP-0189312788_LHCA1[&!color=#ff9900]
	PARALOG_Karenia-brevis-SP3-CAMPEP-0189313440_LHCA1[&!color=#ff9900]
	PARALOG_Karenia-brevis-SP3-CAMPEP-0189313472_LHCA1[&!color=#ff9900]
	PARALOG_Karenia-brevis-SP3-CAMPEP-0189314064_LHCA1[&!color=#ff9900]
	PARALOG_Karenia-brevis-Wilson-CAMPEP-0189330952_LHCA1[&!color=#ff9900]
	PARALOG_Karenia-brevis-Wilson-CAMPEP-0189341146_LHCA1[&!color=#ff9900]
	PARALOG_Karenia-brevis-Wilson-CAMPEP-0189349996_LHCA1[&!color=#ff9900]
	PARALOG_Karenia-brevis-Wilson-CAMPEP-0189490602_LHCA1[&!color=#ff9900]
	PARALOG_Karenia-brevis-Wilson-CAMPEP-0189502026_LHCA1[&!color=#ff9900]
	PARALOG_Karenia-brevis-Wilson-CAMPEP-0189502060_LHCA1[&!color=#ff9900]
	PARALOG_Karenia-mikimotoi-ANV-112117_LHCA1[&!color=#ff9900]
	PARALOG_Karenia-mikimotoi-ANV-114390_LHCA1[&!color=#ff9900]
	PARALOG_Karenia-mikimotoi-ANV-134140_LHCA1[&!color=#ff9900]
	PARALOG_Karenia-mikimotoi-ANV-134415_LHCA1[&!color=#ff9900]
	PARALOG_Karenia-mikimotoi-ANV-137150_LHCA1[&!color=#ff9900]
	PARALOG_Karenia-mikimotoi-ANV-154791_LHCA1[&!color=#ff9900]
	PARALOG_Karenia-mikimotoi-ANV-156508_LHCA1[&!color=#ff9900]
	PARALOG_Karenia-mikimotoi-ANV-161027_LHCA1[&!color=#ff9900]
	PARALOG_Karenia-mikimotoi-ANV-167574_LHCA1[&!color=#ff9900]
	PARALOG_Karenia-mikimotoi-ANV-175606_LHCA1[&!color=#ff9900]
	PARALOG_Karenia-mikimotoi-ANV-175663_LHCA1[&!color=#ff9900]
	PARALOG_Karenia-mikimotoi-ANV-191216_LHCA1[&!color=#ff9900]
	PARALOG_Karenia-mikimotoi-ANV-197092_LHCA1[&!color=#ff9900]
	PARALOG_Karenia-mikimotoi-ANV-248658_LHCA1[&!color=#ff9900]
	PARALOG_Karenia-mikimotoi-ANV-252972_LHCA1[&!color=#ff9900]
	PARALOG_Karenia-mikimotoi-ANV-266689_LHCA1[&!color=#ff9900]
	PARALOG_Karenia-mikimotoi-ANV-272254_LHCA1[&!color=#ff9900]
	PARALOG_Karenia-mikimotoi-ANV-42203_LHCA1[&!color=#ff9900]
	PARALOG_Karenia-papilionacea-ANV-110663_LHCA1[&!color=#ff9900]
	PARALOG_Karenia-papilionacea-ANV-111495_LHCA1[&!color=#ff9900]
	PARALOG_Karenia-papilionacea-ANV-111703_LHCA1[&!color=#ff9900]
	PARALOG_Karenia-papilionacea-ANV-112178_LHCA1[&!color=#ff9900]
	PARALOG_Karenia-papilionacea-ANV-120419_LHCA1[&!color=#ff9900]
	PARALOG_Karenia-papilionacea-ANV-121931_LHCA1[&!color=#ff9900]
	PARALOG_Karenia-papilionacea-ANV-122037_LHCA1[&!color=#ff9900]
	PARALOG_Karenia-papilionacea-ANV-123428_LHCA1[&!color=#ff9900]
	PARALOG_Karenia-papilionacea-ANV-131034_LHCA1[&!color=#ff9900]
	PARALOG_Karenia-papilionacea-ANV-160744_LHCA1[&!color=#ff9900]
	PARALOG_Karenia-papilionacea-ANV-179077_LHCA1[&!color=#ff9900]
	PARALOG_Karenia-papilionacea-ANV-215130_LHCA1[&!color=#ff9900]
	PARALOG_Karenia-papilionacea-ANV-64708_LHCA1[&!color=#ff9900]
	PARALOG_Karenia-papilionacea-ANV-90451_LHCA1[&!color=#ff9900]
	PARALOG_Karlodinium-armiger-ANV-147861_LHCA1[&!color=#ff9900]
	PARALOG_SPTP-Karenia-mikimotoi-ANV-159219_LHCA1[&!color=#ff9900]
	PARALOG_SPTP-Takayama-helix-ANV-124035_LHCA1[&!color=#ff9900]
	Pelagophytes-1-459080-estExt-Genewise1-C-110359
	Physcomitrella-PACid-18054107[&!color=#ffcc00]
	Populus-trichocarpa-671325
	Porphyridium-sp-2142-1
	Pyropia-sp-21819-g5387
	Thalassiosira-Thaoc-49165
	Thalassiosira-Thaps3a-38879
	Vitrella-brassicaformis-84576204
	Volvox-carteri-f-nagariensis-302834215[&!color=#ffcc00]
;
end;
begin trees;
	tree tree_1 = [&R] (Aureococcus-anophagefferens-Auran1-27441:0.07637,(((((((Bathycoccus-prasinos-612391320:0.146691,Fistulifera-solaris-fso-g5008:3.0E-6)[&label=93]:0.032312,Ostreococcus-PACid-27416527:0.180466)[&label=90]:0.032103,(((((Bigelowiellia-natans-47081:0.223234,Ectocarpus-siliculosus-Esi0063-0109:0.301706)[&label=45]:0.081044,((((Haptophytes-Pavlovales-Pavlova-lutheri-RCC1537-CAMPEP-02…
end;
begin figtree;
	set appearance.backgroundColorAttribute="Default";
	set appearance.backgroundColour=#ffffff;
	set appearance.branchColorAttribute="User selection";
	set appearance.branchColorGradient=false;
	set appearance.branchLineWidth=1.0;
	set appearance.branchMinLineWidth=0.0;
	set appearance.branchWidthAttribute="Fixed";
	set appearance.foregroundColour=#000000;
	set appearance.hilightingGradient=false;
	set appearance.selectionColour=#2d3680;
	set branchLabels.colorAttribute="User selection";
	set branchLabels.displayAttribute="label";
	set branchLabels.fontName="sansserif";
	set branchLabels.fontSize=10;
	set branchLabels.fontStyle=0;
	set branchLabels.isShown=true;
	set branchLabels.significantDigits=4;
	set layout.expansion=0;
	set layout.layoutType="RECTILINEAR";
	set layout.zoom=0;
	set legend.attribute="label";
	set legend.fontSize=10.0;
	set legend.isShown=false;
	set legend.significantDigits=4;
	set nodeBars.barWidth=4.0;
	set nodeBars.displayAttribute=null;
	set nodeBars.isShown=false;
	set nodeLabels.colorAttribute="User selection";
	set nodeLabels.displayAttribute="Node ages";
	set nodeLabels.fontName="sansserif";
	set nodeLabels.fontSize=8;
	set nodeLabels.fontStyle=0;
	set nodeLabels.isShown=false;
	set nodeLabels.significantDigits=4;
	set nodeShapeExternal.colourAttribute="User selection";
	set nodeShapeExternal.isShown=false;
	set nodeShapeExternal.minSize=10.0;
	set nodeShapeExternal.scaleType=Width;
	set nodeShapeExternal.shapeType=Circle;
	set nodeShapeExternal.size=4.0;
	set nodeShapeExternal.sizeAttribute="Fixed";
	set nodeShapeInternal.colourAttribute="User selection";
	set nodeShapeInternal.isShown=false;
	set nodeShapeInternal.minSize=10.0;
	set nodeShapeInternal.scaleType=Width;
	set nodeShapeInternal.shapeType=Circle;
	set nodeShapeInternal.size=4.0;
	set nodeShapeInternal.sizeAttribute="Fixed";
	set polarLayout.alignTipLabels=false;
	set polarLayout.angularRange=0;
	set polarLayout.rootAngle=0;
	set polarLayout.rootLength=100;
	set polarLayout.showRoot=true;
	set radialLayout.spread=0.0;
	set rectilinearLayout.alignTipLabels=false;
	set rectilinearLayout.curvature=0;
	set rectilinearLayout.rootLength=100;
	set scale.offsetAge=0.0;
	set scale.rootAge=1.0;
	set scale.scaleFactor=1.0;
	set scale.scaleRoot=false;
	set scaleAxis.automaticScale=true;
	set scaleAxis.fontSize=8.0;
	set scaleAxis.isShown=false;
	set scaleAxis.lineWidth=1.0;
	set scaleAxis.majorTicks=1.0;
	set scaleAxis.minorTicks=0.5;
	set scaleAxis.origin=0.0;
	set scaleAxis.reverseAxis=false;
	set scaleAxis.showGrid=true;
	set scaleBar.automaticScale=true;
	set scaleBar.fontSize=10.0;
	set scaleBar.isShown=true;
	set scaleBar.lineWidth=1.0;
	set scaleBar.scaleRange=0.0;
	set tipLabels.colorAttribute="User selection";
	set tipLabels.displayAttribute="Names";
	set tipLabels.fontName="sansserif";
	set tipLabels.fontSize=10;
	set tipLabels.fontStyle=0;
	set tipLabels.isShown=true;
	set tipLabels.significantDigits=4;
	set trees.order=false;
	set trees.orderType="increasing";
	set trees.rooting=true;
	set trees.rootingType="User Selection";
	set trees.transform=false;
	set trees.transformType="cladogram";
end;
