# Supplementary material for: New plastids, old proteins: repeated endosymbiotic acquisitions in kareniacean dinoflagellates
Source: EMBO Rep. 2024 Mar 18;25(4):16. doi: 10.1038/s44319-024-00103-y (PMC11014865; doi:10.1038/s44319-024-00103-y)
Supplement: Supplementary file 11 — Dataset EV10 [file 44319_2024_103_MOESM11_ESM.zip › Dataset EV10/plastid_protein_phylogeny_files/annotated single gene trees/magnesium_chelatase_subunit_H.fasta.tre]

#NEXUS
begin taxa;
	dimensions ntax=87;
	taxlabels
	Arabidopsis-PACid-19667070
	Aureococcus-anophagefferens-Auran1-65714
	Bathycoccus-prasinos-612394255
	Bigelowiellia-natans-45117
	Chlamydomonas-PACid-27564716
	Chondrus-crispus-507107951
	Coccomyxa-subellipsoidea-C-169-384251471
	Cyanidioschyzon-merolae-strain-10D-544214910
	'Cyanophora-paradoxa-52846-snap-masked-ConsensusfromContig52846-abinit-gene-0-12-mRNA-1-cds-9833/1088-1404-1-'
	Dinos-Gonyaulacales-Alexandrium-andersonii-CCMP2222-CAMPEP-0197773260
	Dinos-Gonyaulacales-Alexandrium-catenella-OF101-CAMPEP-0171172094
	Dinos-Gonyaulacales-Alexandrium-monilatum-CCMP3105-CAMPEP-0200595392
	Dinos-Gonyaulacales-Gambierdiscus-australes-CAWD-149-CAMPEP-0171149814
	Dinos-Gonyaulacales-Gonyaulax-spinifera-CCMP409-CAMPEP-0197872452
	Dinos-Gonyaulacales-Pyrodinium-bahamense-pbaha01-CAMPEP-0179044078
	Dinos-Gymnodiniales-Amphidinium-carterae-CCMP1314-CAMPEP-0186450854
	Dinos-Gymnodiniales-Togula-jolla-CCCM-725-CAMPEP-0170604374
	Dinos-Kareniaceae-Karenia-brevis-CCMP2229-CAMPEP-0188908592_magnesium_chelatase_subunit_H[&!color=#ff0033]
	Dinos-Kareniaceae-Karenia-mikimotoi-ANV-6587_magnesium_chelatase_subunit_H[&!color=#ff0033]
	Dinos-Kareniaceae-Karenia-papilionacea-ANV-2988_magnesium_chelatase_subunit_H[&!color=#ff0033]
	Dinos-Kareniaceae-Karlodinium-armiger-ANV-2897_magnesium_chelatase_subunit_H[&!color=#ff0033]
	Dinos-Kareniaceae-Karlodinium-micrum-Strain-CCMP2283-CAMPEP-0200799354_magnesium_chelatase_subunit_H[&!color=#ff0033]
	Dinos-Kareniaceae-Karlodinium-sp-RCC3446-ANV-145411_magnesium_chelatase_subunit_H[&!color=#ff0033]
	Dinos-Kareniaceae-Ross-Sea-Dinoflagellate-69225[&!color=#ff0033]
	Dinos-Kareniaceae-Takayama-helix-ANV-19900_magnesium_chelatase_subunit_H[&!color=#ff0033]
	Dinos-Peridiniales-Brandtodinium-nutriculum-RCC3387-CAMPEP-0198611608
	Dinos-Peridiniales-Peridinium-aciculiferum-PAER-2-CAMPEP-0190701806
	Dinos-Peridiniales-Scrippsiella-hangoei-like-SHHI-4-CAMPEP-0199170408
	Dinos-Prorocentrales-Pelagodinium-beii-RCC1491-CAMPEP-0197656014
	Dinos-Prorocentrales-Prorocentrum-minimum-CCMP1329-CAMPEP-0190867278
	Dinos-Prorocentrales-Prorocentrum-minimum-CCMP2233-CAMPEP-0191040174
	Dinos-Suessiales-Polarella-glacialis-CCMP-1383-CAMPEP-0115075378
	Dinos-Suessiales-Polarella-glacialis-CCMP2088-CAMPEP-0198009230
	Dinos-Suessiales-Symbiodinium-microadriaticum-Smic30
	Dinos-Suessiales-Symbiodinium-minutum-038079
	Dinos-Suessiales-Symbiodinium-sp-C1-CAMPEP-0199596820
	Dinos-Suessiales-Symbiodinium-sp-C15-CAMPEP-0192442574
	Dinos-Suessiales-Symbiodinium-sp-CCMP2430-CAMPEP-0192498080
	Dinos-Suessiales-Symbiodinium-sp-Mp-CAMPEP-0192622458
	Ectocarpus-siliculosus-Esi0003-0151
	Fistulifera-solaris-fso-g8005
	Fragilariopsis-cylindrus-Fracy1-261055
	Galdieria-sulphuraria-452824618
	Guillardia-theta-164999
	Haptophytes-Chrysochromulinales-Chrysochromulina-brevifilum-UTEX-LB-985-CAMPEP-0174702414
	Haptophytes-Chrysochromulinales-Chrysochromulina-ericina-CCMP281-CAMPEP-0181226980
	Haptophytes-Chrysochromulinales-Chrysochromulina-polylepis-CCMP1757-CAMPEP-0193741218
	Haptophytes-Chrysochromulinales-Chrysochromulina-rotalis-UIO044-CAMPEP-0115834916
	Haptophytes-Chrysochromulinales-Chrysochromulina-sp-KOO27836-1
	Haptophytes-Coccolithales-Syracosphaerales-Calcidiscus-leptoporus-RCC1130-CAMPEP-0119386892
	Haptophytes-Coccolithales-Syracosphaerales-Coccolithus-pelagicus-ssp-braarudi-PLY182g-CAMPEP-0183351040
	Haptophytes-Coccolithales-Syracosphaerales-Pleurochrysis-carterae-CCMP645-CAMPEP-0190760848
	Haptophytes-Isochrysidales-Emiliania-huxleyi-374-CAMPEP-0187606548
	Haptophytes-Isochrysidales-Emiliania-huxleyi-379-CAMPEP-0187639538
	Haptophytes-Isochrysidales-Emiliania-huxleyi-CCMP370-CAMPEP-0187688122
	Haptophytes-Isochrysidales-Emiliania-huxleyi-PLYM219-CAMPEP-0187762374
	Haptophytes-Isochrysidales-Gephyrocapsa-oceanica-RCC1303-CAMPEP-0188224408
	Haptophytes-Isochrysidales-Isochrysis-galbana-CCMP1323-CAMPEP-0193685296
	Haptophytes-Isochrysidales-Isochrysis-sp-BAJW2045188
	Haptophytes-Isochrysidales-Isochrysis-sp-CCMP1244-CAMPEP-0188774630
	Haptophytes-Pavlovales-Exanthemachrysis-gayraliae-RCC1523-CAMPEP-0206000640
	Haptophytes-Pavlovales-Pavlova-gyrans-CCMP608-CAMPEP-0206040196
	Haptophytes-Pavlovales-Pavlova-lutheri-CCAC-0028-RFAD2003099
	Haptophytes-Pavlovales-Pavlova-lutheri-RCC1537-CAMPEP-0205967222
	Haptophytes-Pavlovales-Pavlova-lutheri-SAG-926-LLEN2005740
	Haptophytes-Pavlovales-Pavlova-sp-CCMP459-CAMPEP-0190508354
	Haptophytes-Phaeocystales-Phaeocystis-antarctica-CCMP1374-CAMPEP-0198192742
	Haptophytes-Phaeocystales-Phaeocystis-antarctica-Caron-Lab-Isolate-CAMPEP-0172995902
	Haptophytes-Phaeocystales-unid-sp-CCMP2000-CAMPEP-0119060484
	Haptophytes-Prymnesiales-Prymnesium-parvum-LXRN2007005
	Haptophytes-Prymnesiales-Prymnesium-parvum-Texoma1-CAMPEP-0191201690
	Micromonas-PACid-27346642
	Nannochloropsis-gaditana-Naga-100105g71[&!color=#ffcc00]
	Ostreococcus-PACid-27415238
	PARALOG_Karenia-brevis-SP1-CAMPEP-0189161416_magnesium_chelatase_subunit_H[&!color=#ff9900]
	PARALOG_Karenia-papilionacea-ANV-5464_magnesium_chelatase_subunit_H[&!color=#ff9900]
	Pelagophytes-1-486442-estExt-Genewise1Plus-C-750084
	Physcomitrella-PACid-18063790
	Picochlorum-soloecismus-Picsp-1-3464-NSC-06302
	Populus-trichocarpa-819059
	Porphyridium-sp-431-16
	Pyropia-sp-12857-g3064
	Selaginella-moellendorffii-gi302766565
	Thalassiosira-Thaoc-74953
	Thalassiosira-Thaps3a-39019
	Vitrella-brassicaformis-84602700
	Volvox-carteri-f-nagariensis-302847052
;
end;
begin trees;
	tree tree_1 = [&R] (Arabidopsis-PACid-19667070:0.064273,((((((((((Aureococcus-anophagefferens-Auran1-65714:0.062975,Pelagophytes-1-486442-estExt-Genewise1Plus-C-750084:0.137379)[&label=100]:0.17474,((Ectocarpus-siliculosus-Esi0003-0151:0.167907,(Fistulifera-solaris-fso-g8005:0.049965,(Fragilariopsis-cylindrus-Fracy1-261055:0.111276,(Thalassiosira-Thaoc-74953:0.030083,Thalassiosira-Thaps3a-39019:0…
end;
begin figtree;
	set appearance.backgroundColorAttribute="Default";
	set appearance.backgroundColour=#ffffff;
	set appearance.branchColorAttribute="User selection";
	set appearance.branchColorGradient=false;
	set appearance.branchLineWidth=1.0;
	set appearance.branchMinLineWidth=0.0;
	set appearance.branchWidthAttribute="Fixed";
	set appearance.foregroundColour=#000000;
	set appearance.hilightingGradient=false;
	set appearance.selectionColour=#2d3680;
	set branchLabels.colorAttribute="User selection";
	set branchLabels.displayAttribute="label";
	set branchLabels.fontName="sansserif";
	set branchLabels.fontSize=10;
	set branchLabels.fontStyle=0;
	set branchLabels.isShown=true;
	set branchLabels.significantDigits=4;
	set layout.expansion=0;
	set layout.layoutType="RECTILINEAR";
	set layout.zoom=0;
	set legend.attribute="label";
	set legend.fontSize=10.0;
	set legend.isShown=false;
	set legend.significantDigits=4;
	set nodeBars.barWidth=4.0;
	set nodeBars.displayAttribute=null;
	set nodeBars.isShown=false;
	set nodeLabels.colorAttribute="User selection";
	set nodeLabels.displayAttribute="Node ages";
	set nodeLabels.fontName="sansserif";
	set nodeLabels.fontSize=8;
	set nodeLabels.fontStyle=0;
	set nodeLabels.isShown=false;
	set nodeLabels.significantDigits=4;
	set nodeShapeExternal.colourAttribute="User selection";
	set nodeShapeExternal.isShown=false;
	set nodeShapeExternal.minSize=10.0;
	set nodeShapeExternal.scaleType=Width;
	set nodeShapeExternal.shapeType=Circle;
	set nodeShapeExternal.size=4.0;
	set nodeShapeExternal.sizeAttribute="Fixed";
	set nodeShapeInternal.colourAttribute="User selection";
	set nodeShapeInternal.isShown=false;
	set nodeShapeInternal.minSize=10.0;
	set nodeShapeInternal.scaleType=Width;
	set nodeShapeInternal.shapeType=Circle;
	set nodeShapeInternal.size=4.0;
	set nodeShapeInternal.sizeAttribute="Fixed";
	set polarLayout.alignTipLabels=false;
	set polarLayout.angularRange=0;
	set polarLayout.rootAngle=0;
	set polarLayout.rootLength=100;
	set polarLayout.showRoot=true;
	set radialLayout.spread=0.0;
	set rectilinearLayout.alignTipLabels=false;
	set rectilinearLayout.curvature=0;
	set rectilinearLayout.rootLength=100;
	set scale.offsetAge=0.0;
	set scale.rootAge=1.0;
	set scale.scaleFactor=1.0;
	set scale.scaleRoot=false;
	set scaleAxis.automaticScale=true;
	set scaleAxis.fontSize=8.0;
	set scaleAxis.isShown=false;
	set scaleAxis.lineWidth=1.0;
	set scaleAxis.majorTicks=1.0;
	set scaleAxis.minorTicks=0.5;
	set scaleAxis.origin=0.0;
	set scaleAxis.reverseAxis=false;
	set scaleAxis.showGrid=true;
	set scaleBar.automaticScale=true;
	set scaleBar.fontSize=10.0;
	set scaleBar.isShown=true;
	set scaleBar.lineWidth=1.0;
	set scaleBar.scaleRange=0.6;
	set tipLabels.colorAttribute="User selection";
	set tipLabels.displayAttribute="Names";
	set tipLabels.fontName="sansserif";
	set tipLabels.fontSize=10;
	set tipLabels.fontStyle=0;
	set tipLabels.isShown=true;
	set tipLabels.significantDigits=4;
	set trees.order=false;
	set trees.orderType="increasing";
	set trees.rooting=false;
	set trees.rootingType="User Selection";
	set trees.transform=false;
	set trees.transformType="cladogram";
end;
