# Supplementary material for: New plastids, old proteins: repeated endosymbiotic acquisitions in kareniacean dinoflagellates
Source: EMBO Rep. 2024 Mar 18;25(4):16. doi: 10.1038/s44319-024-00103-y (PMC11014865; doi:10.1038/s44319-024-00103-y)
Supplement: Supplementary file 11 — Dataset EV10 [file 44319_2024_103_MOESM11_ESM.zip › Dataset EV10/plastid_protein_phylogeny_files/annotated single gene trees/protochlorophyllide_reductase.fasta.tre]

#NEXUS
begin taxa;
	dimensions ntax=97;
	taxlabels
	Arabidopsis-PACid-19668015
	Aureococcus-anophagefferens-Auran1-71598
	Bathycoccus-prasinos-612398563
	Bigelowiellia-natans-46493
	Chlamydomonas-PACid-27578989
	Chlorella-variabilis-307104907[&!color=#ffcc00]
	Chondrus-crispus-515796015
	Cyanidioschyzon-merolae-strain-10D-544211188
	'Cyanophora-paradoxa-6776-maker-ConsensusfromContig6776-snap-gene-0-9-mRNA-1-cds-293/24651-24991-1-'
	Dinos-Gonyaulacales-Alexandrium-andersonii-CCMP2222-CAMPEP-0197819312
	Dinos-Gonyaulacales-Alexandrium-catenella-OF101-CAMPEP-0171169510
	Dinos-Gonyaulacales-Alexandrium-monilatum-CCMP3105-CAMPEP-0200685844
	Dinos-Gonyaulacales-Gambierdiscus-australes-CAWD-149-CAMPEP-0171085474
	Dinos-Gonyaulacales-Gonyaulax-spinifera-CCMP409-CAMPEP-0197895548
	Dinos-Gonyaulacales-Pyrodinium-bahamense-pbaha01-CAMPEP-0179025804
	Dinos-Gymnodiniales-Amphidinium-carterae-CCMP1314-CAMPEP-0186421154[&!color=#ffcc00]
	Dinos-Gymnodiniales-Togula-jolla-CCCM-725-CAMPEP-0170605586
	PARALOG_Dinos-Kareniaceae-Karenia-brevis-CCMP2229-CAMPEP-0188997648_protochlorophyllide_reductase[&!color=#ff9900]
	Dinos-Kareniaceae-Karenia-mikimotoi-ANV-96239_protochlorophyllide_reductase[&!color=#ff0000]
	Dinos-Kareniaceae-Karenia-papilionacea-ANV-62082_protochlorophyllide_reductase[&!color=#ff0000]
	Dinos-Kareniaceae-Karlodinium-armiger-ANV-77201_protochlorophyllide_reductase[&!color=#ff0000]
	Dinos-Kareniaceae-Karlodinium-micrum-CCMP2283-CAMPEP-0200781946_protochlorophyllide_reductase[&!color=#ff0000]
	Dinos-Kareniaceae-Karlodinium-sp-RCC3446-ANV-63159_protochlorophyllide_reductase[&!color=#ff0000]
	Dinos-Kareniaceae-Ross-Sea-Dinoflagellate-648987[&!color=#ff0000]
	Dinos-Kareniaceae-Takayama-helix-ANV-52071_protochlorophyllide_reductase[&!color=#ff0000]
	Dinos-Peridiniales-Brandtodinium-nutriculum-RCC3387-CAMPEP-0198575526
	Dinos-Peridiniales-Peridinium-aciculiferum-PAER-2-CAMPEP-0190636088
	Dinos-Peridiniales-Scrippsiella-hangoei-like-SHHI-4-CAMPEP-0199211616
	Dinos-Prorocentrales-Pelagodinium-beii-RCC1491-CAMPEP-0197664360
	Dinos-Prorocentrales-Prorocentrum-minimum-CCMP1329-CAMPEP-0190883002
	Dinos-Prorocentrales-Prorocentrum-minimum-CCMP2233-CAMPEP-0191110842
	Dinos-Suessiales-Polarella-glacialis-CCMP-1383-CAMPEP-0115067334
	Dinos-Suessiales-Polarella-glacialis-CCMP2088-CAMPEP-0197986596
	Dinos-Suessiales-Symbiodinium-microadriaticum-Smic7654
	Dinos-Suessiales-Symbiodinium-minutum-009769
	Dinos-Suessiales-Symbiodinium-sp-C1-CAMPEP-0199619010
	Dinos-Suessiales-Symbiodinium-sp-C15-CAMPEP-0192462678
	Dinos-Suessiales-Symbiodinium-sp-CCMP2430-CAMPEP-0192484030
	Dinos-Suessiales-Symbiodinium-sp-Mp-CAMPEP-0192629190
	Ectocarpus-siliculosus-Esi0010-0087
	Fistulifera-solaris-fso-g10804
	Fragilariopsis-cylindrus-Fracy1-267731
	Galdieria-sulphuraria-452820326[&!color=#ffcc00]
	Guillardia-theta-85543
	Haptophytes-Chrysochromulinales-Chrysochromulina-brevifilum-UTEX-LB-985-CAMPEP-0174723562
	Haptophytes-Chrysochromulinales-Chrysochromulina-ericina-CCMP281-CAMPEP-0181211160
	Haptophytes-Chrysochromulinales-Chrysochromulina-polylepis-CCMP1757-CAMPEP-0193743970
	Haptophytes-Chrysochromulinales-Chrysochromulina-rotalis-UIO044-CAMPEP-0115846658
	Haptophytes-Chrysochromulinales-Chrysochromulina-sp-KOO29177-1
	Haptophytes-Coccolithales-Syracosphaerales-Calcidiscus-leptoporus-RCC1130-CAMPEP-0119354418
	Haptophytes-Coccolithales-Syracosphaerales-Coccolithus-pelagicus-ssp-braarudi-PLY182g-CAMPEP-0183339980
	Haptophytes-Coccolithales-Syracosphaerales-Pleurochrysis-carterae-CCMP645-CAMPEP-0190792066[&!color=#ffcc00]
	Haptophytes-Isochrysidales-Emiliania-huxleyi-374-CAMPEP-0187590616
	Haptophytes-Isochrysidales-Emiliania-huxleyi-379-CAMPEP-0187622686
	Haptophytes-Isochrysidales-Emiliania-huxleyi-63485
	Haptophytes-Isochrysidales-Emiliania-huxleyi-CCMP370-CAMPEP-0187673512
	Haptophytes-Isochrysidales-Emiliania-huxleyi-PLYM219-CAMPEP-0187801524
	Haptophytes-Isochrysidales-Gephyrocapsa-oceanica-RCC1303-CAMPEP-0188173830
	Haptophytes-Isochrysidales-Isochrysis-galbana-CCMP1323-CAMPEP-0193685050
	Haptophytes-Isochrysidales-Isochrysis-sp-BAJW2043706
	Haptophytes-Isochrysidales-Isochrysis-sp-CCMP1244-CAMPEP-0188776198
	Haptophytes-Pavlovales-Exanthemachrysis-gayraliae-RCC1523-CAMPEP-0206001598
	Haptophytes-Pavlovales-Pavlova-gyrans-CCMP608-CAMPEP-0206047490
	Haptophytes-Pavlovales-Pavlova-lutheri-CCAC-0028-RFAD2003760
	Haptophytes-Pavlovales-Pavlova-lutheri-RCC1537-CAMPEP-0205968056
	Haptophytes-Pavlovales-Pavlova-lutheri-SAG-926-LLEN2003413
	Haptophytes-Pavlovales-Pavlova-sp-CCMP459-CAMPEP-0190504076
	Haptophytes-Phaeocystales-Phaeocystis-antarctica-CCMP1374-CAMPEP-0198174246
	Haptophytes-Phaeocystales-Phaeocystis-antarctica-Caron-Lab-Isolate-CAMPEP-0172967360
	Haptophytes-Phaeocystales-unid-sp-CCMP2000-CAMPEP-0119099648
	Haptophytes-Prymnesiales-Prymnesium-parvum-LXRN2047485
	Haptophytes-Prymnesiales-Prymnesium-parvum-Texoma1-CAMPEP-0191227766
	Micromonas-PACid-27348062[&!color=#ffcc00]
	Nannochloropsis-gaditana-Naga-100258g41
	Ostreococcus-PACid-27416764[&!color=#ffcc00]
	PARALOG_Karenia-brevis-CCMP2229-CAMPEP-0188844730_protochlorophyllide_reductase[&!color=#ff9900]
	PARALOG_Karenia-brevis-SP1-CAMPEP-0189010472_protochlorophyllide_reductase[&!color=#ff9900]
	Karenia-brevis-Wilson-CAMPEP-0189494906_protochlorophyllide_reductase[&!color=#ff0033]
	PARALOG_Karenia-mikimotoi-ANV-188789_protochlorophyllide_reductase[&!color=#ff9900]
	PARALOG_Karenia-papilionacea-ANV-54789_protochlorophyllide_reductase[&!color=#ff9900]
	PARALOG_Karenia-papilionacea-ANV-57556_protochlorophyllide_reductase[&!color=#ff9900]
	PARALOG_Karenia-papilionacea-ANV-63076_protochlorophyllide_reductase[&!color=#ff9900]
	PARALOG_Karlodinium-armiger-ANV-54334_protochlorophyllide_reductase[&!color=#ff9900]
	PARALOG_Karlodinium-armiger-ANV-98624_protochlorophyllide_reductase[&!color=#ff9900]
	PARALOG_Karlodinium-sp-RCC3446-ANV-124013_protochlorophyllide_reductase[&!color=#ff9900]
	PARALOG_Karlodinium-sp-RCC3446-ANV-87279_protochlorophyllide_reductase[&!color=#ff9900]
	Pelagophytes-1-464806-estExt-Genewise1-C-470068
	Physcomitrella-PACid-18037930
	Picochlorum-soloecismus-Picsp-1-3772-NSC-06607
	Populus-trichocarpa-568934
	Porphyridium-sp-2039-8
	Pyropia-sp-27352-g6733
	Selaginella-moellendorffii-gi302762066
	Thalassiosira-Thaoc-74068
	Thalassiosira-Thaps3a-270281
	Vitrella-brassicaformis-98414258
	Volvox-carteri-f-nagariensis-302837438
;
end;
begin trees;
	tree tree_1 = [&R] (Arabidopsis-PACid-19668015:0.122521,(((((((((((((Aureococcus-anophagefferens-Auran1-71598:0.272932,Haptophytes-Coccolithales-Syracosphaerales-Pleurochrysis-carterae-CCMP645-CAMPEP-0190792066:0.22327)[&label=99]:0.107006,((((((Dinos-Gonyaulacales-Alexandrium-andersonii-CCMP2222-CAMPEP-0197819312:0.159426,Dinos-Gonyaulacales-Alexandrium-catenella-OF101-CAMPEP-0171169510:0.127141…
end;
begin figtree;
	set appearance.backgroundColorAttribute="Default";
	set appearance.backgroundColour=#ffffff;
	set appearance.branchColorAttribute="User selection";
	set appearance.branchColorGradient=false;
	set appearance.branchLineWidth=1.0;
	set appearance.branchMinLineWidth=0.0;
	set appearance.branchWidthAttribute="Fixed";
	set appearance.foregroundColour=#000000;
	set appearance.hilightingGradient=false;
	set appearance.selectionColour=#2d3680;
	set branchLabels.colorAttribute="User selection";
	set branchLabels.displayAttribute="label";
	set branchLabels.fontName="sansserif";
	set branchLabels.fontSize=10;
	set branchLabels.fontStyle=0;
	set branchLabels.isShown=true;
	set branchLabels.significantDigits=4;
	set layout.expansion=0;
	set layout.layoutType="RECTILINEAR";
	set layout.zoom=0;
	set legend.attribute="label";
	set legend.fontSize=10.0;
	set legend.isShown=false;
	set legend.significantDigits=4;
	set nodeBars.barWidth=4.0;
	set nodeBars.displayAttribute=null;
	set nodeBars.isShown=false;
	set nodeLabels.colorAttribute="User selection";
	set nodeLabels.displayAttribute="Node ages";
	set nodeLabels.fontName="sansserif";
	set nodeLabels.fontSize=8;
	set nodeLabels.fontStyle=0;
	set nodeLabels.isShown=false;
	set nodeLabels.significantDigits=4;
	set nodeShapeExternal.colourAttribute="User selection";
	set nodeShapeExternal.isShown=false;
	set nodeShapeExternal.minSize=10.0;
	set nodeShapeExternal.scaleType=Width;
	set nodeShapeExternal.shapeType=Circle;
	set nodeShapeExternal.size=4.0;
	set nodeShapeExternal.sizeAttribute="Fixed";
	set nodeShapeInternal.colourAttribute="User selection";
	set nodeShapeInternal.isShown=false;
	set nodeShapeInternal.minSize=10.0;
	set nodeShapeInternal.scaleType=Width;
	set nodeShapeInternal.shapeType=Circle;
	set nodeShapeInternal.size=4.0;
	set nodeShapeInternal.sizeAttribute="Fixed";
	set polarLayout.alignTipLabels=false;
	set polarLayout.angularRange=0;
	set polarLayout.rootAngle=0;
	set polarLayout.rootLength=100;
	set polarLayout.showRoot=true;
	set radialLayout.spread=0.0;
	set rectilinearLayout.alignTipLabels=false;
	set rectilinearLayout.curvature=0;
	set rectilinearLayout.rootLength=100;
	set scale.offsetAge=0.0;
	set scale.rootAge=1.0;
	set scale.scaleFactor=1.0;
	set scale.scaleRoot=false;
	set scaleAxis.automaticScale=true;
	set scaleAxis.fontSize=8.0;
	set scaleAxis.isShown=false;
	set scaleAxis.lineWidth=1.0;
	set scaleAxis.majorTicks=1.0;
	set scaleAxis.minorTicks=0.5;
	set scaleAxis.origin=0.0;
	set scaleAxis.reverseAxis=false;
	set scaleAxis.showGrid=true;
	set scaleBar.automaticScale=true;
	set scaleBar.fontSize=10.0;
	set scaleBar.isShown=true;
	set scaleBar.lineWidth=1.0;
	set scaleBar.scaleRange=0.0;
	set tipLabels.colorAttribute="User selection";
	set tipLabels.displayAttribute="Names";
	set tipLabels.fontName="sansserif";
	set tipLabels.fontSize=10;
	set tipLabels.fontStyle=0;
	set tipLabels.isShown=true;
	set tipLabels.significantDigits=4;
	set trees.order=false;
	set trees.orderType="increasing";
	set trees.rooting=false;
	set trees.rootingType="User Selection";
	set trees.transform=false;
	set trees.transformType="cladogram";
end;
