# Supplementary material for: New plastids, old proteins: repeated endosymbiotic acquisitions in kareniacean dinoflagellates
Source: EMBO Rep. 2024 Mar 18;25(4):16. doi: 10.1038/s44319-024-00103-y (PMC11014865; doi:10.1038/s44319-024-00103-y)
Supplement: Supplementary file 11 — Dataset EV10 [file 44319_2024_103_MOESM11_ESM.zip › Dataset EV10/plastid_protein_phylogeny_files/annotated single gene trees/PsbO.fasta.tre]

#NEXUS
begin taxa;
	dimensions ntax=90;
	taxlabels
	Arabidopsis-PACid-19661901
	Aureococcus-anophagefferens-Auran1-69678
	Bathycoccus-prasinos-612396191
	Bigelowiellia-natans-48457
	Chlamydomonas-PACid-27569696
	Chlorella-variabilis-307103502
	Chondrus-crispus-507110152
	Coccomyxa-subellipsoidea-C-169-384246540
	Cyanidioschyzon-merolae-strain-10D-544212062
	'Cyanophora-paradoxa-37389-maker-ConsensusfromContig37389-snap-gene-0-0-mRNA-1-cds-7124/330-455-2-'
	Dinos-Gonyaulacales-Alexandrium-andersonii-CCMP2222-CAMPEP-0197817820
	Dinos-Gonyaulacales-Alexandrium-catenella-OF101-CAMPEP-0171231286
	Dinos-Gonyaulacales-Alexandrium-monilatum-CCMP3105-CAMPEP-0200687230
	Dinos-Gonyaulacales-Gonyaulax-spinifera-CCMP409-CAMPEP-0197943256
	Dinos-Gymnodiniales-Amphidinium-carterae-CCMP1314-CAMPEP-0186438886
	Dinos-Gymnodiniales-Togula-jolla-CCCM-725-CAMPEP-0170598944
	Dinos-Kareniaceae-Karenia-brevis-SP1-CAMPEP-0189169442_PsbO[&!color=#ff0000]
	Dinos-Kareniaceae-Karenia-mikimotoi-ANV-192542_PsbO[&!color=#ff0000]
	Dinos-Kareniaceae-Karenia-papilionacea-ANV-104901_PsbO[&!color=#ff0000]
	Dinos-Kareniaceae-Karlodinium-armiger-ANV-107089_PsbO[&!color=#ff0000]
	Dinos-Kareniaceae-Karlodinium-micrum-CCMP2283-CAMPEP-0200860318_PsbO[&!color=#ff0000]
	Dinos-Kareniaceae-Karlodinium-sp-RCC3446-ANV-101196_PsbO[&!color=#ff0000]
	Dinos-Kareniaceae-Ross-Sea-Dinoflagellate-626865[&!color=#ff0000]
	Dinos-Kareniaceae-Takayama-helix-ANV-174164_PsbO[&!color=#ff0000]
	Dinos-Peridiniales-Brandtodinium-nutriculum-RCC3387-CAMPEP-0198605838
	Dinos-Peridiniales-Peridinium-aciculiferum-PAER-2-CAMPEP-0190705988
	Dinos-Peridiniales-Scrippsiella-hangoei-like-SHHI-4-CAMPEP-0199298012
	Dinos-Prorocentrales-Pelagodinium-beii-RCC1491-CAMPEP-0197622016
	Dinos-Prorocentrales-Prorocentrum-minimum-CCMP1329-CAMPEP-0191022222
	Dinos-Prorocentrales-Prorocentrum-minimum-CCMP2233-CAMPEP-0191185276
	Dinos-Suessiales-Polarella-glacialis-CCMP-1383-CAMPEP-0115079114
	Dinos-Suessiales-Polarella-glacialis-CCMP2088-CAMPEP-0198008748
	Dinos-Suessiales-Symbiodinium-microadriaticum-Smic40033
	Dinos-Suessiales-Symbiodinium-minutum-013486
	Dinos-Suessiales-Symbiodinium-sp-C1-CAMPEP-0199570606
	Dinos-Suessiales-Symbiodinium-sp-C15-CAMPEP-0192411930
	Dinos-Suessiales-Symbiodinium-sp-CCMP2430-CAMPEP-0192509010
	Dinos-Suessiales-Symbiodinium-sp-Mp-CAMPEP-0192637162
	Ectocarpus-siliculosus-Esi0155-0030
	Fistulifera-solaris-fso-g12028
	Fragilariopsis-cylindrus-Fracy1-167955
	Galdieria-sulphuraria-452822903
	Guillardia-theta-97111
	Haptophytes-Chrysochromulinales-Chrysochromulina-brevifilum-UTEX-LB-985-CAMPEP-0174722928
	Haptophytes-Chrysochromulinales-Chrysochromulina-ericina-CCMP281-CAMPEP-0181195558
	Haptophytes-Chrysochromulinales-Chrysochromulina-polylepis-CCMP1757-CAMPEP-0193711184
	Haptophytes-Chrysochromulinales-Chrysochromulina-rotalis-UIO044-CAMPEP-0115832210
	Haptophytes-Chrysochromulinales-Chrysochromulina-sp-KOO25672-1
	Haptophytes-Coccolithales-Syracosphaerales-Calcidiscus-leptoporus-RCC1130-CAMPEP-0119358872
	Haptophytes-Coccolithales-Syracosphaerales-Coccolithus-pelagicus-ssp-braarudi-PLY182g-CAMPEP-0183330872
	Haptophytes-Coccolithales-Syracosphaerales-Pleurochrysis-carterae-CCMP645-CAMPEP-0190761700
	Haptophytes-Isochrysidales-Emiliania-huxleyi-374-CAMPEP-0187588050
	Haptophytes-Isochrysidales-Emiliania-huxleyi-379-CAMPEP-0187639570
	Haptophytes-Isochrysidales-Emiliania-huxleyi-438165
	Haptophytes-Isochrysidales-Emiliania-huxleyi-CCMP370-CAMPEP-0187683970
	Haptophytes-Isochrysidales-Emiliania-huxleyi-PLYM219-CAMPEP-0187760710
	Haptophytes-Isochrysidales-Gephyrocapsa-oceanica-RCC1303-CAMPEP-0188169516
	Haptophytes-Isochrysidales-Isochrysis-galbana-CCMP1323-CAMPEP-0193637780
	Haptophytes-Isochrysidales-Isochrysis-sp-BAJW2008036
	Haptophytes-Pavlovales-Exanthemachrysis-gayraliae-RCC1523-CAMPEP-0205999728
	Haptophytes-Pavlovales-Pavlova-gyrans-CCMP608-CAMPEP-0206034060
	Haptophytes-Pavlovales-Pavlova-lutheri-CCAC-0028-RFAD2003854
	Haptophytes-Pavlovales-Pavlova-lutheri-RCC1537-CAMPEP-0205972326
	Haptophytes-Pavlovales-Pavlova-lutheri-SAG-926-LLEN2005443
	Haptophytes-Pavlovales-Pavlova-sp-CCMP459-CAMPEP-0190526846
	Haptophytes-Phaeocystales-Phaeocystis-antarctica-CCMP1374-CAMPEP-0198166660
	Haptophytes-Phaeocystales-Phaeocystis-antarctica-Caron-Lab-Isolate-CAMPEP-0172979052
	Haptophytes-Phaeocystales-unid-sp-CCMP2000-CAMPEP-0119057472
	Haptophytes-Prymnesiales-Prymnesium-parvum-LXRN2046199
	Micromonas-PACid-27348756
	Nannochloropsis-gaditana-Naga-100313g21
	Ostreococcus-PACid-27420086
	PARALOG_Karenia-brevis-SP1-CAMPEP-0189049420_PsbO[&!color=#ff9900]
	PARALOG_Karenia-brevis-Wilson-CAMPEP-0189351186_PsbO[&!color=#ff9900]
	PARALOG_Karenia-brevis-Wilson-CAMPEP-0189492254_PsbO[&!color=#ff9900]
	PARALOG_Karenia-mikimotoi-ANV-231789_PsbO[&!color=#ff9900]
	PARALOG_Karenia-papilionacea-ANV-180174_PsbO[&!color=#ff9900]
	PARALOG_Karlodinium-micrum-CCMP2283-CAMPEP-0200806590_PsbO[&!color=#ff9900]
	PARALOG_Karlodinium-micrum-CCMP2283-CAMPEP-0200812568_PsbO[&!color=#ff9900]
	Pelagophytes-1-536157-fgenesh1-kg-196-_-3-_-Locus24v1rpkm3216-84
	Physcomitrella-PACid-18049065
	Picochlorum-soloecismus-Picsp-1-4826-NSC-02193
	Populus-trichocarpa-716206
	Porphyridium-sp-2663-4
	Pyropia-sp-15423-g3682
	Selaginella-moellendorffii-gi302820319
	Thalassiosira-Thaoc-75097
	Thalassiosira-Thaps3a-23281
	Vitrella-brassicaformis-84576018
	Volvox-carteri-f-nagariensis-302846662
;
end;
begin trees;
	tree tree_1 = [&R] (Arabidopsis-PACid-19661901:0.175966,(((((((((((Aureococcus-anophagefferens-Auran1-69678:0.140445,Pelagophytes-1-536157-fgenesh1-kg-196-_-3-_-Locus24v1rpkm3216-84:0.152932)[&label=100]:0.418217,((Fistulifera-solaris-fso-g12028:0.07968,Fragilariopsis-cylindrus-Fracy1-167955:0.158634)[&label=56]:0.044488,(Thalassiosira-Thaoc-75097:0.078296,Thalassiosira-Thaps3a-23281:0.044517)[&l…
end;
begin figtree;
	set appearance.backgroundColorAttribute="Default";
	set appearance.backgroundColour=#ffffff;
	set appearance.branchColorAttribute="User selection";
	set appearance.branchColorGradient=false;
	set appearance.branchLineWidth=1.0;
	set appearance.branchMinLineWidth=0.0;
	set appearance.branchWidthAttribute="Fixed";
	set appearance.foregroundColour=#000000;
	set appearance.hilightingGradient=false;
	set appearance.selectionColour=#2d3680;
	set branchLabels.colorAttribute="User selection";
	set branchLabels.displayAttribute="label";
	set branchLabels.fontName="sansserif";
	set branchLabels.fontSize=10;
	set branchLabels.fontStyle=0;
	set branchLabels.isShown=true;
	set branchLabels.significantDigits=4;
	set layout.expansion=0;
	set layout.layoutType="RECTILINEAR";
	set layout.zoom=0;
	set legend.attribute="label";
	set legend.fontSize=10.0;
	set legend.isShown=false;
	set legend.significantDigits=4;
	set nodeBars.barWidth=4.0;
	set nodeBars.displayAttribute=null;
	set nodeBars.isShown=false;
	set nodeLabels.colorAttribute="User selection";
	set nodeLabels.displayAttribute="Node ages";
	set nodeLabels.fontName="sansserif";
	set nodeLabels.fontSize=8;
	set nodeLabels.fontStyle=0;
	set nodeLabels.isShown=false;
	set nodeLabels.significantDigits=4;
	set nodeShapeExternal.colourAttribute="User selection";
	set nodeShapeExternal.isShown=false;
	set nodeShapeExternal.minSize=10.0;
	set nodeShapeExternal.scaleType=Width;
	set nodeShapeExternal.shapeType=Circle;
	set nodeShapeExternal.size=4.0;
	set nodeShapeExternal.sizeAttribute="Fixed";
	set nodeShapeInternal.colourAttribute="User selection";
	set nodeShapeInternal.isShown=false;
	set nodeShapeInternal.minSize=10.0;
	set nodeShapeInternal.scaleType=Width;
	set nodeShapeInternal.shapeType=Circle;
	set nodeShapeInternal.size=4.0;
	set nodeShapeInternal.sizeAttribute="Fixed";
	set polarLayout.alignTipLabels=false;
	set polarLayout.angularRange=0;
	set polarLayout.rootAngle=0;
	set polarLayout.rootLength=100;
	set polarLayout.showRoot=true;
	set radialLayout.spread=0.0;
	set rectilinearLayout.alignTipLabels=false;
	set rectilinearLayout.curvature=0;
	set rectilinearLayout.rootLength=100;
	set scale.offsetAge=0.0;
	set scale.rootAge=1.0;
	set scale.scaleFactor=1.0;
	set scale.scaleRoot=false;
	set scaleAxis.automaticScale=true;
	set scaleAxis.fontSize=8.0;
	set scaleAxis.isShown=false;
	set scaleAxis.lineWidth=1.0;
	set scaleAxis.majorTicks=1.0;
	set scaleAxis.minorTicks=0.5;
	set scaleAxis.origin=0.0;
	set scaleAxis.reverseAxis=false;
	set scaleAxis.showGrid=true;
	set scaleBar.automaticScale=true;
	set scaleBar.fontSize=10.0;
	set scaleBar.isShown=true;
	set scaleBar.lineWidth=1.0;
	set scaleBar.scaleRange=0.0;
	set tipLabels.colorAttribute="User selection";
	set tipLabels.displayAttribute="Names";
	set tipLabels.fontName="sansserif";
	set tipLabels.fontSize=10;
	set tipLabels.fontStyle=0;
	set tipLabels.isShown=true;
	set tipLabels.significantDigits=4;
	set trees.order=false;
	set trees.orderType="increasing";
	set trees.rooting=false;
	set trees.rootingType="User Selection";
	set trees.transform=false;
	set trees.transformType="cladogram";
end;
