# Supplementary material for: New plastids, old proteins: repeated endosymbiotic acquisitions in kareniacean dinoflagellates
Source: EMBO Rep. 2024 Mar 18;25(4):16. doi: 10.1038/s44319-024-00103-y (PMC11014865; doi:10.1038/s44319-024-00103-y)
Supplement: Supplementary file 11 — Dataset EV10 [file 44319_2024_103_MOESM11_ESM.zip › Dataset EV10/plastid_protein_phylogeny_files/annotated single gene trees/RP-L13.fasta.tre]

#NEXUS
begin taxa;
	dimensions ntax=81;
	taxlabels
	Arabidopsis-PACid-19649971
	Aureococcus-anophagefferens-Auran1-8271
	Bathycoccus-prasinos-612395348
	Bigelowiellia-natans-47207
	Chlamydomonas-PACid-27568993
	Chondrus-crispus-507114327
	Coccomyxa-subellipsoidea-C-169-384246056
	Cyanidioschyzon-merolae-strain-10D-544211525
	'Cyanophora-paradoxa-37194-maker-ConsensusfromContig37194-snap-gene-0-6-mRNA-1-cds-6686/2297-2777-0-'
	Dinos-Gonyaulacales-Alexandrium-andersonii-CCMP2222-CAMPEP-0197766400
	Dinos-Gonyaulacales-Alexandrium-catenella-OF101-CAMPEP-0171205142
	Dinos-Gonyaulacales-Alexandrium-monilatum-CCMP3105-CAMPEP-0200680308
	Dinos-Gonyaulacales-Gambierdiscus-australes-CAWD-149-CAMPEP-0171107294
	Dinos-Gonyaulacales-Gonyaulax-spinifera-CCMP409-CAMPEP-0197896492
	Dinos-Gonyaulacales-Pyrodinium-bahamense-pbaha01-CAMPEP-0179048824
	Dinos-Gymnodiniales-Amphidinium-carterae-CCMP1314-CAMPEP-0186429626
	Dinos-Gymnodiniales-Togula-jolla-CCCM-725-CAMPEP-0170591358
	Dinos-Kareniaceae-Karenia-brevis-Wilson-CAMPEP-0189501358_RP-L13[&!color=#ff0000]
	Dinos-Kareniaceae-Karenia-mikimotoi-ANV-150328_RP-L13[&!color=#ff0000]
	Dinos-Kareniaceae-Karenia-papilionacea-ANV-102742_RP-L13[&!color=#ff0000]
	Dinos-Kareniaceae-Karlodinium-armiger-ANV-118702_RP-L13[&!color=#ff0000]
	Dinos-Kareniaceae-Karlodinium-micrum-CCMP2283-CAMPEP-0200862396_RP-L13[&!color=#ff0000]
	Dinos-Kareniaceae-Karlodinium-sp-RCC3446-ANV-123623_RP-L13[&!color=#ff0000]
	Dinos-Kareniaceae-Ross-Sea-Dinoflagellate-677764[&!color=#ff0000]
	Dinos-Kareniaceae-Takayama-helix-ANV-43184_RP-L13[&!color=#ff0000]
	Dinos-Peridiniales-Brandtodinium-nutriculum-RCC3387-CAMPEP-0198572954
	Dinos-Peridiniales-Peridinium-aciculiferum-PAER-2-CAMPEP-0190657034
	Dinos-Peridiniales-Scrippsiella-hangoei-like-SHHI-4-CAMPEP-0199184632
	Dinos-Prorocentrales-Pelagodinium-beii-RCC1491-CAMPEP-0197664318
	Dinos-Prorocentrales-Prorocentrum-minimum-CCMP1329-CAMPEP-0190873434
	Dinos-Prorocentrales-Prorocentrum-minimum-CCMP2233-CAMPEP-0191132624
	Dinos-Suessiales-Polarella-glacialis-CCMP-1383-CAMPEP-0115075414
	Dinos-Suessiales-Polarella-glacialis-CCMP2088-CAMPEP-0197968980
	Dinos-Suessiales-Symbiodinium-minutum-021894
	Dinos-Suessiales-Symbiodinium-sp-C1-CAMPEP-0199624522[&!color=#ffcc00]
	Dinos-Suessiales-Symbiodinium-sp-C15-CAMPEP-0192419044
	Dinos-Suessiales-Symbiodinium-sp-CCMP2430-CAMPEP-0192495064
	Dinos-Suessiales-Symbiodinium-sp-Mp-CAMPEP-0192625410
	Ectocarpus-siliculosus-Esi0076-0090
	Fragilariopsis-cylindrus-Fracy1-209815
	Galdieria-sulphuraria-671743512
	Guillardia-theta-71349
	Haptophytes-Chrysochromulinales-Chrysochromulina-brevifilum-UTEX-LB-985-CAMPEP-0174726080[&!color=#ffcc00]
	Haptophytes-Chrysochromulinales-Chrysochromulina-ericina-CCMP281-CAMPEP-0181201714
	Haptophytes-Chrysochromulinales-Chrysochromulina-polylepis-CCMP1757-CAMPEP-0193733842
	Haptophytes-Chrysochromulinales-Chrysochromulina-rotalis-UIO044-CAMPEP-0115858356
	Haptophytes-Chrysochromulinales-Chrysochromulina-sp-KOO20964-1
	Haptophytes-Coccolithales-Syracosphaerales-Calcidiscus-leptoporus-RCC1130-CAMPEP-0119378120
	Haptophytes-Coccolithales-Syracosphaerales-Coccolithus-pelagicus-ssp-braarudi-PLY182g-CAMPEP-0183357344
	Haptophytes-Coccolithales-Syracosphaerales-Pleurochrysis-carterae-CCMP645-CAMPEP-0190802760
	Haptophytes-Isochrysidales-Emiliania-huxleyi-374-CAMPEP-0187606792
	Haptophytes-Isochrysidales-Emiliania-huxleyi-379-CAMPEP-0187615916
	Haptophytes-Isochrysidales-Emiliania-huxleyi-72821
	Haptophytes-Isochrysidales-Emiliania-huxleyi-CCMP370-CAMPEP-0187669668
	Haptophytes-Isochrysidales-Emiliania-huxleyi-PLYM219-CAMPEP-0187753864
	Haptophytes-Isochrysidales-Gephyrocapsa-oceanica-RCC1303-CAMPEP-0188226784
	Haptophytes-Isochrysidales-Isochrysis-galbana-CCMP1323-CAMPEP-0193630748
	Haptophytes-Isochrysidales-Isochrysis-sp-BAJW2039325
	Haptophytes-Isochrysidales-Isochrysis-sp-CCMP1244-CAMPEP-0188753364
	Haptophytes-Pavlovales-Exanthemachrysis-gayraliae-RCC1523-CAMPEP-0206002608
	Haptophytes-Pavlovales-Pavlova-gyrans-CCMP608-CAMPEP-0206050974
	Haptophytes-Pavlovales-Pavlova-lutheri-CCAC-0028-RFAD2001189
	Haptophytes-Pavlovales-Pavlova-lutheri-RCC1537-CAMPEP-0205995848
	Haptophytes-Pavlovales-Pavlova-lutheri-SAG-926-LLEN2043821
	Haptophytes-Phaeocystales-Phaeocystis-antarctica-CCMP1374-CAMPEP-0198173428
	Haptophytes-Phaeocystales-Phaeocystis-antarctica-Caron-Lab-Isolate-CAMPEP-0172981348
	Haptophytes-Phaeocystales-unid-sp-CCMP2000-CAMPEP-0119086814
	Haptophytes-Prymnesiales-Prymnesium-parvum-LXRN2044328
	Haptophytes-Prymnesiales-Prymnesium-parvum-Texoma1-CAMPEP-0191227618
	Micromonas-PACid-27347988
	Nannochloropsis-gaditana-Naga-101050g21
	Ostreococcus-PACid-27418415
	PARALOG_Karenia-brevis-SP3-CAMPEP-0189219970_RP-L13[&!color=#ff9900]
	Pelagophytes-1-466870-estExt-Genewise1-C-710045
	Physcomitrella-PACid-18071302
	Picochlorum-soloecismus-Picsp-1-6306-NSC-03655
	Populus-trichocarpa-235464
	Porphyridium-sp-2054-17
	Thalassiosira-Thaps3a-32894
	Vitrella-brassicaformis-84562786
	Volvox-carteri-f-nagariensis-302828428
;
end;
begin trees;
	tree tree_1 = [&R] (Arabidopsis-PACid-19649971:0.034377,((((((((((((Aureococcus-anophagefferens-Auran1-8271:0.258895,Pelagophytes-1-466870-estExt-Genewise1-C-710045:0.412086)[&label=100]:0.436522,(Fragilariopsis-cylindrus-Fracy1-209815:0.266987,Thalassiosira-Thaps3a-32894:0.247086)[&label=100]:0.210974)[&label=100]:0.146129,Ectocarpus-siliculosus-Esi0076-0090:0.553685)[&label=63]:0.194557,Nannoch…
end;
begin figtree;
	set appearance.backgroundColorAttribute="Default";
	set appearance.backgroundColour=#ffffff;
	set appearance.branchColorAttribute="User selection";
	set appearance.branchColorGradient=false;
	set appearance.branchLineWidth=1.0;
	set appearance.branchMinLineWidth=0.0;
	set appearance.branchWidthAttribute="Fixed";
	set appearance.foregroundColour=#000000;
	set appearance.hilightingGradient=false;
	set appearance.selectionColour=#2d3680;
	set branchLabels.colorAttribute="User selection";
	set branchLabels.displayAttribute="label";
	set branchLabels.fontName="sansserif";
	set branchLabels.fontSize=10;
	set branchLabels.fontStyle=0;
	set branchLabels.isShown=true;
	set branchLabels.significantDigits=4;
	set layout.expansion=0;
	set layout.layoutType="RECTILINEAR";
	set layout.zoom=0;
	set legend.attribute="label";
	set legend.fontSize=10.0;
	set legend.isShown=false;
	set legend.significantDigits=4;
	set nodeBars.barWidth=4.0;
	set nodeBars.displayAttribute=null;
	set nodeBars.isShown=false;
	set nodeLabels.colorAttribute="User selection";
	set nodeLabels.displayAttribute="Node ages";
	set nodeLabels.fontName="sansserif";
	set nodeLabels.fontSize=8;
	set nodeLabels.fontStyle=0;
	set nodeLabels.isShown=false;
	set nodeLabels.significantDigits=4;
	set nodeShapeExternal.colourAttribute="User selection";
	set nodeShapeExternal.isShown=false;
	set nodeShapeExternal.minSize=10.0;
	set nodeShapeExternal.scaleType=Width;
	set nodeShapeExternal.shapeType=Circle;
	set nodeShapeExternal.size=4.0;
	set nodeShapeExternal.sizeAttribute="Fixed";
	set nodeShapeInternal.colourAttribute="User selection";
	set nodeShapeInternal.isShown=false;
	set nodeShapeInternal.minSize=10.0;
	set nodeShapeInternal.scaleType=Width;
	set nodeShapeInternal.shapeType=Circle;
	set nodeShapeInternal.size=4.0;
	set nodeShapeInternal.sizeAttribute="Fixed";
	set polarLayout.alignTipLabels=false;
	set polarLayout.angularRange=0;
	set polarLayout.rootAngle=0;
	set polarLayout.rootLength=100;
	set polarLayout.showRoot=true;
	set radialLayout.spread=0.0;
	set rectilinearLayout.alignTipLabels=false;
	set rectilinearLayout.curvature=0;
	set rectilinearLayout.rootLength=100;
	set scale.offsetAge=0.0;
	set scale.rootAge=1.0;
	set scale.scaleFactor=1.0;
	set scale.scaleRoot=false;
	set scaleAxis.automaticScale=true;
	set scaleAxis.fontSize=8.0;
	set scaleAxis.isShown=false;
	set scaleAxis.lineWidth=1.0;
	set scaleAxis.majorTicks=1.0;
	set scaleAxis.minorTicks=0.5;
	set scaleAxis.origin=0.0;
	set scaleAxis.reverseAxis=false;
	set scaleAxis.showGrid=true;
	set scaleBar.automaticScale=true;
	set scaleBar.fontSize=10.0;
	set scaleBar.isShown=true;
	set scaleBar.lineWidth=1.0;
	set scaleBar.scaleRange=0.0;
	set tipLabels.colorAttribute="User selection";
	set tipLabels.displayAttribute="Names";
	set tipLabels.fontName="sansserif";
	set tipLabels.fontSize=10;
	set tipLabels.fontStyle=0;
	set tipLabels.isShown=true;
	set tipLabels.significantDigits=4;
	set trees.order=false;
	set trees.orderType="increasing";
	set trees.rooting=false;
	set trees.rootingType="User Selection";
	set trees.transform=false;
	set trees.transformType="cladogram";
end;
