# Supplementary material for: New plastids, old proteins: repeated endosymbiotic acquisitions in kareniacean dinoflagellates
Source: EMBO Rep. 2024 Mar 18;25(4):16. doi: 10.1038/s44319-024-00103-y (PMC11014865; doi:10.1038/s44319-024-00103-y)
Supplement: Supplementary file 11 — Dataset EV10 [file 44319_2024_103_MOESM11_ESM.zip › Dataset EV10/plastid_protein_phylogeny_files/annotated single gene trees/SufC.fasta.tre]

#NEXUS
begin taxa;
	dimensions ntax=70;
	taxlabels
	Arabidopsis-PACid-19663596
	Bathycoccus-prasinos-612393244
	Chlamydomonas-PACid-27564006
	Cyanidioschyzon-merolae-strain-10D-30468049
	Dinos-Gonyaulacales-Alexandrium-catenella-OF101-CAMPEP-0171163970
	Dinos-Gonyaulacales-Alexandrium-monilatum-CCMP3105-CAMPEP-0200588066
	Dinos-Gonyaulacales-Gambierdiscus-australes-CAWD-149-CAMPEP-0171082536
	Dinos-Gonyaulacales-Gonyaulax-spinifera-CCMP409-CAMPEP-0197909264
	Dinos-Gonyaulacales-Pyrodinium-bahamense-pbaha01-CAMPEP-0179190930
	Dinos-Gymnodiniales-Amphidinium-carterae-CCMP1314-CAMPEP-0186436826
	Dinos-Gymnodiniales-Togula-jolla-CCCM-725-CAMPEP-0170599906
	Dinos-Kareniaceae-Karenia-brevis-CCMP2229-CAMPEP-0188866432_SufC[&!color=#ff0033]
	Dinos-Kareniaceae-Karenia-mikimotoi-ANV-118057_SufC[&!color=#ff0033]
	Dinos-Kareniaceae-Karenia-papilionacea-ANV-85192_SufC[&!color=#ff0033]
	Dinos-Kareniaceae-Karlodinium-armiger-ANV-114574_SufC[&!color=#ff0033]
	Dinos-Kareniaceae-Karlodinium-micrum-Strain-CCMP2283-CAMPEP-0200845068_SufC[&!color=#ff0033]
	Dinos-Kareniaceae-Karlodinium-sp-RCC3446-ANV-82943_SufC[&!color=#ff0033]
	Dinos-Kareniaceae-Ross-Sea-Dinoflagellate-676903[&!color=#ff0033]
	Dinos-Kareniaceae-Takayama-helix-ANV-137262_SufC[&!color=#ff0033]
	Dinos-Peridiniales-Brandtodinium-nutriculum-RCC3387-CAMPEP-0198490332
	Dinos-Peridiniales-Peridinium-aciculiferum-PAER-2-CAMPEP-0190650590
	Dinos-Peridiniales-Scrippsiella-hangoei-like-SHHI-4-CAMPEP-0199204450
	Dinos-Prorocentrales-Pelagodinium-beii-RCC1491-CAMPEP-0197632500
	Dinos-Prorocentrales-Prorocentrum-minimum-CCMP1329-CAMPEP-0190873078
	Dinos-Prorocentrales-Prorocentrum-minimum-CCMP2233-CAMPEP-0191044102
	Dinos-Suessiales-Polarella-glacialis-CCMP-1383-CAMPEP-0115080756
	Dinos-Suessiales-Polarella-glacialis-CCMP2088-CAMPEP-0197983106
	Dinos-Suessiales-Symbiodinium-microadriaticum-Smic33978
	Dinos-Suessiales-Symbiodinium-minutum-028746
	Dinos-Suessiales-Symbiodinium-sp-C1-CAMPEP-0199620146
	Dinos-Suessiales-Symbiodinium-sp-C15-CAMPEP-0192441678
	Dinos-Suessiales-Symbiodinium-sp-CCMP2430-CAMPEP-0192536796
	Dinos-Suessiales-Symbiodinium-sp-Mp-CAMPEP-0192637382
	Galdieria-sulphuraria-671743580
	Haptophytes-Chrysochromulinales-Chrysochromulina-brevifilum-UTEX-LB-985-CAMPEP-0174717746
	Haptophytes-Chrysochromulinales-Chrysochromulina-ericina-CCMP281-CAMPEP-0181202852
	Haptophytes-Chrysochromulinales-Chrysochromulina-polylepis-CCMP1757-CAMPEP-0193787258
	Haptophytes-Chrysochromulinales-Chrysochromulina-rotalis-UIO044-CAMPEP-0115865714
	Haptophytes-Chrysochromulinales-Chrysochromulina-sp-KOO25052-1
	Haptophytes-Coccolithales-Syracosphaerales-Calcidiscus-leptoporus-RCC1130-CAMPEP-0119352692
	Haptophytes-Coccolithales-Syracosphaerales-Coccolithus-pelagicus-ssp-braarudi-PLY182g-CAMPEP-0183359990
	Haptophytes-Coccolithales-Syracosphaerales-Pleurochrysis-carterae-CCMP645-CAMPEP-0190765908
	Haptophytes-Isochrysidales-Emiliania-huxleyi-443440
	Haptophytes-Isochrysidales-Gephyrocapsa-oceanica-RCC1303-CAMPEP-0188166134
	Haptophytes-Isochrysidales-Isochrysis-galbana-CCMP1323-CAMPEP-0193650618
	Haptophytes-Isochrysidales-Isochrysis-sp-BAJW2041614
	Haptophytes-Pavlovales-Exanthemachrysis-gayraliae-RCC1523-CAMPEP-0206008236
	Haptophytes-Pavlovales-Pavlova-gyrans-CCMP608-CAMPEP-0206055670
	Haptophytes-Pavlovales-Pavlova-lutheri-CCAC-0028-RFAD2029205
	Haptophytes-Pavlovales-Pavlova-lutheri-RCC1537-CAMPEP-0205969664
	Haptophytes-Pavlovales-Pavlova-lutheri-SAG-926-LLEN2043942
	Haptophytes-Pavlovales-Pavlova-sp-CCMP459-CAMPEP-0190508630
	Haptophytes-Phaeocystales-Phaeocystis-antarctica-CCMP1374-CAMPEP-0198174842
	Haptophytes-Phaeocystales-Phaeocystis-antarctica-Caron-Lab-Isolate-CAMPEP-0172985126
	Haptophytes-Phaeocystales-unid-sp-CCMP2000-CAMPEP-0119074242
	Haptophytes-Prymnesiales-Prymnesium-parvum-LXRN2045587
	Haptophytes-Prymnesiales-Prymnesium-parvum-Texoma1-CAMPEP-0191201494
	Micromonas-PACid-27345444
	Nannochloropsis-gaditana-Naga-1Chloroplast341[&!color=#ffcc00]
	Ostreococcus-PACid-27413350
	PARALOG_Dinos-Kareniaceae-Karenia-papilionacea-ANV-148968_SufC[&!color=#ff9900]
	PARALOG_Dinos-Kareniaceae-Karlodinium-sp-RCC3446-ANV-83651_SufC[&!color=#ff9900]
	Pelagophytes-1-504421-fgenesh1-kg-2-_-250-_-Locus2771v1rpkm66-52
	Physcomitrella-PACid-18072910
	Picochlorum-soloecismus-Picsp-1-6736-NSC-04077
	Populus-trichocarpa-563506
	Selaginella-moellendorffii-gi302809196
	Thalassiosira-Thaps3u-1319
	Vitrella-brassicaformis-84581000
	Volvox-carteri-f-nagariensis-302840511
;
end;
begin trees;
	tree tree_1 = [&R] (Arabidopsis-PACid-19663596:0.09778,(((((Bathycoccus-prasinos-612393244:0.138275,(Micromonas-PACid-27345444:0.144513,Ostreococcus-PACid-27413350:0.085365)[&label=100]:0.066477)[&label=100]:0.173204,(((((((Cyanidioschyzon-merolae-strain-10D-30468049:0.817718,Galdieria-sulphuraria-671743580:0.473018)[&label=98]:0.156152,Nannochloropsis-gaditana-Naga-1Chloroplast341:1.305501)[&lab…
end;
begin figtree;
	set appearance.backgroundColorAttribute="Default";
	set appearance.backgroundColour=#ffffff;
	set appearance.branchColorAttribute="User selection";
	set appearance.branchColorGradient=false;
	set appearance.branchLineWidth=1.0;
	set appearance.branchMinLineWidth=0.0;
	set appearance.branchWidthAttribute="Fixed";
	set appearance.foregroundColour=#000000;
	set appearance.hilightingGradient=false;
	set appearance.selectionColour=#2d3680;
	set branchLabels.colorAttribute="User selection";
	set branchLabels.displayAttribute="label";
	set branchLabels.fontName="sansserif";
	set branchLabels.fontSize=10;
	set branchLabels.fontStyle=0;
	set branchLabels.isShown=true;
	set branchLabels.significantDigits=4;
	set layout.expansion=0;
	set layout.layoutType="RECTILINEAR";
	set layout.zoom=0;
	set legend.attribute="label";
	set legend.fontSize=10.0;
	set legend.isShown=false;
	set legend.significantDigits=4;
	set nodeBars.barWidth=4.0;
	set nodeBars.displayAttribute=null;
	set nodeBars.isShown=false;
	set nodeLabels.colorAttribute="User selection";
	set nodeLabels.displayAttribute="Node ages";
	set nodeLabels.fontName="sansserif";
	set nodeLabels.fontSize=8;
	set nodeLabels.fontStyle=0;
	set nodeLabels.isShown=false;
	set nodeLabels.significantDigits=4;
	set nodeShapeExternal.colourAttribute="User selection";
	set nodeShapeExternal.isShown=false;
	set nodeShapeExternal.minSize=10.0;
	set nodeShapeExternal.scaleType=Width;
	set nodeShapeExternal.shapeType=Circle;
	set nodeShapeExternal.size=4.0;
	set nodeShapeExternal.sizeAttribute="Fixed";
	set nodeShapeInternal.colourAttribute="User selection";
	set nodeShapeInternal.isShown=false;
	set nodeShapeInternal.minSize=10.0;
	set nodeShapeInternal.scaleType=Width;
	set nodeShapeInternal.shapeType=Circle;
	set nodeShapeInternal.size=4.0;
	set nodeShapeInternal.sizeAttribute="Fixed";
	set polarLayout.alignTipLabels=false;
	set polarLayout.angularRange=0;
	set polarLayout.rootAngle=0;
	set polarLayout.rootLength=100;
	set polarLayout.showRoot=true;
	set radialLayout.spread=0.0;
	set rectilinearLayout.alignTipLabels=false;
	set rectilinearLayout.curvature=0;
	set rectilinearLayout.rootLength=100;
	set scale.offsetAge=0.0;
	set scale.rootAge=1.0;
	set scale.scaleFactor=1.0;
	set scale.scaleRoot=false;
	set scaleAxis.automaticScale=true;
	set scaleAxis.fontSize=8.0;
	set scaleAxis.isShown=false;
	set scaleAxis.lineWidth=1.0;
	set scaleAxis.majorTicks=1.0;
	set scaleAxis.minorTicks=0.5;
	set scaleAxis.origin=0.0;
	set scaleAxis.reverseAxis=false;
	set scaleAxis.showGrid=true;
	set scaleBar.automaticScale=true;
	set scaleBar.fontSize=10.0;
	set scaleBar.isShown=true;
	set scaleBar.lineWidth=1.0;
	set scaleBar.scaleRange=0.3;
	set tipLabels.colorAttribute="User selection";
	set tipLabels.displayAttribute="Names";
	set tipLabels.fontName="sansserif";
	set tipLabels.fontSize=10;
	set tipLabels.fontStyle=0;
	set tipLabels.isShown=true;
	set tipLabels.significantDigits=4;
	set trees.order=false;
	set trees.orderType="increasing";
	set trees.rooting=false;
	set trees.rootingType="User Selection";
	set trees.transform=false;
	set trees.transformType="cladogram";
end;
