# Supplementary material for: New plastids, old proteins: repeated endosymbiotic acquisitions in kareniacean dinoflagellates
Source: EMBO Rep. 2024 Mar 18;25(4):16. doi: 10.1038/s44319-024-00103-y (PMC11014865; doi:10.1038/s44319-024-00103-y)
Supplement: Supplementary file 11 — Dataset EV10 [file 44319_2024_103_MOESM11_ESM.zip › Dataset EV10/plastid_protein_phylogeny_files/concatenations/partial concatenations/concat-KKsplit.fasta.tre]

#NEXUS
begin taxa;
	dimensions ntax=102;
	taxlabels
	Arabidopsis[&!color=#009900]
	Aureococcus-anophagefferens[&!color=#ff6600]
	Bathycoccus-prasinos[&!color=#009900]
	Bigelowiellia-natans[&!color=#009999]
	Chlamydomonas[&!color=#009900]
	Chlorella-variabilis[&!color=#009900]
	Chondrus-crispus[&!color=#cc0000]
	Coccomyxa-subellipsoidea[&!color=#009900]
	Cyanidioschyzon-merolae[&!color=#cc0000]
	DIN-Gonyaulacales-Alexandrium-andersonii[&!color=#000099]
	DIN-Gonyaulacales-Alexandrium-catenella[&!color=#000099]
	DIN-Gonyaulacales-Alexandrium-margalefi[&!color=#000099]
	DIN-Gonyaulacales-Alexandrium-minutum[&!color=#000099]
	DIN-Gonyaulacales-Alexandrium-monilatum[&!color=#000099]
	DIN-Gonyaulacales-Alexandrium-temarense[&!color=#000099]
	DIN-Gonyaulacales-Ceratium-fusus[&!color=#000099]
	DIN-Gonyaulacales-Gambierdiscus-australes[&!color=#000099]
	DIN-Gonyaulacales-Gonyaulax-spinifera[&!color=#000099]
	DIN-Gonyaulacales-Lingulodinium-polyedra[&!color=#000099]
	DIN-Gonyaulacales-Pyrodinium-bahamense[&!color=#000099]
	DIN-Gymnodiniales-Amphidinium-carterae[&!color=#000099]
	DIN-Gymnodiniales-Togula-jolla[&!color=#000099]
	DIN-Kareniaceae-Karenia-brevis[&!color=#cc00cc]
	DIN-Kareniaceae-Karenia-mikimotoi[&!color=#cc00cc]
	DIN-Kareniaceae-Karenia-papilionacea[&!color=#cc00cc]
	DIN-Kareniaceae-Karlodinium-armiger[&!color=#cc00cc]
	DIN-Kareniaceae-Karlodinium-micrum[&!color=#cc00cc]
	DIN-Kareniaceae-Karlodinium-sp-RCC3446[&!color=#cc00cc]
	DIN-Kareniaceae-Ross-Sea-Dinoflagellate[&!color=#cc00cc]
	DIN-Kareniaceae-Takayama-helix[&!color=#cc00cc]
	DIN-Peridiniales-Brandtodinium-nutriculum[&!color=#000099]
	DIN-Peridiniales-Peridinium-aciculiferum[&!color=#000099]
	DIN-Peridiniales-Scrippsiella-hangoei[&!color=#000099]
	DIN-Peridiniales-Scrippsiella-hangoei-like-SHHI4[&!color=#000099]
	DIN-Peridiniales-Scrippsiella-trochoidea[&!color=#000099]
	DIN-Prorocentrales-Pelagodinium-beii[&!color=#000099]
	DIN-Prorocentrales-Prorocentrum-minimum-CCMP1329[&!color=#000099]
	DIN-Prorocentrales-Prorocentrum-minimum-CCMP2233[&!color=#000099]
	DIN-Suessiales-Polarella-glacialis-CCMP1383[&!color=#000099]
	DIN-Suessiales-Polarella-glacialis-CCMP2088[&!color=#000099]
	DIN-Suessiales-Symbiodinium-microadriaticum[&!color=#000099]
	DIN-Suessiales-Symbiodinium-minutum[&!color=#000099]
	DIN-Suessiales-Symbiodinium-sp-C1[&!color=#000099]
	DIN-Suessiales-Symbiodinium-sp-C15[&!color=#000099]
	DIN-Suessiales-Symbiodinium-sp-CCMP2430[&!color=#000099]
	DIN-Suessiales-Symbiodinium-sp-CCMP421[&!color=#000099]
	DIN-Suessiales-Symbiodinium-sp-D1a[&!color=#000099]
	DIN-Suessiales-Symbiodinium-sp-Mp[&!color=#000099]
	Ectocarpus-siliculosus[&!color=#ff3300]
	Fistulifera-solaris[&!color=#ff3300]
	Fragilariopsis-cylindrus[&!color=#ff3300]
	Galdieria-sulphuraria[&!color=#cc0000]
	Guillardia-theta[&!color=#ff6666]
	HAP-Chrysochromulinales-Chrysochromulina-brevifilum[&!color=#660000]
	HAP-Chrysochromulinales-Chrysochromulina-ericina[&!color=#660000]
	HAP-Chrysochromulinales-Chrysochromulina-polylepis-CCMP1757[&!color=#660000]
	HAP-Chrysochromulinales-Chrysochromulina-polylepis-UIO037[&!color=#660000]
	HAP-Chrysochromulinales-Chrysochromulina-rotalis[&!color=#660000]
	HAP-Chrysochromulinales-Chrysochromulina-sp[&!color=#660000]
	HAP-Chrysochromulinales-Imantonia-sp-RCC918[&!color=#660000]
	HAP-Coccolithales-Syracosphaerales-Calcidiscus-leptoporus[&!color=#660000]
	HAP-Coccolithales-Syracosphaerales-Coccolithus-pelagicus[&!color=#660000]
	HAP-Coccolithales-Syracosphaerales-Pleurochrysis-carterae[&!color=#660000]
	HAP-Coccolithales-Syracosphaerales-Scyphosphaera-apsteinii[&!color=#660000]
	HAP-Isochrysidales-Chrysoculter-rhomboideus[&!color=#660000]
	HAP-Isochrysidales-Emiliania-huxleyi[&!color=#660000]
	HAP-Isochrysidales-Emiliania-huxleyi-374[&!color=#660000]
	HAP-Isochrysidales-Emiliania-huxleyi-379[&!color=#660000]
	HAP-Isochrysidales-Emiliania-huxleyi-CCMP370[&!color=#660000]
	HAP-Isochrysidales-Emiliania-huxleyi-PLYM219[&!color=#660000]
	HAP-Isochrysidales-Gephyrocapsa-oceanica[&!color=#660000]
	HAP-Isochrysidales-Isochrysis-galbana[&!color=#660000]
	HAP-Isochrysidales-Isochrysis-sp-BAJW[&!color=#660000]
	HAP-Isochrysidales-Isochrysis-sp-CCMP1244[&!color=#660000]
	HAP-Pavlovales-Exanthemachrysis-gayraliae[&!color=#660000]
	HAP-Pavlovales-Pavlova-gyrans[&!color=#660000]
	HAP-Pavlovales-Pavlova-lutheri-CCAC0028[&!color=#660000]
	HAP-Pavlovales-Pavlova-lutheri-RCC1537[&!color=#660000]
	HAP-Pavlovales-Pavlova-lutheri-SAG-926[&!color=#660000]
	HAP-Pavlovales-Pavlova-sp-CCMP459[&!color=#660000]
	HAP-Phaeocystales-Phaeocystis-Sp-CCMP2710[&!color=#660000]
	HAP-Phaeocystales-Phaeocystis-antarctica-CCMP1374[&!color=#660000]
	HAP-Phaeocystales-Phaeocystis-antarctica-Caron-Lab[&!color=#660000]
	HAP-Phaeocystales-unid-sp-CCMP2000[&!color=#660000]
	HAP-Prymnesiales-Prymnesium-parvum-LXRN[&!color=#660000]
	HAP-Prymnesiales-Prymnesium-parvum-Texoma[&!color=#660000]
	Micromonas[&!color=#009900]
	Nannochloropsis-gaditana[&!color=#ff3300]
	Ostreococcus[&!color=#009900]
	Pelagophytes[&!color=#ff6600]
	Physcomitrella[&!color=#009900]
	Phytophthora-sojae[&!color=#000000]
	Picochlorum-soloecismus[&!color=#009900]
	Populus-trichocarpa[&!color=#009900]
	Porphyridium-sp[&!color=#cc0000]
	Pyropia-sp[&!color=#cc0000]
	Selaginella-moellendorffii[&!color=#009900]
	Thalassiosira-oceanica[&!color=#ff3300]
	Thalassiosira-pseudonana[&!color=#ff3300]
	Toxoplasma-gondii[&!color=#6600ff]
	Vitrella-brassicaformis[&!color=#6600ff]
	Volvox-carteri[&!color=#009900]
;
end;
begin trees;
	tree tree_1 = [&R] (Arabidopsis:0.152896,(((((((((Aureococcus-anophagefferens:0.460542,Pelagophytes:0.517764)[&label=100]:0.238939,(((((((DIN-Kareniaceae-Karenia-brevis:0.141737,DIN-Kareniaceae-Karenia-mikimotoi:0.22082)[&label=100]:0.07319,DIN-Kareniaceae-Karenia-papilionacea:0.255989)[&label=100]:0.242097,((((HAP-Isochrysidales-Emiliania-huxleyi-374:0.001222,(((HAP-Isochrysidales-Emiliania-huxl…
end;
begin figtree;
	set appearance.backgroundColorAttribute="Default";
	set appearance.backgroundColour=#ffffff;
	set appearance.branchColorAttribute="User selection";
	set appearance.branchColorGradient=false;
	set appearance.branchLineWidth=1.0;
	set appearance.branchMinLineWidth=0.0;
	set appearance.branchWidthAttribute="Fixed";
	set appearance.foregroundColour=#000000;
	set appearance.hilightingGradient=false;
	set appearance.selectionColour=#2d3680;
	set branchLabels.colorAttribute="User selection";
	set branchLabels.displayAttribute="label";
	set branchLabels.fontName="Arial";
	set branchLabels.fontSize=12;
	set branchLabels.fontStyle=0;
	set branchLabels.isShown=true;
	set branchLabels.significantDigits=4;
	set layout.expansion=350;
	set layout.layoutType="RECTILINEAR";
	set layout.zoom=0;
	set legend.attribute="label";
	set legend.fontSize=10.0;
	set legend.isShown=false;
	set legend.significantDigits=4;
	set nodeBars.barWidth=4.0;
	set nodeBars.displayAttribute=null;
	set nodeBars.isShown=false;
	set nodeLabels.colorAttribute="User selection";
	set nodeLabels.displayAttribute="Node ages";
	set nodeLabels.fontName="Arial";
	set nodeLabels.fontSize=12;
	set nodeLabels.fontStyle=0;
	set nodeLabels.isShown=false;
	set nodeLabels.significantDigits=4;
	set nodeShape.colourAttribute="User selection";
	set nodeShape.isShown=false;
	set nodeShape.minSize=10.0;
	set nodeShape.scaleType=Width;
	set nodeShape.shapeType=Circle;
	set nodeShape.size=4.0;
	set nodeShape.sizeAttribute="Fixed";
	set polarLayout.alignTipLabels=false;
	set polarLayout.angularRange=0;
	set polarLayout.rootAngle=0;
	set polarLayout.rootLength=100;
	set polarLayout.showRoot=true;
	set radialLayout.spread=0.0;
	set rectilinearLayout.alignTipLabels=false;
	set rectilinearLayout.curvature=0;
	set rectilinearLayout.rootLength=100;
	set scale.offsetAge=0.0;
	set scale.rootAge=1.0;
	set scale.scaleFactor=1.0;
	set scale.scaleRoot=false;
	set scaleAxis.automaticScale=true;
	set scaleAxis.fontSize=8.0;
	set scaleAxis.isShown=false;
	set scaleAxis.lineWidth=1.0;
	set scaleAxis.majorTicks=1.0;
	set scaleAxis.origin=0.0;
	set scaleAxis.reverseAxis=false;
	set scaleAxis.showGrid=true;
	set scaleBar.automaticScale=true;
	set scaleBar.fontSize=12.0;
	set scaleBar.isShown=true;
	set scaleBar.lineWidth=1.0;
	set scaleBar.scaleRange=0.0;
	set tipLabels.colorAttribute="User selection";
	set tipLabels.displayAttribute="Names";
	set tipLabels.fontName="Arial";
	set tipLabels.fontSize=12;
	set tipLabels.fontStyle=0;
	set tipLabels.isShown=true;
	set tipLabels.significantDigits=4;
	set trees.order=false;
	set trees.orderType="increasing";
	set trees.rooting=true;
	set trees.rootingType="User Selection";
	set trees.transform=false;
	set trees.transformType="cladogram";
end;
