# Supplementary material for: New plastids, old proteins: repeated endosymbiotic acquisitions in kareniacean dinoflagellates
Source: EMBO Rep. 2024 Mar 18;25(4):16. doi: 10.1038/s44319-024-00103-y (PMC11014865; doi:10.1038/s44319-024-00103-y)
Supplement: Supplementary file 11 — Dataset EV10 [file 44319_2024_103_MOESM11_ESM.zip › Dataset EV10/plastid_protein_phylogeny_files/concatenations/partial concatenations/concat-mono+taka-2.fasta]

>Arabidopsis
MAAAT--------LGRL-SLIPNLS-----------------KSNRRTTSTSAQASFS--------DPFVLQLAESLEDSL----LQRIRDSSAETLLSTPWPSRKDEPFRFTDTSLIRSSQI-EPI--STQQRNSEILDNLTE---------TNAVIIDGFVSNLTIGPSDLPDGVYFGK----YSGLPDELTNRISEFIGN-FD---------SG-DLFWSINGMGAPDLMVIYVPEGCKVENPIYLRYFSTGDRESKLPVSNPRVFVLVEEGGEIGIVEEFVGK--EGFYWTNPVLEVVVQKNAKLKHSYLQKESMASAHIKWTFVRQEAESEYELVEVSTGGKLGRHNVHVQQLGPDTLTELTTFHMCVNEQTLDLHSKIILDHPRGASRQLHKCIVASSGQAVFDGNVRVNRFAQQTNAGQLTRSLLLKPRATVNIKPNLQIIADDVKCSHGAAISDLEEDQLFYFQARGIDLETARRALISSFGSEVIEKFP--NREIRDQARNHVKGLL------------------------------------------------------------------------------------------------------------------------------------------------GDKEVVREYFNSTGFERWRKIYGETDEVNRVQKDIRLGHAKTVENTMLMLTEDRLAGTVCDAGCGTGLLSIPLAKEGAIVSASDISAAMVAEAEMKAKAQPSEPKFEVNDLESLTGKYDTVVCLDVLIHYPQNKADGMIAHLASLAEKRVILSFAPKTFYYDILKRIGELFPGPSKATRAYLHSEADVERALGKVGWKISKRGLTTTQFYFSRLIEAVNVVVTGASSGLATAKALAETGWHIMACRDFLKAERAAQSAGMPKDSYTVMHLDLASLDSVRQFVDNFRREMPLDVLVCNAAVYQPTANQPTFTAEGFELSVGINHLGHFLLSRLLIDDLKNSDKRLIIVGSITGNTNTLGNVPPKANLGDLRGLAGMIDGGDFVGAKAYKDSKVCNMLTMQEFHRRFHEDGITFASLYPGCIATTGLFREHIPLFRTLFPPFQKITKGYVSESEAGKRLAQVVADPSLTKSGVYWSWNKSFENQLSQEASDVEKARSEKLVGLLQAIAGFALATSLVSG-AGALTYDEIQSKTYMEVKGTGTANQCPTIDGGSETFSFKAGYTGKKFCFEPTSFTVKADSKNAPDFQNTKLMTRLTYTLDEIEGPFSDGSVKFKEEDGIDYAAVTVQLPGGERVPFLFTVKQLEASGK-------ESFSGKFLVPSYRGSSFLDPKGRGGSTGYDNAVALPAGGRDEEELSKENVKNTAASVGEITLKITKSKPETGEVIGVFESLQPSDTDLGAKVPKDVKIQGVWYGQIE
>Aureococcus-anophagefferens
-----------------------------------------------------------------------------------------------------LPLKKQEPWRFTKLEHLWGTSVGAPA------------------------------------------------GVGEAALAGW------------------VPDE---------------------------------------------S----------------------------------GE------------------------------VVVHVHHVQCGVRRDGEFRSRAISDGAAVGRVAVEAEILGPHARFDFLGLQLGAGDQNLDLRTALRHTAGDAESVQDIRNVAGERAKLTFKGRIAVPVTGQKTNADQICKSLLLDDGATVNAMPSLEIVADDVKCTHGATIADLDEEGLFYLNSRMLSEKDARKLLLKAFCYDIVQRTD-LPPATVDRLDA----------------------IPFGFDPLSLSALKYFREAELKHARVAMLAAAGFLVAENLFGGAIDVSYAYQQTQTFWPVVVLYVGIVEIFTFEWTLSDRVPGDFEFPGLPEDAAEQLDMQNKELNNGRLAMIAMAGMVAQELAGAKLDPKAEVEKYFNGEGFGRWQKIYSESDDVNNVQLDIREGHAETVAKVLEWAD---AEGTLCDLGCGCGDLAIPMAKKGAKVEASDISAAMVSEATERAAAAGV-ASFETSDMENVNGAYDTVSCIDVMIHYPTDKMVGLVDKLASLSTDTIYVSFAPKTPQLALLKKVGSLFPGPSKATRAYLHKEEDVTAALAKNGFKVKRSHLTSRSFYFSLALEAVLVVVTGTSSGLKTARALVRTGYHVGAVRDLEKMDVVAEIEDFDRSCFTAMEVELNSFASVRKFVADLDGNKPVDRLICNAGIYQPSLPHAKWSEDGHEQTMQVNYLSHFLLVSLLMEDMARAPPRIVLVGSVTGNDNTVGGVYPIADLKDLDGLKAMIDGYNFIGAKAYKDSKLCLMMLSNMLHDKYHKQGIVFSSIYPGCIAESPLFREKRPWFRKYFPVFMKITGGFVGEEEAGQRLFQVAHDPRCAKSGVYWGWNGIFENDQSDKVLDVEKAASSIVTGAISTQKLATDVAAILAGGANAITSEVRNQLSYEQVKGTGLANRCNEVVGKD-SISVPSGYSLVDVCLEPKTWQVEEQVKKGKQFVNTKLMTRQTYTLDGISGKLGGSGITFTEEDGIDYAPTTVQLPGGERVPFLFTVKELVAKGNGGAFKPGYEFGGTFKVPSYRTGLFLDPKGRGMTTGYDQAQALAASQTSQGELEGEINKVFDVFDGTIEFAVSQVNAAEGEIGGVFVSSQASDTDLGSKTPKKVLSKGIFYGRVV
>Bathycoccus-prasinos
MSSKSLRRISR--------------SSSS-DTSSATTEKTRGRATKTAAAAAAKASKSSSSLKKRDNEWILQARDACVSSE----VERMRSSASKQLSESKTPTNRDESWRFFDVSEITSATLVREDSEADVEEDMKAFLADVP------EGAV-VAFVNGRFSEKWSSDEDDKNGVSISR----TIS--GDIAT-AIGTYDE-DEE-----VEGQG-AIFARINKSCASDNVACITVKSENVENIVYIIHARRSSKDRKLATGNARVFIDALAKSSVSVVEKYATVGSDSRYWANDVVEIHLAENARVFHSLSQDHGREAVHTRATYVRQNESSMYEINEVNVGAKLHRHDLRVKQLGKKTDTKLNCFNLAGSKQTQDLHSAIILDFEEGTTDQRHRCIVSSSGKGVFDGNVRVNKLAQRTDAKQITRNLLLVPKATVNARPNLQIIADDVKCTHGCTVSDLEEEELFYIQSRGLTKEIARSLLVSGFGTEIISGMKG-GEKFKEYVRETVKSALSKDAV-----ELLVA-APFNFDPLGLSKLKRYREAELTHGRVCMLAAVGILVGEYLFDASITGAIHFQQVPPFWYALGVVIFIGEATGWAFTLDDYVPGEIGFPGLPDASDELYLYKLKELSHGRLAMVATAFFVAKELVGNKIDEAASVRDYFDKVGFERWQKIYGETDEVNKVQLDIRQGHQKTVDKILDWLPEN-MDGTVCDAGAGTGSLAIPLAHRGAGVSASDISASMIGEAETRYNQSAAGPKFEALGLEECTGEYDVVSCIDVMIHYPDDRVAAMVGHLASLSKKKLIVSFAPKTLAYSILKRIGELFPGPSKATRAYLHDEGEVEEALEKAGFRVTRRQMTATSFYFSRILECEVVVITGASSGLYTTKALVETGYCVMAVRNPAKAEEKAKEFGFPADAYHVMECELADLDSVRSFAKKFLAVQNFSALICNAALYLPNATVPSFTKQGFEECVGVNHLAHHLLALLLLDKLSNAKKRLIIVGSVTGNTNTLGQVPPRANLGDMEGLKTMIDGERFIGAKAYKDSKLCNMLDIKEFARRYAD-GVQFSTMYPGCIAESNLFRNHTPFFQWLFPVIQKVTKGYVSETEAGLRLASLVIDPQYTEQGAYWSWKGAFNNKPSKEGRDMEKAQSSALVGYMQSAAVTAATTALFASSAQAVTYDELQGLTYLQVKGTGLANTCPVVESGSGP-KLKAGYKFDKFCVEPTSFTVKEE-KDGTEFAKTKLMTRLTYTLDAMSGDFSDGSVNVVEKDGIDYAPTTVQLAGGERVPFLFTLKELQAKGN-------SQFGGDFVVASYRGSSFLDPKGRGGSTGYDNAVALPARS-DADDLQKENNKNVAALKGSAVFNVAKYDETTGEIAGVFESIQPSDTDLGSKAPKDVKITGLWYMQLQ
>Bigelowiellia-natans
----------------------------------------------------------------------------------------------------------------------------------------------------------------------------------------------------------------------------------------------------------------------------------------------------------------------------------------------------------------------------------------------------------------------------------------------------------------------------------------------------------------------------------------------------TPLKWDPAGFTKLKKYREAEITHGRVSMLGVLGFLTQEALFGGNIDGAIQFDEIPTFWYPVLLAIAVAELGGWQFSLDEYEPGNIGFPNLPSNPTDLASIKNKELNNGRLAMLALAGFVAQELVGKPIDEMQSVANYFNGEGFERWRKIYGETDEVNKVQLDIRDGHAVTVDKVLNWLEMDGVQGSVCDAGCGTGSLTIPLALKGAEVSASDIAVEMTKEAKSRYEDAAKGPKFEAKNLEEIEGKYDVVTCLDVMIHYPDNKANSMVKHLASLANKRLIISFAPKTFYYSTLKRIGELFPGPSKATRAYLHAEEDVERALNEAGWKVVRREMTATNFYFSRLLEAVTAVITGASSGLNTARSLIESGWHVMAVRDPEKARREAERMGFPKDRYSIEEVELSSFESVRRMAKKLKRGRQIDTLICNAALYLPAHQNPEYTVDGYETSLQVNHLSHFLLLNLLLPTIKKSRPRVIVVGSITGNTNTVGAVWPWADLGKLNGLAEMINGGAWNGAKAYKDSKLANMMTIFEADRRLHKDGVTFSTMYPGCIAETGLFRDKKPWFRKLFPLFMRVTGGYVSEWEAGDRLAEVASSDRCKESGVYWGWNGIEELPPSPEARNAEKARSAKAVGLMRSIAAGLAAAGSSIGASNALTFDEFQGLSYTDVKGSGMANTCPILNSGTTDVKLKAGYKFDKFCIEPTSFQVKEDV-KGKEFIDVKLMTRLTYTLDAMSGSMSGGAIEFKEEDGIDYAPTTVQLPGGARVPFLFTVKELDAKGD-------SSFSGDFAVPSYRGSTFLDPKGRGAATGYDTAVAIPAGGADEDALGKENNKSIKPLAGKAQLSIAKYDAATGEVAGVFQSIQPSDTDLGAKVPKDIKIQGLWYAQLQ
>Cyanidioschyzon-merolae
IEARENKLSAFVV------------GAFRATVVGSCAHRCRSRSARLDMNGSRSQSVEEEL-------WRSSSFMERLLAQGC--CASLRDIALARLGSAALPHRKMETWRFTDIRELLETDFRTPRTSAQLERLRDALHRAEQ---TPTQGSLRFVLLNGRLVQELSSLAQIRDQGYVGNLKE---CTDGALQERIVSVIRTPPEAEEPRHDYSSGIDFFTLLNVYLGDGVFVVYLPPGCTIDRPMEIIQV--------AGVANPRTVIFLDRGAMASVSFRLVALGANDATFLNECVNVHLETDACLKLSIIGSQSVRFYHMTGLSVRCEQGTSFTATNLNVDSLLRRLVMGVDLVGRRASCNVNGLTLLQDRALGDVQVRVSHHVAQCESNQLHKNVVVDRSTAVYRGTVYVEREADGTNAHQLIRSLLLSDGSRVHVMPFLEVLNDDVSCTHGAASAHLDEVELFYLQSRGASRDEARTLLLYGFVGDIAKLVPYIRDHLVRNIAGRAVALWQGDTPE----------PPFGFDPLGFTELEWLREAEIKHCRVAMLAVLGVIAQEFTFDFYNAKKLQLDFVNGALQQILLFVCAWEFIGLPVNG-NREPGYFGFPKLTVGSAQWKRMQAGELRNGRLAMIAFGGFFHQQLLFNAIDDKQVVTDYFNTTGFERWRRIYSDSEQVNRVQRDIRLGHAETVHKVLGMLDAASWATTVLDVGCGVGSLAIPIAQRNPYLLACDISTAMTTEARTRAEQLTADCAFRTADLESITERFDTVCCIDVLIHYPTAQAADMIDHLSKIARQRLILSFAPRTLYYVLLKRIGDFFPGPSKATRAYLHSEKEIRETLERNGWRVQSSAFTATRFYFSKVLEAIIAVITGASSGVYAARALINKGWHVMACRDVDRAERAANSVNLPKDAYTVLHCDLADFASVLKFVRELSSARVLDALICNAAIWHPRDKKPRFTVDGIEETMQVCHLSHLLLCRELLPKLKISRGRIVFLTTQTHSPNSLGKIPPQARLGDLSGLAAMVDSGPFEPTKAYKDAKAANVLTMKALSDRYGRDGVTSVAIFPGCVADSNLFREKRGWFRYFFPILQKITRQYVPNDEAGRRVAEVATQGQFSDSGSYYQWRGKTKPQVIEPTYEIDKADSLDLIDQRLRTAFAAAVLLAATHVVQALTAQDVRQLSYEQVKGTGLANRCPEVVSSKGKISLDKTYKVVDLCLEPKQFLVEEEVRRGREFVDTKLMTRATYTLANIEGELENGTWKFIEKDGMDYAATTVQIPGGERVPFLFSIKKLVASLNNADISTSTELGGEFKVPSYRTGMFLDPKGRGMANGYDMAVALPALEAGQEVLRKENDKVFQETSGRIELAVNKVDPTSNEIGGVFVSEQLSDTDMGAKEPKKLLLKGVFYARIL
>Cyanophora-paradoxa
--MASQAFASPIAAAALH-GAPTLAPARRSKFHGAAMMTERSRKPRPFVAVSASAPSVQDVAPAEAGDWLESILGDHPSKVDHPTFQAWRDEARAAFARKELPTRRTEGWRLSDLSGLVKTQFGAPVAKLTSD----DVAALTQ----LPEGDTRAVFVDGVFRPDLSNLTGLPAGAELPLLANGRDPRAAEIRTLSYSKENRLPMD-----R---GLSTFAALNQACFRDVACVFVPRGVTVEAPIHVVFVSDSTGPNT--ARHPRCVAVFEEDSSATLVEEYVSKSSSGSCFTNSVTDVHVGDRAALKHVFVQDVPSSEYSI----ATAGQESRYTAVAAAVGGKVSRHDLDVELTAEGSETKIRGLTVVSDKTVAETQSRLQHRRPHAASDHVHTCIAAGQARAVFSGKIQVAKEAQQTNAGQLSRSLLLNNRARVELMPVLEIRADDVKCTHGATCSDLDQDELFYFESRGIDKTTARELMVLSFASGALSEARASDPAGLYRKSGQLA-----------------------------------------------------------------------------------------------------------------------------------------------------------------------------------------------------------------------------------------------------------------------------------------------------------------------------------------------------------------------------NVIVTGASSGVQAAKALADEGWHIMACRNVAKAEAAAQSVGMKYGTYEIIALNLASLDNVREFVRKFRVGRPLDALICNAAVYKPIVKAPEKSTDGFEESVATNHLGHFLLCNLLIEDLKRSYKRCVILGTVTANPKEVGKVYPRPDLGNLEGLEKMIDGKKFDGAKAYKDSKVCNVLTMRELHRRYHQEGITFTSLYPGCVATTGLFRNHYPLFQKLFPVFQKITGGFVSEELAGQRVAALIYRPEYQDSGAYYSWGNAFKQELSDEALNDAKAESAKLVKLVFAALAAFVAAAISAG-ANALTYDQLNSANYLKLKGTGISNTCPTLSSARGNISLERGYYVTDLCLQPTDISVQAESRKGEEFQPTRLVTRSTYTIDKVEGPLEGDSITFVEKDGFDYQALTVKLPGGELVPMLFT--ELVAKAPDGGISPATNLKGTFAVPSYRMGNFLDPKGRGLATGYDFAHALPAA--DQEELAKENDKQNITREGNISLQVVRVDGST-EIAGVWESEQPSDDDLGSKQPKPVKLSGVWYARVN
>DIN-Gonyaulacales-Alexandrium-andersonii
----------------------------------------------------------------------------------------------------------------------------------------------XE-------------------------------------------------------------------------------------------------------------------------------------------------------------------------------ESSFMESLTAEVAAKGDYRLRVVQTGARIARLNAAVLLTGDASSCDVSTTMVARDSQQLDLHSLIHHSVAAGSSKQQHKNVVADSAECIFKGSIRVDKEAQQTRSSQICRSLLLSKKARVKAMPSLQIQADNVACSHGAAVTELDEREVFYMASRGLD-------------------------------------------------------PPFGFDPLNVTDVYLVREAELKHGRVCMLATVGWIATDLRFPGEQFQVSTVEMVAGVMGPFLATIAAYEVYSGWFEGINRAAGDYFLKNFPKDEAQAESMKLKELENGRLAMLAFSGIATQAVLSKAW--------------------------------------------------------------------------------------------------------------------------------------------------------------------------------------------------------------------------LVVITGTSSGLATAKAMLRTQYHIGAVRDLEKMDVVAELEGFPKENFTAMHLDLASFDSVQKFAEELDRDRPIDKLACNAAVYQPTLDYPKWTEDGHEQQLQINYLSHFLLTSKVLPMMENSEARVCMIGSVTGNDNTVGGVYPIADLKELEGLELMMDGYNFNGAKMYKDTKLALMMTSNMLHERFHRSGIAFSSIYPGCIAESPLFREKRPWFRKYFPIFMKITGGYVGEEEAAR--------PSLPERGL-WSWNGIYENDQSDRVLNEDTTQTNEVTGALAASVFGVGAALLVAAASNALTAEQYSQLTYNQVKGSGLANRCPTVESSGSSVPVKQGAKLTNFCLEPKSWAVEAETDKGTEFVTTKLLTRQTYTLAFMNGALSPDPITFKEDDGIHTLPTTVQLPDGEYVPFLFSSKALVATGEGSEFKPGFTWGGEFEVPSYRTGAFLDPKGRGMYSGYDQAVALPALQAGQEELFKETNKVFDIGKGAIEMEVNKVNQDLGEIGGVFVSKX-------------------------
>DIN-Gonyaulacales-Alexandrium-catenella
-------------------AFPAPSNSRRTAASLAAAT-SRARRAR-RPPTCRKA------RADSADRWFQSLLEDRE---GQPFDAALSERGAAALGQAAPPLGRQEPWRYTDLDTLLYA--IDP---LPDEAQREALSQLLEDKQ---DGVLRLVFIDGTLSSEFSSSQNDGENCFVGGREALRLQGEG-ITTRVNDLLQPLPEVDM-MSRDSLGCAKLAALNQALFKDCACVCIPSD---SRLAEVVFVSTGSLPSV---CSPRVLIDVGRNQRLHVVESHLSLDPRDTRLTNGICRVLVAEGAEVVHDLLQQRAEGARFVGSLAAEVAERASYKLRVVQTGSRTARLNVMVLLAGEAATCDASATMVASDKQQLDLHSLIHHRVAGCSSKQQHKNIVGDTAECIFKGSITVDKEAQQTKSSQICRSLLLSKKAKVKAMPCLQIRADDVACSHGAAVTELDEKQVFYLASRGLDGGEARSLLLTAFPQDLLAGLRTSSPKANDRVLEKLKSLAASQA-----SSRIAT-PPFGFDPLNVTDVYLVREAELKHGRVCMLATLGWIATDLRFPGDQFQVSTVEMVAGVMGPFLATIAAYEVYGGWFEGINREAGDFFLKNFPKDEAQASTMKLKELENGRLAMLAFSGICTQSVLGEMWDDKAVVKSYFNGEGFDRWSKIYGETDDVNAVQRDIRDGHAETVSKILGWLDGDAVKGRVCDAGCGTGLLSIPLASRGALVTGSDISSAMVSEAARRAEAAAEGPSFTTLDLEKIKGDFDTVCCVDVLIHYPPERLDTMVGNLARLGKERVILSFAPKTWYYTALKRLGELFPGKSKTTRAYLHEEETVENALRQAGYKVTRREMTSTNFYFSRLLEARLVVITGTSSGLATARALLRTKYHVGAVRDLKKMDVVAEIEGFDPADFTAMYLDLASFDSVHRFSEELDKNRPIDRLALNAAVYQPTLDYPKWTEDGHEQQLQINYLAQFLLTSKVMPMMKHSEPRVCMIGSVTGNDNTVGGVYPIADMKELEGLELMMDGYNFNGAKMYKDTKLALMMTSNMLHERFHRSGIAFSSIYPGCIAESPLFREKRPWFRKYFPIFMKITGGFVGEQEAGQRLFQVLHDPRCTKSGVYWSWNGIFENDQSDKVLNKDLTATNEVTGALLASFLGFGAMLLMAGAARALTAEQYSQLTYNQVKGSGLANRCPTVESQGTSVPVKEGSKMMNFCLEPKSWAVEAETDKGTEFVTTKLLTRQTYTLAFIGGELSPSPITFKEDDGIHTLPTTVQLPNGEYVPFLFSCKGLVASGDGSEFKPGFTWGGEFEVPSYRTGAFLDPKGRGMYSGYDQAVALPALQAGQEELFKETNKVFDIGKGAIEMEVNKVNQDLGEIGGVFVSKQPSDTDMGAKAPKTILLKGIFYGKVA
>DIN-Gonyaulacales-Alexandrium-margalefi
-----------------------------------------------------XA------GASAADGWFQGQLERSQ---LQPFDQALSERGAAAVRSEASPARRQEPWRYTDLDALLYA--LDP---PSDEALKAALGELLEEER---DGALRLVLVDGAVSPELSSCEAGGKGGFLGGRDALRSQGAD-VGGRVTELLQPLPEVDM-LHRDALGCAKLAALNQALFEDCACLCLPPH---EKPVEVVFVSTGSSTST---LPPRLLVDAGPHRRVHVVETHLSLDPHDASLTNGLCRVLVGEGAEVKHDLFQQKAGEARFVESLTAEVAAGASYALRVVQSGARAARLNAVVSLVGGGASCDVSAVMVASGAQQLDLHSLIHHIVPGCESKQQHKNLVADAAECIFKGSIVVDKEAQQTRSSQLCRSLLLSKRAKVKAMPSLRIRADDVTCSHGAAITELDEDELFYMAARGLSGDEARRLLLTAFPQDLIAGLKAESPKAYKRVLVKLKSLADSQXELEGRRPNLRGIPPFGFDPLQVTDVYLVREAELKHGRVCMLATLGWIATDLRFPGEVFQVSTVKMVAGIMGPFLATIAAYEVYGGWFEGINREAGDFFFKNFPKDPDQAASMKLKELENGRLAMFAFSGICTQAVLGKTF--------------------------------------------------------------------------------------------------------------------------------------------------------------------------------------------------------------------------LVVITGTSSGLATAQALLSTKYHIGAVRDLEKMNVVAEVDGFDIEDFTPMYLDLASFDSVHKFAEELEKDRPIDRLACNAAVYQPTLDYPKWTEDGHEQQLQINYLSHFLLTSKVMPMMEGSDARICMLGSVTGNDNTVGGVYPIADLKELEGLELMMDGYNFNGAKAYKDTKLAAMMTANMLHDRFHRSDIAFSSVYPGCIAESPLFREKRPWFRKYFPIFMKITGGFVGEEEAGQRLFQVLHDPRCRKSGVYWGWNGIFENDQSDKVLNKDMMMTTEITGANGDSVLGFGAVLLVAGASRALTAEQYSQLTYNQVKGSGLANRCPTVESRGSSVPVKSGAKITNLCFEPKSWAVEAETDKGTEFVTTKLLTRQTYTLAFINGDLSPSPITFREDDGIHTLPTTVQLPSGEYVPFLFSVKKLVATGEGSEFKPGFTWGGEFEVPSYRTGAFLDPKGRGMYTGYDQAVALPALQA-------------------------------------------------------------------
>DIN-Gonyaulacales-Alexandrium-minutum
-------------------LAPSPTQVVRTGFSLAAAT-SRTGRVR-RPSTRRKA------RADVADQWFQSQVVDAE---PQLFDEALSERGVTTLGGLASPAKNQEPWRYTDLDALLYA--IEP---PSDETLREALDQLLEEKQ---DGVLRLVFIDGVFSSDFSFLETDGKSCFVGGREALRLQSTD-MASRVNELLQPLPEVDM-LARDAMGCAKLAALNQATFKDCACVCIPSG---DRLAEVVFVSTGSSSSV---CSPRILIDVGRNQRLRVAESHLSLDPRDAQLSNGVCRVLLAEGAEVAHDLLQQRGEGARFVQSLTAEVAEGAAYTLRVVQTGSGTARLNAAVLLTGEASSCDVSAAMIACDKQQLDLHSLIRHSVPGCKSKQQHKNVVADGAECIFKGSIAVNKEAQQTKSSQICRSLLLSKKAKVKAMPSLQIRADDVTCSHGAAVTELDEKQVFYMASRGLNDSEARSLLLTAFPQDLLTGLQKSSPKAYQRILKKLQALAASQA-----SSQMS--APFGFDPLNVTDVYLVREAELKHGRVCMLATVGWIATDLRFPGEQFQVSTVEMVAGVMGPFLATIAAYEVYSGWFEGINREAGDYFLKNFPKDEAQATSMKLKELENGRLAMLAFSGICTQAVLGRSS--------------------------------------------------------------------------------------------------------------------------------------------------------------------------------------------------------------------------VVIVTGANQGCWTAKQLVSQGAKILACRSSAKGESAASEVG---G--IFMQLELSDFDSVRSFAASFLEDR-LDSLINNAGVMCC----LQRTKEGYELQLATNHLGHFLLTMLLKDVLEKSKGRVINLSSVAASQMSMPFGYADVYFDDL-QFAS-----KYDPQKAYSQSKLCNYLHAKEIPNRF---GVVAVSLHPGFVD-TDLHKYGNGCMRCLVRCLMKSRGAGLLEDGALVTLHCALSEAADLENGGFYSQKGPLPSLPNPNVKDD--PSSLRLCGLLAQSVLGLGAALLLAGLSRALTAEQYSQLTYNQVKGSGLANRCPTVESNGSSVPVSQGSKMMNFCLEPKSWAVDYETDKGTEFVTTKLLTRQTYTLAFIGGELSPSPITFKEDDGIHTLPTTVQLPNGEYVPFLFSCKSLVAKGEGSEFKPGFTWGGEFEVPSYRTGAFLDPKGRGMYSGYDQAVALPALQAGQEELFKETNKVFDIGKGAIEX---------------------------------------------
>DIN-Gonyaulacales-Alexandrium-monilatum
--CVSGRLH-ALA--WTSALAPALSTALRTGVSLAAAARRRSSTRR-KAVSSRAA---------ATDHWFQSQLEALQ---YQPFDPALSERGVAAVADVASPAKKQEPWRYTDLDALLYA--IDA---PSDEALRAALDQMLEEKQ---DGTSRLVFIDGTLSPDFSFNQCEN--GFLGGAKALRLQSAD-MRDRVNELLQPLPEVDM-FARDALGCAKLAALNQALFKDCACLCIPAD---DRLAEVVFVSTGSSPSI---CSPRILINVGRNQRLHVVESHLSLDPCDVLLTNSVCRVLVGEGADVKHDLFQQKAGGARFLGSLTAEVASDAAYDLRVVQSGSRAARLNVAVSLKGSAASCEVSATMMASDKQQLDLHSLIHHSVPGCKSKQQHKNVVADQAECIFKGSIAVEKEAQQTKSEQLCRSLLLSKRAKVKAMPSLKIQADDVTCSHGAAVTELDQGDLFYMASRGLGSSEAKKLLLTAFPQDLLAGMKASSPKAYGRVLAKLKSLAD-----------LQEGPPFGFDPLNVTDVYLVREAELKHGRVCMLATLGWIATDLRFPGEVFQVSTVEMVAGLMGPFLATVAVYEVYGGWWEGIKRDAGDFFLKNFPKDEANAANMKLKELENGRLAMLAFSGIATQAVLGKTWDDKQEVTEYFNGEGFNRWSKIYGETDDVNPVQRDIRVGHAETVSKILGWLDAASIKGRVCDAGCGTGNLSIPLASRGALVSGSDISAAMVSEAAKRAQDAGEGPSFETRDLEAIEGEFDTVCCVDVLIHYPPERLDSMVGNLARLSGDRLILSFAPKTWYYVALKRLGELFPGKSKTTRAYLHEEEVVERALKQAGFEVTRR---XDDLHELLLLQAALVVITGTSSGLAATRALLRTNYHIGAVRDLTKMDVVSEVEGFSSESFTPMQLDLASFDSVRSFVEELDKHRPVDRLVCNAAVYQPTLDYPKWTEDGHEQQLQINYLSHFLLTSKVMPMMKDSDPRVCMIGSVTGNDNTVGGVYPIADLKDLEGLELMLDGYNFNGAKAYKDTKLALMMTSNMLHERFHRSGIAFSSIYPGCIAESPLFREKRPWFRKYFPVFMKITGGFVGEEEAGQRLFQVVHDPRCTKSGVYWSWNGIFENDQSDKVVDKDTMMTTEVTGALLGSALGLGAALLAAGPSRALTAEQYSQLTYNQVKGSGLANRCPTVESQGTSVPVKSGAKLTNMCFEPKSWAVEAETDKGTEFVTTKLLTRQTYTLAFINGELNPSPITFKEDDGIHTLPTTVQLPDGEYVPFLFSVKSLVAKGEGSEFKPGFTWGGEFEVPSYRTGAFLDPKGRGMYSGYDQAVALPALQAGQEELFKETNKVFDIGKGAIEMEVNKVNAELGEIGGVFVSKQPSDTDMGAKAPKTILLKGIFYGKVI
>DIN-Gonyaulacales-Alexandrium-temarense
--CLGGHQH-ASL--WRS-VLLAPRAAWRAGLLFAA----RAARAR-KSLSSRKA------ATEAADHWFQSQVAGTK---RQPFDAELAERGVATVEGIASPLRQQEPWRYTDLDSLLYG--VDP---PSEEALHSAIDEVLEDKP---DGGVRLVFVDGILSSDLSVLQPDDKNCFVGGREALLLQSPD-VATRAKQLLQQLPEVDI-FARDALGCAKLAALNQASFEDCACICAPAV---ASSVEVVFLSTGSSPSV---CSPRILIDVGRNQRLHVVEHHLSVDPRDAQLTNGICRVLVAEGAEVKHDLVQQRSEAAGFVESLTAEVSDRATYELRVVQSGSRAARLNVGVQLRGSAAACDVSATMIAHGKQQLDLHSLIHHSVAACKSKQQHKNVVADAAECIFKGSIAVDKEAQQTQSDQLCRSLLLSKKAKVKAMPSLQIRADDVSCAHGAAVTELDEDQVFYLASRGLDSGEARGLLLQAFPQDLLEGLRASAPKAYSRVLGKLKSLANSQV-----RRLMV--LPYGFDPLNVTQVYLVREAELKHGRVCMLATLGWIATDLRFPGEIFQVSTVNMVAGIMGPFLATVGVYEIYGGWFEGINREAGDFFLKNFPKDEAQATTMKLKELENGRLAMLAFSGICTQAVLGKTFDDKRVVSEYFNNEGFERWNKIYGETEDVNPVQRDIRVGHAETVDKILGWLDGRAVEGRVCDAGCGTGNLSIPLAARGALVSGSDISAAMVTEAAKRAKESPDTPSFETRDLEAIQGEFDTVCCVDVLIHYPPERLDAMVGNLAKLSKERLILSFAPKTWYYVALKRLGELFPGKSKTTRAYLHEEETVELALRQAGFQVTRREMTSTNFYFSR-----LVVITGTSSGLATTKALLRTNYHIGAVRDLEKMNVVAEVEGFDMDNFTPLHLDLASFDSVNNFVEELEKDRPIDRLACNAAVYQPTLGYPKWTENGHEQQMQINYLSHFLLTSKIMPMMEDSDPRVCMIGSVTGNDNTVGGVYPIADLKELEGLELMMDGYNFNGAKAYKDTKLALMMTSNMLHERFHRSDIAFSSIYPGCIAESPLFREKRPWFRKYFPIFMKITGGFVGEEEAGQRLYQVLHDPRCRKSGVYWSWNGIFENDQSDKVLNKDLMMTNEVTRAALASILSFGAVLLAAGATRALTAEQYSQLTYNQVRGSGLANRCPTVESQGSSVPVKSGGKLTNLCFEPKSFAVEAETAKGTEFVTTKLLTRQTYTLAFINGNLDPSPITFKEYDGIHCLPTTVQLPNGEYVPFLFSVKKLVASGEGSEFKPGFTWGGEFEVPSYRGGAFLDPKGRGMYTGYDQAVALPALQAGQDELFKETNKVFDVGKGAIEMEVNKVNAELGEIGGVFVSKQPSDTDMGAKSPKTILLKGIFYGKVV
>DIN-Gonyaulacales-Ceratium-fusus
----------------------------------------------------------------------------------------------------------------------------------------------------------------------------------------------------------------------------------------------------------------------------------------------------------------------------------------------------------------------------------------------------------------------------------------------------------------------------------------------------------------------------------------------------KPFGFDPMGFSLIRWLREAELKHARVCMLATVGWIATDLRVPGEVFKVSTIDLVFGAMPQMLVWFGYAELFGFLMEGTDRKPGDFGLRAFPKDEKGQYDMQMRELRNGRLAMLAFSGIVTAAVLGRPWDDKKEVTEYFNGEGFNRWSRIYNTTDDVNAVQMDIRTGHARTVEKILGWLDYMGVKGKICDAGCGTGSLSIPLASRGALVSGSDISSAMVTEAAERAKVVQGNPKFETRDLEAIEGQFDTVCCVDVLIHYPPEKLDAMVGNLAKLSSDKVILSFAPDTWYYKFLKRVGELFPGKSKTTRAYLHKEEVVEAALQKAGFEIERWEMTSTNFYFSRLFQAKLVVITGTSSGLATTKALLQNEYHIGAVRDLEKMRVVAEVEGFDKDRFTAMHLDLANFASVNKFVKELDADRAIDRLACNAAVYQPTLDYPKWTKDGHEQQLQINYLGHFLLTSKIMPMMEGSSARVVMIGSVTGNDNTVGGVYPIADLKDLEGLELMMDGYNFNGAKMYKDTKLALMMTSNMLHERFHRSGIAFSSIYPGCIAESPLFREKRPWFRKYFPIFMKVTGGFVGEEEAGQRLFQVLHDPRCTKSGVYWSWNGIFENDQSDKVLNRDLMMSNEVTGAALVSFLSLGAALLLCSAARAITAEQFSQLTYSQVLGSGLANRCPTVNSNGNSVKVKKGDRMKNFCLEPKSFAVEAETDKGKEFVTTKLMTRQTYTLAFMEGAMDTNPITFSEEDGMDFAATTVQLPDGERVPFLFTCKQLLAKGEGSEFKPGFTWGGEFNVPSYRTGGFLDPKGRGMYLGYDQAVALPASQAGQDELFKESNKVFDIGKGAIEMEVNKVNEELGEIGGVFVSKQPGDTDMGAKTPKTILLKGIFYGKIV
>DIN-Gonyaulacales-Gambierdiscus-australes
-----------------------------------------------------------------------------------------------------------------------------------------------------------------------------------------------------------------------------------------------------------------------------------QRLRLVESHLSLGPVDAALANGLCRVLAAEGAEVEHEMLQQRAEPAKHVASVTAEVAAGASYRLRAVHSGAKVARLNAAVLLQGEAASCELQGATLAGGTQQLGLYSLIHHIAPGCRSNQLQKHVAGGQAECIFRGRIRVDKKAQQTDSSQLCRSLLLQKQAKVKVMPSLQIQADDVSCSHGAAVTELDADELFYMASRGLSIEQARKLLLVAFPQDVVAGLRKSAPRAYERLLKKLQSLASEVAR-----------APFGFDPLGCTDVYFFREAELKHGRVCMLATVGWIATDLRFPGEIFQVTTLEMVAGIMGPFLATIAVYELYSGWYEGIKRDAGDFFLKNFPKDEAKEAEMRLKELENGRLAMFAFSGICTQAALGQTW---------------------------------------------------------------XGTGSLSIPLASRGALVDGSDISSAMVSEAERRAQQVKGKPNFKTSDLEALEGEFDTVCCVDVLIHYPPERLNTMVGALAKLSKERVILSFAPKTWYYVALKRIGELFPGKSKTTRAYLHEEEVVEEAFRKAGFEITRREMTATNFYFSRLFEARLVVITGSSSGLATAKALLRTKYHIGAVRNLQKMSVVAELEGFDMDYFTPMHLDLASYASVEKFAQQLDEDRPIDRLACNAGVYQPTLDYPKWTEDGFEQQLQINYLSHFLLTSKVMPMMKGSDARICMIGSVTGNDNTVGGVYPIADLKELEGLELMMDGYNFNGAKAYKDTKLALMMTSNMLHERFHRSDIAFSSIYPGCIAETPLFREKRPWFRKYFPVFMKITGGFVGEEEAGQRLFQALHDPRCRKSGVYWSWNGIFENEQSDKVLNKDMMMTTEITGA-------------------------------------------------------------------------------------------------------------------------------------------------------------------------------------------------------------------------------------------------------------------
>DIN-Gonyaulacales-Gonyaulax-spinifera
---------------------------------------------------------------------------------------------------------------------------------------------------------------------------------------------------------------------------------------------------------------------------------------------------------------------------------------------------------------XTAVALQGESSACEVSATMIAERKQQLDLHSLIHHSVPSCTSKQNHKNVVADSGECIFKGSIKVDKEAQQTDSSQICRSLLLSKKASVKAMPSLQIQADDVTCSHGAAITELDQNQVFYMASRGLSSTEAKRLLLVAFPQDLLEGFKASAPKAYGRVLEKLRSV-----------------KPFGFDPMGVSLIRWLREAELKHARVAMLATVGWIATDLRVPGEAFQVSTVDMVFGSMSQMLCWX---------------------------------------------------------------DDKKVVKEYFNNEGFQRWNKIYGDTDDVNPVQKDIRVGHAETVNKILTWLDADTIKGSVCDAGCGTGNLSIPLASRGALVSGSDISAAMVTEAAKRAKESPAEPDFKASDLEALDGKYDTVCCVDVLIHYPPEKMEGMVSNLARLSKEKLILSFAPKTWYYVALKRFGELFPGPAKTTRAYLHSEEVVEEALRKAGFEVKRRDLTATNFYFSRLFEATIVVVTGTSSGLATAKALLRTEYHVGAVRDLEKMKVVAEVDDFNLEHFTAMHLDLASFDSVTKFTEELDDDRPIDRLACNAAVYQPTLDYPKWTEDGHEQQLQINYLSHFLLTSKVMPMMEDSDARICMIGSVTGNDNTVGGVYPIADLKELEGLELMMDGYNFNGAKMYKDTKLALMMSSNMLHERFHRSDIAFSSIYPGCIAESPLFREKRPWFRKYFPIFMKITGGYVGEEEAGQRLFQVLHDPRCTKSGVYWSWNGIYENDQSDKVLNKDMMMTTEVTGAVGVPLLSLGCTLLVAGAARAITAEQFSQLTYAQVKGSGLANRCPTVESQGQSIPVKSGQKLVNVCFEPKSFAVEAETDKGKEFVTTKLTTRQTYTLAFIEGDLSANPVTFKEQTGMDFSAVTVKLPDGEYVPFLFSMKNLKAQGEGSEFKPGFTWGGEFEVPSYRTGGFLDPKMRGMYTGYDQAVALPALQAGQEELFKETNKVFDIGKGAIEMEVNKVNADLGEIGGVFVSKQPSDTDMGAKAPKTILLKGIFYGKVA
>DIN-Gonyaulacales-Pyrodinium-bahamense
--CVSGCRHVSVISLWIE-QLPRPSTAVRTGIAFAAAVSRR-RTNR-HLVTVRSA------RAETANTWFQSQLEFSQ---QPLFDKALSQQGVAILERMASPMRQQEPWRYTDVDALLYAE-VPP---PDE-SLRATIAQMLEDQP---EGAARLVFIDGKHSTDFSHLQSAANGHFIGGGEALRSQSPA-IGTRVTELLRALPEVDICVARDALGCAKLAALNQASFEDCA-ICFLED---DRLVQVVFITTGSSRNE---SSPRFLIDVGRNRRLHVVETHLSLNTLDTSLSNGICRVLLAEGSDVRHDIFQQRAGDARFVESLTAEVSAKANYDLRIAQTGSLIARLNVAVILLGRSASCEVSTTMIAGEKQQLDLHSLIHHAVPGCRSKQQHKNIVADMAECIFKGSIRVDKEAQRTDSSQICRSLLLSKKAKVKAMPSLQIRADDVSCSHGAAVTELDTDQLFYLASRGLEGTEARRLLLTAFPQDLLGGLQSAAPKNYSRVLAKLESIAGSRM-----SPTVIQVKPFGFDPMGFSLIRWLREAELKHGRVCMLATVGWIATDLRVPGEPFQVSTIDMVFGSMPQMLCWIGYAELFGFLMEGTDRKPGDFGLRWLPKDEQGQYDMQLKELRNGRLAMLAYGGIVTAAVLGKTWDDKRVVTEYFNGEGFDRWRKIYGETDDVNPVQKDIRVGHARTVDKILGWLDAAAVGGRVCDAGCGTGSLSIPLASRGALVSGSDISAAMVSEAAARAEASAEGPRFETRDLEALEGEFDTVCCVDVLIHYPPERLDAMVANLAKLSKERLILSFAPKTWYYVALKRLGELFPGKSKTTRAYLHEEEVVEEALRRAGFEVTRREMTSTSFYFSRLLEARLVVITGTSSGLATTKALLATKYHIGAVRDLDKMNVVAETEGFDKEDFTPMHLDLASFDSVNNFVEELERDRPIDRLACNAAVYQPTLDYPKWTVDGHEQQLQINYLGHFLLTSKVMPMMEGSDARVCMIGSVTGNDNTVGGVYPIADLKDLEGLELMMDGYNFNGAKAYKDTKLALMMTSNMLHERFHRSDIAFSSIYPGCIAESPLFREKRPWFRKYFPIFMKITGGFVGEEEAGQRLFQVLHDPRCRKSGVYWSWNGIYENDQSDKVLNKDMMLSNEVTGA-------------------------------------------------------------------------------------------------------------------------------------------------------------------------------------------------------------------------------------------------------------------
>DIN-Gymnodiniales-Amphidinium-carterae
-------------------FVPLVSQAVRAALAWAAFNNRRSRGCRSERNKERRACQVKAVATSVAESWFEQCEKALK---EAMFDDALAKRGKDLLEDAGVPTTRQEPWRYTNMKALFQTE-----LGPVDDAHHDDIAELTDDMK---DSGWQLVFVDGCLLEDWQVPSEACEDVIIGGKATLQQAKPSAGADRVPALLAELPEVDV-FNRGAMGSGKLAALNQASFRDCACVILPPAA-DATPVQVVFISSGKNAH----VTPRVLVDAGAGSHLNLVEIHVSGKEEDTSFSNSLARVIVAEGAKVSHDLLQQKGKDSRIVQTLTSEVAESGEYALKVVQSGARVSRVNASVRLDGSSSSCDISGVTLADEKQQLDLHTLIHHQVPSCQSSQKQKNLAAGNGECIFKGSICVDKAAQQTESSQICRSLLLSKKAQVKAMPSLQIQADDVKCSHGATISELDPLEVFYLKSRGLDPKTARNLLLMAYPQX----------------------------------------APYGFDPLRTSDVYWLREAELKHGRVCMLATLGWISVDVRFPAEMFQIGPIEMVAGVMQQMLSIVGVCELFSLYLLGIQRKAGDYFIKNFPKEPEKATDMQLKEIENGRLAMLAFSGIVTQAIMVLTWNDKEVVKNYFNNEGFNRWNKIYGETEDINPVQKDIRVGHAQTVDRILSWLD-KEVDGEVCDAGCGTGNLTIPLAERGALVSASDISAAMVAEAERRAEVAENAPNFVASDLEKLDGEYDCVCCVDVLIHYPPEKLDGMVGHLASLSRDRVILSFAPKTWYYLLLKRIGELFPGPAKTTRAYLHEEDVVEAALKRAGYEVKRKSLTATTFYFSRIFEARTIVITGANSGVAGSKLLSASGHRICACRTEAKAQKAACKAGIQAGSAVGYVCDLADLSSVRAFVEKLKQ-EPVDTLVLNAGLSLNGSKYVQRTADGFERTVGTNHFGHFLLANLATPILSSASPRVVVTASPVHDPLSGGDVGPPASLGDFKGLMSMVDGGEFDPDKAYKDSKLCNMLFLAEASRRFAGAGITVNAFSPGLIADEGFFRYQNSTFASIFNQVSR-----VAEEFGGSALAFMAVDPDLNGSGGWYD---LAKHAASAEARDEAKQKSAKLTKLLVASVLGFGAALLLAGAAQAITSEQFEQLTYEQVKGSGLANRCPTVEMEGSTIKVPGGARMKKMCFEPKSFAVEAETKSGKKFVNTRLVTRQTYTLEQIEGQLEGGNLTFVEEDGIDFAASTVQLPNGERVPFLFTMKKLVAKGSGSEFKPGFTWGGEYEVPSYRTGGFLDPKGRGMYSGYDQAVALPALQAGQEELFAETNKVFDIGKGAIEMEVNKVNERLNEIGGVFVTKFPSDTDMGAKAPKTMLLKGIFYGKVV
>DIN-Gymnodiniales-Togula-jolla
MRLQVGHGLGELC------GVPAYSPSLRVGLVGSVA-RRRGAGSR------RWAAL----RSTSNDEWFSSQVSDLA---RDAFEPALAERGVAALALEEAPERWQEAWRYTNLQALLYG--ALPSTASGDSVRQEDVAALLEESP---EEVRRLVFVDGVLQEQLSRASSEG-GNFVGGRAELRTLGES-LTSRVEELLKHLPEADI-FPRESLGCAKLAALNQALFKDCAVISCPSM---AAPVEVVFVTTGASAP----CSPRIILDVGKFQRIHLVETHISLGSSDVALSNGVCRVVLAEGSKVQHDLLQQKAETARFVETVTAEVGVDATYKLRVVHTGASIARVNAAIGLAGAGGECEVLATLAAGGQQQLDLHSLIHHSAPACRSRQQHKNLAAEDAECIFKGSIKVDKEAQQTASEQLCRSLLLSKKAKVKVMPSLQIKADDVTCSHGAAITELDADQVFYMASRGLDRRTARGLMLVAFPQDTLEGLKKTAPKAYARVMEKLQLLADSDEALELREQALMPGKPFGFDPMGVSLVRWLRESELKHGRIAMXAVVGWIATDVRLPGDAFQVSTIEMVFGSMPQMLVWMGYAELFGFLMEGTDRKPGDFGLRALPKDEAGQLSMQMKELRNGRLAMLAFGGIATTAVLGGTWDDKKVVEEYFNGEGFSRWQKIYGETEDVNPVQKDIRVGHAETVDKILNWLDSASIDGTVCDAGCGTGNLSIPLASRGALVTASDISKAMVTEAASRAESKKGLPSFEARDLESIEGDFNTVCCVDVLIHYPPEKMEAMVGSLAGRAKERLILSFAPKTWYYVLLKRIGELFPGKSKTTRAYLHEEEAVEAALKRAGFQVFRRELTAXELLLLQALRGLTVIITGASSGLATATELANSGWYIMACRDFQKGETMARTRNFPKDSYAVMHCDLGANNSVRQFVKAFRLGRPLDALVCNAAVYFPNADKPRFSADGHELSFATNYLGHFLLANLLLEDLQKSIGRCIILGTVTASINSKGMIPPLANLGDLSGLQQMLDGGKFNGAKAYKDSKVCDVMLMRELHRRYHQSGVVFTSLYPGCIAETNLFREHYPVFRAIFPIFQKVTNAYVSEEEAGKRLAKVVGDPAYAKSGSYFTWGGLSVDEIGGEAGDNERCRTERLL--ATAGLLSFGAALLLAGAAKAITAEQFSQLTYQQVKGSGLANRCPTVESAGSEIPIKSGSRLINVCFEPKSFAVETEVDGGSKFVTTKLLTRQTYTLTAIVGDLTANPVTFKEEDGMDFAATTVKLPNGEYVPFLFSVKNLVAKGEGSAFKPGFTWGGEFEVPSYRTGGFLDPKGRGMYTGYDQAVALPALQAGQEELFKETNKVX------------------------------------------------------
>DIN-Kareniaceae-Karenia-brevis
LTESESKSQASLDLLGIDAAAPVQG--------------IRSSEARMTAAAE----------EAEVDSWLVRAASASP---PSSLLESVREAAAKELPSLRFPQSRDEAWRRFDLSLLRKASVITPA-PASTDVLKALLAKCSNA--TAAAGM-RLVLVDGVYNAELSDLTALPADVYVGSLR----DAGGDALKGTLEILERLPEAHADP-NTALGCHAFATLNHASLADVVSVWVPAGVSVELPLHVISLSTSAVND-LSMSNPSLIVTLGDKSSLALLQTYAGSGG---YFVNALSRFELGSGASLEHSYVQEQAADAVHIDSLLVEAGEDSAFNSQMLQSGGRAARVNVQVRLGGRGATSSLQGLTLASEKQLSDTRTMQVHAAPGCRSEQELRNALGGSAHVIFKGGVRVPFGSDQTETDQMIRTLLLSDKARADVAPTMEIDTDDVMCKHGATIADLDDEMVLYLQARGVSRSDARALLLKGWAISALDHVP--DPGARARAAEKAASLTFKNQQSPLRGQ-FS--VPLGFDPFGYAVIRFYREVEVKHSRVAMLAAVGYLVAEKLFGGNIDVSLAFQQTQTFWGLVVLVIAGLEYGSFKWAISDHVAGDLGFPGLPKDPAAFKEMQTKELNNGRLAMIAFAGMVYQEVAGEKLDDKAEVKEYFNNEGFNRWSRIYSEDGEVNSVQLDIREGHAQTVEKVVRWYESDEDDGTVADVGCGVGSLALPLADAGAVVSASDISAAMVEEATKRAASLNMSVTFVTNDLEALEGEYDTVTCIDVMIHYPQEKIPEMIAGLASHAKKSLIISFAPDTWYYRLLKKVGELFPGPSKTTRAYLHTEDAVVRALNQAGFQVDRTEMTGSKFYFSRLLEAVVTVITGASSGLAAMKELVDQDHFIAAVRDPAKMDRVAEENGISSSNYYSMYLELASLQSVKDFVDNLKVTRSINHLICNAAVYRPTDPNPAWTDDGFEMSVGINHLGHFLLVQLLLPELKYSKARCIIVGSVTGNSNTISFVKPVANVGKMEGLKVMVSSTKFDGAKAYKDAKALNMMTTLEMHRRYHDQGIVFSSLYPGCICDSNLFREKREWFRIWWPKLMKAVGSYVTEAEAGQRLAQTIVDPNCDKSGVYWGWNGITENEFAPMIADEKKGKSMEAVKALLALAGSLAGLLLTAGGALAFTRDDLASLTYDQVKGSGLANTCPKVNAGAGGIKIGGL-QLSDFCLEPTSFAILEETQKGTVPVPSKVTTRQTYVLDGIEGTLSEGKLKFVETDGIDYAPTTIQLPGGERVPFLFTVKNLVATAGADEIAPGFTMSGPFMVPSYRTGLFLDPKGRGTTTGYDQAVALPAMQAGDEEMFKENDKKFDVGKGSIELKVTQVNTELKEIGGVFVHKQPGDTDLGSKEPKEILLKGNWFATVE
>DIN-Kareniaceae-Karenia-mikimotoi
----------------------------------------------------------------------------------------------------------------------------------DIDVLKALLAECSNA--TASAGM-RLVLVDGVYNAELSDLTALPTDVYVGSLR----DAGGDALKSTLDTLERLPEAHADP-NTALGCYVFAALNQASLADVVSVCVPAGVSVEKPLHIVSLSTSAVEN-LSMSNPSLIVSLADKSSLALLQSYAGLGG---YFVNALSRFELGIGASLEHSYVQEQASDAVHIDSLLVEAGAESTFNSQMLQSGGRAARVNVQVRLNGRGATSSLQGLVLASEKQTIDTRTMQAHLAPGCRSEQELRNALAGSSHVVFKGGVRVPFGSDQTETDQMIRTLLLSDKARADVAPTMEIDTDDVMCKHGATITDLDDEMVLYLQARGVSRIDARALLLKGWAISALDHVP--DPGARARAAKKAASLTLKKEQPLLRGQ-FSSIVPFGFDPFGYSILRFYREVEVKHGRVSMLAALGFLVAEQLFGGDIDVSYAFQQTQTFWGAVLFAIAIPEVLTFEWAISDHVPGDLGFPGLPTDPEEFKIMQSKEINNGRLAMIAFAGMLYQEVVGKKLDDKAEVKEYFNNEGFNRWSRIYSEDGEVNSVQMDIREGHAETVDKVLRWWDSDLQPGTVADAGCGVGSLALPLAERGAIVNASDISAAMVEEATKRAEAAGLSASFTTSDLESIDGQYDTVTCIDVMIHYPQEKMAQMVQGLASHAQRRLIISFAPDTWYYSLLKKVGELFPGPSKTTRAYLHTEESVVNALNQAGFKIERTEMTGSKFYFSRLLEAVIVVITGSSSGLNAMKQLCEDGYFVAAVRDPKKMHEVAAENGISKDSYTAMYLELASLQSVKDFVDNLRILRPINHLICNAAVYRPTDPNPAWSDDGFELSLATNHLGHFLLVQLLLPDLERANARCCIVGSVTGNSNTISFVKPVADLGSLEGLQAMVSSPKFDGAKAYKDAKALNMITALEMHKRYHQDGVIFNSLYPGCICDTNLFREKMVWFRQTWPKLMKFIGSYVTEKEAGERLAKVISDPALDKSGVYWSWNGAFENQFSDMIKNEANGRSMDAVKDLMGLSGGLAGLLLTASGAVAFTRADLQGLTYDQVKGSGLANTCPKVSGGSPSIKIAGL-EINDFCLEPKSFAILEETRRGIVPMGAKVTTRQTYVLDGMSGTLSDGKLKFVETDGIDYAPTTIQKPGGERVPFLFSVKNLVATAGAEAITPGFTMSGNFQVPSYRTGLFLD----------------------------------------------------------------------------------------
>DIN-Kareniaceae-Karenia-papilionacea
------------------------------------------------------------------------------------LLEPVRAAAMSALESLRFPRSRDEAWRGFDLSLLSKASIVAPA-EVDAEMLKAMLEECSNT--SVSAGM-RIVLVDGVYNDELSDTSALPADVYFGSLS----NAGEEVLKGTLEILQRLPEAHANP-NTALGCYTFAALNHASLADVVSVWVPEGVHVEHPLHLVMLSTSAESK-LSVSCPNLVVSIGDNANLSLLQNYGGRGG---YFVNALSRFEIGQGASLEHSYVQEQASDAIHIDSVLVEAGADSDFKSQMLLSGGRAARVNVQVRLSGRGATSSLEGLTLATDRQLSDLRTMQVHVAPSCFSKQEHRNALGGSSRVIFRGGVRVPFGSDQTETDQLIRTLLLSDKARADVAPTMEIDTDDVMCKHGATISDLDDEMILYLQARGVSRNDARALLLKGWAISALDRVP--EPGAKKRAAEKAASLSFRSQQAALRGQ-FSSIIPLGFDPAGFTMIRFYREVELKHGRVGMLAALGILVAEQLFGGDIDVSYALDQLLSFWGVLVTIIAICEIFTFNWSISDHEPGNLGFPGLPTDPAELLAMQNKELNNGRLAMFASIGMLVGSYLGKGPDDKAEVKEYFNNEGFNRWSKIYSDNGEVNKVQLDIREGHAETVDKVLRWWDADFDAVTVADVGCGCGLLALPLAERGMEVTASDISEAMVKEAQQRANAASPFTKFLTSDLESIEGNYDTVTCIDVMIHYPQDKMAQMVQSLATHADRRLIISFAPDTWYYRFLKKIGELFPGPSKTTRAYLHSEESVSDALEKAGFEVRRTEMTGTNFYFSRLLEAVIVVITGSSSGLAAMKKLCDDGYFVAAVRDPEKMHAVAKENGISRNDYVAMYLELASLQSVKDFVDNLHALRTINHLICNAAVYRPVDPKPAWTDDGFEMSMGINHLGHFLLVQLLLPDLK--KARCVIVGSVTGNSNTISFVKPMANLGQLKGLKAMASSQKFDGAKAYKDAKALNMITTLEMHKRYHKKGVIFNSLYPGCVCDTNLFREKLAWWRAAWPQLMKFIGAYVTEKEAGERLAQVISDPNLDTSGVYWSWNGVFQNQFSGMITDEKNGKSMEAVKDLLELAGGLAGIFLTAASADAFTREDLSSLTYDQIKGTGLANSCPIVKGGSGGIS--ASKKMDNFCLEPNSFSVLTETRKGTVPVKAKVTTRQTYVLDGIDGKLQDGKVTFIEDDGIDYAPTTIQLPGGERVPFLYTVKSLVAQADDTTIAPGMRLSGKFFVPSYRTGLFLDPKGRGMTTGYDQAQALGAMQSGDEGMFKENNKKFDVGSGSIDLKITEVNNELKEIGGVFTQKQPSDTDLGSKEPREVLLSGNWFATLE
>DIN-Kareniaceae-Karlodinium-armiger
NLAVTEDAFTSLK-----ALQPARPNPLR---------NVRERGQNIPIMHA---------TQLEKDAWLTSTSAIAL---IAPLLAPLRESASEQLHKLRFPHRREEPWRQFDLSKLQTAQIVSPT-PKSLDMLKELLAENSD---ATSSGM-RLVLVDGVYSAALSDLAALPLEVFVGSLA----DASGDALEGLLGKLQGLPETHADK-QIALGSHFFAALNHASLSDVVGVWVPPGAVVDKTLHIVSLSTSIGDDSLPASHPNLVVSIGDGASLSMLQQYAGQGS---YFVNGLSRLNLGKGASLKHYYVQEQSTIAFHIDSLIVDIDGEAAYRNQMLQVGGGNSRVNLQVNLNGEYASASLKGLTIANKRQILDAHTSTVHAAGNCTSSQEHRNAVGDRARAVFRGTIVVPEGSDKTVANQLARTLLLTDDARADVSPCLQIDTDDVECTHGATVADIDDEMVLYLRARGLSPADARALLLQGWADSALDDIP--APLTRKRVQQKALALSTLQNHRELRSADLSSIVPLGFDPLGYTEIRFYREAELKHGRVAMLAALGYLVAEQLFGGNIDVSLAFQQTQGFFLLTVLAIGIPEVFTFNWTISDHEPGNLNFPGLPQNAKDLKTMQTKELNNGRLAMIAIAGMIYQEALGGKLDDKAEVKQYFNNEGFDRWSRIYSEDGEVNAVQLDIRKGHGETVEKVLRWIDADEVEGTFCDAGCGVGSLALPLAKRGAIVSGSDISAAMAEESQRRAASAGLSATFITSDLESIDGEYDTVTCIDVMIHYPQEKMRQMVQGLASHAKNRLIISFAPDTWYYQGLKKIGELFPGPSKTTRAYLHAEDAVAAALRDSGFKITRTEMTGTSFYFSRLLEATIVVITGASSGLAATKALAKGNYFIAAVRDPEKMDEVAKQEGIPTSRYVAMKLELASLQSVKDFANNLRLQRPINHLICNAAVYRPTEPQPAWTDDGFEMSLGVNHLGHFLLVQLLLPDLKRAKSRCIILGSVTGNANTISFVKPIANLGKLEGLKLMVSSVPFNGAKAYKDAKALNMITTLEMHKRFHDTGVAFTSIYPGCVCDTSLFREKRPWFRAAWPQLMKLIGAYVTNEEAGERLAQAVTDPRCSKSGVYWGWNGVNENDFSGMVSDELTGKSMEAVKDLLAMAAGLAAASLGGGGAQAFTRSEIDSLTYEQIKGTGLANTCPTVEGAKASIPIGGL-RMTEFCLEPTSFETITDEK-------AKVTTRQTYTLTGIEGKLEGGKLTFTEQDGIDYAATTVQRPGGERVPFLFTVKNLVAQAKAGAIEAGFEMGGKFKVPSYRTGLFLDPKGRGMVTGYDQAVALPALQAGDDKMFAENNKKFDVLEGKIELKVTSVNSELGEIGGVFVQQQPSDTDMGGKKPVTIQLKGSWFATVQ
>DIN-Kareniaceae-Karlodinium-micrum
-------------------------------------------------------------------------------------------------------------------------------------------------------------------------XSALPPDVFVGSLL----EASGDVLEGLLESLQRLPEAEADS-RTALGCHTFAALNHASLSDAIGVWVPPGINLTKPLHIVILATSAGD--FPASHPNLVVSLGNNASLRMLQQYAGKGS---YFVNGLSRFEIGRGASFKHYYLQEQSDKAFHIDSVIVDVDREAVYENSLLQTGGINARVNLQVNLNDDFASASLKGLTIANERQVIDAHTAMFHGAGNCTSKQEHRNAVGDRAKAVFRGTIMVPEGSDNTVANQLARTLLLTDDARADVSPCLLIDTDEVECSHGATISDMDDEMVLYLQARGLSPIEARTLLLKGWADSALGDVP--ALLTRKHVEEKALAMS-IPLSGDLRGKDLSSIVPLGFDPFGYSKILFYREVELKHGRVAMLAALGFLIAEQLFGGNIDVSLAFQQTESYWAIAVLLLAIPEVFTFKWEMEDRVSGDLGFPNLPKDPKGFKEMQTKEINNGRLAMIAFAGMVYQEALGGRNDDKAEVKQYFNNEGFDRWSRIYSEDGEVNAVQMDIREGHAETVSKVLRWIDADDTQNTICDAGCGVGSLSLPLAERGAIVSGSDISAAMVKESTERATKAGLGTTFITSDLESIEGEYDTVTCIDVMIHYPQEKMVDMVQGLASHAKRSLIISFAPDTWYYRILKKIGELAPGPSKTTRAYLHSDEAVQEAVKKAGFRITRTEMTGSKFYFS------IVVITGASAGLSATKALVKDDYFIAAVRDPAKMDAAAKENGISKSNYVAMKLDLASLQSVKDFVTNLRLLRPINHLICNAATYRPKSSLPSWTDDGFEMQLGVNHLGHFLLVQLLLPDLKRAKARCVILGSVTGNSNTLSFVKPVAELGQLEGLKLMAASPKYNGAKAYKDAKALNMITTLEMHRRFHDSGVTFTSLYPGCVCDTELFRQKRAWFKEAWPRLMKFIGAYVSNDEAGERLAQTITDPRCSKSGVYWGWNGINENEFSGMVSDEETGRSMEAVKDLLAMAAGLAAATLGGGGAKAFTRTELNSLTYQQIKGTGLANTCPKVESPGGSIAVGGL-RMSNFCLEPTSFEVISEEK-------GKVTTRQTYTLTGIEGKLEGGKLTFTEQDGIDYAATTVQRPGGERVPFLFTVKNLVAQAKGGALEPGFEWGGKFVVPSYRTGLFLDPKGRGITTGYDQAVALPALQAGDEALYAENNKKFDVLAGNIEMKVTSVNSELGEIGGVFVQQQPSDTDLGGKTPITLQLKGSWFATVE
>DIN-Kareniaceae-Karlodinium-sp-RCC3446
LVVVANDALNALK-----ALQPARSHSLR---------RERSRAHYSQFMQA---------AQVEKDIWLANAARVSS---IAPLFAPLRESALQQLETLHFPNKREEPWRQFDLSKLKAAHIVAPT-PTHYDTLSALLGDYSD---DASSGM-RLVVVDGMYNATLSDLSALPPDVFVGSLL----EASGDVLEGLLESLQRLPEAEADS-RTALGCHTFAALNHASLSDAIGVWVPPGINLTKPLHIVILATSAGD--FPASHPNLVVSLGNNASLRMLQQYAGKGS---YFVNGLSRFEIGRGASFKHYYLQEQSDKAFHIDSVIVDVDREAVYENSLLQTGGINARVNLQVNLNDDFASASLKGLTIANERQVIDAHTAMFHGAGNCTSKQEHRNAVGDRAKAVFRGTIMVPEGSDNTVANQLARTLLLTDDARADVSPCLLIDTDEVECSHGATISDMDDEMVLYLQARGLSPIEARTLLLKGWADSALGDVP--ALLTRKHVEEKALAMS-IPLSGDLRGKDLSSIIPLGFDPLGFTKIRFYREVELKHGRLAMLAFLGFLTHEQM-NPKVSLSAMPSDPGEAWQKILLFCAVCEIFTFNWSMSDYEPGNLGFPSFPKSSREYMEMKTRELNNGRLAMFAIIGLIGQELAGQKIDDKAEVKQYFNNEGFDRWSRIYSEDGEVNAVQMDIREGHAETVSKVLRWIDADDTQNTICDAGCGVGSLSLPLAERGAIVSGSDISAAMVKESTERATKAGLGTTFITSDLESIEGEYDTVTCIDVMIHYPQEKMVDMVQGLASHAKRSLIISFAPDTWYYRILKKIGELAPGPSKTTRAYLHSDEAVQEAVKKAGFRITRTEMTGSKFYFSRLIEGTIVVITGASAGLSATKALVKDDYFIAAVRDPAKMDAAAKENGISKSNYVAMKLDLASLQSVKDFVTNLRLLRPINHLICNAATYRPKSSLPSWTDDGFEMQLGVNHLGHFLLVQLLLPDLKRAKARCVILGSVTGNSNTLSFVKPVAELGQLEGLKLMAASPKYNGAKAYKDAKALNMITTLEMHRRFHDSGVTFTSLYPGCVCDTELFRQKRAWFKEAWPRLMKFIGAYVSNDEAGERLAQTITDPRCSKSGVYWGWNGINENEFSGMVSDEETGRSMEAVKDLLAMAGGLAAATLGGGSAKAFTRTELNSLTYQQIKGTGLANTCPKVESPGGSIAVGGL-RMSNFCLEPTSFEVISEEK-------GKVTTRQTYTLTGIEGKLEGGKLTFTEQDGIDYAATTVQRPGGERVPFLFTVKNLVAQAKAGALEPGFEWGGKFVVPSYRTGLFLDPKGRGITTGYDQAVALPALQAGDEALYAENNKKFDVLAGNIEMKVTSVNSELGEIGGVFVQQQPSDTDLGGKTPITLQLKGSWFATVE
>DIN-Kareniaceae-Ross-Sea-Dinoflagellate
---------ALVSASYIHGGGPAQ-----PRARSSP----RSAVS-CRLISD-AAAASDAV--PIRERWLNNALDIAAAPSESGAIAAVRETALGPARAAQLPGRKDEAWRQTDFSALLATHMIAA--------VETPSAALLEEYVGEAPGM-RMVVVNGVFSAELSDLSALPEGVHAGSLA----SFESGAQSAALPLLQALPEDGQDK-RTALGCYTWAAINQASLGDIACVRIAENVTVKEPLQVIFLSTGPTDG-AALSHPNLLIMLEHGARAEIMQQYVGEGA---YFANALSRVHLGDESHLTHSYVQEQSMPSVHLDSVMVALQRHARYEVHAVQMGGRLARLNMDVKMEQPFASCSVNGIALATERQVSDMHSAITHVSRDCLSYQEQRNAISDRGYGVWRGAVRVPRGSDNSTANQLCRSLLLSDKARVHVTPTLEIATDEVVCTHGATVADLDDEMIFYLQSRGLDRSSARQLMLQGWAREVMNNVP--SEGAQRRAVAKAAVLSPENNRADGERRKMGSI-PLGFDPLGFCTIRFYREVELKHGRVAMLASLGFLVGESLWGGEVDVSYAFQETQPFWPAVVFIIAVPEVFTFEWAIADHEAGDFQFPGLPEGAAELLEMQNKELNNGRLAMIAAAGMIGQELAGNKLDDKAEVEEYFNNVGFERWNKIYSEDGEVNKVQLDIRTGHGITVEKVLGWVDQDGKAGTFCDAGCGVGSLAIPLATRGATVIASDISEAMQTEAAQRAAAAGVATTFSTSDLENLSGKYDTVTCIDVMIHYPPEKMAEMVKHLGSVADKRLIISFAPDTWYYRGLKAFGGLFPGPSKTTRAYLHPEESVVNALLASGFKLERTEMTGTNFYFSRLLEAVVVVITGASSGLSATIALLAAAYFVAAVRDPERMENVAKENGISRNDYVALKLELASLQSVKDFVANLKLARPISHLICNAAVYLPTDPEPSWTDDGYEMSLGVNHLGHFLLVQLLMPELKRARARCCVVGSVTGNSNTISLVKPVAELGQLEGLRAMAASPGFDGAKAYKDAKAMNMMTVLEMHKRFHVEGITFNSMYPGCIADTNLFREKRSWFRFFFPNLMKAIGSYVTEKEAGERLAQVIYDPQCTKSGVYWSWNGIFENQFSGMIVDEARGKSMEAVKDASAQVVGLAAALLGSA-AQAFTRSEIASLTYEQVKGTGLANTCPTVEGGKTSIKLNG-NKIDEFCLEPTTFQVLEDTKAGTEAVNTKVTTRQTYVLTGIEGDLKDGKLTFIEKDGIDYAPTTVQLPGGERVPFLFTVKNLVAKADPSSIEPGLKLAGNFKVPSYRTGLFLDPKGRGTTTGYDQAIALPALQAGDESLFNENNKKFDVLGGSIELKVTDVNEELGEIGGVFVHKQPSDTDLGSKAPKELLLKGNWFATVQ
>DIN-Kareniaceae-Takayama-helix
LLVGGAQAYAPIQTAKLDTGRPAQKESWRAALSVSALL--RRRQKRSRLVAQVPVVMVQSVVGTDVDPWFDSALAVRPDTQ-NSMIDELRDAACATLATAKRPSRKDEAWRRMDLTFLDS----VPTAARDAD-VAEPLARVASE---ASEGM-RLVLRDGEVDAALSDLSALPAGVQVGGLE----SLDDDIAATAVEALRELPETNSDP-RTELGANIFAALNQASMADVACVHVPAGVKLERPLSVYVISSSTDGG-LALSHPNVWVKLGEGASMTLEQHQTGNGL---YFVNALTRIDIGAGAALTHVYLQEQSPEAVHVENVMVDLKAEANYKAQVIQSGSHVGRINLGVGLHGTGAKAEVQGLALGGEDQLLDTHSQIHHACAGCESRQEQRQAASDKARIVFKGGILVPKGSDQTTAKQLCRTLLLSDHARVDACPTLDIRTDDVQCSHGATISELDDEMIFYLQSRGIGREEARMQILIGWVRQFMNEVG--ESSIKERIAAKAADLASEDADRAKNAKAYSSIIPLGFDPAGFAAVRFYREVELKHGRVAMLAALGFLVGENLWGGNIDVSYAFQASQQFWPAVVFAVSIPEIFTFVWAISDHYPGDLGFPGLPGTEAELKEMQTKEINNGRLAMIGAAGMIAQELAGQKLDDKAEVKEYFNNDGFDRWNRIYSEDGEVNAVQLDIREGHAVTVDKVLGWIDEDGKAGKFCDAGEG---FTVQIVGQSR-------------------------------------------------AHYDR----------------------YPASW----------------ASDGA--------------------------------------LVVITGASSGLWCTKALAARGYYIAAVRDTAKMEQKAKEIGIPKGTFCAMKLELASLQSVRDFVDNLKLGRPPNSVICNAAVYRPKDPVPAWTDDGFEMSLGVNHLGHFLLAQLLLPELKKVDAQLCIVGSVTGNSNTISFVKPVAELGELQGLKAMPASQKFNGAKAYKDSKALNMMTVLELHRRYHEEGIVFNSLYPGCIADTALFREKRRWFRSLFPKAMRAIGAYVTEAEAGERLAQVIHDPVCNKSGVYWSWNGVFENEFAEMVRDEEKGRSMDAVSQLVAKAVAAAAALLAVGSASAFTRSEIASLTYDQIKGTGLANTCPHVEASEGSIKV-GDLKIEELCLEPSSFQVLEETKNGTEAVNTKVTTRQTYVLTGIEGDLEEGKIVFKEKDGIDYAATTVQMPGGERVPFLYTVKNLEAKSDTKEIKNGLNLSGNFTVPSYRTGLFLDPKGRGTTTGYDQAVALPALQAGDESMFKENNKTFDVGKGSIDMKVTEVNSELGEFGGVFVHKQPGDTDLGSKTPKELLLKGNFFGTVQ
>DIN-Peridiniales-Brandtodinium-nutriculum
------------------------------------------------------------------------------------------------------------------------------------------------------------------------------------------------------------------------------------------------------VQVVFISTGGVPAC---TSPRVVIDAGRGRRLRVVESHLSADGDDASLSNGVCRVVLAEGAKVEHEVLQQKAAGARMVESVTAEVGPRAEYQLRLVQSGAKSARVNAAVALLGEGSSCKVTGTMLADSDQQLDFHSLIHHSVPGCKSEQQQKNVVAGSAECIFKGSIRVDKEAQQTDSAQMCRTLLLNKKAKVKAMPSLQIQADDVTCSHGAAVTELDEDEVFYMRSRGLDPGQAKRLLLVAFPQDLLGDMGASAPKAHRRV------------------------PPFGFDPMAITDVYWCREAELKHARVAMLATIGWIATDLRFPGEKFQVSTLQMVNGTFRVALGLIGVIELYGAFFLNPARDAGDFFVKNFPKDEAKADEMRLKELENGRLAMIAFGGIATQAQVGATWDDTSVVREYFNTEGFKRWNKIYGETEDVNPVQKDIRVGHAQTVEKILAWLDGSQIRGTVCDAGCGTGNLSIPLASRGAKVNGSDISSAMVTEAERRAKEVKEDPKFMTSDLEALDGEFDCVCCVDVLIHYPPERLPAMVGRLASLSKDRLILSFAPKTWYYTLLKRFGELFPGPAKTTRAYLHSEEVVEDALRQAGFSITRREMTSTNFYFSRLLEARTCIITGASSGLAAAKQLAETGWLIMACRDFQKAENAARTAGMPEGSYQVLHCDLSANNSVRQFVTAFRAGKPLDALVCNAAVYFPNAHKPRWSADGHELSFAANYLGHFLLCNLLLDDLKKSSARCVILGTVTATVNGTGMIPPLANIGDLEGLEKMIDGGAFDGAKAYKDSKVCDIMLMRELHRRFHKSGIAFTSMYPGCIAETKLFREHYPVFQSLFPVFQQFTKAYVSEKEAGRRLVECIAHEDYGESGTYYSWKGMSCDEIGGEAGDDVRCQSKRLVDLVKGRXLNLGLVCLAIGAAKAITKEQFDQLTYQQVKGSGLANRCPTVESQGASIPVKSGQKLRYVCFEPKSFAVEAEVEGGKEFVTTKLMTRQTYSLAYIEGPLTPNPVTFKIEDGLDHAATTVQLPDGERVPFLFTVKGLVAKGEGSAFKPGFTWGGEFDVPSYRTGGFLDPKGRGMYTGYDQAVALPALQAGQEELFKESNKVFDIGRGAIEMEVNKVNAELGEIGGVFVSKQPGDTDMGAKAPKTILMKGIFFGKVM
>DIN-Peridiniales-Peridinium-aciculiferum
-----GHASTGLA-----HWPPAAAAAPRVGAALAATSLRRR-DRRSHTRSARTQAAAQATASALVEEWVESQVRKAS---GGRLDAALSERGLVTLRELGAPARNQEPWKYSDLKALF----LAPLSAPSEDILREAVAALLEETE---EGQARLVFVDGTLSPEFSR------KALVGGALALAVTGGSEVKARIAELLGPLPEKDM-FKNDALGCAKLAALNQSLLEDCACVLIDDA---EAAVEVAFITTGSSPSC---ACPRVLVQAGKNRRVRVIETHLSSDPSDVSLSNGVCRIIAAEGAGVEHDLLQQKADGSRFVESLTAEVAAGASYQLRLLQTGARAGRVNAAVALQGEGASCKVLGTLLADEEQQLDLHSLIHHSVPGGKSEQLHKNIVAGSAECIFKGSIRVDKAAQQTTSSQLCRTLLLTKKAKVKAMPSLQIQADDVTCSHGAAITELDETEVFYMRSRGLDPGAAKKLLLVAFPQDLLGDLNKVAPKVYQRAVDKLVRMAAQ--------------LPYGFDPMNITMVYWCREAELKHGRVCMLATVGWIATDSRFAGDMFQVSTIDMVAGVMGPLLAGVGVVELYGGWFEEIKRDAGDFFIKQVPKDPEQERLMRLKEIENGRLAMLAFSGICTQAVLKSTWDDKSVVTQYFNTEGFERWQKIYGETDEVNVVQKDIRNGHAMTIEKILGWLDKSQIEGTICDAGCGCGNLSIPLASRGAKVSGSDISSAMVGEAAKRAKDVPAEPVFMASDLETLDGKYDTVCCVDVLIHYPPENLNRMVGHLASLSKDRLVLSFAPKTWYYTLLKKFGELFPGKSKATRAYLHSEEVVEEALRQAGFDVTXQGNDGDELLLLPALRGLTVIITGASSGLAAAKQLALSGWLIMACRDFSKAEMKAKEAGFPEGSYKVMHCDLAANGSVRQFVALFKSGTPLDALVCNAAVYFPNAHKPRWSADGHELSFASNYLGHFLLVNLLLEDLKRSTARCVILGTVTATVNGSGMIPPLANIGQLEGLAKMLDGGEFDGAKAYKDSKVCDVMMMRELHKRFHREGIVFTSMYPGCIAETNLFREHYPVFRGLFPVFQKFTRAYVSEEEAGRRLACCVADDEYKQSGSYYSWQGLTVDEIGGEAGNNERCKSEKLLAGVLASLLGMGVALLAVGAAKAITAEQFSQLTYAQVKGSGLANRCPTVESNGTSIPVKPGARMTNMCFEPKSFAVEAETDSGKEFVTTKLMTRQTYTLAFIDGPLTTNPITFKEEDGMDHQPTTVKLPNAEYVPFLFTVKSLLAKGEGSEFKPGFTWGGEFEVPSYRTGGFLDPKGRGMYSGYDQAVALPALQAGQEELFKESNKVFDIGKGAIEMEVNKVNAELGEIGGVFVSKQPSDTDMGAKAPKTILMKGIFYGKVV
>DIN-Peridiniales-Scrippsiella-hangoei-like-SHHI4
-----GHASTGLA-----QRPPAAAAAPRVGAALAATSVRRR-DRRSHTRSARTQAAAQATASALAEEWVESQVRKAS---GGRLDAALSERGLVTLRELGAPARNQEPWKYSDLKALF----LAPLPAPSEDILREAVAALLEETE---EGQARLVFVDGVLSPEFSR------KALVGGALALAVTGGAEVKARIAELLGPLPEKDM-FKNDALGCAKLAALNQSLLEDCACVLAEDA---EAPVEVAFITTGSSPSC---ACPRVLVQAGKNRRLRVIESHLSSNPSDVSLSNGVCRIIAAEGAAVEHDLLQQKADGSRFVESLTAEVAAGASYQLRLLQTGARAGRVNAAVALQGEGASCNVLGTLLADEEQQLDLHSLIHHSVPGGKSEQLHKNIVAGSAECIFKGSIRVDKAAQQTTSSQLCRTLLLTKKAKVKAMPSLQIQADDVTCSHGAAITELDETEVFYMRSRGLDPGAAKKLLLVAFPQDLLGDLSKVAPKVYQRAIDKLVRMAAQ----------------------------------------------------------------------------------------------------------------------------------------------DDKSVVTQYFNTEGFERWQKIYGETDEVNVVQKDIRNGHAMTIEKILGWLDKSQIEGTICDAGCGCGNLSIPLASRGAKVSGSDISSAMVGEAAKRAKDVPAEPVFMASDLETLDGKYDTVCCVDVLIHYPPENLNRMVGHLASLSKDRLVLSFAPKTWYYTLLKKFGELFPGKSKATRAYLHSEEVVEEALRQAGFDVTXQGDDGDELLLLPALRGLNVIITGASSGLAAAKQLALSGWLIMACRDFSKAEMKAKQAGFPEGSYKVMHCDLAANGSVRQFVNLFKSGQPLDALVCNAAVYFPNAHKPRWSADGHELSFASNYLGHFLLVNLLLDDLKRSTARCVILGTVTATVNDAGKILPLADLGKLEGLTHMLDGGEFDGAKAYKDSKVCDVMMMRELHKRFHKEGIVFTSMYPGCIAETNLFREHYPVFRGLFPVFQKFTRAYVTEDEAGRRLACCVADDEYKQSGTYYAWQG------------------------IAASLLGAGAALLALGAARAITAEQFSQLTYAQVKGSGLANRCPTVESNGSSIKVNNGARMTNMCFEPKSFAVEAETDGGKEFVTTKLMTRQTYTLAFIDGPLTTNPITFHEEDGMDHQPTTVKLPNAEYVPFLFTVKSLLATGNGSEFKPGFTWGGEFEVPSYRTGGFLDPKGRGMYSGYDQAVALPALQAGQEELFKESNKVFDIGKGAIEMEVNKVNAELGEIGGVFVSKQPSDTDMGAKAPKTILMKGIFYGKVV
>DIN-Peridiniales-Scrippsiella-hangoei
---------------------------------------------------------------------------------------------------------------------------------------------------------------------------------------------------------------------------------------------------------------------------------------------------------------------------------------------------------------------------------------------------------------------------------------------------------------------------------------------------------------------------------------------------------------MVYWCREAELKHGRVCMLATVGWIATDSRFAGDMFQVSTIEMVAGVMAPFLAAVGVVELYGGWFEEIKRDAGDFFIKQVPKDPEQERLMRLKEIENGRLAMLAFSGICTQAVLKSTWDDKSVVTQYFNTEGFERWQKIYGETDEVNVVQKDIRNGHAMTIEKILGWLDKSQIEGTICDAGCGCGNLSIPLASRGAKVSGSDISSAMVGEAAKRAKDVPAEPVFMASDLETLDGKYDTVCCVDVLIHYPPENLNRMVGHLASLSKDRLVLSFAPKTWYYTLLKKFGELFPGKSKATRAYLHSEEVVEEALRQAGFDVTXQGDDGDELLLLPALRGLTAIITGASSGLATTLELARSGWCIMACRDYSKAAKAALDANLPEGSYIILHCDLAANNSVRDFVTLFRQKRPLDALVCNAALYFPNAHKPRFSADGYELSFAANYLGHFLLCNLLLDDLQKSSARCIILGTVTASINDKGMIPPMADIGRLQGLAQMVDAGKFNGAKAYKDSKVCDVMLMRELHKRFHQSGIVFSSLYPGCIAESGLFREHYPVFRTLFPVLQKVTKAYVSEEEAGRRLAKVVGDPAYATSGSYYTWGGLSVDEIGGDPGDNXALQQREADRGVLASLLGMGVALLAVGAAKAITAEQFSQLTYAQVKGSGLANRCPTVESNGTSIPVKPGARMTNMCFEPKSFAVEAETDGGKEFVTTKLMTRQTYTLAFIDGPLTTNPITFKEEDGMDHQPTTVKLPNAEYVPFLFTVKSLLAKGEGSEFKPGFTWGGEFEVPSYRTGGFLDPKGRGMYSGYDQAVALPALQAGQEELFKESNKVFDIGKGAIEMEVNKVNAELGEIGGVFVSKQPSDTDMGAKAPKTILMKGIFYGKVV
>DIN-Prorocentrales-Pelagodinium-beii
-------------------------------------------------------------------------------------IDALS-----------AP-----------------------------------------------------------------------------GIENM--------SARVTTLLEKLPEMDM-FQKDTLGCAKLAALNQAAFQDVACIFLRKEETVEETVEVAFFSSGACSS-----SPRLLVDVGENRKVKVIETHVSLDESDASLSNGICRVVAAEGSHVEHELLQQKAADARWVESVTAEVAAGASYKLRAVQSGGRAARLNAAIALEGESSSCEMTGCMMADQKQQLDVHSLIHHSVPSCRSAQQQKNMVGGSAECIFKGSIKVDAEAQQTESSQIMRSLLLSKKAQIKAMPSLQIQADDVSCSHGAALTQLDPDQVFYMASRGLDGKDARRLMLAGFP------------------------------------------PPFGFDPLNITDVYWLREAELKHGRICMLATVGWIATDLRFPGEKFQVSTFDMVNGYMEVLAGMILTAEVYGWLWMGIDREAGDFYVKKFPSDLQKADEMRLKELENGRLAMLAFSGIITQAYLGGTWDDKKVVKDYFNNEGFERWQKIYGEKDDVNAVQKDIRVGHAETVDKILTWLDPATIAGTVCDAGCGTGNLSIPLAQRGAVVKASDISAAMVGEAEERAKAAPADPNFFVSDLEAVEGQFDTVCCVDVLIHYPPENMGNMVQHLAGLSNNRVVLSFAPKTWYYVLLKRIGELFPGKSKTTRAYLHEEELVEAAFNKAGFEVVRKEMTATNFYFSRLFEAKLVVITGTSSGLATTKALLRTDYHIGGVRNMEKMKVVAEEEGISMDHFTPMHVDLASFASVHKFVEELENDRPIDRLACNAAVYQPTLDYPKWSEDGHEQQHQINYFSHFLLTSKIMPMMEGSDARICMLGSVTGNDNTVGGVYPIADLKELEGLELMMDGYNFNGAKAYKDTKLACMMTCNMLHERFHRSGIAFSSVYPGCIAETPLFREKRPWFRKLFPVFMKITGGYVGEEEAGQRLFQVLHDPRCTKSGVYWGWNGIFENDQSDKVLNKDLMMTTEITGAVIASLLSFGAAMVAFGAAHAITAEQFSQLTYQQVKGSGLANRCPTVESSGTEIPVTNGQKLVNVCFEPKSFAAEFETSKGKEFVTTKLMTRQTYTLAFIEGTLDANPITFKEQDGMDFAATTVCLPDGSYQPFLFTVKELVAKGEGSSFKPGFTWGGEFNVPSYRTGGFLDPKARGMYLGYDQAVALPAMQAGQDELFRETNKVFDLGKGAIEMEVNKVNAELGEIGGVFVSKQPSDTDMGAKPPRTMLMKGIFYGKVV
>DIN-Prorocentrales-Prorocentrum-minimum-CCMP1329
-------------------------------------------------------------------------------------------------------------------------------LALPQDVQRAVVAELLEEED---EALLRLVFLDGKLSAEHSSQEHTCADVFMGGSEALVLQHAD-LRARVAELLRALPEVDTFVTRDALGCAKMAALNQALFEDCAWLHCPGT---DMPVEVVFITSGSSHGC---CSPRVVIDAGTNRRLLVVESHLSLDSADASLSNAVCRVVVGEGAEVKHVLLQQKAETARLVESITAEVFARGSYSLCMLQTGARSARVNVAVALLGESATCELNGVMVADQAQQLDLHSLIHHSVPSCSSSQKQKNIVADGAECIFKGAIRVDKEAQRTTSDQICRSLLVTKKAKVKAMPCLQIRADDVACSHGAAVAKLDESEVFYLMSRGLDRRAAQKLLLVAFPQDLVGGLVKVAPRAFQRMLDKLGTIASSANA----EKXW---PPFGFDPLGVTDVYWVREAELKHGRVCMLATLGWMATDLRFPGDMYQVSTIELVEGQMQPFLGAIFIAELYSLYWGGIDRSAGDYFFKGFPKDVEGEKSMKLKELENGRLAMLAFGGIXNRAFLGDTCNDKKVVKDYFNNEGFQRWQKIYGETDDVNPVQKDIRVGHAQTVDKILNWLDPSTIVGTVCDAGCGTGNLSIPLASRGALVTGSDISSAMVGEAEKRAKEQKPDPKFFASDLEALDGEFDTVCCVDVLIHYPPERLDSMVGGLAKLGKERVILSFAPKTWYYTLLKRIGELFPGPAKTTRAYLHEEEVVEAAFRKAGYEVTRKELTATNFYFSRLFEAKLVVITGTSSGLATTKALLRTEYHVGAVRNLDKMRVVAEEEGFNMEHFTPMHLELASFASVHKFVEELEQDRPIDRLACNAAVYQPTLNYPKWTEDGHEQQHQINYFSHFLLTSKIMPMMQGSDARICMLGSVTGNDNTVGGVYPIADLKELDGLELMMDGYNFNGAKAYKDTKLACMMTCNMLHERFHRSGIAFSSVYPGCIAETPLFREKRPWFRQLFPIFMKVTGGFVGEEEAGQRLFQVLHDPRCRKSGVYWGWNGIFENDQSDKVLNKDLMMTTEITGAAMMPLLGAGAALLVMSAAKAITAEQFSQLTYSQVRGSGLANRCPTVDQVGTEVRVEKGSRMKNFCLEPKSFAVEAETDKGKEFVTTKLTTRQTYTIAFVEGSLSPNPITFKEEDGMDFQATTVKLPDGEYVPFLFSCKSLVAKGEGSSFKPGYTWGGEFMVPSYRTGGFLDPKGRGMYLGYDQAVALPALQAGQEELFKETNKVFDVGKGAIEMEVNKVNQELGEIGGVFVSKQPSDTDMGAKAPKTILLKGVFYGKVA
>DIN-Prorocentrales-Prorocentrum-minimum-CCMP2233
---------------------------------------ERS---------------------------------------RQKFDPDLSERGVSCLMEAASPTRRQEAWRYTDVQALLYSEPSEPTLALPQDVQRAVVAELLEEED---EALLRLVFLDGKLSAEHSSQEHTCADVFMGGSEALVLQHAD-LRARVAELLRALPEVDTFVTRDALGCAKMAALNQALFEDCAWLHCPGT---DMPVEVVFITSGSSHGC---CSPRVVIDAGTNRRLLVVESHLSLDSADASLSNAVCRVVVGEGAEVKHVLLQQKAETARLVESITAEVFARGSYSLCMLQTGARSARVNVAVALLGESATCELNGVMVADQAQQLDLHSLIHHSVPSCSSSQKQKNIVADGAECIFKGAIRVDKEAQRTTSDQICRSLLVTKKAKVKAMPCLQIRADDVACSHGAAVAKLDESEVFYLMSRGLDRRAAQKLLLVAFPQDLVGGLVKVAPRAFQRMLDKLGTIASSANA----EKXW---PPFGFDPLGVTDVYWVREAELKHGRVCMLATLGWMATDLRFPGDMYQVSTIELVEGQMQPFLGAIFIAELYSLYWGGIDRSAGDYFLKNFPKDVEGEKNMKLKELENGRLAMLAFGGIXNRAFLGDTCNDKKVVKDYFNNEGFQRWQKIYGETDDVNPVQKDIRVGHAQTVDKILNWLDPSTIVGTVCDAGCGTGNLSIPLASRGALVTGSDISSAMVGEAEKRAKEQKPDPKFFASDLEALDGEFDTVCCVDVLIHYPPERLDSMVGGLAKLGKERVILSFAPKTWYYTLLKRIGELFPGPAKTTRAYLHEEEVVEAAFRKAGYEVTRKELTATNFYFSRLFEAKLVVITGTSSGLATTKALLRTEYHVGAVRNLDKMRVVAEEEGFNMEHFTPMHLELASFASVHKFVEELEQDRPIDRLACNAAVYQPTLNYPKWTEDGHEQQHQINYFSHFLLTSKIMPMMQGSDARICMLGSVTGNDNTVGGVYPIADLKELDGLELMMDGYNFNGAKAYKDTKLACMMTCNMLHERFHRSGIAFSSVYPGCIAETPLFREKRPWFRQLFPIFMKVTGGFVGEEEAGQRLFQVLHDPRCRKSGVYWGWNGLFENDQSDKVLNKDLMMTTEITGAVMMPLLGAGAALLVMSAAKAITAEQFSQLTYSQVRGSGLANRCPTVDQVGTEVRVEKGSRMKNFCLEPKSFAVEAETDKGKEFVTTKLTTRQTYTIAFVEGSLSPNPLTFKEEDGMDFQATTVKLPDGEYVPFLFSCKSLVAKGEGSSFKPGYTWGGEFMVPSYRTGGFLDPKGRGMYLGYDQAVALPALQAGQEELFKETNKVFDVGKGAIEMEVNKVNQELGEIGGVFVSKQPSDTDMGAKAPKTILLKGVFYGKVV
>DIN-Suessiales-Polarella-glacialis-CCMP1383
------------------AVLPSAWQAVRFAVAAASAAKGRAKSRR------RQSTALRAVKQQVAEKWFESQSATTL---ERQFGSALAERGLTALQDAASPARNQEPWRYTDLDALLYD--LQPSSSLPEDKLQSALSALFEDVQ---QSQARLVFVDGRLCSSLSQLQEDT-ATFAGAGEALKTQSPE-TRERVGGFLDQLPELDI-FQNASLGCAKLAALNQAVFEDAACICFGED---LRPVDVVFVSTGTAGAS----SPRLLXDAGRNRQLQVVETHXSLDQSDTSLSNGVCRVRVGEGAKVRHEFLQQKAPEARLVETLTAEVSAGGSYELRVVQSGARSARVNVAIALLGESSSCDLTGAMIADQKQQLDLHSVIHHSVPSCRSGQRQKNMVSGSAECIFKGSIKVDKLAQKTLSSQICRSLLLTKKSKVKVMPSLQIQADDVQCSHGAALTQLDPEQVFYMASRGLDGRDARRLMLIGFPEDVLQGLKETSPTGYKRVMDKLAXMAENAVD----AVELVEVVPFGFDPLGVTDVYLVREAELKHGRIAMLATVGWIATDLRFPGEKFAIASVNCVAGYMTPFLGAIGTFELYSLWWEGAQRDAGDYFLKKFPADPEKNXSMRMKEIENGRLAMFAFSGIVTQAVVGKTWDDTKVVEQYFNGEGFGRWQKIYGDTDDVNPVQKDIRVGHAETVDKILGWLDDATISGTVCDAGCGTGLLSIPLASRGAVVSGSDISAAMVGEAKERASDYLDNPNFSTSDLEKLSGKFDTVCCVDVLIHYPPEKMKDMVKHLAGLSNDRLVLSFAPKTWYYVALKRFGELFPGKSKTTRAYLHEEELVEKALEEAGYKVTRREMTGTKFYFSRLLEAVTVIITGASSGLAAAKELANSGWMIMACRDFTKGEKLAIELGFPEGSYSVMHLDLAANNSVKQFVQTFRANIQLDALVCNAACYFPNAHKPRWSADGHELSFATNYLGHFLLCNLLLEDLKKSSARCIILGTVTASINDKGMIPPLADIGQLQGMQSMIDEGVFNGAKAYKDSKVCDVMLMRELHKRFNASGISFTSLYPGCIADTGLFREHYPVFQFLFPVLQKITNAYVSEGEAGRRLAKCVADPDYSKSGSYFSWGGLREDEIGGDAADNVRCSSEELVGMSLASVLGLGAVLLAFGAARAITAEXFSQLTYAQVRGSGLANRCPTVDSVGDKVEVKAGSKIINMCFEPKSFAVEFETDKGKEFATTRLTTRQTYTLAFIEGKLEPNPVTFSESDGMDFAATTVKLPDGEYQPFLFTVKGLVAKGEGSAFKPGFTWGGEFNVPSYRTGGFLDPKARGMYLGYDQAVALPALQAGQAELFRATNKVFDQGKGAIEMEVNKVXADLGEIGGVFVSKQPSDTDMGAKAPRTVLLKGIFYGKVV
>DIN-Suessiales-Polarella-glacialis-CCMP2088
------------------AVLPSAWQAVRFAVAAASAAKGRAKSRR------RQSTALRAVKQQVAEKWFESQSATTL---ERQFGSALAERGLTALQDAASPARNQEPWRYTDLDALLYD--LQPSSSLPEDKLQSALSALFEDVQ---QSQARLVFVDGRLCSSLSQLQEDT-ATFAGAGEALKTQSPE-TRERVGGFLDQLPELDI-FQNASLGCAKLAALNQAVFEDAACICFGED---LRPVDVVFVSTGTAGAS----SPRLLVDAGRNRQLQVVETHISLDQSDTSLSNGVCRVRVGEGAKVRHEFLQQKAPEARLVETLTAEVSAGGSYELRVVQSGARSARVNVAIALLGESSSCDLTGAMIADQKQQLDLHSVIHHSVPSCRSGQRQKNMVSGSAECIFKGSIKVDKLAQKTLSSQICRSLLLTKKSKVKVMPSLQIQADDVQCSHGAALTQLDPEQVFYMASRGLDGRDARRLMLIGFPEDVLQGLKETSPTGYKRVMDKLAIMAENAVD----AVELVEVVPFGFDPLGVTDVYLVREAELKHGRICMLATVGWIATDLRFPGEKFAIASVNCVAGYMTQMLGAIGTLELFSLWWEGAQRDAGDYFLKKWPKEPEKEKDLRMKEIENGRLAMFAFSGIVTQAVVGKSWDDTKVVEQYFNGEGFGRWQKIYGDTDDVNPVQKDIRVGHAETVDKILGWLDDATISGTVCDAGCGTGLLSIPLASRGAVVSGSDISAAMVGEAKERASDYLDNPNFSTSDLEKLSGKFDTVCCVDVLIHYPPEKMKDMVKHLAGLSNDRLVLSFAPKTWYYVALKRFGELFPGKSKTTRAYLHEEELVEKALEEAGYKVTRREMTGTKFYFSRLLEAVTVIITGASSGLAAAKELANSGWMIMACRDFTKGEKLAIELGFPEGSYSVMHLDLAANNSVKQFVQTFRANIQLDALVCNAACYFPNAHKPRWSADGHELSFATNYLGHFLLCNLLLEDLKKSSARCIILGTVTASINDKGMIPPLADIGQLQGMQSMIDEGVFNGAKAYKDSKVCDVMLMRELHKRFNASGISFTSLYPGCIADTGLFREHYPVFQFLFPVLQKITNAYVSEGEAGRRLAKCVADPDYSKSGSYFSWGGLREDEIGGDAADNVRCSSEELVGMSLASVLGLGAVLLAFGAARAITAEQFSQLTYAQVRGSGLANRCPTVDSVGDKVEVKAGSKIINMCFEPKSFAVEFETDKGKEFATTRLTTRQTYTLAFIEGKLEPNPVTFSESDGMDFAATTVKLPDGEYQPFLFTVKGLVAKGEGSAFKPGFTWGGEFNVPSYRTGGFLDPKARGMYLGYDQAVALPALQAGQAELFRATNKVFDQGKGAIEMEVNKVNADLGEIGGVFVSKQPSDTDMGAKAPRTVLLKGIFYGKVV
>DIN-Suessiales-Symbiodinium-minutum
----------------------------------------------------------------------------------------------------------------------------------------------------------------------------------------------------------------------------------------------------------------------------------------------------------------------------------------------------------------------------------------------------------------------------------------------------------------------------------------------------------------------------------------------------APFGFDPLGVTDVYWVREAELKHGRLCMLATVGWIAVDLRFPGDKFQVASFEMVAGYMLPFLGALGTFELYALYWEKVNRDAGDFFLKQFPKEPEKEKDMRLKELENGRLAMFAFSGIVTQAAIGKTFDDKKVVTEYFNNAGFERWQKIYGEADDVNPVQKDIRIGHAETVDKILKWLDPTTISGSVCDAGCGTGNLSIPLASRGADVHGSDISSAMVGEAEVRAKETPSEPKFSTSDLEAISGKFDTVCCVDVLIHYPPDKMSGMVQHLAGLSKERLILSFAPKTW-----------CPSPN---------------QMEPAGAT--------------------LVVITGTSSGLAATKALLRAGYHIGAVRDLEKMNIVAELEGFDMDRFTPMHLDLASFDSVHNFAKELDKDRPIDRLVCNAAVYQPTLSYPKWTVDGHEQQLQINYLSQFLLTSKVMPMMTESSARVCMIGSVTGNDNTVGGVYPIADLKELDGLELMMDGYNFNGAKMYKDTKLALMMTSNMLHERFHRSGIAFSSIYPGCIAESPLFREKRPWFRKYFPIFMKITGGFVGEEEAGSRLFQVLHDPKCTKSGVYWSWNGIYENDQSDKVHNKDMMLTNEITKALLAPLLSFGAALIVFGAAKAITAEQFSQLTYAQVRGSGLANRCPTVESNGTEVPVKAGSKMINVCFEPKSFAVEIDTDNGKEFATTKLTTRQTYTLAFIEGNLDPNPITFKEQDGMDFAATTVKLPDGEYVPFLFTVKELVAKGEGSSFKPGFTWGGEFSVPSYRTGGFLDPKARGMNLGYDQAVALPAMQAGQEDIFKETNKVFDVGRGAIEMEVNKVNQELGEIGGVFVSKQPSDTDMGAKEPKTVLLKGIFYGKVV
>DIN-Suessiales-Symbiodinium-sp-C15
----------------------------------------------------------------------------------------------------------------------------------------------------------------------------------------------------------------------------------------------------------------------------------------------------------------------------------------------------------------------------------------------LIHHSVPSCRSNQEHKNLVGGSAECIFKGIIKVDAEAQQTESAQIVRSLLLTKKSKVKAMPSLQIQADEVTCSHGAALTQLDPEELFYLASRGLDAANARRLMLSGFPMDLLEGLKELMPKSYARVTQKLTSMAESNAE-----------PPFGFDPLGVTDVYWVREAELKHGRICMLATVGWIAGDLRFPGDKFQVASLEMVAGYMLPFLGAIGTFELYSLWWEQVNRDAGDFFLKQFPKEPEKEKEMRLKELENGRLAMFAFSGIVTQAAIGKTWDDKKVVTEYFNNAGFERWQKIYGETDDVNPVQKDIRVGHAETVDKILKWLDPAMISGSVCDAGCGTGNLSIPLASRGADVHGSDISSAMVGEAEVRAKETPAEPKFSTSDLEAISGKFDTVCCVDVLIHYPPDKMTGMVQHLAGLSKERLILSFAPKTWYYTLLKRIGELFPGKSKTTRAYLHDEADVEAALKAAGYKVTRKDMTSTNFYFSRLFEAQIVVITGTSSGLAATKALLRAGYHVGAVRDLEKMKIVAELEGFDMDRFTPMHLDLASFESVHNFAKDLDKDRPVDRLVCNAAVYQPTLSYPKWTVDGHEQQLQINYLSQFLLTSKVMPMMTDSDARVCMIGSVTGNDNTVGGVYPIADLKELDGLELMMDGYNFNGAKMYKDTKLALMMTSNMLHERFHRSGISFSSIYPGCIAESPLFREKRPWFRKYFPIFMKITGGYVGEEEAGSRLFQVLHDPKCTKSGVYWSWNGIYENDQSDKVHNKDMMLTNEITGALLAPLLSFGAALVIFGAAKAITAEQFSQLTYAQVRGSGLANRCPTVESNGTEVPVKAGSKMINVCFEPKSFAVEIDTDNGKEFATTKLTTRQTYTLAFIEGNLDPNPITFKEQDGMDFAATTVKLPDGEYVPFLFTVKELVAKGEGSSFKPGFTWGGEFSVPSYRTGGFLDPKARGMNLGYDQAVALPAMQAGQEDIFKETNKVFDVGRGAIEMEVNKVNQELGEIGGVFVSKQPSDTDMGAKEPKTVLLKGIFYGKVV
>DIN-Suessiales-Symbiodinium-sp-C1
-------------AMSVQGVVPGQGHASSTSLAAFAATRRRRRATRVMATAT---------ATATAEKWFAEQAERSS-------PSKLAERGLKVLNQLQAPEKNQEPFRYTDLDALLYSV---PVPEKGEFNLAEKLPPLLEETE-----AYRMVFVDGQLHAGFSRLPAED-AALVGGQEALESWSAE-ARSHFSQLMEQLPEVDF-FKRDMLGCGKLAALNQAVFRDVAYVSLPEARNC---LEMVFVSTG----C----APRMLLHVGSGRSLKVIESHLSLDESDAGLCNGLCRVVADEDAQVRHEVLQLKSDSARFVESIMAEVASGALYQLRCVQSGASCARVNVAVALQGEKASCDVKAVMLADEKQQLDLHSLIHHSVPSCRSNQEHKNLVGGSAECIFKGIIKVDAEAQQTESAQIVRSLLLTKKSKVKAMPSLQIQADEVTCSHGAALTQLDPEELFYLASRGLDAANARRLMLSGFPMDLLEGLKELMPKSYARVTQKLTSMAESNAE-----------APFGFDPLGVTDVYWVREAELKHGRICMLATVGWISGDLRFPGDKFQVASFEMVAGYMLPFLGAIGTFELYSLWWEQVNRDAGDFFLKQFPKEPEKEKDMRLKELENGRLAMFAFSGIVTQAAIGKTWDDKKVVTEYFNNAGFERWQKIYGETDDVNPVQKDIRVGHAETVDKILKWLDPAMVSGSVCDAGCGTGNLSIPLASRGADVHGSDISSAMVGEAEVRAKETPAEPKFSTSDLEAINGKFDTVCCVDVLIHYPPDKMSGMVQHLAGLSKERLILSFAPKTWYYTLLKRIGELFPGKSKTTRAYLHDEADVEAALKAAGYKVTRKDMTSTNFYFSRLFEAQIVVITGTSSGLAATKALLRAGYHVGAVRDLEKMKIVAELEGFDMDRFTPMYLDLASFESVHNFAKDLDKDRPVDRLVCNAAVYQPTLSYPKWTVDGHEQQLQINYLSQFLLTSKVMPMMTESDARVCMIGSVTGNDNTVGGVYPIADLKELDGLELMMDGYNFNGAKMYKDTKLALMMTSNMLHERFHRSGISFSSIYPGCIAESPLFREKRPWFRKYFPIFMKITGGYVGEEEAGTRLFQVLHDPKCTKSGVYWSWNGIYENDQSDKVHNKDMMLTNEITGALLAPLLSFGAALVIFGAAKAITAEQFSQLTYAQVRGSGLANRCPTVESNGTEVPVKPGSKMINVCFEPKSFAVEIDTDNGKEFATTKLTTRQTYTLAFIEGNLDPNPITFKEQDGMDFAATTVKLPDGEYVPFLFTVKELVAKGEGSSFKPGFTWGGEFSVPSYRTGGFLDPKARGMNLGYDQAVALPAMQAGQEDIFKETNKVFDVGRGAIEMEVNKVNQELGEIGGVFVSKQPSDTDMGAKX---------------
>DIN-Suessiales-Symbiodinium-sp-CCMP2430
-----------------------------AALAFAAAAARRPKGHR---------------SATEQDQWFSRQAEQRTSP-----SGAFAERGLALLEEVEAPARKQEAFRYTDLEALLYGL---PESQPPEVDLDSTLVPLLEEVD---EA-YRLVFVDGELQSGLCRLPNGE-GAFLGGFEALNGSGEE-TKGRFDSLLQQLPEVDL-FPKDRLGCAKLAALNQAVFKDAACVALHE----DAPMDIVFATTGARAT-----APRVVLDVGPGSKLKVLETHLSLSESDEALSNGLCRVVAGEGAEVHHEVIQQKAGGARWVQSVMAEVAEGASYSLRSVQSGSRAARLNAAVALGGEKSFGELTGVMLADTKQQLDLHSLIHHSVPSCRSKQQHKNLVGGSAECIFKGTIRVDAEAQQTESSQLVRSLLLTKKSKVKAMPSLQIQADDVSCSHGAALTQLDKDELFYLASRGLDGRDARRLMLAGFPTDLLDGLKDFAPKAHQRVLEKLASMAX---------------PPFGFDPLGVTDVYWVREAELKHGRIAMLATVGWIATDLRFPGEKFQVASVEMVAGYMLPFLGAIGIFELFALWWPDINREAGDYWLKQFPKDPAKEKDMRLKELENGRLAMFAFSGIVTQAVIGKTWDDKKVVEEYFNTTGFERWQKIYGETDDVNPVQKDIRVGHAQTVDKILGWLDPTSISGTVCDAGCGTGSLSIPLASRGAMVNGSDISSAMVGEAEVRAKESPAEPKFSTSDLEAISGSYDTVCCVDVLIHYPPDKMSGMVQHLAGLSKERLILSFAPKTWYYKLLKRIGELFPGKSKTTRAYLHDEADVEAALQQAGYQVTRKDMTATNFYFSRLFEAKLVVITGTSSGLHTTKALLQAKYHIGAVRDLEKMKLVAELEGFDMERFTAMELDLASFESVKKFTEKLEKDRPIDRLVCNAAVYQPTLAYPKWTVDGHEQQLQINYLSHFLLTSKIMPMMTDSSARVVMIGSVTGNDNTVGGVYPIADLKELDGLELMMDGYNFNGAKMYKDTKLALMMTSNMLHERFHRSGIAFSSIYPGCIAESPLFREKRPWFRKYFPIFMKITGGFVGEEEAGTRLFQVLHDPKCTKSGVYWSWNGIYENDQSDKVLNKDLVQSNEVTGAVLAPLLSFGAALLIFGAARAITAEQFSQLTYAQVKGSGLANRCPTVESNGTEVPVKGGSRLVNVCFEPKSFAVEFETDKGKEFATTKLTTRQTYTLAFIEGSLDANPITFKEQDGMDFAATTVKLPDGEYVPFLFTVKELVAKGEGSSFKPGFTWGGEFSVPSYRTGGFLDPKGRGMTLGYDQAVALPAMQSGQDELFKETNKVFDLGKGVIEMEVNKVNQELGEIGGVFVSKQPSDTDMGAKAPRTVLLKGIFYGKVV
>DIN-Suessiales-Symbiodinium-sp-CCMP421
------------------PPLPA--HARRAALVFAAAAARRPKGHR---------------SATEQDRWFSRQAEQRTSP-----SGAFAERGLALLEEVEAPARKQEAFRYTDLEALLYGL---PESQPPEVDLDSTLVPLLEEVD---EA-YRLVFVDGELQSGLCRLPNGE-GAFLGGLEALNGSGEE-TKCRFDSLLQQLPEVDL-FPKDRLGCAKLAALNQAVFKDAACVALHE----AAPMDIVFATTGARAT-----APRVVLDVGPGSKLKVLETHLSLSESDEALSNGLCRVVAGEGAEVRHEVIQQKADGARWVQSVMAEVAEGASYSLRSVQSGSRAARLNAAVALAGEKSFGELTGVMLADTKQQLDLHSLIHHSVPSCRSKQQHKNLVGGSAECIFKGTIRVDSEAQQTESSQLVRSLLLTKKSKVKAMPSLQIQADDVSCSHGAALTQLDKDELFYLASRGLDGRDARRLMLAGFPTDLLDGLKDFAPKVHERV------------------------PPFGFDPLGVTDVYWVREAELKHGRVAMLATVGWIATDLRFPGDKFQVASVEMVAGYMLPFFGAIGIFELFALWWPEINREAGDYWLKQFPKEPEKAKDMKLKELENGRLAMFAISGIATQAVIGKPWDDKKVVKEYFNNDGFERWQKIYGETDDVNPVQKDIRVGHAETVNKILKWLDPSTISGSVCDAGCGTGNLSIPLASRGAVVHGSDISSAMVGEAEVRAKEEPPEPKFGTSDLEAIDGEYDTVCCVDVLIHYPPEKMSGMVQHLAKLSKERVVLSFAPKTWYYILLKRIGELFPGKSKTTRAYLHDEADVEAALQAAGYQVTRKEMTATNFYFSRLFEAKLVVITGTSSGLHTTKALLQAKYHIGAVRDLEKMKLVAELEGFDMERFTAMELDLASFESVKKFTEELEKDRPIDRLVCNAAVYQPTLAYPKWTVDGHEQQLQINYLSHFLLTSKVMPMMTDSSARVVMIGSVTGNDNTVGGVYPIADLKDLDGLELMMDGYNFNGAKMYKDTKLALMMTSNMLHERFHRSGIAFSSIYPGCIAESPLFREKRPWFRKYFPIFMKITGGFVGEEEAGTRLFQVLHDVRCTKSGVYWSWNGIFENDQSDKVLNKDLVQTNEVTGAFVAPLLSIGAALVLLGAAKAITAEQFSQLTYAQVKGSGLANRCPTVESNGSEVPVTAGSRLTNVCFEPKSFAVEFETDKGKEFATTKLTTRQTYTLAFIEGSLDANPITFKEQDGMDFAATTVKLPDGEYVPFLFTVKELVAKGEGSSFKPGFTWGGEFSVPSYRTGGFLDPKGRGMTLGYDQAVALPAMQSGQDELFKETNKVFDLGKGVIEMEVNKVNQELGEIGGVFVSKQPSDTDMGAKAPRTVLLKGIFYGKVV
>DIN-Suessiales-Symbiodinium-sp-D1a
-------------------------------------------------------------------------------------------------------------------------------------------------VD---EA-YRLVFVDGELQSGLCRLPNGE-GAFLGGFEALNGSGEE-TKGRFDSLLQQLPEVDL-FPKDRLGCAKLAALNQAVFKDAACVALHE----DAPMDIVFATTGARAT-----APRVVLDVGPGSKLKVLETHLSLSESDEALSNGLCRVVAGEGAEVHHEVIQQKAGGARWVQSVMAEVAEGASYSLRSVQSGSRAARLNAAVALGGEKSFGELTGVMLADTKQQLDLHSLIHHSVPSCRSKQQHKNLVGGSAECIFKGTIRVDAEAQQTESSQLVRSLLLTKKSKVKAMPSLQIQADDVSCSHGAALTQLDKDELFYLASRGLDGRDARRLMLAGFPTDLLDGLKDFAPKAHQRVLEKLASMAESSD------------APFGFDPLGVTDVYWVREAELKHGRLCMLATVGWIAVDLRFPGDKFQVASFEMVAGYMLPFLGALGTFELYALYWEKVNRDAGDFFLKQFPKEPEKEKDMRLKELENGRLAMFAFSGIVTQAAIGKTFDDKKVVTEYFNNAGFERWQKIYGEADDVNPVQKDIRIGHAETVDKILKWLDPTTISGSVCDAGCGTGNLSIPLASRGADVHGSDISSAMVGEAEVRAKETPSEPKFSTSDLEAISGKFDTVCCVDVLIHYPPDKMSGMVQHLAGLSKERLILSFAPKTWYYTLLKRVGELFPGKSKTTRAYLHNEADVEAALKAAGYQVTRKDMTATNFYFSRLFEAQLVVITGTSSGLHTTKALLQAKYHIGAVRDLEKMKLVAELEGFDMERFTAMELDLASFESVKKFTEKLEKDRPIDRLVCNAAVYQPTLAYPKWTVDGHEQQLQINYLSHFLLTSKIMPMMTDSSARVVMIGSVTGNDNTVGGVYPIADLKELDGLELMMDGYNFNGAKMYKDTKLALMMTSNMLHERFHRSGIAFSSIYPGCIAESPLFREKRPWFRKYFPIFMKITGGFVGEEEAGTRLFQVLHDPKCTKSGVYWSWNGIYENDQSDKVLNKDLVQSNEVTGAFVAPLLSIGAALVLLGAAKAITAEQFSQLTYAQVKGSGLANRCPTVESNGSEVPVAAGSRLVNVCFEPKSFAVEFETDKGKEFATTKLTTRQTYTLAFIEGSLDANPITFKEQDGMDFAATTVKLPDGEYVPFLFTVKELVAKGEGSSFKPGFTWGGEFSVPSYRTGGFLDPKGRGMTLGYDQAVALPAMQSGQDELFKETNKVFDLGKGVIEMEVNKVNQELGEIGGVFVSKQPSDTDMGAKAPRTVLLKGIFYGKVV
>DIN-Suessiales-Symbiodinium-sp-Mp
------------------ESVPSVPQASKVALFLAAGACRRGR------------------KSEAQEAWFAHQAEQRTTSA----GGELSERGLALLEDVEAPARKQEAFRYTDLDALLYGL---PDPGTSEAASDDVLLPLLEDNE---ES-FRLVFVDGVLQPGLCRLAPNE-VAFLGGLEALQGSSAE-TQDRFQGLLKELPEVDL-FPKDRLGCAKLAALNQAIFKDAACVAIPEA---DTPLEIVFATTGACST-----APRIVLDVCKGRKVKVLETHLSLSESDEALSNGLCRVVAAEGAQVHHEVLQQKAPTSRWVQSVTAQVADGASYHLRSVQTGCRAARLNAALGLGGAKASCELTGVMMADDKQQLDLHSLVHHSVPSCRSKQQHKNLVGGSAECIFKGTIKVDAEAQQTESSQIVRSLLLTPKSKVKAMPSLQIQADDVSCSHGAALTQLDQNELFYLASRGLNGQDARRLLLNGFPTDLLDGLKDLAPKAHARVMDKIAAMAEKNED---RQSGWVQGPPFGFDPLGVTDVYWVREAELKHARVCMLATVGWIATDLRFPGEKFQVASVEMVAGYMLPFLGAVGTFELFSLWWPEINRDAGDFWLKQFPKEPEKEKDMRLKELENGRLAMFAFSAIVTQAVIGKPWDDKKVVKEYFNNAGFERWQKIYGETDDVNPVQKDIRVGHAQTVDKILTWLEPSTISGTVCDAGCGTGSLSIPLASRGAVVNGSDISSAMVGEAETRAKASSAEPKFSTSDLEAINGKYDTVCCVDVLIHYPPDKMAGMVQHLAGLSQERLILSFAPKTWYYKLLKRIGELFPGKSKTTRAYLHDEADVEAALKEAGYQVTRKDMTATNFYFSRLFEAKLVVITGTSSGLAATKALLRAKYHVGAVRDLEKMKIVAELEGFDMDRFTPMQLDLASFESVKAFAAELERDRPIDRLVCNAAVYQPTLDYPKWTVDGHEQQLQINYLSHFLLTSEVMPMMTDSSPRVVMIGSVTGNDNTVGGVYPIADLKDLDGLELMMDGYNFNGAKMYKDTKLALMMTSNMLHERFHRSGIAFSSIYPGCIAESPLFREKRPWFRKYFPIFMKITGGFVGEEEAGSRLFQVLHDPKCSKSGVYWSWNGIFENDQSDKVLNKDLMLSNDVTGALIAPLLSVGAALVLLGAAKAITAEQFSQLTYAQVKGSGLANRCPTVESNGTEVPVPAGSRLINACFEPKSFAVEFETDKGKEFATTKLTTRQTYTIAFIEGSLEPNPITFKEQDGMDFAATTVKLPDGEYVPFLFTVKELVAKGEGSSFKPGFTWGGEFSVPSYRTGGFLDPKGRGMYLGYDQAVALPAMQSGQEELFKETNKVFDLGKGVIEMEVNKVNQELGEIGGVFVSKQPSDTDMGAKAPRTILLKGIFYGKVV
>Ectocarpus-siliculosus
GGSESRRVSTLLAAAGLLSLAPTAD----AGGSGAAQGRRRSEARSAQAGRQLSATGVATEPRRDPRMWFDAIREGAV---RPDSLVELSKAGEAELAELALPTRKQEPYRYTDLESLYRTDFAAPT-TTAAETAAAIKPHLLE----ASQGQ-QMVFVNGVFSDELSDVSALGGAGHIGAIEGA--------LDQAKEMLSYLPEKDADF-RTTQGSLAFASLNQACFADAGVIMVADGVTVEKPIQVIFFSEGEEGPT--VSHPRLVVKAGADSHVTLTQSYLSRGG---CLANGFTRVLVGDRATVTHDYAEEMSASDRLVDTVSVDQTTNSTYSVNQVLSGAFDARANFQIDLLETGSHCNIFTAALTTNNQRQDVHSTIRHKAEGTTCLQEQRNVVSDTADCVFKGRIVIDQVAQKTDANQLCRTLLVSDKARVTVMPSMEIIANDVKCTHGATICDLEDEELFYLMSRGISKIQMGFHI-----------------------------------------------APFKWDPVGLSSIKKWREAEIKHGRVAMLASVGVLVAENFLGPDYIGAIHFEEIPQFWALTLLAIAWLEYRGFAGGMLDYVPGDLGFPGLPEDEHELNVMKTKELNHGRLAMIGITGMIVQELV---IDDKEEVTEYFNNNGFERWNKIYSESDEVNDVQRDIRTGHGQTIDKVLRWVEEDGSAKVFCDAGCGVGSLSIPLARLGAKVASSDISAAMTGEAEERAKAEGRDISFTTSDLENLTGSYDTVLCIDVMIHYPTEKMSDMVSKLCSMSKNRVILSFAPDTWYYSLLKKIGELFPGPSKTTRAYLHTEEAVRKALAAEGFAIKRTEMTSTNFYYSRMLEAVTCIITGASSGIEGAKFLAASGWHILAVRSFAKAEAGAKDLGMDPSTYTVMNLDLASLNSVRNFVAEIKAVKP-DALVCNAAVWHPKDKKPRRTADGFEEAIGVNHLGHFLLVNLLMDELKQS--RVVFIGTETHNPGSIGKIPPQAHLGDLDGLA-MIDGVKYEPTKAYKDSKVCNVLMMREMNKRYSSGGMVVSALFPGCIAESPLFREKRGWFRAGFPVFQKVTRQLVSVEEAGRRMADVVSSDKLSSSGTYWRWNGARENVVSDEAMDEARCESSDLVGILSAFKKAATGALIFAGASEAITRDTLDALSYTQVKGTGLANRCPDVV-GEDTISVSGGAKIVDMCIEPKNFQVLSK-RGGPAMIDTKLMTRETYTLYGIEGDFKDGKLTFTEKDGIDYAATTIQ-SNYERIPFLFTVKDLVAKASGNQVKPGFQMGGGFRTPSYRTGLFLDPKGRGGSTGYDMAVALPGLQSGDAEMFKENNKVFDVTDGNIEFEVNTVDKEAGEIGGVFVSKQKGDTDMGSKVPKDILVKGIFYARIQ
>Fistulifera-solaris
-------------------------MILRLAVS-------------HTPASS---ENAKEQSDEQCDQWFAALLSGADSPC----LGVLAEQARAKLETPVIPRRNAETWRHFDVPGMVQQEYGSAQ------SREDFQQQMEQ------AGVARLVYVNGYFDPELSKLGRLT-DGFTDELAAAP---NGERTETLYSKLSL-PDHDPTSINTQQGTACFAALNTIKTRGVAVVRSKSVVE--KPVLIIQAVTPSAGGSGVALHPRLLVVVEDHSRLSLVQSCLDLGLPKPKLYNGYTQIFVGAGANMTHSYLEESGGKDTHLEAIDHVTGREGRYEGTLLSVGGSRIRVAHSLSLLQPATTGIINGFSLSGGTQRTDMKTNIHHIAAGAKSEQLQKNMIGGRAVGAFRGRIRVEQSAQQTDSAQLSRTVLLSDKARAWAVPSLEIIADDVQCAHGATISDLSEEELFYLRSRGLDRALSRNLLMYAFAGDICSCVDPSKEGLQKRMIRKLENLVPQGERA---TGEFQSIAPPGFDPLGLAALKRYREAELTHGRVAMLATVGFLVGEKLFDSQISGAIHLAQVAPFWTLLAISIAKLELDGWVGLLTDYTPGDLGFPGLPAEPEALLAMQNKELQNGRLAMLAAAGFLAQELAGKGIDDKTEVREYFNTEGFNRWNKIYSDSDDVNKVQLDIRNGHDQTIQKILNWLQADGVQQTFCDCGCGVGSLAIPLAQMGAKVSASDISDAMANEAKRRAQALGIRAEFYTSDLESVTGQYDTVTCVDVAIHYPDEKMVEMIEHLCSLSKDRVMISFAPKTWYYVFLKKIGELFPGPSKTTRAYLHEESIIRDALTKCGFAVQREEMTATNFYFSRLLEAKLVVITGASSGLATAVELSKSGYFVMAVRDVEKAKKVAKERGMPDGSYVAMKLELANLESVRDFVTNLKAGRPLNHLICNAAVYLPTDPKPQFTDDGFEMSMGVNHLGHFLLVNLLLEDMAKAKARCCIVGSITGNTNTVGLVYPQADLGNLSGLEKMADGKPFFGAKAYKDSKVCNMMTVAELNRRYHKDGIIFSSMYPGCIAETALFREKRTWFRKLFPLFMKVTGGYVGEEEAGQRLAQVISDPRCNKSGVYWSWNGIFENQQSDAVRNPVVAKSKKAVGL---NAGKAALVGLAFGAAHALTKSEINSLSYLQVKGTGLANRCAEVVGED-TITPKPGARLVDMCIEPKAWAVEEEIRAGKKFVNSKVMTRQTYTLEGIEGSLDGGKIVFREEEGIDYAPTTVQLPGGERVPFLFTVKELVAKGDGPAFKPGFQMGGNFNTPSYRTGLFLDPKGRGGTTGYDMAVALPALQSGDDELFKENNKTFDVTTGRIEMEVNKVNAEESEIGGVFVATQLGDTDMGSKIPKKVLTKGIFYAKIE
>Fragilariopsis-cylindrus
---------------------------------------------------------------------------------------------------------------------------------------------------------------------------------------------------------------------------------------------------------------------------------------------------------------------------------------------------------------------------------------------------------------MIGGRATGAFRGRIRVEQSAQQTDSQQISRTILLSDRSRAWAVPSLEIIADDVQCTHGATVSDLSEEELFYLRSRGLDTNQSRNLLMYAFADDVCSEVDPSEEGLQSRLIKRLQNVVPQGERA---RGEFQSSAPVGFDPLGFAELKRYREAELTHGRVAMLAVVGFLVGEQLFDSQITGAIHLAQVVGFWLILTIAIGAAEQYGWVGLLSDYIPGDIGFPGLPTDEEEFRIMQTKELQNGRLAMLAATGFMAQELTGMGIDDKTEVREYFNTEGFNRWNKIYSESDEVNTVQLDIRTGHGQTIQKILNWISDDGISGSVCDCGCGVGSLAIPLAQMGAKISASDISDSMADEASRRAQELGIKAKFYTSDLESVTGTYDTVTCVDVAIHYPSDQMAEMVGHLCSLSSDRVIFSFAPKTWYYSALKKFGELFPGPSKTTRAYLHEEQVVRDALTKAGFQVAREEMTGTNFYFSRLLEAKLVVITGASSGLSTTTSLAKTGYHIMACRNIEKAKRVAKEVGLPENSFTVMKLELASTQSIRDFVANLKAARPLTHLICNAAVYRPTDPEPAWTDDGFEMSMGVNHLGHFLLVNLLMDDMSRAKARVCIVGSITGNTNTVGLVYPQANLGNLEGFEQMIDGKPFFGAKAYKDSKVCNMMTVSELSRRYAEDGIVFSSMYPGCIAETALFREKRQWFRKIFPAFMKVTGGYVSEAEAGDRLAQVIDDPQCDKSGVYWSWNGIFENEQSDAVTDAIKSKSKKVVKLILATAGKVALAGVAFGSAQALTKAEVNSLTYLQVKGTGLANRCPEVIGED-SIKPEKGNRLTEMCIEPKAWAVEEEIRGGKKFVNSKVMTRQTYTLDGIEGNLSGGAIVFSEKEGIDYAACTVQLPGGERVPFLFTVKDLVAKGNGDTFKPGFQMGGDFSVPSYRTGLFLDPKGRGGTTGYDMAVALPGLQSGDDELFKENNKTFDVTTGRIEMEVNKVNKEESEIGGVFVATQLGDTDMGSKVPKKVLTKGIFYARVD
>Galdieria-sulphuraria
------------------CFVPCLSLVQR---------KRKS-TTRKRPTTLMSSSTIQESAKQTEDKWLQSILDCRESTADTAVLNSLHREAEEELKTRLIPGRKDELWRFTNLRNLFLTRF-----QTSSHRVDNLLESLFEDVQ------QRVVLVDGVFDPFLSNISNIPDRIFIGSVTEL--------RQRWIYELTK------------KGENIFGAINLASFRDITIVWIPQDVSL---IHLCCYSSNCLNSS----HPRIVVVVEGGSHVKILQHHFGAGG---YLDNFATSISIGDSATLEYYIVNECPKDALWLGSLNAQLEQYCTFQFRFLSSGSKVGRLTMTTDLVGRESNTSLHGLAIANEERTLDFHSFVDHRVPSCHSEQLQRNLVADRSQCVFRGLVKIRREAPHTCAHQLCRSMLLSNRAQTKTMPMLEIANDEVECSHGATVSEIEEDELFYLLSR--PEWDARVLLVRSFSLELLKEFP--FPSIVARMESLIAQVVNNSKEKVIEEGQWDWTLPFGFDPLYISDIQWLRESEIKHGRICMLAAVGFIVQEFHLPGEVFSKVAIDQVSGGLWQIFLFIGLLEFVMTPFSDPNRKPGDFGFPGLGKDPQARKRYEVAEIKNGRLAMLAVGGFIHHMLLFRSLDDKQVVTEYFNTVGFERWRRIYSPTERVNRVQQDIRRGHQQTVNIILRWIEEDGISESFCDAGCGVGSLAIPLAKLGARVAASDISHSMIEEAQKRAKEEGVILSFQVQDLLELQGSFDTVLCVDVLIHYSDAQLVSLLDSLSRVAKRRMIITFAPKTFYYVLLKKIGDFFPGPSKATRAYLHEEKDILDSLQQRGWQWIRKDLVKTNFYFCQIVQLKTAIVTGSNTGLVTARELVRKGWHVLACRNENKAKEASIETITGRSSVDFLPLDLASLQSVRDFSKRFLE---LNLLINNAGVLAT----FELTKDGHEIHFGVNHLGHFLLTNLLLSRLRESHSRIVVVSSVAHQ----------------HTFR-LFDDKIVERLHAYGQSKLANLLFAKELARRLEK-QVYVNALHPGVIR-SELFRSENPFL--LFPIMA------FARENGALTSLYVATSPDIEERGAYFK-PS----TPSSKARDAKLATSERLVGLRAQRTMHTALALLAFTMSLALTRSDIRSLTYDQVKGT--ASRCPEVDTAK--IKLDKNYKLVDLCLEPKSFQVEEEVGKGREFVDAKLVTRATYTLSNIEGTLEDNDLVFRERDGLDYAACTVQLPGGERVPFLFSIKKLVAKAANVDQNTATEFGGQFKVTGYRTGLFLDPKGRGGTSGYDMAVALPAREAGQDDLLRENNKTFDVTDGSIEMAVNKLDPTSGEIAGVFVSEQLSDTDMGAKDPKKLLLK--FYARVV
>Guillardia-theta
----------------------------------------------------------------------------------------------------------------------------------------------------------------------------------------------------------------------------------------------------------------------------------------------------------------------------------------------------------------------------------------------------------------------------------------------------------------------------------------------------------------------------------------------------EPFGFDPLGFSEVKVLREAELKHGRIAMLAVLGWLVQESTFPFFDKVPI--ELVSGGMSQILLWTSFLEIFGGIIQG-TRYPGDFSFPGLGKNEANLEKYQLAEIKHGRLAMIAFGGFAHQYFIFKPIDDKKEVKEYFNNEGFNRWSKIYSESDDVNAVQKFIRSGHQQTIDKVLAWIQEDGANGTFCDAGCGVGSLAIPLAQMGAKVRASDISEAMANEGAARAANMDLKVTFETADLESLNGSYDTVTCIDVLIHYPTEKMDSMVGHLCDIASKRFIISFAPFTPFYAALKFVGSLAPGPSKATRAYLHVESDVVAALEKRGFKVKRSEMTATNFYFSRLLEAVTVVITGASSGIQTAKAMSADKWHIMAVRSYSKAARAAEEIGMEPGTYTIMNLDLASLSSVRDFVNQLRLGRPIDAIVCNAAVWYPRDTAPRLTVDGFEEAVGTNHLGHFLLCNLLLGDLPEGDGRVVFIGTETAN-DGLGLIPPVADLGKLEGMAATIDGGKFEPTKAYKDSKVCNAIVMREMNKRYGKSGLIVNAMFPGCIAESPLFRQKRAWFRWLFPKFQKITKQFVPEEVAGQRVANVVADEELGVGGTYWKWNAANLVKIPAEALDEMISESSALVGLLAAKVAAAGLA-LPLIGANALTSKDINNLTYEEVKGTGIANRCPEVESNGEDIVLQQNYKITDLCIEPKSFQIETEVKRGREFVDTKLVTRATYSLAGVEGPLKDGSLTFQEKEGLDYAATTVQLPGGERVPFFFTIKELVAKATAPKISPGTEFGGTFTVPSYRSGLFLDPKGRGATTGYDMAQALPAFEAGQAELFKENNKVFQVTDGSMEFAVNKVDGQTGEFSGVFVSEQLSDTDMGSKAPKKVLIKGIVYGKVS
>HAP-Coccolithales-Syracosphaerales-Calcidiscus-leptoporus
-------------LTGIDSARRVP------SLCSAATVCRRTRSA-VCMVST--VRMGGAI--EGTDEWLAAAVGARTIEAPSAQIASLREEAAAALATLKRPSRKDEAWRRTDLSSLWAATVERPTGELPTSLLDTIRTDVQADKEGQLAAV--LVFVDGVLDVEASDMSSLPEGVLAGTLATVYESLPAAASATVWRTLSELPEKDADP-RTALGSHVFAALNQASVSDIALLYVPPFTTIHGAIRLVCLSSGSPAA-LPVSHPNALFYLGEESHAQFMQHFVGEGS---YFTNGLTRVLVGRGASLEHSYVQEQSQHGVHMDNVFVEAAEESRYSAQVVQTGGRIARVNLNVKLDGRCARGKVEGLSLASGMQLIDVHSAMRHESADCESEQGQYNAAAGRGRVVFRGAVQVPHGSGNTTANQLCRSLLLSDRARVDVSPNLEILTDDVQCTHGATIADLDDEMVFYLQSRGLDRLQARSLLLSGWAYSSTAKVP--SASARQRVAQQAAFLARESQQRSARINQLSSIIPLGFDPLDFCGIKFYREVELKHGRVAMLASLGFLVGENLFGGGIDVSYAFQETQTFWPAVILFISILEVFSFNWTISDYENGDLGFPGLPTDPAEFKEMATKELNNGRLAMIGMAGMVAQELVGSKLDDKAEVTAYFNNEGFNRWSRIYSEDGEVNSVQLDIRTGHAETVEKVLGWVDADGRAGTFCDAGCGVGSLALPLADRGAKVTASDISDAMVSEATSRATAAGLSVSFSTSDLEALSGKYDTVSCIDVMIHYPSEKMAGMVGHLGELADKRLIISFAPDTWYYRALKSLGELFPGPSKTTRAYLHTEEAVLDALSMAGFRPERTEMTGTNFYFSRLIEAVVVVITGASSGLNCVQALLKRSIFVAAVREPAKMHAAAAKAGLDRADYVATELQLASFQSVKDFAADLRRRGALDRLVCNAAVYLPTDPKPRFTDDGYEMSLQVNHLGHFLLVQLLLPVLKKARGRVCIVGSVTGNRNTVSLVKPVADVGDLGGLRAMVDGAPFYGAKAYKDAKALNMMTVLELHRRLHSKGVVFNSMYPGCIATTSLFREKREWFRYFFPTLMKAIGSYVTQKEAGERLASVVVDEVTSKSGVYWSWNGIFENDFSGMVSDERLGQSMAAVNKISAQAAGLAVALALASSAVAFTRSDIASLTYEQIKGTGLANTCPKVEPTAASIKLEGGYKIDEFCLEPTQFAVLEETKAGTEAVPTKVTTRQTYVLTGIEGDLDAGKLKFVEKDGIDYAATTVQLPGGERVPFLFSVKSLIANSDTADIGTGTKFSGKFQVPSYRTGLFLDPKGRGMVTGYDQAVALPALQADDSSLYNENNKKFDVGIGSLELKVTSVNAELGEFGGVFVQKQPSDTDLGSKAPKEVLLKGEFFATVQ
>HAP-Coccolithales-Syracosphaerales-Coccolithus-pelagicus
LQLLTAFSRASFVTTPITTDRTWA------SFRTAA----HSRGR-VRMVSA--MADVQAL--GSTDEWLTAAISSRAVEAPSALIGTLRQEAAVALSALKRPGRKDEAWRRTDLAPLWAATLTRPTGELSPSLLESSRADIEED-EDRPAAL--LVFVDGVLDLEESDLSHLPDDVIAGTFATMHDSLPGSVAALLQRAMSELPETNARP-QTALGSHVFAALNQASLSDVALVYVPPFTVLPGPVRILSLSSGAPVA-LPASHPNLFCYIDEGADAKLMQQFAGEGA---YFTNGLTRVLVGTGATLEHSYVQEQSENAYHIDSVFVECSANSRYAAQVVQTGGRLGRLNLNVNLAGRHATGKVDGLSLVSNSQVIDVHSAMRHGSPDCESEQGQYNAAAGRGRVVFRGAVQVPHGCGNTTANQICRSLLLSDRARVDVAPTLEILTDDVQCTHGATIADLDDEMVFYLQSRGLDRLQARSLLLSGWAYSSTAKVP--SSSVRRRVAEQAANLARASDPRKARVSQLSSN--------------------------------------------------------------------------------------------------------------------------------DDKAEVMEYFNNEGFNRWSRIYSEDGEVNKVQLDIRTGHGQTVDKVLRWVDADGKDGTFCDAGCGVGSLALPLADRGAQVTASDISDAMVSEATSRAAAAGLSVSFSTSDLENLSGSFDTVSCIDVMIHYPSDKMVGMVGHLAGLAEKRLIISFAPNTWYYRALKSFGELFPGPSKTTRAYLHTEEAVLDALRVAGFKPERTEMTGTNFYFSRLIEAVVVVITGASSGLSTTRALLAQGFFIAAVRDPAKMDAVAKEAGLSKNDYVAMKLELASLESVKDFVRNLKLARPINHLICNAAVYLPKDPMPKWTDDGYEMSLGVNHLGHFLLLQLLLPDLKRAKARCCIVGSVTGNSNTINFVKPVADVGALEGLAAMTSSPPFDGAKAYKDAKALNMMTVLEMHRRFHEEGILFNSMYPGCIAETNLFREKRQWFRELFPVFMKTVGAYVSELEAGERLAQVIYDPQCTKSGVYWSWNGIFENEFSGMITDEARGKSMQAVAALLAQVAGVAAAAVLVGSASAFTRSDLASLTYEQIKGTGLANTCPKVEGEPGAISVSAGMKLDELCLEPTKFQVLEETKNGTEAVNTKVTTRQTYVLTGIEGPLEGGKLKFLEKDGIDYAPCTGQLPGGERVPFLFTVKSLVATSDTSNIDVGTKFSGTFKVPSYRTGLFLDPKGRGMVTGYDQAVALPALQADDSSLYNENNKKFDVGTGSIELKVTSVNAELGELGGVFVSKQPSDTDLGSKAPKELLLKGEFFATVQ
>HAP-Chrysochromulinales-Chrysochromulina-brevifilum
VDMAMQRCLAILGAAALDVGRP-------PALLRSV---HRIRHPCLQCVAEQTVAASEEV--ATVDPWFQGAVDAASGD-PEPLLEELRATAAMALSGLEFPRRKDEAWRRCDLTSLRASRIVTPAGTAN---VEQLLASCHSV-E-DSVGM-RLVLVDGVCSPELSDLSALPAGMSAGSLC----SVQGDAHDGALAALRQLPEAEADH-RTALGVHTFAALNQASLADVISVHVPAGMQVEQPLHVVILSTAGASSGLAASHPNIVLSLAEGASLSMLQQYGGEGG---TFTNGLTRVNLGTDAKLVHSYVQEQALESVHVDSVLVDVGERGLYESQLLQSGGRISRVNIQVNLERPGAHSSLKGLTLATGNQLADVHSRVVHASGDCTSQQEQRNAVAGAARVVFKGAVVVPQGSDNTTANQLCRTLLLSDDARIDMQPTLEIDTDDVQCTHGATVSDLDDEMIFYLQARGLSRLDARALLLEGWARSALDKVP--SAGARQRAAVKAATLAPDSDIRVRR-ERLSSIIPLGFDPLGYCEVRFYREAELKHGRVAMLASLGFLVGEQLFGGNVDVSYAFQETQASFFPVVLSLAVFEVFTFQWSIADHTPGDLGFPGLPTDPAELLEMQNKELNNGRLAMIGIAGMVGQELAGAKLDDKSEVKDYFNNEGFNRWSRIYSEDGEVNSVQLDIRTGHGITVDKVLGWVDADGKAGTFCDAGCGVGSLALPLADRGAKVSASDISAAMVEEAAKRAADAGLSASFMTSDLEAIEGSYDTVTCIDVMIHYPQEKMAEMVQGLASKSNRRLIISFAPDTWYYRALKSFGELFPGPSKTTRAYLHKEEAVVAALESSGFQLTRTEMTGTSFYFSRLLEAQIVVITGASSGLSATKALIGQGHFIAAVRDPAKMDAVAQELGLSKNDYVAMKLELASLKSVKDFVRNLKLARPINHLICNAAVYKPADPAPSWTDDGFEMSLGVNHLGHFLLVQLLLPELTRAKARCCIVGSVTGNSNTISLVKPVAELGELEGLRLMASSAKFDGAKAYKDAKALNMMTVLEMHKRFHDKGVIFSSMYPGCIAETNLFREKRQWFR-LFPVFMKTVGAYVSEDEAGERLAQVIYDPDCTKSGVYWSWNGIFENAFSGMITDPTKGRSMDAVRDLALKAAGLAAALLATGSASAFTRSEIASLTYEQIKGTGLANTCPKVEPGGASIKLASGYKIDEFCLEPTSFQVLEETKAGTEPVNTKVTTRQTYVLTGIEGDLDGGKLAFVEQDGIDYAPTTVQLPGGERVPFLFTVKNLVAKSDTSEVGAGLKLAGSFKVPSYRTGLFLDPKGRGTTTGYDQAVALPALQAGDEGMFKENNKKFDVLDGNIELKVTGVNAELGEIGGVFVHKQPSDTDLGSKAPKDVLLKGNWFATVN
>HAP-Chrysochromulinales-Chrysochromulina-polylepis-CCMP1757
------------------LVAPTPP-----------------Q---------VIAGDAEAP-AKTGDEWLGSALAVRVDTVSAGVLDELRASAAAVVATAERPRRKDEAWRRTDLTSLFAAKLALPSGEVE----EAAVGGVVEE---PSAGM-RLVLVDGAVSSDLSDLSALPDGVSVGSVG----SLNAALASRVVEQLRSLPEEGADK-RTELGAYTFAALNQASFTDVACVHVPAGTSVPRPLCVYVLSSGAPEEGMAASHPNLVVSLDEGAELQMMQHYAPAATPSPYFTNALTRLTIGENATLRHAYVQEQGPQAVHIDSVMVDVRLGGKYEAQVVASGGRIARVNLGIGLNDHHASCAVQGLALATGSQLSDLHSYVLHASPDCASQQEQRNALAGAARVVFKGAVVVPRGSDNSTANQLCRTLLLSDGARVDVQPTLEIDTDEVQCTHGASIADLDDEMVFYLQSRGLDRLQARSLLLEGWARAFMSDVP--SDGAKERVAAKAAVLAPETGSRASRVAELSSIIPLGWDPAGFCAVRFYREVELKHCRVAMLAALGFPVAEQLFGGGVDVSYAFQQTQAFWPAVVFAIAVLEINAFEWAINEHVAGDYGFPGLPEDPAELAAMQTKELNNGRLAMIAIAGMVAQELAGQKLDDKTEVREYFNTEGFNRWSRIYSEDGEVNTVQMDIRTGHAQTVDKVLKWMDADGASGTFCDAGCGVGSLAIPLAQRGAQVSASDISQAMADEGGKRAEAMGVPVKFSTSDLESIEGKYNTVTCIDVMIHYPEDKMAQMVSGLAAHAEERLIISFAPNTWYYTALKKFGELFPGPSKTTRAYLHTEESVMSALDAAGFELARTEMTGTSFYFSRLLEAVVVVITGASSGLYCVEALLAEEYFIAAVRDPEKMAAEAEKAGLKSTDYAAMELQLASLASVKDFATDLAEARGLDRLVCNAAVYLPTDPKPRFTDDGFEMSLGVNHLGHFLLVQLLLPALQKAEARVCIVGSVTGNKNTVGLVKPVADVGELSGLRGMVDGGKFDGAKAYKDAKALNMMTVRELDRRLHAEGIVFNSMYPGCIAMTSLFREKREWFRYFFPTLMKAIGSYVTQHEAGERLAAVVRDDVTAKSGVYWSWNGIFENSFSGMVSDRRLNESMAAVKDLILKAAGLAAALVGAGGASAFTRSEIGSLTYEQVKGTGLANTCPKVEGGASKLSLGAGYKIDEFCLEPTSFQVLEETKSGTEAVDTKVTTRQTYVLTGIEGDLDAGKLKFIEKDGIDYAATTVQLPGGERVPFLFTVKNLVATSTASSIDPGLKLSGKFIVPSYRTGLFLDPKGRGTTTGYDQAVALPALQAGDESLFAENNKKFDVGSGSLELKVTAVNAELGEFGGVFVHKQPSDTDLGSKVPKEVLLKGQFFGTVN
>HAP-Chrysochromulinales-Chrysochromulina-polylepis-UIO037
----------------------------------------------------------------------------------------------------------------------------------------------------------------------------------------------------------------------------------------------------------------------------------------------------------------------------------------------------------------------------------------------------------------------------------------------------------------------------------------------------------------------------------------------------APLGWDPAGFSEVRFYREVELKHGRVGMLAALGFLVGEQLWGGEVDVSYAFQETQAFWPAVVLLISVVEVFSFQWAILDHIPGDLGFPGLPTKPAELLAMQNAEINNGRLGMIAAAGMIAQELAGKKLDDKTEVREYFNTEGFNRWSRIYSEDGEVNTVQMDIRTGHAQTVDKVLKWMDADGASGTFCDAGCGVGSLAIPLAQRGAQVSASDISQAMADEGGKRAEAMGVPVKFSTSDLESIEGKYNTVTCIDVMIHYPEDKMAQMVSGLAAHAEERLIISFAPNTWYYTALKKFGELFPGPSKTTRAYLHTEESVMSALDAAGFELARTEMTGTSFYFSRLLEAVMVVVTGASSGLAATKALVKSGYYICGVRDPKKMDEVAKEAGIKSTDYTAMKLELASLTSVRDFVRNLKAIRPLNHLICNAAVYLPADPEPRFTDDGFEMSVGVNHLGHFLLANLLVDDMKKAKARVCIVGSITGNTNTIGLVYPRADLGDLSGMLQMVDGGNFDGAKAYKDSKVLNMMTVRELHRRYHESGITFASMYPGCIAETNLFREKRQWFRKLFPVFMKVTGGYVAEDEAGERLAQVIDDPRCTKSGVYWSWNGLFENNFSGDVMNDENARSASLVGLLILKAAGLAAALVGAGGASAFTRSEIGSLTYEQVKGTGLANTCPKVEGGASKLSLGAGYKIDEFCLEPTSFQVLEETKSGTEAVDTKVTTRQTYVLTGIEGDLDAGKLKFIEKDGIDYAATTVQLPGGERVPFLFTVKNLVATSTASSIDPGLKLSGKFIVPSYRTGLFLDPKGRGTTTGYDQAVALPALQAGDESLFAENNKKFDVGSGSLELKVTAVNAELGEFGGVFVHKQPSDTDLGSKVPKEVLLKGQFFGTVN
>HAP-Chrysochromulinales-Chrysochromulina-rotalis
-------------------XRPVPT-----------------TARHTAVTASSTISTSSKTKVRKLDGWFEGAAASAAAPS-SELLTQSREAAAAALPTISFPGRKDEPFRRCDLSSLQAAQI-VPARGCEVAKASAALSASLEE--DVTVGM-RLVLVDGVVSSELSDLSALPLGITASSVA----DASGAAREGALEALQGLPESDATR-NTALGIYGFAALNQACLVDVATVHVGAGVVVEQPLHVVMLSTGDDGDELAASHPNLLVSLGEGASLKLAQQYWACDAP--YFCNGVTRVQVGAGARLEHSYVQEQGPSATHVDSVLVEIDADAEYHSTMLMSGGRIARVNHRVHLNGPKAHSNLRAFSMASESQLCDVHSRVVHVSPECTSQQEQRNAVAGRSRVVWKGAVVVPRGSDGTSAQQLCRTLLLSDDARIDVSPTLEIDTDDVECTHGATISDLDDEMVFYLQARGLSRPDARALLLSGWARDALAGVA--SENVKVRATARAAALSPD---KEVRRTSLSSIIPLDFDPLDYCGIRFYREAEIKHGRVAMLASLGFLVGEQLFGGNIDVSYAFQETQGAFFPVVLSLAIFEVFSFEWAISDHVPGDFGFPGLPTSAAELLEMQNKELNNGRLAMIAMAGMVGQELAGAKLDDKAEVEEYFNNEGFNRWSRIYSEDGEVNSVQLDIRTGHAQTVDKVLGWVDSDGAAGTFADAGCGVGSLALPLAQRGATVVASDISDAMVQEAAKRAASAGLSATFSTSDLENIQGKYDTVTCIDVMIHYPQEKMAEMVSGLASKADKRLIISFAPDTWYYRALKSFGELFPGPSKTTRAYLHSEEAVVAALEASGFKLDRTEMTGTNFYFSRLLEAVLVVVTGASSGLWCAKALANKGYFICAVRDPAKMDQAAKEVGIKSSDYLAMKLELGSLQSVKDFVANLKAQRPLNHLICNAAVYRPADPEPAWTDDGYEMSFGVNHLGHFLLVQLLLPELKKAKPRLCMVGSITGNSNTIGFVYPRAEVGELEGLRKMVDGGKFDGAKAYKDAKALNMMTITELHRRFHKEGITFSSMYPGCIAETNLFREKRDWFKKAFPVFMKVTGGYVSETEAGERLAQVIDDPSIDKSGVYWSWNGIFENQFSGMISDSRRAACMDLVKDGSAKAAGLAAALVATGSASAFTRSEIASLTYDQIKGTGLANTCPKVEAGDASIKLSGGYKIDEFCLEPTSFQVLEETKQGTSPVNTKVTTRQTYVLTGIEGDLDAGKLAFIEKDGIDYAPTTVQLPGGERVPFLFTVKNLVAKSDTSEISPGLKFAGGFKVPSYRTGLX------------------------------------------------------------------------------------------
>HAP-Chrysochromulinales-Chrysochromulina-sp
VLLASASLCAA-------AYRGVPT----QFVPAST---HRTCGRCVACAQA-EARPTAPPKEQPFDGWFADAAATSPAPS-SPMLAPLRAAAAAALPTIYFPGRKDEPFRRCDLSSLQASRL-VPSVAKD-ASAAAALAVCSDA--D-SAGM-RLVLVDGVCSQALSDLSALPEGVSVSSLN----TTSGAALDGALAALQGLPESGANTMNTLLGVYGFAALNQASLADVCVINVPKGVTIERPLHVVLLSSGGVAA-LPASHPNLLVSLAEGASLKLAQHYFACDAP--YLCNGVTRVQLGRSATLQHSYVQEQGRMSIHFDSVLVDVGAGASYSSTMLQSGGRIARTNHLVELTGEKASSNLRALSMAAEAQLVDVHSKVVHVSGECTSQQEQRNVVAGRSRVVWKGAVVVPRGSDNTNAKQLCRTLLLSDDARVDVQPTLEIDTDEVECTHGATISDLDDEMVFYLQARGLSRPDARALLLSGWVRDALALVP--SESVKQRAVARAAKVGAD---KEVRRSGLSSIIPLGFDPLGYASVRFYREAELKHGRVAMLASLGFLVGEQLFGGNINVSYAFQETQAFFFPVVCSLAIFEVFSFMWAISDHKAGDFGFPGLPASPAEFAEMQTKELNNGRLAMLAMAGMVGQELAGAKLDDKAEVEEYFNNEGFNRWSRIYSDDGEVNTVQLDIREGHAQTVDKVLGWVDADGKRGTFADAGCGVGSLSLPLAQRGAKVTASDISAAMVEEAAKRATKAGLSASFSTSDLENIEGKYDTVTCIDVMIHYPQDKMAQMVQGLAQKADKRLIISFAPDTWYYRALKSFGELFPGPSKTTRAYLHSEEAVVDALNAAGFELARTEMTGTKFYFSRLLEAKLVVITGASSGLWAAKALADKKYFICAVRDPEKMDRAAKEIGIKRSDYIAMKLELGSLQSVRDFVDNLKTVRPINHLICNAAVYRPADPVPAWTDDGYEMSFGVNHLGHFLLCQLMLPELKRAKARLCIVGSITGNSNTIGLVYPRAEIGELEGLRQMVDGGKFDGAKAYKDAKALNMMTITELHKRFHDTGITFSSMYPGCIAETNLFREKRQWFKTIFPLFMKVTGGYVPEAEAGQRLAQVIDDPECDKSGVYWSWNGIFVNQFSGMISDSRRAKSMDLVKDLAAKAAGLAAALLATGSASAFTRSEIASLTYDQIKGTGLANTCPRVEATAEPIKLSSGYKIDEFCLEPTSFQVLEETKTGTEPVNTKVTTRQTYVLTGIEGDLDGGKIAFIEKDGIDYAPTTVQLPGGERVPFLFTVKNLVAKSDTSEIGAGLKLSGGFKVPSYRTGLFLDPKGRGTTTGYDQAIALPAMQAGDDQMFKENNKKFDVLDGSIELKVTSVNAALGEIGGVFVQKQPSDTDLGSKVPKDLLLKGSWFATVN
>HAP-Isochrysidales-Emiliania-huxleyi-374
QAMLTA-CIASIGAAYLPSQRPAPG----APLCGSA----RGRAA-VRCAEA--GTLTQS----AVDDWLGSAVAARGSVA-SGLLDEVRSEATDVVLAARRPGRKQEAWRRTDLSLLYGATLGAPSGRVG-----ELVAGYVEE-EEAAAAAPRLVFVDGVYSADLSDTSSLGGGAYAGPLE----QVPPEVREAVLESLREIPEREADP-RTELGCHTFAALNQAALSDVACVYVPSGVAV-DTLRLILLSTPSYPD-LAASHPNLSLWLGDGASLSLLQQYAGRGA---YFCNGLSRLRLGENASLTHAYLQEQSDGAVHVDSVLATLAAGARYDANIVQSGGRLSRVNLAVRLEGRHSHASLNGIALGSESQLLDLHSAVRHVSPDCSSEQEQRNALAGRARVVFRGAVQVPHGSDNTTANQLCRSLLLSDSARVDISPNLEILTDDVVCTHGATVADLDDEMVFYLQARGLGRAEARVLLLEGWARSLMGEVP--SEAATRRVAAKAAGLAREGAX-----------IPLGFDPLGFSTIKFYREVELKHGRVAMLASLGFLVGENLFGGNIDVSYAFQETQTFWPAVMLAISILEVFSFNWSISDYESGDLGFPGLPTSAAEYKEMATKELNNGRLAMFAIAGMVGQELAGSKLDDKSEVEEYFNNEGFNRWNRIYSEDGEVNAVQLDIRTGHGQTVDKILKWVDSDGSDGTWCDAGCGVGSLAIPLAQRGATVVASDIAGAMASEAERRAADLGLSASFSTSDLESLSGEYDTVSCIDVMIHYPPEKMAGMVGHLGGIAKERLILSFAPDTWYYRALKRFGELFPGPSKTTRAYLHTEEAVLKALSEAGFAPSRTEMTGTNFYFSRLIEAVICVITGASSGLHAVTALTSSYYYIAAVRDTAKMDEAAAEMGIDAKDYKAVKLECASLASVRDFSKELKRGRGLDRLVCNAAVYLPTDPKPRFTDEGYEMSFGVNHLSHFLLLQLLMPDLKKAKARVCIVGSVTGNKNTVSLVKPVADVGDLEGVKAMVDGSSFDGAKAYKDAKALNMMTVLEAHRRLHPSGIVFNSMYPGCIAQTQLFREKRDWFRYFFPTLMKAIGSYVSQKEAGERLAQTIADPQAAKSGVYWSWNGLFENSFSGMVQDEANGQAVPQVTPLSLQVAGMAAAVLAVGSASAFTRTDIASLTYQQIKGTGLANTCPVVEVDGMKTEIKVGYKIDEFCLEPTSFQVLEETKSGTEAVDTKVTTRQTYVLTGMEGDLKDGKLTFLEKDGIDYAPTTVQLPGGERVPFLFTVKNLVAQSDTSSISPGLKMSGGFNVPSYRTGLFLDPKGRGTTTGYDQAVALPALQAGDESLFKENNKKFDVGRGSIELKVTSVNAELGEFGGVFVQKQPSDTDLGSKVPKELLLKGQFFGTVV
>HAP-Isochrysidales-Emiliania-huxleyi-379
QAMLTA-CIASVGAAYLPSQRPAPG----APLCGSA----RGRAA-VRCAEA--GTLTQS----AVDDWLGSAVAARGSVA-SGLLDEVRSEATDVVLAARRPGRKQEAWRRTDLSLLYGATLGAPSGRVG-----ELVAGYVEE-EEAAAAAPRLVFVDGVYSADLSDTSSLGGGAYAGPLE----QVPPEVREAVLESLREIPEREADP-RTELGCHTFAALNQAALSDVACVYVPSGVAV-DTLRLILLSTPSYPD-LAASHPNLSLWLGDGASLSLLQQYAGRGA---YFCNGLSRLRLGENASLTHAYLQEQSDGAVHVDSVLATLAAGARYDANIVQSGGRLSRVNLAVRLEGRHSHASLNGIALGSESQLLDLHSAVRHVSPDCSSEQEQRNALAGRARVVFRGAVQVPHGSDNTTANQLCRSLLLSDSARVDISPNLEILTDDVVCTHGATVADLDDEMVFYLQARGLGRAEARVLLLEGWARSLMGEVP--SEAATRRVAAKAAGLAREGAAREVRKQAMSSIIPLGFDPLGFSTIKFYREVELKHGRVAMLASLGFLVGENLFGGNIDVSYAFQETQTFWPAVMLAISILEVFSFNWSISDYESGDLGFPGLPTSAAEYKEMATKELNNGRLAMFAIAGMVGQELAGSKL--------------------------------------------------------------------------------------------------------------------------------------------------------------------------------------------------------------------------ICVITGASSGLHAVTALTSSYYYIAAVRDTAKMDEAAAEMGIDAKDYKAVKLECASLASVRDFSKELKRGRGLDRLVCNAAVYLPTDPKPRFTDEGYEMSFGVNHLSHFLLLQLLMPDLKKAKARVCIVGSVTGNKNTVSLVKPVADVGDLEGVKAMVDGSSFDGAKAYKDAKALNMMTVLEAHRRLHPSGIVFNSMYPGCIAQTQLFREKRDWFRYFFPTLMKAIGSYVSQKEAGERLAQTIADPQAAKSGVYWSWNGLFENSFSGMVQDEANGQAVPQVTPLSLQVAGMAAAVLAVGSASAFTRTDIASLTYQQIKGTGLANTCPVVEVDGMKTEIKVGYKIDEFCLEPTSFQVLEETKSGTEAVDTKVTTRQTYVLTGMEGDLKDGKLTFLEKDGIDYAPTTVQLPGGERVPFLFTVKNLVAQSDTSSISPGLKMSGGFNVPSYRTGLFLDPKGRGTTTGYDQAVALPALQAGDESLFKENNKKFDVGRGSIELKVTSVNAELGEFGGVFVQKQPSDTDLGSKVPKELLLKGQFFGTVV
>HAP-Isochrysidales-Emiliania-huxleyi
--MLTA-CIASVGAAYLPSQRPAPG----APLCGSA----RGRAA-VRCAEA--GTLTQS----AVDDWLGSAVAARGSVA-SGLLDEVRSEATDV--------------------------------------------------------------------------------------------VPPEVREAVLESLREIPEREADP-RTELGCHTFAALNQAALSDVACVYVPSGVAV-DTLRLILLSTPSYPD-LAASHPNLSLWLGDGASLSLLQQYAGRGA---YFCNGLSRLRLGENASLTHAYLQEQSDGAVHVDSVLATLAAGARYDANIVQSGGRLSRVNLAVRLEGRHSHASLNGIALGSESQLLDLHSAVRHVSPDCSSEQEQRNALAGRARVVFRGAVQVPHGSDNTTANQLCRSLLLSDSARVDISPNLEILTDDVVCTHGATVADLDDEMVFYLQARGLGRAEARVLLLEGWARSLMGE-------------------------------AMSSI--------------------------------------------------------------------------------------------------------------------------------DDKSEVEEYFNNEGFNRWNRIYSEDGEVNAVQLDIRTGHGQTVDKILKWVDSDGSDGTWCDAGCGVGSLAIPLAQRGATVVASDIAGAMASEAERRAADLGLSASFSTSDLESLSGEYDTVSCIDVMIHYPPEKMAGMVGHLGGIAKERLILSFAPDTWYYRALKRFGELFPGPSKTTRAYLHTEEAVLKALSEAGFAPSRTEMTGTNFYFSRLIEAVICVITGASSGLHAVTALTSSYYYIAAVRDTAKMDEAAAEMGIDAKDYKAVKLECASLASVRDFSKELKRGRGLDRLVCNAAVYLPTDPKPRFTDEGYEMSFGVNHLSHFLLLQLLMPDLKKAKARVCIVGSVTGNKNTVSLVKPVADVGDLEGVKAMVDGSSFDGAKAYKDAKARGRGKAGKPERPLFTNGIVFNSMYPGCIAQTQLFREKRDW-RGAYPHLWRAIGSYVSQKEAGERLAQTIADPQAAKSGVYWSWNGLFENSFSGMVQDEANGQSMELVKPLSLQVAGMAAAVLAVGSASAFTRTDIASLTYQQIKGTGLANTCPVVEVDGMKTEIKVGYKIDEFCLEPTSFQVLEETKSGTEAVDTKVTTRQTYVLTGMEGDLKDGKLTFLEKDGIDYAPTTVQLPGGERVPFLFTVKNLVAQSDTSSISPGLKMSGGFNVPSYRTGLFLDPKGRGTTTGYDQAVALPALQAGDESLFKENNKKFDVGRGSIELKVTSVNAELGEFGGVFVQKQPSDTDLGSKVPKELLLKGQFFGTVV
>HAP-Isochrysidales-Emiliania-huxleyi-CCMP370
QAMLTA-CIASVGAAYLPSQRPAPG----APLCGSA----RGRAA-VRCAEA--GTLTQS----AVDDWLGSAVAARGSVA-SGLLDEVRSEATDVVLAARRPGRKQEAWRRTDLSLLYGATLGAPSGRVG-----ELVAGYVEE-EEAAAAAPRLVFVDGVYSADLSDTSSLGGGAYAGPLE----QVPPEVREAVLESLREIPEREADP-RTELGCHTFAALNQAALSDVACVYVPSGVAV-DTLRLILLSTPSYPD-LAASHPNLSLWLGDGASLSLLQQYAGRGA---YFCNGLSRLRLGENASLTHAYLQEQSDGAVHVDSVLATLAAGARYDANIVQSGGRLSRVNLAVRLEGRHSHASLNGIALGSESQLLDLHSAVRHVSPDCSSEQEQRNALAGRARVVFRGAVQVPHGSDNTTANQLCRSLLLSDSARVDISPNLEILTDDVVCTHGATVADLDDEMVFYLQARGLGRAEARVLLLEGWARSLMGEVP--SEAATRRVAAKAAGLAREGAAREVRKQAMSSIIPLGFDPLGFSTIKFYREVELKHGRVAMLASLGFLVGENLFGGNIDVSYAFQETQTFWPAVMLAISILEVFSFNWSISDYESGDLGFPGLPTSAAEYKEMATKELNNGRLAMFAIAGMVGQELAGSKLDDKSEVEEYFNNEGFNRWNRIYSEDGEVNAVQLDIRTGHGQTVDKILKWVDSDGSDGTWCDAGCGVGSLAIPLAQRGATVVASDIAGAMASEAERRAADLGLSASFSTSDLESLSGEYDTVSCIDVMIHYPPEKMAGMVGHLGGIAKERLILSFAPDTWYYRALKRFGELFPGPSKTTRAYLHTEEAVLKALSEAGFAPSRTEMTGTNFYFSRLIEAVICVITGASSGLHAVTALTSSYYYIAAVRDTAKMDEAAAEMGIDAKDYKAVKLECASLASVRDFSKELKRGRGLDRLVCNAAVYLPTDPKPRFTDEGYEMSFGVNHLSHFLLLQLLMPDLKKAKARVCIVGSVTGNKNTVSLVKPVADVGDLEGVKAMVDGSSFDGAKAYKDAKALNMMTVLEAHRRLHPSGIVFNSMYPGCIAQTQLFREKRDWFRYFFPTLMKAIGSYVSQKEAGERLAQTIADPQAAKSGVYWSWNGLFENSFSGMVQDEANGQAVPQVTPLSLQVAGMAAAVLAVGSASAFTRTDIASLTYQQIKGTGLANTCPVVEVDGMKTEIKVGYKIDEFCLEPTSFQVLEETKSGTEAVDTKVTTRQTYVLTGMEGDLKDGKLTFLEKDGIDYAPTTVQLPGGERVPFLFTVKNLVAQSDTSSISPGLKMSGGFNVPSYRTGLFLDPKGRGTTTGYDQAVALPALQAGDESLFKENNKKFDVGRGSIELKVTSVNAELGEFGGVFVQKQPSDTDLGSKVPKELLLKGQFFGTVV
>HAP-Isochrysidales-Emiliania-huxleyi-PLYM219
---------------------------------GSA----RGRAA-VRCAEA--GTLTQS----AVDDWLGSAVAARGSVA-SGLLDEVRSEATDVVLAARRPGRKQEAWRRTDLSLLYGATLGAPSGRVG-----ELVAGYVEE-EEAAAAAPRLVFVDGVYSADLSDTSSLGGGAYAGPLE----QVPPEVREAVLESLREIPEREADP-RTELGCHTFAALNQAALSDVACVYVPSGVAV-DTLRLILLSTPSYPD-LAASHPNLSLWLGDGASLSLLQQYAGRGA---YFCNGLSRLRLGENASLTHAYLQEQSDGAVHVDSVLATLAAGARYDANIVQSGGRLSRVNLAVRLEGRHSHASLNGIALGSESQLLDLHSAVRHVSPDCSSEQEQRNALAGRARVVFRGAVQVPHGSDNTTANQLCRSLLLSDSARVDISPNLEILTDDVVCTHGATVADLDDEMVFYLQARGLGRAEARVLLLEGWARSLMGEVP--SEAATRRVAAKAAGLAREGAAREVRKQAMSSIIPLGFDPLGFSTIKFYREVELKHGRVAMLASLGFLVGENLFGGNIDVSYAFQETQTFWPAVMLAISILEVFSFNWSISDYESGDLGFPGLPTSAAEYKEMATKELNNGRLAMFAIAGMVGQELAGSKLDDKSEVEEYFNNEGFNRWNRIYSEDGEVNAVQLDIRTGHGQTVDKILKWVDSDGSDGTWCDAGCGVGSLAIPLAQRGATVVASDIAGAMASEAERRAADLGLSASFSTSDLESLSGEYDTVSCIDVMIHYPPEKMAGMVGHLGGIAKERLILSFAPDTWYYRALKRFGELFPGPSKTTRAYLHTEEAVLKALSEAGFAPSRTEMTGTNFYFSRLIEAVICVITGASSGLHAVTALTSSYYYIAAVRDTAKMDEAAAEMGIDAKDYKAVKLECASLASVRDFSKELKRGRGLDRLVCNAAVYLPTDPKPRFTDEGYEMSFGVNHLSHFLLLQLLMPDLKKAKARVCIVGSVTGNKNTVSLVKPVADVGDLEGVKAMVDGSSFDGAKAYKDAKALNMMTVLEAHRRLHPSGIVFNSMYPGCIAQTQLFREKRDWFRYFFPTLMKAIGSYVSQKEAGERLAQTIADPQAAKSGVYWSWNGLFENSFSGMVQDEANGQAVPQVTPLSLQVAGMAAAVLAVGSASAFTRTDIASLTYQQIKGTGLANTCPVVEVDGMKTEIKVGYKIDEFCLEPTSFQVLEETKSGTEAVDTKVTTRQTYVLTGMEGDLKDGKLTFLEKDGIDYAPTTVQLPGGERVPFLFTVKNLVAQSDTSSISPGLKMSGGFNVPSYRTGLFLDPKGRGTTTGYDQAVALPALQAGDESLFKENNKKFDVGRGSIELKVTSVNAELGEFGGVFVQKQPSDTDLGSKVPKELLLKGQFFGTVV
>HAP-Isochrysidales-Gephyrocapsa-oceanica
--MLTA-CIASVGAAYLPSQRPAPG----APLCGSA----RGRAA-VRCAEA--GTLTQS----AVDDWLGSAVAARGSVA-SGLLDEVRSEATDIVLAARRPGRKQEAWRRTDLSLLYGATLGAPSGRVG-----ELVAGYVE--EEAAAAAPRLVFVDGVYSADLSDTSSLGGGAYAGPLGE---LVPPEVREAVLESLREIPEREADP-RTELGCHTFAALNQAALSDVACVYVPSGVAA-GTLRLILLSTASLPD-LAASHPNLSLWLGDGASLSLLQQYAGRGA---YFCNGLSRLLLGENASLTHAYLQEQSDGAVHVDSVLATLAAGARYDANLVQSGGRLSRVNLGVRLEGRHSRASLSGIALGSESQLLDLHSAVRHVSPDCTSEQEQRNALAGRARVVFRGAVQVPHGSDNTTANQLCRSLLLSDSARVDISPNLEILTDDVVCTHGATVADLDDEMVFYLQARGLGRAEARVLLLEGWARSLMGEVP--SEAATRRVAAKAAGLAREGAAREVRKQAMSSIIPLGFDPLGFSTIKFYREVELKHGRVAMLASLGFLVGENLFGGNIDVSYAFQETQTFWPAVMLAISILEVFSFNWSISDYESGDLGFPGLPTSAAEYKEMATKELNNGRLAMFAIAGMVGQELAGSKLDDKSEVEEYFNNEGFNRWNRIYSEDGEVNAVQLDIRTGHGQTVDKILKWVDSDGSDGTWCDAGCGVGSLAIPLAQRGATVVASDIAGAMASEAERRAADLGLSASFSTSDLESLSGEYDTVSCIDVMIHYPPEKMAGMVGHLGGIAKERLILSFAPDTWYYRALKRFGELFPGPSKTTRAYLHTEEAVLKALSDAGFAPSRTEMTGTNFYFSRLIEAVICVITGASSGLHAVTALTSSYYYIAAVRDTAKMDEAAAEMGIDANDYKAVKLECASLASVRDFSKELKRGRGLDRLVCNAAVYLPTDPKPRFTDEGYEMSFGVNHLSHFLLLQLLMPDLKKAKARVCIVGSVTGNKNTVSLVKPVADVGDLEGVKAMVDGSIFDGAKAYKDAKALNMMTVLEAHRRLHPSGIVFNSMYPGCIAQTQLFREKRDWFRYFFPTLMKAIGSYVSQKEAGERLAQTIADPQAAKSGVYWSWNGLFENSFSGMVQDEANGQAVPQVTPLSLQVAGMAAAVLAVGSASAFTRTDIASLTYQQIKGTGLANTCPVVEVDGMKTEIKVGYKIDEFCLEPTSFQVLEETKSGTEAVDTKVTTRQTYVLTGMEGDLKDGKLTFLEKDGIDYAPTTVQLPGGERVPFLFTVKNLVAQSDTSSISPGLKMSGGFTVPSYRTGLFLDPKGRGTTTGYDQAVALPALQAGDESLFKENNKKFDVGRGSIELKVTSVNAELGEFGGVFVQKQPSDTDLGSKVPKELLLKGQFFGTVV
>HAP-Isochrysidales-Chrysoculter-rhomboideus
---------------------------------------------------------------------------------GAEA--------------------------------------------------------------LVSANAAHAVFVDGAFCPQLSDTSRLPAGAYVGGLGGL--------QQEVLGTVAGARGEDDSR-EGALGGGAFWALNGAAMVDVACVLLDEDVSLESPVHITFVTTGAATSAASAAHPRLVVDAKAGAGLTLVTSHIDAGDACAALSNAVAHITVAERAQVEHSVVVERAPSAHHVETIDAAVHAGGQYLFTTLQSPAALSRVNVGVDLLGRGAHTRARGLALSGAGSAVDLHTAIRHLTAGCESSQVQKNVVSGKGHAVFRGLIRANGEAAETIANQLCRSMVLTDGAKVDVSPCLEIIADDVQCTHGATVADLDEEKVFYFQARGISSEAARFALVRGFADEVLQLVP--YEGAKLRMAAAAMDLIPAKQTK--RTSGWSSIVSFGFDPLNFLEVKQYREAELMHGRVGMLAAVGFAVGESLFGGEVTGAIHIPQIEFFWFFLATAIGAAEGLGFAGKLADYTPGDLGWPGLPTDPEELEAMQCKELNNGRLAMLAAAGFLAQETAGQPIDDKVVVKEYFNNEGFDRWSRIYSDDGEVNKVQLDIRDGHQQTVDKILKWIDDDALSGTVCDAGCGVGSLALPLAQRGAKVEASDISEAMVNEASRRAAMGSFKPKFTPSDLSALSGKYDTVTCVDVMIHYPTEEMAGMVKHLASLADRRLIISFAPKTWYYDLLKKVGELFPGPSKTTRAYLHPEEDVVTALREAGFELRRTEMTGTNFYFSRLLEAVLVVLTGASSGLATLKSLLKEKYFVCAVRDVDKMRQVAQQEGFDMGSIAVMKLELGNLQSVRDFVQNLRAGRPLDALICNAAVYLPTDPKPRFTDDGIEQSMGINHVGHFLLARLLIDDLKGASPRCVIVGSITGNTNTIGLVYPRADLGTLSGLEKMADGNEFFGAKAYKDSKVCNMMTMYELHRRYHDSGITFSSMYPGCIADTPLFREKRGWFRFIFPLFMKVTGGYVSEEEAGDRLAQCVTDPRTKTSGVYWSWNGIFQNQVSSEVSDGGKAATSKIVGLLVAASAALAAAFATVASAHALTKADYNSLTYDQIKGTGLANKCPQIS-GTGSINV-GGSKFNEMCLEPQEFFVIESDKKGTEEIPGKMMTRQTYTLYGVEGDVDGGKVTLKEKDGIDYAPATVQTPGGERVPFLFTVKNLVAKG-EGSIKPGLKLAGDYTVPSYRTGLFLDPKGRGTTTGYDQAVALPALQADDAKLFKENNKVFDVLGGNVQLSVESVDAATGDFGGSFISKQASDTDMGSKEPKTILLKGVWTAHIP
>HAP-Isochrysidales-Isochrysis-galbana
-------------------XQFAPG----AALRVGP----R-RAA-VRAAEL-DGGVLAA----AADEWLGSAVAARPAVA-AG-LEEVRAEATAAVLEARRPGRKDEAWRRTDLSSLFAAALALPSGAVDHSLARELLDSADED-E-APAAV-RIVLVDGVFRPEMSNLAALPHGAYAGPLAGAGAVAPPSAAAAIVASLRELPEKGANH-RTELGCYAFGALNQASLADVFVLFVPRGLHVLPPVRLLLLS-------LAVSHPNVMVWMEEESEMLLMQQYAGTGA---YFTNALTRIRLGANATLAHAYLQEQSDQAVHIDSVLARCESGGRYEAQTIQSGGRIARVNLGVDLAGRHASTSLSGLALASDSQLSDLHSTVRHSSPDCESAQEQRNALAGRARIVFRGAVQVPRGSDNTTAHQLCRSLLLSDRARVDVSPNLEILTDDVQCTHGATVADLDDEMIFYLQARGLSRAQARVLVLAGWARSLMDKVP--SAGAVLRVSTKAAKLAEENAEREIRKLALSSIIPFGFDPLGFCEIKFYREVELKHGRVAMLAALGFLVGEQLFGGSIDVSYAFQETQTFWPAVVVAISVMEVFSFNWSVSDYESGDLGFPGLPTSAAEYKEMATKEINNGRLAMFAIAGMIGQELAGAKLDDKAEVEEYFNNEGFNRWNRIYSEDGEVNAVQMDIRTGHAQTVDKILAWVDADGSKGIWCDAGCGVGSLALPLAARGATVVASDISDAMATEAARRATKMGLGATFCTSDLESLDGQFDTVSCIDVMIHYPSEKMAGMIGHLGSIAGERLIISFAPDTWYYRSLKRFGELFPGPSKTTRAYLHTEEAVLGALAKAGFKPTRTEMTGTNFYFSRLIEAVICVITGASSGLACVQALLRDYYYIAAVRDPAKMDQAAAKLGISPNDYQAMKLECASLQSVQDFVQDLKQGRGLDRLVCNAAVYLPTDPKPRFTDQGFEMSMGVNHLSHFLLIQLLLPELKKAEAQVCVIGSVTGNKNTVSLVKPVADVGTLSGLKAMVDGDKFDGAKAYKDAKALNMMTVLEAHRRLHAQGIVFNSMYPGCIAQTQLFREKRDWFRYFFPTLMKAIGSYVSQPEAGQRLAQVIADPVAAKSGVYWSWNGIFENEFSGMVRDERNGQSMELIKPVSTQIAGVAAAVLAVGSASAFTREDIASLTYLQIKGTGLANTCPIVQSESGKTTISVGAKIEEFCLEPTSFQVLEETKKGTEAVDTKVTTRQTYVLTGIDGDLKDGKLTFLEKDGIDYAATTVQLPGGERVPFLFTVKNLVAQSDTSSISPGLKMAGSFTVPSYRTGLFLDPKGRGTTTGYDQAVALPALQAGDESLFKENDKKFDVGTGTIEMKVTAVNAELGEFGGVFVQKQPSDTDLGSKQPKEVLLKGQFFGTVN
>HAP-Isochrysidales-Isochrysis-sp-BAJW
-------------------------------------------------------------------------------------------------------------------------------------------------------------------------------------------------------------------------------------------------------------------------------MEEQSEMLLMQQYCGTGA---YFTNGLTRIRLDANASLAHAYVQEQSSEAVHIDSVLVRCDAGARYDTQVVQSGGRIARVNLGVELAGPHATTSISGISLANDGQLSDLHSAVRHASRDCVSGQEQRNAVAGRARVVFRGAVQVPLGADNTTANQLCRSLLLSDRARVDVSPNLEILTDDVQCTHGATVADLDDEMIFYLQSRGLS----------------------------------------------------------------------------------MLAALGFPVAEQLFGGSIDVSYAFQETQTFWPAVVLAISVMEVFSFNWSISDYESGDLGFPGLPSSAAEYKEMATKEINNGRLAMIAIAGMVGQELAGNKL--------------------------------MDIRTGHAQTVDKILAWVDADGSKGTWCDAGCGVGSLALPLAQRGAKVVASDISEAMATEASRRAEAAGLGATFTTSDLESLSGEYDTVSCIDVMIHYPSDKMAGMVSHLASITKERLIISFAPDTWYYRGLKRFGELFPGPSKTTRAYLHTEEAVLKALGEAGFKPARTEMTGTNFYFSRLIEAVICVVTGASSGLSCVQSLLRDYYYIAAVRDPEKMDQEAAKLGIDPKDYQAMKLECASLQSVKDFVQDLKKGRGLDRLVCNAAVYLPTDPKPRFTDDGYEMSFGVNHLSHFLLLQLLIPELKKAKPRVCIVGSVTGNKNTISLVKPIADVGDFSGLRTMVDGSQFDGAKAYKDAKALNMMTVLEAHRRLHKDGIIFNSMYPGCIAQTQLFREKRDWFRYFFPTLMKAIGSYVSQPEAGQRLAQVIADPIAAKSGVYWSWNGIFENDFSGMVQDEGNGKSLKLV------------------------------------------------------------------------------TKNGTEAVPTKVTTRQTYVLTGIEGDLKDGKLTFLEKDGIDYAATTVQLPGGERVPFLFTVKNLVAQSETNSISPGLKMSGSFVVPSYRTGLFLDPKGRGTTTGYDQA-ALPALQAGDEALFKENNKKFDVGSGTIEMKVTAVNGELGEFGGVFVQKQPSDTDLGSKVPKEVLLKGQFFGTVQ
>HAP-Isochrysidales-Isochrysis-sp-CCMP1244
QAMLTA-CIASVGAAYLPSQRPAPG----APLCGSA----RGRAA-VRCAEA--GTLTQS----AVDDWLGSAVAARGSVA-SGLLDEVRSEATDVVLAARRPGRKQEAWRRTDLSLLYGATLGAPSGRVG-----ELVAGYVEE-EAAAAAAPRLVFVDGVYSADLSDTSSLGGGAYAGPLE----QVPPEVREAVLESLREIPEREADP-RTELGCHTFAALNQAALSDVACVYVPSGVAV-DTLRLILLSTPSYPD-LAASHPNLSLWLGDGASLSLLQQYAGRGA---YFCNGLSRLRLGENASLTHAYLQEQSDGAVHVDSVLATLAAGARYDANLVQSGGRLSRVNLAVRLEGRHSHASLNGIALGSESQLLDLHSAVRHVSPDCSSEQEQRNALAGRARVVFRGAVQVPHGSDNTTANQLCRSLLLSDSARVDISPNLEILTDDVVCTHGATVADLDDEMVFYLQARGLGRAEARVLLLEGWARSLMGEVP--SEAATRRVAAKAAGLAREGAAREVRKQAMSSIIPLGFDPLGFSTIKFYREVELKHARVAMLASLGFLVGENLFGGNIDVSYAFQETQTFWPAVMLAISILEVFSFNWSISDYESGDLGFPGLPTSAAEYKEMATKELNNGRLAMFAIAGMVGQELAGSKLDDKSEVEEYFNNEGFNRWNRIYSEDGEVNAVQLDIRTGHGQTVDKILKWVDSDGSDGTWCDAGCGVGSLAIPLAQRGATVVASDIAGAMASEAERRAADLGLSASFSTSDLESLSGEYDTVSCIDVMIHYPPEKMAGMVGHLGGIAKERLILSFAPDTWYYRALKRFGELFPGPSKTTRAYLHTEEAVLKALSEAGFAPSRTEMTGTNFYFSRLIEAVICVITGASSGLHAVTALTSSYYYIAAVRDTAKMDEAAAEMGIDAKDYKAVKLECASLASVRDFSKELKRGRGLDRLVCNAAVYLPTDPKPRFTDEGYEMSFGVNHLSHFLLLQLLMPDLKKAKARVCIVGSVTGNKNTVSLVKPVADVGDLEGVKAMVDGSSFDGAKAYKDAKALNMMTVLEAHRRLHPSGIVFNSMYPGCIAQTQLFREKRDWFRYFFPTLMKAIGSYVSQKEAGERLAQTIADPQAAKSGVYWSWNGLFENSFSGMVQDEANGQSMELVKP-------------------------------------------------------------------------------------------------------------------------------------------------------------------------------------------------------------------------------------------------------------------
>HAP-Pavlovales-Exanthemachrysis-gayraliae
----------------------------------XAQV-----QHQAEA------------APLAKDQWFRRLLAGGP---GDASLASLRAAAAEALEGACLPGAKSEAWRQLGVKDLYGTPFAPPS----------ALPEALP--PYRVEDAATLVLLDGRPCPELSSLDALPEGAYVGGLAGL--------RSRCLEALAEAPGADASP-KGALGGGPFWAANTAALQDVACVVLGEGVALEGPVHVAFVSSGSPGPEQGASHPRLLVLAGPGARATVVESHLDAGEGRGALTNAVAQVRVGEGAEVRHVVCVERPAGSSHVQAVEAAVQGAGQYVSTVLQRPAATSRVTVGVDLLGRGATVLSRGLLLSGGKSGVALQTAFRHLSAGCTSDQVQKAVLSGKGRGVFRGLIRANGEAMQTVAHQLCRSMVLQDGARLHVSPCLEIIADDVECTHGATVADLDEEKVFYFRARGISAEAARFALVRGFAQEVLQGVP--YEGARERFLADAMALIPKREG---RTTGWASIVPLGWDPAGIMEYAFFKEVEIKHSRVAMLAAPGFLIGERLFGGFVDASYAFQQTQKFWPLVVLAIGAFEFATFEWAIKDHIPGNLGFGELAKDPAAFKEEQTKELNNGRLAMIAIAGMVAQELAGGKLDDKVVVKQYFNNEGFDRWNRIYSEDGEVNSVQLDIRNGHQETVDKILKWIDDDGIAGTVCDAGCGVGSLAIPLARRGAKVEGSDISEAMVAEATRRAAADAVQPKFYPSDLSALSGKYDTVTCVDVMIHYPTEEMAGMVAHLASLADRRLIVSFAPKTWFYDILKKVGELFPGPSKTTRAYLHPEADVVSVRDEANFTARCTESIGTSVS-ARLLEAALGVITGTSSGLAALKALLAEKYFVCAVRDPEKMRRIAKEEGLDMGAMEIMKLELGSLKSVRDFVQNLRATRPLDFLICNAAVYLPKDPKPRFTDDGIEQSLGINHVGHFLLSRLLIDDLKGAKPRCVIVGSITGNTNTIGLVYPRADLGTLRGLKRMIDGSNFFGAKAYKDSKVCNMMTMYELHKRYHDSGIAFSSMYPGCIAETALFREKRQWFRTLFPLFMKVTGGYVSEEEAGQRLAQCITDEKCKKSGVYWSWNGIFENEVSDDVKDRTKAQSASAVHVLFAASTALAAALATVAEAQALSKSQYNSLTYDQIKGTGLANKCPEVGAATGTINL-GGNKFDEMCIEPKEFFVIETDKKGTETIPGKLMTRQTYTLTGIEGDADGGKIVLKEKDGIDYAPSTIQTPGGERVPFLFTVKDLVAKG-AGQLKPGVKLSGSYTVPSYRTGLFLDPKGRGTTTGYDQAVALPALQAGDEGLFKENNKVFDVLGGSTELTVTSVDAATGDFGGTFEAKQASDTDMGSKAPKTILLKGVWSAHIP
>HAP-Pavlovales-Pavlova-gyrans
-------------------------XSLRATASGAARK-----PADASDVAALKVENADAPTKGGLDPWFKAIATSAAPLPGSEALGDLRRAGLDQLSAMALPASKSEAWRQLGVRDLYKRPFAAAA----------AAAAGLD--ARVSPGAAHAVFVDGVFHPELSDLSGLPEGAYVGGLAGL--------REAVLARAATPPGVDDDR-HGALGGASFWALNEACAGDVACVLLGAGVKVDAPVHLTFIAAGSPGAAAGASHSRLVVDCDKGSGCTLVTAHVDAGSSAGALSNAVGQIYLAQNATVRHTIAVERGHASSHVESIEAACAEGAGYTYTTLQGPAALCRVNVGVDLLGRGAEGHARGLMLSGNTSALDLHTAVRHLTAGCTSSQLQKIIGAGRGRAVFRGLIRANGEAMETVAHQLCRSMLLNDGAKLDVSPCLEIIADDVQCTHGATVADLDEEKVFYFRARGISAERARFALVRGFADEVLADVP--YEGAKLRLAEIAMGLIPEKTSK--KTTGWTSIVPFGFDPLGLSAVYSWREAEITHGRVGMLAALGFLVQENLFDGKITGAIHIPQLTTFWWILISAIGVCESYGWEFRLDDYTPGDLKFPGLPDDPEEFAALQLKELNNGRLAMIAAAGFLAQEAVHKTIDDKVVVKQYFNNEGFERWNRIYSEDGEVNKVQLDIRDGHQQTVDKILAWIDADGIRGTVCDAGCGVGSLALPLAQRGAKVDASDISEAMVNEASRRAKSMSIEPNFAPSDLSSLSGKFDTVTCVDVMIHYPTEEMAGMVKHLASLAERRLIISFAPKTWYYDLLKKVGELFPGPSKTTRAYLHPEEDVVKALGEAGFELKRTEMTATNFYFSRLLEAVLAVITGTSSGLATLKALLKNEYFVCAVRDPEKMKTIAREEGIDLKSIAVLKLELGNLQSVRDFVKNLRAGRPIDYLICNAAVYLPKDPKARFTDDGIEQSLGINHVGHFLLARLLIDDLKGAKPRCVIVGSITGNTNTIGLVYPRADLGRLQGLKRMIDGKGFFGAKAYKDSKVCNMMTMYELHKRYHESGIVFSSMYPGCIAETALFREKREWFRKGFPLFMKVTGGYVSEEEAGERLAQCVTDERTKKSGVYWSWNGIFENEVSDEVKNRDKSRTSKIVGLFLAAVAGVAAAVASVHGAQALSKTQYNSLTYDQIKGTGLANKCPDAPPATGNINL-GGNKFDELCLEPKEFYVIETDKKGTETIPGKLMTRQTYTLTGIEGDADGGKVVFKEKDGIDYAPSTIQTPGGERVPFLFTVKSLVAKG-EGSIKPGLKLSGDYVVPSYRTGLFLDPKGRGTTTGYDMAVALPALQAGDEALFKENNKVFQVLGGSTELTVTGVDAATGDFGGTFVSKQASDTDMGSKEPKTILLKGVWSAHIP
>HAP-Pavlovales-Pavlova-lutheri-CCAC0028
----------------------------------------------------------------------------------------------------------------------------------------------------------------------------------------------------------------------------------------------------------------------------------------------------------------------------------------------------------------------------------------------------------------------------------------------------------------------------------------------------------------------------------------------------VPFGFDPAGLMSYARYKEVEIKHGRLAMLAATGFVVGEQLFGGNIDASAAFQQTQTFWPLVVAAIGLVEIATFKWKMAGRVPGDLGLGAKKSDPAGFKGMQTREINNGRLAMLAVAGMTAQELVGQKLDDKAVVQQYFNTEGFDRWNRIYSEDGEVNSVQKDIRNGHQQTVDKILTWIDADAIAGTICDAGCGVGSLALPLAMRGAKVTASDISDAMVEEAARRAQAMGLKPAFSQSDLSALSGRYDTVTCVDVMIHYPTEEMAGMVRHLASLADKRLIISFAPKTWYYDLLKKVGELFPGPSKTTRAYLHPEDEVVKALEASGFTIQRTEMTGTNFYFSRLLEAV--------------------------------MQRVVKEEGLDAGALTIMKLELGNLKSVRDFVQNLRATRPLDYLICNAAVYLPKDPQARFTDDGIEQSLGINHVGHFLLARLLIDDLKAASPRCVIVGSITGNTNTIGLVYPRADLGDLEGLRSMADGKGFFGAKAYKDSKVCNMMTMYELHARYHASGINFASMYPGCIADT--------------PLFMKVTGGYVSEEEAGERLAQCVTDPACKKSGIYWSWNGIFENQVSDEVRNREKSRTSKLVGL-----------------------------------------------------------------MQPTEVSILETDKKGTEIIPSKMMTRQTGTLAMVEGDLDGGKVVLKEKDGIDYAASTVQTPGGERVPYLFTVKGLIAKG-EGSVKPGLKLSGDYIVPSYRTGLFLDPKGRGTTTGYDQAVALPALQAGDDELFKENNKKFEVLSGSTELTVTGVDAATGDFGGTFVSKQASDTDMGSKAPKTILLKGVWTAHI-
>HAP-Pavlovales-Pavlova-lutheri-RCC1537
-------------------------------------------------------------------------------------------XGAAEVRALVLPVSKSEAWRHVGVRELYARTFAAPV----------PLPAVLP--DYVADGAAVAVFVDGAFCAALSRVSGLPGGVYVGGLADL--------REQLLAKLAVIEGADASV-AGGLGGAPFCALNAAAAVDVAAMVIPAGVALTEPIHLVFVSSASAPVS----HPRYLLDGGAGSAITLVTSHVDAGAASRALTNAVGQLLLSDGALVRHTLVAERGPLSSHVENVEVTCAAGARYELTTLQGPAFLCRINVGATLAGEGAQAHARGLMLTGGESALDLHTAIRHLTAGCESSQLQKNLLAQKGRAVFRGLIRANGLAKQTVAHQLCRSMLLSDGAKLDVAPCLEIIADDVECTHGATVAELDEEKVFYFRARGISAEAARYALVKGFALEVIDKVP--YSGTKRRMAALXASAYPAQAARSDRTRSLKRVVDFGFDPAGLLKVRLWREAELMHGRVGMLAAAGFLVQENLFGGAVTGAIHIPQIPFFWAVLSFGIGIAESYGWAWKLDDYEPGDVGFPGLPDDVDELKALQLKELNNGRLAMLAAAGFLAQETVKQQIDDKAVVQQYFNTEGFDRWNRIYSEDGEVNSVQKDIRNGHQQTVDKILTWIDADAIAGTICDAGCGVGSLALPLAMRGAKVTASDISDAMVEEAARRAQAMGLKPAFSQSDLSALSGRYDTVTCVDVMIHYPTEEMAGMVRHLASLADKRLIISFAPKTWYYDLLKKVGELFPGPSKTTRAYLHPEDEVVKALEASGFTIQRTEMTGTNFYFSRLLEAVLVVLTGASSGLSTLKALQKKKYFVCAVRDVAKMQRVVKEEGLDAGALTIMKLELGNLKSVRDFVQNLRATRPLDYLICNAAVYLPKDPQARFTDDGIEQSLGINHVGHFLLARLLIDDLKAASPRCVIVGSITGNTNTIGLVYPRADLGDLEGLRSMADGKGFFGAKAYKDSKVCNMMTMYELHARYHASGINFASMYPGCIADTPLFREKRQWFRTLFPLFMKVTGGYVSEEEAGERLAQCVTDPACKKSGIYWSWNGIFENQVSDEVRNREKSRTSKLVGLLVASAAALAAVFAAVAAAQALSKETYNSLTYDQIKGTGLANKCPDVTPGAGNINL-GGNKFDEFCMQPTEVSILETDKKGTEIIPSKMMTRQTGTLAMVEGDLDGGKVVLKEKDGIDYAASTVQTPGGERVPYLFTVKGLIAKG-EGSVKPGLKLSGDYIVPSYRTGLFLDPKGRGTTTGYDQAVALPALQAGDDELFKENNKKFEVLSGSTELTVTGVDAATGDFGGTFVSKQASDTDMGSKAPKTILLKGVWTAHIP
>HAP-Pavlovales-Pavlova-lutheri-SAG-926
----------------------------------------------------------------------------------------------------------------------------------------------------------------------------------------------------------------------------------------------------------------------------------------------------------------------------------------------------------------------------------------------------------------------------------------------------------------------------------------------------------------------------------------------------VPFGFDPAGLMSYARYKEVEIKHGRLAMLAATGFVVGEQLFGGNIDASAAFQQTQTFWPLVVAAIGLVEIATFKWKMAGRVPGDLGLGAKKSDPAGFKGMQTREINNGRLAMLAVAGMTAQELVGQKLDDKAVVQQYFNTEGFDRWNRIYSEDGEVNSVQKDIRNGHQQTVDKILTWIDADAIAGTICDAGCGVGSLALPLAMRGAKVTASDISDAMVEEAARRAQAMGLKPAFSQSDLSALSGRYDTVTCVDVMIHYPTEEMAGMVRHLASLADKRLIISFAPKTWYYDLLKKVGELFPGPSKTTRAYLHPEDEVVKALEASGFTIQRTEMTGTNFYFSRLLEAV--------------------------------MQRVVKEEGLDAGALTIMKLELGNLKSVRDFVQNLRATRPLDYLICNAAVYLPKDPQARFTDDGIEQSLGINHVGHFLLARLLIDDLKAASPRCVIVGSITGNTNTIGLVYPRADLGDLEGLRSMADGKGFFGAKAYKDSKVCNMMTMYELHARYHASGINFASMYPG----------------TLFPLFMKVTGGYVSEEEAGERLAQCVTDPACKKSGIYWSWNGIFENQVSDEVRNREKSRTSKLVGL-----------------------------------------------------------------MQPTEVSILETDKKGTEIIPSKMMTRQTGTLAMVEGDLDGGKVVLKEKDGIDYAASTVQTPGGERVPYLFTVKGLIAKG-EGSVKPGLKLSGDYIVPSYRTGLFLDPKGRGTTTGYDQA--------GDDELFKENNKKFEVLSGSTELTVTGVDAATGDFGGTFVSKQASDTDMGSKAPKTILLKGVWTAHI-
>HAP-Pavlovales-Pavlova-sp-CCMP459
------------------------------------------------------------------------------------------------------------------------------------------------------------------------------------------------------------------------------------------------------------------------------------------------------------------------------------XSIEACVQGEGEYSYTVLQSPAELSRVNVGIDLLGRGATCHARGLMLTGCDSALDLHTAVRHLAPGCESSQLQKVVASGKGRAVFRGLIRANGEAMETIANQLCRSMLLQDGAKIDVSPCLEIIADDVQCTHGATVADLDEEKVFYFRARGISADAARNALVKGFADEILADLP--YEGAKTRLAAQAMDLIPQKRSS--DTAGWSSIVPFGFDPVGFSTYNYIKEVELKHGRVAMLAALGFVVGEHLFGGNIDVSAAFQQTQIFWPVVIFAIGGFESIAFDWTLNEHVPGTLGFGNFASDPSGFKKMQTKELNNGRLAMMAIAGMVTQELVGTKLEDKVVVKQYFNNEGFDRWNRIYSEDGEVNSVQQDIRDGHQQTVDKILGWVDADAIKGTVCDAGCGVGSLALPLATRGAAVAASDISEAMVTEAARRASTMDLEPEFATSDLESLSGKYDTVTCVDVMIHYPTEDMEGMVKHLASLAERRLIISFAPKTWYYDLLKKVGELFPGPSKTTRAYLHPEDAVVKALKEAGFELKRTEMTATNFYFSRLLEAVLVVITGTSSGLSTLKALVKGGHFVCAVRDPEKMKAVAKKEGLDMNAIAIFKLELGSLRSVRDFVTNLRANRPLDALICNAAVYLPADPEPRFTDDGLEQSMGINHVGHFLLARLLIDDLKAAKPRCVIVGSITGNTNTIGLVYPRADLGDLKGLKAMADGGNFFGAKAYKDSKVMNMMTMFELHSRYHDEGIAFSTMYPGCIAETALFREKRQWFRKLFPLFMKVTGGYVSEPEAGERLAQCITDEKCTKSGVYWSWNGIFENEVSDEVKNRIKSKTSKIVKLLLAAPAAVAAAFATVASAQALSKDTYNSLTYDQIKGTGLANKCPDVTPATGNINL-GGNKFDELCLEPKEFFVLEEDKKGTEVIPGKMMTRQTYTLTVIEGDAEGGKVVLKEKDGIDYAPTTVQTPGGERVPFLFTVKNLVAKG-EGSIKPGLKLAGDVTVPSYRTGLFLDPKGRGTTTGYDQAVALPALQAGDEGLFKENNKVFEVLGGSTELTVTGVDASTGDFGGTFVHKQASDTDMGSKEPKTILLKGSWTAHIP
>HAP-Phaeocystales-Phaeocystis-antarctica-Caron-Lab
VWMRQATLLALVSASYIHGGGPAQ-----PRARSSP----RSAVS-CRLISD-AAAASDAV--PIRERWLNNALDIAAAPSESGAIAAVRESALGPARAAQLPGRKDEAWRQTDFSALLATHMIAA--------VETPSAALLEEYVGEAPGM-RMVVVNGVFSAELSDLSALPEGVHAGSLA----SFESGAQSAALPLLQALPEDGQDK-RTALGCYTWAAINQASLGDIACVRIAENVTVKEPLQVIFLSTGPTDG-AALSHPNLLIMLEHGARAEIMQQYVGEGA---YFANALSRVHLGDESHLTHSYVQEQSMPSVHLDSVMVALQRHARYEVHAVQMGGRLARLNMDVKMEQPFASCSVNGIALATERQVSDMHSAITHVSRDCLSYQEQRNAISDRGYGVWRGAVRVPRGSDNSTANQLCRSLLLSDKARVHVTPTLEIATDEVVCTHGATVADLDDEMIFYLQSRGLDRSSARQLMLQGWAREVMNNVP--SEGAQRRAVAKAAVLSPENNRADGERRKMGSIVPLGFDPLGFCAVRFYREVELKHGRVAMLASLGFLVGESLWGGEVDVSYAFQETQPFWPAVVFIIAVPEVFTFEWAIADHEAGDFQFPGLPEGAAELLEMQNKELNNGRLAMIAAAGMIGQELAGNKLDDKAEVEEYFNNVGFERWNKIYSEDGEVNKVQLDIRTGHGITVEKVLGWVDQDGKAGTFCDAGCGVGSLAIPLATRGATVIASDISEAMQTEAAQRAAAAGVATTFSTSDLENLSGKYDTVTCIDVMIHYPPEKMAEMVKHLGSVADKRLIISFAPDTWYYRGLKAFGGLFPGPSKTTRAYLHPEESVVNALLASGFKLERTEMTGTNFYFSRLLEAVVVVITGASSGLSATIALLAAAYFVAAVRDPERMENVAKENGISRNDYVALKLELASLQSVKDFVANLKLARPISHLICNAAVYLPTDPEPSWTDDGYEMSLGVNHLGHFLLVQLLMPELKRARARCCVVGSVTGNSNTISLVKPVAELGQLEGLRAMAASPGFDGAKAYKDAKAMNMMTVLEMHKRFHVEGITFNSMYPGCIADTNLFREKRSWFRFFFPNLMKAIGSYVTEKEAGERLAQVIYDPQCTKSGVYWSWNGIFENQFSGMIVDEARGKSMEAVKDASAQVVGLAAALLGSA-AQAFTRSEIASLTYEQVKGTGLANTCPTVEGGKTSIKLNG-NKIDEFCLEPTTFQVLEDTKAGTEAVNTKVTTRQTYVLTGIEGDLKDGKLTFIEKDGIDYAPTTVQLPGGERVPFLFTVKNLVAKADPSSIEPGLKLAGNFKVPSYRTGLFLDPKGRGTTTGYDQAIALPALQAGDESLFNENNKKFDVLGGSIELKVTDVNEELGEIGGVFVHKQPSDTDLGSKAPKELLLKGNWFATVQ
>HAP-Phaeocystales-Phaeocystis-antarctica-CCMP1374
VWMRQATLLALVSASYIHGGGPAQ-----PRARSSP----RSAVS-CRLISD-AAAASDAV--PIRERWLNNALDIAAAPSESGAIAAVRESALGPARAAQLPGRKDEAWRQTDFSALLATHMIAA--------VETPSAALLEEYVGEAPGM-RMVVVNGVFSAELSDLSALPEGVHAGSLA----SFESGAQSAALPLLQALPEDGQDK-RTALGCYTWAAINQASLGDIACVRIAENVTVKEPLQVIFLSTGPTDG-AALSHPNLLIMLEHGARAEIMQQYVGEGA---YFANALSRVHLGDESHLTHSYVQEQSMPSVHLDSVMVALQRHARYEVHAVQMGGRLARLNMDVKMEQPFASCSVNGIALATERQVSDMHSAITHVSRDCLSYQEQRNAISDRGYGVWRGAVRVPRGSDNSTANQLCRSLLLSDKARVHVTPTLEIATDEVVCTHGATVADLDDEMIFYLQSRGLDRSSARQLMLQGWAREVMNNVP--SEGAQRRAVAKAAVLSPENNRADGERRKMGSIVPLGFDPLGFCAVRFYREVELKHGRVAMLASLGFLVGESLWGGEVDVSYAFQETQPFWPAVVFIIAVPEVFTFEWAIADHEAGDFQFPGLPEGAAELLEMQNKELNNGRLAMIAAAGMIGQELAXQQADDKAEVEEYFNNVGFERWNKIYSEDGEVNKVQLDIRTGHGITVEKVLGWVDQDGKAGTFCDAGCGVGSLAIPLATRGATVIASDISEAMQTEAAQRAAAAGVATTFSTSDLENLSGKYDTVTCIDVMIHYPPEKMAEMVKHLGSVADKRLIISFAPDTWYYRGLKAFGGLFPGPSKTTRAYLHPEESVVNALLASGFKLERTEMTGTNFYFSRLLEAVVVVITGASSGLSATIALLAAAYFVAAVRDPERMENVAKENGISRNDYVALKLELASLQSVKDFVANLKLARPISHLICNAAVYLPTDPEPSWTDDGYEMSLGVNHLGHFLLVQLLMPELKRARARCCVVGSVTGNSNTISLVKPVAELGQLEGLRAMAASPGFDGAKAYKDAKAMNMMTVLEMHKRFHVEGITFNSMYPGCIADTNLFREKRSWFRFFFPNLMKAIGSYVTEKEAGERLAQVIYDPQCTKSGVYWSWNGIFENQFSGMIVDEARGKSMEAVKDASAQVVGLAAALLGSA-AQAFTRSEIASLTYEQVKGTGLANTCPTVEGGKTSIKLNG-NKIDEFCLEPTTFQVLEDTKAGTEAVNTKVTTRQTYVLTGIEGDLKDGKLTFIEKDGIDYAPTTVQLPGGERVPFLFTVKNLVAKADPSSIEPGLKLAGNFKVPSYRTGLFLDPKGRGTTTGYDQAIALPALQAGDESLFNENNKKFDVLGGSIELKVTDVNEELGEIGGVFVHKQPSDTDLGSKAPKELLLKGNWFATVQ
>HAP-Phaeocystales-Phaeocystis-Sp-CCMP2710
----------------------------------------------------------------------------------------------------------------------------------------------------------------------------------------------------------------------------------------------------------------------------------------------------------------------------------------------------------------------------------------------------------------------------------------------------------------------------------------------------------------------------------------------------VPLGFDPLSFSAVRFYREVELKHGRVAMLAALGFLVGESLWGGQIDVSYAFQETQPFWPVVVFLIAVPEIFTFEWAIADHEAGDFGFPGLPQNAAELLQMQNKELNNGRLAMLAAAGMIAQELAGKKLDDKAEVEEYFNNVGFERWNKIYSESDEVNKVQLDIRTGHAVTVDKVLGWVDEDGKAGTFCDAGCGVGSLAIPLAQRGATVIASDISEAMQTEAASRAAAAGVSTTFSTSDLEALSGKYDTVTCIDVMIHYPPEKMAEMVKHLGSVADKRLIISFAPDTWYYRGLKKFGELFPGPSKTTRAYLHPEENVVNALQASGFKLERTEMTGTNFYFSRLLEAVVVVITGASSGLAATIALLDGAYFVAAVRDPERMEKVALENGISRNDYVAMKLELASLQSVKDFVGNLKLARPISHLICNAAVYLPTDPEPSWTDDGYEMSLGVNHLGHFLLVQLLLPELKRARARCCIVGSVTGNSNTISLVKPVAELGQLEGLRAMAASPAFDGAKAYKDAKAMNMMTVLEMHKRFHKEGIVFNSMYPGCIADTNLFREKRSWFRFFFPNLMKAIGSYVTEKEAGQRLAQVIWDPDCTKSGVYWSWNGIFENQFSGMITDEKRGKSMEAVKDASAQSVGLAAALFGAA-AQAFTRSEIASLTYEQVKGTGLANTCPTVEGGKAALKLNG-NYINEFCLEPTSFQVLEDTKAGTEAVNTKVTTRQTYVLTGIEGDLKDGKLAFIEKDGIDYAPTTVQLPGGERVPFLFTVKNLVAKADPGSIEPGLKLAGNFKVPSYRTGLFLDPKGRGTTTGYDQAIALPALQAGDESLFNENNKKFDVLGGSIELKVTDVNDELGEIGGVFVHKQPSDTDLGSKAPKEVLLKGNWFATVN
>HAP-Phaeocystales-unid-sp-CCMP2000
------------------------------------------------------------------------------------------------------------------FSPLLATQMVSA--------PEELSAALLEQFVAEAPGM-RMVIVNGVFSAELSDLSALPAGAHAGSLA----SFEGEAQNAALPLLKALPEEGQDK-RTALGCYTWAAINQASLGDVACVRVAANVTVDEPLHVIVVSTGPTGD-AALSHPNLLVTLEHGARLNLMQQYVGDX----------------------------------------------------------------------------------------------------------------------------------------------------------------------------------------------------------------------------------------------------IPLGFDPLEFSRVKFYREVELKHGRVAMLASVGFLVGEQLFGGNINVSYAFQETQTFWPAVMFVLSVAEVFTFNWSISDYASGDLGFPGLPTNPAELKEMQTKELNNGRLAMIGIAGMVGQELAGSKLDDKAEVEEYFNNVGFERWNKIYSEDGEVNSVQLDIRTGHAQTVEKVLGWVDADGKAGTFCDAGCGVGSLAIPLAARGATVVASDISEAMQTEAAQRAAAAGVATTFSTSDLEALSGKYDTVTCIDVMIHYPPEKMAEMVQHLGSIADKRLIISFAPDTWYYRTLKSIGGLFPGPSKTTRAYLHPEESVVNALLASGFKLERTEMTGTNFYFSRLLEAA----------------------------XPERMDAVAKENGISKNDYVAMKLELASFQSVKDFVANLKLARPISHLICNAAVYLPTDPVPSWTDDGYEMSLGVNHLGHFLLVQLLLPELKRARARCCIVGSVTGNSNTISLVKPVAELGKLEGLRLMAASPKFDGAKAYKDAKALNMMTVLEMHKRYHESGVVFNSMYPGCIADTNLFREKRSWFRYFFPNLMKAIGSYVSEEEAGERLAQVIYDPKCTKSGVYWSWNGIFENEFSGMIVDEARGKSMEAVKD----------------------------------------------------------------------XQVLEDTKAGTEAVNTKVTTRQTYVLTGIEGDLKDGKLAFIEKDGIDYAPTTVQLPGGERVPFLFTVKNLVAKADPSAIEPGLKLAGNFKVPSYRTGLFLDPKGRGTTTGYDQAVALPALQAGDDALFNENNKKFDVLGGSIELKVTDVNEELGEIGGVFVHKQPSDTDLGSKAPKEVLLKGNWFATVQ
>HAP-Prymnesiales-Prymnesium-parvum-LXRN
--------------------------------------------------------------------------------------------------------------------------------------------------------------------------------------------MDAVASARVMKQLETIPEADADK-RTELGAYTFAALNQASLADVACIYLPPDVKVSQPLFVFMLSSGSTSG-LGASHPNLVVNLDRGSSLSLVQSYSASKADSDYFTNALTRVTLGPDSRLRHSYLQEQGLGAFHIDSVFVDVQESARYESQMVSTGARISRLNVGVSLTGSGASCQVQGLALGAETQLVDFHTFIRHASPDCQSSQEQRNAVADRARVVFRGAVVVPRGADNTTANQLCRTLLLSDTSRADIAPTLEIATDDVKCTHGATIADLDDEMIFYLQARGLGRLEARSLLLEGWARTFMSQVP--SEAARRR-------------------------GNIGFDPAGFLTVYRLREAELAHGRVSMLAAAGFLVQEKLFSGD-GGAIQIPQLYWLWIAMTIGIGRAELFGWASALEGYYPGDLAFPNLPKDPEEYRLMQEKELSHSRLAMIAAAGFLAQEAV--------------------------------------------------------------------------------------------MAEEGAARAASLGVKVEFSTSDLESIQGNYHTVTCIDVMIHYPEDKMAQMVSSLASHADERLIISFAPNTWYYRALKSFGELFPGPSKTTRAYLHTEESVVNALMSAGFKLQRTEMTGTNFYFSRLLEAVMVVVTGASSGLACTKALVKKGYYICAVRDPAKMDQVAKEAGIKSTDYTAMKLELASLQSVRDFVRNLKAARPLNHLICNAAVYLPADPTPRFTDDGFEMSLGVNHLGHFLLVNLLLDDMKKAKPRVCIVGSITGNTNTIGLVYPRADLGDLSGLEKMVNGAKFDGAKAYKDSKVLNMMTVRELHKRLHKEGITFSSMYPGCIAETNLFREKREWFRKLFPVFMKVTGGYVSEEEAGERLAQVISDPQCSKSGVYWSWNGVFENSFSDDVMDDANAASMKLVGL----AAGLAAALIGAGGASAFTRSEIASLTYEQIKGTGLANTCPIVESEGAKISITGGYKIDEFCLEPTSFQVLEETKTGTEAVNTKVTTRQTYVLTGIEGDLEGGKLKFTEKDGIDYAPTTVQLPGGERVPFLFTVKNLIATSDSSAIESGTKLAGKFTVPSYRTGLFLDPKGRGTTTGYDQAVALPALQAGDESLFAENNKKFDVGSGSIELKVTSVNAELGEFGGVFVHKQPSDTDLGSKVPKEVLLKGQFF----
>HAP-Prymnesiales-Prymnesium-parvum-Texoma
LALAHAFSFSS-------------------PRCGVG----RHESVLLSLAPS-PAPLAPTP---PSDPWFSASLASRPPPRVAS-LAVAREGAASLLAAAARPRRKDEAWRRTDLSALFAAQLALPSGEVA----AAALEEEM-E---VSAGA-RLVLVDGAVSEELTDLSALPEGVLVGSVG----SMDAVASARVMKQLETIPEADADK-RTELGAYTFAALNQASLADVACIYLPPDVEVSQPLFVFMLSSGSTSG-LGASHPNLVVNLDRGSSLSLVQSYSASKADSDYFTNALTRVTLGPDSRLRHSYLQEQGLGAFHIDSVFVDVQESARYESQMVSTGARISRLNVGVSLTGSGASCQVQGLALGAETQLVDFHTFIRHASPDCQSSQEQRNAVADRARVVFRGAVVVPRGADNTTANQLCRTLLLSDTSRADIAPTLEIATDDVKCTHGATIADLDDEMIFYLQARGLGRLEARSLLLEGWARTFMSQVP--SEAARRRAAVKASLLAPETGERVVRLQQLTSIIPLNFDPLDFSAVRFYREVELKHGRVAMLAALGFLVAEYLFGGEIDVSYAFQETQVFWPAVILFIAVPEIFTFQWAISDHIPGDLGFPGLPKNAADLKIMETKELNNGRLAMLGVAGMVAQELAGDKLDDKTEVREYFNTEGFNRWSRIYSEDGEVNSVQMDIRNGHAQTVEKVLKWVDADGKEGTFCDAGCGVGSLAIPLAQRGAQVSASDISSAMAEEGAARAASLGVKVEFSTSDLESIQGNYHTVTCIDVMIHYPEDKMAQMVSSLASHADERLIISFAPNTWYYRALKSFGELFPGPSKTTRAYLHTEESVVNALMSAGFKLQRTEMTGTNFYFSRLLEAVMVVVTGASSGLACTKALVKKGYYICAVRDPAKMDQVAKEAGIKSTDYTAMKLELASLQSVRDFVRNLKAARPLNHLICNAAVYLPADPTPRFTDDGFEMSLGVNHLGHFLLVNLLLDDMKKAKPRVCIVGSITGNTNTIGLVYPRADLGDLSGLEKMVNGAKFDGAKAYKDSKVLNMMTVRELHKRLHKEGITFSSMYPGCIAETNLFREKREWFRKLFPVFMKVTGGYVSEEEAGERLAQVISDPQCSKSGVYWSWNGVFENSFSDDVMDDANAASMKLVGL-------------------------------------------------------------------------------------------------------------------------------------------------------------------------------------------------------------------------------------------------------------------
>Chlamydomonas
MQA----------LGSAC-------AGKR----VVSGHNARIKPAKSGAVAS----------VVAEDKWLARTVKEVATPS----LAALREQSKSALATLRMPTTRNEDYRFTDIAPLLRTNV-QPAAGAA------VPSELLA---HELPGAARLVVVDGVLRPELSSLSGLPAGTYVGPLAGA--------PEAVKQKLGSL--------SNSRG-GPFAVLNGSLVPEVLVVAVPAERQLEGPLFVLHLASGATGADVAANAPRLLLHAGTGSSAELVEEYVALGG--RYLTVAVGELFLEAAASVRHSYVQREGEGSFHFKSTLVHQAERSQYTLAEASVGGAIARHDLVIQQGGPETHTQMSHFLLCGPSQTHDLHSRLTLDHPHGTANQLHKCIVSASGRGVFDGNVKVNRLAQKTDAGQLSRNLLLVPLATVNVKPNLQIIADDVKCTHGCAVSDLRDDELFYFRARGISAESARQALVFSFGAEVIQRMG--HPVLQKRVQDDVSRTLLS-------AEPFAASVPFGFDPAGFLAVRRWRESEITHGRVAMLAALGFVVGEQNWDGRVSGAIHFQQIQGFWEPLLIAIGVAESYGWANSLDDYEPGDLGFPGLPTDPEELKVMQTKELNNGRLAMIAIAAFVAQELVQTEIDEKEAVKDYFNTAGFERWRKIYGETDEVNKVQLDIRTGHAQTVDKVLRWVDEEGVQGTVADCGCGTGSLAIPLALRGAAVSASDISAAMASEAEQRYQQAAAGPKFEALDLESVKGKYDTVTCLDVMIHYPQDKVDAMITHLAGLSDRRLIISFAPKTLSYSILKRIGELFPGPSKATRAYLHREEDVEAALKRAGFKVTKREMTATSFYFSRLLEAITAIITGASSGLNAAKALAATGWHVMACRDFLKAEQAAKKVGMPAGSYSILHLDLSSLESVRQFVQNFKAGRRLDALVCNAAVYLPTAKEPRFTADGFELSVGTNHLGHFLLTNLLLDDLKNAPPRCIIVGSITGNTNTLGNVPPKANLGDLSGLAAMMDGQEFNGAKAYKDSKVACMMTVRQMHQRFHDAGITFASLYPGCIAETGLFREHVPLFKTLFPPFQKITKGYVSEEEAGRRLAAVISDPKLNKSGAYWSWSSSFDNQVSEEVADDSKASSAKLVGLLRAAAAAAALATMVAGSANALTFDEIQGLTYLQVKGSGIANTCPVLESGTTNLKLKAGYKLENFCIEPTSFTVKEESKGGTEFVKTKLMTRLTYTLDAMSGSFSDGSAELKEDDGIDYAATTVQLPGGERVAFLFTIKQFDGKGT-------DNIKGDFLVPSYRGSSFLDPKGRGGSTGYDNAVALPARA-DAEELLKENVKITKALKGSAVFSVAKVDPVTGEIAGVFESIQPSDTDLGAKPPKDIKVTGLWYAQLK
>Chlorella-variabilis
-------------CASLG-------ACSR---------HTRHRAARLVAATA---------VHLCEDKWIERTLEVIVPES----LASLQASCLSALATLRMPTTRNEEYRFTDLRSLLQHSL-GPTAAPDAAVRAASLKQVAA---------ATVVVADGVIDQQQSSIRDLPAGVYVGGLVGA----PQDIVSLALGAQSR-----------SRG-GPFATLNGAAAQDVVVVHVPASTVMPGPIHVLYLASSAAAASAPVAMPRLLAVLEKGAVADIVEEFAGPAASLNYFTDAVAEFELDDSAVLKHSYVQLESTGVAHMKATLVNQGRKSSYSLTEARVGGTLSRHDLNIEQLGEGTHSEMRSFLLCGDGQLHDLHSKLTLDHPNGEANQLHKCIVSPTGRGVFDGNVRVNRLAQKTDAQQLSRNLLLVPRAT--------IIADDVKCTHGCTVSDLEEEELFYLRARGVTANVARQMLVYSFGLEVVQGLR--DDALQARVEAAVQRTLDSFAT---------------------------------------------------------------------------------------------------------------------------------------------------------------------------------------------------------------------------------------------------------------------------------------------------------------------------------------------------------------------VALITGANTGIETAKALARQDYRVLACRNKEKAEAAKLQELVPETGVEVAVMDLADLGSVRAWAQRAQDGHPVDVLVNNAGVMAC----QMQTRDGFEMQLGVNHLGHFLLTNMLLPLLSPERSRIVTVSSAAHYFGHI--------FDDLQSQR------NYDSWRAYGQSKLANVLFSYELARRLPVGNCTANTLHPGVVD-TELARYQTAWWQK--PLLQF--KAFLTPEQGAQTSIYLASSPEVEGTGKYYNK--CRPETSSSESYDATVAASAELVGLTRAKKAAALAASLVAGSANALSFDELQGLTYLQVKGSGIANTCPTLDGGSANIKLKPGYSLGKFCMEPTSFTVKEESKGGSDFVSTKLMTRLTYTLDEMSGSFGSGNVELKEEDGIDYAPVTVQLPGGERVPFLFSVKQLEAKGN-------DGFGGEFVVPSYRGSTFLDPKGRGAATGYDNAVALPAAS-DAEEFLKENIKSTAAMKGQAVFSIAKVDPVTGEIAGVFESVQPSDTDLGAKAPKDVKITGLWYAQLS
>Chondrus-crispus
PEVKRERVDTAVARPHFHSPIPVPLHVFRAAFRMASAAQEKISDSNPSAGASDTLEAATLPVPEKDETWLSNLVASAGSMSRHPL-AAMRAQAQADLEHLPVPNRRMEEWRFTDLRTVFASRY--------------VLNAHVDDLRYAPDTAVVLVFVDGIYNEDLSIVNDDSAGGYFGSAENYQGDAA--VVSKI------LTEREL--GKDGEG-GLFPTAAHAIATDAAILEVPDNYAVSRPVAVVFVTTGESPRRAKASAARLAVIAGKGSKLSLLESHVSLDKNSYSLTLATAAFLVKERAWVSHYVVDDTCLEAHVLASIHADVRTRGSYEMRSFGLGSKVGRFDVGVDLGEPGAHGLVHGALVADKYQIADIHSRICHNSENTTSDQLQKNVSADHGRAIFKGKIIVTEDGPGTNSSQLCKSLLLSNKAYVDAMPVLEISNEDVQCSHGATVADLEENEIFYCQSRGISYEKAQVLLITGFAMEILGDCP--FPNVRELVDRKMNSVAASVVDREWKKTELTSIPPFGFDPLNISDVKFLQEAEIKHCRVCLLAILGMIVAEVQFPWYKEYHLVIDGVNGSMLQLLIWISFWEIMTTPVNGSDREPGYFGFPGLGKNPDKLATYKVNEIKNGRLAMIAVSGAIHHAAIGGLL--------------------------------------------------------------------------------------------------------------------------------------------------------------------------------------------------------------------------TAIVTGASSSIHAAKELAGRGYHVMAVRNPGKAEAAAKAVGMPADSYTVVPLDLARLQSVREFVTAVGVVPPVAALVCNAATWHPRDKKPRFTEDGFDETVQVNHLGHFLLANLLLPQLKLNRGRCVFLATQTHNPDTLGKVPPQADLGELEGLVGTIDGKKFEPTKAYKDSKVCNILTMTEMNRRYGTDGVTFSAVFPGCIAQSELFREKRGWFRALFPLFQRITKQLVPVEEAGRRVALVASDGRFGDSGRYWQWRGTTPVPIDPTEREAGKAESAKLVNM-------------------------------MQVKGTGLANRCPEVEGAKGAIKLDSGYKIVDLCLEPKTFQVEEEVRKGKAFVDTKLMTRATYTLTGIEGPLGNNEVVFEEKDGIDYAATTVQLPGGERVPFLFTVKNLIAKADGTDITTATEFGGDFKVPSYRSGLFLDPKGRGGTTGYDMAVGLPGMEAGQDEIFKETNKVFQVTDGAIEMAVQKIDAANGEMAGVFVSEQLSDTDMGAKTPKKVLLKGVFYGRVE
>Micromonas
MSARVSSATPRAAAGSRR-------SSSR--------------TRRVAAAAT---------ASTIEDKWIAGSVERCAIGA----VESLRAGAVTQLARARMPTSRAEEFRFTDLAPLLTK---QPTADASKADDVDASAWTFE------AASSRVVLVDGVFRADKSSIDAIAKGAKISV----SAAAAGDAPPAALGSMTS----------TGRG-GVLASLNAVMASDFVHVDVPAGVTLDVPIHIVQLSTSGDDAALSSSAPRIVITVGERASVEVVEEFAPAGVACGYWHNGVCEIVIEKDGRVTHAMVQAQTRNAVHTRLTTLTQAESSTYALAEVNVGGKIGRHDLGIEQLGPRTVTELSCFNLAGAGQCMDLHSSVTLDHEEGKTDQVHKCIVSASGRGVFDGNVKVNKLAQRTDAGQISRNLLLVPKATVNVKPNLQIVADDVVCTHGCTVSDLEEEELFYIQSRGLSPAVARSLLVAGFGLEIVSKLPG-GKDIRDRVGALVKASLDKDDV-----------GPFEIDAFGFFNAKRYADVEITHARICMLASLGFLVGEQLFDSNVTGAIHFQQVGLFWGLLGAAIFTVEASAWQFLLDDYTPGDYNFPKLGKDEAWLNDMKLKEINNGRVAMVAISGMVAQELVGLNLDEAESVRNYFNTVGADRWKKIYGETDEVNKVQLDIRQGHQKTVDKVIGWMAGKDMNGTVCDAGCGTGSLAIPLALSGAAVSASDISSAMVGEAEVRFNNEAAGPKFEALGLEECSGKYDVVTCIDVMIHYPTDRVNGMINHLASLSEDKLIVSFAPKTLAYSILKRVGELFPGPSKATRAYLHAEEDVESALKAAGFKVTRREMTATQFYFSRLLECESVVVTGSNSGIDGAAKLAARGYDTLACRTLAKAQ--AAKASIEAGSLTPAECDLASLDSIRAFAASRRA---LDALVLNAGVEFSGDNTVRRTADGFEITVGVNHLGHFLLTNLLLPDLEAAAPRVVVTASEVHDPASPGNVGLGAGLGDLRGLAEMLDGSPYDADKAYKDSKLCNVLFARELQRRLRDAVVTVNTFGPGLITRTGLFRAQNPLFVKVFD----ATNEIVAEDGGGDCLVRMVTDAELEGGDVYYN---FERGDVSAEAMDGEKGKSERLVGLLSAAALSGLAASLLASSAGAVTYDELQGLTYLQVKGTGLANTCPVVDGGESSKSIKAGYALEKFCMEPTSFTVKEDSKAGSEFTKTKLMTRLTYTLDGMTGSFSDGSVAIQERDGLDYAPVTVQLPGGERVPFLFTLKEFTGKGN-------SQFGGDFVVPSYRGSSFLDPKGRGGSTGYDNAVALPAKS-DADELLKENNKNVAALKGSAVFNVAKYDPVTGEVAGVFESIQPSDTDLGSKAPKDVKITGLWYAQLQ
>Nannochloropsis-gaditana
TGSRRRGATTGFIVAAVGFLAPFNPGVQK---------QQKHRNTRLAATLARSTSFEESSPPSREEQWFNAVLADRD---PHPAFGRATEEGVERFLAGEAPTRREEAWRFTDLSRLYGRRPLQPA----------ALKAKIEEHTEVCEG-RVVVFVDGVHRPELSHVARLKEGWRAGSIFEF--------QEELFREVEWAPEV----HTLASGSLPFSCLNQACVKDAACLVVDERGEMSAPVQFIFVSTSSQGEGVRVSHPRLAVVARKRSAGKFVQSYIDIGS---ALANACTTVRVDRRAEVQHLHANELGPRGLMFDAVSVTTKKLSAYKNVFVNVGGELGRVNFQATLNGTEGRVDTEGVTITGEEQELDIHSYIHHRRKGGESNMYQCNIVSGDSHCVFKGRMKLEPRARGVTADQLIRSIMLTDSCTVDAMPTLEVCSGDVDCTHGATVADIDENEAFYLQSRGISRREARQVLMMGFAAQVYNQIP--CEKMKKRLGERLYDVCPDVGIK---KYEYLSVVPFGFDPLNFYGKKKLRESELKHGRVAMMAVLGIFVQELLLAGDDFEALQYYGVPDFGAGALFVLSLFEFKGWDAGMDDYVAGDLQYPGFPDDDEAFVRMRTKELNNGRMAMIAAIGIIGQELAGVPLDDKTEVREYFNTEGFQRWNRIYSEDGTVNKVQADIRVGHQQTVDKILGWLQADGVKGSICDAGCGVGSLAIPMAELGAKVAASDISSSMANEGRQRAEAVGKACSFSTSDLEALKGKYDTVTCVDVMIHYPTDKMQGMVSKLGSLAKKRMIISFAPKTWYYDILKKIGELFPGPSKTTRAYLHTEEDVRKALKAAGFTVRRTEMTATNFYFSRLLEAVTIVLTGTSSGLATLKALCARGNFICGVRDMEKMQAVAEELGLDPSSYTIRPLDLSSFASVRRFAKEVKAGKPLDALVCNAAVYLPARDYPTFTPDGIEESLQINHLSHFLLVSLLLDDLKKAKPRCVIVGSITGNDNTIAFVWPRASLGDLKGMQEMIDGKNFNGAKAYKDSKMCNMMTVNELHKRYHDAGITFSSMYPGCIAETALFREKRQWFRTLFPLFMKVTGGYVSENEAGERLAQTVWDPALKTSGQYWCWNGVFPGKLAGQVMDQAKAESSEITGALLALKNGVSKALVLGGASNALTKEDLSSLSYLQVKGTGLANRCPEVVGEG-SIALQGGYQLSDLCLEPKTWQVEEEVKRGKSFVNTKLMTRQTYSLDGVSGDIEGGKIKFEEKDGIDYAATTVQLPGGERVPFLFTVKELVATAAGNALKPGFQFGGSFKVPSYRSGLFLDPKGRGAVTGYDMAVALPGLQNGDEELFKENNKIFDVTSGNIELEVNKVNVEEGEVGGVFVSTQFSDTDMGSKAPKKLLMKGIFYGRVA
>Ostreococcus
------------------------------------------------------------------------------------------------------PTNRAEEYRFTDFSALTTATLVGPKASAD------ASATRVE---------ATVVLVDGVLDATQSDFEGAAKGIKISVGA----------ADATTGKQSA-----------TRG-NVFAAINSASAADVVVVRVPKGVKCASPVHIVTMSTGGENGATRVSAPRITIVVEEEGELCVVEDFAGEGE---YWQNGVCEIAVEKGASMKHALIQNHGRGATHTRTTLVTQAEDSKYEVNEISVGGKTARHDLNIKQLGPRTETVLGCFNLAGSNQTLDLHSKLQLDHEEGSSNQVHKCIVSASGKGVFDGNVQVNRMAQRTDAQQLSRNLLLVPKATVNVKPNLQIIADDVKCTHGCTVSDLEEEELFYIRSRGLSAETARSLLVSGFGVDVISRLP--GKDLRDRVNSIVRTSLER--------------APFELDVLGFCNLQRYREAELTHGRVSMLATVGFLVGEQLFDAQVTGAVHFQQVTPFWFAIGATIAIAESTGWQFLLDGYTPGDLNFPGLGKSEEELDELRLKELNNGRLAMISISGMIAQELVGLNLDEAASVKNYFDTTGFERWNKIYGETEDVNKVQLDIREGHQQTVDKVLAWVKNDDLEGTVCDAGCGTGSLAIPLALQGANVSASDISSSMVGEAERRYKELANGPKFDAMGLEEATGKYDMVTCIDVMIHYPKDRVDGMINHLASLSSKKLIISFAPKTLAYLILKRVGELFPGPSKATRAYLHDEADVEIALKAAGFKVKRREMTATSFYFSRLLECERVVITGSNSGIDAATKLAASGWVVLACRTRAKAE--AAKANILSANIECVECDLSSLDSVRAFVREVRK--GVDALCLNAGVEYSGDPVVHRTRDGFEETFGVNHLGHFLLANLLLEDLEKSSPRIVVTASEVHDPASPGSVGSGAHIGDLRGLERMADGEAFDADKAYKDSKLANMLFMYELERRLQARKITVNAFGPGLITRTGLFRNQNPLFVKVFD----ATNEIVAESGGGNCLVFMLTDPSLEGGGVYWN---FAQTNSSVESNDAVEAQSESLVGLQSAASVALGVAGVLAQSAGAVTYDELQGLTYLQVKGTGLANTCPVVEGGVSGKEIKAGYALERFCMEPTSFTVKEESKQGSEFSKTRLMTRLTYTLDGMTGSFSDGSVNVQENDGLDYAPVTVQLPGGERVPFLFTLKEFTGKGN-------SQFGGDFVVPSYRGSSFLDPKGRGGSTGYDNAVALPARA-DSEELQKENQKNTAALKGSAVFNVAKYDPATGEIAGVFESIQPSDTDLGAKVPKDVKITGLWYANLG
>Pelagophytes
--------------------------------------------------------------------------------------------------------MGASSWS---------------------------------------------------------------------------------------------------------------ALNKACAADALIIHVAAGVTG---PEVFVESTVEAGV---VAHPRFIVSLGAGASLKLTQTFDGEGN---SASNVWTTFNLGANATLKHASVAA---GHVHLEHVSASLLDGASFSSSTVSFEADFARVGVDVAHDGAYSTSSLKGLQLGAARQALDYRTQVRHEAPNCDSFQDIRNVVGGNAHVTFKGRIAVPRLGQKTDAKQLCRSLLLSDDCTLDAMPSLEIVADDVKCAHGATVADLDDDMYFYLISRGLDTQEAKALLVRGFCGSILQAIEALPTSTLSNFNSKLEALVKLEAKA----------VPFGFDPLGIAAVKYFRESELKHCRVAMLAAAGFLVAEVLFGGNIDVSYAFQETQTFWPIVVLYIGVIEVFTFEWTLANRVPGDFEFPDLPPGKADSFDMETKELNNGRLAMIAIAGMVAQEVIKGKLDDKKEVEEYFNGIGFGRWNKIYSDTDDINKVQMDIRDGHQQTIDTILGWAKEEN---TVCDLGCGVGSLAIPLAQMGAQVFASDISAAMVVEASQRSVAAGV-ASFETSDMESVKGKFGTVSCVDVMIHYPTDKMSGMVKHLAGLSEDRLYVSFAPKTLQYSVLKKFGSLFPGPSKATRAYLHAEADVVRALDEAGFEVKRKHLTAKSFYFSLLLEAVLVVVTGASNGLYGAYELAKSGYYVMACRNVTRGNEAAKQMAFPANSYTVMKLELGSFASVRSFIFNLKANRPLDRLVCNAAVYLPKDPKPRFTEDGFEMTMGVNHLGHFLLVNELLGDLKKAKPRVIIVGSITGNSNTIGLVYPRADLGDLSGLKKMADGGSFFGAKAYKDSKVCNMMTAQELHRRYHDTGITFASLYPGCIAESGLFREKRGWFRKIFPLFMKVTGGYVAEQEAGERLYQVVDDEVCAKSGVYWSWNGIFENAYSSSTADGKKASSLKAVGL----------------------------------------------------------------------------------------MTRQTYTLDGISGPLGGSTITFKEEDGIDYAPTTVQLPGGERVPFLFTVKQLVATGKGGAFKPGYEFGGSFKVPSYRTGLFLDPKGRGMVTGYDQAQGLIASQTGQEELFNENNKVFDIFDGTIEFAVSQVNADDGEIGGVFVSSQASDTDLGSKDPKTVLSKGIFYAKIV
>Physcomitrella
MAAATGSAG----TGA---------ASSRAAVSRISSHRFRAKEASGAVSGSAEASFSLS-----KDPFLLDLAEKLENSVGARALAELRYKSAEQALNLRWPTNKDEAYRFTDVRFLKNLDI-APTAQPASVPNFESELGLGE-------TEFRLVFVDGVISESLSKVEGLSGGAYVGSVCKITADSAGSALSQALEYLGK-PA---------AGTDLFTFLNGLGVQDAGLVFAPKGVQLSKPIHVVYYSGGSKDGEISLATPRLLVVAESGARVEIIEQFVGA--DQVYWTNQVCEIYVANGAEVSHSCSQEQERSAVHIKQTHVSQGEKSTYKLVEAEVGGRLSRHNLQVIQLGSDTQTEFSTFSLSSKRQVQDLHSRLVLDHPRGISRQIHKCIVTRLGQAVFDGNVKVNRFAQQTDAGQLSRSLLLAQGATVNVKPNLQIIADDVKCTHGAAISDLEEEQLFYFQARGIDPLTARSALVFSFGAEVLQSFG--NDYLKKRLERLVKSSLATDGV----GQ-----VPFNFDPADLLALNRWRESEITHGRVAMLASLGFIVQEQNFDGQISGAIHFQQVAVFWEPLIFAIALCEAYGWANTLDDYEPGNLGFPGLPTDPAERKVMQTKELNNGRLAMIAIAAFVAQELVGEEIDEKAVVRNYFNTQGFERWRRIYGETDDVNSVQLDIRQGHAQTVEKVMRFLKDRPLEGTICDAGCGTGSLSIPLALEGAEVYASDISSAMVDEAAKRAEAAKSNPKFEARDLESISGKYDTVACLDVLIHYPQDKAGGMVQHLASLAENRLILSFAPYTLYYAVLKRIGELFPGPSKATRAYLHAEEDVEAALKEVGWVVKRKEMTGTKFYFSRLLECVTVIITGASSGLATAKVLADSGWHIMACRDFLKAERAAKSVGMPKENYTVMHCDLSSLNSVKQFVDNFRRGRPLDVLVCNAAVYLPTAKEPRYTADGFELSVGTNHLGHFLLANLLMEDIQKENRRVIIVGSITGNTNTVGNVPPKANLGDLRGLAGMIDGGEFDGAKAYKDSKVCNMLTMQEMHRRFHEKGVTFASLYPGCIATTGLFREHYSLFRTLFPPFQKITKGYVSEEESGRRLAQVVSDPSMNKSGVYWSWNNSFENELSQEASDAEKAKSEKLVGLIASAAALVLASSLVAGAALALTFDEINAQTYMDVKGSGTANQCPIVPEGSDKFSFKDGYTMKKLCMEPTSFTVKAESKGGEGFQNTKLMTRLTYTLDEIEGPLSNGNLRFEEKDGIDYAAVTVQLPGGERVPFLFTVKELVAEGK-------EKFGGSFLVPSYRGSSFLDPKGRGGSTGYDNAVALPAGGADEEELAKENEKNTAALNGNITFSIAKSNTETGEIAGTFESIQPSDTDLGSKTPKEVKIEGIFYAQLE
>Picochlorum-soloecismus
LNLKWSKACAGSGRPPLGKFVPS--GRPR--------------GVRAQAVAA-------------EDRWMSQVFEETGNLDRDASLESLHSTCSSALKSLRLPTARNEDYRFTDLSVLSRSPVYAPT-NPASEKINDVLFAELD---------IKVVVVNGVVSEVLLPDQRVAAGVYIGSAKHA--------KDVISFSLGN--------QSRSRG-GPFAVLNGASARDCAVLYVPEGCSVDMPIQIINISSGNSIADQAFSAPRTLIFLEAGSSAEIVEEYFTLGS---SICCSVTEIELDDGASLNHKLVIADESRAINLKSTLVSQGTESEYSLVEVRSGGSLTRHDVGVVQLGKATHTAMKHFVLAADDQLHDVHTKLTLDHPEGKADQLHKCIAAATAKGVFDGNVRVNRMAQQTDAQQLSRNLLLVPKATVNVKPNLQIVADDVKCTHGCAVSDLEEEQLFYLQARGIDTATARKMLVYSFGGEVIQSLT--DKKLMSRVEAEVNKSLDGMFA-------------------------------------------------------------------------------------------------------------------------------------------DELAAVKNYFDTAGFERWRKIYGETDDVNKVQLDIRTGHAETVEKVLKWIDEEGVKDTVCDAGCGTGSLAIPLALKGAIVSASDISSSMVSEAERRYKEQSNGPVFEAKDLESCSGKYNTVTCLDVMIHYPQDKADDMISHLASLAEDRLIISFAPKTVYYSVLKRIGELFPGPSKATRAYLHAESDVENTLKKNGFEVVKRDMTATSFYFSRLLEARTVIITGASSGLNAAKALAASGWHVMACRDFAKAKKAAKDMGMPEGSYTVMHLDLASLDSVRQFAQAFKEGRRLDALVCNAAVYLPTSKEPEYTADGFELSVGTNHLGHFLLSNLLLENLEGAPPRLIIVGSITGNTNTMGNVPPKADLGDMSGLESMIDGKEYDGAKAYKDSKVCNMLTMREFNKRF-GGRVTFASLYPGCIADTGLFRTHYGLFRTLFPLFQKVTKGYVSQEEAGKRLAQVVTDPSLDKSGVYWSWSNTFENQMSEEVSDDAKAASSKLVGLMKCEKAAVLAASLIAGSANALSFDEIQGLTYLQVKGTGVANTCPTIDGGSSNVKLKPGYKINKFCMEPTSFTVKEDSKGGAEFVKTKLMTRLTYTLDEMSGQFGSGNVELKEEDGIDYAAVTVQLPGGERVPFLFTVKQLDAKGT-------DAFGGEFNVPSYRGSTFLDPKGRGAATGYDTAVALPAAG-DDEEYAKENAKNAGALKGQAVFSIAKVDPATNEIAGVFESIQPSDTDLGAKAPKDIKIQGLWYGQLS
>Populus-trichocarpa
--------------------------------------KQKQK----SFSLSTQASFS--------DPFVLQLAETLEDSL----LQRLRDSSSESLLSTSWPSRKDEPFRFTDTSFIRLSQI-VPITKP---PQLDYLPSINE------DTLPSIVIADGFVLNSMSKLSTLPDGVYVGS---LLSDSSDRIAERVLEFVGD-FE---------WG-DLFWSINGLGAHDMTVVYVPAGVKVENPIHFKYVSGGEKGSKLPVSNPRVFVVVEEGGEVGIIEEFVSKG-DRYYWANPVLEVVIGKGAKVRHSYVQSQSLNSAHIKWTAVRQEAASTYELVEVSTGGKLSRHNLHVQQLGPDTATELSTFHLSVGDQTQDLHSRLILDHPRGRSQQLHKCIVASQGQAVFDGNVKVNRYAQQTDAGQLTRSLLLEPRATVNVKPNLQIIADDVKCSHGAAISDLEETQLFYFQARGIDLETARKALVFSFGAEVIERLP--NSFMQKQVESHVKGLL----------------EPGGFDPLGLAELRWFVQAELVNGRWAMLGVAGMLLPEV---GIINAQW--DKASSSTLFVIILFHYVEIRRWQ--FQYSLPNECGYPNFPT-----IEAKEKELANGRLAMLAFLGFVIQHNVGKG-XDKEVVREYFNNFGFQRWRKIHGETDDVNRVQMDIRHDHSKTVENVLKMLKDEGLEGSVCDAGCGTGSLAIPLAKEKEFLGLSHHSSRMMRTVEAGSENVPV-PKFEVKDLKSLDGKYDTVVCLDVLIHYPQSKADGMIAHLASLAENRLLLSFAPKTFYYDLLKRVGELFPGPSKATRAYLHAEADVEWALKKVGWKIRKRGLITTQFYFARLVEAVTCIVTGASSGLATAKALAETGWHIMACRNFLKAERAAKSAGIAKENYTIMHLDLASLDSVRQFVDTFRRGRPLDVLVCNAAVYLPTAKEPAFTAEGFELSVGTNHLGHFLLSRLLLEDMKISDKRLIIVGSITGNTNTLGNVPPKANLGDLRGLSGMIDGGVFDGAKAYKDSKVCNMLTMQEFHRRLHEEGIAFASLYPGCIATTGLFREHIPLFRLLFPPFQKITKGFVSEHEAGKRLAQVVSDPSLTKSGAYWSWNKSFQNQLSQEASDAEKARSEKLVGLLQAIAGFALATSLVSG-ASALTYDEIQSKTYMEVKGSGTANQCPTLDGGAESFAFKPGYNAKKFCLEPTSFTVKAESKNAPEFQNTKLMTRLTYTLDEIEGPFPDGTIKFEEKDGIDYAAVTVQLPGGERVPFLFTIKQLAASGK-------ESFSGEFLVPSYRGSSFLDPKGRGGSTGYDNAVALPAGGRDEEELLKENIKNTASSTGKITLSVTKSKPETGEIIGVFESLQPSDTDLGAKTPKDVKIQGIWYAQLD
>Porphyridium-sp
LGFVGATSAPTTAVTALATAAPAPAYVRRAAGRLCAVTRRRAAAEGSEGSSSENAVKVSNLPKNERELWWESAVRAAQKNATDSVLVPYVHSARGKMIDSMFPGRKEEMWRYTDMRALLAMRPAGPS----------LSASDAEDAD------VNLVVVDGRFVSNLSTLDLLAKGVYFGSIS----DAPKAIKERAVELLLQ---------KQSSKVSAFEWLQAVSSPDALVLHVPNGVQV--PVHILCTSSQSSAAS--MCSPSIVVCLEQDASLVVTESHLLLDSSSSVFVNSLCVAALASNASLTHALVSELPEKGAHLGVCAAKLAQGAQYVCTTINAGGSLSRWDVTVDLDEKEAYGEVHGLCFAEQTAVMDLHSEINHNVPHCKSEQLQKNVALDKAKSVFRGMIYVAPHASQTDSEQMCRSLLLSSNARVDIMPSLIIYNEDVKATHGATVSDLSDEELFYLQSRGLSPEDSRLLLLKGFTGEIVQRIP--LKGVQERLERKFAGVVDRIKS---REATFSSIKPFGFDPLNISGIKWLRESELKHGRICMLAALGMIVQEVRFPFYQGAAVATEFANGPLGQVLIFASFFEIMTTPITGSDRAPGYFAFPGLGKNPDARKRFEVSELKNGRLAMIAVGGMVHQMWLGKFMDDKKEVEEYFNNTGFERWNKIYSEDAEVNNVQKDIRTGHNQTIQRILAWIDADGAQYTFCDAGCGVGSLAIPLTQRGAIVSASDISAAMVKEARERADVQGDKVSFAVSDLENLSGSYDTVFCIDVMIHYPDEKLKEMISHLSNCAERRMIITFAPYTILLGMLKSFGSLFPGPSKATRAYLHSESYVEGILKELGWQVKRRDFVKSKFYFSTILEAVVVVITGASSGLAAAKELASTGWLVLAVRSFSKAEKALREANLNPKNYRILPLDLASLTSVRQFSESLKTAKELNAIVCNAATWHPKDKKPRYTADGFEEHVGTNHLGHFLLAHLLADDLRKSAPRLVFLGTETHNPDSIGKVPPQADLGRLAGLEKMIDGKKFEPTKAYKDSKVCNAITMKQMSDRYGPRGVVVSAMFPGCVASSGLFREKRGWFNSFFPWFQKITKQYVSVEEAGHRLAAVVANPLYSTTGAYWKWNS----AISQQARDEELANSCEMVGIRASKAKSALAALVSAAQVQAFTEEDFRQLSYEQVKGTGLANRCPEVDGTKGSIKIEKGYKIVDMCIEPKSFQVEDEV-KGKEFVDTKLMTRATYTLTGIEGPLANGDLEFQEKDGIDYAATTVQLPGGERVPFLFTVKELVATAKGDSIGSGTEFGGEFTVPSYRTGLFLDPKGRGGVTGYDMAVALPGMMAGQDELFKETNKVFQVTKGEIEMGVQKVDPSTNEIAGVFVSEQLTDTDMGAKAPKNILLKGVFYARIV
>Pyropia-sp
-------------------------------------------------------------------------------------------------------------------------------------------------------------------------------------------------------------------------------------------------------------------------------------------------------------------------------------------------------------RVTIGAELHGPGGHIDSTSLCLSDGKQVNDLHSRIAHCAPACTSNQLHKNVAAGRGRAIFAGKVVVDKAAQQTDSKQLCRSLLLSNRAQVDAMPVLLINADDVKCTHGX--------------------------------------------------------------------------KPFEFDPLNISSIKWMQEAEIKHGRICMLACLGLLVQEFTFPFYKNAHLATAGVVGGMVHILIGVIIFEALTTPINGGDRQPGYFGFPKLGKNP----SFAVNEVKNGRLAMIGIGGMIHQQWMGNFLDDKEEVRDYFTNTGFGRWNKIYSDDDSVNAVQKDIREGHAKTVETILSWVDEDGAQGTFCDAGCGVGSLAIPLASRGAVVTASDISPTMAAEAQRRAAEEPASTTFQTSDLCDLSGFYDTVACVDVMIHYPQEDVNEMISALSALAKRRLIVSFAPKTLAYSLLKKVGEFFPGPSKATRAYLHAESDVVAALEAEGWTIKRRGSTASKFYFSNVLEAVTSIITGASSSIYAAKALIARGTHVMAVRDPAKAARVAAEFGFADGTYSILPVDLSSLDSVRSFVTAFRAFRGLTSLVCNAAVWYPRDKAPRLTGDGFDETLQVNHLGHFLMVNLLMGELKRSCGRVVFLATPTHNPDTIGKVPPQASLGDLAGLEATVDGGKFEPTKAYKDSKVCNVLTMTALHERAAKDGVVVSAVFPGCIADSELFREKRGWFRWFFPLFQKVTKQYVSEEEAGRRVAEVAGGAGFGDGGGYWMWKGTAPTRVPSTEREGAKADSAKAVGLTAARVAAVAAAAFASSGAAALTSADIRSLTYEQVKGTGLANRCPEVDVSKGSIPLSPNYKLVDLCLEPKSFQVEEE-KKGKAFVDTKLMTRATYTLSGIEGILEGDTLVFEEKEGIDYAATTVQLPGG-----------------------------------------------------------------------------------------------------------------------------------
>Selaginella-moellendorffii
------------------------------------------------------------------------------------------------------------------------------------------------------------------------------------------------------------------------------------------------------------------------------------------------------------------------------------------------------------------------------------------------------------------------------------------------------------------------------------------------------------------------------------------------------------------------------------------------------------------------------------------------------------------------------------DEKLVVKDYFNTAGFERWKRIYGEAEDVNSVQLDIRQGHAQTVEKTLSLLARDGIQGSFCDAGCGTGSLAIPLALRGATVFASDISSSMVAEAERRAREAKSDPKFSAQDLESLSGKYHTVACLDVLIHYPQDKADGMIRHLASLAESRLIISFAPKTWYYSLLKRIGELFPGPSKATRAYLHAEEDVEAALRAAGWIVRNRDMTATRFYFSRLLEAVTVIITGASSGLATAKVLAETGWHVMACRDFLKAEKAARSAGIPKGNYTVMHLDLASLDSVKQFVESFRRGRSLDCLVCNAAVYFPTAKEPTYSAEGFELSVATNHLGHYLLCRMLLEDMEKSDRRMIIVGSITGNTNTLGNVPPKANLGDLRGLAAMIDGEGFDGAKAYKDSKVCNMLTMQELHRRYHEDGIVFASLYPGCIATTGLFREHISLFRLLFPPFQKITKGFVSEEESGKRLAQVVRDPCLQKSGVYWSWNNSFENTLSEEASDPEKAKSEKLVGLVVAVAVATAAATLVAGTAAALTYDEVQAQTYLEVKGSGTANQCPILSGGDGGFKFKPGYSVKKFCLEPTSFTVKKESKGGDQYVDTKLMTRLTYTLDEIEADLEKGNLKLVEKDGIDYAAVTVQLPGGERVPFLFTIKELVATGS-------DGFSGSFLVPSYRGSSFLDPKGRGGSTGYDNAVALPAGGADEEELGKENLKDTSGSTGNITLKVAESNTATGEIAGVFESIQPSDTDLGSKAPKEVKIQGIWYAQLD
>Thalassiosira-oceanica
-------------------------PMRRATVSAS--MSSR-----LQPPSTQGSTSTKEKSDKAADAWFASLVE-SDGPS---FLGTVSEEHQRRLLTPVVPRRGAEAWRHFDINSLVAVDYGRPEVVLSDDEKESILASLLS------KGAARLVYINGRFCPALSILKRLP-DGFTDELAAEPDDSNGPHKS--LENLSG-PDHKATGINNQQGTAAFAALNSIKAGSVAYVEANGDAT--KPIIIVNAQTPSAGGSGVAFHPRTLAVANDGSVSSLIQMCVDLAEPCATLVNGYTQIFVGADANMTHSFLDESGGQNSNFQAFDHVTGDSGSFQSSLMELSGNRSRVAISTALLRPGASVSINGFALSGGAQRTDMRTNIHHMAQGTISRQEQRNMVGGRSTASFRGRIRVEQSAQQTDSEQLSRTVLLSDNARIWATPSLEIIADDVQCTHGATVSDLSEEELFYLRSRGLDLPTARNMLMYAFVEEIGSSVDKDENGLRSRIIKRLENVVPEGEKS---GGEFQSVAPMGFDPLNFAELKRYREAEVTHGRVAMLAVLGFLVGEALFDAQISGAIHFTQVDGWDALIVTMIGAAEAQGWVGTLADYYPGDIGFPGLPEDPEEFNIMQTKELQNGRLAMLAAAGFLAQEAVGKGI--------------------------------------------------------------------------------------------------------------------------------------------------------------------------------------------------------------------------LTVITGASSGLNTAIALSKTGHFVMACRDVEKAKRVASENGMPENSYVVMKLELGSLKSVRDFVFNLKASRPVDNLICNAAVYRPTDPEPAWTDDGFEQSMGINHFGHFLLANLMVNDMSKAKARMCIVGSITGNTNTVGLVYPRADLGDLSGFEQMADGAPFFGAKAYKDAKVCNMMTVSELHRRYHDSGISFSSMYPGCIAETALFREKRPWFRKAFPWFMKVTGGYVGEVEAGERLAQVVDDPQCSKSNVYWSWNGIFENTQSDAVQDRDTAISVKAVGL---KVGAAALAGALFGLAQAITKSELNQLSYLQVKGTGLANRCSEVIGED-TITPKSGSRLTQMCIEPKAWAVEEEIKAGKKFVNSKVMTRQTYTLEGIEGSLEGGNIVFKEEEGIDYAPTTVQLPGGERVPFLFTVKELVAKGNGGSFKPGFQMGGDFSVPSYRTGLFLDPKGRGGVTGYDMAVALPGLQSGDAEMFKENNKTFDIGAGRIEMEVNKVNSEESEIGGVFVASQSGDTDMGSKVPKKILTKGIFYAKVE
>Thalassiosira-pseudonana
IITSSTQSNHSLESAPLESHRPLTPPMSRIAVSSSPNQSIRNQQQRHQPSSSAAAISIKESSDKLADDWFGALLN-SPGPS---FLGQISSSAKKRVLQPVVPRRGAEAWRHFDVNGLVGVDYGRPEKNLSAEEQSDIISSLQS------KGAGRLVYINGRFCPSLSKLSRLP-DGFTDELAAEPDESKGPLTS--LKKLSG-PDHEPTSINNQQGTAAFAALNSVKAGCVAYVEAEKDESTPKPVLLINAKTPSGGSAGVAFHPRTLAVANDGSVLSLVQMCVDLDSPCATFANGFTQVFVGAGANVTHSYLEESGGRNTHFEAIDHVIGDEGSYISSVMELGGTRSRIGISTTLLRPGAMASINGFALSGGAQRSDMRTNIHHIGQGTVSRQEQRNMVGGRSTASFRGRIRVEQSAQQTDSEQLSRTILLSDHARVWATPSLEIIADDVTCTHGATVSDLSEEELFYLRSRGLDRTTARNMLMYAFVEEIGSSVDTDKNGLRSRIVRRLENLIPAGEKK---GGEFQSVAPMGFDPLGFAELKRYREAEVTHGRVAMLAVLGFLVGEALFDAQISGAIHFTQVDGWDALIVTFIGAAEAQGWVGLLDSYYPGDIGFPGLPEDPEELNTMITKELQNGRLAMLAAAGFLAQEAVGKGIDDKTEVREYFNNEGFNRWNKIYSESDEVNSVQLDIRNGHDQTIQKILNWIKDDGIKGTVCDCGCGVGSLAIPLAQMGAEISASDISDAMATEAAARAKAMGIEAKFYTSDLESVTGKYNTVTCVDVAIHYPTEKMAEMVGHLCSLADERVLISFAPKTWYYDLLKKFGELFPGPSKTTRAYLHEESVVREALKKAGFEVAREEMTGTNFYFSRLLEAKLTVITGASSGLNCAATLAKTGHFVMACRDVEKGKRVAKEFGMPDDSYVVMKLELGSLQSVRDFVFNLKAARPVNNLICNAAVYKPTDPEPAWTDDGFEQSMGINHFGHFLLVNLMVDDLAKAKARCCIVGSITGNSNTVGLVYPRADLGNLQGFAQMADGKPFFGAKAYKDSKVCNMMTVSELHRRYHDSGIAFSSMYPGCIAETQLFREKRPWFQKAFPWFMKVTGGYVGMEEAGERLAQVVDDPQCTKSDVYWSWNGIFENEQSDAVRDRETAQSVRAVGL-LSKVGAAALASAIFGAAQAITKSELNQLSYLQVKGTGLANRCSEVIGED-TITPKSGARLVDMCIEPKAWAVEEEIKAGKKFVNSKVMTRQTYTLEGIEGSLDGGKIVFTEEEGIDYAPTTVQLPGGERVPFLFTVKELVATGNGGAFKPGFQMGGDFSVPSYRTGLFLDPKGRGGVTGYDMAVALPGLQSGDAELFKENNKTFEVGNGRIEMEVNKVNAEESEIGGVFVASQSGDTDMGSKVPKKILTKGIFYAKIQ
>Vitrella-brassicaformis
ISDLSSSAPASLRTAEADEQPPAAKEQER---------KLRFRSKDLEKAVEDEAPVDESVSMNKADIWWDKMLELQPLPA-NEDFEKLHENGTAVMKELYVPERKREPWRFQDLETIYKTDF--------------AYGDLSSDISYVMNDTALLVIKDGLVDRRLSRLDGLPNGTFVGSIH----NMEGALRERFLSELYWYPEYNADIQIFEMGKAKLCALNMAHLRDVACVHVPEGTTIDKPIQVLVVSTSVGDSALPISSPRLQVLIGDKADVTLSQSHVGL--ARKGFINSVTRVIMGRESRFNHDYIQEAGRDAWHFEQLSVLNAQAANYTYRSASWGAQSSRINVQVVANEKESRTDLRSLLLARQKQLLQTYQTVWHNAKDTYSDSFHRNIVADSATAVWKGRGRLEHMCNGADAKQLCRSLLLNERSKAVSIPVLEMMSPQIKAAHGATVSDLSQDQIIYLRTRGLSDEVARYLMVKGFANEVSNPMV--DETAKRRLSRHMDSILSDPSKKKE-REEVAAPSPLGFDPLGFTKIARLRECELKHGRLAMFAVLGWMTQTVLYGGKLSAPLAITEV----PGIIFFIGFFEYVVKKMDLGDYL-GTYGWPTDGVTPEQWVGYQTRELNNGRLAMMAIVGLIVQDVLGQYLDDKAEVAEYFNTVGFDRWNKIYSESTEVNKVQLDIREGHQQTVDRVLQWLDQDRPLTSVCDAGCGVGSLSLPLLERGASVYATDISAAMVEEAEARAKSLVNGGRFETKDLESLGGSYDTVMCIDVMIHYPTEKMEEMVMKLASLADRRLIISFAPDTWYYSLLKKVGEFFPGPSKTTRAYLHEEGRVKAALAKAGFTVRRDHMTATNFYFSRLFEAVIVVITGASSGLATTKSLAKQGYFVMAVRDKEKTKRICKEEGLEEGDVAVLEMDLASFDSVRKFARNLKAPQPLDRLICNAAVYLPHLQAPEFTKDGYEMSLQVNHLSHFLLINLLLPELKKSKPRCVIVGSITGNTNTIGLVWPRAELGDMRGWRRMIDGHNFNGAKAYKDSKLCNMLLMQELDRRLHNSNIAFTSMYPGCIAETNLFRNKRQWFRKLFPVFMKVTGGYVSEPEAGDRLAQTVADPRCAKSGIYWSWNGLFENTLSDEAQDKKKAQSAKAVGLLVSLSRLIGGMLLLGGGAEAISKDYVKSLTYEQVKGTGLANRCTAAE-GTGSISISSGYEMVDFCMEPKEFTVLEQTRTGKIGLPTKLTTRQTYTLDYMSGPIKDGKITWQETDGIDFAPTTVQVGAAERVPFLFTAKDMKVSADGATISPGLGLGGEFRVPGYRTGLFLDPKGRGGTTGYDMAVALPGLQSGDEELFKENNKLYQSTTGNIEMEIQNVNPQTGEVSGVFVSQQKSDTDLGAKEPKDILIKGAFYGRIQ
>Volvox-carteri
MQ-----------VGNMS-------SGQR-GLFILPRH----KPCKSAAVAS---------QVAPEDKWLARTVKDVATPP----LVTLREASTGALATLRMPTTRNEEYRFTDISPLLKTAV-EPAPGAV------VTSELLQ---TDLPDAVVAVVVDGVLRSELCRLADLPKGVYVGPLEGA--------SAAVVEKLGSL--------SNSRG-GPFAVLNGSLTPGVLVVAAEPGASLPGPVFVLHVASASSAAAANANAPRLLVHAGVGSLVEVVEEYVGLDSHGHYLTVSMAELFLEPAAEVKHSYVQREAAGSFHFKGTLVHQAERSRYTVTEASVGAAIARHDLTILQGGPETHTEMGHFLLCGPNQLHDLHSRLQLDHPHGTANQLHKCIVSASGRGVFDGNVKVNRAAQKTDAGQLSRNLLLVPLATVNVKPNLQIIADDVKCTHGCAVSDLRDEELFYFRARGISAEAARQALVFSFGSEVVQRMG--RQALAKRVQEDVSRTLRS-------VEQFAGAVPFNFDPAGFARIRRWRESEIVHGRVSMLAAVGFIVGEQNWDGRVSGAIHFSQIQGFWEPLLIAIGIAESYGWANSLDDYEPGDLGFPGLPTDPEELKVMQTKELNNGRLAMIAIAAFVAQELVQTEIDEKEAVKNYFDTAGFERWRKIYGETNEVNKVQLDIRTGHAQTVDKVLRWVDEEGVAGTVCDAGCGTGSLAIPLALRGAAVSASDISAAMAGEAERRYQTASASPKFEAMDLESIQGSYHTVTCLDVMIHYPQDKVDGMITHLASLANTRLIISFAPKTLSYSILKRIGELFPGPSKATRAYLHREEDVEAALQRAGFKVTKREMTATSFYFSRLLEAVTAIITGASSGLNAAKALAATGWHVMACRDFLKAEKAAKAIGMPAGSYSVLHLDLSSLESVRQFVANFKAGRRLDALVCNAAVYLPTAKEPRFTADGFELSVGTNHLGHFLLSNLLLEDLKNAPPRCIIVGSITGNTNTLGNVPPKANLGDLSGLAGMMDGQEFNGAKAYKDSKVACMMTVRQMHQRFHESGVTFASLYPGCIAETGLFREHYGIFKTLFPPFQKVTKGYVSEEEAGKRLAQVISDPKLNKSGAYWSWSSSFENQVSEEVADDVKAVSAKLVGLMRAAAAAVVAASLVAGSANALTYDELQGLTYLQVKGTGIANTCPVLEKGSTDLSLSAGYKLENFCIEPTSFTVKEESKGGTEFVKTKLMTRLTYTLDAMSGTLSDGSAELKEEDGIDYAATTVQLPGGERVAFLFTIKQFDGKGT-------DNIKGDFVVPSYRGSSFLDPKGRGGSTGYDNAVALPARA-DAEELLKENVKSTKALKGSAVFSVAKVNTATGEIAGVFESIQPSDTDLGAKPPKDIKITGLWYGQLS
