# Supplementary material for: New plastids, old proteins: repeated endosymbiotic acquisitions in kareniacean dinoflagellates
Source: EMBO Rep. 2024 Mar 18;25(4):16. doi: 10.1038/s44319-024-00103-y (PMC11014865; doi:10.1038/s44319-024-00103-y)
Supplement: Supplementary file 11 — Dataset EV10 [file 44319_2024_103_MOESM11_ESM.zip › Dataset EV10/plastid_protein_phylogeny_files/concatenations/partial concatenations/concat-mono-2.fasta.tre]

#NEXUS
begin taxa;
	dimensions ntax=95;
	taxlabels
	Arabidopsis
	Aureococcus-anophagefferens
	Bathycoccus-prasinos
	Bigelowiellia-natans
	Chlamydomonas
	Chondrus-crispus
	Cyanidioschyzon-merolae
	Cyanophora-paradoxa
	DIN-Gonyaulacales-Alexandrium-andersonii[&!color=#0000cc]
	DIN-Gonyaulacales-Alexandrium-catenella[&!color=#0000cc]
	DIN-Gonyaulacales-Alexandrium-monilatum[&!color=#0000cc]
	DIN-Gonyaulacales-Alexandrium-temarense[&!color=#0000cc]
	DIN-Gonyaulacales-Gambierdiscus-australes[&!color=#0000cc]
	DIN-Gonyaulacales-Gonyaulax-spinifera[&!color=#0000cc]
	DIN-Gonyaulacales-Lingulodinium-polyedra[&!color=#0000cc]
	DIN-Gonyaulacales-Pyrodinium-bahamense[&!color=#0000cc]
	DIN-Gymnodiniales-Amphidinium-carterae[&!color=#0000cc]
	DIN-Gymnodiniales-Togula-jolla[&!color=#0000cc]
	DIN-Heterocapsa-Heterocapsa-triquestra[&!color=#0000cc]
	DIN-Kareniaceae-Karenia-brevis[&!color=#ff00cc]
	DIN-Kareniaceae-Karenia-mikimotoi[&!color=#ff00cc]
	DIN-Kareniaceae-Karenia-papilionacea[&!color=#ff00cc]
	DIN-Kareniaceae-Karlodinium-armiger[&!color=#ff00cc]
	DIN-Kareniaceae-Karlodinium-micrum[&!color=#ff00cc]
	DIN-Kareniaceae-Karlodinium-sp-RCC3446[&!color=#ff00cc]
	DIN-Kareniaceae-Ross-Sea-Dinoflagellate[&!color=#ff00cc]
	DIN-Kareniaceae-Takayama-helix[&!color=#ff00cc]
	DIN-Peridiniales-Brandtodinium-nutriculum[&!color=#0000cc]
	DIN-Peridiniales-Peridinium-aciculiferum[&!color=#0000cc]
	DIN-Peridiniales-Scrippsiella-hangoei[&!color=#0000cc]
	DIN-Peridiniales-Scrippsiella-hangoei-like-SHHI4[&!color=#0000cc]
	DIN-Peridiniales-Scrippsiella-trochoidea[&!color=#0000cc]
	DIN-Prorocentrales-Pelagodinium-beii[&!color=#0000cc]
	DIN-Prorocentrales-Prorocentrum-minimum-CCMP1329[&!color=#0000cc]
	DIN-Prorocentrales-Prorocentrum-minimum-CCMP2233[&!color=#0000cc]
	DIN-Suessiales-Polarella-glacialis-CCMP1383[&!color=#0000cc]
	DIN-Suessiales-Polarella-glacialis-CCMP2088[&!color=#0000cc]
	DIN-Suessiales-Symbiodinium-microadriaticum[&!color=#0000cc]
	DIN-Suessiales-Symbiodinium-minutum[&!color=#0000cc]
	DIN-Suessiales-Symbiodinium-sp-C1[&!color=#0000cc]
	DIN-Suessiales-Symbiodinium-sp-C15[&!color=#0000cc]
	DIN-Suessiales-Symbiodinium-sp-CCMP2430[&!color=#0000cc]
	DIN-Suessiales-Symbiodinium-sp-D1a[&!color=#0000cc]
	DIN-Suessiales-Symbiodinium-sp-Mp[&!color=#0000cc]
	Ectocarpus-siliculosus
	Fistulifera-solaris
	Fragilariopsis-cylindrus
	Galdieria-sulphuraria
	Guillardia-theta
	HAP-Chrysochromulinales-Chrysochromulina-brevifilum[&!color=#330000]
	HAP-Chrysochromulinales-Chrysochromulina-ericina[&!color=#330000]
	HAP-Chrysochromulinales-Chrysochromulina-polylepis-CCMP1757[&!color=#330000]
	HAP-Chrysochromulinales-Chrysochromulina-polylepis-UIO037[&!color=#330000]
	HAP-Chrysochromulinales-Chrysochromulina-rotalis[&!color=#330000]
	HAP-Chrysochromulinales-Chrysochromulina-sp[&!color=#330000]
	HAP-Coccolithales-Syracosphaerales-Calcidiscus-leptoporus[&!color=#330000]
	HAP-Coccolithales-Syracosphaerales-Coccolithus-pelagicus[&!color=#330000]
	HAP-Coccolithales-Syracosphaerales-Pleurochrysis-carterae[&!color=#330000]
	HAP-Coccolithales-Syracosphaerales-Scyphosphaera-apsteinii[&!color=#330000]
	HAP-Isochrysidales-Chrysoculter-rhomboideus[&!color=#330000]
	HAP-Isochrysidales-Emiliania-huxleyi[&!color=#330000]
	HAP-Isochrysidales-Emiliania-huxleyi-374[&!color=#330000]
	HAP-Isochrysidales-Emiliania-huxleyi-379[&!color=#330000]
	HAP-Isochrysidales-Emiliania-huxleyi-CCMP370[&!color=#330000]
	HAP-Isochrysidales-Emiliania-huxleyi-PLYM219[&!color=#330000]
	HAP-Isochrysidales-Gephyrocapsa-oceanica[&!color=#330000]
	HAP-Isochrysidales-Isochrysis-galbana[&!color=#330000]
	HAP-Isochrysidales-Isochrysis-sp-BAJW[&!color=#330000]
	HAP-Isochrysidales-Isochrysis-sp-CCMP1244[&!color=#330000]
	HAP-Pavlovales-Exanthemachrysis-gayraliae[&!color=#330000]
	HAP-Pavlovales-Pavlova-gyrans[&!color=#330000]
	HAP-Pavlovales-Pavlova-lutheri-CCAC0028[&!color=#330000]
	HAP-Pavlovales-Pavlova-lutheri-RCC1537[&!color=#330000]
	HAP-Pavlovales-Pavlova-lutheri-SAG-926[&!color=#330000]
	HAP-Pavlovales-Pavlova-sp-CCMP459[&!color=#330000]
	HAP-Phaeocystales-Phaeocystis-Sp-CCMP2710[&!color=#330000]
	HAP-Phaeocystales-Phaeocystis-antarctica-CCMP1374[&!color=#330000]
	HAP-Phaeocystales-Phaeocystis-antarctica-Caron-Lab[&!color=#330000]
	HAP-Phaeocystales-unid-sp-CCMP2000[&!color=#330000]
	HAP-Prymnesiales-Prymnesium-parvum-LXRN[&!color=#330000]
	HAP-Prymnesiales-Prymnesium-parvum-Texoma[&!color=#330000]
	Micromonas
	Nannochloropsis-gaditana
	Ostreococcus
	Pelagophytes
	Physcomitrella
	Picochlorum-soloecismus
	Populus-trichocarpa
	Porphyridium-sp
	Pyropia-sp
	Selaginella-moellendorffii
	Thalassiosira-oceanica
	Thalassiosira-pseudonana
	Vitrella-brassicaformis
	Volvox-carteri
;
end;
begin trees;
	tree tree_1 = [&R] (Arabidopsis:0.076655,((((((((((((Aureococcus-anophagefferens:0.270336,Pelagophytes:0.264137)[&label=100]:0.320992,((Fistulifera-solaris:0.131895,Fragilariopsis-cylindrus:0.218406)[&label=100]:0.046063,(Thalassiosira-oceanica:0.221957,Thalassiosira-pseudonana:0.104983)[&label=100]:0.061123)[&label=100]:0.270751)[&label=42]:0.050647,((Ectocarpus-siliculosus:0.301736,Nannochlorop…
end;
begin figtree;
	set appearance.backgroundColorAttribute="Default";
	set appearance.backgroundColour=#ffffff;
	set appearance.branchColorAttribute="User selection";
	set appearance.branchColorGradient=false;
	set appearance.branchLineWidth=1.0;
	set appearance.branchMinLineWidth=0.0;
	set appearance.branchWidthAttribute="Fixed";
	set appearance.foregroundColour=#000000;
	set appearance.hilightingGradient=false;
	set appearance.selectionColour=#2d3680;
	set branchLabels.colorAttribute="User selection";
	set branchLabels.displayAttribute="label";
	set branchLabels.fontName="Arial";
	set branchLabels.fontSize=12;
	set branchLabels.fontStyle=0;
	set branchLabels.isShown=true;
	set branchLabels.significantDigits=4;
	set layout.expansion=528;
	set layout.layoutType="RECTILINEAR";
	set layout.zoom=0;
	set legend.attribute="label";
	set legend.fontSize=10.0;
	set legend.isShown=false;
	set legend.significantDigits=4;
	set nodeBars.barWidth=4.0;
	set nodeBars.displayAttribute=null;
	set nodeBars.isShown=false;
	set nodeLabels.colorAttribute="User selection";
	set nodeLabels.displayAttribute="Node ages";
	set nodeLabels.fontName="Arial";
	set nodeLabels.fontSize=12;
	set nodeLabels.fontStyle=0;
	set nodeLabels.isShown=false;
	set nodeLabels.significantDigits=4;
	set nodeShape.colourAttribute="User selection";
	set nodeShape.isShown=false;
	set nodeShape.minSize=10.0;
	set nodeShape.scaleType=Width;
	set nodeShape.shapeType=Circle;
	set nodeShape.size=4.0;
	set nodeShape.sizeAttribute="Fixed";
	set polarLayout.alignTipLabels=false;
	set polarLayout.angularRange=0;
	set polarLayout.rootAngle=0;
	set polarLayout.rootLength=100;
	set polarLayout.showRoot=true;
	set radialLayout.spread=0.0;
	set rectilinearLayout.alignTipLabels=false;
	set rectilinearLayout.curvature=0;
	set rectilinearLayout.rootLength=100;
	set scale.offsetAge=0.0;
	set scale.rootAge=1.0;
	set scale.scaleFactor=1.0;
	set scale.scaleRoot=false;
	set scaleAxis.automaticScale=true;
	set scaleAxis.fontSize=8.0;
	set scaleAxis.isShown=false;
	set scaleAxis.lineWidth=1.0;
	set scaleAxis.majorTicks=1.0;
	set scaleAxis.origin=0.0;
	set scaleAxis.reverseAxis=false;
	set scaleAxis.showGrid=true;
	set scaleBar.automaticScale=true;
	set scaleBar.fontSize=12.0;
	set scaleBar.isShown=true;
	set scaleBar.lineWidth=1.0;
	set scaleBar.scaleRange=0.0;
	set tipLabels.colorAttribute="User selection";
	set tipLabels.displayAttribute="Names";
	set tipLabels.fontName="Arial";
	set tipLabels.fontSize=12;
	set tipLabels.fontStyle=0;
	set tipLabels.isShown=true;
	set tipLabels.significantDigits=4;
	set trees.order=false;
	set trees.orderType="increasing";
	set trees.rooting=false;
	set trees.rootingType="User Selection";
	set trees.transform=false;
	set trees.transformType="cladogram";
end;
