# Supplementary material for: New plastids, old proteins: repeated endosymbiotic acquisitions in kareniacean dinoflagellates
Source: EMBO Rep. 2024 Mar 18;25(4):16. doi: 10.1038/s44319-024-00103-y (PMC11014865; doi:10.1038/s44319-024-00103-y)
Supplement: Supplementary file 11 — Dataset EV10 [file 44319_2024_103_MOESM11_ESM.zip › Dataset EV10/plastid_protein_phylogeny_files/raw alignments/1-acyl-sn-glycerol-3-phosphate_acyltransferase.fasta_aligned.fasta]

>Arabidopsis-PACid-19644164
MDVASARSISSHPSYYGKPI-CSS-----QSS--LIRISRDKVCCF--------------
------------------------------------------------------------
--GRIS------------------------------------------------------
--------------------------------------------------------NGMT
SFTTSLHAVPSEKFMGETRRT---------------------------------------
------------------GIQWSNRSLRHD-------------------PYRFLDKKSPR
SSQLARD-ITVRAD----------LSGAA-------------------TPDS-SFPEPE-
----------------IKLSSRLRGIFFCVVAGISAT-FLI-VLMIIGHPFV--------
---LLFDP-------------------------YRRK--FH------HFIAKLWASISIY
P--FYKIN-IEGLENLP------SSDTPAVYVSNHQSF-----LDIYTLL-SLG-KSFKF
ISKTGIFVIPIIGWAMSMMGVVPLKRMDPRSQVDCLKRCMEL------------------
---LKKGASVFFFPEGTRSKDGR---------LGSF-K-KGAFTVAAKTGVAVVPITL--
----------------------MGTGKIMPT---GSEGILNH-----GNVRVIIHKPIHG
-S--------------------------------------------------------K-
ADVLCNEARSK---------------------------IAESMDL---------------
------------------------------------------------------------
------------------------------------------------------------
------------------------------------------------------------
------------------------------------------------------------
------------------------------------------------------------
------------------------------------------------------------
------------------------------------------------------------
------------------------------------------------------------
------------------------------------------------------------
------------------------------------------------------------
------------------------------------------------------------
------------------------------------------------------------
----------------------------------
>Aureococcus-anophagefferens-Auran1-6570
------------------------------------------------------------
------------------------------------------------------------
------------------------------------------------------------
------------------------------------------------------------
------------------------------------------------------------
------------------------------------------------------------
------------------------------------------------------------
------------------------------------------------------------
----------------------------------RRR--AM------DWMVGFWSRVSML
T-CGYRPA-VVGAEHLP------DRDEAVLYVPNHCSY-----LDILTLSAFLP-RPFKY
ISKIEILRIPFIGWAMGFAGHIALRRADRRSQLESYKAAVAS------------------
---LKDGNSLVAFAEGTRSDDGT---------LKKF-K-RGPFKMAIDAGVDIVPIAL--
------------------------------------------------------------
------------------------------------------------------------
------------------------------------------------------------
------------------------------------------------------------
------------------------------------------------------------
------------------------------------------------------------
------------------------------------------------------------
------------------------------------------------------------
------------------------------------------------------------
------------------------------------------------------------
------------------------------------------------------------
------------------------------------------------------------
------------------------------------------------------------
------------------------------------------------------------
------------------------------------------------------------
----------------------------------
>Bathycoccus-prasinos-612396111
-------------------------------------MTTTFTV----------------
------------------------------------------------------------
------------------------------------------------------------
----------------------------------------------------------VN
NNSFLSSLGGGGVFLGGERGRL------L-----------MRSRSRGKHYSMRM--MDNE
NKMKMKTTKTTTMMENTNENEQKRK-----------------------------VRRERS
ERKRKPS-VTCKATTNAFQNNHVFSAAAA-----------TGGGTTKL-----WSGNPND
----------------VSLLAILRCIAFTLWTFSLAV-PLF-LTMCVIFPFC--------
---YFLDR-------------------------TRRY--AL------SFVNDVWAICSTS
P--FVKIT-VEGREHLP------KQDEPAVYVANHASF-----MDIFSLF-HLK-RPFKF
ISKTSNFIIPIIGWSMFLTGHVPLKRTDRRSQMETLKICRET------------------
---LQKNGSVLFFPEGTRSKDGT---------MAEF-K-KGAFSVAAKEKVPIVPITI--
----------------------VNAGGIMRN---GKEWMLRK-----GEIKVIVHPRIEA
-S-------------------------------------------------------EN-
ADELCQKSENV---------------------------IKEALVNNS-------------
------------------------------------------------------------
------------------------------------------------------------
------------------------------------------------------------
------------------------------------------------------------
------------------------------------------------------------
------------------------------------------------------------
------------------------------------------------------------
------------------------------------------------------------
------------------------------------------------------------
------------------------------------------------------------
------------------------------------------------------------
------------------------------------------------------------
----------------------------------
>Bigelowiellia-natans-135242
------------------------------------------------------------
------------------------------------------------------------
------------------------------------------------------------
------------------------------------------------------------
-----MFRAIGRSLHEVST-----------------------------------------
------------------------------------------------------FKEKSR
KQTGKRWQILPQSSA---------EAITSASTPLSGPP-L--------------------
----------------ATRLAKARAIAFYLLTGVISI-PLF-VVMLAIAPVV--------
---LATDK-------------------------YRRA--GE------HAVNAFWASASTM
P--LYNTE-VVGIENLP------GPKEPCVYVANHQ-----------------------F
VSKTSNFLIPIVGWSMYLTGHVGLDRMDRRSQIRLINDCRRL------------------
---LENEAQVLLFPEGTRTTTWTEGPAGFHPVMGEF-K-KGAFSIAKKAGVPIVPISL--
----------------------VGTGNLMPN---GKEGLLFP-----GSTKMVIHPRIET
-------------------------------------------------------KDRD-
PSDVQKEARAA---------------------------IASALPPGSY------------
------------------------------------------------------------
------------------------------------------------------------
------------------------------------------------------------
------------------------------------------------------------
------------------------------------------------------------
------------------------------------------------------------
------------------------------------------------------------
------------------------------------------------------------
------------------------------------------------------------
------------------------------------------------------------
------------------------------------------------------------
------------------------------------------------------------
----------------------------------
>missing_sequence
------------------------------------------------------------
------------------------------------------------------------
------------------------------------------------------------
------------------------------------------------------------
------------------------------------------------------------
------------------------------------------------------------
------------------------------------------------------------
------------------------------------------------------------
------------------------------------------------------------
------------------------------------------------------------
------------------------------------------------------------
------------------------------------------------------------
------------------------------------------------------------
------------------------------------------------------------
------------------------------------------------------------
------------------------------------------------------------
------------------------------------------------------------
------------------------------------------------------------
------------------------------------------------------------
------------------------------------------------------------
------------------------------------------------------------
------------------------------------------------------------
------------------------------------------------------------
------------------------------------------------------------
------------------------------------------------------------
------------------------------------------------------------
------------------------------------------------------------
----------------------------------
>Cyanidioschyzon-merolae-strain-10D-544210841
MYLALGSKLQS-------------------------HMSRSKLCGF--------------
------------------------------------------------------VHASGY
RGGFSSD-----------------------------------------------------
SNTTQTLWARYICS------------------------------VPVTD------AKPFG
VVVVGIGRAFVAASVRLPVQRRRRLQCCRLD-----------------------------
------------------------------------------------------------
--------TRMRST----------ATTSPGSDDPTEET-RSKEKET------GVSAWAER
-------------QH-RTRINLV-GVFFLLVTFAWSL-PLF-IIMLILYPFV--------
---LILDP-------------------------YRAR--VY------DWIAMLWMRLSML
S-TGIHPR-VVGTENLL------PPDATVLYVCNHNSY-----LDIYTVA-FLG-RFFKF
VSKRSIFAIPIIGWAMGMARQIGIERDSRRDQLRVFREMVSR------------------
---LEHGVSLLLFPEGTRSKDGT---------LRAF-K-QGPFRVAKQAGVPIVPLTI--
----------------------TGTAEVMPP---WALAPLRWPK---QRITLTIHPAIQT
-------------------------------------------------------ADHS-
VTDLIEAARTA---------------------------IASALPPGLCGR----------
------------------------------------------------------------
------------------------------------------------------------
------------------------------------------------------------
------------------------------------------------------------
------------------------------------------------------------
------------------------------------------------------------
------------------------------------------------------------
------------------------------------------------------------
------------------------------------------------------------
------------------------------------------------------------
------------------------------------------------------------
------------------------------------------------------------
----------------------------------
>missing_sequence
------------------------------------------------------------
------------------------------------------------------------
------------------------------------------------------------
------------------------------------------------------------
------------------------------------------------------------
------------------------------------------------------------
------------------------------------------------------------
------------------------------------------------------------
------------------------------------------------------------
------------------------------------------------------------
------------------------------------------------------------
------------------------------------------------------------
------------------------------------------------------------
------------------------------------------------------------
------------------------------------------------------------
------------------------------------------------------------
------------------------------------------------------------
------------------------------------------------------------
------------------------------------------------------------
------------------------------------------------------------
------------------------------------------------------------
------------------------------------------------------------
------------------------------------------------------------
------------------------------------------------------------
------------------------------------------------------------
------------------------------------------------------------
------------------------------------------------------------
----------------------------------
>Dinos-Gonyaulacales-Alexandrium-andersonii-CCMP2222-CAMPEP-0197807172
------------------------------------------------------------
------------------------------------------------------------
------------------------------------------------------------
------------------------------------------------------------
------------------------------------------------------------
------------------------------------------------------------
------------------------------------------------------------
-----------------------------------XV-VFV-PAILLAWPVV--------
---KRRDP-------------------------YQRK--LT------DWLIQKWSQLLTW
P--FFKTK-VIGRENLP------PLDQACVFVANHQSF-----MDILSSY-HMS-HPFKF
VSKNSILKIPGVGTAMKATNTLTIEREDRRSQLQAFRKCVDA------------------
---LKNGTSIFVFPEGTRSKDGL---------LLDF-K-KGPFGMAKRGGTPIVPITI--
----------------------NGTGRMMPS---KREYLLYRSR---PGVQVVIHPMISA
-E---------------------------------------------------DVQNTP-
DEELIKRVRST---------------------------IESAMPPSLRQGEK--------
------------------------------------------------------------
------------------------------------------------------------
------------------------------------------------------------
------------------------------------------------------------
------------------------------------------------------------
------------------------------------------------------------
------------------------------------------------------------
------------------------------------------------------------
------------------------------------------------------------
------------------------------------------------------------
------------------------------------------------------------
------------------------------------------------------------
----------------------------------
>Dinos-Gonyaulacales-Alexandrium-catenella-OF101-CAMPEP-0171203536
------------------------------------------------------------
------------------------------------------------------------
------------------------------------------------------------
------------------------------------------------------------
LAP---------------------------------------------------------
---------------------------AR--------------------------QLRGR
TRQF--A-SAVQDD----------PSVEFGGGDLDRF----------------LPPAERR
-------------KG-AGAIAVVRALSMALCLYGLAA-FFA-PAILVALPIV--------
---KRRDP-------------------------DQRK--LT------DWLIQKWSQMITW
P--FFKTR-VYGRENLP------PVDQAVVFVANHQSF-----MDILSSF-HMS-HPYKF
VSKAEILKIPAVGFAMKATKTLTIKREDRKSQLQAFRDCVDA------------------
---LKKGTSIFVFPEGTRSKDGR---------LIEF-K-KGPFAMAKRSKTPIVPITI--
----------------------NGTGRMMPS---KREYLLYPSQ---HGVQIVVHPMITA
-E---------------------------------------------------EVQNTP-
DQELVDRVRGT---------------------------IESAMPASLRQGKK--------
------------------------------------------------------------
------------------------------------------------------------
------------------------------------------------------------
------------------------------------------------------------
------------------------------------------------------------
------------------------------------------------------------
------------------------------------------------------------
------------------------------------------------------------
------------------------------------------------------------
------------------------------------------------------------
------------------------------------------------------------
------------------------------------------------------------
----------------------------------
>Dinos-Gonyaulacales-Alexandrium-monilatum-CCMP3105-CAMPEP-0200663470
------------------------------------------------------------
------------------------------------------------------------
-------------------------------------------------------AAGGA
MRRMCWPL--------------------------------------------------AA
LVPSALLAWACGTWA---------------------------------------------
QASAWTGAAGTRGWP-AVARTGLAGGGAH--------------------------VLRGR
GRPHLQA-SVVQDG----------PSIRFEGEDLDRF----------------APPKQRR
-------------RG-SGVIAVIRAVSFALTLYGLGM-IFC-LAIAVALPFV--------
---KRWDP-------------------------RQRK--LT------DRLIQYWSKLLTW
S--FFKTR-VYGRENLP------PVDQAVVFVANHQSF-----MDILSSY-HLS-HPFKF
VSKAEILKIPAVGFAMKATKTLTIKREDRRSQLQAFRECVDT------------------
---LKNGTSIFVFPEGTRSKDGA---------LIDF-K-KGPFAMAKRAKTPIVPITI--
----------------------NGTGRIMPS---KREYLMYCSR---AGVQIVVHPMVSA
-E---------------------------------------------------DVQKAS-
DKELQDRVRGT---------------------------IESAMPPSLRRGET--------
------------------------------------------------------------
------------------------------------------------------------
------------------------------------------------------------
------------------------------------------------------------
------------------------------------------------------------
------------------------------------------------------------
------------------------------------------------------------
------------------------------------------------------------
------------------------------------------------------------
------------------------------------------------------------
------------------------------------------------------------
------------------------------------------------------------
----------------------------------
>Dinos-Gonyaulacales-Gambierdiscus-australes-CAWD-149-CAMPEP-0171083146
------------------------------------------------------------
------------------------------------------------------------
------------------------------------------------------GPPTGA
MRQRRCLL--------------------------------------------------LS
TVLFALAVRVSETKA---------------------------------------------
HLVAWAGLGGTTRWC-VSGRN----PPAR--------------------------SVRCF
RRPLVGA-SAVQAA----------LASQPEDAELDRF----------------APPKQRW
-------------RV-SGALAFTRALSLALILYGLGLFFFA-PAIAIVLPIV--------
---KRKDP-------------------------VQRK--LT------DHLIILWSKLVTG
P--FFRTK-ILGRENLP------PVDQACVFVANHQSF-----MDILSCY-HLS-HPFKY
VSKAEILKIPVVGFAMKATKTLTIQRSDKRSQMQAFRECVDT------------------
---LKKGTSIYVFPEGTRSKDGA---------LIPF-K-KGPFAMAKRAKVPIVPITI--
----------------------NGTGRIMPS---KREYLLYWSR---PGVQITVHPMIPA
-K---------------------------------------------------EVAEAD-
DQELISRVRGI---------------------------IESAMPPSLRRGEA--------
------------------------------------------------------------
------------------------------------------------------------
------------------------------------------------------------
------------------------------------------------------------
------------------------------------------------------------
------------------------------------------------------------
------------------------------------------------------------
------------------------------------------------------------
------------------------------------------------------------
------------------------------------------------------------
------------------------------------------------------------
------------------------------------------------------------
----------------------------------
>Dinos-Gonyaulacales-Gonyaulax-spinifera-CCMP409-CAMPEP-0197902128
------------------------------------------------------------
------------------------------------------------------------
------------------------------------------------------------
------------------------------------------------------------
------------------------------------------------------------
--------------X-AKPRDAVANGGA----------------------------FRGL
SRGHLRA-AVVKET----------SSIRFEDDDLERF----------------VAPAKRL
-------------PG-AGVIALLRSVLFAITLYGLGM-IFA-SAIALVLPVV--------
---KRRDP-------------------------VNRK--LT------DRLIIMWSKFLTW
P--FFKTR-VQCRENLP------PEDQACVFVANHQSF-----MDILSAY-HLN-RPFKF
VSKVEVLKIPVVGFAMKATKTLTIKREDRRSQMQAFRECVDA------------------
---LKNGTSIFVFPEGTRSPDGA---------LINF-K-KGPFAMAKRAGVPIVPLTI--
----------------------NGTGKIMPS---KREYLLHTSR---PGVQIVVHPAVPA
-D---------------------------------------------------EIKKGN-
DKELIARVRGT---------------------------IESAMPPSLQRSAX--------
------------------------------------------------------------
------------------------------------------------------------
------------------------------------------------------------
------------------------------------------------------------
------------------------------------------------------------
------------------------------------------------------------
------------------------------------------------------------
------------------------------------------------------------
------------------------------------------------------------
------------------------------------------------------------
------------------------------------------------------------
------------------------------------------------------------
----------------------------------
>Dinos-Gonyaulacales-Pyrodinium-bahamense-pbaha01-CAMPEP-0179073518
------------------------------------------------------------
------------------------------------------------------------
------------------------------------------------------------
------------------------------------------------------------
-XPCALLAWASSAGA---------------------------------------------
SFFAWAGASSGSR------RLGETCKGAA--------------------------SGCSR
TRAQLSA-SVVKDT----------PAIKFEDEDLDRF----------------APPKQRW
-------------RG-SGVIALSRAIMFALALYGLGI-IFV-PAIAIALPIV--------
---KRWDP-------------------------NQRK--LT------DRLISLWSTILTW
P--FFKTR-VLGRKNLP------PVDQACVFVANHQSF-----MDILSSL-HLS-HPFKF
VSKVEILKIPAVGFAMKATNTLTIKRDDRKSQLQAFRECVET------------------
---LKSGTSIFVFPEGTRSKDGA---------LIEF-K-KGPFAMAKRAKTPILPLTI--
----------------------NGTGRLMPS---KREYLLYPSR---PGVQIVVHPMISA
-E---------------------------------------------------DVQKAS-
DEELMASVRGT---------------------------IESAMX----------------
------------------------------------------------------------
------------------------------------------------------------
------------------------------------------------------------
------------------------------------------------------------
------------------------------------------------------------
------------------------------------------------------------
------------------------------------------------------------
------------------------------------------------------------
------------------------------------------------------------
------------------------------------------------------------
------------------------------------------------------------
------------------------------------------------------------
----------------------------------
>Dinos-Gymnodiniales-Amphidinium-carterae-CCMP1314-CAMPEP-0186466124
------------------------------------------------------------
------------------------------------------------------------
------------------------------------------------------------
-----------------------------------------------------------V
SVVTRLSLLILCFVAR--------------------------------------------
QAFVVPKPPSVARF-----------------------------------------GKQET
ARPNRVG-IVSNH--------------ATAEFPADFL----------------IVPESRK
-------------QG---PLSVSRALLFAVTLFTTAS-VLI-VAMLAALPWV--------
---KKKDP-------------------------VRRR--FM------DKVNMLWAWVAAG
P--FFRVK-VKSAENLP------PDDVPFVYVANHQSF-----LDIFSMY-FLR-RPFKW
VSKASILKIPVIGWAMSLTGHLSLERNDRKSQLMVMRQCGET------------------
---LQSGASMFFFPEGTRTKTGV---------MGTF-K-RGAFSIAQRAGVGIVPITV--
----------------------LGTGAIMPS---GKETSLFPTR---EGVQLVCHPAISA
-E---------------------------------------------------EVQESS-
QSELLAKVRDM---------------------------IASALPPELRG-----------
------------------------------------------------------------
------------------------------------------------------------
------------------------------------------------------------
------------------------------------------------------------
------------------------------------------------------------
------------------------------------------------------------
------------------------------------------------------------
------------------------------------------------------------
------------------------------------------------------------
------------------------------------------------------------
------------------------------------------------------------
------------------------------------------------------------
----------------------------------
>Dinos-Gymnodiniales-Togula-jolla-CCCM-725-CAMPEP-0170582154
MP----------------------------------------------------------
------------------------------------------------------------
------------------------------------------------------------
-------------------------------------------------------FGVAF
AAASAFAIGDVPGLRPPAQLRARWLPQQ--------------------------------
----------------------------------------------------PKGWSPLH
QRPHRAP-LRLPGS----------RAISDEDYXASSQA--------------GGGPRADC
----------------SASVSVAGRRPFFPRVDFLPV-PFR-LALLRQAARSGQAQ----
---------------------------------VHRQ--SP------SAVGQDGGL----
--AFLKVK-VVNPENLL------PDSESCVYVANHQSF-----MDILSVY-HLS-RSFKF
ISKDSILKIPLVGWAMGMADHVTIQREDRKSQMQAFKSSISK------------------
---LQNGCPIFVFPEGTRSADGA---------LIKF-K-KGPIAMAKRANVPVVPVTI--
----------------------LGTGRVMPP---GKEYQVFYSP---AGVKIVVHPHVSA
-A---------------------------------------------------DVEKED-
ADVLLERVRVA---------------------------IDSALPXELAEQAG--------
------------------------------------------------------------
------------------------------------------------------------
------------------------------------------------------------
------------------------------------------------------------
------------------------------------------------------------
------------------------------------------------------------
------------------------------------------------------------
------------------------------------------------------------
------------------------------------------------------------
------------------------------------------------------------
------------------------------------------------------------
------------------------------------------------------------
----------------------------------
>Dinos-Kareniaceae-Karenia-brevis-SP1-CAMPEP-0189092850_1-acyl-sn-glycerol-3-phosphate_acyltransferase
--------------------------------------MRVIAFVL------------AS
LACWGNGSREQKKIGGMQRSSSAER------------------------------NTAGY
QT----------ENDSMSQ-------------------SIAESEQ-------LQSNHGAA
PNPSKVL-----------------------------------------------------
---AKLFLTFSPSAG-----------------------------WQVGHAGH--------
-------PSNLIMKSRIGNQVASRSFGSLD-RA--------------SRMTQMYAAPTMP
ALVPLTS--AGRTL----------RNILA-----------SGAAVL------DM-QAPK-
-------------TN-AFSRVLC-GTFFSVIATFTVL-TLY-PLVLSAWFIG--------
---AFFDK-------------------------TRRR--AS------DFTVSLWARMTMT
L-FGAGVR-VEGAEHLP------PPEEAVMYCPNHCSF-----LDIFSLSGYVP-RRFKY
ISKIEILRIPLIGWAMGFAKHIAIRRTDRASQLKTLKDAVSM------------------
---LKAGNSLVTFPEGTRSKDGR---------LGDF-K-KGPFTMAGRAGVRVVPITI--
----------------------VGTHLFQPP---GAFVPFAIP----RGIRIIVHPALGP
-P-----------------------------------------------------QPKK-
EDEVLKAAKAA---------------------------VESALPESMK-----------P
------------------------------------------------------------
------------------------------------------------------------
------------------------------------------------------------
------------------------------------------------------------
------------------------------------------------------------
------------------------------------------------------------
------------------------------------------------------------
------------------------------------------------------------
------------------------------------------------------------
------------------------------------------------------------
------------------------------------------------------------
------------------------------------------------------------
----------------------------------
>Dinos-Kareniaceae-Karenia-mikimotoi-ANV-135334_1-acyl-sn-glycerol-3-phosphate_acyltransferase
--------------------------------------MRAIAFVL------------AC
LAWRDNGSREQKTFSEFQRSTF--------------------------------------
----------------------------------------------------------GG
TFPKKTL-----------------------------------------------------
---AKLLLTSSPTG------------------------------WQIGSAGN--------
-------PSNLVTKSHQGNRVASPSVA----RP--------------GRMVQMLAAPTFP
AHMPLTS--VGRTL----------RNIVA-----------SGAATL------EL-QAPK-
-------------TN-VFSRAIV-GVLFSFIAAFSVI-SLY-PAVLGAWVIG--------
---MSLDR-------------------------SRRR--AS------DFIVQTWARMTMM
L-FGAGVR-VEGVEHLP------PAEEAVMYCPNHCSF-----LDIFSLSGYIP-RRFKY
ISKIEILRIPLIGWAMGFAKHIAIRRTDRASQLKTLKDAVDT------------------
---LKNGNSLVTFPEGTRSKDGR---------LGQF-K-KGPFTMAQRAGVRVVPVTI--
----------------------VGTHLFQPP---GAFVPFAIP----RGIRIIIHPALGP
-P-----------------------------------------------------EKKK-
EGVIMDATKTA---------------------------VESALPESMK-----------P
LTT---------------------------------------------------------
------------------------------------------------------------
------------------------------------------------------------
------------------------------------------------------------
------------------------------------------------------------
------------------------------------------------------------
------------------------------------------------------------
--------------------PEA-------------------------------------
------------------------------------------------------------
------------------------------------------------------------
------------------------------------------------------------
------------------------------------------------------------
----------------------------------
>Dinos-Kareniaceae-Karenia-papilionacea-ANV-90224_1-acyl-sn-glycerol-3-phosphate_acyltransferase
--------------------------MFCIS-----LIMRMIVFAL------------GC
LVCWGNGRR-------VQRRTLFEK----------------------------------H
QN----------PNDSMYQ-------------------SLTELEKLHSQS------QAAA
FNKMDVL-----------------------------------------------------
---AKLFLALKPTAS-----------------------------WQTIST----------
------------MNSPIGSWTRSHSAVNA--HH--------------PQIAQEPSAPACS
IPLLLTS--RSRTI----------RNVIA-----------CSTAMT------EL-EPPR-
-------------TN-AVSRFLS-GSFFATVATVTVV-ALY-PIVISAFLIG--------
---RIFDN-------------------------SRRR--AS------DFIVQVWARLTMT
F-FGAGVL-VEGQENLP------PADEPVMYCPNHCSF-----LDIFSLSGYMP-RRFKY
ISKIEILRIPLIGWAMGFAKHIPLRRDDRKSQIQTLKGAVET------------------
---LKAGNSLVTFPEGTRSPDGR---------LGEF-K-KGPFTMAGRAGVRVVPISI--
----------------------IGTHLFQPP---GSMVPFAIP----RGVRIVIHPAVGP
-P-----------------------------------------------------TPKK-
EDVALQATKAA---------------------------VASALPESMK-----------P
LSK---------------------------------------------------------
------------------------------------------------------------
------------------------------------------------------------
------------------------------------------------------------
------------------------------------------------------------
------------------------------------------------------------
------------------------------------------------------------
--------------------AETQNA----------------------------------
------------------------------------------------------------
------------------------------------------------------------
------------------------------------------------------------
------------------------------------------------------------
----------------------------------
>Dinos-Kareniaceae-Karlodinium-armiger-ANV-62061_1-acyl-sn-glycerol-3-phosphate_acyltransferase
RFCSSK-------------SCCSE-YAERRF-----YTMRTPVFVLLAVS-------MVC
LACVGHARRTQPQGESFRRDHIFDD-----------------------------------
-----------------------------------------------KEAIAVDYIAPDA
KTRKQAL-----------------------------------------------------
---TQLLLASHPSIARTTL-----------------------SLRRYPFAAS--------
-------PQRQRTLNGQPKAVSP-------------------------------------
------------------------RSVSKP----------SMAATY------EL-RAPK-
-------------TN-LVSRALT-GMAFTVSSILSVL-AVY-PFLISILFWS--------
---MVFDN-------------------------TRRR--GC------DWTVQAWARMTLK
L-IGSKVS-VEGLENLP------PPDEAVLYAPNHCSF-----LDIFSLSGYLP-RRFKY
VSKIEILRIPLIGWAMKFAKHIAIRRSDRASQMKTFKDAVAC------------------
---LQGGSSLVTFPEGTRSKDGR---------LIGF-K-GGPFKMAARAGKRIVPITI--
----------------------VGTHLFQPQ---GAFLPLAVP----RGVRIIVHPPVEV
EP-----------------------------------------------------TKQG-
EAKALNATRAA---------------------------IMSALPPSML-----------P
A-----------------------------------------------------------
------------------------------------------------------------
------------------------------------------------------------
------------------------------------------------------------
------------------------------------------------------------
------------------------------------------------------------
------------------------------------------------------------
------------------------------------------------------------
------------------------------------------------------------
------------------------------------------------------------
------------------------------------------------------------
------------------------------------------------------------
----------------------------------
>Dinos-Kareniaceae-Karlodinium-micrum-CCMP2283-CAMPEP-0200806892_1-acyl-sn-glycerol-3-phosphate_acyltransferase
--------------------------------------MRNVALAL------------VC
FAFVSTGRRTHARDENSRD-----------------------------------------
--------------------------------------------------------KDAL
VDSSRSL-----------------------------------------------------
---AGLLFASPQALS---------------------------------------------
------------TRSRYTHFRNPSASS-----------------------------QSAR
VQSGLGV-AHYRSQ----------KPIMA-----------GAAQMV------EM-QPPK-
-------------TN-PISRLVT-AVAFSLAVVLSLL-AVY-PVLLCILFWS--------
---MAFDN-------------------------VRRR--GC------DWIVQFWARVSLK
L-LFSKIT-VEGVENLP------PKDEAVLYAPNHCSF-----LDIFALSAYLP-RRFKY
VSKIEILRIPFIGWAMKFAKHIAIRRENRASQLQTFKDAIAC------------------
---LEAGSSLVTFPEGTRSKDGR---------LCEF-K-KGPFTMAARSKRRVVPITI--
----------------------VGTHLFQPP---GALFPYAPP----RGVRIIVHPPVDV
-G-----------------------------------------------------TTKES
EKKALTDXKGSDYVGIATIDVACMKSYSEEDLYDIGLQLNKALGKGNEC----------P
CRH---------------------------------------------------------
------------------------------------------------------------
------------------------------------------------------------
------------------------------------------------------------
------------------------------------------------------------
------------R----------------DVLFIR-------------IRL---T-----
------------------------------------------------------------
------------------------------------------------------------
------------------------------------------------------------
------------------------------------------------------------
------------------------------------------------------------
------------------------------------------------------------
----------------------------------
>Dinos-Kareniaceae-Karlodinium-sp-RCC3446-ANV-83331_1-acyl-sn-glycerol-3-phosphate_acyltransferase
--------------------------------------MRNVALAL------------VC
FAFVSTGRRTHARDENSRD-----------------------------------------
--------------------------------------------------------KDAL
VDSSRSL-----------------------------------------------------
---AGLLFASPQALS---------------------------------------------
------------TRSRYTHFRNPSASS-----------------------------QSAR
VQSGLGV-AHYRSQ----------KPIMA-----------GAAQMV------EM-QPPK-
-------------TN-PISRLVT-AVAFSLAVVLSLL-AVY-PVLLCILFWS--------
---MAFDN-------------------------VRRR--GC------DWIVQFWARVSLK
L-LFSKIT-VEGVENLP------PKDEAVLYAPNHCSF-----LDIFALSAYLP-RRFKY
VSKIEILRIPFIGWAMKFAKHIAIRRENRASQLQTFKDAIAC------------------
---LEAGSSLVTFPEGTRSKDGR---------LCEF-K-KGPFTMAARSKRRVVPITI--
----------------------VGTHLFQPP---GALFPYAPP----RGVRIIVHPPVDV
-G-----------------------------------------------------TTKES
EKKALTDTREA---------------------------IMSALPPSML-----------P
A-----------------------------------------------------------
------------------------------------------------------------
------------------------------------------------------------
------------------------------------------------------------
------------------------------------------------------------
------------------------------------------------------------
------------------------------------------------------------
------------------------------------------------------------
------------------------------------------------------------
------------------------------------------------------------
------------------------------------------------------------
------------------------------------------------------------
----------------------------------
>Dinos-Kareniaceae-Ross-Sea-Dinoflagellate-70363
------------------------------------------------------------
------------------------------------------------------------
------------------------------------------------------------
-------Q------------------------------------------------ENAR
SAPSQMLCSVALAAGLVAPHAH--------------V--LPR------------------
----------------GSIVRAPPPPH-----------------------------AALR
LSSPVMT-----------------VALQANSFPASS----LPGVPP------AL-PTAT-
-------------SN-KFVNVAS-GVWFATTSLIVLI-LSY-IPLLPSVAYS--------
---MLFDR-------------------------EKRR--AV------DFVVKLWARGSLF
M-LGSQVT-VIGAENLP------PPGEAVVYCPNHSSF-----LDIFVLSAYLP-RYVKY
ISKIEILRIPLIGWAMQFARHIPLRRSDRKSQMETFREAVAS------------------
---LQAGNSLIAFPEGTRSKDGR---------VINF-K-KGPFTMASKAGVRVVPISI--
----------------------VGAHVFMPT---SAFVPIAPP----RGVTIICHPPLAV
-P-----------------------------------------------------TSKK-
EQASTDECRAT---------------------------VISALPIEMQ-----------P
APPAAK------------------------------------------------------
------------------------------------------------------------
------------------------------------------------------------
------------------------------------------------------------
------------------------------------------------------------
------------------------------------------------------------
------------------------------------------------------------
------------------------------------------------------------
------------------------------------------------------------
------------------------------------------------------------
------------------------------------------------------------
------------------------------------------------------------
----------------------------------
>Dinos-Kareniaceae-Takayama-helix-ANV-125681_1-acyl-sn-glycerol-3-phosphate_acyltransferase
--------------------------------------MRSILHMLAHSV-------FVV
HAFFDSAAKTYDYGQSLDKTMVKA--FVPAVARQREPRVALPQYPSPHLALPSKVSASG-
-GGTAAFLSPRNPSAALSQLPSEIVFMPESSTQMKAESEDFRPQIENAEMLQAQKQKPAI
ADNTDSAYANMNIGFGALGYGAAVVLLFSTIRKLILTGSRYGRHAPTANSRDTDGAELQP
PVLQGLAAAFKPSDVRTAVVA--------------------MSEDQGTGGGSTR-----D
PRLWMRGRSSLDKRKAAQTVRMAAKSQRTFAMLNLLHPMSVAGHGLGPIDMKSLAKASAR
RGKGIMK-TMARGG----------KVVM------------TAGAAS------EL-SAPR-
-------------TN-KLTRAIA-GVSFSVIATAVVV-AVQ-PLVLSGAIVG--------
---RVVDN-------------------------KRRR--FN------DWVVQIWARITMS
L-FCSKVI-VENPELLP------PAGEPVMYCPNHCSF-----LDIFTLSGYLP-RRFKY
ISKKEILRIPLIGWSMACAKHIAIGRMSRASQLKTLKDAVGS------------------
---LKAGNSLVTFPEGTRSKDGR---------IADF-K-KGPFTMASRAGVRIVPITI--
----------------------V-------------------------------------
------------------------------------------------------------
------------------------------------------------------------
------------------------------------------------------------
------------------------------------------------------------
------------------------------------------------------------
------------------------------------------------------------
------------------------------------------------------------
------------------------------------------------------------
------------------------------------------------------------
------------------------------------------------------------
------------------------------------------------------------
------------------------------------------------------------
------------------------------------------------------------
------------------------------------------------------------
----------------------------------
>PARALOG_Karenia-brevis-SP3-CAMPEP-0189218892_1-acyl-sn-glycerol-3-phosphate_acyltransferase
--------------------------------------MGKLVAAF------------FL
LPCFIHAQGIQQERGQLHGSEGSV------------------------------------
-GGRDLL-------------------------------E------------SSDESSMRT
VAEAHRLRESTT--------------------------------------------SPAM
RPLALLLLANIPPQAFNSAAV--RPSLT--------------------------------
----------------------------------------------------AQRSPTAQ
RSHHLQP-MMVTSA----------QRVKLWAKEEE------------------IGPYITL
GR-----------KK-DKVINWYGGIVFAVPALFFGL-FWY-SAMTIVGAVCDQ------
---TGWDP--------------------------KRR--VY------DWTGRIWNFLVLG
L-TGNYPRVVTGLENRP------KEGQACVICANHASW-----YDILLAGYTLP-ATFKF
VSAAELAELPGVGKQLYGGKHVLIDRKSRKGQLRAVKDSLEW------------------
---LSKNVSIFAFPEGTRSRDGK---------LQRF-K-GGVFSMAVKAGVPIVPVSI--
----------------------VNAFRPYPP---NALLPITRA----SDMEIHFHPMVET
-------------------------------------------------------KGRT-
EEELQKLVREA---------------------------IVSKLPADHL-----------P
DSVQVQVQ----------------------------------------------------
------------------------------------------------------------
------------------------------------------------------------
------------------------------------------------------------
------------------------------------------------------------
------------------------------------------------------------
------------------------------------------------------------
-----------------VQSSQQHEI----------------------------------
------------------------------------------------------------
------------------------------------------------------------
------------------------------------------------------------
------------------------------------------------------------
----------------------------------
>PARALOG_Karenia-mikimotoi-ANV-102312_1-acyl-sn-glycerol-3-phosphate_acyltransferase
M------------------------------------IMVKLVTVF------------FL
LPWFC-ANGILEKRGRLHGSKDAA------------------------------------
------------------------------------------------------DSATSI
VDEVQGLRERTM--------------------------------------------SSLM
RPLAHLMLASTLPQAFNLAGA--RSPSA--------------------------------
----------------------------------------------------AAHIPRAL
SSRQLQP-MMVSAA----------QRVKLWAKEES------------------IGPYITL
GG-----------KK-DKVINWYGGIMFAVPALFFGI-FWY-SAMTIVGAVCDL------
---TGWDP--------------------------KRR--VY------DWTGRIWNYLVLG
L-TGNYPRVVTGLENRP------KEGQACIICANHASW-----YDILLAGYTLP-ATFKF
VSAAELAELPGVGKQLYGGKHVLIDRRSRKGQLRAVKDSLEW------------------
---LSKNVSVFAFPEGTRSRDGK---------LQRF-K-GGVFSMAVRAGVPIVPVSI--
----------------------VNAFRPYPP---NALLPITKA----SDMEMHFHPMVES
-------------------------------------------------------KGRT-
EEELQALVRKA---------------------------IVSKLPAHHL-----------P
ESELTAA-----------------------------------------------------
------------------------------------------------------------
------------------------------------------------------------
------------------------------------------------------------
------------------------------------------------------------
------------------------------------------------------------
------------------------------------------------------------
------------------------------------------------------------
------------------------------------------------------------
------------------------------------------------------------
------------------------------------------------------------
------------------------------------------------------------
----------------------------------
>PARALOG_Karenia-papilionacea-ANV-91000_1-acyl-sn-glycerol-3-phosphate_acyltransferase
-------------------------------------MLRTLAVVF------------VY
LVCVGQGYRLQSTAEGVQGRSPREP--------------------------------ANH
QNA--------AETHPTSQ-------------------GLFESQDGSQASVVLQRLQRAA
VPQMKAL-----------------------------------------------------
---SSLFLAFNSAIG-----------------------------WQLAGPH---------
--------RGVASRNCIGECARS-------------------------------------
VRLPPIG--TRRAT----------GNI-------------VSSAVM------EL-QEPK-
-------------TN-KVSRFLA-GVGFSTIATAVVL-GVY-PLAISAWLFG--------
---KAFDD-------------------------NRRR--AS------DAVVQLWARLTMS
F-FGAGVQ-VEGLENLP------PAGEPVMYVPNHCSF-----LDIFALSGYLP-RRFKY
ISKIEILRIPLIGWAMRFAKHIAIRRADRASQLKTLKEAIET------------------
---LKVGNSLVTFAEGTRSKDGR---------LGDF-K-KGPFTMASRAGVRVVPVTI--
----------------------VGTHLFQPP---GAFVPFAIP----RGIRIVVHPALDV
-P-----------------------------------------------------VAKK-
EGDTLQAAKAA---------------------------VESALPQSMK-----------P
VLN---------------------------------------------------------
------------------------------------------------------------
------------------------------------------------------------
------------------------------------------------------------
------------------------------------------------------------
------------------------------------------------------------
------------------------------------------------------------
------------------------------------------------------------
------------------------------------------------------------
------------------------------------------------------------
------------------------------------------------------------
------------------------------------------------------------
----------------------------------
>PARALOG_Karenia-papilionacea-ANV-98039_1-acyl-sn-glycerol-3-phosphate_acyltransferase
--------------------------------------MNLLALVL------------TC
LGGFSHGRGAESGCEQVQGASF--------------------------------------
----------------------------------------------------------GA
PQEIRAL-----------------------------------------------------
---TMLLRASCSPAAAWQANAH--------------------------------------
----------------GLSVNNPSSIHTRFG-----------------------------
---PAIARSRARNVHM-------SEAVIASPDA-------TVAPVV------PLPPHVK-
-------------VK-GEILTPY-GVMLGVAVFATAI-MVQ-IPVGLAYVWS--------
---QLFDK-------------------------KRRR--AV------DWIIFFWARFSMT
V-CGYVPE-VIGLENLP------KGGANCLYVPNHTSF-----LDILTLTGFLP-RATKY
VSKAEILKIPFIGWPMKLAGHIALSRQTRRSQLEAFKDTVQS------------------
---LKDGNSVITFPEGTRAQDGR---------LQPF-K-RGPFKMAIQAGVPIVPVTI--
----------------------CDLACWYPK---GTLLPINVP----KNVRVIIHPQVST
-------------------------------------------------------EGVD-
EATLHSQIFET---------------------------LNDSLPLYQQA----------P
ATAIGSTIS---------------------------------------------------
------------------------------------------------------------
------------------------------------------------------------
------------------------------------------------------------
------------------------------------------------------------
------------------------------------------------------------
------------------------------------------------------------
------------------------------------------------------------
------------------------------------------------------------
------------------------------------------------------------
------------------------------------------------------------
------------------------------------------------------------
----------------------------------
>PARALOG_SPTP-Karenia-papilionacea-ANV-76382_1-acyl-sn-glycerol-3-phosphate_acyltransferase
--------------------------------------MGKLIIVF------------FF
LPWLACGKQNQHHRVQRQDSTNAA------------------------------------
--GKSLL-------------------------------N------------SPEKSSRQT
LAKGRVPHRGST--------------------------------------------RNSE
KSLAAFLLASRSTRVLNRAAV--SAP----------------------------------
-------------------------------------------------------LATMQ
PSRYPQP-LMQSAA----------KKVKQWAKEES------------------IGPYITL
GA-----------RK-DKVINWYGGIAFGMPALFFGV-FWY-AAMTIVGAVCDR------
---TGWNS--------------------------KRS--LY------DNLGRIWNFCVLR
S-TGNQPDVITGLENRP------KEGQGVLICANHASW-----YDILLAGYTLP-ATFKF
ISAAELAELPGVGKQLYGGKHVLIDRKSRGGQLRAYKEAVDW------------------
---LSKGVSIFAFPEGTRSRDGK---------LQRF-K-GGVFSMALKAGVPILPVTI--
----------------------VDAFQPYPP---NALLPIMQS----KNMEIHFHPMIET
-------------------------------------------------------EGRT-
EDELKTLVRDA---------------------------IKSKLPANQL-----------P
EPKSTEEK----------------------------------------------------
------------------------------------------------------------
------------------------------------------------------------
------------------------------------------------------------
------------------------------------------------------------
------------------------------------------------------------
------------------------------------------------------------
-----------------TSVLIQN------------------------------------
------------------------------------------------------------
------------------------------------------------------------
------------------------------------------------------------
------------------------------------------------------------
----------------------------------
>PARALOG_SPTP-Karlodinium-armiger-ANV-102520_1-acyl-sn-glycerol-3-phosphate_acyltransferase
--------------------------------------MGKLIAVL------------FF
LPWLADGKQNQQKRRQVPDPTSIA------------------------------------
--GR--F-------------------------------N------------SPEQSSIQT
FGEGCMQRRGST--------------------------------------------RNFR
NSLATLLLASSPTRVLNPATL--RTPHA--------------------------------
----------------------------------------------------AASLPTMQ
QRRHPRP-LMMGAN----------AKVKQWAKEEN------------------IGPYITI
G-------------K-DKVINWYGGLVFGVPALFFGL-FWY-AAMTVVGGVCDI------
---TGWNP--------------------------KRS--VY------DNLGRVWNFLVLR
S-TGNYPRVITGLENRP------KEGQAVLICANHASW-----YDILLAGYTLP-ATFKF
ISAAELAELPGVGKQLHGGKHVLIDRSSRRGQLRAFKEAIAW------------------
---LSKGVSIFAFPEGTRSRDGK---------LKRF-K-GGVFSMALKAGVPILPVTI--
----------------------VDAFKPYPP---NALLPIVQA----KDMEMHFHPMIET
-------------------------------------------------------EGRT-
DEELQILVRDA---------------------------ISSKLPAHQL-----------P
ESEPTD------------------------------------------------------
------------------------------------------------------------
------------------------------------------------------------
------------------------------------------------------------
------------------------------------------------------------
------------------------------------------------------------
------------------------------------------------------------
------------------------------------------------------------
------------------------------------------------------------
------------------------------------------------------------
------------------------------------------------------------
------------------------------------------------------------
----------------------------------
>Dinos-Peridiniales-Brandtodinium-nutriculum-RCC3387-CAMPEP-0198514476
------------------------------------------------------------
------------------------------------------------------------
------------------------------------------------------------
------------------------------------------------------------
------------------------------------------------------------
------------------------------------------------------HRLRVR
VHQPRTG-ARATAL----------AEPTAGSDEVLRY----------------MPPAKRL
-------------PG-IGALAVMRAVSLLVWMYATGC-VFF-PMAAISWVFD--------
---RLRDP-------------------------VRRR--LV------DFVIRTWARAVVL
P--FFKVK-VEGVENLP------PPGNNCVFVANHASF-----MDILSVL-HVP-RSFKF
ISKASIFKIPIIGWTMKAADHIGLERMDRRSQVEVFRKSVKK------------------
---LQDGSSLFIFPEGTRSKDSK---------MLDF-KAKGAFAMAKRSNAPLLPMTI--
----------------------LGTGRIMPG---GKEYLLYPGG---SGVKVVIHKLIPA
-E---------------------------------------------------EVQGMD-
DAELVAQARAA---------------------------VQSGLPEEYRGDP---------
------------------------------------------------------------
------------------------------------------------------------
------------------------------------------------------------
------------------------------------------------------------
------------------------------------------------------------
------------------------------------------------------------
------------------------------------------------------------
------------------------------------------------------------
------------------------------------------------------------
------------------------------------------------------------
------------------------------------------------------------
------------------------------------------------------------
----------------------------------
>Dinos-Peridiniales-Peridinium-aciculiferum-PAER-2-CAMPEP-0190710496
------------------------------------------------------------
------------------------------------------------------------
------------------------------------------------------------
------------------------------------------------------------
------------------------------------------------------------
------------------------------------------------------------
------------------------------------------------------------
-------------------------------LMGLGC-VFC-PLILVSMPFV--------
---LRRDP-------------------------QRRT--FV------DFLIRQWAKLLIF
P--FFRVT-IEGLGNLP------PPGEACIYVANHQSF-----MDILSAL-HLP-RSFKF
ISKDSIFKIPFVGWAMKRADHVSLKRDDRKSQVEVFRKSIKK------------------
---LQDGTSLFIFPEGTRSQDGV---------MLDF-KAKGAFGMARRAKTAILPMTI--
----------------------LGTGRLM-S---AKDFLLYFGG---PGVRIILHKAISA
-E---------------------------------------------------EVQAAD-
DDKLVEQVRDT---------------------------IAAALPEGYRGKPAAXDAN-SP
HRTHHEGSTL----NLWHGCLERTAPNH------------DAQF----------------
---VFPLAVVIGV-----------LLSAR--------RKIF-------------------
-KLKDPF-----------------------------------------------------
VGWAMRRADHVGLKRDDRKSQVEVFR----------------------------------
---------------------------KSIKKLQDGTS----LFIFPEGTRSQD---GVM
LDFKAKGAFGMARRAKTALVPMT--------ILGTG-------------RL---MPAKDY
LLFFG----------GPGVR--------------------------IILHKPISA-----
-----------------EEVQAADDDALVEQVRD--------------------------
----TIAAGLPEGYQSKPAA----------------------------------------
------------------------------------------------------------
------------------------------------------------------------
------------------------------------------------------------
----------------------------------
>Dinos-Peridiniales-Scrippsiella-hangoei-like-SHHI-4-CAMPEP-0199303846
------------------------------------------------------------
------------------------------------------------------------
------------------------------------------------------------
------------------------------------------------------------
------------------------------------------------------------
------------------------------------------------------------
------X-RSAAAE----------RAATSDSKELTKF----------------MIPEKRF
-------------PA-AGVVGVVRALSLFVLLMGLGC-IFC-PLILVSMPFV--------
---IKRDP-------------------------QRRT--FV------DFLIRQWAKLLIF
P--FFSVK-IEGLENLP------PPGEACIYVANHQSF-----MDILSAL-HLP-RSFKF
ISKDSIFKIPFVGWAMKRADHVSLKRDDRKSQVEVFRKSIKK------------------
---LQDGTSLFIFPEGTRSQDGV---------MLDF-KAKGAFGMARRAKTAILPMTI--
----------------------LGTGRLM-S---AKDFLLYFGG---PGVRIILHKAISA
-E---------------------------------------------------EVQAAD-
DDKLVEQVRDT---------------------------IAAALPEAIKAS----------
------------------------------------------------------------
------------------------------------------------------------
------------------------------------------------------------
-----------------RQHRCQFAR----------------------------------
---------------------------KSIKKLQDGTS----LFIFPEGTRSQD---GVM
LDFKAKGAFGMARRAKTALVLMT--------ILGTG-------------RL---MPAKDY
LLYFG----------GPGVR--------------------------IILHKPISA-----
-----------------EEVQAADDDALVEQVRD--------------------------
----TIAAGLPEGYQSKPAARCQFAA------------------------SPAPR-----
--WQHLKFVQVVEMVALMIGQEA-------------------------------------
-PNHDAQ-------------FVF-P-LAAMIG------ILCSVSVKVLQAEKGHAPSMIV
TGLH--------------------------------MQGPA-------------------
----------------------------------
>Dinos-Prorocentrales-Pelagodinium-beii-RCC1491-CAMPEP-0197625874
------------------------------------------------------------
------------------------------------------------------------
------------------------------------------------------------
------------------------------------------------------------
------------------------------------------------------------
---------GWSK---------EHEALSF--------------------------AFAGR
GQPAHRN-FLQR------------PASTAGTPALKEF----------------VNPARRF
-------------PG-HAVLAVFRAFMHLLMIFGTGA-VIV-PVMALLLPVV--------
---RRRDP-------------------------TKME--LL------DKCIIAWSRIVVF
P--FFKVR-VTGLENLP------PPGKGVVYVANHQSF-----MDIFSSY-HLQ-RCFKF
VSKASILKIPVVGAAMKLNKTITIEREDRRSQMATFRHCVDV------------------
---LKKDVSIFVFPEGTRSSDGS---------LLEF-K-KGPFSMAKRAGVPIQPITI--
----------------------RGTGRLMPN---KKEFFLFCSR---AGVEMVVHPTVPX
------------------------------------------------------------
------------------------------------------------------------
------------------------------------------------------------
------------------------------------------------------------
------------------------------------------------------------
------------------------------------------------------------
------------------------------------------------------------
------------------------------------------------------------
------------------------------------------------------------
------------------------------------------------------------
------------------------------------------------------------
------------------------------------------------------------
------------------------------------------------------------
------------------------------------------------------------
----------------------------------
>missing_sequence
------------------------------------------------------------
------------------------------------------------------------
------------------------------------------------------------
------------------------------------------------------------
------------------------------------------------------------
------------------------------------------------------------
------------------------------------------------------------
------------------------------------------------------------
------------------------------------------------------------
------------------------------------------------------------
------------------------------------------------------------
------------------------------------------------------------
------------------------------------------------------------
------------------------------------------------------------
------------------------------------------------------------
------------------------------------------------------------
------------------------------------------------------------
------------------------------------------------------------
------------------------------------------------------------
------------------------------------------------------------
------------------------------------------------------------
------------------------------------------------------------
------------------------------------------------------------
------------------------------------------------------------
------------------------------------------------------------
------------------------------------------------------------
------------------------------------------------------------
----------------------------------
>Dinos-Prorocentrales-Prorocentrum-minimum-CCMP2233-CAMPEP-0191101950
------------------------------------------VVA--QPV----------
------------------------------------------------------------
-----------------------------------------------------QKGPAAV
LARARPM---V---------------------------------------------RRGG
GVVAALALAAAARVCGPAF-----------------------------------------
-----------------------------------------------------SAPAAAS
SFAPARA-LRRRASAVG------RGAGAVAPFPLEKFG---------------LIRLRRG
-------------KL-EEAVGMARMFPAYVLSFSSAA-LIL-PMMALSYPLV--------
---MLRDP-------------------------VKRV--VM------DKWNTLWAKITAL
P--FFGVR-VVNPENLPA----VNDGKAYVYISNHQSF-----MDILSMY-FLG-RSFKW
VSKASIKKIPIIGWAMGLTGHVFLQRDDRRSQMKTIRECIDK------------------
---LKAGASMCFFPEGTRSKTGQ---------LGEF-K-RGAFSIARKAKVGMVPVTI--
----------------------MGTAELMPP---GREFRVFHT----PGVNLIVHPIITA
-E---------------------------------------------------EVQALP-
DDELVSKAKAL---------------------------INSGLPPALXEPVR-------P
LPPGLRE-------------MCRT------------------------------------
----APVY----------------------------------------------------
----PPS-----------------------------------------------------
-DWRV----------------------------------C-------------VVKHTHV
TPPSFL-------------------------------------LPFPP-------F----
-------------------------------------------------SL---TPVR--
----------------IG--------------------------------PPLADCE---
-------------------VSCASEFVADGQSA---------------------------
-------------YTDLPPSSTF---------------------------PPSX------
------------------------------------------------------------
------------------------------------------------------------
------------------------------------------------------------
----------------------------------
>Dinos-Suessiales-Polarella-glacialis-CCMP2088-CAMPEP-0197978596
------------------------------------------------------------
------------------------------------------------------------
----------------------------------------------------------MA
LRRTRSSR--------------------------------------------------TL
ALAVALAIALVAACA---------------------------------------------
RSFACPSPQATRS---------SARGLAL--------------------------GVQSR
GPSPTVG-ATARGA----------GSVEVK-DDLERF----------------ISPTQRR
-------------FG-HKPIAFVRAFLLLLTLYGLSI-VIV-PFIFLILPFV--------
---KRYDP-------------------------LHRK--LV------DRCLMVWSKMITW
P--FFKVR-VKGRENLL------PEGQAVVYVANHQSF-----MDILSSF-HLS-RPFKW
VSKASILKIPLVGSAMKAARTITIQREDKRSQLAAFRECVEA------------------
---LKQGTSIFVFPEGTRSPTGS---------LIEF-K-KGPFAMAKKAGVPIVPITI--
----------------------LGTNRIMPS---KKEYFLFQSS---PGVEIIVHPPVSA
-E---------------------------------------------------VIKELP-
DAELLAMVRGA---------------------------IESALPKSLHSQVIA------P
EV----------------------------------------------------------
------------------------------------------------------------
------------------------------------------------------------
------------------------------------------------------------
------------------------------------------------------------
------------------------------------------------------------
------------------------------------------------------------
------------------------------------------------------------
------------------------------------------------------------
------------------------------------------------------------
------------------------------------------------------------
------------------------------------------------------------
----------------------------------
>missing_sequence
------------------------------------------------------------
------------------------------------------------------------
------------------------------------------------------------
------------------------------------------------------------
------------------------------------------------------------
------------------------------------------------------------
------------------------------------------------------------
------------------------------------------------------------
------------------------------------------------------------
------------------------------------------------------------
------------------------------------------------------------
------------------------------------------------------------
------------------------------------------------------------
------------------------------------------------------------
------------------------------------------------------------
------------------------------------------------------------
------------------------------------------------------------
------------------------------------------------------------
------------------------------------------------------------
------------------------------------------------------------
------------------------------------------------------------
------------------------------------------------------------
------------------------------------------------------------
------------------------------------------------------------
------------------------------------------------------------
------------------------------------------------------------
------------------------------------------------------------
----------------------------------
>Dinos-Suessiales-Symbiodinium-microadriaticum-Smic9571
MT-----------------------W----------LLSKDILIVI-DVI----------
------------------------------------------------------------
--------------------------------------D------------SPETPPTCV
L-------------------------------------------------------TMGA
RAVLTLLLGACVCFA---------------------------------------------
----------------SRSRTEAAHAFAL-------------------------PTDRKL
RRPPPVA-LVAR------------TATAGPGAELKQF----------------VRPKQRL
-------------PG-HSVLAFFRAIGLMWTMLCLSA-WVV-PAISAGLPVV--------
---KRKDP-------------------------VARK--YV------DRVICAWSQMTTW
P--FFSVK-VKGRENLL------PKDQAVVYVSNHQSF-----MDILSCY-HLS-RSFKW
VSKASILKIPVVGWAMKRTRTITLEREDRRSQMATFRQCVST------------------
---LQEGASIFIFPEGTRSPDGA---------LLEF-K-KGPVSMAKRAKVPIVPVTI--
----------------------LGTGRLMPS---KKEFFLYHNR---AGVQVIVHPAVSA
-E---------------------------------------------------EVQETP-
DKEVLLNLRNT---------------------------IESALPLELQKGTVASCG---P
QVLQGQAAMDGPEGGLFTVECKRSI---------------DA---DRYFY----------
---NLPCNGS------------------------------------------YSISGL--
-ALVPP------------------------------------------------------
LPWQTRSGIPGEYKLDTEEDETEEPEFVPLPPPPK----------------GRTQRQSVS
AEAFGE----WN---QRVIFEP---------------------AVYPKTPDQT----QEL
VEVTAQSFLFTSLEEKDLRVVIA--AMKGPLILESG------------HRI---IQEGDT
--------GDHLYVVTDGSMDCVKVIDGVEMVVKTCVKGDLFGELALLYNCPRAASVQC-
---------------REPAVLWELDRATFNNIVME-----------GV---------QRK
--RNQCLSVL----SSVPLFSSI----------TRGELENIIDALKMERRPRGDVIISQG
EVGDHFYIVYEGQVMAS---------------------------------KITEESPEPV
MMIHEAGDYFGELALILEE-----PRAATVVASSDPEVCLLSMDRATFK------R---I
TGEH------------------------------SALHG---------------------
--------------------FLESNVDRYA----
>Dinos-Suessiales-Symbiodinium-minutum-023432
------------------------------------------------------------
------------------------------------------------------------
------------------------------------------------------------
MRVQK------------------------------------------------------L
PLRVVVLTSL--------------------------------------------------
-LLTW----WSTTW--------VHSPQIR--------------------------SLRGE
KKPGISS-LS------------------IQATKLDRY----------------VIPERRR
-------------VG-HTPLAFLRVIGLATTLMTLGFFVVL-PVVSV--GVL--------
---LKKDP--------------------------SRK--WV------DLVICAWSKMTIS
P--FFRVK-ISGQENLP------QKSEACVYVANHQSF-----MDILSVY-QLF-KPFKF
VSKASILKIPFVGWAMKRAKTITIEREDRRSQLKTFRDCVET------------------
---LEQGTSIFVFPEGTRSSDGK---------LLKF-K-RGPVSMAKRAKVPIVPMTI--
----------------------LGTGRLMPA---KKEYLLYQND---AGVKIKVHPMISA
-KEITFCRDKLSDFLVQFKKQIYRGYVYFHYGAVGPPYGALNILQSSLLMNFEEVEETP-
DDVLLQRLKQT---------------------------IDASLPPQLKQDEAM-------
------------------------------------------------------------
------------------------------------------------------------
------------------------------------------------------------
------------------------------------------------------------
------------------------------------------------------------
------------------------------------------------------------
------------------------------------------------------------
------------------------------------------------------------
------------------------------------------------------------
------------------------------------------------------------
------------------------------------------------------------
------------------------------------------------------------
----------------------------------
>Dinos-Suessiales-Symbiodinium-sp-C15-CAMPEP-0192426976
------------------------------------------------------------
------------------------------------------------------------
------------------------------------------------------------
------------------------------------------------------------
------------------------------------------------------------
-----------XRW--------PQRPGTP--------------------------RTFPG
RVDGLSA-PARL------------VAWRRRSVPLERY----------------VAPAQRR
-------------VG-HTPLAMLRVLGLALILVTLGVFVVF-PVVAV--GLL--------
---VKKDP--------------------------ARK--WV------DLVICAWAKMTIS
P--FFRVK-IKGHENLP-------KDEACVYVANHQSF-----MDILSVY-QLF-KSFKF
VSKASILKIPLVGWAMKRAKTITIEREDRRSQLNTFRECVEA------------------
---LKKGTSIFVFPEGTRSSDGK---------LLKF-K-RGSVSMAKRAKVPIVPLTI--
----------------------LGTGRLMPA---TKEYLLYQNN---CGVKLVVHPMISA
-K---------------------------------------------------EVQETP-
DDELLQRLRDT---------------------------IDASQPPQLQTSPAS-------
------------------------------------------------------------
------------------------------------------------------------
------------------------------------------------------------
------------------------------------------------------------
------------------------------------------------------------
------------------------------------------------------------
------------------------------------------------------------
------------------------------------------------------------
------------------------------------------------------------
------------------------------------------------------------
------------------------------------------------------------
------------------------------------------------------------
----------------------------------
>Dinos-Suessiales-Symbiodinium-sp-C1-CAMPEP-0199644456
------------------------------------------------------------
------------------------------------------------------------
------------------------------------------------------------
------------------------------------------------------------
------------------------------------------------------------
------------------------------------------------------------
AECALGA-LC-------------------GAGAAEGG----------------TYSAGRA
-------------KG-GGPGSDPRDVG---------------PVRGF--PSG--------
---VCGDA--------------------------SEEGSWEEVGGFGDLRM---GKDAIS
P--FFRVK-IKGHDNLP-------KDEACVYVANHQSF-----MDILSVY-QLF-KPFKF
VSKASILKIPLVGWAMRRAKTITIEREDRRSQLNTFRECVEA------------------
---LKKGTSIFVFPEGTRSSDGK---------LLKF-K-RGPVSIAKRAKVPIVPLTI--
----------------------LGTGRLMPA---KKEYLLYQNN---CGVKLVVX-----
------------------------------------------------------------
------------------------------------------------------------
------------------------------------------------------------
------------------------------------------------------------
------------------------------------------------------------
------------------------------------------------------------
------------------------------------------------------------
------------------------------------------------------------
------------------------------------------------------------
------------------------------------------------------------
------------------------------------------------------------
------------------------------------------------------------
------------------------------------------------------------
------------------------------------------------------------
----------------------------------
>Dinos-Suessiales-Symbiodinium-sp-CCMP2430-CAMPEP-0192549548
------------------------------------------------------------
------------------------------------------------------------
------------------------------------------------------------
------------------------------------------------------------
------------------------------------------------------------
-----------------RSRTEAAHAFAL-------------------------PTDRSL
RRPPPVA-LVAR------------TANAGSGAELKQF----------------VRPNRRL
-------------PG-HSVLAFFRSIGLMWTMFCLSA-WVV-PAISAGLPVV--------
---KRKDP-------------------------VARK--YV------DRVISAWSQMTTW
P--FFSVK-VKGRENLL------PKDQAVVYVANHQSF-----MDILSCY-HLF-RSFKW
VSKASILKIPVVGWAMKRTGTITIEREDRRSQMAAFRQCVST------------------
---LQEGASIFIFPEGTRSPDGA---------LLEF-K-KGPVSMAKRAKVPIVPVTI--
----------------------LGTGRLMPS---KKEFFLYHNR---AGVEVIVHPAVSA
-E---------------------------------------------------AVQETP-
DKELLLNLRNT---------------------------IESALPLELQKGTVAS------
------------------------------------------------------------
------------------------------------------------------------
------------------------------------------------------------
------------------------------------------------------------
------------------------------------------------------------
------------------------------------------------------------
------------------------------------------------------------
------------------------------------------------------------
------------------------------------------------------------
------------------------------------------------------------
------------------------------------------------------------
------------------------------------------------------------
----------------------------------
>Dinos-Suessiales-Symbiodinium-sp-Mp-CAMPEP-0192610320
------------------------------------------------------------
------------------------------------------------------------
------------------------------------------------------------
------------------------------------------------------------
---VALC-----------------------------------------------------
-----------------PSPIRVSDAFAL-------------------------SPARGN
TR--ELQ-FVGR--------------AAGRPEDLEQF----------------TLPEKRV
-------------PG-HAVLAVFRALGLMTTIFSLSV-WVV-PAILAGLPAV--------
---KRKDP-------------------------LRRK--YV------DRVISVWSQMTTW
P--FFKVQ-VKGRENLL------HEDQAVVYCANHQSF-----MDILSCY-HLS-MPFKW
VSKASILKIPVIGWAMKRASTITVERDDRRSQVATFRQCIAS------------------
---LKEGVSIFIFPEGTRSFDGA---------LLEF-K-KGPFSMAKKANVPIVPVTI--
----------------------RGTGRLMPS---KKEFFLFRNG---PGVEVVVHPPVSA
-Q---------------------------------------------------EVQDTP-
DAELLLNVRQT---------------------------X---------------------
------------------------------------------------------------
------------------------------------------------------------
------------------------------------------------------------
------------------------------------------------------------
------------------------------------------------------------
------------------------------------------------------------
------------------------------------------------------------
------------------------------------------------------------
------------------------------------------------------------
------------------------------------------------------------
------------------------------------------------------------
------------------------------------------------------------
----------------------------------
>Ectocarpus-siliculosus-Esi0082-0107
------------------------------------------------------------
------------------------------------------------------------
------------------------------------------------------------
------------------------------------------------------------
-MTHSLGLGSTAVGAGETL-----------------------------------------
------------------------------------------------------PTATAQ
HGSPSAR-TFDRSN---------------------------------------LGFHLK-
-------------IG-SKVINMY-GLLFATQAWFTAL-LMF-PLCFVSALVA--------
---PIFDW-------------------------RRMR--PP------TAIAVMWGRLALW
N-MGVRPE-VEGAELLP------PRGEAVVFVANHGSY-----LDIPVTN-YLP-RMCKY
LMKAELLWLPIVGWKAVLARDIFVHRGTSTTFRQLLRSTTRT------------------
---LKAGNSIMTFPEGTRSRDGR---------LGKF-K-RGPFTMAQQAGVRVVPVTI--
----------------------TGVTEAMPP---FAMAPLRKP----RNVRLVVHPAIST
-------------------------------------------------------EGKP-
VKDLIAEARKA---------------------------VSDGLEDWQK-----------P
RPKVDAS------------------------------GSGDA------------------
----SP------------------------------------------------------
--STPPS-----------------------------------------------------
------------------------------------------------------------
------------------------------------------------------------
------------------------------------------------------------
---------------------------------------------------PSP------
------------------------------------------------------------
--------------------------------------------------PPSP------
------------------------------------------------------------
------------------------------------------------------------
------------------------------------------------------------
----------------------------------
>Fistulifera-solaris-fso-g10238
M-----------------------------------------------------------
------------------------------------------------------------
------------------------------------------------------------
---------------------------------------------------------RLQ
LIVCAALAAFFPVDALLST-----HPQ---------------------------------
----------------------------------------------------TLSTKQTF
HTRQSPP-LFSAAA----------AAVGSDEVDVSPSV-----------------KESKW
DRVRREGGMFSIHTK-YGGLNPF-GLWYGVVAVTLGI-PWY-IAMTICQIFYKLTG----
---ERFDR--------------------------LRR--IP------IFITQIWGTLLLR
L-THCYPK-MEGLDILR---KFYKEGRCAMFVANHSSW-----MDIPYLGATIGWRNYKL
ISKKELQRVPILGKAIKVGGNILVDRQDRKSQLMTLKKGIQY------------------
---LQDGVHLCTYPEGTRTRTGR---------LMPF-K-NGAFKMAHKAGAPVIPISI--
----------------------VGADKSMPI---HWMFPFRPGH---PVSRVVVHEPIES
-------------------------------------------------------KGKT-
EEELAEAVRSA---------------------------LISGLDDYQK-----------P
LDK---------------------------------------------------------
------------------------------------------------------------
------------------------------------------------------------
------------------------------------------------------------
------------------------------------------------------------
------------------------------------------------------------
------------------------------------------------------------
------------------------------------------------------------
------------------------------------------------------------
------------------------------------------------------------
------------------------------------------------------------
------------------------------------------------------------
----------------------------------
>Fragilariopsis-cylindrus-Fracy1-189436
------------------------------------------------------------
------------------------------------------------------------
------------------------------------------------------------
------------------------------------------------------------
------------------------------------------------------------
------------------------------------------------------------
------------------------------------------------------------
------------------------------------------------------------
------------------------------------------------------------
-----------------------------MFVANHCSW-----MDIPFLGATIGWRNYKI
VSKKELGAVPILGTAIRAGGHIMVDRVDRRSQVRTLKQGINY------------------
---LKDGLNLATFPEGTRSKSSR---------MMEF-K-AGAFKMAHKAGAPVFPISI--
----------------------VSSDKVMLS---GWMMAMRPAH---GMAQVIVHPPISS
-------------------------------------------------------DDKT-
EEELVEAVRKS---------------------------MIDGLPDDQK-----------P
LR----------------------------------------------------------
------------------------------------------------------------
------------------------------------------------------------
------------------------------------------------------------
------------------------------------------------------------
------------------------------------------------------------
------------------------------------------------------------
------------------------------------------------------------
------------------------------------------------------------
------------------------------------------------------------
------------------------------------------------------------
------------------------------------------------------------
----------------------------------
>Galdieria-sulphuraria-452820948
MS----------------------------------------------------------
------------------------------------------------------------
------------------------------------------------------------
-------------------------------------------------------PCFLF
SFYSRLCVPSVSTVYVSTQQSTR-----------IC------------------------
---------------------------------------------LQPVVF-YSGPFPSL
RRAYLHK-IVLKST----------TSSRPWCEKFN------------------LAMKQSS
E------------VK-KKRFSVF-GVFFLIVTYLWAV-ILF-PVFTALFPVT--------
---LLLDR-------------------------VRRR--LL------DRFAMLWMRLTLF
C-CRLQVV-IQGEENLP------RSDEVVMYVANHQSY-----LDIYVLS-ALK-RKFKF
VSKIEVFSYPVIGWAMALAGYVGLKRGDSRRQLQTYHEIVRK------------------
---LQSGVSLVMFPEGTRSVHGR---------LLPF-K-IGPFKAAKQAQVPIVPLTI--
----------------------LGTREVMPS---FAWLPVGFPN---KPITIHVHPMIQV
-------------------------------------------------------ENYE-
DKQLADICKSV---------------------------IEKPLESNETTWNRS------P
L-----------------------------------------------------------
------------------------------------------------------------
------------------------------------------------------------
------------------------------------------------------------
------------------------------------------------------------
------------------------------------------------------------
------------------------------------------------------------
------------------------------------------------------------
------------------------------------------------------------
------------------------------------------------------------
------------------------------------------------------------
------------------------------------------------------------
----------------------------------
>Guillardia-theta-77798
------------------------------------------------------------
------------------------------------------------------------
------------------------------------------------------------
------------------------------------------------------------
------------------------------------------------------------
------------------------------------------------------------
------------------------------------------------------------
------------------------------------------------------------
--------------------------------------------------MHSWCKIVLS
I-GFSAPE-VEGLENLP------PKDETVLVAANHMSW-----FDVPVLHGFLAGRLLWS
FAKAELVKVPVLGTYMQTAEHILISRESRKSQLESLKSAIKT------------------
---LSLSRNVFIFPEGTRSLDGK---------LRHF-K-GGAFTIARKSGVKIVPVTL--
----------------------IGNDVVFPA---NALMPLCPGR---GIMKMVVHPAIDP
-------------------------------------------------------EGKT-
DEELMEETRVA---------------------------IASALPAEKVAS----------
------------------------------------------------------------
------------------------------------------------------------
------------------------------------------------------------
------------------------------------------------------------
------------------------------------------------------------
------------------------------------------------------------
------------------------------------------------------------
------------------------------------------------------------
------------------------------------------------------------
------------------------------------------------------------
------------------------------------------------------------
------------------------------------------------------------
----------------------------------
>Haptophytes-Coccolithales-Syracosphaerales-Calcidiscus-leptoporus-RCC1130-CAMPEP-0119355722
-----------------------------XS-----IFMVAS------------------
------------------------------------------------------------
------------------------------------------------------------
-----------------------------------------------------------L
SPATQLLLAAAPAAF-----------------------------LHKPCA----------
----------LPPPTHISTVRLPARV------------------------------QSTP
HMSATLA--------------------------------IPSQPIP------EL-PSVK-
-------------TN-AFSRFLI-SINFIVASFISII-LWY-VPLVPLTLYS--------
---LKFDH-------------------------VRRR--AC------DWVVQLWARWTLA
L-MGSKVS-VEGKENLP------PPEEAVLYVPNHCSF-----LDIFSLSGCLP-RRFKY
VSKVEILRIPLIGWAMQFAKHIAIRRTDRASQLATFKEAVAC------------------
---LQGGSSLVTFPEGTRSKDGR---------IMAF-K-KGPFTMAARAKVRVVPISI--
----------------------IGTHVFQPP---GSLFPLARP----RGVRLIVHPPLDP
-P-----------------------------------------------------ANKK-
EQETLEQAKAA---------------------------IMSALPASML-----------P
LPQ---------------------------------------------------------
------------------------------------------------------------
------------------------------------------------------------
------------------------------------------------------------
------------------------------------------------------------
------------------------------------------------------------
------------------------------------------------------------
--------------------SRDTPVA---------------------------------
------------------------------------------------------------
------------------------------------------------------------
------------------------------------------------------------
------------------------------------------------------------
----------------------------------
>Haptophytes-Coccolithales-Syracosphaerales-Coccolithus-pelagicus-ssp-braarudi-PLY182g-CAMPEP-0183360138
-----------------------------XN-----LRMRAA------------------
------------------------------------------------------------
------------------------------------------------------------
-----------------------------------------------------------P
VAAAALLLAAAPAAC-----------------------------LQH-------------
---------ALTRMHARPSVSVCSRA------------------------------PPLP
CMSAA-----------------------------------ALATPA------EV-PTAK-
-------------IN-LLTKAFT-AVNFVVAAVVTVI-FCY-VPLLPLTLYS--------
---LKFDN-------------------------VRRR--GC------DWVVQYWARVTLA
L-MGSRVT-VEGVENLP------PPEEAVLYAPNHCSF-----LDIFALSGCLP-RRFKY
VSKIEILRIPLIGWAMQFAKHIAIRRTDRASQLATFKDAVAC------------------
---LQGGSSLVTFPEGTRSKDGR---------IADF-K-KGPFTMAARAQVRVVPISI--
----------------------IGTHVFQPP---GSAVPLARP----TGVRIVVHPPLPP
-P-----------------------------------------------------QNKK-
EQETLDLAKKT---------------------------IMSALPPSMQ-----------P
LPK---------------------------------------------------------
------------------------------------------------------------
------------------------------------------------------------
------------------------------------------------------------
------------------------------------------------------------
------------------------------------------------------------
------------------------------------------------------------
--------------------PKAA------------------------------------
------------------------------------------------------------
------------------------------------------------------------
------------------------------------------------------------
------------------------------------------------------------
----------------------------------
>Haptophytes-Coccolithales-Syracosphaerales-Pleurochrysis-carterae-CCMP645-CAMPEP-0190791914
------------------------------------------------------------
----XRGRR---------------------------------------------------
------------------------------------------------------------
--QMALR-----------------------------------------------------
---LPILLAAAAGAHALVA-----------------------TPYRCPGA----------
--------TRITTCTSLPSATATGRA------------------------------PLTS
LMMASMA-------------------VGTA----------SAGFPA------EL-MPVK-
-------------TN-ALTRFLT-ATQFLAASVVTIL-FWY-IPLVPLYLYS--------
---LVFDR-------------------------SRRR--AC------DWIVQIWARCTLS
L-LFSDIR-VEGLENLP------PRDEAVMYVPNHCSF-----LDIFALSGYLP-RRFKY
ISKIEILRIPFIGWAMQFAKHIAIKRMDRASQVQTVRDAVDC------------------
---LKAGSSLVTFPEGTRSKDGR---------LMEF-K-KGPFSMAAKAQVRVVPISI--
----------------------IGTHLFQPP---GSAFPMARP----RGVKLVVHPPLDA
-P-----------------------------------------------------GKKK-
EQETLEQARAA---------------------------VLSALPKSMQ-----------P
LKD---------------------------------------------------------
------------------------------------------------------------
------------------------------------------------------------
------------------------------------------------------------
------------------------------------------------------------
------------------------------------------------------------
------------------------------------------------------------
--------------------ESA-------------------------------------
------------------------------------------------------------
------------------------------------------------------------
------------------------------------------------------------
------------------------------------------------------------
----------------------------------
>Haptophytes-Chrysochromulinales-Chrysochromulina-brevifilum-UTEX-LB-985-CAMPEP-0174761910
------------------------------------------------------------
------------------------------------------------------------
------------------------------------------------------------
------------------------------------------------------------
------MTATASKFGFGS------------------------------------------
------------------------------------------------------------
--------STGPTA----------ASLLDLQ---------SPSTIA------EV-PPPS-
-------------TN-AVSRVVS-QITFVLLSAVVCC-ALF-PFVLLAAGFG--------
---CLFDN-------------------------KQRR--LN------DDIVKLWARLTLT
L-FGAQVT-IEGADNLP------PVGTPVMFTPNHCAF-----LDVYVLSAFLP-RRFKY
ISKVENLRLPILGWSMALAKHIAISRMDRASQMRTLKEAVQSLNDXXXXXXXXXXXXXXX
XTELNDGNCIVAFPEGTRSWTGK---------LLPF-K-KGPFTMASRAGVKVVPITI--
----------------------VGTHLFQQPRKQGGGLPFAPP----RGVRIVCHPPLDP
-P-----------------------------------------------------RKKC-
EEETMAEARKL---------------------------MVSAMPSSMR-----------P
DDV---------------------------------------------------------
------------------------------------------------------------
------------------------------------------------------------
------------------------------------------------------------
------------------------------------------------------------
------------------------------------------------------------
------------------------------------------------------------
--------------------DGGQ------------------------------------
------------------------------------------------------------
------------------------------------------------------------
------------------------------------------------------------
------------------------------------------------------------
----------------------------------
>Haptophytes-Chrysochromulinales-Chrysochromulina-ericina-CCMP281-CAMPEP-0181233070
------------------------------------------------------------
------------------------------------------------------------
------------------------------------------------------------
------------------------------------------------------------
------------------------------------------------------------
------------------------------------------------------------
------------------------------------------------------------
----------------------X-ALYFAFACFGSAL-IVY-PPLIGITLTS--------
---LFLDN-------------------------T--X--SA------LERLXAWARFTLT
F-MRASVT-VEGTENLP------PHGEAVMFVPNHSSF-----LDIFALSGFLP-RRFKY
ISKIEILRIPLIGWAMKFAKHIAIRRTDRASQLATFKEAVEC------------------
---LQAGSSLVTFAEGTRSKDGR---------LMPF-K-KGPFTMASRAKVRIVPISV--
----------------------IGTHIYFPA---SSIAPSTSP----RGLRIVVHPPIEA
-P-----------------------------------------------------QDKKG
EVAALEACEAA---------------------------IASVLPPEML-----------P
IPK---------------------------------------------------------
------------------------------------------------------------
------------------------------------------------------------
------------------------------------------------------------
------------------------------------------------------------
------------------------------------------------------------
------------------------------------------------------------
--------------------DA--------------------------------------
------------------------------------------------------------
------------------------------------------------------------
------------------------------------------------------------
------------------------------------------------------------
----------------------------------
>Haptophytes-Chrysochromulinales-Chrysochromulina-polylepis-CCMP1757-CAMPEP-0193785000
------------------------------------------------------------
------------------------------------------------------------
------------------------------------------------------------
--RQTPRRAM------------------------------------------------RR
HLVATLCLQCAAAYVAPYVAA---------------------------------------
-------RRTVVPTRCAAAMVAPTEEATN----------------------------SAA
AAEVPSP-VPEEPP----------PATKNPPPPEE------------------LGPYLEI
--------------K-GKYLNAFGALYGVQSVLVLGT-LWW-LALTLTELVCSK------
---TGWDE--------------------------DRS--VH------DWVGKTWSRVNMA
V-GGCAPSLVEGLENIP------RTDQPALYVSNHASW-----FDIPLVAQVIP-NSFKF
IAAAELEKLPLVGQQLVDGKHVLIDRSTRRGQLKSFKESVGY------------------
---LKRGISIFAFPEGTRSRDGR---------MIPF-K-GGVFAMALKANVPIVPISI--
----------------------RGAFDTYPS---SAILPLLPNS---DNLQVIVHPQINV
-------------------------------------------------------DGKE-
ETELAELTRAA---------------------------IASGL-----------------
------------------------------------------------------------
------------------------------------------------------------
------------------------------------------------------------
------------------------------------------------------------
------------------------------------------------------------
------------------------------------------------------------
------------------------------------------------------------
------------------------------------------------------------
------------------------------------------------------------
------------------------------------------------------------
------------------------------------------------------------
------------------------------------------------------------
----------------------------------
>Haptophytes-Chrysochromulinales-Chrysochromulina-rotalis-UIO044-CAMPEP-0115862856
------------------------------------------------------------
------------------------------------------------------------
------------------------------------------------------------
------------------------------------------------------------
------------------------------------------------------------
------------------------------------------------------XLGTAP
LMRPATSRTVSPPL----------RTVLPSRHPPAA---LSAAAALPYD--YEL-PVPKL
-------------DN-KIIKTIV-GAYFAFLAAFVVA-VMYPPLVVPAWILG--------
---RIFNN-------------------------KQRR--PS------DFVVQWWARISMF
L-FGAGVT-VEGTENLP------PASEPVMYVPNHCSF-----LDIFVLSGYMP-RRFKY
ISKIEILRIPLIGWAMGFAKHIAISRMDRASQMKTLRDAIET------------------
---LKDGNSLVTFPEGTRSKDGR---------LADF-K-KGPFTMASRAGVRVVPISI--
----------------------VGTHLFQPP---GAFVPFAIP----RGVRIICHPPLDA
-P-----------------------------------------------------KEKM-
EGDALAAAREA---------------------------VISGLPPSMR-----------P
LP----------------------------------------------------------
------------------------------------------------------------
------------------------------------------------------------
------------------------------------------------------------
------------------------------------------------------------
------------------------------------------------------------
------------------------------------------------------------
------------------------------------------------------------
------------------------------------------------------------
------------------------------------------------------------
------------------------------------------------------------
------------------------------------------------------------
----------------------------------
>Haptophytes-Chrysochromulinales-Chrysochromulina-sp-KOO35646-1
------------------------------------------------------------
------------------------------------------------------------
------------------------------------------------------------
------------------------------------------------------------
------------------------------------------------------------
------------------------------------------------------------
------------------------------------------------------------
---------------------MLMGFSVFSTAFFVQI-----------------------
------------------------------------------------------------
---------------------------PVLIAHLWSQH-----FDEHHRC-FIP-RPMKY
VSKKEILQIPIIGWSMRLAQHIPLQTESRRSQLETFKETVKA------------------
---LEAGSSFITFPEGGRSTDGK---------IMAF-K-RGPFKMALRAHTPIVPISI--
----------------------CELAQWYPK---GSLLPLDVP----KGVRVIVHPPIHV
-A----------------------------------------------------GQGFE-
EGELCDRVYAI---------------------------VNSALPTWQQG----------P
ARVSSRDA----------------------------------------------------
-----P------------------------------------------------------
------------------------------------------------------------
------------------------------------------------------------
------------------------------------------------------------
------------------------------------------------------------
------------------------------------------------------------
------------------------------------------------------------
------------------------------------------------------------
------------------------------------------------------------
------------------------------------------------------------
------------------------------------------------------------
----------------------------------
>missing_sequence
------------------------------------------------------------
------------------------------------------------------------
------------------------------------------------------------
------------------------------------------------------------
------------------------------------------------------------
------------------------------------------------------------
------------------------------------------------------------
------------------------------------------------------------
------------------------------------------------------------
------------------------------------------------------------
------------------------------------------------------------
------------------------------------------------------------
------------------------------------------------------------
------------------------------------------------------------
------------------------------------------------------------
------------------------------------------------------------
------------------------------------------------------------
------------------------------------------------------------
------------------------------------------------------------
------------------------------------------------------------
------------------------------------------------------------
------------------------------------------------------------
------------------------------------------------------------
------------------------------------------------------------
------------------------------------------------------------
------------------------------------------------------------
------------------------------------------------------------
----------------------------------
>Haptophytes-Isochrysidales-Emiliania-huxleyi-379-CAMPEP-0187615326
------------------------------------------------------------
------------------------------------------------------------
------------------------------------------------------------
------------------------------------------------------------
---MSLLIACLP------------------------------------------------
----------------LGLATAPRAPPSPL-------------------AMATMAPPLAR
VAMSASA--VNLDA----------AAVDA-----------AAAAAV------LP-PTPK-
-------------TN-AVSRKVF-GITFALLTALVVT-GIY-PLVISATIYS--------
---KLFDN-------------------------ERRR--AN------DYVVQWWARTTLT
L-FGAKVA-LEGQENLP------PPGEAVMYVPNHCSF-----LDIFSLSGFLP-RRFKY
ISKIEILRIPLVGWAMGFAKHIALARTDRKSQLKTLKEAVET------------------
---LKAGNSLVTFPEGTRSKDGV---------LGSF-K-KGPFTMAARAGVRIVPISV--
----------------------VGTHVFGTG-----ALPIAIP----RGVRIIVHPPLDA
-P-----------------------------------------------------VAKQ-
EDESMAAARAA---------------------------VLSGLPAAMR-----------P
AEA---------------------------------------------------------
------------------------------------------------------------
------------------------------------------------------------
------------------------------------------------------------
------------------------------------------------------------
------------------------------------------------------------
------------------------------------------------------------
------------------------------------------------------------
------------------------------------------------------------
------------------------------------------------------------
------------------------------------------------------------
------------------------------------------------------------
----------------------------------
>Haptophytes-Isochrysidales-Emiliania-huxleyi-450766
------------------------------------------------------------
------------------------------------------------------------
------------------------------------------------------------
------------------------------------------------------------
---MSLLIACLP------------------------------------------------
----------------LGLATAPRAPPSPL-------------------AMATMAPPLAR
VAMSASA--VNLDA----------AAVDA-----------AAAAAV------LP-PTPK-
-------------TN-AVSRKVF-GITFALLTAFVVT-GIY-PLVISATIYS--------
---KLFDN-------------------------ERRR--AN------DYVVQWWARTTLT
L-FGAKVA-LEGQENLP------PPGEAVMYVPNHCSF-----LDIFSLSGFLP-RRFKY
ISKIEILRIPLVGWAMGFAKHIALARTDRKSQLKTLKEAVET------------------
---LKAGNSLVTFPEGTRSKDGV---------LGSF-K-KGPFTMAARAGVRIVPISVVG
AAARDLAYSSATPPRSRLGTFPVGTHVFGTG-----ALPIAIP----RGVRIIVHPPLDA
-P-----------------------------------------------------VAKQ-
EDESMAAARAA---------------------------VLSGLPAAMR-----------P
AEA---------------------------------------------------------
------------------------------------------------------------
------------------------------------------------------------
------------------------------------------------------------
------------------------------------------------------------
------------------------------------------------------------
------------------------------------------------------------
------------------------------------------------------------
------------------------------------------------------------
------------------------------------------------------------
------------------------------------------------------------
------------------------------------------------------------
----------------------------------
>missing_sequence
------------------------------------------------------------
------------------------------------------------------------
------------------------------------------------------------
------------------------------------------------------------
------------------------------------------------------------
------------------------------------------------------------
------------------------------------------------------------
------------------------------------------------------------
------------------------------------------------------------
------------------------------------------------------------
------------------------------------------------------------
------------------------------------------------------------
------------------------------------------------------------
------------------------------------------------------------
------------------------------------------------------------
------------------------------------------------------------
------------------------------------------------------------
------------------------------------------------------------
------------------------------------------------------------
------------------------------------------------------------
------------------------------------------------------------
------------------------------------------------------------
------------------------------------------------------------
------------------------------------------------------------
------------------------------------------------------------
------------------------------------------------------------
------------------------------------------------------------
----------------------------------
>Haptophytes-Isochrysidales-Emiliania-huxleyi-PLYM219-CAMPEP-0187798708
------------------------------------------------------------
------------------------------------------------------------
------------------------------------------------------------
------------------------------------------------------------
---MSLLIACLP------------------------------------------------
----------------LGLATAPRAPPSPL-------------------AMATMAPPLAR
VAMSASA--VNLDA----------AAVDA-----------AAAAAV------LP-PTPK-
-------------TN-AVSRKVF-GITFALLTALVVT-GIY-PLVISATIYS--------
---KLFDN-------------------------ERRR--AN------DYVVQWWARTTLT
L-FGAKVA-LEGQENLP------PPGEAVMYVPNHCSF-----LDIFSLSGFLP-RRFKY
ISKIEILRIPLVGWAMGFAKHIALARTDRKSQLKTLKEAVET------------------
---LKAGNSLVTFPEGTRSKDGV---------LGSF-K-KGPFTMAARAGVRIVPISV--
----------------------VGTHVFGTG-----ALPIAIP----RGVRIIVHPPLDA
-P-----------------------------------------------------VAKQ-
EDESMAAARAA---------------------------VLSGLPAAMR-----------P
AEAERDPD----------S--C-GHASWTE----ARGARAER------------------
----LGTC----------------------------------------------------
------------------------------------------------------------
--DLR--------------------------------IVSC---------GTRHTWMSH-
------------------------------------------------------------
---K---KPYAHRR--------------A----------------RAPDRKWLDSALAD-
----------N-------------------------------------------------
-----------------AAWPHAHRAPLPKRIGMQLLQGGT---ALSFSETHHSELYSRA
-MGLP---LFPS------------------------------------------------
------------------------------------------------------------
------------------------------------------------------------
------------------------------------------------------------
----------------------------------
>Haptophytes-Isochrysidales-Gephyrocapsa-oceanica-RCC1303-CAMPEP-0188170020
------------------------------------------------------------
------------------------------------------------------------
------------------------------------------------------------
------------------------------------------------------------
---MSLLIACLP------------------------------------------------
----------------LGLATAPRVPLSPL-------------------AMATVAPPLAR
VAMSASA--VNLDA----------AAVDA-----------AAAAAV------LP-PTPK-
-------------TN-AVSRKVF-GITFALLTALVVT-GIY-PLVISATIYS--------
---KLFDN-------------------------ERRR--AN------DYVVQWWARTTLT
L-FGAKVA-LEGQENLP------PQGEAVMYVPNHCSF-----LDIFSLSGFLP-RRFKY
ISKIEILRIPLVGWAMGFAKHIALARTDRKSQLKTLKEAVET------------------
---LKAGNSLVTFPEGTRSKDGV---------LGSF-K-KGPFTMAARAGVRIVPISV--
----------------------VGTHVFGTG-----ALPIAIP----RGVRIIVHPPLDA
-P-----------------------------------------------------VAKQ-
EDESMAAARAA---------------------------VLSGLPAXDEASRGVSA---TP
THA----------------AMCPGR------------RRAEL------------------
----APNG----------------------------------------------------
------------------------------------------------------------
--WAR--------------------------------VICA---------LCRAGRDTH-
------------------------------------------------------------
---RMSHKADAHRR--------------G------H---------RSPDRVQL---LADR
V---------H-------------------------------------------------
-----------------GPRPHAHRAPLPK------------------------------
----PPTGFLPSAGRDRP----------------------------------EI------
------------------------------------------------------------
------------------------------------------------------------
------------------------------------------------------------
---------------------------------X
>Haptophytes-Isochrysidales-Isochrysis-galbana-CCMP1323-CAMPEP-0193677052
ARSRYK-------------P----------------VAVRPMLVMLC----------I--
------------------------------------------------------------
------------------------------------------------------------
--------------------------------------------------------TTFV
AGYHAPVGRALP------------------------------------------------
----------------FGHHAPVLRGPAPF------------------------ASPRTP
VMVSMAA--SALDA----------AALVD-----------VAAGA-------LP-RAPK-
-------------TN-AVSRAFF-GGLFVVLTTLVVS-GIY-PLVLSAAIYG--------
---RLFDN-------------------------KRRR--AN------DFVVQWWARITMT
L-FGSKVT-VEGMENLP------PPDEAVMYVPNHCSF-----LDIFSLSGYLP-RRFKY
ISKIEILRIPLIGWAMGFAKHIAIRRTDRASQMKTLKDAIDT------------------
---LKAGNSLVTFPEGTRSKDGV---------LGSF-K-KGPFTMAARAGVRLVPISI--
----------------------VGTHVFGTG-----ALPIAIP----RGVRIIIHPPIDA
-P-----------------------------------------------------APKTG
EDAALEAARDA---------------------------VLSALPPSMK-----------P
AT----------------------------------------------------------
------------------------------------------------------------
------------------------------------------------------------
------------------------------------------------------------
------------------------------------------------------------
------------------------------------------------------------
------------------------------------------------------------
------------------------------------------------------------
------------------------------------------------------------
------------------------------------------------------------
------------------------------------------------------------
------------------------------------------------------------
----------------------------------
>Haptophytes-Isochrysidales-Isochrysis-sp-BAJW2035760
------------------------------------------------------------
------------------------------------------------------------
------------------------------------------------------------
------------------------------------------------------------
------------------------------------------------------------
------------------------------------------------------------
------------------------------------------------------------
------------------------------------------------------------
----------------------------------------------------------MT
L-FGAKVT-VEGVETLP------PADEAVMYVPNHCSF-----LDIFSLSGYLP-RRFKY
ISKIEILRIPLIGWAMGLAKHIAIRRTDRASQMKTLKDAIDT------------------
---LKAGNSLVTFPEGTRSKTGV---------LGSF-K-KGPFTMAARAGVRLVPITI--
----------------------VGTHVFGTG-----ALPIAIP----RGVRIIVHPPI--
------------------------------------------------------------
------------------------------------------------------------
------------------------------------------------------------
------------------------------------------------------------
------------------------------------------------------------
------------------------------------------------------------
------------------------------------------------------------
------------------------------------------------------------
------------------------------------------------------------
------------------------------------------------------------
------------------------------------------------------------
------------------------------------------------------------
------------------------------------------------------------
------------------------------------------------------------
----------------------------------
>Haptophytes-Isochrysidales-Isochrysis-sp-CCMP1244-CAMPEP-0188744744
----XS-------------P----------------PSLSTELHLH--------------
------------------------------------------------------------
------------------------------------------------------------
--------------------------------------------------------RSAL
SAYMSLLIACLP------------------------------------------------
----------------LGLATAPRAPPSPL-------------------AMATMAPPLAR
VAMSASA--VNLDA----------AAVDA-----------AAAAAV------LP-PTPK-
-------------TN-AVSRKVF-GITFALLTALVVT-GIY-PLVISATIYS--------
---KLFDN-------------------------ERRR--AN------DYVVQWWARTTLT
L-FGAKVA-LEGQENLP------PPGEAVMYVPNHCSF-----LDIFSLSGFLP-RRFKY
ISKIEILRIPLVGWAMGFAKHIALARTDRKSQLKTLKEAVET------------------
---LKAGNSLVTFPEGTRSKDGV---------LGSF-K-KGPFTMAARAGVRIVPISV--
----------------------VGTHVFGTG-----ALPIAIP----RGVRIIVHPPLDA
-P-----------------------------------------------------VAKQ-
EDESMAAARAA---------------------------VLSGLPAAMR-----------P
AEA---------------------------------------------------------
------------------------------------------------------------
------------------------------------------------------------
------------------------------------------------------------
------------------------------------------------------------
------------------------------------------------------------
------------------------------------------------------------
------------------------------------------------------------
------------------------------------------------------------
------------------------------------------------------------
------------------------------------------------------------
------------------------------------------------------------
----------------------------------
>Haptophytes-Pavlovales-Exanthemachrysis-gayraliae-RCC1523-CAMPEP-0206031882
------------------------------------------------------------
------------------------------------------------------------
------------------------------------------------------------
------------------------------------------------------------
------------------------------------------------------------
------------------------------------------------------------
------------------------------------------------------------
----------------------------------------X-PLLLVASALS--------
---LAFDR-------------------------KRRR--LL------DAIVGAWAKLCML
MFFWSRPV-VRGVENLP------SASSAALLTPNHCSF-----LDIFTLSGFLP-RPLKY
VSKVEILRIPLIGWAMQLAGHIALRKADRRSQLATFRDSVQC------------------
---LQDGNHLVTFPEGTRSADGV---------LGNF-K-AGPFKMACAAGAPVVPVTI--
----------------------ANTALSMPT---TALLPIRRA----GSIVVTVHPPIDT
-------------------------------------------------------KGRD-
AAEVCAEARAA---------------------------VASALPPELRGKAAGGDEARAP
GQRPRAAVCV---------------------------RDGDA------------------
----APL-----------------------------------------------------
------------------------------------------------------------
------------------------------------------------------------
------------------------------------------------------------
------------------------------------------------------------
------------------------------------------------------------
------------------------------------------------------------
----------PTFRTSRPHE------------------------------PF--------
------------------------------------------------------------
------------------------------------------------------------
------------------------------------------------------------
----------------------------------
>Haptophytes-Pavlovales-Pavlova-gyrans-CCMP608-CAMPEP-0206038956
------------------------------------------------------------
------------------------------------------------------------
------------------------------------------------------------
-----------------------------------------------------------X
AAAAGLFTARTSPS----------------------------------------------
-------------------------------------------------PF-AAGPLRAP
RRVGLQA-QPVKLS----------AAAAVLPEHSQR------------------GPRGLE
SI-----------RF-SSKLNAF-GLSFALNCIFWGA-LFL-LPMYVA------------
---SLLDK--------------------------TRA--TV------SSIGNAWGRLVLR
A-CRINAT-CIDADKLP------PKGTPAMYVANHCSY-----LDIPLTG-LLR-RPLKY
ISKSEVKKLPIIGLKLDLAKDLCVTRGDRRSEARVFVDAVRA------------------
---LKDGLSILAFPEGTTTTTGR---------LLPF-K-RGPFKMAVSAGVPIVPLTI--
----------------------MGTYDAWPK---GSIGPQRN-----VPLSIQVHDPISV
-------------------------------------------------------EGKT-
EEELCELARAA---------------------------VESGLTPSTDEGVHGTRM----
------------------------------------------------------------
------------------------------------------------------------
------------------------------------------------------------
VTW---------------------------------------------------------
------------------------------------------------------------
------------------------------------------------------------
------------------------------------------------------------
-----------------TSVSGSWTGARVSHLVC--------------------------
------------------------------------------------------------
--------------MATFRGA---------------------------------------
--IHA-------------------------------------------------------
------------------------------------------------------------
----DYRSS-------------------------
>Haptophytes-Pavlovales-Pavlova-lutheri-CCAC-0028-RFAD2003178
------------------------------------------------------------
------------------------------------------------------------
------------------------------------------------------------
------------------------------------------------------------
------------------------------------------------------------
------------------------------------------------------------
------------------------------------------------------------
------------------------------------------------------------
------------------------------------------------------------
------------------------------------------------------------
---------------MQLAGHIALRRADRKSQLATFRDSVAC------------------
---LKDGNNLVTFPEGTRSPTGV---------LGQF-K-AGPFKMAATAGVPVVPISI--
----------------------VNTQYAMPV---SSLLPIRRA----SGVRIVVHPPIAT
-------------------------------------------------------QGRD-
SVDLCAEARAA---------------------------VSSGL-----------------
------------------------------------------------------------
------------------------------------------------------------
------------------------------------------------------------
------------------------------------------------------------
------------------------------------------------------------
------------------------------------------------------------
------------------------------------------------------------
------------------------------------------------------------
------------------------------------------------------------
------------------------------------------------------------
------------------------------------------------------------
------------------------------------------------------------
----------------------------------
>Haptophytes-Pavlovales-Pavlova-lutheri-RCC1537-CAMPEP-0205965998
------------------------------------------------------------
------------------------------------------------------------
------------------------------------------------------------
------------------------------------------------------------
-----XATGFAPAGGSARTGV---------------------------------------
------------------------------------------------------VLRHSR
AERPFASLRVAASA----------AAALPAP---------SPQSPLPA-------PSPSF
------------AVG-SKVLNLY-SVFFLVLNVLSLC-VAY-PLLAVASAWS--------
---FLFDR-------------------------KRRR--AI------DAVVALWARLCLT
LFFFSRVR-VEGAEHLP------ARGQPALFTPNHCSF-----LDIFALSGFLP-RPLKY
VSKVEILRIPLIGWAMQLAGHIALRRADRKSQLATFRDSVAC------------------
---LKDGNNLVTFPEGTRSPTGV---------LGQF-K-AGPFKMAATAGVPVVPISI--
----------------------VNTQYAMPV---SSLLPIRRA----SGMRIVVR-----
------------------------------------------------------------
------------------------------------------------------------
------------------------------------------------------------
------------------------------------------------------------
------------------------------------------------------------
------------------------------------------------------------
------------------------------------------------------------
------------------------------------------------------------
------------------------------------------------------------
------------------------------------------------------------
------------------------------------------------------------
------------------------------------------------------------
------------------------------------------------------------
------------------------------------------------------------
----------------------------------
>Haptophytes-Pavlovales-Pavlova-lutheri-SAG-926-LLEN2004686
------------------------------------------------------------
------------------------------------------------------------
------------------------------------------------------------
------------------------------------------------------------
------------------------------------------------------------
------------------------------------------------------------
------------------------------------------------------------
------------------------------------------------------------
------------------------------------------------------------
------------------------------------------------------------
---------------MQLAGHIALRRADRKSQLATFRDSVAC------------------
---LKDGNNLVTFPEGTRSPTGV---------LGQF-K-AGPFKMAATAGVPVVPISI--
----------------------VNTQYAMPV---SSLLPIRRA----SGMRIVVHPPIAT
-------------------------------------------------------QGRD-
SADLCAEARAA---------------------------VSSGLP----------------
------------------------------------------------------------
------------------------------------------------------------
------------------------------------------------------------
------------------------------------------------------------
------------------------------------------------------------
------------------------------------------------------------
------------------------------------------------------------
------------------------------------------------------------
------------------------------------------------------------
------------------------------------------------------------
------------------------------------------------------------
------------------------------------------------------------
----------------------------------
>Haptophytes-Pavlovales-Pavlova-sp-CCMP459-CAMPEP-0190504726
------------------------------------------------------------
------------------------------------------------------------
------------------------------------------------------------
------------------------------------------------------------
------------------------------------------------------------
------------------------------------------------------------
------------------------------------------------------------
------------------------------------------------------------
------------------------------------------------------------
------------------------------------------------------------
------------XWAMQLAGHIALRRGSRKSQLQTFREAVDS------------------
---LKAGNNLVTFPEGTRSPTGV---------LRSF-K-NGPFKMAASAGVPVVPVSV--
----------------------VRTGWAMPV---AALLPIRPA----WGVKVVIHDPIDP
-------------------------------------------------------SEVP-
ADEIVGRTRAA---------------------------INSGLPTWMRSES---------
------------------------------------------------------------
------------------------------------------------------------
------------------------------------------------------------
------------------------------------------------------------
------------------------------------------------------------
------------------------------------------------------------
------------------------------------------------------------
------------------------------------------------------------
------------------------------------------------------------
------------------------------------------------------------
------------------------------------------------------------
------------------------------------------------------------
----------------------------------
>Haptophytes-Phaeocystales-Phaeocystis-antarctica-Caron-Lab-Isolate-CAMPEP-0172977236
------------------------------------------------------------
------------------------------------------------------------
------------------------------------------------------------
--------------------------------------------------------XNAR
SAPXQMLCSVALAAGLVAPHAH--------------V--LPR------------------
----------------GSIVRAPPPPH-----------------------------AALR
LSSPVMT-----------------VALQANSFPASS----LPGVPP------AL-PTAT-
-------------SN-KFVNVAS-GVWFATTSLIVLI-LSY-IPLLPSVAYS--------
---MLFDR-------------------------EKRR--AV------DFVVKLWARGSLF
M-LGSQVT-VIGAENLP------PPGEAVVYCPNHSSF-----LDIFVLSAYLP-RYVKY
ISKIEILRIPLIGWAMQFARHIPLRRSDRKSQMETFREAVAS------------------
---LQAGNSLIAFPEGTRSKDGR---------VINF-K-KGPFTMASKAGVRVVPISI--
----------------------VGAHVFMPT---SAFVPIAPP----RGVTIICHPPLAV
-P-----------------------------------------------------TSKK-
EQASTDECRAT---------------------------VISALPTEMQ-----------P
APPAAK------------------------------------------------------
------------------------------------------------------------
------------------------------------------------------------
------------------------------------------------------------
------------------------------------------------------------
------------------------------------------------------------
------------------------------------------------------------
------------------------------------------------------------
------------------------------------------------------------
------------------------------------------------------------
------------------------------------------------------------
------------------------------------------------------------
----------------------------------
>Haptophytes-Phaeocystales-Phaeocystis-antarctica-CCMP1374-CAMPEP-0198174520
------------------------------------------------------------
------------------------------------------------------------
------------------------------------------------------------
----------------------------------------------------------AR
SAPSQMLCSVALAAGLVAPHAH--------------V--LPR------------------
----------------GSIVRAPPPPH-----------------------------AALR
LSSPVMT-----------------VALQANSFPASS----LPGVPP------AL-PTAT-
-------------SN-KFVNVAS-GVWFATTSLIVLI-LSY-IPLLPSVAYS--------
---MLFDR-------------------------EKRR--AV------DFVVKLWARGSLF
M-LGSQVT-VIGAENLP------PPGEAVVYCPNHSSF-----LDIFVLSAYLP-RYVKY
ISKIEILRIPLIGWAMQFARHIPLRRSDRKSQMETFREAVAS------------------
---LQAGNSLIAFPEGTRSKDGR---------VINF-K-KGPFTMASKAGVRVVPISI--
----------------------VGAHVFMPT---SAFVPIAPP----RGVTIICHPPLAV
-P-----------------------------------------------------TSKK-
EQASTDECRAT---------------------------VISALPIEMQ-----------P
APPAAK------------------------------------------------------
------------------------------------------------------------
------------------------------------------------------------
------------------------------------------------------------
------------------------------------------------------------
------------------------------------------------------------
------------------------------------------------------------
------------------------------------------------------------
------------------------------------------------------------
------------------------------------------------------------
------------------------------------------------------------
------------------------------------------------------------
----------------------------------
>missing_sequence
------------------------------------------------------------
------------------------------------------------------------
------------------------------------------------------------
------------------------------------------------------------
------------------------------------------------------------
------------------------------------------------------------
------------------------------------------------------------
------------------------------------------------------------
------------------------------------------------------------
------------------------------------------------------------
------------------------------------------------------------
------------------------------------------------------------
------------------------------------------------------------
------------------------------------------------------------
------------------------------------------------------------
------------------------------------------------------------
------------------------------------------------------------
------------------------------------------------------------
------------------------------------------------------------
------------------------------------------------------------
------------------------------------------------------------
------------------------------------------------------------
------------------------------------------------------------
------------------------------------------------------------
------------------------------------------------------------
------------------------------------------------------------
------------------------------------------------------------
----------------------------------
>Haptophytes-Prymnesiales-Prymnesium-parvum-LXRN2046674
------------------------------------------------------------
------------------------------------------------------------
------------------------------------------------------------
------------------------------------------------------------
------------------------------------------------------------
------------------------------------------------------------
------------------------------------------------------------
------------------------------------------------------------
------------------------------------------------------------
------------------------------------------------------------
---------------MQFAKHIAIRREDRASQMQTFKDAIEC------------------
---LSAGSSLVTFPEGTRSKDGR---------LLPF-K-KGPFTMAARAGVRVVPISI--
----------------------IGTHVYQPP---SCLAPIARP----RGLRIVVHPPLPA
-P-----------------------------------------------------EAKK-
EQATLELARAA---------------------------IMSALHPSML-----------P
------------------------------------------------------------
------------------------------------------------------------
------------------------------------------------------------
------------------------------------------------------------
------------------------------------------------------------
------------------------------------------------------------
------------------------------------------------------------
------------------------------------------------------------
------------------------------------------------------------
------------------------------------------------------------
------------------------------------------------------------
------------------------------------------------------------
----------------------------------
>Haptophytes-Prymnesiales-Prymnesium-parvum-Texoma1-CAMPEP-0191227316
-------------------------------XGIGDFRLPTCSVLL--------------
------------------------------------------------------------
---------------PLSR---------------------------------VRCVTTAA
SDMCVLR-----------------------------------------------------
--AALMLAAXTPGIGGLANA----------------------------------------
-----------------------------------------------------TDQPPPP
PHYPTSS----RCA----------SDVGGRLQPGGNLQLVQSAAIT------SL-PSDE-
-------------QS-WAH--DL-GIYFAFACFGSAI-IVY-PPLIVITLTS--------
---LFIDN-------------------------TRRR--WC------DWIVQAWARLTLV
A-MRASVT-VEGLENLP------PHGEAVLYAPNHCSF-----LDIFALSGYLP-RRFKY
VSKIEILRIPLIGWAMQFAKHIAIRREDRASQMQTFKDAIEC------------------
---LSAGSSLVTFPEGTRSKDGR---------LLPF-K-KGPFTMAARAGVRVVPISI--
----------------------IGTHVYQPP---SCLAPIARP----RGLRIVVHPPLPA
-P-----------------------------------------------------EAKK-
EQATLELARAA---------------------------IMSALHPSML-----------P
KDAS--------------------------------------------------------
------------------------------------------------------------
------------------------------------------------------------
------------------------------------------------------------
------------------------------------------------------------
------------------------------------------------------------
------------------------------------------------------------
------------------------------------------------------------
------------------------------------------------------------
------------------------------------------------------------
------------------------------------------------------------
------------------------------------------------------------
----------------------------------
>Chlamydomonas-PACid-27570583
------------------------------------------------------------
------------------------------------------------------------
------------------------------------------------------------
------------------------------------------------------------
---MARKSSLAQAAIERKPVL-------------------------------------LR
PQLNVPRMSGITAL----PMERRPLPVAP-------------------------SPSAKP
ELPARSA-LVCHAA----------AASVP-------------------LPNSDSAPQPNV
------------------LLAKIRAIMFFAWSFLLSL-PLF-VTMMVMAPLV--------
---LAFDK-------------------------YRRL--AQ------HFVNNLWACASTA
P--FYKVT-IIGRENLP------PPDKPVVYVANHQSF-----LDIYSLF-HLQ-RPFKF
ISKTSNFLIPIIGWSMFLTGHVMINRVDRRSQLKCLQQCRDL------------------
---LAEGAPVLFFPEGTRSLDCK---------MAGF-K-KGAFSVAAKAGVEVVPITL--
----------------------LGTGSLMPS---GKESQLRP-----GQVTIVVHKALPP
-N-------------------------------------------------------KN-
ADQLCDAARQA---------------------------VASSLPPELVGSATEMA----P
DEQ---------------------------------------------------------
------------------------------------------------------------
------------------------------------------------------------
------------------------------------------------------------
------------------------------------------------------------
------------------------------------------------------------
------------------------------------------------------------
------------------------------------------------------------
------------------------------------------------------------
------------------------------------------------------------
------------------------------------------------------------
------------------------------------------------------------
----------------------------------
>Chlorella-variabilis-307103490
------------------------------------------------------------
------------------------------------------------------------
------------------------------------------------------------
------------------------------------------------------------
-----MRAGAATGAIAARQL--------------------------------------GR
PPLNFTALGRHAALGSSLPLRQQHRVSQR-------------------------------
PVSRRSS-LQCTAW----------AALAAASFDGAG----SSGVSV--GVEAAPPPRSQQ
-------------HGFAAFLAGIRAVLFYSTTLIFAA-PLF-CVMLAVYPFV--------
---LQFDK-------------------------YRRR--AE------HAINTVWAKLTTM
L--YYPVQ-IEGLENLP------PINQPAVYVSNHQSF-----LDIYTLF-HLH-RDFKF
ISKTSNFLIPIIGWSMFLTGHVMINRVDRRSQLECLKQCGEL------------------
---LKQGASVLFFPEGTRSKDGR---------LHAF-K-KGAFSVAAKAKVPVVPITL--
----------------------IGTGDLMPN---AREYLLFP-----GKVRVVIHPAVAP
-K--------------------------------------------------------D-
ADSMAAESYAA---------------------------IASSLPPELVAPLYEE------
------------------------------------------------------------
------------------------------------------------------------
------------------------------------------------------------
------------------------------------------------------------
------------------------------------------------------------
------------------------------------------------------------
------------------------------------------------------------
------------------------------------------------------------
------------------------------------------------------------
------------------------------------------------------------
------------------------------------------------------------
------------------------------------------------------------
----------------------------------
>Chondrus-crispus-507108463
------------------------------------------------------------
------------------------------------------------------------
------------------------------------------------------------
------------------------------------------------------------
------------------------------------------------------------
------------------------------------------------------------
------------------------------------------------------------
--------------------------------------------MALAHPFV--------
---MWRDK-------------------------ATRR--FH------DFIAMAWMKCSFG
S-VLVHPN-IVNAHNLP------PKGTPVVYVANHSSY-----LDIFSFA-YLR-RRIKY
VSKAEIFKLPIVGWAMEMAGNIALRRMNRRGQMEAYRKMVAV------------------
---VKNGLSLVIFPEGTRSASGK---------MRKF-Q-SGGFRAAKKQNAPIVPVTI--
----------------------LGTREVMPA---HAWVPLRYPT---KPISLVVHPPLDT
-------------------------------------------------------ANRS-
VHELQDCAYEA---------------------------IDSALPPEAQTR---------P
LIKHAKNA----------------------------------------------------
------------------------------------------------------------
------------------------------------------------------------
------------------------------------------------------------
------------------------------------------------------------
------------RRN---------------------------------------------
---F--------------------------------------------------------
------------------------------------------------------------
------------------------------------------------------------
------------------------------------------------------------
------------------------------------------------------------
------------------------------------------------------------
----------------------------------
>Micromonas-PACid-27346075
------------------------------------------------------------
------------------------------------------------------------
------------------------------------------------------------
------------------------------------------------------------
------------------------------------------------------------
------------------------------------------------------------
------------------------------------------------------------
--------------------------------------------MMVMFPFT--------
---YVSDK-------------------------YRRY--AL------SFVNDVWATISTL
P--FVKVR-VVGREHLP------AVDAPAVYVANHASY-----MDIYSLF-HLR-RPFKF
ISKVSNFIIPIIGWSMYMTGHIALKRTDRKSQMKTLKDCREL------------------
---LQNDCPVLFFPEGTRSKDGV---------MADF-K-KGAFSVAAKERAPVVPVTI--
----------------------VGASQRMRS---GREWAMSA-----GEIVLVVHPPIAS
-D--------------------------------------------------------D-
AQELCDESYKV---------------------------IKESLVAYS-------------
------------------------------------------------------------
------------------------------------------------------------
------------------------------------------------------------
------------------------------------------------------------
------------------------------------------------------------
------------------------------------------------------------
------------------------------------------------------------
------------------------------------------------------------
------------------------------------------------------------
------------------------------------------------------------
------------------------------------------------------------
------------------------------------------------------------
----------------------------------
>Nannochloropsis-gaditana-Naga-100007g861
MTSTAS-------------LACG-------------ACTAAVLVCL--------------
--------------------------------------------------------TTG-
-DGVATR-----------------------------------------------------
-------------------------------------------HI----------DANVG
NRRTSAFLPVMPPMGTPVTGRIRSHPLEAHKMYYVCQGGTRLSQRRHERLGTRTAVMVVK
TDVEISDKRDVDPEVGSSSKSTDHTGVSRF----------------------GSAMPKSA
EGVGPPP-APQDNF----------KHKSLAGVPTD------------------YGPYLT-
-------------IK-GFKINAF-GFFFCFMAILWAI-PWA-VFLVVYKALLEFV-----
---DKLDP--------------------------CRY--NV------DRSSSLWGWLTSL
S-TDSLPE-MTGLENIP--------DGPAVFVANHASW-----MDVPYSA-QLP-VRAKY
LAKADLTKVPILGNAMSMAQHVLVDRDDKRSQMEALRSALLI------------------
---LKTGTPLFVFPEGTRGPGGK---------MQAF-K-MGAFKVATKAGVPIVPVSI--
----------------------AGTHIMMPK---EVIMPQCAGR---GITAIHVHPAIPS
-------------------------------------------------------TDRT-
DQELSDLAFKI---------------------------INDALPNEQQCESTSKETG---
------------------------------------------------------------
------------------------------------------------------------
------------------------------------------------------------
------------------------------------------------------------
------------------------------------------------------------
------------------------------------------------------------
------------------------------------------------------------
------------------------------------------------------------
------------------------------------------------------------
-------------------GA---------------------------------------
------------------------------------------------------------
------------------------------------------------------------
----------------------------------
>Ostreococcus-PACid-27414225
------------------------------------------------------------
------------------------------------------------------------
------------------------------------------------------------
------------------------------------------------------------
------------------------------------------------------------
------------------------------------------------------------
------------------------------------------------------------
--------------------------------------------MAMLFPLC--------
---WVFDR-------------------------TRRS--AL------SFCNDVWATVSTA
L--FFPIV-VEGREHLP------RHDEAAVYVANHASF-----MDIYSMF-HLR-RPFKF
ISKTSNFLIPVVGWSMFLTGHVPLKRMERRSQMETLKKCREM------------------
---LADGGSVLFFPEGTRSATGK---------MAAF-K-KGAFSVAAKENVPVIPVTI--
----------------------VGAHEAMAS---GKEYELHN-----AGIKVIVHPRIQS
-T--------------------------------------------------------D-
ADDLCARSEKI---------------------------IKEALVNNS-------------
------------------------------------------------------------
------------------------------------------------------------
------------------------------------------------------------
------------------------------------------------------------
------------------------------------------------------------
------------------------------------------------------------
------------------------------------------------------------
------------------------------------------------------------
------------------------------------------------------------
------------------------------------------------------------
------------------------------------------------------------
------------------------------------------------------------
----------------------------------
>Pelagophytes-1-621816-estExt-Genemark1-C-1410002
------------------------------------------------------------
------------------------------------------------------------
------------------------------------------------------------
------------------------------------------------------------
MLALALVVGAASALQSARLD----------------------------------------
-------------------CRAAPKSR-----------------------------IVAQ
RQTPSLAARRLQGLRL-------AAAVGAAPEGPYAG-----------------PLSVK-
-------------VG-GKALNLN-GVAFVASMTVWVT-ALY-PLVLVCATFS--------
---LLFDK-------------------------SKRR--AM------DAVVALWAKVSML
T-VGYAPQ-IRNPENLP------PRGKAVMYIPNHCSY-----LDILTLSGFLG-RPFKY
ISKIEILRIPLIGWAMGFAGHVAIKRADRRSQLETYKQAVQS------------------
---LKDGNSLVVFAEGTRSLDGT---------LKDF-K-RGPFKMAMDAGVDIVPIAL--
----------------------CDLYRWHPP---SALMPLKRP----RGVEIAIMPAVKM
-A-----------------------------------------------------PGKT-
ADDLMKEVRAA---------------------------IDGALPSHQKNVTP-------P
AAA--------------------------------------A------------------
----VP------------------------------------------------------
------------------------------------------------------------
------------------------------------------------------------
------------------------------------------------------------
------------------------------------------------------------
------------------------------------------------------------
--------------------AAAA------------------------------------
------------------------------------------------------------
------------------------------------------------------------
------------------------------------------------------------
------------------------------------------------------------
----------------------------------
>Physcomitrella-PACid-18061875
MMVA-----------------CRTGRVGP-------GITRPSIV----------------
------------------------------------------------------------
------------------------------------------------------------
----------------------------------------------------------SR
SESFRQPLVAAYGLAGASRLD---------------------STSKSSR-PLSG--LGTR
SVTQVSLSSSHSSLQGSLALQAHHKVLYH-------------------------LGHVCE
ERNRNAG-IRCHAA----------AASSA-----------QGGAAF--EPDAAAPPASD-
----------------VNLAQKVRAILFYLTTFAVAI-PLF-VVMLILQPFV--------
---LLLDK-------------------------QRRR--AQ------HLVNKVWAILTTS
L--FYKTE-IEGWENLP------ASDEGAVYVANHQSF-----LDIYTLF-QLG-RPFKF
ISKTSNFLIPIIGWSMYMTGHIPLKRMDKRSQLECLKTCMKL------------------
---VKEGVSVLFFPEGTRTTDGA---------MAAF-K-KGAFSVAAKGGVPVVPITL--
----------------------IGSGKLMPN---GLEYTLRP-----GVVKMIVHPAIRS
-K--------------------------------------------------------N-
ADELCDQSRKV---------------------------IAETLIKHGL-----------P
V-----------------------------------------------------------
------------------------------------------------------------
------------------------------------------------------------
------------------------------------------------------------
------------------------------------------------------------
------------------------------------------------------------
------------------------------------------------------------
------------------------------------------------------------
------------------------------------------------------------
------------------------------------------------------------
------------------------------------------------------------
---H--------------------------------------------------------
----------------------------------
>Picochlorum-soloecismus-Picsp-1-5893-NSC-03250
-------------------------------------MNATMI-----------------
------------------------------------------------------------
------------------------------------------------------------
------------------------------------------------------------
----------ASLSLALRQGP--------------------------------------R
AIPHRANCRNNKIL-----VQRSPRAIGG-------------------------IKTQ-Y
ATRERKS-VHVNAY----------AAAAAASFDSDS----NDA--------QALRSTSEY
-------------DG-----GSVRALCFYMTTFAFAA-PLF-MIMLAVHPFV--------
---LLFDKFRATVSCIMSQLTKCLLVPNSHRQIYRRR--AE------HVVNTLWAKLTTM
L--YYPVK-ITGLENLP------GPNEPAVFVSNHESF-----LDIYTLF-HLD-RDFKF
ISKTSNFLIPIIGWSMFLTGHVMINRVDRRSQLECLKECGKL------------------
---LQNGASVLFFPEGTRSKDGK---------MHAF-K-KGAFSVAAKAKVPVVPITL--
----------------------KGTGSLMPN---AREYLLYP-----GRVEVVIHPVVPP
-S--------------------------------------------------------N-
ADNMMKESFDV---------------------------IAGALPPEKIAA----------
------------------------------------------------------------
------------------------------------------------------------
------------------------------------------------------------
------------------------------------------------------------
------------------------------------------------------------
------------------------------------------------------------
------------------------------------------------------------
------------------------------------------------------------
------------------------------------------------------------
------------------------------------------------------DAL---
------------------------------------------------------------
------------------------------------------------------------
----------------------------------
>Populus-trichocarpa-762928
------------------------------------------------------------
------------------------------------------------------------
------------------------------------------------------------
------------------------------------------------------------
------------------------------------------------------------
------------------------------------------------------------
------------------------------------------------------------
--------------------------------------------MIAQHPFV--------
---LLFDQ-------------------------YRRK--AQ------FSIAKIWASLTVA
P--FFKIE-YERLENLP------PPDVPAVYVSNHQSF-----LDIYTLL-TLG-RSFKF
ISKTGIFLFPIIGWAMLMLGVIPLKRMDSRSQMECLKRCMDL------------------
---LKKGSSVFFFPEGTRSKDGK---------LCAF-K-KGAFSVAAKVGVPVVPITL--
----------------------IGTGKIMPT---GLEGILNP-----GSVKVIIHKPIEG
-S--------------------------------------------------------D-
AAVLCNEARSA---------------------------IADALQHQG-------------
------------------------------------------------------------
------------------------------------------------------------
------------------------------------------------------------
------------------------------------------------------------
------------------------------------------------------------
------------------------------------------------------------
------------------------------------------------------------
------------------------------------------------------------
------------------------------------------------------------
------------------------------------------------------------
------------------------------------------------------------
------------------------------------------------------------
----------------------------------
>Porphyridium-sp-4448-6
------------------------------------------------------------
------------------------------------------------------------
------------------------------------------------------------
------------------------------------------------------------
------MLAFGLSFAPALNH----------------------------------------
----------------GQRLAAPHPVVSR-------------------------GGPYCV
EARRSAV-RMMSSS----------AAAAPSPSSGNGKP-H--------G----GAPEKH-
-------------KK-DKSIKLI-GLLFAIVTFAWSI-PLF-CIMLVAHPFV--------
---KLFDA-------------------------KQRK--FQ------DFISNLWCRLSML
T-VGIKPR-MIGAENLP------KKDEVVIYVANHTSF-----TDIYTMA-WLD-RRAKW
VAKVEVLRIPIVGWAMQMTKHVCLQRGDRRAQLEAYRAMLQT------------------
---LKDGNSLVVYPEGTRSSDGR---------LRRF-Q-SGAFKAAKSVNVPVIPLTL--
----------------------LGTRDFMPA---SAYLPVQYPK---NGVQIVVHPRIMP
-------------------------------------------------------DHHT-
DAEMLSLAFEA---------------------------IDSALPRELQAGSARV-----P
AEG---------------------------------------------------------
------------------------------------------------------------
------------------------------------------------------------
------------------------------------------------------------
------------------------------------------------------------
------------------------------------------------------------
------------------------------------------------------------
------------------ETSAGSTV----------------------------------
------------------------------------------------------------
------------------------------------------------------------
------------------------------------------------------------
------------------------------------------------------------
----------------------------------
>Pyropia-sp-8064-g1890
--------------------------------------MAGLAFVA--------------
---------------------------------------------------------GGV
RAGRGPH-----------------------------------------------------
--------------------------------------------------------PAVG
AGRVGLQRGPPAGLAGASRGC----------------------------------VLPYG
VGVAGGHQRRV-----------------------------------------AVATPSHF
ARRVVVA----------------VARGGGAPPTGGGTG-GAGEDVAA----ATAAPADGK
-------------RR-RPKMGVL-GLFFVVVTFAWSV-LFF-VPMVLMHPAI--------
---LMFDR-------------------------VRRR--AH------DVVALAWLRISLA
T-VGLAPR-VVHPERLL------GMDTPVMYVTNHASN-----LDVYAIA-FLR-RRFKY
VSKAEIFRVPIIGWAMALTGNLSLKRSDRKSAMATFRGMVRL------------------
---MKAGTSMVVFPEGTRSTSGR---------LGRF-R-LGAFKAARAAGVPVVPVTI--
----------------------QGTREVMPY---DAIVPLRYPA---QQISLTVHPPIPS
-------------------------------------------------------DGPED
DMQVMQAAFES---------------------------INSALPDGERAVLR-------P
T-----------------------------------------------------------
------------------------------------------------------------
------------------------------------------------------------
------------------------------------------------------------
------------------------------------------------------------
------------------------------------------------------------
------------------------------------------------------------
------------------------------------------------------------
------------------------------------------------------------
------------------------------------------------------------
------------------------------------------------------------
------------------------------------------------------------
----------------------------------
>Selaginella-moellendorffii-gi302755612
------------------------------------------------------------
------------------------------------------------------------
------------------------------------------------------------
------------------------------------------------------------
------------------------------------------------------------
------------------------------------------------------------
------------------------------------------------------------
--------------------------------------------MLLQHPLV--------
---LLLDR-------------------------QRRK--AQ------HLINKLWASASTF
F--FYEVE-IVGKEHLP------HPNEPAVYISNHQSF-----LDIFALF-QLG-RPFKF
ISKTSVFFIPIVGWAMYLTGHIPLHRLDAKSQLECLRRCIEL------------------
---LKRGVSVFFFPEGTRSTDGT---------LAAF-K-KGAFSCAAKAKVPVVPIAL--
----------------------VGTGHLMPN---GKENVLRT-----GKVKIVIHPRVQG
-G--------------------------------------------------------T-
ADELCDQAQKY---------------------------IVSSVAISPVKR---------P
FNSSIEEL----------------------------------------------------
------------------------------------------------------------
------------------------------------------------------------
------------------------------------------------------------
------------------------------------------------------------
------------------------------------------------------------
------------------------------------------------------------
------------------------------------------------------------
------------------------------------------------------------
------------------------------------------------------------
------------------------------------------------------------
------------------------------------------------------------
----------------------------------
>Thalassiosira-Thaoc-46392
MPRTSR------------------------------QVQFGLVVKVKDPVPRPYPDGGVC
GRLWLDGVAAAGLASGAFREKAGKKGFVFAA-------------------------A---
-GGRSP---------------------------------H-----------TFRKESAMV
YSKRRRMAGV------------------------------------------------SL
VACLSLVTGFVAPLSHVSMPK---------------------------------------
--------------------------------EDW------------------RKTDVID
GGRRMSP-TLSKSTP---------TALRASAVPANGDI-LGTGRSAPYN----YGPAIT-
-------------LG-KLKINIF-GAIFGIWEVFWGCIFWY-PSLLLYIIARKVSAILPG
NILQRIDP--------------------------YRR--IP------ICVGYTWGLLSMT
L-FGMWPK-IEGKENLEVLRDENGKLRPAMYVANHCSWSSTSLVDIPYVGRIFKFMNYKM
IAKAELAKVPILGRAIMEGGHLALDRSNRRSQMKTFKEGVRC------------------
---LENGVNLVTFPEGTRSKDAK---------LSSF-K-KGAFKMAQKCNAYIVPMAI--
----------------------HNADAVQPR---EYAFPAKSSRFNRPKAVIRIMKPVAT
-------------------------------------------------------EGMS-
DDDLLEEVWNN---------------------------IAEGLPERQK-----------P
SPDT--------------------------------------------------------
-----PVGVQ--------------------------------------------------
------------------------------------------------------------
------------------------------------------------------------
------------------------------------------------------------
------------------------------------------------------------
------------------------------------------------------------
------------------------------------------------------------
------------------------------------------------------------
------------------------------------------------------------
------------------------------------------------------------
------------------------------------------------------------
----------------------------------
>Thalassiosira-Thaps3a-8390
------------------------------------------------------------
------------------------------------------------------------
------------------------------------------------------------
-----------------------------------------------------------M
KIPTAILLSFLATSSAFNTPS---SPT---------------------------------
----------------------------------------------------TIRKKSS-
----SSH-LLSAAV----------ASVASGDDSSSNST-DASASSQ-----VQTKQQQRL
KQIREEGGPLSFDTK-FGALNPY-AIYYGLTSIALGL-VWF-VAITASQLFYKVTG----
---ERFDK--------------------------KRR--IP------VFFGHVWGYLLML
L-TGCIPK-IENNDIIK---EFHKSGRKAMFVSNHNSW-----MDIPFIGYTIGWHNYKF
VAKKELEKVPILGKSIKVAKNVLVDRSDRKSQLMTLKQGISW------------------
---LEDGVNLCTFPEGTRSRTNR---------LMPF-K-NGAFKMAHKAKAPVVPISI--
----------------------CGASKVMPS---YWMFPFKPAH---NVCKVVVHEPVES
-------------------------------------------------------EGKT-
EEELAEAVRKA---------------------------IISGLPEEQR-----------P
------------------------------------------------------------
------------------------------------------------------------
------------------------------------------------------------
------------------------------------------------------------
------------------------------------------------------------
------------------------------------------------------------
------------------------------------------------------------
------------------------------------------------------------
------------------------------------------------------------
------------------------------------------------------------
------------------------------------------------------------
------------------------------------------------------------
----------------------------------
>Vitrella-brassicaformis-84573894
------------------------------------------------------------
------------------------------------------------------------
------------------------------------------------------------
-XKPSAFQCC-----------------------------------------------STA
SSSSSLSLPLSRPHARPPHQR---------------------------------------
--------------WCADRLRSHQSDTNVLLK----------------------ATKTDT
ERRETRP-PMLQAN----------TTDSSADVEMNGLF-S--------------------
-------------IG-GLSVNAF-GVLYFIETLFWSI-WWA-LGLLVCGGVLELSD---R
AG-LTLDP--------------------------ARR--SI------DALNRLWGFFMLT
T-INSMPV-IVNPENLP------PNNETCVYVANHASW-----MDIPAVG-MLP-RFYKF
VAKAELLKVPILGLSIMLSDQVILERDDKRSQIKAYRQCQQI------------------
---LKTGYPLFVFPEGTRSRDGR---------LKPFGK-GGAFKLAQQMNLPVVPVTI--
----------------------EGTHAMMPP---TALVPLKPAA---GTVKLHIHPKIHP
-------------------------------------------------------TGFT-
EDQLREYVWRQ---------------------------IGSALPESQQ-----------P
LKDDLDTN----------EAVIQTLPTQRHDKFSADHAAADAAAADKWGYXTAAGENRTS
TVQRAPLHVSPASHKEPATHQPQKALSARGVLVCWPTRFVFLSFFLLPLSLSLSLSSLFL
QPATPPSIHSFVPSTGCLSXADCISMASCTDPSVPPLIPYSLRLSLGCLPVWPATFFCGL
ASWPM------------RERRVFVG--TPLVVCPGRLAACALKVFHGSQLLGRCCSYTVA
FFPPFHAPTDWSAGASSSLMCPVHPIDKTCESLADACETRMCVSLFPASPRSSGVFREIM
RIFAISDVHTDYRANLEYVQGLSQTAYKEDAVIVAG---------DVSDRL---ATLRTT
LQLFTEKFG-HVF-FVPGNH-DVWVTRDE------------------VFHSPSPSRNPTH
TRSSGN-----------GSSSGSSSNPKFADSAAKLQYIFTMCDEMGIVTTPKRLAWQRQ
WTENTPPAPPPSDRSSNPSEGTIWVVPLLSWYHTDFDTE---PDIPNLPLPPVEQVI---
---TDFATCRWPDGLSAADGSRALAEYFDQMNDRRLNGSGKRNIRSWDDIDVSVEQVIS-
-FSH----FLPRLDLLPEKRFLFYPNLPKAVGSD-----LLGQRVARLR------PDMHV
FG-HTHFGWDTQINGTRFLQLALSYPYERQRRLGSIEVGPFPQRLMAIWEDGAFAPQQTA
HWSLYYRTHKRDPSNTELAPWVKSRLEKHLQPEE
>Volvox-carteri-f-nagariensis-302842171
------------------------------------------------------------
------------------------------------------------------------
------------------------------------------------------------
------------------------------------------------------------
------------------------------------------------------------
------------------------------------------------------------
------------------------------------------------------------
--------------------------------------------MLVMAPFV--------
---LTFDK-------------------------FRRL--GQ------HFVNNIWACVSTF
P--FYRVT-IEGRENLP------PPDKPVVYVANHQSF-----LDIYSLF-HLQ-RPFKF
ISKTSNFLIPIIGWSMFLTGHVMINRVDRRSQLKCLQQCREL------------------
---LEQGAPVLFFPEGTRSLDCR---------LAGF-K-KGAFSVAAKAGVDVVPVTL--
----------------------IGTGSLMPS---GKESQLRP-----GEVRVVVHKPIPT
-S------------------------------------------------------GRT-
ADQLCDEARAS---------------------------VASALPPELLPPLGPQP----P
AQPHLSH------------ALLGS------------------------------------
----QP------------------------------------------------------
--DQPQQ-----------------------------------------------------
--------------------------------------QCL--------LLGQAARHTLS
HRPRSQ-------------------------------------LPAPPGPRHT------M
LVYRNTFGAVCMRFHKTDVVTVR---TNGDVVLTSGGFHTRTTYCTIQEAL---EPLGLT
LQGTGPE--------GRGEW-SVVASDGSRT------------PWEDGMVIPAKTDA---
DRGRGQRLLDAYGVVAPSAAAAARAAAGFGTAAA--------------------------
------------------SAGSAAV-------------------------PRTAESISNL
QKLLDVALAMKDDAAAEASGGGGNG-----------GGNGGATLAGGD----GTEELDD-
--EHACI-----------------------------------ACMAALK------TTLLI
PCGH------------------------------MVMCGPCAE------QTSGTPPEGNA
--------------TQEL----------------
