# Supplementary material for: New plastids, old proteins: repeated endosymbiotic acquisitions in kareniacean dinoflagellates
Source: EMBO Rep. 2024 Mar 18;25(4):16. doi: 10.1038/s44319-024-00103-y (PMC11014865; doi:10.1038/s44319-024-00103-y)
Supplement: Supplementary file 11 — Dataset EV10 [file 44319_2024_103_MOESM11_ESM.zip › Dataset EV10/plastid_protein_phylogeny_files/raw alignments/3-hydroxyacyl-ACP_dehydratase.fasta_aligned.fasta]

>Arabidopsis-PACid-19641361
------------------------------------------------------------
------------------------------------------------------------
------------------------------------------------------------
-------------------------------------MATTSNSVLFLSSDSLIHHHHHQ
PL----HL-SSSRSHSVSLPPNKRSNSLTLRCS--------TNGDSTSTEK-----ETPI
ELKFPAFPT-VMDI-NQIREILPHRFPFLLVDRVIEYTPGVSAVAIKNVTINDNFFPGHF
PERPIMPGVLMIEAMAQVGGIVMLQP---EVGG-------------SQD--NFFFAGIDK
VRFRKPVIAGDTLVMRMTLLKFQKRFGLAKMEGKAYVGGALVCE-GEFMMVSAGSS----
------------------------------------------------------------
------------------------------------------------------------
------------------------------------------------------------
------------------------------------------------
>Aureococcus-anophagefferens-Auran1-17075
------------------------------------------------------------
------------------------------------------------------------
------------------------------------------------------------
------------------------------------------------------------
------------------------------------------------------------
-------ET-VFTL-EEVQKILPHRYPFALVDKVVAYEPGESAVGIKQITFNEPQFGGHF
PDRPIMPGVMQIEALAQLAGVVCLQM---EGAE-------------PGA--VFFFAGVDG
VKWKRPVVPGDTLVMEVEITNWKAKFGIAKATGRAYVDGNLAVEVGAMTFALAK------
------------------------------------------------------------
------------------------------------------------------------
------------------------------------------------------------
------------------------------------------------
>Bathycoccus-prasinos-612391046
------------------------------------------------------------
------------------------------------------------------------
------------------------------------------------------------
------------------------------------------------------------
-------------------------------------------MAAEKTPDP----GSDP
KGLGKALPM-KMDI-DAIMKLLPHRYPFLLVDRILEIEQGSYAIGVKNVTINDNFFPGHF
PQRPIMPGVLMVEAMAQVGGLIMLEG---GGGD-AGLFLTLFSTGGTQQ--EFFFAGIDG
VKFRRPVVPGDQLVMKVVLTKLNKRFGIAKMKGQAFVGEELACE-AELTLALGS------
------------------------------------------------------------
------------------------------------------------------------
------------------------------------------------------------
------------------------------------------------
>Bigelowiellia-natans-42544
------------------------------------------------------------
------------------------------------------------------------
------------------------------------------------------------
------------------------------------------------------------
------------------------------------------------------------
------VKT-VFNI-NDIAKILPHRYPFLLVDKVVEYEAGKRAVGVKSITMNEPQFTGHF
PDNPIMPGVMQIEALAQLAGIVCLQM---EGAS-------------PGS--TFYFAGVDG
VKWKRPVIPGDSLVMEVEITNWKPKFGICKATGKAYVDGNLALEIKEVCTSI--------
------------------------------------------------------------
------------------------------------------------------------
------------------------------------------------------------
------------------------------------------------
>Coccomyxa-subellipsoidea-C-169-384249431
------------------------------------------------------------
------------------------------------------------------------
----------------------------------MQSVSS--------------------
------------------ERFASVT---------GSPFLAGAHSRYF-------------
---------CTKSPASLHQ--CRRRQAPLLRAE--------QGAVTTDETA-----VSGI
EKSGNSFSA-LKDI-EAIQEILPHRFPFLLLDRVVEYVPQKYAVGYKNVTANDNFFTGHF
PERKIMPGVLQVEAMAQLGGIVMMDP---EDQT-------------AKK--NFFFGGIDG
CKFRRPVVPGDTLMMRVELTKFNPRFGIAKMSAKAYIGKALCCE-AELTLVMGK------
------------------------------------------------------------
------------------------------------------------------------
------------------------------------------------------------
------------------------------------------------
>Cyanidioschyzon-merolae-strain-10D-544211990
-M----------------------------------------------------------
---------------------------------------------FLCSTG---------
-----------------------------RADSVLLARRRN-------------------
----------------------------------CREVCLGATARLQPPLVLLLRPYQRT
SAAQADCG-VRAQPRQRRWC-GPRASAEQVAAN-----GGAPSATSAVPAPSTPTDAAEL
SRRSALPAA-VLDA-EAIERVLPHRYPFLLVDKVLECAAEQRIVAVKNVTYNEQFFEGHF
PSAKIMPGVLQLEALAQCCGLMLLSG---PDSE-------------PGR--LFLFASVEN
LRWRRPVRPGDVLVMECQVMALRKRFGIAKCRGRGYVDGELAVE-ADMTFACNK------
------------------------------------------------------------
------------------------------------------------------------
------------------------------------------------------------
------------------------------------------------
>missing_sequence
------------------------------------------------------------
------------------------------------------------------------
------------------------------------------------------------
------------------------------------------------------------
------------------------------------------------------------
------------------------------------------------------------
------------------------------------------------------------
------------------------------------------------------------
------------------------------------------------------------
------------------------------------------------------------
------------------------------------------------------------
------------------------------------------------
>Dinos-Gonyaulacales-Alexandrium-andersonii-CCMP2222-CAMPEP-0197780376
----------------RCP-----------------------------------------
------------------------------------------------------------
------------------------------------------------------------
------------------------------------------------------------
---------AGAAAVR-----GSRT-------------------RRRADEDGDWKGAESV
SKLTESVPL-VMDN-EGVAKILPHRYPFLLVDKVVEFEAGKRIVGVKNVTANEPQFTGHF
PDRPIMPGVLMVEAMAQLGGLVCLQQ---PVSD-------------GKG--EFFFAGIDG
IKFRKPVVPGDTLVMEMELSKFREKYGIAKMKGKAYVDGKVAVEVKAFTFALVKDNKEAA
LAWAG-------------------------------------------------------
-------------RERHPP-----------------------------------------
------------------------------------------------------------
------------------------------------------------
>Dinos-Gonyaulacales-Alexandrium-catenella-OF101-CAMPEP-0171240844
------------------------------------------------------------
------------------------------------------------------------
------------------------------------------------------------
------------------------------------------------------------
---------------R-----GSRT-------------------KRRADEEGKWRGAESV
SQLTESVPL-VLDN-EAVAKILPHRYPFLLVDRVIEFEAGKRIVGVKNVTANEPQFTGHF
PDRPIMPGVLMVEAMAQLGGLVCLQQ---PVSD-------------GKG--EFFFAGIDG
IKFRKPVVPGDSLIMEMELVKFREKYGIAKMKGKAYVDGKVAVEVKAFTFALVRENKEAD
VG----------------------------------------------------------
---------------RPPPQ--------------RRLGHP--------------------
------------------------------------------------------------
--------------YRA-------------------------------
>Dinos-Gonyaulacales-Alexandrium-monilatum-CCMP3105-CAMPEP-0200522642
--------------------XSS--HFG---SSPMSPQAAAMPCRRSVSR----------
-----FLPL---AAAAAVAAGLTR------------------GWLFV-PSG----VPRGC
LEA--------------------------RHSSSASGVAGAL------------------
------------------GATAASSSVPAGF---CLAAGLCAAA----------------
---------VGAAAAR-----AGRV----------------RRCSSDEAKEAKWKGAESF
SGLTESVPL-VMDN-VAVAKVLPHRYPFLLVDKVLEYEPGKRAVGVKNVTANEPQFTGHF
PDRPIMPGVLMVEAMAQLGGIVCLQP---PVSD-------------GQG--EFFFAGING
IKFRKPVVPGDTLVMEMELVKFREKYGIAKMRGTAYVDGKVAVEVKEFTFALVKES----
------------------------------------------------------------
------------------------------------------------------------
------------------------------------------------------------
------------------------------------------------
>Dinos-Gonyaulacales-Gambierdiscus-australes-CAWD-149-CAMPEP-0171097784
--GRGA--------SS--EW--------------ELNXEAFMPRTRPL------------
-----LWALGCALAVAAVTAVLPR--------------------AFA-PVA----PPRHL
AA---------------------------PSSLGTRSTTQE-------------------
----------------TPSNSLTTG---AGV---GCLVALCAAT----------------
---------AAAVAKV-----RART-------------------SCKADGEEEFKGAEYY
SELTEGVPL-VMDN-VAVAKVLPHRYPFLLVDKVVAFEPGKKIVGVKNVTANEPQFTGHF
PDRPIMPGVLMVEAMAQLGGLVCLQD---PISD-------------GKG--EFFFAGIEG
IKFRRPVVPGDTLVMEMELLKFRARAGIAKMRGRAYVDGKRAVEVKEFTFALVKDS----
------------------------------------------------------------
------------------------------------------------------------
------------------------------------------------------------
------------------------------------------------
>Dinos-Gonyaulacales-Gonyaulax-spinifera-CCMP409-CAMPEP-0197881070
------------------------------------------------------------
------------------------------------------------------------
------------------------------------------------------------
------------------------------------------------------------
------------------------------------------XKDEEKEAKKEWQGAEKY
SALTESVPL-NLDN-VAVAKILPHRYPFLLVDKVVELEPGKRAVGVKNVTANEPQFTGHF
PDRPIMPGVLMVEAMAQLGGIVCLQP---PVSD-------------GEG--EFFFAGING
VKFRRPVVPGDTLVMEMELSKFREKYGIAKMTGKAYVDGQLAVEVKEFTFALVKREGVRA
GCQSS---------------------------GGGRALHDDETSASRA------------
------------MDSTSSPHR-------------QEHGHP--------------------
-----------------PTR----------------------------------------
------------------------------------------------
>Dinos-Gonyaulacales-Pyrodinium-bahamense-pbaha01-CAMPEP-0179100838
----------------RC------------------------------------------
----------LATAAAAVALGLAG------------------SGAFVAPVG----LPRGP
EA---------------------------RPTLGASGPSLQ-------------------
---------------TTNGAGLAMATSPSGL-----AAFLCAAVS---------------
---------AGAAALQ-----RGRGVR--------------RCKEEAAEEGGEWKGAANF
AALTESVPL-VLDN-VAISKILPHRYPFLLVDKILEYEPGKKAVGVKNVTANEPQFTGHF
PDRPIMPGVLMVEAMAQLGGIVCLQP---PVSD-------------GKG--EFFFAGIDG
IKFRKPVVPGDTLVMEMELVKFREKYGIAKMTGKAYVDGKVAVEVKEFTFALVKEGEAER
AKEGQ-------------------------------------------------------
-------------RPGAEPLG---------------------------------------
----RTLAVG-------PAQAV--------------------------------------
------------MHNRL------------------------------W
>Dinos-Gymnodiniales-Amphidinium-carterae-CCMP1314-CAMPEP-0186460438
-R----------------------------------------------------------
-----SWRV-FGPAAAVAATLMAAGC----------------GMNFLIATPT---QPTVP
A----------------------------EHTASLRGGTRH-------------------
------------------SKSSGTTHTAAGF---ALSLLSIGFS----------------
---------LGLTQRL-----SQRVA-----------------RKGKESEETEWKGASAF
SGLTSSVPL-HCDN-VDVSKILPHRYPFLLVDKVVEFEAGKRAVGVKNVTANEPQFTGHF
PDRPIMPGVLMVEAMAQLGGIVCLQE---PVTD-------------GKG--QFFFAGIDG
VKFKRPVVPGDTLVMEMELTKFRPKFGIAKMTGKAYVDGELAVVVKEFTFAFVKPEA---
------------------------------------------------------------
------------------------------------------------------------
------------------------------------------------------------
------------------------------------------------
>Dinos-Gymnodiniales-Togula-jolla-CCCM-725-CAMPEP-0170593206
--XGAR--------AQRCPH-----------SCGSAQMAAPAPLGVSKHAG---------
-LVV-MLAL-AGAACCLRAATATQGI----------------SSAFVT-------TPVGT
QTA--------------------------RPMSSHVAVSQA-------------------
----------------RPMGPSSRGVSSRGS-----SVALCAFAVAA-------------
---------AALAAQR-----RERLV---------------VARRSKDEDSAEWTGAEGF
SKFTQATPL-VMDN-EAVAKILPHRYPFLLVDKVIEFEAGKRIVGVKNVSANEPQFTGHF
PDRPIMPGVLMVEAMAQLGGLVCLQQ---PVSD-------------GKG--EFFFAGIDG
IKFRKPVVPGDTLVMEMKLNKFREKYGIAKMSGKAYVDGKIALEVKEFTFALVKEYDVLK
DESQR-----------------------RGQTGRHRVSSDQQSLAEFN------------
------------------------------------------------------------
-----------------TANLI--------------------------------------
------------------------------------------------
>Dinos-Kareniaceae-Karenia-brevis-CCMP2229-CAMPEP-0188919920_3-hydroxyacyl-ACP_dehydratase
------------------------------------------------------------
-MS---KLL-VTLACLA-CAGYGR------------------RMRTFTETS----NPNTE
S------------------------------QESLDALNV--------------------
------------------DALATLL-----------NALKPGAAFS-PLTSI-SRPVQER
---------VGQQARV-----MPRMPV--ARME--------EAVAEKEEVEEEFKGAESW
SKDFTEPEA-VFDI-LKIKEILPHRYPFLLVDKIIEFIPGKKAVGVKKVTTNEEFFNGHF
PARPIMPGVLQIEAMAQVGGIIALQE---PITD-------------GKG--DFFFAGVNN
VKWRRPVVPGDTLVMEMELTKFKPRFGIVVMKGTSYIDGKKVVE-ADFQFAMVK------
------------------------------------------------------------
------------------------------------------------------------
------------------------------------------------------------
------------------------------------------------
>Dinos-Kareniaceae-Karenia-mikimotoi-ANV-186961_3-hydroxyacyl-ACP_dehydratase
------------------------------------------------------------
-MS---KLL-ITFACLA-CAGYGR------------------RMRTLSQ--------NSE
S-----------------------------------------------------------
-----------H---KSLDALAAIL-----------EALNPGAAFSLSNAAI-SRPLQNH
---------VGRQSGM-----MTRMPV--VRMD--------AAVAEKEEEAEEFKGAESW
SKDFAEPEA-VFDI-LKIKEILPHRYPFLLVDKIIEFVPGKKAVGVKKVTTNEEFFNGHF
PNRPIMPGVLQIEAMAQVGGIIALQE---PITD-------------GKG--DFFFAGVNN
VKWRKPVVPGDTLVMEMELTKFKARFGVVVMKGRTYVDGKKVVE-ADFQFAMVK------
------------------------------------------------------------
------------------------------------------------------------
------------------------------------------------------------
------------------------------------------------
>Dinos-Kareniaceae-Karenia-papilionacea-ANV-178659_3-hydroxyacyl-ACP_dehydratase
------------------------------------------------------------
------------------------------------------------------------
------------------------------------------------------------
------------------------------------------------------------
-----------------------------------------AEAPPAEAEEEAFKGAEAW
SKEFAEPET-VFDI-LKIKEILPHRYPFLLVDKVIEFVPGKKAVGIKKVTTNEEFFNGHF
PNRPIMPGVLQIEAMAQVGGVIALQE---PITD-------------GKG--DFFFAGVNN
VKWRRPVVPGDTLVMQMELTAFKPRFGLVKMKGITYCDGQKVVE-GDFQFAMVK------
------------------------------------------------------------
------------------------------------------------------------
------------------------------------------------------------
------------------------------------------------
>Dinos-Kareniaceae-Karlodinium-armiger-ANV-134405_3-hydroxyacyl-ACP_dehydratase
------------------------------------------------------------
-MW---RIV-FALLCLA-CAVNAR------------------RWQMVGEKF----KSNSL
S-----------------------------------------------------------
---------------SERGSLAQFL----------LTLNAAPISNRLNT-----------
---------QMHAARHMQA--KQRSP-----LS--------RTAMEEASEEDDFKDAAAW
SSQIAEPEA-IFDI-GKVKEILPHRYPFLLVDKVIEFVPGKKAVAIKKVTANEEFFNGHF
PSRPIMPGVLQLEAMAQVGGIIALQE---PITD-------------GKG--DFFFTGVNN
VKWRRPVVPGDTLVMQMELVAFKPRFGLVKMKGISYIDGQKVVE-GDFQFAMLK------
------------------------------------------------------------
------------------------------------------------------------
------------------------------------------------------------
------------------------------------------------
>Dinos-Kareniaceae-Karlodinium-micrum-CCMP2283-CAMPEP-0200846754_3-hydroxyacyl-ACP_dehydratase
--------------------------------------------MGAC------------
------KAA-VFLLFFAHTV----------------------SARW---------WPN--
------------------------------PKEDFQTLQ---------------------
------------------SPLADFL-----------LAMTPTASFK--------------
---------TRYGSKLSPAQ-RPQVL--------------QMEEEAAESEEEEFKGAESW
SAQFAEPEA-VFDI-NKVKELLPHRYPFLLVDKVIEFVPGKKAVAIKKVTANEEFFNGHF
PNRPIMPGVLQLEAMAQVGGIIALQE---PITD-------------GKG--DFFFAGVNN
VKWRRPVVPGDTLVMQMELTAFKPRFGLVKMKGVSYIDGKKVVE-GEFQFAMVK------
------------------------------------------------------------
------------------------------------------------------------
------------------------------------------------------------
------------------------------------------------
>Dinos-Kareniaceae-Karlodinium-sp-RCC3446-ANV-127202_3-hydroxyacyl-ACP_dehydratase
--------------------------------------------MGAC------------
------KAA-VVLLFFAHTV----------------------SARW---------WPN--
------------------------------PKEDFQTLQ---------------------
------------------SPLADFL-----------LAMTPTASFK--------------
---------TRYGSKLSPAQ-RSQVL--------------QMEEEAAESEEEEFKGAESW
SAQFAEPEA-VFDI-NKVKELLPHRYPFLLVDKVIEFVPGKKAVAIKKVTANEEFFNGHF
PNRPIMPGVLQLEAMAQVGGIIALQE---PITD-------------GKG--DFFFAGVNN
VKWRRPVVPGDTLVMQMELTAFKPRFGLVKMKGVSYIDGKKVVE-GEFQFAMVK------
------------------------------------------------------------
------------------------------------------------------------
------------------------------------------------------------
------------------------------------------------
>Dinos-Kareniaceae-Ross-Sea-Dinoflagellate-618017
------------------------------------------------------------
------------------------------------------------------------
------------------------------------SLRS--------------------
----------------PPTKMIAIG-----------GSPALAAAFA--------------
---------PGMVPRVQS---SARSM---VRME--------------DDADADWTGAEKW
SDSFKEPEA-VFDI-LKIKSVLPHRYPFLLVDKVIEFEAGKRAVGIKKVTTNEEFFNGHF
PERPIMPGVLQVEAMAQVGGMIALQQ---PITD-------------GKG--DFFFTSVNK
IKWRRPVVPGDTLVMEMEMTAYKKKFGLVKMKGVAYVDGQKVVE-GEFQFAMVRGE----
------------------------------------------------------------
------------------------------------------------------------
------------------------------------------------------------
------------------------------------------------
>Dinos-Kareniaceae-Takayama-helix-ANV-156039_3-hydroxyacyl-ACP_dehydratase
------------------------------------RRVLF--RSGSSSSFEE---FQTF
TVHHQGRVAGLLVRHMAPTTGVSRTPLQQEGHDIAGTSFDCENGHHPTNASKL-SQPKKY
AIAIVFGAVVGMIGTCALAPIAAKLA---VDRDDIASIDLGC------------------
----IRKHLAAH---NGNLHAGLLADCEVSNM-EQGLANAMTKAFVQPF------PLQNR
--I-GDHVPVPRGAPNVPAV-RGAPM---VRMD--------AEEPASEEDAENFKGAEAW
SSQFAEPEA-VLDI-LKVKEILPHRYPFLLVDKIIEFVPGKKAVGIKKVTTNEEFFNGHF
PERPIMPGVLQIEAMAQVGGIIALQE---PITD-------------GKG--DFFFAGINN
VKWRRPVVPGDTLVMEMELVAFKPRFGLVKMKGTTYVDGKKVVE-GDFQFAMVK------
------------------------------------------------------------
------------------------------------------------------------
------------------------------------------------------------
------------------------------------------------
>Dinos-Peridiniales-Brandtodinium-nutriculum-RCC3387-CAMPEP-0198538464
------------------------------------------------------------
------------------------------------------------------------
------------------------------------------------------------
------------------------------------------------------------
--------------------------------------------XQGARVVAKAKDAKDY
SKLTEDVPL-VLDN-VAIAKILPHRYPFLLVDKVIAFEPGKSAVGVKNVTANEPQFTGHF
PDRPIMPGVLMVEAMAQLGGVVCLQD---PVSD-------------GKG--EFFFAGIED
VKFRKPVVPGDTLVMEMELLKWRPSAGIAVMKGKAYVDGKVAVQVGKFKFALVKS-----
------------------------------------------------------------
------------------------------------------------------------
------------------------------------------------------------
------------------------------------------------
>Dinos-Peridiniales-Peridinium-aciculiferum-PAER-2-CAMPEP-0190705604
---------------------------------XLAQAHRPEPSVDALPRMTTRK-----
-----NVRI-AGSVALATAAAVAAIS-------------STHLLAFVV-------SPAGT
STLTK-----------------------SLAEASVNSIASNV------------------
------------------VPEASRGSTTAGF----GAAFVCVGVIATRVG----------
---------AVRHQRRN-C--RNRSVN--------------VSAAAEKDEAGKFMHAEEV
SKLTNSVPL-QLDN-VAIAKILPHRYPFLLVDKVVSFEAGKRAVGVKNVTANEPQFTGHF
PDLPIMPGVLMIEAMAQLGGIVCLQA---PISD-------------GKG--QFFFAGIDG
VKFRRPVVPGDTLVMEMELDKWKPKYGVAKMKGKAYVNGQLALQVDSFTFAMVQENKEES
------------------------------------------------------------
------------------------------------------------------------
------------------------------------------------------------
------------------------------------------------
>Dinos-Peridiniales-Scrippsiella-hangoei-like-SHHI-4-CAMPEP-0199198242
-----------------------------QAVAILARAHRPEPSVVALPMTTTRK-----
-----NVRI-AGSVALATAAAVAATS-------------STNLLAFVV-------SPAGT
STLTK-----------------------SRAEASVNSIASNV------------------
------------------VPEASRGTTTAGF----GAAFVCVGVIATRVG----------
---------AVRNQRRNYC--RNRSVN--------------VSAASEKDEAGKFMHAEEV
SKLTNSVPL-VFDN-VAIAKILPHRYPFLLVDKVVSFEPGKRAVGVKNVTANEPQFTGHF
PDLPIMPGVLMVEAMAQLGGIVCLQA---PISD-------------GKG--QFFFAGIDG
VKFRRPVVPGDTLVMEMELDKWKPKYGVAKMKGKAYVNGQLAVQVDSFTFAMVPEKKEEP
------------------------------------------------------------
------------------------------------------------------------
------------------------------------------------------------
------------------------------------------------
>Dinos-Prorocentrales-Pelagodinium-beii-RCC1491-CAMPEP-0197664494
----------------------------------------------MTRNGN--------
------VAV-VGVGLLLAAMT---------------------PLAFVPGQF-------TG
ARL--------------------------SPRSDSHGFSEPS------------------
------------------PTASG------GL--V-CAMVATAA-----------------
----------VAAAAA-----RGRTTR--------------------RCEGSEWRTAEQI
SAMTESVGGGTVDN-IEIAKILPHRYPFLLVDKVIHLEKMKRAVGVKNITANEPQFTGHF
PDRPIMPGVLMVEALAQLAGVVCMNP---------------------GD--QVLFAGIDG
VKFKKMVVPGDTLVMEVEVLKFREKIGIAKMSGKGYVDGKVAIIVKEFTCALVKEENAV-
------------------------------------------------------------
------------------------------------------------------------
------------------------------------------------------------
------------------------------------------------
>Dinos-Prorocentrales-Prorocentrum-minimum-CCMP1329-CAMPEP-0191033712
------------------------------------------------------------
------------------------------------------------------------
------------------------------------------------------------
------------------------------------------------------------
-----------------------------------------------XEEESGWTGALKW
SALSGEVPL-VMDS-IAVAKVLPHRYPFLLVDKVIELEPGKRAVGVKCITANEPQFTGHF
PDKPIMPGVLQVEALAQLFGLVCLQP---PMTD-------------GTGNPDFFFTGIDG
VKFRKPVVPGDVLVMEATLEKFREKAGIAKASGRGYVDGKLAVEVKEMTFVILKEDKSER
APLLNVTVKASPTPRPLPPLQAPSPDGPRAAAARLGWPWQAAARARSSSYGTSISLVPLV
LXGAAPSLFLTATFSHPPPTRTEACRG----RGGSQIGLPAC-------------TTPST
ALAERVAACGQCFAARPQAQFQRRVFDLGRLFVGGV--------VEAARHITPTGPFCLA
PVGAPPRRPLQRGQRRA---------ARGSPPDPVAQGQQNQRDVKKX
>Dinos-Prorocentrales-Prorocentrum-minimum-CCMP2233-CAMPEP-0191074228
------------------------------------------------------------
------------------------------------------------------------
------------------------------------------------------------
------------------------------------------------------------
-----------------------------------------------XEEESGWTGALKW
SALSGEVPL-VMDS-IAVAKVLPHRYPFLLVDKVIELEPGKRAVGVKCITANEPQFTGHF
PDKPIMPGVLQVEALAQLFGLVCLQP---PMTD-------------GTGNPDFFFTGIDG
VKFRKPVVPGDVLVMEATLEKFREKAGIAKASGRGYVDGKLAVEVKEMTFVILKEDKSER
APLLNVTVKASPTPRPLPPLQAPSPDGPRAAAARLGWPWQAAARARSSSYGTSISLVPLV
---------LTATISHPPPTRTEACRG----RGGSQIGLPAC-------------TTPST
ALAERVAACGQCFAARPQAQFQRRVFDLGRLFVGGV--------VEAARHITPTGPFCLA
PVGAPPRRPLQRGQRRA---------ARG-------------------
>Dinos-Suessiales-Polarella-glacialis-CCMP-1383-CAMPEP-0115110508
-M-----------------------------------TSSSKPQRHSASAA---------
-----LLAV-SGVACVAASTAFAS------------------QGALRSPAT---------
-----------------------------GLRGSVAGVASG-------------------
-----------------GSRFNAAGQQDSG----SSFCFVPTAAVTAMVAV---------
---------AGSAARR-----SARAS---------------RRSKEDDDAEDGFKGALAV
SMLAASVPI-VMDS-VAISKVLPHRYPFLLVDKVVEFIPGKKAVGVKNVTANEPQFTGHF
PDRPIMPGVLMVEAMAQLGGIICLQQ---PVTD-------------GKG--DFFFAGIEG
VKFRKPVVPGDTLVMEMELLKFKAKYGIAKMKGRAYVDGKLAVEVAEFTFAMVKPTAPEA
EAAVG----------------------PPALAAQGHGGEQQQQLQQX-------------
------------------------------------------------------------
------------------------------------------------------------
------------------------------------------------
>Dinos-Suessiales-Polarella-glacialis-CCMP2088-CAMPEP-0198015210
-M-----------------------------------TSSSKPQRHSASAA---------
-----LLAV-SGVACVAASTAFAS------------------QGALRSPAT---------
-----------------------------GLRGSVAGVASG-------------------
-----------------GSRFNAAGQQDSG----SSFCFVPTAAVTAMVAV---------
---------AGSAARR-----SARAS---------------RRSKEDDDAEDGFKGALAV
SMLAASVPI-VMDS-VAISKVLPHRYPFLLVDKVVEFIPGKKAVGVKNVTANEPQFTGHF
PDRPIMPGVLMVEAMAQLGGIICLQQ---PVTD-------------GKG--DFFFAGIEG
VKFRKPVVPGDTLVMEMELLKFKAKYGIAKMKGRAYVDGKLAVEVAEFTFAMVKPTAPEA
EAAVG----------------------PPALAAQAMAVSNNNNYNNSSNSNNN-SN----
--------XXXXXXXXTAPEA---------------------------------------
-----------------EAAFVD--VDLDLG-----------------------------
--------------------------YEG-------------------
>Dinos-Suessiales-Symbiodinium-microadriaticum-Smic44157
------------------------------------------------------------
------------------------------------------------------------
------------------------------------------------------------
------------------------------------------------------------
----------------------------------------------------------KI
SELTESVGAGVCDN-IEIAKILPHRYPFLLVDKVIHLEKMKRAVGVKNVTANEPQFTGHF
PDRPIMPGVLMVEALAQLAGVVCMKP---------------------GD--QVLFAGIDG
VKFRRPVVPGDTLVMEVEILKFREKVGIAKIKGIGYVDGQKAIEVKEFTCALVKEEAQK-
------------------------------------------------------------
------------------------------------------------------------
------------------------------------------------------------
------------------------------------------------
>Dinos-Suessiales-Symbiodinium-minutum-038204
-MWGVSYRRKVVLATNIAETSITIDNIVFVIDPGFCKQNSFNPRSGME---------VST
LCL---LGL-LGMTAMTGV------------------------TSFVLPGVRHAVMENRR
GGV--------------------------PPTTMKMATG---------------------
-------------------PSNGWAWGTLSL--C-AVALSAAR-----------------
----------NRSRG------KQQTAR--------------QGKDKDKEEAGEWRDAETI
SGLTSSVGAGEVNN-IEIAKILPHRYPFLLVDKVIHLEKMKRAVGIKNITANEPQFTGHF
PENPIMPGVLQVEALAQLAGVVCMQP---------------------GD--QVLFAGIDG
VKFRKPVVPGDTLVMEVEVKKFREKVGIAKITGKAFVDGQKVLEVKEFTCALVKEKS---
------------------------------------------------------------
------------------------------------------------------------
------------------------------------------------------------
------------------------------------------------
>Dinos-Suessiales-Symbiodinium-sp-C15-CAMPEP-0192446804
------------------------------------------------------------
-MA---RPL-LALTALGAG------------------------LGFVAPSV-------GR
G-L--------------------------APRS-PPGTALGA------------------
------------------RALDGGSWAPLGL--CAAAALAFGA-----------------
----------TSSRGI-----RSRVAR--------------AGKDEEAGE-GEWRDAKTI
SGLTQSVGAGVVNN-IEIAKILPHRYPFLLVDKVIHLEKMKRAVGIKNITANEPQFTGHF
PDNPIMPGVLQVEALAQLAGVVCMQP---------------------GD--QVLFAGIDG
VKFRKPVVPGDTLVMEVEVKKFREKVGIAKITGAAFVDGQKVLEVKEFTCALVKDKS---
------------------------------------------------------------
------------------------------------------------------------
------------------------------------------------------------
------------------------------------------------
>Dinos-Suessiales-Symbiodinium-sp-C1-CAMPEP-0199585938
------------------------------------------------------------
-MA---RPL-LALTALGAG------------------------LGFVAPSV-------GR
GAV--------------------------APRSQASGTARSQ------------------
------------------AALDGGSWAPLGL--C-AAALALGT-----------------
----------STLRGT-----RSRVVR--------------AGKDEEAGE-GEWRDAKTI
SGLTESVGAGMVNN-IEIAKILPHRYPFLLVDKVIHLEKMKRAVGIKNITANEPQFTGHF
PDNPIMPGVLQVEALAQLAGVVCMQP---------------------GD--QVLFAGIDG
VKFRKPVVPGDTLVMEVEVKKFREKVGIAKITGAAFVDGQKVLQVKEFTCALVKDKS---
------------------------------------------------------------
------------------------------------------------------------
------------------------------------------------------------
------------------------------------------------
>Dinos-Suessiales-Symbiodinium-sp-CCMP2430-CAMPEP-0192492916
--QS---------------------------FPPDRAHQQQDIAGAMAQR------FGAL
AAAMAITAL-LGLSL----------------------------AFLAPTAP---------
-----------------------------KLRVPAQPTLRGS------------------
------------------SAAGGATGGSGLG--V-GVLLGVAALGA--------------
---GV----RGAATAR-----RGKDKD----------------KDKDKDEESKWRSAEKI
SELTESVGAGVCDN-IEIAKILPHRYPFLLVDKVIHLEKMKRAVGVKNVTANEPQFTGHF
PDRPIMPGVLMVEALAQLAGVVCMKP---------------------GD--QVLFAGIDG
VKFRRPVVPGDTLVMEVEILKFREKVGIAKIKGVGYVDGQKAIEVKQFTCALVKEEAQK-
------------------------------------------------------------
------------------------------------------------------------
------------------------------------------------------------
------------------------------------------------
>Dinos-Suessiales-Symbiodinium-sp-Mp-CAMPEP-0192589104
RAWA---------------------------DPPQAKELWPLPHKAMAVR------WASC
AFA---AIL-LGVTA----------------------------AAFVGPAV---------
-----------------------------SPRSTSLRGGRGP------------------
------------------LPEDTRKGVPGAA--S-ATLVAVAV-----------------
----------GAAVAR-----RSTIAR----------------RGKDEKEEGKWQSAEKI
SALTESVGAGVCDN-IEIAKILPHRYPFLLVDKVIHLEKMKRAVGIKNVTANEPQFTGHF
PDRPIMPGVLMVEALAQLAGVVCMKP---------------------GD--QVLFAGIDG
VKFRKPVVPGDTLVMEVEILKFREKVGIAKIKGVAYVDGQKAVEVKEFTCALVKEEAKKD
D-----------------------------------------------------------
------------------------------------------------------------
------------------------------------------------------------
------------------------------------------------
>Ectocarpus-siliculosus-Esi0309-0028
-M----------------------------------------------------------
------------------------------------------------------------
------------------------------------------------------------
---------------LPSYFMTTAAA--------LCALLPEVTGFLAPSAFM--------
---GSNTA-PTAAARAAAAS-SSRVPA--LRMA--------EEAAAGEGEEAPAPTASDI
SKGIAHPEA-IFTVPENILKVLPHRYPFALVDKVLHFVPGKSIIGIKCITNNEPQFTGHF
PDLPIMPGVLQVEAMAQLGGLICLQE---PCSD-------------GQG--TFFFAGVDG
VKWRKPVVPGDVLVMEMELVKWKPRFGLAKMTGKAYVDGVLALDVKEFTFALAKS-----
------------------------------------------------------------
------------------------------------------------------------
------------------------------------------------------------
------------------------------------------------
>Fistulifera-solaris-fso-g15780
------------------------------------------------------------
------------------------------------------------------------
------------------------------------------------------------
--------------------MKLLL----------SLLLTASSAMA------F-------
---------------------MPRMT-------------SVSSSSSSTQLAESFTGAKDI
SALTKDLKT-VFTT-EQIDEILPHRYPFALVDKVIEYEAGKRAVGVKCVTKNEEFFNGHF
PSRPIMPGVMQVEALAQLAGIVCLQM---EGAA-------------PGA--VFFFAGVDG
VKWKKPVVPGDTLVMEVEIKKWNAKFGLAKATGKAYVDGGLVVEVDEMTFALAK------
------------------------------------------------------------
------------------------------------------------------------
------------------------------------------------------------
------------------------------------------------
>Fragilariopsis-cylindrus-Fracy1-273974
------------------------------------------------------------
------------------------------------------------------------
------------------------------------------------------------
------------------------------------------------------------
-----------------------------MKIA------AVLLTTLSCVVDEKFVGAKNL
SALTKDVST-IYTS-VEVDSILPHRYPFALIDKVIEIENGKRAVGIKAVSKNEDFFQGHF
PGQPVMPGVLQVEALAQLTGIILNTA---EGIE-------------EGT--IGLFGSVND
VKWKKPVVPGDLLVMEVEVTKFNKKYGIIKSKGKGYTDGDLCVEVGEMTMILMKPEKK--
------------------------------------------------------------
------------------------------------------------------------
------------------------------------------------------------
------------------------------------------------
>Galdieria-sulphuraria-452821189
------------------------------------------------------------
------------------------------------------------------------
------------------------------------------------------------
-------------------------------------MYIVSNSFPIKTKRLGLEPRGK-
---------SIQQQRNLEKYRNMRTPF--LRSQ---NLEQTPSCRHRDLTFKMQLSAEEL
SKNHSGVTT-VFGP-TEILKILPHRFPFLLVDRVIEFEAGKRAVGLKNVTFNEPQFIGHF
PEKPIFPGVYMLEALAQLG--VMLQP---PISD-------------SYR--DFYFAGVTQ
VRFRKPVVPGDTLVMQMEVLSVRQQLG--KMSGKAYVDGKLAVE-GEFTFSVQS------
------------------------------------------------------------
------------------------------------------------------------
------------------------------------------------------------
------------------------------------------------
>Guillardia-theta-76290
------------------------------------------------------------
------------------------------------------------------------
------------------------------------------------------------
----------------------------------MLSLAASSSAFLVSPSL---------
---------PSSSPARLTT--SARPS---LRLA-----GPRMQAGEAEAPKVIGADAEAL
SQGFQHPPA-VLMD-GDIRKILPHRYPFLLVDKVLKLVPGEMAVGVKCITANEPQFTGHF
PDRPIMPGVMQIEAMAQLGGIVALQP---PLAE-------------PGQ--DFLFGGVDN
VKWRKPLVPGDVLVMEMHVTNYKKKFGICKMSGKGYVDGKVAVEVAA-------------
------------------------------------------------------------
------------------------------------------------------------
------------------------------------------------------------
--------------------------SAG-------------------
>Haptophytes-Coccolithales-Syracosphaerales-Calcidiscus-leptoporus-RCC1130-CAMPEP-0119373918
------------------------------------------------------------
------------------------------------------------------------
------------------------------------------------------------
----------------XQIVGSMLL-----------LSSFTAAAVYHP------------
---------VPLMHAAGPS--FARSA---TR----------MAVAEPVAEGTEWAGAETW
SAAFKEPDA-VFPI-ERVKEILPHRYPFLLVDKVIEFEAGKRAVGVKKVTANEEFFNGHF
PSRPIMPGVLQVEAMAQVGGIVALQE---PITD-------------GKG--DFFFAGVNN
VKWRRPVVPGDTLVMEMVLTAFKAKFGLVKMKGIAYVDGQKVVE-GDFQFAMVKYRPASK
GEHT-----------------------TLGGGGARIRDLQEAT-----------------
------------------------C------IPRMHVSFA-CGW----------------
------------------C-RM--------------------------------------
------------------------------------------------
>Haptophytes-Coccolithales-Syracosphaerales-Coccolithus-pelagicus-ssp-braarudi-PLY182g-CAMPEP-0183357536
-----------------------------------------------------------X
QMDAGCLFL-FELAELA-------------------------------------------
------------------------------------------------------------
-----------H---DARREMMLLL-----------SSFTAVVAYQ--------------
---------PVLMRSSAPQ--LMRSA---VRMD---------VAEPVAEDAVEWSGAQTW
SASFKEPEA-VFDI-LKIKEILPHRYPFLLVDKVIEFEAGKRCVGIKKVTVNEEFFNGHF
PERPIMPGVLQVEAMAQVGGIIALQE---PVTD-------------GKG--DFFFTGVNN
IKWRRPVVPGDTLVMEMELVAFKKKFGIAKMKGVSYVDGNKVLE-GDFQFALVR------
------------------------------------------------------------
------------------------------------------------------------
------------------------------------------------------------
------------------------------------------------
>Haptophytes-Coccolithales-Syracosphaerales-Pleurochrysis-carterae-CCMP645-CAMPEP-0190752134
-----------------------------------------PPAAHAM------------
------SVL-LLLPLLLHAV----------------------AAYT--------------
------------------------------------GIG---------------------
------------------AAASRVT-----------IASNAAGAL---------------
----------SAVSRHAVA--RQAVV---C-----------MEESEASEEESSWNGAAKW
SDSFKEPEA-VFSI-ERVKEILPHRYPFLLVDKVIEFEAGKRAVGIKKVTANEEFFNGHF
PARPIMPGVLQVEAMAQVGGIVALQE---PITD-------------GKG--DFFFAGVNS
IKWRRPVVPGDTLVMEMELTAFKARFGLVKMKGVAYVDGQKVLE-GEFQFAMVK------
------------------------------------------------------------
------------------------------------------------------------
------------------------------------------------------------
------------------------------------------------
>Haptophytes-Chrysochromulinales-Chrysochromulina-brevifilum-UTEX-LB-985-CAMPEP-0174717380
------------------------------------------------------------
------------------------------------------------------------
------------------------------------------------------------
---------------XILMSGAVLC-----------FASAASALLL--------------
----------------APAVPRSRFS---IRMQ-------EAATLEPEAVEAEWKGAEAW
SASFSEPAA-VFEI-GQVKEILPHRYPFLLVDKVIEFEPGKRAVGIKKVTANEEFFNGHF
PQRPIMPGVLQVEAMAQVGGIVALQE---PITD-------------GKG--DFFFAGVNN
VKWRRPVVPGDTLVMEMELTAFKARFGLVKMKGTCYVDGQKVVE-GDFQFAMVKS-----
------------------------------------------------------------
------------------------------------------------------------
------------------------------------------------------------
------------------------------------------------
>Haptophytes-Chrysochromulinales-Chrysochromulina-ericina-CCMP281-CAMPEP-0181204498
------------------------------------------------------------
------------------------------------------------------------
------------------------------------------------------------
------------------------------------------------------------
-----------XAPRTTAA--RARSV---------------VACEEAATEEVEWTGAEGW
STQIKEPEA-VFDI-LAVKEILPHRYPFLLVDKVIEFMPGKKAVGIKKVTTNEEFFNGHF
PQRPIMPGVLQLEAMAQVGGIVALQE---PITD-------------GKG--DFFFAGVSN
VKWRRPVVPGDTLVMQMELTAFKPRFGLVKMKGTTYVDGQKVVE-GDFQFAMVKEASQQR
KWAGWE---------------------PVKGIGARV------------------------
------------------------------------------------------------
-------------------E----------------------------------------
------------------------------------------------
>Haptophytes-Chrysochromulinales-Chrysochromulina-polylepis-CCMP1757-CAMPEP-0193736432
------------------------------------------------------------
------------------------------------------------------------
------------------------------RRSPFAVLRK--------------------
------------------NMLSTVA----------LTFVAASSGY---------------
---------TLTASTRAPV--ARRAV---SPLA--------VATEPEAAEEVAFTGAAAF
SEQFKEPEP-VFDI-LAVKNILPHRYPFLLVDKVIEFVPGKKAVGIKKVTTNEEFFNGHF
PQRPIMPGVLQLEAMAQVGGIIALQE---PVTD-------------GKG--DFFFAGVSN
VKWRRPVVPGDNLVMQMELTAFKPRFGLVKMKGVSYVDGQKVVE-GDFQFXDGGGEEVRS
EPVR------------------------TGRVGTGI-ARQARGSVR--------------
-----PA--CSAERDRLSPHS---CERSFIFLARRAASVIVCGWMRYDPLSGPRLTTSTT
I----DVSLGRC------AE-----------VRAGTRVGQNVT-----------------
------------------------------------------------
>Haptophytes-Chrysochromulinales-Chrysochromulina-rotalis-UIO044-CAMPEP-0115854598
------------------------------------------------------------
------------------------------------------------------------
------------------------------------------------------------
----------------MRVAAPTLA-----------LCVTAVGAFH--------------
---------APAVSRVAPG--RHASL---VRMD--------AAVAEPET-EEDWKGASAW
SEQFAEPEP-VFDI-LKVKEVLPHRYPFLLVDKIIEFIPGKKAVGVKKVTANEEFFNGHF
PARPIMPGVLQVEAMAQVGGMVALQE---PITD-------------GKG--DFFFAGVNN
VKWRRPVVPGDTLVMEMELTAFKPRFGLVKMKGQCFVDGQKVVE-GDFQFAMVK------
------------------------------------------------------------
------------------------------------------------------------
------------------------------------------------------------
------------------------------------------------
>Haptophytes-Chrysochromulinales-Chrysochromulina-sp-KOO28906-1
------------------------------------------------------------
------------------------------------------------------------
------------------------------------------------------------
------------------MRFLPIV-----------LLAATTEAFH--------------
---------VHAPSRV-----GARSLP--LHME--------AAVEAPEAPAEVWNGAEAW
SAKIAEPAA-VFDI-LAIKNVLPHRYPFLLVDKIIEFIPGKKAVGIKKVTANEEFFNGHF
PLRPIMPGVLQVEAMAQVGGMIALQQ---PVTD-------------GKG--DFFFAGVND
VKWRRPVVPGDTLVMEMEMTAFKPRFGLVKMKGVCYVDGQKVVE-GDFQFAMVKAKAE--
------------------------------------------------------------
------------------------------------------------------------
------------------------------------------------------------
------------------------------------------------
>Haptophytes-Isochrysidales-Emiliania-huxleyi-374-CAMPEP-0187598974
------------------------------------------------------------
------------------------------------------------------------
------------------------------------------------------------
---------LLH-----RSSARMLA-----------LASFGLAGSPQ-------------
----------------RPAVPHGVAR---ARLP-------VAAVAEETVAEDTWAGAETW
SKAFAEPEA-IFEI-NRIKEILPHRYPFLLVDKVIEFEAGKRCVGVKKVTSNEEFFNGHF
PQRPIMPGVLQVEAMAQVGGLVALQE---PITD-------------GKG--DFFFAGVNN
VKWRRPVVPGDTLVMEMELTAFKAKFGLVKMKGVAYVDGQKVVE-GDFQFAMVK------
------------------------------------------------------------
------------------------------------------------------------
------------------------------------------------------------
------------------------------------------------
>Haptophytes-Isochrysidales-Emiliania-huxleyi-379-CAMPEP-0187618580
------------------------------------------------------------
------------------------------------------------------------
--------------------DGRRGH----------------------------------
----LGPVELLH-----RSSARMLA-----------LASFGLAGSPQ-------------
----------------RPAVPHGVAR---ARLP-------VAAVAEETVAEDTWAGAETW
SKAFAEPEA-IFEI-NRIKEILPHRYPFLLVDKVIEFEAGKRCVGVKKVTSNEEFFNGHF
PQRPIMPGVLQVEAMAQVGGLVALQE---PITD-------------GKG--DFFFAGVNN
VKWRRPVVPGDTLVMEMELTAFKAKFGLVKMKGVAYVDGQKVVE-GDFQFAMVK------
------------------------------------------------------------
------------------------------------------------------------
------------------------------------------------------------
------------------------------------------------
>missing_sequence
------------------------------------------------------------
------------------------------------------------------------
------------------------------------------------------------
------------------------------------------------------------
------------------------------------------------------------
------------------------------------------------------------
------------------------------------------------------------
------------------------------------------------------------
------------------------------------------------------------
------------------------------------------------------------
------------------------------------------------------------
------------------------------------------------
>Haptophytes-Isochrysidales-Emiliania-huxleyi-CCMP370-CAMPEP-0187665494
------------------------------------------------------------
------------------------------------------------------------
------------------------------------------------------------
--------XLLH-----RSSARMLA-----------LASFGLAGSPQ-------------
----------------RPAVPHGVAR---ARLP-------VAAVAEETVAEDTWAGAETW
SKAFAEPEA-IFEI-NRIKEILPHRYPFLLVDKVIEFEAGKRCVGVKKVTSNEEFFNGHF
PQRPIMPGVLQVEAMAQVGGLVALQE---PITD-------------GKG--DFFFAGVNN
VKWRRPVVPGDTLVMEMELTAFKAKFGLVKMKGVAYVDGQKVVE-GDFQFAMVK------
------------------------------------------------------------
------------------------------------------------------------
------------------------------------------------------------
------------------------------------------------
>Haptophytes-Isochrysidales-Emiliania-huxleyi-PLYM219-CAMPEP-0187778784
------------------------------------------------------------
------------------------------------------------------------
------------------------------------------------------------
-------XQLLH-----RSSARMLA-----------LASFGLAGSPQ-------------
----------------RPAVPHGVAR---ARLP-------VAAVAEETVAEDTWAGAETW
SKAFAEPEA-IFEI-NRIKEILPHRYPFLLVDKVIEFEAGKRCVGVKKVTSNEEFFNGHF
PQRPIMPGVLQVEAMAQVGGLVALQE---PITD-------------GKG--DFFFAGVNN
VKWRRPVVPGDTLVMEMELTAFKAKFGLVKMKGVAYVDGQKVVE-GDFQFAMVK------
------------------------------------------------------------
------------------------------------------------------------
------------------------------------------------------------
------------------------------------------------
>Haptophytes-Isochrysidales-Gephyrocapsa-oceanica-RCC1303-CAMPEP-0188190642
------------------------------------------------------------
------------------------------------------------------------
------------------------------------------------------------
------XSPPTR-----SSSAHMLA-----------LASFGLAGSPQ-------------
----------------RPAVPRGVAR---ARLP-------VAAVAEETVAEDTWAGAETW
SKAFAEPEA-IFEI-NRIKEILPHRYPFLLVDKVIEFEAGKRCVGVKKVTSNEEFFNGHF
PQRPIMPGVLQVEAMAQVGGLVALQE---PITD-------------GKG--DFFFAGVNN
VKWRRPVVPGDTLVMEMELTAFKAKFGLVKMKGVAYVDGQKVVE-GDFQFAMVK------
------------------------------------------------------------
------------------------------------------------------------
------------------------------------------------------------
------------------------------------------------
>Haptophytes-Isochrysidales-Isochrysis-galbana-CCMP1323-CAMPEP-0193635744
-----------------------------------X------------------------
------------------------------------------RWRHPAPLVQ--SQPDSH
AHA----------RTGIMASKDFKLEKDMSLKDMIKGLEPMMPIGARGFTLIEADGKDEA
GEPKFKMSDLSHIQDEIHKEAXQLG-----LE-QELLQAGGRVGVPQ-------------
---------------LHHSTSRGVLR---ATSPLACDAEPIVAETSAETETSDWSGAAVW
SKAFAEPKA-VFEV-NRVKEILPHRYPFLLVDKIIEFEAGKRAVGVKKVTANEEYFNGHF
PSRPIMPGVLQVEAMAQVGGIVALQE---PITD-------------GKG--DFFFAGVNN
VKWRRPVVPGDTLVMEMELVAFKARFGLVKMKGVAYVDGQKVVE-GDFQFAMVK------
------------------------------------------------------------
------------------------------------------------------------
------------------------------------------------------------
------------------------------------------------
>Haptophytes-Isochrysidales-Isochrysis-sp-BAJW2040117
------------------------------------------------------------
------------------------------------------------------------
------------------------------------------------------------
------------------------------------------------------------
------------------------------------------------------------
------------------------------------------------------------
-----MPGVLQVEAMAQVGGIVALQE---PITD-------------GKG--DFFFAGVNN
VKWRRPVVPGDTLVMEMELTAFKAKFGLVKMKGVAYVDGQKVVE-GDF------------
------------------------------------------------------------
------------------------------------------------------------
------------------------------------------------------------
------------------------------------------------
>Haptophytes-Isochrysidales-Isochrysis-sp-CCMP1244-CAMPEP-0188741700
------------------------------------------------------------
------------------------------------------------------------
--------------------XDRRL-----------------------------------
------DDRLLH-----RSSARMLA-----------LASFGLAGSP--------------
----------------RPAVPHGVAR---ARLP-------VAAVAEETVAEDTWAGAETW
SKAFAEPEA-IFEI-NRIKEILPHRYPFLLVDKVIEFEAGKRCVGVKKVTSNEEFFNGHF
PQRPIMPGVLQVEAMAQVGGLVALQE---PITD-------------GKG--DFFFAGVNN
VKWRRPVVPGDTLVMEMELTAFKAKFGLVKMKGVAYVDGQKVVE-GDFQFAMVK------
------------------------------------------------------------
------------------------------------------------------------
------------------------------------------------------------
------------------------------------------------
>Haptophytes-Pavlovales-Exanthemachrysis-gayraliae-RCC1523-CAMPEP-0206025444
------------------------------------------------------------
------------------------------------------------------------
------------------------------------------------------------
------------------------------------AAAACASVLT--------------
---------VRPRALRLAR--SPRSA-----------------PLMEEPEAPAWKGAQAL
SEAMKDADT-VFGI-DRIREILPHRYPFLLVDKVIEFEAGKRCVGVKKVTANEEFFNGHF
PNRPIMPGVLQVEAMAQVGGLVALQE---PVSDA----------GGGKG--DFFFAGVDG
IRWRRPVVPGDTLVMEMELVSFKKRFGIVKMQGKAYVDGKPAVE-GEFTFALVSREARAG
ARRG-----------------------PRGPAAGAL---QPRARVRDL--------PP--
-WGGSPG--ALQVSGWPAPMALGVC------SSHLETGL--CG-----PXWAPEMPTPMA
-------LRAACWAGAARAE-----------ALGGTAHAHRATDLEVATPCLPVQV----
-VASETERAYAAHAHRVAGATEPLAGLAGP--------------LIEW
>Haptophytes-Pavlovales-Pavlova-gyrans-CCMP608-CAMPEP-0206052784
------------------------------------------------------------
------------------------------------------------------------
------------------------------------------------------------
----------------------------QGWQ-VVPRVSRGASALA--------------
---------LAPRAAAAPR--AQRAG---LRLE--------ADAPAEEGEASDWVGGAAI
SESIKDPDT-IFTV-EQIKEILPHRYPFLLVDKVVAFEPGKRAVAIKKVTTNEEFFNGHF
PSRAIMPGVLQVEAMAQVGGIVALQP---PVTDP----------SEG-G--DFFFAGVDS
IKWRKPVVPGDTLTMEMELVSFKKRFGIVKMKGKAYVDGKVALE-GDFTFALVKEKG---
----------------------------LGAEGTAV---QEVERVRG-------------
------------------------C------RYRLTDG----------------------
-----------CGVGA--AE-----------GCG-------------SRTLLPQG-----
------------------------------------------------
>Haptophytes-Pavlovales-Pavlova-lutheri-CCAC-0028-RFAD2028459
------------------------------------------------------------
------------------------------------------------------------
------------------------------------------------------------
------------------------------------------------------------
------------------------------------------------------------
------------------MAILPHRYPFLLVDKVVEFEPGKRCVAMKKVTANEEFFIGHF
PNRPIMPGVLQVEAMAQVGGLVALQP---PISNA----------GGGKG--DFFFAGVDG
IKWRRPVVPGDTLTMEMELKTFKERFGIVKMVGKAYVDGKIALE-GEFTFALVKAK----
------------------------------------------------------------
------------------------------------------------------------
------------------------------------------------------------
------------------------------------------------
>Haptophytes-Pavlovales-Pavlova-lutheri-RCC1537-CAMPEP-0205976948
------------------------------------------------------------
------------------------------------------------------------
------------------------------------------------------------
------------------------------------------------------------
---------------------XPHTVV--VRM-----------------EAPDWIGAAAH
SEACKDPPT-VLNA-EQIMAILPHRYPFLLVDKVVEFEPGKRCVAMKKVTANEEFFIGHF
PNRPIMPGVLQVEAMAQVGGLVALQP---PISNA----------GGGKG--DFFFAGVDG
IKWRRPVVPGDTLTMEMELKTFKERFGIVKMVGKAYVDGKIALE-GEFTFALVKAKE---
------------------------------------------------------------
------------------------------------------------------------
------------------------------------------------------------
------------------------------------------------
>Haptophytes-Pavlovales-Pavlova-lutheri-SAG-926-LLEN2044644
------------------------------------------------------------
------------------------------------------------------------
------------------------------------------------------------
------------------------------------------------------------
------------------------------------------------------------
------------------MAILPHRYPFLLVDKVVEFEPGKRCVAMKKVTANEEFFIGHF
PNRPIMPGVLQVEAMAQVGGLVALQP---PISNA----------GGGKG--DFFFAGVDG
IKWRRPVVPGDTLTMEMELKTFKERFGIVKMVGKAYVDGKIALE-GEFTFALVKAK----
------------------------------------------------------------
------------------------------------------------------------
------------------------------------------------------------
------------------------------------------------
>Haptophytes-Pavlovales-Pavlova-sp-CCMP459-CAMPEP-0190501918
------------------------------------------------------------
--------------------------------------------------------XRGS
T----------------------------AMPATIVSLRV--------------------
------------------AALAALAALAEGW-----SAALPSSAAAVSPR----------
---------SAFRSAMA----PARAA---PRLD-------------EAAEAEEWVGAASY
SARIADSET-VFDI-EAIKGILPHRYPFLLVDKVVEFEAGVKAVAIKKVTTNEEFFNGHF
PERAIMPGVLQVEAMAQVGGIVALQP---PVTDP----------EEG-G--DFFFAGVDG
IKWRKPVVPGDTLVMEMELVSFKKRFGIVKMKGKAYVDGKVALE-GDFTFALVKAK----
------------------------------------------------------------
------------------------------------------------------------
------------------------------------------------------------
------------------------------------------------
>Haptophytes-Phaeocystales-Phaeocystis-antarctica-Caron-Lab-Isolate-CAMPEP-0172958876
------------------------------------------------------------
------------------------------------------------------------
------------------------------------PLTS--------------------
------------------EKMIAIG-----------GSPALAAAFA--------------
---------PGMVPRVQS---SARSM---VRME--------------DDADADWTGAEKW
SDSFKEPEA-VFDI-LKIKSVLPHRYPFLLVDKVIEFEAGKRAVGIKKVTTNEEFFNGHF
PERPIMPGVLQVEAMAQVGGMIALQQ---PITD-------------GKG--DFFFTSVNK
IKWRRPVVPGDTLVMEMEMTAYKKKFGLVKMKGVAYVDGQKVVE-GEFQFAMVKGA----
------------------------------------------------------------
------------------------------------------------------------
------------------------------------------------------------
------------------------------------------------
>Haptophytes-Phaeocystales-Phaeocystis-antarctica-CCMP1374-CAMPEP-0198171888
------------------------------------------------------------
------------------------------------------------------------
-----------------------------------XPLRS--------------------
----------------PPTKMIAIG-----------GSPALAAAFA--------------
---------PGMVPRVQS---SARSM---VRME--------------DDADADWTGAEKW
SDSFKEPEA-VFDI-LKIKSVLPHRYPFLLVDKVIEFEAGKRAVGIKKVTTNEEFFNGHF
PERPIMPGVLQVEAMAQVGGMIALQQ---PITD-------------GKG--DFFFTSVNK
IKWRRPVVPGDTLVMEMEMTAYKKKFGLVKMKGVAYVDGQKVVE-GEFQFAMVRGE----
------------------------------------------------------------
------------------------------------------------------------
------------------------------------------------------------
------------------------------------------------
>Haptophytes-Phaeocystales-unid-sp-CCMP2000-CAMPEP-0119080970
------------------------------------------------------------
------------------------------------------------------------
-----------------------------XEDEDTKPLRDE-------------------
-----------L---NDVKALLALF-----------GAPALAAAFT--------------
---------VTHVPRVHS---SARSM---VRME-------------EAAEDEDWTGAEGW
SKSFKEPEP-VFDI-LKIKEVLPHRYPFLLVDKVIEFEAGKRAVGVKKVTTNEEFFNGHF
PERPIMPGVLQVEAMAQVGGMIALQE---PITD-------------GQG--DFFFTSVNN
IKWRRPVVPGDTLVMEMEMTAFKKRFGLVKMKGTAFIDGQKVVE-GDFQFAMVKG-----
------------------------------------------------------------
------------------------------------------------------------
------------------------------------------------------------
------------------------------------------------
>missing_sequence
------------------------------------------------------------
------------------------------------------------------------
------------------------------------------------------------
------------------------------------------------------------
------------------------------------------------------------
------------------------------------------------------------
------------------------------------------------------------
------------------------------------------------------------
------------------------------------------------------------
------------------------------------------------------------
------------------------------------------------------------
------------------------------------------------
>missing_sequence
------------------------------------------------------------
------------------------------------------------------------
------------------------------------------------------------
------------------------------------------------------------
------------------------------------------------------------
------------------------------------------------------------
------------------------------------------------------------
------------------------------------------------------------
------------------------------------------------------------
------------------------------------------------------------
------------------------------------------------------------
------------------------------------------------
>Chlamydomonas-PACid-27576113
------------------------------------------------------------
------------------------------------------------------------
------------------------------------------------------------
----------------------------------------MQSSRVA-------------
---------GPSRPAAVPRCVAVR----PVRKL--------AIVRADAAPETP--KALGT
EKTGPNFKA-LRDI-NQIMQTLPHRYPFLLVDRVVEWEKEKYAVGYKCVTINDNFFPGHF
PERPIMPGVLQVEAMAQLAGLVMLDP---EDTA-------------AKG--LFFFGGIEG
CRFRKPVVPGDVLMMRAEVTKYNKRFGIVKVAATGYVGADLVVE-AELTLAMGKP-----
------------------------------------------------------------
------------------------------------------------------------
------------------------------------------------------------
------------------------------------------------
>missing_sequence
------------------------------------------------------------
------------------------------------------------------------
------------------------------------------------------------
------------------------------------------------------------
------------------------------------------------------------
------------------------------------------------------------
------------------------------------------------------------
------------------------------------------------------------
------------------------------------------------------------
------------------------------------------------------------
------------------------------------------------------------
------------------------------------------------
>Chondrus-crispus-507111702
-MWAR-----------------------------EVESAQPRPLTGSEGHHRQRSDSLRP
ALY---WRV-FNPAERAIA-----------------------------------------
-----------------------------GTRKSLQTQQQL-------------------
----------------KRTVLSSIMG--LGF-ISQAPLVIGSRKQNLS------------
---------TCPRPRVYTA--RPRWT-----------------AAVEAQPETETKSASEM
SESATKWPE-VLSV-EQVMKILPHRYPFLLIDRVVAYEPGKRAVAIKNVSINEPHFTGHF
PDRPIMPGVLQVEALAQTGGIVMLQHEENPIKD-------------GKG--DFFFGGVDR
VKWRKPVVPGDTLVMEMTLDSFKPRFGIAKMTGKAYVDGKLVVE-GSFTLVMVVNK----
------------------------------------------------------------
------------------------------------------------------------
------------------------------------------------------------
------------------------------------------------
>Micromonas-PACid-27345952
------------------------------------------------------------
------------------------------------------------------------
------------------------------------------------------------
------------------------------------------------------------
------------------------------------------------------------
----KALPM-EMDI-DAIMKLLPHRYPFLLVDRVLEIEQGSYAIGLKNVTINDNFFPGHF
PQRPIMPGVLMVEAMAQVGGLIMLDP---SAAGEDG--------GGTQQ--EFFFAGIDG
VKFRRPVVPGDQLVMKVVLTKMNKRFGIAKMKGQCFVGEDLACE-AELTLALG-------
------------------------------------------------------------
------------------------------------------------------------
------------------------------------------------------------
------------------------------------------------
>Nannochloropsis-gaditana-Naga-100113g71
------------------------------------------------------------
------------------------------------------------------------
------------------------------------------------------------
--------------------MHLLAA--------LVALPAMCTAFVVPLPS---------
---------------------APKHA---VRMM-----------ADGDAAGAEWRGGQAA
SAVSKDLKT-LLTN-ENVASILPHRYPFLLVDKVIEMEPGKKAVGIKQITANEPQFTGHF
PERPIMPGVLMVEAMAQLSGVLCLQP---PVSD-------------GKG--LFFFAGIDG
VKFRKPVVPGDTLVMEVELVKFMESFGIAKLKGKAYVDGDVAVEIKEMTFALSK------
------------------------------------------------------------
------------------------------------------------------------
------------------------------------------------------------
------------------------------------------------
>Ostreococcus-PACid-27413030
------------------------------------------------------------
------------------------------------------------------------
------------------------------------------------------------
------------------------------------------------------------
------------------------------------------------------------
-----------MDI-DAIMNLLPHRYPFLLVDRVVEIEVGSYAIGVKNVTINDNFFPGHF
PQRPIMPGVLMVEAMAQVGGLVMLEP---GEEG-A---------GGTQK--QFFFAGIDG
VKFRRPVVPGDTLVMKVVLTKLNKRFGIAKMKGQCFVGDELACE-AELTLALGA------
------------------------------------------------------------
------------------------------------------------------------
------------------------------------------------------------
------------------------------------------------
>Pelagophytes-1-459702-estExt-Genewise1-C-140038
------------------------------------------------------------
------------------------------------------------------------
------------------------------------------------------------
-------------------MLRAVV---------ALCLFATGAAFQPPRAH---------
---------------------AARTQ---------------RAAEEAGAEAPAYRTAEEV
SALTAGVTT-HYTL-EEIHAILPHRYPFALVDKVISYEAGKRAVGIKCISFNEPQFMGHF
PGRPIMPGVMQIEALAQLAGVVCLQM---EGAA-------------PGS--VFFFAGCDG
VKWKRPVVPGDVLVMEVEIKAWKAKFGIAKASGKAYVDGKLAVVVEEMTFALAK------
------------------------------------------------------------
------------------------------------------------------------
------------------------------------------------------------
------------------------------------------------
>Physcomitrella-PACid-18072742
------------------------------------------------------------
------------------------------------------MEPLRCATG---------
-----------------------------SSSSSLSSVVS--------------------
------------------ASKASFCGGNVGG-RNLVALRSVGTNACFPRRSL--------
---------SVVRAVDGNSTTTTRTPSAAEEVP--------TSTPASSKEVEV---EVPI
EKRYPAFPA-VLDI-NQIMDILPHRFPFLLVDRVIEYNPGQSAVAIKNVTINDNFFPGHF
PQRPIMPGVLMVEAMAQVGGIVMLQP---DVGG-------------SKE--TFFFAGVDK
VRFRKPVIAGDTLLMKMKLTKLNKRFGVAKMEGQAFVGGELVCE-GEFMMALGKAE----
------------------------------------------------------------
------------------------------------------------------------
------------------------------------------------------------
------------------------------------------------
>Picochlorum-soloecismus-Picsp-1-5761-NSC-03120
------------------------------------------------------------
------------------------------------------------------------
------------------------------------------------------------
-------------------------------------MIATAPKSLS-------------
---------CGCTPMKLCPFKAQRYSIPKTQRF--------YRLRVDASEG-----SSGI
ETTGPNMKA-MKEI-QEIMDILPHRYPFLLVDRVLEWEYGKYAVGYKCVTINDNFFPGHF
PQRAIMPGVLQVEAMAQLGGIVMIDP---EDAA-------------QQN--NFFFGGVDN
LRWRKPVVPGDVLMMRVDVTKFNKRFGICKMNAKAYVGEDLVCD-AELTLVMGK------
------------------------------------------------------------
------------------------------------------------------------
------------------------------------------------------------
------------------------------------------------
>Populus-trichocarpa-553441
------------------------------------------------------------
------------------------------------------------------------
-----------------------------MATSAFANSLL--------------------
------------------SSSTSLAHG---------VLPSTNNNFLLPSRVSVSNPRSQ-
---------NPLLSAHFKLKDKTNSSSLITFCS--------LGAAAANDPKEE---QIPI
ELKYPAYPT-VMDI-NQIREILPHRFPFLLVDRVIEYNPGVSAVAIKNVTINDNFFPGHF
PERPIMPGVLMVEALAQVGGLVMLQP---EVGG-------------SRE--NFFFAGIDK
VRFRKPVIAGDTLVMRMTLIKLQKRFGIAKMEGKAYVGGEVVCE-GEFLMATGGE-----
------------------------------------------------------------
------------------------------------------------------------
------------------------------------------------------------
------------------------------------------------
>Porphyridium-sp-456-10
------------------------------------------------------------
-------------------------------------------MAFV-------------
-----------------------------GCAASVRGTHRDV------------------
---------------CE-----------------RTAVPVCGSQGGV-------------
---------NVRASARAAT--RSRART--VAMC--------TAETEAKSEAPALSAQKVS
SGEAGILET-VYDT-VQIMKILPHRYPFLLLDKVVHYVPGESAIGIKNVSMNEPQFTGHF
PDRPIMPGVLQIEAMAQLGGIVMLQE---PITD-------------GKG--EFFFAAVDN
VKWRKPVLPGDTLVMEMTLKAFKKRFGIGKMSGKAYVDGKLVVE-GEFTFAYMG------
------------------------------------------------------------
------------------------------------------------------------
------------------------------------------------------------
------------------------------------------------
>Pyropia-sp-23859-g5881
------------------------------------------------------------
------------------------------------------------------------
------------------------------------------------------------
------------------------------------------------------------
------------------------------------------------------------
------MPT-LMDT-VAILDVLPHRYPFLLIDKVVAFTPGESAVAVKAVTMNEPQFTGHF
PGRPIMPGVLMVEAMAQTGGIVMLQQ---PMTD-------------GKG--EFFFAGLDK
VKWRRPVVPGDVLVMEMVLKSYKARFGISKMSGRAYVDGQLAVE-GEFTFAMVTDKK---
------------------------------------------------------------
------------------------------------------------------------
------------------------------------------------------------
------------------------------------------------
>missing_sequence
------------------------------------------------------------
------------------------------------------------------------
------------------------------------------------------------
------------------------------------------------------------
------------------------------------------------------------
------------------------------------------------------------
------------------------------------------------------------
------------------------------------------------------------
------------------------------------------------------------
------------------------------------------------------------
------------------------------------------------------------
------------------------------------------------
>Thalassiosira-Thaoc-74799
-M--------------------------TSIVSRIAERAAPAPRRRRLARLS----ACRP
LL---LLRL---SSAQAVSRDIVG------------------LRRYETRVRQ--QLELAE
SEA------------------------RGSPRASCGPIQHN-------------------
-----------Q---TTSTMMKSLAL--------VGTLLASTGAFMAP------------
---------------------SARRAP--TQLF---------SEEAADETTAEYRGAQVI
SALTADVKT-QFSL-EDIAKVLPHRYPFLLVDKVVEYEMGKRAVGIKSVTLNEPHFTGHF
PDRPIMPGVLQVEALAQLAGIICLQM---EGAE-------------PGA--VFFFAGVDG
VKWKKPVVPGDTLVMEVEIKKWNKRFGIATATGRAFVDGEMAVELDEMKFALAK------
------------------------------------------------------------
------------------------------------------------------------
------------------------------------------------------------
------------------------------------------------
>Thalassiosira-Thaps3a-34681
------------------------------------------------------------
------------------------------------------------------------
------------------------------------------------------------
-------------------MMKRIAL--------LTALVASTSAFTSPILPQ--------
---------------------TARLTS--TSVF-----G--KKDKKDGEDAPVASGAEEI
SALTAGVKT-IFSL-EDIAKILPHRYPFLLVDKVVEYEMGKRAVGIKSVTLNEPHFTGHF
PDRPIMPGVLQVEAMAQLAGIVCLQM---EGAE-------------PGA--VFFFAGVDG
VKWKKPVVPGDTLVMEVEIKKWNKRFGIATATGRAYVDGEMAVELDEM------------
------------------------------------------------------------
------------------------------------------------------------
------------------------------------------------------------
------------------------------------------------
>Vitrella-brassicaformis-84571696
-----------------XE---------LTVEGMHLKKXEPLPM----------------
------------------------------------------------------------
-----------------------------------------Q------------------
---------------IPLIPFISVI---------FAAALHLSGAFLQPSTH---------
---------ASLFQRRQQL--TSRTSRWSTATE-------TADTAETAAAEAPWRSAASV
SELTSDVPV-VMDI-EAIRKVLPHRYPFLLVDKVIEFEPGKRAVGVKTISANEPQFTGHF
PERAIMPGVLQIEAMAQLGGLVCLQE---PLSD-------------GKG--DFFFAGVDG
VRWKRPVVPGDVLVMEMELLSWRAKFGIAKMTGAGYVDGQKAVEVKEFTFALAK------
------------------------------------------------------------
------------------------------------------------------------
------------------------------------------------------------
------------------------------------------------
>Volvox-carteri-f-nagariensis-302837524
------------------------------------------------------------
------------------------------------------------------------
------------------------------------------------------------
------------------------------------------------------------
------------------------------------------------------------
---------------MQIMQILPHRYPFLLVDRVVEWEKEKYAVGYKCITINDNFFPGHF
PERAIMPGVLQVEAMAQLAGIVMLDP---EDTE-------------AKG--LFFFAGIEN
CRFRKPVVPGDVLMMRAEVTKYNKRFGMVKVAATGHVGEDLVVE-AELTLAMGKK-----
------------------------------------------------------------
------------------------------------------------------------
------------------------------------------------------------
------------------------------------------------
