# Supplementary material for: New plastids, old proteins: repeated endosymbiotic acquisitions in kareniacean dinoflagellates
Source: EMBO Rep. 2024 Mar 18;25(4):16. doi: 10.1038/s44319-024-00103-y (PMC11014865; doi:10.1038/s44319-024-00103-y)
Supplement: Supplementary file 11 — Dataset EV10 [file 44319_2024_103_MOESM11_ESM.zip › Dataset EV10/plastid_protein_phylogeny_files/raw alignments/3-oxoacyl-ACP_synthase.fasta_aligned.fasta]

>Arabidopsis-PACid-19655759
------------------------------------------------------------
------------------------------------------------------------
------------------------------------------------------------
------------------------------------------------------------
-------------------------------------------MANASGF----FT--HP
SIPNLRSRIH--------------------------------------------------
------------------------------------------------------------
------------------------------------------------------------
------------------------------------------------------------
---------------------------------------------------VPVRVSGSG
FCVS--------------------------------------------------------
--NRFSKR-----------------------------------------------VLCSS
VSS----VDKDASS---------------------------S--------P-SQYQRPRL
VPSGCKLIGCGSAVPSLLISNDDLAKIVDTNDEWIATRTGIRNRRVV-------------
-------SGKDSLVGLAVEAATKALEMA-EVVPEDIDLVLMCTSTPDDLFGAAPQIQK--
---ALGCTKNPLAYDITAACSGFVLGLVSAACHIRG--GGF-KNVLVIGADSLSRFVDWT
DRGTCILFGDAAGAVVVQAC-D------IE--D-------DGLFSFDVHSDGD-GRRHL-
-----NASVKE---SQNDGESSS----NGS--VFGDF-PPKQSSYSCIQMNGKEVFRFAV
KCVPQSIESALQKAGL--PASAIDWLLLHQ------------ANQRIIDSVATRLHFPPE
RVISNLANYGNTSAASIPLALDEAVRSGKVKPGH------------TIATSGFGAG----
---------------LTWGSAIM----------------------------------R--
--------------------------------------------------------WR--
------------------------------------------------------------
------------------------------------------------------------
------------------------------------------------------------
------------------------------------------------------------
------------------------------------------------------------
------------------------------------------------------------
------------------------------------------------------------
------------------------------------------------------------
------------------------------------------------------------
-----------------
>Aureococcus-anophagefferens-Auran1-18929
M-----------------------------------------------------------
------------------------------------------------------------
------------------------------------------------------------
------------------------------------------------------------
------------------------------------------------------------
------------------------------------------------------------
------------------------------------------------------------
------------------------------------------------------------
------------------------------------------------------------
------------------------------------------------------------
------------------------------------------------------------
--QAL-----------------------------------------------LAALICAA
AQA----LRGPAAP---------------------------VR-------A-PHVLRATR
SALGVAVSGSGSARPTARLSNDDLATFMDTTDEWISQRTGIRARRVL-------------
-------SPDESLAQLSADAGTKALESA-GVDPEDVGLVILATSSPDDLFGDATAVAK--
---ACGC-ANAVAFDLTAACSGFLFSLVTAAQFVES--GAY-DKVLVVGSDALSRWVDWE
DRGVCILFGDGAGAVVVEGA-A------EGA-A-------SGLLGWAMHSDGK-GRCDL-
-----SCEGTR---SARPLAETGI---V-V---------AEESAYGPIAMNGNKVYVFAT
KRVPEVILEALDHAGL--GVDDVDWLLLHQ------------ANVRIMEAAAKRLGIPMD
KVLVSLDECGNTSAGSIPIALDDAIGQGKVQQGD------------VVACAGFGAG----
---------------LSWGAAIF----------------------------------K--
--------------------------------------------------------WA--
------------------------------------------------------------
------------------------------------------------------------
------------------------------------------------------------
---------------------------------GPQAH----------------------
------------------------------------------------------------
------------------------------------------------------------
------------------------------------------------------------
------------------------------------------------------------
------------------------------------------------------------
-----------------
>Bathycoccus-prasinos-612398279
------------------------------------------------------------
------------------------------------------------------------
------------------------------------------------------------
------------------------------------------------------------
------------------------------------------------------------
------------------------------------------------------------
------------------------------------------------------------
------------------------------------------------------------
------------------------------------------------------------
----------------------------------------------------MSSLPMVS
SRLDDA------------------------------------------------------
----------------------------------------------------------ST
TTSS--ALNRRRRN-------------TKTNLKKKTNKTTTITR------C-QTSQTASF
TPKGAKISGVGKALPKKFITNDDLAKLVETNDEWIRTRTGIGKRHVI-------------
-------SGDETLTSLAAEASLGALKMA-NVNPEDIDLIIVATSSPDDLFGSACLLQS--
---AIGA-KGALAYDLTAACSGFVVGLVNGMHFIRG--GGY-KNVLVVGADVLSRYVDWR
DRGTCILFGDGCGAVVLTAT-E------EVS-E-------CSLLGFDMHSDGS-QNHHL-
-----TAKVCGAKVGKVWESDS-----E-A---------GERTAYENIGMNGQDVFKFAV
RAVPMTIKESLKNANM--QPEEIDHLVLHQ------------ANQRIIDAAAQRLGLGDD
KVVSNIAEYGNTSAASVPLALCEAVESGKVKRGD------------VVAMAGFGAG----
---------------LTWASCLL----------------------------------K--
--------------------------------------------------------W---
------------------------------------------------------------
------------------------------------------------------------
------------------------------------------------------------
------------------------------------------------------------
------------------------------------------------------------
------------------------------------------------------------
------------------------------------------------------------
------------------------------------------------------------
------------------------------------------------------------
-----------------
>Bigelowiellia-natans-77676
------------------------------------------------------------
------------------------------------------------------------
------------------------------------------------------------
------------------------------------------------------------
--------------------------------------------------------MSLS
RGSAAKGRVSPKYIA-----------------PSKFFVGG--------------------
------------------------------------------------------------
------------------------------------------------------------
------------------------------------------------------------
-------------------------------------------------QGASSSFTKRV
GYEGS-------------------------------------------------------
------------------------------------------------------------
-------SARCQSVG---------------------VDTVEAE-------K-ALEKVAGK
SLLKCQPIGSGSAAPIDRITNMDLEKQVNTSDEWIAQRTGISSRHVL-------------
-------TGTERLSTLGAQAAENALQNA-GVSGEDIDLVIVATSSPDDLFGDATSVAH--
---QIGA-KNAVAFDLTAACSGFMFGMITAGQYLDT--GFA-KNAVVVGADALSRWVDWN
DRNSCILFGDGAGAVVMRSV-S------ESS-K-------AGMLGFAMHSDGA-KQEHLV
AITSRALPFDG---EKQTLESG-----H-Q---------PSKGGYSPITMNGKEVYKFAT
SEVPRVINEALANAGM--TAGDIDHLLLHQVAISTLRTLNVHANIRIMEVVAKKLGLSMD
QVITNIDEYGNTSAGSMPLALDEAVRSGRVKNGD------------VIAFAGFGAG----
---------------LSWGASIV----------------------------------R--
--------------------------------------------------------WG--
------------------------------------------------------------
-DA---------------------------------------------------------
------------------------------------------------------------
------------------------------------------------------------
------------------------------------------------------------
------------------------------------------------------------
------------------------------------------------------------
------------------------------------------------------------
------------------------------------------------------------
-----------------
>Coccomyxa-subellipsoidea-C-169-384244822
M---PL------------------------------------------------------
------------------------------------------------------------
------------------------------------------------------------
------------------------------------------------------------
---------------------------------AGG----SRVLADQQ------------
------------------------------------------------------------
------------------------------------------------------------
------------------------------------------------------------
------------------------------------------------------------
--------------------------------------------------VKPNCLPRQS
HTCP--------------------------------------------------------
--------------------------------------------------------PFTA
SRW---SSARRRSL---------------------------VC-------SVTVRAHAAQ
TLQGCKLAGSGSSVPEAVLSNTDLEKLVETNDEWIASRTGIRRRHVL-------------
-------AQGESLSQHAATAAQRALEMA-GIAAGDVDLIILATSSPDDLFGSACQVQA--
---LIGA-KKALCFDLTAACSGFVVGLVTGAQFIRT--GTY-RNVLVIGADALSRYVDWR
DRGTCILFGDGCGAVVLTQQ-Q------GEQ-P-------CSLLGSSMASDGL-GQKHL-
-----NAMYCG---EGMKPLHET----H-A---------SARGSFENISMSGQEVFKFAV
RAVPTVVEAALANAGR--TKDEVDWLVLHQ------------ANQRILDSAATRLGVPSD
RVISNLAEYGNTSAASIPLALDEAVRANTIVPGN------------VLALAGFGAG----
---------------LTWASAIV----------------------------------R--
--------------------------------------------------------WG--
------------------------------------------------------------
------------------------------------------------------------
------------------------------------------------------------
------------------------------------------------------------
------------------------------------------------------------
------------------------------------------------------------
------------------------------------------------------------
------------------------------------------------------------
------------------------------------------------------------
-----------------
>missing_sequence
------------------------------------------------------------
------------------------------------------------------------
------------------------------------------------------------
------------------------------------------------------------
------------------------------------------------------------
------------------------------------------------------------
------------------------------------------------------------
------------------------------------------------------------
------------------------------------------------------------
------------------------------------------------------------
------------------------------------------------------------
------------------------------------------------------------
------------------------------------------------------------
------------------------------------------------------------
------------------------------------------------------------
------------------------------------------------------------
------------------------------------------------------------
------------------------------------------------------------
------------------------------------------------------------
------------------------------------------------------------
------------------------------------------------------------
------------------------------------------------------------
------------------------------------------------------------
------------------------------------------------------------
------------------------------------------------------------
------------------------------------------------------------
------------------------------------------------------------
------------------------------------------------------------
------------------------------------------------------------
------------------------------------------------------------
------------------------------------------------------------
-----------------
>missing_sequence
------------------------------------------------------------
------------------------------------------------------------
------------------------------------------------------------
------------------------------------------------------------
------------------------------------------------------------
------------------------------------------------------------
------------------------------------------------------------
------------------------------------------------------------
------------------------------------------------------------
------------------------------------------------------------
------------------------------------------------------------
------------------------------------------------------------
------------------------------------------------------------
------------------------------------------------------------
------------------------------------------------------------
------------------------------------------------------------
------------------------------------------------------------
------------------------------------------------------------
------------------------------------------------------------
------------------------------------------------------------
------------------------------------------------------------
------------------------------------------------------------
------------------------------------------------------------
------------------------------------------------------------
------------------------------------------------------------
------------------------------------------------------------
------------------------------------------------------------
------------------------------------------------------------
------------------------------------------------------------
------------------------------------------------------------
------------------------------------------------------------
-----------------
>Dinos-Gonyaulacales-Alexandrium-andersonii-CCMP2222-CAMPEP-0197789042
------------------------------------------------------------
------------------------------------------------------------
------------------------------------------------------------
------------------------------------------------------------
------------------------------------------------------------
------------------------------------------------------------
------------------------------------------------------------
------------------------------------------------------------
------------------------------------------------------------
------------------------------------------------------------
------------------------------------------------------------
------------------------------------------------------------
------------------------------------------------------------
------------------------------------------------------------
------------------------------------------------------------
------------------------------------------------------------
------------------------------------------------------------
------------------------------------------------XMNGKEVFRFAT
SRVPQVLGELLERHDV--SVEDIDWLLLHQ------------ANRRIMDSAAKRLKLPKE
KIICNLDEYGNTSAASIPLALDEAIRDGRVKEGD------------LVACAGFGAXA---
--------------QLGWHAPAL--------------MT------------------KVH
-----------AFGAL---------------------LTSGTT------------TWA--
---------------------------------CD-------------------------
------------------------------------------------------------
------------------------------------------------------------
------------LTLRRR---------GGSQEMHAKGA----------------------
------------------------------------------------------------
------------------------------------------------------------
------------------------------------------------------------
------------------------------------------------------------
------------------------------------------------------------
-----------------
>Dinos-Gonyaulacales-Alexandrium-catenella-OF101-CAMPEP-0171187502
------------------------------------------------------------
------------------------------------------------------------
------------------------------------------------------------
------------------------------------------------------------
------------------------------------------------------------
------------------------------------------------------------
------------------------------------------------------------
------------------------------------------------------------
------------------------------------------------------------
------------------------------------------------------------
------------------------------------------------------------
------------------------------------------------------------
------------------------------------------------------------
--------XSGSAAPAAVVSNDDLSEILDTSDEWIAQRTGI-------------------
----------------GGATSWSRMRPW-CPSAEDVDLVILATSTPDDLFGSAPAVAA--
---ELGA-SGAMAFDLTAACSGFVFALATAAQYIRS--GTA-SSALVIGADCLSRWVDWS
DRGTCVLFGDGAGAVALRPA-D------LE--R-------DALLGFELRSDGN-GGKHL-
-----GLGGRC---TPVPLGGG-----R-Q---------CGAGAFGPVAMNGKEVFRFAT
SRVPEVLDVLLRRHEI--AVDDIDWLLLHQ------------ANRRIMESAAKRLKLPKE
KIICNLDEYGNTSAASIPLALDEAIRDGRVKEGN------------LLDALASELGSVGV
ACFYACEPMFFKYTACAYGVLVFPTAFQPGDARARHVLA---------------VGLRIV
--------------------------------------------------------WD--
------------------------------------------------------------
------------------------------------------------------------
------------------------------------------------------------
------------------------------------------------------------
------------------------------------------------------------
------------------------------------------------------------
-------------------------FILQVLLSHYLLLVCG-------------------
------------------------------------------------------------
---------------------------------------------AL-------------
----------------G
>Dinos-Gonyaulacales-Alexandrium-monilatum-CCMP3105-CAMPEP-0200560438
------------------------------------------------------------
------------------------------------------------------------
------------------------------------------------------------
------------------------------------------------------------
------------------------------------------------------------
------------------------------------------------------------
------------------------------------------------------------
------------------------------------------------------------
------------------------------------------------------------
------------------------------------------------------------
------------------------------------------------------------
------------------------------------------------------------
------------------------------------------------------------
--------------P---------------------------------------------
------------------------------------------------------------
------------------------------------------------------------
------------------------------------------------------------
---------------------------L-V---------LERGGYGHVAMKGGEVYTFAV
QRVPEVIQEALTNAGM--SVAQVDWLVLHQ------------ANIRIMEAVARKLWIPRG
KLIVNLDKYGNTSAASIPLALAEAVEAGRVKPGD------------VVVCAGFGAG----
---------------LSWGAAVL----------------------------------R--
--------------------------------------------------------WG--
------------------------------------------------------------
------------------------------------------------------------
------------------------------------------------------------
---------------------------------GPTVA----------------------
------------------AAAPP------QARALAPPPREGG------------------
------------------------------------------------------------
------------------------------------------------------------
------------------------------------------------------------
------------------------------------------------------------
-----------------
>Dinos-Gonyaulacales-Gambierdiscus-australes-CAWD-149-CAMPEP-0171133046
------------------------------------------------------------
------------------------------------------------------------
---------------------RGWTMVPGTPHR-------GVCVALGAVLLA----RSV-
------------------------------------------------------------
--AFLSPRG-----------------------VGCS----SSPLEGRRQT-GLGMRSDAR
QCTPGTGAA---------------------------FVG---------------------
------------------------------------------------------------
------------------------------------------------------------
------------------------------------------------------------
---------------------------------------------------LGSSLSALV
A-----------------------------------------------------------
------------------------------------------------------ALCAAR
VAPLHRHPLRADRR-CPGEAAPCRR----RGLQLS-A--------------------LAA
PLAGISIAGTGSATPTAVVSNNDLAEVMDTTDEWIVQRTGIKRRHVM-------------
-------KPDESIVSLSAAAARQALQRA-GMAAEEVDLVVLATSTPDDLFGSAAPVAA--
---ELGA-SNAVAFDLTAACSGFVFALVTAAQYIRT--GAA-KSVVVIGADCLSRWVDWS
DRTTCILFGDGAGAVALRAT-E------PE--K-------DALIGFQLGSDGQ-GSRHL-
-----GVTGSC---APVALGGN-----N-E---------GGTGTFAPLIMNGKEVFRFAT
SRVPEVLNSLLARHDI--GSDEIDWLLLHQ------------ANRRIMDSAAKRLKLPQE
KIICNLDEYGNTSAASIPLALDEAVIDGRVKPGH------------LVACAGFGAG----
---------------LSWGGLLL----------------------------------R--
--------------------------------------------------------L---
------------------------------------------------------------
------------------------------------------------------------
------------------------------------------------------------
------------------------------------------------------------
------------------------------------------------------------
------------------------------------------------------------
------------------------------------------------------------
------------------------------------------------------------
------------------------------------------------------------
-----------------
>missing_sequence
------------------------------------------------------------
------------------------------------------------------------
------------------------------------------------------------
------------------------------------------------------------
------------------------------------------------------------
------------------------------------------------------------
------------------------------------------------------------
------------------------------------------------------------
------------------------------------------------------------
------------------------------------------------------------
------------------------------------------------------------
------------------------------------------------------------
------------------------------------------------------------
------------------------------------------------------------
------------------------------------------------------------
------------------------------------------------------------
------------------------------------------------------------
------------------------------------------------------------
------------------------------------------------------------
------------------------------------------------------------
------------------------------------------------------------
------------------------------------------------------------
------------------------------------------------------------
------------------------------------------------------------
------------------------------------------------------------
------------------------------------------------------------
------------------------------------------------------------
------------------------------------------------------------
------------------------------------------------------------
------------------------------------------------------------
------------------------------------------------------------
-----------------
>Dinos-Gonyaulacales-Pyrodinium-bahamense-pbaha01-CAMPEP-0179135718
----------------------GESRAGKEGRAPR----------AMASARPRPPG----
---------------W--------------------------------------------
---------------------RGPGLMPGCTDLAMVLRS-GLLVALGTALLVC---NSA-
------------------------------------------------------------
--ALLGPRGTSRGSSSAARHVRHATRCPRHSCSCST----PGPAPGSD------------
SMAPGLGAA-------------------------GAALG---------------------
------------------------------------------------------------
------------------------------------------------------------
------------------------------------------------------------
-------------------------------------------------AVGAACLAG--
------------------------------------------------------------
------------------------------------------------------------
------YRGRSARG---------RLCHGAGGSRGAGVRSWVVSL-----AA-TTSPMGAP
APAGISIAGTGSAAPAAVVTNDNLAEIIDTSDEWIVQRTGIRRRHVL-------------
-------KPDESLAALSATAARQALQSA-QMSAEDIDLVILATSTPDDLFGTATSVAA--
---ELGA-SNAVAFDLTAACSGFVFALVTAGQYLRS--GAA-TSALVIGADCLSRWVDWS
DRTTCVLFGDGAGAVALRAT-E------LE--H-------DALIGFELGSDGG-GSHHL-
-----GLSSSC---TPISLGGS-----N-E---------GSTGAFTPVTMNGKEVFRFAT
SRVPEVLTKLLERHNI--ASEEVDWLLLHQ------------ANRRIMDSAAKRLKLPQE
KIICNLDEYGNTSAASIPLALDEAVRDGRVKPGQ------------LLACVGFGAG----
---------------LSWGGVLL----------------------------------R--
--------------------------------------------------------L---
------------------------------------------------------------
------------------------------------------------------------
------------------------------------------------------------
------------------------------------------------------------
------------------------------------------------------------
------------------------------------------------------------
------------------------------------------------------------
------------------------------------------------------------
------------------------------------------------------------
-----------------
>Dinos-Gymnodiniales-Amphidinium-carterae-CCMP1314-CAMPEP-0186438748
L---QAKDAR--------------------------------------------------
------------------------------------------------------------
----LATVRA------QGLLTCKANVVPSSYNRRKRPSC-GLCARLADV-----------
------------------------------------------------------------
------------------------------LKLXGS----VRPEADQV------WRFNEA
QVMPEEARLEPCPWSA--------------------------------------------
------------------------------------------------------------
------------------------------------------------------------
------------------------------------------------------------
-------------------------------------------------WPRCCQLAG--
------------------------------------------------------------
------------------------------------------------------------
------DASRSERQ---------------SSAQXAVVRTALAA---------PGRASETG
AVAGIRIAGTGKAVPEAIVSNDDLSEIVDTNDEWITQRTGIRTRCIA-------------
-------GPGESLTSLSVAAAKQAMEAA-DMDPEEVELIILATSTADDLFGSATEIAH--
---KLGA-KNAAAMDLTAACSGFVFALVTASQYFRS--GVT-KSAIVIGADALSGWLDWS
DRSTCVLFGDGAGAVALRAT-A------PE--D-------DALIGFEMGSDGS-GKAAL-
-----GVNFDGR--SNVSVGGG-----K-E---------AVQGNFSPLFMNGKDVFRFAT
TKVPQVLRSLLERYDV--DSEEIDWLLLHQ------------ANRRIMDSAAKRFKLPQE
KIICNLDKYGNTSAASIPLALDEAVRDGRVKPGQ------------LVACVGFGAG----
---------------LSWGGMLL----------------------------------R--
------------------------------------------------------------
------------------------------------------------------------
------------------------------------------------------------
------------------------------------------------------------
------------------------------------------------------------
------------------------------------------------------------
------------------------------------------------------------
------------------------------------------------------------
------------------------------------------------------------
---------------------------------------------A--------------
-----------------
>Dinos-Gymnodiniales-Togula-jolla-CCCM-725-CAMPEP-0170583180
X---PSWVLR----------------WPASGKVPTGPR-RAGSGAATLAGSVVNPGASAP
PLRSPVENPVLMRASWPGSPGATRTMKVVMKGAVLASVVGVAALVSLQRALPFAAPLSNT
LKRGLAPSRTSA-SLTTGLAAGHAAPVPGRVTSTGFSTG-GSLXALGFMPALTXXXDSAV
-------RPATSWQWRGNPCAEGRQPGSFSATSTQPRWESCSDEGLLARLPWGYQAWNAV
MKAAVLASIAGVAALVSLQRALPFAAPLSNTSKRGL----AHPRTSASPTTGL--AAGHA
ASVPGRGTSTGFST------------------------G---------------------
------------------------------------------------------------
------------------------------------------------------------
------------------------------------------------------------
---------------------------------------------------GSLGLVA--
------------------------------------------------------------
-----------------------------------------------------SCLLCAA
GAR----LLRSAKG---------------CGAGSA-GRSLAVQ--------------LCA
HAAGIKIIGTGSCAPKTCVTNDDLTDILDTNDEWISQRTGIRRRHVL-------------
-------GPDESLESISAEAAKRALEKA-NIPAEDIGLVILATSTPDDLFGSATEIAA--
---QLGA-KNAVAFDMTAACSGFVFAMVTASQFFRS--GSV-KNAVIIGADCLARWVDWT
DRGTCVLFGDGAGAVVIQAT-K------PE--D-------DCLLGFELGSDGT-GKCNL-
-----GLPSKA---TPIDLGGG-----H-T---------GSLGAYGTIGMNGKEVFRFAT
TRVPEVLSRLMAENNV--TNDDIDWLLLHQ------------ANRRIMDSAAKRLKLSQD
RILCNLDEYGNTSAGSIPLMLDEAVRDGRVKPGQ------------LVACMGFGAG----
---------------LSWGGMLI----------------------------------R--
------------------------------------------------------------
------------------------------------------------------------
------------------------------------------------------------
------------------------------------------------------------
------------------------------------------------------------
------------------------------------------------------------
------------------------------------------------------------
------------------------------------------------------------
------------------------------------------------------------
---------------------------------------------A--------------
-----------------
>Dinos-Kareniaceae-Karenia-brevis-Wilson-CAMPEP-0189341978_3-oxoacyl-ACP_synthase
X---QV----DC------------------------------------------------
-------------LGW--------------------------------------------
-------------LL----------MFPSMSVRMH-------KIALLLIC----------
------------------------------------------------------------
----LACVGHGRRILS-------------SMK-RPL----SSPRA--------ESQAVDA
TPSSFAKDRVSPLK-------------------ALSMI----------------------
------------------------------------------------------------
------------------------------------------------------------
------------------------------------------------------------
----------------------------------------------------LLRSNVAA
AFNPSAG-----------------------------------------------------
----------------------------------------------------------RN
VEG----QRRPGHR---------------------------VS---------EVSMAGVR
GARNARLVGIGSAAPEKRVPNAALEEVVETSDDWITQRTGIKSRHLL-------------
-------QKGECLSDLASTAASQALESA-GVEAGEVDLVLLATSSPDDLFGDAPTVAR--
---NIGA-KNAVAFDLTAACSGFLFGVNTASQFLHT--GAY-KTVVVIGADALSRWVDWT
DRNTCVLFGDGAGAVVMRAT-A------EGE-E-------PGILGFEMHSNGE-GHPNL-
-----NLEYNG---DERALASI-----G-S---------VTSGAYNTIAMNGKEVYKFAT
SSAPSVVKEALENAGV--TADQVDWLLLHQ------------ANVRIMETVAKKLKIPME
KVITNLDEYGNTSAGSIPLALNEAVKSGKVKPGD------------TIAVAGFGAG----
---------------LSWGAAVI----------------------------------K--
--------------------------------------------------------WG--
------------------------------------------------------------
------------------------------------------------------------
------------------------------------------------------------
------------------------------------------------------------
------------------------------------------------------------
------------------------------------------------------------
------------------------------------------------------------
------------------------------------------------------------
------------------------------------------------------------
-----------------
>Dinos-Kareniaceae-Karenia-mikimotoi-ANV-241513_3-oxoacyl-ACP_synthase
M---FP------------------------------------------------------
------------------------------------------------------------
----------------------------------------SMSVRMHSIALLL-------
------------------------------------------------------------
--ICLACVGHGRRS-------------LSSMKLPLS----SPPTKSRAVD-VTSSSFAKD
RISPLKALSMVLLRSN--------------------------------------------
------------------------------------------------------------
------------------------------------------------------------
------------------------------------------------------------
-------------------------------------------------VAAAFNPSGIS
AGLK--------------------------------------------------------
------------------------------------------------------------
-------AERQRCAG-------HR-----------------VP---------EVNMAGTR
GARNARLVGVGSAAPATVVPNADLEAIVETTDVWISQRTGIRKRHLL-------------
-------QKGECLSDLAAPAAKEALESA--------------------------------
------------------------------------------------------------
------------------------------------------------------------
------------------------------------------------------------
------------------------------------------------------------
------------------------------------------------------------
------------------------------------------------------------
------------------------------------------------------------
------------------------------------------------------------
------------------------------------------------------------
------------------------------------------------------------
------------------------------------------------------------
------------------------------------------------------------
------------------------------------------------------------
------------------------------------------------------------
------------------------------------------------------------
------------------------------------------------------------
-----------------
>Dinos-Kareniaceae-Karenia-papilionacea-ANV-119687_3-oxoacyl-ACP_synthase
------------------------------------------------------------
------------------------------------------------------------
------------------------------------------------------------
------------------------------------------------------------
------------------------------------------------------------
------------------------------------------------------------
------------------------------------------------------------
------------------------------------------------------------
------------------------------------------------------------
------------------------------------------------------------
------------------------------------------------------------
------------------------------------------------------------
------------------------------------------------------------
----------GSAAPATVVPNAALEAVVETTDEWISQRTGIKSRHLL-------------
-------QTGECLSDLASSAASQALESA-GVDAAEVDLVLLATSSPDDLFGDAPTVAR--
---AIGA-TNAVAFDLTAACSGFLFGVNTAAQFLHT--GSY-KTVIVIGADALSRWVDWS
DRNTCVLFGDGAGAVVMRAT-T------EGE-E-------PGILGFEMHSNGA-GKINL-
-----QLGYDG---DERELASI-----G-T---------VTSGGYSPIAMNGKEVYKFAT
SSAPAVVKEALENAGV--KAEEVDWLLLHQ------------ANVRIMETVAKKLKIPME
KVITNLDEYGNTSAGSIPLALSQAVKDGKVKNGD------------IIAVAGFGAG----
---------------LSWGAAVV----------------------------------R--
--------------------------------------------------------WG--
------------------------------------------------------------
------------------------------------------------------------
------------------------------------------------------------
------------------------------------------------------------
------------------------------------------------------------
------------------------------------------------------------
------------------------------------------------------------
------------------------------------------------------------
------------------------------------------------------------
-----------------
>Dinos-Kareniaceae-Karlodinium-armiger-ANV-74777_3-oxoacyl-ACP_synthase
------------------------------------------------------------
---------------W--------------------------------------------
--------------LKHCLLHEFASLYASAHLLAKT----MRLVALALAC----------
------------------------------------------------------------
----IVCG--------------------------------VRSRRVLKDL---GDLRGDE
VLPFDVTPKKEPSL-------------------ATLLL----------------------
------------------------------------------------------------
------------------------------------------------------------
------------------------------------------------------------
----------------------------------------------------ALSSLRPG
RTSRVLT-----------------------------------------------------
--Q-------------------------------------------------------TP
VSE----SSRHARN---------------------------LP-------P-HMVAAGSR
GAMRARLVGIGSAQPETKVTNDDLEKIVDTNDEWIVKRTGISSRNLL-------------
-------TPSEGVSGLATTAARRALEHA-GVSPEEVDLVIVATSSPDDLFGDAAFVAS--
---EIGA-TNAFGFDLTAACSGFLFGVSTASQFLHN--GAY-KTAVVVGADALSRWVDWN
DRNTCVLFGDGAGAVVMKAT-E------SDA-D-------AGILGYELHSDGC-GRSKL-
-----HLKYDG---KEEVLPDV-----T-S---------VTNGGYACIDMDGKEVYKFAT
SRVPEVLQEALATAGV--KAEELDWVVLHQ------------ANIRIMETVAKKLGIPME
KVITNLSETGNTSAGSIPLALDAAVKSGKVKKGD------------LIAMSGFGAG----
---------------LSWGASVI----------------------------------R--
--------------------------------------------------------WG--
------------------------------------------------------------
------------------------------------------------------------
------------------------------------------------------------
------------------------------------------------------------
------------------------------------------------------------
------------------------------------------------------------
------------------------------------------------------------
------------------------------------------------------------
------------------------------------------------------------
-----------------
>Dinos-Kareniaceae-Karlodinium-micrum-CCMP2283-CAMPEP-0200753910_3-oxoacyl-ACP_synthase
------------------------------------------------------------
------------------------------------------------------------
------------------------------------------------------------
------------------------------------------------------------
-----------------------------------------------------XGLRLER
DLAAHDRHRQSDPL-------------------ASLLL----------------------
------------------------------------------------------------
------------------------------------------------------------
------------------------------------------------------------
----------------------------------------------------ALSNARSV
ITSRSSA-----------------------------------------------------
--L-------------------------------------------------------SS
SSS----SPRSSET---------------------------LA-------P-QMVASGSR
GALRARFVGIGSAQPPTKVSNGQLEKLVETNDEWIVQRTGISSRNLL-------------
-------TPTETLSGLASTAAKNALEHA-GVAPEEVDLVILATSSPDDMFGDAAYVAS--
---QIGA-KNAFGFDLTAACSGFLFGVSTASQFLHT--GAY-KTAVVVGADALSRWVDWK
DRNTCVLFGDGAGAVVMKAA-E------TDD-A-------AGVLGYELHSDGT-GRPSL-
-----GLSYSG---KEEALADV-----T-S---------VTNGAYGCVEMNGKEVYKFAT
TRVPKVLKEALDNAGV--KAEDVDWLVLHQ------------ANIRIMETVAKKLGIPME
KVITNLDETGNTSAGSIPLALDAAVKSGKVKKGD------------LIAMSGFGAG----
---------------LQWGASII----------------------------------R--
--------------------------------------------------------WG--
------------------------------------------------------------
------------------------------------------------------------
------------------------------------------------------------
------------------------------------------------------------
------------------------------------------------------------
------------------------------------------------------------
------------------------------------------------------------
------------------------------------------------------------
------------------------------------------------------------
-----------------
>Dinos-Kareniaceae-Karlodinium-sp-RCC3446-ANV-74224_3-oxoacyl-ACP_synthase
A---QASLVQY-------------------------------------------------
------------------------------------------------------------
-----------------CV--------PVLYFVLKS----MWLFAFVLAY----------
------------------------------------------------------------
----ISCG--------------------------------VRCRRVVD-L---QGLRLER
DLAAHDRHRQSDPL-------------------ASLLL----------------------
------------------------------------------------------------
------------------------------------------------------------
------------------------------------------------------------
----------------------------------------------------ALSNARSV
ITSRSSA-----------------------------------------------------
--L-------------------------------------------------------SS
SSS----SPRSSET---------------------------LA-------P-QMVASGSR
GALRARFVGIGSAQPPTKVSNGQLEKLVETNDEWIVQRTGISSRNLL-------------
-------TPTETLSGLASTAAKNALEHA-GVAPEEVDLVILATSSPDDMFGDAAYVAS--
---QIGA-KNAFGFDLTAACSGFLFGVSTASQFLHT--GAY-KTAVVVGADALSRWVDWK
DRNTCVLFGDGAGAVVMKAA-E------TDD-A-------AGVLGYELHSDGT-GRPSL-
-----GLSYSG---KEEALADV-----T-S---------VTNGAYGCVEMNGKEVYKFAT
TRVPKVLKEALDNAGV--KAEDVDWLVLHQ------------ANIRIMETVAKKLGIPME
KVITNLDETGNTSAGSIPLALDAAVKSGKVKKGD------------LIAMSGFGAG----
---------------LQWGASII----------------------------------R--
--------------------------------------------------------WG--
------------------------------------------------------------
------------------------------------------------------------
------------------------------------------------------------
------------------------------------------------------------
------------------------------------------------------------
------------------------------------------------------------
------------------------------------------------------------
------------------------------------------------------------
------------------------------------------------------------
-----------------
>Dinos-Kareniaceae-Ross-Sea-Dinoflagellate-73755
------------------------------------------------------------
------------------------------------------------------------
------------------------------------------------------------
------------------------------------------------------------
-------------------------------------------------------ARGAR
IVARAQGTPASDTM-------------------ISRLL----------------------
------------------------------------------------------------
------------------------------------------------------------
------------------------------------------------------------
---------------------------------------------------LLTYLGCVA
GLHGTPP-----------------------------------------------------
--ASLSGR--------------------------------------------------GV
VAA----RGQPQRL---------------------------RS-------R-PVVAKAGI
SKLRSKLVGVGSCAPPTRVTNVDLEDLVDTTDEWIAQRTGIRSRHLL-------------
-------APGETMSELGSKAAERALEMA-GVAAEDVDLVIFATSSADDLFGDAANVAK--
---LVGA-TNAVAFDLTAACSGFLFGINTASQFLHN--GAY-KTALVIGGDALSRWVDWN
DRSTCVLFGDGAGAVVLKAA-A------TDD-E-------AGILGWEMHSNGA-GRKDL-
-----NLCYSG---EPRELGDV-----A-T---------VTSGTYDTIAMNGMDVYKFAT
TKVPKVLKEALAQADM--TADDIDWVVMHQ------------ANIRIMETVAKKLGVSMD
KVIHNLDEYGNTSAGSIPLALDEAVRSGKIKKGD------------TLAIAGFGAG----
---------------LSWGACVI----------------------------------R--
--------------------------------------------------------WG--
------------------------------------------------------------
------------------------------------------------------------
------------------------------------------------------------
---------------------------------GEPL-----------------------
------------------------------------------------------------
------------------------------------------------------------
------------------------------------------------------------
------------------------------------------------------------
------------------------------------------------------------
-----------------
>Dinos-Kareniaceae-Takayama-helix-ANV-165100_3-oxoacyl-ACP_synthase
------------------------------------------------------------
------------------------------------------------------------
------------------------------------------------------------
------------------------------------------------------------
------------------------------------------------------------
------------------------------------------------------------
------------------------------------------------------------
------------------------------------------------------------
------------------------------------------------------------
------------------------------------------------------------
---MTVH-----------------------------------------------------
--Q-------------------------------------------------------AG
AGS----STQSRAG---------------------------LA-------Q-MMAQSGTR
GKLRARITGIGSCGPERCVTNDELSKIVETDDAWISKRTGISARRVL-------------
-------QPNESLTGLATTSAQRALENA-GVSAEDVDLVIVATSSPDDLFGDAAYIAR--
---EIGA-VDAVGFDLTAACSGFLFAVTTASQYLHS--GAY-KTALVVGADSLSRWVDWS
DRNTCVLFGDGAGAVVMKAA-E------SDA-E-------AGVLGYGMHSNGA-GRADL-
-----NCSYAG---EEQVLPDV-----T-S---------ITNGKYSPIKMNGKEVFKFAT
TRVPEVLDEALQNAGV--TADQLDWIVLHQ------------ANIRIIEGVAKKFGLPMD
KVITNLSDVGNTSAGSIPLALDEAVREGKVKKGD------------LIAMSGFGAG----
---------------LSWGAAII----------------------------------R--
--------------------------------------------------------WG--
------------------------------------------------------------
------------------------------------------------------------
------------------------------------------------------------
------------------------------------------------------------
------------------------------------------------------------
------------------------------------------------------------
------------------------------------------------------------
------------------------------------------------------------
------------------------------------------------------------
-----------------
>Dinos-Peridiniales-Brandtodinium-nutriculum-RCC3387-CAMPEP-0198495936
------------------------------------------------------------
------------------------------------------------------------
------------------------------------------------------------
------------------------------------------------------------
------------------------------------------------------------
------------------------------------------------------------
------------------------------------------------------------
------------------------------------------------------------
------------------------------------------------------------
------------------------------------------------------------
------------------------------------------------------------
------------------------------------------------------------
------------------------------------------------------------
---------XGSCAPESVVTNDHLAEIVDTSDEWIQQRTGIRCRHIL-------------
-------GPEETLGSISTIAAQRALDKA-GVSAEDVDMVILATSTPDDLFGTATAIAA--
---GVGA-TKAVAFDLTAACSGFVFGLVTAAQYMRN--GAS-KTTLVVGADCLSRWVDWS
DRGTCVLFGDGAGAVVLQET-A------PE--N-------DSLIGFEMGSDGG-GRGSL-
-----YLPTCT---KAVALGGG-----N-E---------GANGGYTHLGMNGTEVFRFAT
STVNRVLRNLLDAHSV--KPEEIDWLLLHQ------------ANRRIMDSAAKKLKLPLE
KVLCNLDEYGNTSAGSIPLALDEAVRDGRVKPGQ------------LVACMGFGAG----
---------------LSWGGA---------------------------------------
--------------------------------------------------------XA--
--------------------ADVSA-------------------------LRR-------
----------------------------------ANIF----------------------
------------------------------------------------------------
--------------QAKL---------ARGKAHAATSLTSA-------------------
------------------SCAN--------------SPRMEWVX----------------
------------------------------------------------------------
------------------------------------------------------------
------------------------------------------------------------
------------------------------------------------------------
-----------------
>Dinos-Peridiniales-Peridinium-aciculiferum-PAER-2-CAMPEP-0190703420
------------------------------------------------------------
------------------------------------------------------------
------------------------------------------------------------
------------------------------------------------------------
------------------------------XQVSGA----ARPLASAS------------
ALQPHLGEARSYEA--------------------GWNLG---------------------
------------------------------------------------------------
------------------------------------------------------------
------------------------------------------------------------
----------------------------------------------------ALCVAGLA
S-----------------------------------------------------------
------------------------------------------------------VLYASA
TSA-----ARASRR---------RR----GGARDA---------------------VKLN
VVAGVKIIGTGSSAPETVVSNNDLAEIIETNDEWIVQRTGIRTRHVL-------------
-------RPDETLASMAATAAKKAMEKA-NISAEDIDMIILATSSPDDLFGSATAVAA--
---ELGA-TNAVAFDITAACSGFVFAFVTASQYIRA--GAA-KNIVVIGADCLSRWVDWS
DRGTCILFGDGAGAVVVTAT-D------PD--K-------DCLIGFQMGSDGN-GRCSL-
-----GLPTIN---KPVNLGGG-----K-E---------GANGAYGVLGMNGNDVFRFAT
GKVPAVLSELLQKHNV--EPEEVDWLLLHQ------------ANRRIMDSAAKKLKLPQE
KILCNLDEYGNTSAGSIPLALDEAVRSGKVKEGD------------LIASMGFGAG----
---------------LSWGGILF----------------------------------R--
--------------------------------------------------------MD--
--------------------AKPSPGLGA---------------------LR--------
MEATC-----------------------------SPIR----------------------
------------------------------------------------------------
----------L--TVRRL---------CAAQEQGRRDASDEHEDGARCCLPRFSAVAIED
GLTAFRAEGADVVAKRPYCCKPLLQRHEXEALRDAPVKPLEPLARMTLQGWFFGIPQR--
-GGWHKNGDDPVLDFFGTFELGLRGW----------------------------PELGRH
--------------------PVP----------HVMEAFPS--------------FGSAA
DGGDLLASEA-------------------------QAQ----------GRRDA---SGEH
--------EDGARCYLHR--CSAVAR--VVYGLTAF-RAEGTDVVA--KRPYCWTPLLQR
HEXEAPFMTPPGX----
>Dinos-Peridiniales-Scrippsiella-hangoei-like-SHHI-4-CAMPEP-0199174760
XWL----------------------KSLDSSKEPLRRR-----NARICSRRTRVPT----
-------------VMW--------------------------------------------
CRPMALAGRGP----------PSTAPQRGQPSLATSAGS-GRPRGIHGVVALCC------
------------------PC---------------------------------------L
IAACLVARGALEAAFCEPQAARSTAGLASRQQVSGA----ARPLASAS------------
ALQPHLGQARSYEA--------------------GWNLG---------------------
------------------------------------------------------------
------------------------------------------------------------
------------------------------------------------------------
----------------------------------------------------ALRVAGLA
S-----------------------------------------------------------
------------------------------------------------------VLYASA
TSA-----ARASRR---------RR-----GARDA---------------------VKLN
VVAGVKIIGTGSSAPETVVSNNDLAEIIETNDEWIVQRTGIRTRHVL-------------
-------RPDETLASMAATAAKKAMEKA-NISAEDIDMIILATSSPDDLFGSATAVAA--
---ELGA-TNAVAFDITAACSGFVFAFVTASQYIRA--GAA-KNIVVIGADCLSRWVDWS
DRGTCILFGDGAGAVVVTAT-D------PD--K-------DCLIGFQMGSDGN-GRCSL-
-----GLPTIN---KPVNLGGG-----K-E---------GANGAYGVLGMNGNDVFRFAT
GKVPAVLSELLQKHNV--EPEEVDWLLLHQ------------ANRRIMDSAAKKLKLPQE
KILCNLDEYGNTSAGSIPLALDEAVRSGKVKEGD------------LIASMGFGAG----
---------------LSWGGILF----------------------------------R--
--------------------------------------------------------M---
------------------------------------------------------------
------------------------------------------------------------
------------------------------------------------------------
------------------------------------------------------------
------------------------------------------------------------
------------------------------------------------------------
------------------------------------------------------------
------------------------------------------------------------
------------------------------------------------------------
-----------------
>Dinos-Prorocentrales-Pelagodinium-beii-RCC1491-CAMPEP-0197631946
X---STSILG---------------AAGALASCPLA------------------------
------------------------------------------ILVEL-------------
------PGR------------DGGGASEGQQPAAALVST-GFLAATASMASQ--------
------------------------------------------------------------
--AFVAPHA-------------RAADVRSVHLQREV----LRPLAVAA------------
--TPGPGRSSPC------------------------------------------------
------------------------------------------------------------
------------------------------------------------------------
------------------------------------------------------------
---------------------------------------------------GACALSA--
------------------------------------------------------------
-----------------------------------------------------GAGLLAA
GLS----ARRPWRK---------------RSRQGA-----------------Q----VSR
KAIGISILGTGSAAPESVVTNDHLAEVMDTSDEWIAQRTGIRRRHVL-------------
-------KPGEKLGSLSTLAAKRALETA-KISPEDVELVILATSTPDDIFGTAPQVAA--
---ELGA-SKAVAFDLTAACSGFVFALITASQYVRS--GAV-KSAVVIGADCLARWVDWS
DRGTCVLFGDGAGAVVIQAT-D------GD--K-------DALIGFEMGSDGN-GACHL-
-----GVNLET---EPVALGGG-----N-E---------GADARYGKLGMNGKEVFRFAT
SRVPKVLSSLLERFDV--KPEEVDHLLLHQ------------ANKRIMDSAAKRLGLDKE
KIICNLDEYGNTSAASIPLALDEAVRSGRVKPGE------------LIACAGFGAG----
---------------LSWGGMLL----------------------------------R--
--------------------------------------------------------M---
------------------------------------------------------------
------------------------------------------------------------
------------------------------------------------------------
------------------------------------------------------------
------------------------------------------------------------
------------------------------------------------------------
------------------------------------------------------------
------------------------------------------------------------
------------------------------------------------------------
-----------------
>Dinos-Prorocentrales-Prorocentrum-minimum-CCMP1329-CAMPEP-0190873270
XW--------------------------------------AGDSAASA------------
----------------------------------------------------F-------
---------------------SGGGSRPTRQTAPGLASD---------------------
-----------------------------------------------HRL----------
----------------------------------------AGPRAGCDRP--------EG
RDGAQAGQATACAF----------------------------------------------
------------------------------------------------------------
------------------------------------------------------------
------------------------------------------------------------
----------------------------------------------------GVGAAGAL
GVLC--------------------------------------------------------
------------------------------------------------------------
------AARRMRRP-------------GGTPAGGASMRATKAQ---------GASAADIG
AVAGIAIAGTGSAAPSSVVTNDDLSEVMETSDEWIFQRTGIRRRHIM-------------
-------RPDESLVTMAAEAGRRAMEKA-NVSPDEVGLVLVATSTPEDLFGIAPATAA--
---ELGC-QHAVAFDLTAACSGFVFALVTAAQYIRT--GTV-KTAVVIGADALSRHLDWE
DRTTCVLFGDGAGAVVITAT-D------AE--H-------DALLGFELGSDGK-GASSL-
-----GLRGGC---TSVKLGGG-----H-E---------GGEAYTDKLTMNGKEVFRFAT
TTSSGVLQDLLERLEW--KAEDVDWLLFHQ------------ANRRIMDSAARRLGIPEE
KILCNLHEYGNTSAASIPIALDEAVRDGQVKPGH------------VIACSGFGAG----
---------------LSWGGMLL----------------------------------RLX
--RT----------------------------------------------------CG--
------------------------------------------------------------
------------------------------------------------------------
------------------------------------------------------------
----P--------APKRAARG------AAAQDPGARGR----------------------
----------------------------------APPERPERLA------------AR--
-GSWR-------------------------------------------------------
------------------------------------------------------------
------------------------------------------------------------
---------------------------------------------AG-------------
-----------------
>Dinos-Prorocentrales-Prorocentrum-minimum-CCMP2233-CAMPEP-0191171534
------------------------------------------------------------
------------------------------------------------------------
---------------------------PTRQTAPGLASD---------------------
-----------------------------------------------HRL----------
----------------------------------------AGPRAGCDRP--------EG
RDGAQAGQATACAF----------------------------------------------
------------------------------------------------------------
------------------------------------------------------------
------------------------------------------------------------
----------------------------------------------------GVGAAGAL
GVLC--------------------------------------------------------
------------------------------------------------------------
------AARRMRRP-------------GGTPAGGASMRATKAQ---------GASAADIG
AVAGIAIAGTGSAAPSSVVTNDDLSEVMETSDEWIFQRTGIRRRHIM-------------
-------RPDESLVTMAAEAGRRAMEKA-NVSPDEVGLVLVATSTPEDLFGIAPATAA--
---ELGC-QHAVAFDLTAACSGFVFALVTAAQYIRT--GTV-KTAVVIGADALSRHLDWE
DRTTCVLFGDGAGAVVITAT-D------AE--H-------DALLGFELGSDGK-GASSL-
-----GLRGGC---TSVKLGGG-----H-E---------GGEAYTDKLTMNGKEVFRFAT
TTSSGVLQDLLERLEW--KAEDVDWLLFHQ------------ANRRIMDSAARRLGIPEE
KILCNLHEYGNTSAASIPIALDEAVRDGQVKPGH------------VIACSGFGAG----
---------------LSWGGMLL----------------------------------RLX
--RT----------------------------------------------------CG--
------------------------------------------------------------
------------------------------------------------------------
------------------------------------------------------------
----P--------APKRAARG------AAAQDPGARGR----------------------
----------------------------------APPERPX-------------------
------------------------------------------------------------
------------------------------------------------------------
------------------------------------------------------------
------------------------------------------------------------
-----------------
>Dinos-Suessiales-Polarella-glacialis-CCMP-1383-CAMPEP-0115059050
----------------------------XVVVVVVA------------------------
------------------------------------------FLVV--------------
----------------------DANQKCGDDRDVAMQDX-AFLATRPGISHE--------
------------------------------------------------------------
--SXLRTAG------------------RPVASTRAL----PSP-AVAV------------
--SQTSGRAGPS------------------------------------------------
------------------------------------------------------------
------------------------------------------------------------
------------------------------------------------------------
---------------------------------------------------PGLLLSA--
------------------------------------------------------------
-----------------------------------------------------GAG-LAA
GLL----GLKSAPK---------------RQRQQR-----------------QQLSSVRL
KAFGISIAGTGSAAPENVISNDDLSKVMDTSDEWIMQRTGIKSRHVL-------------
-------KPDETLRSLGALAAKQALEAA-KIAPEDVELVILATSSPDDIFGTAPALAA--
---ELGA-SRAIAFDXTAACSGFVFALVTASQYVRS--GAV-KTAVVVGADCLSRWVDWS
DRGTCVLFGDGAGAVVITAT-S------LD--K-------DALLGFQLGSDGT-GACHL-
-----GVTSTN---TPVDLGNG-----K-Q---------GSSSSYGKLAMNGKEVFRFAT
QKAPEVLTELLAKHEM--SGEDVDWLLLHQ------------ANRRIMDSAAKRLGIPQE
KIICNLDEYGNTSAASIPLALDEAVRDGRVKPGQ------------LIACCGFGAG----
---------------LSWGGMLL----------------------------------R--
--------------------------------------------------------M---
------------------------------------------------------------
------------------------------------------------------------
------------------------------------------------------------
------------------------------------------------------------
------------------------------------------------------------
------------------------------------------------------------
------------------------------------------------------------
------------------------------------------------------------
------------------------------------------------------------
-----------------
>Dinos-Suessiales-Polarella-glacialis-CCMP2088-CAMPEP-0198006296
------------------------------------------------------------
------------------------------------------------------------
------------------------------------------------------------
------------------------------------------------------------
------------------------------------------------------------
------------------------------------------------------------
------------------------------------------------------------
------------------------------------------------------------
------------------------------------------------------------
------------------------------------------------------------
------------------------------------------------------------
------------------------------------------------------------
------------------------------------------------------------
------------------------------------------------------------
------------LRSLGALAAKQALEAA-KIAPEDVELVILATSSPDDIFGTAPALAA--
---ELGA-SRAIAFDLTAACSGFV------------------------------------
------------------------------------------------------------
------------------------------------------------------------
------------------------------------------------------------
------------------------------------------------------------
------------------------------------------------------------
------------------------------------------------------------
------------------------------------------------------------
------------------------------------------------------------
------------------------------------------------------------
------------------------------------------------------------
------------------------------------------------------------
------------------------------------------------------------
------------------------------------------------------------
------------------------------------------------------------
------------------------------------------------------------
-----------------
>Dinos-Suessiales-Symbiodinium-microadriaticum-Smic18975
MV-LALKTQEN-KAAISEDRNLRKPPSADGSNCSRALRNRGGSG----------PG----
------------------------------------------------------------
---------------------GQAGRRPPMVDVPRLTSL-DALIAVKDGRVI--------
------------------------------------------------------------
------------------------------QKAQAV----APPRASARGS-G---NGGAR
SSAPWVGLSGQMAEPKRVP-----------VTVLTGFLGSGKTTLLNHILSTQHGMKFAI
IENEFGEVGVDEKVIKEDSEEQVIEVMNGCICCTVRGDLVKVLKKLRSKLDTFDGVIIET
TGMADPAPVAQTFFVDPEVQKIYHLDGIVTVVDCKHVLAHLQEEKPEGVENETVEQIAFA
DRIILNKTDLVDDAALEEVVTEVQKVNKDAELIKAQHSKVDPAKLLGINAFSLDRVLEMD
PEFMNTDGEHQHDNSISSISWKFEGELNVNKMEMWISEMLQTKAADMFRYKGMLAVKGMD
TKYLFQGVHMLFNGGFSEEYQWKKGETRECRFVFIGRNLDKALLEQKFMECKVTSEARFK
VGDRVEANVPGGWKKAKIMRVWDEGNPYRIQLEDGTQVWAPDDSDNFVRAVKGGYCLCGA
VAV-----GRQRRR-------------------------------------------LRA
LPFGISVVGTGSAAPETVVSNDDLAEIVETSDEWISQRTGIRRRHVL-------------
-------APDESLASLSTKAASRALEAA-KMSPEDVDLVIHATSTPDDLFGSGPQVAS--
---MLGA-DNAVAFDLTAACSGFVFALTTAAQYVRS--GSF-KSAVVIGADCLSRWVDWS
DRNTCVLFGDGAGAMVITAT-D------AE--K-------DALLGFRMGSDGN-GACHL-
-----GLNAEA---DGVSLGAG-----K-E---------GGDGRYRKVTMNGKEVFRFAT
SRAPETLSKLMEEHNI--SGEEVDWLLLHQ------------ANRRIMDSAARRLKLPKE
KILCNLDEYGNTSAASIPLALDEAVKEGKVQPGQ------------LVACCGFGAG----
---------------LTWGGGRLPSH------------------CDRTPKSGSPVFYRKL
THSLNLHLADLADKAIAYPHQ---PE----------A-------------------WA--
------------------------------------------------------------
AERMAQT-------------------------G-SPWA----------------------
------------------------------------------------------------
----------L---------------------------------------P---------
------------------------------------------------------------
---------------------GL-------------------------------------
-------------------------------------------------------LGGA-
------A-----------------------------------------------------
-----------------------------V-------------VVAVFPDPVIGIPL---
-----------------
>Dinos-Suessiales-Symbiodinium-minutum-039504
M---VKGPADKIEEAKPGLRA-IVEEHFPDAECPEELQ-DGGSKTVEAAPAAAPPAAAAP
AKQAPVA-PV-------KSPKEVKEPKIVLDGK----------------------PCRG-
-RRVRAPHRAPPDLLWECIKGNSCFMRPGGINKRRFSAEPGNVLSLHSLQFSGLANNEAL
DVSAKKVGKKESIELVQTPAKVGFGPSSLGAM----------------------------
--AMAMASG--------IQHVMEPRLV---PRRSEA----TGPQWSVAKV---------H
NPPCLGSHSRS-------------------------------------------------
------------------------------------------------------------
------------------------------------------------------------
------------------------------------------------------------
---------------------------------------------------QALHLPHVT
YQ----------------------------------------------------------
-----------------------------------------------------AALYAGL
VWT----ARRARRM--------------------------------------P-RTVTGA
LPYGIAVAGTGSVAPETVVSNDDLSEIMDTNDEWITQRTGIRRRHVM-------------
-------HSSESLASLSAKAAEKALEDADNFRAEDVDLVLHATSTPDDLFGTGPQVAS--
---MIGA-KKAVAFDLTAACSGFVFALVTAAQYVRS--GAF-RNVLVIGADGLSRWIDWS
DRGTCVLFGDGAGAMLITAT-D------AE--N-------DALLGFELGSDGE-GACHL-
-----GLYAENEEEEAFPLGAG-----K-T---------AQSARFRKLTMNGKEVFRFAT
SRVPQTLMTLLERHDI--APEEVDWLLLHQ------------ANRRIMDSAAKKLGIPKE
KIICNLDEYGNTSAASIPLALDEAIRDGHVKKGE------------LLACCGFGAG----
---------------LTWGGMLL----------------------------------RL-
------------------------------------------------------------
------------------------------------------------------------
------------------------------------------------------------
------------------------------------------------------------
------------------------------------------------------------
------------------------------------------------------------
------------------------------------------------------------
------------------------------------------------------------
------------------------------------------------------------
------------------------------------------------------------
-----------------
>Dinos-Suessiales-Symbiodinium-sp-C15-CAMPEP-0192422226
M-----------------------------------------------------------
------------------------------------------------------------
------------------------------------------------------------
------------------------------------------------------------
------ASG--------IHYVMEPRVP---RLAAQV----LEPQLRLAPL---------A
PLSSQSSQVRSL-AELS-------------------------------------------
------------------------------------------------------------
------------------------------------------------------------
------------------------------------------------------------
-------------------------------------------------GRQAFHLPKSG
AQKG--------------------------------------------------------
----------------------------------------------------HAALCAGV
ILAL--GAQRAGRVGCGG-----R-----------------VP---------P-RVRRKA
LPFGIAVAGTGSVAPEIVVSNDDLSEVMETTDEWITQRTGIRRRHVM-------------
-------EDEETLASLSAKAATKALEDA-KFNVEDVDLVLHATSTPDDLFGTGPQVAS--
---MIGA-TNAVAFDLTAACSGFVFALVTAAQYVRS--GAF-KNVLVIGADGLSRWVDWS
DRGTCVLFGDGAGAMLITAA-E------SE--K-------DALLGFELGSDGH-GACHL-
-----GVNAENE--SSFQVGAS-----K-S---------AQSAKYGKLTMNGKEVFRFAT
SRVPQTLSKLLERHQI--APEEVDWLLLHQ------------ANRRIMDSAAKRLGMPQE
KIICNLDEYGNTSAASIPLALDEAIRDGRVKKGD------------LLACCGFGAG----
---------------LTWGGMLLDSELS-----EVALLIRRRGGCFRG---------NI-
--------------------------------------------------------WR--
----------------------------------------------RA---RSFMAI--Y
PEAX--------------------------------------------------------
------------------------------------------------------------
------------------------------------------------------------
------------------------------------------------------------
------------------------------------------------------------
------------------------------------------------------------
------------------------------------------------------------
------------------------------------------------------------
-----------------
>Dinos-Suessiales-Symbiodinium-sp-C1-CAMPEP-0199578542
------------------------------------------------------------
------------------------------------------------------------
------------------------------------------------------------
------------------------------------------------------------
----------------------------------------XEPQPRFA------------
PLSSQSSQARSLAAELS-------------------------------------------
------------------------------------------------------------
------------------------------------------------------------
------------------------------------------------------------
-------------------------------------------------GRQAFHLPKSG
ARKG--------------------------------------------------------
----------------------------------------------------HAALCAGV
ILAL--GARRAGRV---G-----R-----------------VP---------PRRVRRKA
LPFGIAVAGTGSVAPEMVVSNDDLSEVMETTDEWITQRTGIRRRHVM-------------
-------EDEETLASLSAKAATKALEDA-KFNVEDVDLVLHATSTPDDLFGTGPQVAS--
---MIGA-TNAVAFDLTAACSGFVFALVTAAQYVRS--GAF-KNVLVIGADGLSRWVDWS
DRGTCVLFGDGAGAMLITAA-E------SE--N-------DALLGFELGSDGH-GACHL-
-----GVNAENE--SSFQVGAS-----K-S---------AQSAKYGKLTMNGKEVFRFAT
SRVPQTLSKLLERHQI--APEEVDWLLLHQ------------ANRRIMDSAAKRLGMPQE
KIICNLDEYGNTSAASIPLALDEAMRDGRVKKGD------------LLACCGFGAG----
---------------LTWGGMLL----------------------------------RL-
--------------------------------------------------------WK--
----------------------------------------------AG--NRESTG----
SDAEV-------------------------------------------------------
------------------------------------------------------------
------------------------------------------------------------
------------------------------------------------------------
------------------------------------------------------------
------------------------------------------------------------
------------------------------------------------------------
---------------------------------------------AV-------------
-----------------
>Dinos-Suessiales-Symbiodinium-sp-CCMP2430-CAMPEP-0192494446
------------------------------------------------------------
------------------------------------------------------------
----------------------XAGRQPPMVDVPRLTSL-DALVAVKDGRAI--------
------------------------------------------------------------
------------------------------RKVQAV----AAPRASARGR-G---NGGAR
SGAPWLGLSG--------------------------------------------------
------------------------------------------------------------
------------------------------------------------------------
------------------------------------------------------------
------------------------------------------------------------
------------------------------------------------------------
--------------------------------------------------------LCGA
VAV-----GRQRRR-------------------------------------------LRA
LPFGISVVGTGSAAPETVVSNDDLAEIVETSDEWISQRTGIRRRHVM-------------
-------APDESLASLSAKAASRALKAA-KMSPEDVDLVIHATSTPDDLFGTGPQVAS--
---MLGA-DNAVAFDLTAACSGFVFALTTAAQYVRS--GSF-KSAVVIGADCLSRWVDWS
DRNTCVLFGDGAGAMVITAT-D------AE--K-------DALIGFRMGSDGN-GACHL-
-----GLNAEA---DGVALGAG-----K-E---------GGNGRYRKVTMNGKEVFRFAT
SRAPETLSKLMEQHNI--SGEEVDWLLLHQ------------ANRRIMDSAARRLKLPEE
KILCNLDEYGNTSAASIPLALDEAVKEGKVQPGQ------------LVACCGFGAG----
---------------LTWGGMLLGCEA-----------------C-----LGPPV--RR-
--------------------------------------------------------WM--
------------------------------------------------------------
EKRAC-----------------------------AX------------------------
------------------------------------------------------------
------------------------------------------------------------
------------------------------------------------------------
------------------------------------------------------------
------------------------------------------------------------
------------------------------------------------------------
------------------------------------------------------------
-----------------
>Dinos-Suessiales-Symbiodinium-sp-Mp-CAMPEP-0192628954
------------------------------------------------------------
------------------------------------------------------------
--------------------------XPGSVTPRSSLGA---------------------
------------------------------------------------------------
--------GWLDLAYGGHTWAYKPEALLALVERPTL----QGPRSSSN------------
QVPRQASRAANKAA--------------------PWSKG---------------------
------------------------------------------------------------
------------------------------------------------------------
------------------------------------------------------------
---------------------------------------------------FGAPLAGLS
G-----------------------------------------------------------
--------------------------------------------------------LCGA
VAG----LSRRRRC---------R---------------------------------LQA
LPFGISVVGTGSAAPETVVSNDDLAQIVETSDEWISQRTGIRRRHVL-------------
-------GPDETLASLSAKAATRALEAA-EISPEDVDLLLHATSTPDDLFGTGPQVAT--
---MIGA-DNAVAFDLTAACSGFVFALTTAAQYVRA--GVY-KNAVVVGADCLSRWVDWS
DRNTCVLFGDGAGAVVITAT-D------VE--N-------DALIGFQMGSNGK-GACHL-
-----GLGAEA---DSVSLGGS-----N-E---------GGNGRYTKLGMNGKEVFRFAT
STVPQTLSKLLETHGV--SGEEVDWLLLHQ------------ANRRIMDSAAKRLGLPKE
KIICNLDEYGNTSAASIPLALDEAVKEGKVQRGQ------------LLACCGFGGW----
---------------TYMG--------------------------------------RH-
--------------------------------------------------------AA--
--------------------ANVSPRLAHLVAM---------------------------
------------------------------------------------------------
------------------------------------------------------------
-------------TSREV------------------------------------------
------------------------------------------------------------
------------------------------------------------------------
------------------------------------------------------------
------------------------------------------------------------
-------------------------------------------------------PX---
-----------------
>Ectocarpus-siliculosus-Esi0069-0107
M---AL------------------------------------------------------
------------------------------------------------------------
------------------------------------------------------------
------------------------------------------------------------
------------------------------------------------------------
------GTATVGLLL-----------------RLFSVLV---------------------
------------------------------------------------------------
------------------------------------------------------------
------------------------------------------------------------
---------------------------------------------------VAEAFVTTP
RFSTTPE-----------------------------------------------------
--TATTRRG-G-------------------------------------------CASRSG
GAS----STRRADV---------------------------SM-------A-AGEPVPGK
SMLRSRAVGIGSSAPDTVLPNADLEELVETSDEWIATRTGIRKRHLL-------------
-------KEGEGVTDLAISASNKALKLA-GVDGADIDLVVMATSSPDDMFGDACVVAN--
---SVGA-KSAVAFDLTAACSGFLFALVTASQFIHS--GTY-KKCLVIGADALSRWVDWD
DRNSCILFGDGAGAMVLEAA-E------GDD-T-------AGLLGFSLHSDGG-GHKSL-
-----TLGYDG---EERKLGDK-----Y-A---------VTKGRYGSLGMEGREVYKFAT
REVPRVLTEALDNAGM--GVEDVDWLLLHQ------------ANIRIMETVASRLGLPMD
KVITNLAEYGNTSAGSIPLALDEAVRSGKVKSGD------------VIACAGFGAG----
---------------LSWGAAVI----------------------------------R--
--------------------------------------------------------WS--
------------------------------------------------------------
------------------------------------------------------------
------------------------------------------------------------
---------------------------------G--------------------------
------------------------------------------------------------
------------------------------------------------------------
------------------------------------------------------------
------------------------------------------------------------
------------------------------------------------------------
-----------------
>Fistulifera-solaris-fso-g18207
------------------------------------------------------------
------------------------------------------------------------
------------------------------------------------------------
------------------------------------------------------------
------------------------------------------------------------
----------------------------------MIIT----------------------
------------------------------------------------------------
------------------------------------------------------------
------------------------------------------------------------
----------------------------------------------------KKSFTIAL
GFLSLTG-----------------------------------------------------
------------------------------------------------------------
SSA----FTITSSK---------------------------TQ-------S-STSLAASS
GLMHCRPIGIGSAAPDTTITNFDLEKVVDTTDEWIQTRTGIAQRHVL-------------
-------TSTEKLHDLAVIAGRNALEMA-GVKPEELDLVICATSSPDDMFGDAPNIAN--
---KLGCPTSTVAFDLTAACSGFLFASVTAGKFLTS--GDKPQRALVLGADALSRWVDWE
DRNVCILFGDGAGAMVLEST-P------QGD-S-----AASGLLGYAARSNGA-GNVEL-
-----NCSYLG---KPRTVATPGE--GT-V---------ISSASYNSLFMNGKEVYKFAT
REVPEVLSEALDAAGM--TVDDVDFLLLHQ------------ANIRIMETVAKRLGIPME
KVITNLNEYGNTSAASIPLALDAAVRSGKVKKGD------------VIACAGFGAG----
---------------LSWGAAIL----------------------------------R--
--------------------------------------------------------WG--
------------------------------------------------------------
------------------------------------------------------------
------------------------------------------------------------
------------------------------------------------------------
------------------------------------------------------------
------------------------------------------------------------
------------------------------------------------------------
------------------------------------------------------------
------------------------------------------------------------
-----------------
>Fragilariopsis-cylindrus-Fracy1-274965
------------------------------------------------------------
------------------------------------------------------------
------------------------------------------------------------
------------------------------------------------------------
------------------------------------------------------------
------------------------------------------------------------
------------------------------------------------------------
------------------------------------------------------------
------------------------------------------------------------
----------------------------------------------------MLNLES--
------------------------------------------------------------
------------------------------------------------------------
---G--EGCRGSYK------------------------------------S-TSQLSISS
GALPCRPIGIGHASPKTIVTNSDLESVVETNDEWIAQRTGISQRRVL-------------
-------TAGEKLRDLGISAAKNAIEMA-GITAEEIDVVICATSSPEDMFGDATAIAA--
---EIGCSTETMAFDLTAACSGFLFATVTAGQYLSTPNTKL-KNALVLGADALSRVVDWD
DRNACILFGDGAGAMVLTNQ-K------DSD-DDENDNIVPGILGYAAHSNGH-GYADL-
-----NCVYNG---TPRPVSTPVP---I-T---------LESSGYDSMAMNGQNVYKFAT
REVPRVVSEALEEANM--TPDDIDWLLLHQ------------ANIRIMQTVAKRLKIPEE
KIITNLADYGNTSAGSIPIALSEAVRSGQVKKGD------------IIATAGFGAG----
---------------LSWGSAIM----------------------------------R--
--------------------------------------------------------WG--
------------------------------------------------------------
------------------------------------------------------------
------------------------------------------------------------
------------------------------------------------------------
------------------------------------------------------------
------------------------------------------------------------
------------------------------------------------------------
------------------------------------------------------------
------------------------------------------------------------
-----------------
>missing_sequence
------------------------------------------------------------
------------------------------------------------------------
------------------------------------------------------------
------------------------------------------------------------
------------------------------------------------------------
------------------------------------------------------------
------------------------------------------------------------
------------------------------------------------------------
------------------------------------------------------------
------------------------------------------------------------
------------------------------------------------------------
------------------------------------------------------------
------------------------------------------------------------
------------------------------------------------------------
------------------------------------------------------------
------------------------------------------------------------
------------------------------------------------------------
------------------------------------------------------------
------------------------------------------------------------
------------------------------------------------------------
------------------------------------------------------------
------------------------------------------------------------
------------------------------------------------------------
------------------------------------------------------------
------------------------------------------------------------
------------------------------------------------------------
------------------------------------------------------------
------------------------------------------------------------
------------------------------------------------------------
------------------------------------------------------------
------------------------------------------------------------
-----------------
>Guillardia-theta-157512
------------------------------------------------------------
------------------------------------------------------------
------------------------------------------------------------
------------------------------------------------------------
------------------------------------------------------------
------------------------------------------------------------
------------------------------------------------------------
------------------------------------------------------------
------------------------------------------------------------
------------------------------------------------------------
------------------------------------------------------------
------------------------------------------------------------
-----------MAM---------------------------AM-------A-MAGLEVGR
GQLKARPIGIGHAAPAAVITNKDMEKIVETTDEWISTRTGIEKRHVL-------------
-------GGGEGLRDLAIRAGKAAIANA-GVKPEEIDLVIVATSSPDDMFGDAPAVAQ--
---AIGI-TSAFAFDLTAACSGFLFATVTASQFLNN--GGH-KKALVIGADALSRWVDWE
DRNVCVLFGDGAGAMV--------------------------------------------
----------G---PE-----------H-T---------ITQGSYTSIGMVGKEIYKFAT
REVPKVLEEALENAGM--KTEDVDWLLLHQ------------ANIRIMEVVAQRLGIPME
KVLHNLEEYGNTSAASIPLALAEAIASGKVKKGD------------VIACAGFGAG----
---------------LSWGATVM----------------------------------R--
--------------------------------------------------------WG--
------------------------------------------------------------
------------------------------------------------------------
------------------------------------------------------------
------------------------------------------------------------
------------------------------------------------------------
------------------------------------------------------------
------------------------------------------------------------
------------------------------------------------------------
------------------------------------------------------------
-----------------
>Haptophytes-Coccolithales-Syracosphaerales-Calcidiscus-leptoporus-RCC1130-CAMPEP-0119366658
X---S-------------------------------------------------------
------------------------------------------------------------
------------------------------------------------------------
------------------------------------------------------------
----------------------------------------AAPRDVLR-------VANHD
VQAASAELVCATDA-------------------AARLL----------------------
------------------------------------------------------------
------------------------------------------------------------
------------------------------------------------------------
----------------------------------------------------AVGQQRIG
VDRSAAR-----------------------------------------------------
--AA------------------------------------------------------WR
SLC----TSKPSEQ---------------------------AS------HI-VAAAAGGR
RALRARLVGIGAHAPVTSISNTDLELLVDTSDEWISKRTGIRRRHLL-------------
-------RPHEQLTDLASAAARNALEHA-GVAAEEVDLLIMATSTPDDLFGDAPFLAS--
---EIGA-KNAVAFDLTAACSGFLFGVNTASQFLHN--GVY-STALVIGGDAMSRWVDWN
DRNTCVLFGDGAGAAVLKAT-D------DGE---------EGVLGFQMHSDGA-GRCDL-
-----NLEYNG---EEQPLGAL-----T-S---------VTRGGYKGIAMNGKEVYKFAT
SRVPQVVGEALDAAGM--RAADIDWLLLHQ------------ANIRIMETVAKKLGVPME
KVISNVDEYGNTSAGSIPIALDGAVRSGKVKAGD------------VIAISGFGAG----
---------------LSWGAAVI----------------------------------R--
--------------------------------------------------------WG--
------------------------------------------------------------
------------------------------------------------------------
------------------------------------------------------------
------------------------------------------------------------
------------------------------------------------------------
------------------------------------------------------------
------------------------------------------------------------
------------------------------------------------------------
------------------------------------------------------------
-----------------
>Haptophytes-Coccolithales-Syracosphaerales-Coccolithus-pelagicus-ssp-braarudi-PLY182g-CAMPEP-0183361024
------------------------------------------------------------
------------------------------------------------------------
------------------------------------------XISLRML-----------
------------------------------------------------------------
------------------------------------------------------------
---------------------------------HTLFL----------------------
------------------------------------------------------------
------------------------------------------------------------
------------------------------------------------------------
---------------------------------------------------VLLWTGGVD
GFMGASR-----------------------------------------------------
--MPLDLS--------------------------------------------------RP
TKC----NQRDRAG---------------------------HA-------V-STAAGDGR
RALRARLVGVGSHAPGTSISNSDLELLVETSDEWISKRTGIRRRHLL-------------
-------KPHESMTDVAATAARNALENA-GVAAEEVNLIIMATSTPDDLFGDAPFLAS--
---EIGA-TNAVAFDLTAACSGFLFGVNTAAQFLHN--GVY-STALVIGGDAMSRWVDWS
DRNTCVLFGDGAGAAVMKRT-A------EGE---------EGVLGFQMHSDGS-GRCDL-
-----NLAYDG---EEVPLGDV-----T-S---------VTRGGYKGIAMNGKEVYKFAT
SKVPKVVGEALEAASM--TADDIDWLLLHQ------------ANVRIMETVAKKLGIPME
KVICNVDEYGNTSAGSIPLALDGAVRSGKVKKGD------------LIAVSGFGAG----
---------------LSWGAAVI----------------------------------R--
--------------------------------------------------------WG--
------------------------------------------------------------
------------------------------------------------------------
------------------------------------------------------------
------------------------------------------------------------
------------------------------------------------------------
------------------------------------------------------------
------------------------------------------------------------
------------------------------------------------------------
------------------------------------------------------------
-----------------
>Haptophytes-Coccolithales-Syracosphaerales-Pleurochrysis-carterae-CCMP645-CAMPEP-0190791854
------------------------------------------------------------
------------------------------------------------------------
------------------------------------------------------------
------------------------------------------------------------
------------------------------------------------------------
------XSAVAMGL-------------------LWLCL----------------------
------------------------------------------------------------
------------------------------------------------------------
------------------------------------------------------------
----------------------------------------------------GLSAAGAA
AFGGGRL-----------------------------------------------------
----------------------------------------------------------HL
ERH----ATRSHHR---------------------------SG-------HVRAAAPAGR
SQLRSRLVGVGSCAPSLVVSNADLEAIVDTSDEWISKRTGIRRRHLL-------------
-------GPGESLTGLAVTSVRNALENA-GIGAEEVELVIMATSSPDDLFGDAACIAR--
---EVGA-VNAVAFDLTAACSGFLFGVNTASQFLHN--GAY-KTAVVIGADALSRWVDWG
DRNTCVLFGDGAGAVVMRAA-E------SDA-E-------CGVLGFEMHSNGA-GRCDL-
-----NLEYSG---TEKDLASI-----A-Q---------VTTGAYSPIAMNGKEVYKFAT
SMVPQVLTEAMESAEV--TADQIDWLLLHQ------------ANIRIMETVAKKLGIPME
KVISNLDEYGNTSAGSIPLALDAAVREGKVKPGD------------LIAVAGFGAG----
---------------LSWGSAVI----------------------------------R--
--------------------------------------------------------WG--
------------------------------------------------------------
------------------------------------------------------------
------------------------------------------------------------
------------------------------------------------------------
------------------------------------------------------------
------------------------------------------------------------
------------------------------------------------------------
------------------------------------------------------------
------------------------------------------------------------
-----------------
>Haptophytes-Chrysochromulinales-Chrysochromulina-brevifilum-UTEX-LB-985-CAMPEP-0174738740
------------------------------------------------------------
------------------------------------------------------------
------------------------------------------------------------
------------------------------------------------------------
-----------------------------XVEGQR-------------------------
-LCSSKGLSTAMLV-------------------SILIC----------------------
------------------------------------------------------------
------------------------------------------------------------
------------------------------------------------------------
----------------------------------------------------ILAISTGL
HVAPTSR-----------------------------------------------------
--RQ-------------------------------------------------------S
PLA----ARRSSRR---------------------------VP-------P-PMAAAPQR
GALRARLVGVGSCAPKTRVTNVDLEDLVETSDEWIAQRTGIRCRHLL-------------
-------APGEGLGDLASEAAQQALEQA-GIDAADVDLVILATSSPDDLFGDAASVAQ--
---RIGA-VNAVGFDLTAACSGFLFGLNTASQFLHN--GGY-QNAVVIGADALSRWTDWS
DRNTCVLFGDGAGAVVLRAA-E------EGE-D-------AGVLGYEMHSNGA-GRQDL-
-----ALPYGG---EPRKLQSI-----A-T---------VTRGDYSPITMNGKEVYKFAT
RVVPPVLKEAMANAGV--GVDDIDWLLLHQ------------ANIRIIETVATRLGMPMD
KVISNLDEYGNTSAGSIPLALDQAVRSGKVKPGD------------VIAALASAQG----
---------------CLGGQRLS----------------------------------G--
--------------------------------------------------------GD--
------------------------------------------------------------
-DGVT-----------------------------KPR-----------------------
------------------------------------------------------------
-------------------------------EHGSPP-----------------------
-----------------------------HLLISSPPQPASV------------------
------------------------------------------------------------
------------------------------------------------------------
------------------------------------------------------------
------------------------------------------------------------
-----------------
>Haptophytes-Chrysochromulinales-Chrysochromulina-ericina-CCMP281-CAMPEP-0181220084
------------------------------------------------------------
------------------------------------------------------------
------------------------------------------------------------
------------------------------------------------------------
------------------------------------------------------------
------------------------------------------------------------
------------------------------------------------------------
------------------------------------------------------------
------------------------------------------------------------
------------------------------------------------------------
------------------------------------------------------------
------------------------------------------------------------
------------------------------------------------------------
------------------------------------------------------------
------------------------------------------------------------
------------------------------------------------------------
------XFGDGAGAAVLIAA-E------SDS-E-------AGLLGFEMHSNGA-GRPEL-
-----NCAYAG---SARKLASI-----T-Q---------VTSGDYADLAMNGKEVYKFAT
GRVPEVLAEALENAGV--TADEVDWLLLHQ------------ANIRIMETVAKKIGIPFD
KVLTNLNEFGNTSAGSIPLALDEAVRSGKVKKGD------------VIAMAGFGAG----
---------------LIGALRSS----------------------------------G--
--------------------------------------------------------GG--
------------------------------------------------------------
-DAV--------------------------------------------------------
------------------------------------------------------------
-----------GVAVKRM-------------EVGGTPA----------------------
-----------------------------NLATRQPAPAI--------------------
------------------------------------------------------------
------------------------------------------------------------
------------------------------------------------------------
------------------------------------------------------------
-----------------
>Haptophytes-Chrysochromulinales-Chrysochromulina-polylepis-CCMP1757-CAMPEP-0193774322
M---AP------------------------------------------------------
------------------------------------------------------------
------------------------------------------------------------
------------------------------------------------------------
------------------------------------------------------------
-------------------------------LRLLCVV----------------------
------------------------------------------------------------
------------------------------------------------------------
------------------------------------------------------------
----------------------------------------------------GCCTLGSG
GFLGPLA-----------------------------------------------------
--A-------------------------------------------------------TS
EAQ----SSQRRHR---------------------------TARTTGVHMN-DRVQAGSR
GSKRARFVGIGSCAPSVRVSNADLEKVVDTSDEWIAKRTGISARHLL-------------
-------TPSDQMCELSASAARSALEMA-GVAAEEVDLIIHATSSPDDLFGDAPYVAR--
---EIGA-TNAVAFDLTAACSGFLFGVNTASQFLHN--GAY-KTAIVLGADGLSRWVDWE
DRNTCVLFGDGAGAVVMKAA-T------EGE-E-------SGMLGFEMHSNGA-GREDL-
-----NLGYAG---TDKELATI-----T-K---------VTNGEYAPIAMNGKEVYKFAT
GRVPEVLKEALENAGM--EADDIDWLLMHQ------------ANIRIMETVAKKLGVPMD
KVITNLAEYGNTSAGSIPLALDEAVRSGKVKPGD------------IVAVAGFGAG----
---------------LSWGACVI----------------------------------K--
--------------------------------------------------------WGEP
HRRWMRPIPSPRVLNRNGRDA--ATRACAA---CQL--------S------RAI-----L
SD---------------------------------PALSI--------------------
--------NCAL---------------------GGGTRES--------------------
----PWHGTSGLVAAAK----------ARRRHRGA-------------------------
----------------------------VHTCCNQPLQQSQAVIY---------------
----------HALD-------G-----------------------------------ARN
QGQ---------SDFGY-------------------CRACA-----------TQPRGE--
-------------------------PAAWH--HQ--------------------------
---------GGW------------------------------------------------
-----------------
>Haptophytes-Chrysochromulinales-Chrysochromulina-rotalis-UIO044-CAMPEP-0115840710
------------------------------------------------------------
------------------------------------------------------------
------------------------------------------------------------
------------------------------------------------------------
------------------------------------------------------------
------------------------------------------------------------
------------------------------------------------------------
------------------------------------------------------------
------------------------------------------------------------
--------------------------------------------------------XGSA
GFQLAA------------------------------------------------------
-----------------------------------------------------------T
SSH----ARRSSRR---------------------------CG-------S-INAAAEQR
GELRAKLVGIGAAAPERRVANSELEKLVDTSDEWIAQRTGIRSRHLI-------------
-------APGENLAGLSSQAAKDALEMA-GVDASEVELVIMATSSPDDLFGDAACVAR--
---SIGA-TGAVAFDLTAACSGFLFGINTASQFLHN--GAY-KTAIVIGADALSRWVDWT
DRNTCVLFGDGAGAAVLQRV-P------EGE-A-------AGVLGYEMHSNGA-GREDL-
-----NLGYDG---DEVDLASI-----T-T---------VTKGAYEPIAMNGKEVYKFAT
TCVPKVLGEALDNAGL--TADDVDWLLLHQ------------ANIRIMETVAKKLKIPME
KVITNLEEYGNTSAGSIPLALNQAVREGKVKKGD------------VIACAGFGAG----
---------------LSWGSAII----------------------------------R--
--------------------------------------------------------WG--
------------------------------------------------------------
------------------------------------------------------------
------------------------------------------------------------
------------------------------------------------------------
------------------------------------------------------------
------------------------------------------------------------
------------------------------------------------------------
------------------------------------------------------------
------------------------------------------------------------
-----------------
>Haptophytes-Chrysochromulinales-Chrysochromulina-sp-KOO24051-1
M---V-------------------------------------------------------
------------------------------------------------------------
------------------------------------------------------------
------------------------------------------------------------
------------------------------------------------------------
----AASRAFRSIA----------------------------------------------
------------------------------------------------------------
------------------------------------------------------------
------------------------------------------------------------
---------------------------------------------------LLISLSSCA
GFLLAG------------------------------------------------------
----------------------------------------------------------AP
STP----VQRRERR--------------------------------------AGGVVAAH
GELRASIIGIGAAAPERRVPNSELEKVVDTSDEWISQRTGISCRHLI-------------
-------APDQGLADLASKAAKEALEHA-GVDPLEVGLVIMATSSPDDLFGDAAFVAR--
---SVGA-TNAVAFDLTAACSGFLFGINTASQFLHN--GAY-KTAIVIGADALSRWVDWT
DRNTCVLFGDGAGAVVLQQT-A------AGQ-P-------AGILGYEMHSNGA-GRSDL-
-----NLGYNG---ESKDLGTTI---PA-T---------VTKGAYTPIAMNGKEVYKFAT
TCVPEVLKEALDNAGL--TADDVDWLLLHQ------------ANIRIMETVAKKLGIPME
KVITNLAEYGNTSAGSIPLALNEAVKAGKVKPGD------------VIACAGFGAG----
---------------LSWGSAII----------------------------------R--
--------------------------------------------------------WS--
------------------------------------------------------------
------------------------------------------------------------
------------------------------------------------------------
---------------------------------GK-------------------------
------------------------------------------------------------
------------------------------------------------------------
------------------------------------------------------------
------------------------------------------------------------
------------------------------------------------------------
-----------------
>Haptophytes-Isochrysidales-Emiliania-huxleyi-374-CAMPEP-0187593130
--XPSRQELAA-------------------------------------------------
------------------------------------------------------------
---------------------------PR-------------------------------
------------------------------------------------------------
----------------------------D-----------IRRRG--------SEQACDR
SNDSDAASANR-------------------------------------------------
------------------------------------------------------------
------------------------------------------------------------
------------------------------------------------------------
----------------------------------------------------KRGRTVSA
ARRRA-------------------------------------------------------
------------------------------------------------------------
CEH----GTRPEEQ---------------------------ER-------G-ATAVEAHR
GALRSRLVGIGSAAPDTVVTNEQLSSVVETSDDWISQRTGIRQRHLL-------------
-------APGEGLSTLAARAAQKALESS-GVDAASVELVVLATSSPDDLFGDAAHVAR--
---EVGA-TGAVAFDLTAACSGFLFGVTTASQFLHT--GAY-KTALVIGADALSRWVDWS
DRNTCVLFGDGAGAVVLQAA-V------DGEGE-------EGVLGFALHSNGA-GRPDL-
-----CLGYAG---VERPLASV-----A-S---------VTTGTYAPISMVGKEVYKFAT
SRVPEVVGEALENAGV--TADEVDWLLLHQ------------ANIRIMETVAKKLKIPMS
KVINNLDEYGNTSAGSIPLALDAAVRAGKVKKGD------------VIAMAGFGAG----
---------------LSWGSAVV----------------------------------R--
--------------------------------------------------------WG--
------------------------------------------------------------
------------------------------------------------------------
------------------------------------------------------------
------------------------------------------------------------
------------------------------------------------------------
------------------------------------------------------------
------------------------------------------------------------
------------------------------------------------------------
------------------------------------------------------------
-----------------
>Haptophytes-Isochrysidales-Emiliania-huxleyi-379-CAMPEP-0187617246
XLTPSRQELAA-------------------------------------------------
------------------------------------------------------------
---------------------------PR-------------------------------
------------------------------------------------------------
----------------------------D-----------IRRRG--------SEQACDR
SNDSDAASANR-------------------------------------------------
------------------------------------------------------------
------------------------------------------------------------
------------------------------------------------------------
----------------------------------------------------KRGRTVSA
ARRRA-------------------------------------------------------
------------------------------------------------------------
CEH----GTRPEEQ---------------------------ER-------G-ATAVEAHR
GALRSRLVGIGSAAPDTVVTNEQLSSVVETSDDWISQRTGIRQRHLL-------------
-------APGEGLSTLAARAAQKALESS-GVDAASVELVVLATSSPDDLFGDAAHVAR--
---EVGA-TGAVAFDLTAACSGFLFGVTTASQFLHT--GAY-KTALVIGADALSRWVDWS
DRNTCVLFGDGAGAVVLQAA-V------DGEGE-------EGVLGFALHSNGA-GRPDL-
-----CLGYAG---AERPLASV-----A-S---------VTTGTYAPISMVGKEVYKFAT
SRVPEVVGEALENAGV--TADEVDWLLLHQ------------ANIRIMETVAKKLKIPMS
KVINNLDEYGNTSAGSIPLALDAAVRAGKVKKGD------------VIAMAGFGAG----
---------------LSWGSAVV----------------------------------R--
--------------------------------------------------------WG--
------------------------------------------------------------
------------------------------------------------------------
------------------------------------------------------------
------------------------------------------------------------
------------------------------------------------------------
------------------------------------------------------------
------------------------------------------------------------
------------------------------------------------------------
------------------------------------------------------------
-----------------
>Haptophytes-Isochrysidales-Emiliania-huxleyi-447603
------------------------------------------------------------
------------------------------------------------------------
------------------------------------------------------------
------------------------------------------------------------
------------------------------------------------------------
---------------------------------MRLLL----------------------
------------------------------------------------------------
------------------------------------------------------------
------------------------------------------------------------
----------------------------------------------------IASAVGLS
QQLGAV------------------------------------------------------
-----------------------------------------------------------P
AST----ARVQRSR---------------------------SA-------A-PRAVEAHR
GALRSRLVGIGSAAPDTVVTNEQLSSVVETSDDWISQRTGIRQRHLL-------------
-------APGEGLSTLAARAAQKALESS-GVDAASVELVVLATSSPDDLFGDAAHVAR--
---EVGA-TGAVAFDLTAACSGFLFGVTTASQFLHT--GAY-KTALVIGADALSRWVDWS
DRNTCVLFGDGAGAVVLQAA-V------DGEGE-------EGVLGFALHSNGA-GRPDL-
-----CLGYAG---AERPLASV-----A-S---------VTTGTYAPISMVGKEVYKFAT
SRVP-----------------EVDWLLLHQ------------ANIRIMETVAKKLKIPMS
KVINNLDEYGNTSAGSIPLALDAAVRAGKVKKGD------------VIAMAGFGAG----
---------------LSWGSAVV----------------------------------R--
--------------------------------------------------------WG--
------------------------------------------------------------
------------------------------------------------------------
------------------------------------------------------------
------------------------------------------------------------
------------------------------------------------------------
------------------------------------------------------------
------------------------------------------------------------
------------------------------------------------------------
------------------------------------------------------------
-----------------
>Haptophytes-Isochrysidales-Emiliania-huxleyi-CCMP370-CAMPEP-0187719008
------XEVH--------------------------------------------------
------------------------------------------------------------
------------------------------------------------------------
------------------------------------------------------------
----------------------------------------SLRRG--------SEQACDR
SNDSDAASANR-------------------------------------------------
------------------------------------------------------------
------------------------------------------------------------
------------------------------------------------------------
----------------------------------------------------KRGRTVSA
ARRRA-------------------------------------------------------
------------------------------------------------------------
CEH----GTRPEEQ---------------------------ER-------G-ATAVEAHR
GALRSRLVGIGSAAPDTVVTNEQLSSVVETSDDWISQRTGIRQRHLL-------------
-------APGEGLSTLAARAAQKALESS-GVDAASVELVVLATSSPDDLFGDAAHVAR--
---EVGA-TGAVAFDLTAACSGFLFGVTTASQFLHT--GAY-KTALVIGADALSRWVDWS
DRNTCVLFGDGAGAVVLQAA-V------DGEGE-------EGVLGFALHSNGA-GRPDL-
-----CLGYAG---AERPLASF-----A-S---------VTTGTYAPISMVGKEVYKFAT
SRVPEVVGEALENAGV--TADEVDWLLLHQ------------ANIRIMETVAKKLKIPMS
KVINNLDEYGNTSAGSIPLALDAAVRAGKVKKGD------------VIAMAGFGAG----
---------------LSWGSAVV----------------------------------R--
--------------------------------------------------------WG--
------------------------------------------------------------
------------------------------------------------------------
------------------------------------------------------------
------------------------------------------------------------
------------------------------------------------------------
------------------------------------------------------------
------------------------------------------------------------
------------------------------------------------------------
------------------------------------------------------------
-----------------
>Haptophytes-Isochrysidales-Emiliania-huxleyi-PLYM219-CAMPEP-0187794726
------XEVH--------------------------------------------------
------------------------------------------------------------
------------------------------------------------------------
------------------------------------------------------------
----------------------------------------SLRRG--------SEQACDR
SNDSDAASANR-------------------------------------------------
------------------------------------------------------------
------------------------------------------------------------
------------------------------------------------------------
----------------------------------------------------KRGRTVSA
ARRRA-------------------------------------------------------
------------------------------------------------------------
CEH----GTRPEEQ---------------------------ER-------G-ATAVEAHR
GALRSRLVGIGSAAPDTVVTNEQLSSVVETSDDWISQRTGIRQRHLL-------------
-------APGEGLSTLAARAAQKALESS-GVDAASVELVVLATSSPDDLFGDAAHVAR--
---EVGA-TGAVAFDLTAACSGFLFGVTTASQFLHT--GAY-KTALVIGADALSRWVDWS
DRNTCVLFGDGAGAVVLQAA-V------DGEGE-------EGVLGFALHSNGA-GRPDL-
-----CLGYAG---AERPLASV-----A-S---------VTTGTYAPISMVGKEVYKFAT
SRVPEVVGEALENAGV--TADEVDWLLLHQ------------ANIRIMETVAKKLKIPMS
KVINNLDEYGNTSAGSIPLALDAAVRAGKVKKGD------------VIAMAGFGAG----
---------------LSWGSAVV----------------------------------R--
--------------------------------------------------------WG--
------------------------------------------------------------
------------------------------------------------------------
------------------------------------------------------------
------------------------------------------------------------
------------------------------------------------------------
------------------------------------------------------------
------------------------------------------------------------
------------------------------------------------------------
------------------------------------------------------------
-----------------
>Haptophytes-Isochrysidales-Gephyrocapsa-oceanica-RCC1303-CAMPEP-0188185174
------XPVG--------------------------------------------------
------------------------------------------------------------
---------------------------PS-------------------------------
------------------------------------------------------------
----------------------------------AL----SRPRD--------RQEACDR
SNDSDAASANR-------------------------------------------------
------------------------------------------------------------
------------------------------------------------------------
------------------------------------------------------------
------------------------------------------------------KAVGLS
QQLGAV------------------------------------------------------
-----------------------------------------------------------P
AST----ARVQRSR---------------------------SA-------A-PRAVEAHR
GALRSRLVGIGSAAPETVVTNEQLSSVVETSDDWISQRTGIRQRHLL-------------
-------APGEGLSTLAARAAQKALESS-GVDAASVELVVLATSSPDDLFGDAAHVAR--
---EVGA-TGAVAFDLTAACSGFLFGVTTASQFLHT--GAY-KTALVIGADALSRWVDWS
DRNTCVLFGDGAGAVVLQAA-V------DGEGE-------EGVLGFALHSNGA-GRPDL-
-----CLGYDG---AERPLASV-----A-S---------VTTGTYAPISMVGKEVYKFAT
SRVPEVVGEALENAGV--TADEVDWLLLHQ------------ANIRIMETVAKKLKIPMS
KVINNLDEYGNTSAGSIPLALDAAVRAGKVKKGD------------VIAMAGFGAG----
---------------LSWGSAVV----------------------------------X--
--------------------------------------------------------MGLS
AAAAARGDARLRLTLSAIRTTRLSTRAVLA---RAL--------SCRAXTGRAT-----A
HDSCRSRFACGHVWHVASLSHVGTAGAPVLSLRLPPSLPLSPSQTRSAAPHDGFSAAAAA
LVHVGSHPSCASFWHAQMCSARRSALAKRRRPSSGXTEEAEQREQKVGVRNHGHGALLCG
PVHQPLHGSAGSRAHEEPLLLAELLLIAAAVKRGDSRLLLPRAAL----------LALEE
G------------AVLLAHLAKV----DARELCRQPRHRAAAVAR---------------
----------EVGD---------TLTQKVRRHDRWRQARLVPQPRAELAPPRPRPVEARD
LWE---------ADHR-RLKRPPEGRAEDGVERHVA--ACQLASKFG-SLPPTQARQRRV
PVSE--AGDALEQVKGDAMRLSQRPPLLPL--HESLSPLGLQ----LRGVVGAFCVPNEV
HGFAPKPLGGGRD--------------------------AGKTACA--------------
--GQTSMLV----FARE
>Haptophytes-Isochrysidales-Isochrysis-galbana-CCMP1323-CAMPEP-0193639012
X---AG-----C------------------------------------------------
------------------------------------------------------------
---------------------------PTAH-----------------------------
------------------------------------------------------------
--------------------------------CRPICHEVVPSRR--------SLIACSS
ELGVAAALAVAVAVRCPRDGGGGADSMRAWCLRSSLLLCV--------------------
------------------------------------------------------------
------------------------------------------------------------
------------------------------------------------------------
-------------------------------------------------IELARSAFVPH
LLGGQAG-----------------------------------------------------
----------------------------------------------------------AS
TRL----IQHIPTR---------------------------TS-------NLRAVAAAGR
GSRQARLIGIGSCAPDSRVSNEELEQIVETSDEWISKRTGIRARHLL-------------
-------RPGEGLSDLASKAAIRALENA-GVDASEVELVILATSSPDDLFGDAACVAR--
---SIGA-SGAVAFDLTAACSGFLFGVNTAAQFLHT--GAY-KTAVVVGADALSRWVDWT
DRNTCVLFGDGAGAVVIQAT--------DGE---------PGVLGFEMHSNGA-GRDDL-
-----NLGYSG---QTRELATV-----T-S---------VTSGSYQPISMVGKEVYKFAT
SKVPEVLQEALDNAGV--SVDEVDWLLMHQ------------ANIRIMETVAKKLGLPME
KVISNLDEYGNTSAGSIPLALDPAVRSGKVKKGD------------IIAMAGFGAG----
---------------LSWGAAVV----------------------------------R--
--------------------------------------------------------WG--
------------------------------------------------------------
------------------------------------------------------------
------------------------------------------------------------
------------------------------------------------------------
------------------------------------------------------------
------------------------------------------------------------
------------------------------------------------------------
------------------------------------------------------------
------------------------------------------------------------
-----------------
>Haptophytes-Isochrysidales-Isochrysis-sp-BAJW2000103
------------------------------------------------------------
------------------------------------------------------------
------------------------------------------------------------
------------------------------------------------------------
------------------------------------------------------------
------------------------------------------------------------
------------------------------------------------------------
------------------------------------------------------------
------------------------------------------------------------
------------------------------------------------------------
------------------------------------------------------------
------------------------------------------------------------
------------------------------------------------------------
------------------------------------------------------------
------------------------------------------------------------
------------------------------------------------------------
-----------------------------------------------MHSNGD-GREDL-
-----NLGYAG---ETRELASI-----T-S---------VTSGSYQPISMVGKEVYKFAT
SKVPEVLEEALGNAGV--S------LLLHQ------------ANIRIMETVAKKLGIPME
KVISNLDEYGNTSAGSIPLALDPAVRSGKVKKGD------------TIAMAGFGAG----
---------------LSWGAAVV----------------------------------R--
--------------------------------------------------------WG--
------------------------------------------------------------
------------------------------------------------------------
------------------------------------------------------------
------------------------------------------------------------
------------------------------------------------------------
------------------------------------------------------------
------------------------------------------------------------
------------------------------------------------------------
------------------------------------------------------------
-----------------
>Haptophytes-Isochrysidales-Isochrysis-sp-CCMP1244-CAMPEP-0188802314
------XEVH--------------------------------------------------
------------------------------------------------------------
------------------------------------------------------------
------------------------------------------------------------
----------------------------------------SLRRG--------SATACDR
SNDSDAASANR-------------------------------------------------
------------------------------------------------------------
------------------------------------------------------------
------------------------------------------------------------
----------------------------------------------------KRGRTVSA
ARRRA-------------------------------------------------------
------------------------------------------------------------
CEH----GTRPEEQ---------------------------ER-------G-ATAVEAHR
GALRSRLVGIGSAAPDTVVTNEQLSSVVETSDDWISQRTGIRQRHLL-------------
-------APGEGLSTLAARAAQKALESS-GVDAASVELVVLATSSPDDLFGDAAHVAR--
---EVGA-TGAVAFDLTAACSGFLFGVTTASQFLHT--GAY-KTALVIGADALSRWVDWS
DRNTCVLFGDGAGAVVLQAA-V------DGEGE-------EGVLGFALHSNGA-GRPDL-
-----CLGYAG---AERPLASV-----A-S---------VTTGTYAPISMVGKEVYKFAT
SRVPEVVGEALENAGV--TADEVDWLLLHQ------------ANIRIMETVAKKLKIPMS
KVINNLDEYGNTSAGSIPLALDAAVRAGKVKKGD------------VIAMAGFGAG----
---------------LSWGSAVV----------------------------------R--
--------------------------------------------------------WG--
------------------------------------------------------------
------------------------------------------------------------
------------------------------------------------------------
------------------------------------------------------------
------------------------------------------------------------
------------------------------------------------------------
------------------------------------------------------------
------------------------------------------------------------
------------------------------------------------------------
-----------------
>Haptophytes-Pavlovales-Exanthemachrysis-gayraliae-RCC1523-CAMPEP-0206006492
------------------------------------------------------------
------------------------------------------------------------
------------------------------------------------------------
------------------------------------------------------------
------------------------------------------------------------
------------------------------------------------------------
------------------------------------------------------------
------------------------------------------------------------
------------------------------------------------------------
------------------------------------------------------------
------------------------------------------------------------
--------------------------------------------------------TLAR
GPS----LARTGP----------------------------VA-------A-TTGPVAGR
SMLQVSIQGVGAAAPPSRVTNGDLETVVDTSDAWISKRTGIRSRHLL-------------
-------GPEEHVSALATDAAAAALADA-GCDPLDVELVIVATSSPDDLFGDAAFVAS--
---QVGA-SRAVAFDLTAACSGFLFALVTASQFVHT--GAF-NTALVVGADALSRWVDWD
DRNTCVLFGDGAGAVVVRKA-G------GEG-S-------PGVLGFAMRSDGG-GRCDL-
-----NLAYSG---TERGLSDT-----AGS---------VSQGAYRPIAMNGKEVYKFAC
SRVPEVLEEALANAGM--EASQVDHLLLHQ------------ANIRIIEGVASRLGISMD
KVIANLDEYGNTSAASIPLALAAAVKEGKVKPGD------------VIACAGFGAG----
---------------LSWGAAIV----------------------------------A--
--------------------------------------------------------GGEA
FQG---------------------------------------------------------
------------------------------------------------------------
------------------------------------------------------------
------RGPGGGLASARRS--------VGSSPTGGDSL----------------------
------------------------------------------------------------
------------------------------------------------------------
--------------------------------------GCA-------------------
------------------------------------------------------------
------------------------------------------------------------
-----------------
>Haptophytes-Pavlovales-Pavlova-gyrans-CCMP608-CAMPEP-0206045374
------------------------------------------------------------
------------------------------------------------------------
------------------------------------------------------------
------------------------------------------------------------
------------------------------------------XRRS--HY----------
--ASARFADLARGL-------------------ATMLAA---------------------
------------------------------------------------------------
------------------------------------------------------------
------------------------------------------------------------
-------------------------------------------------WSIAVSLAVCT
YHAGRPM-----------------------------------------------------
----------------------------------------------------------VG
ASQ----FVRSAVR----------------------------A-------S-ALAPTPGK
SMLNVRITGVGSAAPDSHVSNVDLESIVDTSDEWISKRTGISKRRLL-------------
-------NHGAEISELATSAAKEALANA-GVDPANVDLVILATSSPDDLFGDAAMIAS--
---KLGA-TSAVGFDLTAACSGFLFALVTASQFVHT--GAY-KTAVVIGADALSRWVDWD
DRNTCILFGDGAGAVVVRAP-ES-----EGA-G-------AGLLGFDMHSDGS-GRCEL-
-----NLAYKG---SRRDLSEA-----AGS---------VSTGSYGSIEMNGKEVYKFAC
SKVPSVLGEALANAGL--TADDVDWLLLHQ------------ANIRIIEAVANRLGIPME
KVISNLSEYGNTSAASIPLALAQAVKEGKVKPGD------------VIACAGFGAG----
---------------LSWGGAIL----------------------------------R--
--------------------------------------------------------WG--
------------------------------------------------------------
------------------------------------------------------------
------------------------------------------------------------
------------------------------------------------------------
------------------------------------------------------------
------------------------------------------------------------
------------------------------------------------------------
------------------------------------------------------------
------------------------------------------------------------
-----------------
>Haptophytes-Pavlovales-Pavlova-lutheri-CCAC-0028-RFAD2026880
------------------------------------------------------------
------------------------------------------------------------
------------------------------------------------------------
------------------------------------------------------------
------------------------------------------------------------
------------------------------------------------------------
------------------------------------------------------------
------------------------------------------------------------
------------------------------------------------------------
------------------------------------------------------------
------------------------------------------------------------
------------------------------------------------------------
------------------------------------------------------------
------------------------------------------------------------
------------------------------------------------------------
------------------------------------------------------------
------------------------------------------------------------
-------------------------------------------------MNGKEVYKFAC
SKVPDILEKALANAGL--SAADVDHLLLHQ------------ANIRIIEAVASRLGIPMS
KVISNLSEYGNTSAASIPLALNEAVKSGQVKSGD------------VIACAGFGAG----
---------------LSWGAAII----------------------------------R--
--------------------------------------------------------WG--
------------------------------------------------------------
------------------------------------------------------------
------------------------------------------------------------
------------------------------------------------------------
------------------------------------------------------------
------------------------------------------------------------
------------------------------------------------------------
------------------------------------------------------------
------------------------------------------------------------
-----------------
>Haptophytes-Pavlovales-Pavlova-lutheri-RCC1537-CAMPEP-0205965810
------------------------------------------------------------
------------------------------------------------------------
------------------------------------------------------------
------------------------------------------------------------
------------------------------------------------------------
------------------------------------------------------------
------------------------------------------------------------
------------------------------------------------------------
------------------------------------------------------------
------------------------------------------------------------
------------------------------------------------------------
------------------------------------------------------------
--------------------------------------------------X-ALAPAPGR
SALAVRITGVGAAAPESRATNADLESVVETSDEWISKRTGISSRHLL-------------
-------SADGSISALAVAAARGALESA-GVPAADVDLVILATSSPDDLFGDAAMVAS--
---ALGA-NAAVGFDLTAACSGFLFALVTAAQFVHT--GAY-ANVVVIGADALSRWVDWD
DRNTCILFGDGAGAVVVRRA-VAPAAGAAPA-P-------PGLLGFELRSDGA-GRSEL-
-----NLGYKG---ERRDLSER-----AGA---------VSKGSYGHIEMNGKEVYKFAC
SKVPDILEKALANAGL--SAADVDHLLLHQ------------ANIRIIEAVASRLGIPMS
KVISNLSEYGNTSAASIPLALNEAVKSGQVKSGD------------VIACAGFGAG----
---------------LSWGAAIX----------------------------------P--
--------------------------------------------------------MGMR
MGD---------------------------------------------------------
------------------------------------------------------------
------------------------------------------------------------
------GGGGWRLGGGHST--------AAIVPAGKKRQIPASGR----------------
--------------------ARA----DGHAAATQPGRAPSRRRGT--------------
-----MAASTGAAD------KGVG-------------GDXAAEARAQHV------VRLRA
AGRLQRAGGAAASSREW---------ASMRVEVHELRRLCDCDQQMTKVVNKNQSKGR--
------------------------------------------------------------
------------------------------------------------------------
-----------------
>Haptophytes-Pavlovales-Pavlova-lutheri-SAG-926-LLEN2040693
------------------------------------------------------------
------------------------------------------------------------
------------------------------------------------------------
------------------------------------------------------------
------------------------------------------------------------
------------------------------------------------------------
------------------------------------------------------------
------------------------------------------------------------
------------------------------------------------------------
------------------------------------------------------------
------------------------------------------------------------
------------------------------------------------------------
------------------------------------------------------------
------------------------------------------------------------
------------------------------------------------------------
------------------------------------------------------------
------------------------------------------------------------
-------------------------------------------------MNGKEVYKFAC
SKVPDILEKALANAGL--SAADVDHLLLHQ------------ANIRIIEAVASRLGIPMS
KVISNLSEYGNTSAASIPLALNEAVKSGQVKSGD------------VIACAGFGAG----
---------------LSWGAAII----------------------------------R--
--------------------------------------------------------WG--
------------------------------------------------------------
------------------------------------------------------------
------------------------------------------------------------
------------------------------------------------------------
------------------------------------------------------------
------------------------------------------------------------
------------------------------------------------------------
------------------------------------------------------------
------------------------------------------------------------
-----------------
>Haptophytes-Pavlovales-Pavlova-sp-CCMP459-CAMPEP-0190508074
X-----------------------------------------------------------
------------------------------------------------------------
------------------------------------------------------------
------------------------------------------------------------
------------------------------------------PRK---------------
------APNRASPR-------------------PTMLAA---------------------
------------------------------------------------------------
------------------------------------------------------------
------------------------------------------------------------
-------------------------------------------------WGFALSVAVAS
YHAGTPL-----------------------------------------------------
-----------------------------------------------------------R
ASH----LSRSSVA--------------------------------------ASAAVPGR
SNLAVRIAGIGSAAPDAVVSNNDLESFVETSDEWISKRTGIRKRHLL-------------
-------AHGAAISDLSIASAKEALESA-GVAAEDVDLVILATSSPDDLFGDAAHVAA--
---AIGA-TSAVGFDLTAACSGFLFGLVTASQFVHT--GAY-TNVLVIGADALSRWVDWD
DRNTCILFGDGAGAVVISHS-ED--AKPDGT-G-------CGLLGFDMHSDGK-GRCEL-
-----NLSYEG---EERYLSET-----AGH---------VSKGSYGSIAMNGKEVYKFAC
SKVPKVLGAALESSGL--SVDDIDWLVLHQ------------ANIRIIEAVASRLGIPMD
KVIANLDEYGNTSAASIPLALSEAVKSGKVKPGD------------VIACAGFGAG----
---------------LSWGGAII----------------------------------R--
--------------------------------------------------------WG--
------------------------------------------------------------
------------------------------------------------------------
------------------------------------------------------------
------------------------------------------------------------
------------------------------------------------------------
------------------------------------------------------------
------------------------------------------------------------
------------------------------------------------------------
------------------------------------------------------------
-----------------
>Haptophytes-Phaeocystales-Phaeocystis-antarctica-Caron-Lab-Isolate-CAMPEP-0172971598
------------------------------------------------------------
------------------------------------------------------------
------------------------------------------------------------
------------------------------------------------------------
------------------------------------------------------------
-------------M-------------------ISRLL----------------------
------------------------------------------------------------
------------------------------------------------------------
------------------------------------------------------------
---------------------------------------------------LLTYLGCVA
GLHGTPP-----------------------------------------------------
--ASLSGR--------------------------------------------------GV
VAA----RGQPQRL---------------------------RS-------R-PVVAKAGI
SKLRSKLVGVGSCAPPTRVTNVDLEDLVDTTDEWIAQRTGIRSRHLL-------------
-------APGETMSELGSKAAERALEMA-GVAAEDVDLVIFATSSADDLFGDAANVAK--
---LVGA-TNAVAFDLTAACSGFLFGINTASQFLHN--GAY-KTALVIGGDALSRWVDWN
DRSTCVLFGDGAGAVVLKAA-A------TDD-E-------AGILGWEMHSNGA-GRKDL-
-----NLCYSG---EPRELGDV-----A-T---------VTSGTYDTIAMNGMDVYKFAT
TKVPKVLKEALAQADM--TADDIDWVVMHQ------------ANIRIMETVAKKLGVSMD
KVIHNLDEYGNTSAGSIPLALDEAVRSGKIKKGD------------TLAIAGFGAG----
---------------LSWGACVI----------------------------------R--
--------------------------------------------------------WG--
------------------------------------------------------------
------------------------------------------------------------
------------------------------------------------------------
---------------------------------GEPL-----------------------
------------------------------------------------------------
------------------------------------------------------------
------------------------------------------------------------
------------------------------------------------------------
------------------------------------------------------------
-----------------
>Haptophytes-Phaeocystales-Phaeocystis-antarctica-CCMP1374-CAMPEP-0198176704
------------------------------------------------------------
------------------------------------------------------------
------------------------------------------------------------
------------------------------------------------------------
------------------------------------------------------------
-------------M-------------------ISRLL----------------------
------------------------------------------------------------
------------------------------------------------------------
------------------------------------------------------------
---------------------------------------------------LLTYLGCVA
GLHGTPP-----------------------------------------------------
--ASLSGR--------------------------------------------------GV
VAA----RGQPQRL---------------------------RS-------R-PVVAKAGI
SKLRSKLVGVGSCAPPTRVTNVDLEDLVDTTDEWIAQRTGIRSRHLL-------------
-------APGETMSELGSKAAERALEMA-GVAAEDVDLVIFATSSADDLFGDAANVAK--
---LVGA-TNAVAFDLTAACSGFLFGINTASQFLHN--GAY-KTALVIGGDALSRWVDWN
DRSTCVLFGDGAGAVVLKAA-A------TDD-E-------AGILGWEMHSNGA-GRKDL-
-----NLCYSG---EPRELGDV-----A-T---------VTSGTYDTIAMNGMDVYKFAT
TKVPKVLKEALAQADM--TADDIDWVVMHQ------------ANIRIMETVAKKLGVSMD
KVIHNLDEYGNTSAGSIPLALDEAVRSGKIKKGD------------TLAIAGFGAG----
---------------LSWGACVI----------------------------------R--
--------------------------------------------------------WG--
------------------------------------------------------------
------------------------------------------------------------
------------------------------------------------------------
---------------------------------GEPL-----------------------
------------------------------------------------------------
------------------------------------------------------------
------------------------------------------------------------
------------------------------------------------------------
------------------------------------------------------------
-----------------
>Haptophytes-Phaeocystales-unid-sp-CCMP2000-CAMPEP-0119074860
------------------------------------------------------------
------------------------------------------------------------
--------------------------------------------------XEEV------
------------------------------------------------------------
--RPITC-----------------------------------------------------
--------SRDPPM-------------------TRRVL----------------------
------------------------------------------------------------
------------------------------------------------------------
------------------------------------------------------------
---------------------------------------------------FLTYLGCIA
GLRGTPP-----------------------------------------------------
--ASLSVR--------------------------------------------------GG
FDA----RAIPRRL---------------------------RS-------R-PLVAKAGI
SQLRSKLVGVGSCAPPTRVTNVDLEDLVDTTDEWIAQRTGIRSRHLL-------------
-------APGETMSELGSKAAERALEMA-GVVAEDVDLVIFATSSADDLFGDAAHVAR--
---LVGA-TNAVAFDLTAACSGFLFGMNTASQFLHN--GAY-STALVIGGDALSRWVDWE
DRSTCVLFGDGAGAVVLKAA-A------SDE-E-------SGVLGWEMRSNGA-GRKDL-
-----NLVYSG---TPNELGGV-----A-T---------VTSGTYDTIAMNGMDVYKFAT
TKVPKVLKEALANAGM--EAEQLDWVVMHQ------------ANIRIMEAVAKKLGVSMD
KVIHNLDEYGNTSAGSIPLALDEAVRSGKIKKGD------------TLAIAGFGAG----
---------------LSWGACVI----------------------------------R--
--------------------------------------------------------WG--
------------------------------------------------------------
------------------------------------------------------------
------------------------------------------------------------
---------------------------------GEPLE----------------------
-----------------------------HGWLRAPDQQSGGERP---------------
--GWFCTGVDPSLD-------GL--------------------------------LGGRQ
C-----------------------------------SVSCA-------------------
------------------------------------------------------------
------------------------------------------------------------
------LL--------D
>Haptophytes-Prymnesiales-Prymnesium-parvum-LXRN2043478
------------------------------------------------------------
------------------------------------------------------------
------------------------------------------------------------
------------------------------------------------------------
------------------------------------------------------------
------------------------------------------------------------
------------------------------------------------------------
------------------------------------------------------------
------------------------------------------------------------
------------------------------------------------------------
------------------------------------------------------------
------------------------------------------------------------
------------------------------------------------------------
------------------------------------------------------------
------------------------------------------------------------
--------------------------MNTAAQFLHT--GAY-QTALVLGADALSRWVDWD
DRNTCVLFGDGAGAVVMKAS-T------D-E-E-------AGVLGFEMHSNGE-GRVNL-
-----ALGYSG---PERALGSI-----A-K---------VTEGEYAPITMNGKEVYKFAT
GRVPEVLAEALENAGV--TADEIDWLLMHQ------------ANIRIMETVAKKLGVPMS
KVLTNLAEFGNTSSGSIPLALDEAVRAGKVKPGD------------VVAVAGFGAG----
---------------LSWGAAVI----------------------------------K--
--------------------------------------------------------WG--
------------------------------------------------------------
------------------------------------------------------------
------------------------------------------------------------
------------------------------------------------------------
------------------------------------------------------------
------------------------------------------------------------
------------------------------------------------------------
------------------------------------------------------------
------------------------------------------------------------
-----------------
>Haptophytes-Prymnesiales-Prymnesium-parvum-Texoma1-CAMPEP-0191199972
------------------------------------------------------------
------------------------------------------------------------
------------------------------------------------------------
------------------------------------------------------------
------------------------------------------------------------
------------------------------------------------------------
------------------------------------------------------------
------------------------------------------------------------
------------------------------------------------------------
------------------------------------------------------------
------------------------------------------------------------
------------------------------------------------------------
------------------------------------------------------------
----------GSCAPSTRVTNAELEAVVDTSDEWIAKRTGISSRHLL-------------
-------APGESMCDLTTTAARRALEMA-GVAAAEVDLVIYATSSPDDLFGDAPFVAS--
---QVGA-TNAVAFDLTAACSGFLFGMNTAAQFLHT--GAY-QTALVLGADALSRWVDWD
DRNTCVLFGDGAGAVVMKAS-T------D-E-E-------AGVLGFEMHSNGE-GRVNL-
-----ALGYSG---PERALGSI-----A-K---------VTEGEYAPITMNGKEVYKFAT
GRVPEVLAEALENAGV--TADEIDWLLMHQ------------ANIRIMETVAKKLGVPMS
KVLTNLAEFGNTSSGSIPLALDEAVRAGKVKPGD------------VVAVAGFGAG----
---------------LSWGAAVI----------------------------------K--
--------------------------------------------------------WG--
------------------------------------------------------------
------------------------------------------------------------
------------------------------------------------------------
------------------------------------------------------------
------------------------------------------------------------
------------------------------------------------------------
------------------------------------------------------------
------------------------------------------------------------
------------------------------------------------------------
-----------------
>Chlamydomonas-PACid-27580810
M---Q-------------------------------------------------------
------------------------------------------------------------
------------------------------------------------------------
------------------------------------------------------------
-------------------------------------------VAHRQ------------
------------------------------------------------------------
------------------------------------------------------------
------------------------------------------------------------
------------------------------------------------------------
--------------------------------------------------TAGSCLRSRS
ATSGRR------------------------------------------------------
------------------------------------------------------AVPVAS
QRP---SSARPGPL----------------------------------------------
CKAAEQLVGVGSSVPETFLTNDDLAKLVDTNDEWIVTRTGIKKRHVL-------------
-------GKGETLVQHAVISSKRALEMA-GVDAKDVDLVLFATSSPDDVFGSACQVQA--
---AVGA-SKAVAFDLTAACSGFVLAMVTASQYIRA--GTF-KTVLVVGGDALSRFVDWR
DRGTCILFGDGCGAVLMRANPD------PAA-P-------PAILGMDMGSDGA-GHKHL-
-----HCMFSG---GGLKPHGEGE---G-P---------SSHASYANIHMAGQDVFKFAV
RTVPAVIDSALANANL--PKESVDWLVMHQ------------ANQRILDAAAQRLGLPSE
RVVSNLASYGNTSAASIPLALDEAVRGGRIQPGD------------KLAMAGFGAG----
---------------LTWAGAIV----------------------------------R--
--------------------------------------------------------WG--
------------------------------------------------------------
------------------------------------------------------------
------------------------------------------------------------
------------------------------------------------------------
------------------------------------------------------------
------------------------------------------------------------
------------------------------------------------------------
------------------------------------------------------------
------------------------------------------------------------
-----------------
>Chlorella-variabilis-307107402
M---ASSTA---------------------------------------------------
------------------------------------------------------------
------------------------------------------------------------
------------------------------------------------------------
----------------------------CSHQLQRAC---SRPLANAR------------
------------------------------------------------------------
------------------------------------------------------------
------------------------------------------------------------
------------------------------------------------------------
---------------------------------------------------LPTALPAAL
SRLP--------------------------------------------------------
-----------------------------------------------------------A
RRR---GGGRPGAA-----------------------------------------VVPVA
AAAGVRLAGVGSSVPEKFLTNSDLAQLVDTSDDWITSRTGIKKRHIL-------------
-------SEGESLGSHASAACLRALDMA-GVAAEDVDLIVMATSSPDDLFGSATTVQACG
RGQAIRA-SRAAAFDLTAACSGFVMGLVTGAQYIRA--GTY-KTVLVIGADALSRYIDWR
DRSTCILFGDACGAVVMTAK-D------DG--S-------CALLGIDMHSDGT-GMRHL-
-----NCAFAG---EGMKPLSNG----H-A---------SDEGSYSNLHMNGQEVFKFAV
RAVPTVIEAALADAGM--EKQQIDWLVMHQ------------ANMRIMSAAADRLGVPAE
RVVSNLAQYGNTSAASIPLALDEAVRRGDIKPGE------------VLAMAGFGAG----
---------------LTWASAIV----------------------------------R--
--------------------------------------------------------WG--
------------------------------------------------------------
------------------------------------------------------------
------------------------------------------------------------
------------------------------------------------------------
------------------------------------------------------------
------------------------------------------------------------
------------------------------------------------------------
------------------------------------------------------------
------------------------------------------------------------
-----------------
>missing_sequence
------------------------------------------------------------
------------------------------------------------------------
------------------------------------------------------------
------------------------------------------------------------
------------------------------------------------------------
------------------------------------------------------------
------------------------------------------------------------
------------------------------------------------------------
------------------------------------------------------------
------------------------------------------------------------
------------------------------------------------------------
------------------------------------------------------------
------------------------------------------------------------
------------------------------------------------------------
------------------------------------------------------------
------------------------------------------------------------
------------------------------------------------------------
------------------------------------------------------------
------------------------------------------------------------
------------------------------------------------------------
------------------------------------------------------------
------------------------------------------------------------
------------------------------------------------------------
------------------------------------------------------------
------------------------------------------------------------
------------------------------------------------------------
------------------------------------------------------------
------------------------------------------------------------
------------------------------------------------------------
------------------------------------------------------------
------------------------------------------------------------
-----------------
>Micromonas-PACid-27338654
M-----------------------------------------------------------
------------------------------------------------------------
------------------------------------------------------------
------------------------------------------------------------
------------------------------------------------------------
------------------------------------------------------------
------------------------------------------------------------
------------------------------------------------------------
------------------------------------------------------------
------------------------------------------------------------
------------------------------------------------------------
------------------------------------------------------------
--------------------------------------------------------AAAF
VPAGAQIAGVGMAIPKQSLTNDDLASLVDTNDEWIKTRTGIGKRHVI-------------
-------SGDESLTSLAAEAATDALKMA-GVDAKDVDLIILATSSPDDVFGSACTVQA--
---AIGA-EGALAFDLTAACSGFVVGLVNGVHFIRG--GEY-KNVLVIGADVLSRYVDWR
DRGTCILFGDGCGAMVLTST-P------NPE-D-------CCVLGFDMHSDGT-GNHNL-
-----TAKFTNENGAEVNDGAS-----K-PRADTAAA-NSGRGAFCNIGMNGQEVFKFAV
RAVPDTVGKSLAHAGL--ENEDVD----HL------------ANQRIIDGAAKKLGLSSD
KVVSNIAKYGNTSAGSVPIALAEAVTEGKIKKGD------------VVACAGFGAG----
---------------LTWASAIL----------------------------------R--
--------------------------------------------------------W---
------------------------------------------------------------
------------------------------------------------------------
------------------------------------------------------------
------------------------------------------------------------
------------------------------------------------------------
------------------------------------------------------------
------------------------------------------------------------
------------------------------------------------------------
------------------------------------------------------------
-----------------
>missing_sequence
------------------------------------------------------------
------------------------------------------------------------
------------------------------------------------------------
------------------------------------------------------------
------------------------------------------------------------
------------------------------------------------------------
------------------------------------------------------------
------------------------------------------------------------
------------------------------------------------------------
------------------------------------------------------------
------------------------------------------------------------
------------------------------------------------------------
------------------------------------------------------------
------------------------------------------------------------
------------------------------------------------------------
------------------------------------------------------------
------------------------------------------------------------
------------------------------------------------------------
------------------------------------------------------------
------------------------------------------------------------
------------------------------------------------------------
------------------------------------------------------------
------------------------------------------------------------
------------------------------------------------------------
------------------------------------------------------------
------------------------------------------------------------
------------------------------------------------------------
------------------------------------------------------------
------------------------------------------------------------
------------------------------------------------------------
------------------------------------------------------------
-----------------
>Ostreococcus-PACid-27419875
------------------------------------------------------------
------------------------------------------------------------
------------------------------------------------------------
------------------------------------------------------------
------------------------------------------------------------
------------------------------------------------------------
------------------------------------------------------------
------------------------------------------------------------
------------------------------------------------------------
----------------------------------------------------MLSLASAV
ARAPS-------------------------------------------------------
------------------------------------------------------------
-------RSRAPRG---------RSETTKANAAKRTPRGLCVA--------------RAF
DVAGAKISGVGKAIPEKFLTNDDLSELVETNDEWIATRTGIRKRHVI-------------
-------TGDETLTSLGAHAAKQALERA-NVKAEDLDLIILATSSPDDIFGSACTIQA--
---AIGA-KNALAFDLTAACSGFVIGLVNGAQFIRA--GGY-KNVLVIGGDVLSRYVDWR
DRGTCILFGDGAGAAVLTAT-D------AA--N-------CSLKGFDMHSDGS-QNHHL-
-----VAQYIGDNGKPMSDGAS-----K-------------TAAFCNISMSGQDVFKFAV
RTVPMTVNKSLAAASM--TAEDIDKLVLHQ------------ANQRIIDSAAQRFGLSED
KVVSNIAEYGNTSAGSVPIALCEAVESGAIKEDD------------IIAFAGFGAG----
---------------LTWASAIW----------------------------------K--
--------------------------------------------------------F---
------------------------------------------------------------
------------------------------------------------------------
------------------------------------------------------------
------------------------------------------------------------
------------------------------------------------------------
------------------------------------------------------------
------------------------------------------------------------
------------------------------------------------------------
------------------------------------------------------------
-----------------
>Pelagophytes-1-513422-fgenesh1-kg-19-#-239-#-Locus1794v1rpkm104-04
M---F-------------------------------------------------------
---------------W--------------------------------------------
----------------------------------------AICTALA-------------
------------------------------------------------------------
----LSCA-------------------------AAL----APPQHQRR----------LA
RGGAQPSSASQRSL----------------------------------------------
------------------------------------------------------------
------------------------------------------------------------
------------------------------------------------------------
----------------------------------------------------ALRQGSAA
AHGPTPR-----------------------------------------------------
--GAFGARAGG-------------------------------------------AGGCTA
LRS----TAEAEAV---------------------------AA-------P-KLQGNPKR
GLLQATPIGVGSCTPDQLLTNDQLAEFIETSDEWISQRTGISKRRLL-------------
-------PPNSSLQALATTAAQRALTNS-GIDASEIQLVIVATSSPDDLFGDASSVAA--
---AIGA-SNAVAFDLTAACSGFLFGMVTAAQFMES--GCY-DTALVVGADALSRWVDWD
DRNTAILFGDGAGAVVLRSS-S------GEG-AG-GKALAPGLLGFELRSNGL-DNKYL-
-----QLPYCG---VARPLATAQ---GH-D---------VTTGGYSAITMNGAEVYKFAT
REVPKILEQAMANAEI--TVDQVDWLLLHQ------------ANIRIMETVAKRLGIPLE
KIITNLADHGNTSAGSIPLALDAAVRSGKVKNGD------------VVACAGFGAG----
---------------LSWGAAII----------------------------------R--
--------------------------------------------------------WG--
------------------------------------------------------------
------------------------------------------------------------
------------------------------------------------------------
---------------------------------GDSTE----------------------
------------------------------------------------------------
------------------------------------------------------------
------------------------------------------------------------
------------------------------------------------------------
------------------------------------------------------------
-----------------
>Physcomitrella-PACid-18062859
M-----------------------------------------------------------
------------------------------------------------------------
------------------------------------------------------------
------------------------------------------------------------
----------------------------------------ASSSASALRS---SASWSAS
SAPSFRGGASAYERNS--------------------------------------------
------------------------------------------------------------
------------------------------------------------------------
------------------------------------------------------------
-------------------------------------------------LRFAYSSASPL
HVLR--------------------------------------------------------
-CRAVISPSNG-----------------------------------------RDTSLISS
ESE---GGKQNEGQ------------------------------------V-SAVQKRRR
VGRGSRLVGSGSAVPKHVISNEELSKFVDTSDEWISLRTGIRNRRVL-------------
-------GEDESLTTLSVDASRKALEMA-NVKPEEVDLLLLCTSTPDDLFGSAPQVQK--
---LLGC-HNALAFDLTAACSGFVLGLVTATRFIRG--GGY-KNVLVVGADALSRYVDWT
DRGTCILFGDASGALLLQAA-T------DD--Q-------DSLLGFDLRSDGN-GHKHL-
-----HVTVDD---VDSSPNGAET---NGS---TFKL--PGKATYECLQMNGKEVFKFAV
RAVPQVVEGALQEAGL--TGDNVDWLLLHQ------------ANQRILDSVSDRLHIPSE
KVISNLANYGNTSAASIPLALDEAVRSGKVKAGD------------VVATAGFGAG----
---------------LTWGSAIV----------------------------------R--
--------------------------------------------------------WG--
------------------------------------------------------------
------------------------------------------------------------
------------------------------------------------------------
------------------------------------------------------------
------------------------------------------------------------
------------------------------------------------------------
------------------------------------------------------------
------------------------------------------------------------
------------------------------------------------------------
-----------------
>Picochlorum-soloecismus-Picsp-1-4554-NSC-01924
MY----------------------------------------------------------
------------------------------------------------------------
------------------------------------------------------------
------------------------------------------------------------
------------------------------------------------------------
------------------------------------------------------------
------------------------------------------------------------
------------------------------------------------------------
------------------------------------------------------------
------------------------------------------------------------
------------------------------------------------------------
------------------------------------------------------------
------------------------------------------------------------
VNSAVQLAGCGSSVPDLILTNEDLEKYVDTSDEWITTRTGIKKRHIL-------------
-------KEDETLASHASIAAKNALDMA-GMDPSEVDLIILATSSPDDLFGSATTVQA--
---TLGA-NKAAAFDLTAACSGFVMGLATGAQFIKA--GTY-KNVVVIGADALSRYIDWR
DRSTCILFGDGSGAVVLRAN-DE-----VGA-E-------CGLLSIDMHSDGK-GMKHL-
-----NCSFCG---AGNKPASEG------A---------SEEGAFRNLSMNGQEVFKFAV
RAVPAVLGSALKNAGL--TKDDIDWLVLHQ------------ANMRILSAAADRLDIPAE
KVVSNLSEYGNTSAASIPLALDEAVRRGDIKKGD------------ILGLAGFGAG----
---------------LTWASAIV----------------------------------QLS
--EVTADEKQISEGDFLGPGSGLNPSPAPSMRPSEGKLTPSSSMSSLRASPKKRGPWS--
--------------------SLVTGARKLIDAMNDFVDIDDDEDSERGFHSRHASSISGI
SDSVI-------------------------------------------------------
------------------------------------------------------------
----P------GIELEKPQQN------EGGLLLGSKTE------------P---------
---------------LPLRNIPI---DVLELQIPSTSEQSGLLSENDIQGISSHMPIRHR
QKSWNLL--------YSTQRDGIS-----------------------------MKTMLRK
CSN-----------------WAPTVLVVRDMSKHVFGAFCSEPWKIS-----NRYYGTGE
TFVFKVSPQA----------------AVWHWWHK-KSQ-EIQNDYFMWGSNEAIAVGG--
--------AGGYAIWLDNELCHGISRSSLTFGNDSLSNEEEFLIGAV-------------
---ELWGLV--------
>Populus-trichocarpa-267168
------------------------------------------------------------
------------------------------------------------------------
------------------------------------------------------------
------------------------------------------------------------
-------------------------------------------MANASGF----FS---P
SVPSLRGKIK--------------------------------------------------
------------------------------------------------------------
------------------------------------------------------------
------------------------------------------------------------
---------------------------------------------------PSIGVIGSG
IWST--------------------------------------------------------
--QRISKR-----------------------------------------------VVCSG
T------IEGSEKI---------------------------S--------S-SQSQLPRL
VSQGCKLVGCGSALPSLQISNDDLAKIVDTSDEWISVRTGIRNRRVI-------------
-------TGKDSLITLSAEAASKALQMA-GVDPDDLDLVLMCTSTPEDLFGSAPQVQK--
---ALGCKTNPLAYDITAACSGFVLGLVSAACHIRG--GGF-KNVLVIGADTLSRYVDWT
DRGTCILFGDAAGAVVVQAC-D------IE--D-------DGLFSFDVNSDGEGGRXHL-
-----NASIKD---NEVDHAVCS----NGS--VL-DFPPKRHANFSCIHMNGKEVFRFAV
RCVPQSIESALGKAGL--TGSSIDWLLLHQ------------ANQRIIDAVATRLEVPPE
RIISNLANYGNTSAASIPLALDEAVRSGKVKSGH------------TIATAGFGAG----
---------------LTWGSAII----------------------------------R--
--------------------------------------------------------WG--
------------------------------------------------------------
------------------------------------------------------------
------------------------------------------------------------
------------------------------------------------------------
------------------------------------------------------------
------------------------------------------------------------
------------------------------------------------------------
------------------------------------------------------------
------------------------------------------------------------
-----------------
>missing_sequence
------------------------------------------------------------
------------------------------------------------------------
------------------------------------------------------------
------------------------------------------------------------
------------------------------------------------------------
------------------------------------------------------------
------------------------------------------------------------
------------------------------------------------------------
------------------------------------------------------------
------------------------------------------------------------
------------------------------------------------------------
------------------------------------------------------------
------------------------------------------------------------
------------------------------------------------------------
------------------------------------------------------------
------------------------------------------------------------
------------------------------------------------------------
------------------------------------------------------------
------------------------------------------------------------
------------------------------------------------------------
------------------------------------------------------------
------------------------------------------------------------
------------------------------------------------------------
------------------------------------------------------------
------------------------------------------------------------
------------------------------------------------------------
------------------------------------------------------------
------------------------------------------------------------
------------------------------------------------------------
------------------------------------------------------------
------------------------------------------------------------
-----------------
>missing_sequence
------------------------------------------------------------
------------------------------------------------------------
------------------------------------------------------------
------------------------------------------------------------
------------------------------------------------------------
------------------------------------------------------------
------------------------------------------------------------
------------------------------------------------------------
------------------------------------------------------------
------------------------------------------------------------
------------------------------------------------------------
------------------------------------------------------------
------------------------------------------------------------
------------------------------------------------------------
------------------------------------------------------------
------------------------------------------------------------
------------------------------------------------------------
------------------------------------------------------------
------------------------------------------------------------
------------------------------------------------------------
------------------------------------------------------------
------------------------------------------------------------
------------------------------------------------------------
------------------------------------------------------------
------------------------------------------------------------
------------------------------------------------------------
------------------------------------------------------------
------------------------------------------------------------
------------------------------------------------------------
------------------------------------------------------------
------------------------------------------------------------
-----------------
>Selaginella-moellendorffii-gi302806443
M-----------------------------------------------------------
------------------------------------------------------------
------------------------------------------------------------
------------------------------------------------------------
----------------------------------------ASPSS---------------
------------------------------------------------------------
------------------------------------------------------------
------------------------------------------------------------
------------------------------------------------------------
---------------------------------------------------YGCSLSSSR
ALSTSTRI-LALN----------------------------------------------P
RRQNVSANAQG-----------------------------------------FRCVLVTT
VKE---------------------------------------P-------S-EPRAAKRR
VGSGTKLIGCGSAVPKQVIHNDDLSKFLDTSNEWILPRTGIEQRRVL-------------
-------SGEETLKGLAVDACKRALEMA-KVEPEDLDLILFCTSSAEDTFGGAPEIQR--
---ELSC-SNALAFDLTAACSGFVVGLVTATRYIKG--GGY-KTALVVGADALSRYVDWS
DRSTCILFGDGAGAVVLQAC-S------ED--E-------DSLLGFDMHTDGS-GQKHL-
-----HARIEPA--EDAKILHNG----NGS--TTIST-PARPPSYQCVQMNGREVFRFAV
RSVPQVVEAALQEAGL--ENHHIDWLLLHQ------------ANQRIIDAVSERLAISQE
RVLSNLVNYGNTSAASIPLALDEAVRSGKVKRGD------------VIASAGFGAG----
---------------LTWASAIF----------------------------------K--
--------------------------------------------------------WG--
------------------------------------------------------------
------------------------------------------------------------
------------------------------------------------------------
------------------------------------------------------------
------------------------------------------------------------
------------------------------------------------------------
------------------------------------------------------------
------------------------------------------------------------
------------------------------------------------------------
-----------------
>Thalassiosira-Thaoc-72067
------------------------------------------------------------
------------------------------------------------------------
------------------------------------------------------------
------------------------------------------------------------
------------------------------------------------------------
---------MKLLQ----------------------------------------------
------------------------------------------------------------
------------------------------------------------------------
------------------------------------------------------------
----------------------------------------------------AFALLGTA
ASFT--------------------------------------------------------
---------P------------------------------------------------AT
NSV----NSKRPRV------------------------------------A-SPLSMAAG
GSLRVRPIGIGSSAPHTTITNSDLESVHDTSDEWISSRTGIRERHVLVHEGTRSVIEKSA
DGAVSDAEEPETLRTLGIEAAKNALEMS-GKSPEDIDLVICATSSPDDLFGDAPSIAS--
---AVGCPKGTPAFDLTAACSGFLFGTVTASQFMAN--GGV-KNALVIGADALTRWVDWD
DRNSCILFGDGAGAMVLTAD-E------EEG-EGGGD--GIGLLGYAMHSNGL-GYNDL-
-----KCM----------------------------------------------------
------------------------------------------------------------
------------------------------------------------------------
------------------------------------------------------------
------------------------------------------------------------
------------------------------------------------------------
------------------------------------------------------------
------------------------------------------------------------
------------------------------------------------------------
------------------------------------------------------------
------------------------------------------------------------
------------------------------------------------------------
------------------------------------------------------------
------------------------------------------------------------
-----------------
>Thalassiosira-Thaps3a-267898
------------------------------------------------------------
------------------------------------------------------------
------------------------------------------------------------
------------------------------------------------------------
------------------------------------------------------------
---------MRLSI-------------------ATITL----------------------
------------------------------------------------------------
------------------------------------------------------------
------------------------------------------------------------
----------------------------------------------------ALHHHTTS
AF----------------------------------------------------------
-----------------------------------------------------------T
TTT----TPRPHSI---------------------------IN-------T-QTTLFASG
GPLNISPIGIGSCAPTTALTNFDLETVHDTSDEWIRTRTGIEMRRVLV------------
------HEEPETLRSLGITAGRNAISMA-GVNPEDIGLVICCTSSPDDLFGDAPSIAA--
---AVGCTTNTVAFDLTAACSGFLFGIVTAGQFLEN--GAA-KHALVIGADALTRWVDWD
DRNSCILFGDGAGAMVLSAN-G------NSD-S----EVGPGILGYAMHSNGK-GYDDL-
-----KCIYRG---EPKKITTPGE--GT-V---------VHDGSYDLMTMNGRKVYSFAT
REVPAVLEEAMEQAGI--TVDQVDHLLLHQ------------ANIRIMEVVAERLGMPME
KVITNLYKYGNTSAASIPLALDEAVRSGRVKKGD------------VIACAGFGAG----
---------------LSWGAAIL----------------------------------K--
--------------------------------------------------------WG--
------------------------------------------------------------
------------------------------------------------------------
------------------------------------------------------------
------------------------------------------------------------
------------------------------------------------------------
------------------------------------------------------------
------------------------------------------------------------
------------------------------------------------------------
------------------------------------------------------------
-----------------
>Vitrella-brassicaformis-84562956
------------------------------------------------------------
------------------------------------------------------------
------------------------------------------------------------
------------------------------------------------------------
------------------------------------------------------------
------------------------------------------------------------
------------------------------------------------------------
------------------------------------------------------------
------------------------------------------------------------
------------------------------------------------------------
------------------------------------------------------------
------------------------------------------------------------
------------MA---------------------------VP-------S-QSXRKGTP
AFVSCKAVGVGYAVPTAELTNADLEKVVETTDEWIQTRTGIKKRRIL-------------
-------NGESSLQDLAASASRDALSMC-GLKAKDVDLVILATSSPDDLFGDATYVAN--
---AIGA-CGAVAFDLTAACSGFLFGMVTASQFIQT--GVY-RNVLLIGADALSRWVDWS
DRNTCILFGDGAGAAVLQAA-S------PTD-Q-------AGILGFSMKSDGR-RREQL-
-----TLAYGG---SDHVLNTSEFGDHH-V---------VTRGSYKPIYMNGREVFKFAT
REVPTAIQEALDHAGI--TIEQVDWLLLHQ------------ANIRIMDSVADRLGLSRD
KVLANLEKYGNTSAASIPIALAEAISGGRVKKGD------------IIAMAGFGAG----
---------------LSWGAAIV----------------------------------R--
--------------------------------------------------------W---
------------------------------------------------------------
------------------------------------------------------------
------------------------------------------------------------
------------------------------------------------------------
------------------------------------------------------------
------------------------------------------------------------
------------------------------------------------------------
------------------------------------------------------------
------------------------------------------------------------
-----------------
>Volvox-carteri-f-nagariensis-302838895
------------------------------------------------------------
------------------------------------------------------------
------------------------------------------------------------
------------------------------------------------------------
------------------------------------------------------------
------------------------------------------------------------
------------------------------------------------------------
------------------------------------------------------------
------------------------------------------------------------
------------------------------------------------------------
------------------------------------------------------------
------------------------------------------------------------
------------------------------------------------------------
-----MLVGVGSSVPETYLTNHDLEKLVETSDDWIVTRTGIKKRHVL-------------
-------GKGETLAQHGIASAKRALEMA-GIAAQDVDLVLFATSSPDDVFGSACQVQA--
---SIGA-RHAVAFDLTAACSGFVVALVTAAQYIRA--GTF-RTVLVVGGDALSRFVDWR
DRGTCILFGDGCGAVVVTANPD------PEA-P-------GAILGMEMGSDGG-GHKHL-
-----HCTFAG---SGMKPLSDGA---D-P---------SSHAAYSNIYMAGQDVFKFAV
RTVPAVIDGALAKANLPKASESVDWLVMHQ------------ANQRILDAAAQRLGLPAE
RVVSNLSQYGNTSAASIPLALDEAVRGGRIQKGDKASSEWGIGQGKVIAMAGFGAG----
---------------LTWAGAIV----------------------------------R--
--------------------------------------------------------WG--
------------------------------------------------------------
------------------------------------------------------------
------------------------------------------------------------
------------------------------------------------------------
------------------------------------------------------------
------------------------------------------------------------
------------------------------------------------------------
------------------------------------------------------------
------------------------------------------------------------
-----------------
