# Supplementary material for: New plastids, old proteins: repeated endosymbiotic acquisitions in kareniacean dinoflagellates
Source: EMBO Rep. 2024 Mar 18;25(4):16. doi: 10.1038/s44319-024-00103-y (PMC11014865; doi:10.1038/s44319-024-00103-y)
Supplement: Supplementary file 11 — Dataset EV10 [file 44319_2024_103_MOESM11_ESM.zip › Dataset EV10/plastid_protein_phylogeny_files/raw alignments/ACP.fasta_aligned.fasta]

>Arabidopsis-PACid-19641730
------------------------------------------------------------
-----------------------MRSL---------------------------------
----LHRTILLTSPSHSL---IRRTS----------------------------------
------------------------------------------------------------
------------------------------------------------------------
------------------------------------------------------------
------------------------------------------------------------
-----------------LSAMATTASSSLL------------------------------
------------------------------------------------------------
------------------------------------------------------------
--------------LPSISLNNLSSSKNASF-----G-----------------------
------------------------------------------------------------
------------------------------------------------------FAAKNL
SRSRI-SM----------SVSAGSQ-----------------------STT--V---HDS
LFA-DYKPTSAFLFPGQGAQAVGMGKE-SQSVGAAGELYKKANDIL-------GYDLLDI
CVNGPKE-----------------------KLDSTVISQPAIYVTSLAAVELLRVR-EG-
--GEQIINSVDVTCGLSLGEYTALAFAGAFSFEDGLKLVKLRGEAMQAAADAAK-SAMVS
IIGLDSEKVQQLCDAANQEV--DEAD---KVQIANYL-CPGNYAVSGGLKGIEVVEAKAK
-SFKARMTVRLAVAGAFHTSFMEPAVSRLEAALAAT--EIRSP-RIPVISNVDAQ---PH
AD-PDTIKKILARQVTSPVQWETTVKTLLS------------------------------
------------------------------------------------------------
------------------------------------------------------------
------------------------------------------------------------
------------------------------------------KG-LKSSYELGPGKVIAG
IFKRVDKSA-S--FEN------------------ISA-----------------------
------------------------------------------------------------
------------------------------------------------------------
------------------------------------------------------------
------------------------------------------------------------
------------------------------------------------------------
------------------------------------------------------------
------------------------------------------------------------
------------------------------------------------------------
------------------------------------------------------------
---------------------------------
>Aureococcus-anophagefferens-Auran1-32029
------------------------------------------------------------
-----------------------M------------------------------------
------------------------------------------------------------
------------------------------------------------------------
------------------------------------------------------------
------------------------------------------------------------
------------------------------------------------------------
------------------------------------------------------------
------------------------------------------------------------
------------------------------------------------------------
------------------------------------LT----------------------
------------------------------------------------------------
------------------------------------------------------CARGLV
RTSVR-S----------------AR-----------------------NLAVRA---GDD
GFS-DYSAKTTFLFPGQGAQSVGMAAETAAAVPEAAALFAKASDIL-------GYDLLAK
CAEGPKE-----------------------ELDSTAVSQPAIFVSSMAAVEKLRS--ES-
---PETVDSATCAMGLSLGEYSALCFAGAISFEDGVKLTKLRGEAMQAAADATP-SSMVS
VIGLDKDKVAELCEAASTKS--GG-----SVTTANFL-CKGNYAVSGDVAACDAVEEIAK
PDFKARMTVRLAVAGAFHTDFMAPAVDALAAALKET--DVASP-RIPVVSNVDAK---PH
SD-PDVIKDLLAKQVTSPVLWEDSVAQVLG------------------------------
------------------------------------------------------------
------------------------------------------------------------
------------------------------------------------------------
------------------------------------------NG-FEKGYELGPGKVISG
IFKRIDKTA-E--VEN------------------VVV-----------------------
------------------------------------------------------------
------------------------------------------------------------
------------------------------------------------------------
------------------------------------------------------------
------------------------------------------------------------
------------------------------------------------------------
------------------------------------------------------------
------------------------------------------------------------
------------------------------------------------------------
---------------------------------
>Bathycoccus-prasinos-612389937
------------------------------------------------------------
------------------------------------------------------------
------------------------------------------------------------
------------------------------------------------------------
------------------------------------------------------------
------------------------------------------------------------
------------------------------------------------------------
------------------------------------------------------------
------------------------------------------------------------
------------------------------------------------------------
----------------------MMMMMQQAQQQYHQQR----------------------
------------------------------------------------------------
------------------------------------------------------FAHTCA
RNERRNTV----------RRFSSSQR----------------------RRQQRV---KVS
VSI-ESSAKKAFFFPGQGAQNVGMAKELCETSPEAKKMFDTAKDIL-------GYDLLDV
CVNGPAE-----------------------RLNSTEVSQPAIYVSSMAALEKMKST-AE-
--GQADIDAVDVCAGLSLGEYTALAFAGAFSFEDGLKLVKLRGEAMQAAADAQP-SSMAA
IIGLSSDKCEELCKVASEQS--GK-----DVRVANYL-CNGNYAVSGAIEAIEKVEEIAK
PEFKARMAVRLAVAGAFHTDFMKPAVEKLEKQLAET--PINAT-RIPVISNVDMQ---PH
TD-ADSIRRTLATQVTNPVRWEGSMQKLIE------------------------------
------------------------------------------------------------
------------------------------------------------------------
------------------------------------------------------------
------------------------------------------EG-LEGGTEVGPGTVISG
IIKRIDKKL-P--VVN------------------YTV-----------------------
------------------------------------------------------------
------------------------------------------------------------
------------------------------------------------------------
------------------------------------------------------------
------------------------------------------------------------
------------------------------------------------------------
------------------------------------------------------------
------------------------------------------------------------
------------------------------------------------------------
---------------------------------
>Bigelowiellia-natans-51709
------------------------------------------------------------
-----------------------MHAP---LLASKRSASDCTGV------------HKSR
LA----------------------------------------------------------
------------------------------------------------------------
------------------------------------------------------------
------------------------------------------------------------
------------------------------------------------------------
----------------FIISLGVFGTICLLLFGG--------------------------
----------------PNFSQGNQ------------------------------------
------------------------------------------------------------
--------------FYQSGISMYSIKRAATLPATIAPMFLRS------------------
-------------------------------LT-------------------------HP
---------------------------------------------------AVGAIATVS
GVNRGVA----------------AQRRSL-------------------RSFADI---SQD
AYD-PPSQKVAFMFPGQGAQYLGMGADLVENVPKAKSLFDKASEIL-------GYDLLEL
CKEGPKE-----------------------KLDSTAVSQPAIFVASMAAVEKLKQ--EK-
--GDNIVDDASVTMGLSLGEYSALCFAGAISFEDGV---YKEGAAMQAAADMVE-SSMAS
VIGLSSEKVDEICSKASEET--GK-----PVRIANYL-CNGNYAVSGAKEAIDKVMEIAK
PEFKARMAVKLAVAGAFHTDFMKPAVQRLETMLDTV--EVKEP-RIPVVSNVDGK---AH
KD-PQVIKELLTQQVTSPVMWENTMASMLE------------------------------
------------------------------------------------------------
------------------------------------------------------------
------------------------------------------------------------
------------------------------------------SD-FENAYEIGPGKVLTG
ILKRFKRDA-E--FEN------------------VEA-----------------------
------------------------------------------------------------
------------------------------------------------------------
------------------------------------------------------------
------------------------------------------------------------
------------------------------------------------------------
------------------------------------------------------------
------------------------------------------------------------
------------------------------------------------------------
------------------------------------------------------------
---------------------------------
>missing_sequence
------------------------------------------------------------
------------------------------------------------------------
------------------------------------------------------------
------------------------------------------------------------
------------------------------------------------------------
------------------------------------------------------------
------------------------------------------------------------
------------------------------------------------------------
------------------------------------------------------------
------------------------------------------------------------
------------------------------------------------------------
------------------------------------------------------------
------------------------------------------------------------
------------------------------------------------------------
------------------------------------------------------------
------------------------------------------------------------
------------------------------------------------------------
------------------------------------------------------------
------------------------------------------------------------
------------------------------------------------------------
------------------------------------------------------------
------------------------------------------------------------
------------------------------------------------------------
------------------------------------------------------------
------------------------------------------------------------
------------------------------------------------------------
------------------------------------------------------------
------------------------------------------------------------
------------------------------------------------------------
------------------------------------------------------------
------------------------------------------------------------
------------------------------------------------------------
------------------------------------------------------------
------------------------------------------------------------
---------------------------------
>Cyanidioschyzon-merolae-strain-10D-544218509
------------------------------------------------------------
-----------------------METP---------------------------------
------------------------------------------------------------
------------------------------------------------------------
------------------------------------------------------------
------------------------------------------------------------
------------------------------------------------------------
------------------VGFVSVSKGAGVGT----------------------------
---------------------GVRPVLQ--------------------------------
------------------------------------------------------------
--------------CAQHKRLRTVWRKAAAAAPWF-------------------------
------------------------------------------------------------
----------------------------------------------------------VV
APVRRLS------------ERHGTRWSH--------------------ASTLHMR-----
-----EGEPVVVLCPGQGAQTVGQGRAWYEASSAAREIIQRADRYLGRSRLPNGQSLMDI
MFNGPKH-----------------------VLDRTDVAQPAIFVTSLACWYGLQQF-ELA
PGTRREPSYVAATAGLSLGEYTALTLAGAFEFEAGLELVTIRGDAMQKAAEDSE-GTMVA
ILGISEEQAMDLCEACRKR---NE-----VLVPANFN-APGQIVLSGSKDACRRAMEYAT
ATLHLK-ATELSVAGAFHSQLMQPAADRLADALQTI--DVNLPLQYPVMCNVTGR---PH
ENQKDAIKQRLVEQLTAPVRWQACIQTAIM------------------------------
-D----------------------------------------------------------
------------------------------------------------------------
------------------------------------------------------------
------------------------------------------HGDRTNFLELAPGRTLAG
LLKRIDRKR-A--ISN------------------YDAPVT--------------------
------------------------------------------------------------
------------------------------------------------------------
------------------------------------------------------------
------------------------------------------------------------
---------------------------------------------------------QAM
S-----------------------------------------------------------
------------------------------------------------------------
------------------------------------------------------------
------------------------------------------------------------
---------------------------------
>missing_sequence
------------------------------------------------------------
------------------------------------------------------------
------------------------------------------------------------
------------------------------------------------------------
------------------------------------------------------------
------------------------------------------------------------
------------------------------------------------------------
------------------------------------------------------------
------------------------------------------------------------
------------------------------------------------------------
------------------------------------------------------------
------------------------------------------------------------
------------------------------------------------------------
------------------------------------------------------------
------------------------------------------------------------
------------------------------------------------------------
------------------------------------------------------------
------------------------------------------------------------
------------------------------------------------------------
------------------------------------------------------------
------------------------------------------------------------
------------------------------------------------------------
------------------------------------------------------------
------------------------------------------------------------
------------------------------------------------------------
------------------------------------------------------------
------------------------------------------------------------
------------------------------------------------------------
------------------------------------------------------------
------------------------------------------------------------
------------------------------------------------------------
------------------------------------------------------------
------------------------------------------------------------
------------------------------------------------------------
---------------------------------
>Dinos-Gonyaulacales-Alexandrium-andersonii-CCMP2222-CAMPEP-0197820548
------------------------------------------------------------
------------------------------------------------------------
-------XAQPTAPSPLQGRTAAAA-----------------------------------
------------------------------------------------------------
------------------------------------------------------------
------------------------------------------------------------
------------------------------------------------------------
-----------------REQRASRARDLRQA-----------------------------
---------------------AAEK--------------------------RAA------
------------------------------------------------------------
--------------SAGSRAAWVL-----GLPVGVLA-----------------------
------------------------------------------------------------
------------------------------------------------------A-ARAT
RRQRR-Q----------------AK-----------------------VPHVVL---AAS
ALE-GVSCKTAFLFPGQGAQSVGMCKELVEECPAAKGLFDKASDIL-------GYDLLDR
CVNGPKELLDTTAVSXXXXXXXXXXXXXXXLLDTTAVSQPAIFVASMAAVEKLKQ--DK-
--GTDAVDEATVAMGLSLGEYSALCFAGALDFEDGVKITKARGEAMQAAADAVE-SGMVS
VIGLDSEKTTALCKKASEDS--GK-----TVQIANYL-CKGNYTVSGDKEACAKLAEIAK
PEFKARMAVPLAVAGAFHTDFMAPAVDKLKEALAAA--DVKSP-RIPVVSNVDAK---PH
SD-PEEIKDILAKQVTAPVLWEQQMQGMVA------------------------------
------------------------------------------------------------
------------------------------------------------------------
------------------------------------------------------------
------------------------------------------SG-FEKGFELGPGKVIAG
ILKRIDKEA-AGAITN------------------VTV-----------------------
---------------EP-------------------------------------------
------------------------------------------------------------
------------------------------------------------------------
-------------------------------------RGSGSS-----------------
--------------------------------------------------------GTVD
SAWGYLK-------------PRMGHDEGT------------EVSHVFX------------
------------------------------------------------------------
------------------------------------------------------------
------------------------------------------------------------
---------------------------------
>Dinos-Gonyaulacales-Alexandrium-catenella-OF101-CAMPEP-0171189980
------------------------------------------------------------
------------------------------------------------------------
------------------------------------------------------------
------------------------------------------------------------
------------------------------------------------------------
------------------------------------------------------------
------------------------------------------------------------
----------------------------RQG-----------------------------
---------------------LVKQ--------------------------HAT------
------------------------------------------------------------
--------------SAGHGSAWVL-----GLTAGAVA-----------------------
------------------------------------------------------------
------------------------------------------------------A-ARAA
KRQRR-Q----------------AK-----------------------APRVVV---AAA
ALE-GVSCKTAFLFPGQGAQSVGMCKELAEECPAAKELFDKASGIL-------GYDLLDR
CVNGPKE-----------------------LLDTTAVSQPAIFVASMAAVEKLKQ--DQ-
--GADVTEEATVAMGLSLGEYSALCFAGVLDFEDGVKITKARGEAMQAAADAVE-SGMVS
VIGLDSEKTAELCKKASADS--GK-----SVQIANYL-CKGNYTVSGDKEACAKLAEIAK
PEFKARMAVPLAVAGAFHTDFMAPAVDKLKEALAAA--DFKRP-RIPVVSNVDAQ---PH
SD-PEEIKDILAKQVTAPVMWEQQMQAMVA------------------------------
------------------------------------------------------------
------------------------------------------------------------
------------------------------------------------------------
------------------------------------------SG-FEKGFELGPGKVIAG
ILKRIDKGA-AAAVTN------------------VTV-----------------------
------------------------------------------------------------
------------------------------------------------------------
------------------------------------------------------------
------------------------------------------------------------
------------------------------------------------------------
------------------------------------------------------------
------------------------------------------------------------
------------------------------------------------------------
------------------------------------------------------------
---------------------------------
>Dinos-Gonyaulacales-Alexandrium-monilatum-CCMP3105-CAMPEP-0200555298
------------------------------------------------------------
-----------------------MPSA-VASITLLGAGACG-----------------AH
GALSAAFVAAPAAPGSLHGSRAAPA-----------------------------------
------------------------------------------------------------
------------------------------------------------------------
------------------------------------------------------------
------------------------------------------------------------
-----------------EELRVSRLRGPQR------------------------------
---------------------GAEL--------------------------PHA------
------------------------------------------------------------
--------------TAAPGCALAL-----GFSAGVVA-----------------------
------------------------------------------------------------
------------------------------------------------------A-VRTA
KRQRR-S----------------PR-----------------------VTSVA----AAA
AFE-GVSCKTAFLFPGQGAQSVGMCRELAEECPAAKELFDKASEIL-------GYDLLDR
CVNGPKE-----------------------VLDTTAVSQPAIFVASMAAVEKLKQ--EQ-
--GAAAADEATVAMGLSLGEYSALCFAGVIDFEDGVRITQARGEAMQAAADAVE-SGMVS
VIGLDSAKTEELCKKASEET--GK-----TVQIANYL-CKGNYTVSGDKEACAKLAEIAK
PEFKARMAVPLAVAGAFHTDFMAPAVEKLKQALEAA--DFKPP-RVPVVSNVDAK---PH
SD-PEEIKEILAKQVTAPVLWEQQMQGMVA------------------------------
------------------------------------------------------------
------------------------------------------------------------
------------------------------------------------------------
------------------------------------------GG-FEKGFELGPGKVIAG
ILKRIDKQA-AAXGHE------------------FRSL----------------------
---------------SPL------------------------------------------
------------------------------------------------------------
------------------------------------------------------------
-------------------------------------AGEGRG-----------------
--------------------------------------------------------HTAD
APF---------------------------------------------------------
------------------------------------------------------------
------------------------------------------------------------
------------------------------------------------------------
---------------------------------
>Dinos-Gonyaulacales-Gambierdiscus-australes-CAWD-149-CAMPEP-0171119970
------------------------------------------------------------
------------------------------------------------------------
---XTTFVVAPAAP-PLRSSPAPSSL----------------------------------
------------------------------------------------------------
------------------------------------------------------------
------------------------------------------------------------
------------------------------------------------------------
----------------GRLQRS--------------------------------------
---------------------------------------------------APP------
------------------------------------------------------------
--------------AASGGGTWPY-----WLALAPLA-----------------------
------------------------------------------------------------
------------------------------------------------------A-SRPV
QRRRL-R----------------ARV-------------------------------VTL
AAE-GISCKTAFLFPGQGAQSVGMCKELAEECPAAKELFDKASEIL-------GYDLLER
CVNGPKE-----------------------LLDTTAVSQPAIFVASMAAVEKMKQ--DM-
--GEAAIEEATVAMGLSLGEYSALCFAGALDFEDGVRITKARGEAMQAAADAVD-SGMVS
VIGLDSAKTEELCKKASEDS--GK-----TVQIANFL-CKGNYTVSGDKEACEKLVEIAK
PEFKARMAVPLAVAGAFHTDFMAPAVDKLKEALAAA--NFKSP-RIPVVSNVDAA---TH
SD-PDEIREILAKQVTSPVKWEQQMQSMVA------------------------------
------------------------------------------------------------
------------------------------------------------------------
------------------------------------------------------------
------------------------------------------GG-FEKGYELGPGKVIAG
ILKRIDKGA-AGAMTN------------------FTV-----------------------
------------------------------------------------------------
------------------------------------------------------------
------------------------------------------------------------
------------------------------------------------------------
------------------------------------------------------------
------------------------------------------------------------
------------------------------------------------------------
------------------------------------------------------------
------------------------------------------------------------
---------------------------------
>Dinos-Gonyaulacales-Gonyaulax-spinifera-CCMP409-CAMPEP-0197879820
LKVPWRVTSAMAVVRQRTPSPPPAQHTGVFLQKPEERADAFWRDLDRYNKNELSEEGREY
YNKLLSGGKKSESDRTCTVYTENMDESMAIGVKTSTTVEAVAGV----------------
LGMFLQMDPQYITIKRRTAAGTRRQQLHEEVGSQVIVSGIHSFKRKARKYDHPILVLGGG
LGGIQTMMDLQDRGQTDFICMERHADFGGHSWLVVANKFTKLQTEKGTYHVDYINPNCKV
PKTIADVEYKTWPTRDQLLFMFREGAREHGLYSKAMFGTSLESVKPKGFAHYAIQHVPAS
DEDGDGGIMMTSAVLAWPGNLIKPNQLEFPGEDDFGGYIETCSFDKVDYSQCTKKVCIVY
GHGAFTIENVRTVVEHHCKKVFVVCRKRNLCGMKIVSWMVGQSEFPIPGTVMLDGFQMMY
NLVGFDVWTAHSIQTDKARSFAQVSQKTVFGVT----DIYFLAGYYGLMEVVVDEIKRLS
HHTAHTKKMRKLEVEVVLKAIGTSPSFKVDKYLGIKELVGLWAN--GDP-LRPI-SCNGM
FVQARNFGSFSSGPGFAPTVKILN------------------W---FVDFPD--DWAMVD
GKLPRRKPDDRPAYVPDASYFLPMHMALNSSIPGLAQQTGQI------------------
-----------------------------------------------DALKARKQKEAHP
------VEEFLPQCKAEWEAYIKEFKAYGMVD--DRPEPPYPYTFENVAEMMTQAFLITT
GQAKHQVI----------EAKLYHQ---P------------GEEPA-ATSAPALQ--DAA
SPG-AGKLPVALLFPGQGSQYVKM-MDGVKDLPAVQDLLDRARSIL-------GYDILEL
CINGPEA-----------------------KLEETRYCQPALFLAGLAGVEKLRGE----
--AEEVVTGASVVAGLSLGEYTALCVAGVLTFEDGLRLVKLRGEAMQDAAAIGK-QLMLS
VAGLDRAQLEGLCKEAAAKEGSGS-----VCQIANHL-FPNGFAVGGTQTAIEALKVLVE
KA-GALQAKILKTAGAFHTPMMQPAQDRLTAALEEALPSMKPP-KHTVWMNATAEAIRPG
SD-PKEIVELLKRQLTNSVLWEQSMRALLE------------------------------
------------------------------------------------------------
------------------------------------------------------------
------------------------------------------------------------
------------------------------------------EG-ITEFYEVGPQKQLKA
MMKRIDPTA-WKATKN------------------VEI-----------------------
------------------------------------------------------------
------------------------------------------------------------
------------------------------------------------------------
------------------------------------------------------------
------------------------------------------------------------
------------------------------------------------------------
------------------------------------------------------------
------------------------------------------------------------
------------------------------------------------------------
---------------------------------
>Dinos-Gonyaulacales-Pyrodinium-bahamense-pbaha01-CAMPEP-0179040012
-------------------XLGSRHNPP-------------------------------S
LDXXSPGPRR-----RARDCQQVMPSK--ASLVAVGAGIYG-----------------AN
AFLRAAFVVAPAAQAPQRYSQTRGQ-----------------------------------
------------------------------------------------------------
------------------------------------------------------------
------------------------------------------------------------
------------------------------------------------------------
-----------------EQQRACRLRGHQRD-----------------------------
---------------------GAE----------------------------GR------
------------------------------------------------------------
--------------QAGRGGAWVF-----GLVAASAA-----------------------
------------------------------------------------------------
------------------------------------------------------GVARAV
RRHRH-Q----------------GK-----------------------VTSVS----VAA
AIE-GVSCKTAFLFPGQGAQSVGMCKELVEECPAAKELFDKASGIL-------GYDLLDR
CVNGPKE-----------------------VLDTTAVSQPAIFVASMAAVEKLKQ--EQ-
--GASVVNEATVAMGLSLGEYSALCFAGAXEFEDGVRITKARGEAMQAAADAVE-SGMVS
VIGLDSNKTLELCKKASELS--GK-----SVQIANYL-CKGNYTVSGDKEACAKLVEIAK
PEFKARMAVPLAVAGAFHTDFMAPAVDKLKEALASA--DIKSP-RIPVVSNVDAK---AH
SD-PEEIKEVLAKQVTAPVMWEQQMQGMVA------------------------------
------------------------------------------------------------
------------------------------------------------------------
------------------------------------------------------------
------------------------------------------GG-FEKGFELGPGKVIAG
ILKRIDKEA-AAAVTN------------------FTV-----------------------
------------------------------------------------------------
------------------------------------------------------------
------------------------------------------------------------
------------------------------------------------------------
------------------------------------------------------------
------------------------------------------------------------
------------------------------------------------------------
------------------------------------------------------------
------------------------------------------------------------
---------------------------------
>Dinos-Gymnodiniales-Amphidinium-carterae-CCMP1314-CAMPEP-0186413050
------------------------------------------------------------
-------------------------------VCNLGVQASCC----------------ID
IXEEIAHMLAFATPSAALSLRGRTSA----------------------------------
------------------------------------------------------------
------------------------------------------------------------
------------------------------------------------------------
------------------------------------------------------------
----------------GAAPAQRVGAQSQFG-----------------------------
------------------------------------------------------------
------------------------------------------------------------
--------------GASSSSVTSI-----GVPATVAL-----------------------
------------------------------------------------------------
------------------------------------------------------VGAACL
RKQRR-S--------------------------------------------------SRV
ATA-AEGKEVAFLFPGQGAQKVGMCKELAEECPAAKELFEQASDIL-------GYDLLDR
VITGPKE-----------------------TLDTTAVSQPAIFVASMGAVEKLKQ--DE-
--GAGIVDEATVAMGLSLGEYSALCFAGALSFEDGVKITKARGEAMQAAADAAD-SGMVS
VIGLDAEKTKALCEKASKDS--GA-----KVQIANYL-CKGNYTVSGDTAACQKLIEIAK
PEFKARMAVKAAVAGAFHTDFMAPAVEKLEEALAAA--DFKTP-RVPVVSNVDAK---PH
PE-PEDIKATLAKQVTMPVMWETQMSDLVA------------------------------
------------------------------------------------------------
------------------------------------------------------------
------------------------------------------------------------
------------------------------------------SG-LEKAYECGPGTVIAG
VMKRIDKEA-AGKITN------------------ITV-----------------------
------------------------------------------------------------
------------------------------------------------------------
------------------------------------------------------------
------------------------------------------------------------
------------------------------------------------------------
------------------------------------------------------------
------------------------------------------------------------
------------------------------------------------------------
------------------------------------------------------------
---------------------------------
>Dinos-Gymnodiniales-Togula-jolla-CCCM-725-CAMPEP-0170589826
------------------XSHPETQRSG-------------------------------T
SQPNLLA----------------MARNNSAALCGLAAGATIAA---------------TG
LVKATAFVGVPQQGAASVGGRVSGMK----------------------------------
------------------------------------------------------------
------------------------------------------------------------
------------------------------------------------------------
------------------------------------------------------------
-----------------VVSPVSITASATA------------------------------
---------------------GAS------------------------------------
------------------------------------------------------------
--------------TAPHSGAVAT----LAGAAVAVG-----------------------
------------------------------------------------------------
------------------------------------------------------LVTRAQ
RRQRD-A----------------AQRASKQSVRDLLMGRETSDTPKRSKSTIAK---KAA
SGE-TGSKTVAFLFPGQGAQTVGMCAGLTEEVPAAKELFDKASEIL-------GYDLLDR
CLNGPKE-----------------------VLDTTAVSQPAIFVASMAAVEKFKQ--EE-
--GASKVDEATVAMGLSLGEYSALCFAGALSFEDGVRVTKARGEAMQAASDAVK-SGMVS
VIGLDAEKTEALCAEASKRS--GK-----EVKIANYL-CKGNYTVSGDLDACATLIEIAK
PEFKARMAVQLAVAGAFHTDFMAPAVDKLKEVLASV--EIKSP-RIPVISNVDCQ---AH
SD-PEDIRQTLAKQVTSPVLWEKQLEQMLS------------------------------
------------------------------------------------------------
------------------------------------------------------------
------------------------------------------------------------
------------------------------------------GD-FDCCYELGPGKVIAG
LLKRVDKTA-K--ITG------------------ISVEL----------QEAS-------
-----WPPGF--FQGTPWVALK--------------------------------------
------------------------------------------------------------
------------------------------------------------------------
----------------------------------LPMNGNFSF-----------------
--------------------------------------------------------EMTA
ASLPC---------------CERGESNLIMRGCAVDARWSDEVS----------------
--FHPSNRPRPSSSG-------RENCX---------------------------------
------------------------------------------------------------
------------------------------------------------------------
---------------------------------
>Dinos-Kareniaceae-Karenia-brevis-CCMP2229-CAMPEP-0188883002_ACP
------------------------------------------------------------
-----------------------MRTI---ALVLVCLACEASG---------------RR
LQ----------------------------------------------------------
------------------------------------------------------------
------------------------------------------------------------
------------------------------------------------------------
------------------------------------------------------------
------------------QAFSPVSSAGQS------------------------------
------------------------------------------------------------
------------------------------------------------------------
--------------GSLAS-----IRSHSAVPAKQSD-----------------------
------------------------------------------------------------
------------------------------------------------------VPAQVT
ATPQV-S----------------SR-----------------------ASTPLM---ADD
EFD-SVKPKTVFMFPGQGAQVLGMGAEAAKEVPAAAELYKKASDIL-------GYDLLAI
---DDKA-----------------------ELDKTVVSQPAIFVASMAAVEKLKAS-EG-
--GADIVEAADTACGLSLGEYTALAFAGAISFEDGVKITKARGEAMQAAADASE-SGMVS
IIGLDKEKAAEVCAAAAEKT--GK-----PINVANFL-CKGNYACSGAMEAVDKVVEIAK
PEFKARMAVKLAVAGAFHTDFMKPAVAKLEEVLSTV--EVKKP-RIPVISNVDAK---AH
SD-PAVIKDILTKQVTAPVQWETIMGNLIE------------------------------
------------------------------------------------------------
------------------------------------------------------------
------------------------------------------------------------
------------------------------------------DG-FEAGYELGPGKVLSG
IMKRISKTA-PA-ITN------------------VEV-----------------------
------------------------------------------------------------
------------------------------------------------------------
------------------------------------------------------------
------------------------------------------------------------
------------------------------------------------------------
------------------------------------------------------------
------------------------------------------------------------
------------------------------------------------------------
------------------------------------------------------------
---------------------------------
>Dinos-Kareniaceae-Karenia-mikimotoi-ANV-103517_ACP
------------------------------------------------------------
---------------------MTMRNI---ALVLAYLACEAYG---------------RR
VQLTIDQ--NSQDPAKTVGSLLKASD----------------------------------
------------------------------------------------------------
------------------------------------------------------------
------------------------------------------------------------
------------------------------------------------------------
-----------------TKAGWQVSGAGHS------------------------------
------------------------------------------------------------
------------------------------------------------------------
--------------SMPVSSGSNHIRAHSAIPP---------------------------
------------------------------------------------------------
------------------------------------------------------EAAQVA
AMPLR-S----------------SR-----------------------ASVPLM---ADD
EFD-DVKPKTVFMFPGQGAQVLGMGAEAAKEVPAAAELYKKAAEIL-------GYDLLAI
---EDKA-----------------------ELDKTVVSQPAIFVASMAAVEKLKAS-EG-
--GADIVEAANTACGLSLGEYTALAFAGAISFEDGVKITKARGEAMQAAADASE-SGMVS
IIGLDKEKAGEVCAAAAEKT--GK-----TIGIANYL-CNGNYACSGAMEAVDKVVEIAK
PEFKARMAVKLAVAGAFHTDFMKPAVAKLEEVLSTV--EVKKP-RIPVISNVDAK---AH
SD-PAVIKDILTKQVTAPVQWETIMGNLIK------------------------------
------------------------------------------------------------
------------------------------------------------------------
------------------------------------------------------------
------------------------------------------DG-FEAGYELGPGKVLSG
IMKRIDKKA-PA-ITN------------------VDV-----------------------
------------------------------------------------------------
------------------------------------------------------------
------------------------------------------------------------
------------------------------------------------------------
------------------------------------------------------------
------------------------------------------------------------
------------------------------------------------------------
------------------------------------------------------------
------------------------------------------------------------
---------------------------------
>Dinos-Kareniaceae-Karenia-papilionacea-ANV-75169_ACP
------------------------------------------------------------
-----------------------MQVT---SFVLVCLTCAYHG---------------QR
LQAMSEQ-----------------------------------------------------
------------------------------------------------------------
------------------------------------------------------------
------------------------------------------------------------
------------------------------------------------------------
-----------------IQELGSLKALAKLLLA---------------------------
----------------LNASAGWQ-------------------------------LCGD-
------------------------------------------------------------
--------------GYACSFATKVPNVNLVGPPPLAQVR---------------------
----------------------------------------------------------HS
------------------------------------------------------DGTQLA
SRSTR-T----------------LR-----------------------TSAPTM---ADD
EFD-GVVPKIIFMFPGQGAQAVGMGMETAKQVPAAAELYANASQIL-------GYDLLKI
---DDQA-----------------------KLDTSAVSQPAVFVASMAAVEKLRAS-EG-
--GAGIVDSANIACGLSLGEYTALAFAGAISFEDGVRITKARGEAMQAALDASP-SGMVS
VIGLHEDSVAELCAAAAEAT--GK-----PIQIANYLSCTGNTVCYGAMEAVDKVVDIAQ
PEFNARMAVKFDSPGAFHTEFMAPAASSLEEVLRTV--EISKP-RIPVISNLDAK---AH
SD-PDIIREILAKQVAAPVQLETIVTNLAE------------------------------
------------------------------------------------------------
------------------------------------------------------------
------------------------------------------------------------
------------------------------------------AG-FESGYELGPGTVLSD
IMKRLSSKTLD--ITS------------------ISV-----------------------
------------------------------------------------------------
------------------------------------------------------------
------------------------------------------------------------
------------------------------------------------------------
------------------------------------------------------------
------------------------------------------------------------
------------------------------------------------------------
------------------------------------------------------------
------------------------------------------------------------
---------------------------------
>Dinos-Kareniaceae-Karlodinium-armiger-ANV-91608_ACP
------------------------------------------------------------
---LLVACKFLLL-I----ILVAMSRV---VLILACFACACHG---------------RR
VQTSVEQEPNSGEPTKEFASLL--------------------------------------
------------------------------------------------------------
------------------------------------------------------------
------------------------------------------------------------
------------------------------------------------------------
------------------LAINPTLAR---------------------------------
------------------------------------------------------------
------------------------------------------------------------
--------------PGHTARNAGLASGSRTLAAPGPT-----------------------
------------------------------------------------------------
------------------------------------------------------VRNAGL
SRAHE-V----------------SR-----------------------AQVPLM---SDS
DFD-GIKPETVFMFPGQGAQAIGMGAEVAKEVPAAAELYKKASEIL-------GYDLLAI
---DDKA-----------------------KLDTTAVSQPAIFVASMAAVEKLRAS-EG-
--GQEIIDSANVACGLSLGEYTALAFAGAISFEDGVRITKARGEAMQAAADASS-SGMVS
VIGLDKDKTTELCKTASENT--GK-----PIAIANYL-CNGNYACSGAMEGVEEVMKIAK
PEFKARMAVKLAVAGAFHTDFMKPAVAALEEVLKTV--EVKKP-RIPVISNVDAK---AH
SD-PEVIKDILTKQVTAPVQWETIMADLVE------------------------------
------------------------------------------------------------
------------------------------------------------------------
------------------------------------------------------------
------------------------------------------AG-FK-GYELGPGKVLSG
IMKRIDKKT-V--IES------------------VEV-----------------------
------------------------------------------------------------
------------------------------------------------------------
------------------------------------------------------------
------------------------------------------------------------
------------------------------------------------------------
------------------------------------------------------------
------------------------------------------------------------
------------------------------------------------------------
------------------------------------------------------------
---------------------------------
>Dinos-Kareniaceae-Karlodinium-micrum-CCMP2283-CAMPEP-0200828048_ACP
------------------------------------------------------------
-----------------------MSTL--FALVVFCCAFAGHG---------------RR
VQTSIEH------PSKDFASLV--------------------------------------
------------------------------------------------------------
------------------------------------------------------------
------------------------------------------------------------
------------------------------------------------------------
------------------LANNPTF-----------------------------------
------------------------------------------------------------
------------------------------------------------------------
--------------------------ATRALDAARSP-----------------------
------------------------------------------------------------
-----------------------------------------------------------V
TVERH-D----------------VR-----------------------RSSPQM---SDN
DFD-GVKPDIVFMFPGQGAQVVGMGAEVAKEVPAAAELYKKASEIL-------GYDLLAI
---DDKA-----------------------KLDTTAVSQPAIFVASMAAVEKLRAS-EG-
--GQAIIDSANVAAGLSLGEYTALAFAGAISFEDGVRITKARGEAMQAAADASS-SGMVS
VIGLDKEKVGELCAAASKNT--GT-----EIAIANYL-CNGNYACSGAMEGVEEVMKIAK
PEFKARMAVKLAVAGAFHTDFMKPAVASLEEVLKTV--EVKKP-RIPVISNVDAK---AH
SD-PAVIKDILTKQVTAPVQWETIMTEGIA------------------------------
------------------------------------------------------------
------------------------------------------------------------
------------------------------------------------------------
-------------------------------------------G-FTKGYELGPGKVLSG
IMKRIDKKA-E--IEN------------------VDV-----------------------
------------------------------------------------------------
------------------------------------------------------------
------------------------------------------------------------
------------------------------------------------------------
------------------------------------------------------------
------------------------------------------------------------
------------------------------------------------------------
------------------------------------------------------------
------------------------------------------------------------
---------------------------------
>Dinos-Kareniaceae-Karlodinium-sp-RCC3446-ANV-81150_ACP
-------------------------RGC-------------------------------S
TTPFFFSQEVLVV-ISSYHFFPAMSTL--FALVAFCFAFAGHG---------------RR
VQTSIEH------PSKDFASLL--------------------------------------
------------------------------------------------------------
------------------------------------------------------------
------------------------------------------------------------
------------------------------------------------------------
------------------LANNPTF-----------------------------------
------------------------------------------------------------
------------------------------------------------------------
--------------------------ATRALDAARSP-----------------------
------------------------------------------------------------
-----------------------------------------------------------V
TVERH-D----------------VR-----------------------RSSPQM---SDN
DFD-GVKPDIVFMFPGQGAQVVGMGAEVAKEVPAAAELYKKASEIL-------GYDLLAI
---DDKA-----------------------KLDTTAVSQPAIFVASMAAVEKLRAS-EG-
--GQAIIDSANVAAGLSLGEYTALAFAGAISFEDGVRITKARGEAMQAAADASS-SGMVS
VIGLDKEKVGELCAAASKNT--GT-----EIAIANYL-CNGNYACSGAMEGVEEVMKIAK
PEFKARMAVKLAVAGAFHTDFMKPAVASLEEVLKTV--EVKKP-RIPVISNVDAK---AH
SD-PAVIKDILTKQVTAPVQWETIMTEGIA------------------------------
------------------------------------------------------------
------------------------------------------------------------
------------------------------------------------------------
-------------------------------------------G-FTKGYELGPGKVLSG
IMKRIDKKA-E--IEN------------------VDV-----------------------
------------------------------------------------------------
------------------------------------------------------------
------------------------------------------------------------
------------------------------------------------------------
------------------------------------------------------------
------------------------------------------------------------
------------------------------------------------------------
------------------------------------------------------------
------------------------------------------------------------
---------------------------------
>Dinos-Kareniaceae-Ross-Sea-Dinoflagellate-672193
------------------------------------------------------------
------------------------------------------------------------
------------------------------------------------------------
------------------------------------------------------------
------------------------------------------------------------
------------------------------------------------------------
------------------------------------------------------------
-----------------------LKAAPDPL-----------------------------
--------------------R---------------------------------------
------------------------------------------------------------
--------------SMSSVFSAILAHSVHAFSVGGPPP----------------------
------------------------------------------------------------
------------------------------------------------------VVRSLC
SPLHR-T----------------LR-----------------------ASSLRM---ADD
EFT--YTPKTVFMFPGQGAQSIGMGVETAETVPAAAELYKKASEIL-------GYDLLAK
CKDGPKE-----------------------ELDTTVISQPAIFVASMAAVEKLKAT-EE-
--GAATIAAADVACGLSLGEYTALCFAGAISFEDGVKITKARGEAMQAASEAAS-SGMVS
VIGLKSDQVEALCKAAAEAT--GE-----PVQIANYL-CNGNYACSGSTAAVAKVAEIAK
PEFKARMAVKLAVAGAFHTDFMKPAVPALEAVLKEV--TIVKP-RIPVISNVDAK---TH
SD-PDVIKQILAKQVTAPVQWESIMQGLID------------------------------
------------------------------------------------------------
------------------------------------------------------------
------------------------------------------------------------
------------------------------------------GG-FEKGYELGPGKVLAG
IMKRVDKTK-V--IEN------------------IEV-----------------------
------------------------------------------------------------
------------------------------------------------------------
------------------------------------------------------------
------------------------------------------------------------
------------------------------------------------------------
------------------------------------------------------------
------------------------------------------------------------
------------------------------------------------------------
------------------------------------------------------------
---------------------------------
>Dinos-Kareniaceae-Takayama-helix-ANV-124891_ACP
------------------------------------------------------------
--------------------------M---ALTAATDAVTPFGIETR---------NQRA
GQSTISK--SYATCSAFVLGMMVATIG---------------------------------
--------------------------------LLV-------------------------
-----------------------------------------------------VQHY---
------------------------------------------------------------
------------------------------------------------------------
--------------GLGDASFTKIFLAPAV------------------------------
----------------------------------------------------PR------
------------------------------------------------------------
--------------VQPVSSVGVQVFNNEGLKYGKSTARQ--------------------
------------------------------------------------------------
------------------------------------------------------VEAGVA
QMHAH-N------------AKVLPR-----------------------TALPIMMSDSDN
AFD-DVVPKTVFMFPGQGAQALGMGADVAKEVPAVAELYKKANDIL-------GYDLLAI
---DDKA-----------------------KLDTTAVSQPAIFVASMAAVEKLRAS-EG-
--GGDIIDSANVACGLSLGEYTALAFAGAISFEDGVRITKARGEAMQAAADASS-SGMVS
IIGLNKEKTGEVCASAAEAT--GK-----PIQIANYL-CNGNYACSGAMEAVDKVVEIAK
PEFKARMAVKLAVAGAFHTDFMAPAVPKLEEVLKSV--EVKKP-RIPVISNVDAK---AH
SD-PAVIKEILTQQVTAPVQWETIMTNLNE------------------------------
------------------------------------------------------------
------------------------------------------------------------
------------------------------------------------------------
------------------------------------------KG-FETGYELGPGKVLSG
IMKRIDKKA-PA-INN------------------IDV-----------------------
------------------------------------------------------------
------------------------------------------------------------
------------------------------------------------------------
------------------------------------------------------------
------------------------------------------------------------
------------------------------------------------------------
------------------------------------------------------------
------------------------------------------------------------
------------------------------------------------------------
---------------------------------
>Dinos-Peridiniales-Brandtodinium-nutriculum-RCC3387-CAMPEP-0198547058
------------------------------------------------------------
------------------------------------------------------------
------------------------------------------------------------
------------------------------------------------------------
------------------------------------------------------------
------------------------------------------------------------
------------------------------------------------------------
------------------------------------------------------------
------------------------------------------------------------
------------------------------------------------------------
------------------------------------------------------------
------------------------------------------------------------
------------------------------------------------------------
----R-P----------------A------------------------------------
--S-GVDYKTAFLFPGQGAQTVGMCKELTDECPAAKELFEKASGIL-------GYDLLDR
CVNGPKE-----------------------LLDTTAVSQPAIFVSSMAAVEKLKQ--DE-
--GDSAVEKATVAMGLSLGEYSALCFAGALDFEDGVRITKARGEAMQAAADAVE-SSMVS
VIGLDSAKTEELCKKASEDS--GK-----KVQIANYL-CKGNYTVSGDKEACAKLAEIAK
PEFKARMAVPLAVAGAFHTDFMAPAVDKLKEALKSA--DIKSP-RIPVVSNVDSA---PH
SD-PAEIRDILAKQVTAPVRWEQQMKAMVD------------------------------
------------------------------------------------------------
------------------------------------------------------------
------------------------------------------------------------
------------------------------------------SGAFEKGYELGPGKVIAG
IMKRIDKAA-AGNITN------------------VTA-----------------------
------------------------------------------------------------
------------------------------------------------------------
------------------------------------------------------------
------------------------------------------------------------
------------------------------------------------------------
------------------------------------------------------------
------------------------------------------------------------
------------------------------------------------------------
------------------------------------------------------------
---------------------------------
>Dinos-Peridiniales-Peridinium-aciculiferum-PAER-2-CAMPEP-0190708026
---------------XFKLELPATSVAN-------------------------------S
ADQLLG--------------QDALEEA--AALLGLGAYGV--------------------
ARCATQGGATFVALAPV-GLRGATEQ----------------------------------
------------------------------------------------------------
------------------------------------------------------------
------------------------------------------------------------
------------------------------------------------------------
-----------------VQLRGRVAPAPSE------------------------------
---------------------GSS------------------------------------
------------------------------------------------------------
--------------LASPVASLAL----VGVAAAAAG-----------------------
------------------------------------------------------------
------------------------------------------------------S-SAKV
QRSRR-S--------------------------------------------------RVV
RLA-AVNYKTAFLFPGQGAQTVGMCKELTDTCPAAKSLFDKASGIL-------GYDLLDV
CVNGPKE-----------------------KLDTTAVSQPAIFVASMAAVEKFKQ--DG-
--G--SVDDATVAMGLSLGEYSALCFAGALDFEDGVKITKARGEAMQAAADAVQ-SSMVS
VIGLDAEKTEALCKAASEQS--GK-----SVKIGNYL-CTGNYTVSGDKEACAKLVEIAK
PEFKARMAVPLAVAGAFHTDFMAPAVGKLKEALAAA--NIKAP-RIPVVSNVDAE---PH
GE-PASIRDKLARQVTAPVLWEKQMQALVA------------------------------
------------------------------------------------------------
------------------------------------------------------------
------------------------------------------------------------
------------------------------------------SGQFEKGFELGPGAVIAG
IMKRIDKAA-AANISN------------------VTA-----------------------
------------------------------------------------------------
------------------------------------------------------------
------------------------------------------------------------
------------------------------------------------------------
------------------------------------------------------------
------------------------------------------------------------
------------------------------------------------------------
------------------------------------------------------------
------------------------------------------------------------
---------------------------------
>Dinos-Peridiniales-Scrippsiella-hangoei-like-SHHI-4-CAMPEP-0199215390
------------------------------------------------------------
----------------------------------XGAYGA--------------------
ARCATQGGAAFVAPAPV-GLRGATEQ----------------------------------
------------------------------------------------------------
------------------------------------------------------------
------------------------------------------------------------
------------------------------------------------------------
-----------------VQLRGRVAPAPSE------------------------------
---------------------GSS------------------------------------
------------------------------------------------------------
--------------LASPVASLAL----VGVAAATAG-----------------------
------------------------------------------------------------
------------------------------------------------------S-SAKV
QRSRR-S--------------------------------------------------RVV
RVA-AVNYKTAFFFPGQGAQTVGMCKELTDTCPAAKALFDKASDIL-------GYDLLDV
CVNGPKE-----------------------KLDTTAVSQPAIFVASMAAVEKFKQ--DG-
--G--SVDDATVAMGLSLGEYSALCFAGALDFEDGVKITKARGEAMQAAADAVQ-SSMVS
VIGLDAEKTEALCKAASEQS--GK-----SVKIANYL-CTGNYTVSGDKEACAKLVEIAK
PEFKARMAVPLAVAGAFHTDFMAPAVGKLKEALAAA--NIKAP-RIPVVSNVDAE---PH
GE-PASIKDKLARQVTAPVLWEKQMQALVA------------------------------
------------------------------------------------------------
------------------------------------------------------------
------------------------------------------------------------
------------------------------------------SGQFEKGFELGPGAVIAG
IMKRIDKAA-AANISN------------------VTA-----------------------
------------------------------------------------------------
------------------------------------------------------------
------------------------------------------------------------
------------------------------------------------------------
------------------------------------------------------------
------------------------------------------------------------
------------------------------------------------------------
------------------------------------------------------------
------------------------------------------------------------
---------------------------------
>Dinos-Prorocentrales-Pelagodinium-beii-RCC1491-CAMPEP-0197620360
------------------FAFPQYHGAD-------------------------------S
LTWVLAG-----------SLLEDMPSQ-TATL----------------------------
AACSLATANAFVTPAVQDGSLRALK-----------------------------------
------------------------------------------------------------
------------------------------------------------------------
------------------------------------------------------------
------------------------------------------------------------
-----------------QQSQVRQLRGTV-------------------------------
---------------------GTQ----------------------------TA------
------------------------------------------------------------
--------------STNTLAAACF-----GTVGAASV-----------------------
------------------------------------------------------------
------------------------------------------------------V-AAAA
RKSKT-R----------------IV-----------------------RSRIVR---LAR
GGG-DVDCKTAFLFPGQGAQSVGMCKELTDSCPAAKELFDKASDIL-------GYDLLDK
CVNGPKE-----------------------ELDTTAISQPAIFVASMAAVEKLKQ--DE-
--GADVVDQATVAMGLSLGEYSALCFAGALDFEDGVKITKARGEAMQAAADAVD-SGMVS
VIGLDSEKTKELCTKASADS--GK-----TVQIANYL-CKGNYTVSGDKEACAKLAEIAK
PEFKARMAVPLAVAGAFHTDFMAPAVESLKTALKAA--DIKEP-RIPVVSNVDAK---PH
GT-PDEIREKLAKQVTAPVMWEQQMQAMVG------------------------------
------------------------------------------------------------
------------------------------------------------------------
------------------------------------------------------------
------------------------------------------SG-FEKGFELGPGAVVAG
ILKRIDKEA-AKNVTQ------------------ITA-----------------------
------------------------------------------------------------
------------------------------------------------------------
------------------------------------------------------------
------------------------------------------------------------
------------------------------------------------------------
------------------------------------------------------------
------------------------------------------------------------
------------------------------------------------------------
------------------------------------------------------------
---------------------------------
>Dinos-Prorocentrales-Prorocentrum-minimum-CCMP1329-CAMPEP-0190941358
------------------------------------------------------------
-------------------------------L----------------------------
------------------------------------------------------------
------------------------------------------------------------
------------------------------------------------------------
------------------------------------------------------------
------------------------------------------------------------
------------------------------------------------------------
---------------------G------------------------------GS------
------------------------------------------------------------
--------------RARAGTSW-------GLAAALAG-----------------------
------------------------------------------------------------
------------------------------------------------------AAAARA
RRSR-----------------------------------------------------AAC
RAG-DFSGKVAFLFPGQGAQTVGMAKELTDEVPAAKALFETATGIL-------GYDLLER
CVDGPKE-----------------------VLDTTTVSQPAIFVASMAAVEKLKA--QE-
--GDGIVDSATVAMGLSLGEYSALCFAGALSFEDGVRVTKARGEAMQAAADAAE-SGMVS
VIGLDSEQTEELCAAASEQS--GK-----LVRIANYL-CKGNYTVSGDKAACDKLVEIAK
PQFKARMAVPLAVAGAFHTDFMAPAVDKLKEALSGV--DLKSP-RIPVVSNVDAS---PH
SD-PEELKEILLKQVTSPVMWETQAKALIA------------------------------
------------------------------------------------------------
------------------------------------------------------------
------------------------------------------------------------
------------------------------------------AG-FETGYELGPGKVIAG
IMKRIDKDA-AGKITN------------------ITA-----------------------
------------------------------------------------------------
------------------------------------------------------------
------------------------------------------------------------
------------------------------------------------------------
------------------------------------------------------------
------------------------------------------------------------
------------------------------------------------------------
------------------------------------------------------------
------------------------------------------------------------
---------------------------------
>Dinos-Prorocentrales-Prorocentrum-minimum-CCMP2233-CAMPEP-0191174566
------------------------------------------------------------
------------------------------------------------------------
------------------------------------------------------------
------------------------------------------------------------
------------------------------------------------------------
------------------------------------------------------------
------------------------------------------------------------
------------------------------------------------------------
------------------------------------------------------------
------------------------------------------------------------
------------------------------XAAALAG-----------------------
------------------------------------------------------------
------------------------------------------------------AAAARA
RRSR-----------------------------------------------------AAC
RAG-DFSGKVAFLFPGQGAQTVGMAKELTDEVPAAKALFETATGIL-------GYDLLER
CVDGPKE-----------------------VLDTTTVSQPAIFVASMAAVEKLKA--QE-
--GDGIVDSATVAMGLSLGEYSALCFAGALSFEDGVRVTKARGEAMQAAADAAE-SGMVS
VIGLDSEQTEELCAAASEQS--GK-----LVRIANYL-CKGNYTVSGDKAACDKLVEIAK
PQFKARMAVPLAVAGAFHTDFMAPAVDKLKEALSGV--DLKSP-RIPVVSNVDAS---PH
SD-PEELKEILLKQVTSPVMWETQAKALIA------------------------------
------------------------------------------------------------
------------------------------------------------------------
------------------------------------------------------------
------------------------------------------AG-FETGYELGPGKVIAG
IMKRIDKDA-AGKXHEHHGLREPPRAFGAFVGQLLKATFNCDSPVP--PREIA-------
-----RPRGA---SGTPLRQGA--------------------------------------
------------------------------------------------------------
------------------------------------------------------------
--RPR----------------------------PLARAGPARG-----------------
--------------------------------------------------------WRSP
ASGPRAR-------------GRAGKHR---------------------------------
------------------------------------------------------------
------------------------------------------------------------
------------------------------------------------------------
---------------------------------
>Dinos-Suessiales-Polarella-glacialis-CCMP-1383-CAMPEP-0115085026
------------------------------------------------------------
-----------------------MACRSKALALGLATGLA------------------AL
TANGFAESFVSVAGRPATEAPQRRAA----------------------------------
------------------------------------------------------------
------------------------------------------------------------
------------------------------------------------------------
------------------------------------------------------------
-----------------VTAAGTGLRSSSF------------------------------
---------------------AQER-----------------------------------
------------------------------------------------------------
--------------PSEYGAAGAL------------------------------------
------------------------------------------------------------
------------------------------------------------------LAGATL
GLAVA-A----------------AS-----------------------VTARRA---GDG
EFA-GYSNKLAFLFPGQGAQSVGMCKDLAAEVPKAKQMFEQASEIL-------GYDLLDR
CVNGPKE-----------------------VLDTTSVSQPAIFVASMAAVEKLRGE-EG-
--GAAAIDAATVAMGLSLGEYSALCFAGALSFEDGVRVTKARGEAMQAAADAVE-SGMVS
XVGLDAATTEALCAKATELS--GK-----QIRIANYL-CNGNXTVSGDKVACAKLVEIAK
PDFKAKMAVTLAVAGAFHTDFMAPAVPKLREVLAGV--DLKRP-RIPVVSNVDAK---AH
SD-PEIIKEILAKQVTAPVMWEQQMGDMIA------------------------------
------------------------------------------------------------
------------------------------------------------------------
------------------------------------------------------------
------------------------------------------SGTFERAYELGPGKVIAG
IMKRISKTA-E--VTG------------------ISV-----------------------
------------------------------------------------------------
------------------------------------------------------------
------------------------------------------------------------
------------------------------------------------------------
------------------------------------------------------------
------------------------------------------------------------
------------------------------------------------------------
------------------------------------------------------------
------------------------------------------------------------
---------------------------------
>Dinos-Suessiales-Polarella-glacialis-CCMP2088-CAMPEP-0197969476
LK---------GTHKQTWIVIPDIPPCGI-----------------------------PP
WRSSLFSAARVP---PSLGCSEKMACRSKALALGLATGLA------------------AL
TANGFAEGFVSVAGRPATEAPQRRAA----------------------------------
------------------------------------------------------------
------------------------------------------------------------
------------------------------------------------------------
------------------------------------------------------------
-----------------VTAAGTGLRSSSF------------------------------
---------------------AQER-----------------------------------
------------------------------------------------------------
--------------PSEYGAAGAL------------------------------------
------------------------------------------------------------
------------------------------------------------------LAGATL
GLAVA-A----------------AS-----------------------VTARRA---GDG
EFA-GYSNKLAFLFPGQGAQSVGMCKDLAAEVPKAKQMFEQASEIL-------GYDLLDR
CVNGPKE-----------------------VLDTTSVSQPAIFVASMAAVEKLRGE-EG-
--GAAAIDAATVAMGLSLGEYSALCFAGALSFEDGVRVTKARGEAMQAAADAVE-SGMVS
IVGLDAATTEALCAKATELS--GK-----QIRIANYL-CNGNYTVSGDKVACAKLVEIAK
PDFKAKMAVTLAVAGAFHTDFMAPAVPKLREVLAGV--DLKRP-RIPVVSNVDAK---AH
SD-PEIIKEILAKQVTAPVMWEQQMGDMIA------------------------------
------------------------------------------------------------
------------------------------------------------------------
------------------------------------------------------------
------------------------------------------SGTFERAYELGPGKVIAG
IMKRISKTA-E--VTG------------------ISV-----------------------
------------------------------------------------------------
------------------------------------------------------------
------------------------------------------------------------
------------------------------------------------------------
------------------------------------------------------------
------------------------------------------------------------
------------------------------------------------------------
------------------------------------------------------------
------------------------------------------------------------
---------------------------------
>Dinos-Suessiales-Symbiodinium-microadriaticum-Smic32273
------------------------------------------------------------
-----------------------MD-----------------------------------
------------------------------------------------------------
------------------------------------------------------------
------------------------------------------------------------
------------------------------------------------------------
------------------------------------------------------------
------------------------------------------------------------
------------------------------------------------------------
------------------------------------------------------------
------------------------------------------------------------
------------------------------------------------------------
------------------------------------------------------------
------------------------------------------------------------
-----------------------------------------------------GW-----
------------------------------------------------------------
----------------------------VRSFEDGVRITKVRGEAMQAAADAVE-SGMVS
VIGLDAAKTEALCAKASEDS--GK-----KIQVANYL-CKGNYTVSGDKEACAKLAEIAK
PEFKARMAVPLAVAGAFHTDFMAPAVAKLEEVLSSV--DLKKP-QIPVVSNVDAK---SH
SD-PEMIKAILAKQVTAPVQWETQMKVMRQMSDVRALKKRLQGLCGLSSFRQQLLHNGAV
LDDETKLARLELPVDLQLVLLSFGSGSLQQRNNFSFAVGSGQTSEVQRMLQIPHDPDLVD
EFGETPLLVATNHGHVEVALLLLDAGADVNLPNLRGWTALTRSSAEGRMDFVRLLLEAGA
DTECTGGESNEAALLQAVQQGHVGIVRLLLGSRANVSLRSKSDGQTPLTRVSLSGHTEIV
RMLLKSRAEVDAVDNCGATALMFASSRGNADIVSILLEDLAGSGSFERGFECGPGKVIAG
IMKRIDKSA-AANVTG------------------VPA-----------------------
------------------------------------------------------------
------------------------------------------------------------
------------------------------------------------------------
------------------------------------------------------------
------------------------------------------------------------
------------------------------------------------------------
------------------------------------------------------------
------------------------------------------------------------
------------------------------------------------------------
---------------------------------
>Dinos-Suessiales-Symbiodinium-minutum-018170
------------------------------------------------------------
-----------------------MTRM---------------------------------
----------------CEAPRYSSATLQLQLQS----------------IEQPCRQL---
--------------QSSKTCL------------------------------------CSL
P----------------FQNCHRSGA---------------------GF----LQH----
------GRM----------------------------------FLHVEWMKASPK-----
----------------------SRCLGRGLLGLRC-------------------------
--------------PRQKESATSRMSKSALGPLPPPADASFASNAFPKARGAKDLIRATA
QYQWRRKK-QDMERRSIFKLQGQRSLSKLH---GSRQEAGLISADVYDPSLQPRYACP--
-------TSFDEDPELEPMVRRVNNMKKLNVTMQNFCPPSPEWEFSRVSPPEVQDWISKT
LASAPKLPEPEDSSASHHNTFEQLIVPSLAMAPAPARFINPIPNPARYQKYNGVTLESLC
EAAYYGNLEKLNLLVKSGDADQIFNGDVNMHLTDVNALHMAAMAGQEGAVKLLLEAQADP
HVRCVVPEGKDPQSGETARDKAAKFKHESIVSLLKSAEDKTPPGW---------YQTDGI
GNNRKLYA----------KPELATQ---T------------PPKPA-ESQKKEE---AKQ
APK-APSLPLALLFPGQGSQYVKM-LDGVKDVPEVKEMLSKADSIL-------GYDLLNM
CLTGPEE-----------------------KLAETKYCQPAMFVGGLAGVCKLKSQ----
--NLDAAERPRCMAGLSLGEYTALCAAGVLSFEDGLKLVKLRGEAMQEAAQVGK-QAMLS
VAGLDQPVLEQCCLEAEKKAGSGS-----VCRIANAL-FPKGFSCAGTEEAVNELKLLAE
KK-GALQAKLLKTGGAFHTSLMRPAQEKLEKALQEAFPKMNPP-TCDVYMNVTGERLPAG
TD-PKIILELLQKQLTSPVLWTTLVQKMIK------------------------------
------------------------------------------------------------
------------------------------------------------------------
------------------------------------------------------------
------------------------------------------DG-ITDFYECGPQKQLKA
MMKRIDNKV-WGKTQSMEE---------------VKVVVSKARPKKSRRRRSSTSMKDKA
LVAELTEDGG--FAGEDWGELS---DSHTYFNLIKAGKVLSDEHVQSIR-----------
---------------------RIF------------------------------------
-ENLSDSERQHIHKD-----VVHKALEEFGILDL-------------DRN---LLARITN
EVAPYSQVDLRDLTDIIEKWLAIEHEFMKETFDAMDKDGTGTVFAQELFQFLGSVGITPV
RSRVREVVQLVDPDCSGTLGFPEATFQSHWHCFLSSFSMSHKRSFCLAALGAVFALLQAV
TGFALTRRQLPL-VGAYVGACSPAFAQVPFLGGKGPEADQDAVV-------RIQWS----
-GRLYSNSALGSKQGWTYGRCNDPDCE----LRFRVGDGTTIAGLDEGIRGMREGGYRRF
LIPPQIAY-----QEGGFATVPGAWCPVACSVHLAGQ------------ELQPLPERDDM
K-RRLYSTVFN--------------------KGATLGTIVLDIVLKRV--------AAPT
---------------------------------
>Dinos-Suessiales-Symbiodinium-sp-C15-CAMPEP-0192413338
------------------------------------------------------------
------------------------------------------------------------
-----XSAYAFLTPAPARGWE---------------------------------------
------------------------------------------------------------
------------------------------------------------------------
------------------------------------------------------------
------------------------------------------------------------
-----------------LSSAGPGLRGFHE------------------------------
---------------------GAM----------------------------PR------
------------------------------------------------------------
-------------HSSAWGATSA-----AAVCMAAIG-----------------------
------------------------------------------------------------
------------------------------------------------------A-SAAV
RRVVR-----------------------------------------------------SA
GSD-DVSYKKVFFFPGQGAQSVGMCKELV-EVPKAKEMFETASDIV-------GYDLLDC
CINGPKE-----------------------ELDRTAVSQPAIFVASMAAVEKLRV--DG-
--GAADIEDATVAMGLSLGEYSALSFAGALSFEDGVKVTKARGEAMQAAADAAA-SGMVS
VVGLDSAKTEELCAKVRELT--GQ-----RIQIANYL-CKGNYTVSGDKEACAKLAEIAK
PEFKARLAVPLAVAGAFHTDFMAPAVEKLEEVLASV--DLQSP-RIPVVSNVDAK---PH
GD-PETIKATLAKQVTSPVQWETQMKDLSS------------------------------
------------------------------------------------------------
------------------------------------------------------------
------------------------------------------------------------
------------------------------------------SGTFEQGFECGPGKVIAG
IMKRIDKAA-AANITN------------------ITA-----------------------
------------------------------------------------------------
------------------------------------------------------------
------------------------------------------------------------
------------------------------------------------------------
------------------------------------------------------------
------------------------------------------------------------
------------------------------------------------------------
------------------------------------------------------------
------------------------------------------------------------
---------------------------------
>Dinos-Suessiales-Symbiodinium-sp-C1-CAMPEP-0199569790
-------------------------VRR-------------------------------S
ANPAL------------RLDTRLMANC-WPWLL---------------------------
ALAAGGSAYAFLTPAPRE------------------------------------------
------------------------------------------------------------
------------------------------------------------------------
------------------------------------------------------------
------------------------------------------------------------
------------------LSPGPGLRGFHE------------------------------
---------------------GAA----------------------------PR------
------------------------------------------------------------
--------------GSAWGATGAAS---AAVCMAAIG-----------------------
------------------------------------------------------------
------------------------------------------------------A-SAAV
RRRA------------------------------------------------------SA
GSD-GFSYKKAFFFPGQGAQSVGMCKELV-EVPKAKEMFETASDIV-------GYDLLDC
CINGPKE-----------------------ELDRTAVSQPAIFVASMAAVEKLRA--EG-
--GAADIEDATVAMGLSLGEYSALSFAGALSFEDGVKVTKARGEAMQAAADAAA-SGMVS
VVGLDSAKTEELCAKVRELT--GQ-----RIQIANYL-CKGNYTVSGDKDACAKLAEIAK
PEFKARLAVPLAVAGAFHTDFMAPAVEKLEEVLASV--DLQTP-RIPVVSNVDAK---PH
GD-PETIKATLAKQVTSPVQWETQMKDLSS------------------------------
------------------------------------------------------------
------------------------------------------------------------
------------------------------------------------------------
------------------------------------------SGTFEQGFECGPGKVIAG
IMKRIDKAA-AANITN------------------ITAE----------------------
---------------TPWTLW---------------------------------------
------------------------------------------------------------
------------------------------------------------------------
----------------------------------IDVEGFG-------------------
------------------------------------------------------------
------------------------------------------------------------
------------------------------------------------------------
------------------------------------------------------------
------------------------------------------------------------
---------------------------------
>Dinos-Suessiales-Symbiodinium-sp-CCMP2430-CAMPEP-0192535838
------------------------------------------------------------
-----------------------MARP-ARVLTAL-------------------------
----FVAGAAFCAPHAPRAAPRRSPL----------------------------------
------------------------------------------------------------
------------------------------------------------------------
------------------------------------------------------------
------------------------------------------------------------
-----------------AERRGSPDARPE-------------------------------
------------------------------------------------------------
------------------------------------------------------------
----------------SWGHSAFV-----ASTLGLVA-----------------------
------------------------------------------------------------
------------------------------------------------------VAAAVA
RRA------------------------------------------------------GDE
DFA-GFSYKTAFFFPGQGAQTVGMCKELTDEVPKAKEMFETASDII-------GYDLLDR
CVNGPKE-----------------------ELDKTAVSQPAIFVASMAAVEKLRL--ED-
---PAAIDEATVAMGLSLGEYSALSFAGALSFEDGVKITKVRGEAMQAAADAVE-SGMVS
VIGLDAAKTEALCAKASEDS--GK-----RVQVANYL-CKGNYTVSGDKEACAKLAEIAK
PEFKARMAVPLAVAGAFHTDFMAPAVAKLEEVLASV--DLKKP-RIPVVSNVDAK---SH
SD-PEMIKAILAKQVTAPVQWETQMKELAG------------------------------
------------------------------------------------------------
------------------------------------------------------------
------------------------------------------------------------
------------------------------------------SGSFERGFECGPGKVIAG
IMKRIDKSA-AANVTG------------------VPA-----------------------
------------------------------------------------------------
------------------------------------------------------------
------------------------------------------------------------
------------------------------------------------------------
------------------------------------------------------------
------------------------------------------------------------
------------------------------------------------------------
------------------------------------------------------------
------------------------------------------------------------
---------------------------------
>Dinos-Suessiales-Symbiodinium-sp-Mp-CAMPEP-0192584166
------------------------------------------------------------
-------------------LTQAMARP-AKALAPL-----------------------AP
LALLLVAGTVFCAPRTPHAAPRRAAP----------------------------------
------------------------------------------------------------
------------------------------------------------------------
------------------------------------------------------------
------------------------------------------------------------
-----------------VAMEGRGRPLHD-------------------------------
------------------------------------------------------------
------------------------------------------------------------
----------------GWGCSALL-----ASALGFVT-----------------------
------------------------------------------------------------
------------------------------------------------------VSAAMM
RRA------------------------------------------------------GDD
DFE-GFSYKTAFFFPGQGAQTVGMCKDLVDEVPKAKEMFDTASEIV-------GYDLLDR
CVNGPKE-----------------------ELDKTAVSQPAIFVASMAAVEKLRA--ED-
---AAAIDEATVAMGLSLGEYSALSFAGALSFEDGVKITRVRGEAMQAAADAAE-SGMVS
VVGLDAEKTEELCAKASELS--GK-----RVQIANYL-CKGNYTVSGDKEACNKLAEIAK
PDFKARLAVPLAVAGAFHTDFMAPAVGKLEEVLASV--DLKKP-RIPVVSNVDAK---PH
SD-PDAIKAILAKQVTAPVQWETQMKDLAA------------------------------
------------------------------------------------------------
------------------------------------------------------------
------------------------------------------------------------
------------------------------------------SGAFERGFECGPGKVIAG
IMKRIDKSA-AANVTG------------------IPA-----------------------
------------------------------------------------------------
------------------------------------------------------------
------------------------------------------------------------
------------------------------------------------------------
------------------------------------------------------------
------------------------------------------------------------
------------------------------------------------------------
------------------------------------------------------------
------------------------------------------------------------
---------------------------------
>Ectocarpus-siliculosus-Esi0043-0063
------------------------------------------------------------
------------------------------------------------------------
------------------------------------------------------------
------------------------------------------------------------
------------------------------------------------------------
------------------------------------------------------------
------------------------------------------------------------
------------------------------------------------------------
------------------------------------------------------------
------------------------------------------------------------
------------------------------------------------------------
------------------------------------------------------------
------------------------------------------------------------
---------------------------------------------------MRM---SDT
DFA-EYDSKVTFMFPGQGAQYMGMAAGICDEVPKAKELFEKASTIL-------GYDLLDK
CKNGPKN-----------------------VLDSTEVSQPAIFVCSMAAVEKLRS--DE-
--GDEALDAATCAMGLSLGEYSALCFAGALSFEDGVRVTKARGEAMQAASDATD-GSMVS
VIGLKSDKVQEICDAAAKES--GE-----PVQVANFL-CNGNYAVSGSSKACDVVEQIAK
PDFKARMTVRLAVAGAFHTDFMEAAVDKLGAVLDSI--EVKKP-RIPVVSNVDAE---PH
SD-PAVIKDILKKQVTNPVQFEQSLANVMG------------------------------
------------------------------------------------------------
------------------------------------------------------------
------------------------------------------------------------
------------------------------------------KG-FEYGYECGPGKVVAG
ILKRVDRKA-K--MTN------------------VEV-----------------------
------------------------------------------------------------
------------------------------------------------------------
------------------------------------------------------------
------------------------------------------------------------
------------------------------------------------------------
------------------------------------------------------------
------------------------------------------------------------
------------------------------------------------------------
------------------------------------------------------------
---------------------------------
>Fistulifera-solaris-fso-g18299
------------------------------------------------------------
------------------------------------------------------------
------------------------------------------------------------
------------------------------------------------------------
------------------------------------------------------------
------------------------------------------------------------
------------------------------------------------------------
------------------------------------------------------------
------------------------------------------------------------
------------------------------------------------------------
---------------------MLLFLATTARA----------------------------
------------------------------------------------------------
------------------------------------------------------FVPSAL
RHSTR-S-----------------------------------------FSSLAA---SDN
DFD-DFTSKTAFMFPGQGAQFVGMCAETVKEVPAAAKLFETASEIL-------GYDLLEV
CTAGPKE-----------------------KLDSTVVSQPAIFVASMAAVEKLKQ--ED-
---PEAAASATCAMGLSLGEYSALCFAGAISFEDGVKITKARGEAMQAASDAVD-TGMVS
VIGLASDKVKELCAAAVEKS-GGE-----SIQIANYL-CNGNYAVSGTSKACDTVAEIAK
PDFGARMTVKLAVAGAFHTSFMQPAVKSLEDILGEV--TVNKP-RIPVISNVDAK---PH
SD-PDTIKKLLATQVTSPVLWENTMDLMLS------------------------------
------------------------------------------------------------
------------------------------------------------------------
------------------------------------------------------------
------------------------------------------KG-FEKAYELGPGKVTAG
ILKRFSKTA-E--CIN------------------VEV-----------------------
------------------------------------------------------------
------------------------------------------------------------
------------------------------------------------------------
------------------------------------------------------------
------------------------------------------------------------
------------------------------------------------------------
------------------------------------------------------------
------------------------------------------------------------
------------------------------------------------------------
---------------------------------
>Fragilariopsis-cylindrus-Fracy1-206236
------------------------------------------------------------
------------------------------------------------------------
------------------------------------------------------------
------------------------------------------------------------
------------------------------------------------------------
------------------------------------------------------------
------------------------------------------------------------
------------------------------------------------------------
------------------------------------------------------------
------------------------------------------------------------
------------------------------------------------------------
------------------------------------------------------------
------------------------------------------------------------
------------------------------------------------------------
------------MFPGQGAQFVGMCSEVVKDVPAAKALFDEASEIL-------GYDLLEV
CTEGPKE-----------------------KLDSTVVSQPAIFVASMAAVEKLKQ--DS-
--GPEAVDEATCAMGLSLGEYSALCFAGALSFADGVKITKARGEAMQAASDAVD-SGMVS
VIGLDSGKVAELCEAASEKS--GE-----KVQIANFL-CKGNYAVSGASAACDTLAEIAK
PEFKARMTVRLAVAGAFHTDFMAPAVSSLEDVLKEV--EIKKP-RIPVISNVDAK---PH
SD-PETIKKLLATQVTSPVLWENTMDLMLS------------------------------
------------------------------------------------------------
------------------------------------------------------------
------------------------------------------------------------
------------------------------------------KD-FEKAYELGPGKVVSG
ILKRFSKTA-E--CTN------------------ISV-----------------------
------------------------------------------------------------
------------------------------------------------------------
------------------------------------------------------------
------------------------------------------------------------
------------------------------------------------------------
------------------------------------------------------------
------------------------------------------------------------
------------------------------------------------------------
------------------------------------------------------------
---------------------------------
>Galdieria-sulphuraria-452825711
------------------------------------------------------------
------------------------------------------------------------
------------------------------------------------------------
------------------------------------------------------------
------------------------------------------------------------
------------------------------------------------------------
------------------------------------------------------------
------------------------------------------------------------
------------------------------------------------------------
------------------------------------------------------------
------------------------MNKTKPRFSFLSPIS---------------------
------------------------------------------------------------
---------VSKTCSGKL------------------------YQFRF-------LKQQIT
KLARRRT------------EYYGFKKVE--------------------RRLSNVQ-----
----ASARPTVVLCPGQGAQYAGMGKLWIEKSLSAKELFEEADDLLSSCF---PQSISEI
CCDGPKE-----------------------TLDRTDVAQPAIFLVSYISWISSQEV-KL-
--VSKEAISFSALAGLSLGEYTALVLGGALLWQDALRLVQIRGKAMQEASERTK-GGMVA
LMGCSEQQAWECCSAVRQ----GQ-----VLIPANFN-SPGQVVLSGHLEACQRAIEYAT
SKMQLK-ATPLSVAGAFHSPLMESASDTLSKALEQV--DIQSP-NYPVLCNVTGR---PH
NESPNSIRHRLTEQLTSPVRWADCMKYIET------------------------------
-N----------------------------------------------------------
------------------------------------------------------------
------------------------------------------------------------
------------------------------------------FSEEQNWLELAPGKTLAG
LLRRINRKW-M--ASS------------------LDEIGN--------------------
------------------------------------------------------------
------------------------------------------------------------
------------------------------------------------------------
------------------------------------------------------------
---------------------------------------------------------ATV
MK----------------------------------------------------------
------------------------------------------------------------
------------------------------------------------------------
------------------------------------------------------------
---------------------------------
>Guillardia-theta-157638
------------------------------------------------------------
------------------------------------------------------------
------------------------------------------------------------
------------------------------------------------------------
------------------------------------------------------------
------------------------------------------------------------
------------------------------------------------------------
------------------------------------------------------------
------------------------------------------------------------
------------------------------------------------------------
------------------MSITLYIL----------------------------------
------------------------------------------------------------
------------------------------------------------------------
--KYH-P----------------AL-----------------------SAINDP---PGN
RWDIDWKATTAFLFPGQGAQYLGMAGDLVKDVPKAKEMFEQASDVL-------GYDLLKL
CLEGPKE-----------------------KLDSTVISQPAIYVASLAAVEKLRM--EA-
--GQEAIDRATVAAGLSLGEYTALSFAGALSFEDGLKIVKVRGEAMQAASEASE-SGMVS
VIGLDSDTVKKLCEKASELS--GE-----KIQIANYL-CSGNYAVSGAKSACAKVSEIAK
PEFKARMTVPLAVAGAFHTDFMMPAVSKLSDVLATV--EIKKP-RIPVISNVDAM---PH
SC-PTTIKNILTRQVTSPVLWENTIAAMMD------------------------------
------------------------------------------------------------
------------------------------------------------------------
------------------------------------------------------------
------------------------------------------RG-FEQGYELGPGKVVAG
IVKRINKNA-N--MIN------------------VEA-----------------------
------------------------------------------------------------
------------------------------------------------------------
------------------------------------------------------------
------------------------------------------------------------
------------------------------------------------------------
------------------------------------------------------------
------------------------------------------------------------
------------------------------------------------------------
------------------------------------------------------------
---------------------------------
>Haptophytes-Coccolithales-Syracosphaerales-Calcidiscus-leptoporus-RCC1130-CAMPEP-0119374950
------------------------------------------------------------
------------------------------------------------------------
------------------------------------------------------------
------------------------------------------------------------
------------------------------------------------------------
------------------------------------------------------------
------------------------------------------------------------
------------------------------------------------------------
------------------------------------------------------------
------------------------------------------------------------
---------------RRPMALLASLALSHALKLPTGT-----------------------
------------------------------------------------------------
----------------------------------------------------------LI
RGATA-S----------------LR-----------------------SSALRMA--ADD
DFA-SYSPKTVFMFPGQGAQAVGMGAAAAEEVPAAAELYAKASEIL-------GYDLLAK
CA-GPKE-----------------------ELDSTVISQPAIFVSSMAAVEKLRASGEE-
--GEAAINAADAACGLSLGEYTALAFAGAISFEDGVRITKARGEAMQAASDAAN-SGMVS
VIGLDSDKVSELCTAASDAT--GE-----PIQIANYL-CPGNYACSGAMSAVDAVCEKAK
PDFGARMAVKLAVAGAFHTDFMSPAVPKLEEVLKTV--EVQKP-RIPVISNVDAR---PH
SD-PAVIKEILTKQVTAPVQWETIVKGLLA------------------------------
------------------------------------------------------------
------------------------------------------------------------
------------------------------------------------------------
------------------------------------------DG-MELGYELGPGKVLAG
IMKRVDKKA-K--MIN------------------VEV-----------------------
------------------------------------------------------------
------------------------------------------------------------
------------------------------------------------------------
------------------------------------------------------------
------------------------------------------------------------
------------------------------------------------------------
------------------------------------------------------------
------------------------------------------------------------
------------------------------------------------------------
---------------------------------
>Haptophytes-Coccolithales-Syracosphaerales-Coccolithus-pelagicus-ssp-braarudi-PLY182g-CAMPEP-0183350478
------------------------------------------------------------
------------------------------------------------------------
------------------------------------------------------------
------------------------------------------------------------
------------------------------------------------------------
------------------------------------------------------------
------------------------------------------------------------
------------------------------------------------------------
------------------------------------------------------------
------------------------------------------------------------
----------------MASAMLLLCSASQAFKLPTGP-----------------------
------------------------------------------------------------
----------------------------------------------------------LL
R-TVA-S----------------LR-----------------------STAARMA--ADN
EFD-GYTPKTVFMFPGQGAQTVGMGAAAAEEVPAAAALYAKASEIL-------GYDLLAK
CA-GPKE-----------------------ELDSTVISQPAIFVSSMAAVEKLRTSGEE-
--GAAAIEAADAACGLSLGEYTALAFAGAISFEDGVRITKARGEAMQAASDAAN-SGMVS
VIGLDSDKVAELCAAASEEA--GA-----PISIANFL-CPGNYACSGAMSAVDVLCAKAK
PDFKARMAVKLAVAGAFHTDFMAPAVPKLEEVLKSV--DVSKP-RIPVISNVDAK---PH
SD-PDVIKGILTKQVTAPVQWETIVKGLLA------------------------------
------------------------------------------------------------
------------------------------------------------------------
------------------------------------------------------------
------------------------------------------DG-MEVGYELGPGKVLAG
IMKRVDKKA-K--MIN------------------VEV-----------------------
------------------------------------------------------------
------------------------------------------------------------
------------------------------------------------------------
------------------------------------------------------------
------------------------------------------------------------
------------------------------------------------------------
------------------------------------------------------------
------------------------------------------------------------
------------------------------------------------------------
---------------------------------
>Haptophytes-Coccolithales-Syracosphaerales-Pleurochrysis-carterae-CCMP645-CAMPEP-0190792242
------------------------------------------------------------
-----------------------MART---------------------------------
------------------------------------------------------------
------------------------------------------------------------
------------------------------------------------------------
------------------------------------------------------------
------------------------------------------------------------
------------------------------------------------------------
------------------------------------------------------------
------------------------------------------------------------
--------------SMSFLVAAPLLSLSHALTHTHAA-----------------------
------------------------------------------------------------
------------------------------------------------------PQRQAM
RLATSHAQAPFARSRAGFSRSFVAR-----------------------ATVPKMA--SDD
EFE-GYTPKTVFMFPGQGAQTVGMGVEAAETVPAAAELYAKASEIL-------GYDLLAK
CS-GPKE-----------------------ELDSTVISQPAIFVSSLAAVEKLRASGDE-
--GVAAIEAADAACGLSLGEYTALAFAGAISFEDGVRITKARGEAMQAASEAAE-SGMVS
VIGLDKEKVAALCEAASEAS--GE-----QIQIANFL-CPGNYACSGAMAAVDAVCEKAK
PEFKARMAVKLAVAGAFHTSFMAPAVPKLEEVLADV--TISKP-RIPVISNVDAK---PH
SD-PEVIKSILTKQVTAPVQWETIVTNLLA------------------------------
------------------------------------------------------------
------------------------------------------------------------
------------------------------------------------------------
------------------------------------------DG-MEVGYELGPGKVLAG
IMKRVDKTA-K--MIN------------------VEV-----------------------
------------------------------------------------------------
------------------------------------------------------------
------------------------------------------------------------
------------------------------------------------------------
------------------------------------------------------------
------------------------------------------------------------
------------------------------------------------------------
------------------------------------------------------------
------------------------------------------------------------
---------------------------------
>Haptophytes-Chrysochromulinales-Chrysochromulina-brevifilum-UTEX-LB-985-CAMPEP-0174734980
------------------------------------------------------------
-----------------------M------------------------------------
------------------------------------------------------------
------------------------------------------------------------
------------------------------------------------------------
------------------------------------------------------------
------------------------------------------------------------
------------------------------------------------------------
------------------------------------------------------------
------------------------------------------------------------
--------------SRLLMSRFTLFAFSSAHAYQGMP-----------------------
------------------------------------------------------------
-----------------------------------------------------------L
LQSMR-A----------------LR-----------------------TRSPLM---SDD
DFA-DIKPKTVFMFPGQGAQTVGMGTETAAEVPAAAELYAKASEIL-------GYDLLAK
CA-GAKE-----------------------ELDTTAVSQPAIFVGSMAAVEKLRAS-EG-
--GPEAIEAANVAMGLSLGEYTALAFAGAISFEDGVRITKARGEAMQAASEAAE-SGMVS
VIGLDKDKVAELCAAASEAA--GS-----PIAIANYL-CPGNYACSGSMAAVDKVVAMAK
PEFKARMAVKLAVAGAFHTDFMAPAVSRLEEVLKEV--EIVKP-RIPVISNVDAR---AH
SD-PEVIRDILTKQVTAPVQWETIMTQLVD------------------------------
------------------------------------------------------------
------------------------------------------------------------
------------------------------------------------------------
------------------------------------------SG-FDAGYELGPGKVLAG
IMKRVDKKK-T--IIN------------------VEV-----------------------
------------------------------------------------------------
------------------------------------------------------------
------------------------------------------------------------
------------------------------------------------------------
------------------------------------------------------------
------------------------------------------------------------
------------------------------------------------------------
------------------------------------------------------------
------------------------------------------------------------
---------------------------------
>Haptophytes-Chrysochromulinales-Chrysochromulina-ericina-CCMP281-CAMPEP-0181215442
------------------------------------------------------------
------------------------------------------------------------
------------------------------------------------------------
------------------------------------------------------------
------------------------------------------------------------
------------------------------------------------------------
------------------------------------------------------------
------------------------------------------------------------
------------------------------------------------------------
------------------------------------------------------------
------------------------------------------------------------
------------------------------------------------------------
------------------------------------------------------------
------------------------------------------------------------
------------------------------------------------------------
------------------------------------------------------------
-----------------------LAFAGAISFEDGVRITKARGEAMQAASEASK-SGMVS
IIGLDSDTVAEVCKAASEAS--GE-----PISIANFL-CPGNYACSGGSAAVDKVMEIAK
PDFKARMAVKLAVAGAFHTEFMAPAVATLAEVLEDV--TVSKP-RIPVISNVDAK---PH
SD-PAVIKQILTQQVTAPVQWETIMKEMVG------------------------------
------------------------------------------------------------
------------------------------------------------------------
------------------------------------------------------------
------------------------------------------NG-FEQGYELGPGKVLAG
IMKRVDKKA-K--MTN------------------VEV-----------------------
------------------------------------------------------------
------------------------------------------------------------
------------------------------------------------------------
------------------------------------------------------------
------------------------------------------------------------
------------------------------------------------------------
------------------------------------------------------------
------------------------------------------------------------
------------------------------------------------------------
---------------------------------
>Haptophytes-Chrysochromulinales-Chrysochromulina-polylepis-CCMP1757-CAMPEP-0193774066
------------------------------------------------------------
-------------------------------------------------------HNPAS
LC----------------------------------------------------------
------------------------------------------------------------
------------------------------------------------------------
------------------------------------------------------------
------------------------------------------------------------
------------------ISTMRAL-----------------------------------
------------------------------------------------------------
------------------------------------------------------------
---------------KSASRLLLVASTSHAFRTGMSP-----------------------
------------------------------------------------------------
-----------------------------------------------------------L
RVAAR-G----------------MK-----------------------MSSPVM---SDD
DFA-GYVPKTVFMFPGQGAQTVGMGVEVAAEVPAAAELYAKASEIL-------GYDLLEK
CKEGPKE-----------------------DLDTTVISQPAIFVASMAAVEKFRAS-EG-
--GPAAIEAASAACGLSLGEYTALCFAGAISFEDGVKITKARGEAMQAASEASS-SGMAS
IIGLDSEKAAELCAAAAEAT--GE-----PIQIANFL-CPGNYACSGSVTAVDKVMEIAK
PEFKARMAVKLAVAGAFHTDYMKPAVETLEGVLKEV--VVSKP-RIPVISNVDAK---PH
SD-PEVIKSILTKQVTAPVQWETIMTEMVG------------------------------
------------------------------------------------------------
------------------------------------------------------------
------------------------------------------------------------
------------------------------------------NG-FEQGYELGPGKVLSG
IMKRISKTA-P--IEN------------------IEV-----------------------
------------------------------------------------------------
------------------------------------------------------------
------------------------------------------------------------
------------------------------------------------------------
------------------------------------------------------------
------------------------------------------------------------
------------------------------------------------------------
------------------------------------------------------------
------------------------------------------------------------
---------------------------------
>Haptophytes-Chrysochromulinales-Chrysochromulina-rotalis-UIO044-CAMPEP-0115861044
------------------------------------------------------------
------------------------------------------------------------
------------------------------------------------------------
------------------------------------------------------------
------------------------------------------------------------
------------------------------------------------------------
------------------------------------------------------------
------------------------------------------------------------
------------------------------------------------------------
------------------------------------------------------------
---------------------LMAATASHAYQMPLAA-----------------------
------------------------------------------------------------
----------------------------------------------------------ST
MPMAR-G----------------LR-----------------------ASAARM---GDD
DFA-GVKPSTVFLFPGQGAQVVGMGVEAAKEVPAVADLYAKASDIL-------GYDLLAI
---DDKA-----------------------VLDKTDVSQPAIFVASMAAVEKLRAS-EG-
--GAETIEACNMAMGLSLGEYTALCFAGAISFEDGVRITKARGAAMQAASEAAS-SGMVS
VIGLDSDKVSDLCAAASEAT--GE-----QIAIANYL-CTGNYAASGSMAAVDKVCELAK
PEFKARMAVKLAVAGAFHTDFMAPAVASLEEVLNEV--EISKP-RIPVISNVDAK---AH
SD-PAVIKQILTKQVTAPVQWETTMKELVA------------------------------
------------------------------------------------------------
------------------------------------------------------------
------------------------------------------------------------
------------------------------------------SG-YEVGYELGPGKVLSG
IMKRVDKKA-PA-ITN------------------IEI-----------------------
------------------------------------------------------------
------------------------------------------------------------
------------------------------------------------------------
------------------------------------------------------------
------------------------------------------------------------
------------------------------------------------------------
------------------------------------------------------------
------------------------------------------------------------
------------------------------------------------------------
---------------------------------
>missing_sequence
------------------------------------------------------------
------------------------------------------------------------
------------------------------------------------------------
------------------------------------------------------------
------------------------------------------------------------
------------------------------------------------------------
------------------------------------------------------------
------------------------------------------------------------
------------------------------------------------------------
------------------------------------------------------------
------------------------------------------------------------
------------------------------------------------------------
------------------------------------------------------------
------------------------------------------------------------
------------------------------------------------------------
------------------------------------------------------------
------------------------------------------------------------
------------------------------------------------------------
------------------------------------------------------------
------------------------------------------------------------
------------------------------------------------------------
------------------------------------------------------------
------------------------------------------------------------
------------------------------------------------------------
------------------------------------------------------------
------------------------------------------------------------
------------------------------------------------------------
------------------------------------------------------------
------------------------------------------------------------
------------------------------------------------------------
------------------------------------------------------------
------------------------------------------------------------
------------------------------------------------------------
------------------------------------------------------------
---------------------------------
>Haptophytes-Isochrysidales-Emiliania-huxleyi-374-CAMPEP-0187582268
------------------------------------------------------------
------------------------------------------------------------
------------------------------------------------------------
------------------------------------------------------------
------------------------------------------------------------
------------------------------------------------------------
------------------------------------------------------------
-------------------RPSSCS-----------------------------------
------------------------------------------------------------
------------------------------------------------------------
--------------RGMRFARLFFVAGSSALEL---------------------------
------------------------------------------------------------
--------------------------------------------------------GGVL
RAPAR-G---------------VAR-----------------------SAAPLME-----
------APKTVFMFPGQGAQAVGMGVEAAESVPAAKELYDKASAIL-------GYDLLDR
CKVGPKE-----------------------TLDTTVASQPAIFVASMAAVEKLRA--DE-
--GDAAVDAADVACGLSLGEYTALAFAGAISFEDGVRITKARGEAMQAASEASA-SGMVS
VIGLDTEQVDALCKAASEET--GE-----QIQIANYL-CPGNYACSGAMTAVDAVVAKAK
PDFKARMAVKLAVAGAFHTDFMAPAVPKLDEVLAGI--EVSPP-RIPVISNVDAK---PH
SD-PAEIKEILKKQVTAPVQWETIMTDLVE------------------------------
------------------------------------------------------------
------------------------------------------------------------
------------------------------------------------------------
------------------------------------------AGSVESFYELGPGKVLAG
IMKRIHKKA-T--VVN------------------VEFEE----------RAFTISAACRA
-----ASAGPR----VPVRVGSNPSRVHAAL------KAHGNPHPHDFVVGGRCGGRWLP
F-----------------------------------------------------------
--------------------LLHGA-----------------------------------
------------------------------------------------------------
------------------------------------------------------------
------------------------------------------------------------
------------------------------------------------------------
------------------------------------------------------------
------------------------------------------------------------
---------------------------------
>Haptophytes-Isochrysidales-Emiliania-huxleyi-379-CAMPEP-0187615390
------------------------------------------------------------
---------------------XRVRRR---------------------------------
------------------------------------------------------------
------------------------------------------------------------
------------------------------------------------------------
------------------------------------------------------------
------------------------------------------------------------
------------------------------------------------------------
------------------------------------------------------------
------------------------------------------------------------
--------------SAWGFARLFFVAGSSALEL---------------------------
------------------------------------------------------------
--------------------------------------------------------GGVL
RAPAR-G---------------VAR-----------------------SAAPLME-----
------APKTVFMFPGQGAQAVGMGVEAAESVPAAKELYDKASAIL-------GYDLLDR
CKVGPKE-----------------------TLDTTVASQPAIFVASMAAVEKLRA--DE-
--GDAAVDAADVACGLSLGEYTALAFAGAISFEDGVRITKARGEAMQAASEASA-SGMVS
VIGLDTEQVDALCKAASEET--GE-----QIQIANYL-CPGNYACSGAMTAVDAVVAKAK
PDFKARMAVKLAVAGAFHTDFMAPAVPKLDEVLAGI--EVSPP-RIPVISNVDAK---PH
SD-PAEIKEILKKQVTAPVQWETIMTDLVE------------------------------
------------------------------------------------------------
------------------------------------------------------------
------------------------------------------------------------
------------------------------------------AGSVESFYELGPGKVLAG
IMKRIHKKA-T--VVN------------------VEFEE----------RAFTISAACRA
-----ASAGPR----VPVRVGSSPSRVHAAL------KAHGNPHPHDFVVGGRCGGRWLP
F-----------------------------------------------------------
--------------------LLHGA-----------------------------------
------------------------------------------------------------
------------------------------------------------------------
------------------------------------------------------------
------------------------------------------------------------
------------------------------------------------------------
------------------------------------------------------------
---------------------------------
>Haptophytes-Isochrysidales-Emiliania-huxleyi-414354
------------------------------------------------------------
------------------------------------------------------------
------------------------------------------------------------
------------------------------------------------------------
------------------------------------------------------------
------------------------------------------------------------
------------------------------------------------------------
------------------------------------------------------------
------------------------------------------------------------
------------------------------------------------------------
----------------MRFARLFFVAGSSALEL---------------------------
------------------------------------------------------------
--------------------------------------------------------GGVL
RAPAR-G---------------VAR-----------------------SAAPLME-----
------APKTVFMFPGQGAQAVGMGVEAAESVPAAKELYDKASAIL-------GYDLLDR
CKVGPKE-----------------------TLDTTVASQPAIFVASMAAVEKLRA--DE-
--GDAAVDAADVACGLSLGEYTALAFAGAISFEDGVRITKARGEAMQAASEASA-SGMVS
VIGLDTEQVDALCKAASEET--GE-----QIQIANYL-CPGNYACSGAMTAVDAVVAKAK
PDFKARMAVKLAVAGAFHTDFMAPAVPKLDEVLAGI--EVSPP-RIPVISNVDAK---PH
SD-PAEIKEILKKQVTAPVQWETIMTDLVE------------------------------
------------------------------------------------------------
------------------------------------------------------------
------------------------------------------------------------
------------------------------------------AGSVESFYELGPGKVLAG
IMKRIHKKA-T--VVN------------------VEV-----------------------
------------------------------------------------------------
------------------------------------------------------------
------------------------------------------------------------
------------------------------------------------------------
------------------------------------------------------------
------------------------------------------------------------
------------------------------------------------------------
------------------------------------------------------------
------------------------------------------------------------
---------------------------------
>Haptophytes-Isochrysidales-Emiliania-huxleyi-CCMP370-CAMPEP-0187699646
------------------------------------------------------------
------------------------------------------------------------
------------------------------------------------------------
------------------------------------------------------------
------------------------------------------------------------
------------------------------------------------------------
------------------------------------------------------------
---------------XLMEAPKTVF-----------------------------------
------------------------------------------------------------
------------------------------------------------------------
----------------MRFARLFFVAGSSALEL---------------------------
------------------------------------------------------------
--------------------------------------------------------GGVL
RAPAR-G---------------VAR-----------------------SAAPLME-----
------APKTVFMFPGQGAQAVGMGVEAAESVPAAKELYDKASAIL-------GYDLLDR
CKVGPKE-----------------------TLDTTVASQPAIFVASMAAVEKLRA--DE-
--GDAAVDAADVACGLSLGEYTALAFAGAISFEDGVRITKARGEAMQAASEASA-SGMVS
VIGLDTEQVDALCKAASEET--GE-----QIQIANYL-CPGNYACSGAMTAVDAVVAKAK
PDFKARMAVKLAVAGAFHTDFMAPAVPKLDEVLAGI--EVSPP-RIPVISNVDAK---PH
SD-PAEIKEILKKQVTAPVQWETIMTDLVE------------------------------
------------------------------------------------------------
------------------------------------------------------------
------------------------------------------------------------
------------------------------------------AGSVESFYELGPGKVLAG
IMKRIHKKA-T--VVN------------------VEFEE----------RAFTISAACRA
-----ASAGPR----VPVRVGSSPSRVHAAL------KAHGNPHPHDFVVGGXVWRALVT
F----------------STPWRIIIIVTSDSACASGTATASQQTLHALLCHRDRDRQGGG
--ASRADSLRQHGRRRR---RIHGQ----PHRDLLDCAPGGHGGHNGDRQRDCARRRSRA
AAAPRSSE-----------LCGGE---G-VVEVGVAPLGEAAGAA-----------AAAV
--------------------------EEH-------------------------QHSATT
SAAHCTASA----------PAAVPRASPALGSSPSSSSSSPPPSTPLERAAMAQMNQPRS
---ISSSARNPTSRA-------DGSLPSS------AAEAVPMVAFVSATTGATKHTVRRR
ALPLDRRPSXDVDREE--------------QRRAHRQ--REDK--------QPVA-----
-----------------------------DAEAVRAYAAAPNPDGWR----RLPGEAEPE
DRVVVEHELGE---RHLSIIIHRGPQMSLPTSX
>Haptophytes-Isochrysidales-Emiliania-huxleyi-PLYM219-CAMPEP-0187744692
------------------------------------------------------------
------------------------------------------------------------
------------------------------------------------------------
------------------------------------------------------------
------------------------------------------------------------
------------------------------------------------------------
------------------------------------------------------------
------------------------------------------------------------
------------------------------------------------------------
------------------------------------------------------------
----------------MRFARLFFVAGSSALEL---------------------------
------------------------------------------------------------
--------------------------------------------------------GGVL
RAPAR-G---------------VAR-----------------------SAAPLME-----
------APKTVFMFPGQGAQAVGMGVEAAESVPAAKELYDKASAIL-------GYDLLDR
CKVGPKE-----------------------TLDTTVASQPAIFVASMAAVEKLRA--DE-
--GDAAVDAADVACGLSLGEYTALAFAGAISFEDGVRITKARGEAMQAASEASA-SGMVS
VIGLDTEQVDALCKAASEET--GE-----QIQIANYL-CPGNYACSGAMTAVDAVVAKAK
PDFKARMAVKLAVAGAFHTDFMAPAVPKLDEVLAGI--EVSPP-RIPVISNVDAK---PH
SD-PAEIKEILKKQVTAPVQWETIMTDLVE------------------------------
------------------------------------------------------------
------------------------------------------------------------
------------------------------------------------------------
------------------------------------------AGSVESFYELGPGKVLAG
IMKRIHKKA-T--VVN------------------VEFEE----------RAFTISAACRA
-----ASAGPR----VPVRVGSNPSRVHAAL------KAHGNPHPHDFVVGGGVAGVGYL
FYSMAHNHNSNKXMVRVRVRDRHGFTADVSRYXALSSATATATGKEAALPEPTRCASTGG
VGVGSTGSP--IGTSS----TAHRAATAATTGTGSVTAPGGG---------------LXA
AAAPRSSE-----------LCGGE---G-VVEVGVAPLGEAAGAA-----------AAAV
--------------------------EEH-------------------------QHSATT
SAAHCTASA----------PAAVPRASPALGSSPSSSSSSPPPSTPLERAAMAQMNQPRS
---ISSSARNPTSRA-------DGSLPSS------AAEAVPMVAFVSATTGATMHTVRRR
ALPLDRRPSXDVDREE--------------QRRAHRQ--REDK--------QPVA-----
-----------------------------DAEAVRAYAAAPNPDGWR----RLPGEAEPE
DRVVVEHELGEDTFRSSSIV-----TADVTAYE
>Haptophytes-Isochrysidales-Gephyrocapsa-oceanica-RCC1303-CAMPEP-0188227678
------------------------------------------------------------
------------------------------------------------------------
------------------------------------------------------------
------------------------------------------------------------
------------------------------------------------------------
------------------------------------------------------------
------------------------------------------------------------
------------------------------------------------------------
------------------------------------------------------------
------------------------------------------------------------
----------------MRFARLFLVAGSSALEL---------------------------
------------------------------------------------------------
--------------------------------------------------------SGVL
RAPAR-G---------------VAR-----------------------SAAPLME-----
------APKTVFMFPGQGAQAVGMGVEAAESVPAAKELYDKASEIL-------GYDLLDR
CKVGPKE-----------------------TLDTTVASQPAIFVASMAAVEKLRA--DE-
--GDAAVDAADVACGLSLGEYTALAFAGAISFEDGVRITKARGEAMQAASEASA-SGMVS
VIGLDTEQVDALCKAASEET--GE-----QIQIANYL-CPGNYACSGAMTAVDAVVAKAK
PDFKARMAVKLAVAGAFHTDFMAPAVPKLDEVLAGI--KVSPP-RIPVISNVDAK---PH
SD-PAEIKEILKKQVTAPVQWETIMTDLVE------------------------------
------------------------------------------------------------
------------------------------------------------------------
------------------------------------------------------------
------------------------------------------AGSVESFYELGPGKVLAG
IMKRIHKKA-T--VVN------------------VEXLR----------RGLSLFQPPAV
-----LPARGREWEAVPV--------VYAAK--------HGPTHPHDFRWGGVGMGLGV-
------NKXKQTLLGGLLVQLRLG--------DAFRRERAPVLAQVALKPAP--------
--VFNYDPPQCLGRT-----LPHDA-----------------------------------
--LPRSRT-----------CPGCE------------------------------------
----------------------------------------------------------TR
TALPCPAVA----------LAAAAHAS--LGG----------------------------
------------------------------------------------------------
------------------------------------E--RE-------------------
----------------------------------------------R----RATGELR--
---------------------------------
>Haptophytes-Isochrysidales-Isochrysis-galbana-CCMP1323-CAMPEP-0193632970
------------------------------------------------------------
------------------------------------------------------------
------------------------------------------------------------
------------------------------------------------------------
------------------------------------------------------------
------------------------------------------------------------
------------------------------------------------------------
------------------------------------------------------------
------------------------------------------------------------
------------------------------------------------------------
--------------MLARTIGTLLVAGSTALEL---------------------------
------------------------------------------------------------
---------------------------------------------------------GVL
HARPR-F----------------MR-----------------------TTAARM---AGT
EIT-ALDAKTVFMFPGQGAQVVGMGVEAAESVPACADLYAKASKIL-------GYDLLAL
CKDGPKE-----------------------ELDTTVKSQPAIFVSSMAAVEKLRASGPE-
--GVAAIEAANVACGLSLGEYTALAFAGAISFEDGVIITKARGEAMQAASEATS-SGMVS
IIGLDAAKVAELCAAAAEET--GK-----PIAIANFL-CPGNYACSGAMEAVEAVCAKAK
PDFKARMAVKLAVAGAFHTDFMAPAVPELEKVLSGI--SISAP-RIPVISNVDAK---AH
SD-PEEIKQLLMTQVTAPVQWETIMTTLAG------------------------------
------------------------------------------------------------
------------------------------------------------------------
------------------------------------------------------------
------------------------------------------VGTVKTFYELGPGKVLAG
IMKRVDKTA-N--VVN------------------VXDLS----------RAVRVAECSAI
G--HSAPGAFRKSASVLVR----PTDIHTRLSITCREACGAKAHEHILNNMDTERGLAMP
R--------------AMLCALRLA------------HASSSPAACASRKKKPT-------
--SLNVSGPRASAEEPASPMRTHTMATVLALAS------------------------CSH
AMIPQPS-----------------------RRVILRDVGAAAAIV-----------LAP-
--------------------------------------------------------MATT
AAMPSPPPMLEIDPSRFQKIPGGGRYADLITGSGPEVLAGSKVS--------VQWVLRRS
NGYFVDGSRNPSLSK-------EDNFDEGQNFLFVVGDGTALPGIDAGIRGMRQGGTRRF
VLPPKQAYTLPLEKSGG--PLPSGFGP---RRQIERELLREDPYNYFYLELQAVASGDDC
NGARLHATASSTVHPSVSSSMGGLCAELEDAGGERDGGAASDDDLPRSDTLSMPGEAAP-
--------LATALCALLSAAWR--R--------
>Haptophytes-Isochrysidales-Isochrysis-sp-BAJW2042684
------------------------------------------------------------
------------------------------------------------------------
------------------------------------------------------------
------------------------------------------------------------
------------------------------------------------------------
------------------------------------------------------------
------------------------------------------------------------
------------------------------------------------------------
------------------------------------------------------------
------------------------------------------------------------
------------------------------------------------------------
------------------------------------------------------------
------------------------------------------------------------
------------------------------------------------------------
------------MFPGQGAQVVGMGVEAAAEVPAAAELYAKASEIL-------GYDLLEL
CKEGPKE-----------------------ELDTTVKSQPAIFVASMAAVEKLRASGEE-
--GAAAIEAANVACGLSLGEYTALAFAGAISFEDGVKITKARGEAMQAASEAAS-SGMVS
VIGLDAEKVQELCAAAAEET--GK-----PIAIANYL-CPGNYACSGAMEAVEAVCAKAK
PDFKARMAVKLAVAGAFHTDFMAPAVPELDKVLSSI--TITEP-RIPVISNVDAK---AH
SD-PEEIKEILKTQVTAPVQWETIMTTLAG------------------------------
------------------------------------------------------------
------------------------------------------------------------
------------------------------------------------------------
------------------------------------------KGTVESFYELGPGKVLAG
IMKRVDKTA-S--VIN------------------V-------------------------
------------------------------------------------------------
------------------------------------------------------------
------------------------------------------------------------
------------------------------------------------------------
------------------------------------------------------------
------------------------------------------------------------
------------------------------------------------------------
------------------------------------------------------------
------------------------------------------------------------
---------------------------------
>Haptophytes-Isochrysidales-Isochrysis-sp-CCMP1244-CAMPEP-0188739482
------------------------------------------------------------
------------------------------------------------------------
------------------------------------------------------------
------------------------------------------------------------
------------------------------------------------------------
------------------------------------------------------------
------------------------------------------------------------
---------------------KTVLG----------------------------------
------------------------------------------------------------
------------------------------------------------------------
--------------ASMRFARLFFVAGSSALEL---------------------------
------------------------------------------------------------
--------------------------------------------------------GGVL
RAPAR-G---------------VAR-----------------------SAAPLME-----
------APKTVFMFPGQGAQAVGMGVEAAESVPAAKELYDKASAIL-------GYDLLDR
CKVGPKE-----------------------TLDTTVASQPAIFVASMAAVEKLRA--DE-
--GDAAVDAADVACGLSLGEYTALAFAGAISFEDGVRITKARGEAMQAASEASA-SGMVS
VIGLDTEQVDALCKAASEET--GE-----QIQIANYL-CPGNYACSGAMTAVDAVVAKAK
PDFKARMAVKLAVAGAFHTDFMAPAVPKLDEVLAGI--EVSPP-RIPVISNVDAK---PH
SD-PAEIKEILKKQVTAPVQWETIMTDLVE------------------------------
------------------------------------------------------------
------------------------------------------------------------
------------------------------------------------------------
------------------------------------------AGSVESFYELGPGKVLAG
IMKRIHKKA-T--VVN------------------VEV-----------------------
------------------------------------------------------------
------------------------------------------------------------
------------------------------------------------------------
------------------------------------------------------------
------------------------------------------------------------
------------------------------------------------------------
------------------------------------------------------------
------------------------------------------------------------
------------------------------------------------------------
---------------------------------
>Haptophytes-Pavlovales-Exanthemachrysis-gayraliae-RCC1523-CAMPEP-0206010174
------------------------------------------------------------
------------------------------------------------------------
------------------------------------------------------------
------------------------------------------------------------
------------------------------------------------------------
------------------------------------------------------------
------------------------------------------------------------
------------------------------------------------------------
------------------------------------------------------------
------------------------------------------------------------
--------------------------XA--------------------------------
------------------------------------------------------------
------------------------------------------------------------
------A----------------GR-----------------------TSRLVA---SDT
EFA-DYTAKCPFLFPGQGAQAVGMAVETCKEVPAAKALFEEASEIL-------GYDLLAK
CAEGPKE-----------------------SLDSTVVSQPAIFVASLAAVEKLRA--TE-
--GEEAVAKADVAAGLSLGEYTALAFAGAFSFADGVRIVKARGEAMQAAADASS-SGMVS
VIGLDQDACQKLCEMASEQS--GE-----KVQLANLL-CKGNYAVSGSKAACAKVAELAK
PEFKARMTVPLAVAGAFHTDFMAPAVPKLVEVLAGV--EISKP-RIPVVSNVDAA---PH
SD-PAVIKAILAKQVTSPVQWETTVGLLIE------------------------------
------------------------------------------------------------
------------------------------------------------------------
------------------------------------------------------------
------------------------------------------RG-MKEGYELGPGKVLAG
IVKRIDKSV-T--ITN------------------IEXL----------------------
-------------SGTPVRGGR--------------------------------------
------------------------------------------------------------
------------------------------------------------------------
----------------------------ALSGRTLDRSGEAAA-----------------
--------------------------------------------------------PAAT
P----------------------GHTGGACGGAHGGA-HLHAL-----------------
------------------------------------------------------------
------------------------------------------------------------
------------------------------------------------------------
---------------------------------
>Haptophytes-Pavlovales-Pavlova-gyrans-CCMP608-CAMPEP-0206058192
------------------------------------------------------------
-----------------------LKRL---------------------------------
------------------------------------------------------------
------------------------------------------------------------
------------------------------------------------------------
------------------------------------------------------------
------------------------------------------------------------
------------------------------------------------------------
------------------------------------------------------------
------------------------------------------------------------
------------------------------------TK----------------------
------------------------------------------------------------
------------------------------------------------------LAASAA
GVRRF-A----------------VR-----------------------SSSIRA---GDS
DFD-GYTANCPFLFPGQGAQTVGMAVETCATVPAAKKLFEQASEVL-------GYDLLEK
CKNGPKE-----------------------SLDSTVVSQPAIFVSSLAAVEKLRQ--EF-
--GDEAVDKADVAAGLSLGEYTALCFAGAFSFEDGVRIVKARGEAMQAAADASK-SGMVS
VIGLSKDKVQALCEMASEQS--GE-----KVQLANLL-CNGNYAVSGAIGACEKVSELAK
PEFKARMTVPLAVAGAFHTDFMAPAVPKLIEVLDTV--TIVKP-RIAVVSNVDAA---PH
SD-PAVIKDILAKQVTNPVQWETTLANLIE------------------------------
------------------------------------------------------------
------------------------------------------------------------
------------------------------------------------------------
------------------------------------------RG-MKEGYELGPGKVLAG
ILKRXGQVS-G-----DHEHR-----------GLIAAFG---------------------
------------------------------------------------------------
------------------------------------------------------------
------------------------------------------------------------
---------------------------------GVRPHGTSGP-----------------
--------------------------------------------------------PTAA
RN--------------------CGEAQTQADGAPAGAWQAEGLV----------------
--------ARASYSG-------PASSQ---------ADGV--------------------
------------------------------------------------------------
------------------------------------------------------------
---------------------------------
>Haptophytes-Pavlovales-Pavlova-lutheri-CCAC-0028-RFAD2029621
------------------------------------------------------------
------------------------------------------------------------
------------------------------------------------------------
------------------------------------------------------------
------------------------------------------------------------
------------------------------------------------------------
------------------------------------------------------------
------------------------------------------------------------
------------------------------------------------------------
------------------------------------------------------------
------------------------------------------------------------
------------------------------------------------------------
------------------------------------------------------------
------------------------------------------------------------
-----------------------MGVDACATVPAAKRLFEEASEVL-------GYDLLAK
CKDGPKE-----------------------ALDSTVISQPAIFVASLAAVEKLRA--ER-
--GDAVVDGATVAAGLSLGEYTALAFAGAFSFADGVRIVKARGEAMQAAADASS-SGMVS
VIGLSQDRVEMLCEKASELS--GA-----KVQLANLL-CNGNYAVSGALDACTKVTEIAK
PDFGARMTVRLAVAGAFHTDFMAPAVPRLVEVLDTV--TIVKP-RIAVISNVDAA---PH
SD-PAVIKQLLARQVTSPVQWETTVGRLID------------------------------
------------------------------------------------------------
------------------------------------------------------------
------------------------------------------------------------
------------------------------------------RG-MKEGYELGPGMVLAG
IIKRIDKGV-A--ITN------------------V-------------------------
------------------------------------------------------------
------------------------------------------------------------
------------------------------------------------------------
------------------------------------------------------------
------------------------------------------------------------
------------------------------------------------------------
------------------------------------------------------------
------------------------------------------------------------
------------------------------------------------------------
---------------------------------
>Haptophytes-Pavlovales-Pavlova-lutheri-RCC1537-CAMPEP-0205976118
------------------------------------------------------------
------------------------------------------------------------
------------------------------------------------------------
------------------------------------------------------------
------------------------------------------------------------
------------------------------------------------------------
------------------------------------------------------------
---------------------------GA-------------------------------
------------------------------------------------------------
------------------------------------------------------------
------------------------------------------------------------
------------------------------------------------------------
------------------------------------------------------RTGLLR
SGARRLA----------------TR-----------------------ASAVRA---SDS
DFD-GYSAACPFLFPGQGAQALGMGVDACATVPAAKRLFEQASEVL-------GYDLLAK
CKDGPKE-----------------------ALDSTVISQPAIFVASLAAVEKLRA--ER-
--GDAVVDGATVAAGLSLGEYTALAFAGAFSFADGVRIVKARGEAMQAAADASS-SGMVS
VIGLSQDRVEMLCEKASELS--GA-----KVQLANLL-CNGNYAVSGALDACTKVTEIAK
PDFGARMTVRLAVAGAFHTDFMAPAVPRLVEVLDTV--TIVKP-RIAVISNVDAA---PH
SD-PAVIKQLLARQVTSPVQWETTVGRLID------------------------------
------------------------------------------------------------
------------------------------------------------------------
------------------------------------------------------------
------------------------------------------RG-MKEGYELGPGMVLAG
IIKRIDKGV-A--ITN------------------VEXL----------------------
-------------NFEKARQGP--------------------------------------
------------------------------------------------------------
------------------------------------------------------------
-----------------------------------RDRRRIAD-----------------
--------------------------------------------------------RAPT
R----------------------GRRRDERMAMPGRQRRNRGTLVHQL------------
-------N-----------------------------DGIG-------------------
------------------------------------------------------------
------------------------------------------------------------
---------------------------------
>Haptophytes-Pavlovales-Pavlova-lutheri-SAG-926-LLEN2044253
------------------------------------------------------------
------------------------------------------------------------
------------------------------------------------------------
------------------------------------------------------------
------------------------------------------------------------
------------------------------------------------------------
------------------------------------------------------------
------------------------------------------------------------
------------------------------------------------------------
------------------------------------------------------------
------------------------------------------------------------
------------------------------------------------------------
------------------------------------------------------------
------------------------------------------------------------
-----------------------MGVDACATVPAAKRLFEQASEVL-------GYDLLAK
CKDGPKE-----------------------ALDSTVISQPAIFVASLAAVEKLRA--ER-
--GDAVVDGATVAAGLSLGEYTALAFAGAFSFADGVRIVKARGEAMQAAADASS-SGMVS
VIGLSQDRVEMLCEKASELS--GA-----KVQLANLL-CNGNYAVSGALDACTKVTEIAK
PDFGARMTVRLAVAGAFHTDFMAPAVPRLVEVLDTV--TIVKP-RIAVISNVDAA---PH
SD-PAVIKQLLARQVTSPVQWETTVGRLID------------------------------
------------------------------------------------------------
------------------------------------------------------------
------------------------------------------------------------
------------------------------------------RG-MKEGYELGPGMVLAG
IIKRIDKGV-A--ITN------------------V-------------------------
------------------------------------------------------------
------------------------------------------------------------
------------------------------------------------------------
------------------------------------------------------------
------------------------------------------------------------
------------------------------------------------------------
------------------------------------------------------------
------------------------------------------------------------
------------------------------------------------------------
---------------------------------
>Haptophytes-Pavlovales-Pavlova-sp-CCMP459-CAMPEP-0190507538
------------------------------------------------------------
-----------------------M------------------------------------
------------------------------------------------------------
------------------------------------------------------------
------------------------------------------------------------
------------------------------------------------------------
------------------------------------------------------------
------------------------------------------------------------
------------------------------------------------------------
------------------------------------------------------------
--------------LAVYTLAMLATSAATATQR---------------------------
------------------------------------------------------------
------------------------------------------------------SSAMLR
PVARR-A----------------MR-----------------------TSSIRA---ADT
DFD-GYTAANPFLFPGQGAQTVGMAVETCESVPAAKKLFDQASEVL-------GYDLLAK
CKEGPKE-----------------------SLDSTVVSQPAIFVASLAAVEKLRA--EK-
--GDEAIEAADVAAGLSLGEYTALAFAGAFSFEDGVRIVKARGEAMQAAADASK-SGMVS
VIGLSQDKVAALCEMASEQS--GE-----KIQLANLL-CNGNYAVSGSLVACKKVAELAK
PEFKARMTVPLAVAGAFHTDFMAPAVPKLIEVLDTV--EISKP-RIPVISNVDAA---PH
SD-PKVIKEILAKQVTSPVQWETTLGKLID------------------------------
------------------------------------------------------------
------------------------------------------------------------
------------------------------------------------------------
------------------------------------------AG-MKSGYELGPGKVLAG
IIKRVDKSV-E--ITN------------------IEV-----------------------
------------------------------------------------------------
------------------------------------------------------------
------------------------------------------------------------
------------------------------------------------------------
------------------------------------------------------------
------------------------------------------------------------
------------------------------------------------------------
------------------------------------------------------------
------------------------------------------------------------
---------------------------------
>Haptophytes-Phaeocystales-Phaeocystis-antarctica-Caron-Lab-Isolate-CAMPEP-0172954422
------------------------------------------------------------
------------------------------------------------------------
------------------------------------------------------------
------------------------------------------------------------
------------------------------------------------------------
------------------------------------------------------------
------------------------------------------------------------
------------------------------------------------------------
------------------------------------------------------------
------------------------------------------------------------
---------------------------XHAFSVGGPPP----------------------
------------------------------------------------------------
------------------------------------------------------VVRSLC
SPLHR-T----------------LR-----------------------ASSLRM---ADD
EFT--YTPKTVFMFPGQGAQSIGMGVETAETVPAAAELYKKASEIL-------GYDLLAK
CKDGPKE-----------------------ELDTTVISQPAIFVASMAAVEKLKAT-EE-
--GAATIA----ACGLSLGEYTALCFAGAISFEDGVKITKARGEAMQAASEAAS-SGMVS
VIGLKSDQVEALCKAAAEAT--GE-----PVQIANYL-CNGNYACSGSTAAVAKVAEIAK
PEFKARMAVKLAVAGAFHTDFMKPAVPALEAVLKEV--TIVKP-RIPVISNVDAK---TH
SD-PDVIKQILAKQVTAPVQWESIMQGLID------------------------------
------------------------------------------------------------
------------------------------------------------------------
------------------------------------------------------------
------------------------------------------GG-FEKGYELGPGKVLAG
IMKRVDKTK-V--IEN------------------IEV-----------------------
------------------------------------------------------------
------------------------------------------------------------
------------------------------------------------------------
------------------------------------------------------------
------------------------------------------------------------
------------------------------------------------------------
------------------------------------------------------------
------------------------------------------------------------
------------------------------------------------------------
---------------------------------
>Haptophytes-Phaeocystales-Phaeocystis-antarctica-CCMP1374-CAMPEP-0198169944
------------------------------------------------------------
------------------------------------------------------------
------------------------------------------------------------
------------------------------------------------------------
------------------------------------------------------------
------------------------------------------------------------
------------------------------------------------------------
----------------XSVDHEPTMAAPDPL-----------------------------
--------------------R---------------------------------------
------------------------------------------------------------
--------------SMSSVFSAILAHSVHAFSVGGPPP----------------------
------------------------------------------------------------
------------------------------------------------------VVRSLC
SPLHR-T----------------LR-----------------------ASSLRM---ADD
EFT--YTPKTVFMFPGQGAQSIGMGVETAETVPAAAELYKKASEIL-------GYDLLAK
CKDGPKE-----------------------ELDTTVISQPAIFVASMAAVEKLKAT-EE-
--GAATIAAADVACGLSLGEYTALCFAGAISFEDGVKITKARGEAMQAASEAAS-SGMVS
VIGLKSDQVEALCKAAAEAT--GE-----PVQIANYL-CNGNYACSGSTAAVAKVAEIAK
PEFKARMAVKLAVAGAFHTDFMKPAVPALEAVLKEV--TIVKP-RIPVISNVDAK---TH
SD-PDVIKQILAKQVTAPVQWESIMQGLID------------------------------
------------------------------------------------------------
------------------------------------------------------------
------------------------------------------------------------
------------------------------------------GG-FEKGYELGPGKVLAG
IMKRVDKTK-V--IEN------------------IEV-----------------------
------------------------------------------------------------
------------------------------------------------------------
------------------------------------------------------------
------------------------------------------------------------
------------------------------------------------------------
------------------------------------------------------------
------------------------------------------------------------
------------------------------------------------------------
------------------------------------------------------------
---------------------------------
>Haptophytes-Phaeocystales-unid-sp-CCMP2000-CAMPEP-0119100186
------------------------------------------------------------
------------------------------------------------------------
------------------------------------------------------------
------------------------------------------------------------
------------------------------------------------------------
------------------------------------------------------------
------------------------------------------------------------
------------------------------------------------------------
------------------------------------------------------------
------------------------------------------------------------
------------------------------------------------------------
------------------------------------------------------------
------------------------------------------------------------
------------------------------------------------------------
---------------------------------------XKASEIL-------GYDLLAK
CKDGPKE-----------------------ELDSTVISQPAIFVASMAAVEKLKAT-EE-
--GAATIAAADVACGLSLGEYTALAFAGAISFEDGVKITKARGEAMQAASEAAE-Q-RDG
LXXXXXXXXXXXXXXXAEAT--GE-----SVQIANYL-CNGNYACSGSTAAVAKVAEIAK
PEFKARMAVKLAVAGAFHTDFMAPAVPALEAVLEEV--TVVKP-RIPVISNVDAK---TH
SD-PDVIKSILTKQVTAPVQWETIMNGLIE------------------------------
------------------------------------------------------------
------------------------------------------------------------
------------------------------------------------------------
------------------------------------------GG-LE-------------
------------------------------------------------------------
------------------------------------------------------------
------------------------------------------------------------
------------------------------------------------------------
------------------------------------------------------------
------------------------------------------------------------
------------------------------------------------------------
------------------------------------------------------------
------------------------------------------------------------
------------------------------------------------------------
---------------------------------
>Haptophytes-Prymnesiales-Prymnesium-parvum-LXRN2005519
------------------------------------------------------------
------------------------------------------------------------
------------------------------------------------------------
------------------------------------------------------------
------------------------------------------------------------
------------------------------------------------------------
------------------------------------------------------------
------------------------------------------------------------
------------------------------------------------------------
------------------------------------------------------------
------------------------------------------------------------
------------------------------------------------------------
------------------------------------------------------------
-----------------------------------------------------M---ADD
DFA-GYVPKTVFMFPGQGAQTVGMGAQVAAEIPAAAELYEKASKIL-------GYDLLAK
CTNGPKE-----------------------ELDTTVISQPAIFVSSMAAVEKLRAS-EG-
--G--AIEAASAACGLSLGEYTALCFAGAISFEDGVRITKARGEAMQAASDASD-SGMAS
IIGLDAETAAKLCEAAAEAT--GE-----PVGIANYL-CPGNYACSGSTVAVDKVMELAK
PEFKARMAVKLAVAGAFHTNFMAPAVEKLAEVLKSV--EVVKP-RIPVISNVDAK---PH
SD-PAVIKDILTQQVTAPVQWETIMTEMIA------------------------------
------------------------------------------------------------
------------------------------------------------------------
------------------------------------------------------------
------------------------------------------NG-FEEGYELGPGKVLAG
IMKRIDKKA-K--ITN------------------I-------------------------
------------------------------------------------------------
------------------------------------------------------------
------------------------------------------------------------
------------------------------------------------------------
------------------------------------------------------------
------------------------------------------------------------
------------------------------------------------------------
------------------------------------------------------------
------------------------------------------------------------
---------------------------------
>Haptophytes-Prymnesiales-Prymnesium-parvum-Texoma1-CAMPEP-0191234750
------------------------------------------------------------
------------------------------------------------------------
------------------------------------------------------------
------------------------------------------------------------
---------------------------------------------------------X--
------------------------------------------------------------
------------------------------------------------------------
-------------EVLSPIAAAAML-----------------------------------
------------------------------------------------------------
------------------------------------------------------------
----------------ATASRLLLVASSQAFHP-GVP-----------------------
------------------------------------------------------------
----------------------------------------------------------LL
R--TR-W----------------LR-----------------------STHAIM---ADD
DFA-GYVPKTVFMFPGQGAQTVGMGAQVAAEIPAAAELYEKASKIL-------GYDLLAK
CTNGPKE-----------------------ELDTTVISQPAIFVSSMAAVEKLRAS-EG-
--GAEAIEAASAACGLSLGEYTALCFAGAISFEDGVRITKARGEAMQAASDASD-SGMAS
IIGLDAETAAKLCEAAAEAT--GE-----PVGIANYL-CPGNYACSGSTVAVDKVMELAK
PEFKARMAVKLAVAGAFHTNFMAPAVEKLAEVLKSV--EVVKP-RIPVISNVDAK---PH
SD-PAVIKDILTQQVTAPVQWETIMTEMIA------------------------------
------------------------------------------------------------
------------------------------------------------------------
------------------------------------------------------------
------------------------------------------NG-FEEGYELGPGKVLAG
IMKRIDKKA-K--ITN------------------IEV-----------------------
------------------------------------------------------------
------------------------------------------------------------
------------------------------------------------------------
------------------------------------------------------------
------------------------------------------------------------
------------------------------------------------------------
------------------------------------------------------------
------------------------------------------------------------
------------------------------------------------------------
---------------------------------
>Chlamydomonas-PACid-27566055
------------------------------------------------------------
------------------------------------------------------------
------------------------------------------------------------
------------------------------------------------------------
------------------------------------------------------------
------------------------------------------------------------
------------------------------------------------------------
------------------------------------------------------------
------------------------------------------------------------
------------------------------------------------------------
--------------MLNAQRVALKGR---AFQP---------------------------
------------------------------------------------------------
------------------------------------------------------CAPMVA
VRGRR-A-----------------------------------------LAVRAS---GDD
AFA-NYKPTIAALFPGQGAQSVGMAKDLVATVPKAKEMFDKASEIL-------GYDLLKV
CVEGPKE-----------------------KLDSTAVSQPAIYVASLAAVEKLRA--DE-
--GQAAIDAIDVACGLSLGEYTALAFAGAMSFEDGLRLVKLRGESMQAAADAQP-SSMVS
VIGLDSAKVAELCKAATEQV--GQDK---PVQIANYL-CPGNYAVSGSKEGCDAVEKLGK
-SFGARMTVRLAVAGAFHTSYMSPAVDKLKAALAQT--NIVKP-RIPVVSNVDAQ---PH
SD-PAVIKDILSRQVTSPVLWENTIKSLQE------------------------------
------------------------------------------------------------
------------------------------------------------------------
------------------------------------------------------------
------------------------------------------KG-LTKSYEVGPGKVIAG
IVKRMDKGA-N--IVN------------------ITA-----------------------
------------------------------------------------------------
------------------------------------------------------------
------------------------------------------------------------
------------------------------------------------------------
------------------------------------------------------------
------------------------------------------------------------
------------------------------------------------------------
------------------------------------------------------------
------------------------------------------------------------
---------------------------------
>missing_sequence
------------------------------------------------------------
------------------------------------------------------------
------------------------------------------------------------
------------------------------------------------------------
------------------------------------------------------------
------------------------------------------------------------
------------------------------------------------------------
------------------------------------------------------------
------------------------------------------------------------
------------------------------------------------------------
------------------------------------------------------------
------------------------------------------------------------
------------------------------------------------------------
------------------------------------------------------------
------------------------------------------------------------
------------------------------------------------------------
------------------------------------------------------------
------------------------------------------------------------
------------------------------------------------------------
------------------------------------------------------------
------------------------------------------------------------
------------------------------------------------------------
------------------------------------------------------------
------------------------------------------------------------
------------------------------------------------------------
------------------------------------------------------------
------------------------------------------------------------
------------------------------------------------------------
------------------------------------------------------------
------------------------------------------------------------
------------------------------------------------------------
------------------------------------------------------------
------------------------------------------------------------
------------------------------------------------------------
---------------------------------
>Chondrus-crispus-507111543
------------------------------------------------------------
-----------------------MARL---------------------------------
------------------------------------------------------------
------------------------------------------------------------
------------------------------------------------------------
------------------------------------------------------------
------------------------------------------------------------
------------------------------------------------------------
------------------------------------------------------------
------------------------------------------------------------
------------------------------------------------------------
------------------------------------------------------------
------------------------------------------PTF---------APPPLL
PTARPRS-----------------------------------------TFSPRTP-----
----ICSLGGIVLAPGQGAQSPGMSRTWIEASPAASAIFTKADAVLSDSL---GRPLSEL
ILSADAA-----------------------TLARTDIAQPAIFTASMACWAALVET----
--DAFDKAKLTATAGLSLGEYTALAIGGALSFEDGLKLVALRGRAMQDAADASD-GGMLA
LIGANEDKARAVVDACAN----GD-----VLVAANFN-APGQVVLSGATAAIDRAAEFAA
AEMKLR-VAKLDVAGAFHSPLMAPAAERLREALDQT--KIGLP-DVPVMSNVTGQ---PH
A--VGSIRKMLEKQLTSSVRWADCINYLKG------------------------------
-EDK--------------------------------------------------------
------------------------------------W-----------------------
------------------------------------------------------------
------------------------------------------SGEGNSWVELAPGKTLSG
IMRKIDRKT-K--VVN------------------FDQAPV--------------------
------------------------------------------------------------
------------------------------------------------------------
------------------------------------------------------------
------------------------------------------------------------
---------------------------------------------------------EAV
------------------------------------------------------------
------------------------------------------------------------
------------------------------------------------------------
------------------------------------------------------------
---------------------------------
>Micromonas-PACid-27345104
------------------------------------------------------------
-----------------------MATM---------------------------------
------------------------------------------------------------
------------------------------------------------------------
------------------------------------------------------------
------------------------------------------------------------
------------------------------------------------------------
------------------------------------------------------------
------------------------------------------------------------
------------------------------------------------------------
------------------------------------------------------------
------------------------------------------------------------
------------------------------------------------------TSAALA
PVTRKSAP----------RRVGCVRLLP-----------------------------LRR
AAP-DLKPKNAFFFPGQGAQSVGMAKELCEECPAAKKLFDDASAIL-------GYDLLDV
CVNGPAD-----------------------KLNSTEVSQPAIYVASLAALEKMKST-EE-
--GAALIDAVDVCAGLSLGEYTALTFAGAMSFEDGVKLVKLRGESMQAAADATP-SGMAS
VIGLSADKVKEVCAAASEQT-GGE-----PVEVANFL-CNGNYAVSGSIPAIDKVAEIAK
PEFKARMVVKLAVAGAFHTDFMAPAAEALAKGLEAC--DFVEP-RIPVVSNVDVE---PH
GD-AASIRATLAKQLTSPVQWEKTMTTLLG------------------------------
------------------------------------------------------------
------------------------------------------------------------
------------------------------------------------------------
------------------------------------------AG-MEASTEVGPGKVISG
IMKRVDKTA-K--CDN------------------FTV-----------------------
------------------------------------------------------------
------------------------------------------------------------
------------------------------------------------------------
------------------------------------------------------------
------------------------------------------------------------
------------------------------------------------------------
------------------------------------------------------------
------------------------------------------------------------
------------------------------------------------------------
---------------------------------
>Nannochloropsis-gaditana-Naga-100046g341
------------------------------------------------------------
------------------------------------------------------------
------------------------------------------------------------
------------------------------------------------------------
------------------------------------------------------------
------------------------------------------------------------
------------------------------------------------------------
------------------------------------------------------------
------------------------------------------------------------
------------------------------------------------------------
--------------MMSKSLIMLGLLSPTAFAF---------------------------
------------------------------------------------------------
------------------------------------------------------VPKLST
NVLSR-AI----------------------------------------SSHARK---NLV
KAS-AVDYKTAFMFPGQGAQYVGMGAQVSEEVPAAKALFEKASEIL-------GYDLLDR
AMNGPKD-----------------------LLDSTAVSQPAIFVASAAAVEKLRA--TE-
--GEDAANAATVAMGLSLGEYSALCYAGAFSFEDGVRLTKARGEAMQAAADLVD-TTMVS
VIGLEADKVNELCAAASSKS--GE-----KIQIANYL-CPGNYAVSGSLKAAQVLEEIAK
PEFGARMTVRLAVAGAFHTEYMAPALEKLKEVLAKT--EFKTP-RIPVISNVDGK---PH
SD-PEEIKAILAKQVTSPVQWETTMNDLVK------------------------------
------------------------------------------------------------
------------------------------------------------------------
------------------------------------------------------------
------------------------------------------GG-LETGYELGPGKVCAG
ILKRIDRKA-K--MVN------------------IEA-----------------------
------------------------------------------------------------
------------------------------------------------------------
------------------------------------------------------------
------------------------------------------------------------
------------------------------------------------------------
------------------------------------------------------------
------------------------------------------------------------
------------------------------------------------------------
------------------------------------------------------------
---------------------------------
>Ostreococcus-PACid-27413719
------------------------------------------------------------
------------------------------------------------------------
------------------------------------------------------------
------------------------------------------------------------
------------------------------------------------------------
------------------------------------------------------------
------------------------------------------------------------
------------------------------------------------------------
------------------------------------------------------------
------------------------------------------------------------
------------------------------------------------------------
------------------------------------------------------------
------------------------------------------------------------
------------------------------------------------------------
-----------------------MAKELCEECPAAKAMFDTASGVL-------GYDLLDV
CVNGPAE-----------------------RLNSTAVSQPAIYVSSLAALEKMKMS-DE-
--GKAMIDSIDVAAGLSLGEYTALTFAEALSFEDGLKLVKIRGESMQEAADATP-SGMAS
VIGLSADKAEELAARAAAES--GA-----PCSVANYL-CNGNYAVSGAIPAIDKVEEIAK
PEFKARMVVRLAVAGAFHTDFMAPAADKLKAALEAT--PIKEP-RIPVISNVDVN---PH
TD-AASIRATLAKQLTNPVQWETTMTTLLG------------------------------
------------------------------------------------------------
------------------------------------------------------------
------------------------------------------------------------
------------------------------------------KG-LESATEVGPGKVISG
IMKRVDKAF-A--CDN------------------FTV-----------------------
------------------------------------------------------------
------------------------------------------------------------
------------------------------------------------------------
------------------------------------------------------------
------------------------------------------------------------
------------------------------------------------------------
------------------------------------------------------------
------------------------------------------------------------
------------------------------------------------------------
---------------------------------
>Pelagophytes-1-509592-fgenesh1-kg-10-#-326-#-Locus1249v1rpkm153-81
------------------------------------------------------------
-----------------------MSVR---------------------------------
------------------------------------------------------------
------------------------------------------------------------
------------------------------------------------------------
------------------------------------------------------------
------------------------------------------------------------
------------------------------------------------------------
------------------------------------------------------------
------------------------------------------------------------
----------------------TGILAASVLCANAL------------------------
------------------------------------------------------------
------------------------------------------------------VGPRLA
KAGRA-H----------------GG-----------------------RSLRMG---ADD
AFA-SYSAKTTFLFPGQGAQAVGMAVETCAAVPAAAALFARASEIV-------GYDLLAK
CRDGPKE-----------------------SLDTTEVCQPAIFVASMAAVEKLRS--ES-
--GQAAVDACTCAMGLSLGEYSALCFAGALTFDDGVRLTQLRGKAMQAAADAVD-TGMVS
VIGLDSMNVAALCLEASARS--GG-----KIEIANYL-CNGNYAVSGDKAACALLCDIAK
PEFGARMVVKLAVAGAFHTKFMSPAVEALAAALSTT--TVSAP-RIPVVSNVDAK---PH
SD-PAVIKELLAAQVTSPVLWEESCNNLLA------------------------------
------------------------------------------------------------
------------------------------------------------------------
------------------------------------------------------------
------------------------------------------NG-YETGYELGPGKVIAG
IFKRISKEA-E--VVA------------------VTV-----------------------
------------------------------------------------------------
------------------------------------------------------------
------------------------------------------------------------
------------------------------------------------------------
------------------------------------------------------------
------------------------------------------------------------
------------------------------------------------------------
------------------------------------------------------------
------------------------------------------------------------
---------------------------------
>Physcomitrella-PACid-18070042
------------------------------------------------------------
-----------------------MAMT--VAGCAGGAAAALAG-----------------
----------------------RVTT----------------------------------
------------------------------------------------------------
------------------------------------------------------------
------------------------------------------------------------
------------------------------------------------------------
-----------------DISLAVAKPTRML------------------------------
------------------------------------------------------------
------------------------------------------------------------
--------------SSSSALSSLPSKLVGKLPA---------------------------
------------------------------------------------------------
------------------------------------------------------QSAASR
RRGFV-SM----------SVSVGAE-----------------------VTT------NDG
AFA-DYKVSTAFLFPGQGAQAVGMGSE-VHTIPAAAALYSKANEIL-------GYDLLDI
SINGPKE-----------------------KLDSTVVSQPAIYVASLAAVEALRAR-EN-
--GQAIIDSVDVTCGLSLGEYTALAFANAFSFEDGLKLVKLRGEAMQAAADATP-SAMVS
VIGLDAEKVAALCESANEDV--SEDE---RVQIANFL-CPGNYAVSGGVKGVEALEAKAK
-SFKARMTVRLAVAGAFHTRFMSPAVQKLEAALADT--EIRTP-RIPVISNVDAA---PH
SD-PATIKRILAQQVTSPVQWETTLKTLLG------------------------------
------------------------------------------------------------
------------------------------------------------------------
------------------------------------------------------------
------------------------------------------KG-LQNSYELGPGKVIAG
IVKRIDKKAPA--VEN------------------ISV-----------------------
------------------------------------------------------------
------------------------------------------------------------
------------------------------------------------------------
------------------------------------------------------------
------------------------------------------------------------
------------------------------------------------------------
------------------------------------------------------------
------------------------------------------------------------
------------------------------------------------------------
---------------------------------
>Picochlorum-soloecismus-Picsp-1-4492-NSC-06713
------------------------------------------------------------
-----------------------MTRRMGRDMTATGRYPPVPKYPPIAFYSAVRLGDPEQ
LAKVMDADPYFITQDNGAGAPVHFATTYKQL-----------------------------
------------------------------------------------------------
---------------DMLHHLLNNGA----------------------------------
------------------------------------------------------------
------------------------------------------------------------
-----------EINQRDEKGFTPLHRAAYLAHY----DGY--------------------
-----------MEIYEYLLSRGADPSLLTED---------------YDPYLNPG------
------------------------------------------------------------
----RKTPIEVAPEDEEIKSALKNLEKKYAKVPKVREPHSMI------------------
-----------------GDWWTIYD-----------------------------------
---------------------------YGLDE-LKSWKVDHSPTFPEDAKREKDAMERKA
AKDRRKK----------------AR-----------------------AEAIASGGALPI
RKS-APKGPVAFLFPGQGSQAVGMLNE-SKDLPAVKKMLETANKVL-------GYDLLKL
CNEGPKE-----------------------DLDNTIYSQPALFVAGLAAVEKIRTE----
--NPSLVDSVAATAGLSLGEYTALVFSGAISFEDGISVVKVRAESMAEAAKMGDPHGMLS
VVGLGDSDLEVICKEVREKM-PGK-----VCQVANFL-FPQGRVVSGHKAALEEVQKLAT
KK-GALKAVPVAVSGAFHTSLMSPARDALVSALEKI--TISDP-LVPVYSNVTGE---PF
KD-AREIRDLLPRQLVEPVKWEPTLKAIIA------------------------------
------------------------------------------------------------
------------------------------------------------------------
------------------------------------------------------------
------------------------------------------SG-KNELHELGPGAQIKA
MVKRLDNAV-WKNFKN------------------IAA-----------------------
------------------------------------------------------------
------------------------------------------------------------
------------------------------------------------------------
------------------------------------------------------------
------------------------------------------------------------
------------------------------------------------------------
------------------------------------------------------------
------------------------------------------------------------
------------------------------------------------------------
---------------------------------
>Populus-trichocarpa-821336
------------------------------------------------------------
-----------------------M------------------------------------
------------------------------------------------------------
------------------------------------------------------------
------------------------------------------------------------
------------------------------------------------------------
------------------------------------------------------------
------------------------ASSSLA------------------------------
------------------------------------------------------------
------------------------------------------------------------
--------------IPSVSLKTLSFTSSDAFNKGIRG-----------------------
------------------------------------------------------------
------------------------------------------------------FALKNG
NPSMV-FM----------SLSVGSQ-----------------------TQTVVV---DDT
LFL-DYKPTSAFLFPGQGAQAVGMGKE-AHSVSAASELYKKANDIL-------GYDLLEL
CIGGPKE-----------------------KLDSTVISQPAIYVTSLAAVEVLRAR-DG-
--GQQIIDSVDVTCGLSLGEYTALAFAGAFSFEDGLKLVKLRGEAMQEAADAAK-GAMVS
VIGLDSDKVQQLCDAANQEV--DEAD---RVQIANYL-CPGNYAVSGGVKGVEAVEAKAK
-SFKARMTVRLAVAGAFHTSFMEPAVSRLEAALAAT--EIRQP-RIPVISNVDAQ---PH
AD-PATIKKILARQVTSPVQWETTVKTLLT------------------------------
------------------------------------------------------------
------------------------------------------------------------
------------------------------------------------------------
------------------------------------------KG-LKKSYELGPGKVIAG
IFKRMDKKA-E--IEN------------------ISA-----------------------
------------------------------------------------------------
------------------------------------------------------------
------------------------------------------------------------
------------------------------------------------------------
------------------------------------------------------------
------------------------------------------------------------
------------------------------------------------------------
------------------------------------------------------------
------------------------------------------------------------
---------------------------------
>Porphyridium-sp-3792-1
------------------------------------------------------------
------------------------------------------------------------
------------------------------------------------------------
------------------------------------------------------------
------------------------------------------------------------
------------------------------------------------------------
------------------------------------------------------------
------------------------------------------------------------
------------------------------------------------------------
------------------------------------------------------------
------------------------------------------------------------
------------------------------------------------------------
------------------------------------------------------------
------------------------------------------------------------
------------------------------------------------------------
------------------------------------------------------------
---------------------------------------------MQDAADASV-GGMAA
LIGADEDVANEVVAAGLKLV--GGADPTAVLVAANFN-APGQVVISGSKSAVASAVEFGE
QEKKLR-VVTLDVAGAFHSPLMAPAAERLKQALADT--VVRAP-KCTVLSNVTGK---PH
DADPDQIRKRLVEQLTSPVRWEACVRDIIA------------------------------
-S----------------------------------------------------------
------------------------------------------------------------
------------------------------------------------------------
------------------------------------------APQDASWIELCPGKT---
------------------------------------------------------------
------------------------------------------------------------
------------------------------------------------------------
------------------------------------------------------------
------------------------------------------------------------
------------------------------------------------------------
------------------------------------------------------------
------------------------------------------------------------
------------------------------------------------------------
------------------------------------------------------------
---------------------------------
>missing_sequence
------------------------------------------------------------
------------------------------------------------------------
------------------------------------------------------------
------------------------------------------------------------
------------------------------------------------------------
------------------------------------------------------------
------------------------------------------------------------
------------------------------------------------------------
------------------------------------------------------------
------------------------------------------------------------
------------------------------------------------------------
------------------------------------------------------------
------------------------------------------------------------
------------------------------------------------------------
------------------------------------------------------------
------------------------------------------------------------
------------------------------------------------------------
------------------------------------------------------------
------------------------------------------------------------
------------------------------------------------------------
------------------------------------------------------------
------------------------------------------------------------
------------------------------------------------------------
------------------------------------------------------------
------------------------------------------------------------
------------------------------------------------------------
------------------------------------------------------------
------------------------------------------------------------
------------------------------------------------------------
------------------------------------------------------------
------------------------------------------------------------
------------------------------------------------------------
------------------------------------------------------------
------------------------------------------------------------
---------------------------------
>Selaginella-moellendorffii-gi302796448
------------------------------------------------------------
-----------------------MSSL---------------------------------
------------------------------------------------------------
------------------------------------------------------------
------------------------------------------------------------
------------------------------------------------------------
------------------------------------------------------------
------------------------------------------------------------
------------------------------------------------------------
------------------------------------------------------------
--------------LPGATTRGIFASSSSVLPCA--------------------------
------------------------------------------------------------
-----------------------------------------------------GSRVERC
NARRL-AP----------IRCVGVQ------------------------AETIA---ADN
LFR-DYKPRTAFLFPGQGAQELGMGKS-AHEVGEAAALFAKASNIL-------GYDLLDV
CMNGPKE-----------------------KLDSTVISQPAIYVASLAAVEALRAR-EG-
--GQAIIDSIDVACGLSLGEYTALVFAGVLSFEDGLKVVKKRGEAMQAASDATK-GGMAS
VIGLDPVKVQALCDAANEEV--SEED---RVQIANFL-CPGNYAVSGGLKGIDAVEAKAK
-SFKARMLVRLAVAGAFHTQYMASAVPTLEAALADI--EFKVP-RIPVISNVDAQ---PH
SD-PKIIKEILAKQVTSPVQWETTVKTLLS------------------------------
------------------------------------------------------------
------------------------------------------------------------
------------------------------------------------------------
------------------------------------------RG-LENAYELGPGKVISG
IFKRVDKNSPP--VTN------------------VSV-----------------------
------------------------------------------------------------
------------------------------------------------------------
------------------------------------------------------------
------------------------------------------------------------
------------------------------------------------------------
------------------------------------------------------------
------------------------------------------------------------
------------------------------------------------------------
------------------------------------------------------------
---------------------------------
>Thalassiosira-Thaoc-44401
------------------------------------------------------------
-----------------------M------------------------------------
------------------------------------------------------------
------------------------------------------------------------
------------------------------------------------------------
------------------------------------------------------------
------------------------------------------------------------
----------------Y-------------------------------------------
------------------------------------------------------------
------------------------------------------------------------
--------------------TTAVIFA-AALRSAAS------------------------
------------------------------------------------------------
------------------------------------------------------FAPTVA
RR----A-----------------------------------------STALRM---ADT
DFD-DFSSKVTFMFPGQGAQFVGMAEETCKTVPAAKALFDEASEIL-------GYDLLDL
CVSGPKE-----------------------KLDSTVVSQPAIFVASMAAVEKLRQ--EE-
--GQEAVDSATCTLGLSLGEYSALCFADAISFADGVKVTKARGEAMQAASDAID-TGMVS
VIGLSKDVVEELCNKASEQS--GE-----KVQLANLL-CNGNYAVSGHMKACDTVAEIAK
PDFKARMTVKLAVAGAFHTDFMAPAVDSLKEVLETI--EIKKP-RIPVVSNVDAK---PH
SD-PAVIKELLAKQVTSPVLWEDSIASVLE------------------------------
------------------------------------------------------------
------------------------------------------------------------
------------------------------------------------------------
-----------------------------------------GKG-FEKAVELGPGKVTAG
VLKRIDKSA-A--CSN------------------VGV-----------------------
------------------------------------------------------------
------------------------------------------------------------
------------------------------------------------------------
------------------------------------------------------------
------------------------------------------------------------
------------------------------------------------------------
------------------------------------------------------------
------------------------------------------------------------
------------------------------------------------------------
---------------------------------
>Thalassiosira-Thaps3a-5219
------------------------------------------------------------
-----------------------MVPLFSCLLTSSNLA------------------RHQK
VTSVHLPSAKLRVPTSTFHSLCSLRF----------------------------------
------------------------------------------------------------
------------------------------------------------------------
------------------------------------------------------------
------------------------------------------------------------
-----------------VRSSPRTTPT---------------------------------
------------------------------------------------------------
------------------------------------------------------------
--------------MAPFSSSMITLFALSALKYSSA------------------------
------------------------------------------------------------
------------------------------------------------------FSPASP
AFARR-A----------------AA-----------------------SSMRMA---SDN
DFD-DFSSKVSFMFPGQGAQFVGMCGDVCKEVPAAKALFDEASEIL-------GYDLLSI
CTEGPKE-----------------------KLDSTVVSQPAIFVASMAAVEKLRQ--EE-
--GQDAVDAATCAMGLSLGEYSALCFAGAISFADGVKVTKARGEAMQAASDAID-TGMVS
VIGLDKEKCTELCEAASEKS--GE-----KIQIANLL-CDGNYAVSGHMKACDVVAEIAK
PDFKARMTVKLAVAGAFHTDFMAPAVDSLKEVLEGI--DIQKP-RIPVISNVDAK---PH
SD-PATIKELLAKQVTSPVLWEDSMASMLE------------------------------
------------------------------------------------------------
------------------------------------------------------------
------------------------------------------------------------
------------------------------------------HG-FERAVELGPGKVTTG
VLKRINKTA-A--SSN------------------VEV-----------------------
------------------------------------------------------------
------------------------------------------------------------
------------------------------------------------------------
------------------------------------------------------------
------------------------------------------------------------
------------------------------------------------------------
------------------------------------------------------------
------------------------------------------------------------
------------------------------------------------------------
---------------------------------
>Vitrella-brassicaformis-84567982
------------------------------------------------------------
------------------XCEGDLRPF---ALYQAGLFIANDSQCC--------------
------------------------------------------------------------
------------------------------------------------------------
------------------------------------------------------------
------------------------------------------------------------
------------------------------------------------------------
------------------------------------------------------------
---------------------SYQ------------------------------------
------------------------------------------------------------
--------------DYASSPPSSLHRQDASLLPPIPPA----------------------
------------------------------------------------------------
------------------------------------------------------QHGGMA
APGHQ-G----------------AY-----------------------RXLRMS---ADD
GFA-DWSGKTAFFFPGQGAQYVGMATETAEAVPKAKELFDKASEIL-------GYDLLER
CRDGPKD-----------------------LLDKTAVCQPAIFVASMAAVEKLRQ--ER-
--GEEEANKATCCLGLSLGEYSALCYAGALSFEDGVKITKTRGEAMQSAADGAE-SGMVS
VIGLDSDTVGKICDKAAEKT--GE-----PVIVANYL-CNGNYVTSGSKAACEEVMAIAK
PDFKARMTVKLAVAGAFHTDFMKPAVEKLEAVLSGV--EIKTP-RIPVISNVDAR---PH
SD-PDTIKQLLAKQVTSPVQWESSVKAVLE------------------------------
------------------------------------------------------------
------------------------------------------------------------
------------------------------------------------------------
------------------------------------------RG-YESGYELGPGTVLAG
ILKRIDKTK-Q--LAS------------------IC------------------------
------------------------------------------------------------
------------------------------------------------------------
------------------------------------------------------------
------------------------------------------------------------
------------------------------------------------------------
------------------------------------------------------------
------------------------------------------------------------
------------------------------------------------------------
------------------------------------------------------------
---------------------------------
>Volvox-carteri-f-nagariensis-302836479
------------------------------------------------------------
-----------------------MA-----------------------------------
------------------------------------------------------------
------------------------------------------------------------
------------------------------------------------------------
------------------------------------------------------------
------------------------------------------------------------
------------------------------------------------------------
--------------------------------------------------L---------
------------------------------------------------------------
--------------LSSAQRCALQGRVN-AFKP---------------------------
------------------------------------------------------------
------------------------------------------------------CAPALS
IRGRK-A-----------------------------------------VAVRAA---SDD
AFA-AYKPTTAALFPGQGAQSVGMAKDLVAEVPAAKELFDKASEIL-------GYDLLKL
CVEGPKD-----------------------KLDSTAISQPAIYVASLAAVEKLRA--TE-
--GQAAIDAIDVAAGLSLGEYTALAFAGAMSFEDGLRLVKLRGESMQAAADAQP-SSMVS
VIGLDSGKVAELCKAATAQV--GEDK---PVKIANFL-CPGNYAVSGSKEGCDAVEKLGK
-SFGARMTVRLAVAGAFHTEYMSPAVAKLREALAAT--TLVTP-RIPVVSNVDAQ---PH
SD-PATIKDILSRQVTSPVLWENTIKTLQE------------------------------
------------------------------------------------------------
------------------------------------------------------------
------------------------------------------------------------
------------------------------------------KG-LTKSYEIGPGKVIAG
IVKRMDKGA-N--IVN------------------ITA-----------------------
------------------------------------------------------------
------------------------------------------------------------
------------------------------------------------------------
------------------------------------------------------------
------------------------------------------------------------
------------------------------------------------------------
------------------------------------------------------------
------------------------------------------------------------
------------------------------------------------------------
---------------------------------
