# Supplementary material for: New plastids, old proteins: repeated endosymbiotic acquisitions in kareniacean dinoflagellates
Source: EMBO Rep. 2024 Mar 18;25(4):16. doi: 10.1038/s44319-024-00103-y (PMC11014865; doi:10.1038/s44319-024-00103-y)
Supplement: Supplementary file 11 — Dataset EV10 [file 44319_2024_103_MOESM11_ESM.zip › Dataset EV10/plastid_protein_phylogeny_files/raw alignments/chlorophyll-ide_b_reductase.fasta_aligned.fasta]

>Arabidopsis-PACid-19648594
--------------------------------------------MT--------------
------------------------------------------------------------
--TLTKIQV---------------------------------------------------
------------------------------------------------------------
------------------------------------------------------------
------------------------------------------------------------
------------YPQVLEH-----------------------------------------
------------------------------------------------------------
------------------------------------------------------------
------------------------------------------------------------
------------------------------------------------------------
------------------------------------------------------------
------------------------------------------------------------
------------------------------------------------------------
------------------RLFFRDPIRVGSRLT-------------CRERSNRVYVHRCE
KKVE-----------------------------------------------------RKR
KVEKFKGNGSWDS-----------------------------------------------
--------------------------------------------------------LKSG
FLGFSKLGFLSKD-EYNQKVENLEMVFSS-------VAVQIARYIVTMTSTGA-----IL
LIGFQLSGGDSSMNSLVWYSWLGGIIIGTMTGANM--VLEDHYRAGPRNVVITGSTRG--
-LGKALAREFLLSGD-RVIVTSRSSESV-DMTVKEL----EQNL-KEIMSNAS------E
SARKKLSDAKVVGIACDVCKPEDVEKL-SNFAVKEL-G--SINIWINNAGTNK-GFRPLL
EFTEEDITQIVSTNLIGSILCTRGA-MDVMSRQHS-GG------HIFNMDGAGSGGSSTP
LTAVYGSTKCGLRQFHGSIVKESQK-------------TNV-GLHTASPGMVLTELLLSG
SSI------------------------------KN---KQM-FNIICELPETVARTLVPR
MRVVKG--S-----------GKAVNYLTPPRILLAIVTSWL---RRGRWFDDQ-GRALY-
------AAEADRLRNWAEN---RTRLSLTDAMEMYTENTWV-------------------
-------------------------------------------------------SVFSL
S-----------------------------------------------------------
------------------------------------------------------------
------------------------------------------------------------
------------------------------------------------------------
------------------------------------------------------------
------------------------------------------------------------
------------------------------------------------------------
----------------VVCAFIILQSTT------------------------------PS
SFP-----------------------------------------G---------------
------------------------------------------------------------
------------------------------------------------------------
------------------------------------------------------------
------------------------------------------------------------
-----------------------------------------------T------------
------------------------------------------------------------
------------------------------------------------------------
------------------------------------------------------------
------------------------------------------------------------
------------------------------------------------------------
------------------------------------------------------------
------------------------
>Aureococcus-anophagefferens-Auran1-24309
------------------------------------------------------------
------------------------------------------------------------
------------------------------------------------------------
------------------------------------------------------------
------------------------------------------------------------
------------------------------------------------------------
------------------------------------------------------------
------------------------------------------------------------
------------------------------------------------------------
------------------------------------------------------------
------------------------------------------------------------
------------------------------------------------------------
------------------------------------------------------------
------------------------------------------------------------
------------------------------------------------------------
------------------------------------------------------------
------------------------------------------------------------
------------------------------------------------------------
------------------------------------------------------------
------------------------------------------------------------
------------------MICDIKDP---ASAVSAL----KAKHGPD-------------
--------AKIFGAVCDVSDTASVRAF-AKQSQEKL-G--TVHYWVNNAALNG-GRKPFL
EVSDEAIEAVVKVNMFGVLICTKVA-MELMFDQAGVTG------HVFNTVGSGVRGGGTP
GYVTYGAAKRGLPQMTDSLVAELEGKTQGYSWPPSSTPGAV-NVHTLSPGMVFTDLLLKD
STP------------------------------EL---RKFPFGVLAATPEEVARDLVPK
MLATTG--T-----------GTFVEYLTRPRTLLKFFNRFVKQ-EKSDIIDDD-GNVIK-
------KDGVAYNEDGV-----RALY----------------------------------
------------------------------------------------------------
------------------------------------------------------------
------------------------------------------------------------
------------------------------------------------------------
------------------------------------------------------------
------------------------------------------------------------
------------------------------------------------------------
------------------------------------------------------------
------------------------------------------------------------
------------------------------------------------------------
------------------------------------------------------------
------------------------------------------------------------
------------------------------------------------------------
------------------------------------------------------------
------------------------------------------------------------
------------------------------------------------------------
------------------------------------------------------------
------------------------------------------------------------
------------------------------------------------------------
------------------------------------------------------------
------------------------------------------------------------
------------------------
>Bathycoccus-prasinos-612391761
--------------------------------------------M---------------
------------------------------------------------------------
------------------------------------------------------------
------------------------------------------------------------
------------------------------------------------------------
------------------------------------------------------------
------------------------------------------------------------
------------------------------------------------------------
------------------------------------------------------------
------------------------------------------------------------
------------------------------------------------------------
------------------------------------------------------------
------------------------------------------------------------
------------------------------------------------------------
--------------------------------------------------ARRV------
----------------------------------------------------------SS
ADDGFN------------------------------------------------------
------------------------------------------------------------
------------------PIGRRH------------------------------------
----RGKVSSTSARTATTTT---------AKRAEKEEENEQQYQMSQKRVLITGSTKG--
-LGYELANQFLQEGD-RVCVTSRSEANV-NDVVLEL----RARY-GM-------------
--------ENVCGIACDVCDHEQVSEL-SRYCVENF-G--GIDFWINNAGTNGYEYNDII
DQDPSTIEEVVKTNALGTLLCCREA-MRTMAAQKD-ENI--IGYHIFNMEGAGSDGMETR
KYAAYGFTKAGLSQLTKTLNKEMSSNEK-------MKDKMI-KVHTVSPGMVFTDLISSG
RYA--------------------FG--------KQ---GRMFVNALAEPADVAASGVVRK
IKTELG--NSRG------KKSLAIKLLTPDVAVVKLFNRFVKQIGKDRYYPEE-DDECED
VRTECIVPGESVQSTIVPEAQMKLDDDVHEEIKEV-EVS---------------------
------------------------------------------------------------
------------------------------------------------------------
------------------------------------------------------------
------------------------------------------------------------
------------------------------------------------------------
------------------------------------------------------------
------------------------------------------------------------
------------------------------------------------------------
------------------------KEEV------------------------------QE
NLS----------------------------------------R----------------
------------------------------------------------------------
------------------------------------------------------------
------------------------------------------------------------
------------------------------------------------------------
------------------------------------------------------------
------------------------------------------------------------
------------------------------------------------------------
------------------------------------------------------------
------------------------------------------------------------
------------------------------------------------------------
------------------------------------------------------------
------------------------
>Bigelowiellia-natans-84813
-----------------------------------------MGTMK--------------
------------------------------------------------------------
------------------------------------------------------------
------------------------------------------------------------
------------------------------------------------------------
------------------------------------------------------------
-----------STPSLL--LL------------------------------L--------
------------------------------------------------------------
------------------------------------------------------------
------------------------------------------------------------
------------------------------------------------------------
------------------------------------------------------------
------------------------------------------------------------
------------------------------------------------------------
---------------------------LLSVAA-------------LLLISTHQ------
----------------------------------------------------------QQ
RHSGLGSTMISSR-----------------------------------------------
--------------------------------------------------------TGR-
------IPGITS----SRPITRMM---G-------------------------------R
IASSRSLLSSPTCSSLVAVR---------ASDE-------EYIVDRNYNVVITGSTKG--
-VGYALAEKFLEAGD-SVVICSNEPQEVHDEVVAEL----AQRF-GA-------------
--------EKVRGTPCDVGSGEQFDNL-VDFTKREL-G--DIDIWINNAGGNLYRYGPLN
EMDDRIIQATVDVNLVGTLLGCKRA-INTMKEQKR-GG------HIFNMLGQGQDGAPTA
NVSVYGSCKRGLEQLNKSLRKELNV----------AKIDNV-GVHLMSPGIVKTDLLMAD
KSI------------------------------QTDKVKKFIINCLAEPAPDVAAQLVKG
ARVVPI--KFEQ----EDLDGQKVPFLTPDKVLGKFAARVFTGKNRGRWVKEE-------
------------------------------------------------------------
------------------------------------------------------------
------------------------------------------------------------
------------------------------------------------------------
------------------------------------------------------------
------------------------------------------------------------
------------------------------------------------------------
------------------------------------------------------------
------------------------------------------------------------
-----------------------------------------------------------T
YLP-----------------------------------------F---------------
------------------------------------------------------------
------------------------------------------------------------
------------------------------------------------------------
------------------------------------------------------------
-----------------------------------------------T------------
------------------------------------------------------------
------------------------------------------------------------
------------------------------------------------------------
------------------------------------------------------------
------------------------------------------------------------
------------------------------------------------------------
----------------------QF
>Coccomyxa-subellipsoidea-C-169-384248248
--------------------------------------------MR--------------
------------------------------------------------------------
------------------------------------------------------------
------------------------------------------------------------
------------------------------------------------------------
------------------------------------------------------------
------------------------------------------------------------
------------------------------------------------------------
------------------------------------------------------------
------------------------------------------------------------
------------------------------------------------------------
------------------------------------------------------------
------------------------------------------------------------
------------------------------------------------------------
------------------------------------------------------------
------------------------------------------------------------
------------------------------------------------------------
------------------------------------------------------------
------------------------------------------------------------
------QVEAPSTGIGVSRS--------------------GKDLQPPYNVVITGGTKG--
-VGRALAKEFLRAGD-SVVICSRDSDRV-NGTVRELDGFSKAEE-GA-------------
--------GRIKGKVCNMAKPGDVASF-ANYARDTL-G--TVDLWINNAGSNGYKYKTLA
ESSDADLINIVETNVLGTMLGCKEA-IRVMRDQRA-GG------HIFNMDGAGADGGATP
RFAAYGATKRGLMQLSKSLQAELKM----------LNINNV-GIHNLSPGMVTTDLLMAG
ADT------------------------------AT---AKFFINCLADPPEEVAAYLVPR
IRRVPL--DSRT-LGGAIGQGSYIKYLTKSKAYGQILARLLTGARKDRFVPEE-------
------------------------------------------------------------
------------------------------------------------------------
------------------------------------------------------------
------------------------------------------------------------
------------------------------------------------------------
------------------------------------------------------------
------------------------------------------------------------
------------------------------------------------------------
------------------------------------------------------------
------------------------------------------------------------
------------------------------------------------------------
------------------------------------------------------------
------------------------------------------------------------
------------------------------------------------------------
------------------------------------------------------------
------------------------------------------------------------
------------------------------------------------------------
------------------------------------------------------------
------------------------------------------------------------
------------------------------------------------------------
------------------------------------------------------------
------------------------------------------------------------
------------------------
>Cyanidioschyzon-merolae-strain-10D-544215357
--------------------------------------------MI--------------
------------------------------------------------------------
--PEQG------------------------------------------------------
------------------------------------------------------------
------------------------------------------------------------
------------------------------------------------------------
----------AC------------------------------------------------
------------------------------------------------------------
------------------------------------------------------------
------------------------------------------------------------
------------------------------------------------------------
------------------------------------------------------------
------------------------------------------------------------
------------------------------------------------------------
-------------------GQRHCRLSLLTGSA-------------TRTPSECF------
----------------------------------LISPF------------------RAA
SGRSFSLRTTAES-----------------------------------------------
------------------------------------------------------------
-ERVHLRPVQRS-------------------------ARVLKRT-RSACGT---------
-CVNRSVAHEPRRWTRRRTR--------RPSRLAL--DSTLQPAADSLVVFITGGSRG--
-LGWALTRAFAQGGH-RVAVCGRDTTRL-----ADI----RSEL-PP-------------
--------TLLFAQRCNVASEDELESF-VESAFSYF-GESTMDVWINNAGTVG-RRGSAV
DVPAAALREVIETNLLGTMLGCRTAALHMTRAQNK-HG------HIFNVDGAGVFGNGTP
YFAAYGTTKRAMPQLMRSLNRELAG-------------TNV-SVHTISPGMMITDLLLRD
STA------------------------------QM----RLFFNLLAERPETVAAFLVPR
IIQVAR--SQPP------LRGAYIRFKTLPGAFASIAWNAIVPGRRYRFFDRH-GNLVEE
------------------------------------E-----------------------
------------------------------------------------------------
------------------------------------------------------------
------------------------------------------------------------
------------------------------------------------------------
------------------------------------------------------------
------------------------------------------------------------
------------------------------------------------------------
------------------------------------------------------------
------------------------------------------------------------
------------------------------------------------------------
------------------------------------------------------------
------------------------------------------------------------
------------------------------------------------------------
------------------------------------------------------------
------------------------------------------------------------
------------------------------------------------------------
------------------------------------------------------------
------------------------------------------------------------
------------------------------------------------------------
------------------------------------------------------------
------------------------------------------------------------
------------------------
>Cyanophora-paradoxa-9008-snap-masked-ConsensusfromContig9008-abinit-gene-0-1-mRNA-1-cds-2532/4893-4918-0-
--------------------------------------------MQ--------------
------------------------------------------------------------
------------------------------------------------------------
------------------------------------------------------------
------------------------------------------------------------
------------------------------------------------------------
------------------------------------------------------------
------------------------------------------------------------
------------------------------------------------------------
------------------------------------------------------------
------------------------------------------------------------
------------------------------------------------------------
------------------------------------------------------------
------------------------------------------------------------
------------------------------------------------------------
------------------------------------------------------------
------------------------------------------------------------
------------------------------------------------------------
------------------------------------------------------------
ACAAFCLDRQPAQRPATASQ---------PAAS--------ASSSSSGGAVVTGSTKG--
-IGLALARELLRNGV-DVVITGRSQERV-DAVVAML----QAEA-GA-------------
-------RGRAYGLAGDVSRYEDVERL-AAFAKEKL-G--TLTYWINNAGANGYQLSPLT
EFPPERIRDVVEANTLGLLYGCRAA-LRVMKDQG--SG------HVF-------------
------------------------------------------------------------
------------------------------------------------------------
------------------------------------------------------------
------------------------------------------------------------
------------------------------------------------------------
------------------------------------------------------------
------------------------------------------------------------
------------------------------------------------------------
------------------------------------------------------------
------------------------------------------------------------
------------------------------------------------------------
------------------------------------------------------------
------------------------------------------------------------
------------------------------------------------------------
------------------------------------------------------------
------------------------------------------------------------
------------------------------------------------------------
------------------------------------------------------------
------------------------------------------------------------
------------------------------------------------------------
------------------------------------------------------------
------------------------------------------------------------
------------------------------------------------------------
------------------------------------------------------------
------------------------------------------------------------
------------------------
>Dinos-Gonyaulacales-Alexandrium-andersonii-CCMP2222-CAMPEP-0197788856
------------------------------------------------------------
------------------------------------------------------------
------------------------------------------------------------
------------------------------------------------------------
------------------------------------------------------------
------------------------------------------------------------
------------------------------------------------------------
------------------------------------------------------------
------------------------------------------------------------
------------------------------------------------------------
------------------------------------------------------------
------------------------------------------------------------
------------------------------------------------------------
------------------------------------------------------------
------------------------------------------------------------
------------------------------------------------------------
------------------------------------------------------------
------------------------------------------------------------
------------------------------------------------------------
------------------------------------------------------------
------------------------------------------------------------
------------------------------------------------------------
---------------------------------------------------------XTP
GYVAYGATKRGLPQMTDSLVREIEEGVQGYDMV--ETKGKV-NVHTLSPGMVFTDLLLND
STP------------------------------EL---RKFPFGVLAAQPEEVAKDLVPK
ILGVSG--N-----------GKAVDFLTTDKILVKFFERFILG-KKSEYIDDD-GNVIK-
------LPGETYQDNGV-----RTLY----------------------------------
------------------------------------------------------------
------------------------------------------------------------
------------------------------------------------------------
------------------------------------------------------------
------------------------------------------------------------
------------------------------------------------------------
------------------------------------------------------------
------------------------------------------------------------
------------------------------------------------------------
------------------------------------------------------------
------------------------------------------------------------
------------------------------------------------------------
------------------------------------------------------------
------------------------------------------------------------
------------------------------------------------------------
------------------------------------------------------------
------------------------------------------------------------
------------------------------------------------------------
------------------------------------------------------------
------------------------------------------------------------
------------------------------------------------------------
------------------------
>missing_sequence
------------------------------------------------------------
------------------------------------------------------------
------------------------------------------------------------
------------------------------------------------------------
------------------------------------------------------------
------------------------------------------------------------
------------------------------------------------------------
------------------------------------------------------------
------------------------------------------------------------
------------------------------------------------------------
------------------------------------------------------------
------------------------------------------------------------
------------------------------------------------------------
------------------------------------------------------------
------------------------------------------------------------
------------------------------------------------------------
------------------------------------------------------------
------------------------------------------------------------
------------------------------------------------------------
------------------------------------------------------------
------------------------------------------------------------
------------------------------------------------------------
------------------------------------------------------------
------------------------------------------------------------
------------------------------------------------------------
------------------------------------------------------------
------------------------------------------------------------
------------------------------------------------------------
------------------------------------------------------------
------------------------------------------------------------
------------------------------------------------------------
------------------------------------------------------------
------------------------------------------------------------
------------------------------------------------------------
------------------------------------------------------------
------------------------------------------------------------
------------------------------------------------------------
------------------------------------------------------------
------------------------------------------------------------
------------------------------------------------------------
------------------------------------------------------------
------------------------------------------------------------
------------------------------------------------------------
------------------------------------------------------------
------------------------------------------------------------
------------------------------------------------------------
------------------------------------------------------------
------------------------------------------------------------
------------------------
>Dinos-Gonyaulacales-Alexandrium-monilatum-CCMP3105-CAMPEP-0200514552
------------------------------------------------------------
------------------------------------------------------------
------------------------------------------------------------
------------------------------------------------------------
------------------------------------------------------------
------------------------------------------------------------
------------------------------------------------------------
------------------------------------------------------------
------------------------------------------------------------
------------------------------------------------------------
------------------------------------------------------------
------------------------------------------------------------
------------------------------------------------------------
------------------------------------------------------------
------------------------------------------------------------
------------------------------------------------------------
------------------------------------------------------------
------------------------------------------------------------
------------------------------------------------------------
--------------------------------------------------XITGGAGG--
-VGYAYADEFVRRGH-QVVICDVKDP---SAAVEAL----KQKH-PDA------------
-------KGLIYGTACDVSSIESVGKL-VEFVKEKI-G--VVHYWINNAGING-GRRRFT
ELTPETVESVVNINLGGILICTHAA-MRMMEQQAGVTG------HVFNTVGSGVKGGGTP
GYVAYGATKRGLPQMTDSLVRELEEGVQGYDKA--ETPGKV-CAHTLSPGMVFTDLLLND
STP------------------------------EL---RKFPFGVLAAQPEEVAADLVPK
ILDVSG--N-----------GKAVDFLTTDKILAKFFERFILG-KKSEYIDDE-GNVIK-
------RPGAQYQDNGV-----ESSTDSDSRGH------DVLASAAVRC-----------
-------------------------------------------CRE--------------
-----------------------------RAA----------------------------
------------------------------------------------------------
------------------------------------------------------------
------------------------------------------------------------
------------------------------------------------------------
------------------------------------------------------------
------------------------------------------------------------
------------------CE----------------------AGVGAT-----GWVW---
--------------------------------------------------MHTVG-----
------------RWAA-------------------------------------------L
H-----------------------------------------------------------
------------------------------------------ARNAE-------------
------------------------------------------------------------
------------------------------ASWLRVLFDA--------------------
------------------------------------------------------------
------------------------------------------------------------
-------------------SQALC------------------------------------
------------------------------------------------------------
------------------------------------------------------------
------------------------------------------------------------
------------------------
>Dinos-Gonyaulacales-Gambierdiscus-australes-CAWD-149-CAMPEP-0171072190
------------------------------------------------------------
------------------------------------------------------------
------------------------------------------------------------
------------------------------------------------------------
------------------------------------------------------------
------------------------------------------------------------
------------------------------------------------------------
------------------------------------------------------------
------------------------------------------------------------
------------------------------------------------------------
------------------------------------------------------------
------------------------------------------------------------
------------------------------------------------------------
------------------------------------------------------------
------------------------------------------------------------
------------------------------------------------------------
------------------------------------------------------------
------------------------------------------------------------
------------------------------------------------------------
-------------------------------------------KPVCAGVVITGGAGG--
-VGYAYADEFIRRGH-QVVICDVKDP---SPAVGAL----REKY-PGA------------
-------SSLVYGTACDVSSIESVNKF-VDFVQEKI-G--VVHYWINNAGING-GRRRFT
ELKPETVEAVVRVNLGGVLLCTHAA-MRMMEQQAGVTG------HIFNTVGSGVRGGGTP
GYVAYGATKRGLPQMTDSLVDELEKGVQGYEDA--ETPGNV-SVHVLSPGMVFTDLLLND
STP------------------------------EL---RKFPFGVLAAQPEEVAADLVPK
ILNVAG--N-----------GKSIEFLTLDKVLSRFFERFILG-KKSDFIDDD-GNVIK-
------MPGAQYQDNGV-----RVLYEEAA-------------QSS--------------
------------------------------------------------------------
-----------------------------HAA----------------------------
------------------------------------------------------------
------------------------------------------------------------
------------------------------------------------------------
------------------------------------------------------------
------------------------------------------------------------
------------------------------------------------------------
------------------------------------------------------------
--------------------------------------------------QH--------
------------------------------------------------------------
------------------------------------------------------------
------------------------------------------------------------
------------------------------------------------------------
------------------------------------------------------------
------------------------------------------------------------
------------------------------------------------------------
------------------------------------------------------------
------------------------------------------------------------
------------------------------------------------------------
------------------------------------------------------------
------------------------
>Dinos-Gonyaulacales-Gonyaulax-spinifera-CCMP409-CAMPEP-0197932502
------------------------------------------------------------
------------------------------------------------------------
------------------------------------------------------------
------------------------------------------------------------
------------------------------------------------------------
------------------------------------------------------------
------------------------------------------------------------
------------------------------------------------------------
------------------------------------------------------------
------------------------------------------------------------
------------------------------------------------------------
------------------------------------------------------------
------------------------------------------------------------
------------------------------------------------------------
------------------------------------------------------------
------------------------------------------------------------
------------------------------------------------------------
------------------------------------------------------------
------------------------------------------------------------
--------------------------------------------------------AG--
-VGYAYADEFLRLGH-QVVICDIKDP---SEAIAAL----KSKH-PN-------------
--------GSVYGTACDVSSIESVGKL-VDFVKEKI-G--VVHYWVNNAGING-GRKRFT
ELTPEGVEAVVKVNLGGILICTHAA-MKMMEQQQGVES------HIFNTVGSGVKGGGTP
GYVAYGATKRGLPQMTDSLVREIEDGVQGYDKV--ETLGKV-NAHVLSPGMVFTDLLLND
STP------------------------------EL---RKFPFGVLAAQPEEVAQDLVPK
ILGVSG--N-----------GRSVEFLTTDKILVKFFQRFILG-QKSEYIDDD-GNVIR-
------RPDAQYQDNGV-----RALYXSRR-------------PSAVQ------------
------------------------------------------------------------
-----------------------------RTA----------------------------
------------------------------------------------------------
------------------------------------------------------------
------------------------------------------------------------
------------------------------------------------------------
------------------------------------------------------------
------------------------------------------------------------
------------------CT-------------------------APT------------
--------------------------------------------------LHAAGLA---
GV----------RRA---------------------------------------------
------------------------------------------------------------
------------------------------------------------------------
------------------------------------------------------------
------------------------------------------------------------
------------------------------------------------------------
------------------------------------------------------------
------------------------------------------------------------
------------------------------------------------------------
------------------------------------------------------------
------------------------------------------------------------
------------------------
>Dinos-Gonyaulacales-Pyrodinium-bahamense-pbaha01-CAMPEP-0179074426
----------------------------------------XALLLA--------------
-----------------------------------FGLTATWRS----------------
SSP---------------------------------------------------------
------------------------------------------------------------
------------------------------------------------------------
-------------------------------------------------------SAP--
----------PAGEGD--------------------------------------------
------------------------------------------------------------
------------------------------------------------------------
------------------------------------------------------------
------------------------------------------------------------
------------------------------------------------------------
------------------------------------------------------------
------------------------------------------------------------
-----------------------------AAFA--------V-TGHAQK-PRLAGN----
---------FAAVAAAARP-------------AAPAAPA------------------WPG
TAPA-PGALLAAG-----------------------------------------------
------------------------------------------------------------
------------------GLLAVA-------------ASGAARR-RRA------------
-----CGAVGGAPQRGARSR--------EAVAM--------CGKPVCAGVVITGGAAG--
-VGYAYADEFVRRGH-QVVICDIKDP---AAAVSAL----QQKY-PDA------------
-------KGLIYGTACDVSSIESVGKF-VDFVKEKI-G--VVHYWINNAGING-GRRRFT
ELTPETVEAVVKVNLGGILICTHAA-MRMMEQQVGVES------HIFNTVGSGVKGGGTP
GYVAYGATKRGLPQMTDSLVREIEEGVQGYDKM--ETSGKV-NAHVLSPGMVFTDLLLND
STP------------------------------EL---RKFPFGVLAAQPEEVAADLVPK
ILNVSG--N-----------GKSVEFLTTDKILVKFFERFILG-KKSEYIDDD-GNVIK-
------FPGAQYQDNGV-----RVLY----------------------------------
------------------------------------------------------------
------------------------------------------------------------
------------------------------------------------------------
------------------------------------------------------------
------------------------------------------------------------
------------------------------------------------------------
------------------------------------------------------------
------------------------------------------------------------
------------------------------------------------------------
------------------------------------------------------------
------------------------------------------------------------
------------------------------------------------------------
------------------------------------------------------------
------------------------------------------------------------
------------------------------------------------------------
------------------------------------------------------------
------------------------------------------------------------
------------------------------------------------------------
------------------------------------------------------------
------------------------------------------------------------
------------------------------------------------------------
------------------------
>Dinos-Gymnodiniales-Amphidinium-carterae-CCMP1314-CAMPEP-0186476378
------------------------------------------------------------
------------------------------------------------------------
------------------------------------------------------------
------------------------------------------------------------
------------------------------------------------------------
------------------------------------------------------------
------------------------------------------------------------
------------------------------------------------------------
------------------------------------------------------------
------------------------------------------------------------
------------------------------------------------------------
------------------------------------------------------------
------------------------------------------------------------
------------------------------------------------------------
-------------------------XRKLSALA---------R---ALAMDRTVAFTVPQ
GA----GPTQSTPAARLHGLRDYSS-------PRALPTTG---------------AVQSV
GASSAAGTWLGVG-----------------------------------------------
------------------------------------------------------------
------------------VAAA---------------VLSQVPR-ARRTPA---------
-----TRQGLRRSARAS------------PVVR-------HANRPVCAGVVITGGAAG--
-VGYAYADVLLRGGH-QVTICDVKDP---AEAVAAL----KAKH-PE-------------
--------GSIYGAQCDVSSIESVKAF-GEFVKEKM-G--VVHYWINNAGING-GRRPFE
EISTETLEAVVKVNLGGIVICTHVA-MNLMLQQAGVEG------HIFNTVGSGVKGGGTP
GYVAYGATKRGLPQMTDSLVREIEDGVDGYEKK--EYPGKV-NVHTLSPGMVFTDLLLND
STP------------------------------AL---RKFPFGVLAAQPEEVAEDIVPK
VLNISG--N-----------GKSVEFLTLDRILTKFFEKFFLG-KKSEYIDDD-GNVIK-
------LPDAQYQDNGV-----RVLYPNKA------------------------------
------------------------------------------------------------
------------------------------------------------------------
------------------------------------------------------------
------------------------------------------------------------
------------------------------------------------------------
------------------------------------------------------------
------------------------------------------------------------
------------------------------------------------------------
------------------------------------------------------------
------------------------------------------------------------
------------------------------------------------------------
------------------------------------------------------------
------------------------------------------------------------
------------------------------------------------------------
------------------------------------------------------------
------------------------------------------------------------
------------------------------------------------------------
------------------------------------------------------------
------------------------------------------------------------
------------------------------------------------------------
------------------------------------------------------------
------------------------
>Dinos-Gymnodiniales-Togula-jolla-CCCM-725-CAMPEP-0170601234
------------------------------------------------------------
------------------------------------------------------------
------------------------------------------------------------
------------------------------------------------------------
------------------------------------------------------------
------------------------------------------------------------
------------------------------------------------------XSSRFS
L-----------------------------------------------------------
------------------------------------------------------------
------------------------------------------------------------
------------------------------------------------------------
------------------------------------------------------------
------------------------------------------------------------
---------------------------------------------------SGPS-HF--
-------------------LARVDIARFFVAMA-----------LAFLGTGTRH------
---------ADIPSIAVSGQRAQQT----QQAPRQAAP-------------------P--
-SSIHSGGFMSSC-----------------------------------------------
------------------------------------------------------------
------------------SIVGLAT------------GLSLAAR-RRSKAN---------
----LPMAAKRRSQTVG------------AVAM--------RGGPICAGVVITGGAGG--
-VGYAYADEFLKRGH-RVVICDVKDP---KDAVDAL----KKKY-PD-------------
--------GSIYGSACDVSDLKSVENF-AKFVKEKI-R--IVHYWINNAGING-GRRRFT
ELSPEEVEAVLKVNLGGILLCTHFA-MKMMEEQVGVTG------HIFNTVGSGVKGGGTP
GYVTYGATKRGLPQMTESLVKELEEGVQGQEKP--ETPGKV-CVHTLSPGMVFTDLLLND
STP------------------------------EL---RKFPFGVLAAQPEEVAADIVPK
VLGISG--N-----------GKSVEFLTTDRILTKFFERFILG-KKSEYIDDD-GNVIK-
------KEGEKYLDNGV-----RVLF----------------------------------
------------------------------------------------------------
------------------------------------------------------------
------------------------------------------------------------
------------------------------------------------------------
------------------------------------------------------------
------------------------------------------------------------
------------------------------------------------------------
------------------------------------------------------------
------------------------------------------------------------
------------------------------------------------------------
------------------------------------------------------------
------------------------------------------------------------
------------------------------------------------------------
------------------------------------------------------------
------------------------------------------------------------
------------------------------------------------------------
------------------------------------------------------------
------------------------------------------------------------
------------------------------------------------------------
------------------------------------------------------------
------------------------------------------------------------
------------------------
>Dinos-Kareniaceae-Karenia-brevis-SP1-CAMPEP-0189092154_chlorophyll-ide_b_reductase
-------------------XQVR---------------------LGSKAQ----------
------------------------------------------------------------
------VFIFTRG-----------------------------------------------
------------------------------------------------------------
------------------------------------------------------------
------------------------------------------------------------
---------------------------------------------------LLGITVLRS
IF----------------------------------------------------------
------------------------------------------------------------
------------------------------------------------------------
------------------------------------------------------------
------------------------------------------------------------
------------------------------------------------------------
------------------------------------------------------------
-------------------EAMRTTVVALACLA-------------CAGLARRL------
---------QSRGDEQLPGLSY-----------------------------------AEE
QRSRLAKLLLEFK-----------------------------------------------
------------------------------------------------------------
------------------PAAAFNPSG----------MLPIAAR----------------
-----SSPRVPAGARSS-----------------------TGPLMATKGVVITGGAGG--
-VGYAYADSFMKRGH-WVVICDVKDP---EPAVQAL----RQKH-EGG------------
-------LGKVHGCICDVSKAESVEAL-GEFAKEKL-G--TIHYWINNAGING-GRRPFS
TLSAGILEAVVKVNLVGIILCTKVA-QTIMQEQEGVES------HVFNTVGSGVKGGGTP
GYVAYGATKRGLPQMTESLVKEVEGGVPGFDVP--KPKGKV-NFHTLSPGMVFTDLLLND
STP------------------------------EL---RKFPFGVLAAQPEEVGEDLVPK
ILDTNG--N-----------GKSVEFLTTDKVLMKFFQKFIQG-KKSEYIDDD-GNVIK-
------MPGAQYLDNGV-----RKLY----------------------------------
------------------------------------------------------------
------------------------------------------------------------
------------------------------------------------------------
------------------------------------------------------------
------------------------------------------------------------
------------------------------------------------------------
------------------------------------------------------------
------------------------------------------------------------
------------------------------------------------------------
------------------------------------------------------------
------------------------------------------------------------
------------------------------------------------------------
------------------------------------------------------------
------------------------------------------------------------
------------------------------------------------------------
------------------------------------------------------------
------------------------------------------------------------
------------------------------------------------------------
------------------------------------------------------------
------------------------------------------------------------
------------------------------------------------------------
------------------------
>Dinos-Kareniaceae-Karenia-mikimotoi-ANV-103632_chlorophyll-ide_b_reductase
------------------------------------------------------------
------------------------------------------------------------
------------------------------------------------------------
------------------------------------------------------------
------------------------------------------------------------
------------------------------------------------------------
------------------------------------------------------------
------------------------------------------------------------
------------------------------------------------------------
------------------------------------------------------------
------------------------------------------------------------
------------------------------------------------------------
------------------------------------------------------------
------------------------------------------------------------
---------------------MRTTVVALVYLA-------------CASLARRL------
---------QSKGGEQLPGLSQ-----------------------------------EDE
QRSNFAKFLLEFH-----------------------------------------------
------------------------------------------------------------
------------------PTAAFTPSG----------ILSSAGH----------------
---------SPPPVLGGAP----------RSNI-------RLSADAPKGVVITGGAGG--
-VGWAYADSFMKRGH-RVVICDVKDP---APAVEAL----RQKH-AGG------------
-------KGTVDGCICDVSKADSVESL-GEFAKEKL-G--TINYWINNAGING-GRRPFS
TLSTGILEAVVKVNLIGIILCTKVA-QSIMQEQAGIEG------HIFNTVGSGVKGGGTP
GYVAYGATKRGLPQMTESLVKEVEAGVPGFEVP--KPKGKV-NFHNLSPGMVFTDLLLND
STP------------------------------EL---RKFPFGVLAAQPEEVGEDLVPK
ILGISG--N-----------GKSVDFLTTDKVLFKFFEKFILQ-KKSEYIDDD-GSVIK-
------LPGAQYEDNGV-----RKQF----------------------------------
------------------------------------------------------------
------------------------------------------------------------
------------------------------------------------------------
------------------------------------------------------------
------------------------------------------------------------
------------------------------------------------------------
------------------------------------------------------------
------------------------------------------------------------
------------------------------------------------------------
------------------------------------------------------------
------------------------------------------------------------
------------------------------------------------------------
------------------------------------------------------------
------------------------------------------------------------
------------------------------------------------------------
------------------------------------------------------------
------------------------------------------------------------
------------------------------------------------------------
------------------------------------------------------------
------------------------------------------------------------
------------------------------------------------------------
------------------------
>Dinos-Kareniaceae-Karenia-papilionacea-ANV-96962_chlorophyll-ide_b_reductase
------------------------------------------------------------
------------------------------------------------------------
------------------------------------------------------------
------------------------------------------------------------
------------------------------------------------------------
------------------------------------------------------------
------------------------------------------------------------
------------------------------------------------------------
------------------------------------------------------------
------------------------------------------------------------
------------------------------------------------------------
------------------------------------------------------------
------------------------------------------------------------
------------------------------------------------------------
---------------------MQRLSLMFACLA-------------CVGQGRRVQSL---
---------------------------------------------------------REL
QNRAVAKLFAAQA-----------------------------------------------
------------------------------------------------------------
------------------AETAFNPSAVA---GSISHPLARHRR----------------
-------TGFGASPRGAEPL----MFFG-ETPV-------DIENLPPRGAVITGGANG--
-VGFAYADSFMKRGH-SVVICDIKDP---AEAVAAL----QRRH-EGG------------
-------SAKVYGTVCDVSDGESVEKF-GQFASENL-G--TIHYWINNAGING-GRRPFT
TLSTKTIEAVVAVNLIGVLHCTKVA-LEIMQKQAGVTS------HVFNTVGSGVKGGGTP
GYVTYGACKRGLPQMTDSLKKELEDGVPGFPVE--KPVGTV-NCHTISPGMVFTKLLLDD
STP------------------------------EL---RKFPFGVLAAQPEEVGEDLVPK
ILGTQG--N-----------GKSVEFLTQDKILRKFYEKFIEG-KKSEYIDDD-GNVIK-
------TPGAQYDEIGV-----RKLY----------------------------------
------------------------------------------------------------
------------------------------------------------------------
------------------------------------------------------------
------------------------------------------------------------
------------------------------------------------------------
------------------------------------------------------------
------------------------------------------------------------
------------------------------------------------------------
------------------------------------------------------------
------------------------------------------------------------
------------------------------------------------------------
------------------------------------------------------------
------------------------------------------------------------
------------------------------------------------------------
------------------------------------------------------------
------------------------------------------------------------
------------------------------------------------------------
------------------------------------------------------------
------------------------------------------------------------
------------------------------------------------------------
------------------------------------------------------------
------------------------
>Dinos-Kareniaceae-Karlodinium-armiger-ANV-97418_chlorophyll-ide_b_reductase
--------------------------------------------MF--------------
------------------------------------------------------------
------------------------------------------------------------
------------------------------------------------------------
------------------------------------------------------------
------------------------------------------------------------
------------------------------------------------------------
------------------------------------------------------------
------------------------------------------------------------
------------------------------------------------------------
------------------------------------------------------------
-------------------------------------------------NA---------
------------------------------------------------------------
--------------------------------------------------------KF--
------------------EVIMCKYAILLAYLV-------------CDGRGQRHDFDSRE
--------AFGTQANTEVD-----------------------------------------
QRGALASALLSVA-----------------------------------------------
------------------------------------------------------------
------------------PVHGSTHVGLG----LPRASQKVVRR-PGISMSVL---DDI-
----LAKLQPVDVDG-----------------------------MSPKGVVITGGANG--
-VGFAYADEFMRRGH-SVVICDIQDS---NAAVAAL----EAKH-GSG------------
-------SAKVYSTVCDVSDASSVESL-GKFAKDNL-G--TVHYWINNAGING-GRRPLT
TLKTSTVEAVVKVNLIGTLLCTKVA-LDILQNQAGVSS------HIFNTVGSGVKGGGTP
GYATYGATKRGLPQMTKSLVAELTTGVPGVDVP--EPAGKV-SVHNLSPGMVFTKLLLDD
STP------------------------------DL---RKFPFGVLAAQPEEVARELVPK
ILGITG--N-----------GQSVDFLTTDKVLRKFYEKFIEG-KKSEYIDDD-GNVIK-
------YPGEQYDALGV-----RKLY----------------------------------
------------------------------------------------------------
------------------------------------------------------------
------------------------------------------------------------
------------------------------------------------------------
------------------------------------------------------------
------------------------------------------------------------
------------------------------------------------------------
------------------------------------------------------------
------------------------------------------------------------
------------------------------------------------------------
------------------------------------------------------------
------------------------------------------------------------
------------------------------------------------------------
------------------------------------------------------------
------------------------------------------------------------
------------------------------------------------------------
------------------------------------------------------------
------------------------------------------------------------
------------------------------------------------------------
------------------------------------------------------------
------------------------------------------------------------
------------------------
>Dinos-Kareniaceae-Karlodinium-micrum-CCMP2283-CAMPEP-0200779250_chlorophyll-ide_b_reductase
------------------------------------------------------------
------------------------------------------------------------
------------------------------------------------------------
------------------------------------------------------------
------------------------------------------------------------
------------------------------------------------------------
---------------------------------------------------------RIS
C-----------------------------------------------------------
------------------------------------------------------------
------------------------------------------------------------
------------------------------------------------------------
------------------------------------------------------------
------------------------------------------------------------
------------------------------------------------------------
-------------------VAMHIYAIFFACLA-------------SYGRGRRA------
---------PDSTANSAVDLS---------------------------------------
QSEALKKLLLAVP-----------------------------------------------
------------------------------------------------------------
-------PVHRAL--RDKVASGSAVSGVG------SVSQNVVRR-SALSMSVL---DDL-
----LAMVQKPDVDN-----------------------------MSPRGVVITGGANG--
-VGFAYANEFMRRGH-SVVICDIQDP---KVAVESL----QAKH-PG-------------
--------AKIYGCVCDVSDAESVEKL-GEFAKENL-G--TIHYWINNAGING-GRQPFT
TLSTQTIEAVVKVNLIGVLLCTKVA-LDVMQKQAGVTS------HIFNTVGSGVKGGGTP
GYVTYGATKRGLPQMTASLAAELSTGVPGKDIP--KPAGTV-NCHTLSPGMVFTKLLLDD
STP------------------------------EL---RKFPFGVLAAQPEEVATDLVPK
ILGTTG--N-----------GKAVDYLTTDKVLKKFYGKFING-EKSQYIDDD-GNVIK-
-------------------------Y----------------------------------
------------------------------------------------------------
------------------------------------------------------------
------------------------------------------------------------
------------------------------------------------------------
------------------------------------------------------------
------------------------------------------------------------
------------------------------------------------------------
------------------------------------------------------------
------------------------------------------------------------
------------------------------------------------------------
------------------------------------------------------------
------------------------------------------------------------
------------------------------------------------------------
------------------------------------------------------------
------------------------------------------------------------
------------------------------------------------------------
------------------------------------------------------------
------------------------------------------------------------
------------------------------------------------------------
------------------------------------------------------------
------------------------------------------------------------
------------------------
>Dinos-Kareniaceae-Karlodinium-sp-RCC3446-ANV-99472_chlorophyll-ide_b_reductase
------SSYC----------------------------------LK--------------
------------------------------------------------------------
------------------------------------------------------------
------------------------------------------------------------
------------------------------------------------------------
------------------------------------------------------------
------------SRQRVGCLK--------------------------------WIASRIS
C-----------------------------------------------------------
------------------------------------------------------------
------------------------------------------------------------
------------------------------------------------------------
------------------------------------------------------------
------------------------------------------------------------
------------------------------------------------------------
-------------------VAMHIYAIFFACLA-------------SYGRGRRA------
---------PDSTANSAVDLS---------------------------------------
QSEALKKLLLAVP-----------------------------------------------
------------------------------------------------------------
-------PVHRAL--RDKVASGSAVSGVG------SVSQNVVRR-SALSMSVL---DDL-
----LAMVQKPDVDN-----------------------------MSPRGVVITGGANG--
-VGFAYANEFMRRGH-SVVICDIQDP---KVAVESL----QAKH-PG-------------
--------AKIYGCVCDVSDAESVEKL-GEFAKENL-G--TIHYWINNAGING-GRQPFT
TLSTQTIEAVVKVNLIGVLLCTKVA-LDVMQKQAGVTS------HIFNTVGSGVKGGGTP
GYVTYGATKRGLPQMTASLAAELSTGVPGKDIP--KPAGTV-NCHTLSPGMVFTKLLLDD
STP------------------------------EL---RKFPFGVLAAQPEEVATDLVPK
ILGTTG--N-----------GKAVDYLTTDKVLKK-------------------------
------------------------------------------------------------
------------------------------------------------------------
------------------------------------------------------------
------------------------------------------------------------
------------------------------------------------------------
------------------------------------------------------------
------------------------------------------------------------
------------------------------------------------------------
------------------------------------------------------------
------------------------------------------------------------
------------------------------------------------------------
------------------------------------------------------------
------------------------------------------------------------
------------------------------------------------------------
------------------------------------------------------------
------------------------------------------------------------
------------------------------------------------------------
------------------------------------------------------------
------------------------------------------------------------
------------------------------------------------------------
------------------------------------------------------------
------------------------------------------------------------
------------------------
>Dinos-Kareniaceae-Ross-Sea-Dinoflagellate-34205
------------------------------------------------------------
------------------------------------------------------------
------------------------------------------------------------
------------------------------------------------------------
------------------------------------------------------------
------------------------------------------------------------
------------------------------------------------------------
------------------------------------------------------------
------------------------------------------------------------
------------------------------------------------------------
------------------------------------------------------------
------------------------------------------------------------
------------------------------------------------------------
------------------------------------------------------------
------------------------------------------------------------
----------------------------------RATR--------------------PV
STSDGIMMLLGAA-----------------------------------------------
------------------------------------------------------------
---------------VVQGFAGSARPGHA--------ALASTAR-SAVAMATG---NPIG
AILEKAGIDMPGPDISG---------------------------LPPQGVVITGGAGG--
-VGYAYADSFMARGH-SVVICDVRDP---EAAVAAL----QQKH-AGG------------
-------PGKVYGCVCDVSKSASVEEL-GRFAKEKL-G--TVNHWINNAGING-GRRPFT
SLTTATVEAVVNVNLVGVLLCTKVA-LDLMQAQPGVES------NIFNTVGSGVKGGGTP
GYATYGATKRGLPQLTDSLVSELEKGVPGYDVA--KPAGKV-NCHTLSPGMVFTNLLLDD
STP------------------------------EL---RKFPFGVLAAQPEEVGEDLVPK
ILSVTG--N-----------GQSVEFLTTDKVLVKFYEKFIEG-KKSEYIDDD-GNVIK-
------TPGAQYEDNGT-----RKLY----------------------------------
------------------------------------------------------------
------------------------------------------------------------
------------------------------------------------------------
------------------------------------------------------------
------------------------------------------------------------
------------------------------------------------------------
------------------------------------------------------------
------------------------------------------------------------
------------------------------------------------------------
------------------------------------------------------------
------------------------------------------------------------
------------------------------------------------------------
------------------------------------------------------------
------------------------------------------------------------
------------------------------------------------------------
------------------------------------------------------------
------------------------------------------------------------
------------------------------------------------------------
------------------------------------------------------------
------------------------------------------------------------
------------------------------------------------------------
------------------------
>Dinos-Kareniaceae-Takayama-helix-ANV-109533_chlorophyll-ide_b_reductase
--------------------------------------------MMHGVD----------
IEVDC-------------------------------------------------------
EAPH--------------------------------------------------------
------------------------------------------------------------
------------------------------------------------------------
------------------------------------------------------------
-----------TSSQRVPHRQ--------------------------------KSCIAAS
L-----------------------------------------------------------
------------------------------------------------------------
------------------------------------------------------------
------------------------------------------------------------
------------------------------------------------------------
------------------------------------------------------------
------------------------------------------------------------
-------------------VFFIASGALVASIA-------------SYAHSRGP------
---------SAATGTHEIDLGCVKNH------LDARARIMNMLDD----------CDVTR
YSNALTKSFVGTP-----------------------------------------------
---------------------------------TWAL-----------------PHAGHP
R----IVPAPSSI-SQLNPVLSYPSEGHDR--SRETVGTAKVPS-RGGSISMQEGSNDL-
----VAKVTEAFSKVSNGF----------QNAM--------TKDVGPRGVVITGGAAG--
-VGWAYADSFLRRGH-KVVLCDVREP---TAAIEAL----RAKH-PN-------------
--------SQVDGFVCDVSDAKSVEAF-GDFAKSKL-G--NINIWINNAGING-GRRPFS
TLSTSTVEAVVKVNLIGSLLCTKVA-MDIMQKQEGVDS------HIFNTVGSGVKGGGTP
GYVAYGATKRGLPQMTDSLCKELNDGVPGFPVD--KPAGTV-HCHTLSPGMVFTDLLLND
STP------------------------------EL---RKFPFGVLAAQPEEVGEDLVPK
ILGTTG--S-----------GKKVEFLTTDKVLFKFYDKFVNG-KKSEYIDDD-GNVIK-
------VPGAQYQDNGV-----RKQF----------------------------------
------------------------------------------------------------
------------------------------------------------------------
------------------------------------------------------------
------------------------------------------------------------
------------------------------------------------------------
------------------------------------------------------------
------------------------------------------------------------
------------------------------------------------------------
------------------------------------------------------------
------------------------------------------------------------
------------------------------------------------------------
------------------------------------------------------------
------------------------------------------------------------
------------------------------------------------------------
------------------------------------------------------------
------------------------------------------------------------
------------------------------------------------------------
------------------------------------------------------------
------------------------------------------------------------
------------------------------------------------------------
------------------------------------------------------------
------------------------
>PARALOG_Karlodinium-sp-RCC3446-ANV-149302_chlorophyll-ide_b_reductase
--------------------------------------------LK--------------
------------------------------------------------------------
------------------------------------------------------------
------------------------------------------------------------
------------------------------------------------------------
------------------------------------------------------------
------------SQEQIQSWL------------------------------LQWIESTLF
C-----------------------------------------------------------
------------------------------------------------------------
------------------------------------------------------------
------------------------------------------------------------
------------------------------------------------------------
------------------------------------------------------------
------------------------------------------------------------
-------------------AAMQKHLIFFACLA-------------GDGYGRRAQ-----
---------GDSISN------------------------------------------PAA
QAEALKMMLLAAA-----------------------------------------------
------------------------------------------------------------
-------PVYGAS--SKLTQPGSAILGVA--------SAPVVRR-SALSMSVL---DDI-
----LGMIQAPDVEN-----------------------------MSPRGVVITGGANG--
-VGFAYANEFMRRGH-SVVICDIQDP---KEAIEAL----QTKH-EGG------------
-------SAKVYGCVCDVSDAESVEKL-GEFAKENL-G--TIHYWINNAGING-GRRP--
------------------------------------------------------------
------------------------------------------------------------
------------------------------------------------------------
------------------------------------------------------------
------------------------------------------------------------
------------------------------------------------------------
------------------------------------------------------------
------------------------------------------------------------
------------------------------------------------------------
------------------------------------------------------------
------------------------------------------------------------
------------------------------------------------------------
------------------------------------------------------------
------------------------------------------------------------
------------------------------------------------------------
------------------------------------------------------------
------------------------------------------------------------
------------------------------------------------------------
------------------------------------------------------------
------------------------------------------------------------
------------------------------------------------------------
------------------------------------------------------------
------------------------------------------------------------
------------------------------------------------------------
------------------------------------------------------------
------------------------------------------------------------
------------------------
>Dinos-Peridiniales-Brandtodinium-nutriculum-RCC3387-CAMPEP-0198506900
------------------------------------------------------------
------------------------------------------------------------
------------------------------------------------------------
------------------------------------------------------------
------------------------------------------------------------
------------------------------------------------------------
------------------------------------------------------------
------------------------------------------------------------
------------------------------------------------------------
------------------------------------------------------------
------------------------------------------------------------
------------------------------------------------------------
------------------------------------------------------------
------------------------------------------------------------
------------------------------------------------------------
------------------------------------------------------------
------------------------------------------------------------
------------------------------------------------------------
------------------------------------------------------------
------------------------------------------------------------
----XYADEFLKRGH-RVVICDVNDP---SSAVEAL----KAKH-PD-------------
--------GSIYGTVCDVSDMQSVKKF-AAFVKDKI-R--VVHYWINNAGING-GRRRFT
EVPIETVEAVVKVNLGGILLCTHAA-MQMMEEQAGVTG------HIFNTVGSGVKGGGTP
GYVAYGATKRGLPQMTESLVKELEEGVQGYDMA--EPKGKV-CCHVLSPGMVFTDLLLNE
STP------------------------------EL---RKFPFGVLAAQPEEVAADVVPK
ILNVSK--N-----------GSSVEFLTLDKILWKFFEKFILG-KKSEYIDDD-GNVIK-
------RPDAKYQDNGV-----RMLYERPRAG----------GSGPEPV---VAAPWGAA
SG---------------------------------------------------SGQL---
-------RRI-------------------RAA----------------------------
------------------------------------------------------------
------------------------------------------------------------
------------------------------------------------------------
------------------------------------------------------------
------------------------------------------------------------
------------------------------------------------------------
-----------------PC-----------------------------------------
--------------------------------------------------LRX-------
------------------------------------------------------------
------------------------------------------------------------
------------------------------------------------------------
------------------------------------------------------------
------------------------------------------------------------
------------------------------------------------------------
------------------------------------------------------------
------------------------------------------------------------
------------------------------------------------------------
------------------------------------------------------------
------------------------------------------------------------
------------------------
>Dinos-Peridiniales-Peridinium-aciculiferum-PAER-2-CAMPEP-0190618302
KLLIFFDQFCGASRASS---------------LHSEFGSRRTLAMA--------------
------------------------------------------------------------
------------------------------------------------------------
------------------------------------------------------------
------------------------------------------------------------
------------------------------------------------------------
------------------------------------------------------------
------------------------------------------------------------
------------------------------------------------------------
------------------------------------------------------------
------------------------------------------------------------
------------------------------------------------------------
------------------------------------------------------------
--------------------------------------------------GSGRRS----
------------------SAARTTFAVAGSAAA-----------ACCLAGGALSSG----
--------FAAPGAAGRLQQRSAAL----DMAASSAAPL-P--------EAAAYAAAQPA
ATIG-AGAALAAG-----------------------------------------------
------------------------------------------------------------
------------------AVAGLV-------------GVASAAR-SGQRAR---------
-----KGSGASRGQRAK------------AVAM--------HGGPIVAGIVITGGAAG--
-VGWAYADEFLKRGH-RVVICDINDP---TTAVNAL----KAKH-PN-------------
--------ASIYGTICDVGDLQSIKKF-VEFVKDKI-R--VVHYWINNAGING-GRKRFA
EISAETIEAVVKVNLGGILMCTHAA-MVMMEQQHGVKS------HIFNTVGSGVKGGGTP
GYVAYGATKRGLPQMTDSLVAEIENGVQGYDKV--ETLGKV-NCHILSPGMVFTDLLLND
STP------------------------------EL---RKFPFGVLAAQPGEVAEDVVPK
ILNVGK--N-----------GSSVEFLTTDKILTKFFQRFILG-QKSEYIDDD-GNVIQ-
------VPGAQYQDNGV-----RSLFDRVSAV----------------------------
------------------------------------------------------------
----------------------------ARGG----------------------------
--------------------------------------GQTSS-----------------
------------------------------------------------------------
------------------------------------------------------------
------------------------------------------------------------
------------------------------------------------------------
------------------------------------------------------------
----------------DRCWSPRLDK--------------ETAGALSA------------
--P---------------------------------------------------------
----PVAPTSS-------------------------------------------------
-----------------------------ALG----------------------------
---------------------------------------VHVGR----------------
------------------------------------------------------------
------------------------------------------------------------
------------------------------------------------------------
------------------------------------------------------------
------------------------------------------------------------
------------------------------------------------------------
------------------------------------------------------------
------------------------------------------------------------
------------------------
>Dinos-Peridiniales-Scrippsiella-hangoei-like-SHHI-4-CAMPEP-0199230152
------------------------------------------------------------
------------------------------------------------------------
------------------------------------------------------------
------------------------------------------------------------
------------------------------------------------------------
------------------------------------------------------------
------------------------------------------------------------
------------------------------------------------------------
------------------------------------------------------------
------------------------------------------------------------
------------------------------------------------------------
------------------------------------------------------------
------------------------------------------------------------
------------------------------------------------------------
------------------------------------------------------------
------------------------------------------------------------
------------------------------------------------------------
------------------------------------------------------------
--------------------------------------VASAAR-SGQRSR---------
-----NGAGASRGQRAK------------AVAM--------HGGPIVAGIVITGGAAG--
-VGWAYADEFLKRGH-RVVICDINDP---TPAVNAL----KAKH-PN-------------
--------ASIYGTICDVGDLQSIKKF-VEFVKDKI-R--VVHYWINNAGING-GRKRFA
EISPETIEAVVKVNLGGILMCTHAA-MVMMEQQHGVKS------HIFNTVGSGVKGGGTP
GYVAYGATKRGLPQMTDSLVAELENGVQGYDKV--ETLGKV-NCHILSPGMVFTDLLLND
STP------------------------------EL---RKFPFGVLAAQPGEVAEDVVPK
ILNVGK--N-----------GSSVEFLTTDKILTKFFQRFILG-KKSEYIDDD-GNVIQ-
------VPGAQYQDNGV-----RSLF----------------------------------
------------------------------------------------------------
------------------------------------------------------------
------------------------------------------------------------
------------------------------------------------------------
------------------------------------------------------------
------------------------------------------------------------
------------------------------------------------------------
------------------------------------------------------------
------------------------------------------------------------
------------------------------------------------------------
------------------------------------------------------------
------------------------------------------------------------
------------------------------------------------------------
------------------------------------------------------------
------------------------------------------------------------
------------------------------------------------------------
------------------------------------------------------------
------------------------------------------------------------
------------------------------------------------------------
------------------------------------------------------------
------------------------------------------------------------
------------------------
>Dinos-Prorocentrales-Pelagodinium-beii-RCC1491-CAMPEP-0197664528
--------------------------------------------MA--------------
------------------------------------------------------------
------------G-----------------------------------------------
------------------------------------------------------------
------------------------------------------------------------
------------------------------------------------------------
------------------------------------------------------------
------------------------------------------------------------
------------------------------------------------------------
------------------------------------------------------------
------------------------------------------------------------
------------------------------------------------------------
------------------------------------------------------------
------------------------------------------------------------
---------------------------ALEAFA--------A-ASPV----RVV------
---------EAP-KAALRGQL----------SVSSAATA------------------STS
AISG-AGGFFAAG-----------------------------------------------
------------------------------------------------------------
------------------AVVAAA-------------CSASASR----------------
----RSKRGRPAARKVT------------AITR--------HG-IVCAGVVITGGAAG--
-VGYAYADEFLKRGH-EVVICDVKDC---SAALETL----KKKH-PN-------------
--------GSVYGTVCDVSSIESINNL-IDFVKKSI-G--VVHYWINNAGING-GRRRFT
ELEPETVEAVIRVNLGGILLCTHAA-MRMMEQQKGVES------HVFNTVGSGVKGGGTP
GYVSYGATKRGLPQMTDSLVKEIEEGVQGYEKV--ETPGKV-NCHCLSPGMVFTDLLLNE
STP------------------------------EL---RKFPFGVLAAQPEEVAEDLIPK
ILSVSG--N-----------GKSVEFLTTDKILTKFFNRFILG-EKSKYIDDD-GNVIK-
------RPDAKYQDNGV-----RVLYDGM-------------------------------
------------------------------------------------------------
------------------------------------------------------------
------------------------------------------------------------
------------------------------------------------------------
------------------------------------------------------------
------------------------------------------------------------
------------------------------------------------------------
------------------------------------------------------------
------------------------------------------------------------
------------------------------------------------------------
------------------------------------------------------------
------------------------------------------------------------
------------------------------------------------------------
------------------------------------------------------------
------------------------------------------------------------
------------------------------------------------------------
------------------------------------------------------------
------------------------------------------------------------
------------------------------------------------------------
------------------------------------------------------------
------------------------------------------------------------
------------------------
>Dinos-Prorocentrales-Prorocentrum-minimum-CCMP1329-CAMPEP-0190919364
------------------------------------------------------------
------------------------------------------------------------
------------------------------------------------------------
------------------------------------------------------------
------------------------------------------------------------
------------------------------------------------------------
------------------------------------------------------------
------------------------------------------------------------
------------------------------------------------------------
------------------------------------------------------------
------------------------------------------------------------
------------------------------------------------------------
------------------------------------------------------------
------------------------------------------------------------
------------------------------------------------------------
------------------------------------------------------------
------------------------------------------------------------
------------------------------------------------------------
------------------------------------------------------------
-----------------------------------------------XSVVITGGAAG--
-VGYAYADEFLKRGH-RVVICDVKDP---SSAVGTL----KAKH-PN-------------
--------GSIYGAICDVSSLQSINEF-VEFVKSKV-G--VVHYWINNAGING-GRRKFS
EIPAETIEAVVKVNLGGILLCTHAA-MKMMEDQAGVTG------HIFNTVGSGVKGGGTP
GYVAYGATKRGLPQMTDSLVRELEDGVQGYDKV--ETKGTV-NVHCLSPGMVFTDLLLND
STP------------------------------EL---RKFPFGVLAAQPEEVAADLVPK
ILNTEG--N-----------GKSVEFLTGDKIAVKFFERFILG-KKSEYIDDD-GNVIK-
------RPGEAYADNGV-----RMLYDGMK------------------------------
------------------------------------------------------------
------------------------------------------------------------
------------------------------------------------------------
------------------------------------------------------------
------------------------------------------------------------
------------------------------------------------------------
------------------------------------------------------------
------------------------------------------------------------
------------------------------------------------------------
------------------------------------------------------------
------------------------------------------------------------
------------------------------------------------------------
------------------------------------------------------------
------------------------------------------------------------
------------------------------------------------------------
------------------------------------------------------------
------------------------------------------------------------
------------------------------------------------------------
------------------------------------------------------------
------------------------------------------------------------
------------------------------------------------------------
------------------------
>Dinos-Prorocentrales-Prorocentrum-minimum-CCMP2233-CAMPEP-0191112308
------------------------------------------------------------
------------------------------------------------------------
------------------------------------------------------------
------------------------------------------------------------
------------------------------------------------------------
------------------------------------------------------------
------------------------------------------------------------
------------------------------------------------------------
------------------------------------------------------------
------------------------------------------------------------
------------------------------------------------------------
------------------------------------------------------------
------------------------------------------------------------
------------------------------------------------------------
------------------------------------------------------------
------------------------------------------------------------
------------------------------------------------------------
------------------------------------------------------------
------------------------------------------------------------
---------------------------------------------XCASVVITGGAAG--
-VGYAYADEFLKRGH-RVVICDVKDP---SSAVGTL----KAKH-PN-------------
--------GSIYGAICDVSSLQSINEF-VEFVKSKV-G--VVHYWINNAGING-GRRKFS
EIPAETIEAVVKVNLGGILLCTHAA-MKMMEDQAGVTG------HIFNTVGSGVKGGGTP
GYVAYGATKRGLPQMTDSLVRELEDGVQGYDKV--ETKGTV-NVHCLSPGMVFTDLLLND
STP------------------------------EL---RKFPFGVLAAQPEEVAADLVPK
ILNTEG--N-----------GKSVEFLTGDKIAVKFFERFILG-KKSEYIDDD-GNVIK-
------RPGEAYADNGV-----RMLYDGMK------------------------------
------------------------------------------------------------
------------------------------------------------------------
------------------------------------------------------------
------------------------------------------------------------
------------------------------------------------------------
------------------------------------------------------------
------------------------------------------------------------
------------------------------------------------------------
------------------------------------------------------------
------------------------------------------------------------
------------------------------------------------------------
------------------------------------------------------------
------------------------------------------------------------
------------------------------------------------------------
------------------------------------------------------------
------------------------------------------------------------
------------------------------------------------------------
------------------------------------------------------------
------------------------------------------------------------
------------------------------------------------------------
------------------------------------------------------------
------------------------
>Dinos-Suessiales-Polarella-glacialis-CCMP-1383-CAMPEP-0115125328
------------------------------------------------------------
------------------------------------------------------------
------------------------------------------------------------
------------------------------------------------------------
------------------------------------------------------------
------------------------------------------------------------
------------------------------------------------------------
------------------------------------------------------------
------------------------------------------------------------
------------------------------------------------------------
------------------------------------------------------------
------------------------------------------------------------
------------------------------------------------------------
------------------------------------------------------------
------------------------XVMSSASSS-----------AFAAAGGLAA------
---------PRSPAAPLSSASPQVR-----------------------------------
-----PAALLEAA-----------------------------------------------
------------------------------------------------------------
------------------PSSSSSSSGRLLAAGLALGALASAKK-LRGVAG---------
----LRASGSRAGRRSA------------VARM--------ANTPVVAGIVITGGAAG--
-VGYAYADEFVKRGH-RVVICDIKDP---STAVNAI----RKKY-EHQA-----------
-----AVTGTIDGTICDVSELDSINQL-VDFAKQKI-G--TVHYWINNAGING-SRRRFT
EIDARTIEAVVKVNLGGILLCTHAA-MRMMEEQKGVTG------HVFNTVGSGVKGGGTP
GYVAYGATKRGLPQMTDSLVAEIEKGVQGYDIE--PTPGKA-CCHVLSPGMVFTDLLLND
STP------------------------------EL---RKFPFGVLAAQPEEVALDLVPK
ILKVSG--N-----------GKSLEFLTPDKILGKFFQRFALG-QKSEYIDDD-GNVIK-
------VPGAQYNDSGV-----RILYDGMVGG----------------------------
SG----------------------------------------------------------
------------------------------------------------------------
------------------------------------------------------------
------------------------------------------------------------
------------------------------------------------------------
------------------------------------------------------------
------------------------------------------------------------
------------------------------------------------------------
------------------------------------------------------------
-------------------------------------------R----------------
------------------------------------------------------------
------------------------------------------------------------
------------------------------------------------------------
------------------------------------------------------------
------------------------------------------------------------
------------------------------------------------------------
------------------------------------------------------------
------------------------------------------------------------
------------------------------------------------------------
------------------------------------------------------------
------------------------------------------------------------
------------------------
>Dinos-Suessiales-Polarella-glacialis-CCMP2088-CAMPEP-0197969300
--------------------------------------KRRHEFLK--------------
------------------------------------------------------------
------------------------------------------------------------
------------------------------------------------------------
------------------------------------------------------------
------------------------------------------------------------
------------------------------------------------------------
------------------------------------------------------------
------------------------------------------------------------
------------------------------------------------------------
------------------------------------------------------------
------------------------------------------------------------
------------------------------------------------------------
---------------------------------------------------------FA-
-----------------SSPTMSSFVMSSASSS-----------AFAAAGGLAA------
---------PRSPAAPLSSASPQVR-----------------------------------
-----PAALLEAA-----------------------------------------------
------------------------------------------------------------
------------------PSSSSSSSGRLLAAGLALGALASAKK-LRGVAG---------
----LRASGSRAGRRSA------------VARM--------ANTPVVAGIVITGGAAG--
-VGYAYADEFVKRGH-RVVICDIKDP---STAVNAI----RKKY-EHQA-----------
-----AVTGTIDGTICDVSELDSINQL-VDFAKQKI-G--TVHYWINNAGING-SRRRFT
EIDARTIEAVVKVNLGGILLCTHAA-MRMMEEQKGVTG------HVFNTVGSGVKGGGTP
GYVAYGATKRGLPQMTDSLVAEIEKGVQGYDIE--PTPGKA-CCHVLSPGMVFTDLLLND
STP------------------------------EL---RKFPFGVLAAQPEEVALDLVPK
ILKVSG--N-----------GKSLEFLTPDKILGKFFQRFALG-QKSEYIDDD-GNVIK-
------VPGAQYNDSGV-----RILYDGMVGG----------------------------
SG----------------------------------------------------------
------------------------------------------------------------
------------------------------------------------------------
------------------------------------------------------------
------------------------------------------------------------
------------------------------------------------------------
------------------------------------------------------------
------------------------------------------------------------
------------------------------------------------------------
-------------------------------------------R----------------
------------------------------------------------------------
------------------------------------------------------------
------------------------------------------------------------
------------------------------------------------------------
------------------------------------------------------------
------------------------------------------------------------
------------------------------------------------------------
------------------------------------------------------------
------------------------------------------------------------
------------------------------------------------------------
------------------------------------------------------------
------------------------
>Dinos-Suessiales-Symbiodinium-microadriaticum-Smic7285
M--CYRPAFAASCRAESGLGMMKPWRSLHEAMLEAALEKLLLRFLAPYVDGIARDKLHLG
VFRGCLELRGLRVKAEAATLLGLEGLRVRNGGIGLIQLKIPWRKLHIGKLSAVVKELHLE
LEPLAEALAGNAGTRQLQEKLIKELRSAKSRAVELRTAQLRDLLECCNGIDMKQVVSVKL
PPPGQGLAPVNGSTAGSGRSRPERPTSEMVALDAADSPIRRPEGDGSKLPSSESAAAEVT
EPGPALETSGRESDKPFEGMGSSTPAKPDGAEHQLTAESGSATAEAAADGSKPQPPPRDP
RAKGGAVRQTPRGHKKEQREQKEAKTGDSKDTQSRPAKQPLSSREPRDRDRRRSAPIPRA
PRANSEPPKTAQSDGAVRTPSSIDPRLVRLISEIENHFEQFDSKPPADAMGWLKETAQLE
LFEEELRWMLKQHEKDEGDKPSADHSPASEAKAEPAERIHVEDVPSEPAPRAEKDLNSAL
LHLRSCEREHAHLMQLLGYEDAVFREERLMEIRELEEEVEQEQRKVKHMDAENRRRERAL
ARAAALAASSMNPESDGNGRALRQTEQWESESAVWQVKNENLQKQVLQLNIYMKQDLDKQ
DQLEQKLQALREKLESEEAKQWIEEQRQREEERWNAEQVLSAEVKALQDRRVSDVQATKK
AHTEMQRQLVDLRKQQATLEPRLAHLDGLEKQLRRQWKQLARQRRREADNAVVPAGGSEE
LPSSVLETQSLSPSFGLVAETLAQHVLTTRPAPEASVHSADATVEPDNSNTETQKPSPPD
PPKEEHVEETGSSPEIGISLDVDAEQMGPPAQTRDMEPGLVSVRQQSEPDGRGSQGYLVR
LLQKIINNIHVDVSDLRVTFASRSRLIIMDAFA--------I-ATPAAS--RPV------
---------TRPVEAASRG-------------ARAAAPL------------------HTS
QAAA-AASAFVTGGGCCDSMSDDEDEGATQNANKVVLPEFHERHNELRPDLFEKILVLAG
EAVQKHKLQKDIAQHIKQALDTDVDFNELIGKGPWQVIVGRSFASSVTHEAMHIAFFDLP
KHQ-ETFLIYKSLGVQSICAAAVA-------------SVASARR-SKR------------
-----TAALRNRNQRVA------------AVAM--------HGTPVCAGVVITGGAAG--
-VGYAYADELLARGH-QVVICDVKDC---SSAVESL----KAKH-GE-------------
-------KASIYATTCDVSSIDSINNL-IEFVKKSI-G--VVHYWINNAGING-GRRRFT
EISPEMVDTVVRVNLGGIVLCTHAA-MRMMEQQKGVES------HIFNTVGSGVKGGGTP
GYVTYGATKRGLPQMTESLVKEIEEGVQGYEKV--ETPGKV-NCHCLSPGMVFTDLLLND
STP------------------------------EL---RKFPFGVLAAQPEEVAKDLVPK
ILSVSG--N-----------GKSVEFLTVDKILTKFFGRFILG-EKSKYIDDD-GNVIQ-
------MPGAQYQDNGV-----RVLYDGMQHR----------FASAVEL--PSLEVVSTD
QTFRERFTSEVMVSGKSMYKVLNLRGVQPLTSMESPDSDSWDVCDEDMADADLSGVLAKA
DP---RRRRVSPRTPDDGLDEPVGHPAQGRTASHTLFVAHPAQVARPESNQWILQVRRAS
PPAKQKVKHMMASSEVGDEVAWLYLEFDLLRRGGGTVAGSISSQLPMPVRDLAKAFMKAG
FFEAQLQFRPLELHNAVTLCRDIRGPPGSQDGTLGLPRSPRPGGLNHSSSVSSSDGTLGL
PRPAHLQHSSEKGDTASAFLRRQFGRRSSSNCSSLACTGSVGGVQLGAAAVLLTKYGPVE
GYVHNEEGIRLGGVETPSFLQFLATVHDAGIMAQQGNRPRRLQSIQERELDEAFSNIHEV
DDMDGHDRMSYHSSQEMGKASVFEMITASGSVTLSTRCLKTQAAWQRSLIEQQRCLLGLV
SRKLHKAEEKTRVDTAVSEDQRELFTSCIFVRLRNFRKIVTKDMEGEEADIQGHKVVVIV
VETSPVLRAEVAQLCQYPCTTFGSLKAAAAEISNIMESAGAKAAESPTFLVLLGTAWLDR
DLPVQFKQDSVYVTLASRTEELETVGSELCASSDDQIRLLLKERGIREYLLHPLSLE---
DVRRTAEAALQRRWAEEVPTRLLREKDRQSLLQEVALMQKLEWPTIVSLTTAWENRQQRL
HYMVMPFMEGGSLKSRISQALLPDAEGEKHLGAWYLQCLHGMAYLHLQGVLHRDIKPDTC
QMSQAVVCKSGVDSHSLVAPVAPRTTCSLGKEACAFRGLAHSARSCEHLRARAECLLAFH
HAAAALRKCHVQLRICDLGSAMRLPGKGPHPRKDASVEAPITTPLYSAPEVAKWQRTSAA
SDMWSVGATFYEAITLQTLAPPRFGGPQELGSWLASLADSLSVQSISTVATGSPSSSGEL
PSDDFRKALEAALELTAGIATDYDFRGQGKLEERAIDADEQDAQKVDGCFRRRDEDTAVV
DRTAVRYELSVPFRNTVLDGDGSLGVLVSRAGSFSLSDAGYALSPISARLKLAHVPSDQT
MCLRLEVATQEVIELSILRSQVACFSQKWHSLLLWASAAASASALYRIMVSREEEELLHQ
DIKASLEEYGSLYEEILKHRMQSPAQDAQPLPQKLQRFQHLEDALSVRLLARQQLLVHSK
VDSSEVSLDMVKDGASSSEQMSRDGHCGHEDSKLEAVDLPQRLKFELATGKMSVDLVDDR
FDEAQQQRRQLLSLSLHEASWAVDIDMLTDSLGKDAFEWRVEGKLKTFSELLGSVSAVVL
LLKGSSSMQDARSAAHKQLRRGKA
>Dinos-Suessiales-Symbiodinium-minutum-005234
------------------------------------------------------------
------------------------------------------------------------
------------------------------------------------------------
------------------------------------------------------------
------------------------------------------------------------
------------------------------------------------------------
------------------------------------------------------------
------------------------------------------------------------
------------------------------------------------------------
------------------------------------------------------------
------------------------------------------------------------
------------------------------------------------------------
------------------------------------------------------------
------------------------------------------------------------
------------------------------------------------------------
------------------------------------------------------------
------------------------------------------------------------
------------------------------------------------------------
------------------------------------------------------------
------------------------------------------------------------
------------------------------------------------------------
------------------------------------------------------------
----------------------------MMEQQKGVES------HIFNTVGSGVKGGGTP
GYVAYGATKRGLPQMTESLVKELEEGVQGYDAV--ETPGKV-NCHCLSPGMVFTDLLLND
STP------------------------------EL---RKFPFGVLAAQPEEVAADLVPK
ILNISG--N-----------GKSVEFLTLDKILTKFAQRFLLG-EKSKYIDDD-GNVIK-
------MPGADYADNGV-----RVLYDGMK------------------------------
------------------------------------------------------------
------------------------------------------------------------
------------------------------------------------------------
------------------------------------------------------------
------------------------------------------------------------
------------------------------------------------------------
------------------------------------------------------------
------------------------------------------------------------
------------------------------------------------------------
------------------------------------------------------------
------------------------------------------------------------
------------------------------------------------------------
------------------------------------------------------------
------------------------------------------------------------
------------------------------------------------------------
------------------------------------------------------------
------------------------------------------------------------
------------------------------------------------------------
------------------------------------------------------------
------------------------------------------------------------
------------------------------------------------------------
------------------------
>Dinos-Suessiales-Symbiodinium-sp-C15-CAMPEP-0192459750
------------------------------------------------------------
XF---------------------------------------W--LQLGLLLQFCQRPHF-
LEP---------------------------------------------------------
------------------------------------------------------------
------------------------------------------------------------
---------------------------------------------------------P--
------------------------------------------------------------
LF----------------------------------------------------------
------------------------------------------------------------
------------------------------------------------------------
------------------------------------------------------------
------------------------------------------------------------
------------------------------------------------------------
------------------------------------------------------------
---------------------------PMEAFT--------I-ATPSATVGRTV------
---------AAPQASVGRS-------------NLQVSAI------------------SSS
RSSGFGPAAFATG-----------------------------------------------
------------------------------------------------------------
------------------AAVALA-------------ASASRRRTSTG------------
-----SVFRRTRNHQVS------------AVAM--------HGKPVCAGVVITGGAAG--
-VGFAYADEFLARGH-QVVICDVKDC---SDAVESL----KKKH-GE-------------
-------KASIFSTVCDVSNIESINKL-IDFVKEKI-G--VVHYWINNAGING-GRRRFT
EISPETVEAVIRVNLGGILLCTHAA-MRMMEQQAGVES------HIFNTVGSGVKGGGTP
GYVTYGATKRGLPQMTESLVKELEEGVQGYDAV--ETPGKV-NCHCLSPGMVFTDLLLND
STP------------------------------EL---RKFPFGVLAAQPEEVAADLVPK
IINVSG--N-----------GKSVEFLTVDKILTKFFQRFILG-EKSKYIDDD-GNVIK-
------MPGADYADNGV-----RVLYNGMK------------------------------
------------------------------------------------------------
------------------------------------------------------------
------------------------------------------------------------
------------------------------------------------------------
------------------------------------------------------------
------------------------------------------------------------
------------------------------------------------------------
------------------------------------------------------------
------------------------------------------------------------
------------------------------------------------------------
------------------------------------------------------------
------------------------------------------------------------
------------------------------------------------------------
------------------------------------------------------------
------------------------------------------------------------
------------------------------------------------------------
------------------------------------------------------------
------------------------------------------------------------
------------------------------------------------------------
------------------------------------------------------------
------------------------------------------------------------
------------------------
>Dinos-Suessiales-Symbiodinium-sp-C1-CAMPEP-0199597102
-------------------------------------------VLA--------------
---------------------------------------------SAGPFATILSEAAF-
LEP---------------------------------------------------------
------------------------------------------------------------
------------------------------------------------------------
---------------------------------------------------------P--
------------------------------------------------------------
LF----------------------------------------------------------
------------------------------------------------------------
------------------------------------------------------------
------------------------------------------------------------
------------------------------------------------------------
------------------------------------------------------------
------------------------------------------------------------
---------------------------PMEAFT--------I-ATPSATVGRTV------
---------AAPQASAGRSN------------LRQVSAI------------------SSS
RSSGFGPAAFATG-----------------------------------------------
------------------------------------------------------------
------------------AAVALA-------------ASASRRR-STG------------
-----SVLRRTRNHQVS------------AVAM--------HGTPVCAGVVITGGAAG--
-VGFAYADEFLARGH-QVVICDVKDC---SDAVESL----KKKH-GE-------------
-------KASIFSTVCDVSNIESINKL-IDFVKDKI-G--VVHYWINNAGING-GRRRFT
EISPETVEAVIRVNLGGILLCTHAA-MRVMEQQAGVES------HIFNTVGSGVKGGGTP
GYVAYGATKRGLPQMTESLVKELEEGVQGYDAV--ETPGKV-NCHCLSPGMVFTDLLLND
STP------------------------------EL---RKFPFGVLAAQPEEVAADLVPK
IINVSG--N-----------GKSVEFLTVDKILTKFFQRFILG-EKSKYIDDD-GNVIK-
------MPGADYADNGV-----RVLYNDMK------------------------------
------------------------------------------------------------
------------------------------------------------------------
------------------------------------------------------------
------------------------------------------------------------
------------------------------------------------------------
------------------------------------------------------------
------------------------------------------------------------
------------------------------------------------------------
------------------------------------------------------------
------------------------------------------------------------
------------------------------------------------------------
------------------------------------------------------------
------------------------------------------------------------
------------------------------------------------------------
------------------------------------------------------------
------------------------------------------------------------
------------------------------------------------------------
------------------------------------------------------------
------------------------------------------------------------
------------------------------------------------------------
------------------------------------------------------------
------------------------
>Dinos-Suessiales-Symbiodinium-sp-CCMP2430-CAMPEP-0192554156
------------------------------------------------------------
------------------------------------------------------------
------------------------------------------------------------
------------------------------------------------------------
------------------------------------------------------------
------------------------------------------------------------
------------------------------------------------------------
------------------------------------------------------------
------------------------------------------------------------
------------------------------------------------------------
------------------------------------------------------------
------------------------------------------------------------
------------------------------------------------------------
------------------------------------------------------------
----------------------------MDAFA--------I-ATPAAS--RPV------
---------ARPVEAASRG-------------ARAAAPL------------------HTS
QAA--AASAFVAG-----------------------------------------------
------------------------------------------------------------
-------------------AAALA-------------SVAPARR-SKR------------
-----TAALRNRNQRVA------------AVAM--------HGTPVCAGVVITGGAAG--
-VGYAYADELLARGH-QVVICDVKDC---SSAVESL----KAKH-GE-------------
-------KASIYATTCDVSSIESINNL-IEFVKKSI-G--VVHYWINNAGING-GRRRFT
EISPEMVDTVVRVNLGGIVLCTHAA-MRMMEQQKGVES------HIFNTVGSGVKGGGTP
GYVTYGATKRGLPQMTESLVKEIEEGVQGYEKV--ETPGKV-NCHCLSPGMVFTDLLLND
STP------------------------------EL---RKFPFGVLAAQPEEVAQDLVPK
ILSVSG--N-----------GKSVEFLTVDKILTKFFGRFILG-EKSKYIDDD-GNVIQ-
------MPGAQYQDNGV-----RVLYDGMK------------------------------
------------------------------------------------------------
------------------------------------------------------------
------------------------------------------------------------
------------------------------------------------------------
------------------------------------------------------------
------------------------------------------------------------
------------------------------------------------------------
------------------------------------------------------------
------------------------------------------------------------
------------------------------------------------------------
------------------------------------------------------------
------------------------------------------------------------
------------------------------------------------------------
------------------------------------------------------------
------------------------------------------------------------
------------------------------------------------------------
------------------------------------------------------------
------------------------------------------------------------
------------------------------------------------------------
------------------------------------------------------------
------------------------------------------------------------
------------------------
>Dinos-Suessiales-Symbiodinium-sp-Mp-CAMPEP-0192630652
------------------------------------------------------------
------------------------------------------------------------
LKP---------------------------------------------------------
------------------------------------------------------------
------------------------------------------------------------
--------------------------------------------------------VP--
-------------------------------------------------------VLQFC
FF----------------------------------------------------------
------------------------------------------------------------
------------------------------------------------------------
---------------------------------WG-------------------------
------------------------------------------------------------
------------------------------------------------------------
------------------------------------------------------------
--------------------APAQQLSDMEAFA--------V-ASPAAL--RQV------
---------AAPVEAAAAA-------------RATPQAL------------------HSQ
VLRP-ATGLFAAG-----------------------------------------------
------------------------------------------------------------
------------------AAGAAM-------------TAASVRR-SKT------------
-----AGLRRVRNQRVA------------AVAM--------HGTPVCAGVVITGGAAG--
-VGYAYADEFLARGH-QVVICDVKDC---TTAVEAL----KAKH-GE-------------
-------KASIFGTVCDVSSIASINEL-CEFVQKKI-G--VVHYWINNAGING-GRRRFT
EVSPETVEAVVRVNLGGIVLCTHAA-MRMMEQQKGVES------HIFNTVGSGVKGGGTP
GYVTYGATKRGLPQMTDSLVKEIEEGVQGYDKV--ETPGKV-NCHVLSPGMVFTDLLLND
STP------------------------------EL---RKFPFGVLAAQPEEVAKDLVPK
VLGTNG--N-----------GKSVEFLTVDKILTKFFQRFILG-EKSKYIDDD-GNVIQ-
------MPGAQYQDNGV-----RVLYEGMK------------------------------
------------------------------------------------------------
------------------------------------------------------------
------------------------------------------------------------
------------------------------------------------------------
------------------------------------------------------------
------------------------------------------------------------
------------------------------------------------------------
------------------------------------------------------------
------------------------------------------------------------
------------------------------------------------------------
------------------------------------------------------------
------------------------------------------------------------
------------------------------------------------------------
------------------------------------------------------------
------------------------------------------------------------
------------------------------------------------------------
------------------------------------------------------------
------------------------------------------------------------
------------------------------------------------------------
------------------------------------------------------------
------------------------------------------------------------
------------------------
>missing_sequence
------------------------------------------------------------
------------------------------------------------------------
------------------------------------------------------------
------------------------------------------------------------
------------------------------------------------------------
------------------------------------------------------------
------------------------------------------------------------
------------------------------------------------------------
------------------------------------------------------------
------------------------------------------------------------
------------------------------------------------------------
------------------------------------------------------------
------------------------------------------------------------
------------------------------------------------------------
------------------------------------------------------------
------------------------------------------------------------
------------------------------------------------------------
------------------------------------------------------------
------------------------------------------------------------
------------------------------------------------------------
------------------------------------------------------------
------------------------------------------------------------
------------------------------------------------------------
------------------------------------------------------------
------------------------------------------------------------
------------------------------------------------------------
------------------------------------------------------------
------------------------------------------------------------
------------------------------------------------------------
------------------------------------------------------------
------------------------------------------------------------
------------------------------------------------------------
------------------------------------------------------------
------------------------------------------------------------
------------------------------------------------------------
------------------------------------------------------------
------------------------------------------------------------
------------------------------------------------------------
------------------------------------------------------------
------------------------------------------------------------
------------------------------------------------------------
------------------------------------------------------------
------------------------------------------------------------
------------------------------------------------------------
------------------------------------------------------------
------------------------------------------------------------
------------------------------------------------------------
------------------------------------------------------------
------------------------
>Fistulifera-solaris-fso-g13833
--------------------------------------------MK--------------
------------------------------------------------------------
------LFV---------------------------------------------------
------------------------------------------------------------
------------------------------------------------------------
------------------------------------------------------------
------------------------------------------------------------
------------------------------------------------------------
------------------------------------------------------------
------------------------------------------------------------
------------------------------------------------------------
------------------------------------------------------------
------------------------------------------------------------
------------------------------------------------------------
------------------------------------------------------------
------------------------------------------------------------
----FLSVLIASS-----------------------------------------------
------------------------------------------------------------
--------------------HAFAPNG---------------------------------
--------GAASMRHTS--------------SL--------HMAMPDGGVVITGAAGG--
-VGFAYAGEFMDRGY-DVVICDVRDC---KMAADAL----ARRH-PN-------------
--------GKVFHTKCDVSDSKEVEKL-GEFAKSKL-G--TIGYWINNAGVNG-GRRELR
DVPVSQVELVVKVNLLGILLCTKVA-MSIMEQQAGVTG------HIFNTVGSGVKGGGTP
GYACYGATKRGLPQLTASLVKELEEGIQGYPKK--ETPGKI-MVHNLSPGMVFTKLLLDD
STP------------------------------EL---RKFPFGVLAAQPEEVAADLVPK
ILAAKE--N-----------GSSVDFLTTDRILTKFFERFVLQ-KKSQYIDDD-GNVIR-
------MPGEQYDETGV-----RALY----------------------------------
------------------------------------------------------------
------------------------------------------------------------
------------------------------------------------------------
------------------------------------------------------------
------------------------------------------------------------
------------------------------------------------------------
------------------------------------------------------------
------------------------------------------------------------
------------------------------------------------------------
------------------------------------------------------------
------------------------------------------------------------
------------------------------------------------------------
------------------------------------------------------------
------------------------------------------------------------
------------------------------------------------------------
------------------------------------------------------------
------------------------------------------------------------
------------------------------------------------------------
------------------------------------------------------------
------------------------------------------------------------
------------------------------------------------------------
------------------------
>missing_sequence
------------------------------------------------------------
------------------------------------------------------------
------------------------------------------------------------
------------------------------------------------------------
------------------------------------------------------------
------------------------------------------------------------
------------------------------------------------------------
------------------------------------------------------------
------------------------------------------------------------
------------------------------------------------------------
------------------------------------------------------------
------------------------------------------------------------
------------------------------------------------------------
------------------------------------------------------------
------------------------------------------------------------
------------------------------------------------------------
------------------------------------------------------------
------------------------------------------------------------
------------------------------------------------------------
------------------------------------------------------------
------------------------------------------------------------
------------------------------------------------------------
------------------------------------------------------------
------------------------------------------------------------
------------------------------------------------------------
------------------------------------------------------------
------------------------------------------------------------
------------------------------------------------------------
------------------------------------------------------------
------------------------------------------------------------
------------------------------------------------------------
------------------------------------------------------------
------------------------------------------------------------
------------------------------------------------------------
------------------------------------------------------------
------------------------------------------------------------
------------------------------------------------------------
------------------------------------------------------------
------------------------------------------------------------
------------------------------------------------------------
------------------------------------------------------------
------------------------------------------------------------
------------------------------------------------------------
------------------------------------------------------------
------------------------------------------------------------
------------------------------------------------------------
------------------------------------------------------------
------------------------------------------------------------
------------------------
>missing_sequence
------------------------------------------------------------
------------------------------------------------------------
------------------------------------------------------------
------------------------------------------------------------
------------------------------------------------------------
------------------------------------------------------------
------------------------------------------------------------
------------------------------------------------------------
------------------------------------------------------------
------------------------------------------------------------
------------------------------------------------------------
------------------------------------------------------------
------------------------------------------------------------
------------------------------------------------------------
------------------------------------------------------------
------------------------------------------------------------
------------------------------------------------------------
------------------------------------------------------------
------------------------------------------------------------
------------------------------------------------------------
------------------------------------------------------------
------------------------------------------------------------
------------------------------------------------------------
------------------------------------------------------------
------------------------------------------------------------
------------------------------------------------------------
------------------------------------------------------------
------------------------------------------------------------
------------------------------------------------------------
------------------------------------------------------------
------------------------------------------------------------
------------------------------------------------------------
------------------------------------------------------------
------------------------------------------------------------
------------------------------------------------------------
------------------------------------------------------------
------------------------------------------------------------
------------------------------------------------------------
------------------------------------------------------------
------------------------------------------------------------
------------------------------------------------------------
------------------------------------------------------------
------------------------------------------------------------
------------------------------------------------------------
------------------------------------------------------------
------------------------------------------------------------
------------------------------------------------------------
------------------------------------------------------------
------------------------
>Guillardia-theta-74825
--------------------------------------------MAAGA-----------
------------------------------------------------------------
------------------------------------------------------------
------------------------------------------------------------
------------------------------------------------------------
------------------------------------------------------------
------------------------------------------------------------
------------------------------------------------------------
------------------------------------------------------------
------------------------------------------------------------
------------------------------------------------------------
------------------------------------------------------------
------------------------------------------------------------
------------------------------------------------------------
------------------------------------------------------------
---------------------------------------------------------GAF
APSSLPSTSFASS-----------------------------------------------
------------------------------------------------------------
-----------------KAFHASSSPSSPL--GRSSFSLAGASR----------------
------QVGAPALSAASWQR---------SEGL-------RGARASSFGVVITGAAGG--
-VGFSYADEFLARGH-RVVICDISPK-I-SQAADAL----RKKH-SN-------------
--------AQLYEIITDVSDKNSVSQL-ASFAKEKL-G--TINYWINNAGING-GRRAFV
DVPVEQVEAVVKVNLLGALLCTQYA-MKTMLQQPGVTS------HVFNTVGSGVKGGGTP
GYVCYGATKRGQPQMTKSLVDELTKGVQGYEKK--EYPGDVKQVHTLSPGMVFTQLLLDD
STP------------------------------EL---RKFPFGVLAAQPEEVAADLVPK
ILSTTE--Q-----------GSSVEFLTTDKILFKLFSRFVLQ-QKSEYIDDD-GNVIK-
------RPGAQYDENGV-----RALF----------------------------------
------------------------------------------------------------
------------------------------------------------------------
------------------------------------------------------------
------------------------------------------------------------
------------------------------------------------------------
------------------------------------------------------------
------------------------------------------------------------
------------------------------------------------------------
------------------------------------------------------------
------------------------------------------------------------
------------------------------------------------------------
------------------------------------------------------------
------------------------------------------------------------
------------------------------------------------------------
------------------------------------------------------------
------------------------------------------------------------
------------------------------------------------------------
------------------------------------------------------------
------------------------------------------------------------
------------------------------------------------------------
------------------------------------------------------------
------------------------
>Haptophytes-Coccolithales-Syracosphaerales-Calcidiscus-leptoporus-RCC1130-CAMPEP-0119363734
------------------------------------------------------------
------------------------------------------------------------
------------------------------------------------------------
------------------------------------------------------------
------------------------------------------------------------
------------------------------------------------------------
------------------------------------------------------------
------------------------------------------------------------
------------------------------------------------------------
------------------------------------------------------------
------------------------------------------------------------
------------------------------------------------------------
------------------------------------------------------------
------------------------------------------------------------
------------------------------------------------------------
------------------------------------------------------------
------------------------------------------------------------
------------------------------------------------------------
------------------------------------------------------------
--------------------------------------------MATKGFVITGGAGG--
-VGFAYADELVRLGH-WVVICDVKDP---EPAVQAI----RQKH-ADG------------
-------VGRIFGTVTDVSDAESVQSL-AKFAQAQI-G--IVHYWINNAGING-GRRSFL
EVPLPVVEAVVKVNLIGVLICTQVA-LKLMQQQKGVES------HIFNTVGSGVKGGGTP
GYACYGATKRGLPQMTESLVKELEEGVQGYGKPP-PTAGKV-NVHVLSPGMVFTDLLLND
STP------------------------------EL---RKFPFGVLAAQPQEVAEDLVPK
ILSVKG--N-----------GQKVEFLTTDRVLQKFFNRFLRG-EKSEYIDDD-GNVIK-
------MPGAQYADNGV-----RLQYKRASGA----------LAFAAGL--RVYGSVGCS
SG----------------------------------------------------------
----------------------------ERCA----------------------------
------------------------------------------------------------
------------------------------------------------------------
------------------------------------------------------------
------------------------------------------------------------
------------------------------------------------------------
-----------------AERRERKFP----------------------------------
-----------------TCG--------------------ERQGSLPS-----GWAF-DG
RIP----------------------------------------R------LRKVAVTVRN
HVKLPPRPDSQKRRPPV------------------------------------------E
HYV---------------------------------------------------------
------------------------------------------------------------
------------------------------------------------------------
------------------------------------------------------------
------------------------------------------------------------
------------------------------------------------------------
------------------------------------------------------------
------------------------------------------------------------
------------------------------------------------------------
------------------------------------------------------------
------------------------
>Haptophytes-Coccolithales-Syracosphaerales-Coccolithus-pelagicus-ssp-braarudi-PLY182g-CAMPEP-0183378746
---------------------------------------XDGNTMGMR------------
------------------------------------------------------------
------------------------------------------------------------
------------------------------------------------------------
------------------------------------------------------------
------------------------------------------------------------
------------------------------------------------------------
------------------------------------------------------------
------------------------------------------------------------
------------------------------------------------------------
------------------------------------------------------------
------------------------------------------------------------
------------------------------------------------------------
------------------------------------------------------------
------------------------------------------------------------
------------------------------------------------------------
-----RTLLFALA-----------------------------------------------
------------------------------------------------------------
------------------VHAASA-------------ALVGSPR-AGS------------
----LGRMEPAAVSRTT------------------------SLTMSTKGFVITGGAGG--
-VGYAYADELVAQGH-WVVICDIKDP---ETAVQAI----RQKH-EGG------------
-------VGRIFGTTTDVSDSESVEAL-AAFAQTQI-G--TVHYWVNNAGING-GRRSFL
DVPIPVVEAVVKVNLIGVLLCTQVA-IKLMQQQKGVES------HIFNTVGSGVKGGGTP
GYACYGATKRGLPQLTDSLVKELEDGVQGYDKKP-PPPGKV-NVHTLSPGMVFTDLLLDD
STP------------------------------EL---RKFPFGVLAAQPAEVAEDLVPK
ILAVRG--N-----------GQKVEFLTTDRVLEKFFKRFVLG-EKSEYIDDD-GNVIK-
------MPGAQYADNGV-----RLQY----------------------------------
------------------------------------------------------------
------------------------------------------------------------
------------------------------------------------------------
------------------------------------------------------------
------------------------------------------------------------
------------------------------------------------------------
------------------------------------------------------------
------------------------------------------------------------
------------------------------------------------------------
------------------------------------------------------------
------------------------------------------------------------
------------------------------------------------------------
------------------------------------------------------------
------------------------------------------------------------
------------------------------------------------------------
------------------------------------------------------------
------------------------------------------------------------
------------------------------------------------------------
------------------------------------------------------------
------------------------------------------------------------
------------------------------------------------------------
------------------------
>Haptophytes-Coccolithales-Syracosphaerales-Pleurochrysis-carterae-CCMP645-CAMPEP-0190787872
--------------------------------------------MA--------------
------------------------------------------------------------
------------------------------------------------------------
------------------------------------------------------------
------------------------------------------------------------
------------------------------------------------------------
------------------------------------------------------------
------------------------------------------------------------
------------------------------------------------------------
------------------------------------------------------------
------------------------------------------------------------
------------------------------------------------------------
------------------------------------------------------------
------------------------------------------------------------
------------------------------------------------------------
------------------------------------------------------------
------MRSLPVL-----------------------------------------------
------------------------------------------------------------
------------------ALATVA-------------QTSALAF-VGSTRP---------
----LAAAPRGRPSRTP------------------------SIQMSTKGFVITGGAGG--
-VGYAYADELVRRGH-WVVICDVKDP---EPAVQAI----RQKH-EGS------------
-------IGRVYGTVTDVSDAESVQAL-ADFAKDKI-G--IVHYWINNAGING-GRRAFL
DVPIPVVEAVVKVNLIGVLICTHVA-MRLMQSQKGVTS------HIFNTVGSGVKGGGTP
GYVCYGATKRGLPQMTDSLVKEIEQGVQGYEKV--TTPGKV-NVHTLSPGMVFTDLLLDD
STP------------------------------EL---RKFPFGVLAAQPYEVAEDLVPK
ILNVKG--N-----------GQKVEFLTTDRVLNKFFRRFALG-EKSEYIDDD-GNVIK-
------KPGAQYADNGV-----RLQY----------------------------------
------------------------------------------------------------
------------------------------------------------------------
------------------------------------------------------------
------------------------------------------------------------
------------------------------------------------------------
------------------------------------------------------------
------------------------------------------------------------
------------------------------------------------------------
------------------------------------------------------------
------------------------------------------------------------
------------------------------------------------------------
------------------------------------------------------------
------------------------------------------------------------
------------------------------------------------------------
------------------------------------------------------------
------------------------------------------------------------
------------------------------------------------------------
------------------------------------------------------------
------------------------------------------------------------
------------------------------------------------------------
------------------------------------------------------------
------------------------
>Haptophytes-Chrysochromulinales-Chrysochromulina-brevifilum-UTEX-LB-985-CAMPEP-0174701454
------------------------------------------------------------
------------------------------------------------------------
------------------------------------------------------------
------------------------------------------------------------
------------------------------------------------------------
------------------------------------------------------------
------------------------------------------------------------
------------------------------------------------------------
------------------------------------------------------------
------------------------------------------------------------
------------------------------------------------------------
------------------------------------------------------------
------------------------------------------------------------
------------------------------------------------------------
------------------------------------------------------------
------------------------------------------------------------
-XSD-DAMVLATL-----------------------------------------------
------------------------------------------------------------
---------------LVLSVQGFALHGH---------SLSPSAR----------------
---------PPSPTRSRWA----------------------PLTMSTRGVVITGGAGG--
-VGYAYADSFMKRGH-WVVICDVKDP---SAAVAAL----QAKH-DGG------------
-------VGRVYGCVCDVSDAASVEQL-GEFAKEKL-Q--TIHYWINNAGING-GRRPFS
TLSTSTVEAVVKVNLVGVLLCTKVA-LDIMQAQKGVTS------HIFNTVGSGVKGGGTP
GYVTYGATKRGLPQMTQSLVAELSKGVPGFEVE--PPAGTV-NCHTISPGMVFTNLLLDD
STP------------------------------EL---RKFPFGVLAAQPEEVGEDLVPK
ILQTSG--N-----------GKAVEFLTTDKVLYKFYEKFIKG-KKSEYIDDD-GNVIK-
------MPGAQYEDNGV-----RKLY----------------------------------
------------------------------------------------------------
------------------------------------------------------------
------------------------------------------------------------
------------------------------------------------------------
------------------------------------------------------------
------------------------------------------------------------
------------------------------------------------------------
------------------------------------------------------------
------------------------------------------------------------
------------------------------------------------------------
------------------------------------------------------------
------------------------------------------------------------
------------------------------------------------------------
------------------------------------------------------------
------------------------------------------------------------
------------------------------------------------------------
------------------------------------------------------------
------------------------------------------------------------
------------------------------------------------------------
------------------------------------------------------------
------------------------------------------------------------
------------------------
>Haptophytes-Chrysochromulinales-Chrysochromulina-ericina-CCMP281-CAMPEP-0181184296
------------------------------------------------------------
------------------------------------------------------------
------------------------------------------------------------
------------------------------------------------------------
------------------------------------------------------------
------------------------------------------------------------
------------------------------------------------------------
------------------------------------------------------------
------------------------------------------------------------
------------------------------------------------------------
------------------------------------------------------------
------------------------------------------------------------
------------------------------------------------------------
------------------------------------------------------------
------------------------------------------------------------
------------------------------------------------------------
------------------------------------------------------------
------------------------------------------------------------
------------------------------------------------------------
------------------------------------------------------------
---XAYADEFMRLGH-WVCICDVKDP---SAAVETL----RKKH-EGG------------
-------IARIFGAECDVSDADSVVEF-SKYAQDSL-G--TIHYWINNAGING-GRRPFS
EVPTKVVEAVVKVNLGGVLICTQVA-MELLQQQRGVKS------HIFNTVGSGVKGGGTP
GYVAYGATKRGLPQMTDSLVKELTGGVPGYEMP--PTPGTV-NVHTLSPGMVFTDLLLND
STP------------------------------EL---RKFPFGVLAAQPDEVAEDLIPK
ILGVSG--N-----------GAKVEFLTTDRVLNKFFNRFIRG-EKSKYIDDD-GNVIR-
------VPGKKYLENGV-----EVQY----------------------------------
------------------------------------------------------------
------------------------------------------------------------
------------------------------------------------------------
------------------------------------------------------------
------------------------------------------------------------
------------------------------------------------------------
------------------------------------------------------------
------------------------------------------------------------
------------------------------------------------------------
------------------------------------------------------------
------------------------------------------------------------
------------------------------------------------------------
------------------------------------------------------------
------------------------------------------------------------
------------------------------------------------------------
------------------------------------------------------------
------------------------------------------------------------
------------------------------------------------------------
------------------------------------------------------------
------------------------------------------------------------
------------------------------------------------------------
------------------------
>Haptophytes-Chrysochromulinales-Chrysochromulina-polylepis-CCMP1757-CAMPEP-0193773042
------------------------------------------------------------
------------------------------------------------------------
------------------------------------------------------------
------------------------------------------------------------
------------------------------------------------------------
------------------------------------------------------------
------------------------------------------------------------
------------------------------------------------------------
------------------------------------------------------------
------------------------------------------------------------
------------------------------------------------------------
------------------------------------------------------------
------------------------------------------------------------
------------------------------------------------------------
------------------------------------------------------------
------------------------------------------------------------
-----XVLLLSQA-----------------------------------------------
------------------------------------------------------------
--------------------ASAYLAGAP------SQHLQQQRQ-RAASVNALELPGPL-
----ADLVGEPAPTDFS------------------------AAALGPKGVVITGGAGG--
-VGYAYADELLSLGH-AVVVCDIKDP---VAPIDAL----KSKYGED-------------
--------AKIYGYTCDVSSAESVEEL-GAFAKESL-G--TIHYWINNAGING-GRRPFT
TIPTKVVEAVVNVNLVGLLLCTKVA-MDIMASQEGVTG------HIFQTVGSGVKGGGTP
GYVAYGATKRGLPQMTDSLVAELTKGVPGYDMP--KMAGEV-CVHTLSPGMVFTDLLLDD
STP------------------------------EL---RKFPFGVLAAQPPEVAADLVPK
ILAVSG--Q-----------GKKVEFLTTDRVLVKFYERFIEG-KKSEYIDDD-GNVIK-
------KPGAQYADNGV-----QKQYELACTAE------WVPLQEVHGCGFMLCRLRCAC
SG---------------------------------------------------LGQAXA-
----------------------------LRALGS--------------------------
------------------------------------------------------------
------------------------------------------------------------
------------------------------------------------------------
------------------------------------------------------------
------------------------------------------------------------
------------------------------------------------------------
-----------------GCLDVADDSVG------------NGSGTGKVSQ---GGE--MG
DVP--------------------------------------QPR--VGXDLKKSDVLAHN
RVLSP-------RSAAS------------------------------------------D
HGV--------------------GNEGDSS------------------------------
--------------------------------------VADVARYCTH------------
------------------------------------------------------------
----------------------------ETAS---------------TX-----------
------------------------------------------------------------
------------------------------------------------------------
------------------------------------------------------------
------------------------------------------------------------
------------------------------------------------------------
------------------------------------------------------------
------------------------
>Haptophytes-Chrysochromulinales-Chrysochromulina-rotalis-UIO044-CAMPEP-0115846862
------------------------------------------------------------
------------------------------------------------------------
------------------------------------------------------------
------------------------------------------------------------
------------------------------------------------------------
------------------------------------------------------------
------------------------------------------------------------
------------------------------------------------------------
------------------------------------------------------------
------------------------------------------------------------
------------------------------------------------------------
------------------------------------------------------------
------------------------------------------------------------
------------------------------------------------------------
---------------------------------------------------RRGSA----
---------------------------------------------------------EDF
AMTTVAAVLLSTL-----------------------------------------------
------------------------------------------------------------
---------------------GFHLQGA---------SLSVPPR----------------
-----TIVQTAQPTRA-------------------------NVEMASRGVVITGGAGG--
-VGYAYADSFMKRGH-WVVICDVKDP---EAAVAAL----QAKH-AGG------------
-------LGRVYGCVCDVSDSASVEKL-GEFSKEKL-G--TIHYWINNAGING-GRRPFT
SLSTGTVEAVVKVNLIGVLLCTKVA-LDIMQKQKGVES------HVFNTVGSGVKGGGTP
GYVAYGATKRGLPQMTDSLVKELTVGVPGFEVE--PPVGSV-NCHTISPGMVFTDLLLDD
STP------------------------------EL---RKFPFGVLAAQPEEVGEDLVPK
ILATSG--N-----------GKSVEFLTTDKVLLKFWQKFVEG-KKSEYIDDD-GNVIK-
------KPGAQYLDNGV-----RKLY----------------------------------
------------------------------------------------------------
------------------------------------------------------------
------------------------------------------------------------
------------------------------------------------------------
------------------------------------------------------------
------------------------------------------------------------
------------------------------------------------------------
------------------------------------------------------------
------------------------------------------------------------
------------------------------------------------------------
------------------------------------------------------------
------------------------------------------------------------
------------------------------------------------------------
------------------------------------------------------------
------------------------------------------------------------
------------------------------------------------------------
------------------------------------------------------------
------------------------------------------------------------
------------------------------------------------------------
------------------------------------------------------------
------------------------------------------------------------
------------------------
>missing_sequence
------------------------------------------------------------
------------------------------------------------------------
------------------------------------------------------------
------------------------------------------------------------
------------------------------------------------------------
------------------------------------------------------------
------------------------------------------------------------
------------------------------------------------------------
------------------------------------------------------------
------------------------------------------------------------
------------------------------------------------------------
------------------------------------------------------------
------------------------------------------------------------
------------------------------------------------------------
------------------------------------------------------------
------------------------------------------------------------
------------------------------------------------------------
------------------------------------------------------------
------------------------------------------------------------
------------------------------------------------------------
------------------------------------------------------------
------------------------------------------------------------
------------------------------------------------------------
------------------------------------------------------------
------------------------------------------------------------
------------------------------------------------------------
------------------------------------------------------------
------------------------------------------------------------
------------------------------------------------------------
------------------------------------------------------------
------------------------------------------------------------
------------------------------------------------------------
------------------------------------------------------------
------------------------------------------------------------
------------------------------------------------------------
------------------------------------------------------------
------------------------------------------------------------
------------------------------------------------------------
------------------------------------------------------------
------------------------------------------------------------
------------------------------------------------------------
------------------------------------------------------------
------------------------------------------------------------
------------------------------------------------------------
------------------------------------------------------------
------------------------------------------------------------
------------------------------------------------------------
------------------------------------------------------------
------------------------
>Haptophytes-Isochrysidales-Emiliania-huxleyi-374-CAMPEP-0187581994
------------------------------------------------------------
------------------------------------------------------------
------------------------------------------------------------
------------------------------------------------------------
------------------------------------------------------------
------------------------------------------------------------
------------------------------------------------------------
------------------------------------------------------------
------------------------------------------------------------
------------------------------------------------------------
------------------------------------------------------------
------------------------------------------------------------
------------------------------------------------------------
------------------------------------------------------------
------------------------------------------------------------
------------------------------------------------------------
------MLLLPTI-----------------------------------------------
------------------------------------------------------------
------------------VAAALSP------------GVPGARR----------------
------GAVHSAVSRLA---------------M-------QQQTSSPKGVVITGGAGG--
-VGYAYADEFLARGH-WVVICDVKDP---EPAVMAL----RQKH-GGG------------
-------LGRIYGCTTDVSSAESVGAL-AQFAKEQI-G--TVHYWINNAGING-GRRPFT
SLSTQTVEAVVKVNLIGVLLCTLEA-IKLMRTQRGVES------HVFNTVGSGVKGGGTP
GYACYGATKRGLPQLTDSLVKELDDGVEGYEPDEAARGAKV-NVHTLSPGMVFTDLLLND
STP------------------------------KL---RKFPFGVLAAQPPEVAQDLVPK
ILATSG--N-----------GQKVEFLTTDRILTKFFERFVQG-KKSEYIDDN-GNVIK-
------VPGAQYLDNGV-----RVQY----------------------------------
------------------------------------------------------------
------------------------------------------------------------
------------------------------------------------------------
------------------------------------------------------------
------------------------------------------------------------
------------------------------------------------------------
------------------------------------------------------------
------------------------------------------------------------
------------------------------------------------------------
------------------------------------------------------------
------------------------------------------------------------
------------------------------------------------------------
------------------------------------------------------------
------------------------------------------------------------
------------------------------------------------------------
------------------------------------------------------------
------------------------------------------------------------
------------------------------------------------------------
------------------------------------------------------------
------------------------------------------------------------
------------------------------------------------------------
------------------------
>Haptophytes-Isochrysidales-Emiliania-huxleyi-379-CAMPEP-0187639828
------------------------------------------------------------
------------------------------------------------------------
------------------------------------------------------------
------------------------------------------------------------
------------------------------------------------------------
------------------------------------------------------------
------------------------------------------------------------
------------------------------------------------------------
------------------------------------------------------------
------------------------------------------------------------
------------------------------------------------------------
------------------------------------------------------------
------------------------------------------------------------
------------------------------------------------------------
---------------------------XRAALSR--------------------------
--------LLAPPPPPLTGRR----------T----------------------------
-----SMLLLPTI-----------------------------------------------
------------------------------------------------------------
------------------VAAALSP------------GVPGARR----------------
------GAVHSAVSRLA---------------M-------QQQTSSPKGVVITGGAGG--
-VGYAYADEFLARGH-WVVICDVKDP---EPAVMAL----RQKH-GGG------------
-------LGRIYGCTTDVSSAESVGAL-AQFAKEQI-G--TVHYWINNAGING-GRRPFT
SLSTQTVEAVVKVNLIGVLLCTLEA-IKLMRTQRGVES------HVFNTVGSGVKGGGTP
GYACYGATKRGLPQLTDSLVKELDDGVEGYEPDEAARGAKV-NVHTLSPGMVFTDLLLND
STP------------------------------KL---RKFPFGVLAAQPPEVAQDLVPK
ILATSG--N-----------GQKVEFLTTDRILTKFFERFVQG-KKSEYIDDN-GNVIK-
------VPGAQYLDNGV-----RVQY----------------------------------
------------------------------------------------------------
------------------------------------------------------------
------------------------------------------------------------
------------------------------------------------------------
------------------------------------------------------------
------------------------------------------------------------
------------------------------------------------------------
------------------------------------------------------------
------------------------------------------------------------
------------------------------------------------------------
------------------------------------------------------------
------------------------------------------------------------
------------------------------------------------------------
------------------------------------------------------------
------------------------------------------------------------
------------------------------------------------------------
------------------------------------------------------------
------------------------------------------------------------
------------------------------------------------------------
------------------------------------------------------------
------------------------------------------------------------
------------------------
>Haptophytes-Isochrysidales-Emiliania-huxleyi-445986
------------------------------------------------------------
------------------------------------------------------------
------------------------------------------------------------
------------------------------------------------------------
------------------------------------------------------------
------------------------------------------------------------
------------------------------------------------------------
------------------------------------------------------------
------------------------------------------------------------
------------------------------------------------------------
------------------------------------------------------------
------------------------------------------------------------
------------------------------------------------------------
------------------------------------------------------------
------------------------------------------------------------
------------------------------------------------------------
------MLLLPTI-----------------------------------------------
------------------------------------------------------------
------------------VAAALSP------------GVPGARR----------------
------GAVHSAVSRLA---------------M--------QQTSSPKGVVITGGAGG--
-VGYAYADEFLARGH-WVVICDVKDP---EPAVMAL----RQKH-GGG------------
-------LGRIYGCTTDVSSAESVGAL-AQFAKEQI-G--TVHYWINNAGING-GRRPFT
SLSTQTVEAVVKVNLIGVLLCTLEA-IKLMRTQRGVES------HVFNTVGSGVKGGGTP
GYACYGATKRGLPQLTDSLVKELDDGVEGYEPDEAARGAKV-NVHTLSPGMVFTDLLLND
STP------------------------------KL---RKFPFGVLAAQPPEVAQDLVPK
ILATSG--N-----------GQKVEFLTTDRILTKFFERFVQG-KKSEYIDDN-GNVIK-
------VPGAQYLDNGV-----RVQY----------------------------------
------------------------------------------------------------
------------------------------------------------------------
------------------------------------------------------------
------------------------------------------------------------
------------------------------------------------------------
------------------------------------------------------------
------------------------------------------------------------
------------------------------------------------------------
------------------------------------------------------------
------------------------------------------------------------
------------------------------------------------------------
------------------------------------------------------------
------------------------------------------------------------
------------------------------------------------------------
------------------------------------------------------------
------------------------------------------------------------
------------------------------------------------------------
------------------------------------------------------------
------------------------------------------------------------
------------------------------------------------------------
------------------------------------------------------------
------------------------
>Haptophytes-Isochrysidales-Emiliania-huxleyi-CCMP370-CAMPEP-0187677580
------------------------------------------------------------
------------------------------------------------------------
------------------------------------------------------------
------------------------------------------------------------
------------------------------------------------------------
------------------------------------------------------------
------------------------------------------------------------
------------------------------------------------------------
------------------------------------------------------------
------------------------------------------------------------
------------------------------------------------------------
------------------------------------------------------------
------------------------------------------------------------
------------------------------------------------------------
------------------------------------------------------------
------------------------------------------------------------
------MLLLPTI-----------------------------------------------
------------------------------------------------------------
------------------VAAALSP------------GVPGARR----------------
------GAVHSAVSRLA---------------M-------QQQTSSPKGVVITGGAGG--
-VGYAYADEFLARGH-WVVICDVKDP---EPAVMAL----RQKH-GGG------------
-------LGRIYGCTTDVSSAESVGAL-AQFAKEQI-G--TVHYWINNAGING-GRRPFT
SLSTQTVEAVVKVNLIGVLLCTLEA-IKLMRTQRGVES------HVFNTVGSGVKGGGTP
GYACYGATKRGLPQLTDSLVKELDDGVEGYEPDE-AARGAK-ERELAQLGRRVVEQQVRE
DHPRRERVHVQGERAHALAGDGLHGLAAQRLDAQA---AKFPFGVLAAQPPEVAQDLVPK
ILATSG--N-----------GQKVEFLTTDRILTKFFERFVQG-KKSEYIDDN-GNVIK-
------VPGAQYLDNGV-----RVQY----------------------------------
------------------------------------------------------------
------------------------------------------------------------
------------------------------------------------------------
------------------------------------------------------------
------------------------------------------------------------
------------------------------------------------------------
------------------------------------------------------------
------------------------------------------------------------
------------------------------------------------------------
------------------------------------------------------------
------------------------------------------------------------
------------------------------------------------------------
------------------------------------------------------------
------------------------------------------------------------
------------------------------------------------------------
------------------------------------------------------------
------------------------------------------------------------
------------------------------------------------------------
------------------------------------------------------------
------------------------------------------------------------
------------------------------------------------------------
------------------------
>Haptophytes-Isochrysidales-Emiliania-huxleyi-PLYM219-CAMPEP-0187749420
------------------------------------------------------------
------------------------------------------------------------
------------------------------------------------------------
------------------------------------------------------------
------------------------------------------------------------
------------------------------------------------------------
------------------------------------------------------------
------------------------------------------------------------
------------------------------------------------------------
------------------------------------------------------------
------------------------------------------------------------
------------------------------------------------------------
------------------------------------------------------------
------------------------------------------------------------
---------------------XSHYSCMRAALSR--------------------------
--------LLAPPPPPLTGRR----------T----------------------------
-----SMLLLPTI-----------------------------------------------
------------------------------------------------------------
------------------VAAALSP------------GVPGARR----------------
------GAVHSAVSRLA---------------M-------QQQTSSPKGVVITGGAGG--
-VGYAYADEFLARGH-WVVICDVKDP---EPAVMAL----RQKH-GGG------------
-------LGRIYGCTTDVSSAESVGAL-AQFAKEQI-G--TVHYWINNAGING-GRRPFT
SLSTQTVEAVVKVNLIGVLLCTLEA-IKLMRTQRGVES------HVFNTVGSGVKGGGTP
GYACYGATKRGLPQLTDSLVKELDDGVEGYEPDEAARGAKV-NVHTLSPGMVFTDLLLND
STP------------------------------KL---RKFPFGVLAAQPPEVAQDLVPK
ILATSG--N-----------GQKVEFLTTDRILTKFFERFVQG-KKSEYIDDN-GNVIK-
------VPGAQYLDNGV-----RVQY----------------------------------
------------------------------------------------------------
------------------------------------------------------------
------------------------------------------------------------
------------------------------------------------------------
------------------------------------------------------------
------------------------------------------------------------
------------------------------------------------------------
------------------------------------------------------------
------------------------------------------------------------
------------------------------------------------------------
------------------------------------------------------------
------------------------------------------------------------
------------------------------------------------------------
------------------------------------------------------------
------------------------------------------------------------
------------------------------------------------------------
------------------------------------------------------------
------------------------------------------------------------
------------------------------------------------------------
------------------------------------------------------------
------------------------------------------------------------
------------------------
>Haptophytes-Isochrysidales-Gephyrocapsa-oceanica-RCC1303-CAMPEP-0188174308
------------------------------------------------------------
------------------------------------------------------------
------------------------------------------------------------
------------------------------------------------------------
------------------------------------------------------------
------------------------------------------------------------
------------------------------------------------------------
------------------------------------------------------------
------------------------------------------------------------
------------------------------------------------------------
------------------------------------------------------------
------------------------------------------------------------
------------------------------------------------------------
------------------------------------------------------------
------------------------------------------------------------
------------------------------------------------------------
------MLLLPTI-----------------------------------------------
------------------------------------------------------------
------------------VAAALSP------------GVPGARR----------------
------GAVHSAVSRLA---------------M-------QQQTSSPKGVVITGGAGG--
-VGYAYADEFLARGH-WVVICDVKDP---EPAVMAL----RQKH-GGG------------
-------LGRIYGCTTDVSSAESVGAL-AQFAKEQI-G--TVHYWINNAGING-GRRPFT
SLSTQTVEAVVKVNLIGVLLCTLEA-IKLMRTQRGVES------HIFNTVGSGVKGGGTP
GYACYGATKRGLPQLTDSLVKELDDGVEGYEPDEAARGAKV-NVHTLSPGMVFTDLLLND
STP------------------------------KL---RKFPFGVLAAQPPEVAQDLVPK
ILATRG--N-----------GQKVEFLTTDRILTKFFERFVQG-KKSEYIDDN-GNVIK-
------VPGAQYLDNGV-----RVQY----------------------------------
------------------------------------------------------------
------------------------------------------------------------
------------------------------------------------------------
------------------------------------------------------------
------------------------------------------------------------
------------------------------------------------------------
------------------------------------------------------------
------------------------------------------------------------
------------------------------------------------------------
------------------------------------------------------------
------------------------------------------------------------
------------------------------------------------------------
------------------------------------------------------------
------------------------------------------------------------
------------------------------------------------------------
------------------------------------------------------------
------------------------------------------------------------
------------------------------------------------------------
------------------------------------------------------------
------------------------------------------------------------
------------------------------------------------------------
------------------------
>missing_sequence
------------------------------------------------------------
------------------------------------------------------------
------------------------------------------------------------
------------------------------------------------------------
------------------------------------------------------------
------------------------------------------------------------
------------------------------------------------------------
------------------------------------------------------------
------------------------------------------------------------
------------------------------------------------------------
------------------------------------------------------------
------------------------------------------------------------
------------------------------------------------------------
------------------------------------------------------------
------------------------------------------------------------
------------------------------------------------------------
------------------------------------------------------------
------------------------------------------------------------
------------------------------------------------------------
------------------------------------------------------------
------------------------------------------------------------
------------------------------------------------------------
------------------------------------------------------------
------------------------------------------------------------
------------------------------------------------------------
------------------------------------------------------------
------------------------------------------------------------
------------------------------------------------------------
------------------------------------------------------------
------------------------------------------------------------
------------------------------------------------------------
------------------------------------------------------------
------------------------------------------------------------
------------------------------------------------------------
------------------------------------------------------------
------------------------------------------------------------
------------------------------------------------------------
------------------------------------------------------------
------------------------------------------------------------
------------------------------------------------------------
------------------------------------------------------------
------------------------------------------------------------
------------------------------------------------------------
------------------------------------------------------------
------------------------------------------------------------
------------------------------------------------------------
------------------------------------------------------------
------------------------------------------------------------
------------------------
>Haptophytes-Isochrysidales-Isochrysis-sp-BAJW2037974
------------------------------------------------------------
------------------------------------------------------------
------------------------------------------------------------
------------------------------------------------------------
------------------------------------------------------------
------------------------------------------------------------
------------------------------------------------------------
------------------------------------------------------------
------------------------------------------------------------
------------------------------------------------------------
------------------------------------------------------------
------------------------------------------------------------
------------------------------------------------------------
------------------------------------------------------------
------------------------------------------------------------
------------------------------------------------------------
------------------------------------------------------------
------------------------------------------------------------
------------------------------------------------------------
------------------------------------------------------------
------------------------------------------------------------
------------------------------------------------------------
-----------------------------MQAQRGVES------HIFNTVGSGVKGGGTP
GYAVYGATKRGLPQLTDSLVKELEEGVEGYDKE--EPLGKV-NVHTLSPGMVFTDLLLND
STP------------------------------KL---RKFPFGVLAAQPPEVAADLVPK
ILAVRG--N-----------GQKVEFLT--------------------------------
------------------------------------------------------------
------------------------------------------------------------
------------------------------------------------------------
------------------------------------------------------------
------------------------------------------------------------
------------------------------------------------------------
------------------------------------------------------------
------------------------------------------------------------
------------------------------------------------------------
------------------------------------------------------------
------------------------------------------------------------
------------------------------------------------------------
------------------------------------------------------------
------------------------------------------------------------
------------------------------------------------------------
------------------------------------------------------------
------------------------------------------------------------
------------------------------------------------------------
------------------------------------------------------------
------------------------------------------------------------
------------------------------------------------------------
------------------------------------------------------------
------------------------
>Haptophytes-Isochrysidales-Isochrysis-sp-CCMP1244-CAMPEP-0188775380
------------------------------------------------------------
------------------------------------------------------------
------------------------------------------------------------
------------------------------------------------------------
------------------------------------------------------------
------------------------------------------------------------
------------------------------------------------------------
------------------------------------------------------------
------------------------------------------------------------
------------------------------------------------------------
------------------------------------------------------------
------------------------------------------------------------
------------------------------------------------------------
------------------------------------------------------------
---------------------------XRAALSR--------------------------
--------LLAPPPPPLTGRR----------T----------------------------
-----SMLLLPTI-----------------------------------------------
------------------------------------------------------------
------------------VAAALSP------------GVPGARR----------------
------GAVHSAVSRLA---------------M-------QQQTSSPKGVVITGGAGG--
-VGYAYADEFLARGH-WVVICDVKDP---EPAVMAL----RQKH-GGG------------
-------LGRIYGCTTDVSSAESVGAL-AQFAKEQI-G--TVHYWINNAGING-GRRPFT
SLSTQTVEAVVKVNLIGVLLCTLEA-IKLMRTQRGVES------HVFNTVGSGVKGGGTP
GYACYGATKRGLPQLTDSLVKELDDGVEGYEPDEAARGAKV-NVHTLSPGMVFTDLLLND
STP------------------------------KL---RKFPFGVLAAQPPEVAQDLVPK
ILATSG--N-----------GQKVEFLTTDRILTKFFERFVQG-KKSEYIDDN-GNVIK-
------VPGAQYLDNGV-----RVQY----------------------------------
------------------------------------------------------------
------------------------------------------------------------
------------------------------------------------------------
------------------------------------------------------------
------------------------------------------------------------
------------------------------------------------------------
------------------------------------------------------------
------------------------------------------------------------
------------------------------------------------------------
------------------------------------------------------------
------------------------------------------------------------
------------------------------------------------------------
------------------------------------------------------------
------------------------------------------------------------
------------------------------------------------------------
------------------------------------------------------------
------------------------------------------------------------
------------------------------------------------------------
------------------------------------------------------------
------------------------------------------------------------
------------------------------------------------------------
------------------------
>missing_sequence
------------------------------------------------------------
------------------------------------------------------------
------------------------------------------------------------
------------------------------------------------------------
------------------------------------------------------------
------------------------------------------------------------
------------------------------------------------------------
------------------------------------------------------------
------------------------------------------------------------
------------------------------------------------------------
------------------------------------------------------------
------------------------------------------------------------
------------------------------------------------------------
------------------------------------------------------------
------------------------------------------------------------
------------------------------------------------------------
------------------------------------------------------------
------------------------------------------------------------
------------------------------------------------------------
------------------------------------------------------------
------------------------------------------------------------
------------------------------------------------------------
------------------------------------------------------------
------------------------------------------------------------
------------------------------------------------------------
------------------------------------------------------------
------------------------------------------------------------
------------------------------------------------------------
------------------------------------------------------------
------------------------------------------------------------
------------------------------------------------------------
------------------------------------------------------------
------------------------------------------------------------
------------------------------------------------------------
------------------------------------------------------------
------------------------------------------------------------
------------------------------------------------------------
------------------------------------------------------------
------------------------------------------------------------
------------------------------------------------------------
------------------------------------------------------------
------------------------------------------------------------
------------------------------------------------------------
------------------------------------------------------------
------------------------------------------------------------
------------------------------------------------------------
------------------------------------------------------------
------------------------------------------------------------
------------------------
>Haptophytes-Pavlovales-Pavlova-gyrans-CCMP608-CAMPEP-0206060396
------------------------------------------------------------
------------------------------------------------------------
------------------------------------------------------------
------------------------------------------------------------
------------------------------------------------------------
------------------------------------------------------------
------------------------------------------------------------
------------------------------------------------------------
------------------------------------------------------------
------------------------------------------------------------
------------------------------------------------------------
------------------------------------------------------------
------------------------------------------------------------
------------------------------------------------------------
------------------------------------------------------------
-----------SPSSSCSPYRP--------------------------------------
-----VAMLIAVV-----------------------------------------------
------------------------------------------------------------
----------------ALAAQAFTMTHS---------RLAGSPL-ARPAVR---------
-----------SATSAS------------PVAI-------AMAADDKHGVVITGGAAG--
-VGWAYAVEFSQRGY-PVVICDIKDT---DAAVTAI----RERV-PNG------------
--------APVYGTVCDVSKADSVKGL-AQFAKDKL-G--TVGYWINNAGING-GRKAFV
DLPTSTIEAVVNVNLIGKLLCTQEA-IKLMHAQDGVEG------HIFNTVGSGVKGGGTP
GYVVYGATKRGLPQMTESLVKELTEGVQGYDKK--STKGVA-NCHTLSPGMVFTDLLLND
STK------------------------------EL---RKFPFGVLAAQPEEVAQDLVPK
ILAVSG--Q-----------GAKVEFLTTDRVLQKFFERFVLQ-KKSEYIDDD-GNVIK-
------MPGAQYADNGV-----RMLYRLTAAA----------VPCRANL--RLVIPRCQP
VAAA--------------------------------------------------------
----------------------------ARLAQL--------------------------
------------------------------------LI----------------------
------------------------------------------------------------
------------------------------------------------------------
------------------------------------------------------------
------------------------------------------------------------
------------------------------------------------------------
-----------------ACT--------------------IRAGAGRA-----GG-----
------------------------------------------GR----------------
------------------------------------------------------------
--------------------------------Q---------------------------
--------------------------------------TGHVGR----------------
------------------------------------------------------------
----------------------------ESGS----------------------------
------------------------------------------------------------
------------------------------------------------------------
------------------------------------------------------------
------------------------------------------------------------
------------------------------------------------------------
------------------------------------------------------------
---------------------ANS
>Haptophytes-Pavlovales-Pavlova-lutheri-CCAC-0028-RFAD2000578
------------------------------------------------------------
------------------------------------------------------------
------------------------------------------------------------
------------------------------------------------------------
------------------------------------------------------------
------------------------------------------------------------
------------------------------------------------------------
------------------------------------------------------------
------------------------------------------------------------
------------------------------------------------------------
------------------------------------------------------------
------------------------------------------------------------
------------------------------------------------------------
------------------------------------------------------------
------------------------------------------------------------
------------------------------------------------------------
------------------------------------------------------------
------------------------------------------------------------
------------------------------------------------------------
------------------------------------------------------------
------------------------------------------------------------
------------------------------------------------------------
-----------------------------MHEQPGVEG------HIFNTVGSGVKGGGTP
GYVTYGATKRGLPQMTDSLVKELSEGVQGYEKT--PTRGVA-NCHTLSPGMVFTDLLLND
STK------------------------------EL---RKFPFGVLAAQPEEVAQDVVPK
MLAVNG--Q-----------GAKVEFLTTDRVLLKFVSRFLLG-QKSQYIDDD-GNVIK-
------MPGKQYTENGV-----RALY----------------------------------
------------------------------------------------------------
------------------------------------------------------------
------------------------------------------------------------
------------------------------------------------------------
------------------------------------------------------------
------------------------------------------------------------
------------------------------------------------------------
------------------------------------------------------------
------------------------------------------------------------
------------------------------------------------------------
------------------------------------------------------------
------------------------------------------------------------
------------------------------------------------------------
------------------------------------------------------------
------------------------------------------------------------
------------------------------------------------------------
------------------------------------------------------------
------------------------------------------------------------
------------------------------------------------------------
------------------------------------------------------------
------------------------------------------------------------
------------------------
>missing_sequence
------------------------------------------------------------
------------------------------------------------------------
------------------------------------------------------------
------------------------------------------------------------
------------------------------------------------------------
------------------------------------------------------------
------------------------------------------------------------
------------------------------------------------------------
------------------------------------------------------------
------------------------------------------------------------
------------------------------------------------------------
------------------------------------------------------------
------------------------------------------------------------
------------------------------------------------------------
------------------------------------------------------------
------------------------------------------------------------
------------------------------------------------------------
------------------------------------------------------------
------------------------------------------------------------
------------------------------------------------------------
------------------------------------------------------------
------------------------------------------------------------
------------------------------------------------------------
------------------------------------------------------------
------------------------------------------------------------
------------------------------------------------------------
------------------------------------------------------------
------------------------------------------------------------
------------------------------------------------------------
------------------------------------------------------------
------------------------------------------------------------
------------------------------------------------------------
------------------------------------------------------------
------------------------------------------------------------
------------------------------------------------------------
------------------------------------------------------------
------------------------------------------------------------
------------------------------------------------------------
------------------------------------------------------------
------------------------------------------------------------
------------------------------------------------------------
------------------------------------------------------------
------------------------------------------------------------
------------------------------------------------------------
------------------------------------------------------------
------------------------------------------------------------
------------------------------------------------------------
------------------------------------------------------------
------------------------
>Haptophytes-Pavlovales-Pavlova-lutheri-SAG-926-LLEN2044911
------------------------------------------------------------
------------------------------------------------------------
------------------------------------------------------------
------------------------------------------------------------
------------------------------------------------------------
------------------------------------------------------------
------------------------------------------------------------
------------------------------------------------------------
------------------------------------------------------------
------------------------------------------------------------
------------------------------------------------------------
------------------------------------------------------------
------------------------------------------------------------
------------------------------------------------------------
------------------------------------------------------------
------------------------------------------------------------
------------------------------------------------------------
------------------------------------------------------------
------------------------------------------------------------
------------------------------------------------------------
------------------------------------------------------------
------------------------------------------------------------
-----------------------------MHDQPGVEG------HIFNTVGSGVKGGGTP
GYVTYGATKRGLPQMTDSLVKELSEGVQGYEKT--PTRGVA-NCHTLSPGMVFTDLLLND
STK------------------------------EL---RKFPFGVLAAQPEEVAQDVVPK
MLAVNG--Q-----------GAKVEFLTTDRVLLKFVSRFLLG-QKSQYIDDD-GNVIK-
------MPGAQYTENGV-----RALY----------------------------------
------------------------------------------------------------
------------------------------------------------------------
------------------------------------------------------------
------------------------------------------------------------
------------------------------------------------------------
------------------------------------------------------------
------------------------------------------------------------
------------------------------------------------------------
------------------------------------------------------------
------------------------------------------------------------
------------------------------------------------------------
------------------------------------------------------------
------------------------------------------------------------
------------------------------------------------------------
------------------------------------------------------------
------------------------------------------------------------
------------------------------------------------------------
------------------------------------------------------------
------------------------------------------------------------
------------------------------------------------------------
------------------------------------------------------------
------------------------
>Haptophytes-Pavlovales-Pavlova-sp-CCMP459-CAMPEP-0190524566
------------------------------------------------------------
------------------------------------------------------------
------------------------------------------------------------
------------------------------------------------------------
------------------------------------------------------------
------------------------------------------------------------
------------------------------------------------------------
------------------------------------------------------------
------------------------------------------------------------
------------------------------------------------------------
------------------------------------------------------------
------------------------------------------------------------
------------------------------------------------------------
------------------------------------------------------------
------------------------------------------------XSFRGH------
------------------------------------------------------------
-----LPTMLTTL-----------------------------------------------
------------------------------------------------------------
----------------VIAACAAVSAPT---------RLAGS------AVR---------
-----ATSRPVAFPRMG------------TLRM--------MAGSDKPGVVITGGAAG--
-VGWAYAVEFSERGY-PVVICDIKDT---DTAVSAI----RERV-PNG------------
--------APVYGTKCDVSEADSVKEL-AQFAKENL-G--TVGYWINNAGING-GRRPFT
ELSTNVIEAVVKVNLIGVLLCTQEA-IKLMHEQEGVEG------HIFNTVGSGVKGGGTP
GYVTYGATKRGLPQMTDSLVKELSEGVQGYDKK--STKGVA-NCHTLSPGMVFTDLLLND
STK------------------------------EL---RKFPFGVLAAQPEEVAQDLVPK
ILAVNG--Q-----------GAKVEFLTTDRVLQKFFERFVLQ-QKSEYIDDD-GNVIK-
------MPGAQYADNGV-----RMLY----------------------------------
------------------------------------------------------------
------------------------------------------------------------
------------------------------------------------------------
------------------------------------------------------------
------------------------------------------------------------
------------------------------------------------------------
------------------------------------------------------------
------------------------------------------------------------
------------------------------------------------------------
------------------------------------------------------------
------------------------------------------------------------
------------------------------------------------------------
------------------------------------------------------------
------------------------------------------------------------
------------------------------------------------------------
------------------------------------------------------------
------------------------------------------------------------
------------------------------------------------------------
------------------------------------------------------------
------------------------------------------------------------
------------------------------------------------------------
------------------------
>Haptophytes-Phaeocystales-Phaeocystis-antarctica-Caron-Lab-Isolate-CAMPEP-0172967340
---------------------------------------XLARVVAAR------D-----
---DC-------------------------------------------------------
TSPRR------SG-----------------------------------------------
------------------------------------------------------------
------------------------------------------------------------
------------------------------------------------------------
---------QSSLEHDVTAGA------------------------------VMAAGLVLE
VF----------------------------------------------------------
------------------------------------------------------------
------------------------------------------------------------
------------------------------------------------------------
------------------------------------------------------------
------------------------------------------------------------
------------------------------------------------------------
------------------EVCVVELQRAIERVAAVGRIEAHVPAPLHLTVPRRHRR----
--------EGHRGALGVRELDHDHSH---LLIGGQAGRVG-----------------GSR
VVRPGXXMLLGAA-----------------------------------------------
------------------------------------------------------------
---------------VVQGFAGSARPGHA--------ALASTAR-SAVAMATG---NPIG
AILEKAGIDMPGPDISG---------------------------LPPQGVVITGGAGG--
-VGYAYADSFMARGH-SVVICDVRDP---EAAVAAL----QQKH-AGG------------
-------SGKVYGCVCDVSKSASVEEL-GRFAKEKL-G--TVNHWINNAGING-GRRPFT
SLTTATVEAVVNVNLVGVLLCTKVA-LDLMQAQPGVES------NIFNTVGSGVKGGGTP
GYATYGATKRGXPQLTDSLVXELEKGVPGYDVA--KPAGKV-NCHTLSPGMVFTNLLLDD
STP------------------------------EL---RKXPXGVLAAQPEEVGEDLVPK
ILSVTG--N-----------GQSVEFLTTDKVLVKFYEKFIEG-KKSEYIDDD-GNVIK-
------TPGAQYEDNGT-----RKLYXTNXPGD------VL----------VRVRDNGTP
AGSTD------------------------------------------------NGQALCA
STDTEAARRV------------------PRADSV--------------------------
------------------------------------------------------------
------------------------------------------------------------
------------------------------------------------------------
----------------PSL-----------------------------------------
--------------------------------------------W---------------
------------------------------------------------------------
----------VA----HQCL----------------------------------------
-----------------------------------------------GLLIKSCAVX---
------------------------------------------------------------
------------------------------------------------------------
------------------------------------------------------------
------------------------------------------------------------
------------------------------------------------------------
------------------------------------------------------------
------------------------------------------------------------
------------------------------------------------------------
------------------------------------------------------------
------------------------------------------------------------
------------------------------------------------------------
------------------------
>Haptophytes-Phaeocystales-Phaeocystis-antarctica-CCMP1374-CAMPEP-0198172874
------------------------------------------------------------
------------------------------------------------------------
------------------------------------------------------------
------------------------------------------------------------
------------------------------------------------------------
------------------------------------------------------------
------------------------------------------------------------
------------------------------------------------------------
------------------------------------------------------------
------------------------------------------------------------
------------------------------------------------------------
------------------------------------------------------------
------------------------------------------------------------
------------------------------------------------------------
------------------------------------------------------------
-----------------------------------------------------------V
DQRDGIMMLLGAA-----------------------------------------------
------------------------------------------------------------
---------------VVQGFAGSARPGHA--------ALASTAR-SAVAMATG---NPIG
AILEKAGIDMPGPDISG---------------------------LPPQGVVITGGAGG--
-VGYAYADSFMARGH-SVVICDVRDP---EAAVAAL----QQKH-AGG------------
-------SGKVYGCVCDVSKSASVEEL-GRFAKEKL-G--TVNHWINNAGING-GRRPFT
SLTTATVEAVVNVNLVGVLLCTKVA-LDLMQAQPGVES------NIFNTVGSGVKGGGTP
GYATYGATKRGLPQLTDSLVSELEKGVPGYDVA--KPAGKV-NCHTLSPGMVFTNLLLDD
STP------------------------------EL---RKFPFGVLAAQPEEVGEDLVPK
ILSVTG--N-----------GQSVEFLTTDKVLVKFYEKFIEG-KKSEYIDDD-GNVIK-
------TPGAQYEDNGT-----RKLY----------------------------------
------------------------------------------------------------
------------------------------------------------------------
------------------------------------------------------------
------------------------------------------------------------
------------------------------------------------------------
------------------------------------------------------------
------------------------------------------------------------
------------------------------------------------------------
------------------------------------------------------------
------------------------------------------------------------
------------------------------------------------------------
------------------------------------------------------------
------------------------------------------------------------
------------------------------------------------------------
------------------------------------------------------------
------------------------------------------------------------
------------------------------------------------------------
------------------------------------------------------------
------------------------------------------------------------
------------------------------------------------------------
------------------------------------------------------------
------------------------
>Haptophytes-Phaeocystales-unid-sp-CCMP2000-CAMPEP-0119065732
------------------------------------------------------------
------------------------------------------------------------
------------------------------------------------------------
------------------------------------------------------------
------------------------------------------------------------
------------------------------------------------------------
------------------------------------------------------------
------------------------------------------------------------
------------------------------------------------------------
------------------------------------------------------------
------------------------------------------------------------
------------------------------------------------------------
------------------------------------------------------------
------------------------------------------------------------
------------------------------------------------------------
------------------------------------------------------------
------------------------------------------------------------
------------------------------------------------------------
---------------------------------------------AAVSMLT-----PID
AILEKVGIELPKPDIDN---------------------------LPPRGVVITGGAGG--
-VGYAYADSFMQRGH-QVVICDVRDP---EAAVAAL----QQKH-VGG------------
-------SGKVYGCVCDVSKSASVEQL-GQFAKEKL-G--TVHYWINNAGING-GRRPFT
SLSTNTVEAVVNVNLVGVLLCTKVA-LELMQAQAGVES------HIFNTVGSGVKGGGTP
GYATYGATKRGLPQLTDSLVSELEKGVPGYEKK--ATAGTV-NVHTLSPGMVFTNLLLDD
STP------------------------------EL---RKFPFGVLAAQPEEVGEDLVPK
ILAVQG--N-----------GKSVEFLTTDKVLVKFYEKFVEG-KKSEFIDDD-GNVIK-
------VPGAQYEDNGV-----RKLY----------------------------------
------------------------------------------------------------
------------------------------------------------------------
------------------------------------------------------------
------------------------------------------------------------
------------------------------------------------------------
------------------------------------------------------------
------------------------------------------------------------
------------------------------------------------------------
------------------------------------------------------------
------------------------------------------------------------
------------------------------------------------------------
------------------------------------------------------------
------------------------------------------------------------
------------------------------------------------------------
------------------------------------------------------------
------------------------------------------------------------
------------------------------------------------------------
------------------------------------------------------------
------------------------------------------------------------
------------------------------------------------------------
------------------------------------------------------------
------------------------
>Haptophytes-Prymnesiales-Prymnesium-parvum-LXRN2045804
------------------------------------------------------------
------------------------------------------------------------
------------------------------------------------------------
------------------------------------------------------------
------------------------------------------------------------
------------------------------------------------------------
------------------------------------------------------------
------------------------------------------------------------
------------------------------------------------------------
------------------------------------------------------------
------------------------------------------------------------
------------------------------------------------------------
------------------------------------------------------------
------------------------------------------------------------
------------------------------------------------------------
------------------------------------------------------------
------------------------------------------------------------
------------------------------------------------------------
------------------------------------------------------------
------------------------------------------------------------
----------MRLGH-WVVICDVKDP---SSAVETL----RKKY-EGG------------
-------LGRVYGTVCDVSDADSVMAL-GEFSKKSL-G--TIHYWINNAGING-GRRPFT
EVPIKAVEAVVKVNLLGVLICTQVA-MKIMQQQKGVTS------HIFNTVGSGVKGGGTP
GYVCYGATKRGLPQMTDSLVKELTTGVPGYEMA--KTPGTV-NCHVLSPGMVFTDLLLND
STP------------------------------EL---RKFPFGVLAAQPEEVAQDLVPK
ILDVKG--N-----------GQKVEFLTTDRVLTKFFNRFIKG-EKSKYIDDD-GNVI--
------------------------------------------------------------
------------------------------------------------------------
------------------------------------------------------------
------------------------------------------------------------
------------------------------------------------------------
------------------------------------------------------------
------------------------------------------------------------
------------------------------------------------------------
------------------------------------------------------------
------------------------------------------------------------
------------------------------------------------------------
------------------------------------------------------------
------------------------------------------------------------
------------------------------------------------------------
------------------------------------------------------------
------------------------------------------------------------
------------------------------------------------------------
------------------------------------------------------------
------------------------------------------------------------
------------------------------------------------------------
------------------------------------------------------------
------------------------------------------------------------
------------------------
>Haptophytes-Prymnesiales-Prymnesium-parvum-Texoma1-CAMPEP-0191228712
------------------------------------------------------------
------------------------------------------------------------
------------------------------------------------------------
------------------------------------------------------------
------------------------------------------------------------
------------------------------------------------------------
------------------------------------------------------------
------------------------------------------------------------
------------------------------------------------------------
------------------------------------------------------------
------------------------------------------------------------
------------------------------------------------------------
------------------------------------------------------------
------------------------------------------------------------
------------------------XEIEMAALA---------------------------
------------------------------------------------------------
-----PVALLAIF-----------------------------------------------
------------------------------------------------------------
----------------------LSSPASA--------ALVGGPA-ARLTLP---------
---------TGRPVARA------------------------SLSMSSKGVVITGGAGG--
-VGYAYADELMRLGH-WVVICDVKDP---SSAVETL----RKKY-EGG------------
-------LGRVYGTVCDVSDADSVMAL-GEFSKKSL-G--TIHYWINNAGING-GRRPFT
EVPIKAVEAVVKVNLLGVLICTQVA-MKIMQQQKGVTS------HIFNTVGSGVKGGGTP
GYVCYGATKRGLPQMTDSLVKELTTGVPGYEMA--KTPGTV-NCHVLSPGMVFTDLLLND
STP------------------------------EL---RKFPFGVLAAQPEEVAQDLVPK
ILDVKG--N-----------GQKVEFLTTDRVLTKFFNRFIKG-EKSKYIDDD-GNVIR-
------VPGQAYMENGV-----KVQY----------------------------------
------------------------------------------------------------
------------------------------------------------------------
------------------------------------------------------------
------------------------------------------------------------
------------------------------------------------------------
------------------------------------------------------------
------------------------------------------------------------
------------------------------------------------------------
------------------------------------------------------------
------------------------------------------------------------
------------------------------------------------------------
------------------------------------------------------------
------------------------------------------------------------
------------------------------------------------------------
------------------------------------------------------------
------------------------------------------------------------
------------------------------------------------------------
------------------------------------------------------------
------------------------------------------------------------
------------------------------------------------------------
------------------------------------------------------------
------------------------
>Chlamydomonas-PACid-27565530
--------------------------------------------MMLS------------
------------------------------------------------------------
--QRSGVAA---------------------------------------------------
------------------------------------------------------------
------------------------------------------------------------
------------------------------------------------------------
--K-A----HASTARAIN------------------------------------------
-P----------------------------------------------------------
------------------------------------------------------------
------------------------------------------------------------
------------------------------------------------------------
-------------------------------------------------N----------
------------------------------------------------------------
------------------------------------------------------------
---------------------------AVASLA---------------ASARGG------
----------------------------------------------------------PA
STSSFGAAGLARA-----------------------------------------------
------------------------------------------------------------
------SPAR-----------RGLAQGG---------SAAARRARRSVTVTRAATQQTEK
PTAAANGTPATATNGNGGGK---------AVAP-----------QAPYNVVITGSTKG--
-IGRALAEDFLRAGD-RVVVCSRTGDRV-SETVAEL----AAQY-GA-------------
--------DRVKGLAVDVSAPGQARQL-ADFAAQEL-G--RVDIWINNAGTNAYRYGPMA
ESTDEELSQIVGTNVLGVMLCCKEA-IRVMRSQST-HG------HIFNMDGAGADGNATP
RFAAYGATKRSLAQLGKSLSAELGM----------LGIKNV-AVHNLSPGMVTTELLMAG
ANT------------------------------PT---AKFFINCLAEPAADVASFLVPR
IRAVPA--TAAS-PLTGALQPVYIRFLTQGKALQRVAARLLTGSRKSRYVEE--------
------------------------------------------------------------
------------------------------------------------------------
------------------------------------------------------------
------------------------------------------------------------
------------------------------------------------------------
------------------------------------------------------------
------------------------------------------------------------
------------------------------------------------------------
------------------------------------------------------------
------------------------------------------------------------
------------------------------------------------------------
------------------------------------------------------------
------------------------------------------------------------
------------------------------------------------------------
------------------------------------------------------------
------------------------------------------------------------
------------------------------------------------------------
------------------------------------------------------------
------------------------------------------------------------
------------------------------------------------------------
------------------------------------------------------------
------------------------------------------------------------
------------------------
>missing_sequence
------------------------------------------------------------
------------------------------------------------------------
------------------------------------------------------------
------------------------------------------------------------
------------------------------------------------------------
------------------------------------------------------------
------------------------------------------------------------
------------------------------------------------------------
------------------------------------------------------------
------------------------------------------------------------
------------------------------------------------------------
------------------------------------------------------------
------------------------------------------------------------
------------------------------------------------------------
------------------------------------------------------------
------------------------------------------------------------
------------------------------------------------------------
------------------------------------------------------------
------------------------------------------------------------
------------------------------------------------------------
------------------------------------------------------------
------------------------------------------------------------
------------------------------------------------------------
------------------------------------------------------------
------------------------------------------------------------
------------------------------------------------------------
------------------------------------------------------------
------------------------------------------------------------
------------------------------------------------------------
------------------------------------------------------------
------------------------------------------------------------
------------------------------------------------------------
------------------------------------------------------------
------------------------------------------------------------
------------------------------------------------------------
------------------------------------------------------------
------------------------------------------------------------
------------------------------------------------------------
------------------------------------------------------------
------------------------------------------------------------
------------------------------------------------------------
------------------------------------------------------------
------------------------------------------------------------
------------------------------------------------------------
------------------------------------------------------------
------------------------------------------------------------
------------------------------------------------------------
------------------------------------------------------------
------------------------
>Chondrus-crispus-507112550
--------------------------------------------MKL-------------
------------------------------------------------------------
------------------------------------------------------------
------------------------------------------------------------
------------------------------------------------------------
------------------------------------------------------------
------------------------------------------------------------
------------------------------------------------------------
------------------------------------------------------------
------------------------------------------------------------
------------------------------------------------------------
------------------------------------------------------------
------------------------------------------------------------
------------------------------------------------------------
------------------------------------------------------------
------------------------------------------------------------
------------------------------------------------------------
------------------------------------------------------------
----GFVPLL-----FGRPVIQ------------------------------------TS
AVQGRFSYRTPLMSGGGGSL---------PSVS-----------SSSLGVVISGSTKG--
-VGRALAEEFVKQND-GVVISSRTPDSV-DSTVASL----RRQY-PT-------------
--------ARVFGCVADVSKHLDVARL-ADFASENL-G--TINTFICNAGTTG-PRGPIR
DAEANDLANVVSTNLLGPMLCAKEA-WRVAKNQSQ-PL------HVFIMDGSGSRGNTTP
NYAAYGATKRSIPQLVASLAIEGKG-------------DPV-RFHTLSPGMVLTDLLLAE
NQE------------------------------PI---ARKVFNFLAEEPETVAENLVPR
IRSVVR--SDKS--------KTYIQFLTIPKAFFQLATGFVLGLRGNKFFDNRTGQRI--
------AQTGHFKRNGV-----RIKED---------------------------------
------------------------------------------------------------
------------------------------------------------------------
------------------------------------------------------------
------------------------------------------------------------
------------------------------------------------------------
------------------------------------------------------------
------------------------------------------------------------
------------------------------------------------------------
------------------------------------------------------------
------------------------------------------------------------
------------------------------------------------------------
------------------------------------------------------------
------------------------------------------------------------
------------------------------------------------------------
------------------------------------------------------------
------------------------------------------------------------
------------------------------------------------------------
------------------------------------------------------------
------------------------------------------------------------
------------------------------------------------------------
------------------------------------------------------------
------------------------
>Micromonas-PACid-27338898
--------------------------------------------MTTTT-----------
------------------------------------------------------------
------------------------------------------------------------
------------------------------------------------------------
------------------------------------------------------------
------------------------------------------------------------
------------------------------------------------------------
------------------------------------------------------------
------------------------------------------------------------
------------------------------------------------------------
------------------------------------------------------------
------------------------------------------------------------
------------------------------------------------------------
------------------------------------------------------------
----------------------------TTAAA-------------LRAPARAA------
----------------------------------------------------AFASSRAR
ARASPARATTARR-----------------------------------------------
-------------------------------------------------------GVDRS
PPQ-KISPDA---------------------------SSALRRR-RSSAATVN-----RG
GLCVTSAGVEPNNRAGKIAD---------PPAP-----------SDGFGVVITGATKG--
-VGFAIAREFLRRGD-RVCICGRAQTRV-DAAVAAL----RHEF-PG-------------
--------SCVSGMKCDVTDPRDVDAF-GDYAASTV-G--VIHHWLNNAG------MPLM
DLEPSEVVRVCNTNLTGAILCCQKA-VRVMRRQPK-GSDSAPAYHVYNFGFSRWGASFSK
STCTHKATKRGLSQLTASLSEELKE----------AGVHAV-GIHQLSPGMVLTDLLLDG
ASP------------------------------VA---RRF-FNVLAEEPEVVAADLAPK
IR----------------------------------------------------------
------------------------------------------------------------
------------------------------------------------------------
------------------------------------------------------------
------------------------------------------------------------
------------------------------------------------------------
------------------------------------------------------------
------------------------------------------------------------
------------------------------------------------------------
------------------------------------------------------------
------------------------------------------------------------
------------------------------------------------------------
------------------------------------------------------------
------------------------------------------------------------
------------------------------------------------------------
------------------------------------------------------------
------------------------------------------------------------
------------------------------------------------------------
------------------------------------------------------------
------------------------------------------------------------
------------------------------------------------------------
------------------------------------------------------------
------------------------------------------------------------
------------------------
>missing_sequence
------------------------------------------------------------
------------------------------------------------------------
------------------------------------------------------------
------------------------------------------------------------
------------------------------------------------------------
------------------------------------------------------------
------------------------------------------------------------
------------------------------------------------------------
------------------------------------------------------------
------------------------------------------------------------
------------------------------------------------------------
------------------------------------------------------------
------------------------------------------------------------
------------------------------------------------------------
------------------------------------------------------------
------------------------------------------------------------
------------------------------------------------------------
------------------------------------------------------------
------------------------------------------------------------
------------------------------------------------------------
------------------------------------------------------------
------------------------------------------------------------
------------------------------------------------------------
------------------------------------------------------------
------------------------------------------------------------
------------------------------------------------------------
------------------------------------------------------------
------------------------------------------------------------
------------------------------------------------------------
------------------------------------------------------------
------------------------------------------------------------
------------------------------------------------------------
------------------------------------------------------------
------------------------------------------------------------
------------------------------------------------------------
------------------------------------------------------------
------------------------------------------------------------
------------------------------------------------------------
------------------------------------------------------------
------------------------------------------------------------
------------------------------------------------------------
------------------------------------------------------------
------------------------------------------------------------
------------------------------------------------------------
------------------------------------------------------------
------------------------------------------------------------
------------------------------------------------------------
------------------------------------------------------------
------------------------
>Ostreococcus-PACid-27417516
--------------------------------------------MT--------------
------------------------------------------------------------
------------------------------------------------------------
------------------------------------------------------------
------------------------------------------------------------
------------------------------------------------------------
------------------------------------------------------------
------------------------------------------------------------
------------------------------------------------------------
------------------------------------------------------------
------------------------------------------------------------
------------------------------------------------------------
------------------------------------------------------------
------------------------------------------------------------
-----------------------------------------------RAFARRP------
------------------------------------------------------------
------------------------------------------------------------
------------------------------------------------------------
------------------------------------------------------------
SAATPRAVRAPRGRARAIVR---------ADGA--------ARASEAQRVLITGSTRG--
-LGYELAKSFLKRGD-AVFVTSRDDDKV-REVVEGL----RREY-GD-------------
--------ARVAGVAADVRRAESVEAM-AAACCEAF-G--GVDVWVNNAASNGYSYDNLE
DATPEVLEEIILTNSLGSLLCTRQA-IKTMKATTG-RG------HVFNMEGAGSDGAATR
KFAAYGHTKAGMSQLAKTMAVELKD-------------VPI-GVHTISPGMVFTELISSG
RDA--------------------FG--------SQ---GRMFVNALAEPAEVAAEQIVDK
LKVATV--SPDS-----VNKTIAIKILTPDVALRKMFGRFVLGENRDRFQKE--------
------------------------------------------------------------
------------------------------------------------------------
------------------------------------------------------------
------------------------------------------------------------
------------------------------------------------------------
------------------------------------------------------------
------------------------------------------------------------
------------------------------------------------------------
------------------------------------------------------------
------------------------------------------------------------
------------------------------------------------------------
------------------------------------------------------------
------------------------------------------------------------
------------------------------------------------------------
------------------------------------------------------------
------------------------------------------------------------
------------------------------------------------------------
------------------------------------------------------------
------------------------------------------------------------
------------------------------------------------------------
------------------------------------------------------------
------------------------------------------------------------
------------------------
>Pelagophytes-1-507306-fgenesh1-kg-6-#-183-#-Locus1427v1rpkm131-31
--------------------------------------------MV--------------
------------------------------------------------------------
----R-------------------------------------------------------
------------------------------------------------------------
------------------------------------------------------------
------------------------------------------------------------
------------------------------------------------------------
------------------------------------------------------------
------------------------------------------------------------
------------------------------------------------------------
------------------------------------------------------------
------------------------------------------------------------
------------------------------------------------------------
------------------------------------------------------------
------------------------------------------------------------
------------------------------------------------------------
----LLALLLAPA-----------------------------------------------
------------------------------------------------------------
----------------AVALVSPRVSPRA--------STVVLRE-SPLDFI-----GNI-
----LEKAAAPPADD--------------------------VLPKGSFGVVITGGAAG--
-VGYAYADEFLRRGH-RVMICDVRDP---AAPVAAL----KAKYGAE-------------
--------APIFGREVDVSSSASVRAF-AADCTATV-G--TVHHWVNNAGING-GRRPFM
DVPDDVIERVVSVNLFGVLICTKVA-MELMMSQQGVEG------HIYNTVGSGVRGGGTP
GYATYGVGKRGLPQFTDSLVAELEGKTQGYSWPPKDTKGKV-LVHTLSPGMVFTDLLLQD
STA------------------------------EL---RKFPFSVLAATPEEVAADLVPK
ILATMGGKT-----------GTFVEFLSQPRTLFKFFNRFVKR-EKSSIIDDD-GNVIR-
------KEGTTYSADGV-----RALY----------------------------------
------------------------------------------------------------
------------------------------------------------------------
------------------------------------------------------------
------------------------------------------------------------
------------------------------------------------------------
------------------------------------------------------------
------------------------------------------------------------
------------------------------------------------------------
------------------------------------------------------------
------------------------------------------------------------
------------------------------------------------------------
------------------------------------------------------------
------------------------------------------------------------
------------------------------------------------------------
------------------------------------------------------------
------------------------------------------------------------
------------------------------------------------------------
------------------------------------------------------------
------------------------------------------------------------
------------------------------------------------------------
------------------------------------------------------------
------------------------
>Physcomitrella-PACid-18055837
--------------------------------------------MA--------------
------------------------------------------------------------
------------------------------------------------------------
------------------------------------------------------------
------------------------------------------------------------
------------------------------------------------------------
------------------------------------------------------------
------------------------------------------------------------
------------------------------------------------------------
------------------------------------------------------------
------------------------------------------------------------
------------------------------------------------------------
------------------------------------------------------------
------------------------------------------------------------
---------------------------TVAGAVP------PISSCPVSCPARHG------
----------------------------------------------------AGVVDNFS
YRRSWSWRDRDHQ-----------------------------------------------
--------------------------------------------------------WQQN
WCRYNCTPIL---------------------------TAKVRVR----------------
-------------RCGAYTR---------SSVT-------AQSRDDKRGIVITGGSKG--
-LGYSLAREFLATNNSKVVICGRNADRL-QAAVASL----QTEF-DD-------------
--------SCIQGVRCDVSNASDVAAL-ASFAAEKL-G--TIHFWINNAGEVT-GKKLLA
DVDAEEIVRVSGTNVVGSLLCCREA-IRLMRQQES-SS--EPIYHIFNMGFSRWGASFTK
SACTHKSTKVALTQLTRSLSEELQA----------AGLSSI-GVHNLSPGMVLTDLLLKD
STP------------------------------VA---RRF-FNTLAEEPETVAKDLVPR
ILATRG--T-----------GQSIECLSPASAFFKVATGFPQIIQGGRFFDKD-GNRVK-
------IRGESYQENGV-----KLM-----------------------------------
------------------------------------------------------------
------------------------------------------------------------
------------------------------------------------------------
------------------------------------------------------------
------------------------------------------------------------
------------------------------------------------------------
------------------------------------------------------------
------------------------------------------------------------
------------------------------------------------------------
------------------------------------------------------------
------------------------------------------------------------
------------------------------------------------------------
------------------------------------------------------------
------------------------------------------------------------
------------------------------------------------------------
------------------------------------------------------------
------------------------------------------------------------
------------------------------------------------------------
------------------------------------------------------------
------------------------------------------------------------
------------------------------------------------------------
------------------------
>Picochlorum-soloecismus-Picsp-1-5810-NSC-03169
--------------------------------------------MV--------------
------------------------------------------------------------
------------------------------------------------------------
------------------------------------------------------------
------------------------------------------------------------
------------------------------------------------------------
------------------------------------------------------------
------------------------------------------------------------
------------------------------------------------------------
------------------------------------------------------------
------------------------------------------------------------
------------------------------------------------------------
------------------------------------------------------------
------------------------------------------------------------
---------------------------VISYAS---------------LYARQS------
----------------------------------------------------------PV
CGSGIPGQELQRK-----------------------------------------------
------------------------------------------------------------
------SPAKIE----WCPVSRYMAVGG---------TLKVQKG---------------K
LCGLRSSLFVPNRRGCGLSR---------KIAP------SAASGQKSYNVVVTGGTKG--
-TGKAIAKEFLSLGD-TVVLCSRDAARV-KETVEEL----SE----L-------------
--------GKVFGLATDVTKAADVAKL-ADFAAEKM-G--QIDIWVNNAGTNAYTFRPIL
EQENENIEEVVMTNMLGVMYCSKEA-IRIMRGQNT-GG------HVFNMDGAGADGGATP
RFAAYGATKRSLDQFNKSLRAELGL----------LGIKNV-GVHAISPGMVTTELLMAG
ADN------------------------------KV---SKFFINCLAEKPETVAEFLVPR
MRKVPS--QSAQLPIPNSFLGNYIRFLTPIKAYCQIALRLATGRRKNRFVQED-------
------------------------------------------------------------
------------------------------------------------------------
------------------------------------------------------------
------------------------------------------------------------
------------------------------------------------------------
------------------------------------------------------------
------------------------------------------------------------
------------------------------------------------------------
------------------------------------------------------------
------------------------------------------------------------
------------------------------------------------------------
------------------------------------------------------------
------------------------------------------------------------
------------------------------------------------------------
------------------------------------------------------------
------------------------------------------------------------
------------------------------------------------------------
------------------------------------------------------------
------------------------------------------------------------
------------------------------------------------------------
------------------------------------------------------------
------------------------------------------------------------
------------------------
>Populus-trichocarpa-261857
------------------------------------------------------------
------------------------------------------------------------
------------------------------------------------------------
------------------------------------------------------------
------------------------------------------------------------
------------------------------------------------------------
------------------------------------------------------------
------------------------------------------------------------
------------------------------------------------------------
------------------------------------------------------------
------------------------------------------------------------
------------------------------------------------------------
------------------------------------------------------------
------------------------------------------------------------
------------------------------------------------------------
------------------------------------------------------------
-----KGSGFWTS-----------------------------------------------
--------------------------------------------------------LKKA
VSWVGTLPSQSNE-EHREAVARLEEVFSS-------AALQIGRYIVTMMSTGV-----VL
AVGFQLSGGDSQMNTLIWYSWLGGIIIGTMIGANM--VLDEHCRAGPRNVVITGSTRG--
-LGKALAREFLLSGD-HVVVASRSPESV-DTTIREL----EENL-KEGMITAS-------
-NRTSLAHAKVVGIACDVCEPSDVQKL-ANFAVNEF-G--SIDIWINNAGTNK-GFRPLL
QFTDEDIKQIVSTNLVGSILCTQEA-MRMMMNQPK-GG------HIFNMDGAGSGGSSTP
LTAVYGSTKCGLRQLQASLLKECKR-------------SKV-GIHTASPGMVLTDLLLSG
STL------------------------------KN---KQM-FNIICELPETVARTLVPR
MRVVKG--T-----------GKAISYLTPPRILLALVTAWL---RRGRWFDDQ-GRALY-
------AAEADRLRNWAEN---RAQFSFTDAMEMYTENTWV-------------------
-------------------------------------------------------SVFSL
S-----------------------------------------------------------
------------------------------------------------------------
------------------------------------------------------------
------------------------------------------------------------
------------------------------------------------------------
------------------------------------------------------------
------------------------------------------------------------
----------------VVCAFIIL-SST------------------------------GS
TFP-----------------------------------------G---------------
------------------------------------------------------------
------------------------------------------------------------
------------------------------------------------------------
------------------------------------------------------------
-----------------------------------------------T------------
------------------------------------------------------------
------------------------------------------------------------
------------------------------------------------------------
------------------------------------------------------------
------------------------------------------------------------
------------------------------------------------------------
------------------------
>Porphyridium-sp-444-16
--------------------------------------------ML--------------
------------------------------------------------------------
------------------------------------------------------------
------------------------------------------------------------
------------------------------------------------------------
------------------------------------------------------------
------------------------------------------------------------
------------------------------------------------------------
------------------------------------------------------------
------------------------------------------------------------
------------------------------------------------------------
------------------------------------------------------------
------------------------------------------------------------
------------------------------------------------------------
------------------------------------------------------------
------------------------------------------------------------
------------------------------------------------------------
------------------------------------------------------------
------------------------AMFVG--------GLSVDGR-RSWTGR-------ER
PPYSASATVRPRQNEGRVAR---------LRGK------CRDLNMKSKTVVVTGASKG--
-LGLELAREFAKQGH-SVVMGSRDVGVL-EAAAKSV----QRDA-REG------------
--------VAVLPLQLDVREQASIEAFWAEMKQSGV-G--SVDMWVNNAGTNAYNRVAVY
EQSAEDVALVVDTNLKGTLLCCRQA-ILCMREQPF-GG------HIFNVDGAGVFGTPTA
GYAAYGATKRAQPQLMKSLNAELKG----------SDIQNI-GVHLISPGLVLTDLLLAG
STP------------------------------AI----RFFFNFLAEEPATVATWLVPR
MVATTG--R-----------GQYHKYLKVPFAFLKIATGFV--FRQNRYFDRA-GVRVRR
------SDNERFSTSGV-----RLPEDTQ-------------------------------
------------------------------------------------------------
------------------------------------------------------------
------------------------------------------------------------
------------------------------------------------------------
------------------------------------------------------------
------------------------------------------------------------
------------------------------------------------------------
------------------------------------------------------------
------------------------------------------------------------
------------------------------------------------------------
------------------------------------------------------------
------------------------------------------------------------
------------------------------------------------------------
------------------------------------------------------------
------------------------------------------------------------
------------------------------------------------------------
------------------------------------------------------------
------------------------------------------------------------
------------------------------------------------------------
------------------------------------------------------------
------------------------------------------------------------
------------------------
>missing_sequence
------------------------------------------------------------
------------------------------------------------------------
------------------------------------------------------------
------------------------------------------------------------
------------------------------------------------------------
------------------------------------------------------------
------------------------------------------------------------
------------------------------------------------------------
------------------------------------------------------------
------------------------------------------------------------
------------------------------------------------------------
------------------------------------------------------------
------------------------------------------------------------
------------------------------------------------------------
------------------------------------------------------------
------------------------------------------------------------
------------------------------------------------------------
------------------------------------------------------------
------------------------------------------------------------
------------------------------------------------------------
------------------------------------------------------------
------------------------------------------------------------
------------------------------------------------------------
------------------------------------------------------------
------------------------------------------------------------
------------------------------------------------------------
------------------------------------------------------------
------------------------------------------------------------
------------------------------------------------------------
------------------------------------------------------------
------------------------------------------------------------
------------------------------------------------------------
------------------------------------------------------------
------------------------------------------------------------
------------------------------------------------------------
------------------------------------------------------------
------------------------------------------------------------
------------------------------------------------------------
------------------------------------------------------------
------------------------------------------------------------
------------------------------------------------------------
------------------------------------------------------------
------------------------------------------------------------
------------------------------------------------------------
------------------------------------------------------------
------------------------------------------------------------
------------------------------------------------------------
------------------------------------------------------------
------------------------
>Selaginella-moellendorffii-gi302762284
--------------------------------------------MT--------------
------------------------------------------------------------
--PRIG------------------------------------------------------
------------------------------------------------------------
------------------------------------------------------------
------------------------------------------------------------
--ANC----CPSQASAIEC-----------------------------------------
------------------------------------------------------------
------------------------------------------------------------
------------------------------------------------------------
------------------------------------------------------------
------------------------------------------------------------
------------------------------------------------------------
------------------------------------------------------------
------------------KDFSQAA--TFSRLV------------HCKLKSRRWIRRRVS
CSLKRGEDSHESSSETTTKSSQRSGFWNETEIGKLVGPLIHVLNGSAKPEAESSLPPTPR
QVDDFPGKIVQVL-----------------------------------------------
--------------------------------------------------------SGTS
SPW---SPSQVS--QFKKTLRWAENESLK-------FARKIGKGMFVVAATGA-----IL
ATGLQLSDGDPRLESWLWFSWLAGLVIGSMIGSKH--VLESNAKPGPLNIVITGSTRG--
-LGKALAREFLRAGD-NVIVASRSHSSV-ASTVEEL----TQEL-EESSRNTSTALSWPE
ENHTKMS-GKVVGTTCNVSNSDEVKAL-AEVAMEKF-G--SIDIWINNAGVNK-GFKPLT
DFDDEEIEQIVSTNLVGSMICTREA-IRVMKKQPK-KG------HIFNMDGAGSNGAGTP
LTAVYGASKSGLRQLHESLRKECRG-------------SRV-GIHTASPGMVLTDLLLSG
ASL------------------------------HN---KKM-FNIICEQPETVARDLVPK
MRRVKG--T-----------GKAIEYLTPPRIILAIITAWL---HRGRWFDEE-GRAVY-
------AAEADRLRVWAEE---RQRSNFASAMETVPSGTWV-------------------
-------------------------------------------------------SLFSS
S-----------------------------------------------------------
------------------------------------------------------------
------------------------------------------------------------
------------------------------------------------------------
------------------------------------------------------------
------------------------------------------------------------
------------------------------------------------------------
----------------VICAYIIL-ANA------------------------------DS
NLP-----------------------------------------G---------------
------------------------------------------------------------
------------------------------------------------------------
------------------------------------------------------------
------------------------------------------------------------
-----------------------------------------------T------------
------------------------------------------------------------
------------------------------------------------------------
------------------------------------------------------------
------------------------------------------------------------
------------------------------------------------------------
------------------------------------------------------------
------------------------
>Thalassiosira-Thaoc-52057
--------------------------------------------MK--------------
------------------------------------------------------------
------------------------------------------------------------
------------------------------------------------------------
------------------------------------------------------------
------------------------------------------------------------
------------------------------------------------------------
------------------------------------------------------------
------------------------------------------------------------
------------------------------------------------------------
------------------------------------------------------------
------------------------------------------------------------
------------------------------------------------------------
------------------------------------------------------------
------------------------------------------------------------
------------------------------------------------------------
---LSSVVLCALA-----------------------------------------------
------------------------------------------------------------
-------PIV----------GAFA------------------------------------
---PIAVPSTPATSSSSS----------------------QLAAMPDGGVVITGSAGG--
-VGFAYAGEFMDRGY-DVVICDVKDC---EAAAAAL----TARH-PN-------------
--------GKVYHTKCDVSDASSCEAL-GEFAKDKL-G--NIGYWVNNAGING-GRRALT
ELSMQQVETVVKVNLLGIFYCTKVA-MDIMAEQEGFTG------HIFNTVGSGVKGGGTP
GYATYGATKRGLPQLTASLVKEIDEGVQGYEKK--KTKGTI-QVHSISPGMVFTKLLLDD
STP------------------------------EL---RKFPFGVLAAQPEEVAADLVPK
ILAQKT--N-----------GGLVEFLSTDRVLVKFFERFVLQ-KKSEYIDDD-GNVIK-
------MPGEQYDADGV-----RALY----------------------------------
------------------------------------------------------------
------------------------------------------------------------
------------------------------------------------------------
------------------------------------------------------------
------------------------------------------------------------
------------------------------------------------------------
------------------------------------------------------------
------------------------------------------------------------
------------------------------------------------------------
------------------------------------------------------------
------------------------------------------------------------
------------------------------------------------------------
------------------------------------------------------------
------------------------------------------------------------
------------------------------------------------------------
------------------------------------------------------------
------------------------------------------------------------
------------------------------------------------------------
------------------------------------------------------------
------------------------------------------------------------
------------------------------------------------------------
------------------------
>Thalassiosira-Thaps3a-8063
--------------------------------------------MK--------------
------------------------------------------------------------
------------------------------------------------------------
------------------------------------------------------------
------------------------------------------------------------
------------------------------------------------------------
------------------------------------------------------------
------------------------------------------------------------
------------------------------------------------------------
------------------------------------------------------------
------------------------------------------------------------
------------------------------------------------------------
------------------------------------------------------------
------------------------------------------------------------
------------------------------------------------------------
------------------------------------------------------------
---TFTSLLLTLA-----------------------------------------------
------------------------------------------------------------
-------PLY---------SSAFTQPQSSFL-----------------------------
PTRPIHAKSTPTNSQLS-------------------------MSMPDGGVVITGSAGG--
-VGFAYAGEFMDRGY-DVVICDVKDC---SAAAKAL----TARH-PN-------------
--------GRVFYTKCDVSDSKSCEAL-GQFAKEKL-G--TIGYWVNNAGING-GRRALS
ELTMQQVETVVKVNLLGIFYCTKVA-MDIMAEQEGFTG------HIFNTVGSGVKGGGTP
GYATYGATKRGLPQLTASLVKEIDEGVQGYEKK--QTKGTI-QVHSLSPGMVFTKLLLDD
STP------------------------------EL---RKFPFGVLAAQPEEVAADLVPK
ILAQKT--N-----------GGIVEFLTTDRILNKFFERFILQ-KKSEYIDDD-GNVIK-
------FPGEQYDADGV-----RSLY----------------------------------
------------------------------------------------------------
------------------------------------------------------------
------------------------------------------------------------
------------------------------------------------------------
------------------------------------------------------------
------------------------------------------------------------
------------------------------------------------------------
------------------------------------------------------------
------------------------------------------------------------
------------------------------------------------------------
------------------------------------------------------------
------------------------------------------------------------
------------------------------------------------------------
------------------------------------------------------------
------------------------------------------------------------
------------------------------------------------------------
------------------------------------------------------------
------------------------------------------------------------
------------------------------------------------------------
------------------------------------------------------------
------------------------------------------------------------
------------------------
>Vitrella-brassicaformis-84587170
---------------------------------------XH---LC--------------
------------------------------------------------------------
------------------------------------------------------------
------------------------------------------------------------
------------------------------------------------------------
------------------------------------------------------------
------------------------------------------------------------
------------------------------------------------------------
------------------------------------------------------------
------------------------------------------------------------
------------------------------------------------------------
------------------------------------------------------------
------------------------------------------------------------
------------------------------------------------------------
------------------------------------------------------------
------------------------------------------------------------
------------------------------------------------------------
------------------------------------------------------------
----------------------------------------------------------TA
VLASGFPDSSPSFPSTAARR---------PHAERK---ISRLQSTTSKNVVITGGTKG--
-VGYALAKRFLREGD-RVIVCGRDADRL-AMAVEAL----RRDP-GVAN-----------
----DGAKASVGGILCDVGSPQDVERL-GDFCVEQL-G--HIDVWVNNAGTVAGKRRRLS
DLTPDDLKQVLDTNLLGTLLCCKKA-IEIMSRQEQ-GG------HIFNMDGAGVEGGATK
GYAAYGASKRAMPQLSASIREELKE----------ANHNKI-GVHNLSPGMVLTDLLLAD
STP------------------------------AF---RRF-FNTLCEEPDTVADYLVPR
IRRVSG--S-----------GSYVKFLTIPQAVLKLITGWPQIVFGGRFFDGD-GNRVV-
------ADGAKYSESGV-----KAQYDGVVDGK------W--------------------
-----------------------------------------------------RG-----
------------------------------------------------------------
------------------------------------------------------------
------------------------------------------------------------
------------------------------------------------------------
------------------------------------------------------------
------------------------------------------------------------
------------------------------------------------------------
----------------------------------------------------------AT
QIPI--------------------------------------------------------
------------------------------------------------------------
------------------------------------------------------------
------------------------------------------------------------
------------------------------------------------------------
------------------------------------------------D-----------
------------------------------------------------------------
------------------------------------------------------------
------------------------------------------------------------
------------------------------------------------------------
------------------------------------------------------------
------------------------------------------------------------
---------------------A--
>Volvox-carteri-f-nagariensis-302850025
------------------------------------------------------------
------------------------------------------------------------
------------------------------------------------------------
------------------------------------------------------------
------------------------------------------------------------
------------------------------------------------------------
------------------------------------------------------------
------------------------------------------------------------
------------------------------------------------------------
------------------------------------------------------------
------------------------------------------------------------
------------------------------------------------------------
------------------------------------------------------------
------------------------------------------------------------
------------------------------------------------------------
------------------------------------------------------------
------------------------------------------------------------
------------------------------------------------------------
-------------------------------------------------MTRA-------
---------LFSTNGASGSK---------ATAP-----------QPPYNVVITGSTKGTS
CIGRALAEEFLRAGD-RVVVCSRSEERV-DAAVAEL----GAKY-GI-------------
--------DKVKGVAVDVARPGQARVL-ADYAFQQLGG--RVDLWINNAGTNGYRYGPMA
DSTDEELQQIVGTNVLGVMLCCKEA-IRVMKGQNS-HG------HIFNMDGAGADGNATP
RFAAYGATKRSLAQLGRSLGAELGI----------LGIRHV-AVHNLSPGMVTTELLMTG
ANT------------------------------PT---AKFFINCLAEPAADVAAYLVPR
IRAVPQ--SSVN-PLTGSLSATYIRYLTQSKALQQIAARLLTGARKGRYVPED-A-----
------------------------------------------------------------
------------------------------------------------------------
------------------------------------------------------------
------------------------------------------------------------
------------------------------------------------------------
------------------------------------------------------------
------------------------------------------------------------
------------------------------------------------------------
------------------------------------------------------------
------------------------------------------------------------
------------------------------------------------------------
------------------------------------------------------------
------------------------------------------------------------
------------------------------------------------------------
------------------------------------------------------------
------------------------------------------------------------
------------------------------------------------------------
------------------------------------------------------------
------------------------------------------------------------
------------------------------------------------------------
------------------------------------------------------------
------------------------------------------------------------
------------------------
