# Supplementary material for: New plastids, old proteins: repeated endosymbiotic acquisitions in kareniacean dinoflagellates
Source: EMBO Rep. 2024 Mar 18;25(4):16. doi: 10.1038/s44319-024-00103-y (PMC11014865; doi:10.1038/s44319-024-00103-y)
Supplement: Supplementary file 11 — Dataset EV10 [file 44319_2024_103_MOESM11_ESM.zip › Dataset EV10/plastid_protein_phylogeny_files/raw alignments/chlorophyll_a_synthase.fasta_aligned.fasta]

>Arabidopsis-PACid-19659891
------------------------------------------------------------
------------------------------------------------------------
------------------------------------------------------------
----------MTSIL---------------------------------------------
------------------------------------------------------------
-----------NTVSTI--------------HSSRVTSVDRVGVLSL-------------
---------------RNSD-----------------SVEFTRRR---SGFST---LIYES
PGRRFVV--------------RAAET--------------------DTDK-----VKS--
-------------------QTP-DKA-PAGGSSINQLLGIKGASQET-NK------WKIR
LQLTKPVTWPPLVWGVVCGAAASGNFH-----------------WT--------------
--PEDVAKSILCMMMSGPCLTGYTQTINDWYDRDIDAI--NEPYRPIPSGAISEPEVITQ
VWVLLLGGLGIAGILDVWAGHT-----TP-TVFYLALGGSL-------------------
------------------------------------------------------------
-------LSYIYSAPPLKLKQNGWVGNFALGASYISLPWWAGQALF---------GTLTP
DV-VVLTLLYSIAGLGIAIVNDFKSVEGDRALGLQSLPVAFGTETAKWICVGAIDITQLS
VAGYLL-ASGKPYYALALVALIIPQ---IVFQFKYFLKD---------------------
---------------------------------------------------------PV-
-----------KYDVK--------------------------------------------
----YQ------------------------------------------------------
-----------------------------------------------------------A
SAQPF-------------------------------------------------------
--------------------------------------------------------LVLG
I-----------------------------------------------------------
---------------------------FVTALA---------------------------
-------------------------------------------------SQH--------
------------------------------------------------------------
------------------------------------------------------------
------------------------------------------------------------
------------------------------------------------------------
------------------------------------------------------------
------------------------------------------------------------
------------------------------------------------------------
------------------------------------------------------------
------------------------------------------------------------
------------------------------------------------------------
------------------------------------------------------------
------------------------------------------------------------
------------------------------------------------------------
------------------------------------------------------------
------------------------------------------------------------
------------------------------------------------------------
------------------------------------------------------------
------------------------------------------------------------
------------------------------------------------------------
-
>Aureococcus-anophagefferens-Auran1-54854
MM----------------------------------------------------------
------------------------------------------------------------
------------------------------------------------------------
-----MRSAIMRSAL---------------------------------------------
------------------------------------------------------------
---------------------------------------CL--AVAS--ALVQPRG----
-------------PGVRPL-----------------KNAGAARP----------------
----LKT--------------RRVD----------------------APP---TIVSAK-
------G------------DLE-GDA-KVGSSGFRQLVGFRGAADTE-DE---PL-WKIR
VQLTKPGTWVPLIWGVACGAAASGNYR-----------------WPL-LG-----GASLA
EGGEDLAKALTCMVLSGPCLTGFCQTINDWYDRDLDAI--NEPYRPIPSGRITEEEVFQQ
VYALLFGGLALAFGCDAWAGHDVLGNPLN-SIGLIACFGAV-------------------
------------------------------------------------------------
-------VSYLYSAPPFKLKAEGWRGSFALGASYIALPWWCGQAMFGEVGAGAAGGELTP
DV-VVLTVLYSFAGLGIAIVNDFKSIEGDRELGLKSLPVAFGIDGAKYICAGMIDVTQIS
VAAYLA-YIGETTYALILGGLIAPQ---IWAQTQYLLKD---------------------
---------------------------------------------------------PV-
-----------KYDVK--------------------------------------------
----YQ------------------------------------------------------
-----------------------------------------------------------G
TAQPF-------------------------------------------------------
--------------------------------------------------------LVFG
I-----------------------------------------------------------
---------------------------LTTALA---------------------------
-------------------------------------------------VSH--------
------------------------------------------------------------
------------------------------------------------------------
-----------------------------H------------------------------
------------------------------------------------------------
------------------------------------------------------------
------------------------------------------------------------
-----------------------------------------GGALAGLA-----------
------------------------------------------------------------
------------------------------------------------------------
------------------------------------------------------------
------------------------------------------------------------
------------------------------------------------------------
------------------------------------------------------------
------------------------------------------------------------
------------------------------------------------------------
------------------------------------------------------------
------------------------------------------------------------
------------------------------------------------------------
------------------------------------------------------------
-
>Bathycoccus-prasinos-612396379
------------------------------------------------------------
------------------------------------------------------------
------------------------------------------------------------
----------MASILSV-------------------------------------------
------------------------------------------------------------
---------CTTTAAAMNAV---VMNASRRSSSLFSSSSSSSSSSSS--MRSSSFP----
---------------GTSL------------------KTSFKSS----------------
-SKSIKMEQKRRRRHDSGLIVTNMAAGD------------KVD---DLNI-----KAS--
-------------------ETN-VSE-TKLGGDVRQILGFKGASTEDVPV------WKIH
IQLTKPGTWVPLIWGVMCGAAASGHYE-----------------WN--------------
--LDNIGKALLCMTMSGPFLTGYTQTINDWYDREIDAI--NEPYRPIPSGAISETAVKAQ
IAVLLLGGLACGWQLDQWCEHD-----FP-VIFLLTVFGSW-------------------
------------------------------------------------------------
-------VSYIYSAPPLKLKAEGWKGCYALGSSYIALPWWAGMATF---------GQLTP
DV-MVLTVLYSIAGLGIAIVNDFKSIEGDRALGLQSLPVAFGVEKAKWITVGTIDATQLF
VAFYLR-GIGEDFYSNVLFCLIAPQ---IFAQFKFFLPD---------------------
---------------------------------------------------------PI-
-----------KNDVK--------------------------------------------
----YQ------------------------------------------------------
-----------------------------------------------------------A
AAQPF-------------------------------------------------------
--------------------------------------------------------LVFG
L-----------------------------------------------------------
---------------------------LATGLA---------------------------
-------------------------------------------------WGH--------
------------------------------------------------------------
------------------------------------------------------------
-----------------------------H------------------------------
------------------------------------------------------------
------------------------------------------------------------
------------------------------------------------------------
-----------------------------------------VNMLAA-------------
------------------------------------------------------------
------------------------------------------------------------
------------------------------------------------------------
------------------------------------------------------------
------------------------------------------------------------
------------------------------------------------------------
------------------------------------------------------------
------------------------------------------------------------
------------------------------------------------------------
------------------------------------------------------------
------------------------------------------------------------
------------------------------------------------------------
-
>Bigelowiellia-natans-55307
MSR---------------------------------------------------------
---------------------ARPAVVSTNSAWRMTKKPS--------------------
--------------------ITRSETSS---------------RAYH-------------
RSQNQP----MQAIAPPS-----------------------------------LKKKTFS
YPN-------------------------VRMEPVIKGLRSEAVVQAL-------RDPETQ
KWINPSKSLKFVATESL--------------DQPLFGHSNVLKYCYR--TLNSK------
CAAQKP------GSEVTEL----QDLATMVCESA---LQDVRE-----------------
---------------------KAAERVPL----------------AHKSP-----SSR--
-------------------TMV-MAE-SDDDSDVRQLLGVRGGSKTD-NI------WKIR
LQLMKPVTWVPLIWGVICGAAASGNYNAV---------------WS---------GAPLE
VCLEDLGKSLGCMVLAGPLLTGYTQTINDWYDREIDAI--NEPDRPIPSGAIKENEVIAQ
IWALLLGGLGLAYGLDQWAGHD-----FP-MVTALSIGGSF-------------------
------------------------------------------------------------
-------VSYIYSAPPLKLKQSGWAGNYALGSSYIALPWWCGQAMF---------GTLNA
PV-IVLSLLYSIAGLGIAIVNDFKSIEGDRKLGLQSLPVAFGVDTAKWLCAGSIDVTQLG
VAAYLY-SIGETTYANILIALILPQ---MFFQNKYLLKD---------------------
---------------------------------------------------------PI-
-----------KYDVN--------------------------------------------
----YQ------------------------------------------------------
-----------------------------------------------------------A
ASQPF-------------------------------------------------------
--------------------------------------------------------LVFG
I-----------------------------------------------------------
---------------------------LDTALA---------------------------
-------------------------------------------------MGH--------
------------------------------------------------------------
------------------------------------------------------------
-----------------------------H------------------------------
------------------------------------------------------------
------------------------------------------------------------
------------------------------------------------------------
-----------------------------------------QF-----------------
------------------------------------------------------------
------------------------------------------------------------
------------------------------------------------------------
------------------------------------------------------------
------------------------------------------------------------
------------------------------------------------------------
------------------------------------------------------------
------------------------------------------------------------
------------------------------------------------------------
------------------------------------------------------------
------------------------------------------------------------
------------------------------------------------------------
-
>missing_sequence
------------------------------------------------------------
------------------------------------------------------------
------------------------------------------------------------
------------------------------------------------------------
------------------------------------------------------------
------------------------------------------------------------
------------------------------------------------------------
------------------------------------------------------------
------------------------------------------------------------
------------------------------------------------------------
------------------------------------------------------------
------------------------------------------------------------
------------------------------------------------------------
------------------------------------------------------------
------------------------------------------------------------
------------------------------------------------------------
------------------------------------------------------------
------------------------------------------------------------
------------------------------------------------------------
------------------------------------------------------------
------------------------------------------------------------
------------------------------------------------------------
------------------------------------------------------------
------------------------------------------------------------
------------------------------------------------------------
------------------------------------------------------------
------------------------------------------------------------
------------------------------------------------------------
------------------------------------------------------------
------------------------------------------------------------
------------------------------------------------------------
------------------------------------------------------------
------------------------------------------------------------
------------------------------------------------------------
------------------------------------------------------------
------------------------------------------------------------
------------------------------------------------------------
------------------------------------------------------------
------------------------------------------------------------
------------------------------------------------------------
------------------------------------------------------------
------------------------------------------------------------
------------------------------------------------------------
------------------------------------------------------------
-
>Cyanidioschyzon-merolae-strain-10D-544218201
MV----------------------------------------------------------
------------------------------------------------------------
------------------------------------------------------------
------TPGFISSTV---------------------------------------------
------------------------------------------------------------
--------------------------------GARGMSSRSCKALAL--SR---------
----------------IPV------------------LVTWRRT-RLNAAKHRGGLR---
---------------------LSQKADD------------------QASP-----SESKQ
-KSEQSG-------ALDGKQQT-TGV-NDSEQSLRQLLGMRGASKET-NK------WRIR
LQLMKPITWIPLVWGVGCGAAASGQYQ-----------------WN--------------
-DPQDIAKLLLCMILSGPVLAGFTQTLNDWFDREIDAV--NEPYRPIPSGAISEGEVVAQ
IWALLFAGLGLAYGLDLWQGHQ-----FP-RVLAVALFGTF-------------------
------------------------------------------------------------
-------LAYIYSAPPLKLKKNGWLGNYALGASYISLPWWAGQSLFS-------DNPLDW
KI-IALTLLYSFAGLGIAVINDFKSIEGDRRLGLASLPVMYGVDTAKWLSVGLIDIFQAL
VAAYLA-LVGETGYALALVAMILPQ---VYLQWKIFLPD---------------------
---------------------------------------------------------PM-
-----------QNDVK--------------------------------------------
----YQ------------------------------------------------------
-----------------------------------------------------------G
AAQPF-------------------------------------------------------
--------------------------------------------------------LVFG
I-----------------------------------------------------------
---------------------------LITALA---------------------------
-------------------------------------------------IGH--------
------------------------------------------------------------
------------------------------------------------------------
-----------------------------H------------------------------
------------------------------------------------------------
------------------------------------------------------------
------------------------------------------------------------
-----------------------------------------GQL----------------
------------------------------------------------------------
------------------------------------------------------------
------------------------------------------------------------
------------------------------------------------------------
------------------------------------------------------------
------------------------------------------------------------
------------------------------------------------------------
------------------------------------------------------------
------------------------------------------------------------
------------------------------------------------------------
------------------------------------------------------------
------------------------------------------------------------
-
>Cyanophora-paradoxa-25686-maker-ConsensusfromContig25686-snap-gene-0-3-mRNA-1-cds-5647/7614-7821-0-
------------------------------------------------------------
------------------------------------------------------------
------------------------------------------------------------
----------MQHCF---------------------------------------------
------------------------------------------------------------
--------------------------------------FSSATPLT--------------
---------------ALPA---------------CEPLGLWRRS----------------
---------------------SLVRGVS------------------SAVP-----AVRK-
-------------------RYA-DNV-GVSDETTRQLLGMKGAKTET-SK------WKIR
LQLMKPVTWIPLIWGVIC------------------------------------------
----------------------YTQTLNDLLDAEIDAI--NEPYRPIPSGAISVPEVYAQ
IFGLLAAGVGIAAGLDLWAGHG-----FPGSLTYTNALGAF-------------------
------------------------------------------------------------
-------LAYIYSAPPFKLKQNGWLGNYSLGASYIALPWWAGQCLF---------GEVTP
EV-VVLTLFYSLAGLGIAIVNDFKSVEGDRKLQ---------------ICAGMIDFFQLG
VAAYLF-YQQAYLPGGILLGLIAPQ---IYFQQKYLLKD---------------------
---------------------------------------------------------PV-
-----------QFDVK--------------------------------------------
----YQ------------------------------------------------------
-----------------------------------------------------------A
SSQPF-------------------------------------------------------
--------------------------------------------------------LVAG
I-----------------------------------------------------------
---------------------------LVTALA---------------------------
-------------------------------------------------LGN--------
---------------------------------------------------MLPFESRAM
AATTD----------------------------------ETSTVASSDDQASVSAL-K--
-----------------------------N----GAPSRPIGTSSIMEESQRFLSLSTLS
SLVETLCSLRQKNYQV----VLVTSGAVGIGCQRLRIGERPKTLAGKQAVAVGQSRLMR-
-----VYDDLFSIWDQPIAQILLTRENLGERTGYMNAKNTFDELLNMGVIP-IVNENDTV
AIEELRFGDNDTLSALVASLVDADWLFLMTDVQFLYDSDPRSNPGAKPIYEVPDLNELRV
-SGSTGSQWG--------TGGM------STKLVAA------TLATAAGVRTVITLARHPG
----NISKMLAGEKELGSVFLPKSHPIPGKKRWIVHLVPSGTLFV------DAGAVEAIR
DKRKSLFAAGITA--------VEGDFTSNTAEIARGLVNYSSDELKKIKGVHSKDTFESR
AMTGSSVPIAVIGGSGLYHMQQLQEVSVDTPWGRPSDEITIG------------------
-------KLEGTNVAFLPRHARG---HKL------TDEVPMRANIWALKSL---------
------GVRWIISVSACSLREDYRPGDIVIP---------SGLFDHTKGRVSS-------
----FFGSGVVAH----VSLADPF------------CPVLSK-VLEEATR------TAYE
KGAKGM------------------------------------------------------
--PGSTKA-----------ESHIFRQWGLDLINMTTCPEAFLARE-AEIAYAVMNHVTD-
----------------------------YDCWHVSEEPVIQV------------------
-LTNNVQLAQESIIQAVKKIAALEAGNE------MPSPAWNALKDAIISSPENCPPETKK
TL----------------------------QL----------------------------
----------------------------------FLGKY-----------WS--------
-
>Dinos-Gonyaulacales-Alexandrium-andersonii-CCMP2222-CAMPEP-0197785166
------------------------------------------------------------
------------------------------------------------------------
------------------------------------------------------------
------------------------------------------------------------
------------------------------------------------------------
------------------------------------------------------------
------------------------------------------------------------
------------------------------------------------------------
------------------------------------------------------------
------------------------------------------------------------
------------------------------------------------------------
------------------------------------------------------------
------------------------------------------------------------
------------------------------------------------------------
-------------------------------------XVVFGIDTAKYMAPAFKDLVQLT
IVAYLL-YIGETTYAGVLFLLILPQ---AYFAKTLFFED---------------------
---------------------------------------------------------PI-
-----------ANDVK--------------------------------------------
----YQ------------------------------------------------------
-----------------------------------------------------------G
FSLPF-------------------------------------------------------
--------------------------------------------------------FSIG
T-----------------------------------------------------------
---------------------------IVAASA---------------------------
-------------------------------------------------IGN--------
------------------------------------------------------------
------------------------------------------------------------
-----------------------------N------------------------------
------------------------------------------------------------
------------------------------------------------------------
------------------------------------------------------------
-----------------------------------------PLH----------------
------------------------------------------------------------
------------------------------------------------------------
------------------------------------------------------------
------------------------------------------------------------
------------------------------------------------------------
------------------------------------------------------------
------------------------------------------------------------
------------------------------------------------------------
------------------------------------------------------------
------------------------------------------------------------
------------------------------------------------------------
------------------------------------------------------------
-
>Dinos-Gonyaulacales-Alexandrium-catenella-OF101-CAMPEP-0171230468
------------------------------------------------------------
------------------------------------------------------------
------------------------------------------------------------
------------------------------------------------------------
------------------------------------------------------------
------------------------------------------------------------
------------------------------------------------------------
------------------------------------------------------------
------------------------------------WLGMKGAKGSE-DE---PL-WKIR
LQLCKPVTWPPLILGVIAGVCASGNFD-----------------WT-------------T
ASPTDYAKLLLALILSGPVLVGYTQTLNDWYDKDLDAI--NEPYRPIPSGRITEEEVWQQ
IYFLGGLGMALAAVLDLWQGHP-----SP-RVFFVALIGVV-------------------
------------------------------------------------------------
-------TAYIYSAPPLKLKQNWLSGCYALGSSYIALPWWAGQSTF---------GEVSP
EI-IALTLWYSVAAIGIAIVNDFKSVEGDRKLGLSSAPVVFGIDTAKYMAPAFKDITQLT
IVAYLL-YIGEPTYAGILFLLILPQ---VYFAKTLFIED---------------------
---------------------------------------------------------PI-
-----------ANDVK--------------------------------------------
----YQ------------------------------------------------------
-----------------------------------------------------------G
FSLPF-------------------------------------------------------
--------------------------------------------------------FSIG
T-----------------------------------------------------------
---------------------------IVAASA---------------------------
-------------------------------------------------IGN--------
------------------------------------------------------------
------------------------------------------------------------
-----------------------------N------------------------------
------------------------------------------------------------
------------------------------------------------------------
------------------------------------------------------------
-----------------------------------------ALHXT--------------
------------------------------------------------------------
----R-------------------------------------------------------
-----------------AAPRRVAS--RAPSQMHTTPREGD-------------------
------------------------------------------------------------
------------------------------------------------------------
------------------------------------------------------------
------------------------------------------------------------
------------------------------------------------------------
------------------------------------------------------------
-------RLDRX------------------------------------------------
------------------------------------------------------------
------------------------------------------------------------
-
>Dinos-Gonyaulacales-Alexandrium-monilatum-CCMP3105-CAMPEP-0200616720
------------------------------------------------------------
------------------------------------------------------------
------------------------------------------------------------
------------------------------------------------------------
------------------------------------RRHASLL-----------------
------ACAAALFAAAFA------------SAGAFAAAPAGPAPGR---RGSAVQFGNLA
AAGW---------LGARVQ-----GAVEVP------AAGGAAPA---------------A
ALVPAALA-----------LAAGALALR------------------TSRR---AAQSRTG
CRAGDEGRATQ-------SRTG-RRA--GDEGSVQQLLGMKGAKSTE-EE---PL-WKIR
LQLCKPVTWPPLIFGVIAGACASGNFD-----------------WF-------------H
ASPSEYAKLLLCVFLSGPVLVGYTQTMNDWYDKDLDAI--NEPYRPIPSGRITEEEVWQQ
ILFLGGLGLTLAGVLDYIQGHW-----PP-TVFCVAIVGVF-------------------
------------------------------------------------------------
-------MAYIYSAPPLKLKQNWLSGCYALGSSYVALPWWAGQATF---------GEVSP
EI-VALTLWYSVAAIGIAIVNDFKSVDGDRKLGLSSAPVVFGIDTAKYMAPAFKDLVQLT
IVAYLL-YIGETNYAAGLFLLIIPQ---VFFAKTLFLED---------------------
---------------------------------------------------------PL-
-----------GNDVK--------------------------------------------
----YQ------------------------------------------------------
-----------------------------------------------------------G
SSLPF-------------------------------------------------------
--------------------------------------------------------FSIG
T-----------------------------------------------------------
---------------------------ILAASA---------------------------
-------------------------------------------------IGN--------
------------------------------------------------------------
------------------------------------------------------------
-----------------------------N------------------------------
------------------------------------------------------------
------------------------------------------------------------
------------------------------------------------------------
-----------------------------------------PFH----------------
------------------------------------------------------------
------------------------------------------------------------
------------------------------------------------------------
------------------------------------------------------------
------------------------------------------------------------
------------------------------------------------------------
------------------------------------------------------------
------------------------------------------------------------
------------------------------------------------------------
------------------------------------------------------------
------------------------------------------------------------
------------------------------------------------------------
-
>Dinos-Gonyaulacales-Gambierdiscus-australes-CAWD-149-CAMPEP-0171139174
------------------------------------------------------------
------------------------------------------------------------
------------------------------------------------------------
------------------------------------------------------------
------------------------------------------------------------
------------------------------------------------------------
------------------------------------------------------------
------------------------------------------------------------
------------------PAVP-RRA--EEKRGVQQLLGMKDAGVEE-ET---PL-WRIR
LQLCKPVTWPPLLFGVIAGACASGNFD-----------------WF-------------A
ANPGDYAKLFLCMFLSGPVLVGFTQTLNDWFDKDLDAI--NEPYRPIPSGRITEEQVWEQ
IYFLGALGLALALVLDLSQGHW-----PP-TVFGVAVIGVI-------------------
------------------------------------------------------------
-------AAYIYSAPPLKLKQNWLTGCYALGSSYIALPWWAGMCTF---------GTVTS
EI-VALTLWYSVAAIGIAIVNDFKSVDGDRKLGLSSAPVVFGVETAKYMAPLFKDTVQLT
IVAYLF-YIGEPAYAAGLFCLILPQ---AYFAKTLLLED---------------------
---------------------------------------------------------PI-
-----------ENDVK--------------------------------------------
----YQ------------------------------------------------------
-----------------------------------------------------------G
FSLPF-------------------------------------------------------
--------------------------------------------------------FSIG
T-----------------------------------------------------------
---------------------------IVAASA---------------------------
-------------------------------------------------IGN--------
------------------------------------------------------------
------------------------------------------------------------
-----------------------------N------------------------------
------------------------------------------------------------
------------------------------------------------------------
------------------------------------------------------------
-----------------------------------------PFX----------------
------------------------------------------------------------
------------------------------------------------------------
------------------------------------------------------------
------------------------------------------------------------
------------------------------------------------------------
------------------------------------------------------------
------------------------------------------------------------
------------------------------------------------------------
------------------------------------------------------------
------------------------------------------------------------
------------------------------------------------------------
------------------------------------------------------------
-
>Dinos-Gonyaulacales-Gonyaulax-spinifera-CCMP409-CAMPEP-0197924422
------------------------------------------------------------
------------------------------------------------------------
------------------------------------------------------------
------------------------------------------------------------
------------------------------------------------------------
------------------------------------------------------------
------------------------------------------------------------
------------------------------------------------------------
--------------------------------GVRQLLGMKGATD-E-EV---PL-WKIR
LQLCKPVTWPPLILGCISGAAASGNWE-----------------WT--------------
--GENVALMAIAMFIAGPCMTGYTQTINDWYDKDIDAI--NEPYRPIPSGRITESEVWEQ
IYATLFTALILAFGLDVYVGHFPSG--LP-TVFVVALFGTF-------------------
------------------------------------------------------------
-------LAYIYSAPPLKLKQDGWIGNYALGWSYVSLPWWCGQALFG-------ASTLTP
EV-LLLTTFYSIAGIGIAIVNDFKSIEGDRELGLQSLPVMYGIDTAKWLTVGLIDGVQLI
VAAYLV-YIDQTNYALGLLALLVPQ---IAAQKLLLLED---------------------
---------------------------------------------------------PI-
-----------ANDVK--------------------------------------------
----FQ------------------------------------------------------
-----------------------------------------------------------G
SSLPF-------------------------------------------------------
--------------------------------------------------------FQLG
I-----------------------------------------------------------
---------------------------IVTASA---------------------------
-------------------------------------------------LGA--------
------------------------------------------------------------
------------------------------------------------------------
-----------------------------S------------------------------
------------------------------------------------------------
------------------------------------------------------------
------------------------------------------------------------
-----------------------------------------ALHXI--------------
------------------------------------------------------------
------------------------------------------------------------
--------------------RRLPE--RAGAVG---------------------------
------------------------------------------------------------
---------------------GYRA-----------------------ARGSX-------
------------------------------------------------------------
------------------------------------------------------------
------------------------------------------------------------
------------------------------------------------------------
------------------------------------------------------------
------------------------------------------------------------
------------------------------------------------------------
-
>Dinos-Gonyaulacales-Pyrodinium-bahamense-pbaha01-CAMPEP-0179090996
------------------------------------------------------------
------------------------------------------------------------
------------------------------------------------------------
------------------------------------------------------------
------------------------------------------------------------
------------------------------------------------------------
------------------------------------------------------------
------------------------------------------------------------
-----------------------------------QILGMKGAKSTE-GE---PL-WKIR
LQLCKPVTWPPLIFGVIAGACASGNFD-----------------WF-------------S
AGLTDYAKLLVCVLLSGPVLVGFTQTLNDWYDKDLDAI--NEPYRPIPSGRITEEEVWQQ
IYFLGGLGLSLALALDLSQGHW-----PP-TVFAVAVLGVF-------------------
------------------------------------------------------------
-------MAYIYSAPPLKLKQNWLSGCYALGSSYIALPWWAGQSTF---------GDVSP
EI-VALTLWYSVAAIGIAIVNDFKSLDGDRELGLSSAPVVFGVDTAKYMAPAFKDLVQLT
IVAYLV-YIGEMAYAVALFCLIIPQ---AYFAKTLFLED---------------------
---------------------------------------------------------PI-
-----------ANDVK--------------------------------------------
----YQ------------------------------------------------------
-----------------------------------------------------------G
FSLPF-------------------------------------------------------
--------------------------------------------------------FSIG
T-----------------------------------------------------------
---------------------------IVAASA---------------------------
-------------------------------------------------IGN--------
------------------------------------------------------------
------------------------------------------------------------
-----------------------------N------------------------------
------------------------------------------------------------
------------------------------------------------------------
------------------------------------------------------------
-----------------------------------------PFH----------------
------------------------------------------------------------
------------------------------------------------------------
------------------------------------------------------------
------------------------------------------------------------
------------------------------------------------------------
------------------------------------------------------------
------------------------------------------------------------
------------------------------------------------------------
------------------------------------------------------------
------------------------------------------------------------
------------------------------------------------------------
------------------------------------------------------------
-
>Dinos-Gymnodiniales-Amphidinium-carterae-CCMP1314-CAMPEP-0186469666
------------------------------------------------------------
------------------------------------------------------------
------------------------------------------------------------
------------------------------------------------------------
------------------------------------------------------------
-------------------------------------------XPQA--SLKAGLTDKAR
SRSM---------ASRRPHRLL---------------------L---------------A
CATSLMF--------------ALSPAFM------------------HVGQ-----HPV--
------PRAAVTRRDAQLDRIS-RAAEPNSGGGLQQLLGMKGAADSS-EE---PL-WKIR
LQLCKPVTWPPLIFGVIAGVCAAGTFD-----------------WF-------------S
ASGFEYFKVFLCVLLSGPVLVGYTQTLNDWYDKDLDAI--NEPYRPIPSGRIQESEVWEQ
IYFLGGLGFGLALILDLVQGHL-----PP-TVTLVAILGIF-------------------
------------------------------------------------------------
-------LAYIYSAPPLKLKTNWVLGCYALGMSYIALPWWAGQSTF---------GEVTP
EI-ILLTLFYSIAGVGIAIVNDFKSIDGDKKLGLSSAPVVFGVDTAKYMAPVLKDVTQLC
VVAYLL-AIGEWIYAAGLFLLILPQ---VY-AATFFIED---------------------
---------------------------------------------------------PL-
-----------KNDVK--------------------------------------------
----YQ------------------------------------------------------
-----------------------------------------------------------G
SSLPF-------------------------------------------------------
--------------------------------------------------------FSIG
T-----------------------------------------------------------
---------------------------IITASA---------------------------
-------------------------------------------------IGN--------
------------------------------------------------------------
------------------------------------------------------------
-----------------------------N------------------------------
------------------------------------------------------------
------------------------------------------------------------
------------------------------------------------------------
-----------------------------------------PFH----------------
------------------------------------------------------------
------------------------------------------------------------
------------------------------------------------------------
------------------------------------------------------------
------------------------------------------------------------
------------------------------------------------------------
------------------------------------------------------------
------------------------------------------------------------
------------------------------------------------------------
------------------------------------------------------------
------------------------------------------------------------
------------------------------------------------------------
-
>Dinos-Gymnodiniales-Togula-jolla-CCCM-725-CAMPEP-0170614824
------------------------------------------------------------
----------------------XSSFVGRRGAKRCT--PE--------------------
--------------------LLNCHQ----------------------------------
-----HGPSVLRMPV---------------------------------------------
------------------------------------GRRTVAAARL--------------
--------QLLLFAATL-WL--WVG-----EHNTFVPSP----------SGSLQVA----
-------------TGVAPRDLVARGPRPAASPKAAASRGGVRAA--------------AW
LAAPVAV--------------AVALARR------------------RRSV-----ISR--
-------------------AAE-KKE-KESGADVRQLLGMKGAGDSE-DE---PL-WKIR
LQLCKPVTWPPLLFGVVAGACASGNFN-----------------WS--------------
--GDDWTNLIICMLLSGPVLVGYTQTLNDWYDKDLDAI--NEPYRPIPSGRITEEEVWQQ
ITFLFVLGLSLAGIIDFRQGHF-----PP-TVLITAIVGTF-------------------
------------------------------------------------------------
-------LAYIYSAPPLKLKTFWVAGCYALGSSYIALPWWAGQSTF---------GEVTP
EI-VILTLLYSIAGIGIAIVNDFKSVEGDRELGLESAPVVFGIDTAKYLAPAFKDVTQVG
VAGYLF-YIGEWPYALGLLALLAPQ---VYFA-TEFVKD---------------------
---------------------------------------------------------PL-
-----------KNDVK--------------------------------------------
----YQ------------------------------------------------------
-----------------------------------------------------------A
SSLPL-------------------------------------------------------
--------------------------------------------------------FSLG
T-----------------------------------------------------------
---------------------------IVTACA---------------------------
-------------------------------------------------MGP--------
---------------------------------------------------TLTIEGCL-
------------------------------------------AVGPS-------------
-----------------------------H------------------------------
------------------------------------------------------------
-------------WSRK-------------------------------------------
------------------------------------------------------------
-----------------------------------------TAAKKCLTE----------
------------------------------------------------------------
------------------------------------------------------------
------------------------------------------------------------
------------------------------------------------------------
------------------------------------------------------------
------------------------------------------------------------
------------------------------------------------------------
------------------------------------------------------------
------------------------------------------------------------
------------------------------------------------------------
------------------------------------------------------------
------------------------------------------------------------
-
>Dinos-Kareniaceae-Karenia-brevis-CCMP2229-CAMPEP-0188912840_chlorophyll_a_synthase
------------------------------------------------------------
------------------------------------------------------------
------------------------------------------------------------
----------MHKIV--------------------------------------LVLASLA
CAG--------------------------------HGRRVKLSTE---------------
----SQDPSKVAQPNRIA------------NAKSTGKQSSALAALLL--ASNPT------
AG-FKSLGSA-----GRLA----VGSPT-----------LSRLR----------------
-----PA--------------VSPLM--------------------QTEP-----KAA--
-------------------ETN-KEA-TDGSGGVRQLLGLKGASQAD-KD--APFNWKIR
LQLMKPATWIPLIWGVACGAAASGQYHAI---------------WNI-FG-SAPTTDSWG
VVGTDTAKGFAAMILAGPFMCGFTQTINDWFDRDLDAI--NEPYRPIPSGAITPTEVYQQ
IAALIIGGGVLAYSLDQWAGNE-----WP-VISLVASIGTI-------------------
------------------------------------------------------------
-------MAYIYSAPPLKLKAEGWLGTYALGSSYIALPWWCGHAMFN-------AGSISK
EE-IVLTILYSIAGLGIAIVNDFKSIEGDRELGMNSLPVAFGVDTAKWITVASIDVTQLG
VAAYLY-AIGETRYAAILFGLVLPQ---MFSQVK-FVED---------------------
---------------------------------------------------------PV-
-----------ANDVK--------------------------------------------
----YQ------------------------------------------------------
-----------------------------------------------------------A
AAQPF-------------------------------------------------------
--------------------------------------------------------LVSG
I-----------------------------------------------------------
---------------------------LCTALA---------------------------
-------------------------------------------------VGH--------
------------------------------------------------------------
------------------------------------------------------------
-----------------------------H------------------------------
------------------------------------------------------------
------------------------------------------------------------
------------------------------------------------------------
-----------------------------------------SFAAX--------------
------------------------------------------------------------
------------------------------------------------------------
---------------------------TLIAYALMFACT---------------------
------------------------------------------------------------
------------------------------------------------------------
------------------------------------------------------------
------------------------------------------------------------
------------------------------------------------------------
------------------------------------------------------------
------------------------------------------------------------
------------------------------------------------------------
------------------------------------------------------------
-
>Dinos-Kareniaceae-Karenia-mikimotoi-ANV-120584_chlorophyll_a_synthase
------------------------------------------------------------
------------------------------------------------------------
------------------------------------------------------------
----------MHKIT--------------------------------------LVLTSLA
CAG--------------------------------HGRRVKLSTQ---------------
----SQEPQQ--------------------------QQSSSLAALLL--ASSPS------
AG-FNGLGS------AGRS----VRSPT-----------LTRSR----------------
-----PA--------------VRPRM--------------------QTEP-----KAA--
-------------------ETN-KEA-EDGSGGVRQLLGLKGASAAD-RD--APFNWKIR
LQLMKPATWIPLIWGVACGAAASGNYHAI---------------WNL-FG-DAPTTDSWG
VVGTDTAKAFLAMILAGPFMCGFTQTINDWFDRDLDAI--NEPYRPIPSGAITPTEVYQQ
IAALIVGGGVLAYNLDQWAGND-----WP-VISLVATIGTI-------------------
------------------------------------------------------------
-------MAYIYSAPPLKLKAEGWLGTYALGSSYIALPWWCGHAMFN-------AGSISK
EE-IILTILYSIAGLGIAIVNDFKSIEGDRELGMNSLPVAFGIDKAKWITVASIDVTQLG
VAAYLY-AIGETRYAAILFGLVLPQ---IFSQVK-FVED---------------------
---------------------------------------------------------PV-
-----------ANDVK--------------------------------------------
----YQ------------------------------------------------------
-----------------------------------------------------------A
AAQPF-------------------------------------------------------
--------------------------------------------------------LVSG
I-----------------------------------------------------------
---------------------------LCTALA---------------------------
-------------------------------------------------VGH--------
------------------------------------------------------------
------------------------------------------------------------
-----------------------------H------------------------------
------------------------------------------------------------
------------------------------------------------------------
------------------------------------------------------------
-----------------------------------------SFA----------------
------------------------------------------------------------
------------------------------------------------------------
------------------------------------------------------------
------------------------------------------------------------
------------------------------------------------------------
------------------------------------------------------------
------------------------------------------------------------
------------------------------------------------------------
------------------------------------------------------------
------------------------------------------------------------
------------------------------------------------------------
------------------------------------------------------------
-
>Dinos-Kareniaceae-Karenia-papilionacea-ANV-72331_chlorophyll_a_synthase
SSV---------------------------------------------------------
--------------------QAHTQLVAKYSW------PA--------------------
--------------------VL------------------------------L-------
----FFILLAMHNIV--------------------------------------LVVVSLA
CAG--------------------------------HGRRVKLPTHLE-------------
---------DIAQPERQN------------QLETATQSSQAIAKLLL--AGSPA------
AG-YKHLTP------GLSR----GASST-----------LARRR----------------
-----LA--------------VSPRM--------------------QTEP-----KAA--
-------------------ETN-KEA-EDGSGGIRQLLGLKGASAAD-SD--APFNWKIR
LQLTKPATWIPLIWGVACGAAASGNYHAI---------------WNL-FG-DAPTTDSWG
VVGTDTLKGLAAMILAGPFMCGFTQTINDWFDRELDAI--NEPYRPIPSGAITPTEVYQQ
IAFLIVGGGLLAYNLDNWAGNE-----WP-VITLVATIGTV-------------------
------------------------------------------------------------
-------MAYIYSAPPLKLKAEGWLGTYALGSSYIALPWWCGHAMFN-------AASIGP
QE-IVLTILYSIAGLGIAIVNDFKSIEGDRELGMNSLPVAFGIDKAKWITVASIDVTQLG
VAAYLY-AIGETTYAAVLFGLVLPQ---MFSQKT-FLED---------------------
---------------------------------------------------------PV-
-----------ANDVK--------------------------------------------
----YQ------------------------------------------------------
-----------------------------------------------------------A
AAQPF-------------------------------------------------------
--------------------------------------------------------LVSG
I-----------------------------------------------------------
---------------------------LCTALA---------------------------
-------------------------------------------------VGH--------
------------------------------------------------------------
------------------------------------------------------------
-----------------------------H------------------------------
------------------------------------------------------------
------------------------------------------------------------
------------------------------------------------------------
-----------------------------------------TFA----------------
------------------------------------------------------------
------------------------------------------------------------
------------------------------------------------------------
------------------------------------------------------------
------------------------------------------------------------
------------------------------------------------------------
------------------------------------------------------------
------------------------------------------------------------
------------------------------------------------------------
------------------------------------------------------------
------------------------------------------------------------
------------------------------------------------------------
-
>Dinos-Kareniaceae-Karlodinium-armiger-ANV-81625_chlorophyll_a_synthase
------------------------------------------------------------
------------------------------------------------------------
------------------------------------------------------------
----------MWMFT--------------------------------------TILSGLA
FMC--------------------------------YGRRVYTESS---------------
------LSANTAKLEEL-------------------DAQKSLASLFL--ALDPT------
CG--RGCAR------ASPT----LHHARS---------AAARL-----------------
---------------------APVMQ--------------------DTEP-----KAA--
-------------------ETN-AEA-TDGSGGIRQLLGLKGASAAD-KD--ALFNWKIR
LQLTKPATWVPLIWGVGCGAAASGNYHAI---------------WNL-FG-DAPTTNSIG
LVATDTLKGLSAMILAGPFMCGFTQTINDWFDRELDAI--NEPYRPIPSGAITPVEVAQQ
VAFLLLGSWALGLGLDNWAGND-----WP-VITAVAALGTF-------------------
------------------------------------------------------------
-------LAYIYSAPPLKLKAEGWLGTYALGSSYIALPWWCGHAMFN-------AGSIGW
QE-VILTILYSIAGLGIAIVNDFKSIEGDRELGMNSLPVAFGIDTAKWICVGSIDATQLG
VAAYLY-AIGEPVYAAVLFGLILPQ---IFSQWS-FIQD---------------------
---------------------------------------------------------PV-
-----------ANDVK--------------------------------------------
----YQ------------------------------------------------------
-----------------------------------------------------------A
AAQPF-------------------------------------------------------
--------------------------------------------------------LVFG
I-----------------------------------------------------------
---------------------------LDTAVA---------------------------
-------------------------------------------------VGH--------
------------------------------------------------------------
------------------------------------------------------------
-----------------------------H------------------------------
------------------------------------------------------------
------------------------------------------------------------
------------------------------------------------------------
-----------------------------------------TF-----------------
------------------------------------------------------------
------------------------------------------------------------
------------------------------------------------------------
------------------------------------------------------------
------------------------------------------------------------
------------------------------------------------------------
------------------------------------------------------------
------------------------------------------------------------
------------------------------------------------------------
------------------------------------------------------------
------------------------------------------------------------
------------------------------------------------------------
-
>Dinos-Kareniaceae-Karlodinium-micrum-Strain-CCMP2283-CAMPEP-0200763380_chlorophyll_a_synthase
------------------------------------------------------------
------------------------------------------------------------
------------------------------------------------------------
------------------------------------------------------------
---------------------------------------------------------MG-
NVKPRSEPMSLQTTERA-------------------DAVNSLASLVL--AMSPT------
CG--RGCPH------ASPS----QRLRA-----------SRRTP----------------
---------------------LMKDN--------------------PTEP-----KAA--
-------------------ETN-AEA-TDGSAGIRQLLGLKGAGVAD-KD--APFNWKIR
LQLTKPATWVPLIWGVACGAAASGSYHSI---------------WNL-FG-DAPTTDSVG
VVVEDTFKALAAMILAGPFMCGFTQTINDWFDRELDAI--NEPYRPIPSGAITPVEIAQQ
VAFLLGGSLALGLGLDNWAGND-----WP-VITAVAALGTF-------------------
------------------------------------------------------------
-------LAYIYSAPPLKLKAEGWLGTYALGSSYIALPWWCGHAMFN-------AGSIGP
EE-VVLTILYSIAGLGIAIVNDFKSIEGDRELGMNSLPVAFGIDTAKWICVGSIDATQLG
VAAYLY-AIGEPVYAAILFALVLPQ---MFSQVS-FIQD---------------------
---------------------------------------------------------PV-
-----------ANDVK--------------------------------------------
----YQ------------------------------------------------------
-----------------------------------------------------------A
AAQPF-------------------------------------------------------
--------------------------------------------------------LVFG
I-----------------------------------------------------------
---------------------------LDTALA---------------------------
-------------------------------------------------VGH--------
------------------------------------------------------------
------------------------------------------------------------
-----------------------------H------------------------------
------------------------------------------------------------
------------------------------------------------------------
------------------------------------------------------------
-----------------------------------------SF-----------------
------------------------------------------------------------
------------------------------------------------------------
------------------------------------------------------------
------------------------------------------------------------
-----------------------R------------------------------------
------------------------------------------------------------
------------------------------------------------------------
------------------------------------------------------------
------------------------------------------------------------
------------------------------------------------------------
------------------------------------------------------------
------------------------------------------------------------
-
>Dinos-Kareniaceae-Karlodinium-sp-RCC3446-ANV-59713_chlorophyll_a_synthase
------------------------------------------------------------
------------------------------------------------------------
------------------------------------------------------------
----------MWMLT--------------------------------------IALAHLL
CLG--------------------------------LGRRVYMESSPD----------MG-
NVKPRSEPMSLQTTERA-------------------DAVNSLASLVL--AMSPT------
CG--RGCPH------ASPS----QRLRA-----------SRRTP----------------
---------------------LMKDN--------------------PTEP-----KAA--
-------------------ETN-AEA-TDGSAGIRQLLGLKGAGVAD-KD--APFNWKIR
LQLTKPATWVPLIWGVACGAAASGSYHSI---------------WNL-FG-DAPTTDSVG
VVVEDTFKALAAMILAGPFMCGFTQTINDWFDRELDAI--NEPYRPIPSGAITPVEIAQQ
VAFLLGGSLALGLGLDNWAGND-----WP-VITAVAALGTF-------------------
------------------------------------------------------------
-------LAYIYSAPPLKLKAEGWLGTYALGSSYIALPWWCGHAMFN-------AGSIGP
EE-VVLTILYSIAGLGIAIVNDFKSIEGDRELGMNSLPVAFGIDTAKWICVGSIDATQLG
VAAYLY-AIGEPVYAAILFALVLPQ---MFSQVS-FIQD---------------------
---------------------------------------------------------PV-
-----------ANDVK--------------------------------------------
----YQ------------------------------------------------------
-----------------------------------------------------------A
AAQPF-------------------------------------------------------
--------------------------------------------------------LVFG
I-----------------------------------------------------------
---------------------------LDTALA---------------------------
-------------------------------------------------VGH--------
------------------------------------------------------------
------------------------------------------------------------
-----------------------------H------------------------------
------------------------------------------------------------
------------------------------------------------------------
------------------------------------------------------------
-----------------------------------------SF-----------------
------------------------------------------------------------
------------------------------------------------------------
------------------------------------------------------------
------------------------------------------------------------
-----------------------R------------------------------------
------------------------------------------------------------
------------------------------------------------------------
------------------------------------------------------------
------------------------------------------------------------
------------------------------------------------------------
------------------------------------------------------------
------------------------------------------------------------
-
>Dinos-Kareniaceae-Ross-Sea-Dinoflagellate-637604
------------------------------------------------------------
------------------------------------------------------------
------------------------------------------------------------
------------------------------------------------------------
------------------------------------------------------------
-----------ARTR-S-------------------SAMARQIAIVL--ALACS------
CAGFRAPAA------AGRA----TRPA------------LSRRA----------------
-----WK--------------IAMDE--------------------NNDP-----KAA--
-------------------ETN-AEA-TDGSGNLRQLLGLKGAAADD-GS--SFLNWKIR
LQLTKPGTWVPLIWGVACGAAASGNYHSI---------------WNL-FG-DAPTTDSWG
VVTEDTFKALGAMVLSGPLLCGFTQTCNDWFDRDLDAI--NEPYRPIPSGAISQNEVYFQ
IGALLVGGLALAFQLDGWAEND-----WP-VLTFLAVLGSA-------------------
------------------------------------------------------------
-------VAWIYSAPPLKLKANGWTGTYALGSSYIALPWWCGHAMFN-------AGSITW
QE-VVLTVLYSFAGLGIAIVNDFKSIEGDRALGMNSLPVAFGIEKAKWICVGTIDLTQLG
VAAYLY-AIGETTYALVLFGLILPQ---MFAQLT-FIQD---------------------
---------------------------------------------------------PV-
-----------ANDVK--------------------------------------------
----YQ------------------------------------------------------
-----------------------------------------------------------G
AAQPF-------------------------------------------------------
--------------------------------------------------------LVFG
I-----------------------------------------------------------
---------------------------LTTALA---------------------------
-------------------------------------------------VGH--------
------------------------------------------------------------
------------------------------------------------------------
-----------------------------H------------------------------
------------------------------------------------------------
------------------------------------------------------------
------------------------------------------------------------
-----------------------------------------TF-----------------
------------------------------------------------------------
------------------------------------------------------------
------------------------------------------------------------
------------------------------------------------------------
------------------------------------------------------------
------------------------------------------------------------
------------------------------------------------------------
------------------------------------------------------------
------------------------------------------------------------
------------------------------------------------------------
------------------------------------------------------------
------------------------------------------------------------
-
>Dinos-Kareniaceae-Takayama-helix-ANV-193187_chlorophyll_a_synthase
------------------------------------------------------------
------------------------------------------------------------
------------------------------------------------------------
------------------------------------------------------------
------------------------------------------------------------
------------------------------------------------------------
---FSSRRR------------------------------HTRY-----------------
------------------------------------------------------------
--------------------------------------------------------WNVT
--------------GVQTCALP-----IV---------------WNL-FG-DAPTTDSGA
LVFEDTIKALCAMVLAGPFMCGFTQTINDWFDRDLDAI--NEPYRPIPSGKIKPWEVYSQ
IAFLLVGGGVIATSLDNWAGND-----WP-VITAVATFGAF-------------------
------------------------------------------------------------
-------MAYIYSAPPLKLKAEGWLGTYALGSSYIALPWWCGHAMFN-------AGTLGV
QE-IILTILYSIAGLGIAIVNDFKSIEGDRELGMNSLPVAFGIDKAKWICVASIDVTQLG
VAAYLW-AIGEGVYAAVLFGLILPQ---MYSQIN-FVKD---------------------
---------------------------------------------------------PV-
-----------ANDVK--------------------------------------------
----YQ------------------------------------------------------
-----------------------------------------------------------A
AAQPF-------------------------------------------------------
--------------------------------------------------------LVFG
I-----------------------------------------------------------
---------------------------LTTALA---------------------------
-------------------------------------------------VGH--------
------------------------------------------------------------
------------------------------------------------------------
-----------------------------H------------------------------
------------------------------------------------------------
------------------------------------------------------------
------------------------------------------------------------
-----------------------------------------TF-----------------
------------------------------------------------------------
------------------------------------------------------------
------------------------------------------------------------
------------------------------------------------------------
------------------------------------------------------------
------------------------------------------------------------
------------------------------------------------------------
------------------------------------------------------------
------------------------------------------------------------
------------------------------------------------------------
------------------------------------------------------------
------------------------------------------------------------
-
>PARALOG_Karenia-papilionacea-ANV-105703_chlorophyll_a_synthase
------------------------------------------------------------
---------------------VGCSILSECSFL---------------------------
--------------------------------------------SVH-------------
-------SVDMVNIC--------------------------------------LLLASLA
IAG--------------------------------QGRRVNLPIHREDIQLADNRNP---
-MKMVDSALSFQSSATGS------------SAEIALKPAKALATFLL--ARSPT------
AG-FKLSG-------GHSL----VGSRT-----------HARS-----------------
---------------------RPIVG--------------------LTSP-----KAS--
-------------------ETN-KEA-EDGSGGVRQLLGLKGASAAD-RD--APFNWKIR
LQLTKPATWIPLIWGVACGAAASGNYHAI---------------WNL-FG-DAPTTDSWG
VVGTDTLKGLAAMILAGPFMCGFTQTINDWFDRELDAI--NEPYRPIPSGAITPTEVYQQ
IAFLIIGGGLLAYSLDNWAGNE-----WP-VISLVATIGTV-------------------
------------------------------------------------------------
-------MAYIYSAPPLKLKAEGWLGTYALGSSYIALPWWCGHAMFS-------AGTITP
QE-IVLTILYSIAGLGIAIVNDFKSIEGDRELGMNSL-----------------------
------------------------------------------------------------
------------------------------------------------------------
------------------------------------------------------------
------------------------------------------------------------
------------------------------------------------------------
------------------------------------------------------------
------------------------------------------------------------
------------------------------------------------------------
------------------------------------------------------------
------------------------------------------------------------
------------------------------------------------------------
------------------------------------------------------------
------------------------------------------------------------
------------------------------------------------------------
------------------------------------------------------------
------------------------------------------------------------
------------------------------------------------------------
------------------------------------------------------------
------------------------------------------------------------
------------------------------------------------------------
------------------------------------------------------------
------------------------------------------------------------
------------------------------------------------------------
------------------------------------------------------------
------------------------------------------------------------
------------------------------------------------------------
------------------------------------------------------------
------------------------------------------------------------
------------------------------------------------------------
-
>Dinos-Peridiniales-Brandtodinium-nutriculum-RCC3387-CAMPEP-0198504942
------------------------------------------------------------
------------------------------------------------------------
------------------------------------------------------------
------------------------------------------------------------
------------------------------------------------------------
------------------------------------------------------------
------------------------------------------------------------
------------------------------------------------------------
------------------------------------------XTD-E-EV---PL-WKIR
LQLCKPVTWPPLVLGCVCGTAATGVWN-----------------WE--------------
--PTQWALLIGAMFISGPCLTGFTQTINDWYDKDIDAI--NEPYRPIPSGRITESEVWEQ
IYALVIVGLGIALGLDYAVGHIPTG--TP-QVFIVACVGVF-------------------
------------------------------------------------------------
-------LAYIYSAPPLKLKQNGWAGNYALGWSYVSLPWWCGQALF---------GTLTP
EI-VLLTTFYSIAGIGIAIVNDFKSIEGDRKMGLDSIPVMYGIDTAKWLTVGLIDGVQLV
VAAWLY-SIGEVNYAAGLLGLIIPQ---VFAQKTLLLED---------------------
---------------------------------------------------------PI-
-----------ANDVK--------------------------------------------
----FQ------------------------------------------------------
-----------------------------------------------------------A
SSLPF-------------------------------------------------------
--------------------------------------------------------FQLG
I-----------------------------------------------------------
---------------------------LVTASA---------------------------
-------------------------------------------------IGA--------
------------------------------------------------------------
------------------------------------------------------------
-----------------------------N------------------------------
------------------------------------------------------------
------------------------------------------------------------
------------------------------------------------------------
-----------------------------------------PYHEPX-------------
------------------------------------------------------------
------------------------------------------------------------
------------------------------------------------------------
------------------------------------------------------------
------------------------------------------------------------
------------------------------------------------------------
------------------------------------------------------------
------------------------------------------------------------
------------------------------------------------------------
------------------------------------------------------------
------------------------------------------------------------
------------------------------------------------------------
-
>Dinos-Peridiniales-Peridinium-aciculiferum-PAER-2-CAMPEP-0190641844
------------------------------------------------------------
------------------------------------------------------------
------------------------------------------------------------
------------------------------------------------------------
------------------------------------------------------------
------------------------------------------------------------
------------------------------------------------------------
------------------------------------------------------------
-------------------------------GGFRQLIGMKGASD-E-EV---PL-WKIR
LQLCKPVTWPPLVLGCVCGTAASGNWN-----------------WE--------------
--PNQWALLIVAMFISGPCLTGFTQTINDWYDREIDAI--NEPYRPIPSGKITEEQVWQQ
IYVLFFTGLSLALGLDVAVGHLPDG--PP-TVFLVALLGTF-------------------
------------------------------------------------------------
-------LATIYSVPPLKLKQNGWAGNYALGWSYVSLPWWCGQALF---------GELTP
EI-VALTTFYSIGAIGIAIVNDFKSVEGDAKMGLDSIPVMYGIDTAKYLTCALEGIVQLC
IAAWLF-YIGETNYALGLLALLVPQ---LIAQKLLLLED---------------------
---------------------------------------------------------PI-
-----------ANDVK--------------------------------------------
----FQ------------------------------------------------------
-----------------------------------------------------------A
ASLPF-------------------------------------------------------
--------------------------------------------------------FQFG
I-----------------------------------------------------------
---------------------------IVTASA---------------------------
-------------------------------------------------IGV--------
------------------------------------------------------------
------------------------------------------------------------
-----------------------------N------------------------------
------------------------------------------------------------
------------------------------------------------------------
------------------------------------------------------------
-----------------------------------------PSTELGGCA----------
-----------------------------------------GLFV---------------
------------------------------------------------------------
--------------------QGICE--AYPILGYTTKS----------------------
------------------------------------------------------------
---------------------GY-------------------------ARISGYA-----
----PFS-----------------------------------------------------
------------------------------------------------------------
------------------------------------------------------------
------------------------------------------------------------
------------------------------------------------------------
------------------------------------------------------------
------------------------------------------------------------
-
>Dinos-Peridiniales-Scrippsiella-hangoei-like-SHHI-4-CAMPEP-0199256994
------------------------------------------------------------
------------------------------------------------------------
------------------------------------------------------------
------------------------------------------------------------
------------------------------------------------------------
------------------------------------------------------------
------------------------------------------------------------
------------------------------------------------------------
----------------------------------RQLIGMKGASD-E-EV---PL-WKIR
LQLCKPVTWPPLVLGCVCGTAASGNWN-----------------WE--------------
--PNQWALLIVAMFISGPCLTGFTQTINDWYDREIDAI--NEPYRPIPSGKITEEQVWQQ
IYFLFFTGLGLALGLDVAVGHLPDG--PP-TVFLVALLGTF-------------------
------------------------------------------------------------
-------LATIYSVPPLKLKQNGWAGNYALGWSYVSLPWWCGQALF---------GELTP
EI-VALTTFYSIGAIGIAIVNDFKSVEGDAKMGLDSIPVMYGIDTAKYLTCALEGIVQLC
IAAWLF-YIGETNYALGLLALLVPQ---LIAQKLLLLED---------------------
---------------------------------------------------------PI-
-----------ANDVK--------------------------------------------
----FQ------------------------------------------------------
-----------------------------------------------------------A
ASLPF-------------------------------------------------------
--------------------------------------------------------FQFG
I-----------------------------------------------------------
---------------------------IVTASA---------------------------
-------------------------------------------------IGA--------
------------------------------------------------------------
------------------------------------------------------------
-----------------------------N------------------------------
------------------------------------------------------------
------------------------------------------------------------
------------------------------------------------------------
-----------------------------------------PSTELGGRA----------
-----------------------------------------GLFV---------------
------------------------------------------------------------
--------------------QGICE--VYX------------------------------
------------------------------------------------------------
------------------------------------------------------------
------------------------------------------------------------
------------------------------------------------------------
------------------------------------------------------------
------------------------------------------------------------
------------------------------------------------------------
------------------------------------------------------------
------------------------------------------------------------
-
>Dinos-Prorocentrales-Pelagodinium-beii-RCC1491-CAMPEP-0197637556
------------------------------------------------------------
------------------------------------------------------------
------------------------------------------------------------
------------------------------------------------------------
------------------------------------------------------------
----------------L---------------GAAAAVSSTLAFVAP--RATLGQGSREQ
RGGA---------ASTKPEGR------------------GTATW---------------G
GVATVLT--------------ASGLALR------------------GACR------ER--
------GRK---------PAVP-GHAESEKDGSVQQLLGMKGASETE-DE---PL-WKIR
LQLCKPVTWPPLLFGVVAGVCASGNFN-----------------WG-------------S
ASGEDYAKLFTCMLLSGPILVGYTQTLNDWYDKDLDAI--NEPYRPIPSGRITEEQVWQQ
IYVLAGTGLSLAAVLDVWQGHS-----TP-SVFIVAVIGII-------------------
------------------------------------------------------------
-------MAYIYSAPPLKLKQNWISGCYALGSSYIALPWWAGQSCF---------GEVTP
EI-VVLTLWYSVAAVGIAIVNDFKSLEGDKKLGLSSAPVVFGVDTAKYIAPVIKDVTQLT
IVAYLV-YIGNWEYALGLLALMIPQ---VYFAKTLFIED---------------------
---------------------------------------------------------PL-
-----------KNDVK--------------------------------------------
----FQ------------------------------------------------------
-----------------------------------------------------------G
FSLPF-------------------------------------------------------
--------------------------------------------------------FSIG
T-----------------------------------------------------------
---------------------------X--------------------------------
------------------------------------------------------------
------------------------------------------------------------
------------------------------------------------------------
------------------------------------------------------------
------------------------------------------------------------
------------------------------------------------------------
------------------------------------------------------------
------------------------------------------------------------
------------------------------------------------------------
------------------------------------------------------------
------------------------------------------------------------
------------------------------------------------------------
------------------------------------------------------------
------------------------------------------------------------
------------------------------------------------------------
------------------------------------------------------------
------------------------------------------------------------
------------------------------------------------------------
------------------------------------------------------------
------------------------------------------------------------
-
>Dinos-Prorocentrales-Prorocentrum-minimum-CCMP1329-CAMPEP-0190969802
------------------------------------------------------------
------------------------------------------------------------
------------------------------------------------------------
------------------------------------------------------------
------------------------------------------------------------
------------------------------------------------------------
------------------------------------------------------------
----------------------AALLRR------------------RPGGD---------
---------------------------EDGGGAEEVRPGRAGAAAHR-DA------RGVR
-RGRAPVEDPPA--AVQAGDLAAPALRGGGGHVCERQLRLVQRDWR-------P------
-----VDHAAAAMFLSGPVLVGYTQTLNDWYDKDLDAI--NEPYRPIPSGKISEEQVWQQ
IYVLGSLGLFLAGVVDIRQGHD-----FP-AVFSVAVVGLI-------------------
------------------------------------------------------------
-------VAYIYSAPPLKLKQNWISGCYSLGASYVGLPWWAGQSAFGY----GTDGAVTQ
EI-IALTLFYSIGALGIAIVNDFKSVEGDKKLGLSSAPVVFGIDTAKYMAPAFKDSVQLC
IVGYLF-YIGCWQYAVTLFLLIIPQ---VYFAKTLFIED---------------------
---------------------------------------------------------PL-
-----------ENDVK--------------------------------------------
----YQ------------------------------------------------------
-----------------------------------------------------------G
SSLPF-------------------------------------------------------
--------------------------------------------------------FSIG
T-----------------------------------------------------------
---------------------------IVTASA---------------------------
-------------------------------------------------IGX--------
------------------------------------------------------------
------------------------------------------------------------
-----------------------------K------------------------------
------------------------------------------------------------
------------------------------------------------------------
------------------------------------------------------------
-----------------------------------------PAALSAFLFQ---------
------------------------------------------------------------
------------------------------------------------------------
-----------------------------TGAARSQ------------------------
------------------------------------------------------------
------------------------------------------------------------
------------------------------------------------------------
------------------------------------------------------------
------------------------------------------------------------
------------------------------------------------------------
------------------------------------APVAD-------------------
------------------------------------------------------------
------------------------------------------------------------
-
>Dinos-Prorocentrales-Prorocentrum-minimum-CCMP2233-CAMPEP-0191087218
------------------------------------------------------------
------------------------------------------------------------
------------------------------------------------------------
------------------------------------------------------------
----------------------------------XRGRR---------------------
------------------------------------------------------------
------------------------------------------------------------
---------------------AAALLRR------------------RPGGD---------
---------------------------EDGGGAEEVRPGRAGAAAHR-DA------RGVR
-RGRAPVEDPPA--AVQAGDLAAPALRGGGGHVCERQLRLVQRDWR-------P------
-----VDHAAAAMFLSGPVLVGYTQTLNDWYDKDLDAI--NEPYRPIPSGKISEEQVWQQ
IYVLGSLGLFLAGVVDIRQGHD-----FP-AVFSVAVVGLI-------------------
------------------------------------------------------------
-------VAYIYSAPPLKLKQNWISGCYSLGASYVGLPWWAGQSAFGY----GTDGAVTQ
EI-IALTLFYSIGALGIAIVNDFKSVEGDKKLGLSSAPVVFGIDTAKYMAPAFKDSVQLC
IVGYLF-YIGCWQYAVTLFLLIIPQ---VYFAKTLFIED---------------------
---------------------------------------------------------PL-
-----------ENDVK--------------------------------------------
----YQ------------------------------------------------------
-----------------------------------------------------------G
SSLPF-------------------------------------------------------
--------------------------------------------------------FSIG
T-----------------------------------------------------------
---------------------------IVTASA---------------------------
-------------------------------------------------IGK--------
------------------------------------------------------------
------------------------------------------------------------
-----------------------------A------------------------------
------------------------------------------------------------
------------------------------------------------------------
------------------------------------------------------------
-----------------------------------------RCTERVFVSN---------
-----------GRR----------------------------------------------
------------------------------------------------------------
---------------------------AVPGASRGQNEGNV-------------------
------------------------------------------------------------
------------------------------------------------------------
------------------------------------------------------------
------------------------------------------------------------
------------------------------------------------------------
------------------------------------------------------------
------------------------------------SPARPRF--GIFFRP---------
------------------------------------------------------------
------------------------------------------------------------
-
>Dinos-Suessiales-Polarella-glacialis-CCMP-1383-CAMPEP-0115078080
------------------------------------------------------------
------------------------------------------------------------
------------------------------------------------------------
----------METSAG--------------------------------------------
----------------------------------IRRRRTLQRVGV--------------
------CCMAAICVITLG-----------TSDGAFAASP----------GTTAPKQTPGR
L------------LHLRPQDVNAFGHAAGSAGSSVVAEEGIGRV---------------A
AAAMMLA--------------AGSLAAR------------------AMGR-----PTV--
------GRGTHGLVQCRAENGE-GEGEGEGKGGVQQLLGMKGAGDTA-DE---PL-WKIR
LQLCKPVTWPPLIFGVIAGVCASGNFD-----------------WS-------------T
ADSTQYAKLFLCVLLSGPVLVGFTQTLNDWYDRDLDAI--NEPYRPIPSGRITEAEVWQQ
IWFLGIFGLTLAGVLDIWQGHT-----FP-QVFLVAVIGVI-------------------
------------------------------------------------------------
-------MAYIYSAPPLKLKQNWLSGCYALGSSYIALPWWAGQSTF---------GEVTP
EI-VALTLWYSIAAIGIAIVNDFKSIKGDTELGLESAPVVFGVDTAKLMAPLIKDLTQLT
IVAYLL-YIGETNYAITLFCLIIPQ---VIAAKVLFLDD---------------------
---------------------------------------------------------PL-
-----------KNDVK--------------------------------------------
----YQ------------------------------------------------------
-----------------------------------------------------------G
ASLPF-------------------------------------------------------
--------------------------------------------------------FSIG
T-----------------------------------------------------------
---------------------------IVAASA---------------------------
-------------------------------------------------IGG--------
------------------------------------------------------------
------------------------------------------------------------
-----------------------------N------------------------------
------------------------------------------------------------
------------------------------------------------------------
------------------------------------------------------------
-----------------------------------------LMH----------------
------------------------------------------------------------
------------------------------------------------------------
------------------------------------------------------------
------------------------------------------------------------
------------------------------------------------------------
------------------------------------------------------------
------------------------------------------------------------
------------------------------------------------------------
------------------------------------------------------------
------------------------------------------------------------
------------------------------------------------------------
------------------------------------------------------------
-
>Dinos-Suessiales-Polarella-glacialis-CCMP2088-CAMPEP-0197965290
------------------------------------------------------------
------------------------------------------------------------
------------------------------------------------------------
----------METSAG--------------------------------------------
----------------------------------IRRRRTLQRVGV--------------
------CCMAAICVITLG-----------TSDGAFAASP----------GTTAPKQTPGR
L------------LHLRPQDVNAFGHAAGSAGSSVVAEEGIGRV---------------A
AAAMMLA--------------AGSLAAR------------------AMGR-----PTV--
------GRGTHGLVQCRAENGE-GEGEGEGKGGVQQLLGMKGAGDTA-DE---PL-WKIR
LQLCKPVTWPPLIFGVIAGVCASGNFD-----------------WS-------------T
ADSTQYAKLFLCVLLSGPVLVGFTQTLNDWYDRDLDAI--NEPYRPIPSGRITEAEVWQQ
IWFLGIFGLTLAGVLDIWQGHT-----FP-QVFLVAVIGVI-------------------
------------------------------------------------------------
-------MAYIYSAPPLKLKQNWLSGCYALGSSYIALPWWAGQSTF---------GEVTP
EI-VALTLWYSIAAIGIAIVNDFKSIKGDTELGLESAPVVFGVDTAKLMAPLIKDLTQLT
IVAYLL-YIGETNYAITLFCLIIPQ---VIAAKVLFLDD---------------------
---------------------------------------------------------PL-
-----------KNDVK--------------------------------------------
----YQ------------------------------------------------------
-----------------------------------------------------------G
ASLPF-------------------------------------------------------
--------------------------------------------------------FSIG
T-----------------------------------------------------------
---------------------------IVAASA---------------------------
-------------------------------------------------IGG--------
------------------------------------------------------------
------------------------------------------------------------
-----------------------------N------------------------------
------------------------------------------------------------
------------------------------------------------------------
------------------------------------------------------------
-----------------------------------------LMH----------------
------------------------------------------------------------
------------------------------------------------------------
------------------------------------------------------------
------------------------------------------------------------
------------------------------------------------------------
------------------------------------------------------------
------------------------------------------------------------
------------------------------------------------------------
------------------------------------------------------------
------------------------------------------------------------
------------------------------------------------------------
------------------------------------------------------------
-
>Dinos-Suessiales-Symbiodinium-microadriaticum-Smic31510
MRLQRFTTKLARMHYGHPDIMNKAEYMMQQGGVSKATKTLNLSEVVLLILGEVMKQGVAR
AMLRVHTHELVSVGSTSEDIFAGMDFVLRGGGFKVS-VPEMVPPWRFYYAHMGHYLSQWA
AGIPAVSWGLPVLTLVWLLILLNGCEDSNDLSIKPGAQELKHIEAWYIYSGNLLIVFLLA
QMAPIFFEVWMQAGLVTSIIRLVKQLLTCPCRENGAARAFSLWELVLLRLSPIMFIFQAK
VIGFYTMNELKYGGATYAPHSDLEAYAMAAIGPAPHWRRPLLR-----------------
---------AALCAVAL-----------------GAGSAGFISVST---GRAAPSTDLPK
S------------HQVRPA----TGDLDSSSGS---SLISASAA--------------GS
AALPFAM--------------LAVLAAR------------------SQSR----------
------------------HRST-RRA-EEKKGSLQQLLGMKGASETD-DE---PL-WKIR
LQLCKPVTWPPLIFGVIAGVCASGNFD-----------------WS-------------T
AGPEEYAKFILCVTLSGPVLVGYTQTLNDWYDKDLDAI--NEPYRPIPSGRITEEEVWQQ
IYVLGGLGLGMAAALDIWQGHW-----PP-TVFAVAVVGVF-------------------
------------------------------------------------------------
-------MAYIYSAPPLKLKQNWISGCYALGSSYIALPWLAGQCTF---------GQATP
EI-IALTLWYSVAAVGIAIVNDFKSVEGDAKLGLSSAPVVFGVDTAKYMAPIIKDSVQLT
IVGYLL-YIGETNYALGLLALILPQ---IYFAKTLFLEEVPGIIFAFLQHWNNCGGFRDW
QQSAALKARFDDVGLEFVGAVKEWSSNRLPQEEDCRQKDDPSWVDFNLEVTVSWLLAPFI
FNPYQFRPSCWANDMKADANAMTDFFCALFANSAGYDFAFFIELWWALEPIRRLVSLHGI
WCQCYQMHEYAAIAARNRGDSSRFTTSTRTTDCCHLWSHMSSMSYLDPRDVMQVEQSRLS
EAIAAIQESTDRMRRLQTEQCVDTVDWNDAHNIAQIVQGTAFIVLAMWLIFANNAKVAVA
SKAPLEQRHAVCATLSTAVCLFSGFFNILQLTGIDDFQIPGYTGGFVLQLARPVEWVLTC
PILQLKLVILAGARV------PSYRRFMMPLLSAAVLLCGVA--ATFTDEGLRYIWFGFG
MILVVIMFYYNGLQISENS------------DGEENIL----HGQSDYRKLTLVLIATWF
PFPIWFALSPEGFNLFDEELTIEMGWVVLNMLAK--------------------------
---------------------FSMI-----------------------IIGQR-------
---------------------M-----------------------------KLVHQRKLE
AAR------------------------------------ELYGLSPSDEVP-ENAL-N--
--------------QKAIMESSKGGRGNLNPEEYG-----LGLGEEAESEEKL-----VE
LVADTMVTLQLANHTERLLKLLVESGVTNTA-----VLER-----------LNQERCMEL
CLPWALVDAVQRRWSTEKM-------NMGQDQG--------------GVV----EKED--
-----------------------------------------------PFMKVLEANKERI
TSMKSGQVTGVVTPP---LGGVVDMSSFNDQIVAAVQRAVLPLHETVMSK-LQTFEESVN
HSLESTQESVAQRMDFGQVTLMQT---VNACQVLLHKLDSSQEVVLQKLDTQKKDLEQMR
TSYESLQGNIAGAQDVTRSALVETVSTSSSALLQK-LDSTQQDLLRKT--VESQSILQTV
ASTQNTM-VTKIETGSDTTVRRLME--IETSLGKKMTELGDTVTS--SYTVSSESVMATL
KDELTALHDQSSSTVVATERSTAILDERM------TD--VRRQNLMIMDLLTNANDGIQT
NTDSLQAIRGLDTSTADQLR-GIMAEEL------------------TKAQGNDAG-----
----SFRTAVE--------------------------TMVER-LEENAAR--------LE
KHSSGR------------------------------------------------------
------SA-----------ES--------------------IKKELAQIEERLTNHQT--
--------------------------------QVIEEVMREVKDTQLGL---------QT
QLTDFTTRFGSSIVTQTEKA--LTGSTA------LTTPEKPS------SSP-----SQRR
S-----------------------SARNV-------------------------------
----------------------------------ERG-----------------------
-
>Dinos-Suessiales-Symbiodinium-minutum-019007
------------------------------------------------------------
------------------------------------------------------------
------------------------------------------------------------
------------------------------------------------------------
----------------------------------MDARRARLR-----------------
---------TAGRLLLL--------------GGVAGCAPGFLGGVAG--RKNSLSVTSHA
AHGYGSS-----VSSVPAA-----ADVVIP------SMLGVAAV---------------S
A--------------------ASLLHAR------------------RASS------KK--
------------------VAMA-RRA--EEKGSVQQLLGMKGAGETD-DT---PL-WKIR
LQLCKPVTWPPLIFGVIAGVCASGNFD-----------------WS-------------Q
ASGEDYAKFLTCVLLSGPVLVGYTQTLNDWYDKDLDAI--NEPYRPIPSGRITEEQVWQQ
IYILGGLGLSMAAILDVWQGHS-----FP-SVFGVACVGVF-------------------
------------------------------------------------------------
-------MAYIYSAPPLKLKQNWISGCYALGSSYIALPWLAGQCTF---------GQVTP
EI-IALTLWYSVAAVGIAIVNDFKSVEGDKKLGLSSAPVVFGIDTAKYMAPAIKDSVQLT
IVAYLL-YIGEWPYALGLFCLILPQ---VYFAKTLFIED---------------------
---------------------------------------------------------PI-
-----------ENDVK--------------------------------------------
----YQ------------------------------------------------------
-----------------------------------------------------------G
SSLPF-------------------------------------------------------
--------------------------------------------------------FSIG
T-----------------------------------------------------------
---------------------------IVAASA---------------------------
-------------------------------------------------IGN--------
------------------------------------------------------------
------------------------------------------------------------
-----------------------------N------------------------------
------------------------------------------------------------
------------------------------------------------------------
------------------------------------------------------------
-----------------------------------------PFH----------------
------------------------------------------------------------
------------------------------------------------------------
------------------------------------------------------------
------------------------------------------------------------
------------------------------------------------------------
------------------------------------------------------------
------------------------------------------------------------
------------------------------------------------------------
------------------------------------------------------------
------------------------------------------------------------
------------------------------------------------------------
------------------------------------------------------------
-
>Dinos-Suessiales-Symbiodinium-sp-C15-CAMPEP-0192401714
------------------------------------------------------------
------------------------------------------------------------
----------------------------------------------XFFIGS--------
------RPVLLAAMDQ--------------------------------------------
----------------------------------RSERKARLR-----------------
---------AAGRLLLL--------------GGVAASAPGFVVGTS---RAGAPSIATGS
AGSAGS------ASGVPDA-----GAAS--------MLMGVAAV---------------G
A--------------------AASLLPR------------------RATP------RT--
------------------PRSV-RRA--EEKGAVQQLLGMKGAGETD-DT---PL-WKIR
LQLCKPVTWPPLIFGVIAGVCASGNFD-----------------WS-------------Q
ASGEDYAKFLTCVILSGPVLVGYTQTMNDWYDKDLDAI--NEPYRPIPSGRITEEQVWQQ
IYVLGGLGLSMAAALDIWQGHS-----FP-TVFAVAVVGCF-------------------
------------------------------------------------------------
-------MAYIYSAPPLKLKQNWISGCYALGSSYIALPWLAGQCTF---------GQVTP
EI-IALTLWYSVAAVGIAIVNDFKSVEGDRKLGLSSAPVVFGIDTAKYMAPAIKDSVQLT
IVAYLL-YIGEWPYALGLFCLILPQ---VYFAKTLFIEN---------------------
---------------------------------------------------------PI-
-----------ENDVK--------------------------------------------
----YQ------------------------------------------------------
-----------------------------------------------------------G
SSLPF-------------------------------------------------------
--------------------------------------------------------FSIG
T-----------------------------------------------------------
---------------------------IVAASA---------------------------
-------------------------------------------------IGN--------
------------------------------------------------------------
------------------------------------------------------------
-----------------------------N------------------------------
------------------------------------------------------------
------------------------------------------------------------
------------------------------------------------------------
-----------------------------------------LSTDV--------------
------------------------------------------------------------
----TVRAP---------------------------------------------------
---------------------------VAPGHRPKRRARAP-------------------
------------------------------------------------------------
------------------------------------------------------------
------------------------------------------------------------
------------------------------------------------------------
------------------------------------------------------------
------------------------------------------------------------
-------RFSSAASHRGETVSAM-------------------------------------
------------------------------K-----------------------------
----------------------------------KKX-----------------------
-
>Dinos-Suessiales-Symbiodinium-sp-C1-CAMPEP-0199622494
------------------------------------------------------------
------------------------------------------------------------
------------------------------------------------------------
------------------------------------------------------------
------------------------------------------------------------
----------------L--------------GGVAASAPGFVVGTS---RASAPSIAT--
-GSAGS------ASGVVDA-----GAAS--------MLMGVAAV---------------G
---------------------AASLLPR------------------SA--------RR--
------------------PRSV-RRA--EEKGAVQQLLGMKGAGETD-DT---PL-WKIR
LQLCKPVTWPPLIFGVIAGVCASGNFD-----------------WS-------------Q
ASGEDYAKFLTCVILSGPVLVGYTQTLNDWYDKDLDAI--NEPYRPIPSGRITEEQVWQQ
IYILGGLGLSMAAALDIWQGHS-----FP-TVFAVAVVGCF-------------------
------------------------------------------------------------
-------MAYIYSAPPLKLKQNWISGCYALGSSYIALPWLAGQCTF---------GQVTP
EI-IALTLWYSVAAVGIAIVNDFKSVEGDRKLGLSSAPVVFGIDTAKYMAPVIKDSVQLT
IVAYLL-YIGEWPYALGLFCLILPQ---VYFAKTLFIEN---------------------
---------------------------------------------------------PI-
-----------ENDVK--------------------------------------------
----YQ------------------------------------------------------
-----------------------------------------------------------G
SSLPF-------------------------------------------------------
--------------------------------------------------------FSIG
T-----------------------------------------------------------
---------------------------IVAASA---------------------------
-------------------------------------------------IGN--------
------------------------------------------------------------
------------------------------------------------------------
-----------------------------N------------------------------
------------------------------------------------------------
------------------------------------------------------------
------------------------------------------------------------
-----------------------------------------PFH----------------
------------------------------------------------------------
------------------------------------------------------------
------------------------------------------------------------
------------------------------------------------------------
------------------------------------------------------------
------------------------------------------------------------
------------------------------------------------------------
------------------------------------------------------------
------------------------------------------------------------
------------------------------------------------------------
------------------------------------------------------------
------------------------------------------------------------
-
>Dinos-Suessiales-Symbiodinium-sp-CCMP2430-CAMPEP-0192504200
------------------------------------------------------------
------------------------------------------------------------
------------------------------------------------------------
------------------------------------------------------------
----------------------------------XRWRRPLLR-----------------
---------AALCAVAL-----------------GAGSVGFISVSS---GRAAPSTDLPK
S------------HQVRPA-----GDLDSP------SLISASAA---------------S
AALPFAM--------------LSVLAAR------------------SQSR----------
------------------QRST-RRA-EEKKGSLQQLLGMKGASETD-DE---PL-WKIR
LQLCKPVTWPPLIFGVIAGVCASGNFD-----------------WS-------------T
AGPEEYAKFLLCVTLSGPVLVGYTQTLNDWYDKDLDAI--NEPYRPIPSGRITEEEVWQQ
IYVLGGLGLGMAAVLDVWQGHW-----PP-TVFAVAVVGVF-------------------
------------------------------------------------------------
-------MAYIYSAPPLKLKQNWISGCYALGSSYIALPWLAGQCTF---------GQATP
EI-IALTLWYSIAAVGIAIVNDFKSVEGDTKLGLSSAPVVFGVDTAKYMAPIIKDSVQLT
IVGYLL-YIGETNYALGLLALILPQ---VYFAKTLFLED---------------------
---------------------------------------------------------PI-
-----------KNDVK--------------------------------------------
----YQ------------------------------------------------------
-----------------------------------------------------------G
SSLPF-------------------------------------------------------
--------------------------------------------------------FSIG
T-----------------------------------------------------------
---------------------------IVAASA---------------------------
-------------------------------------------------IGN--------
------------------------------------------------------------
------------------------------------------------------------
-----------------------------N------------------------------
------------------------------------------------------------
------------------------------------------------------------
------------------------------------------------------------
-----------------------------------------PLHES--------------
------------------------------------------------------------
----SFRG----------------------------------------------------
--------------CCLRILRHCQN--LAPCKTMRYDQSGE-------------------
------------------------------------------------------------
------------------------------------------------------------
------------------------------------------------------------
------------------------------------------------------------
------------------------------------------------------------
------------------------------------------------------------
-------LYASE--HQTPKLELFTA-----------------------------------
------------------------------------------------------------
------------------------------------------------------------
-
>Dinos-Suessiales-Symbiodinium-sp-Mp-CAMPEP-0192571906
------------------------------------------------------------
--------------------------------------------XSFGFLRVGH------
------------------LRLLQYLQIS--------------------YGGD--------
------NPAAVKAACA--------------------------------------------
--------------------------------------TPSLW-----------------
---------AALCAAAL----------------------GSIAFVAA--PGRAPAAGSAA
ASSP---------AQVRPT----ISAADSSS--------SFSTK---------------S
AALPFAL--------------LAVLAAR------------------SQSR-----PAR--
--------------------TA-VRA-EEKKGSLQQLLGMKGASETD-DE---PL-WKIR
LQLCKPVTWPPLIFGVIAGVCASGNFD-----------------WS-------------T
ASGEDYAKFLLCVTLSGPVLVGYTQTLNDWYDKDLDAI--NEPYRPIPSGRITEEEVWQQ
IYILGGLGLAMALTLDIWQGHS-----TP-TVFAVAVIGVF-------------------
------------------------------------------------------------
-------MAYIYSAPPLKLKQNWISGCYALGSSYIALPWLAGQCTF---------GQVTP
EI-IALCLWYSVAAVGIAIVNDFKSVEGDKKLGLSSAPVVFGVDTAKYMAPIIKDSIQLT
IVGYLF-YIGETNYALGLLALIVPQ---VYFAKTLFIED---------------------
---------------------------------------------------------PL-
-----------KNDVK--------------------------------------------
----YQ------------------------------------------------------
-----------------------------------------------------------G
SSLPF-------------------------------------------------------
--------------------------------------------------------FSIG
T-----------------------------------------------------------
---------------------------IVAASA---------------------------
-------------------------------------------------IGN--------
------------------------------------------------------------
------------------------------------------------------------
-----------------------------N------------------------------
------------------------------------------------------------
------------------------------------------------------------
------------------------------------------------------------
-----------------------------------------PSTEQL-------------
------------------------------------------------------------
---RSMPGP---------------------------------------------------
-------------SCSVRALYDLKP--IDPGAAICRDS----------------------
------------------------------------------------------------
------------------------------------------------------------
------------------------------------------------------------
------------------------------------------------------------
------------------------------------------------------------
------------------------------------------------------------
--------FVSP------------------------------------------------
------------------------------------------------------------
------------------------------------------------------------
-
>Ectocarpus-siliculosus-Esi0063-0045
MV----------------------------------------------------------
------------------------------------------------------------
------------------------------------------------------------
------SPWVVASVG---------------------------------------------
------------------------------------------------------------
-------ALSVGGAGAFH------------VPALPSARATAAANRHV--SRMSTAD----
---------------DKPK---------SFYPFQRSDAPSTRPG----------------
---SIPR--------------LEAGV--------------------TPTP-----ETK--
-------------------GGT-KEG-EGAGGAFRQLVGLKGASTTD-EI------LKIR
LQLTKPVTWIPLIWGVLCGAAASGNYHW----------------WNP-FG---GGDVSFD
LGSQDLLKALGCMILSGPFLTGYTQTINDWYDRDIDAI--NEPYRPIPSGAISEKQVIEQ
IWFLLLGGLAIAYGLDVWAGHD-----FP-MVFALSVGGSF-------------------
------------------------------------------------------------
-------ISYIYSAPPIKLKQNGWLGNYALGSSYISLPWWCGQAMF---------GELNI
QV-VILTLLYSWAGLGIAIVNDFKSVEGDREMGLQSLPVAFGVEKAKWLCVGSIDATQLG
IAAWLY-YIGEPTYAAILTALVLPQ---VFAQFKYFLPD---------------------
---------------------------------------------------------PV-
-----------GNDVK--------------------------------------------
----YQ------------------------------------------------------
-----------------------------------------------------------A
TAQPF-------------------------------------------------------
--------------------------------------------------------LVFG
I-----------------------------------------------------------
---------------------------LTTALA---------------------------
-------------------------------------------------MGH--------
------------------------------------------------------------
------------------------------------------------------------
-----------------------------H------------------------------
------------------------------------------------------------
------------------------------------------------------------
------------------------------------------------------------
-----------------------------------------TF-----------------
------------------------------------------------------------
------------------------------------------------------------
------------------------------------------------------------
------------------------------------------------------------
------------------------------------------------------------
------------------------------------------------------------
------------------------------------------------------------
------------------------------------------------------------
------------------------------------------------------------
------------------------------------------------------------
------------------------------------------------------------
------------------------------------------------------------
-
>Fistulifera-solaris-fso-g4727
------------------------------------------------------------
------------------------------------------------------------
------------------------------------------------------------
----------MRFI-L--------------------------------------------
------------------------------------------------------------
-------LASFLVTAS------------------SFTVP---SWTLT--SQQKT------
GLSL------------LPT----QAEQASFYPFE--------------------------
---------------------DSKSA--------------------LQQA----------
-----------------------KGS-TEKDGKVRQLLGLRGASEET-DI------WKIR
LQLTKPVTWVPLVWGVMCGAAASGNYHWM---------------WNP-FD---PNDRDIA
LGAEDALKGFVAMILAGPFLTGYTQTINDWYDREIDAI--NEPYRPIPSGAISEGEVIFQ
IWFLLLGGLGIAYGLDVWAGHD-----VP-TVLLLSIFGSF-------------------
------------------------------------------------------------
-------ISYIYSAPPLKLKQNGWAGNYALGASYISLPWWCGQAVF---------GELDR
PVYFILPILYSIAGLGIAIVNDFKSIEGDRALGLQSLPVAFGVDTAKWICASSESF----
---WL-------------------------------------------------------
------------------------------------------------------------
------------------------------------------------------------
------------------------------------------------------------
------------------------------------------------------------
------------------------------------------------------------
------------------------------------------------------------
------------------------------------------------------------
------------------------------------------------------------
------------------------------------------------------------
------------------------------------------------------------
------------------------------------------------------------
------------------------------------------------------------
------------------------------------------------------------
------------------------------------------------------------
------------------------------------------------------------
------------------------------------------------------------
------------------------------------------------------------
------------------------------------------------------------
------------------------------------------------------------
------------------------------------------------------------
------------------------------------------------------------
------------------------------------------------------------
------------------------------------------------------------
------------------------------------------------------------
------------------------------------------------------------
------------------------------------------------------------
------------------------------------------------------------
------------------------------------------------------------
-
>Fragilariopsis-cylindrus-Fracy1-223502
------------------------------------------------------------
------------------------------------------------------------
------------------------------------------------------------
----------MKVFF---------------------------------------------
------------------------------------------------------------
---------AFLYAASL-------------ASAFTTKTSHHSSPIAVTTSSSNSFRQ--H
PLAL------------LPN----NRQSTTIS-----------------------------
---------------------SSSST--------------------KLEA-----KEG--
-------------------KGN-EEV-EDGSAGFRQLLGVRGAAQET-NI------WKIR
LQLTKPITWVPLLWGVMCGAAASGNYHWI---------------WNP-WD---PNDRDVM
LGLEDTAKAITAMILAGPFLTGYTQTINDWYDRDIDAI--NEPNRPIPSGAISEKDVIAQ
IWVLLIGGLVLSYGLDVWCEHE-----FP-INLVLAIFGSF-------------------
------------------------------------------------------------
-------ISYIYSAPPLKLKQNGWAGNYALGASYISLPWWCGQAVF---------GPLDR
PVYWILPILYSIAGLGIAIVNDFKSIEGDRAMGLNSLPVAFGLDGAKYICAGSVTLTQFG
VAAYLY-SINEPIYALVLMGLLLPQ---VYFQATLLLPD---------------------
---------------------------------------------------------PI-
-----------ANDVK--------------------------------------------
----YQ------------------------------------------------------
-----------------------------------------------------------A
SSQPF-------------------------------------------------------
--------------------------------------------------------FVFG
I-----------------------------------------------------------
---------------------------LATALC---------------------------
-------------------------------------------------IGH--------
------------------------------------------------------------
------------------------------------------------------------
-----------------------------H------------------------------
------------------------------------------------------------
------------------------------------------------------------
------------------------------------------------------------
-----------------------------------------EFPV---------------
------------------------------------------------------------
------------------------------------------------------------
------------------------------------------------------------
------------------------------------------------------------
------------------------------------------------------------
------------------------------------------------------------
------------------------------------------------------------
------------------------------------------------------------
------------------------------------------------------------
------------------------------------------------------------
------------------------------------------------------------
------------------------------------------------------------
-
>Galdieria-sulphuraria-452822916
------------------------------------------------------------
------------------------------------------------------------
------------------------------------------------------------
----------MQHQQPC-------------------------------------------
------------------------------------------------------------
---------RLFIFPTLL-------RCPNFCTQCRWKYVQKCSYTSL-------------
------------FKSKRTL------------------WVSTRRS----------------
---------------------SPLVCSL------------------KESP-----DKET-
-------------------EEQ-NKN-AATQLSFRQLLGMKGASSED-NI---PK-WRIH
LQLMKPVTWIPLIWGVICGAAASGNFE-----------------WN--------------
--LDNISKAALCMLLSGPLLTGYTQTLNDYYDKDIDAI--NEPYRPIPSGAISEQAVKAQ
IIILLSGGLGLAFSLDKLQEHE-----SP-TLFFVALLGCF-------------------
------------------------------------------------------------
-------LAYIYSAPPLKLKRSGWIGNYALGASYISLPWWAGQSLF---------GTLDY
KV-MLLTLLYSLAGL--AVVNDFKSVEGDRKLGLRSIPVEF--EGAKWISVFLIDTFQAL
IAAVLF-SIHETPYACGVVACILPQ---VYFQFRLFLKD---------------------
---------------------------------------------------------PL-
-----------KYDVQ--------------------------------------------
----YQ------------------------------------------------------
-----------------------------------------------------------A
SAQPF-------------------------------------------------------
--------------------------------------------------------LV--
V-----------------------------------------------------------
---------------------------LLTALA---------------------------
-------------------------------------------------IGN--------
------------------------------------------------------------
------------------------------------------------------------
-----------------------------H------------------------------
------------------------------------------------------------
------------------------------------------------------------
------------------------------------------------------------
------------------------------------------------------------
------------------------------------------------------------
------------------------------------------------------------
------------------------------------------------------------
------------------------------------------------------------
------------------------------------------------------------
------------------------------------------------------------
------------------------------------------------------------
------------------------------------------------------------
------------------------------------------------------------
------------------------------------------------------------
------------------------------------------------------------
-----------------------------------------------------------H
L
>Guillardia-theta-79995
------------------------------------------------------------
------------------------------------------------------------
------------------------------------------------------------
----------MQ------------------------------------------------
------------------------------------------------------------
------------------------------------------------------------
------------------------------------------------------------
------------------------------------------------------------
-------------------ENP-EKG-GENDSGIRQLLGVRGGSTTA-DK------WKIR
VQLMKPVTWVPLIWGVACGAAASGKYHSI---------------WD---------GASFS
EWSTDFVKALVCMVLAGPLLTGYTQTINDWYDREIDAI--NEPNRPIPSGAISENEVIAQ
IWALLLGGLGLAYGLDVWAGHE-----WP-SVLALAIGGSF-------------------
------------------------------------------------------------
-------ISYIYSAPPLKLKQSGWIGNYALGSSYIALPWWCGQVFFN-------QASFNP
TV-AILTILYSWAGLGIAIVNDFKSIEGDRELGLQSLPVQFGVDTAKWICVGSIDFTQLG
VAGYLA-SIGETNYALVLLGLILPQ---IYLQFTTFLKD---------------------
---------------------------------------------------------PI-
-----------ANDVK--------------------------------------------
----YQ------------------------------------------------------
-----------------------------------------------------------A
AAQPF-------------------------------------------------------
--------------------------------------------------------LVLG
I-----------------------------------------------------------
---------------------------LTTALA---------------------------
-------------------------------------------------CGH--------
------------------------------------------------------------
------------------------------------------------------------
-----------------------------H------------------------------
------------------------------------------------------------
------------------------------------------------------------
------------------------------------------------------------
-----------------------------------------TWT----------------
------------------------------------------------------------
------------------------------------------------------------
------------------------------------------------------------
------------------------------------------------------------
------------------------------------------------------------
------------------------------------------------------------
------------------------------------------------------------
------------------------------------------------------------
------------------------------------------------------------
------------------------------------------------------------
------------------------------------------------------------
------------------------------------------------------------
-
>missing_sequence
------------------------------------------------------------
------------------------------------------------------------
------------------------------------------------------------
------------------------------------------------------------
------------------------------------------------------------
------------------------------------------------------------
------------------------------------------------------------
------------------------------------------------------------
------------------------------------------------------------
------------------------------------------------------------
------------------------------------------------------------
------------------------------------------------------------
------------------------------------------------------------
------------------------------------------------------------
------------------------------------------------------------
------------------------------------------------------------
------------------------------------------------------------
------------------------------------------------------------
------------------------------------------------------------
------------------------------------------------------------
------------------------------------------------------------
------------------------------------------------------------
------------------------------------------------------------
------------------------------------------------------------
------------------------------------------------------------
------------------------------------------------------------
------------------------------------------------------------
------------------------------------------------------------
------------------------------------------------------------
------------------------------------------------------------
------------------------------------------------------------
------------------------------------------------------------
------------------------------------------------------------
------------------------------------------------------------
------------------------------------------------------------
------------------------------------------------------------
------------------------------------------------------------
------------------------------------------------------------
------------------------------------------------------------
------------------------------------------------------------
------------------------------------------------------------
------------------------------------------------------------
------------------------------------------------------------
------------------------------------------------------------
-
>Haptophytes-Coccolithales-Syracosphaerales-Coccolithus-pelagicus-ssp-braarudi-PLY182g-CAMPEP-0183356242
------------------------------------------------------------
------------------------------------------------------------
------------------------------------------------------------
------------------------------------------------------------
------------------------------------------------------------
------FAVEIMRF-------------------------VALVALA---LVAHR------
CDGLSAVGAR-AGFRFRPK----VSL-------------MHRAS----------------
-----RV--------------YMEDT--------------------GTKP-----VAA--
-------------------ETN-AEA-TDGSGGIRQLLGLKGASADD-GS--SFLNWKIR
LQLMKPATWVPLIWGVACGAAASGNYHAV---------------WNL-FG-DAPTTSSWA
VVGEDTIKAICTMVLSGPLLCGFTQTINDWYDRDLDAI--NEPYRPIPSGAITPGEVYFQ
IGALLLGGLFVALRLDAWAQND-----WP-VITLIATFGSF-------------------
------------------------------------------------------------
-------MAYIYSAPPLKLKAEGWLGTYALGSSYIALPWLCGHAMFS-------ASTITP
QE-VVLTVLYSIAGLGIAIVNDFKSIEGDRELGMNSLPVAFGVDTAKYICVASIDVTQLG
VAAYLY-AIGETTYAAVLFGLVLPQ---MFAQLT-FVQD---------------------
---------------------------------------------------------PV-
-----------ENDVK--------------------------------------------
----YQ------------------------------------------------------
-----------------------------------------------------------A
AAQPF-------------------------------------------------------
--------------------------------------------------------LVFG
I-----------------------------------------------------------
---------------------------LCTAVA---------------------------
-------------------------------------------------IGH--------
------------------------------------------------------------
------------------------------------------------------------
-----------------------------H------------------------------
------------------------------------------------------------
------------------------------------------------------------
------------------------------------------------------------
-----------------------------------------TF-----------------
------------------------------------------------------------
------------------------------------------------------------
------------------------------------------------------------
------------------------------------------------------------
------------------------------------------------------------
------------------------------------------------------------
------------------------------------------------------------
------------------------------------------------------------
------------------------------------------------------------
------------------------------------------------------------
------------------------------------------------------------
------------------------------------------------------------
-
>Haptophytes-Coccolithales-Syracosphaerales-Pleurochrysis-carterae-CCMP645-CAMPEP-0190793236
------------------------------------------------------------
------------------------------------------------------------
------------------------------------------------------------
------------------------------------------------------------
------------------------------------------------------------
--------------------------------ETTTDRAGTMAPMLL--LQAAVTA----
IASMRT---------AAPA-----------------INIGAR------------------
---TFHS--------------TSLRM-------------------TPTTP-----LRS--
------------------AVLEMKEE-GKGGIDARQLLGMRGAGDEE-NI------WKIR
LQLTKPVTWVPLIWGVACGAAASGNYHW----------------WNP-LTIGEPGHIPFE
LASTDLLKALACMMLSGPFLTGYTQTINDWYDREIDAI--NEPYRPIPSGKISEGEVIAQ
VWVLLLAGLGTAYACDVWAGHD-----FP-TVLCIAIGGSL-------------------
------------------------------------------------------------
-------ISYIYSAPPLKLKQS-WVGNYALGASYISLPWWCGQAMF---------GTLSL
PV-MVLTTLYSIAGLGIAIVNDFKSIEGDAKLGLRSLPVVFGVDKAKWICAGTIDITQLG
VAGYLA-YIGETTYALVLLGLIAPQ---IALQFLYLLKD---------------------
---------------------------------------------------------PI-
-----------EYDVK--------------------------------------------
----YQ------------------------------------------------------
-----------------------------------------------------------A
SAQPF-------------------------------------------------------
--------------------------------------------------------LVFG
I-----------------------------------------------------------
---------------------------LTTALA---------------------------
-------------------------------------------------CAD--------
------------------------------------------------------------
------------------------------------------------------------
-----------------------------A------------------------------
------------------------------------------------------------
------------------------------------------------------------
------------------------------------------------------------
------------------------------------------------------------
------------------------------------------------------------
------------------------------------------------------------
------------------------------------------------------------
------------------------------------------------------------
------------------------------------------------------------
------------------------------------------------------------
------------------------------------------------------------
------------------------------------------------------------
------------------------------------------------------------
------------------------------------------------------------
------------------------------------------------------------
-----------------------------------------------------------G
L
>Haptophytes-Chrysochromulinales-Chrysochromulina-brevifilum-UTEX-LB-985-CAMPEP-0174755750
------------------------------------------------------------
------------------------------------------------------------
------------------------------------------------------------
------------------------------------------------------------
-------------------------------------------XE---------------
----KHDGHSVRRS----------------------SQHTGRSGLHM--HVRRA------
CA-------------GRPA----LRTVGL--------GSPVRA-----------------
------A--------------MPLMQ--------------------TSDP-----RAS--
-------------------ETN-AEA-ADGSGGVRQLLGLKGATEAT-GE--EFLNWKIR
LQLTKPATWVPLIWGVACGAAASGNYHAL---------------WNL-FG-DAPTTDSLG
VVGMDTLKALAAMVLAGPFMCGFTQTINDWYDRDLDAI--NEPYRPIPSGKISAMEVYSQ
IAFLIIGGGILALQLDGWAGND-----WP-VITAVATFGAFVAYIYSAPPLKLKAEXLAR
LTAVATFGAFVSACRGSSIPAALRIALAAAWVGIAALPLSPTWAWSISVKPAAAADXLLN
GAPLCAQVAYIYSAPPLKLKAEGWLGTYALGSSYIALPWWCGHAMFD-------ASSIGY
QE-VILTILYSIAGLGIAIVNDFKSIEGDTALGMNSLPVAFGIDKAKWICVGSIDATQLG
VAAYLY-AIGETTFATVLFLLVLPQ---MFSQIS-FLQD---------------------
---------------------------------------------------------PV-
-----------ANDVK--------------------------------------------
----YQ------------------------------------------------------
-----------------------------------------------------------A
AAQPF-------------------------------------------------------
--------------------------------------------------------LVFG
I-----------------------------------------------------------
---------------------------LTTALA---------------------------
-------------------------------------------------VGH--------
------------------------------------------------------------
------------------------------------------------------------
-----------------------------H------------------------------
------------------------------------------------------------
------------------------------------------------------------
------------------------------------------------------------
-----------------------------------------TFA----------------
------------------------------------------------------------
------------------------------------------------------------
------------------------------------------------------------
------------------------------------------------------------
------------------------------------------------------------
------------------------------------------------------------
------------------------------------------------------------
------------------------------------------------------------
------------------------------------------------------------
------------------------------------------------------------
------------------------------------------------------------
------------------------------------------------------------
-
>Haptophytes-Chrysochromulinales-Chrysochromulina-ericina-CCMP281-CAMPEP-0181209698
------------------------------------------------------------
------------------------------------------------------------
------------------------------------------------------------
------------------------------------------------------------
------------------------------------------------------------
------------------------------------------------------------
------------------------------------------------------------
------------------------------------------------------------
------------------------------------------------------------
------------------------------------------------------------
-------------XLAGPLMCGFTQTINDWYDRDLDAIXXXEPYRPIPSGAISETEVYQQ
IFGLLFGSIFVAYQLDGWAAND-----WP-VITLVASIGTF-------------------
------------------------------------------------------------
-------MAYIYSAPPLKLKANGWQGTYALGSSYIALPWWCGHAMFD-------AASITG
QE-VVLTILYSIAGLGIAIVNDFKSIEGDTALGMQSLPVAFGIDKAKWICVASIDVTQLA
VAAYLY-AIGETTFAAILFGLVLPQ---MFSQIS-FLQD---------------------
---------------------------------------------------------PV-
-----------ANDVK--------------------------------------------
----YQ------------------------------------------------------
-----------------------------------------------------------A
AAQPF-------------------------------------------------------
--------------------------------------------------------LVFG
I-----------------------------------------------------------
---------------------------LTTALA---------------------------
-------------------------------------------------VGH--------
------------------------------------------------------------
------------------------------------------------------------
-----------------------------H------------------------------
------------------------------------------------------------
------------------------------------------------------------
------------------------------------------------------------
-----------------------------------------AF-----------------
------------------------------------------------------------
------------------------------------------------------------
------------------------------------------------------------
------------------------------------------------------------
------------------------------------------------------------
------------------------------------------------------------
------------------------------------------------------------
------------------------------------------------------------
------------------------------------------------------------
------------------------------------------------------------
------------------------------------------------------------
------------------------------------------------------------
-
>Haptophytes-Chrysochromulinales-Chrysochromulina-polylepis-CCMP1757-CAMPEP-0193733992
------------------------------------------------------------
------------------------------------------------------------
------------------------------------------------------------
------------------------------------------------------------
------------------------------------------------------------
-----------XRVPRY-------------------RARLSTIAVL---ASAGT------
CGAF-AVTR------SAPA----LRHAAH------------RTA----------------
-----FA--------------PAMQI--------------------PTEP-----KAS--
-------------------ETN-AEA-TDGSAGLRQILGLKGAAAGD-MS--APFNWKIR
LQLTKPATWVPLIWGVGCGAAASGNYHAV---------------WNM-FG-DAP-YGTWG
DVGVDTIKGICAMFLAGPLMCGFTQTINDWYDRELDAV--NEPYRPIPSGAISESEVIFQ
SWFLVLSSYVVAFGLDNWAGND-----WP-VITAVAVFGSF-------------------
------------------------------------------------------------
-------MAYIYSAPPLKLKQNGWQGTYALGSSYIALPWWCGHAMFN-------AGSLGP
QE-IILTILYSIAGLGIAIVNDFKSIEGDTKMGMQSLPVAFGIDKAKWICVASIDITQLA
VAAYLY-AIGETTFAYVLTGLVLPQ---MFSQIT-FLQD---------------------
---------------------------------------------------------PV-
-----------ANDVK--------------------------------------------
----YQ------------------------------------------------------
-----------------------------------------------------------A
AAQPF-------------------------------------------------------
--------------------------------------------------------LVFG
I-----------------------------------------------------------
---------------------------LTTALA---------------------------
-------------------------------------------------VGH--------
------------------------------------------------------------
------------------------------------------------------------
-----------------------------H------------------------------
------------------------------------------------------------
------------------------------------------------------------
------------------------------------------------------------
-----------------------------------------TF-----------------
------------------------------------------------------------
------------------------------------------------------------
------------------------------------------------------------
------------------------------------------------------------
------------------------------------------------------------
------------------------------------------------------------
------------------------------------------------------------
------------------------------------------------------------
------------------------------------------------------------
------------------------------------------------------------
------------------------------------------------------------
------------------------------------------------------------
-
>Haptophytes-Chrysochromulinales-Chrysochromulina-rotalis-UIO044-CAMPEP-0115846958
------------------------------------------------------------
------------------------------------------------------------
------------------------------------------------------------
----------MAAFI---------------------------------------------
------------------------------------------------------------
------------------------------------RSSATTLLLLS--ALGA-------
CAALRAPAA------SRPV----GRLPA-----------MSRR-----------------
------A--------------APLTM--------------------QQQP-----IAA--
-------------------ETN-AEA-EDGSGGVRQLLGLKGAKEAT-GE--EFLNWKIR
LQLTKPATWVPLIWGVACGAAASGNYHAL---------------WNL-FG-DAPTTDSLG
EVGLDTVKALCAMVLAGPFMCGFTQTINDWYDRDLDAI--NEPYRPIPSGKIKPWEVYSQ
MAFLLLGSYAVAYQLDGWAGNE-----WP-VITAVAAFGSF-------------------
------------------------------------------------------------
-------MAYIYSAPPLKLKSEGWLGTYALGSSYIALPWWCGHAMFN-------AGSIGP
QE-VILTILYSIAGLGIAIVNDFKSIEGDRELGMNSLPVAFGIDTAKWICVASIDVTQLG
VAAYLY-AIGETTYAAILFGLVLPQ---MFSQLS-FLED---------------------
---------------------------------------------------------PV-
-----------ANDVK--------------------------------------------
----YQ------------------------------------------------------
-----------------------------------------------------------A
AAQPF-------------------------------------------------------
--------------------------------------------------------LVFG
I-----------------------------------------------------------
---------------------------LTTALA---------------------------
-------------------------------------------------VGH--------
------------------------------------------------------------
------------------------------------------------------------
-----------------------------H------------------------------
------------------------------------------------------------
------------------------------------------------------------
------------------------------------------------------------
-----------------------------------------TF-----------------
------------------------------------------------------------
------------------------------------------------------------
------------------------------------------------------------
------------------------------------------------------------
------------------------------------------------------------
------------------------------------------------------------
------------------------------------------------------------
------------------------------------------------------------
------------------------------------------------------------
------------------------------------------------------------
------------------------------------------------------------
------------------------------------------------------------
-
>missing_sequence
------------------------------------------------------------
------------------------------------------------------------
------------------------------------------------------------
------------------------------------------------------------
------------------------------------------------------------
------------------------------------------------------------
------------------------------------------------------------
------------------------------------------------------------
------------------------------------------------------------
------------------------------------------------------------
------------------------------------------------------------
------------------------------------------------------------
------------------------------------------------------------
------------------------------------------------------------
------------------------------------------------------------
------------------------------------------------------------
------------------------------------------------------------
------------------------------------------------------------
------------------------------------------------------------
------------------------------------------------------------
------------------------------------------------------------
------------------------------------------------------------
------------------------------------------------------------
------------------------------------------------------------
------------------------------------------------------------
------------------------------------------------------------
------------------------------------------------------------
------------------------------------------------------------
------------------------------------------------------------
------------------------------------------------------------
------------------------------------------------------------
------------------------------------------------------------
------------------------------------------------------------
------------------------------------------------------------
------------------------------------------------------------
------------------------------------------------------------
------------------------------------------------------------
------------------------------------------------------------
------------------------------------------------------------
------------------------------------------------------------
------------------------------------------------------------
------------------------------------------------------------
------------------------------------------------------------
------------------------------------------------------------
-
>Haptophytes-Isochrysidales-Emiliania-huxleyi-374-CAMPEP-0187606562
------------------------------------------------------------
------------------------------------------------------------
------------------------------------------------------------
------------------------------------------------------------
------------------------------------------------------------
------------------------------------------------------------
----XVARAP-A---LRPA----------------------RAA----------------
-----GL--------------LMKEP--------------------PTKP-----IAA--
-------------------ETN-AEA-EDGSGGLRQLLGLKGASVDD-GK--SFLNWKIR
LQLMKPATWIPLIWGVACGAAASGNYHAI---------------WNL-FG-AAPTTDSWG
VVGEDTLKAVGAMLLSGPILCGFTQTINDWYDRELDAI--NEPNRPIPSGAISEAEVYSQ
IAALLIGGLVLATRLDSWAAND-----WP-VITLIASFGSL-------------------
------------------------------------------------------------
-------MAYIYSAPPLKLKAEGWLGTYALGSSYIALPWLCGHAMFS-------ASTITP
QE-VVLTVLYSIAGLGIAIVNDFKSIEGDRALGMNSLPVAFGIDTAKYICVASIDLTQLG
VAAYLY-AIGETTYAAVLFGLVLPQ---MFAQLT-FIQD---------------------
---------------------------------------------------------PV-
-----------ANDVK--------------------------------------------
----YQ------------------------------------------------------
-----------------------------------------------------------A
AAQPF-------------------------------------------------------
--------------------------------------------------------LVFG
I-----------------------------------------------------------
---------------------------LCTALA---------------------------
-------------------------------------------------IGH--------
------------------------------------------------------------
------------------------------------------------------------
-----------------------------H------------------------------
------------------------------------------------------------
------------------------------------------------------------
------------------------------------------------------------
-----------------------------------------TXLSTA-------------
------------------------------------------------------------
------------------------------------------------------------
---------------------------LLHTRASAVAR----------------------
----------------PEKTPETS--RD--------GLTAVVR-----------------
-------------------AA--RSGGHRTPVRAVSVRLCSLSRATAVSRASX-------
------------------------------------------------------------
------------------------------------------------------------
------------------------------------------------------------
------------------------------------------------------------
------------------------------------------------------------
------------------------------------------------------------
------------------------------------------------------------
-
>Haptophytes-Isochrysidales-Emiliania-huxleyi-379-CAMPEP-0187615408
------------------------------------------------------------
------------------------------------------------------------
------------------------------------------------------------
------------------------------------------------------------
------------------------------------------------------------
-------VVAAMRD----------------------------LCFI---ALLAS------
AQGLHVARAP-A---LRPA----------------------RAA----------------
-----GL--------------LMKEP--------------------PTKP-----IAA--
-------------------ETN-AEA-EDGSGGLRQLLGLKGASVDD-GK--SFLNWKIR
LQLMKPATWIPLIWGVACGAAASGNYHAI---------------WNL-FG-AAPTTDSWG
VVGEDTLKAVGAMLLSGPILCGFTQTINDWYDRELDAI--NEPNRPIPSGAISEAEVYSQ
IAALLIGGLVLATRLDSWAAND-----WP-VITLIASFGSL-------------------
------------------------------------------------------------
-------MAYIYSAPPLKLKAEGWLGTYALGSSYIALPWLCGHAMFS-------ASTITP
QE-VVLTVLYSIAGLGIAIVNDFKSIEGDRALGMNSLPVAFGIDTAKYICVASIDLTQLG
VAAYLY-AIGETTYAAVLFGLVLPQ---MFAQLT-FIQD---------------------
---------------------------------------------------------PV-
-----------ANDVK--------------------------------------------
----YQ------------------------------------------------------
-----------------------------------------------------------A
AAQPF-------------------------------------------------------
--------------------------------------------------------LVFG
I-----------------------------------------------------------
---------------------------LCTALA---------------------------
-------------------------------------------------IGH--------
------------------------------------------------------------
------------------------------------------------------------
-----------------------------H------------------------------
------------------------------------------------------------
------------------------------------------------------------
------------------------------------------------------------
-----------------------------------------TF-----------------
------------------------------------------------------------
------------------------------------------------------------
------------------------------------------------------------
------------------------------------------------------------
------------------------------------------------------------
------------------------------------------------------------
------------------------------------------------------------
------------------------------------------------------------
------------------------------------------------------------
------------------------------------------------------------
------------------------------------------------------------
------------------------------------------------------------
-
>Haptophytes-Isochrysidales-Emiliania-huxleyi-421924
------------------------------------------------------------
------------------------------------------------------------
------------------------------------------------------------
------------------------------------------------------------
------------------------------------------------------------
------------------------------------------------------------
------------------------------------------------------------
----------------------MKEP--------------------PTKP-----IAA--
-------------------ETN-AEA-EDGSGGLRQLLGLKGASVDD-GK--SFLNWKIR
LQLMKPATWIPLIWGVACGAAASGNYHAI---------------WNL-FG-AAPTTDSWG
VVGEDTLKAVGAMLLSGPILCGFTQTINDWYDRELDAI--NEPNRPIPSGAISEAEVYSQ
IAALLIGGLVLATRLDSWAAND-----WP-VITLIASFGSL-------------------
------------------------------------------------------------
-------MAYIYSAPPLKLKAEGWLGTYALGSSYIALPWLCGHAMFS-------ASTITP
QE-VVLTVLYSIAGLGIAIVNDFKSIEGDRALGMNSLPVAFGIDTAKYICVASIDLTQLG
VAAYLY-AIGETTYAAVLFGLVLPQ---MFAQLT-FIQD---------------------
---------------------------------------------------------PV-
-----------ANDVK--------------------------------------------
----YQ------------------------------------------------------
-----------------------------------------------------------A
AAQPF-------------------------------------------------------
--------------------------------------------------------LVFG
I-----------------------------------------------------------
---------------------------LCTALA---------------------------
-------------------------------------------------IGH--------
------------------------------------------------------------
------------------------------------------------------------
-----------------------------H------------------------------
------------------------------------------------------------
------------------------------------------------------------
------------------------------------------------------------
-----------------------------------------TF-----------------
------------------------------------------------------------
------------------------------------------------------------
------------------------------------------------------------
------------------------------------------------------------
------------------------------------------------------------
------------------------------------------------------------
------------------------------------------------------------
------------------------------------------------------------
------------------------------------------------------------
------------------------------------------------------------
------------------------------------------------------------
------------------------------------------------------------
-
>missing_sequence
------------------------------------------------------------
------------------------------------------------------------
------------------------------------------------------------
------------------------------------------------------------
------------------------------------------------------------
------------------------------------------------------------
------------------------------------------------------------
------------------------------------------------------------
------------------------------------------------------------
------------------------------------------------------------
------------------------------------------------------------
------------------------------------------------------------
------------------------------------------------------------
------------------------------------------------------------
------------------------------------------------------------
------------------------------------------------------------
------------------------------------------------------------
------------------------------------------------------------
------------------------------------------------------------
------------------------------------------------------------
------------------------------------------------------------
------------------------------------------------------------
------------------------------------------------------------
------------------------------------------------------------
------------------------------------------------------------
------------------------------------------------------------
------------------------------------------------------------
------------------------------------------------------------
------------------------------------------------------------
------------------------------------------------------------
------------------------------------------------------------
------------------------------------------------------------
------------------------------------------------------------
------------------------------------------------------------
------------------------------------------------------------
------------------------------------------------------------
------------------------------------------------------------
------------------------------------------------------------
------------------------------------------------------------
------------------------------------------------------------
------------------------------------------------------------
------------------------------------------------------------
------------------------------------------------------------
------------------------------------------------------------
-
>Haptophytes-Isochrysidales-Emiliania-huxleyi-PLYM219-CAMPEP-0187807228
X-----------------------------------------------------------
------------------------------------------------------------
------------------------------------------------------------
------------------------------------------------------------
------------------------------------------------------------
-----QQLVGAMRD----------------------------LCFI---ALLAS------
AQGLHVARAP-A---LRPA----------------------RAA----------------
-----GL--------------LMKEP--------------------PTKP-----IAA--
-------------------ETN-AEA-EDGSGGLRQLLGLKGASVDD-GK--SFLNWKIR
LQLMKPATWIPLIWGVACGAAASGNYHAI---------------WNL-FG-AAPTTDSWG
VVGEDTLKAVGAMLLSGPILCGFTQTINDWYDRELDAI--NEPNRPIPSGAISEAEVYSQ
IAALLIGGLVLATRLDSWAAND-----WP-VITLIASFGSL-------------------
------------------------------------------------------------
-------MAYIYSAPPLKLKAEGWLGTYALGSSYIALPWLCGHAMFS-------ASTITP
QE-VVLTVLYSIAGLGIAIVNDFKSIEGDRALGMNSLPVAFGIDTAKYICVASIDLTQLG
VAAYLY-AIGETTYAAVLFGLVLPQ---MFAQLT-FIQD---------------------
---------------------------------------------------------PV-
-----------ANDVK--------------------------------------------
----YQ------------------------------------------------------
-----------------------------------------------------------A
AAQPF-------------------------------------------------------
--------------------------------------------------------LVFG
I-----------------------------------------------------------
---------------------------LCTALA---------------------------
-------------------------------------------------IGH--------
------------------------------------------------------------
------------------------------------------------------------
-----------------------------H------------------------------
------------------------------------------------------------
------------------------------------------------------------
------------------------------------------------------------
-----------------------------------------TXLSTA-------------
------------------------------------------------------------
------------------------------------------------------------
---------------------------LLHTRASAVAR----------------------
----------------PEKTPETS--RD--------GLTAVVR-----------------
-------------------AA--RSGGHRSG-RSPSVSALSLARPPCLARRTLLVSREAV
SR-FYLRSGVSAYSFRSATLHSPFPGG--CAEAATSC------ALARFFLDSPATPHGPR
RQSRMLASSRVTPLTNGQKAISRLGSSVCSARHAAAAAXFLQ----GFAAVLLPDAEPEG
PLPAGTAAVGGAACRRIGNAAESFDDRGGGAATDTV----VVERELAQHAAPARRRLEER
RQAAHREAAVAHREPPQRPAGGADGGGERGGAAVGQPKRRQAAHREAAVAHREPPQRPAG
GADGGGERGGAAVGQ---PIAALPAEVEVDQRRAAVAPSAGPRLAPIIRDPV-AREAEST
QLLEVAGAGRAGEGADARVAHRVGTEQQVLELTARLRRQRLCEGEAILVGDALAPPVQLL
AASAAPRTGAARLAEQHAGTGRRVGARDPRVGRGKHGKYDKAGSPCRHGPGAAAGAAAGA
A
>Haptophytes-Isochrysidales-Gephyrocapsa-oceanica-RCC1303-CAMPEP-0188208372
------------------------------------------------------------
------------------------------------------------------------
------------------------------------------------------------
------------------------------------------------------------
------------------------------------------------------------
----------------------------------------------------XS------
AQGLHVARAP-A---LRPA----------------------RAA----------------
-----GL--------------LMKEP--------------------PTKP-----IAA--
-------------------ETN-AEA-EDGSGGLRQLLGLKGASVDD-GK--SFLNWKIR
LQLMKPATWIPLIWGVACGAAASGNYHAI---------------WNL-FG-DAPTTDSWG
VVGEDTLKAVGAMLLSGPILCGFTQTINDWYDRELDAI--NEPNRPIPSGAISEAEVYSQ
IAALLIGGLVLATRLDSWAAND-----WP-VITLIASFGSL-------------------
------------------------------------------------------------
-------MAYIYSAPPLKLKAEGWLGTYALGSSYIALPWLCGHAMFS-------ASTITP
QE-VVLTVLYSIAGLGIAIVNDFKSIEGDRALGMNSLPVAFGIDTAKYICVASIDLTQLG
VAAYLY-AIGETTYAAVLFGLVLPQ---MFAQLT-FIQD---------------------
---------------------------------------------------------PV-
-----------ANDVK--------------------------------------------
----YQ------------------------------------------------------
-----------------------------------------------------------A
AAQPF-------------------------------------------------------
--------------------------------------------------------LVFG
I-----------------------------------------------------------
---------------------------LCTALA---------------------------
-------------------------------------------------IGH--------
------------------------------------------------------------
------------------------------------------------------------
-----------------------------H------------------------------
------------------------------------------------------------
------------------------------------------------------------
------------------------------------------------------------
-----------------------------------------TF-----------------
------------------------------------------------------------
------------------------------------------------------------
------------------------------------------------------------
------------------------------------------------------------
------------------------------------------------------------
------------------------------------------------------------
------------------------------------------------------------
------------------------------------------------------------
------------------------------------------------------------
------------------------------------------------------------
------------------------------------------------------------
------------------------------------------------------------
-
>Haptophytes-Isochrysidales-Isochrysis-galbana-CCMP1323-CAMPEP-0193683056
------------------------------------------------------------
------------------------------------------------------------
------------------------------------------------------------
------------------------------------------------------------
------------------------------------------------------------
------XGCSAMRPS---------------------STRLALALSL---VLAAP------
CAGLHATVGR-A---ARPA----LSHGAS---------PAFRAD----------------
-----RI--------------SMKER-----------------------------RAA--
-------------------ETN-AEV-KDGSGGVRQLLGLKGASADD-GK--SFLNWKIR
LQLMKPATWVPLIWGVACGAAASGNYHAV---------------WNL-FG-DAPTTDSWA
VVGEDTIKALCAMTLSGPILCGFTQTINDWYDRELDAI--NEPYRPIPSGKISPTEVYVQ
IGALLVGGLVLATQLDAWAHNE-----WP-VITLIATFGSF-------------------
------------------------------------------------------------
-------MAYIYSAPPLKLKAEGWLGTYALGSSYIALPWLCGHAMFS-------ASTITP
QE-VVLTVLYSIAGLGIAIVNDFKSIEGDAALGMNSLPVAFGIDTAKWICVASIDVTQLG
VAAYLY-SIGESTYAAILFGLVLPQ---MFAQYT-FVQD---------------------
---------------------------------------------------------PV-
-----------ANDVK--------------------------------------------
----YQ------------------------------------------------------
-----------------------------------------------------------A
AAQPF-------------------------------------------------------
--------------------------------------------------------LVFG
I-----------------------------------------------------------
---------------------------LCTAVA---------------------------
-------------------------------------------------IGH--------
------------------------------------------------------------
------------------------------------------------------------
-----------------------------H------------------------------
------------------------------------------------------------
------------------------------------------------------------
------------------------------------------------------------
-----------------------------------------TF-----------------
------------------------------------------------------------
------------------------------------------------------------
------------------------------------------------------------
------------------------------------------------------------
------------------------------------------------------------
------------------------------------------------------------
------------------------------------------------------------
------------------------------------------------------------
------------------------------------------------------------
------------------------------------------------------------
------------------------------------------------------------
------------------------------------------------------------
-
>Haptophytes-Isochrysidales-Isochrysis-sp-BAJW2004804
------------------------------------------------------------
------------------------------------------------------------
------------------------------------------------------------
------------------------------------------------------------
------------------------------------------------------------
------------------------------------------------------------
------------------------------------------------------------
-----------------------MKE--------------------KTDP-----IAA--
-------------------KTN-AEA-ADGSGSIRQLLGLKGASADD-GK--SFLNWKIR
LQLMKPATWVPLIWGVACGAAASGNYHAV---------------WNL-FG-DAPTTDSWA
VVGEDTLKAMAAMMLSGPILCGFTQTINDWYDRELDAI--NEPYRPIPSGAISEGEVYAQ
IAVLLIGGLVLATQLDAWAQNE-----WP-VITLIATFGSF-------------------
------------------------------------------------------------
-------MAYIYSAPPLKLK---WYGTYALGSSYIALPWLCGHAMFS-------ASTITP
QE-VILTVLYSIAGLGIAIVNDFKSIEGDRELGMNSLPVAFGVDTAKWICVGSIDLTQLG
VAAYLY-SIGEPFYALILFGLVLPQ---MFAQIT-F------------------------
------------------------------------------------------------
------------------------------------------------------------
------------------------------------------------------------
------------------------------------------------------------
------------------------------------------------------------
------------------------------------------------------------
------------------------------------------------------------
------------------------------------------------------------
------------------------------------------------------------
------------------------------------------------------------
------------------------------------------------------------
------------------------------------------------------------
------------------------------------------------------------
------------------------------------------------------------
------------------------------------------------------------
------------------------------------------------------------
------------------------------------------------------------
------------------------------------------------------------
------------------------------------------------------------
------------------------------------------------------------
------------------------------------------------------------
------------------------------------------------------------
------------------------------------------------------------
------------------------------------------------------------
------------------------------------------------------------
------------------------------------------------------------
------------------------------------------------------------
------------------------------------------------------------
-
>Haptophytes-Isochrysidales-Isochrysis-sp-CCMP1244-CAMPEP-0188768904
------------------------------------------------------------
------------------------------------------------------------
------------------------------------------------------------
------------------------------------------------------------
------------------------------------------------------------
-----------MRD----------------------------LCFI---ALLAS------
AQGLHVARAP-A---LRPA----------------------RAA----------------
-----GL--------------LMKEP--------------------PTKP-----IAA--
-------------------ETN-AEA-EDGSGGLRQLLGLKGASVDD-GK--SFLNWKIR
LQLMKPATWIPLIWGVACGAAASGNYHAI---------------WNL-FG-TAPTTDSWG
VVGEDTLKAVGAMLLSGPILCGFTQTINDWYDRELDAI--NEPNRPIPSGAISEAEVYSQ
IAALLIGGLVLATRLDSWAAND-----WP-VITLIASFGSL-------------------
------------------------------------------------------------
-------MAYIYSAPPLKLKAEGWLGTYALGSSYIALPWLCGHAMFS-------ASTITP
QE-VVLTVLYSIAGLGIAIVNDFKSIEGDRALGMNSLPVAFGIDTAKYICVASIDLTQLG
VAAYLY-AIGETTYAAVLFGLVLPQ---MFAQLT-FIQD---------------------
---------------------------------------------------------PV-
-----------ANDVK--------------------------------------------
----YQ------------------------------------------------------
-----------------------------------------------------------A
AAQPF-------------------------------------------------------
--------------------------------------------------------LVFG
I-----------------------------------------------------------
---------------------------LCTALA---------------------------
-------------------------------------------------MAT--------
------------------------------------------------------------
--------------------------------------------TP--------------
-----------------------------S------------------------------
------------------------------------------------------------
------------------------------------------------------------
------------------------------------------------------------
-----------------------------------------EHRPSA-------------
------------------------------------------------------------
------------------------------------------------------------
---------------------------VTHTRASAVAR----------------------
----------------PEKTRRLV--EM--------GNGSRAR-----------------
-------------------RAVWRSGRRLRP-----------SLATAVSRVGRFSSREKR
SRDFYLRSGVSADSFRSATLHSPFHHSRLCRGRDFSCIVRSREILSRFSRAHAPRPTPPE
SHARNVA-------THAAHEPVRRRSLVWVARSAARATRLPPPVPGGFAAVLLPDAEPEG
PLPAGTAAVGGAACRRIGNAAESFDDRGGGAATDTV----VVERELAQRAAPARRRLEE-
--------------------------------------RRQAAHREAAVAHREPPQRPAG
GADGGGERGGAAVGQ---PIAALPAEVEVDQRRAAVAPSAGPRLAPIIRDPV-AREAEST
QLLEVAGAGRAGEGADARVAHRVGTEQQVLELTARLRRQRLCEGEAVLVGDALAPPVQLL
AAGAAPRTGAARLAEQHAGTGRRVGARDPRVGRGKHGKYDKAGSPC--------------
-
>Haptophytes-Pavlovales-Exanthemachrysis-gayraliae-RCC1523-CAMPEP-0206021712
------------------------------------------------------------
------------------------------------------------------------
------------------------------------------------------------
------------------------------------------------------------
------------------------------------------------------------
------------------------------------------------------------
----------------XLS----RGLVA-----------HSRA-----------------
------A--------------LRM-----------------------REP-----GAA--
-------------------ESK--EA-TDGSAGIRRLLGFRGASVEE-GK--APFNWKIR
LQLMKPGTWVPLIWGVACGAAASGNYHAV---------------WNL-FG-SAPTTDSIA
VVAEDAAKAFGAMMLSGPILCGFTQTINDWYDRDLDAI--NEPYRPIPSGAISEGEVYFQ
IYALLITGIALSVGLDVWAGHE-----WP-VVNLVATIGIF-------------------
------------------------------------------------------------
-------LAYTYSAPPFKLKANGWTGTFALGSSYIALPWWCGHAMFD-------AASITP
QE-IVLTILYSIAGLGIAICNDFKSIEGDRELGMNSLPVAFGVDTAKWLCVGAIDLTQLG
VAAYLY-SIGEARYAAILGALLLPQ---LYAQRF-FLED---------------------
---------------------------------------------------------PI-
-----------ENDVK--------------------------------------------
----YQ------------------------------------------------------
-----------------------------------------------------------A
TAQPF-------------------------------------------------------
--------------------------------------------------------LVLG
I-----------------------------------------------------------
---------------------------LTTALA---------------------------
-------------------------------------------------VGH--------
------------------------------------------------------------
------------------------------------------------------------
-----------------------------H------------------------------
------------------------------------------------------------
------------------------------------------------------------
------------------------------------------------------------
-----------------------------------------TXLIG---C----------
------------------------------------------------------------
------------------------------------------------------------
---------------------------AGPDRADAVA-------ACA-------------
----------------SPHHRNVV--NM--------ESVPGRQ-----------------
-------------------RAA--------------------------------------
------------------------------------------------------------
------------------------------------------------------------
------AA-----------AENSF------------------------------------
------------------------------------------------------------
------------------------------------------------------------
------------------------------------------------------------
------------------------------------------------------------
-
>Haptophytes-Pavlovales-Pavlova-gyrans-CCMP608-CAMPEP-0206038760
------------------------------------------------------------
------------------------------------------------------------
------------------------------------------------------------
------------------------------------------------------------
------------------------------------------------------------
------------------------------------------------------------
--------------------------XA-----------APRS-----------------
------------------------AL--------------------AMAA-----KGK--
-------------------NRN-AET-SDNSGSLRQLLGLKGASEAD-LD--VPFNWKIR
LQLMKPATWIPLIWGVACGAAASGNYHAV---------------WNL-FG-DAPTTDSWG
VVGEDTIKAMGAMMLSGPILCGFTQTINDWYDRDLDAI--NEPYRPIPSGAISETEVYQQ
IYALLIGGLGLAVGLDFWAGNE-----WP-VICLVASIGTF-------------------
------------------------------------------------------------
-------LAYIYSAPPLKLKANGWTGTFALGSSYIALPWWCGHAMFD-------AASITP
QE-VVLTILYSIAGLGIAIVNDFKSIEGDAELGMQSLPVAFGVDTAKWICVGAIDITQLG
VAAYLY-SIGETRYALILLALILPQ---MFSQVT-FLQD---------------------
---------------------------------------------------------PI-
-----------ENDVK--------------------------------------------
----YQ------------------------------------------------------
-----------------------------------------------------------A
AAQHSS------SSASSP---------------------P----------PSPSDTTSSX
VLVHL-MSMHAHARE------PSSRRSSSPNERCFDRVSVT--------------ARDAG
V-----------------------------------------------------------
---------------------------LLAAPRQSGSPRGDG------------------
-------------------------------------------------AGRSCVTA---
------------------AGW---------------------------------------
--------------------------------------------APAL------------
----------------RCG----------H------------------------------
------------------------------------------------------------
------------------------------------------------------------
------------------------------------------------------------
-----------------------------------------AF-----------------
------------------------------------------------------------
------------------------------------------------------------
---------------------------KNESVADASSL----------------------
------------------------------------------------------------
-----------------------R------------------------------------
------------------------------------------------------------
------------------------------------------------------------
------------------------------------------------------------
------------------------------------------------------------
------------------------------------------------------------
------------------------------------------------------------
------------------------------------------------------------
-
>Haptophytes-Pavlovales-Pavlova-lutheri-CCAC-0028-RFAD2029579
------------------------------------------------------------
------------------------------------------------------------
------------------------------------------------------------
------------------------------------------------------------
------------------------------------------------------------
------------------------------------------------------------
------------------------------------------MA----------------
----------------------------------------------GRDP-----RAA--
-------------------DTN-AEA-TDGSAGIRQMLGFKSAKSID-VDQAAPFNWKIR
LQLMKPGTWVPLIWGVACGAAASGQFHAV---------------WNL-FG-SAPTTDSWA
VVGEDALKAVGAMMLSGPILCGFTQTINDWYDRELDAI--NEPYRPIPSGAISEGEVYFQ
IYALLLSGLGLAVGLDVWAAHE-----WP-VIVLVASIGIF-------------------
------------------------------------------------------------
-------LAYIYSAPPLKLKANGWTGTFALGSSYIALPWWCGHAMFD-------AQSITP
QE-VVLTLLYSIAGLGIAIVNDFKSIEGDTALGMNSLPVAFGIDTAKWICVGAIDVTQLG
VAAYLY-SIGELRYAAILLALILPQ---MFSQLT-FVQD---------------------
---------------------------------------------------------PV-
-----------ANDVK--------------------------------------------
----YQ------------------------------------------------------
-----------------------------------------------------------A
AAQPF-------------------------------------------------------
--------------------------------------------------------LVFG
I-----------------------------------------------------------
---------------------------LTTAIA---------------------------
-------------------------------------------------IGH--------
------------------------------------------------------------
------------------------------------------------------------
------------------------------------------------------------
------------------------------------------------------------
------------------------------------------------------------
------------------------------------------------------------
------------------------------------------------------------
------------------------------------------------------------
------------------------------------------------------------
------------------------------------------------------------
------------------------------------------------------------
------------------------------------------------------------
------------------------------------------------------------
------------------------------------------------------------
------------------------------------------------------------
------------------------------------------------------------
------------------------------------------------------------
------------------------------------------------------------
------------------------------------------------------------
-
>Haptophytes-Pavlovales-Pavlova-lutheri-RCC1537-CAMPEP-0205996422
------------------------------------------------------------
------------------------------------------------------------
------------------------------------------------------------
------------------------------------------------------------
------------------------------------------------------------
------------------------------------------------------------
----------------------------------------VRMA----------------
----------------------------------------------GRDP-----RAA--
-------------------DTN-AEA-TDGSAGIRQMLGFKSAKSID-VDQAAPFNWKIR
LQLMKPGTWVPLIWGVACGAAASGQFHAV---------------WNL-FG-SAPTTDSWA
VVGEDALKAVGAMMLSGPILCGFTQTINDWYDRELDAI--NEPYRPIPSGAISEGEVYFQ
IYALLLSGLGLAVGLDVWAAHE-----WP-VIVLVASIGIF-------------------
------------------------------------------------------------
-------LAYIYSAPPLKLKANGWTGTFALGSSYIALPWWCGHAMFD-------AQSITP
QE-VVLTLLYSIAGLGIAIVNDFKSIEGDTALGMNSLPVAFGIDTAKWICVGAIDVTQLG
VAAYLY-SIGELRYAAILLALILPQ---MFSQLT-FVQD---------------------
---------------------------------------------------------PV-
-----------ANDVK--------------------------------------------
----YQ------------------------------------------------------
-----------------------------------------------------------A
AAQPFQ------SSASSP---------------------P----------RSPSGTTHSE
PLSAC-AAHSNLALEMXLSQSPESEGVIRFCARTAARRRQLARHAIF----FAARPGLVG
L-----------ARRAERRARVHRLAAQVLLDAQQLVVLCEALGAARRTRLDLARVEA--
----------------DGEIGDERVLSLARAVARHDRPARALRCAHRLDRLGHRADLVHL
EQQRVAAAALNRALHAHRVGHEQVVTDDLHLVAHAXLAAALNRALHAHRVGHEQVVTDDL
HLVAHALCDRGERREVILAEWVLDRDDRVLLDEGLVELEQLGRREHVRGALRLVLEAEVV
VAASGEELGRGDVHANLHLALVPRLRDRLHDEVEPLLVGEDVRRKPALVAHVGRVLAVLL
VDDALEVVVDLGAHLHRVAKVGRADRQD-H---------------------ELLHCELVA
RVAAAIDNVEGRHGQL---QLLVAREIGDV------LVERH--------LLCARARAAR-
----------------------------GERDAKDGVR------AELGLAPAIXDGEDGV
A--------------------------------------PQPSSCQCP------------
-SGRDGVRAELGLAPAKLVGRAV-------KLLDH------QFVERLLLS----------
------------------------------------------------------------
-------------------------------------------------GIHAEHLWADH
V---------------VHIVHRLHHALAHPVRFDAVAQLERLVRACA-------------
-------RAARHGCAEEPVLRHDV--DLDGRVAAAVEDLPRLD-----------------
-------------------RLDRRHLRHR-------------------------------
------------------------------------------------------------
------------------------------------------------------------
------AT----------------------------------------------------
------------------------------------------------------------
----------------------------------RVTPS---------------------
------------------------------------RRX---------------------
------------------------------------------------------------
-
>Haptophytes-Pavlovales-Pavlova-lutheri-SAG-926-LLEN2000169
------------------------------------------------------------
------------------------------------------------------------
------------------------------------------------------------
------------------------------------------------------------
------------------------------------------------------------
------------------------------------------------------------
------------------------------------------MA----------------
----------------------------------------------GRDP-----RAA--
-------------------DTN-AEA-TDGSAGIRQMLGFKSAKSID-VDQAAPFNWKIR
LQLMKPGTWVPLIWGVACGAAASGQFHAV---------------WNL-FG-SAPTTDSWA
VVGEDALKAVGAMMLSGPILCGFTQTINDWYDRELDAI--NEPYRPIPSGAISEGEVYFQ
IYALLLSGLGLAVGLDVWAAHE-----WP-VIVLVASIGIF-------------------
------------------------------------------------------------
-------LAYIYSAPPLKLKANGWTGTFALGSSYIALPWWCGHAMFD-------AQSITP
QE-VVLTLLYSIAGLGIAIVNDFKSIEGDTALGMNSLPVAFGIDTAKWICVGAIDVTQLG
VAAYLY-SIGELRYAAILLALILPQ---MFSQLT-FVQD---------------------
---------------------------------------------------------PV-
-----------ANDVK--------------------------------------------
----YQ------------------------------------------------------
-----------------------------------------------------------A
AAQPF-------------------------------------------------------
--------------------------------------------------------LVFG
I-----------------------------------------------------------
---------------------------LTTAIA---------------------------
-------------------------------------------------IGH--------
------------------------------------------------------------
------------------------------------------------------------
------------------------------------------------------------
------------------------------------------------------------
------------------------------------------------------------
------------------------------------------------------------
------------------------------------------------------------
------------------------------------------------------------
------------------------------------------------------------
------------------------------------------------------------
------------------------------------------------------------
------------------------------------------------------------
------------------------------------------------------------
------------------------------------------------------------
------------------------------------------------------------
------------------------------------------------------------
------------------------------------------------------------
------------------------------------------------------------
------------------------------------------------------------
-
>Haptophytes-Pavlovales-Pavlova-sp-CCMP459-CAMPEP-0190493148
------------------------------------------------------------
-----------------------------MSW----------------------------
------------------------------------------------------------
------------------------------------------------------------
------------------------------------------------------------
------------------------------------------------------------
---------------ARPL----VATRA-----------SLRAP----------------
----------------------------------------------VRMA-----GRK--
-------------------AIN-KEA-EDGSAGLRQLIGLKGAAKAD-TD--VPFNWKIR
LQLMKPATWIPLIWGVACGAAASGNYHAV---------------WNL-FG-DAPTTDSWG
EVGTDTIKAVGAMMLSGPILCGFTQTINDWYDRDLDAI--NEPYRPIPSGAISESEVFQQ
IYGLLFGGIGLAIGLDKWAMHD-----FP-SITLVAAIGII-------------------
------------------------------------------------------------
-------LAYTYSAPPFKLKANGWTGTFALGSSYIALPWWCGHCMFN-------AETLTS
QE-VVLTILYSIAGLGIAIVNDFKSVEGDRQLGMNSLPVAFGIDTAKWICVGAIDLTQLG
VATYLY-SIGETRYALILLALILPQ---MFSQVT-FVQD---------------------
---------------------------------------------------------PV-
-----------ENDVK--------------------------------------------
----YQ------------------------------------------------------
-----------------------------------------------------------A
AAQPF-------------------------------------------------------
--------------------------------------------------------LVFG
I-----------------------------------------------------------
---------------------------LTTAIASATTPSES-R-----------------
----------------------EMISEEFQ-------------------VGT--------
-------------------SW---------------------------------------
-------------------------------------------RAPQT------------
----------------RVAN---------N------------------------------
------------------------------------------------------------
------------------------------------------------------------
------------------------------------------------------------
-----------------------------------------TL-----------------
------------------------------------------------------------
------------------------------------------------------------
---------------------------ESQAYASVSAQL---------------------
--------------ALSPAL----------------------------------------
------------------------------------------------------------
------------------------------------------------------------
------------------------------------------------------------
------------------------------------------------------------
------------------------------------------------------------
------------------------------------------------------------
------------------------------------------------------------
------------------------------------------------------------
-
>Haptophytes-Phaeocystales-Phaeocystis-antarctica-Caron-Lab-Isolate-CAMPEP-0172973966
------------------------------------------------------------
------------------------------------------------------------
------------------------------------------------------------
------------------------------------------------------------
------------------------------------------------------------
------------RAPHQ-------------------RWHARSLSSWP--SLA--------
----HAPAS------GLRR--------------------PPRRA----------------
-----WK--------------IAMDE--------------------NNDP-----KAA--
-------------------ETN-AEA-TDGSGNLRQLLGLKGAAADD-GS--SFLNWKIR
LQLTKPGTWVPLIWGVACGAAASGNYHSI---------------WNL-FG-DAPTTDSWG
VVTEDTFKALGAMVLSGPLLCGFTQTCNDWFDRDLDAI--NEPYRPIPSGAISQNEVYFQ
IGALLVGGLALAFQLDGWAENE-----WP-VLTFLAVLGSA-------------------
------------------------------------------------------------
-------VAWIYSAPPLKLKANGWTGTYALGSSYIALPWWCGHAMFN-------AGSITW
QE-VVLTVLYSFAGLGIAIVNDFKSIEGDRALGMNSLPVAFGIEKAKWICVGTIDLTQLG
VAAYLY-AIGETTYALVLFGLILPQ---MFAQLT-FIQD---------------------
---------------------------------------------------------PV-
-----------ANDVK--------------------------------------------
----YQ------------------------------------------------------
-----------------------------------------------------------G
AAQPF-------------------------------------------------------
--------------------------------------------------------LVFG
I-----------------------------------------------------------
---------------------------LTTALA---------------------------
-------------------------------------------------VGH--------
------------------------------------------------------------
------------------------------------------------------------
-----------------------------H------------------------------
------------------------------------------------------------
------------------------------------------------------------
------------------------------------------------------------
-----------------------------------------TF-----------------
------------------------------------------------------------
------------------------------------------------------------
------------------------------------------------------------
------------------------------------------------------------
------------------------------------------------------------
------------------------------------------------------------
------------------------------------------------------------
------------------------------------------------------------
------------------------------------------------------------
------------------------------------------------------------
------------------------------------------------------------
------------------------------------------------------------
-
>Haptophytes-Phaeocystales-Phaeocystis-antarctica-CCMP1374-CAMPEP-0198172592
------------------------------------------------------------
------------------------------------------------------------
------------------------------------------------------------
------------------------------------------------------------
------------------------------------------------------------
---------XDARTRSS-------------------SAMARQIAIVL--ALACS------
CAGFRAPAA------AGRA----TRPA------------LSRRA----------------
-----WQ--------------IAMDE--------------------NNDP-----KAA--
-------------------ETN-AEA-TDGSGNLRQLLGLKGAAADD-GS--SFLNWKIR
LQLTKPGTWVPLIWGVACGAAASGNYHSI---------------WNL-FG-DAPTTDSWG
VVTEDTFKALGAMVLSGPLLCGFTQTCNDWFDRDLDAI--NEPYRPIPSGAISQNEVYFQ
IGALLVGGLALAFQLDGWAEND-----WP-VLTFLAVLGSA-------------------
------------------------------------------------------------
-------VAWIYSAPPLKLKANGWTGTYALGSSYIALPWWCGHAMFN-------AGSITW
QE-VVLTVLYSFAGLGIAIVNDFKSIEGDRALGMNSLPVAFGIEKAKWICVGTIDLTQLG
VAAYLY-AIGETTYALVLFGLILPQ---MFAQLT-FIQD---------------------
---------------------------------------------------------PV-
-----------ANDVK--------------------------------------------
----YQ------------------------------------------------------
-----------------------------------------------------------G
AAQPF-------------------------------------------------------
--------------------------------------------------------LVFG
I-----------------------------------------------------------
---------------------------LTTALA---------------------------
-------------------------------------------------VGH--------
------------------------------------------------------------
------------------------------------------------------------
-----------------------------H------------------------------
------------------------------------------------------------
------------------------------------------------------------
------------------------------------------------------------
-----------------------------------------TF-----------------
------------------------------------------------------------
------------------------------------------------------------
------------------------------------------------------------
------------------------------------------------------------
------------------------------------------------------------
------------------------------------------------------------
------------------------------------------------------------
------------------------------------------------------------
------------------------------------------------------------
------------------------------------------------------------
------------------------------------------------------------
------------------------------------------------------------
-
>Haptophytes-Phaeocystales-unid-sp-CCMP2000-CAMPEP-0119085396
------------------------------------------------------------
------------------------------------------------------------
------------------------------------------------------------
------------------------------------------------------------
------------------------------------------------------------
------------------------------------------------------------
------------------------------------------------------------
------------------------------------------------------------
------------------------------------------------------------
------------------------------------------------------------
------------------------------------------------------------
--XLLVSGLALAFQLDQWAAND-----WP-VLTFLAVFGSF-------------------
------------------------------------------------------------
-------VAYIYSAPPLKLKANGWTGTYALGSSYIALPWWCGHAMFN-------AGSITW
QE-VVLTVLYSIAGLGIAIVNDFKSIEGDRALGMNSLPVAFGIDTAKWICVGSIDATQLG
VAAYLY-AIGETTFAYVLLGLILPQ---MFSQIS-FVQD---------------------
---------------------------------------------------------PV-
-----------ANDVK--------------------------------------------
----YQ------------------------------------------------------
-----------------------------------------------------------A
AAQPF-------------------------------------------------------
--------------------------------------------------------LVLG
I-----------------------------------------------------------
---------------------------LTTALA---------------------------
-------------------------------------------------VGH--------
------------------------------------------------------------
------------------------------------------------------------
-----------------------------H------------------------------
------------------------------------------------------------
------------------------------------------------------------
------------------------------------------------------------
-----------------------------------------TF-----------------
------------------------------------------------------------
------------------------------------------------------------
------------------------------------------------------------
------------------------------------------------------------
------------------------------------------------------------
------------------------------------------------------------
------------------------------------------------------------
------------------------------------------------------------
------------------------------------------------------------
------------------------------------------------------------
------------------------------------------------------------
------------------------------------------------------------
-
>Haptophytes-Prymnesiales-Prymnesium-parvum-LXRN2047133
------------------------------------------------------------
------------------------------------------------------------
------------------------------------------------------------
------------------------------------------------------------
------------------------------------------------------------
------------------------------------------------------------
------------------------------------------------------------
------------------------------------------------------------
------------------------------------------------MS--APFNWKIR
LQLTKPATWVPLIWGVACGAAASGNYHAI---------------WNM-FG-DAP-YGTWG
DVGVDTVKAVCAMFLAGPLMCGFTQTINDWYDRELDAV--NEPYRPIPSGAISEGEVIFQ
AYFLLFGSYAVAFGLDQWAGND-----WP-VITAVAVFGSF-------------------
------------------------------------------------------------
-------MAYIYSAPPLKLKQNGWQGTYALGSSYIALPWWCGHAMFN-------ANSLGP
QE-IILTILYSIAGLGIAIVNDFKSIEGDTALGMQSLPVAFGVDKAKWICVASIDITQLA
VAAYLA-IIGETLFATILVGLVVPQ---MLSQIT-FLED---------------------
---------------------------------------------------------PV-
-----------ANDVK--------------------------------------------
----YQ------------------------------------------------------
-----------------------------------------------------------A
AAQPF-------------------------------------------------------
--------------------------------------------------------LVLG
I-----------------------------------------------------------
---------------------------LTTALA---------------------------
-------------------------------------------------VGH--------
------------------------------------------------------------
------------------------------------------------------------
-----------------------------H------------------------------
------------------------------------------------------------
------------------------------------------------------------
------------------------------------------------------------
------------------------------------------------------------
------------------------------------------------------------
------------------------------------------------------------
------------------------------------------------------------
------------------------------------------------------------
------------------------------------------------------------
------------------------------------------------------------
------------------------------------------------------------
------------------------------------------------------------
------------------------------------------------------------
------------------------------------------------------------
------------------------------------------------------------
------------------------------------------------------------
-
>Haptophytes-Prymnesiales-Prymnesium-parvum-Texoma1-CAMPEP-0191228882
------------------------------------------------------------
------------------------------------------------------------
------------------------------------------------------------
------------------------------------------------------------
------------------------------------------------------------
----------------------------------AVSPGAMKLALLV--ATAAT------
CGAL-ALPR------HAPA----GHHASL---------RAARKV----------------
-----HA--------------PRMQT--------------------PPSR-----KAA--
-------------------DTN-AEA-TDGSAGLRQILGLKGASAGD-MS--APFNWKIR
LQLTKPATWVPLIWGVACGAAASGNYHAI---------------WNM-FG-DAP-YGTWG
DVGVDTVKAVCAMFLAGPLMCGFTQTINDWYDRELDAV--NEPYRPIPSGAISEGEVIFQ
AYFLLFGSYAVAFGLDQWAGND-----WP-VITAVAVFGSF-------------------
------------------------------------------------------------
-------MAYIYSAPPLKLKQNGWQGTYALGSSYIALPWWCGHAMFN-------ANSLGP
QE-IILTILYSIAGLGIAIVNDFKSIEGDTALGMQSLPVAFGVDKAKWICVASIDITQLA
VAAYLA-IIGETLFATILVGLVVPQ---MLSQIT-FLED---------------------
---------------------------------------------------------PV-
-----------ANDVK--------------------------------------------
----YQ------------------------------------------------------
-----------------------------------------------------------A
AAQPF-------------------------------------------------------
--------------------------------------------------------LVLG
I-----------------------------------------------------------
---------------------------LTTALA---------------------------
-------------------------------------------------VGH--------
------------------------------------------------------------
------------------------------------------------------------
-----------------------------H------------------------------
------------------------------------------------------------
------------------------------------------------------------
------------------------------------------------------------
-----------------------------------------SF-----------------
------------------------------------------------------------
------------------------------------------------------------
------------------------------------------------------------
------------------------------------------------------------
------------------------------------------------------------
------------------------------------------------------------
------------------------------------------------------------
------------------------------------------------------------
------------------------------------------------------------
------------------------------------------------------------
------------------------------------------------------------
------------------------------------------------------------
-
>Chlamydomonas-PACid-27568139
------------------------------------------------------------
------------------------------------------------------------
------------------------------------------------------------
----------MQALS---------------------------------------------
------------------------------------------------------------
-------------------------------------------------ANRNA------
---------------VRPV------------------AKSTRSV--------------VS
VARPFGT-----------KCVRPALGRV------------------ALKA-----MNQ--
-------------------QAT-EEK-SDTNSAARQMLGMKGAALET-DI------WKIR
VQLTKPVTWIPLIWGVACGAAASGHYQ-----------------WN--------------
-NPTQIAQLLTCMMMSGPFLTGYTQTINDWYDREIDAI--NEPYRPIPSGRISERDVIVQ
IWVLLLGGIGLAYTLDQWAGHT-----TP-VMLQLTIFGSF-------------------
------------------------------------------------------------
-------ISYIYSAPPLKLKQSGWAGNYALGSSYIALPWWAGQALF---------GTLTL
DV-MALTIAYSLAGLGIAIVNDFKSIEGDRQMGLQSLPVAFGVDTAKWICVSTIDVTQLG
VAAYLAWGLHEELYGAVLLALILPQ---IYFQYKYFLPD---------------------
---------------------------------------------------------PI-
-----------ANDVK--------------------------------------------
----YQ------------------------------------------------------
-----------------------------------------------------------A
SAQPF-------------------------------------------------------
--------------------------------------------------------LVFG
L-----------------------------------------------------------
---------------------------LTAGLA---------------------------
-------------------------------------------------CGH--------
------------------------------------------------------------
------------------------------------------------------------
-----------------------------H------------------------------
------------------------------------------------------------
------------------------------------------------------------
------------------------------------------------------------
-----------------------------------------VNAVAAAAS----------
------------------------------------------------------------
------------------------------------------------------------
---------------------------AAG------------------------------
------------------------------------------------------------
------------------------------------------------------------
------------------------------------------------------------
------------------------------------------------------------
------------------------------------------------------------
------------------------------------------------------------
------------------------------------------------------------
------------------------------------------------------------
-----------------------------------------------------------A
L
>Chlorella-variabilis-307108945
------------------------------------------------------------
------------------------------------------------------------
------------------------------------------------------------
----------MNGTM---------------------------------------------
------------------------------------------------------------
------------------------------------RAPCVISTVLA--SRNGSLA----
---------------GRPL--------------------AVR------------------
---PCRV--------------QQIRGLK------PVQA-------MTQQT-----DKK--
-------------------GKE-QEV-FLGVKGNAQLLGMKGADTET-NI------WKIR
LQLMKPVTWIPLIWGVLCGAAASGAFT-----------------WT--------------
--PENVAKSVLCMVMSGPLLTGYTQTINDWYDREIDAI--NEPYRPIPSGAISEGEVKAQ
IWALLLGGIGVAFVLDQWAGHD-----FP-IMTVLSVFGSF-------------------
------------------------------------------------------------
-------ISYIYSAPPLKLKQSGWAGNYALGSSYIALPWWAGQALF---------GTLTL
DV-MVLTVLYSIAGLGIAIVNDFKSIEGDRAMGLQSLPVAFGVDTAKWICVGSIDVTQLA
VAAYLAFGLDEPVYGAVLLALILPQASRIYAQIKYFLPD---------------------
---------------------------------------------------------PV-
-----------ANDVK--------------------------------------------
----YQ------------------------------------------------------
-----------------------------------------------------------A
SAQPF-------------------------------------------------------
--------------------------------------------------------LVFG
L-----------------------------------------------------------
---------------------------LTTGLA---------------------------
-------------------------------------------------IGA--------
------------------------------------------------------------
------------------------------------------------------------
-----------------------------H------------------------------
------------------------------------------------------------
------------------------------------------------------------
------------------------------------------------------------
-----------------------------------------NNAAAAAAQ----------
------------------------------------------------------------
------------------------------------------------------------
---------------------------AAELVGGAAAYVGEV------------------
------------------------------------------------------------
------------------------------------------------------------
------------------------------------------------------------
------------------------------------------------------------
----ATAA----------------------------------------------------
------------------------------------------------------------
------------------------------------------------------------
------------------------------------------------------------
---------------------------------------------------------AAL
L
>Chondrus-crispus-507114700
------------------------------------------------------------
------------------------------------------------------------
------------------------------------------------------------
------------------------------------------------------------
------------------------------------------------------------
------------------------------------------------------------
------------------------------------------------------------
---------------------MSGSGAP------------------QPPP-----TEAD-
-----S------------PAVKGDSP-ANDSSDVRQLLGIKGASEST-SK------WRIR
LQLMKPVTWVPLIWGVTCGAAASGNFH-----------------WN--------------
-DPVDIEKSLACMFLAGPLLTGYTQVINDWYDREIDAI--NEPYRPIPAGLVTENEVKTQ
IGVLLAAGLALAAGLDVWAAHE-----WP-VNFTLTVFGVF-------------------
------------------------------------------------------------
-------VAYIYSAPPLKLKQNGWTGSYALGASYISLPWWAGQALF---------GTLDW
KT-MVLTLFYSFAGLGIAIINDFKSVEGDRATGMQSLPVMFGIDTAKWICVGMIDIFQLL
VAGILF-GVGEKGYAAAIVALVAPQ---MFLQQKYFLKD---------------------
---------------------------------------------------------PV-
-----------KYDVK--------------------------------------------
----YQ------------------------------------------------------
-----------------------------------------------------------A
SAQPF-------------------------------------------------------
--------------------------------------------------------LVIG
I-----------------------------------------------------------
---------------------------LVAGLA---------------------------
-------------------------------------------------VGH--------
------------------------------------------------------------
------------------------------------------------------------
-----------------------------H------------------------------
------------------------------------------------------------
------------------------------------------------------------
------------------------------------------------------------
-----------------------------------------GPL----------------
------------------------------------------------------------
------------------------------------------------------------
------------------------------------------------------------
------------------------------------------------------------
------------------------------------------------------------
------------------------------------------------------------
------------------------------------------------------------
------------------------------------------------------------
------------------------------------------------------------
------------------------------------------------------------
------------------------------------------------------------
------------------------------------------------------------
-
>Micromonas-PACid-27341857
------------------------------------------------------------
------------------------------------------------------------
------------------------------------------------------------
----------MSSPV---------------------------------------------
------------------------------------------------------------
--------------------------------------------------SSGGFV----
---------------PTPV------------------SSSKRSS----------------
------------------FVVRAS----------------------PDGE-----AAK--
-------------------KAG-EEN-EESGSNIRQLLGIRGGEQTT-DI------WKIR
LQLTKPVTWVPLIWGVLCGAAASGHFT-----------------WT--------------
--FENVGKSMLCMFMSGPLLTGYTQTINDWYDREIDAI--NEPNRPIPSGAISEFDVQVQ
MYALLLGGWAAAWTLDQWCEHD-----WP-VVTVLVLFGSW-------------------
------------------------------------------------------------
-------VSYIYSAPPLKLKQEGWRGNYALGASYIALPWWAGQAVF---------GELSL
DV-MVLTVLYSIAGLGIAIVNDFKSIEGDRQCGLMSLPVAFGVEKAKWICVGSIDATQLA
VAGYLR-TIGEVGYSNALLALIFPQ---IFFQFKFFLPD---------------------
---------------------------------------------------------PV-
-----------KNDVK--------------------------------------------
----YQ------------------------------------------------------
-----------------------------------------------------------A
SAQPF-------------------------------------------------------
--------------------------------------------------------LVFG
L-----------------------------------------------------------
---------------------------LTTGLA---------------------------
-------------------------------------------------WGH--------
------------------------------------------------------------
------------------------------------------------------------
-----------------------------H------------------------------
------------------------------------------------------------
------------------------------------------------------------
------------------------------------------------------------
-----------------------------------------INAIGA-------------
------------------------------------------------------------
------------------------------------------------------------
------------------------------------------------------------
------------------------------------------------------------
------------------------------------------------------------
------------------------------------------------------------
------------------------------------------------------------
------------------------------------------------------------
------------------------------------------------------------
------------------------------------------------------------
------------------------------------------------------------
------------------------------------------------------------
-
>Nannochloropsis-gaditana-Naga-100989g11
------------------------------------------------------------
------------------------------------------------------------
------------------------------------------------------------
----------MRHIL---------------------------------------------
------------------------------------------------------------
---------SLFLAPTLMVTGFLLPRLPQ-----YHTTSRAASPLRM-------------
---------------VLPS----------------AKEGKGKVA----------------
SFYPFET---------------------------------------SLGV-----KGKK-
-----------------------DNS-EVGTDAARQLLGMKGAAQTD-DL------LKIR
VQLMKPVTWIPLIWGVVCGAAASGNYH-----------------WANPFDQGSPDAVPLS
LGLEDAAKAVTCMVLAGPLLTGFTQTINDWYDKDIDAI--NEPYRPIPSGRISE------
------------------------------------------------------------
------------------------------------------------------------
------------------------------------------------------------
------------------------------------------------------------
------------------------------------------------------------
------------------------------------------------------------
------------------------------------------------------------
------------------------------------------------------------
------------------------------------------------------------
------------------------------------------------------------
------------------------------------------------------------
------------------------------------------------------------
------------------------------------------------------------
-------------------------------------------------VGR--------
------------------------------------------------------------
------------------------------------------------------------
-----------------------------E------------------------------
------------------------------------------------------------
------------------------------------------------------------
------------------------------------------------------------
-------------------GG---------------------------------------
------------------------------------------------------------
------------------------------------------------------------
------------------------------------------------------------
------------------------------------------------------------
------------------------------------------------------------
------------------------------------------------------------
------------------------------------------------------------
------------------------------------------------------------
------------------------------------------------------------
------------------------------------------------------------
------------------------------------------------------------
------------------------------------------------------------
-
>Ostreococcus-PACid-27419410
------------------------------------------------------------
------------------------------------------------------------
------------------------------------------------------------
----------M-------------------------------------------------
------------------------------------------------------------
------------------------------------------------------------
------------------------------------------------------------
------------------------------------------------------------
-------------------------------DASKQLLGFKGAAETD-DV------WKIR
VQLTKPGTWVPLIWGVMCGAAASGHYE-----------------WN--------------
--LDNVGKALLCMTMSGPFLTGYTQTINDWYDREIDAI--NEPYRPIPSGLISENEVKAQ
IAVLLVGGWLCALQLDRWCEHD-----FP-IVLALSLFGSY-------------------
------------------------------------------------------------
-------ISYIYSAPPLKLKAEGWKGCYALGSSYIALPWWAGMATF---------GQLTP
DV-MFLTVLYSIAGLGIAIVNDFKSIEGDRELGLQSLPVAFGIEKAKWITVSTIDITQLF
VACYLR-AIGEETYSNVLFCLIFPQ---IFFQFKFFLPD---------------------
---------------------------------------------------------PI-
-----------KNDVK--------------------------------------------
----YQ------------------------------------------------------
-----------------------------------------------------------A
SAQPF-------------------------------------------------------
--------------------------------------------------------LVFG
L-----------------------------------------------------------
---------------------------LTTGLA---------------------------
-------------------------------------------------WGH--------
------------------------------------------------------------
------------------------------------------------------------
-----------------------------H------------------------------
------------------------------------------------------------
------------------------------------------------------------
------------------------------------------------------------
-----------------------------------------INALGM-------------
------------------------------------------------------------
------------------------------------------------------------
------------------------------------------------------------
------------------------------------------------------------
------------------------------------------------------------
------------------------------------------------------------
------------------------------------------------------------
------------------------------------------------------------
------------------------------------------------------------
------------------------------------------------------------
------------------------------------------------------------
------------------------------------------------------------
-
>Pelagophytes-1-27499-CE27498-23128
------------------------------------------------------------
------------------------------------------------------------
------------------------------------------------------------
----------MKLQL---------------------------------------------
------------------------------------------------------------
---------------------------------------CVLAAVAS--ALRSP------
-------------------------------------VAGPRAA----------------
----LKT--------------RRVSV--------------------AAPPQQ-VLLAAK-
------G----------GKDDK-DAV-GVGSAGFRQLVGLRGAAATD-DE---PL-WKIR
LQLTKPATWVPLIWGVACGAAASGNYR-----------------WAF-IT---P-GATVA
DGALDLAKAVSAMVLAGPFLTGYTQTMNDWYDRDLDAI--NEPYRPIPSGRITEDEVIAQ
IRVLLVGGLVIAAGLDFWAGHDVFANPLN-SITAIAIFGSV-------------------
------------------------------------------------------------
-------VSYLYSAPPFKLKAEGWRGCLALGASYIALPWWCGQAMFGTVGAGAAGGELTL
PV-VVLTSAYSLAGLGIAIVNDFKSVEGDRALGLKSLPVEFGVDGAKYICAGLIDVTQLG
VAAYVY-AIGEQTYAYVLLGLILPQ---MAAQGAFLLKD---------------------
---------------------------------------------------------PI-
-----------KFDVK--------------------------------------------
----YQ------------------------------------------------------
-----------------------------------------------------------A
SAQPF-------------------------------------------------------
--------------------------------------------------------LVFG
L-----------------------------------------------------------
---------------------------LTTALA---------------------------
-------------------------------------------------IAH--------
------------------------------------------------------------
------------------------------------------------------------
-----------------------------H------------------------------
------------------------------------------------------------
------------------------------------------------------------
------------------------------------------------------------
-----------------------------------------GGADFGV------------
------------------------------------------------------------
------------------------------------------------------------
------------------------------------------------------------
------------------------------------------------------------
------------------------------------------------------------
------------------------------------------------------------
------------------------------------------------------------
------------------------------------------------------------
------------------------------------------------------------
------------------------------------------------------------
------------------------------------------------------------
------------------------------------------------------------
-
>Physcomitrella-PACid-18056476
MA----------------------------------------------------------
------------------------------------------------------------
------------------------------------------------------------
----------MAVMAS--------------------------------------------
------------------------------------------------------------
---------SAQATARL---------------QLASSNPTKSSVRSL--SSCASVA----
------------VRGFQPL------------------SLQARGRLSRAG-----------
---PLRI--------------RAAAKDT------------------EEDK-----VSK--
-------------------LVD-AAP-KAAGSAVNQLLGIKGASAET-NK------WKIR
LQLTKPVTWAPLIWGVLCGAAASGNFQ-----------------WT--------------
--LEDVAKSLTCMLMSGPLLTGYTQTINDWYDREIDAI--NEPYRPIPSGAISEPEVIAQ
IWILLLGGLGVAYGLDRWAGHD-----FP-IILCTAIGGSF-------------------
------------------------------------------------------------
-------LSYIYSAPPLKLKQSGWIGNYALGSSYISLPWWAGQALF---------GTLSW
DV-VILTLLYSTAGLGIAIVNDFKSIEGDRQMGLQSLPVAFGIDTAKYICAASIDVTQLA
VAAYIL-YQGKTYYGLGLLALIIPQ---IILQFKYLLVD---------------------
---------------------------------------------------------PV-
-----------KYDVK--------------------------------------------
----YQ------------------------------------------------------
-----------------------------------------------------------A
SAQPF-------------------------------------------------------
--------------------------------------------------------FVFG
L-----------------------------------------------------------
---------------------------LLTALA---------------------------
-------------------------------------------------TSH--------
------------------------------------------------------------
------------------------------------------------------------
------------------------------------------------------------
------------------------------------------------------------
------------------------------------------------------------
------------------------------------------------------------
------------------------------------------------------------
------------------------------------------------------------
------------------------------------------------------------
------------------------------------------------------------
------------------------------------------------------------
------------------------------------------------------------
------------------------------------------------------------
------------------------------------------------------------
------------------------------------------------------------
------------------------------------------------------------
------------------------------------------------------------
------------------------------------------------------------
------------------------------------------------------------
-
>Picochlorum-soloecismus-Picsp-1-2122-NSC-05587
M-----------------------------------------------------------
------------------------------------------------------------
------------------------------------------------------------
---------LVQNYI---------------------------------------------
------------------------------------------------------------
-------------------------------------------------GKACVVA----
---------------VQPL--------------------HVRKK----------------
---KCRA--------------AALSQRHTGRQFPNAQGKSRGDLIISSAQ-----KSS--
-------------------KKE-QEV-FLGVKGNAQLLGMKGADAET-NI------WKIR
LQLMKPVTWIPLIWGVLCGAAASGNFE-----------------WT--------------
--PRDVSLSLLCMTMSGPLLTGFTQTINDYYDKEIDAI--NEPYRPIPSGAISENEVVAQ
ILVLLGGGIGVAYLLDTLVGHE-----TP-TLTWLALFGSF-------------------
------------------------------------------------------------
-------ISYIYSAPPLKLKQSGWIGNYALGSSYITLPWLAGQALF---------GTLTS
DV-VVLTMLYSIAGLGIAIVNDFKSIEGDRELGLQSLPVAFGVDTAKWICVSSIDITQLG
IAAYLAFGLEEPVYAAVLTALIIPQ---IIAQIKYFIPD---------------------
---------------------------------------------------------PI-
-----------ANDVK--------------------------------------------
----YQ------------------------------------------------------
-----------------------------------------------------------A
SAQPF-------------------------------------------------------
--------------------------------------------------------LVFG
L-----------------------------------------------------------
---------------------------LTTGLA---------------------------
-------------------------------------------------IGH--------
------------------------------------------------------------
------------------------------------------------------------
-----------------------------H------------------------------
------------------------------------------------------------
------------------------------------------------------------
------------------------------------------------------------
-----------------------------------------VNAL---------------
------------------------------------------------------------
------------------------------------------------------------
------------------------------------------------------------
------------------------------------------------------------
------------------------------------------------------------
------------------------------------------------------------
------------------------------------------------------------
------------------------------------------------------------
------------------------------------------------------------
------------------------------------------------------------
------------------------------------------------------------
------------------------------------------------------------
-
>Populus-trichocarpa-819222
------------------------------------------------------------
------------------------------------------------------------
------------------------------------------------------------
----------MASVL---------------------------------------------
------------------------------------------------------------
-----------NSALSL---------------NLSNFKSKRVRTHSL-------------
---------------VSPL-----------------SLPLTRRR----------------
----VTI--------------RAADT--------------------DTNE-----VKP--
-------------------QAP-VSG-GAGGSSFNQLLGIKGAAQET-NK------WKIR
LQLTKPVTWPPLVWGVVCGAAASGNFN-----------------WT--------------
--LEDVAKSIVCMLMSGPFLTGYTQTINDYYDREIDAI--NEPYRPIPSGAISENEVITQ
LWVLLLGGLGLAGLLDVWAGHD-----FP-VVFYLALGGSL-------------------
------------------------------------------------------------
-------LSYIYSAPPLKLKQNGWIGNFALGASYISLPWWAGQALF---------GTLTP
DI-IVLTLLYSIAGLGIAIVNDFKSIEGDRALGLQSLPVAFGAETAKWICVGAIDITQLS
IAGYLL-ADGKPYYALALVGLIIPQ---IVFQFQYFLKD---------------------
---------------------------------------------------------PV-
-----------KYDVK--------------------------------------------
----YQ------------------------------------------------------
-----------------------------------------------------------A
SAQPF-------------------------------------------------------
--------------------------------------------------------LVLG
L-----------------------------------------------------------
---------------------------LVTALA---------------------------
-------------------------------------------------TSH--------
------------------------------------------------------------
------------------------------------------------------------
------------------------------------------------------------
------------------------------------------------------------
------------------------------------------------------------
------------------------------------------------------------
------------------------------------------------------------
------------------------------------------------------------
------------------------------------------------------------
------------------------------------------------------------
------------------------------------------------------------
------------------------------------------------------------
------------------------------------------------------------
------------------------------------------------------------
------------------------------------------------------------
------------------------------------------------------------
------------------------------------------------------------
------------------------------------------------------------
------------------------------------------------------------
-
>Porphyridium-sp-579-3
------------------------------------------------------------
------------------------------------------------------------
------------------------------------------------------------
----------MFVSA---------------------------------------------
------------------------------------------------------------
------------------W-------------NALTSGAGPTRGAQL--ARSPVRVARH-
-------------------------------------EVGRRRV-RATGRTNTVFLR---
---------------------MSQKQEQ------------------DQNG-----LEQE-
-----Q------------DQTKAKGS-AAENSAARQIMGIRGAADEE-DV---SL-MRIR
VQLMKPVTWIPLIWGVACGAAASGNYV-----------------WN--------------
-NPEDIAKLLVCMVMSGPFLTGFTQTINDWYDRDIDAI--NEPYRPIPSGRITEGQVKAQ
IVLLLGAGLGTAYGLDVWAQHE-----TP-YVLIAALFGSL-------------------
------------------------------------------------------------
-------ISYIYSAPPLKLKQNGWIGNYALGASYISLPWWAGQLVF---------GTLDW
KT-MLLTMFYSFAGLGIAIVNDFKSIEGDRAMGLNSLPVAFGVEKAKWICVGTIDIFQVL
VAAVLF-GIGENTYAAALTALILPQ---MYFQQKFFLKD---------------------
---------------------------------------------------------PI-
-----------ENDVK--------------------------------------------
----YQ------------------------------------------------------
-----------------------------------------------------------A
AAQPF-------------------------------------------------------
--------------------------------------------------------LVLG
I-----------------------------------------------------------
---------------------------LVTGLA---------------------------
-------------------------------------------------LGH--------
------------------------------------------------------------
------------------------------------------------------------
-----------------------------H------------------------------
------------------------------------------------------------
------------------------------------------------------------
------------------------------------------------------------
-----------------------------------------GPI----------------
------------------------------------------------------------
------------------------------------------------------------
------------------------------------------------------------
------------------------------------------------------------
------------------------------------------------------------
------------------------------------------------------------
------------------------------------------------------------
------------------------------------------------------------
------------------------------------------------------------
------------------------------------------------------------
------------------------------------------------------------
------------------------------------------------------------
-
>Pyropia-sp-15554-g3715
------------------------------------------------------------
------------------------------------------------------------
------------------------------------------------------------
----------MSMML---------------------------------------------
------------------------------------------------------------
---------------------------------AFAGAAGAPVRSQL--QPRSVAVGGRQ
AVAARAFA-------GRPLY---VRGGAA--------AAAVRRV-ARSGRSCGGVLQM-A
ADDEAAA--------------ASVEAAA------------------EAAP-----AAA--
-------------------AGNGEAE-AAGGSAARQLLGMKGASAET-NI------WKIR
LQLMKPVTWVPLVWGVTCGAAASGNFH-----------------WS--------------
-DPADIGKSLLTMVLSGPLLTGFTQTVNDWYDRDLDAI--NEPYRPIPSGRITEGQVKAQ
IGVLVAAGIAAAVGLDVWTGHE-----TP-TVTLTALFGIF-------------------
------------------------------------------------------------
-------VAVIYSAPPLKLKQNGWAGTYALGASYISLPWWAGQSVF---------GTLDW
KV-MVLTLFYSFAGLGIAVINDFKSIEGDRQLGLSSLPVQFGIDTAKYITVAMIDVFQVL
VAGILY-AVGETTYAAVLAALIVPQ---MALQQAYFLKD---------------------
---------------------------------------------------------PL-
-----------KYDVK--------------------------------------------
----YQ------------------------------------------------------
-----------------------------------------------------------A
SAQPF-------------------------------------------------------
--------------------------------------------------------LVLG
I-----------------------------------------------------------
---------------------------LVAGLA---------------------------
-------------------------------------------------VGH--------
------------------------------------------------------------
------------------------------------------------------------
-----------------------------H------------------------------
------------------------------------------------------------
------------------------------------------------------------
------------------------------------------------------------
-----------------------------------------GPL----------------
------------------------------------------------------------
------------------------------------------------------------
------------------------------------------------------------
------------------------------------------------------------
------------------------------------------------------------
------------------------------------------------------------
------------------------------------------------------------
------------------------------------------------------------
------------------------------------------------------------
------------------------------------------------------------
------------------------------------------------------------
------------------------------------------------------------
-
>Selaginella-moellendorffii-gi302808541
------------------------------------------------------------
------------------------------------------------------------
------------------------------------------------------------
----------MAFLS---------------------------------------------
------------------------------------------------------------
---------------------------------LYLSKPSTTEALWV--SDCRIIHG---
------------CCIQMPAAR--IRFQH--------RSAGVRSK-RHTG-----------
---RLNV--------------RAAGTETD-----------------KTKP-----NAP--
-------------------EV--TPS-DTRSSAVNQLLGMKGAGKET-DK------WKIR
LQLTKPVTWAPLIWGVLCGAAASGNFH-----------------WT--------------
--IEDVAKSITCMLMAGPFLTGYTQTINDWYDREIDAI--NEPYRPIPSGAISEPEVITQ
IWVLLLGGIGLAYTLDVWAGHS-----FP-TIFCLSLGGAL-------------------
------------------------------------------------------------
-------LSYIYSAPPLKLKQSGWIGNYALGSSYIALPWWASQALF---------GTLSW
DV-VVLTLLYSTAGLGIAIVNDFKSIEGDRAMGLQSLPVAFGIDTAKWICIGSIDLTQLS
VAGYLF-ATGKLYYALTLLGLITPQ---II------------------------------
------------------------------------------------------------
------------------------------------------------------------
----FQ------------------------------------------------------
-----------------------------------------------------------A
SAQPF-------------------------------------------------------
--------------------------------------------------------FVLG
L-----------------------------------------------------------
---------------------------LVTALA---------------------------
-------------------------------------------------TSH--------
------------------------------------------------------------
------------------------------------------------------------
------------------------------------------------------------
------------------------------------------------------------
------------------------------------------------------------
------------------------------------------------------------
------------------------------------------------------------
------------------------------------------------------------
------------------------------------------------------------
------------------------------------------------------------
------------------------------------------------------------
------------------------------------------------------------
------------------------------------------------------------
------------------------------------------------------------
------------------------------------------------------------
------------------------------------------------------------
------------------------------------------------------------
------------------------------------------------------------
------------------------------------------------------------
-
>Thalassiosira-Thaoc-49881
------------------------------------------------------------
------------------------------------------------------------
------------------------------------------------------------
----------MKSVV---------------------------------------------
------------------------------------------------------------
---------S-AVAVA------------------TALASGVSAFVTP--SSRTT------
STDASQLAVPPADEKYIPV----DSTRASYYPFG--------------------------
---------------------ASTSSDRL----------------ISLSA-----RPP--
-------------------KSN-EEV-TDGSANVRQLLGLKGASETT-DI------WKIR
LQLTKPVTWIPLVWGVMCGAAASGNYHWI---------------WNP-FD---PNDRDVM
LGLEDTAKGFVAMILAGPFLTGYTQTINDWYDREIDAI--NEPYRPIPSGAISEGQVIAQ
IWFLLLGGLGIAYGLDAWAGHD-----VP-TVLLLSIFGSF-------------------
------------------------------------------------------------
-------ISYIYSAPPLKLKQNGWAGNYALGCSYISLPWWCGQAVF---------GELDR
PVYFILPILYSIAGLGIAIVNDFKSVEGDRQLGLQSLPVAFGIDTAKWICAGSVTVTQLG
VAAYLQ-SINETTYAAILMGLLLPQ---IYYQATLLIPD---------------------
---------------------------------------------------------PV-
-----------ANDVK--------------------------------------------
----YQ------------------------------------------------------
-----------------------------------------------------------A
SSQPF-------------------------------------------------------
--------------------------------------------------------FVFG
I-----------------------------------------------------------
---------------------------LATALC---------------------------
-------------------------------------------------LGH--------
------------------------------------------------------------
------------------------------------------------------------
-----------------------------H------------------------------
------------------------------------------------------------
------------------------------------------------------------
------------------------------------------------------------
-----------------------------------------DFMA---------------
------------------------------------------------------------
------------------------------------------------------------
------------------------------------------------------------
------------------------------------------------------------
------------------------------------------------------------
------------------------------------------------------------
------------------------------------------------------------
------------------------------------------------------------
------------------------------------------------------------
------------------------------------------------------------
------------------------------------------------------------
------------------------------------------------------------
-
>Thalassiosira-Thaps3a-262279
------------------------------------------------------------
------------------------------------------------------------
------------------------------------------------------------
----------MKCVL---------------------------------------------
------------------------------------------------------------
---------PLLVTSA------------------VAFSPAPRSFVGV--QQRSS------
SLSM------------LPT----KQQTDSFYPFD--------------------------
---------------------KESSS--------------------KLSA-----VPP--
-------------------KSN-EEV-SDGSADVRQLLGVKGASGTT-DI------WKIR
LQLTKPVTWIPLVWGVMCGAAASGNYHWI---------------WNP-FD---PNDRNVM
LGLEDMAKGFVAMILAGPFLTGYTQTINDWYDRDIDAI--NEPYRPIPSGAISEGQVIFQ
IWFLLLGGLGIAYGLDVWAGHD-----FP-TVLALSIFGSW-------------------
------------------------------------------------------------
-------VSYIYSAPPLKLKQNGWAGNYALGCSYISLPWWCGQAVF---------GELDR
PVYFVLPILYSIAGLGIAIVNDFKSIEGDRELGLQSLPVAFGVDGAKYICAGSVTLTQLG
VAAYLQ-SIGETTYAAILLGLLLPQ---IYFQATLLLPD---------------------
---------------------------------------------------------PV-
-----------ANDVK--------------------------------------------
----YQ------------------------------------------------------
-----------------------------------------------------------A
SSQPF-------------------------------------------------------
--------------------------------------------------------FVFG
I-----------------------------------------------------------
---------------------------LATALC---------------------------
-------------------------------------------------LGH--------
------------------------------------------------------------
------------------------------------------------------------
-----------------------------H------------------------------
------------------------------------------------------------
------------------------------------------------------------
------------------------------------------------------------
-----------------------------------------DFSA---------------
------------------------------------------------------------
------------------------------------------------------------
------------------------------------------------------------
------------------------------------------------------------
------------------------------------------------------------
------------------------------------------------------------
------------------------------------------------------------
------------------------------------------------------------
------------------------------------------------------------
------------------------------------------------------------
------------------------------------------------------------
------------------------------------------------------------
-
>Vitrella-brassicaformis-84563618
------------------------------------------------------------
------------------------------------------------------------
------------------------------------------------------------
----------MWAALP--------------------------------------------
------------------------------------------------------------
----------------------------------SFLALAGLSFLIS--ALEAT------
AANARPREGAFVPPRVVPL------------------SSVLRP-----------------
---------------------APSHGAPS----------------LQRSPGGGGVAMK--
-------------------EAK-DEV-KSNDKSVRQLLGVRGAAETT-DI------WKIR
LQLMKPVTWIPLIWGVICGAAASGNYHT----------------WNP-LN---PEAVSLS
EAGEDLLKSLACMVLAGPLLTGFTQTMNDWYDREIDAI--NEPYRPIPSGAISEGQVKGQ
IWGLLIAGLAVAYGLDLWAGHD-----TP-NILLLAIFGSV-------------------
------------------------------------------------------------
-------VSYIYSAPPLKLKQSGWIGNYALGSSYISLPWWCGQAMF---------GELNP
TV-IILTLLYSIGGVGIATVNDFKSVEGDRELGLKSLPVQFGIDRAKWIAALSIDLTQLG
VAAYVY-SLDEPLYAAILAGLTIPQ---IFLQAKYLLKD---------------------
---------------------------------------------------------PV-
-----------KFDVQ--------------------------------------------
----YQ------------------------------------------------------
-----------------------------------------------------------A
AAQPF-------------------------------------------------------
--------------------------------------------------------FVFG
I-----------------------------------------------------------
---------------------------LTTALA---------------------------
-------------------------------------------------CGH--------
------------------------------------------------------------
------------------------------------------------------------
-----------------------------H------------------------------
------------------------------------------------------------
------------------------------------------------------------
------------------------------------------------------------
-----------------------------------------FNP----------------
------------------------------------------------------------
------------------------------------------------------------
------------------------------------------------------------
------------------------------------------------------------
------------------------------------------------------------
------------------------------------------------------------
------------------------------------------------------------
------------------------------------------------------------
------------------------------------------------------------
------------------------------------------------------------
------------------------------------------------------------
------------------------------------------------------------
-
>Volvox-carteri-f-nagariensis-302835145
------------------------------------------------------------
------------------------------------------------------------
------------------------------------------------------------
----------MQALQC--------------------------------------------
------------------------------------------------------------
-------------------------------------------------SHRHH------
---------------VRSV-----------------AAKSARAV----------------
SSRPFGS-----------VCYRPSLGRV------------------ALKA-----VNQ--
-------------------QAT-EEK-KNSDSAARQLLGMKGAALET-DI------WKIR
VQLTKPVTWIPLIWGVACGAAASGNYQ-----------------WN--------------
-DPTDIAKLLTCMMMSGPFLTGYTQTINDWYDREIDAI--NEPYRPIPSGRISESDVIIQ
IWVLLLGGLGISYGLDTWAGHE-----QP-TLLYLAIFGSF-------------------
------------------------------------------------------------
-------ISYIYSAPPLKLKQSGWAGNYALGSSYIALPWWAGQALF---------GTLTL
DV-MALTVAYSLAGLGIAIVNDFKSIEGDRKMGLQSLPVAFGVDTAKWICVSTIDVTQLG
VAAYLAFGLHQYTYAGVLLGLILPQ---MYFQAKYFIPD---------------------
---------------------------------------------------------PI-
-----------ANDVK--------------------------------------------
----YQ------------------------------------------------------
-----------------------------------------------------------A
SAQPF-------------------------------------------------------
--------------------------------------------------------LVFG
L-----------------------------------------------------------
---------------------------LTTGLA---------------------------
-------------------------------------------------IGH--------
------------------------------------------------------------
------------------------------------------------------------
------------------------------------------------------------
------------------------------------------------------------
------------------------------------------------------------
------------------------------------------------------------
-----------------------------------------VNQLAAAAS----------
------------------------------------------------------------
------------------------------------------------------------
---------------------------SA-------------------------------
------------------------------------------------------------
------------------------------------------------------------
------------------------------------------------------------
------------------------------------------------------------
------------------------------------------------------------
------------------------------------------------------------
------------------------------------------------------------
------------------------------------------------------------
------------------------------------------------------------
L
