# Supplementary material for: New plastids, old proteins: repeated endosymbiotic acquisitions in kareniacean dinoflagellates
Source: EMBO Rep. 2024 Mar 18;25(4):16. doi: 10.1038/s44319-024-00103-y (PMC11014865; doi:10.1038/s44319-024-00103-y)
Supplement: Supplementary file 11 — Dataset EV10 [file 44319_2024_103_MOESM11_ESM.zip › Dataset EV10/plastid_protein_phylogeny_files/raw alignments/cysteinyl-tRNA_synthetase.fasta_aligned.fasta]

>Arabidopsis-PACid-19643305
------------------------------------------------------------
---------------------------MASS--------------------------VLN
LFK---------------------------------------------------------
------------------------------------------------------------
------------------------------------------------------------
----------------------------------------------SCRPFTPIRFSS--
--LPKSQFR---------------------------------------------------
------------------------IQFPLRPGKETQLRRCF-----TTLSSLTDGGAPIS
-GGKELWLHNTMSRKKE-------LFKPKV-------------EGKVGMYVCGVTAYDLS
HIGHARVYVTFDVLLRY-LK-HLG-----YEVSYVRNFTDVDDKIIARAKELE-------
------------------------------------------------------------
------------------------------------------------------------
------------------------------------------------------------
------------------------------------------------------------
---------------EDPISLSRRFCEEFNRDMEQLQCLDPSVQPRVSDHIP-QIIDLIK
QILDNGYAY----------------K-VDGDIYFSVDKFP-------TYGKL-SGRK---
-LE--------------------------DNRAGERV-------------A-VDT----R
KKHPADFALWKAAKEG---------EPF---WESP-WGR--GRPGWHIECSAMSAAYL--
--GYS--------FDIHGGGMDLVFPHHENEIAQSCAACD----------SSN-------
-----ISYWIHNGFVTVDS-EKMSKSLGNFFTIRQVIDL---------------------
--------YHPLALRLFLMGTHYRSPINYSD------------FLLESAS--ERIFYI--
------------------------------------------------------------
------------------------------------------------------------
-----------------------YQ-----------------------------------
------------------------------------------------------------
------------------------------------------------------------
------------------------------------------------------------
------------------------------------------------------------
------------------------------------------------------------
-------------------------------------------TLHDCESALGEKDSTF-
--------------------------------------------ENGSVPSDTLTSINTF
RTEFVASMSD-DLLTPVTLAAMSEPLKTINDLIH-------TRK-GKKQA---RREESLK
ALETTIRDVLTILGLMPTSY-SEVL-----------------------------------
-------------EQLKEKALKRAGLKEE-DVLQRVQ-----------------------
-----------------ER-----------------------------------------
------------------------------------------------------------
-----------------------------TDARKNKEYERSDAIRKD-LAKVGIALMDS-
--PEG--TT-WRPAIPLALQE---------------------------------------
------------------------------------------------------------
-------------------------------PVTT----------T--------------
------------------------------------------------------------
------------------------------------------------------------
-----------------------------------------------------------P
------------------------------------------------------------
-------------------------------
>Aureococcus-anophagefferens-Auran1-37286
------------------------------------------------------------
---------------------------MAALAQ---------------------------
------------------------------------------------------------
------------------------------------------------------------
------------------------------------------------------------
------------------------------------------------------------
------------------------------------------------------------
-----------SRKEEVFGKW-------CPPC-----------------------PPDKP
----QLMIYNSLTRSKV-------PFVPMD-----------PLGKVITMYVCGPTVYDAA
HLGHARTYLQFDVMRRI-LRDALG-----YDVNYVMNVTDVDDKIIMRSAERGVSP----
------------------------------------------------------------
------------------------------------------------------------
------------------------------------------------------------
------------------------------------------------------------
------------------ETLAREWEHAFLEDMTSLGVERPTSMPRVTEYVP-EIVAFVE
KIVANGFAY----------------A-DQGSVYFDTVAFG-KAG--YDYGKL-VPES---
-IG---------------------SAELMAESEGKLG------------IL-LGG----G
KKDPRDFALWKASKPG---------EPT---WPSP-WGD--GRPGWHIECSAMIDNTI--
--GSGGVGGAAGCIDIHGGGVDLRFPHHDNELAQGEAFCA----------CK--------
---QTVNYFAHTGHLHIRG-LKMSKSLKNFITIGQALAGLEGVEG-------SE------
-------PVHPRTMRLMFCLVSYNAPCDYSD------------NMLANARVVEKKFKE--
------------------------------------------------------------
------------------------------------------------------------
------------------------------------------------------------
------------------------------------------------------------
------------------------------------------------------------
------------------------------------------------------------
------------------------------------------------------------
------------------------------------------------------------
-------------------------------------------YFLNVAAALRPLDADP-
----------------------------------------DSRQKLCAEDKELLAALKKA
QDTVYARFLD-DFDTPGAVLALQTLVDTTSAYLQ-------KFD-AKQASRAVPCSLALC
ATARYVGETLDLLGLEGLCA-DDVLRRLKLT------PSHKPAAALGS-------GDAAA
ALGPLLDVIAAFRDDVRAAGREG-------------------------------------
------------------------------------------------------------
------------------------------------------------------------
--------------------------------DTQQVLALCDALRDDALPALGVRLEDK-
--GAA--SV-WKLEDPAA---EKQLKALEL-----------ANREEA-------------
-----------------------------KRLDAAKKAA-KEAAASVRPQDMFKD-----
--RE---TKYA--AFD------------AD-GVPT-------------------HDAANE
PLSKSLLKKLKKEWEKQKKLYDKAQGN---------------------------------
------------------------------------------------------------
------------------------------------------------------------
------------------------------------------------------------
-------------------------------
>Bathycoccus-prasinos-612393074
------------------------------------------------------------
---------------------------MSGEST---------------------------
------------------------------------------------------------
------------------------------------------------------------
------------------------------------------------------------
------------------------------------------------------------
---------------------------GGGGAFSASKKLLSFSGPSCIC-----------
----------------------------CAPTAWWELDEFLEGEEKKASSSSSSSSGGRQ
----PPSILNTFTKTKT-------PFQTLS-------------PNRIGWYICGPTVYDSA
HMGHARNYINFDVLRRV-MQDYFG-----YSVRFVMNVTDIDDKIILRAQKRRAEFVMSR
AK-----KALMKEENEAV-------------------------------KNLVADIE-KA
VETNAP------------------------------------LKELCEKVEAL-RA-KAL
DTDG--------------------------------------------------------
----------------------------------SILDVGDGFSNDEEEEDGSSSFTASV
DG--G----KDWSIQTGYLKLAQFYEKEFMEDMRLLGVKNPDCLTRVSEYTK-QIVEYIE
GIIKNGFAY----------------E-SNGSVYFDVTAFENSEN--HKYAKL-KKSA---
-LD---------------------DVEAAMDGEGALL-------------K-AES----E
KRNDFDFVLWKKSKKG---------EPS---WPSP-WGE--GRPGWHIECSAMCSDVL--
--GKY--------VDVNGGGIDLSFPHHENQLAQSEAHYD----------IK--------
---QWVNFFAHSGHLHIDG-LKMSKSLKNFITIRQALKT---------------------
--------YSARQLRFLFLLHNWSDPMELTPIISKEEGKGATFKQMDAAIGVEKTFAE--
------------------------------------------------------------
------------------------------------------------------------
------------------------------------------------------------
------------------------------------------------------------
------------------------------------------------------------
------------------------------------------------------------
------------------------------------------------------------
------------------------------------------------------------
-------------------------------------------FFHSVKGALRRTKYAC-
----------------------------------------DKDQIWLPLEKKLSDAFDAC
QKEVHESLLD-NINTSSVISSMLAMVKEFNTYLA-------SVEKDANHA---LRPFLVE
SVAKYVTYILNCMGISGEAN-APL--GFTDIETGIEGDRGNGTATTSAA---TSNDTKEE
ILAPTLDALTSFRDEIRRLAKGE-------------------------------------
------------------------------------------------------------
------------------------------------------------------------
------------------------------ELSPSAILGLCDQLRDVVLPTIGVKLDDK-
--PDG-NAL-WKLYAPGELEKERQREEEEK-------ERKLLAKQKL-------------
-----------------------------AEEKKRKEEE-KGQKAKVAPQVMFKI-----
GENE---NMYG--SFD------------SETGMPL-------------------TMKDGS
EVTKSQTKKLQKLYQAQVKLHESYLKSVQEKM------------G----NVQI-------
------------------------------------------------------------
------------------------------------------------------------
------------------------------------------------------------
-------------------------------
>Bigelowiellia-natans-89627
------------------------------------------------------------
---------------------------MK-------------------------------
------------------------------------------------------------
------------------------------------------------------------
------------------------------------------------------------
------------------------------------------------------------
------------------------------------------------------------
-------------AVLTLPTFDVVALSIIFPE---------FALLRDIDGKMNIPKNPAR
----GLKLVNSWGKKKI-------DFVPID-----------PAGQSVKIYVCGPTVYDSA
HLGHARAYLTFDIILRI-LTDYFG-----YDIFYVMNITDVDDKIILRARQNYLFDLYQK
GA-----KDLNKVCKDVQ----------------DSIKTVK-----DKHNKKIKTLE-ED
LKQTTK-------SKDRDELKE------------MVENEKVKLGNVEKAEKEATE---YI
EKQG-------------------------------------------------KS-----
-----------------------GAKDTDVIV--GLLNIVKS------------EVSYLL
DKKEG----HTVTDHSIFRDHAARYEQEFLDDLKSLGIRMPSVLTRVSEYIE-EIVEFVQ
TLIKKGMAY----------------E-SNGSVYFNVAQFS--TC--HQYCKL-RPEC---
-AM---------------------NTKLGEEGEGALG---------------SSG----E
KKSQSDFALWKKSKKG---------EPQ---WDSP-WGY--GRPGWHIECSAMSGELL--
--GNN--------FDIHGGGSDLKFPHHDNEIAQSEAFFD----------TH--------
---QWVNYWMHAGHLHVKG-RKMSKSLKNFTTIRAALQS---------------------
--------NSPRQLRLMFLLAKWDSEINFDE------------NSLLEILSKEKQIKS--
------------------------------------------------------------
------------------------------------------------------------
------------------------------------------------------------
------------------------------------------------------------
------------------------------------------------------------
------------------------------------------------------------
------------------------------------------------------------
------------------------------------------------------------
-------------------------------------------FFSDAQATLRNKPLPS-
----------------------------------------KMLQKWNDSDKKLNEAYLTI
KADVHKALCD-NLNWADAMKRISDLISEGNKYMR-------KED---------FKPLLLK
NILSYTTKMLRVFGVIFN---DQV--GLEG-------------EAGSS-------SSSEE
AVKGILDMFVDFRNAMRTEVKNMKGSN---------------------------------
------------------------------------------------------------
------------------------------------------------------------
------------------------------GGSGKNIMDLCDKIRDETLPIMGVRLTDT-
--KDG--SK-WALEDPKTLMKEVEELKKQKKL----QKEKKAAKLRK-------------
-----------------------------KIDGYKAEIKLYQESGKTEPREYFKQ----L
HEDR---EKFT--QFD------------AN-GMPTHQ---------------KNQDGTEE
ELKKATGKKLSKALKVYKKNFDKCKKKIDKD--------------PSYFTTTLEE-----
---------VIKKAEEELARLS--------------------------------------
------------------------------------------------------------
------------------------------------------------------------
-------------------------------
>missing_sequence
------------------------------------------------------------
------------------------------------------------------------
------------------------------------------------------------
------------------------------------------------------------
------------------------------------------------------------
------------------------------------------------------------
------------------------------------------------------------
------------------------------------------------------------
------------------------------------------------------------
------------------------------------------------------------
------------------------------------------------------------
------------------------------------------------------------
------------------------------------------------------------
------------------------------------------------------------
------------------------------------------------------------
------------------------------------------------------------
------------------------------------------------------------
------------------------------------------------------------
------------------------------------------------------------
------------------------------------------------------------
------------------------------------------------------------
------------------------------------------------------------
------------------------------------------------------------
------------------------------------------------------------
------------------------------------------------------------
------------------------------------------------------------
------------------------------------------------------------
------------------------------------------------------------
------------------------------------------------------------
------------------------------------------------------------
------------------------------------------------------------
------------------------------------------------------------
------------------------------------------------------------
------------------------------------------------------------
------------------------------------------------------------
------------------------------------------------------------
------------------------------------------------------------
------------------------------------------------------------
------------------------------------------------------------
------------------------------------------------------------
------------------------------------------------------------
------------------------------------------------------------
------------------------------------------------------------
------------------------------------------------------------
-------------------------------
>Cyanidioschyzon-merolae-strain-10D-544211323
------------------------------------------------------------
------------------------------------------------------------
------------------------------------------------------------
------------------------------------------------------------
------------------------------------------------------------
------------------------------------------------------------
------------------------------------------------------------
----------------------------MEP-----------------------------
----KPTVFNSLTREKE-------QITLSS------------DRSFLSWYICGPTVYDAA
HVGHARNYVSFDIVRRL-LVDYFG-----IPVLYQMNITDVDDKIIQKSFDSG-------
------------------------------------------------------------
------------------------------------------------------------
------------------------------------------------------------
------------------------------------------------------------
---------------ESFTNIARRFEADFFDDLEALHCLPPDVVTRVTEYIP-EITAYVR
KLMERGYAY----------------EAASGSVYFDVEAFE-RSG-RHRFGKL-RPAA---
-AA---------------------AATSVETRPHAGANGV--DPPSLEQLS-VQE----E
KRNPRDAALWKASKSA--------MEPG---WESNGLAR--GRPGWHIECAVMASLVS-C
AGTTH--------LDIHTGGIDLEFPHHDNEIAEAEAYFE----------TD--------
---LWSRYFLHSGHLNIEG-LKMSKSLKNFITIREVLRR---------------------
--------WNWRQLRVLFLMHHYQTTMNYSE------------ESMTHAAAVERTIQE--
------------------------------------------------------------
------------------------------------------------------------
------------------------------------------------------------
------------------------------------------------------------
------------------------------------------------------------
------------------------------------------------------------
------------------------------------------------------------
------------------------------------------------------------
-------------------------------------------FMRSTEAELRAHLPEE-
----------------------------------------RHRKPTKVDLELLYQVLPAT
EATVRAHLSD-NFNTQDALQDLLTLIRTVNLHRH-------ETP-GGV------GYATLH
HIRSSVGRILSCFGLDYDVK-DDV-------------------ASQG--------GAALA
SVEPWIQGAVRLRDQIREVVLSADANTDA-------------------------------
------------------------------------------------------------
------------------------------------------------------------
------------------------------NALKESILAVCDEFRDAVLPPLGVRLEDR-
TYPKP--AI-WKYDDPAAIQADIEQRRQAE-------AARAAEKEAR-------------
-----------------------------RREAEQRLLK-ELEQGRTHPSQMFLD-----
----P--SLYS--QWR------------ED-GIPT-------------------HDAEGR
ELEKSRVKRLLKEQQRQERLHRKFLEAQASG-----------------LLSKLGME----
------------------------------------------------------------
-----------------------------------------------------------P
------------------------------------------------------------
-------------------------------
>Cyanophora-paradoxa-8261-maker-ConsensusfromContig8261-snap-gene-0-0-mRNA-1-cds-1619/405-699-0-
------------------------------------------------------------
---------------------------M--------------------------------
------------------------------------------------------------
------------------------------------------------------------
------------------------------------------------------------
------------------------------------------------------------
------------------------------------------------------------
------------------PAW-------ELPGGV--------------------------
------------------------EFRPRN-------------GRRVKWYTCGPTVYDAS
HVGHARNYVTFDILRRI-VEDYLN-----YDVVLVMNVTDIDDKIIIRSRERSI------
------------------------------------------------------------
------------------------------------------------------------
------------------------------------------------------------
------------------------------------------------------------
----------------PFTQLARQYEQEFFEDMKALGVRPPDVITRVSEYIP-EIVTYIE
KIISNGFAY----------------A-SNGSVYFDTVKFASDPT--HQYAKM-HGCS---
------------------------EQSLVDEAESLSQ-------------D-RPD----E
KRNSGDFALWKRSKEG---------EPS---WDSP-WGP--GRPGWHIECSAMA-DIF--
--GEN--------MDVHAGGIDLRFPHHDNELAQAE------------------------
------------------------------------------------------------
-------------MRLLFLLHRYDQPLDYSD------------GTVERARVADRLFSE--
------------------------------------------------------------
------------------------------------------------------------
------------------------------------------------------------
------------------------------------------------------------
------------------------------------------------------------
------------------------------------------------------------
------------------------------------------------------------
------------------------------------------------------------
-------------------------------------------FFLNVKVALRSAASVA-
----------------------------------------NTSEKLRPEDRTLYD-LLQR
KAAVHAAILD-NFNTPLAMNEMSELVRATNVYLA-------EVK-DI-------NSTVLS
SIASFITTMFKVFGCIPD---GEI--GFPA-------------GDGTQN-----------
------------------------------------------------------------
---------------------------------------------------LGK------
------------------------------------------------------------
--------------------------------------RACDQVRDDTMPELGVRMEDT-
--PSG-ISI-WKLDDKEKLLREREAKRAEAAQKQQEAERKAAEKAKK-------------
-----------------------------AEEARLKALE-KEAKAAIKPSEMFRSMT---
-------DKFS--QFD------------EQ-GIPT-------------------HTADGQ
PVSKSSRKQLEKDFQKQVKDHEEYLKKKEAQ-----------------------------
------------------------------------------------------------
-----------------------------------------------------------P
------------------------------------------------------------
-------------------------------
>missing_sequence
------------------------------------------------------------
------------------------------------------------------------
------------------------------------------------------------
------------------------------------------------------------
------------------------------------------------------------
------------------------------------------------------------
------------------------------------------------------------
------------------------------------------------------------
------------------------------------------------------------
------------------------------------------------------------
------------------------------------------------------------
------------------------------------------------------------
------------------------------------------------------------
------------------------------------------------------------
------------------------------------------------------------
------------------------------------------------------------
------------------------------------------------------------
------------------------------------------------------------
------------------------------------------------------------
------------------------------------------------------------
------------------------------------------------------------
------------------------------------------------------------
------------------------------------------------------------
------------------------------------------------------------
------------------------------------------------------------
------------------------------------------------------------
------------------------------------------------------------
------------------------------------------------------------
------------------------------------------------------------
------------------------------------------------------------
------------------------------------------------------------
------------------------------------------------------------
------------------------------------------------------------
------------------------------------------------------------
------------------------------------------------------------
------------------------------------------------------------
------------------------------------------------------------
------------------------------------------------------------
------------------------------------------------------------
------------------------------------------------------------
------------------------------------------------------------
------------------------------------------------------------
------------------------------------------------------------
------------------------------------------------------------
-------------------------------
>Dinos-Gonyaulacales-Alexandrium-catenella-OF101-CAMPEP-0171189282
------------------------------------------------------------
------------------------------------------------------------
------------------------------------------------------------
------------------------------------------------------------
------------------------------------------------------------
------------------------------------------------------------
---------------------------------------------------------XDQ
LVE-----------RPGRVPW-------LQPE-----------------------GGHSV
----GLQCQNSLTQEKE-------PFVPLE-------------GKKVRWYTCGPTVYDVS
HMGHARTFLSFDILRRV-MTKYFG-----YEVSYQINITDIDDKIILRSRQNRL---YDQ
GG---DGKDLKAVRKSVE----------------DAVEFAG-----KKLAAKEPKAP-EA
PPQGADGKAKQEYEKARQEYET------------LKQEHGFKFGQHAELQQKV-------
------------------------------------------------------------
-------------------------SKASSKA--ELLAAARD------------PLMAKL
DKERG----HTVTDHSIFDAHARHFEEEYFEDMDALGIIRPDVTTRISTYMDGRVQSYIE
KLEDRGFCY----------------E-SNGSVYFSIDAFS-KQG--YDYRKL-VPAT---
-ST---------------------SEAEMAEGEGALA-------------AEEDA----E
KRNKNDFAVWKKSKPG---------EPA---WESR-WGP--GRPGWHIECSVMATHIH--
--KEF--------LDIHAGGEDLRFPHHDNEMAQSEAYLG----------RQ--------
---QWVNYWWHAGHLSIAG-LKMSKSLKNFITIRQALQV---------------------
--------HTARQLRLMFLMQQWDKGMNYSD------------QAIEMAKAEERKLKH--
------------------------------------------------------------
------------------------------------------------------------
------------------------------------------------------------
------------------------------------------------------------
------------------------------------------------------------
------------------------------------------------------------
------------------------------------------------------------
------------------------------------------------------------
-------------------------------------------FFGRLRFNLRGEHSKG-
--------------------------------------------KSGDREKALTEALQAS
KDAVGVALRD-NFTTTKX------------------------------------------
------------------------------------------------------------
------------------------------------------------------------
------------------------------------------------------------
------------------------------------------------------------
------------------------------------------------------------
------------------------------------------------------------
------------------------------------------------------------
------------------------------------------------------------
------------------------------------------------------------
------------------------------------------------------------
------------------------------------------------------------
------------------------------------------------------------
-------------------------------
>Dinos-Gonyaulacales-Alexandrium-monilatum-CCMP3105-CAMPEP-0200544010
------------------------------------------------------------
------------------------------------------------------------
------------------------------------------------------------
------------------------------------------------------------
------------------------------------------------------------
------------------------------------------------------------
---------------------------------------------------------APE
AVE-----------RQGRAPW-------LKPQ-----------------------GGFDV
----GLQAVNSLTNEKE-------PFVPLD-------------GKKIRWYTCGPTVYDSA
HMGHARTFLSFDILRRV-MSNYFG-----YEVSYQINITDIDDKIILRSRQKKLLADFCK
EA---EGQDLAAVKAAVD----------------SAVDFAG-----KKLLAKAPKEP-EA
PPQGAPDKAKQEYEKSRLEYET------------LKQEHGLKLAQHEELKLKV-------
------------------------------------------------------------
------------------------TQAADSKA--ALLEAARD------------PLMAKL
DKERG----HTVTDHSIFDAHARHFEDEYFEDMDALGILRPDVTTRISTYMDGRVQKFIE
RLEDMGFAY----------------E-SNGSVYFSIDDFN-KQG--YNYRKL-VPAT---
-ST---------------------SEAEMAEGEGALA-------------A-EDA----E
KRNKNDFAVWKKSKPG---------EPA---WESR-WGP--GRPGWHIECSVMATDIH--
--REF--------LDIHAGGEDLRFPHHDNEMAQSEAYLG----------RP--------
---QWVNYFWHAGHLSIAG-LKMSKSLKNFITIRQALQV---------------------
--------HTSRQLRLMFLMQQWDKSMNYSD------------QAIEMAKAEERKLKH--
------------------------------------------------------------
------------------------------------------------------------
------------------------------------------------------------
------------------------------------------------------------
------------------------------------------------------------
------------------------------------------------------------
------------------------------------------------------------
------------------------------------------------------------
-------------------------------------------FFGRLKFHLRGQHSKG-
--------------------------------------------SPGDREKALAEALKAC
EDAVGASLRD-NFTTAKVVESLSRLVSECLPFFD-------ALP-DA-------ALEPVS
KAAAFVERIFGILGVE----------GLDP-------------KVD-----------NEA
AWIPALDAFAGLRQDVRQLARAKALDVA---AINGA------------------------
------------------------------------------------------------
--------VERSAPAAELAAKAGLE-----------------ACAAAFGTFRTDILAMVK
-----------------------------EGKPAGELLRRCDEVRDKDFVALGVRLEDR-
G--DG--FL-WMFDDPEALRRELREQAEKA-------AAAARDKIAN-------------
-----------------------------RLALKRQELQ-AAEKAAVQPALLFRE-----
GPDA---ATYG--AFD------------ES-GLPT-------------------KLAGGE
EVSKSLSKQLAKQLAKQQKDFEKLQKQAGEG-------------GVDAFLEKLRK-----
---------EVGELEAQVRGQQA-------------------------------------
------------------------------------------------------------
------------------------------------------------------------
-------------------------------
>Dinos-Gonyaulacales-Gambierdiscus-australes-CAWD-149-CAMPEP-0171077430
------------------------------------------------------------
------------------------------------------------------------
------------------------------------------------------------
------------------------------------------------------------
------------------------------------------------------------
------------------------------------------------------------
------------------------------------------------------------
------------------XPW-------LLPI-----------------------SGHDV
----GLLATNSLTGEKE-------PFVPLE-------------GRKVRWYTCGPTVYDST
HMGHARTFLSFDILRRV-MIHYFG-----YEVRFQINITDIDDKIILRSRQKKLLADFVR
EA---EAQDLPTVRKIID----------------EAVEYAG-----TKLAAKAPKEP-QV
PLSGATDKARQEYEKNRQEFET------------LREEHALKLSQHSELKMKV-------
------------------------------------------------------------
-------------------------ELAESKA--TLVEAARD------------PLMAKL
DKELG----HTVSDHSIFDAHARHFENEFFEDMDALGVLRPDVTTRISSYMDGRVQSFIE
RLEDLGFAY----------------E-SNGSVYFSIDAFG-KHG--YTYRKL-VPAV---
-NT---------------------SEAEMAEGEGALA-------------S-EDA----E
KRNKNDFAVWKKSKPG---------EPA---WQSR-WGP--GRPGWHIECSVMATDIH--
--KEF--------LDIHAGGEDLRFPHHDNEMAQTEAFLG----------RP--------
---QWVNYWWHAGHLSIAG-LKMSKSLKNFITIRQALKA---------------------
--------HTPRQLRLMFLMQQWDKGMNYSD------------QAIDKAKAEERKLKH--
------------------------------------------------------------
------------------------------------------------------------
------------------------------------------------------------
------------------------------------------------------------
------------------------------------------------------------
------------------------------------------------------------
------------------------------------------------------------
------------------------------------------------------------
-------------------------------------------FFGRLKFHLRRKHSTG-
--------------------------------------------SVGEREKSLREAVKAC
DAAVGAALRD-NFNTAKVVESLSRLVSECLPFFD-------ALP-EA-------TLNPVI
EAAGLVDRIHCILGVE----------GLAP-------------SPD------------ND
ALIPAVDAFATLRQEVRQLTRCRPVDWA---AVASA------------------------
------------------------------------------------------------
--------ADRAAPACRAAAATGLD-----------------ACAKAFTRFREEVTSMAQ
-----------------------------EEMSSAHLLRRCDEVRDSDFVALGVRLEDR-
G--DS--FL-WMFDDPESLKRELREQAEKA-------AAAARDKIAN-------------
-----------------------------RLVAKQQELH-SAEKAAVAPELFFRH-----
GPDA---NAYA--SFD------------QS-GMPT-------------------KLASGE
ELAKSLSKQLAKQLAKQQKDYEKLQKQAGEG-------------GIDAFLGNLRK-----
---------EVADLEAEVAR----------------------------------------
------------------------------------------------------------
------------------------------------------------------------
-------------------------------
>Dinos-Gonyaulacales-Gonyaulax-spinifera-CCMP409-CAMPEP-0197934104
------------------------------------------------------------
------------------------------------------------------------
------------------------------------------------------------
------------------------------------------------------------
------------------------------------------------------------
------------------------------------------------------------
------------------------------------------------------------
------------------------------------------------------------
------------------------------------------------------------
----------XDILRRV-MKDYFG-----YDVNFQINITDIDDKIILRSRQNKLYSDFSK
EA---EKKSLADVRQVVN----------------AAVDFAG-----NKLAGKAPKEP-EA
PAANAPPKAKAEYEKSKQEYET------------LLQEHTFKLSQHEELKNKV-------
------------------------------------------------------------
------------------------ASVSDSKT--GLVEAARD------------ALMAKL
DKEKG----HTISDHSIFDAHARRFENEYFEDMDALGVLRPDVTTRISTYMDGRVQKFIE
QIEDKGFAY----------------E-SNGSVYFSIDEFN-KHG--YNYRKL-VPAA---
-AT---------------------SEAEMAEGEGALA-------------A-EDA----E
KRNKNDFAVWKKSKPG---------EPA---WDSR-WGP--GRPGWHIECSVMATDIH--
--KEF--------X----------------------------------------------
------------------------------------------------------------
------------------------------------------------------------
------------------------------------------------------------
------------------------------------------------------------
------------------------------------------------------------
------------------------------------------------------------
------------------------------------------------------------
------------------------------------------------------------
------------------------------------------------------------
------------------------------------------------------------
------------------------------------------------------------
------------------------------------------------------------
------------------------------------------------------------
------------------------------------------------------------
------------------------------------------------------------
------------------------------------------------------------
------------------------------------------------------------
------------------------------------------------------------
------------------------------------------------------------
------------------------------------------------------------
------------------------------------------------------------
------------------------------------------------------------
------------------------------------------------------------
------------------------------------------------------------
------------------------------------------------------------
-------------------------------
>Dinos-Gonyaulacales-Pyrodinium-bahamense-pbaha01-CAMPEP-0179079102
------------------------------------------------------------
------------------------------------------------------------
------------------------------------------------------------
------------------------------------------------------------
------------------------------------------------------------
---PGA--------------------AVAPALPM------APTKG--APPASTAPTNG--
--APLRRRGTSP------------------SPAPARAAXLG-QG------------FTQQ
PVE-----------RPGRAPW-------LQPF-----------------------GGHDV
----GLQAFNSLTNERE-------SFVPLE-------------GKKVRWYTCGPTVYDSA
HMGHARTFLSFDILRRV-MANYFG-----YEVTYQINITDIDDKIILRSRQKKLLADFCK
QA---EGQDLGTVRKTVD----------------EAVELAG-----KKLAAKAPKEP-EA
PPAGAPEKAKQEYEKNRQEFET------------LVQEHGLKLSQHEELKLKV-------
------------------------------------------------------------
------------------------AKAADNKA--SLLEAAKD------------PLMAKL
DKELG----HTISDHSIFDAHARHFENEYFDDMDALGVLRPDVTTRISSYMDGRVQTFIE
KLEDSGFAY----------------E-SNGSVYFSIDAFN-KRG--YTYRKL-VPAT---
-ST---------------------SEAEMAEGEGALA-------------A-DDS----E
KRNKNDFAVWKKSKPG---------EPA---WQSR-WGP--GRPGWHIECSVMATDIH--
--KEF--------LDIHGGGEDLRFPHHDNEMAQSEAYLC----------RP--------
---QWVNYFWHAGHLSIAG-LKMSKSLKNFITIRQALQV---------------------
--------HTARQLRLMFLMQQWDKGMNYSD------------QAIEMAKAEEKKLKQ--
------------------------------------------------------------
------------------------------------------------------------
------------------------------------------------------------
------------------------------------------------------------
------------------------------------------------------------
------------------------------------------------------------
------------------------------------------------------------
------------------------------------------------------------
-------------------------------------------FFGRLKFYLRHEHSKG-
--------------------------------------------QPGEREKGLSEGLKAC
DAAVGAALRD-NFNTAKVVESLSRLISDCLPSFD-------ALP-DA-------VLEPVS
QTAEFTERILRILGVE----------GLNP-------------TRA-----------NEA
GWIAALDALAGLRQEVRQLARSKNLDQA---AVAAA------------------------
------------------------------------------------------------
--------VEGAGPAAAAAAAAGLDD---------------GSLARLFEGFRRDVLAIMQ
-----------------------------EGKPSAELLRRCDEVRDRDFVELGVRLEDR-
G--EG--FL-WMFDDAEALKRELMEQAEKA-------AAAARDKLAN-------------
-----------------------------RLALKQQELQ-AAEKAAVRPELLFRE-----
GPDA---STYS--AFD------------ET-GLPT-------------------KLAGGE
DLAKSLSKQLAKQLAKQQKDFEKLQKQAVAG-------------GVDAFLAKLRK-----
---------EVEDLEAQVXEAVGD--GHVARAVL--------------------------
------------------------------HAGSQEQ-----------------------
------------------------------------------------------------
-------------------------------
>Dinos-Gymnodiniales-Amphidinium-carterae-CCMP1314-CAMPEP-0186450274
------------------------------------------------------------
----------------------XDTDAM--------------------------------
------------------------------------------------------------
------------------------------------------------------------
-------------------DAAYLR--------------------------------RLG
ISVVSE--------------------AAILRRSVPAMHMSSQSAG---------ATAG--
--KAHSKGAGVMSA------------A--FKAGQASKKLLGCCG------------FSHD
LIE-----------RNGHPGW-------IRPA-----------------------AGVDV
----GLRTMNSLTGEKE-------SFVPLE-------------NKKVRWYTCGPTVYDVA
HMGHARAYLTFDILRRI-MSGYFG-----YDVFYQINITDVDDKIILRSRQNKLLEDFRA
EM---DNQDVKAVQKVVD----------------EAVAKAR-----AKLQAKFPEEL-PS
---GAS-------EKDKLERER------------LLQEHELKMKQHAELETLV-------
------------------------------------------------------------
------------------------AATAGDKA--GLIHVARD------------ALMSKL
DAERA----HLVTDHSIFNNHARHFENEYFEDMDALGVLRPDVVTRVTDYMDGRIQRFIE
KMEEKGFAY----------------E-AGGSVYFSITDFE-AAG--YAYRKL-VPSN---
-TT---------------------SAAEMAEGEGALA-------------G-KDAE--KE
KRNPNDFALWKKSKAG---------EPA---WESK-WGL--GRPGWHIECSVMCTDVQ--
--GEF--------VDIHAGGEDLKFPHHDNEMAQTEAYLG----------RP--------
---QWVNYFWHAGHLHIEG-LKMSKSLKNFITIRQALGM---------------------
--------HTARQLRLMFLMQAWDKGMNYSD------------QAIEMARSEERKLKH--
------------------------------------------------------------
------------------------------------------------------------
------------------------------------------------------------
------------------------------------------------------------
------------------------------------------------------------
------------------------------------------------------------
------------------------------------------------------------
------------------------------------------------------------
-------------------------------------------FFGSLKFHLRHRHGQG-
--------------------------------------------SRTKQDDAIAKAGSEY
KDSVSSALRD-NFNTPRLVELTSKLVTDCYASFE-------ALP-EA-------MLEPVE
AVATQVHEVMEMLGVT----------GLKK-------------TVE-----------KEE
LWTPALDAFAELRRQVRRVIREKGGPAALSAEVKAS------------------------
------------------------------------------------------------
--------REDSKAALAAAKKAGLT-----------------ELVSAYETFLQDLEAM--
--------------------------------DTSQYMSRCDAVRDRDFPSLGVRLEDR-
GQ-DL--FL-WMFDDREALVQELQERAEKA-------KAATRAKLLN-------------
-----------------------------KLSLKRQELK-TAEKAAINPAEFFRV-----
EGNA---GLYS--AFD------------AE-GIPA-------------------KLANGE
DVSAKKKKDLAKELAKQQKDHEKLLKVADGS-------------GVDALLAKLKT-----
---------EVSDLETQVGPEDEAQ-----------------------------------
------------------------------------------------------------
------------------------------------------------------------
-------------------------------
>Dinos-Gymnodiniales-Togula-jolla-CCCM-725-CAMPEP-0170600914
------------------------------------------------------------
------------------------------------------------------------
------------------------------------------------------------
------------------------------------------------------------
----------------------------------------------------------VG
LAVPGADS-----------------SALSLQRPIVGCRAFSSSAG--MPPSGEAAAGR--
--RPCC--------------------------------LLG-HG------------FASQ
TVD-----------RTGRAPW-------LQPR-----------------------DGLDV
----GLQVMNSLTGERE-------TFRPLE-------------GKKVRWYTCGPTVYDVA
HMGHARAYLTFDILRRV-MSTYFG-----YDLSYQINITDIDDKIILRARQNKLFKDFSE
EV---KSKDVKHVKGIVD----------------EAVALAG-----SKLAAKKPETP-AD
---NAP-------ERDQQEYSK------------LMEEHKLKLAQHEELKTRV-------
------------------------------------------------------------
------------------------AVAAGSVD--ALLEAAKD------------PLMAKL
DKERG----HMVSDQTIFDSHARQFENSYFEDMDALGVLRPDVVTRISEYMDGRVQKFIE
RLEDQGFAY----------------E-SNGSVYFSIDDFR-KEG--YHYRKL-VPAA---
-TT---------------------TVAEMAEGEGALA-------------A-EES----E
KRNPNDFAVWKKSKPG---------EPA---WDSR-WGP--GRPGWHIECSVMATDVH--
--NEF--------LDIHGGGEDLKFPHHDNEMAQSEAYHG----------RP--------
---QWVNYFWHAGHLHIDG-LKMSKSLKNFITIRQAMTM---------------------
--------HSARQLRLMFLMQAWDKGMNYSD------------QAIDMAKAEERKFKQ--
------------------------------------------------------------
------------------------------------------------------------
------------------------------------------------------------
------------------------------------------------------------
------------------------------------------------------------
------------------------------------------------------------
------------------------------------------------------------
------------------------------------------------------------
-------------------------------------------FLGRLRFFLRFPHGQS-
--------------------------------------------PPGERESTLEASVKAT
EEAVGVALRD-NFNTSRVIEAISRLVTECYASFE-------ALP-AA-------NMEPVK
RAADLVIRVLGMLGVE----------KLEV-------------VPA-----------DEE
KWNAALDSFAGLRQAVRKVVRDKMPLKE----VLSF------------------------
------------------------------------------------------------
--------TEGVTKAASSARADGLA-----------------GCADSMEAFIADLHKLVK
-----------------------------DGKPSSDFLKRCDEVRDKDFVQLNVRLEDR-
GT-DG--FV-WMFDSREVMEREMREQAERV-------EEANRTKLAN-------------
-----------------------------KLALKYQDLR-AAEKSAVSPDKLFAT-----
-------GAYL--EFD------------EA-GVPT-------------------KLADGT
DLSKQKRKDLSKELAKQQKDFEKLQKQAGAD-------------GIDAFLAXASPGYGGA
--------GKTGEPAVTLGNRLDGA-----------------------------------
------------------------------------------------------------
------------------------------------------------------------
-------------------------------
>Dinos-Kareniaceae-Karenia-brevis-CCMP2229-CAMPEP-0188878892_cysteinyl-tRNA_synthetase
-X----------------------------------------------------------
---------------------NVSLEKMRRSA--------------------------LV
LA--------------------------------------------------------CL
ASAS--------------------------------------------------------
---YGR----------GSLRSP-LM------------------------ETVAS---LKG
FDTNPSSHLRAEMKQGK-----HLPHIKQQVNPLKALAVL-------VMALNPTLGF---
--NPSD-----------------------------SRLLASRVGNAR-------YCMRRA
SA-QMQVAQDVLPPRISAPR--------LVGR--------------------NGAMGSAA
----GLKLLNSLSNSKE-------PFVPIN-------------ENLVKWYICGPTVYDAA
HVGHARNYVAFDIVRRV-LIQYFG-----FDIFYVMNITDIDDKIILRTHLNHLKAMVAR
VR-----ELLAAAAEA---------------------------------------EKMLA
LKEAQA------------AAEA------------ALALPKPGLKDLLTAQRGL-A-----
------------------------------------------------------------
-------------------------------------DAAA---------------AAGV
DG--V----AVCDVQKAFLELTTAYESDFFADMEALGVMPPDAITRVSDYVS-EVITYIE
RIMANGFCY----------------E-AGGSVYFDTAAYAADPS--KIFGKL-DPSK---
-ITTGQ--------GNDDWTEGKTNAELLAEAEGALS------------TG-SEA----D
KRDAADFVLWKASKEG---------EPA---WDSP-WGR--GRPGWHIECSTMASDLL--
--GCK--------VDLNAGGIDLRFPHHENQIAQSEAYFN----------CCEG------
--ESWVNYFLHSGHLQIAG-RKMSKSLKNFITIKGALSE---------------------
--------YSANQIRFLFLMRGFSDPMEYSE------------NTMNTAVDLERRFNS--
------------------------------------------------------------
------------------------------------------------------------
------------------------------------------------------------
------------------------------------------------------------
------------------------------------------------------------
------------------------------------------------------------
------------------------------------------------------------
------------------------------------------------------------
-------------------------------------------FDVALATRLKECTEATA
APVVDSP----VTSVLGEDAPTPP------------SPEITPLHKWGEEERKLQEVFNER
RTEVHQALCD-SIDTSTAIKALEQIVRATNVYMN-------EVP-EISR-----GGTLLA
SISRYYSRIMSAFGIATSGA------------------GDSGAASGSA-------AGSTA
SSLEVAEALSRFRDSLRKKAIDTIQEG---------------------------------
------------------------------------------------------------
-------------GGDGSAVE---------------------------------------
--------------------------------LSKQILSMCDALRDETLPPLGIQVDDR-
--GSG-TAQ-VQMGDPKVLMAEAARKAELA-------AEAQKKKAAK-------------
-----------------------------EAAKAAAAAK-EAEIVKVSLHEYFDPKYDEL
FERE---ESFG--ARD------------GD-GIPT-------------------EDAAGE
PLSKSKRKKLMKQLKKHEKVLENAQKAAR-------------------------------
------------------------------------------------------------
------------------------------------------------------------
------------------------------------------------------------
-------------------------------
>Dinos-Kareniaceae-Karenia-mikimotoi-ANV-22878_cysteinyl-tRNA_synthetase
------------------------------------------------------------
---------------------------MRSLA--------------------------LV
LA--------------------------------------------------------SL
ASAS--------------------------------------------------------
---YGR----------GSLRSP-SM------------------------ETLAS---LKG
FDTTPSLQMHADMKREK-----HMRSTQRQLSPLKVFAVL-------VWALNPTVGF---
--NPSQ-----------------------------CRLLSSRVGNVR-------NCPRGA
SA-RMQVAQEVLPPRISAPR--------LVGR--------------------NGAVGSPA
----GLKLLNSLSQQKE-------PFVPIN-------------ENFVKWYVCGPTVYDAA
HVGHARNYVAFDIVRRV-LIQYFG-----FDILYVMNITDIDDKIILRTHFNHLKAMVTR
VR-----EILAAAAEA---------------------------------------DKMAS
LREAQA------------TAEE------------TLALPKPGLKDLLAAQHEL-A-----
------------------------------------------------------------
-------------------------------------DASA---------------AAGV
DG--V----AVCDVQKAFLELTTAYESDFFADMEALGVMPPDAITRVSDYVS-EVIAYIE
RIMANGFCY----------------E-AGGSVYFDTAAYSADPS--KIFGKL-DPSK---
-ITAGQ--------TDNDWTEGKTTAELLAEGEGALS------------AG-SEA----D
KRDPADFVLWKASKEG---------EPA---WDSP-WGR--GRPGWHIECSAMASDLL--
--GCK--------VDLNSGGIDLKFPHHENQIAQSEAYFN----------CCEG------
--ESWVNYFLHSGHLQIAG-RKMSKSLKNFITIKGALSE---------------------
--------YSANQIRFLFLMRGFSDPMEYSE------------NTMNTAVDLERRFNS--
------------------------------------------------------------
------------------------------------------------------------
------------------------------------------------------------
------------------------------------------------------------
------------------------------------------------------------
------------------------------------------------------------
------------------------------------------------------------
------------------------------------------------------------
-------------------------------------------FDVALATRLKECAASTA
APSVAAPDVDTAPNMVGEDAPSPP------------LPEITPLHKWGKEERTLQEVFDAR
RAEVHQALCD-SIDTASAIKAMEQIIRATNVYMN-------EVP-EVSR-----GGTLLA
SVSRYYSRIMGAFGIATSGA------------------GDLGAASGSA-------AGITV
SSLEVAEALSEFRDSLRQKAIATIREG---------------------------------
------------------------------------------------------------
-------------GGDGSAAE---------------------------------------
--------------------------------LSKQILSMCDALRDETLPPLGIQVDDR-
--GSG-KAQ-VQMGDPKVLMAEAERKAEMA-------AEANAKKAAK-------------
-----------------------------EAAKAAAAMK-EAERAKVPLLEYFDPKHDEL
FERE---ESYG--ALD------------ED-GIPT-------------------EDAAGE
ALSKRKRKKLIKELEKHGKLLEKA------------------------------------
------------------------------------------------------------
------------------------------------------------------------
------------------------------------------------------------
-------------------------------
>Dinos-Kareniaceae-Karenia-papilionacea-ANV-154859_cysteinyl-tRNA_synthetase
QAS--VRYSSQVGWR--------------KQLARCFFLHKQA-----------C------
-----------------------GQQIMRKV--------------------------VLM
LA--------------------------------------------------------CL
ACAGH-------------------------------------------------------
-----------------------------------------------------------G
RGRQSSPCRERSRSFDTGEASWSTWLANSKRTPI------------PLKAFAALVMVL--
--NPTNGFN---------------------------------PSSLRPSAT---------
------RAFSSRKRRCSLSAYMQVAQDVKPPC--------------------ISAARKSS
----RLNLLNSLSRKKE-------PFVPID-------------GQRVKWYVCGPTVYDAS
HVGHARNYVAFDIVRRV-LMEYFG-----FDILYVMNITDIDDKIILRTHFNHLKAMVK-
------------------------------------------------------------
------------------------------------------------------------
------------------------------------------------------------
------------------------------------------------------------
---------------------------------------------RVREQLA--------
------------------------------------------------------------
------------------------------------------------------------
------------------------------------------------------------
--------------------------------AAAEA-----------------------
--------------------EKM-----------QVLRE---------------------
------------------------------------------------------------
------------------------------------------------------------
------------------------------------------------------------
------------------------------------------------------------
------------------------------------------------------------
------------------------------------------------------------
------------------------------------------------------------
------------------------------------------------------------
------------------------------------------------------------
------------------------------------------------------------
------------------------------------------------------------
------------------------------------------------------------
------------------------------------------------------------
------------------------------------------------------------
------------------------------------------------------------
------------------------------------------------------------
------------------------------------------------------------
------------------------------------------------------------
------------------------------------------------------------
------------------------------------------------------------
------------------------------------------------------------
------------------------------------------------------------
------------------------------------------------------------
------------------------------------------------------------
-------------------------------
>Dinos-Kareniaceae-Karlodinium-armiger-ANV-17633_cysteinyl-tRNA_synthetase
Q-----------------------------------------------------------
-------------------------ASVEHVARW------------------------LI
KA--------------------------------------------------------CL
ICTV--------------------------------------------------------
---FCRT--------LAMCKIA-LV------------------------LVVVQ---VAS
L-------------------------VDTSATPPEALVGF-------LLAFHPDSSA---
--RPNSYVQRTLH-------------------PLGQRTLTSQMGDAG-------------
-----VVESRSKPSRKKAPRL---------------------------------NKDMST
----GLKLLNSLTQSKD-------PFVPID-------------PRLIKWYICGPTVYDAA
HIGHARNYVAFDIVRRV-LIEYFG-----FDILYVMNITDIDDKIILRAHLNHLKAMVAC
IM-----DHLDTTAKATE------------------IE---------------KTSEMLS
LELAQA------------ASEK------------TLALAKPSLPDLLKAQQNL-A-----
------------------------------------------------------------
-------------------------------------IAAQ---------------SAGI
EN--V----KVCDVQPEILKLTTAYEVDFFADMEALGVMLPNAITRVSDYVP-EVSAYIE
RIMDNGYAY----------------E-AGGSVYFDTAAFSKDPS--KKYGKL-DPSK---
-VVAGQE-------SQSDWTEGKTTAELLAEGEGALS------------TD-AEK----E
KKQQADFVLWKASKEG---------EPA---WDSP-WGR--GRPGWHIECSTMASDLL--
--GDK--------IDLNSGGVDLKFPHHENQIAQAEAHFN----------CCAQ------
--DSWVNYFLHSGHLQIEG-LKMSKSLKNFITIKEALSE---------------------
--------YSPSQIRFLFLMRRFSEPMEYSA------------NTMSSAIDLERRFTA--
------------------------------------------------------------
------------------------------------------------------------
------------------------------------------------------------
------------------------------------------------------------
------------------------------------------------------------
------------------------------------------------------------
------------------------------------------------------------
------------------------------------------------------------
-------------------------------------------FATSLNARLKECSAATV
PPSTSTN----YPS-----SDMPP------------LPENPAQHKWGKEERSLQDEFVLK
RAEVHQALCD-SIDTPTALKALEQLVRATNTYMN-------DVP-DVTR-----GGTLLT
SISQYFSQIMRTFGVTSLSA-----------------------GSAAR-------APGAA
SISEVAEALSQFRDTMRQMAIKTIKEG---------------------------------
------------------------------------------------------------
-------------SSESDAAE---------------------------------------
--------------------------------LSKSILRMSDALRDETLPKVGIQLEDR-
--ASG-VAQ-VTVGDPKVLIAEAARKAEEA-------IAAKAAKEAK-------------
-----------------------------AASKAAIAAL-EAKRAEVLPSELFSPKYDDL
FERE---VGYG--ALD------------EE-GIPT-------------------EDANGE
PLSKSARKKLMKQFQKQTKLYNAASS---SH-----------------------------
------------------------------------------------------------
------------------------------------------------------------
------------------------------------------------------------
-------------------------------
>Dinos-Kareniaceae-Karlodinium-micrum-Strain-CCMP2283-CAMPEP-0200795090_cysteinyl-tRNA_synthetase
------------------------------------------------------------
------------------------------------------------------------
------------------------------------------------------------
------------------------------------------------------------
------------------------------------------------------------
------------------------------------------------------------
------------------------------------------------------------
------------------------------------------------------------
------------------------------------------------------------
------------------------------------------------------------
------------------------------------------------------------
------------------------------------------------------------
------------------------------------------------------------
------------------------------------------------------------
---------------------------------------------RVSDYVP-EIISYIE
KIIANGYGY----------------E-AGGSVYFDSQAFSQDPS--KSYGKL-DPTR---
-VIEEFE-------EQPDWTEGKTVEELLAEGEGALT------------DE-GKS----D
KKQVADFVLWKASKEG---------EPA---WDSP-WGM--GRPGWHIECSTMASDLL--
--GDK--------IDFNAGGIDLKFPHHENQICQAEAHFN----------CCAG------
--ESWVNYFLHSGHLQIEG-LKMSKSLKNFITIKGALSE---------------------
--------YSPNQIRFLFLMRGFSEPMEYSE------------NTMRTAVDLERRFTS--
------------------------------------------------------------
------------------------------------------------------------
------------------------------------------------------------
------------------------------------------------------------
------------------------------------------------------------
------------------------------------------------------------
------------------------------------------------------------
------------------------------------------------------------
-------------------------------------------FSTSLNSRLNECMEATT
PLSSETS----FKS----DDDTPP------------LPKRAASHKWEKEERELQEVFVAK
RREVHQALCD-SIDTATALKVLEQLVRATNKYMQ-------EVP-DVTR-----GGTLLT
SISEYFSKIMLAFGATSWNA-------------------GRAAQRQDA-------SGDTA
STGALAEALSQFRDQLRQMAIEKMKES---------------------------------
------------------------------------------------------------
-------------SSSSDTIN---------------------------------------
--------------------------------MAKTILGMCDALRDETLPKLGVQLDDR-
--ASG-VAQ-VTVGDPKVLMAEAARKAEEA-------AAANAAKEAK-------------
-----------------------------KAAKAALAAL-EEKRGKVPPLEFFDPKHDEL
FERE---VSYG--ARD------------EE-GIPI-------------------EDANGE
PLSKSARKKLVKQLNKHIKLYSSA------------------------------------
------------------------------------------------------------
------------------------------------------------------------
------------------------------------------------------------
-------------------------------
>Dinos-Kareniaceae-Karlodinium-sp-RCC3446-ANV-84106_cysteinyl-tRNA_synthetase
------------------------------------------------------------
------------------------------------------------------------
------------------------------------------------------------
------------------------------------------------------------
------------------------------------------------------------
------------------------------------------------------------
------------------------------------------------------------
------------------------------------------------------------
------------------------------------------------------------
------------------------------------------------------------
------------------------------------------------------------
------------------------------------------------------------
------------------------------------------------------------
------------------------------------------------------------
------------------------------------------------------------
------------------------------------------------------------
------------------------------------------------------------
------------------------------------------------------------
------------------------------------------------------------
----------------------------------GALSE---------------------
--------YSPNQIRFLFLMRGFSEPMEYSE------------NTMRTAVDLERRFTS--
------------------------------------------------------------
------------------------------------------------------------
------------------------------------------------------------
------------------------------------------------------------
------------------------------------------------------------
------------------------------------------------------------
------------------------------------------------------------
------------------------------------------------------------
-------------------------------------------FSTSLNSRLNECMEATT
PLSSETS----FKS----DDDTPP------------LPKRAASHKWEKEERELQEVFVAK
RREVHQALCD-SIDTATALKVLEQLVRATNKYMQ-------EVP-DVTR-----GGTLLT
SISEYFSKIMLAFGATSWNA-------------------GRAAQRQDA-------SGDTA
STGALAEALSQFRDQLRQMAIEKMKES---------------------------------
------------------------------------------------------------
-------------SSSSDTIN---------------------------------------
--------------------------------MAKTILGMCDALRDETLPKLGVQLDDR-
--ASG-VAQ-VTVGDPKVLMAEAARKAEEA-------AAANAAKEAK-------------
-----------------------------KAAKAALAAL-EEKRGKVPPLEFFDPKHDEL
FERE---VSYG--ARD------------EE-GIPI-------------------EDANGE
PLSKSARKKLVKQLNKHIKLYSSA------------------------------------
------------------------------------------------------------
------------------------------------------------------------
------------------------------------------------------------
-------------------------------
>Dinos-Kareniaceae-Ross-Sea-Dinoflagellate-682022
QH----------------------------------------------------------
-----------------------------------------------------------V
LQ----------------------------------------------------------
------------------------------------------------------------
------------------------------------------------------------
--------------------------LRQMRSARRALCATL------VLSRGDSALAL--
--QPVIRAP--------------------------SSVFLSRGGAVRWR-----QSRPRA
SA-------ADAATRREAPP--------LMPTR---------------------DGATAE
----GLWLLNSLTMKNE-------PFMPID-------------QRMVKWYICGPTVYDAS
HIGHARNYIAFDIVRRV-MLDYFG-----FDIMYVMNITDIDDKIILRTHRNHLEQMLSA
VR-----AQLEVATAA---------------------------------------ANDAA
VEEACT------------GAQQ------------ALGSKEQNLPQLVEAGRAL-R-----
------------------------------------------------------------
-------------------------------------TAAE---------------GAGL
EP--P----AECDVQEAYTRLTYEFEREFFDDMAALNVLPPDAVTRVSDYVP-EIITYIE
RILQNGYCY----------------E-ANGSVYFDTAAFA-KAG--LKYGKL-DPSK---
-VG---------------------DADLMAEGEGALS------------SG-FEG----E
KRQAADFVLWKRSKAG---------EPA---WSSP-WGE--GRPGWHIECSAMASDLL--
--GDK--------VDLNAGGADLKFPHHENQMAQAEAHYD----------CC--------
---GWVNYFLHSGHLQIEG-RKMSKSLKNFVTIREVLDE---------------------
--------YRPEAVRFLFLLHKYHEPMEYSQ------------NTMAAAADLERRFAS--
------------------------------------------------------------
------------------------------------------------------------
------------------------------------------------------------
------------------------------------------------------------
------------------------------------------------------------
------------------------------------------------------------
------------------------------------------------------------
------------------------------------------------------------
-------------------------------------------FSTSINSRLRDASEGDA
APAAP-----------------------------------PPLHKWGVEERQLSATLHEK
RAEVDAALRA-SVDTPAALKALEQLIRATNTYMG-------AVG-EARR-----GATLLG
SISRYFHKTMRCFGVDFPDA--------------------TGAAAGAA-------AAGSA
SPLQLAEALGAFRDQVRRGAIDDQKRARQ-------------------------------
------------------------------------------------------------
------------PPAEGDEAA---------------------------------------
------------------------------EPLPEELLRLCDALRDEVLPSLGVRLEDR-
--PKGAAAQ-LTLDDPDIVMAEVERKREAA-------AVSDAARLKK-------------
-----------------------------LAEKAASASR-DAARAAVLPAEMFAPRHDGL
FGRE---ESFG--GLG------------DD-GLPG-------------------LDAAGE
PLSKSARKKLAKQQDKHAKLHEAALAKAAAG-------------G---------------
-----D------------------------------------------------------
------------------------------------------------------------
------------------------------------------------------------
-------------------------------
>Dinos-Kareniaceae-Takayama-helix-ANV-37211_cysteinyl-tRNA_synthetase
RRV--LFRSL--------------------KVKSCVFL----F-------KE--------
------------------ILQCKCSPAMAYHSVLVIVGLLTCSEAYAPILWMKFPSRGLV
IAPRDLSGRFRGLSPPQKLTIRDPHGSMSPSMIPRFVVTHDKTIAWDGK-------GWCM
EAVGHK-----------------------TGDAVHLNR----------------------
--CTGRSEQKWDWIPVGNRRNM-IRLEDTDQCL-SASEEGGMVELRNCDNTVSESWMIDG
LAPLPTRRNSSGIALTSF--MWHL--------TFSALAVVGI----GILSFNAWFWKR--
-HAPEVETR--------------------------NRTNKKVEGGARCSIDSDSGVSLSA
PL-AVHEGGIIHRDHNRSGAN-----SMMVPLRH--------------GNIVMHAVDATP
----ELKLYNSLTQQTE-------AFVPID-------------PQLVKWYICGPTVYDTA
HVGHARNYVAFDIVRRV-LSDYFG-----FQIMYVMNITDIDDKIILRTHLNHLKSMVEK
------------------------------------------------------TAEMMA
LETARD------------DADA------------VLALPKPGLPELLRAQRSL-A-----
------------------------------------------------------------
-------------------------------------DAAV---------------AAGI
EN--V----TVCDVQAAFLELTTAYEVDFFADMEALGVRPPDAITRVSDYVP-EIIAYIQ
RIMANGFSY----------------E-AGGSVYFDTAAFSADPS--KVYGKL-DPSR---
-VAAGQA-------QGNDWTEGKTAAQLLAEAEGELS------------VG-TDT----E
KKQPADFVLWKASKDG---------EPA---WDSP-WGR--GRPGWHIECSTMASDLL--
--GDK--------VDINAGGIDLKFPHHENQILQAEAHFD----------CCAG------
--ASWVNYFLHSGHLSIDG-LKMSKSLKNFITIKEALSA---------------------
--------YSPSQVRFLFLLRRFSDPMEYSE------------NSMQTAADLERRFMT--
------------------------------------------------------------
------------------------------------------------------------
------------------------------------------------------------
------------------------------------------------------------
------------------------------------------------------------
------------------------------------------------------------
------------------------------------------------------------
------------------------------------------------------------
-------------------------------------------FGTSLATRLKEYATATA
PGTRPDD----VGT----DKLTPP------------SPDCVPSHKWQEEERTLQEAFVAR
RKAVHEALCD-CVDTPTAIQALEQLVRATNIYMT-------EVP-DVSR-----GGTLLS
SIFQYVNHIMSAFGIAMAGS---------------------GTTGATS-------AMETA
GMEEVADALSQFRDKMRQTAIETIKKG---------------------------------
------------------------------------------------------------
--------------DEAGAAE---------------------------------------
--------------------------------LSKQILSMCDSLRDETLPALGIQIEDR-
--PSG-VAQ-VKVADPKVLMADAERKAKAA-------AVAQEEKRAK-------------
-----------------------------AAAKAAEAAK-EA------------------
------------------------------------------------------------
------------------------------------------------------------
------------------------------------------------------------
------------------------------------------------------------
------------------------------------------------------------
-------------------------------
>Dinos-Peridiniales-Brandtodinium-nutriculum-RCC3387-CAMPEP-0198611492
------------------------------------------------------------
------------------------------------------------------------
------------------------------------------------------------
------------------------------------------------------------
------------------------------------------------------------
------------------------------------------------------------
--------------------------------XEFGGDLRG-KG------------FNVI
CKT-----------CGNHPPW-------LEPN-----------------------RGHDA
----GLMTYNSLTGEKE-------AFRPLN-------------GKKVKWYMCGPTVYDVA
HMGHARAYLTFDIVRRI-MKDYLG-----YDVAYQINITDIDDKIILRARQNKLFDDFTK
EV---ASMAFPDLEKIAK----------------DAASAAL-----AKLEAKAPKQP-AA
---SAS-------AKDKAEFET------------ELKEHALKMEQTRAMVQSV-D-----
------------------------------------------------------------
-----------------------EAVKARDAE--AILKAGRE------------AFMGKL
DKERG----HTVTDHDVFESHARRFEDSYFADMDALNILRPDTTTRITEYMDGRVQKFIE
RLEDIGVAY----------------A-SAGSVYFDIEAFE-SKG--YHYRKL-CPAT---
-CA---------------------TAKEMEEGEGALM-------------G-QDAE--KE
KRNPNDFALWKKSKPG---------EPG---WQSK-WGA--GRPGWHIECSVMATDIN--
--GEF--------LDIHSGGEDLKFPHHDNEMAQSEAFLE----------RS--------
---QWVNYFWHAGHLHIKG-LKMSKSLKNFITIKQALEH---------------------
--------HTSRQMRLMFLMQAWDKGMNYSD------------QAMDMAREEERKFKH--
------------------------------------------------------------
------------------------------------------------------------
------------------------------------------------------------
------------------------------------------------------------
------------------------------------------------------------
------------------------------------------------------------
------------------------------------------------------------
------------------------------------------------------------
-------------------------------------------FFGSLDFWTRRAAGQK-
-------------------------------------------RDAGERDAKLEAALAAC
KEAVHAAILD-NFTYSKAMESLSKLASEGKAVLD-------ADP-EACKL---DKAAAVH
KAATYIEETLGKFGVF----------GLRY-------------APA---------AGDKA
AWAAALDAVADLRQELRELARQKAPADQ----VVKA------------------------
------------------------------------------------------------
--------LEKASPAIAAAKKANLS-----------------DAAEAFEKFHADVKQLAG
-----------------------------KGAAPAEVLKRCDDVRDTDMVRLGVRLEDR-
GN-DG--YI-WMFDDQSAMEAEQREAEEQK-------EEAKRQKIKNKLDQKQKELKTAE
KAAVEPAALFKGGAYAGKREEAKRQKIKKKLDQKQKELK-TAEKAAVEPAALFKG-----
GAYA---GVYA--EFD------------GE-GMPA-------------------KQANGE
EISAKKKKDLDKELKKHQKEHDKLKKQAGSE-------------GIEALLAKMRQ-----
---------EAAEMERQMRR-DAARXGARNGAPAAPEGGDKLEETLVFF--------SPA
SSPCIFLGPIVRSHDACP----------PASAVARQHV---------------------P
QLSAG-----------------LCTQRSDCLGMHGISFVSDPRPTPCASYAACMLP-QAR
SHAERARW-----------------------
>Dinos-Peridiniales-Peridinium-aciculiferum-PAER-2-CAMPEP-0190616022
------------------------------------------------------------
------------------------------------------------------------
------------------------------------------------------------
------------------------------------------------------------
------------------------------------------------------------
------------------------------------------------------ATAA--
--APIAKGAAKA-----------------APASTFGSDLFG-KG------------FAGE
AVS-----------RGSHPPW-------LVPN-----------------------TGHDV
----KLQVANSLTGAKE-------TFRPLN-------------GKKVVWYTCGPTVYDVA
HMGHARAYLTFDILRRI-MSNYLG-----YDVKYHINITDIDDKIILRSRQNKLFDDFRK
EA---AKMKLAELQAAAE----------------AALSMGE-----EKLKNKAPAAP-GK
---DAS-------AKDTLEYET------------LKQEHALKMGQHVALAKKV-E-----
------------------------------------------------------------
-----------------------EALAAGRAD--AVLDAGRD------------VFMTKL
DKERG----HTVTDHSIFDAHARKYEDSYFNDMDSLGVLRPDVVTRITTYMDGRVQKYIE
RLEELGVAY----------------G-SLGSVYFDIDAFQ-KLG--YHYRKL-VPAM---
-CA---------------------SAKEMEEGEGALA-------------A-DDA----E
KRNPNDFALWKKSKPG---------EPA---WESK-WGP--GRPGWHIECSVMACDIN--
--GDH--------LDIHAGGEDLKFPHHDNEMAQSEAYLQ----------RS--------
---QWVNYFWHAGHLHIEG-LKMSKSLKNFITIGQALEM---------------------
--------HSARQLRLMFLLQAWDKGMNYSD------------QAIDMAKAEERKMKH--
------------------------------------------------------------
------------------------------------------------------------
------------------------------------------------------------
------------------------------------------------------------
------------------------------------------------------------
------------------------------------------------------------
------------------------------------------------------------
------------------------------------------------------------
-------------------------------------------FLGSLGFWSRQPNGQ--
--------------------------------------------QPGDREANLEASVAST
KDAIHAAILD-NFSTPRVVEATSKLISECQVLLL-------ALP-EA-------SLVPVL
KAAELISNIMCVFGVE----------GLTA-------------EPE----------GPKD
AWISAVDALSGLRVEIREIARKKGDAAQ----IVAA------------------------
------------------------------------------------------------
--------VDKLSPAIAAAKKANLA------------------VAGVMESFQKDLKAIAN
-----------------------------DKAAPADLLKRCDALRNVELVQLGIRLEDRD
GV-SGIPYL-WMFDDRKAMEAEQREVEEKK-------KEEAQSKIRN-------------
-----------------------------KLDQKQKELK-SAEKAAVEPQNLFRS-----
AGYA---GMYS--EFD------------AE-GVPT-------------------KQSSGE
EISAKKKKDFVKELGKQQKDYEKLQKQAGDD--------------IAAFLDKMRK-----
---------EVADMEAQMKL-DAALLFKTAF-----------------------------
------------------------------------------------------------
------------------------------------------------------------
-------------------------------
>Dinos-Peridiniales-Scrippsiella-hangoei-like-SHHI-4-CAMPEP-0199227304
XLG--RRRAH---WA--------------RGIDRSAFT--------------I-L-----
-------------------LVRSRLRGMAS------------------------------
------------------------------------------------------------
------------------------------------------------------------
-------------------DAAYLR--------------------------------KLG
LEVSSFA-------------------------PSHIFSRSSASGG--VPVAAAAATAA--
--APTAKGAAKA-----------------APAGTFGSDLFG-KG------------FAGE
AVS-----------RGSHPPW-------LVPN-----------------------TGHDV
----KLQVANSLTGAKE-------TFRPLN-------------GKKVVWYTCGPTVYDVA
HMGHARAYLTFDILRRI-MSNYLG-----YDVKYHINITDIDDKIILRSRQNKLFDDFQK
EA---AKMNLAELQAAAE----------------AALRMGE-----EKLKNKAPSAP-GK
---DAS-------AKDTLEYET------------LKQEHALKMGQHVALAKKV-E-----
------------------------------------------------------------
-----------------------EALAAGRAD--AVLDAGRD------------VFMTKL
DKERG----HTVTDHSIFDAHARKYEDSYFNDMDSLGVLRPDVVTRITTYMDGRVQKYIE
RLEELGVAY----------------G-SLGSVYFDIDAFQ-KLG--YHYRKL-VPAM---
-CA---------------------SAKEMEEGEGALA-------------A-DDA----E
KRNPNDFALWKKSKPG---------EPA---WESK-WGP--GRPGWHIECSVMACDIN--
--GDH--------LDIHAGGEDLKFPHHDNEMAQSEAYLQ----------RS--------
---QWVNYFWHAGHLHIEG-LKMSKSLKNFITIGQALEM---------------------
--------HSPRQLRLMFLLQAWDKGMNYSD------------QAIDMAKAEERKMKH--
------------------------------------------------------------
------------------------------------------------------------
------------------------------------------------------------
------------------------------------------------------------
------------------------------------------------------------
------------------------------------------------------------
------------------------------------------------------------
------------------------------------------------------------
-------------------------------------------FLGSLGFWSRQPNGQ--
--------------------------------------------QPGDREAKLEASVAST
KDAIHAAILD-NFSTPRVVEATSKLISECKVLLD-------ALP-EA-------SLAPVL
KAAELISNIMCVFGVE----------GLTA-------------EPE----------GPKD
AWISAVDALSGLRAEIREIARKKGEAEQ----IVAA------------------------
------------------------------------------------------------
--------VDKLSPAIAAAKKANLA------------------VAGVMESFQKDLKAIAN
-----------------------------DKAAPADLLKRCDALRNADLVQLGIRLEDRD
GV-PGIPYL-WMFDDRKAMEAEQREGEEKK-------KEEAQAKIRN-------------
-----------------------------KLDQKQKELK-SAEKAAVEPQNLFRS-----
AGYA---GMYS--EFD------------AE-GVPT-------------------KQSSGE
EISPKKKKDFVKELGKQQKDYEKLQKQAGDD--------------IAAFLDKMRK-----
---------EVADMEAQMKL-DAALLFKTAF-----------------------------
------------------------------------------------------------
------------------------------------------------------------
-------------------------------
>Dinos-Prorocentrales-Pelagodinium-beii-RCC1491-CAMPEP-0197690122
------------------------------------------------------------
------------------------RRAM--------------------------------
------------------------------------------------------------
------------------------------------------------------------
-------------------DTSYLK--------------------------------KVG
LEIKTG--------------------------TPAVLHRTLAGG----YPVGPDAANN--
--GHAPAPPAPA------------------ATSTFGADLLG-KG------------FERT
AVT-----------RGNHPPW-------LVPN-----------------------AGHDA
----KLQVVNSLTGEKE-------PFRPLK-------------DKKVIWYTCGPTVYDVA
HMGHARAYLTFDILRRI-MSNYLG-----FEVKYQINITDIDDKIILRARQNKLFDDFKA
EA---LKMTSADLAKVVA----------------AAMEMKS-----AKLKKKAPQAP-QA
---DAT-------QKEKQEFET------------LKQEHELKVGQHAELQTKV-D-----
------------------------------------------------------------
-----------------------AALTSGQAE--QIASTARE------------VLMEKL
DKEKG----HTVSDHSIFDAHGRHFENEYFEDMDALGVIRPDVVTRITEYMDGRVQKFIE
RLEELGVAY----------------G-SAGSVYFDIAAFE-KLG--YRYRKL-VPAM---
-CA---------------------TAKEMEEGEGALA-------------A-EDA----E
KRSPNDFALWKKSKPG---------EPA---WESK-WGP--GRPGWHIECSVMATDIN--
--GEY--------LDIHAGGEDLKFPHHDNEMAQSEAYLQ----------RS--------
---QWVNYFWHAGHLHIEG-LKMSKSLKNFITIRQALGM---------------------
--------HSARQLRLMFLMQAWDKGMNYSD------------QAIDMAKAEERKVKH--
------------------------------------------------------------
------------------------------------------------------------
------------------------------------------------------------
------------------------------------------------------------
------------------------------------------------------------
------------------------------------------------------------
------------------------------------------------------------
------------------------------------------------------------
-------------------------------------------FFGSLDFWQRKPHGK--
--------------------------------------------KPGDREDQLKAATAAC
KDAIHAAILD-NFSTPKVVEVLSKLVSECKAALD-------SLP-DV-------SLEPVL
AAAKLAEDTFKMLGVE----------GLRV-------------APA-----------NKD
KLTPVLDAFADLRQNLRDGAKEKDSEKRK-EAVLAA------------------------
------------------------------------------------------------
--------VQTAEASIASAKKDGLT-----------------EVATALQAFVTDVKSLA-
------------------------------GNPAVEILKRCDKVRDVDFVSLGVRLEDR-
GT-EG--YI-WMFDSKEAMEAEQKEAEEKA-------REAAKQKVRN-------------
-----------------------------KLDQKLKELK-VADKSAIAPQELFKT-----
G------GLYS--EFD------------AE-GVPT-------------------KLANGE
EVSAKKRKDLAKELAKQLKDFEKLQKQAGAD-------------GIEAFILKMKS-----
---------EVAEMEKQLQ-----------------------------------------
------------------------------------------------------------
------------------------------------------------------------
-------------------------------
>Dinos-Prorocentrales-Prorocentrum-minimum-CCMP1329-CAMPEP-0190915538
------------------------------------------------------------
------------------------------------------------------------
------------------------------------------------------------
------------------------------------------------------------
------------------------------------------------------------
------------------------------------------------------------
------------------------------XGRREGRQLLD--G---V--------LALR
ARA-----------ASGAVPW-------LFPP---------------------EPGGARG
----TPGVAAALWGRRQ-------RAANLQQPHGREGAVRSPGGAKGEMVHGGPTVYDVA
HMGHARAYLTFDILRRI-MSKHFG-----YDLHYQINITDIDDKIILRSRQNKLFEDFAK
EA---EAMDEATVRNEAN----------------AAVDFIG-----AKLEAKRPKAP-EA
---SAP-------EREQQEFTK------------LSQEFDLKLGQHAELQKKV-------
------------------------------------------------------------
-------------------------AAAASKA--ALLEAARE------------PLMAKL
DKAKG----STVTDHSIFYNHARKFEDSYFEDMDALGVLRPDVTTRITDYMDGRVQKFIE
KLVDKGFAY----------------E-SRGSVYFSIDDFG-KKG--FDYRKL-VPAA---
-NT---------------------SAAEMEEGEGALA-------------A-ESS----E
KRNPNDFALWKASKPG---------EPA---WESR-WGG--GRPGWHIECSVMATDIQ--
--GEF--------LDIHAGGEDLKFPHHDNEMAQSEAYLD----------RA--------
---QWVNYFWHAGHLHIEG-LKMSKSLKNFITIRQAMEM---------------------
--------HSARQLRMMFLMQPWDKGMNYSD------------QAIDMAREVERKVKH--
------------------------------------------------------------
------------------------------------------------------------
------------------------------------------------------------
------------------------------------------------------------
------------------------------------------------------------
------------------------------------------------------------
------------------------------------------------------------
------------------------------------------------------------
-------------------------------------------FMGRLRFHQRRGHGKV-
--------------------------------------------AEGGAPSSLDASTKAA
KETIDSALAD-NFNTGKVVDTLSRLVSECYTALD-------ALP-EA-------SLEPVA
RAAELVESTFGMLGVE----------GLLT-------------VPE-----------QEE
AWAAALDAMAQLRQDVRSLAKEKDASKQ----IMEA------------------------
------------------------------------------------------------
--------AAGCGAAVAAARASGLQ-----------------ECASALEAFASDLRTLAE
-----------------------------AGKPPAELLRRCDQVRDRDCIELGVRLEDL-
GAGAG--FV-WMFDTKQALEREVQEQAEKA-------AVAAKAKLAN-------------
-----------------------------KLRQKQQELK-SAEKASSPPESLFRS-----
GANA---GLYS--EFD------------DA-GVPT-------------------KLADGS
EVSAKKRKDFAKEIEKQKKEFEKLSKTSAAAG------------GVEAFLAKMRS-----
---------EAEELERQVGPLDGAEVGGGARACAAA-----LE---------RR---APP
RDHC--------EHRFCR----------PPTAGQVLPVSTLSHIVQ-------------P
ETLQ-------------------CPRR--------VEYPGAPR-----------------
-------------------------------
>missing_sequence
------------------------------------------------------------
------------------------------------------------------------
------------------------------------------------------------
------------------------------------------------------------
------------------------------------------------------------
------------------------------------------------------------
------------------------------------------------------------
------------------------------------------------------------
------------------------------------------------------------
------------------------------------------------------------
------------------------------------------------------------
------------------------------------------------------------
------------------------------------------------------------
------------------------------------------------------------
------------------------------------------------------------
------------------------------------------------------------
------------------------------------------------------------
------------------------------------------------------------
------------------------------------------------------------
------------------------------------------------------------
------------------------------------------------------------
------------------------------------------------------------
------------------------------------------------------------
------------------------------------------------------------
------------------------------------------------------------
------------------------------------------------------------
------------------------------------------------------------
------------------------------------------------------------
------------------------------------------------------------
------------------------------------------------------------
------------------------------------------------------------
------------------------------------------------------------
------------------------------------------------------------
------------------------------------------------------------
------------------------------------------------------------
------------------------------------------------------------
------------------------------------------------------------
------------------------------------------------------------
------------------------------------------------------------
------------------------------------------------------------
------------------------------------------------------------
------------------------------------------------------------
------------------------------------------------------------
------------------------------------------------------------
-------------------------------
>Dinos-Suessiales-Polarella-glacialis-CCMP-1383-CAMPEP-0115068412
------------------------------------------------------------
------------------------------------------------------------
------------------------------------------------------------
------------------------------------------------------------
-----------------------XL--------------------------------KVG
LEVTTGSP------------------CHVFRRPAVSIPMASQAAG------GAKAAAA--
--KPAAAKPAAK------------------PSGTFGSDLLG-KG------------FDRT
AVT-----------RGNHPPW-------LVPN-----------------------SGHDA
----KLTVANSLTGEKE-------PFRPLN-------------DKKVIWYTCGPTVYDVS
HMGHARAYLTFDILRRI-MSNYLG-----YEVNYHINITDIDDKIILRARQNKLFADFTA
EA---AGMXAAQLAKAVN----------------EAMEFKA-----DKLQKKAPVL--AA
---DAS-------PKDKSEFEN------------LKAEHALKMGQCAELARKL-Q-----
------------------------------------------------------------
-----------------------EAVKSGNAE--QILSTARE------------PVMEKL
DKERG----HTVSDHSIFDAHGRRFENEYFEDMDSLGVLRPDVVTRITDYMDGRVQKFIE
RLEELGVAY----------------G-SAGSVYFDIGAFE-RLG--YKYRKL-VPAM---
-CA---------------------SAHEMAEGEGALA-------------A-DDA----E
KRSPNDFALWKKSKPG---------EPA---WDSK-WGP--GRPGWHIECSVMATDIN--
--GEY--------LDIHAGGEDLKFPHHDNEMAQSEAXLQ----------RS--------
---QWVNYFWHAGHLHIEG-LKMSKSLKNFITIRQALEF---------------------
--------HSARQLRMMFLMQAWDKGMNYSD------------QAIDMARVEERKMKH--
------------------------------------------------------------
------------------------------------------------------------
------------------------------------------------------------
------------------------------------------------------------
------------------------------------------------------------
------------------------------------------------------------
------------------------------------------------------------
------------------------------------------------------------
-------------------------------------------FFGSLEFFGRKPXXQ--
--------------------------------------------KAGEREAKLEASTSAC
KDAVHAAILD-NFGTPRVIEALSKLVSECTVSFQ-------ALP-DA-------SLEPVL
KAATLIEQTLGMLGVE----------ALKL-------------DPA-----------HKD
NWTPILDTFADLRQGVREGAKEKDEAKRS-KAILDA------------------------
------------------------------------------------------------
--------VQKAVLPAAKATAGG-------------------EVASALAAFQADLTKMSQ
-----------------------------SKAAASELLKRCDAVRDVDFVQLGVRLEDR-
GA-EG--YL-WMFEDRKAMEAEQKEAEEKA-------KEAAQLKIRN-------------
-----------------------------KLDQKLKELK-VAEKAAVEPASLFRK-----
GANE---GLYS--DFD------------AE-GVPT-------------------KLANGE
EVSPKKRKDLAKDLGKQQKDFEKLTSQAGAG-------------GIEAFLAKMRS-----
---------EAAEMEKQLQ-----------------------------------------
------------------------------------------------------------
------------------------------------------------------------
-------------------------------
>missing_sequence
------------------------------------------------------------
------------------------------------------------------------
------------------------------------------------------------
------------------------------------------------------------
------------------------------------------------------------
------------------------------------------------------------
------------------------------------------------------------
------------------------------------------------------------
------------------------------------------------------------
------------------------------------------------------------
------------------------------------------------------------
------------------------------------------------------------
------------------------------------------------------------
------------------------------------------------------------
------------------------------------------------------------
------------------------------------------------------------
------------------------------------------------------------
------------------------------------------------------------
------------------------------------------------------------
------------------------------------------------------------
------------------------------------------------------------
------------------------------------------------------------
------------------------------------------------------------
------------------------------------------------------------
------------------------------------------------------------
------------------------------------------------------------
------------------------------------------------------------
------------------------------------------------------------
------------------------------------------------------------
------------------------------------------------------------
------------------------------------------------------------
------------------------------------------------------------
------------------------------------------------------------
------------------------------------------------------------
------------------------------------------------------------
------------------------------------------------------------
------------------------------------------------------------
------------------------------------------------------------
------------------------------------------------------------
------------------------------------------------------------
------------------------------------------------------------
------------------------------------------------------------
------------------------------------------------------------
------------------------------------------------------------
-------------------------------
>Dinos-Suessiales-Symbiodinium-microadriaticum-Smic7045
------------------------------------------------------------
------------------------------------------------------------
------------------------------------------------------------
------------------------------------------------------------
------------------------------------------------------------
------------------------------------------------------------
------------------------------------------------------------
------------------------------------------------------------
------------------------------------------------------------
------------------------------------------------------------
------------------------------------------------------------
------------------------------------------------------------
------------------------------------------------------------
------------------------------------------------------------
--------------------------------MDALGILRPDVVTRITEYMDGRVQKFIE
RLEEMGVAY----------------G-SGGSVYFDIASFE-KMG--YHYRKL-VPAL---
-CA---------------------TAKEMEEGEGALA-------------A-EDA----E
KRSPNDFALWKASKPG---------EPA---WESK-WGP--GRPGWHIECSVMATDVN--
--GEY--------LDIHAGGEDLKFPHHDNEMAQSEAYLQ----------RS--------
---QWVNYFWHAGHLHIEG-LKMSKSLKNFITIRQALGM---------------------
--------HSPRQLRMMFLMQAWDKGMNYSD------------QAIDMAKVEERRVHSVL
HWSCTKASPCPSRASAKRAMWPENRSVLALVRTYRGLTTFDNESEVLRIKERFDAYCRKD
GVHPDGARFFTLPWHRDWFAPPRAKDLMWLVQTPEEEYDLFEQVYKVFRGEVPTFLRESL
PKQNLRPYIYISFQIRTQEVESRYENKQVEQGIPLQFKVDVVNFVLPKMAEAVQSVTKLE
RFLMVVADWSGRSFNHKAWMISMRLSCPDVNCGNISRAFKIWRETVRRLEAAAQPGWRAA
LAQGWEDALPRCVYDPFYPHHPLMYCDWAGSRCPEQRPIQPFAVFNVRVRQNPGEATVRT
DIDSVDDLVRGLAGADWIRLGCLAYAKTPEEVKGSPATEEPSHLAEAEPSAGYAPNIERK
TTGDLWAESRADNGAVFYYNVEGFRRFRNGEISEAPQSVWELPPGGPGIGADAVCVARSP
PQDSCFQWRIGPLQEEVETSDIFGAQVPNRAGTLRSAGMVKLGEKCTGTVRNREVIVNKA
PAGVTRTVFLYVIARDDMKEVSEKHQTEQPTAGRFRFHGSVKHFLGSLDFWLRRPHG---
-------------------------------------------QKPSDKEAKIEDSVASC
KGAIDAALRD-NFATPRVIEALSKLVMECKVAFE-------SLP-DL-------SLEPVV
KAAQLVESTLTMLGVE----------GLRQ------------------------VREPKE
AWTKSLDAFADLRQSVREFAKEKDAAKRK-QLIADA------------------------
------------------------------------------------------------
--------VAKAAPAASSARSSGLK-----------------ELADVMESFQKDLTSLAG
-----------------------------E--APAELLGRCDQ-----------------
--------------------AEQKEAEEKA-------KEAAQQKIRN-------------
-----------------------------KLDQKAKELK-VAEKAAVAPKDLFQN-----
GSNK---GVYA--DFD------------TE-GVPT-------------------KLANGE
ELSAKKRKDLAKELAKQQKDFEKLQKQAGDA-------------GVDAYLAKMRS-----
---------EVAEMERQLQ-----------------------------------------
------------------------------------------------------------
------------------------------------------------------------
-------------------------------
>Dinos-Suessiales-Symbiodinium-minutum-001669
MMFQCIYIGGSLGLTAAAASLLPVAGFDGHQIARAAFGVSSANFLEFLSLTALCLEVGRD
DLRGTFASEVILIFMIQLLFGRRAEEVMPPQDNVTPVG------------FERQIAATLL
LG--------------TSVTVLLPAEAWEAL-----------RVAWEGHMAFRSPGALCL
VIGASLWAVLWPSLAWLLQSGRVRCRLRDGGDAVFLARLTSCPDFPTTSSTSGGLDGIDR
LEFWSRIRA----LCRLAMDAAYLK--------------------------------ELG
LEVRTSPAISVSRGM--------------------------------SQPYSSATIPP--
--APSSPAKSPKKSATAVNGVNGVNGANGVAPSDFGKDLLG-KGYDRVV-----------
-------------TRGNHPPW-------LAPSAGHDVG--------------LQAGCAHS
----TELVINSLTGEKE-------QFKPLE-------------GKKVTWYTCGPTVYDVA
HMGHARAYLTFDILRRI-MVNYLN-----FDVKYQINITDIDDKIILRARQNKLFSM---
------------------------------------------------------------
------------------------------------------------------------
------------------------------------------------------------
------------------------------------------------------------
----------------------------FCEEASSMSL--PDLSKKVNEALT--------
----------------------------------------------KKKGKL--------
-----------------------------------------------------------E
AKAPE--------------------KPK------------DG------------------
-----------------------------NSRAQQAGRF---------------------
--------------------VRLSSDV---------------------------------
-------------FELVFL-----------------------------------------
------------------------------------------------------------
------------------------------------------------------------
------------------------------------------------------------
------------------------------------------------------------
------------------------------------------------------------
------------------------------------------------------------
------------------------------------------------------------
------------------------------------------------------------
------------------------------------------------------------
------------------------------------------------------------
------------------------------------------------------------
------------------------------------------------------------
------------------------------------------------------------
------------------------------------------------------------
------------------------------------------------------------
----------------------------------------CRSMRP--------------
------------------------------------------------------------
------------------------------------------------------------
------------------------------------------------------------
------------------------------------------------------------
------------------------------------------------------------
------------------------------------------------------------
------------------------------------------------------------
-------------------------------
>Dinos-Suessiales-Symbiodinium-sp-C15-CAMPEP-0192424326
------------------------------------------------------------
------------------------------------------------------------
------------------------------------------------------------
------------------------------------------------------------
------------------------------------------------------------
------------------------------------------------------------
------------------------------------------------------------
------------------------------------------------------------
------------------------------------------------------------
------------------------------------------------------------
------------------------------------------------------------
------------------------------------------------------------
------------------------------------------------------------
------------------------------------------------------------
------------------------------------------------------------
-LVKKDFAY----------------A-GKGDVYFRVRRFE-------TYGRL-SRCS---
-LD--------------------------GNEAGARV-------------E-VAD----V
KEAPEDFVLWKSAKPL---------EPS---WDSP-WGP--GRPGWHIECSAMAKRYL--
--GDT--------LDIHGGGPDLVFPHHENEIAQSEAAND--------------------
--QPYVKTWMHCAAVRSTGNEKMSKSLGNFVTIRDVLKQ---------------------
--------YDGEVVRFYLLSSQYRRPMLYSE------------EALEEAQ--ERLLK---
------------------------------------------------------------
------------------------------------------------------------
------------------------------------------------------------
------------------------------------------------------------
------------------------------------------------------------
------------------------------------------------------------
------------------------------------------------------------
------------------------------------------------------------
-------------------------------------------LYSSLRGAGDQTEQDPE
C---------------------------------------------------------EQ
QHRFLAAMAN-DFDTVNAIAALTDLSRELLQLQQ-------GDH-DAE----------FQ
TKARQLRAMGAVLGILQRDP-EEVC-----------------------------KGPVDS
DFEAKVEDLIQARA----------------------------------------------
------------------------------------------------------------
------------------------------------------------------------
------------------------------DARKAKDFAKADAIRDE-LTGMGVVIEX--
------------------------------------------------------------
------------------------------------------------------------
------------------------------------------------------------
------------------------------------------------------------
------------------------------------------------------------
------------------------------------------------------------
------------------------------------------------------------
-------------------------------
>Dinos-Suessiales-Symbiodinium-sp-C1-CAMPEP-0199553850
------------------------------------------------------------
-------------------------RAM--------------------------------
------------------------------------------------------------
------------------------------------------------------------
-------------------DSAYLK--------------------------------EIG
LDLRTA--------------------------PMITVSRGTS------QPYSSAAAPV--
--APASPAKSPKGS------------VNGTAASSFGKDLLG-QG------------FDR-
AVI-----------RGNHPPW-------LVPN-----------------------AGHDS
----GLQVINSLTGEKE-------PFKPLE-------------GKKVIWYTCGPTVYDVA
HMGHARAYLTFDILRRI-MMNYLN-----FDVKYQINITDIDDKIILRARQNKLFSLFSE
EA---ASLSLPDLSKHVN----------------EALTKKA-----AKLKAKAPEKP--K
---DGN-------SRAQQEYET------------LVDEHNLKLKQHSELTENV-Q-----
------------------------------------------------------------
-----------------------EAIKSGSKE--RILSAARE------------VLMDAL
DKERG----HTITDHSIFDDHGRRFEKEYFEDMKALGILEPDVVTRITEYMDGRVQKFIE
KLEEMGVAY----------------E-SSGSVYFDIAAFQ-KLG--YHYRKL-VPDL---
-HA---------------------TAKEMEEGEGALA-------------A-DD-----E
KRSPNDFALWKKSKPG---------EPA---WPSK-WGP--GRPGWHIECSVMATDKN--
--GAY--------LDIHAGGEDLKFPHHDNEMAQSEAYLQ----------RS--------
---QWVNYFWHAGHLHIEG-LKMSKSLKNFITIRQALAV---------------------
--------HSARQLRLMFLMQAWDKGMNYSD------------QAIDMAKAEERRMKH--
------------------------------------------------------------
------------------------------------------------------------
------------------------------------------------------------
------------------------------------------------------------
------------------------------------------------------------
------------------------------------------------------------
------------------------------------------------------------
------------------------------------------------------------
-------------------------------------------FLGSLEFWQRR-GGR--
--------------------------------------------QPGGEE-KLMEAIDSS
KDKIHKAILD-NFATPKVVEAISKLVLEAKATMD-------S-P-TD-------SLEPVL
KAAHLIESTMSMLGVE----------GLRI-------------TRE-----------PKE
AWTEAVDTVADLRQQVREVAREKDASKRQ-QLVKEA------------------------
------------------------------------------------------------
--------VAKVAGSSAKAQSAGLK-----------------DLANAMDSFEKDLVGLAE
-----------------------------SNSSMGQLLERCDRVRDVDMVQLGVRLEDR-
GT-GG--YI-WMFDDREAMEVEQKEAEEKA-------KAAVRQKVQN-------------
-----------------------------KLNQKVKELE-LAEKAAIPPKDLFQN-----
GSNK---GVYG--EFD------------AE-GIPT-------------------KLANSE
ELSAKKRKDLVKEMAKQHKDFEKLQKQAGDT-------------GIEAFLAKMRS-----
---------EVAELEKQLQ-----------------------------------------
------------------------------------------------------------
------------------------------------------------------------
-------------------------------
>Dinos-Suessiales-Symbiodinium-sp-CCMP2430-CAMPEP-0192562032
------------------------------------------------------------
---------------------------M--------------------------------
------------------------------------------------------------
------------------------------------------------------------
-------------------DAGYLQ--------------------------------KVG
LDIRSS--------------------------PALCLGRTNGQS----NGITGTASPK--
--VPAAQSPTRS------------------VNGNFGGDLMG-KG------------YERA
AIT-----------KGSHPPW-------LAPN-----------------------GGVDS
----GLQVMNSLTGDKE-------SFRPLK-------------ENKVIWYTCGPTVYDVA
HMGHARAYLTFDILRRI-MQNYLG-----FDVKYQINITDIDDKIILRARQNKLFDDFSQ
EA---SKMKLDELKKVVS----------------AAVDLKG-----KKLEKKAPVKP-AA
---DAS-------AKDQQEYTT------------SMAEHQLKLGQHSELESKI-Q-----
------------------------------------------------------------
-----------------------AALETGKST--EILATARD------------VLMEKL
DKERG----HTVSDHSIFDAHGRRFEKEYFEDMDALGILRPDVVTRITEYMDGRVQKFIE
RLEEMGVAY----------------G-SGGSVYFDIASFE-KMG--YHYRKL-VPAL---
-CA---------------------TAKEMEEGEGALA-------------A-EDA----E
KRSPNDFALWKASKPG---------EPA---WESK-WGP--GRPGWHIECSVMATDIN--
--GEY--------LDIHAGGEDLKFPHHDNEMAQSEAYLQ----------RS--------
---QWVNYFWHAGHLHIEG-LKMSKSLKNFITIRQALGM---------------------
--------HSPRQLRMMFLMQAWDKGMNYSD------------QAIDMAKVEERRVKH--
------------------------------------------------------------
------------------------------------------------------------
------------------------------------------------------------
------------------------------------------------------------
------------------------------------------------------------
------------------------------------------------------------
------------------------------------------------------------
------------------------------------------------------------
-------------------------------------------FLGSLDFWLRRPHGQ--
--------------------------------------------KPSDKEAKIEASVASC
KGAIDAALRD-NFATPRVIEALSKLVMECKVAFE-------SLP-DL-------SLEPVV
KAAQLVESTLTMLGVE----------GLRQ-------------VRE-----------PKE
AWTKSLDAFADLRQSVRDFAKEKDAAKRK-QLIADA------------------------
------------------------------------------------------------
--------VAKAAPAVSSAQGAGLK-----------------ELADVLESFQKDLTSLA-
------------------------------GEAPAKLLGRCDQVRDVDLVRLGVRLEDR-
GN-EG--YV-WMFESREVLEAEQKEAEEKA-------KEAAQQKIRN-------------
-----------------------------KLDQKAKELK-VAEKAAVAPKDLFQN-----
GANT---GVYA--DFD------------AE-GVPT-------------------KLANGE
ELSAKKRKDLAKELAKQQKDFEKLQKQAGDA-------------GVDAYLAKMRS-----
---------EVAEMERQLQ-----------------------------------------
------------------------------------------------------------
------------------------------------------------------------
-------------------------------
>Dinos-Suessiales-Symbiodinium-sp-Mp-CAMPEP-0192594132
------------------------------------------------------------
------------------------KFKM--------------------------------
------------------------------------------------------------
------------------------------------------------------------
-------------------EAGYLQ--------------------------------KVG
LDIRSG--------------------------PSVGLAMANGANGTTVNGTNGYASAS--
--APATQSPSPP------------------LDDSFGKDLLG-KG------------FERS
PVV-----------RGTHPPW-------LPPN-----------------------GGSDA
----GLQVMNSLTGQKE-------AFRPLQ-------------DKKVVWYTCGPTVYDVA
HMGHARAYLTFDILRRI-MAHYLG-----FDVKYQINITDIDDKIILRARQNKLFDDFSK
EA---SNMKLEDLKQVVN----------------AALNSKG-----DKLAAKAPIAP-AA
---DAS-------GKDQQEYTT------------SLQEHQLKLGQHAELEQKI-K-----
------------------------------------------------------------
-----------------------AALKTGQSQ--PILASARE------------VLMEKL
DKERG----HTVTDHSIFDAHGRHFEKEYFEDMDALGILRPDVVTRITEYMDGRVQKFIE
KLEEQGVAY----------------A-SAGSVYFDIAAFQ-KMG--YHYRKL-VPAL---
-CA---------------------TAKEMEEGEGALA-------------A-EDA----E
KRSPNDFALWKKSKPG---------EPA---WDSK-WGP--GRPGWHIECSVMATDVN--
--GEY--------LDIHAGGEDLKFPHHDNEMAQSEAYLQ----------RS--------
---QWVNYFWHAGHLHIEG-LKMSKSLKNFITIRQALGV---------------------
--------HSARQLRLMFLMQAWDKGMNYSD------------QAIDMAKVEEKRVKH--
------------------------------------------------------------
------------------------------------------------------------
------------------------------------------------------------
------------------------------------------------------------
------------------------------------------------------------
------------------------------------------------------------
------------------------------------------------------------
------------------------------------------------------------
-------------------------------------------FLGSLDFWRRRPNGK--
--------------------------------------------KPSDREAKLEAAVASC
QAAIHAAILD-NFATPKVVEALSKLVVECKAALE-------ALP-DL-------SLEPVE
KAAQLVESTLGTLGVV----------GLRV-------------ERE-----------PKA
AWTQTVDAFADLRQAVRDLAKEKDAGARQ-ELLTKA------------------------
------------------------------------------------------------
--------VAKAAPAVTIANDAGLK-----------------ELAAALESFQKDLTSLA-
------------------------------KEAPGKLLGRCDQVRDADLVALGVRLEDR-
GN-EG--YV-WMFEQREALEAEQKEAEEKA-------QEAVRQKVRN-------------
-----------------------------KLEQKAKELK-VAEKAAVAPKDLFQT-----
GASK---GVYA--EFD------------AE-GVPT-------------------KLANGE
EVSAKKRKDLAKELAKQQKDFEKLSKQAGEA-------------GIDSYLAKMRG-----
---------EVAEMERQLQ-----------------------------------------
------------------------------------------------------------
------------------------------------------------------------
-------------------------------
>Ectocarpus-siliculosus-Esi0356-0010
------------------------------------------------------------
---------------------------MATCGE---------------------------
------------------------------------------------------------
------------------------------------------------------------
------------------------------------------------------------
------------------------------------------------------------
------------------------------------------AGEGC-------------
-------------KKAGMPTW-------VPPRPLGE-------------GGLTEMMDRMY
----PLKVFNSLTRTKT-------RFVPKD-------------SNRVLWYMCGPTVYAPS
HMGHARTYLHFDILRRV-MTDFFG-----YDVSLCMNITDIDDKIITRANEGG-------
------------------------------------------------------------
------------------------------------------------------------
------------------------------------------------------------
------------------------------------------------------------
---------------QNYRELAAHFEEDYMQDMALLGVRAPTVVTRVSEFIP-EVVEYIQ
GIIDNGYAY----------------E-SNGSVYFNVQSFEGKKG--HAYAKL-LPEG---
-VG---------------------NGELMAEGEGALS-------------L-GAG----D
KRSSGDFALWKRSREG---------EPS---WPSP-WGD--GRPGWHIECSVMASATFEG
MGDGT--------MDIHSGGVDLKFPHHDNEMAQAEAKYD----------CC--------
---QWVNYFLHTGHLHIKG-FKMSKSLKNFITIKQALQE---------------------
--------NSPRQIRLLFLLHKYNTPMDYGD------------DAMSGALAAERTFSE--
------------------------------------------------------------
------------------------------------------------------------
------------------------------------------------------------
------------------------------------------------------------
------------------------------------------------------------
------------------------------------------------------------
------------------------------------------------------------
------------------------------------------------------------
-------------------------------------------FFHNVKAALRRTTARDP
-------------------------------------------ARTKEPELALMSSLSDA
KKEVKKCLCD-DVDTPGAMGALQELVKNVNKYIE-------AKE-RAGEP---IVADCVR
GAAEYVTKIFKVFGLASPGP--AL--GFSQV-----GDAGVGGDASGE----GGEASREA
ILGPVLDVLSEFRDKVRGCGRAG-------------------------------------
------------------------------------------------------------
------------------------------------------------------------
--------------------------------DTKGVLAACDHVREELLPGVGVRLEDK-
--GDQ--AV-WKLEDPAVLARERQQREQEQ-----------LRRLEA-------------
-----------------------------KAETKRKAAE-KEARKKIPASEYFRGLKG--
EDGK---ALYT--QFD------------DN-GVPT-------------------HDAAGE
PIVKD--KKVKKEWEAQNKLYNNALAKAKK------------------------------
------------------------------------------------------------
------------------------------------------------------------
------------------------------------------------------------
-------------------------------
>Fistulifera-solaris-fso-g15883
------------------------------------------------------------
---------------------------M--------------------------------
------------------------------------------------------------
------------------------------------------------------------
------------------------------------------------------------
------------------------------------------------------------
-------------------------------------SLSG-AG------------KLGA
PTCSF---------DPRRHAW-------YPPT----------------------VDTSTP
LAQGHLMMNNTLTGSKQ-------AFVPVD-------------GRTVRWYTCGPTVYDSS
HVGHARTYLSLDIMRRI-MTDYFH-----YNVLYHVNITDIDDKIIMRARQNVLIENLID
DATKNGKLTLEEVKAMIG----------------AAVVEAS-----EKLEKKRQQIE-GA
LKEATE----RQDSRSRMEQEG------------LLDQQKLKVSNLESEKARIDA-----
-AMK--------------------------------------------------------
-----------------------DTNISQDAK--QLILVSKS------------VLADKL
DAEKG----HLVTDHSVFIKHARYYEKEFMEDMEALGIREPDVLTRVTEYMP-QIIVFIE
KIVQRKMAY----------------E-SNGSVYLSLDAFQ-AAG--HNYRKL-SPAA-AG
TET---------------------SAAELAESEGALS---------------SGS----E
KRNPNDFALWKSSKPG---------EPA---WDSP-WGP--GRPGWHIECSAVASDIL--
--GEN--------LDIHSGGEDLKFPHHDNELAQSEACLGACCGGGGSGECH--------
---QWVNYFTHTGHLHIEG-LKMSKSLKNFVTIREALEK---------------------
--------NSPRLLRILFLMQGWDQPMNYSQ------------QTTDDARSKETTFKA--
------------------------------------------------------------
------------------------------------------------------------
------------------------------------------------------------
------------------------------------------------------------
------------------------------------------------------------
------------------------------------------------------------
------------------------------------------------------------
------------------------------------------------------------
-------------------------------------------FFRQVEALARGDYLAD-
----------------------------------------EVGWRMGDYDRELSYALLAA
QKKVHESLLD-NFNTKEAMLALLQVISQANIYLR--------IP-DVKP-----AVLTLK
SIAIYVTQILKVFGVVQGN--DDF--GFEM-------------SGGDD-------AGGSS
AVGPMIDALVSFRTKIRDEALSAVKNSKG-------------------------------
------------------------------------------------------------
--------------DPSSA-----------------------------------------
------------------------------AKAIQAILETCDALRDEILPTVGIRLEDR-
--PEG--TL-WNREDPATMMKELEEKKARE-------AELRKGKIEK-------------
-----------------------------KLVAKEKELA-KLRDSLQVPDQMFRT-----
-------DEFK--EWD------------EM-GVPI-------------------VNADGT
PVGAGQIKKKKKAIEKQMKMYDELMSKADGN--------------PQALLDATEA-----
---------EVKKLQEEVAALSI-------------------------------------
------------------------------------------------------------
------------------------------------------------------------
-------------------------------
>Fragilariopsis-cylindrus-Fracy1-208713
------------------------------------------------------------
---------------------------MPSCA----------------------------
------------------------------------------------------------
------------------------------------------------------------
------------------------------------------------------------
------------------------------------------------------------
------------------------------------------SG------------LCKD
PIQ-----------NEGRARW-------YPPD----------------------NDSNLP
----NLHVHNSITDELN-------LFRPRL-------------GRTVTWYTCGPTVYDSN
HMGHARAYLTFDILRRI-MEDYFH-----FNVLYQVNITDVDDKIILRARQNKLVKDYTQ
TAL--EQKDLKSVETYVQ----------------TAMTAMR-----QKLEEKVEELK-EP
LPNATP-------TKQVDEREE--------------------------------A-----
------------------------------------------------------------
----------------------LKQKDGTTIE--ELIGASRD------------ALAAQL
DKEHG----SSVTDHKIFQDHARKFEREFFEDMTSLGVKEPDVVTRVTEYVP-QIVDYIQ
GIIKNGCAY----------------E-SNGSVYFHTTDFK-SKG--YDYRKL-KPGV---
-DT---------------------TAEEMAEGEGALT-------------G-GGS----E
KICNNDFALWKASKPG---------EPS---WESP-WGP--GRPGWHIECSVMASDVI--
--GEN--------IDIHGGGVDLMFPHHDNEMAQAEAYHQ----------CN--------
---QWVNYFLHAGHLHIKG-LKMSKSLKNFITIRQALKE---------------------
--------HSPRQLRLMFLMQPWDRSMNYSD------------QTVDDAKAKEKYFKN--
------------------------------------------------------------
------------------------------------------------------------
------------------------------------------------------------
------------------------------------------------------------
------------------------------------------------------------
------------------------------------------------------------
------------------------------------------------------------
------------------------------------------------------------
-------------------------------------------FFGAVKSVLRNDFVQE-
------------------------------------------EQGVTPADRVLLATLNSS
QVKIHASLLD-NFKTFDVIQHLMDLIQECNKYLT-------S---EAKP-----KNLPIK
KVAIYITKILRVFGVVQGS--DII--GFEE-------------SGSGEG-----GSSKEE
IVAPFVDAFVDFREQIRVAAKS--------------------------------------
------------------------------------------------------------
------------------------------------------------------------
------------------------------KSSPGDFLKNCDEVRDETLANLGIRIEDS-
--ADT--SI-WKMDDPTVIRKEVEEKRQKA-------LEAAATKLQA-------------
-----------------------------KFDRLTVDLR-KAQQSSILLSEWFKI-----
GANA---EKWG--DFD------------EN-GKPL-------------------TTKDGK
ELSKSQQKSITKETNNQQKAHDKLLKAAGEL-------------GIDEYVAQIEQ-----
---------QLAALEVSATN----------------------------------------
------------------------------------------------------------
------------------------------------------------------------
-------------------------------
>Galdieria-sulphuraria-452824775
------------------------------------------------------------
------------------------------------------------------------
------------------------------------------------------------
------------------------------------------------------------
------------------------------------------------------------
------------------------------------------------------------
------------------------------------------------------------
----------------------------------------------------------MS
----SLVIRNSLTKNKE-------PFRPWK-----------EDSKLVTCYICGPTVYDSA
HVGHARNYLSFDTIRRI-LEGYFG-----YEVELQMNVTDVDDKIIKKSKELK-------
------------------------------------------------------------
------------------------------------------------------------
------------------------------------------------------------
------------------------------------------------------------
---------------EDFRVISGRYEQEFWEDLDKLNCIFPTYVSRVTDYIP-EIITFIE
RLVERGYAY----------------E-AEGSVYFDVQTFT-QAG--FKYGQL-EPTS---
-VG---------------------DTERLMEGEGSWA-------------S-QQA--RLE
KKSAGDFALWKKSQVD---------EPG---WQSP-WGY--GRPGWHVECSAMASCIF--
--GSH--------LDMHCGGEDLRFPHHENEIAQSEAYFE----------KD--------
---GWVKFFLHSGHLHIEG-LKMSKSLKNFITIRSILER---------------------
--------YTARQLRLFILQHHYTARMNYSE------------QGMQEAVNVERFFAE--
------------------------------------------------------------
------------------------------------------------------------
------------------------------------------------------------
------------------------------------------------------------
------------------------------------------------------------
------------------------------------------------------------
------------------------------------------------------------
------------------------------------------------------------
-------------------------------------------FFRNFFALEREWKKKT-
--------------------------------------KMCRGQKYG--ENGLSSEFRKR
KEEIHQALCD-DFDTPLVIRSLQALVKTTNLYIQ-------SET-IEDI-----DSTLMT
NIVRYITKILTILGLGRPSS-EEL--GFGN-------------EVPLQ------KYSNQE
FVYGLIDIFVDSRDTIRGLLIPLLKQWQKGTALIEKDFSSWSVDRMFVCILIRTVIFLFR
IVHFFSEELDACFESFQEKLWLLKDNEDLQAESRKLFATFMSQGSRETEQCLDKLLNLLV
K-HLESLLTTETQISQSSRVVSGLYCIKTVVFQSFESIFNLLDKLSVVKVSQDDLKSFLS
YFSQFLETNDGSEAKQQLLVAAAKCLLRPYLQPTKCILEELDNIRDKKL--IEYRIEDS-
--SKG--SR-WKMEDPEELKKEMVAKEQQE-------SAKLEEKKRK-------------
-----------------------------QEEAQKRLLE-ELDRGRVPPHEMFRQ-----
GNWQ---GHFS--KYD------------AD---PT-------------------HDIENN
EIPKSQRKKLMKEYEKQRKLHENYLRSLNKF-----------------------------
------------------------------------------------------------
------------------------------------------------------------
------------------------------------------------------------
-------------------------------
>Guillardia-theta-156824
------------------------------------------------------------
---------------------------M--------------------------------
------------------------------------------------------------
------------------------------------------------------------
------------------------------------------------------------
------------------------------------------------------------
------------------------------------------------------------
------------------------------------------------------------
----PLMVSNTLTSGKV-------EFKPKD-------------GNTVRWYICGPTVYDSS
HLGHARTYVAFDVIRRI-LENFFG-----FDIFCVMNITDVDDKIILRARRNHLLKIYKE
SC-----PPLA--------------------------------------KDKLAKLE---
-------------------------------------------EDLAKETKSV-R-----
------------------------------------------------------------
---------------------------------------VGD------------LLASKL
DEEQG----AEIRDQQIFRSHAAFYEQEYHEDMKSLGVRPPDVLTRVTEFIP-QIVSYIQ
KIIDNGFAY----------------E-AQGSVYFDIRSFS--KT--HSYRKL-SWNE---
-AS---------------------MLSALAEAEGALS---------------SGE----G
KRTEFDFALWKKSKPG---------EPS---WESP-WGG--GRPGWHIECSVMASEIL--
--GDT--------LDIHGGGIDLCFPHHDNELAQAEAYYG----------HQ--------
---QWVNYFLHSGHLYIGY-QKMSKSLKNFFTIREILKGGSTMKVS-----EEESVV---
-----LPAYSPRQLRILFMMHEWDKPMYFSK------------DTLDVAVGKEKTFKE--
------------------------------------------------------------
------------------------------------------------------------
------------------------------------------------------------
------------------------------------------------------------
------------------------------------------------------------
------------------------------------------------------------
------------------------------------------------------------
------------------------------------------------------------
-------------------------------------------FFGAVKAMAREDVKGVS
----------------------------------------SLPQAWGEAENVLNRKIEDA
QKEIAAALAD-NFNTPQALLRLQDLVTSCNIYMN-------SP--DARA-----KFLLVN
KAAVYISKIFRVLGIDDNGS------DFPFL------------TSAGA-------GGDEE
VLSSALDAFCSLREDIRAAARAKEEAASA-------------------------------
------------------------------------------------------------
------------------------------------------------------------
------------------------------GSAASDYLELCDRVRDDVLPAIGVRLEDR-
--PDG--FL-WKLDDPEVLARERQQKLMQA-------AEAQKKKVEN-------------
-----------------------------KLEKVRKELE-KWSGCSVAAGEMFKPLT---
-------DKYS--KFD------------DQ-GIPT-------------------HNAAGE
ELSKKQRQASHTLREEQLKALTT-------------------------------------
------------------------------------------------------------
------------------------------------------------------------
------------------------------------------------------------
-------------------------------
>Haptophytes-Coccolithales-Syracosphaerales-Calcidiscus-leptoporus-RCC1130-CAMPEP-0119366178
------------------------------------------------------------
------------------------------------------------------------
------------------------------------------------------------
------------------------------------------------------------
------------------------------------------------------------
------------------------------------------------------------
----------------------------------XVHALLSPRARMP-----------RT
PA-ARLVGGAPARTAAAHPT--------LEP-------------------------TGVG
----GLRLLNSLSGETE-------PFVPIK-------------AGFAKWYVCGPTVYDAA
HLGHARNYIAFDIVRRV-LIDYFG-----IDILYVMNITDIDDKIILRAHANHLQAMLHT
AL-----DALGVGVSSTG----------------VGVSSVSSTER-IECSATIGAEAKEK
LIGAVT------------AAEG------------ALGAKGVGLPRLLAAQSQL-A-----
------------------------------------------------------------
-------------------------------------AACAE--------------VDGL
PA--L----ETCDVQRAFLELTTDQEASFFADMAALNVMPPDAITRVTDYVP-EIVTYIE
RIFANGYCY----------------E-SNGSVYFDTAAFA-KSG--KRYGKL-EPGK---
-VG---------------------DLTLLAEGEGALS------------TP-TDG----E
KKAAADFALWKRSKAG---------EPA---WASP-WGE--GRPGWHIECSAMASELL--
--GDQ--------VDLNSGGSDLKFPHHENQMAQAEAHFD----------CC--------
---SWVNYFLHSGHLQIEG-LKMSKSLKNFITIREALEE---------------------
--------FSPRQIRFLFLLHRYHEPMEYSL------------NSMAAAADLERRFAS--
------------------------------------------------------------
------------------------------------------------------------
------------------------------------------------------------
------------------------------------------------------------
------------------------------------------------------------
------------------------------------------------------------
------------------------------------------------------------
------------------------------------------------------------
-------------------------------------------FGSSLATRLADAEAFEG
A----------------------------------------AVHKWGPDEVALRSAFEEK
RDAVHAALQN-SVDTPTALKALEQLIRATNTYMG-------LTRESPSQ-----GAPLLQ
GISRYFGRVLGSFGLEAPSA------------------APYAATAAAAT-----DALGLA
SPLQVAGALSGFRDDVRQRAIASA------------------------------------
------------------------------------------------------------
-------------PGDGG------------------------------------------
--------------------------------LAQAMLQLCDQMRDEVLPHLGVLVEDR-
--GLA-AAK-F-------------------------------------------------
------------------------------------------------------------
------------------------------------------------------------
------------------------------------------------------------
------------------------------------------------------------
------------------------------------------------------------
------------------------------------------------------------
-------------------------------
>Haptophytes-Coccolithales-Syracosphaerales-Coccolithus-pelagicus-ssp-braarudi-PLY182g-CAMPEP-0183379986
QS----------------------------------------------------------
----------------------------------------------------------KM
FA----------------------------------------------------------
------------------------------------------------------------
-----------------------VR--------P--------------------------
----------------------------KARSSLPLICLSL------TLARPARTFVL--
--PPSRH-------------------------PHQSTSALSARARAL-----------RT
AP-ARLGGGGGADKAAALPSGARV-KPPLAPISEDAQPS------ALAGVCARTAGTDVG
----GLRLLNSLTGKVE-------PFVPIE-------------QGFAKWYVCGPTVYDAA
HLGHARNYIAFDVVRRI-LISYFG-----IDILYVMNITDIDDKIILRTHLNHAQAMLEL
LL-----KAVREAKAEIE----------------TEIEEGGDEQTLIQRCALLADESKPA
VAQAVA------------AARK------------ALDTKGISLVELVAVQTDL-A-----
------------------------------------------------------------
-------------------------------------TASAA--------------VNGM
TK--L----EVCDVQSAFLKLTAEQEALFFDDMESLNILPPDVITRVTDYVP-EIVRYIE
TIMANGYCY----------------E-ANGSVYFDTASFI-GSG--KKYGKL-EPGK---
-VG---------------------DMALMAEGEGALS------------TS-VEG----E
KKASADFVLWKSSKAG---------EPK---WPSP-WGL--GRPGWHIECSAMASEIL--
--GEQ--------VDLNSGGADLKFPHHENQMAQAEAHFD----------CC--------
---SWVNYFLHSGHLQIEG-LKMSKSLKNFITISDVLER---------------------
--------FSPRQIRFLFLLHRYHEPMEYSE------------NSMAAAADLERRFSS--
------------------------------------------------------------
------------------------------------------------------------
------------------------------------------------------------
------------------------------------------------------------
------------------------------------------------------------
------------------------------------------------------------
------------------------------------------------------------
------------------------------------------------------------
-------------------------------------------FDSSLAARIAEAAAAPG
----------------------------------------APVQKWGAAEFGLRGTFEEK
RDAVHAALQN-SIDTPTALKALEQLIRATNTYMG-------ETS-TVQ------GAPLLQ
TISRYFDRILGAFGLERLGG---------------------SGKASLS-------EGALA
TPLEVATALSAFRDDVRQRVIRSVQER---------------------------------
------------------------------------------------------------
-------------SGGGGGDE---------------------------------------
--------------------------------LSEELLTLCDTLRDVELPKLGLVVEDR-
--ASG-VAQ-LTLDDPSRVLAEAERRAEAA-------AKAEAEREAK-------------
-----------------------------VAARVAQAAE-EAARAAVPPLQMFEAQHDDL
FGRG---ASYQ--DLD------------QD-GLPT-------------------TDSAGE
ALSKSARKKLLKLMEKQKKAHQVTLPPRKXTP------------GRPGLVLDATRPR---
PG--RD---PASSWTRPGLVLDATR---------------------------PR----P-
------------GRDRYQDAASVP----GRRIGTRTPHRYQDAAIVVAG--------AGP
AVFAL-----------------AAAGTQPGRGCDGACGSSPRRHWDAAWTWACALA----
-------------------------TLTA-A
>Haptophytes-Coccolithales-Syracosphaerales-Pleurochrysis-carterae-CCMP645-CAMPEP-0190757516
RH----------------------------------------------------------
---------------------------MA----------------------------CRL
LP----------------------------------------------------------
------------------------------------------------------------
-----------------------L------------------------------------
--------------------------------SMRVLLMLT------MLSRPSALLLR-S
QCRPRAAVRMDFYG------------------PIGSRLFATRVGVPA-----DLRRNRRS
SI-RAHAAGQSALQEDITTGA---------------------------------SKNGAL
----GLKLLNSLSGNVE-------PFVPIS-------------SGAVKWYICGPTVYDST
HLGHARNYIAFDIVRRV-MMDYFG-----FDILYVMNVTDIDDKIILRAHYNHLDAMLHA
VR-----EALEKANGAADKHDADDSARDGTTTTDTTVTTTTDTTTDSTTDSTTDADAHAQ
LQAAAA------------SAEK------------ALSTKGVPLADVVAAQTKL-S-----
------------------------------------------------------------
-------------------------------------AAAA---------------AANM
PP--L----PVCDVQTAFLKLTAEQEAAFFADMDALGVMPPDAVTRVTDYVP-EIVEYIA
AIQRNGYCY----------------E-ANGSVYFDTVAFA-ASG--KKYGKL-DPSK---
-IG---------------------DEVLMAEGEGALS------------VS-TLA----E
KRNSADFALWKASKVG---------EPA---WPSP-WGD--GRPGWHIECSAMASDVL--
--GDQ--------VDLNSGGSDLKFPHHENQMAQAEAHFD----------CC--------
---SWVNYFLHSGHLSIDG-LKMSKSLKNFITVREALSK---------------------
--------YSARQIRFLFLLHRYNEPMEYSE------------NTMGAAADLERRFAA--
------------------------------------------------------------
------------------------------------------------------------
------------------------------------------------------------
------------------------------------------------------------
------------------------------------------------------------
------------------------------------------------------------
------------------------------------------------------------
------------------------------------------------------------
-------------------------------------------FDTSLGARIAEAEAAAA
AAARGE--------------------------------RGAPTFKWGKEERELNALLDEK
RRAVHEALQD-SINTPLAMKQLEQLLRATNIFMR-------DLP-DATR-----GASLLR
SISRYFDKVLGAFGVARAER---------------------EISSKES--------GGAA
TPLQLVSALSAFRDDVRQIAISSKKTKSK-------------------------------
------------------------------------------------------------
-----------SESATGSAAESAVA-----------------------------------
------------------------------ADLATDVLRLCDELRDNVLPAVGVRLEDR-
--ASG-RAQ-FSLDDPVRLQAEAARKRESA-------AKAEAERLAK-------------
-----------------------------EEKRRADALR-DADRAAVEPKRMFEPQFDAL
FDRE---TSFG--EFD------------ET-GLPI-------------------ATADGE
PLSKSATKKLIKMRQKHEKVYSERNK----------------------------------
------------------------------------------------------------
------------------------------------------------------------
------------------------------------------------------------
-------------------------------
>Haptophytes-Chrysochromulinales-Chrysochromulina-brevifilum-UTEX-LB-985-CAMPEP-0174705164
------------------------------------------------------------
------------------------------------------------------------
------------------------------------------------------------
------------------------------------------------------------
------------------------------------------------------------
------------------------------------------------------------
------------------------------------------------------------
------------------------------------------------------------
------------------------------------------------------------
------------------------------------------------------------
------------------------------------------------------------
------------------------------------------------------------
------------------------------------------------------------
------------------------------------------------------------
------------------------------------------------------------
------------------------------------------------------------
------------------------------------------------------------
--------------------------PA--------------------------------
------------------------------------------------------------
------------------------------------------------------------
------------------------------------------------------------
------------------------------------------------------------
------------------------------------------------------------
------------------------------------------------------------
------------------------------------------------------------
------------------------------------------------------------
------------------------------------------------------------
------------------------------------------------------------
------------------------------------------------------------
------------------------------------------------------------
------------------------------------------SHKWGEEERALHGVFIAR
REAVHRALLD-SIDTPAALKALEQLIRATNVYMA-------QVP-DVSR-----GATLLA
RIQRYHMKMMSTFGVSPSGA--------------------AGAAGGGS-------GSAGV
DVDPLVDALSSFRDGIRQRAIGQIRSKGEGNELGES------------------------
------------------------------------------------------------
------------------------------------------------------------
------------------------------KAVAQAILGACDDLRDQVLPALGVQLDDR-
--PSG-IAS-IKYGEPKQLLAEIQRKAEAA-------ASQQAVKAAK-------------
-----------------------------LAAKEQAVAR-EAALSSIPAASMFAPEHDDL
FERPS--PSYS--TFD------------ED-GLPL-------------------QTADGE
AVSKSQRKKLAKQQAKHAKLYGK-------------------------------------
----------------------------------------------------------P-
-----------------------------------------------------------P
A-----------------------------------------------------------
-------------------------------
>Haptophytes-Chrysochromulinales-Chrysochromulina-ericina-CCMP281-CAMPEP-0181257748
------------------------------------------------------------
------------------------------------------------------------
------------------------------------------------------------
------------------------------------------------------------
------------------------------------------------------------
------------------------------------------------------------
------------------------------------------------------------
------------------------------------------------------------
------------------------------------------------------------
------------------------------------------------------------
------------------------------------------------------------
------------------------------------------------------------
------------------------------------------------------------
------------------------------------------------------------
------------------------------------------------------------
------------------------------------------------------------
------------------------------------------------------------
------------------------------------------------------------
------------------------------------------------------------
------------------------------------------------------------
------------------------------------------------------------
------------------------------------------------------------
------------------------------------------------------------
------------------------------------------------------------
------------------------------------------------------------
------------------------------------------------------------
------------------------------------------------------------
------------------------------------------------------------
------------------------------------------------------------
------------------------------------------------------------
------------------------------------------------------------
------------------------------------------------------------
------------------------------------------------------------
------------------------------------------------------------
------------------------------------------------------------
------------------------------------------------------------
--------------------------------XGQDLLKLCDDLRDDVLPALGVLIEDR-
--PSG-VGQ-MKLTDPKLLLA----KREAA-------AQAAMEKEAK-------------
-----------------------------QAARAQLAAL-EAQRAAVPASEMFRSEHDAL
FERA---EGYG--SLD------------EN-GLPM-------------------EDASGE
MLSKSARKKLGKAAAKQEKVHAAYLQSQXVSKRRPALEHARGDSGASPSWQRVRHSGDGA
CGGAYDGAYELSALGCEHTAADWPR-------------GAQ------GFCAGDRGGAVPS
HS-------------------------------------------------------KDP
MRLGRIE-----------------------VGWDGAGWDGAWR-----------------
------------------------DGIAAAR
>Haptophytes-Chrysochromulinales-Chrysochromulina-polylepis-CCMP1757-CAMPEP-0193739520
------------------------------------------------------------
------------------------------------------------------------
------------------------------------------------------------
------------------------------------------------------------
------------------------------------------------------------
------------------------------------------------------------
------------------------------------------------------------
------------------------------------------------------------
---------------XE-------PFVPLD-------------PRLVKWYVCGPTVYDSS
HVGHARNYIAFDIVRRV-LMDYFG-----FDILYVMNITDVDDKIILRTHFNHLDASLQA
LL-----NATPT----------------------------------------------DD
LAAARE------------GARA------------VLAAPKPTLAEIMDAQAAL-C-----
------------------------------------------------------------
-------------------------------------DAAA---------------AAGV
AG--V----APCDVQAAFLKLTAHFEKEFFDDMAALNVMPPDAITRVSDYVP-EIIAYIE
TIMSNGYCY----------------E-ANGSVYFDTASFREAEG--KTYGKL-DPTK---
-VGAA---------------EGKSVSELLDEGEGALS------------AG-SAA----D
KRQAADFVLWKASKIG---------EPA---WESP-WGL--GRPGWHIECSAMASDLL--
--GDA--------VDLNSGGADLKFPHHENQIAQAEAHFD----------CC--------
---NWVNYFLHSGHLQIEG-LKMSKSLKNFITVQGALER---------------------
--------YSASQLRFLFLLRRFSEPMEYSE------------NSMQAAVDLERRFAA--
------------------------------------------------------------
------------------------------------------------------------
------------------------------------------------------------
------------------------------------------------------------
------------------------------------------------------------
------------------------------------------------------------
------------------------------------------------------------
------------------------------------------------------------
-------------------------------------------FASSIDARLREAAALEA
AGG-------------------------------------APAHKWAAEERELQATLGEK
RAVVHRALLD-SIDTGGALKGLEQLLRATNTYMG-------AVP-DVAR-----G-----
------------------------------------------------------------
------------------------------------------------------------
------------------------------------------------------------
------------------------------------------------------------
------------------------------------------------------------
------------------------------------------------------------
------------------------------------------------------------
------------------------------------------------------------
------------------------------------------------------------
------------------------------------------------------------
------------------------------------------------------------
------------------------------------------------------------
-------------------------------
>Haptophytes-Chrysochromulinales-Chrysochromulina-rotalis-UIO044-CAMPEP-0115837052
------------------------------------------------------------
-XR------------------------LNAVVNE--------------------------
------------------------------------------------------------
------------------------------------------------------------
------------------------------------------------------------
-------------------------LVQLTEKPSDPYAWLAAKLG--------------N
AALPEALTCESCEG---------------------GPGLAPHLGPGRV------------
--------------FGMHPPW-----HAVEPT----------------------SGQRVT
----GLKVVNSLTGEKV-------PFIPRQ-------------GNRVMWYTCGPTVYDAC
HMGHARAYLTMDIMRRI-LEDYFQ-----YEVFLQVNVTDIDDKIIKRARHNKLLADYRA
ET-----RSPAQLKAEVM----------------AACDTFA-----GKLKKKLATLE-VP
LE----------TSREEDERKE------------LLQQQQHKVETFAATKAKV-E-----
------------------------------------------------------------
-----------------------ALLADGKAEAGAIIDAASE------------ALAEIL
DAEKG----SAVTQHEIFEAHARRYEAEFLNDMQSLNIRTPDCLTRVTEYVP-KIVSFVE
GIIAKGLAY----------------E-SNGSVYMDIAAYK-ARG--HAYPKL-EPSK-G-
-KA---------------------TEAEMAESEGTHT-------------A-GAG----E
KRSASDFALWKASKAG---------EPA---WDSP-WGG--GRPGWHIECSVMASDIM--
--GSN--------MDIHAGGHDLTFPHHDNELCQSEAFHG----------CG--------
---QWVNHFWHFGHLLIKG-LKMSKSLKNFITIRQALEMGVTXA----------------
--------PAAPSLPAPAV----------------------G-QADGLLRPDGERGED--
------------------------------------------------------------
------------------------------------------------------------
------------------------------------------------------------
------------------------------------------------------------
------------------------------------------------------------
------------------------------------------------------------
------------------------------------------------------------
------------------------------------------------------------
-------------------------------------------EGGDAAQLLRXDXXXXX
X-----------------------------------XKXQXQPTSWEEPERALHASFQNH
QAAVHTALCD-NMNTPAAMGALLGIASDAFSYLR-------ARG-SA------IDALLLK
SSAVYVTRILRVFGVITQ---EEF--GFPL-------------AAGG--------GNYEE
QVGPVLTALVGFRDEVRTAAKPLG------------------------------------
------------------------------------------------------------
------------------------------------------------------------
------------------------------NETFQTMLALCDQLRDQTMVDLGVRVEDR-
--AEG--AL-WKLDDPEVLRKELREKQAKA-------LEDKATKLLN-------------
-----------------------------KLSVKLEQLA-KAEAAATPPSALFTQ-----
PQFA---GKYG--TLD------------AD-GKPT-------------------TDAAGA
TLSKSAAKEVDKLLQKQQKEHDKHMQALAKS---------------PTLVSDMQA-----
---------EIATRRAEVRALVEAE-------------GAQME---------------PP
LLAQLQ-AAMAEGHDVRRDGGTRRLGRIGRTVGAALVAPALFGMLRR-----SLLKESAP
SLLTPSVDKXEAFLVRVAHSEHACVCEACACGVHGEDEAG--------------------
----------------------------M-A
>Haptophytes-Chrysochromulinales-Chrysochromulina-sp-KOO28165-1
------------------------------------------------------------
-----------------------------------------------------------M
MA--------------------------------------------------------IL
------------------------------------------------------------
------------------------------------------------------------
------------------------------------LSTL-------VLTRPRAAAV---
--GSAV-----------------------------SRGAIAGVLRVRR-----HTTSLRT
AI-RMQQGSLVEAPPSRAGA--------SPDL--------------------LTGAASAE
----GLHLLNSLTQTVE-------AFTPID-------------PRLVKWYVCGPTVYDSA
HVGHARNYVAFDIVRRV-LLDYFG-----FDLLYVMNITDIDDKIIVRTHYNHLESM---
------------------------------------------------------------
------------------AAEA------------VLATPKPGLRDLLEAQHVL-A-----
------------------------------------------------------------
-------------------------------------AAAE---------------AAAV
-P--L----PVCDVQAAFLELTAAFEAEFFDDMARLNVLPPDAVTRVSDYVP-EIIAYIE
TIRSNGYCY----------------E-SRGSVYFDTEAFRNAPG--KQYGKL-DPAK---
-AAAGQRAGAGADDEADDWTEGKSSAQLLAEGEGALS------------AD-AAA----D
KRHPADFVLWKASKAG---------EPS---WASP-WGL--GRPGWHIECSAMASDLL--
--GSH--------VDLNAGGVDLKFPHHENQIAQAEAHFD----------CC--------
---SWVNYFLHSGHLRIEG-LKMSKSLKNFITIDGALSQ---------------------
--------YSAAQLRFLFLLRRFSEPMEYSE------------NTLAAAI----------
------------------------------------------------------------
------------------------------------------------------------
------------------------------------------------------------
------------------------------------------------------------
------------------------------------------------------------
------------------------------------------------------------
------------------------------------------------------------
------------------------------------------------------------
------------------------------------------------------------
-----------------------------------------ATHKWGAEERTLHATLHSR
RQAVHSALLD-SIDTPTAFKALEQLLRATNVYMS-------EVP-DVTR-----GFTLLT
LVQRYFGRMFQVFGLPSLFA-----------------DGGVGAGGAGA-------AGGGA
SAEQVALALSTFRDQLRQKAIAAVKAAK--------------------------------
------------------------------------------------------------
-------------GAEGGAPD---------------------------------------
------------------------------TALAEELLRLCDALRDDVLPQLGVQLDDR-
--PSG-VAQ-LQMRDPKVLTAEMEL-----------------------------------
------------------------------------------------------------
------------------------------------------------------------
------------------------------------------------------------
------------------------------------------------------------
------------------------------------------------------------
------------------------------------------------------------
-------------------------------
>Haptophytes-Isochrysidales-Emiliania-huxleyi-374-CAMPEP-0187579510
XE----------------------------------------------------------
---------------------------LPAPPCPP-------------------------
------------------------------------------------------------
------------------------------------------------------------
-------------------RSPSLS-P---------------------SCELAQ------
-------------------------IDRAQSMRLAALLVGM------LAARTRALHLVHM
SRRP-------------------------------GSRLLGPA------------ASLRA
GMPGASAGCASAAARREAPA--------------------------------LSSSEGIS
----GLRVLNTLTGQLE-------PFVPID-------------PDRVKWYTCGPTVYDAA
HLGHARNYMGFDIVRRV-LCDYFG-----LAVMFVMNITDIDDKIILRTHRNHLEAMAAL
VA-----AAAAEAAEA---------------------------------------AGAAA
LREAVE------------AAEA------------ALAAPKPTLLELVGAQTAL-R-----
------------------------------------------------------------
-------------------------------------DAAA---------------AAGM
ASP-P----AVCDVQTAFVKLTLEQEASFFEDMAALNVRPPDAVTRVTDYVP-EIVSYIE
TIARNGYCY----------------E-ANGSVYFDTAAFTSSEG--KVYGKLVDASA---
-LA---------------------DKELLAEGEGALS-----------ASS-AEA----D
KRHPSDFALWKASKPG---------EPA---WPSP-WGE--GRPGWHIECSAMMSDLL--
--GGE--------VDINAGGIDLKFPHHENQMAQVEAHYD----------CC--------
---KACNYFWHSGHLSIDG-LKMSKSLKNFITIREALET---------------------
--------YSARQLRFLFLLQKYHQPMEYSQ------------NSMAAAADLERRFGA--
------------------------------------------------------------
------------------------------------------------------------
------------------------------------------------------------
------------------------------------------------------------
------------------------------------------------------------
------------------------------------------------------------
------------------------------------------------------------
------------------------------------------------------------
-------------------------------------------FEAALAARLREADTAAD
AAPQ------------------------------------EVLHRWGDQERRLNDALVDK
RAAVHAALLD-CIDTPSAVKRLEQLIRAANSYMG-------EVP-QPQR-----GATLLH
AVARYYRRVMGAFGVETALD---------------------AAGAAGS--------ADSA
TPLQLTEAVSSFRDTVRSIAIEAKRSG---------------------------------
------------------------------------------------------------
----------------GEGAG---------------------------------------
--------------------------------LADEVLRVCDALRDESLPALGVRIEDR-
--PSG-VAQ-FAIDEPQRVLAEAARRREAA-------AQAEAAKAAR-------------
-----------------------------AADQAAREAA-EAARASVPPSEMFSPAHDGL
FGRE---SSYG--ALD------------AE-GIPL-------------------EDATGE
PLSKSQRKKLVKLAQKQAKLVEAAGRR---------------------------------
------------------------------------------------------------
------------------------------------------------------------
------------------------------------------------------------
-------------------------------
>Haptophytes-Isochrysidales-Emiliania-huxleyi-379-CAMPEP-0187622780
------------------------------------------------------------
-XRGP--------------LPRAAATLMASTPSA--------------------------
------------------------------------------------------------
------------------------------------------------------------
-------------------SLAYIA--------------------------------EHG
LEEKLTAL----------------MNLVAADQPADPLRYLAEKLG---------AKAK--
-KSPAAPVCPPALDEPP-------PNAPGAEGMVCPCNLFG-------------SLSYGE
PIISKK-------DKTEHPPW-------YPSQ-----------------------AGVDV
----GLRVHNTLTDQSDP-----VPFIPGR-------------GRRVLWYTCGPTVYDAC
HMGHARAYLTFDILRRI-IEDYFR-----YEVLYQINITDIDDKIILRARRNKLLADFKA
EH----AADYAAVESAVG----------------ASLDAKG-----QKLDKKMAALAATE
LPADAP-------SREREMHET------------EKAAAALKKRQFDDIAASV-A-TIRE
VAAGGGGAASSILEAVCSDAGVASTSAAALERELVEQTVALNEELEAARDALDKSDAAKA
KRLAELTQQAARLGSLLARLKALAAASESPIE--ALFRFAGS------------ELGETL
DAEKG----STVTDHQIFNAHARFWEKAYLDDMAALGVKDPDVMTRVTEYVP-QIIEFVQ
KIVDKGLAY----------------KGGSGSVYLDIDAFK-TQG--HHYRKL-SPFS-G-
-DT---------------------SAADMAEGEGELA-------------G-EAA----E
KKNPNDFALWKSSKPG---------EPA---WPSP-WGT--GRPGWHIECSVVAGDIL--
--GAN--------MDIHAGGSDLKFPHHDNELAQSEAYYG----------HH--------
---QWVNYFFHAGHLHIKG-LKMSKSLKNFITIRQALQE---------------------
--------HSARQIRLMFLMQPWDRPMNFSD------------QTVGAAKSKEAQFKN--
------------------------------------------------------------
------------------------------------------------------------
------------------------------------------------------------
------------------------------------------------------------
------------------------------------------------------------
------------------------------------------------------------
------------------------------------------------------------
------------------------------------------------------------
-------------------------------------------FFGTVKALIRSKWLDE-
----------------------------------------EVGWRSREEDRALYDQIADC
QSKCHHGFCD-NFNTPQVVDALSSLVTYCNNYLS-------RPP-PAAP-----AVYLVQ
KAAVYITQILKVVGVAEGA--DDI--GFPV-------------SSAGS----------EA
EVEGPLDALTEFRDAVRSIARKKGPVEEI-LGACDA------------------------
------------------------------------------------------------
--------VADKVQASAPAAARLSD-----------------QVAKVLADFAGAIRAAA-
------------------------------AGGHGAVLTACDHVRDDALTAIGVRLEDAT
REGQS--ST-WKLDDPETLMKEVAARRAEA-------EERAKQAKAK-------------
-----------------------------AAAKLQQEVD-KLTAGSADPFETLKP---DL
QLEG---GALS--QADVEAWVGMQPPPKAK-GKPTPEWLDASRAATEKQAPFLKKLADSS
E-GKLTEKAISKRLDSVLKKKEALDKQCEEYAS----------KGGAAYLAKKKE-----
---------ELAAM----------------------------------------------
------------------------------------------------------------
------------------------------------------------------------
--------------------------LG---
>Haptophytes-Isochrysidales-Emiliania-huxleyi-468204
------------------------------------------------------------
------------------------------------------------------------
------------------------------------------------------------
------------------------------------------------------------
------------------------------------------------------------
-------------------------------MRLAALLVGM------LAARTRALHLVHM
SRRP-------------------------------GSRLLGPA------------ASLRA
GMPGASAGCASAAARREAPA--------------------------------LSSSEGIS
----GLRVLNTLTGQLE-------PFVPID-------------PDRVKWYTCGPTVYDAA
HLGHARNYMGFDIVRRV-LCDYFG-----LAVMFVMNITDIDDKIILRTHRNHLEAMAAL
VA-----AAAAEAAEA---------------------------------------AGAAA
LREAVE------------AAEA------------ALAAPKPTLLELVGAQTAL-R-----
------------------------------------------------------------
-------------------------------------DAAA---------------AAGM
ASP-P----AVCDVQTAFVKLTLEQEASFFEDMAALNVRPPDAVTRVTDYVP-EIVSYIE
TIARNGYCY----------------E-ANGSVYFDTAAFTSSEG--KVYGKLVDASA---
-LA---------------------DKELLAEGEGALS-----------ASS-AEA----D
KRHPSDFALWKASKPG---------EPA---WPSP-WGE--GRPGWHIECSAMMSDLL--
--GGE--------VDINAGGIDLKFPHHENQMAQVEAHYD----------CC--------
---KACNYFWHSGHLSIDG-LKMSKSLKNFITIREALET---------------------
--------YSARQLRFLFLLQKYHQPMEYSQ------------NSMAAAADLERRFGA--
------------------------------------------------------------
------------------------------------------------------------
------------------------------------------------------------
------------------------------------------------------------
------------------------------------------------------------
------------------------------------------------------------
------------------------------------------------------------
------------------------------------------------------------
-------------------------------------------FEAALAARLREADTAAD
AAPQ------------------------------------EVLHRWGDQERRLNDALVDK
RAAVHAALLD-CIDTPSAVKRLEQLIRAANSYMG-------EVP-QPQR-----GATLLH
AVARYYRRVMGAFGVETALD---------------------AAGAAGS--------ADSA
TPLQLTEAVSSFRDTVRSIAIEAKRSG---------------------------------
------------------------------------------------------------
----------------GEGAG---------------------------------------
--------------------------------LADE--------------ALGVRIEDR-
--PSG-VAQ-FAIDEPQRVLAEAARRREAA-------AQAEAAKAAR-------------
-----------------------------AADQAAREAA-EAARASVPPSEMFSPAHDGL
FGRE---SSYG--ALD------------AE-GIPL-------------------EDATGE
PLSKSQRKKLVKLAQKQAKLVEAAGRR---------------------------------
------------------------------------------------------------
------------------------------------------------------------
------------------------------------------------------------
-------------------------------
>Haptophytes-Isochrysidales-Emiliania-huxleyi-CCMP370-CAMPEP-0187671260
------------------------------------------------------------
------------------------------------------------------------
------------------------------------------------------------
------------------------------------------------------------
------------------------------------------------------------
------------------------------------------------------------
------------------------------------------------------------
----------------------------------------------------LSSSEGIS
----GLRVLNTLTGQLE-------PFVPID-------------PDRVKWYTCGPTVYDAA
HLGHARNYMGFDIVRRV-LCDYFG-----LAVMFVMNITDIDDKIILRTHRNHLEAMAAL
VA-----AAAAEAAEA---------------------------------------AGAAA
LREAVE------------AAEA------------ALAAPKPTLLELVGAQTAL-R-----
------------------------------------------------------------
-------------------------------------DAAA---------------AAGM
ASP-P----AVCDVQTAFVKLTLEQEASFFEDMAALNVRPPDAVTRVTDYVP-EIVSYIE
TIARNGYCY----------------E-ANGSVYFDTAAFTSSEG--KVYGKLVDASA---
-LA---------------------DKELLAEGEGALS-----------ASS-AEA----D
KRHPSDFALWKASKPG---------EPA---WPSP-WGE--GRPGWHIECSAMMSDLL--
--GGE--------VDINAGGIDLKFPHHENQMAQVEAHYD----------CC--------
---KACNYFWHSGHLSIDG-LKMSKSLKNFITIREALET---------------------
--------YSARQLRFLFLLQKYHQPMEYSQ------------NSMAAAADLERRFGA--
------------------------------------------------------------
------------------------------------------------------------
------------------------------------------------------------
------------------------------------------------------------
------------------------------------------------------------
------------------------------------------------------------
------------------------------------------------------------
------------------------------------------------------------
-------------------------------------------FEAALAARLREADTAAD
AAPQ------------------------------------EVLHRWGDQERRLNDALVDK
RAAVHAALLD-CIDTPSAVKRLEQLIRAANSYMG-------EVP-QPQR-----GATLLH
AVARYYRRVMGAFGVETALD---------------------AAGAAGS--------ADSA
TPLQLTEAVSSFRDTVRSIAIEAKRSG---------------------------------
------------------------------------------------------------
----------------GEGAG---------------------------------------
--------------------------------LADEVLRVCDALRDESLPALGVRIEDR-
--PSG-VAQ-FAIDEPQRVLAEAARRREAA-------AQAEAAKAAR-------------
-----------------------------AADQAAREAA-EAARASVPPSEMFSPAHDGL
FGRE---SSYG--ALD------------AE-GIPL-------------------EDATGE
PLSKSQRKKLVKLAQKQAKLVEAAGRR---------------------------------
------------------------------------------------------------
------------------------------------------------------------
------------------------------------------------------------
-------------------------------
>Haptophytes-Isochrysidales-Emiliania-huxleyi-PLYM219-CAMPEP-0187799024
------------------------------------------------------------
------------------------------------------------------------
------------------------------------------------------------
------------------------------------------------------------
------------------------------------------------------------
------------------------------------------------------------
--------------------------------------LLGPA------------ASLRA
GMPGASAGCASAAARREAPA--------------------------------LSSSEGIS
----GLRVLNTLTGQLE-------PFVPID-------------PDRVKWYTCGPTVYDAA
HLGHARNYMGFDIVRRV-LCDYFG-----LAVMFVMNITDIDDKIILRTHRNHLEAMAAL
VA-----AAAAEAAEA---------------------------------------AGAAA
LREAVE------------AAEA------------ALAAPKPTLLELVGAQTAL-R-----
------------------------------------------------------------
-------------------------------------DAAA---------------AAGM
ASP-P----AVCDVQTAFVKLTLEQEASFFEDMAALNVRPPDAVTRVTDYVP-EIVSYIE
TIARNGYCY----------------E-ANGSVYFDTAAFTSSEG--KVYGKLVDASA---
-LA---------------------DKELLAEGEGALS-----------ASS-AEA----D
KRHPSDFALWKASKPG---------EPA---WPSP-WGE--GRPGWHIECSAMMSDLL--
--GGE--------VDINAGGIDLKFPHHENQMAQVEAHYD----------CC--------
---KACNYFWHSGHLSIDG-LKMSKSLKNFITIREALET---------------------
--------YSARQLRFLFLLQKYHQPMEYSQ------------NSMAAAADLERRFGA--
------------------------------------------------------------
------------------------------------------------------------
------------------------------------------------------------
------------------------------------------------------------
------------------------------------------------------------
------------------------------------------------------------
------------------------------------------------------------
------------------------------------------------------------
-------------------------------------------FEAALAARLREADTAAD
AAPQ------------------------------------EVLHRWGDQERRLNDALVDK
RAAVHAALLD-CIDTPSAVKRLEQLIRAANSYMG-------EVP-QPQR-----GATLLH
AVARYYRRVMGAFGVETALD---------------------AAGAAGS--------ADSA
TPLQLTEAVSSFRDTVRSIAIEAKRSG---------------------------------
------------------------------------------------------------
----------------GEGAG---------------------------------------
--------------------------------LADEVLRVCDALRDESLPALGVRIEDR-
--PSG-VAQ-FAIDEPQRVLAEAARRREAA-------AQAEAAKAAR-------------
-----------------------------AADQAAREAA-EAARASVPPSEMFSPAHDGL
FGRE---SSYG--ALD------------AE-GIPL-------------------EDATGE
PLSKSQRKKLVKLAQKQAKLVEAAGRR---------------------------------
------------------------------------------------------------
------------------------------------------------------------
------------------------------------------------------------
-------------------------------
>Haptophytes-Isochrysidales-Gephyrocapsa-oceanica-RCC1303-CAMPEP-0188161384
------------------------------------------------------------
------------------------------------------------------------
------------------------------------------------------------
------------------------------------------------------------
------------------------------------------------------------
------------------------------------------------------------
-------------------------------------------------------XSLRA
---GTQAGCASAAARREAPT--------------------------------LSSSEGIS
----GLRVLNTLTGQLE-------PFVPID-------------PDRVKWYTCGPTVYDAA
HLGHARNYMGFDIVRRV-LCDYFG-----LAVMFVMNITDIDDKIILRTHRNHLEAMAAL
VA-----AAAAEAAEA---------------------------------------AGAAA
LREAVE------------AAEA------------ALAAPKLTLLELVGAQTAL-R-----
------------------------------------------------------------
-------------------------------------DAAA---------------AASM
ASP-P----AVCDVQTAFVKLTLEQEASFFEDMAALNVRPPDAVTRVTDYVP-EIVSYIE
TIARNGYCY----------------E-ANGSVYFDTAAFTSSEG--KVYGKLVDASA---
-LA---------------------DKELLAEGEGALS-----------ASS-AEA----D
KRHPSDFALWKASKPG---------EPA---WPSP-WGE--GRPGWHIECSAMMSDLL--
--GGE--------VDINAGGIDLKFPHHENQMAQVEAHYD----------CC--------
---KACNYFWHSGHLSIDG-LKMSKSLKNFITIREALET---------------------
--------YSARQLRFLFLLQKYHQPMEYSQ------------NSMAAAADLERRFGA--
------------------------------------------------------------
------------------------------------------------------------
------------------------------------------------------------
------------------------------------------------------------
------------------------------------------------------------
------------------------------------------------------------
------------------------------------------------------------
------------------------------------------------------------
-------------------------------------------FEAALAARLREADAVAD
AAPQ------------------------------------EVLHRWGDQERRLNDALVDK
RAAVHAALLD-CIDTPSAVKRLEQLIRAANSYMG-------EVP-QPQR-----GATLLH
AVARYYRRVMGAFGVETALD---------------------AAGAAGS--------ADSA
TPLQLTEALSSFRDTVRSIAIEAKRSG---------------------------------
------------------------------------------------------------
----------------GEGAS---------------------------------------
--------------------------------LAEEVLRVCDALRDESLPALGVRIEDR-
--PSG-VAQ-FAIDEPQRVLAEAARRRDAA-------AQAEAAKAAR-------------
-----------------------------AADQAAREAA-EAX-----------------
------------------------------------------------------------
------------------------------------------------------------
------------------------------------------------------------
------------------------------------------------------------
------------------------------------------------------------
-------------------------------
>Haptophytes-Isochrysidales-Isochrysis-galbana-CCMP1323-CAMPEP-0193674958
------------------------------------------------------------
---------------------------------------------------------XLL
IG----------------------------------------------------------
------------------------------------------------------------
------------------------------------------------------------
-----------------------------------------------MLAGRARALH---
--LPAHRWV--------------------------TRRLLAPSGRVLCS---------RA
AA-PQSAAIDATPSRRSAPGL---------------------------------RAPASD
----SLRLLNTLTGKPD-------LFEPID-------------PACVKWYTCGPTVYDAA
HLGHARNYVGFDIVRRV-LTDYFG-----YMLLYVMNITDIDDKIILRTHRNHLQAMAEE
IL-----RSASAPDHA---------------------------------------ASASA
LRSAAA------------SAAQ------------TLSAPKPALRELVSAQDTL-R-----
------------------------------------------------------------
-------------------------------------AAAA---------------GAGL
TGT-M----DVCDVQREFLRLTAQEEASFFADMASLNVLPPDAITRVTDYVP-EIVDYIK
TIQANGYCY----------------E-ANGSVYFDVSAFRASEG--KVYGKLVDPSL---
-LL---------------------DKDLMAEAEGALS------------AP-SDA----E
KRSPSDFALWKSSKAG---------EPE---WPSP-WGQ--GRPGWHIECSAMMSDVF--
--GGQ--------VDINAGGIDLKFPHHENQMAQVEAHFD----------CC--------
---KCVNYFLHSGHLSIDG-LKMSKSLKNFITIREALAD---------------------
--------FSPRQIRFLFLLQKYHTPMEYSQ------------NSMAAAADLERRFAA--
------------------------------------------------------------
------------------------------------------------------------
------------------------------------------------------------
------------------------------------------------------------
------------------------------------------------------------
------------------------------------------------------------
------------------------------------------------------------
------------------------------------------------------------
-------------------------------------------FEAALAARLREAAAAEA
AGGG------------------------------------RLEYKWGARERALQQALTDK
RAAVHTALLD-SIDTPSAVKSLEQLVRATNTYMG-------AVP-EAAT-----GGTVLQ
SVARYYGRVMGCFGVPTAFA---------------------GSGVTPG-------AGAS-
------------------------------------------------------------
------------------------------------------------------------
------------------------------------------------------------
------------------------------------------------------------
--GSG--AT---------------------------------------------------
------------------------------------------------------------
------------------------------------------------------------
------------------------------------------------------------
------------------------------------------------------------
------------------------------------------------------------
------------------------------------------------------------
-------------------------------
>Haptophytes-Isochrysidales-Isochrysis-sp-BAJW2043898
------------------------------------------------------------
------------------------------------------------------------
------------------------------------------------------------
------------------------------------------------------------
------------------------------------------------------------
------------------------------------------------------------
------------------------------------------------------------
------------------------------------------------------------
------------------------------------------------------------
------------------------------------------------------------
------------------------------------------------------------
------------------------------------------------------------
------------------------------------------------------------
------------------------------------------------------------
--------------------------------MAALNVLPPDVVTRVTDYVP-EIVEYIR
KIEQNGYCY----------------E-ANGSVYFDVAAFRASEG--KIYGKLVDASM---
-LM---------------------DKDLMAEGEGSLS------------SL-SDS----D
KRSPSDFALWKASKAG---------EPA---WESP-WGL--GRPGWHIECSAMMSDVF--
--GSQ--------VDINAGGIDLKFPHHENQMAQVEAHYD----------CC--------
---KAVNYFLHSGHLSIDG-LKMSKSLKNFITIREALES---------------------
--------YTPRQLRFLFLLQKYYTPMEYSQ------------NTMTAATDLERRFGA--
------------------------------------------------------------
------------------------------------------------------------
------------------------------------------------------------
------------------------------------------------------------
------------------------------------------------------------
------------------------------------------------------------
------------------------------------------------------------
------------------------------------------------------------
-------------------------------------------FEANLAARLREAASAEA
AQAQGA----------------------------------RLEYKWGAPERELHATLIAK
REAVHVALLD-SIDTPSAMKSLEQLIRATNTYMG-------EVP-DGAR-----GGTLLQ
SVARYYNRVMSCFGVPTALG---------------------GGGAGGA-------IGESA
SPLELAGALSGFRDTVRGLAIASAKGH---------------------------------
------------------------------------------------------------
--------------GKGDGID---------------------------------------
--------------------------------LRADVLQACDSLRDEVLPGLGVRLEDR-
--PSG-VAQ-FTLDDPKIVQAEVARRAEAA-------AEAETQRKAK-------------
-----------------------------AEARARAAAA-EAARAAVPPTEMFRPEHDEL
FGREPGASFGG--EFD------------AD-GLPL-------------------VDASGA
PLSKSARKKLMKQRDKQ-------------------------------------------
------------------------------------------------------------
------------------------------------------------------------
------------------------------------------------------------
-------------------------------
>Haptophytes-Isochrysidales-Isochrysis-sp-CCMP1244-CAMPEP-0188754538
------------------------------------------------------------
------------------------------------------------------------
------------------------------------------------------------
------------------------------------------------------------
------------------------------------------------------------
------------------------------------------------------------
------------------------------------------------------------
------------------------------------------------------------
------------------------------------------------------------
------------------------------------------------------------
------------------------------------------------------------
------------------------------------------------------------
------------------------------------------------------------
------------------------------------------------------------
------------------------------------------------------------
------------------------------------------------------------
------------------------------------------------------------
------------------------------------------------------------
------------------------------------------------------------
------------------------------------------------------------
------------------------------------------------------------
------------------------------------------------------------
------------------------------------------------------------
------------------------------------------------------------
------------------------------------------------------------
------------------------------------------------------------
------------------------------------------------------------
------------------------------------------------------------
------------------------------------------------------------
-------------------------------------------XEAALAARLREADAAAD
AAPQ------------------------------------EVLHRWGDQERRLNDALVDK
RAAVHAALLD-CIDTPSAVKRLEQLIRAANSYMG-------EMP-QPQR-----GATLLH
AVARYYRRVMGAFGVETALD---------------------AAGAAGS--------ADSA
TPLQLTEAVSSFRDTVRSIAIEAKRSG---------------------------------
------------------------------------------------------------
----------------GEGAG---------------------------------------
--------------------------------LADEVLRVCDALRDESLPALGVRIEDR-
--PSG-VAQ-FAIDEPQRVLAEAARRREVA-------AQAEAAKAAR-------------
-----------------------------AADQAAREAA-EAARASVPPSEMFSPAHDGL
FGRE---SSYG--ALD------------AE-GIPL-------------------EDATGE
PLSKSQRKKLVKLAQKQAKLVEAAGRR---------------------------------
------------------------------------------------------------
------------------------------------------------------------
------------------------------------------------------------
-------------------------------
>Haptophytes-Pavlovales-Exanthemachrysis-gayraliae-RCC1523-CAMPEP-0206001270
------------------------------------------------------------
--RAA-------------LSAAHPHSAMAGATEA--------------------------
------------------------------------------------------------
------------------------------------------------------------
------------------------------------------------------------
------------------------------------------------------AAAD--
--GG----DKKPVP------------GPNDVAGIC----KE-------------PCEFCE
PVT-----------RGTHPPW-------FPPA----------------------NDSDQT
----GLRVTNSLTGAKE-------LFKCAS-------------GRRVHWYTCGPTVYDVA
HMGHARAYLTFDILRRV-MEDYFG-----YEVLYQINITDIDDKIILRARRNKLLDDYRA
AN-----HPFEEARVFAE----------------AAAAAYD-----AKMKAKGAALE-EP
LPPTAT-------PIEAAERDE------------LKEVHKLKMKQWQDTSDAI-A-----
------------------------------------------------------------
-----------------------AAAAAGDAS--ALIAAAAE------------PIADRL
DAELG----STVSDQSIFEAHARRYEREFLDDMAALGVRPPNLMTRVTEYVP-ETVAFVE
GIVAKGLAY----------------E-SNGSVYMDTEALK-ASG--HSYRKL-EPAV-GD
--A---------------------TESQMSEGEGVL--------------G-AGG----D
KRNKNDFALWKASKAG---------EPS---WESP-WGP--GRPGWHIECSVMASATL--
--GNN--------MDIHAGGSDLKFPHHDNELAQSEAYHG----------CR--------
---QWVNYFWHAGHLNIKG-HKMSKSLKNFITIRQALED---------------------
------LHHSPRQIRLMFLLQGWDKAMQYSD------------QTIGSAKATEKRLKD--
------------------------------------------------------------
------------------------------------------------------------
------------------------------------------------------------
------------------------------------------------------------
------------------------------------------------------------
------------------------------------------------------------
------------------------------------------------------------
------------------------------------------------------------
-------------------------------------------FFGSVKAARRADWLGG-
------------------------------------------RTVYGEEEAKLAAAIAAF
QRNTHAQLLD-NFNTAAVMVGVLELVDTVNKYLGV---NEAGAA-ASKP-----GVLLAV
NAAMAVTRILRVFGVSEQ---DDF--GMPL-------------GGGGGAGDEGDGESREK
MAEPFADAIVKFRDAVRERAKET-------------------------------------
------------------------------------------------------------
------------------------------------------------------------
--------------------------------KDHALLALCDRLRDTDLTTLGVRVEDPV
GDAKA--SV-WRLDDPATLLRELEERRAAQ-------RAKEVAKARN-------------
-----------------------------RLVEKEKELD-KMSAASVPPGDYFSQ-----
GKYA---QKFS--AFD-----------QET-GIPQ-------------------KDAEGN
ALTKTALKAAMKDFEEHKKQHKVFQQRVEAN---------------ATYLEDLRA-----
---------QIAALQLEVGPGAXAAALENSAANDSSP-GYLVELKPSFMSSWLRG--RPE
HGSAIHWPGSVRGADPAPGXATALM---PRDTQLRLPSSSRGTGLAGGPHMAAEDGEAVP
RGL-------------------VCLQT---MAMHGPGRPA------CAALAVAALSVQGS
IGGQSARINHYETYTHSPPVVLGNAALGVCA
>Haptophytes-Pavlovales-Pavlova-gyrans-CCMP608-CAMPEP-0206040818
------------------------------------------------------------
---------------------------KRSPHRA--------------------------
------------------------------------------------------------
------------------------------------------------------------
------------------------------------------------------------
------------------------------------------------------VPPT--
--APVDPRTRMASE------------SPSRMSTLDAAKQAG-------------RCSLCP
PVL-----------RNGHPAW-------YPPA----------------------NDGDTT
----GLCVQNSLTNSKE-------SFVAAE-------------GRKVRWYTCGPTVYDVA
HMGHARAYLTFDILRRI-MEDHLG-----YEVIYQINITDIDDKIILRARRNKLLADYRA
AG-----HSLSEVKSFVD----------------KCVAEHD-----AMMNAKLARLS-TP
LPAGTP-------SLQVEEHKD------------LLDVHQLKMEQWAETKEKV-A-----
------------------------------------------------------------
-----------------------AARASEDVS--ALIDAAVE------------PLAERL
DADLG----STVSDQSVFEAHARLYEAEFLEDMSALGVRPPTIMTRVTEYVP-EIVAFVL
SLVEQGLAY----------------E-SNGSVYMDLDALK-AAG--HDYRKL-VPTS-ED
--T---------------------TESQMSEGEGAL--------------A-CGG----E
KRGKNDFALWKASKPG---------EPS---WDSP-WGG--GRPGWHIECSVMGSSTF--
--GPN--------MDIHAGGSDLKFPHHDNELAQSEAFHG----------CC--------
---QWVNYFLHAGHLNIKG-KKMSKSLKNFVTIREALNE---------------------
------LGHSARQIRLMFLSQPWDKSMQYSD------------QTIAEAKNTERKLKD--
------------------------------------------------------------
------------------------------------------------------------
------------------------------------------------------------
------------------------------------------------------------
------------------------------------------------------------
------------------------------------------------------------
------------------------------------------------------------
------------------------------------------------------------
-------------------------------------------FFGAVKAARREPWLAR-
------------------------------------------RTAHGAAEEALSQRVLAF
QARVHDHLLD-NFNTPAVMADMLGLAGEVLEYMRD---AAASEP-PRPP-----AVLLVS
QAAMVVTRVLRTFGVAEQ---DDI--GLPI-------------GDGAE----G-GGSKEA
VVEPYVDALVKFRDTVRAHAKGS-------------------------------------
------------------------------------------------------------
------------------------------------------------------------
--------------------------------KDSELLALCDQLRDATLAHLGVRVEDPT
GGAPD--SL-WKLDDPQTLLREIADKAERA-------REKEEAKMRN-------------
-----------------------------KLLEKTKELA-KARAAEVPSDQLFRQ-----
GRFA---GKYS--GFD------------DR-GVPT-------------------TDGDGN
PLPKSALKAVEKELAQHGKAQEALRQKQATN---------------PAYLDDLHA-----
---------EVLKLVAAVGGSAEDM-----------------------------------
-----------------------------------------------------------P
AAIN--------------------------------------------------------
-------------------------------
>Haptophytes-Pavlovales-Pavlova-lutheri-CCAC-0028-RFAD2003041
------------------------------------------------------------
------------------------------------------------------------
------------------------------------------------------------
------------------------------------------------------------
------------------------------------------------------------
------------------------------------------------------------
------------------------------------------------------------
------------------------------------------------------------
------------------------------------------------------------
------------------------------------------------------------
------------------------------------------------------------
------------------------------------------------------------
------------------------------------------------------------
------------------------------------------------------------
--------------------------------MRRVNVRAPTAITRVTEYVT-EVISYIE
VIGRNGYCY----------------ATPDGSVYFDTAAFA--AK--HEYGKL-KPTT---
-LDAAD------------------EQTLLREGEGALAEAEGAGAQVGGTDG-GGE----G
KRRAQDFALWKASKAG---------EPA---WPSP-WGA--GRPGWHIECSAMASDLL--
--GNA--------VDINAGGVDLKFPHHENQVAQCEAHFD----------CA--------
---RWVRTFLHSGHLSIDG-RKMSKSLKNFITVDEALEA---------------------
--------YSPSQLRFLFLLRGYADPMEYTP------------NAMSSAVGMHERFKE--
------------------------------------------------------------
------------------------------------------------------------
------------------------------------------------------------
------------------------------------------------------------
------------------------------------------------------------
------------------------------------------------------------
------------------------------------------------------------
------------------------------------------------------------
-------------------------------------------FLTSVDIRLRETE----
------------------------------------------------------------
------------------------------------------------------------
------------------------------------------------------------
------------------------------------------------------------
------------------------------------------------------------
------------------------------------------------------------
------------------------------------------------------------
------------------------------------------------------------
------------------------------------------------------------
------------------------------------------------------------
------------------------------------------------------------
------------------------------------------------------------
------------------------------------------------------------
------------------------------------------------------------
-------------------------------
>Haptophytes-Pavlovales-Pavlova-lutheri-RCC1537-CAMPEP-0205966684
------------------------------------------------------------
------------------------------------------------------------
------------------------------------------------------------
------------------------------------------------------------
------------------------------------------------------------
------------------------------------------------------------
------------------------------------------------------------
------------------------------------------------------------
------------------------------------------------------------
------------------------------------------------------------
------------------------------------------------------------
------------------------------------------------------------
------------------------------------------------------------
------------------------------------------------------------
------------------------------------------------------------
------------------------------------------------------------
------------------------------------------XAQVGGADG-GGE----G
KRRAQDFALWKASKAG---------EPA---WPSP-WGA--GRPGWHIECSAMASDLL--
--GNA--------VDINAGGVDLKFPHHENQVAQCEAHFD----------CS--------
---RWVRTFLHSGHLSIDG-RKMSKSLKNFITVDEALEA---------------------
--------YSPSQLRFLFLLRGYADPMEYTP------------NAMSSAAGMHERFKE--
------------------------------------------------------------
------------------------------------------------------------
------------------------------------------------------------
------------------------------------------------------------
------------------------------------------------------------
------------------------------------------------------------
------------------------------------------------------------
------------------------------------------------------------
-------------------------------------------FLTSVDIRLRETEPPIS
RAGAPAAAA---------------------------EAASARVEKWGDDERALAAALAAK
KAEVHAHLCD-AIDTAGX------------------------------------------
------------------------------------------------------------
------------------------------------------------------------
------------------------------------------------------------
------------------------------------------------------------
------------------------------------------------------------
------------------------------------------------------------
------------------------------------------------------------
------------------------------------------------------------
------------------------------------------------------------
------------------------------------------------------------
------------------------------------------------------------
------------------------------------------------------------
-------------------------------
>Haptophytes-Pavlovales-Pavlova-lutheri-SAG-926-LLEN2043035
------------------------------------------------------------
------------------------------------------------------------
------------------------------------------------------------
------------------------------------------------------------
------------------------------------------------------------
------------------------------------------------------------
------------------------------------------------------------
------------------------------------------------------------
------------------------------------------------------------
------------------------------------------------------------
------------------------------------------------------------
------------------------------------------------------------
------------------------------------------------------------
------------------------------------------------------------
--------------------------------MAALGVRPPTILTRVTEYVP-ETVAFIE
SIIAKGLAY----------------E-SNGSVYMDIGCLR-GAG--HDYRKL-MPAG-AD
AET---------------------TDAQMSEGEGALG-------------G-CSS----E
KRSRNDFALWKASRPG---------EPS---WPSP-WGG--GRPGWHIECSVMGSATF--
--GKN--------MDVHAGGADLKFPHHDNELAQSEAYHG----------CA--------
---QWVNYFWHAGHLHIKG-LKMSKSLKNFVTIKQALGA---------------------
--------HSARQIRLMFLLQPWDKPMQYSD------------QTIGEARATERKLRD--
------------------------------------------------------------
------------------------------------------------------------
------------------------------------------------------------
------------------------------------------------------------
------------------------------------------------------------
------------------------------------------------------------
------------------------------------------------------------
------------------------------------------------------------
-------------------------------------------FFGVVKALRR-------
------------------------------------------------------------
------------------------------------------------------------
------------------------------------------------------------
------------------------------------------------------------
------------------------------------------------------------
------------------------------------------------------------
------------------------------------------------------------
------------------------------------------------------------
------------------------------------------------------------
------------------------------------------------------------
------------------------------------------------------------
------------------------------------------------------------
------------------------------------------------------------
------------------------------------------------------------
-------------------------------
>Haptophytes-Pavlovales-Pavlova-sp-CCMP459-CAMPEP-0190495688
------------------------------------------------------------
-------------------XGSMAGGGMLSDDEL--------------------------
------------------------------------------------------------
------------------------------------------------------------
------------------------------------------------------------
------------------------------------------------------ASVY--
--GP----ARAAVG------------DAVCQPSAG----AR-------------ACRYCA
PVE-----------RNGHPKW-------YPPD----------------------NATDMT
----GLRVHNSLTRAVE-------HFAPAE-------------GKRVRWYTCGPTVYDVA
HMGHARAYLTFDILRRI-MEDYLG-----YEVIYQINITDIDDKIILRARRNQLLADYRA
AA-----KSRAEVTAFVD----------------AAVSEFD-----AKMTKKLAALS-EP
LPPGTP-------SMEVDERAE------------LLSVQQLKMGQWEETKAKV-A-----
------------------------------------------------------------
-----------------------AARAGDDAG--VLIDAAAE------------PLADKL
DAELC----HTVTDNAVFEAHARRYEAEFLDDMSALGVRPPSIMTRVTEYVP-QIVSFVE
ELVRNGTAY----------------E-SQGSVYMDIGALK-RQG--HDYRKL-NPAS-AD
--T---------------------TEAQMSEGEGAL--------------S-CGG----E
KRNKNDFALWKASKPG---------EPS---WPSP-WGG--GRPGWHIECSVMASSTF--
--GAS--------MDMHAGGSDLKFPHHDNELAQSEAFHG----------CN--------
---QWVNYFLHAGHLNIKG-QKMSKSLKNFITIREALTE---------------------
------LGHTARQIRIMFLLQPWDRAMHYSD------------QTITEAKAVERKLKD--
------------------------------------------------------------
------------------------------------------------------------
------------------------------------------------------------
------------------------------------------------------------
------------------------------------------------------------
------------------------------------------------------------
------------------------------------------------------------
------------------------------------------------------------
-------------------------------------------FFGAVKAARREDWLAR-
------------------------------------------RTDYAPEDEQLSDRIAAF
QSAARANLLN-NFDTPAVMTDMLQLVADVQEHMR----AAAAPG-VHPP-----SVLLVS
HAAMAVTRMLRIFGVAEQ---EDL--GLPL-------------GGGGG----GEGGSKEA
VVEPYVDALVKFRDAVRARAKET-------------------------------------
------------------------------------------------------------
------------------------------------------------------------
--------------------------------KDSGLLALCDDLRDAKLAPLGVRVEDPT
GGTTD--SL-WKLDDPATLLKEIADKEAKA-------REKEAAKLRN-------------
-----------------------------KLQEKEKELE-KARAAEVEPAQLFRQ-----
AKHA---GKYS--QFD------------ER-GVPT-------------------LDGDGT
ALTKSASKAAEKEYAAHMKAHDALAQKKAAN---------------PSYLDDLQT-----
---------EVVGMRAKLT-----------------------------------------
------------------------------------------------------------
------------------------------------------------------------
-------------------------------
>Haptophytes-Phaeocystales-Phaeocystis-antarctica-Caron-Lab-Isolate-CAMPEP-0172966178
-H----------------------------------------------------------
-----------------------------------------------------------V
LA----------------------------------------------------------
------------------------------------------------------------
------------------------------------------------------------
---------------------------RQMRSARRALCATL------VLSRGDSALAL--
--QPVIRAP--------------------------SSVFLSRGGAVRWR-----QSRPRA
SA-------ADAATRREAPP--------LMPTR---------------------DGATAE
----GLWLLNSLTMKNE-------PFMPID-------------QRMVKWYICGPTVYDAS
HIGHARNYIAFDIVRRV-MLDYFG-----FDIMYVMNITDIDDKIILRTHRNHLEQMLSA
VR-----AQLEAATAA---------------------------------------ANDAA
VEEACN------------GAQQ------------ALGSKEQNLPQLVEAGRAL-R-----
------------------------------------------------------------
-------------------------------------TAAE---------------GAGL
EP--P----AECDVQEAYTRLTYEFEREFFDDMAALNVLPPDAVTRVSDYVP-EIITYIE
RILQNGYCY----------------E-ANGSVYFDTAAFA-KAG--LKYGKL-DPSK---
-VG---------------------DAALMAEGEGALS------------SG-FEG----E
KRQAADFVLWKRSKAG---------EPA---WSSP-WGE--GRPGWHIECSAMASDLL--
--GDK--------VDLNAGGADLKFPHHENQMAQAEAHYD----------CC--------
---GWVNYFLHSGHLQIEG-RKMSKSLKNFVTIREVLDE---------------------
--------YRPEAVRFLFLLHKYHEPMEYSQ------------NTMAAAADLERRFAS--
------------------------------------------------------------
------------------------------------------------------------
------------------------------------------------------------
------------------------------------------------------------
------------------------------------------------------------
------------------------------------------------------------
------------------------------------------------------------
------------------------------------------------------------
-------------------------------------------FSTSINSRLRDASEGDA
APAAP-----------------------------------PPLHKWGVEERQLSATLHEK
RAEVDAALRA-SVDTPAALKALEQLIRATNTYMG-------AVG-EARR-----GATLLS
SISRYFHKTMRCFGVDFPDA--------------------TGAAAGAA-------AAGSA
SPLQLAEALGAFRDQVRRGAIDDQKRARQ-------------------------------
------------------------------------------------------------
------------PPAEGDEAA---------------------------------------
------------------------------EPLPEELLRLCDALRDEVLPSLGVRLEDR-
--SKGAAAQ-LTLDDPDIVMAEVERKREAA-------AVSDAARLKK-------------
-----------------------------LAEKAASASR-DAARAAVLPAEMFAPRHDEL
FGRE---ESFG--GLG------------DD-GLPG-------------------LDAAGE
PLSKSARKKLAKQQDKHAKLHEAALAKAAAG-------------G---------------
-----D------------------------------------------------------
------------------------------------------------------------
------------------------------------------------------------
-------------------------------
>Haptophytes-Phaeocystales-Phaeocystis-antarctica-CCMP1374-CAMPEP-0198159752
XR----------------------------------------------------------
-----------------------------------------------------------V
LQ----------------------------------------------------------
------------------------------------------------------------
------------------------------------------------------------
--------------------------LRQMRSARRALCATL------VLSRGDSALAL--
--QPVIRAP--------------------------SSVFLSRGGAVRWR-----QSRPRA
SA-------ADAATRREAPP--------LMPTR---------------------DGATAE
----GLWLLNSLTMKNE-------PFMPID-------------QRMVKWYICGPTVYDAS
HIGHARNYIAFDIVRRV-MLDYFG-----FDIMYVMNITDIDDKIILRTHRNHLEQMLSA
VR-----AQLEVATAA---------------------------------------ANDAA
VEEACT------------GAQQ------------ALGSKEQNLPQLVEAGRAL-R-----
------------------------------------------------------------
-------------------------------------TAAE---------------GAGL
EP--P----AECDVQEAYTRLTYEFEREFFDDMAALNVLPPDAVTRVSDYVP-EIITYIE
RILQNGYCY----------------E-ANGSVYFDTAAFA-KAG--LKYGKL-DPSK---
-VG---------------------DADLMAEGEGALS------------SG-FEG----E
KRQAADFVLWKRSKAG---------EPA---WSSP-WGE--GRPGWHIECSAMASDLL--
--GDK--------VDLNAGGADLKFPHHENQMAQAEAHYD----------CC--------
---GWVNYFLHSGHLQIEG-RKMSKSLKNFVTIRKVLDE---------------------
--------YRPEAVRFLFLLHKYHEPMEYSQ------------NTMAAAADLERRFAS--
------------------------------------------------------------
------------------------------------------------------------
------------------------------------------------------------
------------------------------------------------------------
------------------------------------------------------------
------------------------------------------------------------
------------------------------------------------------------
------------------------------------------------------------
-------------------------------------------FSTSINSRLRDASEGDA
APAAP-----------------------------------PPLHKWGVEERQLSATLHEK
RAEVDAALRA-SVDTPAALKALEQLIRATNTYMG-------AVG-EARR-----GATLLS
SISRYFHKTMRCFGVDFPDA--------------------TGAAAGAA-------AAGSA
SPLQLAEALGAFRDQVRRGAIDDQKRARQ-------------------------------
------------------------------------------------------------
------------PPAEGDEAA---------------------------------------
------------------------------EPLPEELLRLCDALRDEVLPSLGVRLEDR-
--SKGAAAQ-LTLDDPDIVMAEVERKREAA-------AVSDAARLKK-------------
-----------------------------LAEKAASASR-DAARAAVLPAEMFAPRHDEL
FGRE---ESFG--GLG------------DD-GLPG-------------------LDAAGE
PLSKSARKKLAKQQDKHAKLHEAALAKAAAG-------------G---------------
-----D------------------------------------------------------
------------------------------------------------------------
------------------------------------------------------------
-------------------------------
>Haptophytes-Phaeocystales-unid-sp-CCMP2000-CAMPEP-0119066112
------------------------------------------------------------
------------------------------------------------------------
------------------------------------------------------------
------------------------------------------------------------
------------------------------------------------------------
------------------------------------------------------------
------------------------------------------------------------
------------------------------------------------------------
------------------------------------------------------------
------------------------------------------------------------
-------AQQE-AAAA---------------------------------------ASDAA
VEEACR------------GAQE------------ALDAKEQSLPQLVEAGRAL-R-----
------------------------------------------------------------
-------------------------------------AAAE---------------GAGL
EA--P----AECDVQEAFTQLTAKFEREFFDDMAALNVLPPVAVTRVSDYVP-EIIAYIE
RILENGYCY----------------A-ANGSVYFDTAAFA-AAG--MKYGKL-DASK---
-VG---------------------DAELMAEGEGALS------------GG-FEG----E
KRQAADFVLWKRSKRG---------X----------------------------------
------------------------------------------------------------
------------------------------------------------------------
------------------------------------------------------------
------------------------------------------------------------
------------------------------------------------------------
------------------------------------------------------------
------------------------------------------------------------
------------------------------------------------------------
------------------------------------------------------------
------------------------------------------------------------
------------------------------------------------------------
------------------------------------------------------------
------------------------------------------------------------
------------------------------------------------------------
------------------------------------------------------------
------------------------------------------------------------
------------------------------------------------------------
------------------------------------------------------------
------------------------------------------------------------
------------------------------------------------------------
------------------------------------------------------------
------------------------------------------------------------
------------------------------------------------------------
------------------------------------------------------------
------------------------------------------------------------
------------------------------------------------------------
-------------------------------
>Haptophytes-Prymnesiales-Prymnesium-parvum-LXRN2004824
------------------------------------------------------------
------------------------------------------------------------
------------------------------------------------------------
------------------------------------------------------------
------------------------------------------------------------
------------------------------------------------------------
------------------------------------------------------------
------------------------------------------------------------
-----------------------------------------------MWYTCGPTVYDSC
HMGHARAYLTMDIMRRI-LEDYFH-----YEVFLQVNVTDIDDKIIKRARQNKLLADYVA
EA-----LPAERVFADVR----------------EAVEKLG-----VKMAAKLQELQ-TP
---KAD-------KREEDERAE------------LLEQHRQKMAKFEETKAAV-E-----
------------------------------------------------------------
-----------------------GMIGAGNAS--QPALLASE------------PLAEAL
DAEKG----AAITQQEIFNQHGRKYELEFIQDMEALSVRLPDALTRVTEYVP-QIVSFVE
DIVAKGLAY----------------E-SNGSVYMDITAFR-AAG--HAYPKL--------
------------------------------------------------------------
------------------------------------------------------------
------------------------------------------------------------
------------------------------------------------------------
------------------------------------------------------------
------------------------------------------------------------
------------------------------------------------------------
------------------------------------------------------------
------------------------------------------------------------
------------------------------------------------------------
------------------------------------------------------------
------------------------------------------------------------
------------------------------------------------------------
------------------------------------------------------------
------------------------------------------------------------
------------------------------------------------------------
------------------------------------------------------------
------------------------------------------------------------
------------------------------------------------------------
------------------------------------------------------------
------------------------------------------------------------
------------------------------------------------------------
------------------------------------------------------------
------------------------------------------------------------
------------------------------------------------------------
------------------------------------------------------------
------------------------------------------------------------
------------------------------------------------------------
-------------------------------
>Haptophytes-Prymnesiales-Prymnesium-parvum-Texoma1-CAMPEP-0191226998
------------------------------------------------------------
------------------------------------------------------------
------------------------------------------------------------
------------------------------------------------------------
------------------------------------------------------------
------------------------------------------------------------
------------------------------------------------------------
------------------------------------------------SRLADETASSEP
----RLRLLNSLTQRAD-------PFVPID-------------ARLVKWYICGPTVYDSA
HVGHARNYVAFDIVRRV-LRDYFG-----FDLLYVMNITDIDDKIILRAHRNHLEASLRA
LA-----GA-------------------------------------------------DG
VDAARR------------AAER------------VLEAAKPSLAELMEAQRQL-C-----
------------------------------------------------------------
-------------------------------------DAAD---------------AAAL
GG--V----TPCDVHAAFLELTAHFEKEFFDDMAALNVLPPDAVTRVSDYVP-EVVAYIE
KIMANGYCY----------------E-SNGSVYFDTAAFR-ASG--KPYGKL-DPTK---
-VGAE---------------EGKSVRELLDEGEGALS------------AD-GGA----D
KRQPADFVLWKASKRG---------EPA---WPSP-WGA--GRPGWHIECSAMASDLL--
--GDA--------VDLNAGGSDLKFPHHENQLAQAEAHFD----------CC--------
---AWVNYFLHSGHLKIEG-LKMSKSLKNFITVRAALGE---------------------
--------YSASQLRFLFLLRPFFE-----------------------------------
------------------------------------------------------------
------------------------------------------------------------
------------------------------------------------------------
------------------------------------------------------------
------------------------------------------------------------
------------------------------------------------------------
------------------------------------------------------------
------------------------------------------------------------
------------------------------------------------------------
------------------------------------------------------------
------------------------------------------------------------
------------------------------------------------------------
------------------------------------------------------------
------------------------------------------------------------
------------------------------------------------------------
------------------------------------------------------------
------------------------------------------------------------
------------------------------------------------------------
------------------------------------------------------------
------------------------------------------------------------
------------------------------------------------------------
------------------------------------------------------------
------------------------------------------------------------
-------------------------------
>Chlamydomonas-PACid-27577351
------------------------------------------------------------
--------------------------MMAT------------------------------
------------------------------------------------------------
------------------------------------------------------------
------------------------------------------------------------
------------------------------------------------------------
------------------------------------------------------------
-------------GSKVTREW-------FPPA---------------------AEGAQTA
----PLMLYNSFVDEKV-------PFVPAA----------GPTSKQITWYACGPTVYDVA
HMGHARNYLSFDIVRRV-LEDYFG-----YNCLMVMNVTDVDDKIILRARRNFLLAQYKS
SG-----KSAEEVKEFTI----------------EAIQAGI-----AKQQKKVAEME-AM
VAKDST-----EAEAEPDEKKRSFALRKVADLQEAVKGEALKGRQAAEALAAV-Q-----
-ALG--------------------------------------------------------
-----------------------AAGSSADAE--ALLAVGSD------------YVAEAL
DKALG----ANVTDPTVFRAHAAKYEREFLEDMDALGCRRPDVLTRVSEYIP-EIIEYVT
RIIGNGMAY----------------A-SNGSVYFDTQNFR-SCG--HTYGKL-NPWA---
-VG---------------------SAALAAEGESNF----------------ETS----E
KRSPQDFALWKAAKPG---------EPA---WESP-WGV--GRPGWHIECSAMASSII--
--GSR--------LDIHTGGEDLRFPHHDNELAQAEAYYHH-------DGCK--------
---QWVNYFLHCGHLHIEG-LKMSKSLKNFVTIREALAS---------------------
--------FNARQLRLMFCLQPWNKTMMYGE------------QSRTEMKVREAQLRN--
------------------------------------------------------------
------------------------------------------------------------
------------------------------------------------------------
------------------------------------------------------------
------------------------------------------------------------
------------------------------------------------------------
------------------------------------------------------------
------------------------------------------------------------
-------------------------------------------FFGNVDAAIRNSSVNT-
-----------------------------------------NEQRWTTEDFDLNNRILAT
QAAVDAALRD-NINTPAVMDALSDLIKAVNKYLA-------DKS-EPGA----ARALLLR
KAAAFVTRILSVFGIVDGPS-DRL--GFTE-------------MSSSA-------ASSDA
AAARYLDALAAFRDEVRGLAKAKAAAAELVAAVGRLR-----------------------
------------------------------------------------EGVLGG---MGV
KVELAASGDRSSWSAADPANRPGATS---------------TSYIDTVVAFADQVQALAS
-----------------------------SSAAPGEVLAACDQLRDSTLVDMGVRLEDR-
--PDG-KAV-WKLDDPATMREEIAARAAAA-------ASAARKKLEG-------------
-----------------------------AVERKAKELE-KLEGLAALPSI--------Q
EALA---DKYS--KFD-----------EAS-GEPT-------------------HDKEGN
ALEGKAKDKARKDYEKAAKVREPLSKKLAED---------------PAALDKMKA-----
---------EVEELRQQLAALGTA------------------------------------
------------------------------------------------------------
------------------------------------------------------------
-------------------------------
>missing_sequence
------------------------------------------------------------
------------------------------------------------------------
------------------------------------------------------------
------------------------------------------------------------
------------------------------------------------------------
------------------------------------------------------------
------------------------------------------------------------
------------------------------------------------------------
------------------------------------------------------------
------------------------------------------------------------
------------------------------------------------------------
------------------------------------------------------------
------------------------------------------------------------
------------------------------------------------------------
------------------------------------------------------------
------------------------------------------------------------
------------------------------------------------------------
------------------------------------------------------------
------------------------------------------------------------
------------------------------------------------------------
------------------------------------------------------------
------------------------------------------------------------
------------------------------------------------------------
------------------------------------------------------------
------------------------------------------------------------
------------------------------------------------------------
------------------------------------------------------------
------------------------------------------------------------
------------------------------------------------------------
------------------------------------------------------------
------------------------------------------------------------
------------------------------------------------------------
------------------------------------------------------------
------------------------------------------------------------
------------------------------------------------------------
------------------------------------------------------------
------------------------------------------------------------
------------------------------------------------------------
------------------------------------------------------------
------------------------------------------------------------
------------------------------------------------------------
------------------------------------------------------------
------------------------------------------------------------
------------------------------------------------------------
-------------------------------
>Chondrus-crispus-507110780
------------------------------------------------------------
---------------------------MG-------------------------------
------------------------------------------------------------
------------------------------------------------------------
------------------------------------------------------------
------------------------------------------------------------
------------------------------------------------------------
-------------DQQGYYPW-------QGPD-----------------------DPSKS
----RLKVLNSFTGQKE-------PFVPRD----------G--GNRVSWYICGPTVYDSA
HVGHASNYVRFDVVRRI-LSDYFG-----YDLVVQMNVTDIDDKIIKRATERNL------
------------------------------------------------------------
------------------------------------------------------------
------------------------------------------------------------
------------------------------------------------------------
----------------SFEVLAHEFETEFMEDMDSLNVKRPDFLTRVSEYIP-EVIDYIR
QIIQNGFAY----------------E-SAGSVYFDTGAFT-DAG--HNYGKL-EPGS---
-VG---------------------NQSLIAEGEGALT-------------A-ADACIRSQ
KKAPGDFVLWKKSKKG---------EPS---WESP-WGP--GRPGWHIECSAMASNVL--
--GPI--------IDIHAGGVDLRFPHHSNEVAQAEAYHS----------SH--------
---NWVNYFLHAGHLHIEG-LKMSKSLKNFITIRNCLQR---------------------
--------YNARQMRLAFLCHRYDAPMIYAE------------HAMEEAVSVDRTFID--
------------------------------------------------------------
------------------------------------------------------------
------------------------------------------------------------
------------------------------------------------------------
------------------------------------------------------------
------------------------------------------------------------
------------------------------------------------------------
------------------------------------------------------------
-------------------------------------------FFGTLKATIREVERKDP
V---------------------------------------ARVMRPLDMERELSTELERA
QETIHNSLAD-NFDTPSALREIQNLVRSTNAYMA-------HRG-TES------NNLLLE
GIGGYISKMLSVFGLSHDNA-ASS--NLRY-------------GSKAE------DESSDS
TLANVLDAFCQFRDTVRSEARKEN------------------------------------
------------------------------------------------------------
------------------------------------------------------------
------------------------------SAGMRKILSLSDSVRDDDLPKLGVRLEDR-
GVDQP--AM-WKLEEAETLVMEIQRKREAE-------ASRREEKERK-------------
-----------------------------RLAREAKLRE-DLEKGRLSPEVLFKE----S
KEYA---GKYR--AFD------------EQ-GMPT-------------------MDANGE
GLSKSALKSLAKARTRQEKLHAKFLAANGSQ-----------------------------
------------------------------------------------------------
-----------------------------------------------------------P
T-----------------------------------------------------------
-------------------------------
>Micromonas-PACid-27339711
------------------------------------------------------------
------------------------------------------------------------
------------------------------------------------------------
------------------------------------------------------------
------------------------------------------------------------
------------------------------------------------------------
------------------------------------------------------------
----------------------------------------------------MTRTHTRE
----TPRLMNTFTKTKT-------PFVPLD-------------GNRVGWYICGPTVYDSA
HMGHARNYVNFDVLRRV-VTEYFR-----YDVRFVMNVTDIDDKIVMRAHQRRSEEVLAL
AE-----KTLGASGLDAE------------------------------------------
--------------PSAIALKA------------LLASGEKKLGEQSALSAAL-A-----
------------------------------------------------------------
-------------------------------------ATVNAK-------------ARES
DSSSGPVVDESWSIQDAYLTLAKRFEDEFMGDMASLNVMRPDALTRVSEYVD-KIVSYIQ
RIVDRGFAY----------------E-SNGSVYFDVPTFEKDAN--HKYAKL-NKAA---
-LAED-------------------EVEAAMDGEGALA-------------A-DAS----E
KKDAHDFVLWKASKPG---------EPS---WASP-WGE--GRPGWHIECSAMCSDVL--
--GEA--------VDINGGGIDLNFPHHENQLAQSEAFYD----------VK--------
---QWVNYFVHSGHLHIDG-LKMSKSLKNFITIRAALKM---------------------
--------YTARQLRFLFLLHQWSDPMDLTPAFG---------DAMDAAVIAEKTFAE--
------------------------------------------------------------
------------------------------------------------------------
------------------------------------------------------------
------------------------------------------------------------
------------------------------------------------------------
------------------------------------------------------------
------------------------------------------------------------
------------------------------------------------------------
-------------------------------------------FFHAVKGVLRNSGPGGY
D--------------------------------------ANRAQTWNENERALSDAVDVA
RAATHAAMID-NVNTPAVIKALKELVSATNAYLG-------KTA-KEDV-----RPLIVS
AAAQFVTTILSTLGVAEAGGGGAV--GFGDV----GGDAGGGDGDAGA------GAGKEE
TLAPALDLIVKFRDEIRALAKS--------------------------------------
------------------------------------------------------------
------------------------------------------------------------
------------------------------GADASALMAACDALRDDGLPTLGVKLDDR-
--ADG-GAL-WKLYGVEELKKEAAREKEAK-------AKKAEELRVK-------------
-----------------------------KEEAARKLRE-KEEAAKIPPGEMFKV-----
GEHA---GTYS--KYD------------DD-GVPT-------------------HLADGA
EVAKAQRKKLAKFQAAQKKEHEKYLAKCAAD-------------GVDAM--KV-------
------------------------------------------------------------
------------------------------------------------------------
------------------------------------------------------------
-------------------------------
>Nannochloropsis-gaditana-Naga-100030g381
------------------------------------------------------------
------------------------------------------------------------
------------------------------------------------------------
------------------------------------------------------------
------------------------------------------------------------
------------------------------------------------------------
---------------------------------------MSFPGRPR---------GALE
TLA-----------RSTYF--------VNLPR----------------------------
-----LTLSAVLTRNRRHFGASSSPLIPLL-----KKSAERPSLEALKWYACGPTVYDSA
HLGHARTYVSQDVIRRV-LTDFLG-----QDVIFVMGITDVDDKILQRAMERK-------
------------------------------------------------------------
------------------------------------------------------------
------------------------------------------------------------
------------------------------------------------------------
---------------EDPRALARRYEADFLADMRALNVLEPSALVRVTEHIR-DIIDYIK
QIDTNGMAY----------------E-TSSGVYFDVRAFS--KK--FAYGKL-KTKDRVR
SAN---------------------AEAPVGREEGQQE-------RIGVDVV-GMD----E
KKDLRDFVLWKFNKPG---------EAAM-SWDSP-WGR--GRPGWHIECSAMTQHLL--
--GPH--------LDIHSGGVDLCFPHHTNEIAQSDAFRM----------SED-------
--PAWVGAWLHTGHLYIKG-LKMSKSLKNFISVREFLAG---------------------
--------HDADDFRMFCLQRRFDADVDYSE------------SALLEARSLRQVFIN--
------------------------------------------------------------
------------------------------------------------------------
------------------------------------------------------------
------------------------------------------------------------
------------------------------------------------------------
------------------------------------------------------------
------------------------------------------------------------
------------------------------------------------------------
-------------------------------------------FVSLAQQRVHVLSRDG-
------------------------------------------CKRWGAKEFEIMAELARV
KVGVRKAFVQGGLDTPQVLRLLRDLVGLGHEYLRQGDGKAEERD-GTEA-----RGEVVS
NLAAYVAKLLALLGLRCFNQ-FTL-------------------LHRGS--------LSGA
DVESLAKSLVDFRARVRAAALEGRRRRPR-------------------------------
------------------------------------------------------------
-------------DGSDVEEKEGTT-----------------------------------
------------------------------AALAQRLLVLCDEFRERDLIELGIQVKDT-
--GVG-ECS-WTLASPSSAPCEAADQKLDVP-----------------------------
------------------------------------------------------------
-------------------------------GVTL-------------------------
-LASRRPK----------------------------------------------------
------------------------------------------------------------
------------------------------------------------------------
------------------------------------------------------------
-------------------------------
>Ostreococcus-PACid-27413021
------------------------------------------------------------
---------------------------MPVDARV--------------------------
------------------------------------------------------------
------------------------------------------------------------
---------------------------------------------------------REG
Y-----------------------------------------------------------
--------------------------F---------------FGRACAC-----------
----------------------------APPTSWWRDD--------AERAARDAADARRR
----APALLNTFTKTKV-------PFKPLS-------------GNSVGWYICGPTVYDSA
HVGHARNYVNFDVLRRV-MMEYFG-----YDVRFVMNVTDIDDKIIMRAHTRRAEAVVKA
AR-----ETGETRLGA--------------------------------------------
---------------ETLAVEK------------LLAEGGKPLGALDSATRTL-A-----
------------------------------------------------------------
-------------------------------------NAVKA------------AIGSGI
DAEHC--CAKDWTIQDGYLTLAHQFEAEFMEDMKSLGVARPDMLTRVSEYVD-KVILYIQ
VIINKGFAY----------------E-SNGSVYFDVKAFEAAEN--HKYGKL-NQNA---
-ME---------------------NITEAMDGEGALE-------------A-EKS----E
KKCDFDFVLWKMSKDG---------EPC---WSSP-WGM--GRPGWHIECSAMCSDIL--
--GQS--------VDINGGGIDLNFPHHENQLAQSEAHYD----------TE--------
---QWVNFFIHTGHLHIDG-LKMSKSLKNFITIRAALKM---------------------
--------YSARQIRFLFLLNQWCDPMELTPVAAPDGSGVIGFKQMDLALSIERLFVE--
------------------------------------------------------------
------------------------------------------------------------
------------------------------------------------------------
------------------------------------------------------------
------------------------------------------------------------
------------------------------------------------------------
------------------------------------------------------------
------------------------------------------------------------
-------------------------------------------FFHSIKGVFRTSGSYHV
----------------------------------------DKQQTWNERERELSDALDTS
QAAVHEALID-NINTPNTLLALQDLVKATNKYLA-------ETG-SVDV-----RPLLLE
RVGKFVTKILNCLGVCLDTG--AV--GFPE-------------SSEGS------SEGREE
TLSPFLDLMTKFRDDIRKLAQG--------------------------------------
------------------------------------------------------------
------------------------------------------------------------
------------------------------GASAKELLTACDNLRDVGLPELGVKLDDK-
--EGG--AL-WKLYDADELKKEIAREHEAK-------EEKERAKRAA-------------
-----------------------------KEEAARKAAE-KEARAKVPPSEMFKT----F
SEYE---GLYS--KYD------------DD-GVPT-------------------HDAAGE
ALAKSAAKKLLKSRQQQEKAHETYLAKAGME--------------------KLAV-----
------------------------------------------------------------
------------------------------------------------------------
------------------------------------------------------------
-------------------------------
>Pelagophytes-1-540111-fgenesh1-kg-292-#-7-#-Locus2190v1rpkm84-61
------------------------------------------------------------
------------------------------------------------------------
------------------------------------------------------------
------------------------------------------------------------
------------------------------------------------------------
------------------------------------------------------------
---------------------------------------MAAMGEFGQ------------
-------------------KW-------CLPC-------------------TAAPKGEGC
----GLVIYNSLTRSKV-------PFVPMD-----------PKGKAINMYICGPTVYDAA
HLGHARTYIQFDVVRRL-LRDVCG-----YDVTFVMNVTDVDDKIIMRSAERGVSS----
------------------------------------------------------------
------------------------------------------------------------
------------------------------------------------------------
------------------------------------------------------------
------------------VALAREWESKFLRDMALLGVERPSLMPRVTEYVP-EIVSFVA
KIIERGVAY----------------A-VDGSVYFDTGAFA-AQG--HDYGKL-VPES---
-IG---------------------SAELMAEGEGKLA-------------A-AAS----A
KKDAKDFALWKASKPG---------EPS---WPSP-WGA--GRPGWHIECSAMIEATI--
--GQTGV------IDIHGGGFDLRFPHHDNELAQSEAHCG----------CA--------
---QSVNYFVHTGHLHIRG-LKMSKSLKNFVTIDQALNGVVGESGE-----KEE------
-------AVRASTMRLMFCLVKYNAPCDYSD------------NMLAGARTIERKFKE--
------------------------------------------------------------
------------------------------------------------------------
------------------------------------------------------------
------------------------------------------------------------
------------------------------------------------------------
------------------------------------------------------------
------------------------------------------------------------
------------------------------------------------------------
-------------------------------------------YFHNVAAALRPLESDP-
----------------------------------------DTIQKASTAEEPLQSAISHA
RAEVRARFLD-DFDTPGAVLALQALVDATNLYLQ-------PPR-IA-------VPLVVA
EAALVVADTLATLGVRGVVS-DDLVAGLRFS------TAH--AQSSDD-------GASTA
SLAPLLDVLSRFRDDVRNAARGG-------------------------------------
------------------------------------------------------------
------------------------------------------------------------
--------------------------------ATQKILELCDALRDDALPEMGVRLEDR-
--GAS--SV-WKLDDADVLRAERATKLAEE-----------RAKAEL-------------
-----------------------------KAADMAKKEA-KAAAAKVAPQDMFKN-----
----N--AAYS--AFD------------AD-GVPT-------------------HDAAKE
PLSASGAKKLRKEWEKQKKLFEGAK-----------------------------------
------------------------------------------------------------
------------------------------------------------------------
------------------------------------------------------------
-------------------------------
>Physcomitrella-PACid-18052383
------------------------------------------------------------
------------------------------------------------------------
------------------------------------------------------------
------------------------------------------------------------
------------------------------------------------------------
------------------------------------------------------------
------------------------------------------------------------
----------------------------MAPA------------------SDAPGDGEKR
----GLMVNNSLCKEKV-------PFFTKD----------G--SRNVTWYICGPTVYDSS
HVGHARNYVTFDIIRRI-LEDYFH-----YNVKYVMNVTDVDDKIINRARRNYLMDQYRS
GA-----IDLNKVIEDLE----------------RAMEEEL-----VKQQKKISDTE-GG
LEKATS-------SRQKDDLAD------------RVKQEQLKVTKINEARDLL-Q-GQKE
EARK--------------------------------------------------------
-----------------------LGGKEGINM--LLGGSAAD------------SLASQL
DARLG----ATVTDHAIYKSHTLKYENEFWDDMTALGCGYPDVLVRVTEYMD-KIIEYVE
VVLANKFAY----------------V-ANGSVYFDTKAFR-EAG--HQYGKL-NPAA---
-VG---------------------SSLLASESESNF----------------ETS----E
KRTSCDFALWKKSKPG---------EPA---WESP-WGL--GRPGWHIECSAMASDIL--
--GDN--------MDIHSGGHDLQFPHHDNELAQSEAYFH----------CH--------
---EWVRYFFHSGHLSIDG-LKMSKSLKNFITIKEALTK---------------------
--------YTARQLRMLFVIQSWDKSINFST------------TVVNEALQKEKQFKN--
------------------------------------------------------------
------------------------------------------------------------
------------------------------------------------------------
------------------------------------------------------------
------------------------------------------------------------
------------------------------------------------------------
------------------------------------------------------------
------------------------------------------------------------
-------------------------------------------FFANVESYLRQHVRALP
GSAELDF----LLSLSRKTLVTESLCFYVVGYLLWHALPMAGIQRPGDDEKQLFSRVDQA
QIMVRERLED-NFDTAGAVTELLTLVRDVHSYID-------KCK-SANGK---PQPSLLK
KAAIFVTKILVVFGLSDAKN-DEI--GFGST----------TSQSGST-------GNLTT
VVAPYVDGWVSLRDSVRSAVKS--------------------------------------
------------------------------------------------------------
------------------------------------------------------------
------------------------------NASQAKLMELTDKVRDEDMVDAGVCVVDE-
--GNT--ST-WRLDDPQVLQRERDERRLKV-------KEEKLRVLRQ-------------
-----------------------------KRLQKANLLE-KHEASSTSPQEIFKTK----
-------DEYKDFAFD------------ER-GVPT-------------------HDKGGK
ELPKNAKKKFEAAYKKAVTDHEKFKDSLVKD---------------PHFLQNLRA-----
---------ELQEIVSQILRLEQDR-----------------------------------
------------------------------------------------------------
------------------------------------------------------------
-------------------------------
>Picochlorum-soloecismus-Picsp-1-3894-NSC-01406
------------------------------------------------------------
---------------------------M--------------------------------
------------------------------------------------------------
------------------------------------------------------------
------------------------------------------------------------
------------------------------------------------------------
------------------------------------------------------------
-----------------ERVW-------IPPD--------------------AATGGSSE
----RLMLMNSLVDKKV-------PFIPAE----------GPNSKSISWYTCGPTVYDSA
HLGHARNYLAFDIVRRV-LEDYFG-----YSILYVMNITDVEDKIILRARRKHIMASYLE
QE----GSDPERLLKDSI----------------EAVGLAV-----EKQRGKVDEAE-SE
VEKAMA-------ELDSTEKKK-----KLEGLQEAAEQEQLLYSKLAAALEKI-Q-----
------------------------------------------------------------
-----------------------GMKAQTPQE--DIIDVAGD------------ALAARL
DEERK----ASVSDPEIFRAHAAHFENEFNEDMEKLNVRPPTVLTRVSEYIP-EIVEYIQ
GIVRNGLGY----------------E-SNGSVYFDTQAFR-AAG--HTYGKL-NPWA---
-VG----------------------SALSAEG------------------G-ASG----E
KNHSSDFALWKAAKPG---------EPT---WESP-WGL--GRPGWHIECSAMASSII--
--GNV--------VDIHTGGEDLRFPHHDNELAQAEGYYHC-------EGCS--------
---QWVNYFLHSGHLGIEG-LKMSKSLKNFVTIREALQV---------------------
--------FTPRQLRLMMALNPWDRRMAYGN------------QVQEEVKGRESQLKN--
------------------------------------------------------------
------------------------------------------------------------
------------------------------------------------------------
------------------------------------------------------------
------------------------------------------------------------
------------------------------------------------------------
------------------------------------------------------------
------------------------------------------------------------
-------------------------------------------FFDNVDVAMRASAKST-
----------------------------------------HCSQKWLPEEFELSKALRNA
SESIHASFLD-SINTRGALDAVSELIKATNLYLS-------TRQ-GTDGS--LPQPMLLR
QCAACVTKTLSVMGLTPYSY-DTL--GIDS-------------QGGNS--------KSSK
KTEMVLDTFTDFRDEIRSLAKS--------------------------------------
------------------------------------------------------------
------------------------------------------------------------
------------------------------GATAGDYLTCCDRFRDERMVDIGVRLEDT-
--PTG-GSV-WKLDDPTVLRKERDEKLAAI-------AVAARKKLKS-------------
-----------------------------KIESLQRDIA-KFEKLEALPPP--------S
VALA---EKYS--KFG------------EN-GYPT-------------------HDKDGV
ELEGKAVDKAKKDIDKANKARLPYQKKVAEI-------------G-ADFLSNMRL-----
---------QLADLEKSLEEV---------------------------------------
------------------------------------------------------------
------------------------------------------------------------
-------------------------------
>Populus-trichocarpa-809135
------------------------------------------------------------
------------------------------------------------------------
------------------------------------------------------------
------------------------------------------------------------
------------------------------------------------------------
------------------------------------------------------------
------------------------------------------------------------
------------------------------------------------------------
-----------MSRKKE-------LFKPKV-------------EGKVGMYVCGVTAYDLS
HIGHARVYVTFDVLLRY-LK-HLG-----FDVHYVRNFTDVDDKIIARANELG-------
------------------------------------------------------------
------------------------------------------------------------
------------------------------------------------------------
------------------------------------------------------------
---------------EDPISLSKRYCEEFLHDMVYLHCLPPSVEPRVSDHMP-QIIDMIE
RILENGYAY----------------R-IDGDVYFSVDKLP-------EYGRL-SGRK---
-LE--------------------------DNRAGERV-------------A-VDS----R
KKNPADFALWKSAKEG---------EPF---WDSP-WGP--GRPGWHIECSAMSAAYL--
--GHS--------FDIHGGGMDLVFPHHENEIAQSCAACR----------DSN-------
-----ISYWVHNGFVTIDS-EKMSKSLGNFFTIRQVINL---------------------
--------YHPLALRLFLLGTHYRSPVNYSD------------VQLESAS--ERIFYI--
------------------------------------------------------------
------------------------------------------------------------
-----------------------YQ-----------------------------------
------------------------------------------------------------
------------------------------------------------------------
------------------------------------------------------------
------------------------------------------------------------
------------------------------------------------------------
-------------------------------------------TLHDCENILSQHRVAF-
--------------------------------------------EKDAIPPDTINDINKF
HDTLVTSMSD-DLHTPVLLSALSDPLKIINDMLH-------TRK-GKKQI---KRIESIA
ALEKMVRNALMVLGLMPPTY-NEAL-----------------------------------
-------------QQLREKALRRAKLTED-QILQKIE-----------------------
-----------------ER-----------------------------------------
------------------------------------------------------------
-----------------------------TVARKDKDYEKSDAIRKD-LAALGIALMDS-
--PDG--TS-WRPAIPLALQEQ--------------------------------------
------------------------------------------------------------
-------------------------------QVAS----------T--------------
------------------------------------------------------------
------------------------------------------------------------
------------------------------------------------------------
------------------------------------------------------------
-------------------------------
>Porphyridium-sp-2194-8
------------------------------------------------------------
---------------------------MHGVAEK--------------------------
------------------------------------------------------------
------------------------------------------------------------
------------------------------------------------------------
------------------------------------------------------------
------------------------------------------LGAVRLD-----------
------------------------------------------------------------
-GGDVPHVVNSIGMQKV-------PLLNAN----------G--RKALTWYICGPTVYDVS
HIGHARNYVSFDLIRRI-LEDYFN-----YDIVYQMNITDIDDKIIKRSIENQ-------
------------------------------------------------------------
------------------------------------------------------------
------------------------------------------------------------
------------------------------------------------------------
---------------EPFETLARRMERSFMKDLENLNCRMPTLVTRVTEYIP-EICSYIQ
KIISHGFAY----------------SVDSGSVYFDTQAFK-SAG--YTYAKL-EPYS---
-VG---------------------NIALLQEGEGVLADGS--------SAS-VTS----E
KRNPADFALWKASKPN---------EPY---WECP-WSSHPGRPGWHIECSAMAEELG--
--SCP--------IDLHSGGVDLKFPHHDNEIAQAEAFHK----------CH--------
---EWVRIWLHSGHLHIEG-LKMSKSLKNFITIDACLER---------------------
--------YSAAQLRIFFLQHKYDAPMNYSE------------DIMTEAVINHRKLVD--
------------------------------------------------------------
------------------------------------------------------------
------------------------------------------------------------
------------------------------------------------------------
------------------------------------------------------------
------------------------------------------------------------
------------------------------------------------------------
------------------------------------------------------------
-------------------------------------------FLGTMKSILRATKKRES
GAHSGG----------------------------------PVRLHPSPVDLEMLNELKRT
KQSVRNALYD-NFKTPDALAAILDLVNKTNTYVG-------RAE-QEKMA---VNHPIVE
AVLDYVVFMMNVFGVSAAAS-----------------------DSNGS------GAGSNA
LVQDVSDVFAAFRADLRNKAIAVKKSGST-HDIQDA------------------------
------------------------------------------------------------
------------------------------------------------------------
------------------------------AGLADFVMQCCDNVRDEALPPLGIRLEDR-
--ANG-ESV-VKVEDAKALLQEIERKKQQE-------EERQRAKALR-------------
-----------------------------KEQELEKEKK-EKDLAQIPPTEYFRT-----
GERA---ALYS--KWD------------DETGVPV-------------------ADAQGA
EITKSQRKNLEKELKKHAQLRKKYNIE---------------------------------
------------------------------------------------------------
------------------------------------------------------------
------------------------------------------------------------
-------------------------------
>Pyropia-sp-24655-g6079
------------------------------------------------------------
---------------------------MPGAGETP--------------------AG---
-----------------------------------------------------------V
AVDA--------------------------------------------------------
------------------------------------------------------------
--------------------------------PA------------GTEAVAASAPAA--
--APAASPA---------------------------------------------------
-------------PRTERYPW-------LCPWTLGEGRD-WGGAKGDAAGADTPTDAPAN
----NLHILNSLTGEKE-------PFRPRH-------------GRAVRWYTCGPTVYDVT
HVGHASNYVSLDILRRI-LTDYFG-----YDVTLQMNVTDIDDKIIKRAAEAG-------
------------------------------------------------------------
------------------------------------------------------------
------------------------------------------------------------
------------------------------------------------------------
---------------EPFADLARRYEAAYFEDMRSLGVRPPDLVTRVSEYVP-DVIAYIA
AIVDRGMAY----------------A-AGGSVYFDVAAFR-AGG--HHYAKL-EPGS---
-AG---------------------NAARLAEGEGGLD-----------------------
---------------G---------LPAA-SVDAP-------------------------
-EGAA---------------------------AAAEA-----------------------
------------------------------------------------------------
------------------------------------------------------------
------------------------------------------------------------
------------------------------------------------------------
------------------------------------------------------------
------------------------------------------------------------
------------------------------------------------------------
------------------------------------------------------------
------------------------------------------------------------
------------------------------------------------------------
------------------------------------------------------------
------------------------------------------------------------
------------------------------------------------------------
------------------------------------------------------------
------------------------------------------------------------
------------------------------------------------------------
------------------------------------------------------------
------------------------------------------------------------
-------AA---------------------------------------------------
------------------------------------------------------------
------------------------------------------------------------
------------------------------------------------------------
------------------------------------------------------------
------------------------------------------------------------
------------------------------------------------------------
-------------------------------
>Selaginella-moellendorffii-gi302782427
------------------------------------------------------------
------------------------------------------------------------
------------------------------------------------------------
------------------------------------------------------------
------------------------------------------------------------
------------------------------------------------------------
------------------------------------------------------------
----------------------------MDPN----------------------------
----EVRIFPLLS-----------SISPAL-------------LLPVTWYICGPTVYDSS
HIGHARNYVTFDILRRI-LEDFFG-----YDVFYVMNVTDVDDKIIKRARRDHLLKMYLE
RV----KDPSENLKRYSD----------------SDVLFFR-----------LASVC---
-------------------------------VGQKVKQEELKLDKVRQAEEAF-K--LKR
DKDG--------------------------------------------------------
-----------------------LMGIDGISH--LLGDNADD------------FLASKL
DDDLG----HTVTDHGIYRAHASRYEKEFFEDMKSLGVKPPDVITRVTDYIS-KIVKYVE
TIIANGYAY----------------E-VDGSVYFDTEAFN--TK--HTYGKL-NPAA---
-VG---------------------CVGLASESETNF----------------KTR----N
KKNNNDFALWKESKVG---------EPF---WDSP-WGP--GRPGWHIECSAMASDVI--
--GEI--------IDIHSGGADLKFPHHDNELAQAEAYHS----------CS--------
---QWVNYFFHSGHLSVNG-LKMSKSLKNFTTIRQALEE---------------------
------LHYSSSQLRLLFLLHQWDKPMDFSA------------SAMSEAAQKEKQFDN--
------------------------------------------------------------
------------------------------------------------------------
------------------------------------------------------------
------------------------------------------------------------
------------------------------------------------------------
------------------------------------------------------------
------------------------------------------------------------
------------------------------------------------------------
-------------------------------------------LFREVRDIVKEVNSC--
------------------------------------------------------------
------------------------------------------------------------
------------------------------------------------------------
------------------------------------------------------------
------------------------------------------------------------
------------------------------------------------------------
------------------------------------------------------------
----------WHL-----------------------------------------------
------------------------------------------------------------
-------SVIA-LQFIC-----------AD------------------------------
------------------------------------------------------------
-----------------------------------------------------R------
------------------------------------------------------------
------------------------------------------------------------
-------------------------------
>Thalassiosira-Thaoc-77087
MAGK--------------------------------------------------------
---------------------------MASVGRRL-------------------------
---------------LRSTT----------------------------------------
------------------------------------------------------------
------------------------------------------------------------
----------------------------------------------AAGARNGAIVAP--
--SPTAEAIG--------------------------------TGRIRGSHTC--------
------KGHHIRRRSLGSSSN------------AHETGN------GRGSGRSSRPRRSLD
----RPRVYDSLTSAHR-------PLLPGG-PEDDGQSQSEYATKGAAWYVCGPTVYDSA
HLGHGRTYVLLDILRRLALRSHSGGGRSSPRPILVMNVTDVDDKIIKRSGENEKRAA---
------------------------------------------------------------
--------------------------------------------ELAEAKGGV-Q-----
-SDG--------------------------------------------------------
------------------------------------------------------------
---------AEIAGPTDPIELARFYEAEFWEDMAALNVMTPDVICRVSENVESTIVPYIE
RIVEGGMAYVLSEPGEKEDGKTEADE-GVGSVYFDVRAFERKTGGLTRYGKL-APPA---
-ASSDL------------------FSWDKVNTEGEET-------------S-GQP----T
KRDPRDFCLWKHRRRRVDESDDGKFEPESVSYDSP-WGP--GRPGWHVECSAMIEDLS--
--ERL--EPRYG-FELHAGGVDLAFPHHCNEIAQAEAYRR----------ASDDKHKDDG
PFREWIPHWVHTGHLHVKG-RKMSKSLKNFITVREMLEGGGSDSGGDRSGDNEDSPAANV
SSSAWSSLADDFRLWCLCLSGSYRGPATYSP------------ERMDEAAAVRERFVR--
------------------------------------------------------------
------------------------------------------------------------
------------------------------------------------------------
------------------------------------------------------------
------------------------------------------------------------
------------------------------------------------------------
------------------------------------------------------------
------------------------------------------------------------
-------------------------------------------FLLEGQECLSRLESAGS
--------------------------------------PASSVRSWSDAEMAMFHRVAGD
AVSCREALMD-DLDGAAFLEKLMGMVDAGMVYVQ--GLKA-EKD-DAVR----PAAEPLR
FVLDAVRGQLELVGFSERTY-DA---GLTT-------------SAATDD-----GGGTSM
STTALLDETVSFRSSVRHEALEAIKKKGG-------------------------------
------------------------------------------------------------
------------------------------------------------------------
---------------------------KAPEDAFRDILKMCDGLRDDVLPRHGIRLEDR-
--PSG-GSS-WNLEDPRSLVAEIADRKARE-------SQGARDRLTK-------------
-----------------------------KLDARRKELE-RFMRALVEPRDLFRI-----
-------DEYS--EWD------------GD-GVPT-------------------MHASGE
PVGPSHARKRRKAIEKHSRLRDDLSRRCGGN--------------FSAEADSIRA-----
---------KIAEIEAELDALEV-------------------------------------
------------------------------------------------------------
------------------------------------------------------------
-------------------------------
>Thalassiosira-Thaps3a-1499
------------------------------------------------------------
---------------------------M--------------------------------
------------------------------------------------------------
------------------------------------------------------------
------------------------------------------------------------
------------------------------------------------------------
-------------------------------------SLSG-TG------------TFCQ
PTCCTT-----TPSESLRHPW-------FPPK-----------------------ASSDP
IASGHLLLRNTLTGKKE-------PFVPMQ-------------SRHVKWYTCGPTVYDSS
HVGHARTYLSFDIMRRI-MTDYFH-----YNVLYQINTTDIDDKIILRARQNELMRLLEE
DP----SVDFDKLVVLAK----------------EALEEAK-----AKSDEKKGVIV-AA
IEKAGE----EKNSRARTEQEG------------LLEQHLVKRKNLDKDEVNILE-----
-ACG--------------------------------------------------------
-----------------------AESGKDARS--DLLVAAKS------------VLAEKL
DREKG----HLITDHSVFNAHARRYEREFMEDMAALGIREPDILTRVTEYVP-KIVAFVE
TIISKGLAY----------------K-SNGSVYLSLDAFQ-EAG--HNYRKL-NPAGPGG
AAT---------------------TAAEMAEGEGALG-----------GVG-GDS----E
KRNPNDFALWKASKAG---------EPA---WESP-FGP--GRPGWHIECSVVAGDIL--
--GER--------IDIHSGGEDLKFPHHDNELAQSEACFG----------CN--------
---QWVNYFTHTGHLHIEG-LKMSKSLKNFITIRQALEH---------------------
--------NTARQLRIMFLLQGWDQPMNYSD------------QTIDDARSKETTFKS--
------------------------------------------------------------
------------------------------------------------------------
------------------------------------------------------------
------------------------------------------------------------
------------------------------------------------------------
------------------------------------------------------------
------------------------------------------------------------
------------------------------------------------------------
-------------------------------------------FFREVEALTRDDYLSE-
----------------------------------------EVGWRMEEHDHKLADAYLTA
RQSVHESLLD-NFNTKEAMGALLKVINEANAYLR-------TA--NAKP-----SVLLLR
SIATYITEILKVFGVVSGS--DEF--GFGS-------------GGSGDG---NVESTDGS
GSEPFIGAMVSFRESVRNEALEAAKGGDA-------------------------------
------------------------------------------------------------
------------------------------------------------------------
------------------------------QAAIQSILQICDGLRDEVLPKLGVRLEDR-
--PAG--TM-WNLEDPAVMMREMEEKAAKE-------REIQVSKLEK-------------
-----------------------------QLVAREKELE-KVKSSMVKPHDLFRT-----
-------EEFK--EWD------------EA-GVPT-------------------TMANGE
PVSGGQVKKKKKAIEKQEKAYNDLMTKSGNN--------------PQELLDGTQR-----
---------EVDYIKSKLAELSL-------------------------------------
------------------------------------------------------------
------------------------------------------------------------
-------------------------------
>Vitrella-brassicaformis-84586150
------------------------------------------------------------
------------------------------------------------------------
----------------XAVT----------------------------------------
------------------------------------------------------------
------------------------------------------------------------
------------------------------------------------------------
-HRPASPVSC--------------------------------MGDAPAA-----------
--------SAASAERSRLPPW-------NPPS---------------------REGKFVT
----GLHMSNSLTGQKT-------EFIPHS-------------GRTVKWYGCGPTVYDAA
HLGHARTYVGFDILRRI-MGEYFG-----YDVKMVMNITDIDDKIIKRSQEGG-------
------------------------------------------------------------
------------------------------------------------------------
------------------------------------------------------------
------------------------------------------------------------
---------------GDFRELARHWEAEFWSDMAALNVMAPDVITRVSEYVD-EVVGFIQ
KIIDNKYAY----------------E-SSGSVYFDVAAFK-SSG-QHVYGRM-EPWS---
-IN---------------------DQNRVLEGEGELG---------------FVS----H
KRNPFDFALWKKAKPG---------EPS---WPSP-WGE--GRPGWHIECSAMASEIL--
--GFP--------IDIHSGGIDLRFPHHDNELAQSEACFD----------KP--------
---QWVNYFLHTGHLNINH-QKMSKSLKNFTTIKQALDD---------------------
------PLIRPRHIRILCLINRWDSEMNFTPGV----------EGMRQAIDIDTKFMK--
------------------------------------------------------------
------------------------------------------------------------
------------------------------------------------------------
------------------------------------------------------------
------------------------------------------------------------
------------------------------------------------------------
------------------------------------------------------------
------------------------------------------------------------
-------------------------------------------FFGFVNNFMRKTSLKD-
------------------------------------------EQKWRPQEQKLADAIDQR
INDVHMALCD-NFNTPQAMLALQSIMSEVNTYIN-------ETS-EGHI-----RIPLVQ
KAATFAFKMMKVFGVVVGDV-EEL--NY---------------DGGEA-------ADDQK
AIEPIVDCLANFRRHTRLSAQKILKAASS-------------------------------
------------------------------------------------------------
--------AHNGVPPPAAAAAAGVS-----------------DTDGSV------------
------------------------------KDLAKGILCQCDSLRDEELPNLGIQLEDR-
--PDG--YI-WNKVSKEQLLAERQRKQEEE-------DQKRKQKEEA-------------
-----------------------------ARQLAQQRAK-KEAEARVPTEQYYSTF----
--KA---DEFS--EFD------------GE-GLPT-------------------LDAKGE
PVSKSQRDKMRKFLVKHKKAHEEWLKSSGGG-------------GGAASAAAAASAN---
-------------------------------------------------------GNAP-
----------------------------------------------------------GP
ASSAS-------------------------------------------------------
----------------------------AGS
>Volvox-carteri-f-nagariensis-302848858
------------------------------------------------------------
---------------------------MSS------------------------------
------------------------------------------------------------
------------------------------------------------------------
------------------------------------------------------------
------------------------------------------------------------
------------------------------------------------------------
-------------NTKITREW-------YPPA---------------------ADGTQTA
----PLMLYNSFVDEKV-------PFVPVA----------GPNSRQITWYACGPTVYDVA
HMGHARNYLSFDIVRRV-LEDYFG-----YNCLMVMNVTDVDDKIILRARRNYLLAQYKR
SG---KTPDEHTEERHVD----------------GKRAGADA-RMESSGRRKGGLGE-KM
TSRSSP--------ASSLELEK----------------------AVAPAPRAL-Q-----
------------------------------------------------------------
---------------------LLETGASAPVD--ALIDLGGD------------YVAEAL
DRELG----AAVTDPSVFRAHAAKYEREFLEDMDALGCRRPDVLTRVSEYMP-EIVNYVQ
RILDNGMAY----------------V-SNGSVYFDTQNFR-ACG--HTYGKL-NPWA---
-VG---------------------SAALAAEGESNF----------------ETS----E
KRSLQDFALWKASKPG---------EPV---WDSP-WSQ--GRPGWHIECSAMASTII--
--GSR--------LDLHSGGEDLRFPHHDNELAQAEAYYH----------TE--------
---WWVNYFLHCGHLHIEG-LKMSKSLKNFITIREALQT---------------------
--------FNARQLRLMFVLQPWNKTMMYGE------------QARAEMKAREAQLKN--
------------------------------------------------------------
------------------------------------------------------------
------------------------------------------------------------
------------------------------------------------------------
------------------------------------------------------------
------------------------------------------------------------
------------------------------------------------------------
------------------------------------------------------------
-------------------------------------------FFQNVEAAVRGQDICT-
-----------------------------------------TEQRWQPEDFELNSRILGA
QTAVDLALRD-NINTPAAMDALSELIKAVNKYLE-------KKV-GA------ARPLLLR
KAASYVTRILSVFGLVDGPG-DRY--STWQ-------------LASPS-------AKVSA
GTSRYLDALVAFRQEVCAMAAA--------------------------------------
------------------------------------------------------------
------------------------------------------------------------
------------------------------AAEPREVLAACDRLRDQTLVDLGVRLEDR-
--PEG-TAVGWEGGGSEGIGK---------------------------------------
------------------------------------------------------------
-------GLYM-------------------------------------------------
------------------------------------------------------------
------------------------------------------------------------
------------------------------------------------------------
------------------------------------------------------------
-------------------------------
