# Supplementary material for: New plastids, old proteins: repeated endosymbiotic acquisitions in kareniacean dinoflagellates
Source: EMBO Rep. 2024 Mar 18;25(4):16. doi: 10.1038/s44319-024-00103-y (PMC11014865; doi:10.1038/s44319-024-00103-y)
Supplement: Supplementary file 11 — Dataset EV10 [file 44319_2024_103_MOESM11_ESM.zip › Dataset EV10/plastid_protein_phylogeny_files/raw alignments/glutaminyl-tRNA_synthetase.fasta_aligned.fasta]

>Arabidopsis-PACid-19655199
------------------------------------------------------------
--------------------------------MVL-------------------------
--------------KDDNSEKSIELFI---------------------------------
-----------SIGLDEKTARNTINN-NKVTANLTAVIHEAAV-----------------
TDGCDRNTGN-LLYSVATKFP--------------------------TNALV--------
-HRPTLLKYIVNSKIKTPAQLEAAFAFFAS--------TGPEDFKLNEFE----------
-EACGVGIEVSPEDIEKAVKGIFEENKKTILEQRYRTNVGELFGHV--------------
------RKSLPW-------ADPKIVKKLID-EKMYELLGEKTAADNEKPTKKKEKKEKPA
KVEEKKAVVETT-------------AE-------PSEEEL--------------------
NPYTIFPQPE--------------------------QNFMVHTEVFFSDGSILRCSNTKE
VLDK----------HLKV--------------------------TGG-KVYTRFPPEPNG
YLHIGHAKAMFVDFGLAKER-----GG------CCYLRYDDTNPEAEKEEYINHIEEI--
--------------------VKWM------------GWE---------------------
------------------PFKITYTS-----DYFQELYDLAVELIRRGHAYVDHQTADEI
KEYRE------------------------KK---------------------MNSPWRDR
PIEESLKLFDE------MRR-----GIIEEGKA-TLRMKQDMQSDNFNMYDLIAYRIKFA
P-HPKAGDKWCIYPSYDYAHC-----TVDSLENITHSLCTLEFETRRA---SYYWLLHSL
S--------------------------LYMPYVWEYSRLNVTNTVMSKRKLNYIVTN-KY
VDGWDDPRLLTLSGLRR-----------------------RGVTSTAINAFVRGIGITRS
DGS------------------MIHVSRLEHHIREELNKTA-PRTMVV----LNPLKVVIT
NLES-----DK-LIE-LDA----KRWPDAQNDD--------------PSAFY-KVPFSRV
VYIDQSDFRM-----------KDS-KDYYGLAP------G--------------------
-KSVLLRYA-FPIKC-------------TNVVFA-DDNET---VREIHAEY-----DPEK
-------------------KSKPKGV--LHWVAESSPGEEPIK-VEVRLFEKLFNSENP-
--------AEL---------------------------N---------------------
------------------------DAWL-TDINPNSKMVISGAYAVSTLKD-----AA--
-------------------VGDRFQFERLGYYAVDK-DSE---------PGKLVFNRTVT
LRDSYGKGGK--------------------------------------------------
------------------------------------------------------------
------------------------------------------------------------
------------------------------------------------------------
------------------------------------------------------------
------------------------------------------------------------
------------------------------------------------------------
------------------------------------------------------------
------------------------------------------------------------
------------------------------------------------------------
------------------------------------------------------------
------------------------------------------------------------
------------------------------------------------------------
------------------------------------------------------------
------------------------------------------------------------
------------------
>Aureococcus-anophagefferens-Auran1-52378
------------------------------------------------------------
--------------------------------MTS-------------------------
------------------GARLLTLL----------------------------------
------------------------------------------------------------
-----------------------------------------------SCATAL-------
------------------------------------------------------------
------------------------------------------------------------
-------------------------------QRAAPPLRPSSAVR---------------
---------------------AEDKAA---------------------------------
----------------------------------------------DNGESLGRRHFIRE
IIET----------DLKEKKH-------------------------G-QIVTRFPPEPNG
FLHLGHAKSMCVNFGLASDY-----GG------RAHMRLDDTNPEKENRVFGDAILED--
--------------------VRWL------------VGEATGPQ-------TGNRDPWY-
-------------------GNVRHAS-----DYFDVIYAAAKALVARGDAYVDSQSAEAM
RETRGTLTK--------------------PG---------------------SNSPFRDR
SPAENLELLER------MRN-----GAIKEGEA-VLRAKIDMASPNLNLRDPALYRVKAG
TPHPRTADDWRIYPMYDFAHA-----VSDSMEGITHSLCTLEFEDHRP---LYDWVVDRC
PE-----------------------PRGDRPRQIEFSRLNVAHTLMSKRKLAKLVED-AA
VDGWDDPRLPTLAALRR-----------------------KGVPPAALRLFCERVGVSKA
D-S------------------SIDPELVDDAVREVLDASA-PRAMGV----LRPLKVTVT
NWPA-D---GE-DER-LDA----PRHPK---DE--------------AMGKREQLRFGSS
LVIERADFHDPE------TDGAAP-AGFNRLVA------G--------------------
-GRVRLRYA-YVLTC-------------DDVVRG-AD-GA---VEELRCTA-----SLDT
RAGARGDP----------EIPRVKGI--IHWLRADD----AVP-VTVRLYDKLFASATP-
--------GEG-------------------------------------------------
------------------------D----DALNPKALEVLEDALLEKDALEG----LE--
-------------------NRGAIQLERVGYFCAD-------------------------
------------------------------------------------------------
------------------------------------------------------------
------------------------------------------------------------
------------------------------------------------------------
------------------------------------------------------------
------------------------------------------------------------
------------------------------------------------------------
------------------------------------------------------------
------------------------------------------------------------
------------------------------------------------------------
------------------------------------------------------------
------------------------------------------------------------
------------------------------------------------------------
------------------------------------------------------------
------------------------------------------------------------
------------------
>Bathycoccus-prasinos-612400504
------------------------------------------------------------
--------------------------------MHKKAA----------------------
------------------------------------------------------------
-----------N------------------------------------------------
------------------------------------------------------------
--------------------------------------AAKKKPDLDGIA----------
---------------------LLELGVKAMDLKEYDKALPLFEE----------------
-----------------------AYKTCMESTKVEMVKREKTEGGG--------------
-------EKNVNTTKKNTKETTTEKEQHQ----KDACEEAV-------------------
--KLILNKPG--------------------------E--LLAKKKEIDAKLPNYAKNSEE
NMKR----------HMEN--------------------------TGG-KYRTRFPPEPNG
YLHIGHAKAMYFDFGVARLN-----KG------ETYLRFDDTNPTAEKQEYIDSIKDS--
--------------------CKWL------------GHE---------------------
------------------PTKITYSS-----DYFDRLYELAIQLIKSGGAYVCHQTKTET
ARSRSLLREFQEKCAKSGVENRYEV-ELPEG---------------------AASPYRER
SVEENLELFEK------MRS-----GQCEEGEC-SLRMKGDLRSDITSMWDLAAYRVKKA
E-HPRTGSKWCIYPTYDYTHN-----IVDSLENITHSLCTLEFETRQAPNGPYYWLLDKL
N--------------------------VYKPSTWEFSRCNITYNVMSKRKLNLLVTQ-GL
VNGWDDPRMLTINGMRR-----------------------RGYTPTSVNSFCAKMGVTRN
E-N------------------VQPLERLENEIRAELSVDS-NRFFAV----LDPLKVEIV
NYPK---DRAA-ELL-MDA----PFHPSF--ME--------------ERGMR-KIQLTET
VFIDRNDFRE-----------VDD-PSFFGLSV------N--------------------
-KKVRLLFA-YDITC-------------TGITKSPVT-GV---IESVQCEI-----DMDS
R-----------------ANKPPKGK--LHWANTE-----FKT-AEVRVYDKLFAVPVP-
--------GKV---------------------------VEEGEGGEVVPEATALVAADEE
EEEEEEDANEDAAKQKSLKELELEHPWL-KQLNPDSLVVYKNALVEPMLIENH-ADQP--
-------------------YSARVELQRLGFFTFDF-DST---------KAKPVLNRIVT
LKESNTKKK---------------------------------------------------
------------------------------------------------------------
------------------------------------------------------------
------------------------------------------------------------
------------------------------------------------------------
------------------------------------------------------------
------------------------------------------------------------
------------------------------------------------------------
------------------------------------------------------------
------------------------------------------------------------
------------------------------------------------------------
------------------------------------------------------------
------------------------------------------------------------
------------------------------------------------------------
------------------------------------------------------------
------------------
>Bigelowiellia-natans-36552
------------------------------------------------------------
------------------------------------------------------------
------------------------------------------------------------
------------------------------------------------------------
------------------------------------------------------------
------------------------------------------------------------
------------------------------------------------------------
------------------------------------------------------------
------------------------------------------------------------
-------------------------------------------------------MFLQG
V-------------------------------------------TNG-RVATRFPPEPNG
YLHIGHAKSICLNFGLAEEY-----KG------SCNLRFDDTNPSTEDTEYVQSIIND--
--------------------VKWL------------GGNGGCCV-------LYFHDSYS-
------------------ISSPPYEC-----SNSIRLYQHAVTLIKQGDAYVDTSTEAEI
REMRGTIKS--------------------PG---------------------TPSPFRER
SVDENLELFEK------MKN-----GDFAEGGA-VLRAKIDMASPNMLLRDPLIYRIKKS
PGHHRTGSNWCIYPMYDFAHP-----LSDAIEDITHSICTLEFDVHRP---LYDWLVDKL
Y-------------------------PSPRPHQYEMGRLNLDHTLTSKRKLLQLVNE-NK
VSGWDDPRMPTIAGIRR-----------------------RGIPPSAIRRFCKMVGVARA
E-S------------------RVELAMLESAIRDELNEAA-PRVMAV----FDPLKITIT
NWPE-----DK-VMV-VAV----MMMIS---RE--------------GMITR-TIPLTRE
IYIEKDDFMV-----------DPP-KKFFRLKP------G--------------------
-GEVRLRYG-YIIKC-------------EEVITDPET-KE---VVELKCTY-----DPDT
KSGSATQ-----------TQRKVKGT--IHWVSKSE----SLP-AKV-------------
------------------------------------------------------------
------------------------------------------------------------
------------------------------------------------------------
------------------------------------------------------------
------------------------------------------------------------
------------------------------------------------------------
------------------------------------------------------------
------------------------------------------------------------
------------------------------------------------------------
------------------------------------------------------------
------------------------------------------------------------
------------------------------------------------------------
------------------------------------------------------------
------------------------------------------------------------
------------------------------------------------------------
------------------------------------------------------------
------------------------------------------------------------
------------------------------------------------------------
------------------
>missing_sequence
------------------------------------------------------------
------------------------------------------------------------
------------------------------------------------------------
------------------------------------------------------------
------------------------------------------------------------
------------------------------------------------------------
------------------------------------------------------------
------------------------------------------------------------
------------------------------------------------------------
------------------------------------------------------------
------------------------------------------------------------
------------------------------------------------------------
------------------------------------------------------------
------------------------------------------------------------
------------------------------------------------------------
------------------------------------------------------------
------------------------------------------------------------
------------------------------------------------------------
------------------------------------------------------------
------------------------------------------------------------
------------------------------------------------------------
------------------------------------------------------------
------------------------------------------------------------
------------------------------------------------------------
------------------------------------------------------------
------------------------------------------------------------
------------------------------------------------------------
------------------------------------------------------------
------------------------------------------------------------
------------------------------------------------------------
------------------------------------------------------------
------------------------------------------------------------
------------------------------------------------------------
------------------------------------------------------------
------------------------------------------------------------
------------------------------------------------------------
------------------------------------------------------------
------------------------------------------------------------
------------------------------------------------------------
------------------------------------------------------------
------------------------------------------------------------
------------------------------------------------------------
------------------
>Cyanidioschyzon-merolae-strain-10D-544217544
MHCTRVHTPGS-------QRSRKPDIE--APGQQRPAGAIFPRLAFRRRLRTALPLAP--
-------VVLCR-----------GCVAAALVVMETNAVA---------------------
-------------AAASGDDGLLDQLR---------------------------------
-----------ALGLEDRNLRAVARS-AKVQAALTEAVQVAKRSALESTA-----DRLPE
EQALTPQKAS-LLYVAVSKLP--------------------------TKLRC--------
-FRELIFEAIGDGRIDNTAKLEAAFAYLEALLESAPGTAAEGKVDRDDFN----------
-AAVGAGVVVDDSTLSAAVDEEIRTIMDDLLVRGYKYPLGPIIAGV--------------
------QRRVRF-------VEGRRIKEAVD-AKLFALLGPRSSEAGAGS---RASTTTSK
EAADRPSDDRCKTN-RRMLNTATS-ASS-----APKTKDGHAGIGSGSAIDNETDAQLAE
NPFAALPA-------------------------------------YFDARSLDSMRNTPE
LLAL----------QRAN--------------------------TDGCSVVTRFPPEPNA
HLHCGHTKAMLLDFGYAMRN-----GG------RCILRFDDTNPDTEEQAFIDSIIET--
--------------------VQWM------------GYQ---------------------
------------------PYQITYSS-----DYFDRLHELAVELIRRGKAYVCHQRPEEM
ARDRE------------------------EK---------------------RPSPWRNR
SVEENLDCFER------MRL-----GLYDEGAA-VLRMKIDMQHPNPVMRDPVAYRIKYA
A-HPHVGDRWCIYPSYDFTHC-----LVDSLEWITHSMCTLEFEIRRD---SYYWLLEAL
D--------------------------MYRPFVFEFSRLNLSHTVLSKRKLTQIIER-GL
VRGWDDPRMPTLIGMRR-----------------------RGYTPVAINHFVASVGFSRA
E-N------------------NVHLRKLEACVRQYMDQHA-PRRMVV----LEPLPVLLK
NFAQ-ALSAAE-AVT-VQV----PNHPK---RP--------------ELGTR-TLEFTPM
IYLERTDFRL-----------QDA-KDYYGLAP------G--------------------
-KAALLRHTGFAIRVLAA-------LTAQHAPAT-SD-DQ---VQLLHAEI-----LTQL
------------------PQPRPKGV--LHWVSEK-----SMP-CECRLYEPLFCVEDPL
QAAAEQNLSER-------------------------------------------------
------------------------DGWL-TFFNPKSERILQQARCE-SADD-----WQ--
-------------------PGAIFQFERVGFYCVDP-DSQLEA-----SPPHLVFNRTVT
LRESFPKFA---------------------------------------------------
------------------------------------------------------------
------------------------------------------------------------
------------------------------------------------------------
------------------------------------------------------------
------------------------------------------------------------
------------------------------------------------------------
------------------------------------------------------------
------------------------------------------------------------
------------------------------------------------------------
------------------------------------------------------------
------------------------------------------------------------
------------------------------------------------------------
------------------------------------------------------------
------------------------------------------------------------
------------------
>Cyanophora-paradoxa-25523-maker-ConsensusfromContig25523-snap-gene-0-2-mRNA-1-cds-5525/8417-8531-0-
------------------------------------------------------------
--------------------------------MAE-------------------------
--------------------AAAAAFV---------------------------------
-----------RIGLDEKTAKQVSAN-EKVTAALLAVIDEAGV-----------------
SGGCDKAAGV-LLYALSTKCP--------------------------APAIR--------
-HRRTLAQYIATGKIRISPQFDAAIEFLKA--------TGNADLDIASFE----------
-ASTGV-VVITPDQIASAVKAVIEANKEKLLEDRYRFPVGLLLKGA--------------
------NERLKW-------AEGGAVKNEID-AQVAALLGPKTEDDLAEKPK-VKKKPAEK
KEAAPTAEKE---------------AA-------PA------------------------
------PKKE---------------------------------KWDFAARELDAAKNTPE
LLEK----------HRKA--------------------------TGG-RVVSRFPPEPNG
HLHLGHAKAMWVDFGYAAEA-----GG------DCIMRFDDTNPEAEKKEYIESILED--
--------------------VHWM------------GWK---------------------
------------------PAKVTYSS-----DYFGELYDLAVELIKRGKAYVDHQTPEEM
SSYRKK----------------------------------------------MNSPWRDR
SVEENLKLFED------MRK-----GKFGEGQV-TLRMKGDMTHPNP-MRDLVAYRVKLC
P-HPHSGDKWCIYPSYDYTHC-----LVDSLENITHSLCTLEFEIRRD---TYYWLLEAL
D--------------------------LYRPHVWEYNRLNLSHNVVSKRKLLQLVNE-KH
VTGWDDPRLLTIKGLRR-----------------------RGYTASALNKFCDMVGVSRS
D-Q------------------FISYRTLEGVVRDECDEQC-SRAMAV----LAPLKVTIT
NWPQ-----GK-VEQ-IQI----ANHPK---YP--------------ERGTH-TVAMTGT
VYIEQTDFRL-----------EDS-KDYFGLAP------N--------------------
-KEVMLRYA-INITC-------------KDVKKS-AT-GE---VVELLCEA-----DFSK
-------------------ARKPKGV--LHWVSESAPGQAPAK-AEVRLYDTLFSVEDP-
--------ASH---------------------------P---------------------
------------------------N-WL-TALNPNSLVVTR-AYLDPFLA------AR--
-------------------EAERFQFERQGYFVVDP-DSK---------PGNLVFNRICT
LRDSYHK-----------------------------------------------------
------------------------------------------------------------
------------------------------------------------------------
------------------------------------------------------------
------------------------------------------------------------
------------------------------------------------------------
------------------------------------------------------------
------------------------------------------------------------
------------------------------------------------------------
------------------------------------------------------------
------------------------------------------------------------
------------------------------------------------------------
------------------------------------------------------------
------------------------------------------------------------
------------------------------------------------------------
------------------
>Dinos-Gonyaulacales-Alexandrium-andersonii-CCMP2222-CAMPEP-0197821016
------------------------------------------------------------
------------------------------------------------------------
------------------------------------------------------------
------------------------------------------------------------
------------------------------------------------------------
------------------------------------------------------------
------------------------------------------------------------
------------------------------------------------------------
------------------------------------------------------------
------------------------------------------------------------
------------------------------------------------------------
------------------------------------LRFDDTNPAAEETEYVEAIIED--
--------------------VKWL------------GFD------------------FG-
-------------------KHLYFAS-----SYFDQLYEWAEYLIQHGKAYVDSETQIEM
KAKRDA------------------------G---------------------KESKFRNR
TPDENMKLFRE------MRD-----GKYKEGEH-VLRMKGDMTNPNMSMRDMPIYRIVHK
K-HHRTGDKWCIYPLYDFAHG-----QEDAIEGITHSICTLEFDAHRE---LYNWFTANL
P-------------------------IKEKPLQFEFARLNVTNFLTSKRKLLKLVQH-KV
VDGWDDPRMSTLCGLRR-----------------------RGVSAEALKTFVMKVGVTKM
I-SVTXXXXXXXXXXXXQDDLVTDVALLEDCIRDDLDPKV-PRRMVV----LDPLKVVIE
DYPA-----DREEEE-VEA----QNHPV---LP--------------EMGTR-KVKFSGE
LWIERDDFRE-----------DAP-DSYFRLKP------G--------------------
-GEVKLRYS-YVIKVREVGXXXXXXXXXREVVKD-SA-GK---VTELRCTH-----DPAT
RDAMP-------------TDRKVKGV--IHWVSAKH----TVS-HKVRLYDYLLKTDAS-
--------APPEEQEEEGVDEA-EAPEADED-------KKTQ------------------
------------------------E-FL-KKVNPESLIELTGAKFEQSMSS-----AK--
-------------------PMERFQFERNGFFIVDK-YSPA--------SGPCIFNRTIG
LKESGLKKEESAT-------------ASRSR-KDEQAKQAAEK-----------------
-EAKKKLD----------------------------------------------------
-P----RQMFR---TQTDES------------------------------G---------
------KPLYTKFD----------------------------------DDG---------
------------------------------------------------------------
------------------------------------------------VPTHD-------
------------------------------------------------------------
-------------------QAGEPLNKTRFKKLKQ-------------------------
------------------------------------------------------------
-----------------------------------------------------EWEK---
------------------------------------------------------------
---------------------------------------------------------QKK
VLGPERRLGAWPC-----------------------------------------------
-----------------------------------EYVQSETL-----------------
-------------------------------------RQAWHLLCVGAGVDAG-------
------------------
>Dinos-Gonyaulacales-Alexandrium-catenella-OF101-CAMPEP-0171227806
------------------------------------------------------------
------------------------------------------------------------
------------------------------------------------------------
------------------------------------------------------------
------------------------------------------------------------
------------------------------------------------------------
------------------------------------------------------------
------------------------------------------------------------
------------------------------------------------------------
------------------------------------------------------------
---------------------------------------XRSRRKGD-VVRTRFPPEPNG
YLHIGHAKSITINFGLAQMF-----GG------RCHLRFDDTNPAAEETEYVEAIQED--
--------------------VKWL------------GFD------------------WG-
-------------------EHLYFAS-----SYFDQLYEWAEYLIQHGKAFVDSDTKEEM
KSKRDA------------------------G---------------------TESKYRNR
TPDENLKLFRE------MRD-----GKYKEGEH-VLRMKGDMSNPNMSMRDMPIYRIVHK
K-HHRTGDKWCIYPLYDFAHG-----QEDAIEGITHSICTLEFDAHRE---LYNWFTANL
P-------------------------IKEAPLQFEFARLNVTNFLTSKRKLLKLVRE-KV
VDGWDDPRMSTLCGLRR-----------------------RGVTPEALKTFVMKVGVTKM
I-S------------------VTDVALLEDCIRDDLDPKV-PRLMVV----LDPLKVVLE
DYPV-----GR-EEE-VEA----QNHPV---SP--------------EMGSR-KVKFSGE
LWIEREDFRE-----------DAP-DSYFRLKP------G--------------------
-GEVKLRYS-YVIKV-------------KDVVKD-AS-GK---VVELRCTH-----DPAT
RDSIP-------------ADRKVKGV--IHWVSAKH----SAS-HAVRLYDYLLKTDAS-
--------APPDEVAEEVAEAD-GEEAPEDD-------RKAD------------------
------------------------E-FL-KRINPQSLVELTEAKFEQSVSG-----VK--
-------------------PMDRFQFERNGFFIVDK-YSPA--------AGPFIFNRTIG
LKESGLKKEESAT-------------ASRSR-KDEQAKQAAEK-----------------
-EARKKID----------------------------------------------------
-P----RQMFR---TQTDEQ------------------------------G---------
------KPLYSKFD----------------------------------DDG---------
------------------------------------------------------------
------------------------------------------------VPTHD-------
------------------------------------------------------------
-------------------QSGEPLNKTRFKKLKQ-------------------------
------------------------------------------------------------
-----------------------------------------------------EWEK---
------------------------------------------------------------
---------------------------------------------------------QKK
VFGP--------------------------------------------------------
------------------------------------------------------------
------------------------------------------------------------
------------------
>Dinos-Gonyaulacales-Alexandrium-monilatum-CCMP3105-CAMPEP-0200517486
XQA---T-FGSNQT-------------SVAAGAGRGAVPEQPRFNF-APAASLPAAAP--
-----------------------ASRSHPLPAMRS-------------------------
--------------------QKLA------------------------------------
-----------QIGIP--------------------------------------------
-------IGS-------------------------------------H-VIAL-------
--------------------------------------RTPEEVAAAAAAATVGGGSGGA
AASSSAGPRASPEAAAKRTAARA-------------------------------------
-------------------------------PAASQARAPAPGAPAP-------------
---------------------GP--SEV--------------------------------
-------------------------------------------GGDGVAKATRPFGFLQE
IIET----------DLAAGGRC----------------AGRNGRVGD-VVRTRFPPEPNG
YIHIGHAKSIIINFTLAQLY-----GG------RCHLRFDDTNPAAEETEYVEAIKED--
--------------------VKWL------------GFD------------------WG-
-------------------EHLYFAS-----SYFDQLYEWAEHLIKEGKAFVDSETKEEM
KAKRSA------------------------G---------------------TESKFRTR
TPDENLKLFRE------MRD-----GKYKEGEH-VLRMKGDMTSPNMSMRDMPIYRIVHK
S-HHRTGDKWCIYPLYDFAHG-----QEDAIEGITHSICTMEFDSHRE---LYNWFTANL
P-------------------------INEAPLQFEFARLNVTNYLTSKRKLLKLVQA-KV
VDGWDDPRMSTLCGMRR-----------------------RGVTSEALKSFVMKVGVTKQ
V-S------------------VTDVALLEDCIRNDLDPKV-ARRMVV----LDPLKVVIE
DYPK-----GK-EEE-VEA----QNHPG---VP--------------EMGSR-KVRFSGE
VWIEREDFRE-----------DAP-DSYFRLRP------G--------------------
-GEVKLRYS-YVIKV-------------REVVKD-PS-GK---VVELRCTH-----DPST
RDTMP-------------TDRKVKGV--IHWVSAKH----ASS-HVVRLYDYLLKTDAS-
--------APPEEVAEEAAEE---EEDREDE-------GQAD------------------
------------------------D-FF-KKINPHSLIEVADAKLEESLSA-----AR--
-------------------PMDRFQFERNGFFIVDK-YSPA--------AGPLIFNRTIG
MKENSIKAEESVT------------AVSRSR-KEEQAKQAAEK-----------------
-EARRKID----------------------------------------------------
-P----RQMFR---TQVDDQ------------------------------G---------
------KPLYTKFD----------------------------------DDG---------
------------------------------------------------------------
------------------------------------------------IPTHD-------
------------------------------------------------------------
-------------------QNGEALNKTRFKKLKQ-------------------------
------------------------------------------------------------
-----------------------------------------------------EW-----
------------------------------------------------------------
------------------------------------------------------------
------------------------------------------------------------
------------------------------------------------------------
------------------------------------------------------------
------------------
>Dinos-Gonyaulacales-Gambierdiscus-australes-CAWD-149-CAMPEP-0171115268
------------------------------------------------------------
------------------------------------------------------------
------------------------------------------------------------
------------------------------------------------------------
------------------------------------------------------------
------------------------------------------------------------
------MCKAAPSSGSKAKAQHG-------------------------------------
-------------------------------PLTGSKADAKAEVPPL-------------
---------------------GP--AE---------------------------------
----------------------------------------------APSGKTKPFGFLQE
IIEA----------DLAPGGRC----------------ADRKGRTGD-VIRTRFPPEPNG
YLHIGHAKSITINFGLAQLY-----GG------RCHLRFDDTNPSAEETEYVESIQED--
--------------------VKWL------------GFD------------------WG-
-------------------EHLYFAS-----SYFDQLYEWAEHLIKEGKAFVDSESKEEM
KAKRDT------------------------A---------------------TESQFRNR
SVEENLKLFRE------MRD-----GKYKEGEH-VLRMKGDMSNPNMSMRDMPIYRIMHK
S-HHRTGDKWCIYPLYDFAHG-----QEDAIEGITHSICTLEFDGHRE---LYNWFTANL
P-------------------------IKQVPLQFEFARLNVTTFLTSKRKLLKLVKH-KV
VDGWDDPRMSTLSGLRR-----------------------RGVTPDALKSFIMKVGVTKQ
N-S------------------LTDVALFEDCIRENLDPIV-VRRMVV----LDPLRVIIE
DYPE-----DK-EEE-VDA----QNHPS---FP--------------DMGSR-KMKFSRE
LWIEREDFRE-----------DAP-ASYFRLKP------G--------------------
-GEVKLRYS-YVIKV-------------NRVTHD-EA-GN---VVELGCTH-----DPET
RDTMP-------------TDRKVKGV--IHWVSQKH----AAQ-HTVRLYDYLLRDSPG-
--------AAEQAAAEEAAEEG-DEDVQNEDV--QDDEKATL------------------
------------------------E-FL-RRVNPDSLKELSDAKFEMALSM-----AK--
-------------------PGERFQFERNGFFIVDK-YSLA--------AGPLVFNRIIG
LKESGLKKEESAV------------SAARSR-KDEQARKALEN-----------------
-EAKKKVN----------------------------------------------------
-P----REMFR---SQTDEE------------------------------G---------
------VPLYTQFD----------------------------------DDG---------
------------------------------------------------------------
------------------------------------------------VPTHD-------
------------------------------------------------------------
-------------------QKGDPINKTRCKKLKQ-------------------------
------------------------------------------------------------
-----------------------------------------------------EWEK---
------------------------------------------------------------
---------------------------------------------------------QKK
IFES--------------------------------------------------------
------------------------------------------------------------
------------------------------------------------------------
------------------
>Dinos-Gonyaulacales-Gonyaulax-spinifera-CCMP409-CAMPEP-0197947518
--------------------------------------------XFW----SKTGCEA--
-----------------------GSGCRTVAQMEL-------------------------
--------------------AHLN------------------------------------
-----------NIGIP--------------------------------------------
-------FGQ-------------------------------------QRPIAI-------
--------------------------------------NLPED-----------------
-----APCEVAPTP-APASAKKG-------------------------------------
---------------------------------SAGSAATGSSAPAP-------------
---------------------AA--AA---------------------------------
----------------------------------------------SSKGPPKAFGFLQE
IIET----------DLAAGGRC----------------AKRKGKKGD-VIRTRFPPEPNG
YLHIGHAKSITINFSLAQMF-----GG------RCHLRFDDTNPAAEETEYVEAIMEDGS
GSASTGXXXXXXXXXXXXXXXXXL------------GFD------------------WG-
-------------------EHVYFAS-----SYFDQLYEWAEHLINNGKAYVDSDTKEEM
KKKRGSVTV--------------------PG---------------------TESPFRSR
SVDENLRLFRE------MRD-----GKYKEGEH-LLRMKGDMKSPNMNMRDMPIYRILHK
K-HHRTGDKWCIYPLYDFAHG-----QEDSIEGITHSICTLEFEAHRE---LYNWFVGNL
P-------------------------IKEAPHQFEFARLNVTNFLTSKRKLLKLVQH-KV
VDGWDDPRMSTLCGLRRRGVTAESLXXXXXXXXXXXXXXXRGVTAESLKTFILKVGVTKQ
I-S------------------VTDVALLEDCIRDNLDPQV-ERRMVV----LEPLKVVIE
DYPE-----GK-EEE-VEA----QNHPA---NP--------------AMGTR-KLKFSRE
VWIEQSDFRE-----------DAP-PSYFRLKP------G--------------------
-GEVKLRYS-YVIKV-------------KDVIKD-KS-GV---VTELRCTH-----DPAT
RDVMP-------------TDRKVKGV--IHWVSAKH----SSS-HKVRIYDHLLKLEAT-
--------AAPAE--EEAAEEAEEEEDQDDD-------KKTA------------------
------------------------A-FL-KSVNPNSLLEMTDVKFEQSLSA-----AK--
-------------------PMDRFQFERNGFFIVDK-YSPA--------KGPLVFNQTIG
LKESGLKKEESVS------------SAARSR-KEEQAKQAADK-----------------
-EAKKKID----------------------------------------------------
-P----RQMFR---TQTDES------------------------------G---------
------KPLYTKFD----------------------------------DDG---------
------------------------------------------------------------
------------------------------------------------VPTHD-------
------------------------------------------------------------
-------------------ASSEPLNKTRCKKLKQ-------------------------
------------------------------------------------------------
-----------------------------------------------------EWDK---
------------------------------------------------------------
---------------------------------------------------------QKK
IFDPEPAALPLLHR----------------------------------------------
----------------------------------PGDVAGRWLG----------------
------------------------------------------------------------
------------------
>Dinos-Gonyaulacales-Pyrodinium-bahamense-pbaha01-CAMPEP-0179207770
-------------------------------------XSTRPR-----------------
-------------------------GFELHAAMDL-------------------------
--------------------GHLG------------------------------------
-----------RIGIP--------------------------------------------
-------APV-------------------------------------S-RISL-------
--------------------------------------GLPED-----------------
-----AASGAVSSS-APAR-----------------------------------------
---------------------------------TGSSATEDPRFPPW-------------
---------------------GLY-PG---------------------------------
----------------------------------------------VRLGSSKKFGFLQE
WVEL----------DLKDGGRC----------------APRRDRKGD-VIRTRFPPEPNG
YLHIGHAKSITINFGLAEEF-----GG------RCHLRFDDTNPAAEETEYVESIKDD--
--------------------VRWL------------GYD------------------PG-
-------------------EHVYFAS-----GYFDQLYEWAEYLIKAGKAFVDSETQEEM
KAKRPE------------------------G---------------------VESKFRNR
SAEENLKLFRE------MRD-----GKYKEGEH-VLRMKGDMKNPNMNMRDMPMYRIMHR
K-HHRTGDKWCVYPLYDFAHG-----EEDAIEGITHSICTTEFEGHRE---LYNWFTANL
P-------------------------IKERPLQLEMARLNVTTFLTSKRKLKKLVEA-KV
VDGWDDPRMSTLSGLRR-----------------------RGVTPEALKTFILKVGVTRA
V-G------------------ITDVALLEDCIRDHLDPQV-PRRMVV----LDPLKVVIE
DYPE-----GK-EEE-MDA----WNHPA---NE--------------DMGSR-KMKFSRE
VWIEKADFRE-----------DAP-DSYFRLKP------G--------------------
-GEVKLRYS-YVIKV-------------KDVVKS-ET-GQ---VMELRCTH-----DPDT
RDAMP-------------SDRKVKGV--IHWVSAKH----AGT-HKVRLYDYLLNEDGS-
--------TQEEPTPEAEEEE---EQEQEDD-------AKMK------------------
------------------------E-FL-KKVSPNSLVELSEAKFEEALST-----AK--
-------------------PFERFQFERNGFFIVDK-YSPA--------AGPLIFNRTLG
LKESGLKKVESVS------------AASRSR-KDEQEKQKAEK-----------------
-EAKKKVD----------------------------------------------------
-P----RHMFR---TQTD------------------------------------------
--------LYSKFD----------------------------------DDG---------
------------------------------------------------------------
------------------------------------------------IPTHD-------
------------------------------------------------------------
-------------------ASGEPLNKTRFKKLKG-------------------------
------------------------------------------------------------
-----------------------------------------------------EWEK---
------------------------------------------------------------
---------------------------------------------------------QKK
LFES--------------------------------------------------------
------------------------------------------------------------
------------------------------------------------------------
------------------
>Dinos-Gymnodiniales-Amphidinium-carterae-CCMP1314-CAMPEP-0186458500
------------------------------------------------------------
------------------------------------------------------------
------------------------------------------------------------
------------LGVP--------------------------------------------
-------RPT-------------------------------------V-GATL-------
--------------------------------------HLPEE-----------------
-----VSSGQNGAK-AAAK-----------------------------------------
------------------------------------AAPEDPLFPPS-------------
---------------------GLY-PG---------------------------------
----------------------------------------------VPASSSKPFGFLQE
WVDV----------DLGKGGRW----------------SSRAGRSGD-VIRTRFPPEPNG
YLHIGHAKAITVNFGLAKLY-----NG------RCHLRFDDTNPSTEETEFVESIQED--
--------------------VRWL------------GYD------------------WG-
-------------------EHCYFAS-----EYFDQLYEWAEHLISNGKAFVDSEPQAEM
KAKRPE------------------------G---------------------IESKFRNR
SVEENMLLFRE------MRD-----GKYKSGEH-VLRMKGDMKSPNMNLRDMPIYRIQHK
H-HHRTGDKWCIYPLYDFAHG-----EEDAIEGITHSICTLEFEGHRE---LYNWFTANL
P-------------------------IKQRPAQLEMARLNVTTFLTSKRKLKVLVEQ-KV
VDGWDDPRMSTLSGLRR-----------------------RGVTPESLTAFILKCGVTRA
F-G------------------ITDVALLEDCIRDDLDPKV-PRRMVV----VDPLKVVIE
DYPA-----GK-VEE-VEA----ANHPS---NP--------------EMGSR-KLKFSRE
VWIEKTDFRE-----------DAP-DSYFRLKP------G--------------------
-GEVKLRYS-YVIKV-------------KTVVKD-DK-GN---VKELICTH-----DPAT
RDAMP-------------SDRKVKGV--IHWVSAQH----AVS-HKVRLYDYLIQPHGV-
--------AAQEEAAEDAEAE---EQEEEEAGKVVLD-EKMK------------------
------------------------A-FL-KQVNPNSLVEVTESKFEESMKS-----LS--
-------------------PSERFQFERNGFFVVDK-YS-T--------PGAIVFNRTIG
LKESGLKKDESAV------------SAARSR-KDDQDKQKAEK-----------------
-EAKKKIN----------------------------------------------------
-P----KDMFL---SQTD------------------------------------------
--------LYSKFD----------------------------------EDG---------
------------------------------------------------------------
------------------------------------------------VPTHD-------
------------------------------------------------------------
-------------------ASGEALNKSRCKKLRA-------------------------
------------------------------------------------------------
-----------------------------------------------------EWEK---
------------------------------------------------------------
---------------------------------------------------------QKK
LYES--------------------------------------------------------
------------------------------------------------------------
------------------------------------------------------------
------------------
>Dinos-Gymnodiniales-Togula-jolla-CCCM-725-CAMPEP-0170590762
------------------------------------------------------------
------------------------SSRSDPALMDQ-------------------------
--------------------RYLG------------------------------------
-----------SIGLP--------------------------------------------
-------FPE-------------------------------------GPPVHF-------
--------------------------------------VLPEDALAEASQG---------
---SKVKSAASKAPASVAEPAKGK------------------------------------
-------------------------------SAVSSKAVAASAGA---------------
---------------------SQG-SA---------------------------------
----------------------------------------------GVVGGGGSKNFLQE
IIDR----------DLAPGGRC----------------HSRVGRHGD-VIRTRFPPEPNG
YLHIGHCKSICINFGLAEMY-----KG------RCHLRFDDTNPAAEETEYVESIMED--
--------------------VRWL------------GFS------------------WG-
-------------------EHLYFAS-----SYFDQLYEWAELLIKNGKAYVDSQTAAEM
KTNRGSLTT--------------------PG---------------------TNSRFRDR
SPEENLALFRE------MRD-----GKHAEGSH-LLRAKIDMTHPNMNMRDPPIYRILHK
S-HHRTGDKWCVYPLYDFAHG-----EEDAIEGITHSICTLEFEAHRL---LYEWFTTNL
P-------------------------IELPPKQFEFSRLNVTNTVMSKRKLLRLVKE-GV
VDGWDDPRMPTICGMRR-----------------------RGVTPEALRNFCSKVGVTTS
T-A------------------TIDINLLEETIREDLEPQC-ARRMAV----LNPLKVVIE
DYPA-----GK-EEE-LEA----GNHPS---KP--------------EMGVR-KLTFTKE
IYIEQSDFQE-----------DPP-ASYFRLKP------G--------------------
-GEVKLRHS-YVIKA-------------HEVVKD-KA-GA---IIEVRCTH-----DAAT
RDTMP-------------EDRKIKGV--IHWVSASK----CFSPTAVRLYDYLLRVGTA-
--------GEEVVVEEED------EEAGT---------DAKA------------------
------------------------D-FM-KELNPESLQELKNAKLELSLAN-----AK--
-------------------AGERFQFERNAFFVVDK-YSKG--------NGNLIFNRIVG
LKESTHKPDKDER------------ADARSR-KEQQAKQAAEK-----------------
-EAKKLLD----------------------------------------------------
-P----REMFR---AMTD------------------------------------------
--------QYSAFD----------------------------------EDG---------
------------------------------------------------------------
------------------------------------------------VPTHA-------
------------------------------------------------------------
-------------------ADGVALPKSRVKKLRT-------------------------
------------------------------------------------------------
-----------------------------------------------------EWEK---
------------------------------------------------------------
---------------------------------------------------------QLK
IFNSAKS-----------------------------------------------------
------------------------------------------------------------
------------------------------------------------------------
------------------
>Dinos-Kareniaceae-Karenia-brevis-SP1-CAMPEP-0189104698_glutaminyl-tRNA_synthetase
------------------------------------------------------------
-----------------------------XRSLAM-------------------------
--------------------HMIS------------------------------------
-----------------------------LVSAY-LAC----------------------
-------TGY-------------------------------------GRRINFESDQMLH
YPHEESLN------------LRDPVATLP-------DSLSVPELKQSHLHEGD----KVH
NPLNVFFSFLQAVNPAGAWQLPGVGRGR--------------------------------
---------------------HRLRRS----AGEHAAVRGSPAVM---------------
-----------------------QEVI---------------------------------
------------------------------------------------DTLMERTNFLKT
IMEK----------DLESGKH-------------------------T-AIVTRFPPEPNG
YLHIGHAKSICINFGLANKF-----NG------TTFMRFDDTNPEKEEQEYIDAILKD--
--------------------VKWL------------GFD------------------WGV
------------------PERQTYAS-----DYFDQFYEYALSLVKEGKAYVEELTAEEM
REYRGTLTE--------------------PG---------------------KDSPYRTR
PIEENLELFRK------MAA-----GEIEDGKM-VLRLKIDMKSPNMNMRDPTIYRVKRD
AEHPRTGTKWKIYPMYDYAHV-----LTDSQEYITHSMCTLEFEDHRP---LYDWILNNT
P------------------------GVPAYPRQIEFSRLNLQYCVVSKRKLIKLVTE-GH
VSGWDDPRMPTLCGLRR-----------------------RGVPPKALQLFVERMGVSKA
D-N------------------SIDYSILEDCVREILDPSV-PRAFAV----LDPIRVVVT
SWPE-----DE-VDM-LDG----PMHPK---VP--------------ELGRR-QVAFSRN
LLIDRDDFSE-----------DPP-KKYFRLKP------G--------------------
-GEVRLRFG-YVIKL-------------DEIIKD-ES-GK---VVELRCTH-----KPDT
RQGAGKGF----------NETKVKGI--IHWLSEDH----CKR-TTVKLYDRLFKTPVP-
--------GAD---------------------------HDDG------------------
------------------------D-FL-KDVNPNSLQVLENVAVEPYVVE-----SP--
-------------------PGTCVQFERTGYFCIDE-ASS---------PDNIIMNRVVT
LRDTW-------------------------------------------------------
------------------------------------------------------------
------------------------------------------------------------
------------------------------------------------------------
------------------------------------------------------------
------------------------------------------------------------
------------------------------------------------------------
------------------------------------------------------------
------------------------------------------------------------
------------------------------------------------------------
------------------------------------------------------------
------------------------------------------------------------
------------------------------------------------------------
------------------------------------------------------------
------------------------------------------------------------
------------------
>Dinos-Kareniaceae-Karenia-mikimotoi-ANV-46483_glutaminyl-tRNA_synthetase
MSL---------------------------------------------------------
-----------------------------HKALAV-------------------------
--------------------HTIS------------------------------------
-----------------------------LVSVY-FAC----------------------
-------TGY-------------------------------------GRRINVDIEQLPH
DPHEQSSN------------LRDAVGKLS-------DSLSVPDFKQLQ-DEVH----RVR
DPLNVLFRFLQAFNAAGGWQLPGVDRGR--------------------------------
---------------------DGLRRS----AGEHVVMRRFAAVM---------------
-----------------------QETM---------------------------------
------------------------------------------------DGLMERTNFLKT
IMED----------DLASGKH-------------------------T-SIVTRFPPEPNG
YLHIGHAKSICINFGLANKF-----NG------TTFMRFDDTNPEKEEQEYIDAILKD--
--------------------VKWL------------GFD------------------WGL
------------------PERQTYAS-----DYFDQFYEYALVLIKEGKAYVDSLSVEEM
REYRGSLTQ--------------------PG---------------------KDSPYRTR
SVEENLELFGK------MAA-----GEVADGEM-ALRLKIDMQSPNFNMRDPTIYRIKRD
AVHPRTGSRWKIYPMYDYAHV-----LTDAQEHITHSMCTLEFEDHRP---LYDWILNNT
P------------------------GVPSTPRQIEFSRMNLQYCVVSKRKLIKLVTE-GH
VSGWDDPRMPTLCGLRR-----------------------RGVPPKALQLFVERMGVSKA
D-N------------------SIDYSILEDCVRETLDPAV-PRAFAV----LDPIRVVVT
SWPE-----DE-VDM-LDG----PMHPK---LP--------------DLGRR-QVPFSRN
LLIDRDDFSE-----------NPP-PKYFRLKP------G--------------------
-GEVRLRFG-YVIKL-------------DEIIKD-ED-GN---VVELRCTH-----KPDT
RQGAGKGF----------NETKVKGI--IHWLSEDH----CKR-TTVKLYDRLFNTPVP-
--------GAG---------------------------HDDG------------------
------------------------D-FL-KDVNPNSLQVLTNVAVEPYVVE-----SP--
-------------------PGTCVQFERTGYFCIDE-AST---------PDDITMNRVVT
LRDTWASK----------------------------------------------------
------------------------------------------------------------
------------------------------------------------------------
------------------------------------------------------------
------------------------------------------------------------
------------------------------------------------------------
------------------------------------------------------------
------------------------------------------------------------
------------------------------------------------------------
------------------------------------------------------------
------------------------------------------------------------
------------------------------------------------------------
------------------------------------------------------------
------------------------------------------------------------
------------------------------------------------------------
------------------
>Dinos-Kareniaceae-Karenia-papilionacea-ANV-34404_glutaminyl-tRNA_synthetase
M-----------------------------------------------------------
------------------------------------------------------------
--------------------LVMR------------------------------------
----------------------------VLSCVVCLLC----------------------
-------TGQ-------------------------------------GRRTRM-MSEASH
ANH-------------------------------------------------------EA
SALSTLSSLLRALNPRAGWQVPASWHGTPL------------------------------
------SSAKRW------EVLHPLPSSVLG-AAAHTSSPGKRVVP---------------
-----------------------VTME---------------------------------
------------------------------------------------EGVMERTNFLRN
IMED----------DLESGKH-------------------------T-AIVTRFPPEPNG
YLHIGHAKSICINFGLAERF-----NG------TTFMRFDDTNPEKEEQEYIDAILKD--
--------------------VKWL------------GFD------------------WKV
------------------AERQTYAS-----DYFDKFYDYAIGLIKDGKAYVDSLSVEEM
REYRGTLTK--------------------PG---------------------KESPYRSR
SVEENLDLFGK------MAA-----GEVADGEM-VLRLKIDMKAPNINMRDPTIYRVKRE
ADHPRTGEKWKVYPMYDYAHV-----LTDAEEYITHSMCTLEFQDHRP---LYDWILDNV
K-------------------------TPARPRQIEFSRLNLQYCVVSKRKLIKLVTE-GH
VSGWDDPRMPTLCGLRR-----------------------RGVPPKALQLFVERTGVSKS
D-N------------------SIDYSILEDCVRETLDPSV-PRAFAV----LDPIRVVVT
TWPE-----GE-VDM-LDG----PMHPK---QP--------------EMGRR-QVPFSRN
LLIDRDDFQE-----------VPP-PKYYRLKP------G--------------------
-GEVRLRFG-YVIKV-------------DEVVKD-ES-GK---VIELRCSH-----KQDT
RQGAGKGF----------NETKVKGI--IHWLSEDH----CKR-ASVNVYDRLFNAPVP-
--------GAD---------------------------HEDG------------------
------------------------D-FL-KDVNPNSLQVYSNAAIESYVAE-----LP--
-------------------PNSCVQFERTGYFCIDE-EST---------PDDITMNRVVT
LRDTWASK----------------------------------------------------
------------------------------------------------------------
------------------------------------------------------------
------------------------------------------------------------
------------------------------------------------------------
------------------------------------------------------------
------------------------------------------------------------
------------------------------------------------------------
------------------------------------------------------------
------------------------------------------------------------
------------------------------------------------------------
------------------------------------------------------------
------------------------------------------------------------
------------------------------------------------------------
------------------------------------------------------------
------------------
>Dinos-Kareniaceae-Karlodinium-armiger-ANV-37279_glutaminyl-tRNA_synthetase
VSV---------------------------------------------------------
------EIVVC-----------------RHRCLNMQ------------------------
--------------------DMLQ------------------------------------
-----------------------------MILAMVLIC----------------------
-------TGI-------------------------------------ARRLSL-IDRTNH
AAENVFE----------------------------------EDLAHRIAKRMD----IQS
DSSRTLAMLMLSFNPQ--------------------------------------------
------------------------RRG----VVTRVASRSSPT-----------------
------------------------QAK---------------------------------
------------------------------------------------EGVMERSNFLSK
IIAD----------DLDSGKH-------------------------A-AIVTRFPPEPNG
YLHIGHAKSICVNFGLAERF-----NG------TTFMRFDDTNPEKEEQEYIDNILKD--
--------------------VKWL------------GFD------------------WKK
------------------PERLTYAS-----DYFDQFYQYALDLIKQGKAYVESLSAEEV
GEYRGSLTR--------------------PG---------------------RNSPYRDR
TIEENLVLFAK------MTA-----GEVADGDM-VLRLKIDMASPNMNMRDPIIYRIKSD
AHHPRTGSKWKVYPMYDYAHV-----LTDSQEHVTHSLCTLEFEDHRE---LYDWILDNV
Q-------------------------TPARPRQIEFSRLNLQYCVVSKRKLIKLVTD-GH
VSGWDDPRMPTLCGLRR-----------------------RGVPPEALHLFVERTGVSKA
D-N------------------NIDYSVLEDCVRETLEPTA-PRAFAV----LDPIRVVVT
TWPE-----GE-VDM-LEG----PKHPK---LP--------------DFGKR-QVPFTRN
LLIERSDFEE-----------NPP-AKYFRLKP------G--------------------
-GEARLRFG-YVIKV-------------DEVIKD-EN-GN---VVELHCSH-----KPDT
RQGAGKGF----------NETKVKGI--IHWLSEDH----CKR-ATVNLYDRLFKSPAP-
--------GAD---------------------------HEDG------------------
------------------------D-FL-KDVNPNSLQVVPNAAIEAYATE-----AA--
-------------------PGSCLQFERTGYFCVDE-ASS---------SDNITFNRVVT
LRDTWMNDKAR-------------------------------------------------
------------------------------------------------------------
------------------------------------------------------------
------------------------------------------------------------
------------------------------------------------------------
------------------------------------------------------------
------------------------------------------------------------
------------------------------------------------------------
------------------------------------------------------------
------------------------------------------------------------
------------------------------------------------------------
------------------------------------------------------------
------------------------------------------------------------
------------------------------------------------------------
------------------------------------------------------------
------------------
>Dinos-Kareniaceae-Karlodinium-micrum-Strain-CCMP2283-CAMPEP-0200774046_glutaminyl-tRNA_synthetase
------------------------------------------------------------
------------------------------------------------------------
---------------------MLR------------------------------------
-----------------------------IFSAFTWAC----------------------
-------MGN-------------------------------------ARRL--------H
ANEGAWP--------------------------------DAEDLIRRFARETK----PSP
QTRQVLAAMLLASQTRYGQR----------------------------------------
-------------------------------APLSIASRSSTP-----------------
------------------------QSA---------------------------------
------------------------------------------------ENVMERANFLAK
IMEE----------DLASGKH-------------------------E-AIVTRFPPEPNG
YLHIGHAKSICVNFGLGEKF-----NG------STFMRFDDTNPEKEEQEYIDNILTD--
--------------------VKWL------------GFD------------------WKV
------------------PERLTYAS-----DYFDQFHQYAIMLIKEGKAYVDELSAEEV
REYRGTLTK--------------------PG---------------------KDSPYRNR
SVEENLDLFAK------MTA-----GEIPDGDM-VLRLKIDMASPNMNLRDPTIYRVKRD
ADHPRTGKKWKVYPMYDYAHV-----LTDAHEHITHSLCTLEFEDHRA---LYDWILDNL
P-------------------------TPARPRQIEFSRLNLQYCVVSKRKLIKLVTE-GH
VSGWDDPRMPTLCGLRR-----------------------RGVPPEALHLFVERTGVSKA
D-N------------------NIDYSVLEDCVREVLESSA-PRAFAV----LDPIRVVVT
TWPE-----GE-VDM-LEG----PKHPK---LP--------------DLGNR-QVAFTRN
LLIERSDFEE-----------DPP-NKFFRLKP------G--------------------
-GEARLRFG-YVIKV-------------DEVIKD-ES-GK---VVELRCSH-----KPDT
RQGAGKGF----------NETKVKGI--IHWLSEDH----CKR-ATVNVYDRLFNAPDP-
--------GAE---------------------------HEDG------------------
------------------------D-FL-KDVNPNSLQVFENAAIEPYVAE-----SA--
-------------------AGSCMQFERMGYFCVDK-EST---------PDNISFNRVVT
LRDTW-------------------------------------------------------
------------------------------------------------------------
------------------------------------------------------------
------------------------------------------------------------
------------------------------------------------------------
------------------------------------------------------------
------------------------------------------------------------
------------------------------------------------------------
------------------------------------------------------------
------------------------------------------------------------
------------------------------------------------------------
------------------------------------------------------------
------------------------------------------------------------
------------------------------------------------------------
------------------------------------------------------------
------------------
>Dinos-Kareniaceae-Karlodinium-sp-RCC3446-ANV-30165_glutaminyl-tRNA_synthetase
------------------------------------------------------------
------------------------------------------------------------
---------------------MLR------------------------------------
-----------------------------IFSAFTWAC----------------------
-------MGN-------------------------------------ARRL--------H
ANEGAWP--------------------------------DAEDLIRRFARETK----PSP
QTRQVLAAMLLASQTRYGQR----------------------------------------
-------------------------------APLSIASRSSTP-----------------
------------------------QSA---------------------------------
------------------------------------------------ENVMERANFLAK
IMEE----------DLASGKH-------------------------E-AIVTRFPPEPNG
YLHIGHAKSICVNFGLGEKF-----NG------STFMRFDDTNPEKEEQEYIDNILTD--
--------------------VKWL------------GFD------------------WKV
------------------PERLTYAS-----DYFDQFHQYAIMLIKEGKAYVDELSAEEV
REYRGTLTK--------------------PG---------------------KDSPYRNR
SVEENLDLFAK------MTA-----GEIPDGDM-VLRLKIDMASPNMNLRDPTIYRVKRD
ADHPRTGKKWKVYPMYDYAHV-----LTDAHEHITHSLCTLEFEDHRA---LYDWILDNL
P-------------------------TPARPRQIEFSRLNLQYCVVSKRKLIKLVTE-GH
VSGWDDPRMPTLCGLRR-----------------------RGVPPEALHLFVERTGVSKA
D-N------------------NIDYSVLEDCVREVLESSA-PRAFAV----LDPIRVVVT
TWPE-----GE-VDM-LEG----PKHPK---LP--------------DLGNR-QVAFTRN
LLIERSDFEE-----------DPP-NKFFRLKP------G--------------------
-GEARLRFG-YVIKV-------------DEVIKD-ES-GK---VVELRCSH-----KPDT
RQGAGKGF----------NETKVKGI--IHWLSEDH----CKR-ATVNVYDRLFNAPDP-
--------GAE---------------------------HEDG------------------
------------------------D-FL-KDVNPNSLQVFENAAIEPYVAE-----SA--
-------------------AGSCMQFERMGYFCVDK-EST---------PDNISFNRVVT
LRDTWAKS----------------------------------------------------
------------------------------------------------------------
------------------------------------------------------------
------------------------------------------------------------
------------------------------------------------------------
------------------------------------------------------------
------------------------------------------------------------
------------------------------------------------------------
------------------------------------------------------------
------------------------------------------------------------
------------------------------------------------------------
------------------------------------------------------------
------------------------------------------------------------
------------------------------------------------------------
------------------------------------------------------------
------------------
>Dinos-Kareniaceae-Ross-Sea-Dinoflagellate-547690
EDP---------------------------------ASAISTS-----------------
------------------------ARPPREHALSQMAL----------------------
--------------AGSSCPRMLP------------------------------------
-----------------------------LATLLWSAS----------------------
-----------------------------------------------A------------
---------------------------------------------------------AAA
RTRLSLGHGSMPTPAVT-------------------------------------------
-----------W----C--RRRSGGGAQMRGGGKKAGLVPVKG-----------------
------------------------KPD---------------------------------
----------------------------------------------ASVAPVEATNFIRN
IIKQ----------DLSSGKH-------------------------A-SIVTRFPPEPNG
YLHIGHAKSICVNFGLGQEF-----GG------ATYMRLDDTNPAKEEQEYVDSILAD--
--------------------VKWL------------GFD------------------WG-
-------------------ERLTHAS-----DYFPQFHALAVELIKEGKAYVDESSVEEL
RRMRGSLTQ--------------------PG---------------------ENSPFRER
SVADNLRLFEQ------MTA-----GELPDGAA-VVRLKIDMAAGNMNLRDPPIYRIKRD
ADHPMTGTLWNVYPMYDYAHA-----LTDAIEGVTHSLCTLEFENHRE---LYDWVVREC
T-------------------------VPCTPRQIEFSRLNLQYTVLSKRRLIQLVETPGI
VNGWDDPRMPTISGLRR-----------------------RGVPPAAIKLFVERTGVSKA
D-N------------------NIDYTVLEECVRESLDPQV-PRAMAV----LDPLKVTIT
NWPE-----GE-VDQ-LEV----PIHPK---RP--------------EMGTR-ILPFDGT
LYIERDDYSE-----------EPP-PKYFRLRPPTDEAPA--------------------
-PQVRLRFG-YVISL-------------HEVVRD-AD-GR---VTELKCTY-----EPET
RAGAG---------------AKVKGI--IHWVSAAH----ALP-ARVRLYDRLFVTPSP-
--------GAG---------------------------HADG------------------
------------------------D-FL-KDLNPDSLQELAGAVVEPSLAS-----AA--
-------------------LGDTYQFERTGYFAVDP-DAS---------EGDLVLNRVVT
LRDTWAAKAAAPP-----PVEVAEVVALLPE-EVAAVEAQADA----------------Q
AKEVRRLK----------------------------------------------------
------------------------------------------------------------
------------------------------------------------DEGLG-------
-----NKSPEVAAAV-AELLRIKAL-----------------------------------
------------------------------------------------LPES--------
------------------------------------------------------------
------------------------------------------------------------
------------------------------------------------------------
------------------------------------------------------------
------------------------------------------------------------
------------------------------------------------------------
------------------------------------------------------------
------------------------------------------------------------
------------------------------------------------------------
------------------
>Dinos-Kareniaceae-Takayama-helix-ANV-39396_glutaminyl-tRNA_synthetase
MASW----FGALLTGWLFTRT----QA-LVPGPIKWGGLRSKNLILATK------ASPDN
VLVAPQKLVIWDPAVGISTHVIDHFTANRDQTISLQRTSWCIEASGNQIGDE-----VRT
NRCTASPLQKWNWVPNGRGEEMIQLMDTS---KCLDAGAKEGAL---NEAPIELRECNDK
LTQQWEFEEAAHVGDPVPAS-------SFLLRHFLVSCL---------------------
------LLATL-----------------------------------GALSLSIWSWQQQR
KARSVFI--------------TQGVTPLSA------DHGDVPLTVRPSVHWDF----VTF
NTSLTASMQEL-------------------------------------------------
-------------------------------SPATMCVSPLPAGGD--------------
-----------------------NRKE---------------------------------
-------------------------------------------DAVADEKVQNVDNFLSK
IMAA----------DLQNGKH-------------------------S-SIITRFPPEPNG
YLHIGHAKSICINFGLAQRF-----DG------ATFMRFDDTNPEKEEQEYIDAIMND--
--------------------VKWL------------GFS------------------WKE
------------------PEQQTYAS-----DYFDKFYQYALKLITDGKAYVESLNADEM
REYRGTLTK--------------------KG---------------------IDSPHRTR
SVEENLQLFAK------MAA-----GEVPDGEM-CVRLKIDMQSPNIHMRDPTIYRIKRD
AVHPRTGTTWKIYPMYDFAHV-----LTDCEEFITHSLCTLEFEDHRP---LYEWIRDEV
P-------------------------VPSKPRQIEFSRLNLQYCVVSKRKLMKLVTE-GH
VNGWDDPRMPTLCGLRR-----------------------RGVPAEALRLFVERTGVSKA
D-N------------------NIDYFVLEDCVREILEQSA-TRAFAV----LDPIRVVVT
TWPE-----GE-VDM-LEG----PMHPK---LP--------------ELGKR-QMPFSRN
LLIDRDDFTE-----------DPP-PKYRRLKP------G--------------------
-GEVRLRFG-YVIKV-------------DEVIKD-AA-GK---VIELHCSH-----KPDT
RQGAGKGF----------NETKVKGI--IHWLSEDH----CRR-ATVNVYDRLFKAPSP-
--------GAD---------------------------HEDG------------------
------------------------D-FL-KDINPDSLKLFTEAAIEPYAAE-----SV--
-------------------PGVCMQFERTGYFCVDQ-DSA---------PDNLIFNRTVT
LRDTWASK----------------------------------------------------
------------------------------------------------------------
------------------------------------------------------------
------------------------------------------------------------
------------------------------------------------------------
------------------------------------------------------------
------------------------------------------------------------
------------------------------------------------------------
------------------------------------------------------------
------------------------------------------------------------
------------------------------------------------------------
------------------------------------------------------------
------------------------------------------------------------
------------------------------------------------------------
------------------------------------------------------------
------------------
>Dinos-Peridiniales-Brandtodinium-nutriculum-RCC3387-CAMPEP-0198505310
------------------------------------------------------------
------------------------------------------------------------
------------------------------------------------------------
------------------------------------------------------------
------------------------------------------------------------
------------------------------------------------------------
------------------------------------------------------------
------------------------------------------------------------
------------------------------------------------------------
------------------------------------------------AAPPKVFGFLQD
IIDE----------DLKPGGRC----------------AHRRGLKDEPLIRTRFPPEPNG
YLHIGHAKSIIVNFGLAQLY-----GG------QCNLRFDDTNPATEETEYVRSIQED--
--------------------VRWL------------GYE------------------WG-
-------------------GKPKYAS-----EYFDQLYEWAVKLIKDGKAYVDSQTPKEM
KENRGSVTR--------------------KG---------------------VESRFRSR
TVAENMELFED------MRA-----GKYKEGEH-VLRMKGDMGHQNMNMRDMPIYRILHK
H-HHNTGNKWCIYPLYDFAHG-----QEDAIEGITHSICTLEFEAHRE---LYDWFIDNI
G-------------------------FESPPKQFEMARLNVTTFLTSKRKLRQLVER-QI
VDGWDDPRMSTLSGMRR-----------------------RGVPPEALRTFIKKLGVTNK
I-A------------------TTQVEVLDDCIRETLDPSA-LRRMVV----LRPLRVVID
DYPE-----GR-VEE-VEA----LNHPS---SP--------------ALGSR-RLKFSRE
IFIEHDDFRE-----------NAS-ADFFRLRG-----VG--------------------
-SEVKLRYC-YVIKV-------------EKVVKN-DK-GE---VIELRCSH-----DPKT
RDDMP-------------TDRKVKGV--IHWVSAPH----ACS-HTVRLYDFLLKPDVG-
--------DEEAPADLDPGDG---MEEEAVV-------DDFK------------------
------------------------K-FLDEKVNQKSKEELHDAKMEASLSK-----CE--
-------------------VMDRFQFERNGFFVVDK-SSEP-------KKGKLVFNRIVC
LKESGLKSKENAT------------KASNDR-RDQQAKQAEER-----------------
-EAKKNID----------------------------------------------------
-P----RQMFR---AEAD------------------------------------------
--------KYSKFD----------------------------------DDG---------
------------------------------------------------------------
------------------------------------------------VPTHG-------
------------------------------------------------------------
-------------------ADGEALPKSRIKTLKK-------------------------
------------------------------------------------------------
-----------------------------------------------------EWDK---
------------------------------------------------------------
---------------------------------------------------------QKK
VFESAK------------------------------------------------------
------------------------------------------------------------
------------------------------------------------------------
------------------
>Dinos-Peridiniales-Peridinium-aciculiferum-PAER-2-CAMPEP-0190711844
------------------------------------------------------------
------------------------------------------------------------
------------------------------------------------------------
------------------------------------------------------------
------------------------------------------------------------
------------------------------------------------------------
---------------------KG-------------------------------------
-------------------------------PAVEKQTAPASAAPGG-------------
------------------AAGGSL-PS---------------------------------
----------------------------------------------KAPAEKKTFGFLQE
IIDA----------DLAKGGRV----------------AHRKDMKGD-VIRTRFPPEPNG
YLHIGHAKSITINFGLAEMY-----GG------RCHLRFDDTNPAAEETEYVDSIMED--
--------------------VKWL------------GFD------------------WG-
-------------------EHLYFAS-----DYFDQLYKWAELLIKDGKAYVDSQPSEEM
RKNRGSVTV--------------------LG---------------------TDSRFRTR
TPDESLQLFRD------MRA-----GKYKEGEH-IVRMKGDMKSPNMNMRDMPIYRILHK
H-HHRTGDKWCIYPLYDFAHG-----QEDSIEGITHSICTLEFEAHKE---LYEWFTSNL
P-------------------------IETPPKQFEMARLNVTTFLTSKRKLLKLVKA-KV
VDGWDDPRMSTLSGMRR-----------------------RGVTPEALKKFILKLGVTKQ
I-A------------------VTDVAVLEDCIREDLDPVL-PRRMVV----INPLKVVIE
DYPE-----GK-VEE-VEA----ANHPS---NP--------------DMGSR-KIKFSRV
VFIEQEDFRE-----------DAP-DSFFRLKP------G--------------------
-GEVKLRYS-YVITC-------------KEVVKD-KS-GN---VTQLTCTH-----DPAT
RDEMP-------------TDRKIKGV--IHWVSEQH----CST-NTVRLYDALLKPEAD-
--------AAQQLAEAEAAAP---AEVDEEA-------DVAD------------------
------------------------D-FL-KQVNPNSLTVMTNAKCEEAMSS-----CK--
-------------------PMDRFQFERNGLFVVDK-YSPS--------TGPMVFNRIIG
LKESGLKKEENKD------------SAARSR-KDEQAKQATEK-----------------
-EAKKKLD----------------------------------------------------
-P----KQMFR---SETD------------------------------------------
--------VYSKFD----------------------------------DDG---------
------------------------------------------------------------
------------------------------------------------VPTHG-------
------------------------------------------------------------
-------------------VDGEPLPKSRIKKLKT-------------------------
------------------------------------------------------------
-----------------------------------------------------EWEK---
------------------------------------------------------------
---------------------------------------------------------QTK
LFAS--------------------------------------------------------
------------------------------------------------------------
------------------------------------------------------------
------------------
>Dinos-Peridiniales-Scrippsiella-hangoei-like-SHHI-4-CAMPEP-0199175562
------------------------------------------------------------
------------------------------------------------------------
------------------------------------------------------------
-----------XIGIP--------------------------------------------
-------IGG-------------------------------------P-ATVL-------
--------------------------------------RLPEEVEAAS------------
-----EAAAAPPAAAAKAAPSKG-------------------------------------
-------------------------------PAVEKQTAPASAVP---------------
---------------------GSL-PS---------------------------------
----------------------------------------------KAPAEKKTFGFLQE
IIDA----------DLAKGGRV----------------AERKDMKGD-VIRTRFPPEPNG
YLHIGHAKSITINFGLAEMY-----GG------RCHLRFDDTNPAAEETEYVDSIMED--
--------------------VKWL------------GFD------------------WG-
-------------------EHLYFAS-----DYFDQLYEWAELLIKDGKAYVDSQPSEEM
KKNRGSVTV--------------------LG---------------------TDSRFRTR
TPDESLQLFRD------MRA-----GKYKEGEH-IVRMKGDMKSPNMNMRDMPIYRILHK
H-HHRTGDKWCIYPLYDFAHG-----QEDSIEGITHSICTLEFEAHKE---LYEWFTSNL
P-------------------------IKTPPKQFEMARLNVTTFLTSKRKLLKLVKA-KV
VDGWDDPRMSTLSGMRR-----------------------RGVTPEALKKFILKLGVTKQ
I-A------------------VTDVAVLEDCIREDLDPVL-PRRMVV----INPLKVVIE
DYPE-----GK-VEE-VEA----ANHPS---NP--------------DMGSR-KIKFSRV
VFIEQEDFRE-----------DAP-DSFFRLKP------G--------------------
-SEVKLRYS-YVITC-------------KEVVKD-KS-GN---VTQLTCTH-----DPAT
RDEMP-------------TDRKIKGV--IHWVSEKH----CST-NTVRLYDALLKPEAD-
--------AAQQQAEAEAAAP---AEEDAEA-------DVAD------------------
------------------------D-FL-KQVNPNSLTVMTDAKCEEAMSS-----CK--
-------------------PMDRFQFERNGLFVVDK-YSPS--------TGPMVFNRIIG
LKESGLKKEENKD------------SAARSR-KDEQAKQAAEK-----------------
-EARKKLD----------------------------------------------------
-P----KQMFR---SETD------------------------------------------
--------LYSKFD----------------------------------DDG---------
------------------------------------------------------------
------------------------------------------------VPTHG-------
------------------------------------------------------------
-------------------ADGXAAAQEQDKKAQDG------------------------
------------------------------------------------------------
---------------------------------------------------VGQADE---
------------------------------------------------------------
---------------------------------------------------------AVR
VLSGK-------------------------------------------------------
------------------------------------------------------------
---------------------------------------------------LGTSFVTSF
VT----------------
>Dinos-Prorocentrales-Pelagodinium-beii-RCC1491-CAMPEP-0197707102
------------------------------------------------------------
-------------------------------------------------G----------
-------------------------------------------------APWR-------
-ENSRWSWNL-PVGDK--------------------------------------------
------------------------------------------------------------
----------------------------------------------------------VT
APELQRCSTSEPTSWLPETGWQ--------------------------------------
-------------------------------AILNCLYVARE------------------
-------------------------AK---------------------------------
----------------------------------------------ADTSEVDAGNFVED
IVAV----------DMEKDTY------------------------SG-RVQTRFPPEPNG
YLHIGHVKSICLNFGIAAKF-----KG------YCNLRFDDTNPASEKQEYIDSIQED--
--------------------VRWL------------GFE------------------WXX
XXXXXXXXXXGRWLGFEWHNSEHYAS-----DYFDQLYDWAEAFIEKGLAYVDELGAEEM
SEYRGSVTR--------------------PG---------------------KDSPFRTR
MPAESLEIFRR------MRD-----GEMDQGSA-VLRAKIDMAHPNVIMRDPIMYRIVKE
P-HPRTGDKWVIYPSYDWAHG-----LSDAIEGVTHSVCTLEFNMHNE---LYNWFNEHV
LSLPGALPLC-------------QAPSSALPRQHEFARLEMTHIVVSKRKLKRLVEA-GH
VEGWDDPRMPTISGMRR-----------------------RGFPAAALRRLCELIGVTKV
S-TS-----------------VIEYPLLESCVRDTLQEEVTTKLLCV----LRPLRVTVT
NWPE-----EKEDEA-LEA-------PP---EE--------------GSPPR-PLHFGRE
LLIDSSDFSE-----------NPE-PGWKRLAP------G--------------------
-AQVKLRFG-YIIRC-------------DEVIHG-PN-GE---IEELRVTY-----DSES
LGQRP---------------PKGVGV--VHWAHAKL----SVP-VTVRIYEKLFSASRP-
--------------------------------------EEEG------------------
------------------------D-FL-DALNPQSLELLEDARCESSVLE-----WAQR
------------HKEAAKSDILKAQFERMGFYALDD-KATQA------ADGRLIFNRIVA
PREGFAPKKKQQA--------------ARQE-KPKX------------------------
------------------------------------------------------------
------------------------------------------------------------
------------------------------------------------------------
------------------------------------------------------------
------------------------------------------------------------
------------------------------------------------------------
------------------------------------------------------------
------------------------------------------------------------
------------------------------------------------------------
------------------------------------------------------------
------------------------------------------------------------
------------------------------------------------------------
------------------------------------------------------------
------------------------------------------------------------
------------------
>Dinos-Prorocentrales-Prorocentrum-minimum-CCMP1329-CAMPEP-0190898366
------------------------------------------------------------
------------------------------------------------------------
------------------------------------------------------------
------------------------------------------------------------
------------------------------------------------------------
------------------------------------------------------------
------------------------------------------------------------
------------------------------------------------------------
--------------------------X---------------------------------
----------------------------------------------GDTAEVEVSNFVEE
IVAD----------DLGRGTY------------------------GG-RVRTRFPPEPNG
YLHIGHAKSICLNFGIAAKF-----NG------ACNLRFDDTNPASEKQEFIDSIQED--
--------------------VRWL------------GFE------------------WD-
-------------------GPERYAS-----DYFDKLYAWAETFVEKGWAYIDELSAEEI
SEYRGSLTS--------------------PG---------------------KDSPYRAR
SADESLDLLRK------MRA-----GQIDQGKA-VLRAKIDMAHQNVIMRDPIMYRILKA
S-HPRTGDAWCIYPSYDFAHG-----LSDAIEGVTHSVCTLEFSAHNE---LYDWFNQRV
MSLQGAL------------------DCETLPRQHEFARLEMTNIVVSKRKLKRLVDE-GV
VDGWDDPRMPTLSGMRR-----------------------RGYPACALRRMCQLVGVTKD
P-NA-----------------VIQYSLLESCVRDALEEQCKARLLCV----LRPLKVTVT
NWE------GD-NQI-IEV-------PA---EE--------------GLPIR-QLTMGRE
LFLESEDFME-----------VPS-EGFKRLSP------G--------------------
-GMVKLRFG-HVLTC-------------DEVVKD-EG-GN---VTELKCSY-----DPES
FGQRP---------------PKKVAV--VHWAHATA----SVP-VRARLYDKLFSDERP-
--------------------------------------EERE------------------
------------------------D-FM-DAVNPDSLEVVEQAMCEPCVIQ-----LA--
-------------ASGAPRQPLLAQFERIGYFVLDE-KESQSSTE---AGGPLVFNRAAG
LREAWARKAAPPQ---------QQREGKRKK-KEKKEKQH-SK-------------HDPG
PQRPRRLCGAHCFARSRLACSCGVSRAQRSTDTGISLSLSRQVGEQGELRQQHHTSGLWA
PPR--GPGAPR--SASSDSPRSXAK-------------------------GAPSDHRLEQ
EGLHAVHLGTASMDQRGGALGEQGRHGV--------GCRGRRGRVGLQQGAVPLLGA---
-RRPAGLPRAGPAARHA--ACVARVLHVAGEVGVGAAARRGAVFLRRRAA-PGQQLAQHD
APVAATYC-------RPQALGGSQRNAHIARHDTLSCLRRAGGVEEVALPQHDHR-----
QQSATATAVQHAFEAPAS----C--RFVA-P-----------------------------
----------------------AASAL-LASLLKAMNTLVPV------------------
------------------------------------------------------------
------------------------------------------------------------
------------------------------------------------------------
------------------------------------------------------------
------------------------------------------------------------
------------------------------------RGAG--------------------
----------------------------------------------------------AG
GGTGX-------------
>Dinos-Prorocentrales-Prorocentrum-minimum-CCMP2233-CAMPEP-0191109700
------------------------------------------------------------
------------------------------------------------------------
------------------------------------------------------------
------------------------------------------------------------
------------------------------------------------------------
------------------------------------------------------------
------------------------------------------------------------
-----------WA------------------RARGVAVAAGG------------------
-------------------------PP---------------------------------
----------------------------------------------GDTAEVEVSNFVEE
IVAD----------DLGRGTY------------------------GG-RVRTRFPPEPNG
YLHIGHAKSICLNFGIAAKF-----NG------ACNLRFDDTNPASEKQEFIDSIQED--
--------------------VRWL------------GFE------------------WD-
-------------------GPERYAS-----DYFDKLYAWAETFVEKGWAYIDELSAEEI
SEYRGSLTS--------------------PG---------------------KDSPYRAR
SADESLDLLRK------MRA-----GQIDQGKA-VLRAKIDMAHQNVIMRDPIMYRILKA
S-HPRTGDAWCIYPSYDFAHG-----LSDAIEGVTHSVCTLEFSAHNE---LYDWFNQRV
MSLQGAL------------------DCETLPRQHEFARLEMTNIVVSKRKLKRLVDE-GV
VDGWDDPRMPTLSGMRR-----------------------RGYPACALRRMCQLVGVTKD
P-NA-----------------VIQYSLLESCVRDALEEQCKARLLCV----LRPLKVTVT
NWE------GD-NQI-IEV-------PA---EE--------------GLPIR-QLTMGRE
LFLESEDFME-----------VPS-EGFKRLSP------G--------------------
-GMVKLRFG-HVLTC-------------DEVVKD-EG-GN---VTELKCSY-----DPES
FGQRP---------------PKKVAV--VHWAHATA----SVP-VRARLYDKLFSDERP-
--------------------------------------EERE------------------
------------------------D-FM-DAVNPDSLEVVEQAMCEPCVIQ-----LA--
-------------ASGAPRQPLLAQFERIGYFVLDE-KESQSSTE---AGGPLVFNRAAG
LREAWARKAAPPQ---------QQREGKRKK-KEKKEKQHSSK-------------HDPG
PQRPRRLCGAHCFARSRLACSCGVSRAQRSTDTGISLSLSRQVGEQGELRQQHHTSGLWA
PPR--GPGAPR--SASSDSRSGAAKRGGWGRTRNGAQEKIPRRPGGPLTAGAPAAAAPAF
ALAHALALALAAAHAALRLLTLRVLHGLVDRQNETRGFRGSTERAVLHDDGLPNVASESI
HRRAVNAVHTNPAAIYADSMLLAQLIQQLGSVCAAVLRERHGDDLERFSEIVDNQL----
--LFTTYC--------PRVLAKVPADLHLDRPTTSNNLCV------LEGPSHDHD-----
RIVQRSLGLRNELLCPAAQEDGCGLRFLA-PREDVVAVAADL-----------LFLEAAA
RAENVGADAVDRR--LHDSSHGTAGALEVVGLYSASTENVPVGEVLRG-QVANRKA----
---------AQDHLRARLGDQVQLFVDD-----------------RPLRIHDRLILVRIG
DSHFCVVLLSLQFQLQVQQQ---DLGI---IEAFGLLLETCVRE------SLLEGHA---
--VDQHGVHHGAAGDGLDADRRHGQVLAEHADGVHGHRGEEGLVIG----NKLRVERGLR
TLDQHRPLLLFGLLLQIDCDVVELLERQPASG-PVALDDLRRHEPVLQEGLGLLQQLARQ
NYDAGSAVADLESCAFDISTRILAAGCTTWSFFITVXAVVGDGRGAPVLDQ-----LVHS
SRA-------KRGLDYANHRQAGVDVAY--DLALALRGVGPVLQ----------------
-----------QDDR---RPHE-----LRHGT----KHDLSQRGRAALGGVAAQGPAAAD
GGSSAVF----------E
>Dinos-Suessiales-Polarella-glacialis-CCMP-1383-CAMPEP-0115099100
------------------------------------------------------------
------------------------------------------------------------
--------------------XHLS------------------------------------
-----------LIGIP--------------------------------------------
---------------------------------------------LSSQAVLL-------
--------------------------------------GLPEEAEAXPQR----------
------KAAPAAAPAGTAAGKPAA------------------------------------
-------------------------------KPAAKPAAKASAVN---------------
---------------------AKP-PA---------------------------------
----------------------------------------------AGAAAAAPRNFLQE
IIDK----------DLAKGGRC----------------AGRSV-KGD-VIRTRFPPEPNG
YLHIGHAKSICINFGLAQQY-----GG------RCHLRFDDTNPAAEETEYVESIQED--
--------------------VKWL------------GFX------------------WG-
-------------------ENLFFAS-----SYFDQLYEWAELLIKDGKAYVDSQTVEEM
RKLRGNLKE--------------------PG---------------------KDSPFRGR
TPEENMTLFRE------MRD-----GKHKEGTH-LLRAKIDMKSANMNLRDPPMYRIIHK
E-HHRTGKKWCIYPLYDFAHG-----QEDAIEGITHSICTLEFEAHRA---LYDWYCDNL
P-------------------------IKARPHQFEFSRLNVTNTVMSKRKLLKLVKE-KV
VDGWDDPRMPTICGMRR-----------------------RGVTPEALKNFVMRIGVTTS
Y-S------------------TVDSGLLEETIREDLEPKV-HRRMAV----LYPIKVVIE
DFPE-----GK-VEE-TQA----ANHPS---RP--------------EEGSR-TLKFTRE
IFIDRDDFNE-----------APP-EGYFRLQP------G--------------------
-GEVKXRFS-YVIKL-------------KEVVKG-KN-GE---VLELRCTH-----DPAT
RDTMP-------------TDRRVRGV--IHWVSAPH----CIR-PAVRLYDYLLRSGTP-
--------GEEAPAEEEK------EEEGDDAK------DSKE------------------
------------------------D-FM-KELNPDSVCELKDACLEESLKD-----AK--
-------------------PMERFQFERTAFFVCDK-YST---------PASLVFNRIVG
LKENSHKPDKDKS------------AELRSR-KDEQAKAAAEK-----------------
-DAKKNLD----------------------------------------------------
-P----KQMFR---SETD------------------------------------------
--------LYSAFD----------------------------------DEG---------
------------------------------------------------------------
------------------------------------------------VPTHA-------
------------------------------------------------------------
-------------------ADGAAVPKSRIKKLKQ-------------------------
------------------------------------------------------------
-----------------------------------------------------EWDK---
------------------------------------------------------------
---------------------------------------------------------QKK
LFESGK------------------------------------------------------
------------------------------------------------------------
------------------------------------------------------------
------------------
>Dinos-Suessiales-Polarella-glacialis-CCMP2088-CAMPEP-0197998384
------------------------------------------------------------
------------------------------------------------------------
------------------------------------------------------------
------------------------------------------------------------
------------------------------------------------------------
------------------------------------------------------------
------------------------------------------------------------
---------------------------------XAKPAAKASAVN---------------
---------------------AKP-PA---------------------------------
----------------------------------------------AGAAAAAPRNFLQE
IIDK----------DLAKGGRC----------------AGRSV-KGD-VIRTRFPPEPNG
YLHIGHAKSICINFGLAQQY-----GG------RCHLRFDDTNPAAEETEYVESIQED--
--------------------VKWL------------GFD------------------WG-
-------------------ENLFFAS-----SYFDQLYEWAELLIKDGKAYVDSQTVEEM
RKLRGNLKE--------------------PG---------------------KDSPFRGR
TPEENMTLFRE------MRD-----GKHKEGTH-LLRAKIDMKSANMNLRDPPMYRIIHK
E-HHRTGKKWCIYPLYDFAHG-----QEDAIEGITHSICTLEFEAHRA---LYDWYCDNL
P-------------------------IKARPHQFEFSRLNVTNTVMSKRKLLKLVKE-KV
VDGWDDPRMPTICGMRR-----------------------RGVTPEALKNFVMRIGVTTS
Y-S------------------TVDSGLLEETIREDLEPKV-HRRMAV----LYPIKVVIE
DFPE-----GK-VEE-TQA----ANHPS---RP--------------EEGSR-TLKFTRE
IFIDRDDFNE-----------APP-EGYFRLQP------G--------------------
-GEVKLRFS-YVIKL-------------KEVVKG-KN-GE---VLELRCTH-----DPAT
RDTMP-------------TDRRVRGV--IHWVSAPH----CIR-PAVRLYDYLLRSGTP-
--------GEEAPAEEEK------EEEGDDAK------DSKE------------------
------------------------D-FM-KELNPDSVCELKDACLEESLKD-----AK--
-------------------PMERFQFERTAFFVCDK-YST---------PASLVFNRIVG
LKENSHKPDKDKS------------AELRSR-KDEQAKAAAEK-----------------
-DAKKNLD----------------------------------------------------
-P----KQMFR---SETD------------------------------------------
--------LYSAFD----------------------------------DEG---------
------------------------------------------------------------
------------------------------------------------VPTHA-------
------------------------------------------------------------
-------------------AAGEALPKSRIKKLKQ-------------------------
------------------------------------------------------------
-----------------------------------------------------EWDK---
------------------------------------------------------------
---------------------------------------------------------QKK
LFESGK------------------------------------------------------
------------------------------------------------------------
------------------------------------------------------------
------------------
>Dinos-Suessiales-Symbiodinium-microadriaticum-Smic21822
------------------------------------------------------------
--------------------------------MKA-------------------------
--------------------GYLA------------------------------------
-----------GLGLP--------------------------------------------
-------FGG-------------------------------------S-PVLL-------
--------------------------------------HLPEE---------------SQ
TA----------------------------------------------------------
------------------------------------------------------------
-------------------------CG---------------------------------
---------------------------------------------ESVKEASDGR-----
-IDT----------DLAKGGRCH----------------------GQ-KVLTRFPPEPNG
YLHIGHAKSITINFGLAQKY-----GG------GCNLRFDDTNPDTEETEYVESIQEG--
---------------------------LDMEKCKAGGKP------------------WV-
-------------------GEPVYASAQLRCDYFQKMYDFAIDLIKHGKAYVDSQTPEEV
QKNRGGGPNN------------------LPGVPSSEKLSQCEGNVFCTCCTKVDSPFRNR
SVEENLRLFEE------MQA-----GKHAEGSL-LLRAKIDMNHPNMNMRDPPM-PLELQ
K-LTNVCTGFDLVITTELATAGRPPELQDAIEGVTHSICTLEFENHRA---LYDWFLDNT
S------------------------IVPSRPYQKEFARLEVQGAFTSKRKLLRLVR----
------------------------------------------------------VGVSDR
N-S------------------VTPWDLVEECWREDLEPIS-KRRLAV----LDPLAVEIV
DYEK--------EEE-IAG-------------------------------------FSRN
VFIDRSDYQE-----------NPP-EGYFRLGR-----IG--------------------
-SEVKLRYS-YVIKL-------------EEVVKD-AA-GK---VVKLKC-H-----DPST
RDVMP-------------ADRKPK-V--IHWVNAKD----CLD-AEVRLINPLFL-PIP-
--------DPL---------------------------PEGK------------------
------------------------D-WV-EYMNPEAWVQCA-AKVERALGQ-----CV--
-------------------LEDRFQFERCGYFVAWK-HSSAPDYDCFGTPPKLTFNRVVP
LKESSDKKKLEGR-------------GAASR-KDAQAAAAAEK-----------------
-ERLQRLP----------------------------------------------------
-P----EEYFK---QERGS-----------------------------------------
--------EFSAYD----------------------------------ETG---------
------------------------------------------------------------
------------------------------------------------LPTHD-------
------------------------------------------------------------
-------------------KDGVALPKSAVKKLAKASSETAERDLASNLALANRSTMSSV
GRMDGAFFVSRTELLAWLNSSFQLSLDKVEQCANGAVWCQIIDACHPGAVSMKRVNWMAR
DEHQCIP------NYKVLQQAFSKVGIQRHIE-----VDKLVRGKYQDNLEMLQWIKNYF
ERTFQGTTYNAAA-------RR---FTDNVPDWARPSEGSS---------QPLR------
-----RPLPA--------SSANTLASKAPKHGRPVGGDGYQRSQ---APNVALLQTSIKE
LSRPAATRVRFQMGA-------------------NPSGMLGSKRSSAGYEEAGDVTLTLS
TRTILEPSGKHQGTVFCFH-GLGDDSRYWEPFFEAMRSVGLALAGLRVVGVDAPRR----
---------LVWGERFVFRPGEQQIIYIREWAWKTLQERSIRKVLEHHCTPRAR-----R
SGNGRE-----------T
>Dinos-Suessiales-Symbiodinium-minutum-036256
MLNLQV--------CHLLERS----IE-LVKSTYRVENHQQATQCFLRR-------SP--
------------------------WRCTLCFAMAFEANEQTLVLA---LGCSGFCVVVCA
GICC---------CRDFARRTRLRELAHSGPTQDVEAGRFNGLLLTGYQAPIR-------
--------RLDPFASKKKQGNNVQANYAKVTSAVEDNIDHLVRAYGSLAAEIDPEDRLKL
LSGGRRASGRSDLWKVARRLETESGEAPSRQDPGAPSGDRDRRDGRPANAVAA-------
----------------------------TA------TTAAASEPTHSHCPPRL----VAS
QASQDAAKHIPPKVLGKADPTLHGAGNWSSLPDTLMRHIELPVSRHPPIDDSEEDEDSDS
ASETEQQRDAKF--------------DALD-AELTEHVNESAGFTLDPSSL-HTSMKGLP
KRKNLKSQKSTGKD-----RKLKPQAAAPWRICLPSGCRS------GRCTQNRIS---TL
QPSRQFSKVACAAIFLSNVQSVRSWRRKVLNRGCFHRRVALSAKAEADVEVIEAGNFVED
IVVT----------DIEQKKY------------------------QG-RVRTRFPPEPNG
YLHIGHVKSICLNFGIAKKF-----GG------SCNLRFDDTNPESEKQVFIDSIQED--
--------------------VRWL------------GFE------------------WD-
-------------------GAERYAS-----DYFGQLYEWAEAFIEEGLAYVDELSAEEI
SEYRGSVTR--------------------PG---------------------KNSPWRDR
PKSESLEIFRK------MRA-----GEMAQGSA-VLRAKIDMSSPNVIMRDPIMYRILPN
TPHPRTGDE---------------------------------------------------
------------------------------------------------------------
------------------------------------------------------------
--A---------------------------------------------------------
------------------------------------------------------------
---------------------------------------G--------------------
----------------------------SSYARS--------------------------
------------------------------------------------------------
------------------------------------------------------------
------------------------------------------------------------
------------------------------------------------------------
------------------------------------------------------------
------------------------------------------------------------
------------------------------------------------------------
------------------------------------------------------------
------------------------------------------------------------
------------------------------------------------------------
------------------------------------------------------------
------------------------------------------------------------
------------------------------------------------------------
------------------------------------------------------------
------------------------------------------------------------
------------------------------------------------------------
------------------------------------------------------------
------------------------------------------------------------
------------------------------------------------------------
------------------
>Dinos-Suessiales-Symbiodinium-sp-C15-CAMPEP-0192447608
------------------------------------------------------------
------------------------------------------------------------
---------------------XLA------------------------------------
-----------QLGIP--------------------------------------------
-------FGG-------------------------------------P-PVIL-------
--------------------------------------KDPAE---------------EL
QVTAPAATSS--------------------------------------------------
--------------------------------KVPAEAKPEKSEK---------------
------------------------------------------------------------
-----------------------------------------------ADGAPDGRSFLEK
WIEA----------DLAKGGRCQ---------K-----------LKE-KVLTRFPPEPNG
YLHIGHAKSIMINFGLAYKY-----GG------QCNLRFDDTNPDTEETEYVEAIQED--
--------------------VAWVCQALNMEKMKKGGKP------------------WK-
-------------------DEVLYAS-----DYFQQMYDFAIDLIKHGKAYVDSQTPEEV
QKNRGGGPNN------------------LPG---------------------VDSKFRNR
SVEENLKLFQE------MQD-----GKHAEGSQ-LLRAKIDMQHPNMNMRDPPMYRIRFS
S-HHRSGDKWKVYPMYDFAHG-----NEDAIEGVTHSICTLEFENHRA---LYDWFLDNC
S------------------------IIPSRPYQKEFARLEVQGAVTSKRKLLRLVKE-GH
VSGWDDPRLLTIRGIRR-----------------------RGVRPQGLKCMADGVGVSDR
N-S------------------TTPWDFVEECWREDLEPIS-KRRLAV----LDPLEVEIV
DYNK--------EEL-IEGITDLPEQSA---STD-------------PSCAR-TLSFSKS
LFIDRSDYQE-----------NPP-EGYFRLGA-----IG--------------------
-SEVKLRHS-YVIKL-------------TEVIKD-KS-GK---VTKLKCSH-----DPAT
RDTMP-------------ADRKPK-V--IHWVNAKD----CLD-AEVRLINPLFL-AMP-
--------DPM---------------------------PEGK------------------
------------------------D-FL-DYINPEAMVRCA-AKVEKALGQ-----PV--
-------------------LEDRYQFERVGYFAPDY-DCFS-------EPKKLSFNRVVP
LKESADKKKIEGK-------------GTASR-KEAQQAQLAEK-----------------
-ERLQKIP----------------------------------------------------
-P----EEFFK---SERGA-----------------------------------------
--------EFSAYD----------------------------------EQG---------
------------------------------------------------------------
------------------------------------------------VPTHD-------
------------------------------------------------------------
-------------------KEGNALPKSAMKKLAK-------------------------
------------------------------------------------------------
-----------------------------------------------------DLEK---
------------------------------------------------------------
---------------------------------------------------------QKK
LYESWKVRVFLR------------------------------------------------
------------------------------------------------------------
----------------------------REIA----------------------------
-----------------T
>Dinos-Suessiales-Symbiodinium-sp-C1-CAMPEP-0199580780
------------------------------------------------------------
---------------------------SSCRSTKARIA----------------------
------------------------------------------------------------
-----------TPQSP--------------------------------------------
------------------------------------------------------------
----------------------------------------------------------SQ
FSKAACAAIFLGNFHSVRNWRR--------------------------------------
-------------------------------RALNKGYFPRATS----------------
-------------------------SK---------------------------------
----------------------------------------------ADVEVIEAGNFVED
IVVK----------DTEKKTY------------------------EG-RVRTRFPPEPNG
YLHIGHVKSICLNFGIAKKF-----GG------NCNLRFDDTNPESEKQVFIDSIQED--
--------------------VRWL------------GFE------------------WD-
-------------------GAERYAS-----DYFGQLYEWAEAFIERGLAYVDELSAEEI
SEYRGSVTR--------------------PG---------------------KDSPFRDR
PEEESLQIFRK------MRA-----GEMAQGSA-VLRAKIDMSHPNVIMRDPIMYRILPN
TPHPRTGDKWPIYPSYDWAHG-----LSDAIEGVTHSVCTLEFNMHNE---LYNWFNEQV
LSLPDSLPLC-------------RAP-SALPRQHEFARLEMTNVVVSKRKLKRLVEG-GY
VEGWDDPRMPTISGMRR-----------------------RGYPPSALRKLCELVGVTKV
P-TS-----------------VIEFSLLENCVRDALQEQVSAKALCV----LRPLRVTIT
NWD------AE-DAV-LEV-------PG---ED------------------R-KLHFGKE
ILLDAEDFQE-----------EPE-PGFKRLAP------G--------------------
-RQVKLRYS-YVIQC-------------DEVIRG-AN-GE---VEELRCSY-----DPDS
LGKRP---------------PKKVAV--VHWAHATL----STP-VTVRLYENLFADARP-
--------------------------------------EEAG------------------
------------------------D-FL-DALTPDSCKELS-VRCETGISE-----MWQT
------------HQDQSEDPIFRVQFERCGFFALDR-KATEE-------RSSLVFNCTIT
PRSDFGKPKKGPR--------------ETKR-KAK-------------------------
------------------------------------------------------------
------------------------------------------------------------
------------------------------------------------------------
------------------------------------------------------------
------------------------------------------------------------
------------------------------------------------------------
------------------------------------------------------------
------------------------------------------------------------
------------------------------------------------------------
------------------------------------------------------------
------------------------------------------------------------
------------------------------------------------------------
------------------------------------------------------------
------------------------------------------------------------
------------------
>Dinos-Suessiales-Symbiodinium-sp-CCMP2430-CAMPEP-0192501900
--------XGLIF-----------------------------------------------
------------------------------LAMKA-------------------------
--------------------GYLA------------------------------------
-----------GLGLP--------------------------------------------
-------FGG-------------------------------------S-PVLL-------
--------------------------------------HLPEE---------------SQ
DATGASGASSVQAPKQE-------------------------------------------
-------------------------------AKEAKEAKPKQDLKSKPTS----------
---------------------PQASAG---------------------------------
---------------------------------------------ASAEETSDGRSFLEK
WIDT----------DLAKGGRCH----------------------GQ-KVLTRFPPEPNG
YLHIGHAKSITINFGLAQKY-----GG------GCNLRFDDTNPDTEETEYVESIQED--
--------------------VCWVCQGLDMEKCKDGGKP------------------WV-
-------------------GEPVYAS-----DYFQKMYDFAIDLIKHGKAYVDSQTPEEV
QKNRGGGPNN------------------LPG---------------------VDSAFRNR
SVEENLRLFEE------MQA-----GKHAEGSL-LLRAKIDMNHPNMNMRDPPMYRIRFS
H-HHRTGDRWKVYPIYDFAHG-----NEDAIEGVTHSICTLEFENHRA---LYDWFLDNT
S------------------------IVPSRPYQKEFARLEVQGAFTSKRKLLRLVRE-GY
VTGWDDPRLLTVRGIRR-----------------------RGVRPQGVKRMCDAVGVSDR
N-S------------------VTPWDLVEECWREDLEPIS-KRRLAV----LDPLAVEIV
DYDK--------EEE-IAGVTDLPEQSA---AD--------------PSCTR-TLSFSRN
VFIDRSDYQE-----------NPP-EGYFRLGK-----IG--------------------
-SEVKLRYS-YVIKL-------------EEVVKD-AE-GK---VVKLKCSH-----DPST
RDIMP-------------ADRKPK-V--IHWVNAKD----CLD-AEVRLINPLFL-PIP-
--------DPL---------------------------PEGK------------------
------------------------D-WV-EYMNPEAWVQCA-AKVERALGQ-----CV--
-------------------LEDRFQFERCGYFAPDY-DCFN-------TPPKLTFNRVVP
LKESSDKKKLEGR-------------GAASR-KDAQAAAAAEK-----------------
-ERLQKLP----------------------------------------------------
-P----EEYFK---QERGS-----------------------------------------
--------EFSAYD----------------------------------ETG---------
------------------------------------------------------------
------------------------------------------------LPTHD-------
------------------------------------------------------------
-------------------RDGNALPKSAVKKLAK-------------------------
------------------------------------------------------------
-----------------------------------------------------DLEK---
------------------------------------------------------------
---------------------------------------------------------QKK
LHESWKASQKS-------------------------------------------------
------------------------------------------------------------
------------------------------------------------------------
------------------
>Dinos-Suessiales-Symbiodinium-sp-Mp-CAMPEP-0192598858
------------------------------------------------------------
-------------------------NDLRCASLPERVV----------------------
------------------------------------------------------------
-EKTLGTWAY-RGGRP--------------------------------------------
------------------------------------------------------------
----------------------------------------------------------SC
APTCWAAKRISGRLFRADSWWM--------------------------------------
-------------------------------PHLATREVPPTTQRGGSR-----------
---------------------AAIVTA---------------------------------
----------------------------------------------QAADVVEAGNFVED
IVLG----------DIDKKTY------------------------AG-RVRTRFPPEPNG
YLHIGHVKSICLNFGIAQKF-----GG------TCNLRFDDTNPESEKQEFVDSIQED--
--------------------VRWL------------GFS------------------WD-
-------------------GSERYAS-----DYFPLLYSWAEAFIEQGWAYVDELSAEEI
SEYRGSVTR--------------------PG---------------------KDSPYRER
PADESLLLFRK------MRD-----GGVAQGAA-VLRAKIDMAHPNVILRDPIMYRILPN
TPHPRTGTEWPIYPSYDWAHG-----LSDAIEGVTHSVCTLEFNMHNA---LYDWFNEKV
LSLPGSLPLC-------------QPPDSALPRQHEFARLEMTHIVVSKRKLKRLVEG-GY
VEGWDDPRMPTISGMRR-----------------------RGYPPAALRKLCELIGVTKV
P-TS-----------------VIEYSLLENVVRDVLQEQVSRKLLCV----LRPLRVTIT
NWPE-----GK-DEL-IEV-------PG---EP--------------EDEMR-QTHFGRE
IFLDMEDFQE-----------EPE-PGFKRLAP------G--------------------
-RQVKLRYG-YVITC-------------DEVVKG-QD-GE---I-ELLCSY-----DPES
LGKRP---------------PKKVAV--VHWAHASL----STP-VTVRMYDKLFSEPRP-
--------------------------------------EEAG------------------
------------------------D-FL-DALNPASCTVLTGARCEPSVGA-----MLEK
-------------RSSTEDNIFRVQFERCGFFALDD-KAS---------SDGLVFNCTVP
QRSDFGKPKQARG-------------KASKK-KATS------------------------
------------------------------------------------------------
------------------------------------------------------------
------------------------------------------------------------
------------------------------------------------------------
------------------------------------------------------------
------------------------------------------------------------
------------------------------------------------------------
------------------------------------------------------------
------------------------------------------------------------
------------------------------------------------------------
------------------------------------------------------------
------------------------------------------------------------
------------------------------------------------------------
------------------------------------------------------------
------------------
>Ectocarpus-siliculosus-Esi0138-0058
------------------------------------------------------------
------------------------------------------------------------
------------------------------------------------------------
------------------------------------------------------------
------------------------------------------------------------
------------------------------------------------------------
------------------------------------------------------------
------------------------------------------------------------
------------------------------------------------------------
---------------------------------------------------MASAVNSKE
LLEA----------HVAR--------------------------TGG-KIRTRFPPEPNG
YLHIGHAKSMHMNFHLAFEK-----EAVPRDRRETVFRYDDTNPEAESKEYIDSIRED--
--------------------LEWM------------GWK---------------------
------------------PVQTTYSS-----DSFQLLYDMAIKLIEGGKAYVCHQTKDDI
FKCREIAKVNAADPN-----------ANAGD---------------------PCSPWRNR
PVQESLDLFEK------MRT-----GQMGEGSA-TLRLKMDMTSPNPNMWDQVAYRVRYI
P-HPHAGDKWCVYPTYDYTHC-----LVDSLEDIDYSICTLEFETRRE---SYYWLLEAL
D--------------------------LYRPKVYEFARLNITRTVLSKRKLLKLVKG-GK
VRGWDDPRMPTIKGLRR-----------------------RGYTAEILNRFCEDIGVTRN
D-N------------------LIEVEKLEHWARSGLNVSS-RRVMGA----LSPIKVTLS
NLEE--------ARE-VEA----LDVPF---AP--------------ERGSH-KIRLTKT
LFIDASDFRR-----------EDS-KDYFGLAP------G--------------------
-KMVGLKYCSATMRC-------------DEVVDG-EG-GKDAPPAELICSLGDLSQEPSS
EAASAPAGDAGGGETAKRPPVRPKGN--ISWVSAEE----AVR-AEVRLYNHLFTVDSP-
--------------------------------------D---------------------
------------------------DKWE-EQINPESECVMTGAVIDPSVLE---KEHS--
-------------------VGTPLQLERIGFFVVDK-DST---------PELLVLNRTVT
LKEATGKSTVPKD---------------KSR-KEIQARQAAEK-----------------
-EARKRVP----------------------------------------------------
-P----QEMFL---SMTD------------------------------------------
--------LYSAFD----------------------------------DQG---------
------------------------------------------------------------
------------------------------------------------VPTTD-------
------------------------------------------------------------
-------------------KSGEPLSKSAIKKLKK-------------------------
------------------------------------------------------------
-----------------------------------------------------EWEK---
------------------------------------------------------------
---------------------------------------------------------QKK
LYEKTLAESA--------------------------------------------------
------------------------------------------------------------
------------------------------------------------------------
------------------
>Fistulifera-solaris-fso-g2900
M-----------------------------------------------------------
------------------------------------------------------------
--------------------RLLL------------------------------------
------------------------------------------------------------
------------------------------------------------------------
------------------------------------------------------------
------------------------------------------------------------
-----------W------------------------------------------------
-----------------------LMPS---------------------------------
----------------------------------------------TVSAFAYAPNFITK
IIQE----------DTQLDPF-----------------SETII-ESS-KIKTRFPPEPNG
YLHLGHAKAVSFNFAVARMF-----GG------ACHMRLDDTNPSKEDREYVESILED--
--------------------VKWIQSGLY-------DGD----------------APWD-
-------------------GKVRKTS-----DYFDLIYDCAIFLIQNGHAYVDSLSADEM
REYRGTLTE--------------------PG---------------------KDSPFRSR
SVEENLQLFQE------MKA-----GKCAEGEH-VLRAKIDMASPNINMRDPTLYRIKHE
S-HQETGDKWCIYPMYDFSHP-----ISDAVEEITHSLCTLEFEDHRP---FYDWTIQKL
LPS-G--------------------LISATPRQIEFSRLNIKSTVLSKRKLIQLVEE-KH
VNGWDDPRLPTLSGLRR-----------------------RGVPPSALRLFCERVGISKA
D-S------------------NIDYSVLEDCVREVMDEAC-SRAFCV----LNPLKVTIT
NWE------GG-LEK-FTV----DRHPK---LA--------------EMGTR-VIPFGKS
LFIERSDFFDLEGPEGKLSGGIPP-KGFKRLLP------N--------------------
-EMVRLRYA-YVIQC-------------NEIIRDAET-QE---PIELKCAY-----LPDT
RAGNTPE-----------GMSRVQGI--IHWVEEST----GVK-CQINQYDRLFKVEEP-
--------GK-----------------------------DSG------------------
------------------------D-FL-KDVNADSLEILSSAIVEPSVLT-----DVVD
ILEKIDE------NKDTYHSTLAYQFERSGYFALDT-ASTG--------PESLVLNRVAT
LRDTWGVKKDEPE-------------------RNRGTTRNDKD--------------ATP
VEDIRRVAFRAATIVS-------------------------------------------A
DP-----------HPEAE------------------------------------------
------NLLVCKVNC---------------------GD--------------P-------
------ELRTVVAAL-AGQVKLADLVGSKVVVVANL------------------------
------------------------------------------------KPAKM-------
------RGIESEAML------------LA---------ASDS------------------
-------------------DSGK------VELLQVPALV-PDGELLS-------------
------------------------------------------------------------
----------------------------------------------------FEGKE---
---------------------------PSLPDDMLKSKG---------------------
---------------------------------------------------------AIK
AWERAKAGLRS-------------------------------------------------
------------------------------------TSEREVA-----------------
-----------FFDG-----------------------SKVYRMMSSAGSVSTASLAESV
IQ----------------
>Fragilariopsis-cylindrus-Fracy1-256495
MAN---------------------------------------------------------
------------------------------------------------------------
--------------------IILN------------------------------------
------------------------------------------------------------
------NIGG-------------------------------------SLLIFG-------
-----L-------------------------------V----------------------
------------------------------------------------------------
-------------------------------GFFSSSSSSGSSGIS--------------
------------------------------------------------------------
----------------------------------------------FCHGFAYAPNFITK
IIQEDTGFD----PKVEEGDN------------NNNNQAAAEDFTMP-AVKTRFPPEPNG
YLHLGHAKAVSFNFAVARMF-----DG------TCNMRMDDTNPTKEDLEYVESILED--
--------------------VKWIQSGLY-------EDD------------GKNIVPWE-
-------------------GDVRKTS-----SYFDTIYDCAEALIKEGDAYIESLSAEDM
REYRGTLTE--------------------PG---------------------KDSPYRTR
SVEENLDIFRK------MKN-----GECKEGEH-VLRAKIDMTSPNINMRDPTLYRIKHE
S-HQETGEKWCIYPMYDFSHP-----ISDSLESVTHSLCTLEFEDHRP---FYDWLIDKL
IPT-G--------------------LITSKPRQIEFKSC----TWMGRSKDANLI-----
-------------GNET-----------------------TGCATISITTICERVGISKA
E-S------------------NIAFSALEECIRLKMDESC-QRAFCV----LKPLKITLT
NWER---EGNE-LEE-FEA----PRHPK---IA--------------EMGDR-TIPFGKD
LYIERSDFFDLDGPEGQNNGGRVP-KGYKRLLP------D--------------------
-KMVRLRYA-YVIQC-------------DEIIRDPDT-QE---PIELKCSY-----FPDT
RAGVTPE-----------EMQRVKGI--IHWVEGTT----GVQ-CKINQYDRLFLTEEP-
--------GK-----------------------------DSG------------------
------------------------D-YL-KDLNPNSLEIMENILIEPSVAE-----DALE
MIATIDKQSDSNNSNKIHPSSLAYQFERSGYFALDK-ESTG--------KDNLIFNRVVT
LRDAWGGVKPDQK-----NDNNDGKAPAQRN-RGRGGRELQEQ--------------KGP
VEDIRRVAFRAATIIE-------------------------------------------A
GA-----------HPEAD------------------------------------------
------SLLVCKADC---------------------GD--------ISEDGSP-------
------EYRTIVAGL-AGKIPIDELIGKKIVAVTNL------------------------
------------------------------------------------KPSKM-------
------RGIESTAMF------------LA---------ASDG------------------
-------------------TEGDE---EVVQLLNVPAEV-PNGELLS-------------
------------------------------------------------------------
----------------------------------------------------IDGME---
---------------------------VSQPDPMMKSKG---------------------
---------------------------------------------------------ALK
AFDRAKQGLKA-------------------------------------------------
------------------------------------NSDGEAV-----------------
-----------WSDG----------------------EESPHRLLSSAGPVTTISLKDAI
IQ----------------
>Galdieria-sulphuraria-452822398
------------------------------------------------------------
--------------------------------MAQ-------------------------
-----------------LYEQRLDKLL---------------------------------
-----------SFGMEEKLAKTAARN-EKVYSSTLEALKSASFV----------------
NDGSQQTKNKCLLLYNAVIHP--------------------------KLPLT--------
-NRNSLFLMIGDERIKTKAQLDAAIEFLVS--------IGEEKVEESILE----------
-QQAGVGVIVTKEDICERVKTVLDENHNQVQMKGSHTNVGLLVKQV--------------
------LSSLRF-------ADAKLVRLEVE-RQLQDLLNHLSLSDKDEEE----------
----------------------------------------------------------NV
DPFA--PN-------------------------------------IMAARDLETARNTPE
LLER----------HRLA--------------------------TGG-KVICRFPPEPNG
FLHIGHAKSMFLNFGYAQKE-------------NCILRYDDTNPEAEREEFIKSIEES--
--------------------VKWL------------GYE---------------------
------------------PSKITFTS-----DYFDQLYELAVELIKRDKAYVCHLKPDEI
SQYRE------------------------KK---------------------QDSPWRNR
PIEESLTLFED------MKF-----GKFEEGAA-TLRMKIDMQHPNPCMQDPIAYRIRYK
R-HPHSGDRWCIYPSYDFAHC-----IVDSLEWITHSLCTLEFEIRRD---SYYWLLAAL
D--------------------------MYRPFVWEFSRLVVTHTVVSKRKLTFLVDK-GY
VRGWDDPRMPTLMGLRR-----------------------RGFPPEALRKFCASVGVTRG
D-N------------------LIGFHKLENACRTCLDPQV-FRRMCV----LEPLKVVIE
NLPK-----DH-IEW-LQV----PNHPK---DE--------------GKGTH-KSPFTKE
VYIEKSDFRL-----------QDE-KDFFGLAP------GKVSLVSFSSLVFTYILLFPC
QKTVLLRYA-YPITA-------------KDIKWSAEDPCR---IESVVVSY-----DPDK
-------------------TQKPKGV--LHWVASNQ---FSTS-VEVRLYNNLFLSEQP-
--------GLI---------------------------KG--------------------
------------------------DAWL-DDINPESEVVKENALLEYDAAQN----IN--
-------------------PGDIFQFERLGFFCCDK-DSTI--------PTRVVFNRTVT
LKR---------------------------------------------------------
------------------------------------------------------------
------------------------------------------------------------
------------------------------------------------------------
------------------------------------------------------------
------------------------------------------------------------
------------------------------------------------------------
------------------------------------------------------------
------------------------------------------------------------
------------------------------------------------------------
------------------------------------------------------------
------------------------------------------------------------
------------------------------------------------------------
------------------------------------------------------------
------------------------------------------------------------
------------------
>Guillardia-theta-159401
------------------------------------------------------------
------------------------------------------------------------
------------------------------------------------------------
------------------------------------------------------------
------------------------------------------------------------
------------------------------------------------------------
------------------------------------------------------------
------------------------------------------------------------
------------------------------------------------------------
------------------------------------------------------------
MIER----------DLAEKKH-------------------------S-LVRTRFPPEPNG
YLHIGHAKSICLNFGVAKEY-----GG------RTNMRFDDTNPVKEDEEYVRSILKD--
--------------------VRWLVGGSV-----DSADP------------------WD-
-------------------GNTRYAS-----DYFETFYEAAIHLIKKGKAYVEELTAEEI
RQYRGTLTE--------------------PG---------------------KESPFRNR
PVEESLDLFTR------MRN-----GEFEDGKY-VVRAKIDMASPNINMRDPTLYRIRKA
T-HVMTGDKWCIYPMYDFAHC-----ISDAVEGITHSLCTLEFEDHRP---LYDWVLDEL
RDS-G---------------LIECLSKGVPPQQTEFSRLNLQYTVLSKRKLIQLVEG-KH
VHGWSDPRMPTISGIRR-----------------------RGYTPEALRLFCERIGISKA
D-N------------------NIDMSVLEDCAREVLEDDA-PRVFGV----LDPVKLTIT
NWPE-----GK-VEM-FEV----DSHPK---RP--------------ELGIR-QLPFSGS
LYIEREDFNE-----------NPP-KGYFRLTP------G--------------------
-GDVRLRFA-YVVTC-------------NEVVKD-KE-GK---VVELRCTY-----NPDT
RAGATPE-----------GMKKVKGI--IHWVSQES----AIP-CEVRVYDRLFNAAAP-
--------GKE---------------------------HEDG------------------
------------------------D-FL-KDLNPDSLKIMKGAFVEPSVKD-----CE--
-------------------AGKHFQFERMGYFVTDTEDSK---------PGSLVFNRVVT
LRDNWASSSSSSS-----APAADSKPQQQAQ-PPAAAAAAADL-----------------
-EDVRRLDIRVGKIVK-------------------------------------------A
EK-----------HPDAD------------------------------------------
------ALYVESIDV---------------------GD----------ETG---------
-------PRTIVSGL-AKHIPLEEMQDRLCIVLCNL------------------------
------------------------------------------------KPAKM-------
------RGIVSEGMV------------LC---------GSDD------------------
-------------------SQGL------VQLLEPPAGA-AVGQRIT-------------
------------------------------------------------------------
----------------------------------------------------FEGFG---
---------------------------EPQPDEVLKSKA---------------------
---------------------------------------------------------QQK
VWPNVAPDLKL-------------------------------------------------
------------------------------------NAEGVAT-----------------
-----------YKDA---------------------------MAKCKEGTLSCKTLKSCP
IG----------------
>Haptophytes-Coccolithales-Syracosphaerales-Calcidiscus-leptoporus-RCC1130-CAMPEP-0119378014
------------------------------------------------------------
----------------------------XTQPMR--------------------------
-------------------AQRLC------------------------------------
-----------------------------IAALMLKAC----------------------
-------VLR-------------------------------------A------------
------------------------------------------------------------
---TKLQAKLAPQALAPCV-----------------------------------------
-------------------LSRRAARAHTT-KMTAAKMISETT-----------------
------------------------AAG---------------------------------
----------------------------------------------EGPAPVAPANFIRN
IIKQ----------DLTVGKH-------------------------S-EIVTRFPPEPNG
YLHIGHAKSICINFGFGEEF-----SG------RTFMRFDDTNPEKEEQEYVDAILED--
--------------------VKWL------------GFD------------------WQ-
-------------------ERLTYAS-----DYFDKFYECAIQLINEGHAYVDSLSPVQM
REYRGTLTT--------------------KG---------------------TDSPYRNR
TVAESMALFEA------MAR-----GEMEDGSA-VLRLKIDMASPNMNMRDPAIYRIKRD
AEHPQLGNKWKVYPMYDYAHV-----LTDAFEGITHSLCTTEFEAHRP---LYDWVLDHV
S-------------------------TASRPRQIEFSRLNLQWTVLSKRKLITLVRE-GH
VSGWDDARMPTLCGLRR-----------------------RGVPPEAISKFVQSLGVSKA
E-G------------------TIDYSIFEDCIRQSLDYEA-PRVMAV----LKPLRLVIT
SWEE-----GH-VEM-LEG----AVHPK---RP--------------ELGTR-KIPFSRT
LLIERSDFEE-----------EPP-KKFFRMRP------G--------------------
-GEVRLRFG-YVVKC-------------NEVVKD-DE-GD---VVELRCSH-----EPGT
AGGQG---------------KKVKGI--IHWVSEEH----AAR-GTVRLYDRLFKAPQP-
--------GAG---------------------------HEDG------------------
------------------------D-FR-RDLNPNSLEVLSDCALEPEAAT-----LG--
-------------------AGARMQFERTGYFCVDQ-DSK---------AGELVFNRIVT
LRDGWAKVSKELGFCDGSFLPLSGCVRFRSR-GANLAAVAAHAVAIKKDV----------
------------------------------------------------------------
------------------------------------------------------------
------------------------------------------------------------
------------------------------------------------------------
------------------------------------------------CPSPA-------
------------------------------------------------------------
------------------------------------------------------------
------------------------------------------------------------
------------------------------------------------------------
------------------------------------------------------------
------------------------------------------------------------
------------------------------------------------------------
------------------------------------------------------------
------------------------------------------------------------
------------------
>Haptophytes-Coccolithales-Syracosphaerales-Coccolithus-pelagicus-ssp-braarudi-PLY182g-CAMPEP-0183342368
XRI---------------------------------------------------------
----------------------------EVRPYHSELRSLL-------------------
------------------MPRRLC------------------------------------
-----------------------------VAALMIKAC----------------------
-------VLR-------------------------------------A------------
------------------------------------------------------------
---TKLPTKL---GVAPCA-----------------------------------------
-------------------VGVRVQHART--ASNVPKMLAASK-----------------
-------------------------DQ---------------------------------
----------------------------------------------EAAAPAAPANFIRN
IIKQ----------DLASGKH-------------------------T-EIVTRFPPEPNG
YLHIGHAKSILINFGFGQEF-----SG------RTFMRFDDTNPAKEEREYIDAILED--
--------------------VKWL------------GFD------------------WE-
-------------------ERLTHAS-----DYFDRFHACAISLIEQGHAYVDSLSPDEM
REYRGTLTT--------------------KG---------------------TDSPHRTR
SIGENLALFEA------MSS-----GEMEDGSA-VLRLKIDMASPNMNMRDPAIYRIKRD
ADHPQVGKKWKVYPMYDYAHV-----LTDAFEGITHSLCTTEFEAHRP---LYDWVLDHV
S-------------------------TPSRPRQIEFSRLNLQWTVLSKRKLITLVQE-GH
VDGWDDPRMPTICGLRR-----------------------RGVPAAAIANFVTSLGVSKA
E-G------------------TIDYSIFEDAVRASLDFEA-PRVMAV----LKPLRVVIT
TWPE-----DE-VEM-LDG----AVHQK---RP--------------ELGTR-SLPFSRT
LLIERSDFEE-----------EPP-KKYFRLKP------G--------------------
-GEVRLRFG-YVIKC-------------EEVIKD-AD-GE---VIELRCSH-----VPGT
AAGQG---------------KKVKGI--VHWVSESH----AAR-ATVRLYDRLFRAPSP-
--------GAA---------------------------HEDN------------------
------------------------D-FR-RDLNPDSLEVLADVALEPEAAS-----LG--
-------------------AGARMQFERTGYFCVDQ-DST---------EGDLVFNRIVT
LRDGWAKLSK--------------------------------------------------
------------------------------------------------------------
------------------------------------------------------------
------------------------------------------------------------
------------------------------------------------------------
------------------------------------------------------------
------------------------------------------------------------
------------------------------------------------------------
------------------------------------------------------------
------------------------------------------------------------
------------------------------------------------------------
------------------------------------------------------------
------------------------------------------------------------
------------------------------------------------------------
------------------------------------------------------------
------------------
>Haptophytes-Coccolithales-Syracosphaerales-Pleurochrysis-carterae-CCMP645-CAMPEP-0190775920
M-----------------------------------------------------------
------------------------------------------------------------
------------------------------------------------------------
-------------------------------MLSIYGC----------------------
-------ATR-------------------------------------A------------
------------------------------------------------------------
---ALLRAQRRPAASG--------------------------------------------
-------------------TLIRHVTSGTP-RRVSPVLVAEPS-----------------
------------------------TKD---------------------------------
----------------------------------------------EAATEVISTNFIRN
IILK----------DLDSGKH-------------------------A-EIVTRFPPEPNG
YLHIGHAKSICINFGFTQEF-----GG------RTFMRFDDTNPEKEEREYIDAIMRD--
--------------------VKWL------------GFD------------------WQ-
-------------------ERLTHAS-----DYFDRFHEFAVHLIREGKAYVDSLSPDEM
REYRGTLTT--------------------KG---------------------VDSPYRTR
SIEENLALFES------MTN-----GEMEDGSA-VLRLKIDMASPNMNMRDPAIYRIKRN
APHPQTGDKWKVYPMYDYAHS-----LTDAFEGITHSLCTTEFEAHRP---LYEWVLENT
P-------------------------VPCKPRQIEFSRLNLQWTVLSKRKLIQLVRE-GH
VDGWDDPRMPTLVGLRR-----------------------RGVPPESIRHFVQSLGISKA
E-G------------------NIDYSIFEDSMRLSLDDVA-PRVMAV----LRPLRVVIT
TWPE-----DE-TEL-LEG----ANHPK---RP--------------EMGTR-QVPFSRT
LLIERSDFEE-----------DPP-KKFFRLKP------G--------------------
-GEVRLRFG-YVIRC-------------DEVIKN-ED-GE---VIELRCSH-----EPGT
SGGKG---------------KKVKGI--IHWVSEEH----AAR-ATVRLYDRLFKVPQP-
--------GAD---------------------------HEDG------------------
------------------------D-FR-RDLNPDSLEILEDCALEPGVTA-----MT--
-------------------PGDRMQFERTGYFCIDQ-EST---------EENLTFNRIVT
LRDGWAKVLCKPS-----------------------------------------------
------------------------------------------------------------
------------------------------------------------------------
------------------------------------------------------------
------------------------------------------------------------
------------------------------------------------------------
------------------------------------------------------------
------------------------------------------------------------
------------------------------------------------------------
------------------------------------------------------------
------------------------------------------------------------
------------------------------------------------------------
------------------------------------------------------------
------------------------------------------------------------
------------------------------------------------------------
-----------------S
>Haptophytes-Chrysochromulinales-Chrysochromulina-brevifilum-UTEX-LB-985-CAMPEP-0174694470
MRS---------------------------------------------------------
------------------------------------------------------------
--------------------HVLT------------------------------------
--------------------------------------L---------------------
------LLSR-------------------------------------ARPLMV-------
----------------------------P----------STRPHLKSPCHLGS----L--
------------------------------------------------------------
-----------------------APRAFVR-ALAAPTPPAQEAVP---------------
-----------------------PTVA---------------------------------
--------------------------------------------AGDGETGMERANFLRK
IMEE----------DLRSGKH-------------------------N-SIVTRFPPEPNG
YLHIGHAKSICVNFGLAQYF-----DG------VTFMRFDDTNPEKEEREYIEAIQRD--
--------------------VRWL------------GFD------------------WNA
------------------PERLTHAS-----DNFDQFFEYALQLINDGKAYVESLSAEEI
REYRGTLTQ--------------------PG---------------------RNSPYRDR
DVEENMRLFNS------MAE-----GKVADGEM-VLRLKIDMASPNINMRDPVIYRIKRD
AEHPMTGTKWKVYPMYDYAHV-----LTDALEGITHSLCTLEFADHRP---LYNWILEQL
P-------------------------VPARPRQIEFSRLNLQYCVVSKRKLIQLVQE-GH
VSGWDDPRMPTICGLRR-----------------------RGVPPEALRLFVERTGVSKA
D-N------------------NIDYSVLEDCTREILDSTS-PRAMAV----LDPIRVVIT
TWPD-----GV-VDM-LEA----PMHPK---VP--------------DLGTR-EIPFSGT
VLIDRADFME-----------EPPNKKYQRLKP------D--------------------
-GEVRLRYG-YVIKC-------------EEVIKD-ES-GR---VVELRCSH-----EPDT
RQGAGK---------------KVKGI--IHWLSEEH----AAR-GTVRLYDRLFQTPVP-
--------GAG---------------------------HEDG------------------
------------------------D-FL-KDINPDSLQTFEDCALEPFVAE-----AP--
-------------------PGTRLQFERTGYFCVDE-AST---------PGAITMNRVVT
LRDTWASAAAASP-------PSPKKRKQKTP-K---------------------------
------------------------------------------------------------
------------------------------------------------------------
------------------------------------------------------------
------------------------------------------------------------
------------------------------------------------------------
------------------------------------------------------------
------------------------------------------------------------
------------------------------------------------------------
------------------------------------------------------------
------------------------------------------------------------
------------------------------------------------------------
------------------------------------------------------------
------------------------------------------------------------
------------------------------------------------------------
------------------
>Haptophytes-Chrysochromulinales-Chrysochromulina-ericina-CCMP281-CAMPEP-0181190514
------------------------------------------------------------
--------------------------------MSKSAA----------------------
------------------------------------------------------------
------------------------------------------------------------
------------------------------------------------------------
----------------KNAKADAA-------------KASKKKPDPNGLE----------
---------------------LIEQADAAFDAKDFEKAVSLYI-----------------
-----------------------SAKEICE-ASAVAVVSKEKKAKTDANS--AVK-----
-----------PTGGDEVAQLPLE----------PAVED--------------------R
QPRLYLRAPC--------------------------ENEQAKPLRDGVDAVHNYAQNTSA
QLQA----------HLKA--------------------------TGG-AVRTRFPPEPNG
YLHIGHAKAMNFNFGQANIAR-ATIGG------DTVMRFDDTNPTAEKQEFIDSILGS--
--------------------VEWL------------GHR---------------------
------------------PFKTTYSS-----DYFSELYHLAVALIRAGCAYVCHQTGEQI
KSERMALRDY------IARKAKGERGTLPTS---------------------ASSPFRNR
SVDVNLAMFER------MKQ-----GRFAEGEA-VLRMKGDLHSDNSALWDPAAYRIMYH
E-HPRTRDSWCIYPTYDFTHC-----IVDSLENITHSLCTLEFEQRQAVDGPYYWLLDSL
N--------------------------LFKPVTWEYSRLNITHCVMSKRKLKYLVTG-GY
VSGWNDPRMMTLDGLRR-----------------------RGYSASVVNAFCEAVGVTRS
K-M------------------SARIELLESIARQELDATA-PRRFAV----LEPIEVTLD
GLP------TE-GKS-FMM----GNHPK---DA--------------AFGSR-QMSITSP
IYIERADFRE-----------EDD-PKFYGLAP------G--------------------
-KEVGLLGAGVNITC-------------TNVHRD-GA-GN---VIGLSAKV-----DLNK
-------------------ERKPKGH--LHWVRAAD----AVK-AEFRVYDVLFTPEDPE
LAAKVAKAGMT---------------------------DEDDDD----------------
NEEHEEEDASGTVP----------D-WI-KLLNPASLKVLHG-YVEPQLKEE----AAP-
---------------PPKQTPPAFQFQRVGYFCVDE-TST---------KESPIFNRVVA
LKEDRAKVAIKK------------------------------------------------
------------------------------------------------------------
-P----------------------------------------------------------
------------------------------------------------------------
------------------------------------------------------------
------------------------------------------------------------
------------------------------------------------------------
------------------------------------------------------------
------------------------------------------------------------
------------------------------------------------------------
------------------------------------------------------------
------------------------------------------------------------
------------------------------------------------------------
------------------------------------------------------------
------------------------------------------------------------
------------------
>Haptophytes-Chrysochromulinales-Chrysochromulina-polylepis-CCMP1757-CAMPEP-0193730360
MA----------------------------------------------------------
------------------------------------------------------------
------------------------------------------------------------
-----------------------------LVRATTPLCV---------------------
------LLWV-------------------------------------ARP----------
---------------------------------------------------------TVA
ARLGVRSGVALSQHIRPGQI----------------------------------------
----------------------GTARCAIH-LSEAAATAMEAKAP---------------
-----------------------KAAKK-----GKGKKGG--------------------
------------------------------------------KGGGASEPPPPPNNFLRN
IMKT----------DLAEGKH-------------------------S-SIVTRFPPEPNG
YLHIGHAKSICVNFGLGKEM-----EG------VTYMRFDDTNPEKEKREYIDAIQED--
--------------------VRWL------------GFD------------------WGA
------------------EERLTFAS-----DYFDKFYEYALILIKDGKAYVDSLSPSEM
REYRGTLKT--------------------PG---------------------VESPYRTR
SVEENLELFGK------MAD-----GELPDGEA-ALRLKIDMSSGNMNMRDPVIYRIKRD
ADHPQTGQKWKVYPMYDYAHV-----LTDALEGITHSLCTLEFEAHRP---LYDWILQQL
QP-----------------------VLLATPRQIEFSRLNLQYTVVSKRYLRKLVDE-SH
VSGWDDPRMPTISGLRR-----------------------RGVPPEAIRLFVERTGVSKA
D-N------------------NIDLSVLEDCIRETLDPTV-PRALAV----LEPIKVVIT
DWPE-----GE-VDM-LSA----PMHPK---LP--------------ELGER-AIPFSKT
ILIDSEDFSE-----------NPP-PKYQRLTP------G--------------------
-GEVRLRYG-YVIKC-------------EEVIKD-AD-GA---VVELRCTH-----EPCT
RQG-GKTA----------DGRKVKGI--IHWISEQH----CAR-GQVNLYDRLFVQPSP-
--------GAG---------------------------HEDG------------------
------------------------D-FL-RDVNPDSLQVLTDCAVESYAAE-----QP--
-------------------PGTRFQFERTGYFCTDK-DSS---------EGALQFNRIVT
LRDTWATKA---------------------------------------------------
------------------------------------------------------------
------------------------------------------------------------
------------------------------------------------------------
------------------------------------------------------------
------------------------------------------------------------
------------------------------------------------------------
------------------------------------------------------------
------------------------------------------------------------
------------------------------------------------------------
------------------------------------------------------------
------------------------------------------------------------
------------------------------------------------------------
------------------------------------------------------------
------------------------------------------------------------
------------------
>Haptophytes-Chrysochromulinales-Chrysochromulina-rotalis-UIO044-CAMPEP-0115850460
------------------------------------------------------------
------------------------------------------------------------
--------------------XLLH------------------------------------
-----------------PSS----------------------------------------
-----------------------------------------------ARALHN-------
------------------------------------------------------------
------------------------------------------------------------
---------------GC--IRRAYVRLQQA-PPAAASAMDKPA-----------------
------------------------------------------------------------
---------------------------------------------GEEDTGVERANFLRK
IMEQ----------DLASGKH-------------------------D-GIVTRFPPEPNG
YLHIGHAKSICVNFGLGEAF-----NG------KTYMRFDDTNPEKEEQEYIDAIQED--
--------------------VRWL------------GFD------------------WKA
------------------PERLTHAS-----DYFDKFHELANLLIRDGKAYVESLSAEEM
REYRGTLTQ--------------------KG---------------------RNSPFRDR
SVEENLELFAK------MTA-----GEVPDGEM-CLRAKIDMSSPNINLRDPAIYRIKRD
AVHPRTGDKWKVYPMYDFAHV-----LTDALEGITHSLCTLEFEDHRP---LYDWCLDQL
GD-----------------------QLPARPRQIEFSRLNLQYCVVSKRKLIQLVRE-NH
VSGWDDPRMSTIRGLRR-----------------------RGVPPQALRLFVERTGVSKA
D-N------------------NIDYSVLDECVRETLDGTA-PRAMAV----IDPIKVVVT
TWPE-----DE-VDM-LEA----PMHPK---LP--------------ELGMR-SIPFTRN
ILIERSDFEE-----------EPP-AGFKRLRP------G--------------------
-GEVRLRFG-YVLTC-------------DDVIKD-AD-GK---VVELRCSH-----TEGT
RQGAGK---------------KVKGI--IHWVSEDQ----CAR-GTVNMYDRLFNAPAP-
--------GSD---------------------------HTDG------------------
------------------------D-FL-KDVNPNSLQVVKDCAIEGYVAD-----VP--
-------------------AGTRVQFERTGYFCVDQ-DSG---------PDGLTMNRIVT
LKDTWAAPKGAPP-----SRKGGGKGGGKAK---AKAKAPPKVALSSAELADLEGQVAAQ
GDRVRELKAAAK------------------------------------------------
------------------------------------------------------------
-------------------------------------------------EGDA-------
------EKADVDAAV----KALLELKXEAAMIGAEV------------------------
------------------------------------------------LPGRRRL-----
--RRSTTGTRTSNWCA-----------LS------------------C------------
-------------------GSGWA------------------------------------
------------------------------------------------------------
------------------------------------------------------------
------------------------------------------------------------
------------------------------------------------------------
------------------------------------------------------------
---------------------------------------GTATTA---------------
-------------------------------------------TAAAAATLVHSAT----
-----------------S
>Haptophytes-Chrysochromulinales-Chrysochromulina-sp-KOO22715-1
------------------------------------------------------------
------------------------------------------------------------
------------------------------------------------------------
------------------------------------------------------------
------------------------------------------------------------
------------------------------------------------------------
------------------------------------------------------------
----------------------------MQ-QPAATAAAPEAADA---------------
-----------------------SELA---------------------------------
------------------------------------------------DTGMERANFLKK
IMEQ----------DLASGKH-------------------------S-QIVTRFPPEPNG
YLHIGHAKSICVNFGLGEAF-----GG------VTYMRFDDTNPDKEEQEYIDAIQQD--
--------------------VRWL------------GFD------------------WKV
------------------PERLTHAS-----DYFGRFHEMAVLLIKRGKAYVDSLTAEEM
REYRGSLTQ--------------------PG---------------------RDSPYRER
SVEENLALFDK------MTK-----GEVPDGEM-VLRLKIDMSSPNINMRDPPAYRIKRN
SEHPRTGTQWKVYPMYDYAHP-----LTDALESITHSLCTLEFEDHRP---LYDWLMDHL
AD-----------------------QLPARPRQIEFSRLNLQYCVVSKRKLLQLVNE-GH
VAGWDDPRMPTIRGLRR-----------------------RGVPPEAMRLFVERTGVSKA
D-N------------------NIDYSVLEDCARECLDSSA-PRAMAV----LEPLRVVVT
SWPE-----GQ-VDI-LDA----PMHPK---LP--------------ELGRR-AIPFTRT
LLIERTDFEE-----------APP-PGYQRLTP------G--------------------
-GEVRLRYG-YVIRC-------------DEVIKD-AD-GN---VVELRCTH-----EPDT
RQGAGR---------------KVKGI--IHWLSEPH----SSR-AKVNLYDRLFKVPDP-
--------GSG---------------------------GR--------------------
------------------------E-FL-SDVNPESLSVLEGCAVESYVAD-----AE--
-------------------PGTRLQFERAGYFCVDA-ASA---------PGALSLNRVVT
LRDTWALPKVAPP-----PRKAAEKAAMAAK-AAEGAAAPVPAAPPSSAAATPGAGAAAF
AEAKRVAKATAATAAK-------------------------------------------A
R----------N-HAKQKR-----------------------------------------
------------------------------------------------EKATA-------
------ARAAFDSAV----AAAK-------------------------------------
------------------------------------------------------------
------------------------------------------------------------
------------------------------------------------------------
------------------------------------------------------------
------------------------------------------------------------
------------------------------------------------------------
------------------------------------------------------------
------------------------------------------------------------
------------------------------------------------------------
------------------------------------------------------------
------------------
>Haptophytes-Isochrysidales-Emiliania-huxleyi-374-CAMPEP-0187589560
------------------------------------------------------------
------------------------------------------------------------
------------------------------------------------------------
------------------------------------------------------------
------------------------------------------------------------
------------------------------------------------------------
-----XGGARVR------------------------------------------------
---------------------RLAAAGALR-PLWRADACGMSA-----------------
------------------------AAA---------------------------------
----------------------------------------------AAPAEVEQTNFVRN
IIKA----------DLGSGKH-------------------------S-SIVTRFPPEPNG
YLHIGHAKSICVNFGLGEEF-----GG------RTYMRLDDTNPEKEEREYVDAILAD--
--------------------VRWL------------GFD------------------WA-
-------------------DRLTHAS-----DYFEQFHAYAEQLVREGLAYVDELSAEQM
REYRGTLTS--------------------PG---------------------RDSPFRDR
PVEESVSLFRA------MTA-----GEMEDGAA-VVRLKIDMASPNINLRDPTIYRIKRS
ATHPQIGDKWKVYPMYDFAHS-----LTDALEGITHSLCTTEFEAHRP---LYDWIVANT
P------------------------GVPCTPRQIEFSRLNLQYCVLSKRKLIQLVRE-GH
VSGWDDPRMPTLVGLRR-----------------------RGVPPEAIRLFVDRTGVSKA
L-N------------------NIDYSVLEDCVRASLDSKA-ARVMAV----LDPLRVTVT
SWPE-----GE-VEM-LEG----AVHPK---RP--------------ELGMR-QVPFSRS
LLIERSDFDE-----------FAN-KKYFRFKG-----VG--------------------
-SKVRLRFG-YVLEL-------------DQIVRG-ED-GE---AVELRCSH-----VPGT
AMGGKMP-----------DGEKVKGI--IHWVSEPH----AAR-ATVRLYDRLFTTPEP-
--------GAG---------------------------HEDG------------------
------------------------D-FL-RDLNPHSLDERLECALEPAAAE-----YG--
-------------------AGEQVQFERTGYFAVDP-DST---------PGGLVFNRVVT
LRDTWAKVADKEI-------VSGSRRAIPAQ-TARLAANPAESVGITRRCS-----SCIC
TQQLVVARLAAAPA----------------------------------------------
------------------------------------------------------------
--------LCSLLR------------------------S-------MQESGRAT------
-----ATVSSDVGAX---LVAAAALCDRXNVVSVQLL-----------AAIADNAVIGK-
--CALVY---WFVVAAPTTVRVHTEI----RETERRERQR----DACSKPGHVHVIPDLG
QQRAPARGLYKSKSRT-----------LA-YRAASASLAAESRGAGRCHPAEHLAHGGAR
RGAHVGRAILEARVVLQVGGAGLNARREQLRRLRPHLCL-LARRRLRP------------
------------------------------------------------------------
------------------------------------------------------------
--------------------------LAAQPDDHLGERAVDEVLRGGGEARQLRRER---
-------------------------------------------------GALLVMSRSTA
AWFDSSLDAASACAAD-----------------IEPSASTARSRA-----------LRQT
SAS-----------------SAGSGATL--QSAATCASSGRTTA----------RRTSPS
TASFGNLGSFASADG----------------------MPPPRRTSAAAAASAHGGARSSG
RRATTPAVGANAAA---X
>Haptophytes-Isochrysidales-Emiliania-huxleyi-379-CAMPEP-0187642532
------------------------------------------------------------
------------------------------------------------------------
-----------------------XCM----------------------------------
---------------------------RLLLLLSAAAP----------------------
-------AMR-------------------------------------A------------
------------------------------------------------------------
----LAGGARVR------------------------------------------------
---------------------RLAAAGALR-PLWRADACGMSA-----------------
------------------------AAA---------------------------------
----------------------------------------------AAPAEVEQTNFVRN
IIKA----------DLGSGKH-------------------------S-SIVTRFPPEPNG
YLHIGHAKSICVNFGLGEEF-----GG------RTYMRLDDTNPEKEEREYVDAILAD--
--------------------VRWL------------GFD------------------WA-
-------------------DRLTHAS-----DYFEQFHAYAEQLVREGLAYVDELSAEQM
REYRGTLTS--------------------PG---------------------RDSPFRDR
PVEESVSLFRA------MTA-----GEMEDGAA-VVRLKIDMASPNINLRDPTIYRIK-S
ATHPQTGDKWKVYPMYDFAHS-----LTDALEGITHSLCTTEFEAHRP---LYDWIVANT
P------------------------GVPCTPRQIEFSRLNLQYCVLSKRKLIQLVRE-GH
VSGWDDPRMPTLVGLRR-----------------------RGVPPEAIRLFVDRTGVSKA
L-N------------------NIDYSVLEDCVRASLDSKA-ARVMAV----LDPLRVTVT
SWPE-----GE-VEM-LEG----AVHPK---RP--------------ELGMR-QVPFSRS
LLIERSDFDE-----------FAN-KKYFRFKG-----VG--------------------
-SKVRLRFG-YVLEL-------------DQIVRG-ED-GE---AVELRCSH-----VPGT
AMGGKMP-----------DGEKVKGI--IHWVSEPH----AAR-ATVRLYDRLFTTPEP-
--------GAG---------------------------HEDG------------------
------------------------D-FL-RDLNPHSLDERLECALEPAAAE-----YG--
-------------------AGEQVQFERTGYFAVDP-DST---------PGGLVFNRVVT
LRDTWAKVADKEI-------VSGSRRAIPAQ-TARLAANPAESVGITRRCS-----SCIC
TQQLVVARLAAAPA----------------------------------------------
------------------------------------------------------------
--------LCSLLR------------------------S-------MQESGRAT------
-----ATDHGVGELG-AXLVAAAALCDRXNVVSVQLL-----------AAIADNAVIGK-
--CALVY---WFVVAAPTTVRGFTHRV--RRDTRDRERQR----DACSKPGHVHVIPDLG
QQRAPARGLYKSKSRT-----------LA-YRAASASLAAESRGAGRCHPAEHLAHGGAR
RGAHVGRAILEARVVLQVGGAGLNARREQLRRLRPHLCL-LARRRLRP------------
------------------------------------------------------------
------------------------------------------------------------
--------------------------LAAQPDDHLGERAVDEVLRGGGEARQLRRER---
-------------------------------------------------GALLVMSRSTA
AWFDSSLDAASACAAD-----------------IEPSASTARSRA-----------LRQT
SAS-----------------SAGSGATL--QSAATCASSGRTTA----------RRTSPS
TASFGNLGSFASADG----------------------MPPPRRTSAAAAASAHGGARSSG
RGATTPAVGANAAAGAAA
>Haptophytes-Isochrysidales-Emiliania-huxleyi-441722
------------------------------------------------------------
------------------------------------------------------------
-------------------------M----------------------------------
---------------------------RLLLLLSAAAP----------------------
-------AMR-------------------------------------A------------
------------------------------------------------------------
----LAGGARVR------------------------------------------------
---------------------RLAAAGALR-PLRRADACGMSA-----------------
------------------------AAA---------------------------------
----------------------------------------------AAPAEVEQTNFVRN
IIKA----------DLGSGKH-------------------------S-SIVTRFPPEPNG
YLHIGHAKSICVNFGLGEEF-----GG------RTYMRLDDTNPEKEEREYVDAILAD--
--------------------VRWL------------GFD------------------WA-
-------------------DRLTHAS-----DYFEQFHAYAEQLVREGLAYVDELSAEQM
REYRGTLTS--------------------PG---------------------RDSPFRDR
PVEESVSLFRA------MTA-----GEMEDGAA-VVRLKIDMASPNMNLRDPTIYRIKRS
ATHPQTGDKWKVYPMYDFAHS-----LTDALEGITHSLCTTEFEAHRP---LYDWIVANT
P------------------------GVPCTPRQIEFSRLNLQYCVLSKRKLIQLVRE-GH
VSGWDDPRMPTLVGLRR-----------------------RGVPPEAIRLFVDRTGVSKA
L-N------------------NIDYSVLEDCVRASLDSKA-ARVMAV----LDPLRVTVT
SWPE-----GE-VEM-LEG----AVHPK---RP--------------ELGMR-QVPFSRS
LLIERSDFDE-----------FAN-KKYFRFKG-----VG--------------------
-SKVRLRFG-YVLEL-------------DQIVRG-ED-GE---AVELRCSH-----VPGT
AMGGKMP-----------DGEKVKGI--IHWVSEPH----AAR-ATVRLYDRLFTTPEP-
--------GAG---------------------------HEDG------------------
------------------------D-FL-RDLNPHSLDERLECALEPAAAE-----YG--
-------------------AGEQVQFERTGYFAVDP-DST---------PGGLVFNRVVT
LRDTWAKVADK-------------------------------------------------
------------------------------------------------------------
------------------------------------------------------------
------------------------------------------------------------
------------------------------------------------------------
------------------------------------------------------------
------------------------------------------------------------
------------------------------------------------------------
------------------------------------------------------------
------------------------------------------------------------
------------------------------------------------------------
------------------------------------------------------------
------------------------------------------------------------
------------------------------------------------------------
------------------------------------------------------------
------------------
>Haptophytes-Isochrysidales-Emiliania-huxleyi-CCMP370-CAMPEP-0187696988
XPA----------------------------------GAHTTRELVEES------RRP--
------------------P-T---------------------------------------
---------------AGCVPRTRACM----------------------------------
---------------------------RLLLLLSAAAP----------------------
-------AMR-------------------------------------A------------
------------------------------------------------------------
----LAGGARVR------------------------------------------------
---------------------RLAAAGALR-PLWRADACGMSA-----------------
------------------------AAA---------------------------------
----------------------------------------------AAPAEVEQTNFVRN
IIKA----------DLGSGKH-------------------------S-SIVTRFPPEPNG
YLHIGHAKSICVNFGLGEEF-----GG------RTYMRLDDTNPEKEEREYVDAILAD--
--------------------VRWL------------GFD------------------WA-
-------------------DRLTHAS-----DYFEQFHAYAEQLVREGLAYVDELSAEQM
REYRGTLTS--------------------PG---------------------RDSPFRDR
PVEESVSLFRA------MTA-----GEMEDGAA-VVRLKIDMASPNINLRDPTIYRIKRS
ATHPQTGDKWKVYPMYDFAHS-----LTDALEGITHSLCTTEFEAHRP---LYDWIVANT
P------------------------GVPCTPRQIEFSRLNLQYCVLSKRKLIQLVRE-GH
VSGWDDPRMPTLVGLRR-----------------------RGVPPEAIRLFVDRTGVSKA
L-N------------------NIDYSVLEDCVRASLDSKA-ARVMAV----LDPLRVTVT
SWPE-----GE-VEM-LEG----AVHPK---RP--------------ELGMR-QVPFSRS
LLIERSDFDE-----------FAN-KKYFRFKG-----VG--------------------
-SKVRLRFG-YVLEL-------------DQIVRG-ED-GE---AVELRCSH-----VPGT
AMGGKMP-----------DGEKVKGI--IHWVSEPH----AAR-ATVRLYDRLFTTPEP-
--------GAG---------------------------HEDG------------------
------------------------D-FL-RDLNPHSLDERLECALEPAAAE-----YG--
-------------------AGEQVQFERTGYFAVDP-DST---------PGGLVFNRVVT
LRDTWAKVADKEI-------VSGSRRAIPAQ-TARLAANPAESVGITRRCS-----SCIC
TQQLVVARLAAAPA----------------------------------------------
------------------------------------------------------------
--------LCSLLR------------------------S-------MQESGRAT------
-----ATVSVSSELA----VAAAALCDRXNVVSVQLL-----------AAIADNRCXLV-
--NALWYTGSWLRHRPPC---GFTHS---HRDTRDRERQR----DACSKPGHVHVIPDLG
QQRAPARGLYKSKSRT-----------LA-YRAASASLAAESRGAGRCHPAEHLAHGGAR
RGAHVGRAILEARVVLQVGGAGLNARREQLRRLRPHLCL-LARRRLRP------------
------------------------------------------------------------
------------------------------------------------------------
--------------------------LAAQPDDHLGERAVDEVLRGGGEARQLRRER---
-------------------------------------------------GALLVMSRSTA
AWFDSSLDAASACAAD-----------------IEPSASTARSRA-----------LRQT
SAS-----------------SAGSGATL--QSAATCASSGRTTA----------RRTSPS
TASFGNLGSFASADG----------------------MPPPRRTSAAAAASAHGGARSSG
RGATT-------------
>Haptophytes-Isochrysidales-Emiliania-huxleyi-PLYM219-CAMPEP-0187786710
------------------------------------------------------------
------------------------------------------------------------
------------------------------------------------------------
----------------------------------ELSP----------------------
-------AGR-------------------------------------A------------
------------------------------------------------------------
----CAASLQ--------------------------------------------------
-------------------------QAALR-PLRRADACGMSA-----------------
------------------------AAA---------------------------------
----------------------------------------------AAPAEVEQTNFVRN
IIKA----------DLGSGKH-------------------------S-SIVTRFPPEPNG
YLHIGHAKSICVNFGLGEEF-----GG------RTYMRLDDTNPEKEEREYVDAILAD--
--------------------VRWL------------GFD------------------WA-
-------------------DRLTHAS-----DYFEQFHAYAEQLVREGLAYVDELSAEQM
REYRGTLTS--------------------PG---------------------RDSPFRDR
PVEESVSLFRA------MTA-----GEMEDGAA-VVRLKIDMASPNINLRDPTIYRIKRS
ATHPQTGDKWKVYPMYDFAHS-----LTDALEGITHSLCTTEFEAHRP---LYDWIVANT
P------------------------GVPCTPRQIEFSRLNLQYCVLSKRKLIQLVRE-GH
VSGWDDPRMPTLVGLRR-----------------------RGVPPEAIRLFVDRTGVSKA
L-N------------------NIDYSVLEDCVRASLDSKA-ARVMAV----LDPLRVTVT
SWPE-----GE-VEM-LEG----AVHPK---RP--------------ELGMR-QVPFSRS
LLIERSDFDE-----------FAN-KKYFRFKG-----VG--------------------
-SKVRLRFG-YVLEL-------------DQIVRG-ED-GE---AVELRCSH-----VPGT
AMGGKMP-----------DGEKVKGI--IHWVSEPH----AAR-ATVRLYDRLFTTPEP-
--------GAG---------------------------HEDG------------------
------------------------D-FL-RDLNPHSLDERLECALEPAAAE-----YG--
-------------------AGEQVQFERTGYFAVDP-DST---------PGGLVFNRVVT
LRDTWAKVADKEI-------VSGSRRAIPAQ-TARLAANPAESVGITRRCS-----SCIC
TQQLVVARLAAAPA----------------------------------------------
------------------------------------------------------------
--------LCSLLR------------------------S-------MQESGRAT------
-----ATVCRCELGA--XLVAAAALCDRXNVVSVQLL-----------AAIADNAVIGK-
--CALVY---WFVVAAPTTVRGFTH-----RDTRDRERQR----DACSKPGHVHVIPDLG
QQRAPARGLYKSKSRT-----------LA-YRAASASLAAESRGAGRCHPAEHLAHGGAR
RGAHVGRAILEARVVLQVGGAGLNARREQLRRLRPHLCL-LARRRLRP------------
------------------------------------------------------------
------------------------------------------------------------
--------------------------LAAQPDDHLGERAVDEVLRGGGEARQLRRER---
-------------------------------------------------GALLVMSRSTA
AWFDSSLDAASACAAD-----------------IEPSASTARSRA-----------LRQT
SAS-----------------SAGSGATL--QSAATCASSGRTTA----------RRTSPS
TASFGNLGSFASADG----------------------MPPPRRTSAAAAASAHGGARSSG
RGATTPAVGANAAAGA-A
>Haptophytes-Isochrysidales-Gephyrocapsa-oceanica-RCC1303-CAMPEP-0188169422
-------------------------------------------------------ASP--
------------------Q-G---------------------------------------
---------------AGCVPRTRACM----------------------------------
---------------------------RLLLLLFAAAP----------------------
-------AMR-------------------------------------A------------
------------------------------------------------------------
----FAGGARVR------------------------------------------------
---------------------RLAAAGALR-PLRRADASGMSA-----------------
------------------------AAA---------------------------------
----------------------------------------------ATPAEVEQTNFVRN
IIKA----------DLGSGKH-------------------------S-SIVTRFPPEPNG
YLHIGHAKSICVNFGLGEEF-----GG------RTYMRLDDTNPEKEEREYVDAILAD--
--------------------VRWL------------GFD------------------WA-
-------------------DRLTHAS-----DYFEQFHAYAEQLVREGLAYVDELSAEQM
REYRGTLTS--------------------PG---------------------RDSPFRDR
PVEESVSLFRA------MTA-----GEMEDGAA-VVRLKIDMASPNMNLRDPTIYRIKRS
ATHPQTGDKWKVYPMYDFAHS-----LTDALEGITHSLCTTEFEAHRP---LYDWIVANT
P------------------------GVPCTPRQIEFSRLNLQYCVLSKRKLIQLVRE-GH
VSGWDDPRMPTLVGLRR-----------------------RGVPPEAIRLFVDRTGVSKA
L-N------------------NIDYSVLEDCVRASLDSKA-ARVMAV----LDPLRVTVT
SWPE-----GE-VEM-LEG----AVHPK---RP--------------ELGLR-QMPFSRS
LLIERSDFDE-----------FAN-KKYFRFKG-----VG--------------------
-SKVRLRFG-YVLQL-------------DQIVRG-ED-GE---AVELRCSH-----VPGT
AMGGKMP-----------DGEKVKGI--IHWVSEPH----AAR-ATVRLYDRLFTTPEP-
--------GAG---------------------------HEDG------------------
------------------------D-FL-RDLNPHSLDERLECALEPAAAK-----YG--
-------------------AGEQVQFERTGYFAVDP-DST---------PGGLVFNRVVT
LRDTWAKVADKES-------ISGSRRAIPAQ-TARLAANPAESVGLPGAAA-----PASG
SAVAPVALPRVSGL----------------------------------------------
------------------------------------------------------------
--------AAADLQ------------------------F-------CAGTAGAT------
-----AVPLPALSSL----VAAAALCDHRT------------------------------
------------------------------------------------------------
------------------------------------------------------------
------------------------------------------------------------
------------------------------------------------------------
------------------------------------------------------------
------------------------------------------------------------
------------------------------------------------------------
------------------------------------------------------------
------------------------------------------------------------
------------------------------------------------------------
------------------
>Haptophytes-Isochrysidales-Isochrysis-galbana-CCMP1323-CAMPEP-0193632084
------------------------------------------------------------
-------------------H----------------------------------------
--------------------RFMP------------------------------------
---------------------------RLLCCLLASLP----------------------
-------VMR-------------------------------------AG-----------
--------------------------------------------------W---------
--RSLASGSHVPS-----------------------------------------------
-------------------PLRPYGTSALR-ALSRRAINAKAQ-----------------
------------------------VVE---------------------------------
------------------------------------------------EKPVEVTNFVRN
IIKN----------DLTSGKH-------------------------T-SILTRFPPEPNG
YLHIGHAKSICVNFGLASEF-----GG------QTFMRFDDTNPEKEKREYIDAILAD--
--------------------VKWL------------GFD------------------WG-
-------------------EKLTHAS-----DYFDKFHEFAVLLIKEGKAYVDSLTADEM
REYRGTLTE--------------------PG---------------------KESPYRTR
PVDENLALFQA------MTA-----GDMEDGSA-VLRLKIDMSSPNMNLRDPAIYRIKRD
AEHPQTGRKWKVYPMYDYAHS-----LNDALEGITHSLCTTEFEAHRP---LYDWVVANV
P-------------------------TGCVPRQIEFSRLNLQYTVLSKRKLIQLVRE-GH
VRGWDDPRMPTLVGLRR-----------------------RGVPAEAIRLFVDRTGVSKA
E-N------------------NIDYSVLEDCARATLDADA-PRVMAV----LEPLKVTVT
SWPE-----GE-TEL-LHG----AVHPK---RP--------------DLGER-QVPFSRS
ILIERTDFDE-----------DAP-KDFFRFKG-----VG--------------------
-SKVRLRFG-YVLVC-------------EEVVRD-AD-GN---VVELKCSH-----VPGT
SMGGKMP-----------DNEKVKGI--VHWVSEPH----SLP-ATVRLYDRLFSAAEP-
--------GAD---------------------------QPDG------------------
------------------------D-FL-RDINPASLTELAGARIEPGAAA-----YG--
-------------------VGDRVQFERMGYFALDP-DST---------DDQPVFNRIVT
LRDNWAKGTK--------------------------------------------------
------------------------------------------------------------
------------------------------------------------------------
------------------------------------------------------------
------------------------------------------------------------
------------------------------------------------------------
------------------------------------------------------------
------------------------------------------------------------
------------------------------------------------------------
------------------------------------------------------------
------------------------------------------------------------
------------------------------------------------------------
------------------------------------------------------------
------------------------------------------------------------
------------------------------------------------------------
------------------
>Haptophytes-Isochrysidales-Isochrysis-sp-BAJW2008066
------------------------------------------------------------
------------------------------------------------------------
------------------------------------------------------------
------------------------------------------------------------
------------------------------------------------------------
------------------------------------------------------------
-----------------------------MADKDFSRAQALFL-----------------
-----------------------SAKAACE-ASTLVSSTPK-------------------
----PKKEKQAPTE-KQRAQMAKE----------AAPEPT-------------------R
EQKLVLKLPQ--------------------------ENRQAKPLRPDVDEAHNYALNNAQ
IHAA----------YLES--------------------------TGG-GIRTRFPPEPNG
YLHIGHAKAMNFNFGQARLAREAGLRG------ETVMRFDDTNPTAEKQEFIDSILDN--
--------------------VRWL------------GHD---------------------
------------------PVSITYSS-----DYFPKLYELALQLIRVGKAYVCHQSGEKI
KAERMALRLYHGKTKLEAKDAGKPLPPLPKG---------------------AASPFRNR
SVEENLQHFER------MRS-----GRYGEGEA-VLRMKGDLYSENSSLWDPAAYRVLFH
E-HPRTGDAWCIYPTYDYTHC-----IVDSLENISHSLCTLEFGQRQAVDGPYYWLLHAL
E--------------------------LYKPATWEYSRLNITHTLMSKRKLKFLVTG-GY
VDGWDDPRLPTLDGLRR-----------------------RGFSAGVINRFCDEIGVTKA
A-M------------------TAKWHLLEHIARTSLDATA-PRRFAV----LNPLKVTLV
GLP------PG-GKT-FTT----TNHPK---DE--------------SMGSR-SLTLTDT
IYIEREDFRE-----------VDD-PKFFGLAP------G--------------------
-KEVGLLGAGCTVKC-------------TEIVRD-AL-GH---VTSLVVSA-----DISA
------------------DRNKTKGH--LHWVSATD----GVR-ATVRVY----------
------------------------------------------------------------
------------------------------------------------------------
------------------------------------------------------------
------------------------------------------------------------
------------------------------------------------------------
------------------------------------------------------------
------------------------------------------------------------
------------------------------------------------------------
------------------------------------------------------------
------------------------------------------------------------
------------------------------------------------------------
------------------------------------------------------------
------------------------------------------------------------
------------------------------------------------------------
------------------------------------------------------------
------------------------------------------------------------
------------------------------------------------------------
------------------------------------------------------------
------------------
>Haptophytes-Isochrysidales-Isochrysis-sp-CCMP1244-CAMPEP-0188768362
------------------------------------------------------------
------------------------------------------------------------
------------------------------------------------------------
------------------------------------------------------------
------------------------------------------------------------
------------------------------------------------------------
----------XR------------------------------------------------
---------------------RLAAAGALR-PLRRADACGMSA-----------------
------------------------AAA---------------------------------
----------------------------------------------AAPAEVEQTNFVRN
IIKA----------DLGSGKH-------------------------S-SIVTRFPPEPNG
YLHIGHAKSICVNFGLGEEF-----GG------RTYMRLDDTNPEKEEREYVDAILAD--
--------------------VRWL------------GFD------------------WA-
-------------------DRLTHAS-----DYFEQFHAYAEQLVREGLAYVDELSAEQM
REYRGTLTS--------------------PG---------------------RDSPFRDR
PVEESVSLFRA------MTA-----GEMEDGAA-VVRLKIDMASPNMNLRDPTIYRIKRS
ATHPQTGDKWKVYPMYDFAHS-----LTDALEGITHSLCTTEFEAHRP---LYDWIVANT
P------------------------GVPCTPRQIEFSRLNLQYCVLSKRKLIQLVRE-GH
VSGWDDPRMPTLVGLRR-----------------------RGVPPEAIRLFVDRTGVSKA
L-N------------------NIDYSVLEDCVRASLDSKA-ARVMAV----LDPLRVTVT
SWPE-----GE-VEM-LEG----AVHPK---RP--------------ELGMR-QVPFSRS
LLIERSDFDE-----------FAN-KKYFRFKG-----VG--------------------
-SKVRLRFG-YVLQL-------------DQIVRG-ED-GE---AVELRCSH-----VPGT
AMGGKMP-----------DGEKVKGI--IHWVSEPH----AAR-ATVRLYDRLFTAPEP-
--------GAG---------------------------HEDG------------------
------------------------D-FL-RDLNPHSLDERLECALEPAAAE-----YG--
-------------------AGEQVQFERTGYFAVDP-DST---------PGGLVFNRVVT
LRDTWAKVADKES-------VSGSRRAIPAQ-TARLAANPAESVGIPG------------
---------AAAPA----------------------------------------------
-------------SARSSS-----------------------------------------
------LSLVSPLR------------------------R-------PSVVQHAG------
-----AAVPDTRPAR-SSLVAAAARCDR-XVVSVQLL-----------AAIADNRCQKNG
--CALVY---WLRHRPPWFTQSATA-----DSSNRASKPR----LSCSKPGHVHVIPDLG
QQRAPARGLYKSKSRT-----------NAGQQAASASLAAESRGAGRCHPAEHLAHGGAR
RGAHVGRAILEARVVLQVGGAGLNARREQLRRLRPHLCL-LARRRLRP------------
------------------------------------------------------------
------------------------------------------------------------
--------------------------LAAQPDDHLGERAVDEVLRGGGEARQLRRER---
-------------------------------------------------GALLVMSRSTA
AWFDSSLDAASACAAD-----------------IEPSASTARSRA-----------LRQT
SAS-----------------SAGSGATL--QSAATCASSGRATA----------RRTSPS
TASFGNLGSFASADG----------------------MPPPRRTSAAAAASAHGGARSSG
RGATT-------------
>Haptophytes-Pavlovales-Exanthemachrysis-gayraliae-RCC1523-CAMPEP-0206026966
------------------------------------------------------------
--------------------------------XDEAAA----------------------
------------------------------------------------------------
------------------------------------------------------------
------------------------------------------------------------
------------------------------------------------------------
------------------------------------------------------------
------------------------------------------------------------
-------------------------AGA-----VPGAARH--------------------
-----FPAPQ--------------------------DNV----------GEPPYAVNKPE
RLAE----------HLKQ--------------------------TGG-KVVTRFPPEPNG
FLHIGHAKAMHMNFGYARSM-----GG------KTILRYDDTNPEAEEAIYFDMIERE--
--------------------VRWL------------GHK---------------------
------------------YAERTFSS-----THFQTLYELAVRLIKSGDAYVCDQTPEEV
KASRAKLAEAHIKKA-----------PVPEE---------------------AKSPYRKR
SVAENLRLFER------MRQ-----GRVPEGGS-FLRFKGDLHSSNPNQWDLAAYRVKFW
P-HPHTGNQWCIYPTYDFTHC-----LIDSIENVTHSLCTLEFETRQAPDGSYYWLLDKL
D--------------------------MYKPATWEYGRLNITHTVLSKRKLNTLVTD-KH
VNGWDDPRLPTLAGLRR-----------------------RGYTASAINAFCDIIGVTRS
D-GV-----------------VTRVEVLEGVIRTELDASA-PRVMAV----LQPLRVTLE
GYAG--------DIE-VEA----KNHPK---DD--------------AMGGR-KLKLTKV
IYIDRSDFRL-----------EDD-PNYYGLAP------G--------------------
-KEVLLKHVGCCVRC-------------TEVVKD-AK-GE---PLELRATL-----DREA
TLRP--------------KKELPKGV--LHWVPGEG----AVELAEVRLYDHLFTVENV-
--------AAA---------------------------E---------------------
------------------------E-WL-KCLNPNSVQVVRGALAEGAIRS-----AT--
-------------------PGSHFQFDRTGYFVCDE-DSAANR------RGALVFNRVVT
LKESKEKTAIKKG---------XTALGGLSTVQDQPDGLALXA-----------------
--AASRP-----------------------------------------------------
-PLAQAQDLILGCRSFLD------------------------------------------
-------PAVAMFDA-------------------------------VTPGG---------
------------------------------------------------------------
------------------------------------------------CACHG-------
------------------------------------------------------------
-------------------QAAYSAAEHPRRARRPA------------------------
------------------------------------------------------------
-----------------------------------------------------QFCS---
------------------------------------------------------------
---------------------------------------------------------RKD
GGPSSRTRAAA-----------------------------GPGRRS--------------
------------------H-----------------------------------------
----------------------------RH------------------------------
-----------------T
>Haptophytes-Pavlovales-Pavlova-gyrans-CCMP608-CAMPEP-0206064664
------------------------------------------------------------
------------------------------------------------------------
------------------------------------------------------------
-----------XAQLAKLNITDAVDN-AKILATILEVADWAGVL----------------
ETGCSKDQGM-LLYKLATAPK--------------------------AKVLQD-------
PHRKMLARHVGSREVNRNQQFDAAIAYL----------GSVHEPEEKAFR----------
-EASGVGVEVAESEVAAAAASLVEAEKASITENRYRTNVGLLVRQLQSGP----------
-----QGGRLKW-------ADGATVKKCLE-ASIAALLGPKTAEDLDPKA--GKKAAKQP
KVKAPPGEKAGGTG-TARDEA-------------VGAERK--------------------
-----FPSPA--------------------------ENF----------GDPPYGVNSRE
MLDA----------HLKE--------------------------TGG-RVVTRFPPEPNG
YLHIGHAKAMNMNFGYARRA-----GG------VTYLRFDDTNPEAEEDEYFHAIKHE--
--------------------VSWL------------GHK---------------------
------------------PWKVTYSS-----AHFDTLHQLAVKLIRSGDAYVCHQTSEQV
KASRLALSEAHQKGL-----------PVPDS---------------------AKSPWRDR
TVEENLRWFERIAPAAXMRS-----GRVGEGEA-FLRFKGDLSSSNPNMWDLAAYRVKFI
P-HPAAGTSWCIYPTYDFTHC-----IIDSLENVTHSLCTLEFETRQAPEGSYYWLLDRL
G--------------------------MYKPATWEYARLNITYNVLSKRRLNLLVTQ-GI
VSGWDDPRLLTLAGLRR-----------------------RGFSADVINKFCELIGVTRS
D-GT-----------------LTHYEVLEQVARTELDATC-PRRMAV----MHPLRVVLT
NLGA-AGAKGG-AIA-VEA----RNHPK---DE--------------SKGVR-SLKLTSV
IYIDRADFRA-----------EDD-PNYFGLAP------G--------------------
-KEVGLKHAGLFMRC-------------TEVIPG-PG-GE---AAELRCTL-----DPSS
SQRA--------------KKDQPRGV--LHWVPEEG----EVELAEVRLYDRLFTVANV-
--------GAE---------------------------E---------------------
------------------------A-WL-DKVNPNSLVSVHGALAEGAVAE-----CQ--
-------------------TGDQVQFERVGFFVCDK-DSA---------KGKLVFNRTAT
LKESKEKAXMSRDG---R--WDFQWLGLIQPLDEESDPRGVEP----------------G
WAPGDR------------------------------------------------------
-P----------------------------------------------------------
---------VQIAGA-------------------------------VHVRG---------
------------------------------------------------------------
------------------------------------------------AADHA-------
------------------------------------------------------------
-------------------VSGLTCDIH--------------------------------
------------------------------------------------------------
-----------------------------------------------------EAIS---
------------------------------------------------------------
------------------------------------------------------------
------------------------------------------------------------
------------------------------------------------------------
------------------------------------------------------------
------------------
>Haptophytes-Pavlovales-Pavlova-lutheri-CCAC-0028-RFAD2028343
------------------------------------------------------------
------------------------------------------------------------
------------------------------------------------------------
------------------------------------------------------------
------------------------------------------------------------
------------------------------------------------------------
------------------------------------------------------------
------------------------------------------------------------
------------------------------------------------------------
------------------------------------------------------------
------------------------------------------------------------
------------------------------------MRLDDTNPLKEEQLYVDSILDD--
--------------------VRWL------------GGD------------------WG-
-------------------DRLTHAS-----DYFAQMYEIAEHLIEDGKAYVDSASLEMI
REYRGNYAT--------------------AA---------------------RPTPDRER
PAAESLELFRR------MRA-----GDFAEGKY-VLRAKIDLSAANMNMRDPVLYRVRHA
T-HPQTGDAWCIYPMYDYAHP-----ISDALESITHSLCTLEFQDHRP---LYDWVVH--
------------------------------------------------------------
------------------------------------------------------------
------------------------------------------------------------
------------------------------------------------------------
------------------------------------------------------------
------------------------------------------------------------
------------------------------------------------------------
------------------------------------------------------------
------------------------------------------------------------
------------------------------------------------------------
------------------------------------------------------------
------------------------------------------------------------
------------------------------------------------------------
------------------------------------------------------------
------------------------------------------------------------
------------------------------------------------------------
------------------------------------------------------------
------------------------------------------------------------
------------------------------------------------------------
------------------------------------------------------------
------------------------------------------------------------
------------------------------------------------------------
------------------------------------------------------------
------------------------------------------------------------
------------------------------------------------------------
------------------
>Haptophytes-Pavlovales-Pavlova-lutheri-RCC1537-CAMPEP-0205997622
XSS---------------------------------------------------------
------------------------------------------------------------
------------------------------------------------------------
------------------------------------------------------------
------------------------------------------------------------
------------------------------------------------------------
------------------------------------------------------------
-------------------GPVASGRAALR-AGAQALTLRQLSALRRAGRI---------
--------------------VAKGAPA---------------------------------
----------------------------------------------PDKDAPIATNFVRN
IIKD----------DLASGKH-------------------------A-QLVTRFPPEPNG
FLHIGHAKSICLNFGLADEF-----AG------ITYMRLDDTNPLKEEQLYVDSILDD--
--------------------VRWL------------GGD------------------WG-
-------------------DRLTHAS-----DYFAQMYEIAEHLIEDGKAYVDSASLEMI
REYRGNYAT--------------------AA---------------------RPTPDRER
PAAESLELFRR------MRA-----GDFAEGKY-VLRAKIDLSAANMNMRDPVLYRVRHA
T-HPQTGDAWCIYPMYDYAHP-----ISDALESITHSLCTLEFQDHRP---LYDWVVHNM
RPA---------------------PPCDPLPRQIEVSRLNIHFTVLSKRKLIRLVEE-GH
VRGWDDPRLPTIAGLRR-----------------------RGYPPAAIQLFCDRTGISKE
D-K------------------NIDLAVLEDCARETLDAAA-GRAMAV----LDPLKVVVT
NWPE-----GK-TEP-LDA----PVHPK---RPELGSRXXXXXXXXXELGSR-TLSMSRV
LFIERDDFAL-----------EPS-PKFFRLSP------G--------------------
-AEVRLRNA-YAIRC-------------DEVVHG-AD-GR---VAELRCTY-----DEST
KQGAG---------------RKIKGI--VHWVSETA----AVP-LTVRLWDRLFSKPAP-
--------GAE---------------------------QPDG------------------
------------------------D-FL-ADLNPGSVKELSGCLGEASLRD-----AR--
-------------------PGEQFQFERLGYYAADLVDSK---------PGSPVFNRVVT
LRDTWGKLSVEES-------------EAAAR-AMRKLDAAGDA-----------------
------------------------------------------------------------
------------------------------------------------------------
------------------------------------------------------------
------------------------------------------------------------
-------------------------------------------------PAAV-------
------------------------------------------------------------
------------------------------------------------------------
------------------------------------------------------------
------------------------------------------------------------
------------------------------------------------------------
------------------------------------------------------------
------------------------------------------------------------
------------------------------------------------------------
------------------------------------------------------------
-----------------V
>Haptophytes-Pavlovales-Pavlova-lutheri-SAG-926-LLEN2004450
------------------------------------------------------------
------------------------------------------------------------
------------------------------------------------------------
------------------------------------------------------------
------------------------------------------------------------
------------------------------------------------------------
------------------------------------------------------------
------------------------------------------------------------
------------------------------------------------------------
------------------------------------------------------------
------------------------------------------------------------
------------------------------------MRLDDTNPLKEEQLYVDSILDD--
--------------------VRWL------------GGD------------------WG-
-------------------DRLTHAS-----DYFAQMYEIAEHLIEDGKAYVDSASLEMI
REYRGNYAT--------------------AA---------------------RPTPD---
------ALFRR------MRA-----GDFAEGKY-VLRAKIDLSAANMNMRDPVLYRVRHA
T-HPQTGDAWCIYPMYDYAHP-----ISDALESITHSLCTLEFQDHRP---LYDWVVHNM
RPA---------------------PPCDPLPRQIEVSRLNIHFTVLSKRKLIRLVEE-GH
VRGWDDPRLPTIAGLRR-----------------------RGSPPAAIQLFCDRTGISKE
D-K------------------NIDLAVLEDCARETLDAAA-GRAMAG----VDPLKVVVT
NWPE-----GK-TEP-LDA----PVHPK---RP--------------ELGSR-TLSMSRV
LFIERDDFAL-----------EPS-PKFFRLSP------G--------------------
-AEVRLRNA-DAIRC-------------DEVGDG-AD-----------------------
------------------------------------------------------------
------------------------------------------------------------
------------------------------------------------------------
------------------------------------------------------------
------------------------------------------------------------
------------------------------------------------------------
------------------------------------------------------------
------------------------------------------------------------
------------------------------------------------------------
------------------------------------------------------------
------------------------------------------------------------
------------------------------------------------------------
------------------------------------------------------------
------------------------------------------------------------
------------------------------------------------------------
------------------------------------------------------------
------------------------------------------------------------
------------------------------------------------------------
------------------------------------------------------------
------------------
>Haptophytes-Pavlovales-Pavlova-sp-CCMP459-CAMPEP-0190526050
------------------------------------------------------------
--------------------------------XAADT-----------------------
------------------------------------------------------------
-----------KAQLEKLGISEPVDN-AKLIAVIQQVAEAAGVW----------------
ETGCSKEVGT-LLYKLATHPK--------------------------GKALPE-------
GHRAVVARHVGARTVNRNQQLDAAMAYL----------VAVDKPDENAFK----------
-EACGVGVEVSEAEVAAAANELVQAEREAIAETRYRTNVGMLVRKLQAGP----------
-----QGARLKW-------AEGATVKRSLD-AALEALLGPKTAEDLDPKA--GAK-TKTP
KTKTPKAGAGAPAG-GSNAEAAQAGAGG-----LEGAERH--------------------
-----FPKPE--------------------------ENF----------GEAPYGTNSKE
MLQK----------HLAC--------------------------TGG-IVVTRFPPEPNG
YLHIGHAKAMNMNFGFARRA-----GG------KTILRYDDTNPEAEEHEFFDMIENE--
--------------------VKWL------------GHA---------------------
------------------PAEVTFSS-----THFETLYQLAVRLIESGDAYVCHQTAEQV
KASRAALVEAHHAHA-----------PVPEA---------------------AKSPWRDR
CVEENKRWFLR------MRS-----GRVAEGEA-FLRFKGDLSSSNPNMWDLAAYRVKFT
P-HPAAGRGWCIYPTYDFTHC-----IIDSIENVTHSLCTLEFESRQAPDGSYYWLLDKL
G--------------------------LYKPATWEYARLNITYTVLSKRKLNKLVTD-KY
VNGWDDPRLLTLAGLRR-----------------------RGFSADMINKFCEQIGVTRS
D-GV-----------------VTHYEVLEGVARTALDASA-VRRMAV----LRPLRVVIA
NLAEAPGAGPR-GVE-VVA----KNHPK---DE--------------AQGTR-TLTLTPT
IYIDGSDFRL-----------EDD-PNYYGLAP------G--------------------
-KEVGLKHAGLFLRC-------------TEVITG-PD-GE---PAEVRATI-----DPAS
ATRA--------------KKEQPKGV--LQWVPEGG----AVALAEVRLYERLFTVPNV-
--------NAE---------------------------D---------------------
------------------------D-WL-ARLNPKSLEVVRGAMAEKAVGQ-----CK--
-------------------PGDALQFERIGFFVCDP-DSG---------NAGKVFNRTIT
LKESKEKAK---------------------------------------------------
------------------------------------------------------------
------------------------------------------------------------
------------------------------------------------------------
------------------------------------------------------------
------------------------------------------------------------
------------------------------------------------------------
------------------------------------------------------------
------------------------------------------------------------
------------------------------------------------------------
------------------------------------------------------------
------------------------------------------------------------
------------------------------------------------------------
------------------------------------------------------------
------------------------------------------------------------
------------------
>Haptophytes-Phaeocystales-Phaeocystis-antarctica-Caron-Lab-Isolate-CAMPEP-0172971732
------------------------------------------------------------
--------------------------DEREAAARARAL----------------------
--------------ADGAGRVLLP------------------------------------
-----------------------------TDAPASNAS----------------------
------LVGY-------------------------------------A------------
---------------------------------------------------------AAA
RTRLSLGHGSMPTPAVT-------------------------------------------
-----------W----C--RRRSGGGAQMRGGGKKAGLVPVKG-----------------
------------------------KPD---------------------------------
----------------------------------------------ASVAPVEATNFIRN
IIKQ----------DLSSGKH-------------------------A-SIVTRFPPEPNG
YLHIGHAKSICVNFGLGQEF-----GG------ATYMRLDDTNPAKEEQEYVDSILAD--
--------------------VKWL------------GFD------------------WG-
-------------------ERLTHAS-----DYFPQFHALAVELIKEGKAYVDESSVEEL
RRMRGSLTQ--------------------PG---------------------ENSPFRER
SVADNLRLFEQ------MTA-----GELPDGAA-VVRLKIDMAAGNMNLRDPPIYRIKRD
ADHPMTGTLWNVYPMYDYAHA-----LTDAIEGVTHSLCTLEFENHRE---LYDWVVREC
T-------------------------VPCTPRQIEFSRLNLQYTVLSKRRLIQLVETPGI
VNGWDDPRMPTISGLRR-----------------------RGVPPAAIKLFVERTGVSKA
D-N------------------NIDYTVLEECVRESLDPQV-PRAMAV----LDPLKVTIT
NWPE-----GE-VDQ-LEV----PIHPK---RP--------------EMGTR-ILPFDGT
LYIERDDYSE-----------EPP-PKYFRLRPPTDEAPA--------------------
-PQVRLRFG-YVISL-------------HEVVRD-AD-GR---VTELKCTY-----EPET
RAGAG---------------AKVKGI--IHWVSAAH----ALP-ARVRLYDRLFVTPSP-
--------GAG---------------------------HADG------------------
------------------------D-FL-KDLNPDSLQELAGAVVEPSLAS-----AA--
-------------------LGDTYQFERTGYFAVDP-DAS---------EGDLVLNRVVT
LRDTWAAKAAAPP-----PVEVAEVVALLPE-EVAAVEAQADA----------------Q
AKEVRRLK----------------------------------------------------
------------------------------------------------------------
------------------------------------------------DEGLG-------
-----NKSPEVAAAV-AELLRIKAL-----------------------------------
------------------------------------------------LPEYDW------
------GGEVGQSAAQR--------RH---------RRADDD------------------
------------------TGRGA-------------------------------------
------------------------------------------------------------
------------------------------------------------------------
------------------------------------------------------------
------------------------------------------------------------
------------------------------------------------------------
------------------------------------------------------------
------------------------------------------------------------
------------------
>Haptophytes-Phaeocystales-Phaeocystis-antarctica-CCMP1374-CAMPEP-0198177248
--------------------------------------ARSRR-----------------
------------------------AEAAGEHALSQMAL----------------------
--------------AGSSCPRMLP------------------------------------
-----------------------------LATLLWSAS----------------------
-----------------------------------------------A------------
---------------------------------------------------------AAA
RTRLSLGHGSMPTPAVT-------------------------------------------
-----------W----C--RRRSGGGAQMRGGGKKAGLVPVKG-----------------
------------------------KPD---------------------------------
----------------------------------------------ASVAPVEATNFIRN
IIKQ----------DLSSGKH-------------------------A-SIVTRFPPEPNG
YLHIGHAKSICVNFGLGQEF-----GG------ATYMRLDDTNPAKEEQEYVDSILAD--
--------------------VKWL------------GFD------------------WG-
-------------------ERLTHAS-----DYFPQFHALAVELIKEGKAYVDESSVEEL
RRMRGSLTQ--------------------PG---------------------ENSPFRER
SVADNLRLFEQ------MTA-----GELPDGAA-VVRLKIDMAAGNMNLRDPPIYRIKRD
ADHPMTGTLWNVYPMYDYAHA-----LTDAIEGVTHSLCTLEFENHRE---LYDWVVREC
T-------------------------VPCTPRQIEFSRLNLQYTVLSKRRLIQLVETPGI
VNGWDDPRMPTISGLRR-----------------------RGVPPAAIKLFVERTGVSKA
D-N------------------NIDYTVLEECVRESLDPQV-PRAMAV----LDPLKVTIT
NWPE-----GE-VDQ-LEV----PIHPK---RP--------------EMGTR-ILPFDGT
LYIERDDYSE-----------EPP-PKYFRLRPPTDEAPA--------------------
-PQVRLRFG-YVISL-------------HEVVRD-AD-GR---VTELKCTY-----EPET
RAGAG---------------AKVKGI--IHWVSAAH----ALP-ARVRLYDRLFVTPSP-
--------GAG---------------------------HADG------------------
------------------------D-FL-KDLNPDSLQELAGAVVEPSLAS-----AA--
-------------------LGDTYQFERTGYFAVDP-DAS---------EGDLVLNRVVT
LRDTWAAKAAAPP-----PVEVAEVVALLPE-EVAAVEAQADA----------------Q
AKEVRRLK----------------------------------------------------
------------------------------------------------------------
------------------------------------------------DEGLG-------
-----NKSPEVAAAV-AELLRIKAL-----------------------------------
------------------------------------------------LPXVM-------
------IGVVRLGSRRR--------KD---------ATAARM------------------
------------------TSRAA------VPHLGTPGRV-PTECDVPP------------
------------------------------------------------------------
------------------------------------------------------------
-------------------------VYILVP-----------------------------
------------------------------------------------------------
------------------------------------------------------------
-----------------------------------KRYYGRPX-----------------
------------------------------------------------------------
------------------
>Haptophytes-Phaeocystales-unid-sp-CCMP2000-CAMPEP-0119061796
------------------------------------------------------------
------------------------------------------------------------
------------------------------------------------------------
------------------------------------------------------------
------------------------------------------------------------
------------------------------------------------------------
------------------------------------------------------------
------------------------------------------------------------
------------------------------------------------------------
------------------------------------------------------------
------------------------------------------------------------
------------------------------------------------------------
------------------------------------------------------------
------------------------------------------------------------
------------------------------------------------------------
------------------------------------------------------------
------------------------------------------XEGRQAVDGPYYWLLAAL
Q--------------------------LYRPVTWEYSRLNITHCVMSKRKLKHLVQH-GH
VEGWDDPRLVSLDGLRR-----------------------RGFSAAVVNKFCEVIGVTRS
K-M------------------TARIELLEQIARQELDATA-PRRFVV----LRPLKVVLT
GLP------PG-GKQ-VEV----ANHPK----V--------------DLGSR-QX-----
------------------------------------------------------------
------------------------------------------------------------
------------------------------------------------------------
------------------------------------------------------------
------------------------------------------------------------
------------------------------------------------------------
------------------------------------------------------------
------------------------------------------------------------
------------------------------------------------------------
------------------------------------------------------------
------------------------------------------------------------
------------------------------------------------------------
------------------------------------------------------------
------------------------------------------------------------
------------------------------------------------------------
------------------------------------------------------------
------------------------------------------------------------
------------------------------------------------------------
------------------------------------------------------------
------------------------------------------------------------
------------------------------------------------------------
------------------
>Haptophytes-Prymnesiales-Prymnesium-parvum-LXRN2005536
------------------------------------------------------------
------------------------------------------------------------
------------------------------------------------------------
------------------------------------------------------------
------------------------------------------------------------
------------------------------------------------------------
------------------------------------------------------------
------------------------------------------------------------
------------------------------------------------------------
------------------------------------------------------------
------------------------------------------------------------
------------------------------------MRFDDTNPEKEKREYIDAIQED--
--------------------VRWL------------GFD------------------WGS
------------------DDRLTFAS-----DYFQQFYDYALILIKDGKAYVDSLSQAEM
REYRGTLKT--------------------PG---------------------KDSPFRER
SVEENLELFKR------MTA-----GELADGEA-ALRLKIDMSSGNINLRDPVIYRMKND
ADHPQTGTKWKVYPTYDYAHV-----LTDALEGVTHSLCTLEFEDHRP---LYEWILQQL
P-------------------------VPCTPRQIEFSRLNLQYLVVSKRRLIQLVQE-GH
VDGWDDPRMPTICGLRR-----------------------RGVPPEAIRLFVERTGVSKS
D-N------------------NIDLSVLEDCIRETLDPVV-PRAMAV----LEPLRVVIT
DWAE-----GE-TDL-LTA----PKHPK---LE--------------SLGQR-KIPFSRV
ILIDRDDFSE-----------NPP-PKYQRLTP------G--------------------
-GEVRLRYG-YVIKC-------------EEVVKD-AE-GN---VIELRCTH-----EPGT
RQG-GKTM----------DGRKVKGI--IHWLSEEH----SLR-CQVMLYDRLFLHPNP-
--------GAS---------------------------HEDG------------------
------------------------D-FL-RDVNPDSLKVLSECAIESYAVD-----EQ--
-------------------PGTQLQFERLGYFCVDK-ESS---------KDRVQFNRVVT
LRDTWAGKA---------------------------------------------------
------------------------------------------------------------
------------------------------------------------------------
------------------------------------------------------------
------------------------------------------------------------
------------------------------------------------------------
------------------------------------------------------------
------------------------------------------------------------
------------------------------------------------------------
------------------------------------------------------------
------------------------------------------------------------
------------------------------------------------------------
------------------------------------------------------------
------------------------------------------------------------
------------------------------------------------------------
------------------
>Haptophytes-Prymnesiales-Prymnesium-parvum-Texoma1-CAMPEP-0191198770
------------------------------------------------------------
------------------------------------------------------------
------------------------------------------------------------
------------------------------------------------------------
-----XLLWT-------------------------------------AR-----------
------------------------------------------------------------
----------LSSATRPC------------------------------------------
-------------------YAPSLARCAIH-SSAAVDKQPKKA-----------------
------------------------------------------------------------
-------------------------------------------GGGTSAASELPPNFIRN
IMKA----------DLESGKH-------------------------S-RIVTRFPPEPNG
YLHIGHAKSICVNFGLGQEF-----GG------ITYMRFDDTNPEKEKREYIDAIQED--
--------------------VRWL------------GFD------------------WGS
------------------DDRLTFAS-----DYFQQFYDYALILIKDGKAYVDSLSQAEM
REYRGTLKT--------------------PG---------------------KDSPFRER
SVEENLELFKR------MAA-----GELADGEA-ALRLKIDMSSGNINLRDPVIYRMKND
ADHPQTGTKWKVYPTYDYAHV-----LTDALEGVTHSLCTLEFEDHRP---LYEWILQQL
P-------------------------VPCTPRQIEFSRLNLQYLVVSKRRLIQLVQE-GH
VDGWDDPRMPTICGLRR-----------------------RGVPPEAIRLFVERTGVSKS
D-N------------------NIDLSVLEDCIRETLDPVV-PRAMAV----LEPLRVVIT
DWAE-----GA-TDL-LTA----PKHPK---LA--------------SLGQR-KIPFSRV
ILIDRDDFSE-----------NPP-PKYQRLTP------G--------------------
-GEVRLRYG-YVIKC-------------EEVVKD-AE-GN---VIELRCTH-----EPGT
RQG-GKTM----------DGRKVKGI--IHWLSEEH----SLR-CQVMLYDRLFLHPNP-
--------GAS---------------------------HEDG------------------
------------------------D-FL-RDVNPDSLKVLSECAIESYAVD-----EQ--
-------------------PGTQLQFERLGYFCVDK-ESS---------KDRVQFNRVVT
LRDTWAGKDDACP-----VEDDFDEGNAWRA-NIGYSRSSEDV---------SDEGTTAK
SE----------------------------------------------------------
------------------------------------------------------------
-------------------------------------------------RSYS-------
------D-----------------------------------------------------
------------------------------------------------------------
------------------------------------------------------------
------------------------------------------------------------
------------------------------------------------------------
------------------------------------------------------------
------------------------------------------------------------
------------------------------------------------------------
------------------------------------------------------------
------------------------------------------------------------
------------------------------------------------------------
-----------------Q
>Chlamydomonas-PACid-27566009
------------------------------------------------------------
--------------------------------MAS-------------------------
--------------KEELEAAAISLFL---------------------------------
-----------GIGLEETVAKNATKN-PKFMKTLEEVVHEAGA-----------------
ASGCPKAKGN-LLYTVASKYP--------------------------ANALC--------
-HRPMLLGYIMCEHMKSNAQLDGAFEYLRK--------VGTMEVDKKLLEESAG---VGV
VESAGVGVVITPDQIKAAVAEEVEANRERLVTERYHVNMNMLLGGV--------------
------TRKLKW-------ADGAAVRAALE-TAVEALLGPKTEADLAPPE--PKKKVKAE
KPPPPPKEDKAAE-------TAEP-AA-------PAVPD---------------------
DPYAFLPKPD--------------------------ANNGVHTTVNFSDGRVMRIANTPE
ALAA----------HLSR--------------------------MGG-KVVTRFPPEPNG
YLHIGHAKAMFVDFGMAKQY-----DG------VCYLRYDDTNPEAEKLEYIQHIEEI--
--------------------AKWM------------GWE---------------------
------------------PWKVTYSS-----DYFQQLYDFAVQLIKTGHAYVCHQTKDEI
EASRE------------------------KR---------------------EPSPWRDR
PMEESLRLFDD------MRR-----GLVEEGKA-TLRMKMDHKNDNFNMFDLIAYRIKFV
E-HPHAGDKWCIYPSYDYTHC-----LVDSLEDITHSLCTLEFETRRA---SYYWLLEVL
G--------------------------LYKPVVWEYSRLNITHNVMSKRKLNRLVMG-GF
VSGWDDPRLLTLAGMRR-----------------------RGVPSTAINAFCRDIGITRN
E-N------------------IIQLPRLEHFIRSELDATS-PRALAV----LRPLKVVLT
NMPA-----DH-FQE-VEA----QTFPG---RE--------------HSEGV-KVPLTRV
LYIEATDFRL-----------KDE-KDYYGLAP------G--------------------
-KSVMLRYA-YPITC-------------TGHTVD-PATGA---VTELAATY-----DPDH
YTA---------------GKKPPKGV--LNWVAQPQPGVEPPS-FEARLYDTLFKSEDP-
--------GSL---------------------------D---------------------
------------------------A-WL-DDLNPQSLVVLQGCVATPDLAAK----AK--
-------------------VGARFQLERLGYFAVDT-QSA---------AGALVFNRTVS
LKESKPVSLKK-------------------------------------------------
------------------------------------------------------------
------------------------------------------------------------
------------------------------------------------------------
------------------------------------------------------------
------------------------------------------------------------
------------------------------------------------------------
------------------------------------------------------------
------------------------------------------------------------
------------------------------------------------------------
------------------------------------------------------------
------------------------------------------------------------
------------------------------------------------------------
------------------------------------------------------------
------------------------------------------------------------
------------------
>Chlorella-variabilis-307109707
------------------------------------------------------------
--------------------------------MGS-------------------------
--------------REELEAEALRLFA---------------------------------
-----------GIGLAEQTAQQAIVK-PKFRQALVDLIKEAGA-----------------
ADGCPKPQGA-LLYTTASKYP--------------------------ANALV--------
-HRGELLAYINDERIRSNAQLDGALEYLGK--------VGSEPIDVAKFE----------
-EAAGVGVEVGPDQIKAAVAGCVKENEAKLQEERYHCNLNILLGKLRGG-----------
------GGIIKW-------ADVAALKAELE-AQVEALLGPKTKADLVKPD--KKKKPAKP
AAAAAAGKDGANG--------ATS-AA-------AAAAKK-----------AEEEAWRTA
DPYAFLPKPQ--------------------------QNNMVHTTVHFSDGRKMNVANTPE
LLAK----------HLEE--------------------------TGG-KVVTRFPPEPNG
YLHIGHAKAMFVDFGMAVQY-----GG------VCYLRFDDTNPEAEKQEYIDHIEEI--
--------------------VSWL------------GWK---------------------
------------------PWKVTYSS-----DYFDQLYAFAVQLIKGGNAYVDHQTAEEI
KDYRE------------------------RR---------------------EPSPWRDR
PIAESLKLFDD------MRR-----GLVDEGKA-TLRMKMDHKNENYNMFDLIAYRIKFV
E-HPHAGDKYCVYPSYDYTHC-----LVDALENITHSMCTLEFESRRA---SYYWLLEVL
G--------------------------TYKPLVWEYSRLNITHNVMSKRKLNRLVTD-QH
VLGWDDPRLLTLAGLRR-----------------------RGVTPQAINNFCKEVGVTRS
E-G------------------EVHLHKLDHHIRAELDATS-RRSLAV----LRPLRLVIA
NLPD-----AH-YQE-VEA----KVGPGVACVA--------------GQEGY-KVPFTKV
VYIEDTDFRE-----------ADS-KDYYGLAP------G--------------------
-KSVMLRYA-YPVTC-------------TGFSRD-AS-GK---VAEVQATY-----DPDF
S-----------------TKKPPKGV--LNWVGQPAAGVEPPT-FEARLYDVLFKSQNP-
--------ASQ---------------------------E---------------------
------------------------D-WL-ADLNPESLVVVKGAYATPELAK-----AQ--
-------------------PGDRFQLERLGYFCVDI-DSS---------PGALVLNRTCT
LKESFPKQAAPKG-----------------------------------------------
------------------------------------------------------------
------------------------------------------------------------
------------------------------------------------------------
------------------------------------------------------------
------------------------------------------------------------
------------------------------------------------------------
------------------------------------------------------------
------------------------------------------------------------
------------------------------------------------------------
------------------------------------------------------------
---------------------------------------------------------ARK
------------------------------------------------------------
------------------------------------------------------------
------------------------------------------------------------
------------------
>Chondrus-crispus-507109011
------------------------------------------------------------
------------------------------------------------------------
------------------------------------------------------------
------------------------------------------------------------
------------------------------------------------------------
------------------------------------------------------------
------------------------------------------------------------
------------------------------------------------------------
------------------------------------------------------------
------------------------------------------------------------
------------------------------------------------------------
---------MFIDFGYAKKM-----GG------ECILRFDDTNPTVEKTEYIDAIKEM--
--------------------VKWL------------GHE---------------------
------------------PAKITFSS-----DYFDQLYDLAVELIKRGKAFVCHQTGEEI
SRDRK------------------------DG---------------------VESPYRNR
SVEENLRLFTD------MRK-----GKYAEGEA-TLRMKIDMKCANLVMRDPVAYRILHS
P-HPHVGDKWCVYPSYDYTHC-----IVDSLEWVTHSLCTLEFEIRRD---SYYWLLEAL
D--------------------------LYRPFVWESARLNLQYTVMSKRKLKQLVEN-NI
VRGWDDPRMPTLVGMRR-----------------------RGYPPAALNRFCSAVGISRA
T-N------------------VIGMHVLEYWVRSELDANA-KRVLAV----LRPLRLIIT
NFRG--------EEK-VTV----ANHPK---NA--------------GMGSR-EIKLSRT
LYIDEMDFRM-----------EDS-KGYYGLAP------G--------------------
-KTAMLRYA-YPVKI-------------VKVVTG-DN-GK---PCELMGEF-----DYQK
-------------------CSKPKGV--LHWVGED-----SVD-FEARLYSTLFKSEDP-
--------SSL---------------------------NN--------------------
------------------------E-WL-EDLNEEGEVVVDGAKIESSAVS-----SD--
-------------------VRTTFQFERTGYFTVDN-DST---------AKKPVFNMTVS
LRDSR-------------------------------------------------------
------------------------------------------------------------
------------------------------------------------------------
------------------------------------------------------------
------------------------------------------------------------
------------------------------------------------------------
------------------------------------------------------------
------------------------------------------------------------
------------------------------------------------------------
------------------------------------------------------------
------------------------------------------------------------
------------------------------------------------------------
------------------------------------------------------------
------------------------------------------------------------
------------------------------------------------------------
------------------
>Micromonas-PACid-27343117
------------------------------------------------------------
--------------------------------MEV-------------------------
------------------------------------------------------------
------------VSMS--------------------------------------------
-----------AVKKAKSKYEK--------------------------------------
--------------------------------------FYKKKPDPAGRA----------
---------------------LGLKAHAAFIAKDFTTAKDLYE-----------------
-----------------------RAQALCQ-AS-------------DTRA--NKEKKKTS
GVVV--SQRGMTSSFSDLHETLEMEVDLP----RPGSEDH--------------------
--------------------------------------VIAKKKSQLPVGARNFAVNSPE
CLAA----------HVSI--------------------------TGG-KWQTRFPPEPNG
YLHIGHAKAMQFNFGLAAKH-----SG------CTYLRFDDTNPAAEKQEYIDSIRDS--
--------------------VDWL------------GHK---------------------
------------------PFKVTYSS-----DYFDELYEFALKLIRQGKAYVCHQTKSET
AASRQLLQEFQLYCSRKCLP-RYGT-PLPFG---------------------AASPYRCR
SVKDNLILFDE------MKR-----GLWEEGTC-SLRMKGDLRSDVTSMWDLAAYRIKFE
K-HPHSSDRYCIYPTYDYTHC-----LVDSLENVTHSLCTLEFETRQAPNGPYYWLLDSL
G--------------------------LYKPITWEFARCNITHNVLSKRKLNRLITE-GH
VTGWDDPRLLTIEGLRR-----------------------RGYTPTSINRFCFELGTTRN
D-N------------------TQHFSKLERCIREELDDVV-YRRFAV----LDPLPVIIS
NHP------GT-PLP-VNC----PLHPK---FP--------------ERGIR-TLNLTST
VFIERSDFRE-----------FDD-INFYGLAP------G--------------------
-KSVRLLFG-YNITC-------------TGFHKD-AS-GN---ACLLKAIY-----VPDS
L-----------------NTKPPKGT--LHWASAD-----FVQ-GEVRVYDKLFQAEVP-
--------GKK---------------------------DDFKQG----------------
EQTHYQTEGSDAVHCT------DVD-WL-SQLNPSSLVVHENALLEPSIAC-M-ADKP--
-------------------LGFRFQLQRLGYFTIDR-EST---------LKKPVLNRIVT
LRESKDLRTLHQI-----------------------------------------------
------------------------------------------------------------
------------------------------------------------------------
------------------------------------------------------------
------------------------------------------------------------
------------------------------------------------------------
------------------------------------------------------------
------------------------------------------------------------
------------------------------------------------------------
------------------------------------------------------------
------------------------------------------------------------
------------------------------------------------------------
------------------------------------------------------------
------------------------------------------------------------
------------------------------------------------------------
------------------
>Nannochloropsis-gaditana-Naga-100070g191
------------------------------------------------------------
--------------------------------MAE-------------------------
------------------------------------------------------------
-----------EVG----------------------------------------------
------------------------------------------------------------
------------------------------------------------------------
------------------------------------------------------------
------------------------------------------------------------
-------------------------AG-------GGGEDS--------------------
----------------------------------------------LAARELESAKNSPA
LEEE----------HRQV--------------------------TKG-KVRTRFPPEPNG
YLHIGHAKSMHMNFHLAFEK-----LGVPEDMRETVFRYDDTNPEAESQEYIDSLRED--
--------------------VEWL------------GWT---------------------
------------------PAQTTFTS-----DYFDQLYDLAVRLIRADKAYVCHQTGEQI
SKSRSIAKEKAVNPHFE------------GD---------------------PNSPWRDR
PIEESLRLFED------MRL-----GKFKENEA-TLRMKMDMSSPNFNMYDQVAYRIKFI
P-HPHAGDTWVVYPTYDFTHC-----IIDSLEHIDYSICTLEFETRRE---SYYWVLEAL
D--------------------------LYRPKVYEFSRLNITYTVLSKRKLLKLVKA-KW
VAGWDDPRMPTIKGLRR-----------------------RGYTADILNAFCKDIGVTRN
E-N------------------IIQYERLQHWARTILNETA-KRAMGV----QDPILVTIS
NLEE--------PVK-LES----PDFPF---AP--------------ERGSH-SIVLTPK
IYIDASDFRE-----------DDS-KDYFGLAP------G--------------------
-KSAILKYA-FPVCV-------------NEVLYN-DT-GD---VVELKVTA-----DKDG
------------------SSPKPKGA--ITWVSAVPD--NVVS-AEFRLYNHLFTVECP-
--------GV--------------------------------------------------
------------------------DTWE-AELNPLSLEVKAQGLIDTSVLTVNGQLPS--
-------------------VFTTFQLERVGYFTVDP-DTT---------SAKLVLNRVVT
LKESSVKKDVSTG-----AD-----GKGRSR-KEEQARQLLEK-----------------
-EARKNLD----------------------------------------------------
-P----KDMFQ---AETD------------------------------------------
--------KYSAFD----------------------------------EDG---------
------------------------------------------------------------
------------------------------------------------IPTKD-------
------------------------------------------------------------
-------------------VEGILLSKSLVKKLKK-------------------------
------------------------------------------------------------
-----------------------------------------------------EWEK---
------------------------------------------------------------
---------------------------------------------------------QKR
LFDSNRK-----------------------------------------------------
------------------------------------------------------------
------------------------------------------------------------
------------------
>Ostreococcus-PACid-27417805
------------------------------------------------------------
------------------------------------------------------------
------------------------------------------------------------
------------------------------------------------------------
------------------------------------------------------------
------------------------------------------------------------
------------------------------------------------------------
------------------------------------------------------------
------------------------------------------------------------
------------------------------------------------------------
-MAD----------HLAA--------------------------TGG-KWRTRFPPEPNG
YLHIGHAKAMYFDFGVARKR-----GG------ETILRFDDTNPAAEKQEYIDSIISS--
--------------------VKWL------------GHE---------------------
------------------PAATTYSS-----DYFDKLYEFAVDLIKSGNAYVCFQNKEQT
FNSRKLLQSF------------------------------------------QKIPWRNT
SVEENLSLFEK------MKN-----REFKEGEC-CLRMKGDLRSDIPSMWDLAAYRIKYE
T-HPHSGDKWCIYPTYDYTHC-----LVDSLENITHSLCTLEFESRQAPNGSYYWLLDAL
D--------------------------TYKPVTWEFSRCNITYNVMSKRKLNTLVTK-GY
VNGWDDPRLLTLEGLRR-----------------------RGYTPSAINKFCASLGVTRH
D-N------------------TQPISRLENVVRDEMKDSA-SRYFAV----LDPVKVNIT
NHP------GG-ELM-CEA----PVHPS---FA--------------ERGMR-RIDLKPT
IFIERSDFKT-----------EDV-DGYFGLAP------G--------------------
-KTVRLQFG-YNITC-------------TDFKTH-DD-GS---VSEINATI-----DMES
R-----------------AAKPPKGI--LHWATPD-----FVK-GECRLYNNLFTVEIP-
--------DEE---------------------------DDGS------------------
-----------------------VD-WL-TQINPESLVVHRDALLEPGLIE-F-ASKP--
-------------------LETQVQLQRLGFFTFDN-DST---------ADAPVLNRIVT
LKESASRKTLGK------------------------------------------------
------------------------------------------------------------
------------------------------------------------------------
------------------------------------------------------------
------------------------------------------------------------
------------------------------------------------------------
------------------------------------------------------------
------------------------------------------------------------
------------------------------------------------------------
------------------------------------------------------------
------------------------------------------------------------
------------------------------------------------------------
------------------------------------------------------------
------------------------------------------------------------
------------------------------------------------------------
------------------
>Pelagophytes-1-459370-estExt-Genewise1-C-130029
M-----------------------------------------------------------
------------------------------------------------------------
------------------------------------------------------------
------------------------------------------------------------
-----------------------------------------------RLALAL-------
------------------------------------------------------------
------------------------------------------------------------
-----------W-------ALAGCAAFQVG-GRRGANLMPRAGAATE-------------
-------------------------AA---------------------------------
----------------------------------------------VEEEQVGRQHFIRD
VVSR----------DVAERKH------------------------AG-GIVTRFPPEPNG
YLHLGHAKSICLNFGIAREY-----GG------ATHMRLDDTNPDKEHPEYAAAILED--
--------------------VKWLVG----------GADARGPRPAEGCT-TRGSAPWR-
-------------------GEVRHAS-----DYFETIYQCAIALCRRGLAYVDEQSPDEM
KRTRGTLTT--------------------PG---------------------EDSPFRNR
SPDESVALLEA------MRHAGPLAAARADGTYPVLRAKIDMASPNMNLRDPALYRVKLS
A-HPRTGDAWRIYPMYDFAHA-----ASDALEGITHSLCTLEFEDHRP---LYDWTVAAL
PELRDPEWVVWTSAGNDAGGFTGAAPKWLAPRQIEFSRLNVQYTLMSKRKLMKLVNT-QT
VDGWDDPRMPTLSAMRR-----------------------RGVPPQAIVEFCERVGVSKA
D-S------------------NIDPVILDDCVRDALDEKS-PRAFAV----LRPLKLVVD
NWDA-SFDADA-ALP-LEA----PRHPK---QE--------------DLGFR-PLYFGKD
LVIDATDFHD-------ASKGAAP-PGFNRLVE------G--------------------
-GRVRLRYG-YVVRC-------------DSVERN-AK-GD---AEVLRCTV-----EYDT
RSGAKG------------AGPRAKGI--IHWLNCAN----AEP-ATVRLYDRLFDAVSP-
--------QGEP------------------------------------------------
-----------------------------EEVNAQSKTTLLEALVEGDVAE---------
------------------DPSRTFQFERLGYFILDA-GSKGDE-----KAKGLVFNRVVP
LRETWAAAPAEAV-------------PAVAK-PAAAAAEASSP----------------E
LDAAAKLDLRVGRVVA-------------------------------------------A
VP-----------HESSD------------------------------------------
------TLWCCTVDL---------------------G-----------ESA---------
-------PREIGAALRARYAAAEDLVGKDVVVLANV------------------------
------------------------------------------------KPRAL-------
------AGFQSHGVL------------LC---------AT--------------------
-------------------AGGSS------QLLEPPSSAVP-GDRVTP------------
------------------------------------------------------------
------------------------VGF---------------------------------
---------------------------AASPAATPNQLN---------------------
---------------------------------------------------------NKK
LWQLAQPLLT--------------------------------------------------
------------------------------------TSGGKPC-----------------
-----------FKDL----------------------------ALVGPDGAPCTVPETCP
DGATV------------A
>Physcomitrella-PACid-18070337
------------------------------------------------------------
--------------------------------MPVEVE----------------------
-------------SKGVRDPAALALFK---------------------------------
-----------GIGLDAKTAANAVAN-PKVTANLTNVVHEAGV-----------------
ENGCDKSVGN-LLYTVATKFP--------------------------ANALS--------
-HRADLCRYISRNQIKTIPQVEAALGFFAL--------VGPDSYDAADFE----------
-KKCGVGVEVSPAEIKAVVADVINVNKELLLEQRYRVNVGILLSQV--------------
------RSKLPW-------ADGKLAMEELQ-TQIKDLLGEKTAADDEKLV--KKKKDAKP
RVEKPSSAVATEV--------AAT-AS-------DAPEEN--------------------
DPYSIFPKPE--------------------------DNISVHTEVFMSDGSIMRLHNPRA
RLEK----------HLKE--------------------------TGG-KFVTRFPPEPNG
YLHIGHAKAMFVDFGLAKET-----GG------NCYLRFDDTNPEAEKQEYIDHIHEI--
--------------------VNWM------------GWK---------------------
------------------PFKVTYSS-----DYFTQLYELAVELIKRDRAYVDHQTGDEV
KLYRS------------------------EK---------------------RESPWRNR
PIEESLKLFDD------MRR-----GLIDEGKA-TLRMKQDMKNENPNMYDLIAYRIKFT
P-HPHVGDKWCIYPSYDYTHC-----IVDALENVTHSLCTLEFESRRA---SYYWLLDSL
D--------------------------LYLPYVWEYARLNITNTVMSKRKLNCLVTD-HH
VDGWDDCRLPTLAGLRR-----------------------RGFTPDAINAFCRGIGITRS
D-N------------------LIQMELLEHYVRDDMNRNA-PRTMVV----LNPLKVIIT
NMKD-----DE-IEE-LEA----KIWPD----A--------------REGSY-KVPFSKV
CYIESSDFRL-----------EDS-KDYYGLAP------G--------------------
-KSVILRWA-YPVKC-------------TNVVLG-DD-KT---VLEIHVEY-----DREK
-------------------RTKPKGV--IHWVSEPSPGVEPLK-VEVRHFDKLFKAENP-
--------NEL---------------------------E---------------------
------------------------D-WL-GDFNTNSKEVISGAYAVPPLAN-----SK--
-------------------VGDKFQFERLGYYCVDR-DST---------PEKVVFNRTVT
LRDSYKPSKPAAK-----------------------------------------------
------------------------------------------------------------
------------------------------------------------------------
------------------------------------------------------------
------------------------------------------------------------
------------------------------------------------------------
------------------------------------------------------------
------------------------------------------------------------
------------------------------------------------------------
------------------------------------------------------------
------------------------------------------------------------
------------------------------------------------------------
------------------------------------------------------------
------------------------------------------------------------
------------------------------------------------------------
-----------------K
>Picochlorum-soloecismus-Picsp-1-5264-NSC-02626
------------------------------------------------------------
--------------------------------MGE-------------------------
-------------------DDAAKAFE---------------------------------
-----------RIGLSPSFVQTTMKN-AKLVKTLLLVLEEANVL----------------
AEGCDKAQGA-LLYSVATKYP--------------------------ANALK--------
-HRKVLVDMIMDGKVKSNAQVEGGFKYLSA--------VGGEGLQVDKLE----------
-EAAGVGVEISPDEIAKKVEEVVMKHEGKLKEERYHMNTNPLLGSI--------------
------VSSLKW-------ADPSAVRAELE-VQVSAMLGPKTEADLKPPE--KKKKEKKK
KEPKEKEGK-------------------------DAAQEK-----------KKDEAWKTA
DPYAFFPKPQ--------------------------ENNAVHTTVHFSDGKDMKISNSAA
ELDA----------HLKI--------------------------TGG-KVMTRFPPEPNG
YLHIGHAKAMFVDFGMARQY-----DG------HCYLRFDDTNPEAEKQEYIDHIQDI--
--------------------VSWL------------GWT---------------------
------------------PWKITYSS-----DYFHELHALAVKLIETGHAYVCHQTAEEI
KESRE------------------------KK---------------------EASPWRDR
PIEESLKLFED------MRK-----GLFDEGTA-TLRMKMDYKNENVNMFDLIAYRVKFV
S-HPKAGDEWCIYPSYDYTHC-----IVDSLEHITHSLCTLEFETRRA---SYYWLLEVL
E--------------------------LYKPLVWEYSRLNITHTVLSKRKLNRLVTD-GH
VSGWDDPRLMTLAGLRR-----------------------RGVTPTSINMFCRELGITRS
E-G------------------EVHPHRLEHHVRADLDATS-PRALGV----LRPLKVVIE
NLPE-----DH-MEH-VQA----KIFPG---RT---------------EETY-GVPFTKV
VYMEKTDFRE-----------QDS-KDYYGLAP------G--------------------
-KTVMLRYA-YPITC-------------NSFSRD-PSTGD---ISEIRVTY-----DADF
A-----------------GKKPPKGV--LNWVGQPSPGATPPS-FEARLYDSLFTSASL-
--------S-----------------------------D---------------------
------------------------D-WL-EELNPNSLTVIKGCYATPRLAS-----AR--
-------------------PGDRFQLERLGYFCVDP-DSSAEH------GTSLVVNRTVT
LRDSYGGPSS--------------------------------------------------
------------------------------------------------------------
------------------------------------------------------------
------------------------------------------------------------
------------------------------------------------------------
------------------------------------------------------------
------------------------------------------------------------
------------------------------------------------------------
------------------------------------------------------------
------------------------------------------------------------
------------------------------------------------------------
------------------------------------------------------------
------------------------------------------------------------
------------------------------------------------------------
------------------------------------------------------------
------------------
>Populus-trichocarpa-766080
------------------------------------------------------------
--------------------------------MEVK------------------------
--------------EEESSGTPLELFL---------------------------------
-----------KIGLDERTARNTIAN-NKVTNNLTAVIHEAGV-----------------
TEGCNRTIGN-LLYMVATKHP--------------------------ANALI--------
-HRPTLLGYIVSAKIKTPAQLEAAFSFLSS--------TASESFELKEFE----------
-EACGVGVEVSEEDIEQTVNEVFKQNKGSILELRYRINVGDLFGHV--------------
------RKRLPW-------ADPKIVKKLID-AKLYELLGERTAADNEKPS--KQKKEKPA
KVEDKKVADENP-------------VQ-------PS-EDL--------------------
NPFLIFPNPE--------------------------ENFKVHTEVFFSDRPVLRCCNTKE
VLDK----------HLKR--------------------------TSG-KVYTRFPPEPNG
YLHIGHAKAMFVSFGLAKER-----GG------CCYLRYDDTNPEAEKKEYIDHIEEI--
--------------------VEWM------------GWK---------------------
------------------PFKITYTS-----DYFQELYELAVELIRRGHAYVDHQTPEEI
KDYRE------------------------KK---------------------MDSPWRDR
PIAESLKLFEE------MRL-----GMIEEGKA-TLRMKQDMQSDNGNMYDLIAYRIK--
-----ARDKWCIYPSYDYAHC-----IVDSLEDITHSLCTLEFETRRA---SYYWLLHVL
D--------------------------LYQPYVWEYSRLNVTNTVMSKRKLNFLVTN-KH
VDGWDDPRLMTLAGLKR-----------------------RGVTSTAINAFVRGIGITRS
DCS------------------TIRLERLEYHIREELNRTA-PRTLVV----LQPLKVVVT
NLES-----GL-VMD-LDA----KKWPDASTED--------------SSAFY-KVPFSRV
VYIEQSDFRM-----------KDS-KDYYGLAP------G--------------------
-KSVLLRYA-FPIKC-------------TEVVLA-DDNKS---IVEIRAEY-----DPSK
-------------------KTKPKGV--IHWVAEPSREVDPLS-IEVRLFDKLFNSENP-
--------AEH---------------------------E---------------------
------------------------D-WL-SDVNLQSKVVISGAYAVPSLRD-----AA--
-------------------MGDRFQFERLGYFVVDK-DST---------PERLVFNRTVT
LRDSYGKSGK--------------------------------------------------
------------------------------------------------------------
------------------------------------------------------------
------------------------------------------------------------
------------------------------------------------------------
------------------------------------------------------------
------------------------------------------------------------
------------------------------------------------------------
------------------------------------------------------------
------------------------------------------------------------
------------------------------------------------------------
------------------------------------------------------------
------------------------------------------------------------
------------------------------------------------------------
------------------------------------------------------------
------------------
>Porphyridium-sp-766-1
M-----------------------------------------------------------
------------------------------------------------------------
------------------------------------------------------------
------------------------------------------------------------
------------------------------------------------------------
------------------------------------------------------------
------------------------------------------------------------
------------------------------------------------------------
------------------------------------------------------------
-----------------------------------------------------RANFIKT
IVQN----------DISSGKH-------------------------T-AIKTRFPPEPNG
FLHLGHAKSICLNFGLAKEF-----GG------TTNLRFDDTNPEKEDERYVQSIMTD--
--------------------VHWL------------AGDQHLDP-------LQGKEPW--
-------------------DGLFYAS-----DYFEQMYACAEELVQAGKAFVCELTPEQM
GEYRGTLTT--------------------PG---------------------RSSPSRDR
PPSESLELLRR------MRA-----GEIPEATM-TLRAKIDMTSSNMCMRDPALYRVRHI
P-HQRTGDAWCIYPMYDFAHC-----LSDALEGITHSLCTLEFAEHRA---LYDWILDHT
SV-----------------------GARCHPRQIEFSRLNIQYTVLSKRKLITLVES-GV
VDGWDDPRMPTISGMRR-----------------------RGYTPSALRLFAERVGVSKT
E-S------------------NIDMSVLEDSVRADLEDVA-PRAFAV----LEPIKLVIT
NWPE-----GE-VEW-FEV----LVHPK---RP--------------EMGVR-RVPFSGE
VYIDSSDFMQ-----------EPPNKKYFRLAP------D--------------------
-RPVRLKFA-YVVHC-------------DDVVRD-AC-GQ---IVELLCTY-----NPET
RAGNTPD-----------GMKKVKGI--IQWVSCAH----GVP-ITVRKYDRLFSTPWP-
--------GKE---------------------------RPDG------------------
------------------------D-FL-KDLNPDSLEVAQG-FAEPSLFD-----TA--
------------SAQHNDTPKLPYQFERVGYFFEDA-SST---------LENVVFNRVVT
LRDTWAQKDDSQS-----------------------------------------------
------------------------------------------------------------
------------------------------------------------------------
------------------------------------------------------------
------------------------------------------------------------
------------------------------------------------------------
------------------------------------------------------------
------------------------------------------------------------
------------------------------------------------------------
------------------------------------------------------------
------------------------------------------------------------
------------------------------------------------------------
------------------------------------------------------------
------------------------------------------------------------
------------------------------------------------------------
------------------
>Pyropia-sp-12261-g2931
------------------------------------------------------------
------------------------------------------------------------
------------------------------------------------------------
------------------------------------------------------------
------------------------------------------------------------
------------------------------------------------------------
------------------------------------------------------------
------------------------------------AAAAGAASDL--------------
-------------------------AGW--------------------------------
-------------------------------------------------DDVLRLVKSKG
SFDV----------SLKDAVQ-------------------------G-GVVTRFPPEPSG
YLHIGHCKAALLNAYFAAKY-----AG------RLVVRFDDTNPSNENAGFEAAIVED--
--------------------LARV------------GIV---------------------
------------------PHTVEYTS-----DYFPQLLTMARSFIEAGKAYVDPTEVEEM
RRQRM------------------------AK---------------------ENSPYRDA
PVADSLRLWEE------MLA-----GTPEGIKC-CLRAKIDMRHKIGSMRDPIMVRGNAA
P-HHRTGDKYKVYPTYDFSCP-----VVDSLSGVTHALRSSEYSDRVK---QYQWFCNAA
A--------------------------VRVPSVWDFARLNFVYVLMSKRKLQALVDT-GV
ADGWEDPRFPTVRGLVR-----------------------RGLTVPALRAFILSQGASRS
A-T------------------LMEWDKIWTVNKRVLDPMS-PRHVAIGADTTAPAVLMTV
S--------GA-VEETRSV----PRHKK---NP--------------SLGDK-PVLYGPQ
VWVEAADAAA--------------------MKV------G--------------------
-ERVTLMDW-GNVHI-------------DTVPGP-DG-GD------LTATF-----LPDD
Q--------------------DFKGTVKVTWLAAVDD---LVP-LRLVSYGHLLTKPKL-
--------DEG---------------------------DAVD------------------
------------------------D-FL----NRDSRHE-SPARGDINLRG-----VQ--
-------------------KGEVVQLERRGFFICDR----------------------VH
LRDDAAA-----------------------------------------------------
------------------------------------------------------------
-PM-----------TLIE------------------------------------------
------------------------------------------------------------
------------------------------------------------------------
------------------------------------------------IPDGK-------
------------------------------------------------------------
------------------------------------------------------------
------------------------------------------------------------
------------------------------------------------------------
------------------------------------------------------------
---------------------------------------------------------AKK
------------------------------------------------------------
------------------------------------------------------------
------------------------------------------------------------
------------------
>Selaginella-moellendorffii-gi302766709
------------------------------------------------------------
--------------------------------MEA-------------------------
---------------------SVELFC---------------------------------
-----------RIGIEETTAQNIMVN-PKVRSSVLAVIKEAGV-----------------
QNGCNKSVGN-VLYTVATKYPAN-----------------------RANALR--------
-HRPKFLSYVTSGKIKS-HQLDAAFRYFSS---------DPEEFLVEDFE----------
-RVCGVGVVVSPEDAELAVEKVLEKNKAKLLDERYKFNVGILLAQV--------------
------RELQPF-------ADFTYVKKVID-KKMYELLGERTAEDDVKT---KKKKPKPE
EVKKEEI--------------------------LPV-EEV--------------------
SPYSIFPKPE--------------------------DNIGVHVEIRFSDGTVLNPANTKA
ILEK----------HLKA--------------------------TGG-RVYTRFPPEPNG
YLHIGHAKAMFVDFGFACDA-----NG------CCYLRFDDTNPDAEKEEYIEHIKEI--
--------------------VEWM------------GWK---------------------
------------------PFKITYSS-----DYFQELYELAVELIKSGHAYVDHQTADEI
KEYRE------------------------NF---------------------KESPWRNR
PVEESLDLFEK------MKA-----GLIEEGQA-TLRMKQDMKNENYNMLDLIAYRVKKA
S-HPRTKDKWCIYPSYDFTHC-----IVDSLENISHSLCTLEFESRRV---SYYWLLDRL
N--------------------------LYLPYVWEYSRLNMTNNVLSKRKLNRLVTE-KY
VDGWDDPRLLTLAGLRR-----------------------RGMPATAINAFCRSIGITRS
D-N------------------LIRMDKLEHFVRDELNKTA-PRTMVV----LHPLKVVIE
NLEA--------AEE-VEG----KRLPD----D--------------PSATY-KMPFTRV
VYIERSDFRT-----------KDS-KDFYGLAK------G--------------------
-KSALLRYA-YPITC-------------VDYVCD-KD-GE---VIEIRATY-----DAKK
-------------------SIKPKGV--LHWVPEPAEGARPLE-VEVRLFDRLFLSEDP-
--------AEL---------------------------K---------------------
------------------------DTWL-EDLNPHSKQVIHGAFALDNLRT-----AK--
-------------------PGDRFQFERTGYFCVDP-DSS---------AEKLVFNRTVT
LKTSYP------------------------------------------------------
------------------------------------------------------------
------------------------------------------------------------
------------------------------------------------------------
------------------------------------------------------------
------------------------------------------------------------
------------------------------------------------------------
------------------------------------------------------------
------------------------------------------------------------
------------------------------------------------------------
------------------------------------------------------------
------------------------------------------------------------
------------------------------------------------------------
------------------------------------------------------------
------------------------------------------------------------
------------------
>Thalassiosira-Thaoc-75636
MLH---------------------------------------------------------
------------------------------------------------------------
------------------------------------------------------------
---------------------------NRLRSKTPTMI----------------------
------VVGG--------------------------------------------------
------------------------------------------------------------
------------------------------------------------------------
-----------------------------------AVLLAAATTVQ--------------
------------------------------------------------------------
----------------------------------------------VVDSFAYAPNFITK
IIEQSTGIAPVGLLDVGQNDTD---------ALQEDATAGAGA-LAG-PITTRFPPEPNG
YLHLGHAKAVSFNFAVARAFE--KGGG------RCHMRLDDTNPTKEDEEYVQSILED--
--------------------VRWIQQGLP-------AFD---TNDGEGNQSGEDVGPWY-
-------------------GKVRKTS-----DYFDLIYDAAVYLIESGDAFVDELSAEEM
REYRGTLTE--------------------PG---------------------RESPHRNR
SVEENLRLFEE------MKN-----GDHEDGKY-VLRAKIDMTSPNLNMRDPVLYRIKHE
S-HQATGDAWCLYPMYDYSHP-----IADAVEGITHSLCTLEFEDHRP---LYDWVAERI
VKA-G--------------------LVPTQPRQIEFSRLNLKYTVLSKRKLIQLVED-AH
VSGWDDPRMPTISGLRR-----------------------RGFPPSAIRLFCERMGISKT
D-S------------------NIDFGILEDCAREKLDEGS-PRAFAI----LDPLKVTIT
NWAG-----ST-VED-FEV----PRHPK---RD--------------EMGVR-TVPFGKS
LYIERSDFFDLDGPEGQRNGGKSP-KGFKRLLP------D--------------------
-GKVRLKYA-YVISC-------------DEVVRDPTT-SE---PVELKCTV-----YPET
RAGVTPD-----------GEARVKGI--VQWVEAST----ATR-CKVMQYDRLFKAEEP-
--------GK-----------------------------ESD------------------
------------------------N-FL-DDINADSLKVIDGVVVEPSVAM-----DALG
MMAKIRS-RDSDAGDMLCHSDLTYQFERSGYFALDS-SSS---------VDEFIFNRVVT
LRDTWAALGSENN------------QRIRSKGKGENDGRTGKKRG-------GGGGQTKP
LEDIKRVALRAGTILE-------------------------------------------A
RQ-----------HPEAD------------------------------------------
------SLIVCKVDV---------------------GD--------VDETGTP-------
------SPRTVVAGL-A-QLDFDALTNRKVVVLANL------------------------
------------------------------------------------KPAKM-------
------RGIESHAML------------LA---------ASDD------------------
--------------------------KDTVELVDVPDSV-PNGELLS-------------
------------------------------------------------------------
----------------------------------------------------FEGKE---
---------------------------LGEPDAMLKSKG---------------------
---------------------------------------------------------ALK
VWDRVKAKLRV-------------------------------------------------
------------------------------------NGSGEAM-----------------
-----------YTEE----------------------DSTVRLINSSAGPVTVSSLTDCP
IG----------------
>Thalassiosira-Thaps3a-20770
------------------------------------------------------------
------------------------------------------------------------
------------------------------------------------------------
------------------------------------------------------------
-------MGG--------------------------------------------------
-----------------------------------------------------G------
------------------------------------------------------------
---------SHW-------------RAASL-GLLFAALCSTPSSM---------------
------------------------------------------------------------
----------------------------------------------HVLGFAYAPNFITK
IIEQSTGVTPVGLLDVSGGKSDDEDTSADSADSSEQSSSSSIP-FKG-PITTRFPPEPNG
YLHLGHAKAVSFNFAVARVFA--NGKG------RCHMRLDDTNPSKEDEEYVQSILED--
--------------------VRWIQQGLE-------PFD---DAPA---QEGENVGPWF-
-------------------GDVRKTS-----DYFQLIYDAAIYLIENGEAFVDELSAEEM
REYRGTLTE--------------------PG---------------------KDSPWRTR
SVEENLDLFKK------MRN-----GDFPDGKY-VLRAKIDMSSPNLNMRDPVIYRIKHE
S-HQATGDEWCIYPMYDFSHP-----ISDAVEGISHSLCTLEFEDHRP---LYDWTAERA
LKA-G--------------------LVDVQPRQIEFSRLNLKYTVLSKRKLIKLVED-KF
VSGWDDPRMPTLSGIRR-----------------------RGVPPSAIRLFCERMGISKT
D-S------------------NIDFTIMEDCAREVMDGES-PRAFAI----LDPLKVTIK
NWS------GS-LEN-FEV----PRHPK---RE--------------ELGDR-TVPFGSS
LYIERSDFFDLEGPEGVANGGKAP-KGFKRLLP------D--------------------
-GKVRLKYA-YVISC-------------DEVVRDPTT-NE---PVELVCSY-----YPET
RAGVTPE-----------GEARVNGI--IQWVEAST----AAR-CQVMQYDRLFKTEEP-
--------GK-----------------------------ESD------------------
------------------------N-FT-DDINTESLQVLDNVIVEPSVAI-----DALS
VLAKIRT---SSGSDKSYHSELTYQFERSGYFALDS-SST---------EKNLVFNRVVT
LRDTWETSGGEAK------------QKKQPEQKNQQPKK--------------GGGNDAA
LPDALRVALRVGTIIE-------------------------------------------A
GP-----------HPEAD------------------------------------------
------SLVVCKLDC---------------------GD--------KTEAGEP-------
-----EEPRTVVAGL-AGKIPFDELVNRKVVCISNL------------------------
------------------------------------------------KPAKM-------
------RGIESTAML------------LA---------ASDE------------------
-------------------KEGDD---ETVELLDVHESV-PNGELVY-------------
------------------------------------------------------------
----------------------------------------------------FENME---
---------------------------PCEPDAMLKSKG---------------------
---------------------------------------------------------ALK
VWDRVKANLKL-------------------------------------------------
------------------------------------NESGEAI-----------------
-----------YDDE-----------------------GTVRKLMTSAGAVKVDSLKSCI
IG----------------
>Vitrella-brassicaformis-84596006
------------------------------------------------------------
--------------------------------LTASAV----------------------
------------------------------------------------------------
--DSWIDFSRDKIGSSLPPSGDVL---SRLNAHLSERT----------------------
-----FLVGH-------------------------------------ALTIA--------
----------------------------------------------------------DI
TAFTALGGPPSPTFLEP----------------------------FPHV-----------
---------LRWWENICVELLGQSAAPAVR-DPTAAAANPVSGVGGE-------------
-------------------------VG-------NGNGNGN-------------------
--------------------------------------------GNGGGEVGASTNFIKQ
IVAA----------DIEKGVH-------------------------K-EVVTRFPPEPNG
FLHIGHAKSICLNFGLPQAF-----GG------RCHLRFDDTNPTKEEQRYIDAIEED--
--------------------VRWL------------GFD------------------WG-
-------------------EHLYHAS-----DYFEQLFEWAVLLIKRGYAYVDDSTNEEM
RAMRGDITK--------------------PG---------------------QDSPYRNR
SVEENLDLFMR------MKA-----GEFDEGKC-VLRAKIDMASGNMNMRDPAIYRILKQ
S-HPRTGDKWCVYPMYDFAHG-----QSDSVEKITHSICTLEFELHRP---LYDWLQEKL
DIF--------------------------RVRQIEFARLNMTYMMTSKRKLLALVQE-GR
VSGWDDPRMSTLSGVRR-----------------------RGYPPAAIRNFCEKIGVAKR
D-N------------------LIHIEQLENCVREEMHVTC-ERRNAV----LVPLKLVIT
NFPE-----GL-VEE-VDA----PNHPE---DP--------------DTGTR-KLSFARE
LYIERDDFME-----------QPS-ARFFRLAP------G--------------------
-REVRLKCA-YWIKA-------------TDVIKDGNT-GE---IVAVHCTY-----DPQT
KGGEAPP-----------DGRKVKGT--LHWVSAHD----AKK-AEFRLYDRLFAKPDP-
--------EEDV--------------------------PEGG------------------
------------------------D-WR-DNLNPESLKVVHG-LTEPSLAT-----AK--
-------------------PGDAFQFERVGFFAADP-DTAT--------AGMPVFNRTVT
LLADKGMTDEVDPVKEARRLAQEKAAAERQRVKEERERKKAEK-----------------
-ERKKALAGAAANG----------------------------------------------
-------------SRAAD------------------------------------------
------------------------------------------------SSG---------
------------------------------------------------------------
-------------------------------------------------PVNG-------
------------------------------------------------------------
-------------------ANGLA------------------------------------
------------------------------------------------------------
------------------------------------------------------------
------------------------------------------------------------
------------------------------------------------------------
------------------------------------------------------------
------------------------------------------------------------
------------------------------------------------------------
GGG---------------
>Volvox-carteri-f-nagariensis-302828190
------------------------------------------------------------
------------------------------------------------------------
----------------------MSLFM---------------------------------
-----------GIGLEETVAKNATRN-AKFSKTLEEVIHEAGA-----------------
ASGCPKAKGN-LLYTVASKFP--------------------------ANALC--------
-HRPMLLGYIMCEHMKSNAQLDGAFEYLRK--------VGTTEVDKKALE----------
-EASGVGVVVTPEEIKAAVAEEVEANKEKLLAERYRVNMNMLLGGV--------------
------TRKLKW-------ADGAAVRAALE-AAVEALLGPKTEADLAPPE--PKKKAKAP
AAKVGPR--------------ATP-AA-------PAPSD---------------------
DPYSFLPVPE--------------------------VNNGVHTTVNFSDGRIMRIANTPE
ALAA----------HLSR--------------------------TSG-KVVTRFPPEPNG
YLHIGHAKAMFVDFGMAKQY-----GG------VCYLRYDDTNPEAEKLEYIQHIEEI--
--------------------AGWM------------GWE---------------------
------------------PWKITYSS-----DYFQQLYDFAVQLIKSGHAYVCHQTKEEI
EASRE------------------------KR---------------------EPSPWRDR
PIEENLRLFED------MRR-----GLVDEGKA-TLRMKMDYKNENFNMFDLIAYRIKFV
P-HPHAGDKWCIYPSYDYTHC-----LVDSLEDITHSLCTLEFETRRA---SYYWLLEVL
D--------------------------LYKPVVWEYSRLNITNNVMSKRKLNKLVMG-GF
VNGWDDPRLLTLAGLRR-----------------------RGVNPTAINAFCRDIGITRN
E-N------------------IIHMHRLEHFIRADLDANS-PRALAV----LRPLKVVIT
NMPE-----GH-FEE-VEA----KTFPG---RD--------------NSESY-KVPLTRV
VYIEATDFRL-----------KDE-KDYYGLAP------G--------------------
-KSVMLRYA-YPITC-------------TSYTQD-PSTGE---VSELAATY-----DPEH
YTA---------------GRKPPKGV--LNWVSQPAPGQEPHK-FEARLYETLFKSEDP-
--------GSM---------------------------E---------------------
------------------------N-WL-EDLNPQSLVKLSGCVMTPRLAG-----AK--
-------------------VGDRFQFERLGYFAVDP-DST---------AETLVFNRTVT
LKESKPVSLKK-------------------------------------------------
------------------------------------------------------------
------------------------------------------------------------
------------------------------------------------------------
------------------------------------------------------------
------------------------------------------------------------
------------------------------------------------------------
------------------------------------------------------------
------------------------------------------------------------
------------------------------------------------------------
------------------------------------------------------------
------------------------------------------------------------
------------------------------------------------------------
------------------------------------------------------------
------------------------------------------------------------
------------------
