# Supplementary material for: New plastids, old proteins: repeated endosymbiotic acquisitions in kareniacean dinoflagellates
Source: EMBO Rep. 2024 Mar 18;25(4):16. doi: 10.1038/s44319-024-00103-y (PMC11014865; doi:10.1038/s44319-024-00103-y)
Supplement: Supplementary file 11 — Dataset EV10 [file 44319_2024_103_MOESM11_ESM.zip › Dataset EV10/plastid_protein_phylogeny_files/raw alignments/heme_oxygenase.fasta_aligned.fasta]

>missing_sequence
------------------------------------------------------------
------------------------------------------------------------
------------------------------------------------------------
------------------------------------------------------------
------------------------------------------------------------
------------------------------------------------------------
------------------------------------------------------------
------------------------------------------------------------
------------------------------------------------------------
------------------------------------------------------------
------------------------------------------------------------
------------------------------------------------------------
------------------------------------------------------------
------------------------------------------------------------
------------------------------------------------------------
------------------------------------------------------------
------------------------------------------------------------
------------------------------------------------------------
------------------------------------------------------------
------------------------------------------------------------
------------------------------------------------------------
------------------------------------------------------------
------------------------------------------------------------
------------------------------------------------------------
------------------------------------------------------------
------------------------------------------------------------
------------------------------------------------------------
------------------------------------------------------------
------------------------------------------------------------
------------------------------------------------------------
-------------------------------------------
>Aureococcus-anophagefferens-Auran1-53998
------------------------------------------------------------
------------------------------------------------------------
------------------------------------------------------------
------------------------------------------------------------
------------------------------------------------------------
------------------------------------------------------------
------------------------------------------------------------
------------------------------------------------------------
------------------------------------------------------------
------------------------------------------------------------
------------------------------------------------------------
------------------------------------------------------------
------------------------------------------------------------
---------------------------------------------------MRA------
-------------------------------------------------------ALLL-
------------------------------------------------------------
----------------------------------------------------ATAAALAP
T-------------------------------QRTRRR-------------TAPLQSSVV
DAA------NPRSVGLALELDDGTRKVHSVAENTQFVTGFFRGLGSSDAFAALS------
--------------TSFYYVYE--AMER-QMDETT----SPTLKALDYP-ALRRLPGLER
DMEFYY----GA--DWRTAK-P---RPSAATLAYVKQIEAVGAGP----EPELLVGHLYS
RYLGDLFGGQMMSGMAVKSLGD-SV--GDEAGGLSFYAFDAI----PNTKAFITEWYETL
NGLDLDDAQRAAIVDEANVVFRLNIAIFDELEGNP---L--KSFLSVALNSLKEKLFG--
------------------------------------------------------------
------------------------------------------------------------
------------------------------------------------------------
------------------------------------------------------------
------------------------------------------------------------
------------------------------------------------------------
------------------------------------------------------------
-------------------------------------------
>missing_sequence
------------------------------------------------------------
------------------------------------------------------------
------------------------------------------------------------
------------------------------------------------------------
------------------------------------------------------------
------------------------------------------------------------
------------------------------------------------------------
------------------------------------------------------------
------------------------------------------------------------
------------------------------------------------------------
------------------------------------------------------------
------------------------------------------------------------
------------------------------------------------------------
------------------------------------------------------------
------------------------------------------------------------
------------------------------------------------------------
------------------------------------------------------------
------------------------------------------------------------
------------------------------------------------------------
------------------------------------------------------------
------------------------------------------------------------
------------------------------------------------------------
------------------------------------------------------------
------------------------------------------------------------
------------------------------------------------------------
------------------------------------------------------------
------------------------------------------------------------
------------------------------------------------------------
------------------------------------------------------------
------------------------------------------------------------
-------------------------------------------
>missing_sequence
------------------------------------------------------------
------------------------------------------------------------
------------------------------------------------------------
------------------------------------------------------------
------------------------------------------------------------
------------------------------------------------------------
------------------------------------------------------------
------------------------------------------------------------
------------------------------------------------------------
------------------------------------------------------------
------------------------------------------------------------
------------------------------------------------------------
------------------------------------------------------------
------------------------------------------------------------
------------------------------------------------------------
------------------------------------------------------------
------------------------------------------------------------
------------------------------------------------------------
------------------------------------------------------------
------------------------------------------------------------
------------------------------------------------------------
------------------------------------------------------------
------------------------------------------------------------
------------------------------------------------------------
------------------------------------------------------------
------------------------------------------------------------
------------------------------------------------------------
------------------------------------------------------------
------------------------------------------------------------
------------------------------------------------------------
-------------------------------------------
>missing_sequence
------------------------------------------------------------
------------------------------------------------------------
------------------------------------------------------------
------------------------------------------------------------
------------------------------------------------------------
------------------------------------------------------------
------------------------------------------------------------
------------------------------------------------------------
------------------------------------------------------------
------------------------------------------------------------
------------------------------------------------------------
------------------------------------------------------------
------------------------------------------------------------
------------------------------------------------------------
------------------------------------------------------------
------------------------------------------------------------
------------------------------------------------------------
------------------------------------------------------------
------------------------------------------------------------
------------------------------------------------------------
------------------------------------------------------------
------------------------------------------------------------
------------------------------------------------------------
------------------------------------------------------------
------------------------------------------------------------
------------------------------------------------------------
------------------------------------------------------------
------------------------------------------------------------
------------------------------------------------------------
------------------------------------------------------------
-------------------------------------------
>missing_sequence
------------------------------------------------------------
------------------------------------------------------------
------------------------------------------------------------
------------------------------------------------------------
------------------------------------------------------------
------------------------------------------------------------
------------------------------------------------------------
------------------------------------------------------------
------------------------------------------------------------
------------------------------------------------------------
------------------------------------------------------------
------------------------------------------------------------
------------------------------------------------------------
------------------------------------------------------------
------------------------------------------------------------
------------------------------------------------------------
------------------------------------------------------------
------------------------------------------------------------
------------------------------------------------------------
------------------------------------------------------------
------------------------------------------------------------
------------------------------------------------------------
------------------------------------------------------------
------------------------------------------------------------
------------------------------------------------------------
------------------------------------------------------------
------------------------------------------------------------
------------------------------------------------------------
------------------------------------------------------------
------------------------------------------------------------
-------------------------------------------
>Cyanophora-paradoxa-37137-maker-ConsensusfromContig37137-snap-gene-0-2-mRNA-1-cds-6882/16565-16838-0-
------------------------------------------------------------
------------------------------------------------------------
------------------------------------------------------------
------------------------------------------------------------
------------------------------------------------------------
------------------------------------------------------------
------------------------------------------------------------
------------------------------------------------------------
-------------------------------------------------MAA--------
------------------------------------------------------------
------------------------------------------------------------
------------------------------------------------------------
------------------------------------------------------------
-----------FAVAAPLAGQASSP------------------AVATQSSSRKA------
------------------------------------------------------------
----------P---------------------------MRRVAVASQAKS----------
------------------------------SFLGSPASSFM------------AGQSVQF
VAA------------------------------------APA---------PAQFFVAAE
TAA----PTRQKDIGLAKKLKVGTAKSHNMAENVDFVKGFLNGV-EKTSYSKLV------
--------------ANLYHVYS--AIEE-EMERNK---DHPMVAPIYFK-ELNRKEALEQ
DLQFYFA-------NWREQ--A---VASAAGQAYVDRIHEI-GKS----DPKLLIAHSYT
RYLGDLSGGQILKRIAEKAMGL-ED--G----GVAFYEFPAI----SDERAFKNQYRAAL
NALPLSDKETEEIVEEANKAFGMNMYMFKELEGNW---I--ITTARLLFNSVFPKLGKK-
--------------------------------TTPARTA---------------------
------------------------------------------------------------
------------------------------------------------------------
------------------------------------------------------------
------------------------------------------------------------
------------------------------------------------------------
------------------------------------------------------------
-------------------------------------------
>missing_sequence
------------------------------------------------------------
------------------------------------------------------------
------------------------------------------------------------
------------------------------------------------------------
------------------------------------------------------------
------------------------------------------------------------
------------------------------------------------------------
------------------------------------------------------------
------------------------------------------------------------
------------------------------------------------------------
------------------------------------------------------------
------------------------------------------------------------
------------------------------------------------------------
------------------------------------------------------------
------------------------------------------------------------
------------------------------------------------------------
------------------------------------------------------------
------------------------------------------------------------
------------------------------------------------------------
------------------------------------------------------------
------------------------------------------------------------
------------------------------------------------------------
------------------------------------------------------------
------------------------------------------------------------
------------------------------------------------------------
------------------------------------------------------------
------------------------------------------------------------
------------------------------------------------------------
------------------------------------------------------------
------------------------------------------------------------
-------------------------------------------
>missing_sequence
------------------------------------------------------------
------------------------------------------------------------
------------------------------------------------------------
------------------------------------------------------------
------------------------------------------------------------
------------------------------------------------------------
------------------------------------------------------------
------------------------------------------------------------
------------------------------------------------------------
------------------------------------------------------------
------------------------------------------------------------
------------------------------------------------------------
------------------------------------------------------------
------------------------------------------------------------
------------------------------------------------------------
------------------------------------------------------------
------------------------------------------------------------
------------------------------------------------------------
------------------------------------------------------------
------------------------------------------------------------
------------------------------------------------------------
------------------------------------------------------------
------------------------------------------------------------
------------------------------------------------------------
------------------------------------------------------------
------------------------------------------------------------
------------------------------------------------------------
------------------------------------------------------------
------------------------------------------------------------
------------------------------------------------------------
-------------------------------------------
>Dinos-Gonyaulacales-Alexandrium-monilatum-CCMP3105-CAMPEP-0200552460
------------------------------------------------------------
------------------------------------------------------------
------------------------------------------------------------
------------------------------------------------------------
------------------------------------------------------------
------------------------------------------------------------
------------------------------------------------------------
------------------------------------------------------------
------------------------------------------------------------
------------------------------------------------------------
------------------------------------------------------------
------------------------------------------------------------
------------------------------------------------------------
------------------------------------------------------------
------------------------------------------------------------
------------------------------------------------------------
-----------------------------------------------------XPA----
-----------------------------------------------------AAAMRAA
GQE----ERNPRKHGLALMLDEGTRKSHSMAENTQFVTGFFKGLGDRGSFSQLV------
--------------TSLYFIYQ--AMEE-AFESTA----DAGVRRLDYP-ELRRVAAIEQ
DLEFFY----GP--DWRQQ--I---HPSPAASRYCERIRQV-AAE----RPELLVAHQYT
RYLGDLFGGQMMGGMAESSLGL-EG--G---AGTSFYRFRQI----EDTKTFITQWYREL
NVLELSPQAKEAIVDEANLVFRLNIDILEELEGSP---F--TAAWQLVASFFRSAVGLA-
------------------------------------------------------------
------------------------------------------------------------
------------------------------------------------------------
------------------------------------------------------------
------------------------------------------------------------
------------------------------------------------------------
------------------------------------------------------------
-------------------------------------------
>missing_sequence
------------------------------------------------------------
------------------------------------------------------------
------------------------------------------------------------
------------------------------------------------------------
------------------------------------------------------------
------------------------------------------------------------
------------------------------------------------------------
------------------------------------------------------------
------------------------------------------------------------
------------------------------------------------------------
------------------------------------------------------------
------------------------------------------------------------
------------------------------------------------------------
------------------------------------------------------------
------------------------------------------------------------
------------------------------------------------------------
------------------------------------------------------------
------------------------------------------------------------
------------------------------------------------------------
------------------------------------------------------------
------------------------------------------------------------
------------------------------------------------------------
------------------------------------------------------------
------------------------------------------------------------
------------------------------------------------------------
------------------------------------------------------------
------------------------------------------------------------
------------------------------------------------------------
------------------------------------------------------------
------------------------------------------------------------
-------------------------------------------
>missing_sequence
------------------------------------------------------------
------------------------------------------------------------
------------------------------------------------------------
------------------------------------------------------------
------------------------------------------------------------
------------------------------------------------------------
------------------------------------------------------------
------------------------------------------------------------
------------------------------------------------------------
------------------------------------------------------------
------------------------------------------------------------
------------------------------------------------------------
------------------------------------------------------------
------------------------------------------------------------
------------------------------------------------------------
------------------------------------------------------------
------------------------------------------------------------
------------------------------------------------------------
------------------------------------------------------------
------------------------------------------------------------
------------------------------------------------------------
------------------------------------------------------------
------------------------------------------------------------
------------------------------------------------------------
------------------------------------------------------------
------------------------------------------------------------
------------------------------------------------------------
------------------------------------------------------------
------------------------------------------------------------
------------------------------------------------------------
-------------------------------------------
>Dinos-Gonyaulacales-Pyrodinium-bahamense-pbaha01-CAMPEP-0179107916
------------------------------------------------------------
------------------------------------------------------------
------------------------------------------------------------
------------------------------------------------------------
------------------------------------------------------------
------------------------------------------------------------
------------------------------------------------------------
------------------------------------------------------------
------------------------------------------------------------
------------------------------------------------------------
------------------------------------------------------------
------------------------------------------------------------
---------------------------------------------------------L--
------------KGPGP--RSRSRR------------------CRAAAPGALAA------
-------------------------------------------------------LLLGL
RAV----------------------ASGPAA-----------------------------
------------------------------FVAPSNWEYRHRDK-------SAVTPLRAA
P-------------------------------SPVTE---------------TGTPAETI
AAE----PKSARLSGLALMLDDGTRKSHSLAENTQFVTGFFKGLGDRESFAQLV------
--------------ASLYFVYG--AMEE-AFAGVQ----DPRVRSLDYS-ELRRLASLER
DLAYFY----GP--GWREA--V---QPSSATRRYCDRIREV-AAS----SPHLLIAHQYT
RYLGDLFGGQMMGGMAEKSLGL-VA--G---AGTAFYRFEGI----RDTKAFIEEWYTAL
NSLELKDDEKRAIVDEANVVFRLNIEIFEELEGSP---F--AAAWQLLASSFRDAFGLDE
------------------------------------AQAL--------------------
----------------------------------------------QH------------
------------------------------------------------------------
------------------------------------------------------------
-----------------GGSSW--------------------MVFP--------------
----------------PS----------------------GTTSEGVYTRMPLLQYQPP-
------------------------------------------------------------
-------------------------------LGNG--------
>Dinos-Gymnodiniales-Amphidinium-carterae-CCMP1314-CAMPEP-0186440564
---------MTP------------------------------------------------
------------------------------------------------------------
------------------------------------------------------------
------------------------------------------------------------
------------------------------------------------------------
---------------------------VNGTFAQ--------------------------
------------------------------------------------------------
--------------------------------------------TFAANCPA--------
-------------------------------------------------FKT--------
----------------------------------------GC------------------
------------------------------------------------------------
-------------------------------PY----------------KDSVGDGPH--
------------------------------------SKLDEMLSTSLKN----CPAFGST
SYEHASANT--ALASCPFRTASNLG------------------AVGETISQMPA------
-------------------------------------------------------SHS--
-------------------------EQGSKANDAFVQSLKMMHSTSLAAKG------RSD
GR------------ACPV------------FDSGCPFKQCV----------TSVGKPLVK
E----MEVRSW---FA----------------GQEEKL------------------EEQP
QAA----EEKPLEIHLSKMLKVGTQAAHKEAESGSFVKRLLRGRSSPEEYRRLI------
--------------VDLHLVYE--ALET-SLEHAASTLDHAIVKSIHFPQELNRTDSLRR
DLEFWF----RDVPGGVAT--A---QPSPPAVAYAERVKHI-SEDPG--TCHLLVAHAYT
RYLGDLSGGQLLKRSICRAMPVGSD--G---EGVEFYDFQNV----DHQKDFKNRYRDQL
DELEVAPEIADEMVEEANKAFDYNGAIFRHLD----------EVAGIE---VPKP-----
--------------------------------TLPAGHP---------------------
---------------------------------------------TLA------------
---------------------------------------------------------ADA
SLAECPFAALAAQA-----------------RAEEKAD---------AIASRSGNVSPAG
PKRAIL-------------GRWMQSL----------------------------------
--------------QCPFASLAGQAPTKNAQRTPSSGRKCMTAIVGSFVLFGPVLL----
------------------------------------AGAVHAMSK---------------
-------------------------------------------
>Dinos-Gymnodiniales-Togula-jolla-CCCM-725-CAMPEP-0170584640
------------------------------------------------------------
------------------------------------------------------------
------------------------------------------------------------
------------------------------------------------------------
------------------------------------------------------------
--------------------------------------------------X---------
------------------------------------------------------------
-------------------------------------------NSVVENCPA--------
-------------------------------------------------FTD--------
----------------------------------------GC------------------
------------------------------------------------------------
-------------------------------PYAK------------LDRDVLP------
------------------------------------TVMEGLPKTIVEN----CPA----
-----------FKDGCPFRESESVE------------------SLYIQLAEMPT------
-------------------------------------------------------THRI-
-------------------------GSGTTASKAIEQTLQMVHARSQALK-------ATF
NA------------SCPV------------FATSCPFKTLT-----------SAGESLVL
ELDHVITS-------------------------------------------WDYAHHEAA
VVE----SHADPAEPLSKQLKSGTKMVHRAAENVRFVRDFLKGEVPLDSYVELL------
--------------RALHHVYA--ALEQ-AIQDLP-----KELQHCDFS-LLRRMEVLEA
DLRYHT----GV--AENAP--LDIGPPSVSAAKYVERLRHL-SAE----KPLLILAHAYT
RYLGDLSGGQILARAATKAYGP-ES--G---RGIDFYNFELIGSSAPELKAFKRSYRSSL
DALKLSASDADALVEEANVAFLMNMLLFEERD------F--AAGHLDRVRSLEEVMELVK
---------------------------------SNTSALK--------------------
-------------------------------------------FQKAY------------
---------------------------------------------------------AGA
SSGKCPFLP----------------------SPEDRTEA---------------------
---------------KHGACPW--------------------------------------
----------------PFV--WLHDPKGALLVHPRK------NLAGALVLAGLARAFWS-
---------------YPRRVGGALL------SVMLLLPAFKPKKKGG-------------
-------------HGEKP---------LTS----GSDAHNPFH
>Dinos-Kareniaceae-Karenia-brevis-Wilson-CAMPEP-0189448902_heme_oxygenase
------------------------------------------------------------
------------------------------------------------------------
------------------------------------------------------------
------------------------------------------------------------
------------------------------------------------------------
------------------------------------------------------------
------------------------------------------------------------
------------------------------------------------------------
-------------------------------------------------XKEL-------
------------------------------------KCSRGCS-----------------
------------------------------------------------------------
-------------------------------PYVGC--------SKQQSDLRTADCAS--
----------------------------------IPSSMYKITLILTAGF--VCRGY---
-------------------GRR------------------VHTSLEKLPGALGE------
-------------------------------------------------------SHDPQ
AAF------NP--------------TGTG-------------------------------
-----------------------------GHLPSRPTLTAT----------ASHPAVLPR
Q-------------------------------SRFDHQ-------------SPVGMTTAV
APT----NVSARESGLALALDDGTRKSHSMAENTQFVTGFFKGISTRDAFSELV------
--------------ASLYFVYR--SMEE-AFDTAQ----DANVKALDYP-ELRRLKSLEE
DMAYYF----GD--NWKQT--V---KPSKGTQEYCDRIATI-ARE----EPPLLIAHMYT
RYLGDLFGGQMMKGMARSSLKL-DQ--S---RGTRFYEFDDI----PNNKKFIEGWYSKL
NELDLSEKQKQEIVDEANLVFTLNIKLFDELSGGKMATI--KAVWKLAMNAVKSKLKNLR
------------------------------------------------------------
------------------------------------------------------------
------------------------------------------------------------
------------------------------------------------------------
------------------------------------------------------------
------------------------------------------------------------
------------------------------------------------------------
-------------------------------------------
>Dinos-Kareniaceae-Karenia-mikimotoi-ANV-131537_heme_oxygenase
------------------------------------------------------------
------------------------------------------------------------
------------------------------------------------------------
------------------------------------------------------------
------------------------------------------------------------
------------------------------------------------------------
------------------------------------------------------------
------------------------------------------------------------
------------------------------------------------------------
------------------------------------------------------------
------------------------------------------------------------
------------------------------------------------------------
--------------------------------------MYKLTLVVAAGF--VCRGY---
-------------------GRR------------------VHISMEKLSGAPLA------
-------------------------------------------------------ESQSQ
AAF------NP--------------SGPGLG-----------------------------
------------------------------VSPSSPSRAGN----------VLHPGVLAR
Q----------------------------------SRQ-------------SPIGMTTAV
AVS----NVSARESGLALALDDGTRKSHSMAENTQFVTGFFKGISTREAFSQLV------
--------------ASLYFVYR--SMEE-AFDAAQ----DTKVKALDYP-ELRRLKSLEE
DMAFYF----GE--NWRST--V---KPSKETQEYCDRIAKI-ARE----EPPLLIAHMYT
RYLGDLFGGQMMGGMARSSLKL-EQ--N---RGTRFYEFDAI----PNNKQFIESWYTKL
NQLDLSEKQKQEIVDEANVVFTLNIKLFDELVGGKRAVL--KAVWELAVNAVKSKLKGLR
------------------------------------------------------------
------------------------------------------------------------
------------------------------------------------------------
------------------------------------------------------------
------------------------------------------------------------
------------------------------------------------------------
------------------------------------------------------------
-------------------------------------------
>Dinos-Kareniaceae-Karenia-papilionacea-ANV-86520_heme_oxygenase
------------------------------------------------------------
------------------------------------------------------------
------------------------------------------------------------
------------------------------------------------------------
------------------------------------------------------------
------------------------------------------------------------
------------------------------------------------------------
------------------------------------------------------------
------------------------------------------------------------
------------------------------------------------------------
------------------------------------------------------------
------------------------------------------------------------
--------------------------------------MHKPIILLAAGI--ILRAH---
-------------------GRR------------------VQISIDEL-HPVGH------
-------------------------------------------------------TGKSE
AAF------NP--------------SGAGVR-----------------------------
------------------------------IPRSNPNPVHA----------SSHTVDRFA
P-------------------------------NAPARS-------------APVNMEVAT
PSDTEKKEESARASGLALALDDGTRKSHSMAENTQFVTGFFKGISTRDAFAQLV------
--------------ASLYFVYR--SMEE-AFDATE----DTDVKALDYP-ELRRVKSLEE
DMTYYF----GE--NWRQT--V---KPSSATQEYCNRVAKI-ARE----EPRLLIAHMYT
RYLGDLFGGQMMGGMARTSLKL-DR--N---RGTRFYEFDDI----PNNKQFIEAWYTKL
NELDLTEKQKQDIVDEANLVFALNIKLFDSLGGGPMGVL--KPVFQLSMDAVKSGLSNIW
------------------------------------------------------------
------------------------------------------------------------
------------------------------------------------------------
------------------------------------------------------------
------------------------------------------------------------
------------------------------------------------------------
----------------------------------------RLR-----------------
-------------------------------------------
>Dinos-Kareniaceae-Karlodinium-armiger-ANV-97127_heme_oxygenase
------------------------------------------------------------
------------------------------------------------------------
------------------------------------------------------------
------------------------------------------------------------
------------------------------------------------------------
------------------------------------------------------------
------------------------------------------------------------
------------------------------------------------------------
------------------------------------------------------------
------------------------------------------------------------
------------------------------------------------------------
------------------------------------------------------------
---------------------------------------MRIVCLLLVCS--ACVSH---
-------------------ARRDIGT------------EMQQSQKALYIATTSS------
-------------------------------------------------------KAIAA
FLLA----VNP-------------ASARSRAG-----------SRSERGI----------
-----------------------LGRPLGNLLAGSPSWRAG-NR-----WSDVSMQESQL
T-------------------------------KPEERL-------------SAAMELKPV
S------SESARSSGLALALDDGTRKSHSMAENTQFVTGFFKGISTRDAFAKLV------
--------------ASLYFVYK--AMEE-AFDTAE----DANVKALDYP-ELRRLQSLES
DMAYYF----GE--DWRET--V---KPSLATKEYCGRVSAI-ARE----EPTLLIAHMYT
RYLGDLFGGQMMGGMARKSLQL-EQ--N---LGTNFYDFKDI----PNTKQFIEQWYTKL
NTLPLSAEQQKRIVDEGNHVFRLNIEIFNELEAGKRDLL--KSLWRLSVGPQLQKLRFWR
------------------------------------------------------------
------------------------------------------------------------
------------------------------------------------------------
------------------------------------------------------------
------------------------------------------------------------
------------------------------------------------------------
----------------------------------------RTA-----------------
-------------------------------------------
>Dinos-Kareniaceae-Karlodinium-micrum-CCMP2283-CAMPEP-0200758994_heme_oxygenase
------------------------------------------------------------
------------------------------------------------------------
------------------------------------------------------------
------------------------------------------------------------
------------------------------------------------------------
------------------------------------------------------------
------------------------------------------------------------
------------------------------------------------------------
------------------------------------------------------------
------------------------------------------------------------
------------------------------------------------------------
------------------------------------------------------------
------------------------------------------------------XAHRF-
-------------------AMRTIVF------------ALPCVVVSANLARHAR------
-------------------------------------------------------QQMWA
AEVI---ESSPVP----------PRSGPSRA------------STTSRLV----------
-----------------------DHAALASLLLSMPSVPGT------------AVARYAK
Q-------------------------------HLFPLR-------------RSDLTMTAT
LTK----AESARASGLALALDDGTRKSHSMAENTQFVTGFFKGISTRSSFSQLV------
--------------ASLYFVYQ--AMEN-AFVECQ----DPNVKALDFP-ELRRVPSLEE
DMAYYF----GD--DWKDT--V---KPTPVTQEYCARIVTI-SRE----KPYLLIAHMYT
RYLGDLFGGQMMGGMARSSLKL-DK--D---AGTRFYEFDDI----SSVKEFIEQWYTEL
NKLDLNDTQKQEIVDEANLVFTYNINLFNELEGGKRSVL--KVMWSLLKDKFKVALR---
------------------------------------------------------------
------------------------------------------------------------
------------------------------------------------------------
------------------------------------------------------------
------------------------------------------------------------
------------------------------------------------------------
------------------------------------------------------------
-------------------------------------------
>Dinos-Kareniaceae-Karlodinium-sp-RCC3446-ANV-125541_heme_oxygenase
------------------------------------------------------------
------------------------------------------------------------
------------------------------------------------------------
------------------------------------------------------------
------------------------------------------------------------
------------------------------------------------------------
------------------------------------------------------------
------------------------------------------------------------
------------------------------------------------------------
------------------------------------------------------------
------------------------------------------------------------
------------------------------------------------------------
----------------------------------------------LKLI--SSSAHRF-
-------------------AMRTIVF------------ALPCVVVSANLARHAR------
-------------------------------------------------------QQMWA
AEVI---ESSPVP----------PRSGPSRA------------STTSRLV----------
-----------------------DHAALASLLLSMPSVPGT------------AVARYAK
Q-------------------------------HLFPLR-------------RSDLTMTAT
LTK----AESARASGLALALDDGTRKSHSMAENTQFVTGFFKGISTRSSFSQLV------
--------------ASLYFVYQ--AMEN-AFVECQ----DPNVKALDFP-ELRRVPSLEE
DMAYYF----GD--DWKDT--V---KPTPVTQEYCARIVTI-SRE----KPYLLIAHMYT
RYLGDLFGGQMMGGMARSSLKL-DK--D---AGTRFYEFDDI----SSVKEFIEQWYTEL
NKL---------------------------------------------------------
------------------------------------------------------------
------------------------------------------------------------
------------------------------------------------------------
------------------------------------------------------------
------------------------------------------------------------
------------------------------------------------------------
------------------------------------------------------------
-------------------------------------------
>Dinos-Kareniaceae-Ross-Sea-Dinoflagellate-638639
------------------------------------------------------------
------------------------------------------------------------
------------------------------------------------------------
------------------------------------------------------------
------------------------------------------------------------
------------------------------------------------------------
------------------------------------------------------------
------------------------------------------------------------
------------------------------------------------------------
------------------------------------------------------------
------------------------------------------------------------
------------------------------------------------------------
------------------------------------------------------------
----------------------------------------SSRGFPSLCVMIAA------
-------------------------------------------------------LTLVL
AYRV------P-------------------------------------------------
--------------------------------TTPSCPQTV----------RSRSAVLSL
T-------------------------------DQEERI-------------SQVMELPTA
EKL----SESSRGVGLALALDDGTRKSHSVAENTAFVTGFFRGIATKQSFGQLV------
--------------TTLYFVYE--AMES-AFDEST----DPCVQALDYQ-VLRRLPALEE
DMAYFH----GP--QWRET--V---APSIATKKYAARIREV-AAD----APELLVAHMYT
RYLGDLFGGQMMGGMARRSMGL-EE--A---KGTAFYEFDDI----KATKPFIEEWYTKL
NLLELSDAQKQAIVDEGNLVFALNIEVFEELEGNP---V--QALWTLATASLRSALGLKD
------------------------------------------------------------
------------------------------------------------------------
------------------------------------------------------------
------------------------------------------------------------
------------------------------------------------------------
------------------------------------------------------------
------------------------------------------------------------
-------------------------------------------
>Dinos-Kareniaceae-Takayama-helix-ANV-79838_heme_oxygenase
M----------PN-----------------------------------------------
------------------------------------------------------------
------------------------------------------------------------
------------------------------------------------------------
------------------------------------------------------------
-------------------GHGGN------------------------------------
------------------------------------------------------------
------------------------------------------------------------
-------------------------------------------------MIQL-------
------------------------------------EGTSKCLD----------------
------------------------------------------------------------
-----------------------------VM-----------------------------
----------------------------------AKRGLDDDLIELREC------GHKST
DSWKFGQSLPL-----PTRGASENTVPLS--------GLRHGIVFFASLAMAAF------
-------------------------------------------------------AGLGL
SVWL------------------VQRRLHARAM-----------ALSHHDLN---------
----------------------WQFDHDGGVSLVAPLADRS----------DDKPLAWMP
S-------------------------------STPIRRSVVSMNAA-----TSTKEPSAT
EAD----LKTVRSIGLAFALDNGTRKSHSMAENTSFVTGFFKGISTKAAFSQYV------
--------------ASFYFVYK--AMEE-AFDQTQ----DPQVKALDFP-QLRRLPSLEQ
DMAYYF----GD--NWRN---V---KPSLATREYCDRITTI-ARE----SPELLVAHQYT
RYLGDLFGGQMMGGMARSSLNL-DE--G---CGTSFYDFKDI----PNVRKFILTWYKKV
NELDFTEKQKQDIVDEANLVFKLNIGILEDLESGTRATL--LAIWRLAKNAVVTRFS---
------------------------------------------------------------
------------------------------------------------------------
------------------------------------------------------------
------------------------------------------------------------
------------------------------------------------------------
------------------------------------------------------------
------------------------------------------------------------
-------------------------------------------
>PARALOG_Karenia-mikimotoi-ANV-139715_heme_oxygenase
------------------------------------------------------------
------------------------------------------------------------
------------------------------------------------------------
------------------------------------------------------------
------------------------------------------------------------
------------------------------------------------------------
------------------------------------------------------------
------------------------------------------------------------
------------------------------------------------------------
------------------------------------------------------------
------------------------------------------------------------
------------------------------------------------------------
-------------------------------------MLGKILALALACL--LCTAHGRQ
VQTSAFAQSQ---------NSRKPLV------------SSDTAKFPVQAGATES------
-------------------------------------------------------ASPWQ
QLAIFFLALHP-------------TVSFSHG------------VGSHVMT----------
-----------------------HRLGAAALRVPPPSAILDFLS-----E--------KR
K-------------------------------QKPEKQ-------------KRPERRKSN
LAD----STSARSEGLALALRTGTRKSHSMAENTQFVTGFFMGLSTRKAYSQLM------
--------------SSLFFVYQ--DMER-AFDEAQ----DANVKALDYR-ELRRVLSLKE
DMAYFF----GD--KWHDV--V----PSLATQEYCNRIASI-ARE----RPYLLIAHMYT
RYLGDLFGGQMIKGMARTSLNL-DK--N---AGTSFYEFDDI----KRKSEFIEQWYTTL
NRLDLSEKQKQEIVDEANLVFALNIKIFDELKGSKRKLF--GALLRLLRVKIKSELRKIF
--KGFS--------------------------F-PRGSKQ--------------------
----------------------------------------------VF------------
---------------------------------------------------------A--
------------------------------------------------------------
------------------------------------------------------------
----------------PL--------------------------------AGLKQ-----
------------------------------------------------------------
-------------------------------------------
>PARALOG_Karlodinium-armiger-ANV-119488_heme_oxygenase
------------------------------------------------------------
------------------------------------------------------------
------------------------------------------------------------
------------------------------------------------------------
------------------------------------------------------------
------------------------------------------------------------
------------------------------------------------------------
------------------------------------------------------------
------------------------------------------------------------
-------------------------------------GSSHCC-----------------
------------------------------------------------------------
----------------------------------------------------LPEALSIS
LQLIR---------------------------GM--QSMHKNVIVLLASLC-TCRGQRLI
N----------GISNGSHWRLESDLI------------QPLARLLLVDQPAISS------
-------------------------------------------------------SHLRQ
ASAVH--QVIP------------KRAAGVRAQIYVDDDDVFSLCYSKYAVSVLRDCLLDD
GC------------TIPDECELLSLDDLAMLDVSGSSGILQGRR-----SINVDAGTDTQ
V-------------------------------RKDER----------------ARQPKKV
KLM----SQSVRSSGLALALKEGTRNSHSVAESSQFMIGFIKGLSTRSAFSDLV------
--------------ASLYFVYK--AMEE-AFADTK----DPNVQRMDFA-ELRRVPSLED
DMSYYF----GG--NWQSR--I---TPSHATRMYCDRIQKI-AQE----SPHLLIAHMYT
RYIGDLFGGQLMRGMARTSLKL-DP--G---KGTSFYEFDEI----SSIKKFIEKWY---
------------------------------------------------------------
------------------------------------------------------------
------------------------------------------------------------
------------------------------------------------------------
------------------------------------------------------------
------------------------------------------------------------
------------------------------------------------------------
------------------------------------------------------------
-------------------------------------------
>Dinos-Peridiniales-Brandtodinium-nutriculum-RCC3387-CAMPEP-0198562750
------------------------------------------------------------
------------------------------------------------------------
------------------------------------------------------------
------------------------------------------------------------
------------------------------------------------------------
------------------------------------------------------------
------------------------------------------------------------
------------------------------------------------------------
------------------------------------------------------------
------------------------------------------------------------
------------------------------------------------------------
------------------------------------------------------------
------------------------------------------------------------
------------------------------------------------------------
------------------------------------------------------------
------------------------------------------------------------
------------------------------------------------------------
-----------------------------------------------------XADVAGI
SAE----AADDDGVGLATKLKMGTLEAHKAAETVHFVREFIKGKVPRDVYAQMV------
--------------VNLFHVYE--ALEE-ALDRCA---DHPMVDPLHFPDELSRAEALAK
DAEFFC----GA--AWRET--T---VPSAVTREYVRRVQRV-AED----APELLVSHAYT
RYLGDLSGGQVLKRAAVRGMKLPQD--G---SGVHFYTFRRI----ADAKKFKSMYRARL
DALSPCHAASDRMVVEAX------------------------------------------
------------------------------------------------------------
------------------------------------------------------------
------------------------------------------------------------
------------------------------------------------------------
------------------------------------------------------------
------------------------------------------------------------
------------------------------------------------------------
-------------------------------------------
>Dinos-Peridiniales-Peridinium-aciculiferum-PAER-2-CAMPEP-0190647008
------------------------------------------------------------
------------------------------------------------------------
------------------------------------------------------------
------------------------------------------------------------
------------------------------------------------------------
------------------------------------------------------------
------------------------------------------------------------
------------------------------------------------------------
------------------------------------------------------------
------------------------------------------------------------
------------------------------------------------------------
------------------------------------------------------------
------------------------------------------------------------
------------------------------------------------------------
------------------------------------------------------------
------------------------------------------------------------
------------------------------------------------------------
---------------------------------XAER---------------PA----AG
QEL----TDNPRKQGLALMLDDGTRKSHSLAENTQFVTGFFKGLGDKASFAQLV------
--------------TSLYFVYQ--AMET-AFETTG----DQQVRILDYP-ALRRLAAIEE
DLAYFY----GP--DWRSK--I---QPTPGARLYAERVAKV-AAE----SPELLIAHQYT
RYLGDLFGGQMMGGMAASSLGL-ES--G---SGTSFYRFRDI----PDAKAFISEWYTKL
NALELSTAEKEAIVDEANLVFRLNIEIFEELEGSP---F--AAVWQLFSSSVRSALGLA-
------------------------------------------------------------
------------------------------------------------------------
------------------------------------------------------------
------------------------------------------------------------
------------------------------------------------------------
------------------------------------------------------------
------------------------------------------------------------
-------------------------------------------
>Dinos-Peridiniales-Scrippsiella-hangoei-like-SHHI-4-CAMPEP-0199276702
------------------------------------------------------------
------------------------------------------------------------
------------------------------------------------------------
------------------------------------------------------------
------------------------------------------------------------
------------------------------------------------------------
------------------------------------------------------------
------------------------------------------------------------
------------------------------------------------------------
------------------------------------------------------------
------------------------------------------------------------
------------------------------------------------------------
------------------------------------------------------------
------------------------------------------------------------
------------------------------------------------------------
------------------------------------------------------------
------------------------------------------------------------
------------------------------------X---------------PA----VG
QEL----TDNPRKQGLALMLDDGTRKSHSLAENTQFVTGFFKGLGDKASFSQLV------
--------------TSLYFVYQ--AMET-AFETTG----DQQVRILDYP-ALRRLAAIEE
DLAYFY----GP--EWRSK--I---QPTAGARLYAERVAKV-AAE----SPELLIAHQYT
RYLGDLFGGQMMGGMAASSLGL-ES--G---SGTSFYRFRDI----PDPKAFISEWYTKL
NALELSTAEKEAIVDEANLVFRLNIEIFEELEGSP---F--AAVWQLFSSSVRSAFGLA-
------------------------------------------------------------
------------------------------------------------------------
------------------------------------------------------------
------------------------------------------------------------
------------------------------------------------------------
------------------------------------------------------------
------------------------------------------------------------
-------------------------------------------
>Dinos-Prorocentrales-Pelagodinium-beii-RCC1491-CAMPEP-0197708094
------------------------------------------------------------
------------------------------------------------------------
------------------------------------------------------------
------------------------------------------------------------
------------------------------------------------------------
------------------------------------------------------------
------------------------------------------------------------
------------------------------------------------------------
------------------------------------------------------------
------------------------------------------------------------
------------------------------------------------------------
------------------------------------------------------------
------------------------------------------------------------
------------------------------------------------------------
----------------------------------------------------------LG
SRA-----TGPLG------------LAFANG-----------------------------
------------------------------SCKGAPKPPQHRPG-------SPVLACLHQ
L-------------------------------RREQRC-------------PSQASGAAS
SAT----KENPRLEGMAKMMDDGTRKSHSVAESTQFVTGFFKGLGDRTSFSKLVXXXXXX
XXXXXXXHILLEARASLYFVYQ--AMEE-EFDVTD----DKNVKELDFA-ELRRLSTLEE
DMAYFH----GP--NWRES--I---RASPATQRYCERIRKV-GST----NPTLLLGHQYS
RYVGDLFGGQMMGGMAVKSLDL-QG--G---AGTSFYSFKDI----DDTKGFTDTWYSTL
NKLELSEAEKQAIVDEANVVFRLNIDLFEELDGSP---V--SAAW---------------
------------------------------------------------------------
------------------------------------------------------------
------------------------------------------------------------
------------------------------------------------------------
------------------------------------------------------------
------------------------------------------------------------
------------------------------------------------------------
-------------------------------------------
>Dinos-Prorocentrales-Prorocentrum-minimum-CCMP1329-CAMPEP-0190923040
------------------------------------------------------------
------------------------------------------------------------
------------------------------------------------------------
------------------------------------------------------------
------------------------------------------------------------
------------------------------------------------------------
------------------------------------------------------------
------------------------------------------------------------
------------------------------------------------------------
------------------------------------------------------------
------------------------------------------------------------
------------------------------------------------------------
------------------------------------------------------------
---------------------------------------------------XSICL----
-----------------------------------------------------DAVGFAA
SRQI---VSEP--------------VDRRRA-----------------------------
------------------------------GLRGGPGGLWT--------GRSRETVAHAA
P-------------------------------SSATAM------AE-----VATEESRGS
AGK----SKSVRLSGMALMLDDGVRKSHSAAESSQFVTGFLKGLGDRESFSQLV------
--------------TSLYFVYK--AMEE-EFDATD----DVNVKQLDFA-ELRRLPALEK
DMAYFH----GP--QWRDS--V---RPSPATVQYCAQIRKV-AST----NPTLLVGHQYS
RYVGDLFGGQMMGGMAVKSLGL-QQ--G---DGTSFYDFSGI----RNTKAFIEQWYTTL
NQLDLTEADQRAIVAEANVVFRLNIDIFEELEGSP---I--SAGWNMFVSSLKEAFGLT-
------------------------------------------------------------
------------------------------------------------------------
------------------------------------------------------------
------------------------------------------------------------
------------------------------------------------------------
------------------------------------------------------------
------------------------------------------------------------
-------------------------------------------
>Dinos-Prorocentrales-Prorocentrum-minimum-CCMP2233-CAMPEP-0191052704
--------XRGP------------------------------------------------
------------------------------------------------------------
------------------------------------------------------------
------------------------------------------------------------
------------------------------------------------------------
------------------------------------------------------------
------------------------------------------------------------
------------------------------------------------------------
------------------------------------------------------------
------------------------------------------------------------
------------------------------------------------------------
------------------------------------------------------------
------------------------------------------------------------
--------------------------------------LGAAIALLMLLATGSICL----
-----------------------------------------------------DAVGFAA
SRQI---VSEP--------------VDRRRA-----------------------------
------------------------------GLRGGPGGLWT--------GRSRETVAHAA
P-------------------------------SSATAM------AE-----VATEESRGS
AGK----SKSVRLSGMALMLDDGVRKSHSAAESSQFVTGFLKGLGDRESFSQLV------
--------------TSLYFVYK--AMEE-EFDATD----DVNVKQLDFA-ELRRLPALEK
DMAYFH----GP--QWRDS--V---RPSPATVQYCAQIRKV-AST----NPTLLVGHQYS
RYVGDLFGGQMMGGMAVKSLGL-QQ--G---DGTSFYDFSGI----RNTKAFIEQWYTTL
NQLDLTEADQRAIVAEANVVFRLNIDIFEELEGSP---I--SAGWNMFVSSLKEAFGLT-
------------------------------------------------------------
------------------------------------------------------------
------------------------------------------------------------
------------------------------------------------------------
------------------------------------------------------------
------------------------------------------------------------
------------------------------------------------------------
-------------------------------------------
>Dinos-Suessiales-Polarella-glacialis-CCMP-1383-CAMPEP-0115060008
------------------------------------------------------------
------------------------------------------------------------
------------------------------------------------------------
------------------------------------------------------------
------------------------------------------------------------
------------------------------------------------------------
------------------------------------------------------------
------------------------------------------------------------
-------------------------------------------------X----------
------------------------------------------------------------
------------------------------------------------------------
------------------------------------------------------------
------------------------------------------------------------
---------------MPL-RRRAAR------------------PLLIVGAAMMA------
-------------------------------------------------------LPLCW
RAG----------------------AGFAGA-----------------------------
------------------------------ATAPPLGW-------------QSATARHAE
PA------------------------------AVAER---------------PA----AG
QEL----TDNPRKQGLALMLDDGTRKSHSMAENTQFVTGFFKGLGDKASFSQLV------
--------------ASLYFVYE--AMET-AFETTA----DQQVRTLDYP-ALRRLAAIEE
DLAYFY----GP--DWRSQ--I---QPTAGARLYAERVAKV-AAE----SPELLIAHQYT
RYLGDLFGGQMMGGMAEKSLGL-ES--G---SGTSFYRFRDI----PDPMAFITEWYTKL
NALELSTAEKEAIVDEANLVFRLNIEIFEELRAHP---S--QQFGSYSLPPCAQAWDWRK
----------------------------------RMGTPF----------------SFH-
---DICEDC---------------------------------------------------
------------------------------------------------------------
------------------------------------------------------------
---------------------WS-------------------------------------
------------------------------------------------------------
------------------------------------------------------------
-------------------------------------------
>missing_sequence
------------------------------------------------------------
------------------------------------------------------------
------------------------------------------------------------
------------------------------------------------------------
------------------------------------------------------------
------------------------------------------------------------
------------------------------------------------------------
------------------------------------------------------------
------------------------------------------------------------
------------------------------------------------------------
------------------------------------------------------------
------------------------------------------------------------
------------------------------------------------------------
------------------------------------------------------------
------------------------------------------------------------
------------------------------------------------------------
------------------------------------------------------------
------------------------------------------------------------
------------------------------------------------------------
------------------------------------------------------------
------------------------------------------------------------
------------------------------------------------------------
------------------------------------------------------------
------------------------------------------------------------
------------------------------------------------------------
------------------------------------------------------------
------------------------------------------------------------
------------------------------------------------------------
------------------------------------------------------------
------------------------------------------------------------
-------------------------------------------
>Dinos-Suessiales-Symbiodinium-microadriaticum-Smic43354
------------------------------------------------------------
------------------------------------------------------------
------------------------------------------------------------
------------------------------------------------------------
------------------------------------------------------------
------------------------------------------------------------
------------------------------------------------------------
------------------------------------------------------------
------------------------------------------------------------
------------------------------------------------------------
------------------------------------------------------------
------------------------------------------------------------
------------------------------------------------------------
---------------MPS-ALRSPKR------------LLPGARKSGLGAALAS------
-------------------------------------------------------VLVAL
ATS----------------------RGLSEA-----------------------------
------------------------------FAAGARASSAVKGA-------GRWPAMRAE
T-------------------------------QVAER---------------PATEVKAA
EVE----EENPRKHGLALMLDEGTRKSHSMAENTQFVTGFFKGLGNRDSFAQLV------
--------------TSLYFIYQ--AMEE-SFQTSA----DAGVRHLDFQ-ELRRVAAIEE
DLAYFY----GP--SWREQ--L---RPSPAAERYCERIRAV-AAE----NPQLLIAHQYT
RYLGDLFGGQMMGGMAESSLGL-ED--G---RGTSFYRFPQI----PDTKAFITEWYREL
NSLSLSPEEKEAIVEEANLVFRLNIDILEELDGSP---L--AAAWQLVVGLAKYCAGVRQ
FGVGVDFGKPPVLLHRLEPAVCLRPAKGPRLEAPKAGPLLERDQEAAIAESTEIDPSYHG
HIRDEAKTCWISFPGKYAAGRGGGEVSVREHTGWDFTVPAFMKEGPTYIPEFHLDSVACV
FLCSPADGTDLRSGLGKHADDPKNPGKCYCARIYGERDFRAFGYLSVLKAPYTDDRIKKH
WEKAAAMNAVPI-----------------RQDATDEEKEE-----ATKRAEE--------
-------QWEKMGRTASWGCAWYKRWFDLACTAVEKKQQLKAVFFPRQVGYGIPSMEDLS
DCKVDLWAEGEVGTSQPRHSKQE-------AVAGTAEVGCGGSQKSELATANLMKKQSPG
WDYEEVDVTAFLKDQFPPGAQVDALHETEADSRWRKGIVVKQMEKVTKTESGDESTE---
-----------FV------------WQIKSDDDSGD-PRMPWQ
>Dinos-Suessiales-Symbiodinium-minutum-032139
MNLAISALALSPHELLCSHSRGPRGRLAAGIVIDDVLIAEQAPPSAQEEDTEGEYRLNLL
CEAYQREGLTAHPAKTFKKVTEIDVWGVSLDGRKGWCRASLRRLIPLMEVTARTARADLR
AQTLGRVFLSDASSDCLGVVASDAGRTFCRELHRHCLSRGCWNKLLSPWKAFLKEHEALE
VESEIPAGVPLVCHPLWVAIAEHLQYRCVLRKKVLRRRHINLLEVEAVLKLEARLAERFA
GSRYLLGSDSQVALAALLKGRSSSRRINDLLRSSLATHLGAGIAGSYGYVPSKSNVGDDP
TRDQVVRDALLPMPHWLEDALGGDFVKMDAWLAEMSYDPLTVAKLPFSPGVSPSKEAVAQ
HVSHPRAVQKPERLKRFDESFLQKDHFVGEASQLSSSPPQSNSRSDLVSQIGESRSKEFK
REQGKPESRFKTDRRGKKDKEKPTQAVDSTVKRRVAPPASDCESAPDKPCPARPAPRAVV
SCRKPWKENSRATPLSSEAQELLHRLPGDQFFGPDGRRAPADFKPKRKGFLDLYTGAAGT
ARILAKKYKTWVLCYEYEHSASEDLLWESNQNFILEMINHGCFLGMGAAPECGSFSRAVV
PPVRDRAHPTGVAEMTANMRVKVSKGNQHAAFMLRVVEACITANIGYYVENPDGMGRSSY
HRLNWTRVAQVYPRELCKVMADALAQYAGLQPVGRTRTQLDRAGCAKVTNGRIGEASHPG
PRTSRSAPRDVEELLGAELVEPLTRRLQDRVWGAFTAWVRTTFSAAAASEMFRCPSLVVL
VLQRYGMEL--YKKGNPIYEYRHLLVFTQQQMPLIKPVIPAAWQILSKWESLQPLVHRVP
LPEILYKAMFSIGYNWGWYRWCACLVLAFEGIARIGEVLRAYRRDLVLPSDNDDFEHMVA
YLKIC----QPKTRRRGKGRVQHLRVENGNAVKFLEKIFGRLHPACKLFA-------LSP
SAFRYRWEKVLDRLEMP--------------RSARPTPASV----------RGGGAILAY
RRGEPIHNIMWRMRIV----------------QQQTLE---------------HYLQETV
ADS----LVEDSAEGLAKKLKEGTAEAHKAAESVHFVKEFIRCRVDQPIYAQFV------
--------------VNLYHIYQ--ALEE-ALEANA---EHPLVESLHFPDELERADTLKL
DAEYYL----GS--DWQQE--T---MPSKTTREYVKRLRQL-KDE----APELLIPHAYT
RYLGDLSGGQLLKKAAIRGMKLPND--G---SGVHFYNFRRI----PDTMVFKNMYRARM
DALQADSATADRMVEEANYAFFLNTRIFQ-LD----------SLAGFEADPVPPPT----
--------------------------------TAPASSEA--------------------
--------------------------------------------AAIA------------
---------------------------------------------------------AAA
RAAGCPFASLAAQGLGMPEGHP--------QPAAEKV---------LEKAEEPTPLQPAA
PLEAANQ--------TARHLPWL-------------------------------------
-------------------------------------------ITGAAAVLSILA-----
------------------------------------LRVYRNK-----------------
-------------------------------------------
>Dinos-Suessiales-Symbiodinium-sp-C15-CAMPEP-0192475028
---XSTASNVSP------------------------------------------------
-----------RP-----------------------------------------------
------------------------------------------------------------
------------------------------------------------------------
------------------------------------------------------------
-------------LHRKKPAMGGE----NAE----------------SPV----------
------------------------------------------------------------
--------------------------------------------AVTEGCPA--------
-------------------------------------------------FAD--------
----------------------------------------GC------------------
------------------------------------------------------------
-------------------------------PYGK--------------NVEVAD-----
-------------------------------------WIKEKREDALDA----CPA----
-----------FKDGCPFDGAADMA------------------QLQSKLEELPP------
-------------------------------------------------------SH---
----------------------GKADEGGKSHEMLLDMLKTVHKASQGMK-------QTV
GA------------ECPV------------FQEACPFKNCT----------TSQGTPLAL
E----LETRSWGLWIQ----------------EAEAEDCADGL--------XXXXXXXXX
XXX----XXEDCADGLAKKLKEGTADAHKAAESVHFVKEFIKCRVDQQIYAQFV------
--------------VNLYHIYQ--ALEE-ALDANA---EHPLIESLHFPDELERAETLKL
DAEYYL----GS--NWQQE--T---LPSKVTREYVQRLQQL-KKE----APELLIPHAYT
RYLGDLSGGQLLKKAAIRGMKLPAD--G---SGVHFYNFRRI----PDTMVFKNMYRARM
DSLHADSATADRMVEEANYAFFLNTRIFQELD----------SLAGFEANPVPPPV----
--------------------------------TAPASSEA--------------------
--------------------------------------------AKAY------------
---------------------------------------------------------SAA
KAAGCPFASLAAQGLPLPEGHP--------SSGETSVEP-------LQPKEESAPHQPPV
TP-------------QAAKMPWL-------------------------------------
------------------------------------------QITGAVAVLGLIVA----
------------------------------------LRAAEQVSQASLQTLVLAVALLAQ
LPELPEIDEHQLRNWQTPSTLYFAQWSMRS----GLPX-----
>Dinos-Suessiales-Symbiodinium-sp-C1-CAMPEP-0199566242
---XSSDLN-SPKRV---------------------------------------------
----------ARP-----------------------------------------------
------------------------------------------------------------
------------------------------------------------------------
------------------------------------------------------------
-------------PTTTVTAMGGE----NAE----------------SPV----------
------------------------------------------------------------
--------------------------------------------AVTEGCPA--------
-------------------------------------------------FAD--------
----------------------------------------GC------------------
------------------------------------------------------------
-------------------------------PYGK--------------NVEVAD-----
-------------------------------------WIKEKREDALDA----CPA----
-----------FKDGCPFDGAADMA------------------QLQSKLEGLPP------
-------------------------------------------------------SH---
----------------------GKAEEGGKSHEMLLEMLKTVHKASQSMK-------QTV
GA------------ECPV------------FQEACPFKNCT----------TSQGTPLAL
E----LETRSWGLWIQ----------------EAEAAE----------------------
--------AEDCADGLAKKLKEGTADAHKAAESVHFVKEFIKCRVDQQIYAQFV------
--------------VNLYHIYQ--ALEE-ALDANA---EHPLVESLHFPDELERAETLKL
DAEYYL----GS--NWQQE--T---LPSKVTREYVQRLQQL-QKE----APELLIPHAYT
RYLGDLSGGQLLKKAAIRGMKLPAD--G---SGVHFYNFRRI----PDTMVFKNMYRARM
DSLHADSATADRMVEEANYAFFLNTRIFQELD----------SLAGFEANPVPPPV----
--------------------------------TAPASSEA--------------------
--------------------------------------------AQAY------------
---------------------------------------------------------SAA
KAAGCPFASLAAQGLPLPEGHP--------SSTEKSAEP--------EPKEESTAHQPPV
KP-------------QAAKMPWL-------------------------------------
------------------------------------------QITGAVAVLGLIVA----
------------------------------------LRASRSK-----------------
-------------------------------------------
>Dinos-Suessiales-Symbiodinium-sp-CCMP2430-CAMPEP-0192504458
------------------------------------------------------------
------------------------------------------------------------
------------------------------------------------------------
------------------------------------------------------------
------------------------------------------------------------
------------------------------------------------------------
------------------------------------------------------------
------------------------------------------------------------
------------------------------------------------------------
------------------------------------------------------------
------------------------------------------------------------
------------------------------------------------------------
------------------------------------------------------------
--------------------------------------XRPGLRKSSLGVALAS------
-------------------------------------------------------VLLAL
ATW----------------------TGLSEA-----------------------------
------------------------------F-TGARAPAAVR-A-------GRWPAMLAE
T-------------------------------QVAER---------------PAAEVKTA
EMD----EENPRKHGLALMLDEGTRKSHSMAENTQFVTGFFKGLGNRDSFAQLV------
--------------TSLYFIYQ--TMEE-SFQTSA----DAGVRHLDFQ-QLRRVAAIEE
DLAYFY----GP--SWREQ--L---RPSPAAERYSERIRQV-AAE----NPQLLLAHQYT
RYLGDLFGGQMMGGMAESSLGL-ED--G---KGTSFYRFPQI----PDTKAFITAWYREL
NSLPLSRGEKEAIVEEANLVFRLNIDILEELEGSP---L--AAAWQLVASFFRRKVGLAQ
------------------------------------GFTL--------------------
----------------------------------------------TY------------
------------------------------------------------------------
------------------------------------------------------------
------------------------------------------------------------
--------------------------------------------------QNLLFX----
------------------------------------------------------------
-------------------------------------------
>Dinos-Suessiales-Symbiodinium-sp-Mp-CAMPEP-0192604662
------------------------------------------------------------
------------------------------------------------------------
------------------------------------------------------------
------------------------------------------------------------
------------------------------------------------------------
--------------------MGGG----DAELAE------------LIPG----------
------------------------------------------------------------
--------------------------------------------AVTDGCPA--------
-------------------------------------------------FAD--------
----------------------------------------GC------------------
------------------------------------------------------------
-------------------------------PYGK--------------NDEIAE-----
-------------------------------------WMKENRSDAIGA----CPA----
-----------FRAGCPFTEAGDLA------------------KLQAKLSALPP------
-------------------------------------------------------SHA--
----------------------GEDVAPGTPHEVLMDMLKTVHKASQSMK-------KTV
GA------------DCPV------------FQEACPFKNCT-----------SSGTPLAA
E----LEWRSWGLWIG----------------GSEEGQ----------------------
-------AETVQDEGLAGKLKEGTKEAHQAAETVHFVKEFVKCRVSRQIYAQFV------
--------------VNLYHIYQ--ALEE-ALEANC---EHHLIESLHFPDELERTSALED
DAAYFL----GE--NWKNE--T---LPSKTTREYVNRIRQV-QIE----SPELLIPHAYT
RYLGDLSGGQVLRKAAIRGMKLPDD--G---SGVRFYIFKRI----PDFKSFKHMYRARM
DSLQAASATADRMVEEANYAFFLNTRIFQELD----------SLAGFEAEPVPPPP----
--------------------------------SAPAKSHA--------------------
--------------------------------------------EAAA------------
---------------------------------------------------------RAA
-AAGCPFASLAAQGMTMPDGHP------GTSTSPEHTDA-------MDSKEH--------
---------------GANKAGWR-------------------------------------
------------------------------------------FASTAAAVLALSAG----
------------------------------------LRA---------------------
------------------------MW-----------------
>missing_sequence
------------------------------------------------------------
------------------------------------------------------------
------------------------------------------------------------
------------------------------------------------------------
------------------------------------------------------------
------------------------------------------------------------
------------------------------------------------------------
------------------------------------------------------------
------------------------------------------------------------
------------------------------------------------------------
------------------------------------------------------------
------------------------------------------------------------
------------------------------------------------------------
------------------------------------------------------------
------------------------------------------------------------
------------------------------------------------------------
------------------------------------------------------------
------------------------------------------------------------
------------------------------------------------------------
------------------------------------------------------------
------------------------------------------------------------
------------------------------------------------------------
------------------------------------------------------------
------------------------------------------------------------
------------------------------------------------------------
------------------------------------------------------------
------------------------------------------------------------
------------------------------------------------------------
------------------------------------------------------------
------------------------------------------------------------
-------------------------------------------
>Fistulifera-solaris-fso-g16497
------------------------------------------------------------
------------------------------------------------------------
------------------------------------------------------------
------------------------------------------------------------
------------------------------------------------------------
------------------------------------------------------------
------------------------------------------------------------
------------------------------------------------------------
------------------------------------------------------------
------------------------------------------------------------
------------------------------------------------------------
------------------------------------------------------------
------------------------------------------------------------
------------------------------------------------------------
------------------------------------------------------------
------------------------------------------------------------
-----------------------------------------------------------M
V-------------------------------EESSTV-------------STQDNKKKK
QTD----DNNPRLTGLALQLDEGTRKSHSVAQNSAFVTGFFKGLSTKESYRNLI------
--------------TSLYFVYQ--VMEKDAFDRTH----CPYVRAMDDP-KLRRLTALEQ
DMDYFY----GS--DWKKVQII---RPSPATQAYIARVQQV-AQT----EPYLLVAHQYT
RYLGDLFGGQMMGGMAQRSLNL-EP--G---KGVAFYQFPDI----SNTNEFITQWYTRL
NALELTDEQKQAIVDEANLVFDLNIGILQELDGSP---F--SAIWTMTVNSIKARLGF--
------------------------------------------------------------
------------------------------------------------------------
------------------------------------------------------------
------------------------------------------------------------
------------------------------------------------------------
------------------------------------------------------------
------------------------------------------------------------
-------------------------------------------
>Fragilariopsis-cylindrus-Fracy1-161623
------------------------------------------------------------
------------------------------------------------------------
------------------------------------------------------------
------------------------------------------------------------
------------------------------------------------------------
------------------------------------------------------------
------------------------------------------------------------
------------------------------------------------------------
------------------------------------------------------------
------------------------------------------------------------
------------------------------------------------------------
------------------------------------------------------------
------------------------------------------------------------
------------------------------------------------------------
------------------------------------------------------------
------------------------------------------------------------
------------------------------------------------------------
------------------------------------------------------------
---------------LAYELDEGTRKSHSMAQNTAFVEGFFKGISTKESYRDSL------
--------------TSLYYVYQ--AMEVDVLDNYE-------------P-SLRRLAGLEK
DMEYFY----GTN-DWRSN--I--PKPTKATEAYVNRIKEI-ANSDSTDKQYLFIAHQYT
RYLGDLFGGQMMGGMASRSMDL-PAD-G---SGVQFYTFTDI----KSTKDFIEMWYTKL
NSLPLTAQEKQLIVDEANLVFDLNIDLLQELEGSP---W--LAAWSLTISNIKEK-----
------------------------------------------------------------
------------------------------------------------------------
------------------------------------------------------------
------------------------------------------------------------
------------------------------------------------------------
------------------------------------------------------------
------------------------------------------------------------
-------------------------------------------
>Galdieria-sulphuraria-452824396
------------------------------------------------------------
------------------------------------------------------------
------------------------------------------------------------
------------------------------------------------------------
------------------------------------------------------------
------------------------------------------------------------
------------------------------------------------------------
------------------------------------------------------------
------------------------------------------------------------
------------------------------------------------------------
------------------------------------------------------------
------------------------------------------------------------
------------------------------------------------------------
------------------------------------------------------------
------------------------------------------------------------
------------------------------------------------------------
------------------------------------------------------------
------------------------------------------------------------
------------MDDFWIRLRRETRREHNVSNTLVNLTLPF-ALSDRRVYVKAL------
--------------ESFYYVYS--TVEE-EFDRQRR--NFPKIGALYFE-ELRRKKSFER
DLQFFL----GD--NWRQL--L--QEPSPTVTRYIDHIRQV-SSA----KPWLILSYVIT
LYMALFRGGSVLRKILVVSMAL-DKNSG---EGLAIYDFSNV----SDTDAFFKKYVETV
NALTLSEEQKDEVIEEKRAIFLWNDEIFNEVRNGP---YYKAILWRFFWSVVFVVVVVIF
F-----------------------------------------------------------
---------------------------LKKR-----------------------------
------------------------------------------------------------
---------------------------------------NY-------------------
---------------------W--------------------------------------
------------------------------------------------------------
------------------------------------------------------------
-------------------------------------------
>missing_sequence
------------------------------------------------------------
------------------------------------------------------------
------------------------------------------------------------
------------------------------------------------------------
------------------------------------------------------------
------------------------------------------------------------
------------------------------------------------------------
------------------------------------------------------------
------------------------------------------------------------
------------------------------------------------------------
------------------------------------------------------------
------------------------------------------------------------
------------------------------------------------------------
------------------------------------------------------------
------------------------------------------------------------
------------------------------------------------------------
------------------------------------------------------------
------------------------------------------------------------
------------------------------------------------------------
------------------------------------------------------------
------------------------------------------------------------
------------------------------------------------------------
------------------------------------------------------------
------------------------------------------------------------
------------------------------------------------------------
------------------------------------------------------------
------------------------------------------------------------
------------------------------------------------------------
------------------------------------------------------------
------------------------------------------------------------
-------------------------------------------
>Haptophytes-Coccolithales-Syracosphaerales-Calcidiscus-leptoporus-RCC1130-CAMPEP-0119352512
------------------------------------------------------------
------------------------------------------------------------
------------------------------------------------------------
------------------------------------------------------------
------------------------------------------------------------
------------------------------------------------------------
------------------------------------------------------------
------------------------------------------------------------
------------------------------------------------------------
------------------------------------------------------------
------------------------------------------------------------
------------------------------------------------------------
------------------------------------------------------------
------------------------------------------------------------
------------------------------------------------------------
------------------------------------------------------------
------------------------------LRAARPSWRLAAIAAIAEVEHRTAVSMVAK
A-------------------------------DQEKKV-------------AQAMELVPA
EALE--ARGSARAEGLALLLDDGTRKSHSVAENTAFVTGFFSGIATKKSFAKLV------
--------------CSLFYVYG--AMEA-AFDEAT----DASVKALDYP-ELRRRESLER
DMVFYF----GA--DASTW--P---PPSTATAAYVARIERI-SRE----EPPLLVAHMYT
RYLGDLFGGQMMGGMARRSLGL-PQ--G---SGTAFYNFDAI----PSTKEFIEAWYQQL
NQLTLTEAQKQAVVDEGNAVFALNIDVFGELEGSP---A--KALWKLAYNQLRRALRLTH
---------------------------------TPYPAAA--------------------
------------------------------------------------------------
---------------------------------------------------------VAA
AEAAAPXAAVVI----------VLGAYYYYGDGDGDSDG---------------------
---------------GGGGGGGDEDDNNCH-TA---------------------------
--------------PKPPE-----------------------------AALGVKQG----
------D-------------------------------VPRACAKLG-------------
----------------------VGDWRSV--------------
>Haptophytes-Coccolithales-Syracosphaerales-Coccolithus-pelagicus-ssp-braarudi-PLY182g-CAMPEP-0183347226
------------------------------------------------------------
------------------------------------------------------------
------------------------------------------------------------
------------------------------------------------------------
------------------------------------------------------------
------------------------------------------------------------
------------------------------------------------------------
------------------------------------------------------------
------------------------------------------------------------
------------------------------------------------------------
------------------------------------------------------------
------------------------------------------------------------
----------------------------------XEVSIATAIVMMLITL----------
--------------------------------------LFECFSLSATLRTNIA------
-------------------------------------------------------NSLAH
A--------RP-------------------------------------------------
----------------------------------------------------TSLRVFML
T-------------------------------EQEARV-------------SETMQLQPA
NSLA--SLGSARGEGLALMLDDGTRKSHSVAENTAFVTGFFSGIATKDSFAQLV------
--------------ASLYYVYS--AMEA-AFDDAT----DESVRALDFP-ELRRREALEQ
DMRYFF----GEPASWP--------SPSGATRAYVARIERV-SRD----QPLLLVAHMYT
RYLGDLFGGQMMGGMARRSLRL-EQ--G---SGTAFYKFDRI----GETKSFIEAWYQKL
NKLTLTDAQKEAIVDEGNLVFALNIDVFGELDGSP---V--KALLRLALDSLRRAIRL--
------------------------------------------------------------
------------------------------------------------------------
------------------------------------------------------------
------------------------------------------------------------
------------------------------------------------------------
------------------------------------------------------------
------------------------------------------------------------
-------------------------------------------
>Haptophytes-Coccolithales-Syracosphaerales-Pleurochrysis-carterae-CCMP645-CAMPEP-0190771294
------------------------------------------------------------
------------------------------------------------------------
------------------------------------------------------------
------------------------------------------------------------
------------------------------------------------------------
------------------------------------------------------------
------------------------------------------------------------
------------------------------------------------------------
------------------------------------------------------------
------------------------------------------------------------
------------------------------------------------------------
------------------------------------------------------------
------------------------------------------------------------
-------------------------------------------XLALLSALAGA------
-------------------------------------------------------AAHRL
ARA------AP-------------------------------------------------
------------------------------TAVGCSHAQLA---------TTRCAVLLSV
A-------------------------------ESDTQS--------------------AT
AAA----KLSARETGLALALDDGTRKSHSVAENTAFVTGFFKGIATVDSFSRLV------
--------------ASLYYVYE--AMEA-AFDATE----DERVRALDAP-ELRRVAALED
DMKYYF----GD--EWRGA--V---SPSPATRAYVARIEQV-ARQ----QPYLLIAHQYT
RYLGDLFGGQMMGGMARRSLGL-SP--G---AGTAFYEFKQI----PSAKDFIESWYAQL
NELDLTEEQKQEIVDEGNLVFALNIAIFEELEGNP---L--RAMLTLAVSSLKSMLKL--
------------------------------------------------------------
------------------------------------------------------------
------------------------------------------------------------
------------------------------------------------------------
------------------------------------------------------------
------------------------------------------------------------
------------------------------------------------------------
-------------------------------------------
>Haptophytes-Chrysochromulinales-Chrysochromulina-brevifilum-UTEX-LB-985-CAMPEP-0174710128
------------------------------------------------------------
------------------------------------------------------------
------------------------------------------------------------
------------------------------------------------------------
------------------------------------------------------------
------------------------------------------------------------
------------------------------------------------------------
------------------------------------------------------------
------------------------------------------------------------
------------------------------------------------------------
------------------------------------------------------------
------------------------------------------------------------
------------------------------------------------------------
------------------------------------------------------------
------------------------------------------------------------
----------P-------------------------------------------------
--------------------------------SCSLHSRSK----------ARSAASRML
T-------------------------------GQEERV-------------SAAMELKPV
S------SESARATGLALALDDGTRKSHSVAENTAFVTGFFRGIATRSSFAELV------
--------------TALFFVYE--AMEE-AFDTTT----DPSVRALDYQ-ALRRLSALQE
DMEYYH----GK--DWRSK--V---QPSKATSKYVERVRQV-ARD----EPYLLVAHMYT
RYLGDLFGGQMMGGMARRSLQL-NA--S---KGTAFYEFVDI----PQTKPFIEAWYSEL
NLLQLTEAQKQAIVDEGNLVFALNIEVFEELDGNP---V--KALWALASASLKSALRIA-
------------------------------------------------------------
------------------------------------------------------------
------------------------------------------------------------
------------------------------------------------------------
------------------------------------------------------------
------------------------------------------------------------
------------------------------------------------------------
-------------------------------------------
>Haptophytes-Chrysochromulinales-Chrysochromulina-ericina-CCMP281-CAMPEP-0181168564
------------------------------------------------------------
------------------------------------------------------------
------------------------------------------------------------
------------------------------------------------------------
------------------------------------------------------------
------------------------------------------------------------
------------------------------------------------------------
------------------------------------------------------------
------------------------------------------------------------
------------------------------------------------------------
------------------------------------------------------------
------------------------------------------------------------
------------------------------------------------------------
------------------------------------------------------------
------------------------------------------------------------
------------------------------------------------------------
------------------------------------------------------------
------------------------------------------------------------
---------------------------XSVAENTAFVTGFFRGIATKPSFAQLV------
--------------SSLYFVYA--EMED-AFDKTS----DPSVRALDYP-ALRRRAALEE
DMAYFF----GS--EWRTT--V---TPSAATRKYVERVQQV-AQS----DPYLLVAHMYT
RYLGDLFGGQMMGGMARRSLEL-EP--G---AGTAFYEFDQI----PSTKPFIEQWYAEL
NELELSEEQKNAIVDEGNLVFALNIEVFEELDGNP---L--QSLWTLASTXAEACSQPQV
----------------------------------SEGRSQ--------------------
----------------------------------------------LH------------
------------------------------------------------------------
TARMIAVTPP--------------------------------------------------
------------------GVCWSN------------------------------------
--------------GTPIWAR---------------------------------------
--------------------------------------APRGTTIVSQSDSS--------
--------CRIFL-----------LWHSV--------------
>Haptophytes-Chrysochromulinales-Chrysochromulina-polylepis-CCMP1757-CAMPEP-0193787640
------------------------------------------------------------
------------------------------------------------------------
------------------------------------------------------------
------------------------------------------------------------
------------------------------------------------------------
------------------------------------------------------------
------------------------------------------------------------
------------------------------------------------------------
------------------------------------------------------------
------------------------------------------------------------
------------------------------------------------------------
------------------------------------------------------------
------------------------------------------------------------
--------------------------------------XSECVRHNMLAAIVSS------
-------------------------------------------------------AALVA
H--------GP-------------------------------------------------
-----------------------------STLHTAHGMLHT--------RLPVSRIAMEL
T-------------------------------KQEQRV-------------SEAMELTDV
SKLA--AQESARATGLALALDDGTRKSHSVAENTAFVTGFFRGIATKSAFSQLV------
--------------ADLYFVYR--AMED-AFSASA----DPSVRALDYP-SLRRVPALEE
DMAYYF----GD--GWAST--V---KPTAATRKYVARIEEV-AAE----APYLLIAHMYT
RYLGDLFGGQMMGGMARRSLGL-DA--G---SGTAFYTFVDI----QDAKGFIEEWYREL
NALELSDAQKQAIVDEANLVFALNIEIFDELDGNP---V--QALWTLARKSLASALAWAT
----------------------------------EWGLWL--------------------
----------------------------------------------VH------------
------------------------------------------------------------
SGESAFIAPK--------------------------------------------------
---------------------WRQ------------------------------------
---------------SEEEERE-----------------CAVSTDEGLSCAAL-------
--------------------------------------ASRRVGAVA-------------
-------------------------FRRV--------------
>Haptophytes-Chrysochromulinales-Chrysochromulina-rotalis-UIO044-CAMPEP-0115865274
------------------------------------------------------------
------------------------------------------------------------
------------------------------------------------------------
------------------------------------------------------------
------------------------------------------------------------
------------------------------------------------------------
------------------------------------------------------------
------------------------------------------------------------
------------------------------------------------------------
------------------------------------------------------------
------------------------------------------------------------
------------------------------------------------------------
------------------------------------------------------------
------------------------------------------------------------
------------------------------------------------------------
----------P-----------------SQAH----------------------------
------------------------------AMTLAGGRRYA----------TVKVITMAL
S-------------------------------DQEQRV-------------SEAMEIKPV
T------DASARASGLALALDDGTRKSHSVAENTAFVTGFFRGIATKGAFSQLV------
--------------ASLYFVYESMAMEE-AFDATE----DASVKALDYP-SLRRVPALEK
DMEYYF----GV--SWRDT--V---KPTPATREYVARVREI-AAN----DPTLLIAHMYT
RYLGDLFGGQMMGGMARRSLKL-DD--A---LGTSFYEFDDI----PSTKPFIEGWYAEL
NRLNLGEVQSKAIVEEANLVFALNIKLFDELEGNP---V--TALWALAASSLKKALGLGE
----------------------------------PIGSAA--------------------
----------------------------------------------A-------------
------------------------------------------------------------
SENAGSISAS-------------------LRSANE-------------------------
------------------------------------------------------------
--------------VSPAKHRH-----------------CSSTS---MSRSAYMQSLAEH
D----------------------------------LLLIARVAWILA-------------
-----------VM------------WRFAV-------------
>Haptophytes-Chrysochromulinales-Chrysochromulina-sp-KOO29973-1
------------------------------------------------------------
------------------------------------------------------------
------------------------------------------------------------
------------------------------------------------------------
------------------------------------------------------------
------------------------------------------------------------
------------------------------------------------------------
------------------------------------------------------------
------------------------------------------------------------
------------------------------------------------------------
------------------------------------------------------------
------------------------------------------------------------
------------------------------------------------------------
------------------------------------------------------------
------------------------------------------------------------
------------------------------------------------------------
------------------------------------------------------MQSIGK
K-------------------------------EQQSRV-------------SQAMEIKPV
A------ETSARAAGLALALDDGTRKSHSVAENTAFVTGFFRGIATKTAFSQLV------
--------------CSLYFVYE--AMEK-SFDETE----DAGVKALDYN-SLRRMPALEE
DMAYYF----GT--EWRST--V---RPSPATQEYASRVRKI-AGT----QPHLLIAHMYT
RYLGDLFGGQMMGGMARRSLSL-DD--G---RGTAFYQFDEI----PAAKPFIEEWYTQL
NALELSDKQKQEIVDEANLVFALNIKLFDELDGNP---A--KALWALASDALKRALGIGS
----------------------------------RSRAAT--------------------
----------------------------------------------A-------------
------------------------------------------------------------
------------------------------------------------------------
------------------------------------------------------------
------------------------------------------------------------
------------------------------------------------------------
-------------------------------------------
>Haptophytes-Isochrysidales-Emiliania-huxleyi-374-CAMPEP-0187600882
------------------------------------------------------------
------------------------------------------------------------
------------------------------------------------------------
------------------------------------------------------------
------------------------------------------------------------
------------------------------------------------------------
------------------------------------------------------------
------------------------------------------------------------
------------------------------------------------------------
------------------------------------------------------------
------------------------------------------------------------
------------------------------------------------------------
------------------------------------------------------------
------------------------------------------------------------
------------------------------------------------------------
-------------X-----GVIMLETSRSNT-----------------------------
------------------------------LQHLAPTPSYL----------RRSGVIVAL
T-------------------------------EQEERV-------------SKAMELTPA
EAL----AESARSRGLALQLDDGTRKSHSMAENTAFVTGFFKGISTRPAFAQLV------
--------------ASLYFVYE--AMES-AFDKAT----DPSVKALDYP-ELRRVPALED
DMAYYF----GV--DWQST--V---RPTAAT-----------------------------
------------------------------------------------------------
------------------------------------------------------------
------------------------------------------------------------
------------------------------------------------------------
------------------------------------------------------------
------------------------------------------------------------
------------------------------------------------------------
------------------------------------------------------------
------------------------------------------------------------
-------------------------------------------
>Haptophytes-Isochrysidales-Emiliania-huxleyi-379-CAMPEP-0187654090
------------------------------------------------------------
------------------------------------------------------------
------------------------------------------------------------
------------------------------------------------------------
------------------------------------------------------------
------------------------------------------------------------
------------------------------------------------------------
------------------------------------------------------------
------------------------------------------------------------
------------------------------------------------------------
------------------------------------------------------------
------------------------------------------------------------
------------------------------------------------------------
------------GNFRPPEGQ-----------------LLPVRRRDALAVSLTFMVL---
----------------------------------------------------N-----SI
AQL-------PTGS-----GVIMLETSRSNT-----------------------------
------------------------------LQHLAPTPSYL----------RRSGVIVAL
T-------------------------------EQEERV-------------SKAMELTPA
EAL----AESARSRGLALQLDDGTRKSHSMAENTAFVTGFFKGISTRPAFAQLV------
--------------ASLYFVYE--AMES-AFDKAT----DPSVKALDYP-ELRRVPALED
DMAYYF----GV--DWQST--V---RPTAATKEYCDRIRSI-AVD----EPPLLVAHMYT
RYLGDLFGGQMMGGMARSSLKL-DD--A---LGTRFYEFDEI----PRAKPFIEQWYARL
NDLELDAGAKQRIVDEANLVFAFNIKLFDELQGGKRAVL--RTMWGLAKGAVVSRVGKIF
------------------------------------------------------------
------------------------------------------------------------
------------------------------------------------------------
------------------------------------------------------------
------------------------------------------------------------
------------------------------------------------------------
----------------------------------------RRS-----------------
-------------------------------------------
>missing_sequence
------------------------------------------------------------
------------------------------------------------------------
------------------------------------------------------------
------------------------------------------------------------
------------------------------------------------------------
------------------------------------------------------------
------------------------------------------------------------
------------------------------------------------------------
------------------------------------------------------------
------------------------------------------------------------
------------------------------------------------------------
------------------------------------------------------------
------------------------------------------------------------
------------------------------------------------------------
------------------------------------------------------------
------------------------------------------------------------
------------------------------------------------------------
------------------------------------------------------------
------------------------------------------------------------
------------------------------------------------------------
------------------------------------------------------------
------------------------------------------------------------
------------------------------------------------------------
------------------------------------------------------------
------------------------------------------------------------
------------------------------------------------------------
------------------------------------------------------------
------------------------------------------------------------
------------------------------------------------------------
------------------------------------------------------------
-------------------------------------------
>Haptophytes-Isochrysidales-Emiliania-huxleyi-CCMP370-CAMPEP-0187678144
------------------------------------------------------------
------------------------------------------------------------
------------------------------------------------------------
------------------------------------------------------------
------------------------------------------------------------
------------------------------------------------------------
------------------------------------------------------------
------------------------------------------------------------
------------------------------------------------------------
------------------------------------------------------------
------------------------------------------------------------
------------------------------------------------------------
------------------------------------------------------------
-------------XKLPP--------------------LLPVRRRDALAVSLTFMVL---
----------------------------------------------------N-----SI
AQL-------PTGS-----GVIMLETSRSNT-----------------------------
------------------------------LQHLAPTPSYL----------RRSGVIVAL
T-------------------------------EQEERV-------------SKAMELTPA
EAL----AESARSRGLALQLDDGTRKSHSMAENTAFVTGFFKGISTRPAFAQLV------
--------------ASLYFVYE--AMES-AFDKAT----DPSVKALDYP-ELRRVPALED
DMAYYF----GV--DWQST--V---RPTAATKEYCDRIRSI-AVD----EPPLLVAHMYT
RYLGDLFGGQMMGGMARSSLKL-DD--A---LGTRFYEFDEI----PRAKPFIEQWYARL
NDLELDAGAKQRIVDEANLVFAFNIKLFDELQGGKRAVL--RTMWGLAKGAVVSRVGKIF
------------------------------------------------------------
------------------------------------------------------------
------------------------------------------------------------
------------------------------------------------------------
------------------------------------------------------------
------------------------------------------------------------
----------------------------------------RRS-----------------
-------------------------------------------
>Haptophytes-Isochrysidales-Emiliania-huxleyi-PLYM219-CAMPEP-0187747116
------------------------------------------------------------
------------------------------------------------------------
------------------------------------------------------------
------------------------------------------------------------
------------------------------------------------------------
------------------------------------------------------------
------------------------------------------------------------
------------------------------------------------------------
-------------------------------------------------X----------
------------------------------------------------------------
------------------------------------------------------------
------------------------------------------------------------
----------------------------------------------------VSRA--L-
-----------RGGRGAV------------------------RRRDALAVSLTFMVL---
----------------------------------------------------N-----SI
AQF-------P--------------TTRSNT-----------------------------
------------------------------LQHLAPTPSYL----------RRSGVIVAL
T-------------------------------EQEERV-------------SKAMELTPA
EAL----AESARSRGLALQLDDGTRKSHSMAENTAFVTGFFKGISTRPAFAQLV------
--------------ASLYFVYE--AMES-AFDKAT----DPSVKALDYP-ELRRVPALED
DMAYYF----GV--DWQST--V---RPTAATKEYCDRIRSI-AVD----EPPLLVAHMYT
RYLGDLFGGQMMGGMARSSLKL-DD--A---LGTRFYEFDEI----PRAKPFIEQWYARL
NDLELDAGAKQRIVDEANLVFAFNIKLFDELQGGKRAVL--RTMWGLAKGAVVSRVGKIF
------------------------------------------------------------
------------------------------------------------------------
------------------------------------------------------------
------------------------------------------------------------
------------------------------------------------------------
------------------------------------------------------------
----------------------------------------RRS-----------------
-------------------------------------------
>Haptophytes-Isochrysidales-Gephyrocapsa-oceanica-RCC1303-CAMPEP-0188171684
------------------------------------------------------------
------------------------------------------------------------
------------------------------------------------------------
------------------------------------------------------------
------------------------------------------------------------
------------------------------------------------------------
------------------------------------------------------------
------------------------------------------------------------
------------------------------------------------------------
------------------------------------------------------------
------------------------------------------------------------
------------------------------------------------------------
------------------------------------------------------------
---------------------------------------------------LSLCLF---
----------------------------------------------------PSWCSYNI
AQH-------P--------------TSRSNT-----------------------------
------------------------------VHYLAPSPSFL---------PRRSGVIVAL
T-------------------------------EQEERV-------------SKAMELTPA
EAL----AESARSRGLALQLDDGTRKSHSMAENTAFVTGFFRGISTRPAFAQLV------
--------------ASLYFVYE--AMES-AFDEAT----DLSVKALDYP-ELRRVPALED
DMEYYF----GV--DWRST--I---RPTAATKEYCDRIRSI-AVD----EPPLLVAHMYT
RYLGDLFGGQMMGGMARSSLKL-DD--A---LGTRFYEFDEI----PRAKPFIEQWYARL
NDLELDAGAKQRIVDEANLVFAFNIKLFDELQGGKRAVL--RTMWGLAKEAVASRVGKIF
------------------------------------------------------------
------------------------------------------------------------
------------------------------------------------------------
------------------------------------------------------------
------------------------------------------------------------
------------------------------------------------------------
----------------------------------------RRS-----------------
-------------------------------------------
>missing_sequence
------------------------------------------------------------
------------------------------------------------------------
------------------------------------------------------------
------------------------------------------------------------
------------------------------------------------------------
------------------------------------------------------------
------------------------------------------------------------
------------------------------------------------------------
------------------------------------------------------------
------------------------------------------------------------
------------------------------------------------------------
------------------------------------------------------------
------------------------------------------------------------
------------------------------------------------------------
------------------------------------------------------------
------------------------------------------------------------
------------------------------------------------------------
------------------------------------------------------------
------------------------------------------------------------
------------------------------------------------------------
------------------------------------------------------------
------------------------------------------------------------
------------------------------------------------------------
------------------------------------------------------------
------------------------------------------------------------
------------------------------------------------------------
------------------------------------------------------------
------------------------------------------------------------
------------------------------------------------------------
------------------------------------------------------------
-------------------------------------------
>missing_sequence
------------------------------------------------------------
------------------------------------------------------------
------------------------------------------------------------
------------------------------------------------------------
------------------------------------------------------------
------------------------------------------------------------
------------------------------------------------------------
------------------------------------------------------------
------------------------------------------------------------
------------------------------------------------------------
------------------------------------------------------------
------------------------------------------------------------
------------------------------------------------------------
------------------------------------------------------------
------------------------------------------------------------
------------------------------------------------------------
------------------------------------------------------------
------------------------------------------------------------
------------------------------------------------------------
------------------------------------------------------------
------------------------------------------------------------
------------------------------------------------------------
------------------------------------------------------------
------------------------------------------------------------
------------------------------------------------------------
------------------------------------------------------------
------------------------------------------------------------
------------------------------------------------------------
------------------------------------------------------------
------------------------------------------------------------
-------------------------------------------
>Haptophytes-Isochrysidales-Isochrysis-sp-CCMP1244-CAMPEP-0188774474
------------------------------------------------------------
------------------------------------------------------------
------------------------------------------------------------
------------------------------------------------------------
------------------------------------------------------------
------------------------------------------------------------
------------------------------------------------------------
------------------------------------------------------------
------------------------------------------------------------
------------------------------------------------------------
------------------------------------------------------------
------------------------------------------------------------
----------------------------------------------------------X-
-----------SGGLGPL--------------------SSPWRETSFVAVMLSLCLL---
----------------------------------------------------PSWCSYSI
AQI-------P--------------TSRSNT-----------------------------
------------------------------LQHLAPTPSYL----------RRSGVIVAL
T-------------------------------EQEERV-------------SKAMELTPA
EAL----AESARSRGLALQLDDGTRKSHSMAENTAFVTGFFKGISTRPAFAQLV------
--------------ASLYFVYE--AMES-AFDKAT----DPSVKALDYP-ELRRVPALED
DMAYYF----GV--DWQST--V---RPTAATKEYCDRIRSI-AVD----EPPLLVAHMYT
RYLGDLFGGQMMGGMARSSLKL-DD--A---LGTRFYEFDEI----PRAKPFIEQWYARL
NDLELDAGAKQRIVDEANLVFAFNIKLFDELQGGKRAVL--RTMWGLAKGAVVSRMGKIF
------------------------------------------------------------
------------------------------------------------------------
------------------------------------------------------------
------------------------------------------------------------
------------------------------------------------------------
------------------------------------------------------------
----------------------------------------RRS-----------------
-------------------------------------------
>Haptophytes-Pavlovales-Exanthemachrysis-gayraliae-RCC1523-CAMPEP-0206003480
-----------P------------------------------------------------
------------------------------------------------------------
------------------------------------------------------------
------------------------------------------------------------
------------------------------------------------------------
------------------------------------------------------------
------------------------------------------------------------
------------------------------------------------------------
------------------------------------------------------------
------------------------------------------------------------
------------------------------------------------------------
------------------------------------------------------------
------------------------------------------------------------
------------------------------------------------------------
------------------------------------------------------------
-------GFSP-------------------------------------------------
--------------------------------TGGPHAI---------------------
--------------------------------SHASRA-------------AIFCTNTAS
TTQ----AASPRSEGLALMLDDGTRKSHSVAENTAFVTGFFRGIASPESFAQLV------
--------------ASLYFVYE--AMEA-CFDACE----DPRVCALDFP-ELRRRAALER
DMAFFH----GP--NWPES--V---RPTPATRAYVEHIRRV-ARD----RPELLVAHQYT
RYLGDLFGGQMMGGMAQRTLGL-QG--G---QGTAFYQFEGI----PDTKAFIDAWYARL
NAQPFDPAARAAIVDEGNRVFTYNIALFEELEGAW---W--RAAWALAVRGLAD------
------------------------------------------------------------
------------------------------------------------------------
------------------------------------------------------------
------------------------------------------------------------
---------------------WDARVNA--------------------------------
------------------------------------------------------------
------------------------------------------------------------
------------------------QWGLRV-------------
>Haptophytes-Pavlovales-Pavlova-gyrans-CCMP608-CAMPEP-0206062274
------------------------------------------------------------
------------------------------------------------------------
------------------------------------------------------------
------------------------------------------------------------
------------------------------------------------------------
------------------------------------------------------------
------------------------------------------------------------
------------------------------------------------------------
------------------------------------------------------------
------------------------------------------------------------
------------------------------------------------------------
------------------------------------------------------------
------------------------------------------------------------
------------------------------------------------------------
------------------------------------------------------------
------------------------------------------------------------
--------------------------------XNPSALLRA----------PRARVTMAV
G-------------------------------EQLE---------------TKAPATAPV
A------ARAARSHGLALALDDGTRKSHSLAENTAFVTGFFRGIASRPAFAQLV------
--------------ASLYFVYE--AMEG-EFDKQQ----DPRVKALDFP-ELRRTAALEE
DMRYYY----GD--NWRST--V---RPTPATALYVARVREV-SRR----RPELLVSHMYT
RYLGDLFGGQMMGGMARRSLQL-DK--G---QGTSFYEFGDI----DDVSAFIERWYSTA
NALGLDAATEAEVVAEANRVFALNIALFDELEGSA---W--RPLWTLFTAALVD------
------------------------------------------------------------
------------------------------------------------------------
------------------------------------------------------------
------------------------------------------------------------
---------------------WDKRFD---------------------------------
------------------------------------------------------------
--------------------------------------APRAA-----------------
-------------------------------------------
>Haptophytes-Pavlovales-Pavlova-lutheri-CCAC-0028-RFAD2028917
------------------------------------------------------------
------------------------------------------------------------
------------------------------------------------------------
------------------------------------------------------------
------------------------------------------------------------
------------------------------------------------------------
------------------------------------------------------------
------------------------------------------------------------
------------------------------------------------------------
------------------------------------------------------------
------------------------------------------------------------
------------------------------------------------------------
------------------------------------------------------------
------------------------------------------------------------
------------------------------------------------------------
------------------------------------------------------------
------------------------------------------------------------
------------------------------------------------------------
------------------------------------------------------------
-------------------------MEA-EFDTAQ----DEAIRALDFP-SLRRRDALAA
DMAYWY----GP--NWRDV--A---RPSAATRIYVARVREI-ART----EPRLLVGHMYT
RYLGDLFGGQMMGGMARRSLNL-PD--G---AGTAFYNFGEI----PNAKAFIEGWYATL
NALPIDGAQQEAVVREANVVFALNIALFDELG----------------------------
------------------------------------------------------------
------------------------------------------------------------
------------------------------------------------------------
------------------------------------------------------------
------------------------------------------------------------
------------------------------------------------------------
------------------------------------------------------------
-------------------------------------------
>Haptophytes-Pavlovales-Pavlova-lutheri-RCC1537-CAMPEP-0205966456
------------------------------------------------------------
------------------------------------------------------------
------------------------------------------------------------
------------------------------------------------------------
------------------------------------------------------------
------------------------------------------------------------
------------------------------------------------------------
------------------------------------------------------------
-------------------------------------------------XED--------
------------------------------------------------------------
------------------------------------------------------------
------------------------------------------------------------
------------------------------------------------------------
-------------------ARR--------------------------------------
------------------------------------------------------------
--------MQPAV-----------------------------------------------
--------------------------------------------L----FLSAALFAHAP
PRA-----------------------------ARVGRA-------------ALAMSSTGP
STVQ--SPPSARLSGLALALDDGTRKSHSLAESTQFVTGFFRGIGTREAFGALV------
--------------CSLYYVYE--AMEA-EFDTAQ----DEAVRALDFP-SLRRRDALAA
DMAYWY----GP--NWRDV--A---RPSAATRIYVARVREI-ART----EPRLLVGHMYT
RYLGDLFGGQMMGGMARRSLNL-PD--G---AGTAFYTFGEI----PNAKAFIEGWYATL
NALPIDGAQQEAVVREANVVFALNIALFDELGGSA---F--HALWALATRALAD------
------------------------------------------------------------
------------------------------------------------------------
------------------------------------------------------------
------------------------------------------------------------
---------------------WDARFDAX-------------------------------
------------------------------------------------------------
------------------------------------------------------------
-------------------------------------------
>Haptophytes-Pavlovales-Pavlova-lutheri-SAG-926-LLEN2043607
------------------------------------------------------------
------------------------------------------------------------
------------------------------------------------------------
------------------------------------------------------------
------------------------------------------------------------
------------------------------------------------------------
------------------------------------------------------------
------------------------------------------------------------
------------------------------------------------------------
------------------------------------------------------------
------------------------------------------------------------
------------------------------------------------------------
------------------------------------------------------------
------------------------------------------------------------
------------------------------------------------------------
------------------------------------------------------------
------------------------------------------------------------
------------------------------------------------------------
------------------------------------------------------------
-------------------------MEA-EFDTAQ----DEAVRALDFP-SLRRRDALAA
DMAYWY----GP--NWRDV--A---RPSAATRIYVARVREI-ART----EPRLLVGHMYT
RYLGDLFGGQMMGGMARRSLNL-PD--G---AGTAFYTFGEI----PNAKAFIEGWYATL
NALPIDGAQQEAVVREANVVFALNIALFDELG----------------------------
------------------------------------------------------------
------------------------------------------------------------
------------------------------------------------------------
------------------------------------------------------------
------------------------------------------------------------
------------------------------------------------------------
------------------------------------------------------------
-------------------------------------------
>Haptophytes-Pavlovales-Pavlova-sp-CCMP459-CAMPEP-0190503032
------------------------------------------------------------
------------------------------------------------------------
------------------------------------------------------------
------------------------------------------------------------
------------------------------------------------------------
------------------------------------------------------------
------------------------------------------------------------
------------------------------------------------------------
------------------------------------------------------------
------------------------------------------------------------
------------------------------------------------------------
------------------------------------------------------------
-------------------------------------------------M----------
------------------------------------------LPLHLLAPIAAA------
-------------------------------------------------------AAAST
G--------HP--------------ALGVRA-----------------------------
------------------------------AMVSASGFRHA----------ARSYPVLAL
E-------------------------------VEEKQA--------------------PP
TTP----AVNPRSQGLALALDDGTRKSHSVAENTAFVTGFFRGIATRDAFSQLV------
--------------AGLYFVYA--AMEA-EFDASE----DPRVKALDFP-DLRRTAALEE
DMRFYF----GD--QFKAT--V---RPSPATALYVARVREV-ARS----RPELLVAHMYT
RYLGDLFGGQMMGGMARRSLGL-SE--D---EGLRFYTFDAI----DDVSTFIDTWYTAA
NALGLSPELEAEVVDEANRVFSLNIALFDELDGKA---W--RALWALFTRALVD------
------------------------------------------------------------
------------------------------------------------------------
------------------------------------------------------------
------------------------------------------------------------
---------------------WDKKFK---------------------------------
------------------------------------------------------------
--------------------------------------PAHES-----------------
-------------------------------------------
>Haptophytes-Phaeocystales-Phaeocystis-antarctica-Caron-Lab-Isolate-CAMPEP-0173015098
------------------------------------------------------------
------------------------------------------------------------
------------------------------------------------------------
------------------------------------------------------------
------------------------------------------------------------
------------------------------------------------------------
------------------------------------------------------------
------------------------------------------------------------
------------------------------------------------------------
------------------------------------------------------------
------------------------------------------------------------
------------------------------------------------------------
------------------------------------------------------------
---------------------------------------XEVVAWISSCVMMAA------
-------------------------------------------------------LTLVL
AYRV------P-------------------------------------------------
--------------------------------TTPSCPQTV----------RSRSAVLSL
T-------------------------------DQEERI-------------SQVMELPTA
EKL----SESSRGVGLALALDDGTRKSHSVAENTAFVTGFFRGIATKQSFGQLV------
--------------TTLYFVYE--AMES-AFDEST----DPCVQALDYQ-VLRRLPALEE
DMAYFH----GP--QWRET--V---APSVATKKYAARIREV-AAD----APELLVAHMYT
RYLGDLFGGQMMGGMARRSMGL-EE--A---KGTAFYEFDDI----KATKPFIEEWYTKL
NLLELSDAQKQAIVDEGNLVFALNIEVFEELEGNP---V--QALWTLATASLRSALGLKX
L---------------------------------TRGGGLPRQ-----------------
------------------------------------------------------------
------------------------------------------------------------
------------------------------------------------------------
---------------------W--------------------------------------
--------------LHPFHRRRSHG------------VVC--------------------
--------------------------------------ASRVLLSAVYNE-------DG-
----------QVL----PV-LEKX-------------------
>Haptophytes-Phaeocystales-Phaeocystis-antarctica-CCMP1374-CAMPEP-0198178724
------------------------------------------------------------
------------------------------------------------------------
------------------------------------------------------------
------------------------------------------------------------
------------------------------------------------------------
------------------------------------------------------------
------------------------------------------------------------
------------------------------------------------------------
------------------------------------------------------------
------------------------------------------------------------
------------------------------------------------------------
------------------------------------------------------------
------------------------------------------------------------
-------------------------------------------------VIPVR------
-------------------------------------------------------DDFRT
DARVG--LPGP-------------------------------------------------
--------------------------------DDSLVPPDS----------QKQVGRTIT
D-------------------------------DQEERI-------------SQVMELPTA
EKL----SESSRGVGLALALDDGTRKSHSVAENTAFVTGFFRGIATKQSFGQLV------
--------------TTLYFVYE--AMES-AFDEST----DPCVQALDYQ-VLRRLPALEE
DMAYFH----GP--QWRET--V---APSVATKKYAARIREV-ATD----APELLVAHMYT
RYLGDLFGGQMMGGMARRSMGL-EE--A---KGTAFYEFDDI----KATKPFIEEWYTKL
NLLELSDAQKQAIVDEGNLVFALNIEVFEELEGNP---V--QALWTLATASLKSALGLKD
------------------------------------------------------------
------------------------------------------------------------
------------------------------------------------------------
------------------------------------------------------------
------------------------------------------------------------
------------------------------------------------------------
------------------------------------------------------------
-------------------------------------------
>missing_sequence
------------------------------------------------------------
------------------------------------------------------------
------------------------------------------------------------
------------------------------------------------------------
------------------------------------------------------------
------------------------------------------------------------
------------------------------------------------------------
------------------------------------------------------------
------------------------------------------------------------
------------------------------------------------------------
------------------------------------------------------------
------------------------------------------------------------
------------------------------------------------------------
------------------------------------------------------------
------------------------------------------------------------
------------------------------------------------------------
------------------------------------------------------------
------------------------------------------------------------
------------------------------------------------------------
------------------------------------------------------------
------------------------------------------------------------
------------------------------------------------------------
------------------------------------------------------------
------------------------------------------------------------
------------------------------------------------------------
------------------------------------------------------------
------------------------------------------------------------
------------------------------------------------------------
------------------------------------------------------------
------------------------------------------------------------
-------------------------------------------
>missing_sequence
------------------------------------------------------------
------------------------------------------------------------
------------------------------------------------------------
------------------------------------------------------------
------------------------------------------------------------
------------------------------------------------------------
------------------------------------------------------------
------------------------------------------------------------
------------------------------------------------------------
------------------------------------------------------------
------------------------------------------------------------
------------------------------------------------------------
------------------------------------------------------------
------------------------------------------------------------
------------------------------------------------------------
------------------------------------------------------------
------------------------------------------------------------
------------------------------------------------------------
------------------------------------------------------------
------------------------------------------------------------
------------------------------------------------------------
------------------------------------------------------------
------------------------------------------------------------
------------------------------------------------------------
------------------------------------------------------------
------------------------------------------------------------
------------------------------------------------------------
------------------------------------------------------------
------------------------------------------------------------
------------------------------------------------------------
-------------------------------------------
>missing_sequence
------------------------------------------------------------
------------------------------------------------------------
------------------------------------------------------------
------------------------------------------------------------
------------------------------------------------------------
------------------------------------------------------------
------------------------------------------------------------
------------------------------------------------------------
------------------------------------------------------------
------------------------------------------------------------
------------------------------------------------------------
------------------------------------------------------------
------------------------------------------------------------
------------------------------------------------------------
------------------------------------------------------------
------------------------------------------------------------
------------------------------------------------------------
------------------------------------------------------------
------------------------------------------------------------
------------------------------------------------------------
------------------------------------------------------------
------------------------------------------------------------
------------------------------------------------------------
------------------------------------------------------------
------------------------------------------------------------
------------------------------------------------------------
------------------------------------------------------------
------------------------------------------------------------
------------------------------------------------------------
------------------------------------------------------------
-------------------------------------------
>missing_sequence
------------------------------------------------------------
------------------------------------------------------------
------------------------------------------------------------
------------------------------------------------------------
------------------------------------------------------------
------------------------------------------------------------
------------------------------------------------------------
------------------------------------------------------------
------------------------------------------------------------
------------------------------------------------------------
------------------------------------------------------------
------------------------------------------------------------
------------------------------------------------------------
------------------------------------------------------------
------------------------------------------------------------
------------------------------------------------------------
------------------------------------------------------------
------------------------------------------------------------
------------------------------------------------------------
------------------------------------------------------------
------------------------------------------------------------
------------------------------------------------------------
------------------------------------------------------------
------------------------------------------------------------
------------------------------------------------------------
------------------------------------------------------------
------------------------------------------------------------
------------------------------------------------------------
------------------------------------------------------------
------------------------------------------------------------
-------------------------------------------
>missing_sequence
------------------------------------------------------------
------------------------------------------------------------
------------------------------------------------------------
------------------------------------------------------------
------------------------------------------------------------
------------------------------------------------------------
------------------------------------------------------------
------------------------------------------------------------
------------------------------------------------------------
------------------------------------------------------------
------------------------------------------------------------
------------------------------------------------------------
------------------------------------------------------------
------------------------------------------------------------
------------------------------------------------------------
------------------------------------------------------------
------------------------------------------------------------
------------------------------------------------------------
------------------------------------------------------------
------------------------------------------------------------
------------------------------------------------------------
------------------------------------------------------------
------------------------------------------------------------
------------------------------------------------------------
------------------------------------------------------------
------------------------------------------------------------
------------------------------------------------------------
------------------------------------------------------------
------------------------------------------------------------
------------------------------------------------------------
-------------------------------------------
>missing_sequence
------------------------------------------------------------
------------------------------------------------------------
------------------------------------------------------------
------------------------------------------------------------
------------------------------------------------------------
------------------------------------------------------------
------------------------------------------------------------
------------------------------------------------------------
------------------------------------------------------------
------------------------------------------------------------
------------------------------------------------------------
------------------------------------------------------------
------------------------------------------------------------
------------------------------------------------------------
------------------------------------------------------------
------------------------------------------------------------
------------------------------------------------------------
------------------------------------------------------------
------------------------------------------------------------
------------------------------------------------------------
------------------------------------------------------------
------------------------------------------------------------
------------------------------------------------------------
------------------------------------------------------------
------------------------------------------------------------
------------------------------------------------------------
------------------------------------------------------------
------------------------------------------------------------
------------------------------------------------------------
------------------------------------------------------------
-------------------------------------------
>missing_sequence
------------------------------------------------------------
------------------------------------------------------------
------------------------------------------------------------
------------------------------------------------------------
------------------------------------------------------------
------------------------------------------------------------
------------------------------------------------------------
------------------------------------------------------------
------------------------------------------------------------
------------------------------------------------------------
------------------------------------------------------------
------------------------------------------------------------
------------------------------------------------------------
------------------------------------------------------------
------------------------------------------------------------
------------------------------------------------------------
------------------------------------------------------------
------------------------------------------------------------
------------------------------------------------------------
------------------------------------------------------------
------------------------------------------------------------
------------------------------------------------------------
------------------------------------------------------------
------------------------------------------------------------
------------------------------------------------------------
------------------------------------------------------------
------------------------------------------------------------
------------------------------------------------------------
------------------------------------------------------------
------------------------------------------------------------
-------------------------------------------
>missing_sequence
------------------------------------------------------------
------------------------------------------------------------
------------------------------------------------------------
------------------------------------------------------------
------------------------------------------------------------
------------------------------------------------------------
------------------------------------------------------------
------------------------------------------------------------
------------------------------------------------------------
------------------------------------------------------------
------------------------------------------------------------
------------------------------------------------------------
------------------------------------------------------------
------------------------------------------------------------
------------------------------------------------------------
------------------------------------------------------------
------------------------------------------------------------
------------------------------------------------------------
------------------------------------------------------------
------------------------------------------------------------
------------------------------------------------------------
------------------------------------------------------------
------------------------------------------------------------
------------------------------------------------------------
------------------------------------------------------------
------------------------------------------------------------
------------------------------------------------------------
------------------------------------------------------------
------------------------------------------------------------
------------------------------------------------------------
-------------------------------------------
>missing_sequence
------------------------------------------------------------
------------------------------------------------------------
------------------------------------------------------------
------------------------------------------------------------
------------------------------------------------------------
------------------------------------------------------------
------------------------------------------------------------
------------------------------------------------------------
------------------------------------------------------------
------------------------------------------------------------
------------------------------------------------------------
------------------------------------------------------------
------------------------------------------------------------
------------------------------------------------------------
------------------------------------------------------------
------------------------------------------------------------
------------------------------------------------------------
------------------------------------------------------------
------------------------------------------------------------
------------------------------------------------------------
------------------------------------------------------------
------------------------------------------------------------
------------------------------------------------------------
------------------------------------------------------------
------------------------------------------------------------
------------------------------------------------------------
------------------------------------------------------------
------------------------------------------------------------
------------------------------------------------------------
------------------------------------------------------------
-------------------------------------------
>Pelagophytes-1-456724-estExt-Genewise1-C-40225
------------------------------------------------------------
------------------------------------------------------------
------------------------------------------------------------
------------------------------------------------------------
------------------------------------------------------------
------------------------------------------------------------
------------------------------------------------------------
------------------------------------------------------------
------------------------------------------------------------
------------------------------------------------------------
------------------------------------------------------------
------------------------------------------------------------
------------------------------------------------------------
---------------------------------------------------MRP------
-------------------------------------------------------QLLIL
G-----------------------------------------------------------
---------------------------------------------------AACVAGLAP
G-------------------------------KSQRAA-------------AAARRAAPV
DDAE--VVVSPRMLGLALQLDDGTRKVHSVAENTQFVTGFFRGLAEKDSFSRLT------
--------------TSFYYVYE--AMEA-AIDATP----CAAVRAMDFA-PLRRMAPLER
DMAFFY----GE--DWRNKL-P---RPSAATRKYVDRINEVAASD----KPELLLGHVYS
RYLGDLFGGQMMMGMATRSLKL-ER--GDD-GGLAFYTFTGI----GDTRGFIDEWYTAL
NALDLTAEMKEEVVEEANVVFRLNIEVFNELEGNP---A--RAAAMLAIQYAREKIASLF
------------------------------------------------------------
------------------------------------------------------------
------------------------------------------------------------
--------------------------------AKD-------------------------
------------------------------------------------------------
--------------PKP-------------------------------------------
------------------------------------------------------------
-------------------------------------------
>missing_sequence
------------------------------------------------------------
------------------------------------------------------------
------------------------------------------------------------
------------------------------------------------------------
------------------------------------------------------------
------------------------------------------------------------
------------------------------------------------------------
------------------------------------------------------------
------------------------------------------------------------
------------------------------------------------------------
------------------------------------------------------------
------------------------------------------------------------
------------------------------------------------------------
------------------------------------------------------------
------------------------------------------------------------
------------------------------------------------------------
------------------------------------------------------------
------------------------------------------------------------
------------------------------------------------------------
------------------------------------------------------------
------------------------------------------------------------
------------------------------------------------------------
------------------------------------------------------------
------------------------------------------------------------
------------------------------------------------------------
------------------------------------------------------------
------------------------------------------------------------
------------------------------------------------------------
------------------------------------------------------------
------------------------------------------------------------
-------------------------------------------
>missing_sequence
------------------------------------------------------------
------------------------------------------------------------
------------------------------------------------------------
------------------------------------------------------------
------------------------------------------------------------
------------------------------------------------------------
------------------------------------------------------------
------------------------------------------------------------
------------------------------------------------------------
------------------------------------------------------------
------------------------------------------------------------
------------------------------------------------------------
------------------------------------------------------------
------------------------------------------------------------
------------------------------------------------------------
------------------------------------------------------------
------------------------------------------------------------
------------------------------------------------------------
------------------------------------------------------------
------------------------------------------------------------
------------------------------------------------------------
------------------------------------------------------------
------------------------------------------------------------
------------------------------------------------------------
------------------------------------------------------------
------------------------------------------------------------
------------------------------------------------------------
------------------------------------------------------------
------------------------------------------------------------
------------------------------------------------------------
-------------------------------------------
>missing_sequence
------------------------------------------------------------
------------------------------------------------------------
------------------------------------------------------------
------------------------------------------------------------
------------------------------------------------------------
------------------------------------------------------------
------------------------------------------------------------
------------------------------------------------------------
------------------------------------------------------------
------------------------------------------------------------
------------------------------------------------------------
------------------------------------------------------------
------------------------------------------------------------
------------------------------------------------------------
------------------------------------------------------------
------------------------------------------------------------
------------------------------------------------------------
------------------------------------------------------------
------------------------------------------------------------
------------------------------------------------------------
------------------------------------------------------------
------------------------------------------------------------
------------------------------------------------------------
------------------------------------------------------------
------------------------------------------------------------
------------------------------------------------------------
------------------------------------------------------------
------------------------------------------------------------
------------------------------------------------------------
------------------------------------------------------------
-------------------------------------------
>missing_sequence
------------------------------------------------------------
------------------------------------------------------------
------------------------------------------------------------
------------------------------------------------------------
------------------------------------------------------------
------------------------------------------------------------
------------------------------------------------------------
------------------------------------------------------------
------------------------------------------------------------
------------------------------------------------------------
------------------------------------------------------------
------------------------------------------------------------
------------------------------------------------------------
------------------------------------------------------------
------------------------------------------------------------
------------------------------------------------------------
------------------------------------------------------------
------------------------------------------------------------
------------------------------------------------------------
------------------------------------------------------------
------------------------------------------------------------
------------------------------------------------------------
------------------------------------------------------------
------------------------------------------------------------
------------------------------------------------------------
------------------------------------------------------------
------------------------------------------------------------
------------------------------------------------------------
------------------------------------------------------------
------------------------------------------------------------
-------------------------------------------
>missing_sequence
------------------------------------------------------------
------------------------------------------------------------
------------------------------------------------------------
------------------------------------------------------------
------------------------------------------------------------
------------------------------------------------------------
------------------------------------------------------------
------------------------------------------------------------
------------------------------------------------------------
------------------------------------------------------------
------------------------------------------------------------
------------------------------------------------------------
------------------------------------------------------------
------------------------------------------------------------
------------------------------------------------------------
------------------------------------------------------------
------------------------------------------------------------
------------------------------------------------------------
------------------------------------------------------------
------------------------------------------------------------
------------------------------------------------------------
------------------------------------------------------------
------------------------------------------------------------
------------------------------------------------------------
------------------------------------------------------------
------------------------------------------------------------
------------------------------------------------------------
------------------------------------------------------------
------------------------------------------------------------
------------------------------------------------------------
-------------------------------------------
>missing_sequence
------------------------------------------------------------
------------------------------------------------------------
------------------------------------------------------------
------------------------------------------------------------
------------------------------------------------------------
------------------------------------------------------------
------------------------------------------------------------
------------------------------------------------------------
------------------------------------------------------------
------------------------------------------------------------
------------------------------------------------------------
------------------------------------------------------------
------------------------------------------------------------
------------------------------------------------------------
------------------------------------------------------------
------------------------------------------------------------
------------------------------------------------------------
------------------------------------------------------------
------------------------------------------------------------
------------------------------------------------------------
------------------------------------------------------------
------------------------------------------------------------
------------------------------------------------------------
------------------------------------------------------------
------------------------------------------------------------
------------------------------------------------------------
------------------------------------------------------------
------------------------------------------------------------
------------------------------------------------------------
------------------------------------------------------------
-------------------------------------------
>Thalassiosira-Thaoc-70380
------------------------------------------------------------
------------------------------------------------------------
------------------------------------------------------------
------------------------------------------------------------
------------------------------------------------------------
------------------------------------------------------------
------------------------------------------------------------
------------------------------------------------------------
------------------------------------------------------------
------------------------------------------------------------
------------------------------------------------------------
------------------------------------------------------------
-------------------------------------------------M--SCHG----
-----------------------------------------------IMAVMRA------
------------------------------------------------------------
------------------------------------------------------------
--------------------------AASMLLVLSPSGAFA-------------FAPVAR
T-------------------------------RSRPLA-----SGPLF---STATDTDAS
IET----EKNPRLSGLALMLDDGTRKSHSIAENTQFVTGFFAGLADRDS-----------
-----------------YRIYE--AMEI-CMDTTN----EERVKYLDSP-QLRRLPSIRK
DMDFFYAEELGS--DWDKK--I---EPSQASKQYVARIQEI-SET----KPHLLIAHQYT
RYLGDLFGGQMMGGMAARSLDL-ND--G---EGTEFYRFEGI----ESTSAFITEWYKDL
NKLDLTEKQKEEIVDEANLVFALNIAIFQEIEGSP---I--KAMFTLAISTLKQKLGIS-
------------------------------------------------------------
------------------------------------------------------------
------------------------------------------------------------
------------------------------------------------------------
------------------------------------------------------------
------------------------------------------------------------
------------------------------------------------------------
-------------------------------------------
>Thalassiosira-Thaps3a-17865
------------------------------------------------------------
------------------------------------------------------------
------------------------------------------------------------
------------------------------------------------------------
------------------------------------------------------------
------------------------------------------------------------
------------------------------------------------------------
------------------------------------------------------------
-------------------------------------------------MTT--------
------------------------------------NQQHFC------------------
------------------------------------------------------------
-------------------------------PYAI---------AATSDEEESIDSPH--
------------------------------------RPLSPVLSLARSK----CPAF---
-----------ADNACPFRGAGSDPE-----------------KLRDIMKTVPP------
-------------------------------------------------------SHFPS
S--------SPKL---------QAAVATAEAATQFQLAMEHVHNVSSSLVG---------
GA------------PSPVNATVNSNTQQFIIQGGCPFKSFHSEH-------DRSNTTLIR
A----MEDYSLAAIMGRMAESFSDDESDAGEDQAEEEA-TESLSQSLKRVSSEIQQRTDS
TIS----DDKPARSSLSEALKSGTAESHTAAENVHFVKNFIRGIIDRELYVELV------
--------------TGLYHTYV--TLEK-LLDIHG----PTHFPTLYFPKELSRTEALRE
DMEFWH----GN--DWEKK--PECRTPTPAVQDYLDRMEEV-GRI----DPLLLLSHAYT
RYLGDLSGGKVLSRIARRALNL-SG--Y---DGLQFYQFESI----TSAKLFKDQYRAAL
DDLTLQPDQIGRLVAEANVAFALNMRVFEELD------V-AGGIPGARVRDVREALVYYD
R-----E-----------------------IELQKKGTVKN-------------------
--------------------------SINEP-----------------------------
------------------------------------------------------------
-EAKCPF------GFTGPNPHELMGSN--SSSAKDQVKA--EVGTKLAVKKEIRRKVPVA
LRLLSRCQYRDEGL-ADVVCDWT-------------------------------------
---------------CPLL-VLGKCQSRSVELNARDR-----------------------
------------------------------------FESTRVQSKNSFNTLYDTIR----
-------------------------------------------
>missing_sequence
------------------------------------------------------------
------------------------------------------------------------
------------------------------------------------------------
------------------------------------------------------------
------------------------------------------------------------
------------------------------------------------------------
------------------------------------------------------------
------------------------------------------------------------
------------------------------------------------------------
------------------------------------------------------------
------------------------------------------------------------
------------------------------------------------------------
------------------------------------------------------------
------------------------------------------------------------
------------------------------------------------------------
------------------------------------------------------------
------------------------------------------------------------
------------------------------------------------------------
------------------------------------------------------------
------------------------------------------------------------
------------------------------------------------------------
------------------------------------------------------------
------------------------------------------------------------
------------------------------------------------------------
------------------------------------------------------------
------------------------------------------------------------
------------------------------------------------------------
------------------------------------------------------------
------------------------------------------------------------
------------------------------------------------------------
-------------------------------------------
>missing_sequence
------------------------------------------------------------
------------------------------------------------------------
------------------------------------------------------------
------------------------------------------------------------
------------------------------------------------------------
------------------------------------------------------------
------------------------------------------------------------
------------------------------------------------------------
------------------------------------------------------------
------------------------------------------------------------
------------------------------------------------------------
------------------------------------------------------------
------------------------------------------------------------
------------------------------------------------------------
------------------------------------------------------------
------------------------------------------------------------
------------------------------------------------------------
------------------------------------------------------------
------------------------------------------------------------
------------------------------------------------------------
------------------------------------------------------------
------------------------------------------------------------
------------------------------------------------------------
------------------------------------------------------------
------------------------------------------------------------
------------------------------------------------------------
------------------------------------------------------------
------------------------------------------------------------
------------------------------------------------------------
------------------------------------------------------------
-------------------------------------------
