# Supplementary material for: New plastids, old proteins: repeated endosymbiotic acquisitions in kareniacean dinoflagellates
Source: EMBO Rep. 2024 Mar 18;25(4):16. doi: 10.1038/s44319-024-00103-y (PMC11014865; doi:10.1038/s44319-024-00103-y)
Supplement: Supplementary file 11 — Dataset EV10 [file 44319_2024_103_MOESM11_ESM.zip › Dataset EV10/plastid_protein_phylogeny_files/raw alignments/lycopene_beta-cyclase.fasta_aligned.fasta]

>Arabidopsis-PACid-19662671
------------------------------------------------------------
------------------------------------------------------------
------------------------------------------------------------
----------------------MDTLLKTPNKLDFFIPQFHGFERLCS------------
------------------------------------------------------------
---------------------------NNPYHSRV-------------------------
------------------------------------------------------------
-----------------------------------RLGVKKRAIKIVSS--VVSGSAALL
DLVPETKKE--------NLDFEL---------PLYD--------TSKSQ--VVDLAIVGG
GPAGLAVAQQVSEAG-----------LSVCSIDPSPKLIWPNNYGVWVDEFEAMD-----
----------LL-DC-LDTTWSGAVVYVD--EGVK---------KDLSRPYGRVNRKQLK
SKMLQKCI---------TNGVKFHQSKVT-------------NVVH--------------
---EEANST-VVC--SDG--------------------V--KIQASVVLDATGFSR-CLV
QYD----------------KPYNP-GYQVAYGIVAEVDG---------HPFDVDKMVFMD
WRDKHLDS----------------YPELKERNSKIPTFLYAMPFS---------------
SNRIFLEETSLVARPG--LRMEDIQERMAA-----------------------RL-KHLG
INVK--RIEEDERCVIPMGGPLPVLPQRVVGIGGTAGMVHPSTGYMVARTLAAAPIVANA
IVRYLGSPSSNS-------------------------------LRGDQLSAEVW-RDLWP
IERRRQREFFCFGMDILLKLDLDA------TRRFFDAFFDLQPHYWHGFLSS--------
------RLFLP---------ELLVFG-LSLFSHASNTSRLEIMTKGTVP----LAKMINN
-LVQDRD-----------------------------------------------------
------------------------------------------------------------
------------------------------------------------------------
------------------------------------------------------------
------------------------------------------------------------
------------------------------------------------------------
------------------------------------------------------------
------------------------------------------------------------
------------------------------------------------------------
------------------------------------------------------------
------------------------------------------------------------
------------------------------------------------------------
------------------------------------------------------------
------------------------------------------------------------
------------------------------------------------------------
------------------------------------------------------------
------------------------------------------------------------
--------------------------
>Aureococcus-anophagefferens-Auran1-53100
---------------------MSMGFARS-------------------------------
------------------------------------------------------------
------------------------------------------------------------
----------AGDC-------------------------SVRWMRAVRGVA---------
------------------------------------------------------------
--------------------------LAAACCRAFV------------------------
------------------------------------------------------------
------------------------------------------------------------
--LPTKPRH--------PSLSRA---------AARD--------APEND--VYDVVICGA
GPSGLSLASACARRD-----------LSVCVVDPALDKPWPNNYGVWIDEVEPLG-----
----------YG-DC-CDAVWRESSVVFEDAGAGDL------ANVTLRRPYGRVDRIALK
RRLVDECG---------PSTVFVSEGAR--------------RVDHR-------------
---DDAPSE-VSL--DGG--------------------S--SVRGLAVVDATGFKR-KFV
EHA----------------AAFDP-GLQVTYGALLDVPGG--------HPFPLDKLVLMD
YRDGYLGD----------------DAAAVKRNERFPSFMYVMPLS---------------
ERKIFFEETILASRGA--GKDRDLEARLRK-----------------------RLAASYG
IGEF--TVLESERAAIPMGGADPVVPQRTVGCGSTASCIHPASGYMVARALEVAPRVADA
LASHPRLSAAGRAAARDRG--------------------REAPGELASLSAAAW-DATWP
RDDRKQRDFMHFGFELLCDLSPGE------LRDFFAGFFRLPDALWEHFLSW--------
------RLSGA---------GHVYMGALVWWACIPKRFMLPMLVKSLPY-------LVDK
LVLPFASRGGPPLAE---------------------------------------------
----------------------------------HTPYSEAKWR----------------
----------------PDRYY---------------------------------------
------------AYLDDLRADLEEHHHRRS------------------------------
------------------------------------------------------------
------------------------------------------------------------
------------------------------------------------------------
------------------------------------------------------------
------------------------------------------------------------
------------------------------------------------------------
------------------------------------------------------------
------------------------------------------------------------
------------------------------------------------------------
------------------------------------------------------------
------------------------------------------------------------
------------------------------------------------------------
------------------------------------------------------------
--------------------------
>Bathycoccus-prasinos-612395785
-----------------MATTMARRASGCNASSLL--------------------SSSSS
KRGTKKRFVFSSKSSSSLV-----------------------------------------
----------VKKKS----------------KAEKSERFFFS------------------
-----------SNCKSG-----------------SFNGVFASGMRRRGGACCSSAS----
-----SSSRCSAASA--------------SGDDGEEEEVKK--SD---------------
--------DASTKTIEE----IKADKTTTVTSKNRKESIPKNHI-DAIIPE---------
-PTERPHERWVNNKPYN-------------------------------------------
---------------------------------------------------PMSPTVGQC
EPLPKTLPK-----------------------LSRG--------ERKET--AYDLLIVGC
GPAGLYTSTQASEKG-----------LKVALIDPKPLAGWRNNYGVWCDEFQALG-----
----------FE-DC-YRASWPRAQVIFG--DADTPEENDRQTGKFLDRAYAQVDRAKLK
SKLIYRAM---------ENKVEFGTQNVK-------------SVKHD-------------
---EDDVSE-VTL--SDG--------------------S--VVFAKMVLDATGHAR-KLV
DFE----------------REFTP-GYQAAFGIVCDVES---------HPFPLDTMLFMD
WRDDHLDD------------------AYKSVNDILPTFLYAMPFS---------------
NTQVFLEETSLVARPG--LEFDDLKVKLKQ-----------------------RL-ERLG
VKVT--RVEEEEYCLIPMGGVLPAFPQRTLGIGGTAGMVHPSTGFMVAKTMRSANVLVDA
IFEALRAGKSGMDAADLVDESIPAS--------------DSTLFSAKSASEDIW-KKVWT
EEDLRVRTFMCFGMETLMELDIKG------TRQFFKTFFNLPRDVWGGFLSW--------
------NIGPT---------GLLSLG-IALFASFNNYMRYTFVTSALPF----MGSFFAN
-FASAQNKFDSSRWGGAFLEINTTPKKMPPTLPGYGGIPTPKKAKMNFSETLPTKDDVSM
DEDEEEKEEKEEEDDDDDIDGVSGEGVYEKANPTEKPILKSPLDFEKLLQGELSYTSDST
NSSNQVYPEVKIESYKDDREWIAFQQRKVFPDQ---------------QPIVNVLDVLKT
--GEKVDCLIIGAGPAGLAIAAETAKKGLSVGVVAPDAPFVNNYGVWLDEFKAIGLEHTL
LHKYEDTLVWYDDSDPESGRSLGRPYGQVCRRRLREHLLSECKKSGVKYLPGIVDRVQHF
SSSEEKPSEIRGRFLKTDASSRGNYGEGSTDVDLAGVANDDFEKDFEVFSDLVVCSTGHN
REMLRYESGPPPGWQTAYGIEVTIPNHPWEKNKAVFM----DFRQA-DPELKGEMRNSRK
EDGSWRVPSFLYVLPVDENTVFVEETCLVARVQIPFDELKRRLYRRLTRMGVEVDQEKII
EEEASWIPLGGTPPVSPQRTLAYGAAAGMVNPASGYSITKSLGEAPGVAEAIYEGFQKAK
ETKDYSEISHAAWDRLWGYERRRQIGFYQFGMELLISLRIEQMRNFFGTFFGLPIEFNRG
FLASKLNSVQLLQFAMMMFFQGNNDLR---GLLLAHLVTEGGSGVRLFTSYTRPILEMLE
IDVAGLEEKDGKPKSLQTADGINLLDRNIPPQDRNTNIMMREFQQSLE--QGMTP-----
--------GFSGRDWWKVGSSSSSSGNG-------------------------SSNNSNN
SNSSMAASASPMVTRESQTTEYWSNGSQSM-VKTVVKNTGLSEADLYGNDR--IKFLPKS
IINLPGENVIVPPHLTGGLPGDIGFDPLKFGAQSDLLKFRERELINGRWAML-AAIGVLL
PEFLFKFGLYGEGTDQHWWSTKIIHDVADGW---QLTYMGSEIPWGLFWLPIIHLPLMFV
AE--------MLRTGKFEIERFSTLDKLYPGGRLFDPLGLAANQSEEEVRILKAIEIQHC
RLAMLAFSIFCFQGAT-GKGPLDFF-
>Bigelowiellia-natans-42550
---------------------M--------------------------------------
------------------------------------------------------------
------------------------------------------------------------
------------------------------------------------------------
------------------------------------------------------------
------------------------------------------------------------
------------------------------------------------------------
------------------------------------------------------------
---PEQLDF--------ESELKP---------FSYG--------KDTEN--AFDLLVVGC
GPAGLGVADEAARRG-----------LKVGVVDPNPLQRWPNNYGVWVDEFEQMG-----
----------HE-DC-FLRTWDSAQVITK--------QDEIHKPTRLYRPYAQVDRDKLK
KKLLARAT---------DYGAEFKTGAVS-------------GVDH--------------
---EFDVSI-VRV--GKE-----------------------NVFARQVLDATGHLR-KLV
EFE----------------REFTP-GYQAAYGATLVVDS---------HPYDLDSMMFMD
WRDDHLDE------------------ELKARNDRLPTFLYVMPYT---------------
RNKIFVEETSLVARPF--VPFDDLKQRLQQ-----------------------RL-SKMG
IVVR--EVEDEEYCLIPMGGVLPKLPQRVLGIGGTAGMVHPATGYMVSKSLLQAPTLVDA
IIRGFEQSSSSSSAS------------------------SPSTMNATDVSVGVW-SSIWP
EEDRRQRTFMCFGMEILMQLDSKT------TRRFFETFFRLPQEMWGGFLSW--------
------RISSM---------GLLGIG-LSIFRTASNRLRFDFVRNALPF----MPSFIKT
-FATASNDFNSEAWSGI-------------------------------------------
------------------------------------------------------------
------------------------------------------------------------
---------------MDLANSVSHLKQQQQ------------------------------
------------------------------------------------------------
------------------------------------------------------------
------------------------------------------------------------
-----------------------------------------------------QQQQEEE
EEEGH-------------------------------------------------------
-------------------------------------IRV--------------------
-----LNSI-FLKYS-LCF-----------------------------------------
--------------------------PPLPPS----------------------------
-------NGF--------------------------------------------------
------------------------------------------------------------
------------------------------------------------------------
------------------------------------------------------------
------------------------------------------------------------
--------------------------
>Coccomyxa-subellipsoidea-C-169-384250426
---------------------M--------------------------------------
------------------------------------------------------------
------------------------------------------------------------
------------------------------------------------------------
------------------------------------------------------------
------------------------------------------------------------
------------------------------------------------------------
------------------------------------------------------------
--------------------------------LPRY--------HQSIG--KVELVVAGA
GPSGLAVAERVSQAG-----------YKVCVIDPSPLAAWPNNYGVWVDEFRAMG-----
----------LD-DC-LDHVWDRAEVFLD--SSPS-------GLKHLARPYGRVDRAKLK
RKLLQRCV---------AHGVVFQEARVE-------------EVVH--------------
---ADGSSQ-ITC--SDG--------------------T--RIPGCMVLDATGHAR-KLV
EYD----------------KPFNP-GYQGAYGILAEVES---------HPFPTDAMLFMD
WRDEHTAS----------------NLQMQESNRKLPTFLYAMPFS---------------
KTRIFLEETSLVARPA--VPFLELKQRLEA-----------------------RM-AKYG
IKIK--AIEEEEYCLIPMGGVLPRLPQRTLGIGGTAGMVHPSTGYMVARMLGAAPVLADA
IVEQLCAASDAAAQSHLPPG-------------------AVTESDADRLSAAVW-HSIWP
VERIRQRAFFSFGMDVLLSLDLTE------TRQFFAAFFALSDHHWQGFLSA--------
------RLSFL---------ELIGFG-LSLFAKSSNEARLNLLVKGVPG----LVGMLAG
-LTGTIG------YE---------------------------------------------
---------------------------------KRLLGKKEQIR----------------
------------------------------------------------------------
------------------------------------------------------------
------------------------------------------------------------
------------------------------------------------------------
------------------------------------------------------------
------------------------------------------------------------
------------------------------------------------------------
------------------------------------------------------------
------------------------------------------------------------
------------------------------------------------------------
------------------------------------------------------------
------------------------------------------------------------
------------------------------------------------------------
------------------------------------------------------------
------------------------------------------------------------
--------------------------
>Cyanidioschyzon-merolae-strain-10D-544212666
---------------------MFVANL---------------------------------
------------------------------------------------------------
------------------------------------------------------------
------------------------------------------------------------
------------------------------------------------------------
--------------------------PETVYSRRGVLKSPQKS---GVC-----------
------------------------------------------------------------
----------------------------------------------WKLPKTANAAPVKY
LERDRRFRKP-----QVAVCLEA-GQRLSQQENPPK--------DTSSL--YFDIAIVGA
GPAGLALAAELSELNLSSELSPVGKVVSIVVVEKDFSRRWLPNYGVWVDEVEHLD-----
----------IK-DC-FAAVWPKVAVYLP-------------HKIIKKREYARIDRQKLK
QKLTAKCLRN-------GSGIVLQEGEVK-------------GSDL--------------
---EKGILR-LRCTSANGQ------------------FSELEIRARRIVDTTGHST-VLV
KFT----------------EPHHP-SYQAAYGIEALVES---------HPFPLDEMILMD
YREPSSIQ--------------RLPKGPDSSYYSVPTFLYAMPMA---------------
SDRIFVEETSLTARPA--VPFEELRDRLYK-----------------------RL-KDLG
ITVN--CALEEEFCLIPMGGSLPDLDQPLLGFGGTAGLVHPATGYMMARTLNLARPLARA
IFLR----------------------------------------EARNLETNPWKEVLWT
RTNVIQRDFYTFGGEVLLDMNLNE------IQEFFAAFFKLREEAWKNFLSF--------
------RQLSG--------QERLAFG-LGVFLKTTNKVRFKLIRKALQN----WRPLIRS
-ILS--------------------------------------------------------
------------------------------------------------------------
------------------------------------------------------------
------------------------------------------------------------
------------------------------------------------------------
------------------------------------------------------------
------------------------------------------------------------
------------------------------------------------------------
------------------------------------------------------------
------------------------------------------------------------
------------------------------------------------------------
------------------------------------------------------------
------------------------------------------------------------
------------------------------------------------------------
------------------------------------------------------------
------------------------------------------------------------
------------------------------------------------------------
--------------------------
>Cyanophora-paradoxa-26278-snap-masked-ConsensusfromContig26278-abinit-gene-0-3-mRNA-1-cds-6183/3690-4451-2-
------------------------------------------------------------
------------------------------------------------------------
------------------------------------------------------------
------------------------------------------------------------
------------------------------------------------------------
------------------------------------------------------------
------------------------------------------------------------
------------------------------------------------------------
-------MN--------WARLQI-------LKELEG--------SQRPT--DCEALVIGT
GPAGLALASELSARG-----------VSVVLAGDNVSARWIPNYGVWL-EFLPLG-----
----------YS-ESLLAKIWPRTTVDFR-----------PEARRVLDRPYGRVDRVKMQ
EELLRRCQ---------RGGVRLVQQTVT-------------GVEH--------------
---DRTDSSLVRL--GDG--------------------G--ELRAGVVVDATGHGG-RFM
RFGRDQDALGTEHGGSLKSNARAQ-GVQVAYGVEAETEGP--------HVWPLDEMLLMD
F-SEHLTR--------------------EEAEKEAPTFLYAMPMS---------------
ETRVFLEETSLVARPA--LEFGMIKDRMER-----------------------RL-ASLG
VTLK--HVEEVEYCYIPMGGDLPE-PGRVVGFGGAARLVHPSTGYMFTRGLAMAPVLAEA
LAAALRGG---------------------------------DRASAERVAAAGW-GALWS
GAGRKEREFFKFGMEVLLDLDLAE------TRLFFDRFFALPDWQWHGFLKQDLRTYQIL
AFGPPPSPALP-PRCSDAAPLRLRAG-LTLFAGAPWSLRLRLVLAGLRDG---GLPLLAA
-LLG--------------------------------------------------------
------------------------------------------------------------
------------------------------------------------------------
------------------------------------------------------------
------------------------------------------------------------
------------------------------------------------------------
------------------------------------------------------------
------------------------------------------------------------
------------------------------------------------------------
------------------------------------------------------------
------------------------------------------------------------
------------------------------------------------------------
------------------------------------------------------------
------------------------------------------------------------
------------------------------------------------------------
------------------------------------------------------------
------------------------------------------------------------
--------------------------
>missing_sequence
------------------------------------------------------------
------------------------------------------------------------
------------------------------------------------------------
------------------------------------------------------------
------------------------------------------------------------
------------------------------------------------------------
------------------------------------------------------------
------------------------------------------------------------
------------------------------------------------------------
------------------------------------------------------------
------------------------------------------------------------
------------------------------------------------------------
------------------------------------------------------------
------------------------------------------------------------
------------------------------------------------------------
------------------------------------------------------------
------------------------------------------------------------
------------------------------------------------------------
------------------------------------------------------------
------------------------------------------------------------
------------------------------------------------------------
------------------------------------------------------------
------------------------------------------------------------
------------------------------------------------------------
------------------------------------------------------------
------------------------------------------------------------
------------------------------------------------------------
------------------------------------------------------------
------------------------------------------------------------
------------------------------------------------------------
------------------------------------------------------------
------------------------------------------------------------
------------------------------------------------------------
------------------------------------------------------------
------------------------------------------------------------
------------------------------------------------------------
------------------------------------------------------------
--------------------------
>Dinos-Gonyaulacales-Alexandrium-catenella-OF101-CAMPEP-0171166108
------------------------------------------------------------
------------------------------------------------------------
------------------------------------------------------------
------------------------------------------------------------
------------------------------------------------------------
------------------------------------------------------------
------------------------------------------------------------
------------------------------------------------------------
------------------------------------------------------------
------------------------------------------------------------
------------------------------------------------------------
------------------------------------------------------------
------------------------------------------------------------
-------------------XAPDP-GFQIAWGMECVVDGP--------THYDREAMTLFD
YRTDHLAF----------------DPAWEEEACRSPTFMYAMPLG-PAEDG--------K
GTRIFFEETSLVARPA--ISFEECKKRCLA-----------------------RL-KHLG
VSVRPGSIVEEEYCYIPMGGALPEPGQRVVAFGGAAAMVHPATGYQLCRMMAGAKEVADA
IGNGLADP---------------------------------AGCRPDAVAAAAY-EALWS
QENQAQRDFALFGGEFLMGLDVAG------LRGWFNGFFGLPERLWAGFLAG--------
------WPTLPGNELHESWQARISFG-LQLVVKIPPQVALRLAGGIGKFTLDYGVSLLRS
-VTPLFGAPPSYAWS---------------------------------------------
-----------------------------------APVAEDEL-----------------
------------------------------------------------------------
---------------GDMAAKREX------------------------------------
------------------------------------------------------------
------------------------------------------------------------
------------------------------------------------------------
------------------------------------------------------------
------------------------------------------------------------
------------------------------------------------------------
------------------------------------------------------------
------------------------------------------------------------
------------------------------------------------------------
------------------------------------------------------------
------------------------------------------------------------
------------------------------------------------------------
------------------------------------------------------------
--------------------------
>Dinos-Gonyaulacales-Alexandrium-monilatum-CCMP3105-CAMPEP-0200687316
------------------------------------------------------------
------------------------------------------------------------
------------------------------------------------------------
------------------------------------------XQRAQH------------
------------------------------------------------------------
--------AGALRT------------AEETAARSVL------------------------
ASRLAALAGTSAAAHCARR-P---------------------------------------
-----------------------RRP---------------------GSSRRRRRRPAVV
--------A--------AASPEA-------AAANAP--------ASRAE--EVDVVVVGA
GPAGTLMAHLLAERHG----------RSVCLVDPRASAPWPNNYGVWQEEWDALEAKL-Q
VG--------LN-EC-LDCQWGVTDCFFG--GSWE---MPVEERLRVDRAYARVDRTKLK
TRLQ-------------SAGVRVLEEALEAEVVATNIYA-GGKLQH--------------
---DAEGST-LTL--ASG--------------------R--TLRAKIVVDATGSES-RLT
RRLP----------GAGEPPAPDP-GYQIAWGMECIVDGA--------THYDTAAMTLFD
YRTDHLSF----------------DPAWEERAQQSPTFMYAMPLG-PAEGG--------K
AQRVFFEETSLVARPA--VSFEECKKRCLA-----------------------RL-EFLG
VSVRPGSITEEEYCYIPMGGALPEPGQRVVAFGGAAATVHPSTGYQLCRMMAGAKEAADA
IGKGLSDP---------------------------------GVIRPDAVAAAAY-EALWS
PENQAQRDFAVFGGEFLMTLDVEG------LRGWFNGFFRLPEPLWAGFLAG--------
------WPTLPGNENHESWLARISFG-LQLLVKLPVPIALRLTGGIAKYTLDYGIGLVRS
-VTPFFGAPPSYAWS---------------------------------------------
-----------------------------------PPVPVDEL-----------------
------------------------------------------------------------
---------------GDMAAKREAKAMMA-------------------------------
--------------------------------------------ER--------------
------------------------------------------------------------
------------------------------------------------------------
------------------------------------------------------------
--AAS-------------------------------------------------------
------------------------------------------------------------
---------------------------------------GH-------------------
------------------------------------------------------------
------------------------------------------------------------
------------------------------------------------------------
------------------------------------------------------------
------------------------------------------------------------
------------------------------------------------------------
--------------------------
>Dinos-Gonyaulacales-Gambierdiscus-australes-CAWD-149-CAMPEP-0171132388
------------------------------------------------------------
------------------------------------------------------------
------------------------------------------------------------
------------------------------------------------------------
------------------------------------------------------------
------------------------------------------------------------
------------------------------------------------------------
------------------------------------------------------------
------------------------------------------------------------
------------------------------------------------------------
------------------------------------------------------------
------------------------------------------------------------
------------------------------------------------------------
------------------------------------------------------------
------------------------------------------------------------
------------------------------------------------------------
-----GTAHDEEFCYIPMGGALPEPGQRVVAFGGAAATVHPATGYQLCRMMAGAKEVAEA
ISRGRED-------------------------------------SPDAVAAAAY-EAIWH
PEX---------------------------------------------------------
------------------------------------------------------------
------------------------------------------------------------
------------------------------------------------------------
------------------------------------------------------------
------------------------------------------------------------
------------------------------------------------------------
------------------------------------------------------------
------------------------------------------------------------
------------------------------------------------------------
------------------------------------------------------------
------------------------------------------------------------
------------------------------------------------------------
------------------------------------------------------------
------------------------------------------------------------
------------------------------------------------------------
------------------------------------------------------------
------------------------------------------------------------
------------------------------------------------------------
--------------------------
>missing_sequence
------------------------------------------------------------
------------------------------------------------------------
------------------------------------------------------------
------------------------------------------------------------
------------------------------------------------------------
------------------------------------------------------------
------------------------------------------------------------
------------------------------------------------------------
------------------------------------------------------------
------------------------------------------------------------
------------------------------------------------------------
------------------------------------------------------------
------------------------------------------------------------
------------------------------------------------------------
------------------------------------------------------------
------------------------------------------------------------
------------------------------------------------------------
------------------------------------------------------------
------------------------------------------------------------
------------------------------------------------------------
------------------------------------------------------------
------------------------------------------------------------
------------------------------------------------------------
------------------------------------------------------------
------------------------------------------------------------
------------------------------------------------------------
------------------------------------------------------------
------------------------------------------------------------
------------------------------------------------------------
------------------------------------------------------------
------------------------------------------------------------
------------------------------------------------------------
------------------------------------------------------------
------------------------------------------------------------
------------------------------------------------------------
------------------------------------------------------------
------------------------------------------------------------
--------------------------
>Dinos-Gonyaulacales-Pyrodinium-bahamense-pbaha01-CAMPEP-0179033030
------------------------------------------------------------
------------------------------------------------------------
------------------------------------------------------------
------------------------------------------------------------
------------------------------------------------------------
------------------------------------------------------------
------------------------------------------------------------
------------------------------------------------------------
------------------------------------------------------------
---XTLLAYLLAERHD----------RSVCLIDPRASAPWPNNYGVWQEEWDALEAKL-Q
VG--------LN-EC-LDTTWSVTDCYFG--GSWD---RPVDDRLRLDRGYARVDRARLR
ARLQ-------------SAKVRVLEEALEAQAVASNIYA-GGRLQH--------------
---DAGGST-LSL--PSG--------------------R--ALRAKVVVDASGSES-QLT
RRLP----------GAGEPAAPAP-GYQIAYGFECIVDGS--------THYAPEAMTLFD
YRTDHLSF----------------DPAWEESARKSPTFMYAMPLG-PADGG---------
AQRIFFEETSLVARPA--MSFEECKKRCLA-----------------------RL-EFLG
VSVRPGSIGEEEFCYIPMGGALPEPGQRVVAFGGAAAMVHPATGYQLCRMMAGAKEVAAA
IGEGLADP---------------------------------AGCNPDAVAASAY-EALWS
PENQAQREFAVFGGEFLMTLDVEG------LRGWFNGFFRLPEPLWAGFLAG--------
------WPTLPGNQLHESWLSRIQFG-LQLVTKIPWPVALRLAGAILQFTFTYGTGLFRS
-VTPFFGSPPSYAWS---------------------------------------------
-----------------------------------PPVPVDQL-----------------
------------------------------------------------------------
---------------GDVAAKREARAMMA-------------------------------
--------------------------------------------AA--------------
------------------------------------------------------------
------------------------------------------------------------
------------------------------------------------------------
--GVG-------------------------------------------------------
------------------------------------------------------------
---------------------------------------EA-------------------
------------------------------------------------------------
------------------------------------------------------------
------------------------------------------------------------
------------------------------------------------------------
------------------------------------------------------------
------------------------------------------------------------
--------------------------
>Dinos-Gymnodiniales-Amphidinium-carterae-CCMP1314-CAMPEP-0186436866
------------------------------------------------------------
-------XVFKS---------------------LAPLRVAR-------------------
----------------------------------PH-----------VAVWGDRAGPGVQ
E----------------------------------------ALLRAQH------------
------------------------------------------------------------
--------LVSC--------------YCSWCSRGRCELAA--------------------
-SAKQDNRAKAGVVH-SSI-----------------------------------------
----------------------------GCWYYD----------GRHGSHSSPAQAAELE
----KQKCW--------ALPLHK-------AAATAG--------DTSAI--DRDVAIVGA
GPAGTLLAHLLTERHG----------LSVCLIDERASATWPNNYGVWQEEWDALASKL-Q
LD--------LQ-DC-LKAKWAVTDTYFG--GSWD---TPVEERLRLDRPYGQVDRVALK
AKLQ-------------SSRVEVIEERLDAKAAALNILA-GDGIKH--------------
---TTSGSE-LTF--KSG--------------------L--RRKAKVVIDCTGAES-KLT
IRRD----------PAGQSESPEA-GFQIAYGMECIVDGH--------THYAQEAMTLFD
YRTDHLRK----------------VPGWEESASKSPTFMYAMPFG-PADNG---------
GVRIFFEETSLVARPG--VSFEECKRRLDA-----------------------RL-EHLG
VKVRPGSISEEEYCYIPMGGPLPIPGQRIVAYGAAAAMVHPSTGYQLCRMMAGAKEVADA
IAENLKSE---------------------------------GAFNPDVTAAAAY-DAIWS
PQNIAQRDFAVFGGEFLMELDVEG------LRGWFGGFFRLPEPLWAGFLAG--------
------WPTLPGNENHESWFRRITFG-LQLVTKLPWPIILRLVGGIANFSISYGPRLLRS
-VTPLFGEPPSYKWE---------------------------------------------
-------------------------------------VPQTTV-----------------
------------------------------------------------------------
---------------GDEVAKKEARAMLS-------------------------------
--------------------------------------------AK--------------
------------------------------------------------------------
------------------------------------------------------------
------------------------------------------------------------
--TEK-------------------------------------------------------
------------------------------------------------------------
---------------------------------------QN-------------------
---------------------------EG-----------ETLVG---------------
------------------------------------------------------------
---------------------------------WGYR-----------------------
------------------------------------------------------------
------------------------------------------------------------
------------------------------------------------------------
--------------------------
>Dinos-Gymnodiniales-Togula-jolla-CCCM-725-CAMPEP-0170605622
--------------XFGC-NGVAPSVA--------------------G-------AWSSG
P----IPGLCRS---------------------WGAARACA-------------------
----------------------------------PV--------------WSALGSSGHG
QGT------PRTGCS---------------------RRWPWRPRRGGDSLFAD-------
------------------------------------------------------------
------FCTSAS--------------WAATAGAATACAVV--------------------
-LVACRPYSRLSRPQ---------------------------------------------
-----------------------------------------------PVQPWSRRLVALH
--------A--------TELKSP-------EPQTAS--------KAEAE--EVDVAVIGA
GPAGTLLAYLLAERHK----------VRVCLIDPNAKATWPNNYGVWQEEWQGLEAKL-K
LG--------LP-EC-IDQSWKVTDCYFG--GSWD---VPVEDRLRLDRPYQRVDRTRLK
ARLQ-------------SDKISVIEEGLDIQAVANNIYG-GTGLRH--------------
---DAEGST-LTL--KSG--------------------R--SIRATMVVDATGSES-RIT
RRVE----------PAGGIPSPKP-GYQIAYGFECIVEGS--------MHYAPEAMTLFD
YRTDHLSF----------------DPAWEKRAEESPTFMYAMPLG-PVDGN-------ES
RQRVFFEETSLVARPA--ISFEECKRRCYA-----------------------RL-RHLG
VGLVEGSETEVELCYIPMGGPLPEPGQRVVAFGGAAAMVHPSTGYQLCRMMAAASEVADA
LGKGLGATSS-------------------------------SARRPDAIAAAAY-EAIWG
QENQAQRDFAVFGGEFLMALDVQG------LRGWFDGFFRLPENLWAGFLAG--------
------WPTLPNNEFHESWFSRITFG-LQLVVKLPVPIGLRLVRGIADFTLNYGVLLLRS
-VTPFFGQPPAYKWS---------------------------------------------
-----------------------------------APVPAEEA-----------------
------------------------------------------------------------
---------------GDVAAKQEARALRA-------------------------------
--------------------------------------------AE--------------
------------------------------------------------------------
------------------------------------------------------------
------------------------------------------------------------
--KAS-------------------------------------------------------
------------------------------------------------------------
---------------------------------------SS-------------------
------------------------------------------------------------
------------------------------------------------------------
------------------------------------------------------------
------------------------------------------------------------
------------------------------------------------------------
------------------------------------------------------------
--------------------------
>Dinos-Kareniaceae-Karenia-brevis-CCMP2229-CAMPEP-0188903466_lycopene_beta-cyclase
------------------------------------------------------------
-----MRNLALL------------------------------------------------
-----------------------------------------------------WACLV--
-------------CAA--------------------------GARRVHTPTKSAQGRADR
--------KTPMEGESDALIESGARVG---------------------------------
-----------------------AQSPFALLHSLAAFLLALRPT----------------
TAFKPSGSWGVGCARYPSL-----------------------------------------
----------------------------RA-------NARPTPLC--SRSLARRGT----
------------------------------APRVAA--------AESPL--TVDVAVIGG
GPAGYAMAAQLHGTHG----------HKVALVDPRPEGMWPNNYGSWRVEWEALAQKL-G
MPEL------LT-DC-INQEWPITDCFFG--GSWD---MDWEQRTRLDRAYLQVSRVKLK
AALSAKF----------GDGVTVLPTLLRAKTIAPNLFD-G-NLVH--------------
---DSEGST-LTL--QDG--------------------T--SLRAKLVVDATGFES-KLV
ARESDM--------LAGLSQPLPP-GYQIAYGFSCEVEGKG------IGPYDTGAMTLFD
YRTDHLEAAVASAD---TQDAKAKAEAALRDSETRPTFMYVMPEG-ITADG---------
NTRAFFEETSLVGRGERRLEFSTLKERALL-----------------------RL-KHLG
LSVREGSVSEEEYCYIPMGGNLPDLTQRVIAIGGAAATVHPATGYQLCRMLASSGDVAAA
ISTALRDG-----------------------------------ATPDVAAAAAY-RALWS
PQLRYQRDFQVFGGEFLGDQKVEK------LRGFFDAFFKLDMKVWGGFLAG--------
------WPGLPGNEYHDQWNKRLKFG-LELFFNFPPPVALALMTYAVTFSLQYGGNLLRS
FLTPLFGANGGIT-----------------------------------------------
------------------------------------PLEREKLD----------------
------------------------------------------------------------
------ERVFSTYMAGDVAAKREALSMLQ-------------------------------
--------------------------------------------AP--------------
------------------------------------------------------------
------------------------------------------------------------
------------------------------------------------------------
--GGN-------------------------------------------------------
------------------------------------------------------------
----------------------------------------G-------------------
---------------------------EPSPQVAELATSXELTP----------------
------------------------------------------------------------
------------------------------------------------------------
------------------------------------------------------------
------------------------------------------------------------
------------------------------------------------------------
--------------------------
>Dinos-Kareniaceae-Karenia-mikimotoi-ANV-204801_lycopene_beta-cyclase
------------------------------------------------------------
------------------------------------------------------------
------------------------------------------------------------
------------------------------------------------------------
------------------------------------------------------------
------------------------------------------------------------
------------------------------------------------------------
------------------------------------------------------------
------------------------------------------------------------
------------------------------------------------------------
------------------------------------------------------------
------------------------------------------------------------
------------------------------------------------------------
------------------------------------------------------------
------------------------------------------------------------
------------------------------------------------------------
------------------------------------------------------------
-SKSIRSD-----------------------------------AAPDVAAAAAY-RALWS
PRLRYQRDFQVFGGEFLADQPVEK------LRGFFDAFFKLDMKVWGGFLAG--------
------WPGLPGNEYHDQWNKRLKFG-LELFFNFPPPVALALMTYAVTFSLQYGGNLLRS
FLTPLFGADGGLT-----------------------------------------------
------------------------------------PLVREKLD----------------
------------------------------------------------------------
------ERVYSTYVVGDTAAKREALSMLQ-------------------------------
--------------------------------------------AP--------------
------------------------------------------------------------
------------------------------------------------------------
------------------------------------------------------------
--EGN-------------------------------------------------------
------------------------------------------------------------
----------------------------------------G-------------------
---------------------------EPSPQVAEVATSET-------------------
------------------------------------------------------------
------------------------------------------------------------
------------------------------------------------------------
------------------------------------------------------------
------------------------------------------------------------
--------------------------
>Dinos-Kareniaceae-Karenia-papilionacea-ANV-44419_lycopene_beta-cyclase
------------------------------------------------------------
------------------------------------------------------------
------------------------------------------------------------
------------------------------------------------------------
------------------------------------------------------------
------------------------------------------------------------
------------------------------------------------------------
------------------------------------------------------------
--------------------------------------------AELPL--DVDVAVIGG
GPAGYTMAALLHSTHG----------HKVALVDPSPERLWPNNYGAWRVEWEALSQRL-D
MPEL------LN-DC-VNREWPITDCFFG--GSWD---MEWEQRTRLDRAYLQVDRVALK
AALSAKF----------GEGVTVLPASLQAKTVAPNLFD-G-NLAH--------------
---DAAGST-LML--DDG--------------------T--SVRAKLVVDATGFES-KLV
ARESDA--------SAGLWKPLQP-GYQIAYGFTCDVEGDS------IGPYDTGAMTLFD
YRTDHLEAALAAAN---SAD-RAKAGAALEDAEKRPSFMYVMPEG-ATGDG---------
HTRAFFEETSLVGRGERRLEFSTLKERALI-----------------------RL-KHLG
MSVREGSICEEEYCYIPMGGNLPDLSQRVVTIGGAAATVHPATGYQLCRMLASSTDVAAA
ISTALRSG-----------------------------------ASPDAIAASAY-RALWS
PQLRFQRDFQVFGGEFLGDQPVEK------LRGFFDAFFKLDMTVWGGFLAG--------
------WPGLPGNEYHDRWNKRLKFG-LDLFFNFPPPVALALMTYAVTFSLEYGGNLLRS
FITPLFGDDGGIT-----------------------------------------------
------------------------------------PLEREKLD----------------
------------------------------------------------------------
------ARIFKTYVAGDVAAKQEALSMLR-------------------------------
--------------------------------------------AP--------------
------------------------------------------------------------
------------------------------------------------------------
------------------------------------------------------------
--DGK-------------------------------------------------------
------------------------------------------------------------
----------------------------------------G-------------------
---------------------------EPSPQVAELARTKGD------------------
------------------------------------------------------------
------------------------------------------------------------
------------------------------------------------------------
------------------------------------------------------------
------------------------------------------------------------
--------------------------
>Dinos-Kareniaceae-Karlodinium-armiger-ANV-35111_lycopene_beta-cyclase
-------------------------------------------------------MWST-
-----LQEVIVA------------------------------------------------
-----------------------------------------------------LLLLM--
-----------------------------------------------HVGV---------
-------------G----------------------------------------------
-RRLPTLLTTSQH--------SQISDQQKLQKTLAPLLFATLQ-----------------
-TVSPRASHMQSTSRTESL-----------------------------------------
----------------------------IA-------KRNAVPLSRQSHTLHQRHRIDAS
------------------------------TPAMLADDAGTQKSANLPL--TVDVIVVGG
GPAGYTMAALLHAKHG----------HTVALVDPNPESNWPNNYGSWRAEWEALARRL-D
MPEL------LSEDC-IAKQWMATDCFFG--GSWG---MEWEERLHLDRSYLQVNRKGLK
AALSAKF----------GDGVTILQSSLRANRIAPNLFD-D-NLVH--------------
---DADGST-LTL--ADG--------------------T--KVRAKQVVDATGFES-KLV
ARESDT--------NAGLTKSLPP-GYQIAYGFSADIVGDS------IAPYDVEAMTLFD
YRTDHFEAAVANAT---DAASREKAEALLRDAEARPSFIYVMPEG-RTGDG---------
YTKAFFEETSLVGRDDRRLEFSTLKKRALL-----------------------RL-KHLG
LSIREGSISEEEYCYIPMGGNLPDATQRVIAIGGAASTVHPSTGYQLCRMLASSTDVAEA
ISSALRRD-----------------------------------APPDQVAAAAY-RALWS
PQQRFQRDFQVFGGEFLGAQPVEK------LRGFFDAFFKLDEAQWGGFLAG--------
------WPGLPGNEYHDRWNKRLLFG-LSLFVKMPAPVGLALIIYAVSFSLEYGTNLLRS
FLTPLFGPDDSFK-----------------------------------------------
------------------------------------PPEYEAL-----------------
------------------------------------------------------------
------EKFIATYRQGDMAAKQEALSMLR-------------------------------
--------------------------------------------AP--------------
------------------------------------------------------------
------------------------------------------------------------
------------------------------------------------------------
--DGN-------------------------------------------------------
------------------------------------------------------------
----------------------------------------G-------------------
---------------------------EPSPQVAELAESTQGS-----------------
------------------------------------------------------------
------------------------------------------------------------
------------------------------------------------------------
------------------------------------------------------------
------------------------------------------------------------
--------------------------
>Dinos-Kareniaceae-Karlodinium-micrum-Strain-CCMP2283-CAMPEP-0200841828_lycopene_beta-cyclase
------------------------------------------------------------
------------------------------------------------------------
------------------------------------------------------------
------------------------------------------------------------
------------------------------------------------------------
------------------------------------------------------------
------------------------------------------------------------
------------------------------------------------------------
------------------------------------------------------------
------------------------------------------------------------
------------------------------------------------------------
-------------------------------------FD-K-NLVH--------------
---DADGST-LSL--ANG--------------------A--SVRARMVVDATGFES-KLV
LRESDA--------AAGLSKPLPP-GYQIAYGFACDIKGES------LGPYDKNAMTLFD
YRTDHLEEALLRAN---STN-RLEAESDLKDAEARPSFIYVMPDG-PTGDG---------
YTRAFFEETSLVGRGSRRLEFSTLKKRAMI-----------------------RL-KHLG
LEIREDSISDEEYCYIPMGGNLPDLSQRVIAIGGAAATVHPSTGYQLCRMLASSTDVAAA
ISSSLRSG-----------------------------------ASPDAIAAAAY-RALWS
PQQRFQRDFQVFGGEFLGAQTVDK------LRGFFDAFFKLDMNVWGGFLAG--------
------WPGLPGNEYHDQWNKRLAFG-LSLFVKFPPVVALSMIVYAVTFSVEYGGNLLRS
FLTPLFGADGGVK-----------------------------------------------
------------------------------------ALNREEHD----------------
------------------------------------------------------------
------ERMASTYLKGDVDAKKEALSMLR-------------------------------
--------------------------------------------AP--------------
------------------------------------------------------------
------------------------------------------------------------
------------------------------------------------------------
--DGK-------------------------------------------------------
------------------------------------------------------------
----------------------------------------G-------------------
---------------------------EASPQVAAIGEEEEEEIREM-------------
------------------------------------------------------------
VAQIASSENSKVSV----------------------------------------------
------------------------------------------------------------
------------------------------------------------------------
------------------------------------------------------------
--------------------------
>Dinos-Kareniaceae-Karlodinium-sp-RCC3446-ANV-28854_lycopene_beta-cyclase
-------------------------------------------------------MYSLS
---TALQALAIA------------------------------------------------
-----------------------------------------------------LASIA--
-------------CRG--------------------------VARHPYKPESPYHGTLD-
------------------------------------------------------------
-TNAQSTLLLALN--------SAAYRPPSHSNTRSG------------------------
---QPLGVRPVGQSNFAST-----------------------------------------
--------------------------------------------ELSEFGDLRRVGALSS
----------------------------RRSPILQA--AVTDGAVASSL--DVDVAVVGG
GPAAYAMAAQLHGKHG----------HKVALVDPNPEGAWPNNYGSWHTEWEALSKRL-G
MPEL------MT-DC-IAKEWPITDCFFG--GSWG---MECTQLTRLDRRYIQVDREGLK
AALSAKF----------GDGVVILDTSLRAQTIAPNLFD-K-NLVH--------------
---DADGST-LSL--ANG--------------------A--SVRARMVVDATGFES-KLV
LRESDA--------AAGLSKPLPP-GYQIAYGFACDIKGES------LGPYDKNAMTLFD
YRTDHLEEALLRAN---STN-RLEAESDLKDAEARPSFIYVMPDG-PTGDG---------
YTRAFFEETSLVGRGSRRLEFSTLKKRAMI-----------------------RL-KHLG
LEIREDSISDEEYCYIPMGGNLPDLSQRVIAIGGAAATVHPSTGYQLCRMLASSTDVAAA
ISSSLRSG-----------------------------------ASPDAIAAAAY-RALWS
PQQRFQRDFQVFGGEFLGAQTVDK------LRGFFDAFFKLDMNVWGGFLAG--------
------WPGLPGNEYHDQWNKRLAFG-LSLFVKFPPVVALSMIVYAVTFSVEYGGNLLRS
FLTPLFGADGGVK-----------------------------------------------
------------------------------------ALNREEHD----------------
------------------------------------------------------------
------ERMASTYLKGDVDAKKEALSMLR-------------------------------
--------------------------------------------AP--------------
------------------------------------------------------------
------------------------------------------------------------
------------------------------------------------------------
--DGK-------------------------------------------------------
------------------------------------------------------------
----------------------------------------G-------------------
---------------------------EASPQVAAIGEEEEEEIREM-------------
------------------------------------------------------------
VAQIASSENSKVSV----------------------------------------------
------------------------------------------------------------
------------------------------------------------------------
------------------------------------------------------------
--------------------------
>Dinos-Kareniaceae-Ross-Sea-Dinoflagellate-200125
------------------------------------------------------------
------------------------------------------------------------
------------------------------------------------------------
------------------------------------------------------------
------------------------------------------------------------
---------------------------RRTSMRSGRLALPL----------------LL-
-LGWCLPAGSLSLLARSRSF----------------------------------------
--------------------------GR--------------------------------
-----------------KRAPHP----------RAS--------EAPPA--AVDVAVIGG
GPAAYAIAALLARDE-----------HSVALIDPAPDGTWPNNYGSWRNEWEALAERL-Q
MPE-------LL-EC-VASGWQVTDVFFG--GSFD---TPFDDQVRLDKAYIQVDRLKFK
AALQARHA---------AGGVQLMCGSVRASTVAPNLFD-A-NLAH--------------
---DAAGSS-LTL--SPGG-------------------E--PLRAKIVVDATGFES-RMV
RREAPA--------AGGLWEEIPP-GYQIAYGMRVAVKGGR------LGPYKAEAMTLFD
YRTDHLEG-----------------TDMLADAEARPSFVYVMPYG-DGKASKTPASEGEG
TLDAFFEETSLVGRDERRLEFPLLKRRLLA-----------------------RL-AFHG
IEYDPESVREEEYCYIPMGGALPDPEQRIVPFGGAANTVHPATGYQLCRMLCSSTDVAGA
LTAELRRP---------------------------------D-FDPDAAAAAAH-AALWP
RESRQQRDFAVFGGEFLGSQPVEI------LRGFFSAFFELEPQVWGGFLAG--------
------WPGLPGNENHATFAARLRFG-ISIFLKFPGKVSATFVAYMVTFTARYGPLVLQS
IFTPLFELGPFAPKP---------------------------------------------
-----------------------------------DEGLRARR-----------------
------------------------------------------------------------
------DATRGIYVTGDTGAKLEAVAMLR-------------------------------
--------------------------------------------EG--------------
------------------------------------------------------------
------------------------------------------------------------
------------------------------------------------------------
--RAG-------------------------------------------------------
------------------------------------------------------------
-----------------------------------PGEPRG-------------------
---------------------------EPSPQV-ALQEEEEAK-----------------
------------------------------------------------------------
------------------------------------------------------------
------------------------------------------------------------
------------------------------------------------------------
------------------------------------------------------------
--------------------------
>Dinos-Kareniaceae-Takayama-helix-ANV-44295_lycopene_beta-cyclase
---------------------MKVHPSCFL-VAML-----------------RNLVFSGF
S-ITIVQAFAPA------------------PIRWGGLSVSRF-FLAPRLVQDG-ALGP-P
WI---------------LTISDQLG--STLPNGIPHFTAR----LDNSIAWDAMGLCVEA
DSKEEGAVVRLNRCTGD--------------STQKWDWLPSDSRRHNHIQLKDTHMCLDV
-----DDVNSGLNGSPVKLRECEQRVTELWKSEDLIPFATQRSNDGFRHAHHFMRHAMFS
CVSIATVVLLSLG--------SWVWQRQRRARSAAA------------------------
-------GPTGATSNVDTG-----------------------------------------
----------------------------------------GVCLTGTRGHSSSRHK----
------------------------------PPVMVA--------ATADV--DVDVAVIGG
GPAGYAMAAVLHGSHG----------HSVALIDPNPDREWPNNYGSWCVEWEELSRRL-G
MPEL------MT-DC-VNKKWKITDCFFG--GSWG---TEWEQRTRLDKEYLQVNRTSLK
AAFCAKL----------GDGVKILPTSLRTRTIAPNLFE-D-NLVH--------------
---DADGSA-LTL--QDG--------------------T--SVRTKIVIDATGFES-SLV
ARESEM--------LAGLSRPLPP-GFQIAYGFSCDIEGSS------IAPYDTTAMTLFD
YRTDHFEAAVAGAD---SPEAEKEAKADLQDAECRPSFMYVMPDG-PTENG---------
CTRAFFEETSLVGRGERRLEFSTLKKRALI-----------------------RL-KHLG
LSIREGSVHEEEYCYIPMGGNLPDLSQRIVAIGGAAATVHPATGYQLCRMLASTTDVAAA
LSTCLRSG-----------------------------------GSPDAAAAAAY-RALWS
PQFRLQRDFQVFGGEFLGDRSVSE------LRGFFDAFFKLDSLQWGGFLAG--------
------WPGLPGNEYHDAWYKRLSFG-LKLFINLPPQVALALMTYAVSFSLKYGGNLLRS
FLTPLFGADGGVI-----------------------------------------------
------------------------------------PLDRDELS----------------
------------------------------------------------------------
------DRITATYVTGDMEAKREALNMLR-------------------------------
--------------------------------------------AP--------------
------------------------------------------------------------
------------------------------------------------------------
------------------------------------------------------------
--DGN-------------------------------------------------------
------------------------------------------------------------
----------------------------------------G-------------------
---------------------------EASPQVAAAADT---------------------
------------------------------------------------------------
------------------------------------------------------------
------------------------------------------------------------
------------------------------------------------------------
------------------------------------------------------------
--------------------------
>missing_sequence
------------------------------------------------------------
------------------------------------------------------------
------------------------------------------------------------
------------------------------------------------------------
------------------------------------------------------------
------------------------------------------------------------
------------------------------------------------------------
------------------------------------------------------------
------------------------------------------------------------
------------------------------------------------------------
------------------------------------------------------------
------------------------------------------------------------
------------------------------------------------------------
------------------------------------------------------------
------------------------------------------------------------
------------------------------------------------------------
------------------------------------------------------------
------------------------------------------------------------
------------------------------------------------------------
------------------------------------------------------------
------------------------------------------------------------
------------------------------------------------------------
------------------------------------------------------------
------------------------------------------------------------
------------------------------------------------------------
------------------------------------------------------------
------------------------------------------------------------
------------------------------------------------------------
------------------------------------------------------------
------------------------------------------------------------
------------------------------------------------------------
------------------------------------------------------------
------------------------------------------------------------
------------------------------------------------------------
------------------------------------------------------------
------------------------------------------------------------
------------------------------------------------------------
--------------------------
>Dinos-Peridiniales-Peridinium-aciculiferum-PAER-2-CAMPEP-0190706982
------------------------------------------------------------
------------------------------------------------------------
------------------------------------------------------------
------------------------------------------------------------
------------------------------------------------------------
--------------------------AAAATGILPA------------------------
------------------------------------------------------------
--------------------------------------AVAMALGAQAAARRRRKASVVV
----RPRGV--------AIARSA-------EGAGAA--------AVSSE--EFDVVVVGG
GPAGSLMAHLLAERHG----------KSVCLVDHNYSKTWPNNYGVWLEEWEVLEKQL-Q
LG--------LI-DC-LDTKWALTDCYFG--GSWD---IPVAERLRLDRGYGRVDRVSLK
KRLE-------------SSRVKVVQEKVDIEAVAANVYA-SDSLRH--------------
---DAQGST-LTL--PSG--------------------Q--ILRARIVVDATGSES-RIT
RRTS----------AAGEDPSPAP-GFQIAYGFECIVDGN--------THYDTKAMTLFD
YRTDHLSF----------------DPEWEARAQSAPTFMYAMPLG-PAPDG--------S
GQRIFFEETSLVGRVG-AIGFQECKDRAFA-----------------------RL-KHLG
VSFRPDSIADEEFCYIPMGGPLPVPGQRVVAFGGAAAMVHPATGYQLCRMMAASSAVAAS
LAASLAAP---------------------------------GGCRPDAAAAAAY-DAMWS
PSNQAQRDFAVFGGEFLMTLDVKA------LRGWFDGFFRLPEPLWAGFLAG--------
------WPSLPGNEGHESWWARLTFG-VQLLVKLPPIVALKLAGGIAQYTSSYGXS----
------------------------------------------------------------
---------------------------------------SDAV-----------------
------------------------------------------------------------
---------------SDATFRRAAQIHLG-------------------------------
--------------------------------------------RA--------------
------------------------------------------------------------
------------------------------------------------------------
------------------------------------------------------------
--SAK-------------------------------------------------------
--------------------RRR-------------------------------------
----------------------------------GGPWGKA-------------------
---------------------------GGQGDDXKVAQSSRIEVSVTPFMGDDVT-----
----------RSREAA-----------------------------------------XAE
VSVTRSCETAALADFS--------------VPLAEKRKAGVSSLRHSASGGRSHKACACS
DFSRLG--------VAPLGPPDAVGDE-------------------GR------------
PL----------------------------------------------------PPRRAV
FD----------------------------------------------------------
-------------------QDAD--A
>Dinos-Peridiniales-Scrippsiella-hangoei-like-SHHI-4-CAMPEP-0199225794
------------------------------------------------------------
------------------------------------------------------------
------------------------------------------------------------
------------------------------------------------------------
------------------------------------------------------------
------------------------------------------------------------
------------------------------------------------------------
------------------------------------------------------------
---XRPRGV--------AIARSA-------EGAASA--------AVSSD--DFDVVVVGG
GPAGSLMAHLLAERHG----------KSVCLVDHNYSKTWPNNYGVWLEEWEVLEKQL-Q
LG--------LI-DC-LDTKWALTDCYFG--GSWD---IPVAERLRLDRAYGRVDRVNLK
KRLE-------------SSRVKVVQEKLDIEAVAANVYA-ADSLRH--------------
---DAQGST-LTL--PSG--------------------Q--ILRARIVVDATGSES-RIT
RRIS----------AAGEDPSPAP-GFQIAYGFECIVDGN--------THYDTKAMTLFD
YRTDHLSF----------------DPEWEARAQSAPTFMYAMPLG-PAPDG--------S
GQRIFFEETSLVGRVG-AIGFQECKDRAFA-----------------------RL-KHLG
VSFRPDSIADEEFCYIPMGGPLPVPGQRVVAFGGAAAMVHPATGYQLCRMMAASSAVAAS
LAVSLAAP---------------------------------GGCRPDAAAAAAY-DAMWS
PSNQAQRDFAVFGGEFLMTLDVKA------LRGWFDGFFRLPEPLWAGFLAG--------
------WPLLPGNEGHESWWARLTFG-VQLLVKLPPLVALKLAGGIVQYTLSYGPPLMRS
-VTPFFGEPPKYTWD---------------------------------------------
-----------------------------------APLPSDDV-----------------
------------------------------------------------------------
---------------GDPGAKREARAMMK-------------------------------
--------------------------------------------GG--------------
------------------------------------------------------------
------------------------------------------------------------
------------------------------------------------------------
--SEQ-------------------------------------------------------
------------------------------------------------------------
---------------------------------------PH-------------------
------------------------------------------------------------
------------------------------------------------------------
------------------------------------------------------------
------------------------------------------------------------
------------------------------------------------------------
------------------------------------------------------------
--------------------------
>missing_sequence
------------------------------------------------------------
------------------------------------------------------------
------------------------------------------------------------
------------------------------------------------------------
------------------------------------------------------------
------------------------------------------------------------
------------------------------------------------------------
------------------------------------------------------------
------------------------------------------------------------
------------------------------------------------------------
------------------------------------------------------------
------------------------------------------------------------
------------------------------------------------------------
------------------------------------------------------------
------------------------------------------------------------
------------------------------------------------------------
------------------------------------------------------------
------------------------------------------------------------
------------------------------------------------------------
------------------------------------------------------------
------------------------------------------------------------
------------------------------------------------------------
------------------------------------------------------------
------------------------------------------------------------
------------------------------------------------------------
------------------------------------------------------------
------------------------------------------------------------
------------------------------------------------------------
------------------------------------------------------------
------------------------------------------------------------
------------------------------------------------------------
------------------------------------------------------------
------------------------------------------------------------
------------------------------------------------------------
------------------------------------------------------------
------------------------------------------------------------
------------------------------------------------------------
--------------------------
>Dinos-Prorocentrales-Prorocentrum-minimum-CCMP1329-CAMPEP-0190973306
------------------------------------------------------------
------------------------------------------------------------
------------------------------------------------------------
------------------------------------------------------------
------------------------------------------------------------
------------------------------------------------------------
------------------------------------------------------------
------------------------------------------------------------
------------------------------------------------------------
------------------------------------------------------------
------------------------------------------------------------
------------------------------------------------------------
----------LTL--PSG--------------------R--AVQARVVVDATGAES-KLT
RRLP----------AAGDYPSPDP-GFQIAYGFECIVDGP--------LHYATEAMTLFD
YRTDHLAF----------------DPDWEKSASESPTFMYVMPLG-ELPGQL----MGPS
ANRVFFEETSLVARPG--VSFEECKRRCFA-----------------------RL-KHLG
ISVRPGSIEEEEFCYIPMGGALPEPGQRTIAFGAAAAIVHPATGYQLCRMMAASKDVAEV
IATELSAE-----------------------------------HSPDAIAAAAY-DAMWS
PGNRRQRDFALFGGELLMGFDVAS------LRGWFNGFFRLEEPLWAGFLAG--------
------WPSLPGNDNHEEWWKRMSFG-VQLLAKIPPQVGLLLVRGIFGFTLQYGFPLFRS
-VTPFFGSPPAYTWC---------------------------------------------
-----------------------------------PP-DELDV-----------------
------------------------------------------------------------
---------------GDDAAKSEARSMIA-------------------------------
--------------------------------------------AG--------------
------------------------------------------------------------
------------------------------------------------------------
------------------------------------------------------------
--PPR-------------------------------------------------------
------------------------------------------------------------
------------------------------------------------------------
----------------------------------------EIM-----------------
------------------------------------------------------------
------------------------------------------------------------
------------------------------------------------------------
------------------------------------------------------------
------------------------------------------------------------
--------------------------
>Dinos-Prorocentrales-Prorocentrum-minimum-CCMP2233-CAMPEP-0191094622
------------------------------------------------------------
------------------------------------------------------------
------------------------------------------------------------
------------------------------------------------------------
------------------------------------------------------------
------------------------------------------------------------
------------------------------------------------------------
------------------------------------------------------------
------------------------------------------------------------
------------ERHG----------KRVCLIDPTAQKRWPNNYGVWQEEWESLGQRL-D
LR--------LD-EC-LRSKWAVTDTYFG--GSWG---APVDQQLRLDRPYGQVDRVKLK
AMLQ-------------SDKVSVMEEAVRAEAVASNIYT-GGGLEH--------------
---GADGTR-LTL--PSG--------------------R--AVQARVVVDATGAES-KLT
RRLP----------AAGDYPSPDP-GFQIAYGFECIVDGP--------LHYATEAMTLFD
YRTDHLAF----------------DPDWEKSASESPTFMYVMPLG-ELPGQL----MGPS
ANRVFFEETSLVARPG--VSFEECKRRCFA-----------------------RL-KHLG
ISVRPGSIEEEEFCYIPMGGALPEPGQRTIAFGAAAAIVHPATGYQLCRMMAASKDVAEV
IATELSAE-----------------------------------HSPDAIAAAAY-DAMWS
PGNRRQRDFALFGGELLMGFDVAS------LRGWFNGFFRLEEPLWAGFLAG--------
------WPSLPGNDNHEEWWKRMSFG-VQLLAKIPPQVGLLLVRGIFGFTLQYGFPLFRS
-VTPFFGSPPAYTWC---------------------------------------------
-----------------------------------PP-DELDV-----------------
------------------------------------------------------------
---------------GDDAAKSEARSMIA-------------------------------
--------------------------------------------AG--------------
------------------------------------------------------------
------------------------------------------------------------
------------------------------------------------------------
--PPR-------------------------------------------------------
------------------------------------------------------------
------------------------------------------------------------
----------------------------------------EIM-----------------
------------------------------------------------------------
------------------------------------------------------------
------------------------------------------------------------
------------------------------------------------------------
------------------------------------------------------------
--------------------------
>Dinos-Suessiales-Polarella-glacialis-CCMP-1383-CAMPEP-0115053580
-------------------------------------------------------AWVS-
----------------------------------SAARASR-------------------
----------------------------------PR------------------------
------------------------------------------------------------
------------------------------------------------------------
-----------------------LDLGQSAADRELH------------------------
-LLAAPELGPVGSSSASSA-----------------------------------------
----------------------------GALLTGSW--AACTAVALWSARRDRSRRAAAP
--------R--------AVARGA---------AGAT--------EETAT--EVDVAIIGS
GPGGTMLAYLLAERHG----------RSVCLIDPGASKPWRNNYGVWQEEWDALSAKL-E
LP--------LN-SG-LDTQWDFTDVWFG--GSWE---VPVDSCIRLDRKYARVQRAKLK
ELLT-------------SSKVQLFEEALDVQAIATNIFD-GPSLRH--------------
---DASGST-ITL--PSG--------------------K--VIRSKLVVDTSGSES-RLT
RRMP----------GAGESPAPAP-GYQIAYGFEVVVDGS--------IHYAPDAMTLFD
YRTDHLSH----------------DPEWERRAVESPTFMYAMPLG-PAPGG-----SGSA
SQRVFFEETSLVARPA--MSFEECKKRAFA-----------------------RL-KHLG
VAYRPETITDEEFCYIPMGGDLPEPRQRVAAFGGAAAMVHPSTGYTLCRMLAASKDMADA
IGKELAAD-----------------------------------SRPDAVAAAAY-AAIWS
QENQAQRAFAVFGGEFLMQLNVEG------LRGWFSGFFDLPESLWSGFLAG--------
------WPGLPGNSLHESWFARIWFG-GQLLVKLPPPLALKLLGGIASFTLKYGTSLLRS
-VTPLFGAPPSYEWI---------------------------------------------
-----------------------------------PPVPKAEI-----------------
------------------------------------------------------------
---------------GDVAAKREFVQLSV-------------------------------
--------------------------------------------EN--------------
------------------------------------------------------------
------------------------------------------------------------
------------------------------------------------------------
--CQG-------------------------------------------------------
------------------------------------------------------------
---------------------------------------PQ-------------------
---------------------------VSRDPLDE-------------------------
------------------------------------------------------------
------------------------------------------------------------
------------------------------------------------------------
PL----------------------------------------------------LPYYIX
------------------------------------------------------------
--------------------------
>missing_sequence
------------------------------------------------------------
------------------------------------------------------------
------------------------------------------------------------
------------------------------------------------------------
------------------------------------------------------------
------------------------------------------------------------
------------------------------------------------------------
------------------------------------------------------------
------------------------------------------------------------
------------------------------------------------------------
------------------------------------------------------------
------------------------------------------------------------
------------------------------------------------------------
------------------------------------------------------------
------------------------------------------------------------
------------------------------------------------------------
------------------------------------------------------------
------------------------------------------------------------
------------------------------------------------------------
------------------------------------------------------------
------------------------------------------------------------
------------------------------------------------------------
------------------------------------------------------------
------------------------------------------------------------
------------------------------------------------------------
------------------------------------------------------------
------------------------------------------------------------
------------------------------------------------------------
------------------------------------------------------------
------------------------------------------------------------
------------------------------------------------------------
------------------------------------------------------------
------------------------------------------------------------
------------------------------------------------------------
------------------------------------------------------------
------------------------------------------------------------
------------------------------------------------------------
--------------------------
>Dinos-Suessiales-Symbiodinium-microadriaticum-Smic20966
------------------------------------------------------------
------------------------------------------------------------
------------------------------------------------------------
------------------------------------------------------------
------------------------------------------------------------
------------------------------------------------------------
---------MEATAA---------------------------------------------
-----------------------------------------------GTAAGSRRKSLRL
--------R--------AASKEA-------FSVAAE--------VFEED--EVDVAIIGA
GPAGTLLAYLLAEQYG----------KKVSLIDPKADKKWPNNYGVWQAEWEALAEKL-E
LD--------LG-SC------------------------------RLGQQVAS-DGLLLR
RLLG-------------GSKVQVLEKEVECQVVATNIYD-SPAIRH--------------
---TSAGNG-L-----------------------------------LIVDTTGFES-RLT
RVFQMA--------SQGEPPAPAP-GYQIAYGCE-VVDGS--------FHYAPEAMTLFD
YRTDHLRF----------------DPAA--------------------------------
------------------ISVVSAGVGCQA-----------------------GR-ELRG
ISYRESTITDEEFCYIPMGGPLPE------------------------------------
---QL-------------------------------------------------------
------------------------------------------------------------
------------------------------------------------------------
------------------------------------------------------------
------------------------------------------------------------
------------------------------------------------------------
---------------G--------------------------------------------
------------------------------------------------------------
------------------------------------------------------------
------------------------------------------------------------
------------------------------------------------------------
------------------------------------------------------------
------------------------------------------------------------
------------------------------------------------------------
------------------------------------------------------------
------------------------------------------------------------
------------------------------------------------------------
------------------------------------------------------------
------------------------------------------------------------
------------------------------------------------------------
--------------------------
>Dinos-Suessiales-Symbiodinium-minutum-010036
------------------------------------------------------------
------------------------------------------------------------
------------------------------------------------------------
------------------------------------------------------------
------------------------------------------------------------
------------------------------------------------------------
------------------------------------------------------------
------------------------------------------------------------
------------------------------------------------------------
------------------------------------------------------------
------------------------------------------------------------
------------------------------------------------------------
------------------------------------------------------------
------------------------------------------------------------
------------------------------------------------------------
------------------------------------------------------------
-------------------------------------------------MMAASKDVADV
IADGLGKG-----------------------------------LMPDAVAASAY-EAIWS
EQNQAQRDFAIFGGEFLMELDVAG------LRGWFQGFFNLPEDLWAGFLAG--------
------WPSLPGNQNHESWVARLTFG-LQLVTKIPPPIALKLIAGIARFSLTYGVSLIRS
-VTPLFGTPPSYAWT---------------------------------------------
-----------------------------------PPVPKEEV-----------------
------------------------------------------------------------
---------------GDVAAKTEAFAMMK-------------------------------
--------------------------------------------AG-K------------
--------------------------ETSKKRDWTVPVS---RMKLQLRRMQVLNGDQIN
-ELLNYLDDAGIG---------TISYRPFRTAVAEFLAISRDFHSALSPE----------
-----------------------EFTAILCRIQ-----------DRLQRTGM-TFTEAVR
EAEGK----------------------------------NSLAGA---------------
----------------------------QF-MQSLRNLRL-----------GL----SNK
EVAQIFNSL------------SANSFRIAGTTHLPNPVQNGQVSVVLFEA----LLDKST
MDNRLQDWA-----------------MAAFPRLREILGTEQAVQTALR--QHAEPPLRQY
LPF----TGF-------------------------------------------VALVTDA
DPSITSAEISKL----------W-------------------------------------
--------CVLEKDDFSDEP---------------LVRFEE---------FL--------
----------------HWIN----------------------------------------
AE----AP--KVKGKKPE-------------------YGL--------------------
------------------------FA
>missing_sequence
------------------------------------------------------------
------------------------------------------------------------
------------------------------------------------------------
------------------------------------------------------------
------------------------------------------------------------
------------------------------------------------------------
------------------------------------------------------------
------------------------------------------------------------
------------------------------------------------------------
------------------------------------------------------------
------------------------------------------------------------
------------------------------------------------------------
------------------------------------------------------------
------------------------------------------------------------
------------------------------------------------------------
------------------------------------------------------------
------------------------------------------------------------
------------------------------------------------------------
------------------------------------------------------------
------------------------------------------------------------
------------------------------------------------------------
------------------------------------------------------------
------------------------------------------------------------
------------------------------------------------------------
------------------------------------------------------------
------------------------------------------------------------
------------------------------------------------------------
------------------------------------------------------------
------------------------------------------------------------
------------------------------------------------------------
------------------------------------------------------------
------------------------------------------------------------
------------------------------------------------------------
------------------------------------------------------------
------------------------------------------------------------
------------------------------------------------------------
------------------------------------------------------------
--------------------------
>Dinos-Suessiales-Symbiodinium-sp-C1-CAMPEP-0199587946
------------------------------------------------------------
-----------------------------XPIFDAHLQTQRL------------------
----------------------------------PRGA----------------------
------------------------------------------------------------
------------------------------------------------------------
--------------------------ASSTAARSLS------------------------
-LRSRAPGNQSALSNSSRV-----------------------------------------
--------------------------------------AAGTALGLLGASVARRRKRRFL
--------R--------AATQDA-------FFAAAE--------IFDED--EVDVAIIGA
GPGGTLMAYLLAEQHG----------KKVCLIDPMASKKWPNNYGVWQAEWDALAAKL-S
LD--------LR-QC-LQVEWEVTDTFFG--GSWE---LPIENRLRLQRPYARVDRSKLK
KLLRS------------SSKVKVIESEVEAEAVASNIFD-SPAIRH--------------
---SATGSI-ILL--SNG--------------------S--AVRTKLIVDSTGFES-RLT
RRLP----------AAGQPPAPAP-GYQIAYGCEVVVDGP--------LHYAPEAMTLFD
YRTDHLSF----------------DKEWEERAKKEPTFMYVMPLG-PVPGE-------AD
AQRVFFEETSLVARPA--ISFEECKQRCFA-----------------------RL-NHLG
ISYRPETISDEEFCYIPMGGPLPEPGQRIIAFGAAAAMVHPSTGYQLCRMMAASKDVADA
IADGLGKG-----------------------------------LKPDAVAASAY-QAIWS
ERNQAQRDFAIFGGEFLMELDVAG------LRGWFQGFFNLPEDLWAGFLAG--------
------WPSLPGNKNHESWLARLTFG-LQLVTKIPPPVALKLIAAIGRFSLTYGVSLIRS
-VTPLFGTPPSYAWT---------------------------------------------
-----------------------------------PPVPKEEI-----------------
------------------------------------------------------------
---------------GDVAAKTEALAMMK-------------------------------
--------------------------------------------AG--------------
------------------------------------------------------------
------------------------------------------------------------
------------------------------------------------------------
--KQE-------------------------------------------------------
------------------------------------------------------------
---------------------------------------KH-------------------
---------------------------AAKDAKEKVPEGKQLAMSHLE------------
------------------------------------------------------------
---------------------------------TAARK----------------------
----------VLEHLFHPEPFD--------------------------------------
PT--------------------------------------------------ARFPAFST
------------------------------------------------------------
--------------------------
>missing_sequence
------------------------------------------------------------
------------------------------------------------------------
------------------------------------------------------------
------------------------------------------------------------
------------------------------------------------------------
------------------------------------------------------------
------------------------------------------------------------
------------------------------------------------------------
------------------------------------------------------------
------------------------------------------------------------
------------------------------------------------------------
------------------------------------------------------------
------------------------------------------------------------
------------------------------------------------------------
------------------------------------------------------------
------------------------------------------------------------
------------------------------------------------------------
------------------------------------------------------------
------------------------------------------------------------
------------------------------------------------------------
------------------------------------------------------------
------------------------------------------------------------
------------------------------------------------------------
------------------------------------------------------------
------------------------------------------------------------
------------------------------------------------------------
------------------------------------------------------------
------------------------------------------------------------
------------------------------------------------------------
------------------------------------------------------------
------------------------------------------------------------
------------------------------------------------------------
------------------------------------------------------------
------------------------------------------------------------
------------------------------------------------------------
------------------------------------------------------------
------------------------------------------------------------
--------------------------
>Dinos-Suessiales-Symbiodinium-sp-Mp-CAMPEP-0192577218
------------------------------------------------------------
------------------------------------------------------------
------------------------------------------------------------
--------------------------------------------RGKH------------
------------------------------------------------------------
--------VAAP--------------WQSSAGETPS------------------------
-LPSKTRLLQAGVSQ-PKI-----------------------------------------
--------------------------------------AWGLALGALGARATRRRLRSL-
-----------------RARKEA-------FSVAAE--------VFEED--EVDVAIIGA
GPAGTLLAYLLAEQHD----------KKVYLIDPLASKKWPNNYGVWQAEWDALTKKL-G
VD--------LQ-PC-LANKWEVTDCYFG--GSWE---MPVEDQLRLDRPYARVDRDKLK
ELLRS------------SSKVKVLEEEVECQAVANNIFD-TPAIRH--------------
---SAAGSV-ILL--SNG--------------------E--AVRTKLIVDTTGFES-RLT
RRLS----------PPGQPPAPAP-GFQIAYGCEVVVDGS--------FHYAPEAMTLFD
YRTDHLSF----------------DPEWEGRAKKEPTFMYVMPLG-PVEGQ-------PN
AQRVFFEETSLVARPA--VSFEECRKRCFQ-----------------------RM-KHLG
VSYREDSISDEEFCYIPMGGPLPEPGQRIVAFGAAAAMVHPSTGYQLCRMMSASKDVADA
IAGELNQG-----------------------------------SQPDAIAAAAY-EAIWS
QQNQAQRDFAVFGGEFLMELDVAG------LRGWFQGFFNLPEELWAGFLAG--------
------WPSLPGNENHESWFPRISFG-LQLVTKIPLPVAVKLVGGILRFSLTYGTSLLRS
-VTPLFGSPPSYAWT---------------------------------------------
-----------------------------------PPVSKEEV-----------------
------------------------------------------------------------
---------------GDRAAKEEAMKMIK-------------------------------
--------------------------------------------AR--------------
------------------------------------------------------------
------------------------------------------------------------
------------------------------------------------------------
--QPE-------------------------------------------------------
------------------------------------------------------------
---------------------------------------PT-------------------
---------------------------EAVSSLDQ-----QMA-----------------
------------------------------------------------------------
------------------------------------------------------------
------------------------------------------------------------
------------------------------------------------------------
------------------------------------------------------------
--------------------------
>Ectocarpus-siliculosus-Esi0082-0007
---------------------MAFDMG---------------------------------
------------------------------------------------------------
------------------------------------------------------------
------------------------------------------------------------
---------------------------EMMEQ--------------------------F-
------------------------------------------------------------
------------------------------------------------------------
------------------------------------------------------------
----MNSVS--------GGGGKT-------GGGGGE--------NGKRV--VYDAAIVGY
GPAGGVMATLLAEKHG----------LKVCIIDPNLEKRWIPNYGVWVEEWEALDKDL-Q
IG--------LG-DC-LDRTWEVTDSFFG--GSHG---TPADERCRIDRPYARVSRDKMQ
ANLKSRLS---------AAGVTKIKGKVD-----------AKTLEH--------------
---SADGTS-VCL--DDG--------------------Q--QIDCRLLVDCSGHYS-ELV
ERV----------------GEHNP-GVQIAYGAEVEVKDGH-------APYDENAMLFMD
YRTDYADKAEL-------------SPEEVKGLDDTPTFLYAMPMG-AAPNG---------
QRRIFFEETSLVARPP--ISFDLCKERLYR-----------------------RL-KHHG
IEVT--KVMDEELCYIPMGGAMPSLTQRVVAFGGASGLVHAATGYMHVRMLAASGAVSRA
IAAELKKD---------------------------------GPGTSEAAARRAY-QALWP
SKAKLQRDFHVFGGEFLMAQPAST------LRGFFNGFFKLPLPLWAGFLSG--------
------YPNLPHNELHQDWQSRFKFG-LQFFFKLAPAVQFQLALAGALSGWQYG--LIKA
-VTPLAEEEEAKDLL---------------------------------------------
-----------------------------------FDAEVDAIR----------------
------------------------------------------------------------
---------AAAKAKGDAASGASA------------------------------------
------------------------------------------------------------
------------------------------------------------------------
------------------------------------------------------------
------------------------------------------------------------
------------------------------------------------------------
------------------------------------------------------------
------------------------------------------------------------
---------------------------EGSPVADGKKKEEKERALAA-------------
------------------------------------------------------------
------------------------------------------------------------
------------------------------------------------------------
------------------------------------------------------------
------------------------------------------------------------
--------------------------
>Fistulifera-solaris-fso-g1092
---------------------MSS------------------------------------
-----GRHFFLTLQQLLLLL----------------------------------------
-----------------LVVTE---------AFQPFFH----------------------
------------------------------------------------------------
-----------------------------------------------------------R
PVAL--------------------------------------------------------
------------------------------------------------------------
------------------------------------------------------------
------PSR--------LLFASS---------------------PTYDD--TCDILVLGS
GPAARAIASLLAVSDD----------LDVLLTDTNIDKEFVPNYGVWQDEWQAVVDRY-A
AAGVSLDGNDVP-SS-INRLWKTTDCYFG--GSFE---IPVAERLRINRPYCRIDRLALR
EALTPGLATN------GNAPYRWMAARHISEAFQINLYQPAGTLVH--------------
---DANGTT-IQL--ETLE-QER---------------L--TVRTKLIIDCTGHET-KLV
LREPRG--------G----NHAPP-GFQIAYGALVQVDETESTDLTQIGPYDKEAMTLFD
YRTDHYV-----------------DPEDEAKVGAAPTFMYAMPLY---------------
DNLIFFEETSLVARPA--VSFQECKDRCIE-----------------------RL-KYHR
IKVT--EVYEEEFCYIPMGGALPAKDQRIIGLGGSAVMVHPSTGYHLCRVMMAAADVAEV
IRNELVET---------------------------------AQPNLDRAAAAAY-HAIWS
PENIRQRNFAVFGGEFLMKQDVVG------LRGFFDGFFRLPLPLWAGFLAG--------
------WPGLPNNDKHESWWARLWYG-LNFIVRIPGPVAADMVYSILTYSLFRNLSLMQS
-VTPFLGAPESYEYK---------------------------------------------
-----------------------------------K--NIDTV-----------------
------------------------------------------------------------
---------------GDVAAKQEGRRMVQ-------------------------------
--------------------------------------------AS--------------
------------------------------------------------------------
------------------------------------------------------------
------------------------------------------------------------
--QIT-------------------------------------------------------
------------------------------------------------------------
------------------------------------------------------------
---------------------------MDLPRFFDDDTGTKAETETAFFLKDDVPFVGTV
FPE--------KKEPVSIVFRESTVQDK-------------------------PAQKESI
STQTVPDEKKEDIAIAQQRVK----AQEALLKARLEYSKSTTTAETSSDDL---------
----------------AHEPMDAATRQ-------------ER----ARRAMM--------
------------------------------------------------------------
--------EVRLKRN---------------------------------------------
--------------------------
>Fragilariopsis-cylindrus-Fracy1-139968
------------------------------------------------------------
------------------------------------------------------------
------------------------------------------------------------
------------------------------------------------------------
------------------------------------------------------------
------------------------------------------------------------
------------------------------------------------------------
------------------------------------------------------------
------------------------------------------------------------
------------------------------------------------------------
----------------------------------------------LDRPYCRVDRFALK
KSLTKN--------------FRVVEANHMSNAIGINVYSPAGTLIH--------------
---DEDGTT-IQL--QPKD-ADSS-------------PI--TMRTKIVIDTTGHET-KLV
MKDNI-------------EPYTQP-GFQIAYGASVVVDETESTNLSKIGPYEKDAMTLFD
YRTDHFDG----------------NESETIKANKAPTFMYAMPLG---------------
GNRVFFEETSLVARPA--VSFQECKDRCFK-----------------------RL-KHHG
IVVT--KIEEEEFCYIPMGGALPARDQRILGLGGAATMVHPSTGYHICRCLMGASSVAKV
IQEELALE---------------------------------Q-PNIDRAVASSY-DALWS
PGNIRQRNFATFGGEFLMKQNVVG------LRGFFDGFFKLPLELWGGFLA---------
------------------------------------------------------------
------------------------------------------------------------
------------------------------------------------------------
------------------------------------------------------------
------------------------------------------------------------
------------------------------------------------------------
------------------------------------------------------------
------------------------------------------------------------
------------------------------------------------------------
------------------------------------------------------------
------------------------------------------------------------
------------------------------------------------------------
------------------------------------------------------------
------------------------------------------------------------
------------------------------------------------------------
------------------------------------------------------------
------------------------------------------------------------
------------------------------------------------------------
--------------------------
>Galdieria-sulphuraria-452824576
---------------------MAFLEI---------------------------------
------------------------------------------------------------
------------------------------------------------------------
------------NC----------------------KLQTYRWQNLHKRYI---------
------------------------------------------------------------
--------------------------VSSVGLRAFGSLIRQRR-----------------
------------------------------------------------------------
--------------------------------TSCPRCSFFRDRLYMDGDSLSKKSIKNF
INTEEQEET--------KVNTKQ---------SFLQ--------RSVDK--VVDVVVIGC
GPAGLALARSLSERK-----------LQVVCIDPHIDKPWKNNYGVWLDRMESLQ-----
----------LA-DC-LSPVWSNTRVHID-----------NNRTRLLPFAYGKVDRNRMK
QKLLNVCK---------ESGVVFFEDSVA-------------NIIQ--------------
---EPPYYSCITS--QQG-----------------------KFTCRLVVDATGHFN-TFV
KFD----------------TPHDP-GFQVAYDVE--VSG---------HPFPIDEMLLMD
FRDSHMQD----------------SLEDKTQSFMFPTFLYAMPMS---------------
GTRVFLEETSLISKPP--LSFEHLKQRLFK-----------------------RL-RFLR
IEIK--HIFEEEFCMIPMGGSMPSFSQNVLGFGGSAGMVHPATGYMFSRVMEMAPILAKS
IENSLLLFDDK--------------------------------ALSKNTPLSIW-NELWS
HERTLQRNFYQFGGEYLSKIALGD------MCDFFWAFFMLPDKEWKEFLDF--------
------DLTSS--------RKRLLFG-LRIFSRTSPALRLSLIKEAILNG---RLKLLKS
-VV---------------------------------------------------------
------------------------------------------------------------
------------------------------------------------------------
------------------------------------------------------------
------------------------------------------------------------
------------------------------------------------------------
------------------------------------------------------------
------------------------------------------------------------
------------------------------------------------------------
------------------------------------------------------------
------------------------------------------------------------
------------------------------------------------------------
------------------------------------------------------------
------------------------------------------------------------
------------------------------------------------------------
------------------------------------------------------------
------------------------------------------------------------
-------------------------L
>Guillardia-theta-111949
------------------------------------------------------------
------------------------------------------------------------
------------------------------------------------------------
------------------------------------------------------------
------------------------------------------------------------
------------------------------------------------------------
------------------------------------------------------------
------------------------------------------------------------
----------------------------------------------------MDVVVVGS
GPAGLALTAELGMKG-----------MKVSCVDPNLDVGWIPNYGVWVDEVEPLG-----
----------LK-EC-LMTIWPTATVFMG--GSSG------DEKIVLNRPYGRIDRKKIK
EHFLSRCS---------KYGVRMEKVAVK-------------SLLH--------------
---EKSMTS-VKL--DDG--------------------S--ELKTRLVVDCTGHSK-AFV
EYE----------------QGREP-GVQAAYGIECDIEPGT-------YPFPLDEMLLMD
YRDVHMQS----------------SSGELAESEAVPTFIYVMPTN---------------
AGRVFFEETSLIANPA--VPFDDLKRRLYK-----------------------RL-DLWG
TKVV--KVHEEEFCYIPMGGAMPVSPQRVVGFGGSAGLVHPATGYMLSRTLTLASDTAKS
IEEALKKNPE----------------------------------DAEAAAHHVW-EQLWT
DKTRRQRDFANFGGEYLESIGLGE------LREFFGAFFVLPFQQWGGFLSH--------
------RLVEP--------YERLIFG-LGVWENTSWRVRGSLALKGFLSGPNGWITLARS
-VLPLAGDDSKQ------------------------------------------------
-----------------------------------FPSKSNRPEFFKKL-----------
------------------------------------------------------------
------------------------------------------------------------
------------------------------------------------------------
------------------------------------------------------------
------------------------------------------------------------
------------------------------------------------------------
------------------------------------------------------------
------------------------------------------------------------
------------------------------------------------------------
------------------------------------------------------------
------------------------------------------------------------
------------------------------------------------------------
------------------------------------------------------------
------------------------------------------------------------
------------------------------------------------------------
--------------------------
>Haptophytes-Coccolithales-Syracosphaerales-Calcidiscus-leptoporus-RCC1130-CAMPEP-0119398358
------------------------------------------------------------
------------------------------------------------------------
------------------------------------------------------------
------------------------------------------------------------
------------------------------------------------------------
------------------------PRPRVARMRTT-------------------------
------------------------------------------------------------
------------------------------------------------------------
------------------------------AMLSVE--------PASAR--AVDVAVIGG
GPAGYAMAAALSSA------------HTVVLVDPEPERAWTNNYGAWREEWQALATKL-Q
MPEL------MS-QC-IATEWQVTDCYFG--GSFG---TPFEQRTRLERPYLQVDRVALK
ALLQRKMSEA-------DGRCTMLKAKLDASTIAPNLFD-A-NLVH--------------
---DAAGSV-LTL--STG--------------------T--TVRAKLVVDATGFES-RLV
RREDLA--------NGALKKELPP-GYQIAYGFCCCTRSRH-------DPYAPEAMTLFD
YRTDHFEA----------------DDAWLKDAVARPSFMYAMPQG-EQPDG---------
TWRCFFEETSLVGRGDRRLQFGELKRRAAR-----------------------RL-EHLG
IEVVPGSVEEEEFCYIPMGGALPDLTQRVIAVGGAAATVHPATGYQVCRMLASTATLAAA
ISSELSRA---------------------------------D-FEADAASAAAY-ASLWP
RWFRYQRDFQVFGGEFLSLQPVEN------LRGFFSAFFQLDTQVWAGFLAG--------
------WPGLPGNEYHEVWHRRLLFG-VGIFVRFPPQVALALMLYAVQFTLEYGTTLLRS
-FVPILNANA--------------------------------------------------
------------------------------------------------------------
------------------------------------------------------------
------------------------------------------------------------
------------------------------------------------------------
------------------------------------------------------------
------------------------------------------------------------
------------------------------------------------------------
------------------------------------------------------------
------------------------------------------------------------
---------------------------------------LG-------------------
------------------------------------------------------------
------------------------------------------------------------
------------------------------------------------------------
------------------------------------------------------------
------------------------------------------------------------
-----------------------------------------------------------C
-------------------------I
>Haptophytes-Coccolithales-Syracosphaerales-Coccolithus-pelagicus-ssp-braarudi-PLY182g-CAMPEP-0183378900
------------------------------------------------------------
------------------------------------------------------------
------------------------------------------------------------
------------------------------------------------------------
------------------------------------------------------------
------------------------------------------------------------
------------------------------------------------------------
------------------------------------------------------------
------------------------------------------------------------
------------------------------------------------------------
---------------------QVTDCYFG--GSFG---TPFEQRTRLDRPYIQVDRAGLK
ALLRRKLDQG-------GEACTIFQAKLEASTIAPNLFD-T-NLVH--------------
---DAAGST-LTL--STG--------------------E--TLRAKLVVDATGFES-KLV
RRESLA--------AAGLTKPLPP-GYQIAYGFCCDTRNRH-------DPYAPEAMTLFD
YRTDHLEA----------------DPASLADAVDRPSFMYAMPQG-EQPDG---------
SWRCFFEETSLVGRGERRLEFGELKRRAERRLEHLGXXXXXXXXXXXXXXXXXRL-EHLG
IEIVPGSLHEEEYCYIPMGGLLPDLSQRLIAVGGAASTVHPSTGYQVCRMLASTSTLAAA
ISAELRRP---------------------------------D-FEPDAAAAAAY-AALWP
RYFRFQRDFQVFGGEFLSLQPVDN------LRGFFDAFFRLETQVWGGFLAG--------
------WPGLPGNENHEVWYRRLLFG-LGIFVRFPPQVALALMSYAVAFSLEYGGNLLRS
FLTPLFEAEEEAP-----------------------------------------------
------------------------------------PDFRAQR-----------------
------------------------------------------------------------
------ASSRSVYVEGDVHAKAEITQMVR-------------------------------
--------------------------------------------AA--------------
------------------------------------------------------------
------------------------------------------------------------
------------------------------------------------------------
--AQR-------------------------------------------------------
------------------------------------------------------------
------------------------------------------------------------
---------------------------AAPPTE---------------------------
------------------------------------------------------------
------------------------------------------------------------
------------------------------------------------------------
------------------------------------------------------------
------------------------------------------------------------
-------------------------X
>Haptophytes-Coccolithales-Syracosphaerales-Pleurochrysis-carterae-CCMP645-CAMPEP-0190783524
------------------------------------------------------------
------------------------------------------------------------
------------------------------------------------------------
------------------------------------------------------------
-----------------------------------------------------AVHGVCA
LVRPTALKTETLA--------GHLPRRHALLSRTAARPFSA-------------------
------------------------------------------------------------
------------------------------------------------------------
-----------------AASAQVG----RASVAMSS--------DAEPL--NVDVAVIGG
GPAGYTMAALLAEKHG----------HSVVLVDPDPEAAWPNNYGSWLEEWETVSKRM-A
YPEL------LS-EC-VAKRWDVTDCFFG--GSFG---TEFEERTRLDRAYVQVNRAELK
RVLKSKLAK--------ASECTVVQASLRARCVAPNVFD-A-NLAH--------------
---DAGGSD-LTL--SSG--------------------Q--RVRAKLVVDATGFES-KMV
ARESLA--------AAGLWKDSTP-GYQIAYGFTCDTRGH--------DPYAAEAMTLFD
YRTDHIT-----------------DAEWQKDAVDRPTFMYAMPQG-QNADG---------
SWRIFFEETSLVGRGKRRLEFSELKRRAER-----------------------RL-EHLG
IEVVPGSISEKEYCYIPMGGLLPDASQRVIAVGGAAATVHPSTGYQLCRMLTSSTDLAAT
VSAELARP---------------------------------N-FSPDTASAAAY-QTLWP
RKSRLQRDFQVFGGEFLGMQPVDN------LRGFFAAFFMQEMDVWGGFLAG--------
------WPGLPGNENHESWYKRLQFG-LGIFVRFPPQVAFALMYYAVAFSLEFGPALLRS
FASPLFGEDEEET-----------------------------------------------
------------------------------------AGVKETR-----------------
------------------------------------------------------------
------LRRRQVYVDGDLDAKFEVKQMLG-------------------------------
--------------------------------------------EF--------------
------------------------------------------------------------
------------------------------------------------------------
------------------------------------------------------------
--ESS-------------------------------------------------------
------------------------------------------------------------
----------D-------------------------------------------------
---------------------------AVFPKDTAVTEQSELASTV--------------
------------------------------------------------------------
ADKAKADDADELET----------------------------------------------
-----------------QAPTKVGAS----------------------------------
------------------------------------------------------------
------------------------------------------------------------
--------------------------
>Haptophytes-Chrysochromulinales-Chrysochromulina-brevifilum-UTEX-LB-985-CAMPEP-0174725542
------------------------------------------------------------
------------------------------------------------------------
------------------------------------------------------------
------------------------------------------------------------
------------------------------------------------------------
------------------------------------------------------------
------------------------------------------------------------
------------------------------------------------------------
------------------------------------------------------------
------------------------------------------------------------
------------------------------------------------------------
------------------------------------------------------------
------------------------------------------------------------
------------------------------------------------------------
------------------------------------------------------------
------------------------------------------------------------
------------------------------------------------------------
-----XRS---------------------------------D-WDPDAAAAAAH-DSLWS
PANRLQRDFAVFGGEFLGSQPVEI------LRGFFSAFFALDMSTWGGFLAG--------
------WPGLPGNENHATYLARIRFG-ITIALKFPPKVAAIFVAYLIKFTAEYGPLILRS
IFTPVFEIGVGSPPP---------------------------------------------
-----------------------------------DPGLRARR-----------------
------------------------------------------------------------
------QRARDVYVTGDAAAKREAVDMLR-------------------------------
--------------------------------------------AG--------------
------------------------------------------------------------
------------------------------------------------------------
------------------------------------------------------------
--RGE-------------------------------------------------------
------------------------------------------------------------
-----------------------------------GGKAKG-------------------
---------------------------EPSPQVELAEMTMKVSTD---------------
------------------------------------------------------------
------------------------------------------------------------
------------------------------------------------------------
------------------------------------------------------------
------------------------------------------------------------
--------------------------
>Haptophytes-Chrysochromulinales-Chrysochromulina-ericina-CCMP281-CAMPEP-0181227076
------------------------------------------------------------
------------------------------------------------------------
------------------------------------------------------------
------------------------------------------------------------
------------------------------------------------------------
------------------------------------------------------------
------------------------------------------------------------
------------------------------------------------------------
------------------------------------------------------------
------------------------------------------------------------
------------------------------------------------------------
------------------------------------------------------------
------------------------------------------------------------
------------------------------------------------------------
------------------------------------------------------------
------------------------------------------------------------
------------------------------------------------------------
------------------------------------------------------------
----XQRDFAVFGGEFLGSQPVEILRAXRDLRGFFSAFFALQEEVWAGFLAG--------
------WPGLPGNTNHDTYVGRLRFG-VSIFVKFPPKVAVAFVAYLASFTVQFGPAILRS
IFTPLFEIGSGPPAV---------------------------------------------
-----------------------------------D-DLRSRR-----------------
------------------------------------------------------------
------ERTRQVYVAGDGAAKREAVEMLQ-------------------------------
--------------------------------------------AG--------------
------------------------------------------------------------
------------------------------------------------------------
------------------------------------------------------------
------------------------------------------------------------
------------------------------------------------------------
---------------------------------------RG-------------------
---------------------------APSPQV-ALEQELT-------------------
------------------------------------------------------------
------------------------------------------------------------
------------------------------------------------------------
------------------------------------------------------------
------------------------------------------------------------
--------------------------
>Haptophytes-Chrysochromulinales-Chrysochromulina-polylepis-CCMP1757-CAMPEP-0193787906
------------------------------------------------------------
------------------------------------------------------------
------------------------------------------------------------
------------------------------------------------------------
------------------------------------------------------------
------------------------------------------------------------
------------------------------------------------------------
------------------------------------------------------------
----------------------------------------------XAL--EVDVAVVGG
GPAGYTMAALLGDKHG----------HSVALVDPNPAADWPNNYGAWRIEWEELSRRL-E
MPEM------L--SC-VRCSWGVTDCYFG--GSFG---TEWERRLRVDEPYVQVDRLALK
AALQRRIAD--------APAVRVLQASLHARRVAANVFD-S-NLAH--------------
---DARGST-LTL--SDG--------------------Q--EVRAAVVVDATGFES-KIV
GRESDE--------VAGLWKALAP-GYQIAYGFCVELEDGH-------APYAAEAMTLFD
YRTDHFEAAAAKGG--------AEEAAWLADAEARPSFMYVMPQE-AGPSG---------
KARAFFEETSLVGRGARRLEFGELKRRAEL-----------------------RL-AHLG
IEVVPGSLEEEEYCYIPMGGALPDLTQRNVAVGGAAATVHPSTGYQLCRMLAQSTDVAAA
LSEELGRG---------------------------------EGFDPDAAAAAAY-RAIWS
PAQRLQRDFQVFGGEFLGAQHVTY------LRGFFDAFFQLEPAVWGGFLAG--------
------WKGLPGNENHDRWDRRLKFG-LSLAVRFPPEVALALITYAVKYTLDFGPTLLRS
FVSPLFGEGVP-------------------------------------------------
------------------------------------PFDAREAR----------------
------------------------------------------------------------
------ASVDAVYVAGDEAAKREALQMMR-------------------------------
--------------------------------------------EA--------------
------------------------------------------------------------
------------------------------------------------------------
------------------------------------------------------------
--KAA-------------------------------------------------------
------------------------------------------------------------
------------------------------------APTDGA------------------
---------------------------EAAPTXGRVTPTDVAEPTATAWREGRHP-----
----SVESTFFVAWAVALLGR--------------------------------EACNGGG
VTAVREDEGQRTQA--------------------STRRGLTGAPPACTAC----------
--------------APRNAPSSCKLE----------------------------ACGRNA
PR----------------------------------------------------LGLRFL
----------RIAG---------------------------------------------C
---------------------CD--L
>Haptophytes-Chrysochromulinales-Chrysochromulina-rotalis-UIO044-CAMPEP-0115857082
------------------------------------------------------------
------------------------------------------------------------
------------------------------------------------------------
------------------------------------------------------------
------------------------------------------------------------
------------------------------------------------------------
------------------------------------------------------------
------------------------------------------------------------
------------------------------------------------------------
------------------------------------------------------------
------------------------------------------------------------
------------------------------------------------------------
------------------------------------------------------------
------------------------------------------------------------
------------------------------------------------------------
------------------------------------------------------------
-------------------------------------------------MLASSTDVATA
LTAELERG---------------------------------DDFDPDAAAAAAH-EALWP
YGHRLQRDFAVFGGEFLGSTQVET------LRGFFGAFFALDADVWGGFLAG--------
------WPGLPGNDNHSTYLARIKFG-ISIFLNFPPKVAAAFVGYLVQFTLKYGPLIIKS
IFTPVFEIGIGAPVP---------------------------------------------
-----------------------------------DPGLRARR-----------------
------------------------------------------------------------
------QRARDVYVTGDADAKREAVAMLR-------------------------------
--------------------------------------------KG--------------
------------------------------------------------------------
------------------------------------------------------------
------------------------------------------------------------
--RVG-------------------------------------------------------
------------------------------------------------------------
-----------------------------------GGEPRG-------------------
---------------------------EPSPQVAQLEEEDEVLSKV--------------
------------------------------------------------------------
------------------------------------------------------------
------------------------------------------------------------
------------------------------------------------------------
------------------------------------------------------------
--------------------------
>Haptophytes-Chrysochromulinales-Chrysochromulina-sp-KOO22265-1
------------------------------------------------------------
------------------------------------------------------------
------------------------------------------------------------
------------------------------------------------------------
------------------------------------------------------------
------------------------------------------------------------
------------------------------------------------------------
------------------------------------------------------------
--------------------------------------------MLGSS--EFDVAVIGG
GPAGYVMAALLARDK-----------HKVALIDPRPQTPWPNNYGSWRAEWEALASKL-K
MPE-------LL-EC-VNKHWAVTDFYFG--GSFE---MPADQRTRVDRPYLQVNRRALK
KMLQQKHV---------AGGVELIEGLVTANAVNVNLFD-G-DLVH--------------
---DASGSS-VTV--SPT--GGGE-------------PV--IIRASVVVDATGFES-RLT
LRDAPE--------SGGLWKEIPP-GYQIAYGLCVDVEGGA------LGPYASEAMTLFD
YRTDHLAG-----------------TELYDDGEERPSFVYVMPVG-EGP-----------
GKEIFFEETSLVGRGERRLEFATLKKRLER-----------------------RL-AFHG
IKYDPTKILDEEYCYIPMGGTLPTPTQRVVPFGGAANTVHPATGFQLCRMLASSTEVAEA
ISAELRRGP--------------------------------DKFDPDAAAAAAH-AALWP
YGRRLQRDFAIFGGEFLGAQPVEM------LRGFFDAFFKLDMVTWGGFLAG--------
------WDGLPGNEKHATWDARILFG-ISIFFKFPPKVALAFVAYLARFTLEYGPLIVKS
IFTPVFELGVGAPPP---------------------------------------------
-----------------------------------DPGLRVRR-----------------
------------------------------------------------------------
------QRARDVYVTGDVEAKVEAAQMLR-------------------------------
--------------------------------------------AN--------------
------------------------------------------------------------
------------------------------------------------------------
------------------------------------------------------------
--RAN-------------------------------------------------------
------------------------------------------------------------
---------------------------------------NG-------------------
---------------------------QPSPQVAELLEAEDSQGRPKE------------
----------KSAEAVSLL--------------------------------------DGF
ASAAAAAELSEL------------------------------------------------
-----------------EEPRRA-------------------------------------
------------------------------------------------------------
------------------------------------------------------------
--------------------------
>Haptophytes-Isochrysidales-Emiliania-huxleyi-374-CAMPEP-0187575102
------------------------------------------------------------
------------------------------------------------------------
------------------------------------------------------------
------------------------------------------------------------
------------------------------------------------------------
------------------------------------------------------------
--LAASGSSGVALRANNPGV----------------------------------------
--------------------------GR--------------------------------
-----------------WLGPHAD------GRGRAV--------QMADL--TVDVAVVGG
GPAGYVMAALLGRSE-----------HSVALVDPKPEGAWPNNYGSWREEWEALAASL-Q
MPE-------LL-DC-VSTNWAVTDCFFG--GSFD---TPDDERLRLDRAYLKVDRLRLK
ALLREKHA---------ATGVQLLEGYAPAAAIAPNLFD-G-GLVH--------------
---DASGST-LTV--KASGGGGGG-------------DV--RVRAKLVVDATGFES-KLT
VRESPA--------AGGLWKELAP-GYQIAYGMCVDVAGDK------LAPYDASAMTLFD
YRTDHLVG-----------------SDLLADAEERPSFVYVMPSG-EGGCD-------GC
GTSAFFEETSLVGRGERRLEFETLKQRLIK-----------------------RL-AFHG
ITYGEASVREEEYCYIPMGGQLPDRTQRVVPIGGAANTVHPATGYQLCRMLASSTGVAAA
LSAELSKG---------------------------------DGFDPDAAAAAAH-ASLWP
ASNRLQRDFAVFGGEFLGSQPVEI------LRGFFGAFFALEQPVWGGFLAG--------
------WPGLPGNENHATWLARVRFG-ITIALKFPPKVAATFVAYLAAFTAAYGPLILKS
IFTPVFEIGVGPPPP---------------------------------------------
-----------------------------------DPGLRARR-----------------
------------------------------------------------------------
------QRARDVYVTGDAAAKREAVEMLR-------------------------------
--------------------------------------------SG--------------
------------------------------------------------------------
------------------------------------------------------------
------------------------------------------------------------
--RAG-------------------------------------------------------
------------------------------------------------------------
------------------------------------GTPRG-------------------
---------------------------EPSPQVELLEEEEAREEEALAA-----------
------------------------------------------------------------
------------------------------------------------------------
------------------------------------------------------------
------------------------------------------------------------
------------------------------------------------------------
--------------------------
>Haptophytes-Isochrysidales-Emiliania-huxleyi-379-CAMPEP-0187612778
------------------------------------------------------------
------------------------------------------------------------
------------------------------------------------------------
------------------------------------------------------------
------------------------------------------------------------
------------------------------------------------------------
------------------------------------------------------------
---------------------------X--------------------------------
-----------------WLGPHAD------GRGRAV--------QMADL--TVDVAVVGG
GPAGYVMAALLGRSE-----------HSVALVDPKPEGAWPNNYGSWREEWEALAASL-Q
MPE-------LL-DC-VSTNWAVTDCFFG--GSFD---TPDDERLRLDRAYLKVDRLRLK
ALLREKHA---------ATGVQLLEGYAPAAAIAPNLFD-G-GLVH--------------
---DASGST-LTV--KASGGGGGG-------------DV--RVRAKLVVDATGFES-KLT
VRESPA--------AGGLWKELAP-GYQIAYGMCVDVAGDK------LAPYDASAMTLFD
YRTDHLVG-----------------SDLLADAEERPSFVYVMPSG-EGGCD-------GC
GASAFFEETSLVGRGERRLEFETLKQRLIK-----------------------RL-AFHG
ITYGEASVREEEYCYIPMGGQLPDRTQRVVPIGGAANTVHPATGYQLCRMLASSTGVAAA
LSAELSKG---------------------------------DGFDPDAAAAAAH-ASLWP
ASNRLQRDFAVFGGEFLGSQPVEI------LRGFFGAFFALEQPVWGGFLAG--------
------WPGLPGNENHATWLARVRFG-ITIALKFPPKVAATFVAYLAAFTAAYGPLILKS
IFTPVFEIGVGPPPP---------------------------------------------
-----------------------------------DPGLRARR-----------------
------------------------------------------------------------
------QRARDVYVTGDAAAKREAVXDAP-------------------------------
--------------------------------------------VGAR------------
------------------------------------------------------------
------------------------------------------------------------
--------------------------------------------RRDAERGA--------
-IAAG-------------------------------------------------------
------------------------------------------------------------
------------------------------------GAARGGGG----------------
-------EGGGGAGGVSGAT------VKPP---------RSREDDGHPVPEASGPV----
------------------------------------------------------------
------------------------------------------------------------
------------------------------------------------------------
------------------------------------------------------------
------------------------------------------------------------
--------------------------
>Haptophytes-Isochrysidales-Emiliania-huxleyi-448849
---------------------MLPSDAICVERAAVKF-----------------------
------------------------------------------------------------
-------------------------------LLSPASDG---------------------
------------------------------------------------------------
------------------------------------------------------------
---------------------AHAPDYFPVSNGSGTLSMG-----------------LCC
AFAAASGSSGVALRATNPGV----------------------------------------
--------------------------GR--------------------------------
-----------------WLGPHAD------GRGRAV--------QIADL--TVDVAVVGG
GPAGYVMAALLGRSE-----------HSVALVDPKPEGAWPNNYGSWREEWEALAASL-Q
MPE-------LL-DC-VSTNWAVTDCFFG--GSFD---TPDDERLRLDRAYLKVDRLRLK
ALLREKHA---------ATGVQLLEGYAPAAAIAPNLFD-G-GL----------------
----------------------------------------------LVVDATGFES-KLT
VRESPA--------AGGLWKELAP-GYQIAYGMCVDVAGDK------LAPYDASAMTLFD
YRTDHLVG-----------------SDLLADAEERPSFVYVMPSG-EGGCD-------GC
GASAFFEETSLVGRGERRLEFETLKQRLIK-----------------------RL-AFHG
ITYGEASVREEEYCYIPMGGQLPDRTQRVVPIGGAANTVHPATGYQLCRMLASSTGVAAA
LSAELSKG---------------------------------DGFDPDAAAAAAH-ASLWP
ASNRLQRDFAVFGGEFLGSQPVEI------LRGFFGAFFALEQPVWGGFLAG--------
------WPGLPGNENHATWLARVRFG-ITIALKFPPKVAATFVAYLAAFTAAYGPLILKS
IFTPVFEIGVGPPPP---------------------------------------------
-----------------------------------DPGLRARR-----------------
------------------------------------------------------------
------QRARDVYVTGDAAAKREAVEMLR-------------------------------
--------------------------------------------SG--------------
------------------------------------------------------------
------------------------------------------------------------
------------------------------------------------------------
--RAG-------------------------------------------------------
------------------------------------------------------------
------------------------------------GTPRG-------------------
---------------------------EPSPQVELLEEEEAREEEALAA-----------
------------------------------------------------------------
------------------------------------------------------------
------------------------------------------------------------
------------------------------------------------------------
------------------------------------------------------------
--------------------------
>Haptophytes-Isochrysidales-Emiliania-huxleyi-CCMP370-CAMPEP-0187672982
------------------------------------------------------------
------------------------------------------------------------
------------------------------------------------------------
------------------------------------------------------------
------------------------------------------------------------
------------------------------------------------------------
------GSSGVALRANNPGV----------------------------------------
--------------------------GR--------------------------------
-----------------WLGPHAD------GRGRAV--------QMADL--TVDVAVVGG
GPAGYVMAALLGRSE-----------HSVALVDPKPEGAWPNNYGSWREEWEALAASL-Q
MPE-------LL-DC-VSTNWAVTDCFFG--GSFD---TPDDERLRLDRAYLKVDRLRLK
ALLREKHA---------ATGVQLLEGYAPAAAIAPNLFD-G-GLVH--------------
---DASGST-LTV--KASGGGGGG-------------DV--RVRAKLVVDATGFES-KLT
VRESPA--------AGGLWKELAP-GYQIAYGMCVDVAGDK------LAPYDASAMTLFD
YRTDHLVG-----------------SDLLADAEERPSFVYVMPSG-EGGCD-------GC
GTSAFFEETSLVGRGERRLEFETLKQRLIK-----------------------RL-AFHG
ITYGEASVREEEYCYIPMGGQLPDRTQRVVPIGGAANTVHPATGYQLCRMLASSTGVAAA
LSAELSKG---------------------------------DGFDPDAAAAAAH-ASLWP
ASNRLQRDFAVFGGEFLGSQPVEI------LRGFFGAFFALEQPVWGGFLAG--------
------WPGLPGNENHATWLARVRFG-ITIALKFPPKVAATFVAYLAAFTAAYGPLILKS
IFTPVFEIGVGPPPP---------------------------------------------
-----------------------------------DPGLRARR-----------------
------------------------------------------------------------
------QRARDVYVTGDAAAKREAVXDAP-------------------------------
--------------------------------------------VGAR------------
------------------------------------------------------------
------------------------------------------------------------
--------------------------------------------RRDAERGA--------
-IAAG-------------------------------------------------------
------------------------------------------------------------
------------------------------------GAARGGGG----------------
-------EGGGGAGGVSGAT------VKPP---------RSREDDGHPVPEASGPV----
------------------------------------------------------------
------------------------------------------------------------
------------------------------------------------------------
------------------------------------------------------------
------------------------------------------------------------
--------------------------
>Haptophytes-Isochrysidales-Emiliania-huxleyi-PLYM219-CAMPEP-0187772112
---------------------------------EAEA-----------------------
------------------------------------------------------------
-------------------------------LARPANV----------------------
------------------------------------------------------------
------------------------------------------------------------
------------------------------------------------------------
--ARSDGSSGVALRATNPGV----------------------------------------
--------------------------GR--------------------------------
-----------------WLGPHAD------GRGRAV--------QMADL--TVDVAVVGG
GPAGYVMAALLGRSE-----------HSVALVDPKPEGAWPNNYGSWREEWEALAASL-Q
MPE-------LL-DC-VSTNWAVTDCFFG--GSFD---TPDDERLRLDRAYLKVDRLRLK
ALLREKHA---------ATGVQLLEGYAPAAAIAPNLFD-G-GLVH--------------
---DASGST-LTV--KASGGGGGG-------------DV--RVRAKLVVDATGFES-KLT
VRESPA--------AGGLWKELAP-GYQIAYGMCVDVAGDK------LAPYDASAMTLFD
YRTDHLVG-----------------SDLLADAEERPSFVYVMPSG-EGGCD-------GC
GTSAFFEETSLVGRGERRLEFETLKQRLIK-----------------------RL-AFHG
ITYGEASVREEEYCYIPMGGQLPDRTQRVVPIGGAANTVHPATGYQLCRMLASSTGVAAA
LSAELSKG---------------------------------DGFDPDAAAAAAH-ASLWP
ASNRLQRDFAVFGGEFLGSQPVEI------LRGFFGAFFALEQPVWGGFLAG--------
------WPGLPGNENHATWLARVRFG-ITIALKFPPKVAATFVAYLAAFTAAYGPLILKS
IFTPVFEIGVGPPPP---------------------------------------------
-----------------------------------DPGLRARR-----------------
------------------------------------------------------------
------QRARDVYVTGDAAAKREAVXDAP-------------------------------
--------------------------------------------VGAR------------
------------------------------------------------------------
------------------------------------------------------------
--------------------------------------------RRDAERGA--------
-IAAG-------------------------------------------------------
------------------------------------------------------------
------------------------------------GAARGGGG----------------
-------EGGGGAGGVSGAT------VKPP---------RSREDDGHPVPEASGPV----
------------------------------------------------------------
------------------------------------------------------------
------------------------------------------------------------
------------------------------------------------------------
------------------------------------------------------------
--------------------------
>missing_sequence
------------------------------------------------------------
------------------------------------------------------------
------------------------------------------------------------
------------------------------------------------------------
------------------------------------------------------------
------------------------------------------------------------
------------------------------------------------------------
------------------------------------------------------------
------------------------------------------------------------
------------------------------------------------------------
------------------------------------------------------------
------------------------------------------------------------
------------------------------------------------------------
------------------------------------------------------------
------------------------------------------------------------
------------------------------------------------------------
------------------------------------------------------------
------------------------------------------------------------
------------------------------------------------------------
------------------------------------------------------------
------------------------------------------------------------
------------------------------------------------------------
------------------------------------------------------------
------------------------------------------------------------
------------------------------------------------------------
------------------------------------------------------------
------------------------------------------------------------
------------------------------------------------------------
------------------------------------------------------------
------------------------------------------------------------
------------------------------------------------------------
------------------------------------------------------------
------------------------------------------------------------
------------------------------------------------------------
------------------------------------------------------------
------------------------------------------------------------
------------------------------------------------------------
--------------------------
>Haptophytes-Isochrysidales-Isochrysis-galbana-CCMP1323-CAMPEP-0193639140
------------------------------------------------------------
------------------------------------------------------------
-------------------------------XGEP-------------------------
------------------------------------------------------------
------------------------------------------------------------
------------------------------------------------------------
-ARRKMAGYMLALSAVLHF-----------------------------------------
----------------------------GALLAPQP----YRPASLNPARAFARRV----
-----------------------G-----GAPRADA--------AGTES--AVDVAVIGG
GPAGHIMAALLG-RDG----------HRVALVDPYPNRPWPNNYGAWRAEWESLSESL-R
LPEL------MS-RC-IRKEWSVTDCYFG--GSHG---MPTEQQTRLMVPYVQVDRVALK
STLNELID---------ASDVRRYEASLDARLSAPNLFE-SETLLH--------------
---DAQGSS-LTL--SDG--------------------T--RLRAKLVVDATGFES-RIT
LRESAS--------ASGLWKELSP-GYQIAYGFRCDCVGGH-------EPYAVEAMTLFD
YRTDHLAA----------------DPAWEADAVARPSFVYAMPQG-PQPDG---------
SSRVFFEETSLVGRGARRLSFAELKRRCLR-----------------------RL-DHLG
IQVVEGSLAEEEYCYIPMGGALPDPTQRIIPVGGAANTVHPATGYQLCRLLASSSILVAA
VTEQLRRG---------------------------------DAFTPDAAAAAAH-AALWP
RRLRLQRDFQVFGGEFLLRQPVDN------LRGFFAAFFQLEQPLWSGFLAG--------
------WTTLPGNERHEEWDRRLGFG-LSIFVRFPPQVAASLAYYAVLFSAEYGPALLKS
IFTPVFDFRREPE-----------------------------------------------
------------------------------------LLPSQRR-----------------
------------------------------------------------------------
------VRASTVYVVGDLEAKREALEMLR-------------------------------
--------------------------------------------ST--------------
------------------------------------------------------------
------------------------------------------------------------
------------------------------------------------------------
--TAK-------------------------------------------------------
------------------------------------------------------------
---------------------------------------ES-------------------
---------------------------APSPQVALLGEAVQERRGKRAGRGGRAPIAARV
LDEYSDPSIFHTGQAV------------------------------------------FE
AEVLRSASAAA--------------------PAAAGRMKDKGAGPTSTSG----------
--------------LGQDEPGDGGG----------------------RSKILYAGCGATA
AL----------------------------------------------------LPGSFI
FDGVNTSP-------S------------------------------------------X-
--------------------------
>missing_sequence
------------------------------------------------------------
------------------------------------------------------------
------------------------------------------------------------
------------------------------------------------------------
------------------------------------------------------------
------------------------------------------------------------
------------------------------------------------------------
------------------------------------------------------------
------------------------------------------------------------
------------------------------------------------------------
------------------------------------------------------------
------------------------------------------------------------
------------------------------------------------------------
------------------------------------------------------------
------------------------------------------------------------
------------------------------------------------------------
------------------------------------------------------------
------------------------------------------------------------
------------------------------------------------------------
------------------------------------------------------------
------------------------------------------------------------
------------------------------------------------------------
------------------------------------------------------------
------------------------------------------------------------
------------------------------------------------------------
------------------------------------------------------------
------------------------------------------------------------
------------------------------------------------------------
------------------------------------------------------------
------------------------------------------------------------
------------------------------------------------------------
------------------------------------------------------------
------------------------------------------------------------
------------------------------------------------------------
------------------------------------------------------------
------------------------------------------------------------
------------------------------------------------------------
--------------------------
>Haptophytes-Isochrysidales-Isochrysis-sp-CCMP1244-CAMPEP-0188738192
------------------------------------------------------------
------------------------------------------------------------
------------------------------------------------------------
------------------------------------------------------------
------------------------------------------------------------
------------------------------------------------------------
---XASGSSGVALRATNPGV----------------------------------------
--------------------------GR--------------------------------
-----------------WLGPHAD------GRGRAV--------QMADL--TVDVAVVGG
GPAGYVMAALLGRSE-----------HSVALVDPKPEGAWPNNYGSWREEWEALAASL-Q
MPE-------LL-DC-VSTNWAVTDCFFG--GSFD---TPDDERLRLDRAYLKVDRLRLK
ALLREKHA---------ATGVQLLEGYAPAAAIAPNLFD-G-GLVH--------------
---DASGST-LTV--KASGGGGGG-------------DV--RVRAKLVVDATGFES-KLT
VRESPA--------AGGLWKELAP-GYQIAYGMCVDVAGDK------LAPYDASAMTLFD
YRTDHLVG-----------------SDLLADAEERPSFVYVMPSG-EGGCD-------GC
GASVFFEETSLVGRGERRLEFETLKQRLIK-----------------------RL-AFHG
ITYGEASVREEEYCYIPMGGQLPDRTQRVVPIGGAANTVHPATGYQLCRMLASSTGVAAA
LSAELSKG---------------------------------DGFDPDAAAAAAH-ASLWP
ASNRLQRDFAVFGGEFLGSQPVEI------LRGFFGAFFALEQPVWGGFLAG--------
------WPGLPGNENHATWLARVRFG-ITIALKFPPKVAATFVAYLAAFTAAYGPLILKS
IFTPVFEIGVGPPPP---------------------------------------------
-----------------------------------DPGLRARR-----------------
------------------------------------------------------------
------QRARDVYVTGDAAAKREAVXDAP-------------------------------
--------------------------------------------VGAR------------
------------------------------------------------------------
------------------------------------------------------------
--------------------------------------------RRDAERGA--------
-IAAG-------------------------------------------------------
------------------------------------------------------------
------------------------------------GAARGGGG----------------
-------EGGGGAGGVSGAT------VKPP---------RSREDDGHPVPEASGPV----
------------------------------------------------------------
------------------------------------------------------------
------------------------------------------------------------
------------------------------------------------------------
------------------------------------------------------------
--------------------------
>Haptophytes-Pavlovales-Exanthemachrysis-gayraliae-RCC1523-CAMPEP-0205998398
XCVHPLPPVAPASLLMVCPYRLVTTAI----TAVLSVLYLRKATTADGTKPSSSDASNAA
TRKWTPRTVLLAVGLVLLHIDMLFLGYIXNWNQTDAAAACMIRFRMRSVLDIGIRFTPHP
PVSAGFLGLKCPDPSGA-------RGGGDFWAARPSTSCYHIQQTMRCLLWWALA-----
---------LWTRCERFRDTVWCCSXTLTAHAAFELRHGSTSKARASADLASRPAWAARL
LLAEHAXVRADLRGLPAV---NHARAGAMADD-GSVESSGKLFSDG------A------R
IMCMTHMCQGAKMQGSHKVLDLATCAAPTFRARKCSASSLTSARVEVRVVESGPCLWLCG
RWGRPPAETKASTDSL--------------------------------------------
----------------------------GCLPSASYPKPSGQAKRTWSAAMAIIAALLIC
DVIGVVQRAP------EASRFRTPV---RSRVVNMK--------QAEAV--DADVLVVGA
GPAGTMLAWQMAEKFN----------AKVALVDPKLDDPWPNNYGVWMHEWEALEKEL-G
FG--------LN-EC-LGYTWPFTECYLGGEGNPG---TTSGTCTRIAKAYARVDREKLK
DRAMAGLE---------KAQVRLLRTRVDGSE--------PSAVSH--------------
---GPSAST-VRC--VDG--------------------T--EVRAKVIVDASNGMA-GLS
TKA----------------GEDNP-GFQIAYGAMCDVDS---------HPFKEDTMLFMD
YRTDWMTAP-SVTT---TGEFGPARTVTAEAVENEPTFLYAMPFG-EAEGG---------
GRKIFFEETSLVARPP--MDFDECKARLEL-----------------------RL-KHLG
IKVR--SVEEEEFCYIPMGGALPSTNQRVVAIGASAGTVHAATGYMMCRMLASTLAVSKA
IASELDVATA-------------------------------QSFSPERAAAAAY-AALLP
LENRLQRDFCVFGGEYLMRQSVTG------LRGFFSGFFDLPDEQWTGFLAG--------
------WPGLPGNDAHDSWEKRLVFG-INLWIRVPFAVKLSLAVSAMQFG---GIGFFRS
-VLPILHESAFQELP---------------------------------------------
-----------------------------------MAGLRSEG-----------------
------------------------------------------------------------
------------------------------------------------------------
------------------------------------------------------------
------------------------------------------------------------
------------------------------------------------------------
------------------------------------------------------------
------------------------------------------------------------
------------------------------------------------------------
------------------------------------------------------------
---------------------------ERVPAQL--------------------------
------------------------------------------------------------
------------------------------------------------------------
------------------------------------------------------------
------------------------------------------------------------
------------------------------------------------------------
--------------------------
>Haptophytes-Pavlovales-Pavlova-gyrans-CCMP608-CAMPEP-0206041008
------------------------------------------------------------
------------------------------------------------------------
------------------------------------------------------------
------------------------------------------------------------
------------------------------------------------------------
------------------------------------------------------------
------------------------------------------------------------
------------------------------------------------------------
----------------XRALQRTP------RLSCMR--------MFGEP--STDVVIIGA
GPAGTLLAWQLAEKHG----------ARVALVDNSIDEPWPNNYGVWVHEWDALEKQL-G
FG--------LD-EC-LDYRWKYTDAFLGGEGSGG---VDLNDKTRIVKDYARVNRKALK
ARAMQRCE---------AAGVRFIKSTVGKST--------PNPLQH--------------
---APTYST-VTC--DDG--------------------T--QLTATFVVDASGSQS-TLT
RRS----------------GPDNP-GVQIAYGIMADVDS---------HPLDEEAMLFMD
YRTDWLPESGSVTT---QGEFGPARAVSRATVEREPTFLYAMPMG-DAPEG---------
RRRIFFEETSLVARPP--MDFDECKARLEL-----------------------RL-KHMG
VKVH--AVEEEEFCYIPMGTALPSAKQRVLAIGGAAGTVHAATGYMMCRMTASSIAVAGA
VARNLAKARAD-----------------------------GDCFDADAAAEDVY-SALWT
QENRLQRDFCVFGGEYLMQQPVTG------LRGFFGGFFALPEEQWTGFLAG--------
------WPGLPGNDAHDVWHKRLLFG-INLWLLVPWDVKLRLVLGAVSFG---GVGFFRC
-VLPVFQETTLDEAE---------------------------------------------
-----------------------------------QPMGDKQHX----------------
------------------------------------------------------------
------------------------------------------------------------
------------------------------------------------------------
------------------------------------------------------------
------------------------------------------------------------
------------------------------------------------------------
------------------------------------------------------------
------------------------------------------------------------
------------------------------------------------------------
------------------------------------------------------------
------------------------------------------------------------
------------------------------------------------------------
------------------------------------------------------------
------------------------------------------------------------
------------------------------------------------------------
--------------------------
>Haptophytes-Pavlovales-Pavlova-lutheri-CCAC-0028-RFAD2003807
------------------------------------------------------------
------------------------------------------------------------
------------------------------------------------------------
------------------------------------------------------------
------------------------------------------------------------
------------------------------------------------------------
------------------------------------------------------------
------------------------------------------------------------
------------------------------------------------------------
-----MLAWQLAAKHS----------ASVALADHLLDSEWPNNYGVWMHEWNALEREL-G
FG--------LD-TC-LARRWPYADSYFGGEGSGG---VPSNQRLRVHKEYGRVDRHALK
ALAMQKLE---------TLDVTLLRTGVGVSA--------SAAPQH--------------
---ERGASI-ISC--DDG--------------------R--RVRAKLVVDASGFNS-KLT
RRA----------------GSASP-GYQIAYGLLAEIDN---------YPYDDDAMLFMD
FRTDYLPAEGTLTT---EGRLGAPRTISREEAERFPTFLYAMPMG-VCDNG---------
RRRVFFEETNLVGRPP--MAVDECRARLEA-----------------------RL-QHLG
ITVH--STSEEEKCFIPMGTALPSAYNRILAIGGAAATVHAATGFQLCRGLASSITLART
MATSLDAARAD-----------------------------PAAFDASAAAAAAY-AALWS
REARLQRDFCVFGGDFLMAQPASS------VRGFFTGFFGLADAEWMGFLAG--------
------WRGLP-------------------------------------------------
------------------------------------------------------------
------------------------------------------------------------
------------------------------------------------------------
------------------------------------------------------------
------------------------------------------------------------
------------------------------------------------------------
------------------------------------------------------------
------------------------------------------------------------
------------------------------------------------------------
------------------------------------------------------------
------------------------------------------------------------
------------------------------------------------------------
------------------------------------------------------------
------------------------------------------------------------
------------------------------------------------------------
------------------------------------------------------------
------------------------------------------------------------
--------------------------
>Haptophytes-Pavlovales-Pavlova-lutheri-RCC1537-CAMPEP-0205969376
------------------------------------------------------------
------------------------------------------------------------
------------------------------------------------------------
------------------------------------------------------------
------------------------------------------------------------
------------------------------------------------------------
------------------------------------------------------------
------------------------------------------------------------
---------------------------------------XRMTAAPVDV--DVDVLIVGA
GPVGTMLAWQLAAKHS----------ASVALADHLLDSEWPNNYGVWMHEWNALEREL-G
FG--------LD-AC-LARRWPYADSYFGGEGSGG---VPSNQRLRVHKEYGRVDRHALK
ARAMQKLE---------ALDVTLLRTGVGVSA--------PAAPQH--------------
---ERGASI-ISC--DDG--------------------R--RVRAKLVVDASGFNS-KLT
RRA----------------GSASP-GYQIAYGLLAEIDN---------YPYDDDAMLFMD
FRTDYLPAEGTLTT---EGRLGAPRTISREEAERFPTFLYAMPMG-VCENG---------
RRRVFFEETNLVGRPP--MAVDECRARLEA-----------------------RL-QHLG
ITVH--STSEEEKCFIPMGTALPSAHNRILAIGGAAATVHAATGFQLCRGLASSITLART
MATSLDAARAD-----------------------------PAAFDASAAAAAAY-AALWS
KEARLQRDFCVFGGDFLMAQPASS------VRGFFTGFFGLADAEWMGFLAG--------
------WRGLPHNDAHDVWHRRLMFG-VRMWLLVPPAVKLQLALTAVFSG---GLVFFRS
-VLPVLQETTFDEED---------------------------------------------
-----------------------------------APPTDDLAA----------------
------------------------------------------------------------
-----------ALVASGIQPAAEGANVEREV-----------------------------
-------------------------------------------VGA--------------
------------------------------------------------------------
------------------------------------------------------------
------------------------------------------RK----------------
------------------------------------------------------------
------------------------------------------------------------
------------------------------------------------------------
------------------------------------------------------------
------------------------------------------------------------
------------------------------------------------------------
------------------------------------------------------------
------------------------------------------------------------
------------------------------------------------------------
--------------------------
>Haptophytes-Pavlovales-Pavlova-lutheri-SAG-926-LLEN2000491
------------------------------------------------------------
------------------------------------------------------------
------------------------------------------------------------
------------------------------------------------------------
------------------------------------------------------------
------------------------------------------------------------
------------------------------------------------------------
------------------------------------------------------------
------------------------------------------------------------
-----------------------------------------------MHEWNALEREL-G
FG--------LD-AC-LARRWPYADSYFGGEGSGG---VPSNQRLRVHKEYGRVDRHALK
ARAMQKLE---------ALDVTLLRTGVGVSA--------PAAPQH--------------
---ERGASI-ISC--DDG--------------------R--RVRAKLVVDASGFNS-KLT
RRA----------------GSASP-GYQIAYGLLAEIDN---------YPYDDDAMLFMD
FRTDYLPAEGTLTT---EGRLGAPRTISREEAERFPTFLYAMPMG-VCENG---------
RRRVFFEETNLVGRPP--MAVDECRARLEA-----------------------RL-QHLG
ITVH--STSEEEKCFIPMGTALPSAHNRILAIGG------AATGFQLCRGLASSITLART
MATSLDAARAD-----------------------------PAAFDASAAAAGAD-AA---
PEARLQRDFCVFGGDFLMAQPASS------VRGFFTGFFGLADAEWMGFLAG--------
------WRGLP-------------------------------------------------
------------------------------------------------------------
------------------------------------------------------------
------------------------------------------------------------
------------------------------------------------------------
------------------------------------------------------------
------------------------------------------------------------
------------------------------------------------------------
------------------------------------------------------------
------------------------------------------------------------
------------------------------------------------------------
------------------------------------------------------------
------------------------------------------------------------
------------------------------------------------------------
------------------------------------------------------------
------------------------------------------------------------
------------------------------------------------------------
------------------------------------------------------------
--------------------------
>Haptophytes-Pavlovales-Pavlova-sp-CCMP459-CAMPEP-0190519888
------------------------------------------------------------
------------------------------------------------------------
------------------------------------------------------------
------------------------------------------------------------
------------------------------------------------------------
------------------------------------------------------------
------------------------------------------------------------
------------------------------------------------------------
-------------------XQHYH------QLPTMY--------AGGDSQVDTDVLIVGG
GPAGTMLAWQLAEKHN----------AKVTVVDKAVDEPWPNNYGVWIAEWQALEDQL-N
FG--------LD-QC-LDYRWKYTDAFLGGEGSGG---VDANYRLRINRDYARVNRKKLK
EVAMGRCA---------AAKVNFLKTTVGETE--------SSPFEH--------------
---GKSASR-VTC--DDG--------------------T--VLTARMVVDASGANS-GLT
NRV----------------GDDEP-GVQIAYGILAEVPS---------HPFDEEAMLFMD
YRTDWLPAEGSVRT---EGQFGPARTLTRKGVEREPTFLYAMPMG-DGGEG---------
RRRIFFEE----------------------------------------------------
------------------------------------------------------------
------------------------------------------------------------
------------------------------------------------------------
------------------------------------------------------------
------------------------------------------------------------
------------------------------------------------------------
------------------------------------------------------------
------------------------------------------------------------
------------------------------------------------------------
------------------------------------------------------------
------------------------------------------------------------
------------------------------------------------------------
------------------------------------------------------------
------------------------------------------------------------
------------------------------------------------------------
------------------------------------------------------------
------------------------------------------------------------
------------------------------------------------------------
------------------------------------------------------------
------------------------------------------------------------
------------------------------------------------------------
--------------------------
>missing_sequence
------------------------------------------------------------
------------------------------------------------------------
------------------------------------------------------------
------------------------------------------------------------
------------------------------------------------------------
------------------------------------------------------------
------------------------------------------------------------
------------------------------------------------------------
------------------------------------------------------------
------------------------------------------------------------
------------------------------------------------------------
------------------------------------------------------------
------------------------------------------------------------
------------------------------------------------------------
------------------------------------------------------------
------------------------------------------------------------
------------------------------------------------------------
------------------------------------------------------------
------------------------------------------------------------
------------------------------------------------------------
------------------------------------------------------------
------------------------------------------------------------
------------------------------------------------------------
------------------------------------------------------------
------------------------------------------------------------
------------------------------------------------------------
------------------------------------------------------------
------------------------------------------------------------
------------------------------------------------------------
------------------------------------------------------------
------------------------------------------------------------
------------------------------------------------------------
------------------------------------------------------------
------------------------------------------------------------
------------------------------------------------------------
------------------------------------------------------------
------------------------------------------------------------
--------------------------
>Haptophytes-Phaeocystales-Phaeocystis-antarctica-CCMP1374-CAMPEP-0198191794
------------------------------------------------------------
------------------------------------------------------------
------------------------------------------------------------
------------------------------------------------------------
------------------------------------------------------------
------------------------------------------------------------
------------------------------------------------------------
------------------------------------------------------------
------------------------------------------------------------
------------------------------------------------------------
------------------------------------------------------------
------------------------------------------------------------
------------------------------------------------------------
------------------------------------------------------------
------------------------------------------------------------
------------------------------------------------------------
------------------------------------------------------------
------------------------------------------------------------
------RDFAVFGGEFLGSQPVEI------LRGFFSAFFELEPQVWGGFLAG--------
------WPGLPGNENHATFAARLRFG-ISIFLKFPGKVSATFVAYMVTFTARYGPLVLQS
IFTPLFELGPFAPKP---------------------------------------------
-----------------------------------DEGLRARR-----------------
------------------------------------------------------------
------DATRGIYVTGDTGAKLEAVAMLR-------------------------------
--------------------------------------------EG--------------
------------------------------------------------------------
------------------------------------------------------------
------------------------------------------------------------
--RAG-------------------------------------------------------
------------------------------------------------------------
-----------------------------------PG-----------------------
------------------------------------------------------------
------------------------------------------------------------
------------------------------------------------------------
------------------------------------------------------------
------------------------------------------------------------
------------------------------------------------------------
--------------------------
>missing_sequence
------------------------------------------------------------
------------------------------------------------------------
------------------------------------------------------------
------------------------------------------------------------
------------------------------------------------------------
------------------------------------------------------------
------------------------------------------------------------
------------------------------------------------------------
------------------------------------------------------------
------------------------------------------------------------
------------------------------------------------------------
------------------------------------------------------------
------------------------------------------------------------
------------------------------------------------------------
------------------------------------------------------------
------------------------------------------------------------
------------------------------------------------------------
------------------------------------------------------------
------------------------------------------------------------
------------------------------------------------------------
------------------------------------------------------------
------------------------------------------------------------
------------------------------------------------------------
------------------------------------------------------------
------------------------------------------------------------
------------------------------------------------------------
------------------------------------------------------------
------------------------------------------------------------
------------------------------------------------------------
------------------------------------------------------------
------------------------------------------------------------
------------------------------------------------------------
------------------------------------------------------------
------------------------------------------------------------
------------------------------------------------------------
------------------------------------------------------------
------------------------------------------------------------
--------------------------
>Haptophytes-Prymnesiales-Prymnesium-parvum-LXRN2047001
------------------------------------------------------------
------------------------------------------------------------
------------------------------------------------------------
------------------------------------------------------------
------------------------------------------------------------
------------------------------------------------------------
------------------------------------------------------------
------------------------------------------------------------
------------------------------------------------------------
------------------------------------------------------------
------------------------------------------------------------
------------------------------------------------------------
----------------------------------------------------------MV
ARETDA--------MAGLWKPLRP-GYQIAYGFCCELEAGH-------DPYASQAMTLFD
YRTDHFEEAAKAGG--------AEAAAWLKDAETRPSFMYVMPQG-LSASG---------
FQKAFFEETSLVGRDERRLEFAELKRRAEL-----------------------RL-KHLG
IKVRPGTIEEEEYCYIPMGGNLPDPSQRIVAIGGAAATVHPATGYQLCRMLASSTDVAAA
LSEELKKE---------------------------------K-IDPDAAAAAAY-RALWS
PAQRLQRDFQVFGGEFLGAQQVKY------LRGFFDAFFQLDQAVWGGFLAG--------
------WPGLP-------------------------------------------------
------------------------------------------------------------
------------------------------------------------------------
------------------------------------------------------------
------------------------------------------------------------
------------------------------------------------------------
------------------------------------------------------------
------------------------------------------------------------
------------------------------------------------------------
------------------------------------------------------------
------------------------------------------------------------
------------------------------------------------------------
------------------------------------------------------------
------------------------------------------------------------
------------------------------------------------------------
------------------------------------------------------------
------------------------------------------------------------
------------------------------------------------------------
--------------------------
>Haptophytes-Prymnesiales-Prymnesium-parvum-Texoma1-CAMPEP-0191200934
-------------------XRM--------------------------------------
------------------------------------------------------------
------------------------------------------------------------
------------------------------------------------------------
------------------------------------------------------------
------LALIALP--------DSFIQRGAPAGRASLSP----------------------
------------------------------------------------------------
------------------------------------------------------------
------------------------------RSARMA--------FSADD--AVDVAVIGG
GPAGYTMAALLGGTHG----------RSVMLVDPDPEAEWPNNYGSWRSEWEELSRRL-G
MPET------L--KC-TKHEWEVTDCYFG--GSFG---TEWEKRLRLDVPYVQVDRHALK
AALRRRID---------EAGVTMAKATLQARRIAPNLFD-A-NLVH--------------
---DASGSL-LTL--SNG--------------------K--SVRASVVVDATGFES-KMV
ARETDA--------MAGLWKPLRP-GYQIAYGFCCELEAGH-------DPYASQAMTLFD
YRTDHFEEAAKAGG--------AEAAAWLKDAETRPSFMYVMPQG-LSASG---------
FQKAFFEETSLVGRDERRLEFAELKRRAEL-----------------------RL-KHLG
IKVRPGTIEEEEYCYIPMGGNLPDPSQRIVAIGGAAATVHPATGYQLCRMLASSTDVAAA
LSEELKKE---------------------------------K-IDPDAAAAAAY-RALWS
PAQRLQRDFQVFGGEFLGAQQVKY------LRGFFDAFFQLDQAVWGGFLAG--------
------WPGLPGNENHDRWEKRLKFG-ISLAVRFPPEVTVMLIAYAIRFSVEFGPSLLRS
FVSPLFGEVV--------------------------------------------------
------------------------------------PYDARATR----------------
------------------------------------------------------------
------DAMSLIYVQGDEDAKNEARAMMK-------------------------------
--------------------------------------------EM--------------
------------------------------------------------------------
------------------------------------------------------------
------------------------------------------------------------
------------------------------------------------------------
------------------------------------------------------------
------------------------------------------------------------
---------------------------TSSPKQLNDADETLSMSRAAL------------
-----------------------------------------------------EQ-----
----------------------W-------------------------------------
------------------------------------------------------ECSQFK
P-----------------------------------------------------------
------------------------------------------------------------
--------------------------
>Chlamydomonas-PACid-27563304
---------------------MMLKA----------------------------------
------------------------------------------------------------
-------------------------------GNRP-------------------------
----------------------VALRSGRSATVSPISRVVSRPQQLQR------------
-------RICT-------------------------------------------------
----------------------------AAAGQKD--AFPSGP-----------------
------------------------------------------------------------
--------------------------------YPIPPG-------------PVGHFYRET
EKWPTSE------------TVRL---------QPHD--------LNEVD--YVDLVVAGA
GPAGVAVASRVAAAG-----------FSVCVVDPEPLAHWPNNYGVWLDEFQAMG-----
----------LE-DC-LHVIWPKAKVWLN--SEAD-------GEKFLNRPFGRVDRPKLK
RILLERCV---------ASGVTFLDAKVS-------------GVSH--------------
---GGGCSA-VKL--ADG--------------------R--EIRGSLVLDATGHSR-RLV
QYD----------------KKFDP-GFQGAYGIVAEVES---------HPFALDTMLFMD
WRDDHTQAP--------------GLEAMRAANTALPTFLYAMPFT---------------
KNLVFLEETSLVSRPA--VDFPELKDRLQA-----------------------RL-QHLG
IKVT--NVLEEEYCLIPMGGVLPKHPQRVLAIGGTAGMVHPSTGFMISRMMGAAPTVADT
IVDQLSRPADKASESGAPLR-------------------PSSEAEAESMAAAVW-AATWP
LERVRQRAFFTFGMDVLLKLNLPQ------IREFFRAFFSLSDFHWHGFLST--------
------RLSLP---------QLIVFG-LTLFWKSSNQARASLLQLGIPG----LVVMLSG
-LAPTLGGG----YY---------------------------------------------
---------------------------------PDTMSLKERKD----------------
------------------------------------------------------------
--------------AVDAAARSAAAAARA-------------------------------
--------------------------------------------AA--------------
------------------------------------------------------------
------------------------------------------------------------
---------------------------------------------------------DVA
SDAAAFVSA---------------------------------------------------
------------------------------------------------------------
-------------------------------------NSSGA-DMAVVEVVE--------
------------------------------------------------------------
-----------------------------------------------------KAFSTSN
TK----------------------------------------------------------
------------------------------------------------------------
------------------------------------------------------------
------------------------------------------------------------
--------------------------
>Chlorella-variabilis-307110396
---------------------MAPRSART-----------------D-------------
------------------------------------------------------------
-------------------------------ANQPS------------------------
------------------------------------------------------------
------------------------------------------------------------
------------------------------------------------------------
------------------------------------------------------------
------------------------------------------REGAHEAPLVVQQAQKQD
---PEQPAL--------GSVLPA---------------------FDAAA--TADVAVVGA
GPAGLALAAELAQQG-----------LSVVLVSP--ESKFVNNYGVWLDEFKDLG-----
----------LE-HT-LDTVWDDAVCFFK-----------EQQAVRVGRPYGRVCRRRLR
EHLVARCA---------AAGVAYLEAEVA-------------DASSSP------------
---SDQSAH-LGL--ADG--------------------R--RLSCRLAVLASGQAAGKLL
KYE----------------AGVPPVAAQTAYGIEAEVEGYG-------DSYPTDAMLFMD
FRRHHTGLYDGTANRQQPGKSQHGKDGLWGTEAEVPSFLYAMPLG---------------
GNRVFLEETCLVARPA--MPFATLKRRLER-----------------------RC-RALG
IEVK--EVHEEEWSYIPVGGPLPLPDQPVAAYGAAASLVHPATGYSITRSLREAPATARA
VQLALQEQ-----------------------------------PSSAAAVRYVW-EALWT
QERRRQTSFQVFGMELLCQLDTGS------TADFFTTFFRLPHSFWRGFLAS--------
------KLSSV---------DLLSFA-MLTWLLAPLNIKAKLVTHFMLDP--SGRYMIGC
------------------------------------------------------------
----------------------------------YTGKNREQWE----------------
------------------------------------------------------------
------------AGPGGAATQLPAAA----------------------------------
--------------------------------------------AGM-------------
------------------------------------------------------------
------------------------------------------------------------
-----------------------------------------------------LALQQLA
QQAAERV-----------------------------------------------------
------------------------------------------------------------
------------------------------------------------------------
------------------------------------------------------------
------------------------------------------------------------
------------------------------------------------------------
------------------------------------------------------------
------------------------------------------------------------
------------------------------------------------------------
--------------------------
>Chondrus-crispus-507111762
------------------------------------------------------------
------------------------------------------------------------
------------------------------------------------------------
------------------------------------------------------------
------------------------------------------------------------
------------------------------------------------------------
------------------------------------------------------------
------------------------------------------------------------
------------------------------------------------------------
----MSLAAGLGQRG-----------VHVLCADIHLDKPWPNNYGTWVDELQPLG-----
----------LA-DC-ASHVWNRTAAYVR--DDG--------RKSNLDRPYARVDRHKMK
RRFLDRCQ---------SSGNVVVVKAVAKEV----------DVEG--------------
---ERSAST-VRLVMHGGE------------------EV--CVETRVVVDATGHSL-NFV
KFN----------------QGKTP-GFQAAYGVECVVSDKG-------YPFDNDEMLLMD
FRDDHMQQ----------------SPEDRHTANTTPTFIYVMPLD----DG--------A
GRHVFFEETSLVASPA--MDFDHLKQRLYK-----------------------RL-AHYN
IHVD--EVLEEEFCLIPMGGEMPVLRQRVVAFGGAAALVHPATGYMIARALELADKAAEI
IAAELRASHA----------------------------------DADETAHRIW-DRLWN
VGRRRQRDFFNFGGEYLQRIDLRT------TRDFFAAFFDLPKDQWSAFLSF--------
------RLMQP--------LERLTFG-LGVFARTTNRVRTSIVYDAITKG---RFPLLMS
-VLPVYDVEDET------------------------------------------------
------------------------------------------------------------
------------------------------------------------------------
------------------------------------------------------------
------------------------------------------------------------
------------------------------------------------------------
------------------------------------------------------------
------------------------------------------------------------
------------------------------------------------------------
------------------------------------------------------------
------------------------------------------------------------
------------------------------------------------------------
------------------------------------------------------------
------------------------------------------------------------
------------------------------------------------------------
------------------------------------------------------------
------------------------------------------------------------
--------------------------
>Micromonas-PACid-27348647
---------------------MATHAG---------------------------------
------------------------------------------------------------
-------------------------------WVAPAAAFARA------------------
--------KVASGSRGR-------------------RVVARRSARASSDAA---------
-------TRASFVG----------------------------------------------
---------------------AAAPTSMSTTTRRVVVAGGRAT-----------------
-RRRRAPEKETRAAARHR------------------------------------------
----------------------------ARAALSDPPG----EETTTTTTAASSSSSSSS
SSSPPAAPSFNGAANGAEAHSQT-------LPPLTP--------SSHQN--RFDLTVVGC
GPAGLAAADRASALG-----------LRVALIDPSPLSRWRNNYGVWVDEFEDLG-----
----------LA-DC-FNVVWPKASVIID--GPSD---ATRPEGIPLARPYAQVNRVALK
DKLLDRCI---------KQGVVFGVAACA-------------GVDHEG------------
---SDRGSV-VTLD-ASGC-GDDA----PADQ-----PI--EVHSKLVLDATGHAR-RLV
EFE----------------REFNP-GYQVAFGIMCETEEP--------HGFPLDTMLFMD
WRDSHLDD------------------KHRAMNDEHPTFLYAMPFS---------------
ETQIFFEETSLVERPG--LEFDDLKVKLRQ-----------------------RL-EKLG
VCVK--RVDEEEYCLIPMGSVLPTLPQRTLGIGGTAGMVHPSTGFMVSKTLLSVRSLVDT
LAKELKDAEKAGVE-----------------------------ANVDDVARSVW-GSVWP
EDELRMRTFMCFGMETLMELDIKG------TRQFFETFFKMEQDIWGGFLSW--------
------RIQPL---------GLVKLG-AVLFAKFSNYMRFNFVWSALPF----MASFLKS
-FATADNAFDSNKWGGLALK---RTKPGAETVPGQGPIPRPD------------------
----------------------AGSSTGRDGNPAAAPITSSSLDFESLVGGDVN------
------TPRVA-SSLRPDREWIEFQQRKAFADQARSYLHWSPYDRVRAAPIADALPPLET
DGADVVDVLVVGAGPAGLAVAAEMAKRGVSVGLIAPDAPFVNNYGVWLNEFEDLGLKHCL
LHEYDEALVWFNDSDPAGGISLGRGYGQVCRRRLREELLGRCKDAGVKYLPGLVDTLTHG
DGASGEPSVVTGTLLAGAGDHGG--GEGDEGEDGATSASSK-HKAFVCKAKVVVCGTGHN
RDMLRYERGQPPGWQTAYGIEVKMPGHPFPPNKAVFM----DFRQS-DPEV-----SDTD
ADGMWRVPSFLYVLPVDEDTVFVEETCLVARVQVPFDELKRRLYRRLSRMGLGVEKENII
EEEASWIPLGGTPPVAPQRTLAYGAAAGLVHPASGYSIVNSLRTAPAFADAVVNGLK---
-TGGAVAAAEAGWDTLWGDEPRRQIGFYQFGMELLMSLRIEQMRNFFKTFFGLPTRLSAG
FLSNDLSSVQLLQFAFMCFVQGNNALR---ALLLTHLVSAGA-GVRLGQAYAYPLLKAAG
VASVGEEEGGGGGGGGGASVAGAIINRKAPPQDPNFVSYAKDLVAAEK--KGMMP-----
--------GFQAKEWWLVGSGDSERASGDDDEDGGGYGGGGAGRTTELQTAAVAAAAGGG
SSSSSSAAAASMVADEG-STAYWSNGSAALVVSSAVRNTGVGAADLYGTTR--RKFLPDS
LLASLGPSTVVPAYLTGELPGDVGWDPLQMGAQRDLTKLRERELIHGRWAML-AAVGVLT
PELTAKLGVFGA-PGSHWWNTAINFPTEGGLAGAELTYLGETIPFGLFWLPIIHLPVFFV
AE--------MLRTGKYEVERFRGLDRMYPGGSLFDPLGIGRDIDETELKVLKTIEINHC
RLAMTASFGFIVEAALWGAGPLDWLP
>Nannochloropsis-gaditana-Naga-100005g431
---------------------MDAQAEGR--NSLA------------G------------
PRASIDQYTYPSTSEWPLLWADHFIFYI--YIYIHSNRKAILGFTGPALC----------
-----FFSRAVKDK---YENEELIR------FGLPEDVWFHVDDLSSAHVYLRQKPGQKL
DDISS---DLLHECSSL-----VKANSIEGCKMKEVKVVYTRWRNLKKTKSMEAGQ----
-IGFHDPSKVRTIKV--------QKCNSIVNALNKTKE--ERYPDL--------------
---------------------QAEQEARAVEYRAAQKASKRDQ-------EKQE------
REEKKRREEEAKLRSYESLMNDGGMESNKKWGSTADVSAALLLKTFGLTDNQDMPRVPMW
LHIICSFMFCGASMGWVARGLVSKHDKPSCLVNRNPTARKPKQLPLFPAPVVSESSQTHF
LR-----------SNAQFSAKET-------IECSNS--------AMKPI--VCDVAIVGG
GPAGSVMAALLAQQHE----------LKVVMMDPKLDQRWIPNYGVWVEEWEALEKLL-G
FS--------LR-SC-LMKTWPNTDLFCG--GSHG---IPVDERLRIKRAYGRVDRTALK
NELRTRAL---------DGGAILLAKALD-----------AESVVH--------------
---DEEGSL-LRL--DDG--------------------T--RVRARFLLDCSGYQS-RLV
TLD----------------GTHDP-GVQIAYGIECEVDM---------CPYGEDAMTLMD
YRTDYLDNQ---------------AAEVQMTAAREPTFMYAMPMG-PTRDG--------K
KTKVFFEETSLVARPP--MSFDECKKRMEL-----------------------RL-KHLG
ATVL--NVEEEEFCYIPMGGAIPVRSQRVVAFGGAMGLVHAATGYQICRSMAAAGPTAKA
IADELKKAS----------------------------------YNPDAAARAVY-DSVWT
RTTRLQRDFVIFGGEFLMAQHADN------LRGFFDSFFRLPSLMWTGFLAG--------
------WPGLPNNEQHETWDKRLEFG-ISLWLLAPLSLKLALAAAGVTKG---GLPFIRS
-VTPLADLPSFFELE---------------------------------------------
-----------------------------------KTGMSDRSELMK-------------
------------------------------------------------------------
------------------------------------------------------------
-------------------------------------------FDSIS------------
------------------------------------------------------------
------------------------------------------------------------
------------------------------------------------------------
------------------------------------------------------------
------------------------------------------------------------
------------------------------------------------------------
------------------------------------------------------------
------------------------------------------------------------
------------------------------------------------------------
------------------------------------------------------------
------------------------------------------------------------
------------------------------------------------------------
--------------------------
>Ostreococcus-PACid-27420038
---------------------MRARRA---------------------------------
------------------------------------------------------------
----------------------------------PAAR----------------------
---------------------------------------VTRAIRARGDAG---------
-------TRARDVA------------------PG--------------------------
------------------------------ATRRGASATPRAT-----------------
---RRPSARETRPELY--------------------------------------------
----------------------------GLDASWDP-----------LTSGDRRESEESR
TPLPETLPN-----------------------VRWG--------TSASE--AYDLVIVGC
GPAGLTAADEASKRG-----------LRVALMDPSPLAPWMNNYGVWCDEFKSLG-----
----------FD-DC-YRAVWNKARVIID--DGDA-------DGKMLDRAYAQVDRKKLK
QKLIARSV---------TQGVEFGIAAVD-------------SCDNS-------------
---DPNHSV-VTL--SDG--------------------R--KVYAKMVLDATGHSR-KLV
DFD----------------RDFTP-GYQAAFGIVCTVEK---------HDFPLDTMLFMD
WRDEHLSP------------------EFKRANDRLPTFLYAMPFS---------------
ETEVFLEETSLVARPG--LEFDDLKLKLKE-----------------------RL-DYLG
VKVT--KVHEEEYCLIPMGGVLPTFPQRTLGIGGTAGMVHPSTGFMVAKTMLCVRTLVGT
LDEALKAGKRGDITGALEAAEAAQM--------------NNGKFDADATAALVW-NSIWP
ENDLRMRTFMCFGMETLMQLDIDG------TRQFFDTFFDLPKDVWAGFLSW--------
------RIQPV---------GLLSLG-VNLFALFSNYMRVNFVKSALPF----MGSFFAN
------------------------------------------------------------
------------------------------------------------------------
------------------------------------------------------------
------------------------------------------------------------
------------------------------------------------------------
------------------------------------------------------------
------------------------------------------------------------
------------------------------------------------------------
------------------------------------------------------------
------------------------------------------------------------
------------------------------------------------------------
------------------------------------------------------------
------------------------------------------------------------
------------------------------------------------------------
------------------------------------------------------------
------------------------------------------------------------
------------------------------------------------------------
--------------------------
>Pelagophytes-1-510932-fgenesh1-kg-13-#-312-#-Locus3414v1rpkm53-49
---------------------MRARTM---------------------------------
------------------------------------------------------------
--------------------------------AIPAVVYF--------------------
------------------------------------------------------------
------------LG----------------------------------------------
------------------------------------------------------------
------------------------------------------------------------
------------------------------------------------------------
---------G------TMAFTQT-------RAPALR----RQFAVEATA--FYDVAVVGA
GPAGSVIGWALAERHG----------KSVVMIDSAVDAKWPNNYGVWRKEWEALAALLPE
LD--------LL-SC-VSHSWKQTDCFFG--GSWG---VDVAERTRLDIPYFRIDRVKLK
DKLRSRAA---------QFGVQCVSERVS-------------AVRH--------------
---DAAGTE-LDL--VSG--------------------G--TVRAFSVVDASGGES-FLT
PQR--------------IADEPQP-GYQIAFGIECLVDNH--------NAYDKESMLLFD
YRTDHLTP---------------------AEQKDSPTFMYAMPLGVDEKTG---------
LKRVFFEETSLVARPA--LSVKECERRCYA-----------------------RL-KHLG
ISVK--EVEDFELCYIPMGGSLPR-QQRVVPYGAAARMVHPSTGYQLCRGLAGAPACAAA
LAAASSKG-------------------------------------PDAAAEAAY-VAVWN
RKTVLQREFQLFGGEFLMTLDAEA------LRGWFGGFFQLEEATWGGFLAG--------
------WPQLPGNTFHETRAARLLFG-VSLLVRLPPELALRLATFIAAYTFKFGPSLLRS
-VTPFFGDGMV-------------------------------------------------
-----------------------------------LPSEADED-----------------
------------------------------------------------------------
-----F-----GKAPGDAAVKAEIAQRRREM-----------------------------
--------------------------------------------TA--------------
------------------------------------------------------------
------------------------------------------------------------
------------------------------------------------------------
------------------------------------------------------------
------------------------------------------------------------
------------------------------------------------------------
------------------------------------------------------------
------------------------------------------------------------
------------------------------------------------------------
------------------------------------------------------------
------------------------------------------------------------
------------------------------------------------------------
--------------------------
>Physcomitrella-PACid-18063200
-------------------MVMAMAEL---------------------------------
------------------------------------------------------------
------------------------------------------------------------
----------------------GSALSRSSFAVSSFAPSSSSQKAAAD------------
-------VLCN-------------------------------------------------
---------------------------ELISSRDF-------------------------
------------------L-----------------------------------------
----------------------------TGAVIPCKPGRFQLHTKRGQRQLPVCRASSLL
ELVPPHVKK--------NLNYEL---------LRFD--------TLKRK--AVDLVVVGA
GPAGLAVAQRVSGEG-----------VDVCVVDPAPQSVWPNNYGVWVDEFEDLD-----
----------LL-DC-LDYTWGSAVVYLD--DARK---------KTLERPYGRVNRTRLK
SKMLEACI---------ANGVQFHQAKVK-------------DVDH--------------
---NVSKSI-VTC--EDG--------------------T--MIEAAVVLDATGHSR-RLV
QYD----------------KPFNP-GYQIAYGIVAEVDS---------HPFDVDKMLFMD
WRDSHLHG----------------DKLLMDGNLELPTFLYAMPFS---------------
ANHIFLEETSLVARPG--VPMDVIQKRMEL-----------------------RL-KHLG
IHVR--SIEEDEKCVIPMGGVLPVIPQRVLGIGGTAGMVHPSTGYMVARTLAAAPLLAES
VIKSLGGSTSTHVSSRPQYSQKVESS-TYSQGLEATSDEDNAGPSGDELAAGVW-ADLWP
LERQQQRAFFCFGMEVLLKLDLAG------TRRFFDAFFDLEAHLWQGFLSS--------
------RLYFI---------ELIGFG-LSLFKHATNHARAEIVASGTVP----LAKLILE
-VAQMRPPKDQSK-----------------------------------------------
------------------------------------------------------------
------------------------------------------------------------
------------------------------------------------------------
------------------------------------------------------------
------------------------------------------------------------
------------------------------------------------------------
------------------------------------------------------------
------------------------------------------------------------
------------------------------------------------------------
------------------------------------------------------------
------------------------------------------------------------
------------------------------------------------------------
------------------------------------------------------------
------------------------------------------------------------
------------------------------------------------------------
------------------------------------------------------------
--------------------------
>Picochlorum-soloecismus-Picsp-1-382-NSC-00380
---------------------MNIICM---------------------------------
------------------------------------------------------------
------------------------------------------------------------
--------------K---------------------------------------------
-------SQCRL------------------------------------------------
-------------------------HFVHVNRQKLGFGFPSPY-----------------
------------------------------------------------------------
--------------------------------HRHTPR-------------PAAAVLEDA
ERIPDMEEDW-----FPDLNIDLV--------------------QDDNS--RYDVVIAGA
GPSGLAVASRVAAAG-----------FTVAVVDPVPLGQWINNYGVWVDEFVAMG-----
----------LD-DC-FGVVWPSATVYLN--SSGQ-------GEKTLTRPYARVDRPKLK
RKLLEQCI---------ERGVKFHQSKVK-------------DSSN--------------
---LRHGTC-LTC--EDG--------------------F--KVTGTFAVDATGHSR-KLV
HYD----------------GKYDP-GYQGAYGITVNVES---------HPFDVDKMLFMD
WRDDHLDN----------------YPDLKKSNARLPTFLYAMPFS---------------
ETKIFLEETSLVARPI--IPFPELKARLEA-----------------------RL-EHLG
IKVI--SIEEEEYCSIPMGGVLPRLPQRVLGVGGTAGMVHPSTGYMIARVLGAAPTVADA
IVEQLGSLGGRDKADWSPS--------------------KANDMDVDQATEEIW-TMIWP
NQRIRQREFFNFGMEVLLKLDLAE------TREFFAAFFSLSDFHWQGFLSS--------
------RLSFV---------ELIGFG-LSLFAHSSNEARLNLLQKGLPG----LATTLVR
-LTKTL------------------------------------------------------
------------------------------------------------------------
------------------------------------------------------------
------------------------------------------------------------
------------------------------------------------------------
------------------------------------------------------------
------------------------------------------------------------
------------------------------------------------------------
------------------------------------------------------------
------------------------------------------------------------
------------------------------------------------------------
------------------------------------------------------------
------------------------------------------------------------
------------------------------------------------------------
------------------------------------------------------------
------------------------------------------------------------
------------------------------------------------------------
--------------------------
>Populus-trichocarpa-667325
------------------------------------------------------------
------------------------------------------------------------
------------------------------------------------------------
----------------------MDTLLKTHNKLE-FLPQSHGFSEKLS------------
-------NLSS-------------------------------------------------
---------------------------IKIQSQQF-------------------------
------------------------------------------------------------
-----------------------------------RFGHKKFRSKRGRNGCVKASSNALL
ELVPETKKE--------NLEFDL---------PMYD--------LSKGL--VVDLAVVGG
GPAGLAVAQQVSEAG-----------LSVCSIDPSPKLIWPNNYGVWVDEFEAMD-----
----------ML-DC-LDTTWSGAVVYVD--DKTK---------KDLDRPYGRVNRRQLK
SKMLQKCI---------SNGVKFHQTKVI-------------KVIH--------------
---EESKSL-LIC--NDG--------------------V--TIQASVVLDATGFSR-CLV
QYD----------------KPYDP-GYQVAYGILAEVEE---------HPFDVDKMVFMD
WRDSHLNN----------------NLELKESNSKIPTFLYAMPFS---------------
SDRIFLEETSLVARPG--VPMKDIQERMVA-----------------------RL-RHLG
IKVK--SIEEDERCVIPMGGPLPVLPQRVVGIGGTAGMVHPSTGYMVARTLAAAPIVANS
IVQYLGSDRS---------------------------------FSGSELSAKVW-KDLWP
IERRRQREFFCFGMDVLLKLDLPA------TRRFFDAFFNLEPRYWHGFLSS--------
------RLFLP---------ELVLFG-LSLFSHASNPSRLEIMAKGTLP----LVNMINN
-LIQDRK-----------------------------------------------------
------------------------------------------------------------
------------------------------------------------------------
------------------------------------------------------------
------------------------------------------------------------
------------------------------------------------------------
------------------------------------------------------------
------------------------------------------------------------
------------------------------------------------------------
------------------------------------------------------------
------------------------------------------------------------
------------------------------------------------------------
------------------------------------------------------------
------------------------------------------------------------
------------------------------------------------------------
------------------------------------------------------------
------------------------------------------------------------
--------------------------
>Porphyridium-sp-3628-2
---------------------MQMPQI---------------------------------
------------------------------------------------------------
------------------------------------------------------------
------------------------------------------------------------
------------------------------------------------------------
------------------------------------------------------------
------------------------------------------------------------
------------------------------------------------------------
---------------KEVPTSDA---------EKLD--------GGDED--VFDVVVIGG
GPAGLSLAAELGAQSRAS--GGEAARTKVLLLDATLDRRWLPNYGVWVDEYETTG-----
----------YG-DC-VRNVWPRTTVFLA--PDGE------QTKTVLERPYARVDPIRLK
QTMLDRCA---------QAGVVVRHARVN-------------TVEKVDSSSGGRGGSSGD
GGMEKQLSR-LTC--TDC--ASEVR-------------S--TLQARLVVDSTGHALEDRI
EFE----------------TKHDP-GYQGAYGIECDVAS---------HPFALDEMLLMD
YRSDHMKG----------------SPEEVEEAEKVPLFLYVMPSS---------------
PTRIFVEETSLVARPA--VPFDYLKRQLYK-----------------------RL-EHYG
VRVE--RVLEEEFCLIPMGGALPKLDQPVLGYGGAAGFVHPATGYSLTRSLNASPATAAQ
ILSALSAPSA---------------------------------RGSASLSEALWRETIWT
RERLLQRDFLVFGGEFLIDQRLSM------IRSFFSAFFDLPTPLWSAYLAF--------
------GLLSP--------VERVEYG-LRMFVLMDIPAKSAILQAALLGP--HSHRLFRS
-ILPFL------------------------------------------------------
------------------------------------------------------------
------------------------------------------------------------
------------------------------------------------------------
------------------------------------------------------------
------------------------------------------------------------
------------------------------------------------------------
------------------------------------------------------------
------------------------------------------------------------
------------------------------------------------------------
------------------------------------------------------------
------------------------------------------------------------
------------------------------------------------------------
------------------------------------------------------------
------------------------------------------------------------
------------------------------------------------------------
-----------LRQ----------------------------------------------
--------------------------
>Pyropia-sp-10139-g2421
---------------------MASVAA---------------------------------
------------------------------------------------------------
------------------------------------------------------------
------------------------------------------------------------
------------------------------------------------------------
------------------------------------------------------------
------------------------------------------------------------
------------------------------------------------------------
-----------------AATATS-------PIPPTA--------DDDTR--LYDVVVIGG
GPAGLSLSAGLGERG-----------LRTLVLDAALDQPWPNNYGVWLDELEALG-----
----------LG-DC-TSAVWPDAVAYVR--ADG--------APSALNRVYVRLDRHALK
RRLLARCR---------ASGAVTVRHAAAADV------D-VTPAAHSVVS----------
---YQDVVP-APV--ADGDDATGAGGGGPSRPRLVGPLR--SARGAVVADATGHAL-RFV
EMEGAAA------DGDGPSSLDQR-GFQAAYGIEAEVES---------HPYAPGRMVLMD
YRDDHMQG----------------SAAERTESTAVPTFLYAMPTA---------------
PNRVFFEETSLIASPA--VPFDDLKRRLHA-----------------------RL-AHDG
ITVT--RVLDEEYCLIPMGGPLPARRQRVVAFGGAAALVHPATGYMVARALELADEAAGL
IAGQLAAAKATAVEAAAAAGGAVSGPASTPTPLSGQQGAPELEVDADAVAAGVW-DALWS
IGRRRQRDFFNFGGEYLRRLDLLT------LRDFFSAFFRLPRQQWAEFLSF--------
------RLLRP--------GERLAFG-LGVFFRTSNRVRATITPFGAFHG---RGKLLMS
-LLPLYPVEVPPPVK---------------------------------------------
-----------------------------------LPPLPAETE----------------
------------------------------------------------------------
------------------------------------------------------------
------------------------------------------------------------
------------------------------------------------------------
------------------------------------------------------------
------------------------------------------------------------
------------------------------------------------------------
------------------------------------------------------------
------------------------------------------------------------
------------------------------------------------------------
------------------------------------------------------------
------------------------------------------------------------
------------------------------------------------------------
------------------------------------------------------------
------------------------------------------------------------
--------------------------
>Selaginella-moellendorffii-gi302756175
------------------------------------------------------------
------------------------------------------------------------
------------------------------------------------------------
------------------------------------------------------------
------------------------------------------------------------
------------------------------------------------------------
------------------------------------------------------------
---------------------------------------------------------MLL
ELVPERKKE--------SLSYEL---------PLFN--------PSRKG--PLDLVVVGG
GPAGLAVAARVSAAG-----------LSVCCIDPCPLSIWPNNYGVWVDEFEALD-----
----------LL-DC-LDHTWASAVVYID--DGVK---------KFLQRPYGRVNRKRLK
AKMTEQCI---------ANGVQFLATKVK-------------NVVH--------------
---DREKSR-VAC--EDG--------------------T--CLESALVLDATGFSK-CLV
QYD----------------QPFNP-GYQVAYGIVAEVDS---------HPFDLDKMVFMD
WRDSHLAG----------------NPEMIRGNKKLPTFLYAMPFS---------------
STKIFLEETSLVARPG--VPLKEIQKRMEV-----------------------RL-RHLG
IHVK--SIEEDEVCVIPMGGVLPVIPQRVLGIGGTAGLVHPSTGYMVARTLAAAPVVADA
IVRQLGSSRSSSSVTHLP----------------------------DDLSAEVW-ADLWP
IERKRQREFFCFGMDILLKLDLYA------TRRFFSAFFDLEPRLWQGFLSS--------
------RLYLP---------ELVAFG-LSLFAHAPAKSRLEIMAKGTPA----LVTMVNN
-LITTKS-----------------------------------------------------
------------------------------------------------------------
------------------------------------------------------------
------------------------------------------------------------
------------------------------------------------------------
------------------------------------------------------------
------------------------------------------------------------
------------------------------------------------------------
------------------------------------------------------------
------------------------------------------------------------
------------------------------------------------------------
------------------------------------------------------------
------------------------------------------------------------
------------------------------------------------------------
------------------------------------------------------------
------------------------------------------------------------
------------------------------------------------------------
--------------------------
>Thalassiosira-Thaoc-57822
---------------------MRPTSA---------------------------------
------------------------------------------------------------
------------------------------------------------------------
------------------------------------------------------------
------------------------------------------------------------
--------------------------TVAVSAASLGLATA--------------------
-FVGAPPAARTACDR---------------------------------------------
--------------------------------------------RTWSPTLTYEPSISAK
AITGRTRTR--------RFSLAA-------SVPPAQ-----QSSPASSD--ECDVLVLGS
GPAARAISTLLASSTSNG-----SGGFDVLVADANFDRRWVPNYGVWQDEWESVREVY-A
SFGQPL----GD-AC-IDRLWSVTDCFFG--GSFD---IPVDYRMRLDRPYCRVDRDSLR
RTLSPESEVDVLNEGEGAARYRVVRANHISKATAVNVYSPAGSLSH--------------
---DESGST-VML--QAKD-GET---------------I--QVRAKVVVDCTGHES-KIV
LKDDR-------------VKSNPP-GFQIAYGVLAKLDESSIPDTNFAGPYSKEAMTLFD
YRTDHFPD----------------GSNELYKAETAPTFNYVMPLD---------------
SNRVFFEETSLVARPA--VSFEECKERCMT-----------------------RL-EHLG
ITVS--EIEEEEFCYIPMGGPLPAKDQRVVGYGGSSAMVHPSTGYHLCRAMMGAGSVARV
IRDELSSP---------------------------------D-FNPDRAAARAY-DAIWS
PSNIGQRNFAVFGGEFLMKQKVEG------LRGFFDGFFKLPLEMWAGFLAG--------
------WPGLPNNDKHETWSARLLFG-LTFVSKLPPAVALDMFLSIIGYSISEGVALPQS
-VTPLLGLPDGYEYK---------------------------------------------
-----------------------------------P--KSAEQ-----------------
------------------------------------------------------------
---------------GDVAAKLEARRMIE-------------------------------
--------------------------------------------ES--------------
------------------------------------------------------------
------------------------------------------------------------
------------------------------------------------------------
--STE-------------------------------------------------------
------------------------------------------------------------
------------------------------------------------------------
---------------------------EVIPVDFEEQVEV--------------------
------------------------------------------------------------
------------------------------------------------------------
------------------------------------------------------------
------------------------------------------------------------
------------------------------------------------------------
--------------------------
>Thalassiosira-Thaps3a-270357
---------------------MVAVNP---------------------------------
------------------------------------------------------------
-----------------LHAVAL--------AVLPSAAY---------------------
------------------------------------------------------------
------------------------------------------------------------
---------------------AFVSPTPVVLSPSSARVTP--------------------
-LSGAPYCT---------------------------------------------------
-----------------------------------------------SYRVRHSHSFPTT
SIQSRTTSS--------TIFASA-------SNPTLT--------PTSQD--TCDVLVLGS
GPAARSIATLLSSKANDK-----A--YDVLLADSNYDRRWAPNYGVWQDEWQSICKLY-E
SFNQPI----GN-EV-IDRLWMSTDCFFG--GSFD---IAAEQRMRLDRPYCRIERDVLR
RVLSPASE-----------------------CTSVNIYSPSGSMVH--------------
---DESGTS-VLI--QSKD-GDI---------------S--QVRAKLVVDCTGHES-KIV
LKDDR-------------MKSIPP-GFQIAYGILAEVDETSIPNNDFCGPYFKEAMTLFD
YRTDHFPE----------------GSNELAKAEKAPTFMYAMPLN---------------
GNRIFFEETSLVARPA--LSFQECKDRCMT-----------------------RL-EHLG
ITVT--KVEEEEFCYIPMGGPLPAKDQRVIGFGGAAAMVHPSTGYHLCRAMMGAGEVAKV
IREELEEK---------------------------------N-WNPDRAAARAY-NAIWS
PTTIAQRNFAVFGGEFLMKQNVVG------LRGFFDGFFKLPLGLWGGFLAG--------
------WPGLPNNENHETWWARLVFG-LTFVSKLPVSVAVDMLGSIATYSISEGVPLPQS
-VTPLLGLPDGYEYR---------------------------------------------
-----------------------------------E--KKSSI-----------------
------------------------------------------------------------
---------------GDVAAKHEARRMIM-------------------------------
--------------------------------------------ES--------------
------------------------------------------------------------
------------------------------------------------------------
------------------------------------------------------------
--TVE-------------------------------------------------------
------------------------------------------------------------
------------------------------------------------------------
---------------------------EVVPVDFEEKTAA--------------------
------------------------------------------------------------
------------------------------------------------------------
------------------------------------------------------------
------------------------------------------------------------
------------------------------------------------------------
--------------------------
>Vitrella-brassicaformis-84604034
---------------------MAVASA----TSL--------------------------
------------------------------------------------------------
-------------------------------FIAPSHY----------------------
------------------------------------------------------------
------------------------------------------------------------
---------------------AASLRLPSASRKDVQRATPS-------------------
------------------------------------------------------------
-----------------------------------PDHRFRRRLDGIRRHSLSPTSS---
---PLSALS--------ATANEA-------DASVDA--------TPLSM--DTDVLIVGA
GPAGTAMGAVLAKRYG----------LRVVMIDPRIHERWPNNYGVWVAEWEAVERQL-Q
LG--------VD-EC-LDHRWEKTDLFLD--PGGT-------TPLRIHRPYARVNRIKLQ
QRLRAHAQ---------QAGVVMLDTAID-----------PSSVRH--------------
---DDTGSS-VRL--QDGR------------------ST--ELRTKLIVDCTGHES-KLI
ERDG----------------RHDP-GFQIAYGIMCECER---------HPFDEGAMLFMD
YRTDYITEAQK-------GE--PTMQTDLDKAVREPTFLYVMPFG-ESASG---------
LRRIFLEETSLVARPP--MSFDECKERFKK-----------------------RL-AYLG
VEPQ--KIEEEEFCYIPMGGAIPKRNQRVIAFGGAAGVVHAATGYMICRMMSGVAPTAEA
IAKEIRQPID-------------------------------GVFAPDRAARTAY-AALWP
AQFRRQREFTVFGGEFLMQQNVHN------LRAFFRGFFNLELPMWAGFLAG--------
------WPGLPHNDQHETWTRRIAFS-LSFFTKLNNAVRAALVKSAVFGG---GVDLLRA
-LTP-----------D--------------------------------------------
---------------------------------GVVPYDDEAI-----------------
------------------------------------------------------------
---------------DREASANEALRSEQ-------------------------------
-------------------------------------------YGG--------------
------------------------------------------------------------
------------------------------------------------------------
--------------------------------------------QPLEVLGI--------
------------------------------------------------------------
------------------------------------------------------------
------------------------------------DKPNGF------------------
---------------------------DVLPTVLKEREKE--------------------
------------------------------------------------------------
------------------------------------------------------------
------------------------------------------------------------
------------------------------------------------------------
-----------LRA----------------------------------------------
--------------------------
>Volvox-carteri-f-nagariensis-302851559
---------------------MLLQA----------------------------------
------------------------------------------------------------
-------------------------------GSCP-------------------------
----------------------SALRSGL------------RPQRLARVTPLVPSL----
-------RRCT-------------------------------------------------
-------------------------RAVIAAAQKA--AFSSGP-----------------
------------------------------------------------------------
--------------------------------YPIPEG-------------PASHYYRET
ESWPTEE------------TLPL---------QQHN--------LEQQP--YVDLIVAGA
GPAGVAAAGRVAAAG-----------FSVCVIDPEPLAHWPNNYGVWLDEFQAMG-----
----------LE-DS-LHVIWPKAKVWLN--SLPD-------GEKFLNRPFARVDRPKLK
RMLLERCN---------AAGVTFLYGKVS-------------GCCH--------------
---GEGSSE-VQL--ADG--------------------R--KIRGSLVLDATGHSR-RLV
EYD----------------KKFDP-GFQGAYGIVAEVES---------HPFDIDTMLFMD
WRDEHTHGP--------------GLEAMRAANEKLPTFLYAMPFT---------------
KNKVFLEETSLVSRPA--VGFPELKERLEA-----------------------RL-KWLG
IKVT--RVEEEEYCLIPMGGVLPKHPQRVLALGGTAGMVHPSTGFMIYRMMSAAPTVADA
IIDQLSCALR-----------------------------PADESEAVSMANAVW-RATWP
VERVRQRAFFTFGMDVLLSLDLYE------MREFFRAFFSLSSFHWHGFLST--------
------RLSFP---------QLIVFG-LSLFLKSSNAARSSLLLRGIPG----LLAMLVE
-LVPTLGGAS---YY---------------------------------------------
---------------------------------PGMTSLKERKD----------------
------------------------------------------------------------
--------------AVDAAARQAAAATGA-------------------------------
--------------------------------------------AV--------------
------------------------------------------------------------
------------------------------------------------------------
-------------------------------------------------------RQPLL
ATAGAVMTG---------------------------------------------------
------------------------------------------------------------
-------------------------------------PATAA-GMPVGAA----------
---------------------------AAVPAAVVLEKEKEEE-----------------
-----------------------------------------------------ASVTVGN
------------------------------------------------------------
------------------------------------------------------------
------------------------------------------------------------
------------------------------------------------------------
--------------------------
