# Supplementary material for: New plastids, old proteins: repeated endosymbiotic acquisitions in kareniacean dinoflagellates
Source: EMBO Rep. 2024 Mar 18;25(4):16. doi: 10.1038/s44319-024-00103-y (PMC11014865; doi:10.1038/s44319-024-00103-y)
Supplement: Supplementary file 11 — Dataset EV10 [file 44319_2024_103_MOESM11_ESM.zip › Dataset EV10/plastid_protein_phylogeny_files/raw alignments/magnesium-protoporphyrin_O-methyltransferase.fasta_aligned.fasta]

>Arabidopsis-PACid-19648911
----------------------------M-------------------------------
------------------------------------------------------------
------------------------------------------------------------
----------------------------PF------------------------------
------------------------------------------------------------
------------------------------------------------------------
------------------------------------------------------------
------------------------------------------------------------
------------------------------------------------------------
------------------------------------------------------------
------------------------------------------------------------
------------------------------------------------------------
------------------------------------------------------------
------------------------------------------------------------
------------------------------------------------------------
------------------------------------------------------------
--------------------------------APSLLSSSSSVS----------QFLPRF
PNATRFNVT-PRSRAATVVAASVTDL----------------------------------
---AGVDSTTIA--------------VLGGGSVAALAAM----------------VSLTD
PERRRKLQAEE-VGGGDKEVVREYFNST-GFERWRKIYGETDEVNRVQKDIRLGHAKTVE
NTMLMLTEDR---------------SLAGVTVCDAGCGTGLLSIPLAKEGA---------
IVSASDISAAMVAEAEMKAKA----QL-PSE------NLPKFEVNDLESL--TGKYDTVV
CLDVL---IHYPQNKADGMIAHLASLAEKRVILSFAPKTFYYDILKRIGELFPGPSKATR
AYLHSEADVERALGKVG---------------------------------WKISKRGLTT
TQFYFSRLIEAVPM----------------------------------------------
------------------------------------------------------------
------------------------------------------------------------
------------------------------------------------------------
---------------------------------
>Aureococcus-anophagefferens-Auran1-59615
----------------------------M-------------------------------
------------------------------------------------------------
------------------------------------------------------------
------------------------------------------------------------
------------------------------------------------------------
------------------------------------------------------------
------------------------------------------------------------
------------------------------------------------------------
------------------------------------------------------------
------------------------------------------------------------
------------------------------------------------------------
------------------------------------------------------------
------------------------------------------------------------
------------------------------------------------------------
------------------------------------------------------------
------------------------------------------------------------
------------------------------------------------------------
------------------------------------------------------------
------------------------------------------------------------
------------ALADPKAEVEKYFNGETGFGRWQKIYSESDDVNNVQLDIREGHAETVA
KVLEWADAE-------------------GRTLCDLGCGCGDLAIPMAKKGA---------
KVEASDISAAMVSEATERAAA----AG----------VTASFETSDMENV--NGAYDTVS
CIDVM---IHYPTDKMVGLVDKLASLSTDTIYVSFAPKTPQLALLKKVGSLFPGPSKATR
AYLHKEEDVTAALAKNG---------------------------------FKVKRSHLTS
RSFYFSLALEAVKA----------------------------------------------
------------------------------------------------------------
------------------------------------------------------------
------------------------------------------------------------
---------------------------------
>Bathycoccus-prasinos-612398425
------------------------------------------------------------
------------------------------------------------------------
------------------------------------------------------------
------------------------------------------------------------
------------------------------------------------------------
------------------------------------------------------------
------------------------------------------------------------
------------------------------------------------------------
------------------------------------------------------------
------------------------------------------------------------
------------------------------------------------------------
------------------------------------------------------------
------------------------------------------------------------
------------------------------------------------------------
------------------------------------------------------------
------------------------------------------------------------
-MFAA------------------SAKASTALVAPSSSSS----S----------RASTTM
KSSSSFPKK---NRSSSLVSSALPIADL--------------------------------
---ADGSAVTTA--------------VVGVAAIGAAGAA----------------LVLTD
PSKRRASMMET-TGGDEAASVRDYFDKV-GFERWQKIYGETDEVNKVQLDIRQGHQKTVD
KILDWLPE-----------------NMDGMTVCDAGAGTGSLAIPLAHRGA---------
GVSASDISASMIGEAETRYNQ----SI-AAG-AKAPAVAPKFEALGLEEC--TGEYDVVS
CIDVM---IHYPDDRVAAMVGHLASLSKKKLIVSFAPKTLAYSILKRIGELFPGPSKATR
AYLHDEGEVEEALEKAG---------------------------------FRVTRRQMTA
TSFYFSRILECERV----------------------------------------------
------------------------------------------------------------
------------------------------------------------------------
------------------------------------------------------------
---------------------------------
>Bigelowiellia-natans-92591
----------------------------M-------------------------------
------------------------------------------------------------
------------------------------------------------------------
------------------------------------------------------------
------------------------------------------------------------
------------------------------------------------------------
------------------------------------------------------------
------------------------------------------------------------
------------------------------------------------------------
------------------------------------------------------------
------------------------------------------------------------
------------------------------------------------------------
------------------------------------------------------------
------------------------------------------------------------
------------------------------------------------------------
------------------------------------------------------------
------------------------------------------------------------
--RASQLKSATALASAGLIPASLLTSA---------------------------------
----AVSEMDLGT------------TVITQGVPLAIAGL--------------LAVQFLD
PEKRRQEMTAA-AGGDEMQSVANYFNGE-GFERWRKIYGETDEVNKVQLDIRDGHAVTVD
KVLNWLEMDG---------------GVQGKSVCDAGCGTGSLTIPLALKGA---------
EVSASDIAVEMTKEAKSRYED----AA-AKGVTT--AIEPKFEAKNLEEI--EGKYDVVT
CLDVM---IHYPDNKANSMVKHLASLANKRLIISFAPKTFYYSTLKRIGELFPGPSKATR
AYLHAEEDVERALNEAG---------------------------------WKVVRREMTA
TNFYFSRLLEAVPA----------------------------------------------
------------------------------------------------------------
------------------------------------------------------------
------------------------------------------------------------
---------------------------------
>missing_sequence
------------------------------------------------------------
------------------------------------------------------------
------------------------------------------------------------
------------------------------------------------------------
------------------------------------------------------------
------------------------------------------------------------
------------------------------------------------------------
------------------------------------------------------------
------------------------------------------------------------
------------------------------------------------------------
------------------------------------------------------------
------------------------------------------------------------
------------------------------------------------------------
------------------------------------------------------------
------------------------------------------------------------
------------------------------------------------------------
------------------------------------------------------------
------------------------------------------------------------
------------------------------------------------------------
------------------------------------------------------------
------------------------------------------------------------
------------------------------------------------------------
------------------------------------------------------------
------------------------------------------------------------
------------------------------------------------------------
------------------------------------------------------------
------------------------------------------------------------
------------------------------------------------------------
---------------------------------
>Cyanidioschyzon-merolae-strain-10D-544211662
----------------------------M-------------------------------
------------------------------------------------------------
------------------------------------------------------------
------------------------------------------------------------
------------------------------------------------------------
------------------------------------------------------------
------------------------------------------------------------
------------------------------------------------------------
------------------------------------------------------------
------------------------------------------------------------
------------------------------------------------------------
------------------------------------------------------------
------------------------------------------------------------
------------------------------------------------------------
------------------------------------------------------------
------------------------------------------------------------
------------------------------FIIQASAVR---------------------
--------------------------------------SALAKQN---------------
--PSGEREPPVR-------CSPLGCAPFGARRVSVHGRR----------------VARSA
PR----PRLLC-RKLDDKQVVTDYFNTT-GFERWRRIYSDSEQVNRVQRDIRLGHAETVH
KVLGMLDAAS-------------V-DWATHTVLDVGCGVGSLAIPIAQRNPR--------
YLLACDISTAMTTEARTRAEQ----LL-TADQ----FARCAFRTADLESIPETERFDTVC
CIDVL---IHYPTAQAADMIDHLSKIARQRLILSFAPRTLYYVLLKRIGDFFPGPSKATR
AYLHSEKEIRETLERNG---------------------------------WRVQSSAFTA
TRFYFSKVLEAIR-----------------------------------------------
------------------------------------------------------------
------------------------------------------------------------
------------------------------------------------------------
---------------------------------
>missing_sequence
------------------------------------------------------------
------------------------------------------------------------
------------------------------------------------------------
------------------------------------------------------------
------------------------------------------------------------
------------------------------------------------------------
------------------------------------------------------------
------------------------------------------------------------
------------------------------------------------------------
------------------------------------------------------------
------------------------------------------------------------
------------------------------------------------------------
------------------------------------------------------------
------------------------------------------------------------
------------------------------------------------------------
------------------------------------------------------------
------------------------------------------------------------
------------------------------------------------------------
------------------------------------------------------------
------------------------------------------------------------
------------------------------------------------------------
------------------------------------------------------------
------------------------------------------------------------
------------------------------------------------------------
------------------------------------------------------------
------------------------------------------------------------
------------------------------------------------------------
------------------------------------------------------------
---------------------------------
>missing_sequence
------------------------------------------------------------
------------------------------------------------------------
------------------------------------------------------------
------------------------------------------------------------
------------------------------------------------------------
------------------------------------------------------------
------------------------------------------------------------
------------------------------------------------------------
------------------------------------------------------------
------------------------------------------------------------
------------------------------------------------------------
------------------------------------------------------------
------------------------------------------------------------
------------------------------------------------------------
------------------------------------------------------------
------------------------------------------------------------
------------------------------------------------------------
------------------------------------------------------------
------------------------------------------------------------
------------------------------------------------------------
------------------------------------------------------------
------------------------------------------------------------
------------------------------------------------------------
------------------------------------------------------------
------------------------------------------------------------
------------------------------------------------------------
------------------------------------------------------------
------------------------------------------------------------
---------------------------------
>Dinos-Gonyaulacales-Alexandrium-catenella-OF101-CAMPEP-0171200964
------------------------------------------------------------
------------------------------------------------------------
------------------------------------------------------------
------------------------------------------------------------
------------------------------------------------------------
------------------------------------------------------------
------------------------------------------------------------
------------------------------------------------------------
------------------------------------------------------------
------------------------------------------------------------
------------------------------------------------------------
------------------------------------------------------------
------------------------------------------------------------
------------------------------------------------------------
------------------------------------------------------------
------------------------------------------------------------
------------------------------------------------------------
------------------------------------------------------------
------------------------------------------------------------
---------GG-EKVDDKAVVKSYFNGE-GFDRWSKIYGETDDVNAVQRDIRDGHAETVS
KILGWLDGD----------------AVKGKRVCDAGCGTGLLSIPLASRGA---------
LVTGSDISSAMVSEAARRAEA----AL-AEG-----DPVPSFTTLDLEKI--KGDFDTVC
CVDVL---IHYPPERLDTMVGNLARLGKERVILSFAPKTWYYTALKRLGELFPGKSKTTR
AYLHEEETVENALRQAG---------------------------------YKVTRREMTS
TNFYFSRLLEARPVSS---A------------------AX--------------------
------------------------------------------------------------
------------------------------------------------------------
------------------------------------------------------------
---------------------------------
>Dinos-Gonyaulacales-Alexandrium-monilatum-CCMP3105-CAMPEP-0200544318
----------------------------X-------------------------------
------------------------------------------------------------
------------------------------------------------------------
------------------------------------------------------------
------------------------------------------------------------
------------------------------------------------------------
------------------------------------------------------------
------------------------------------------------------------
----------------------------------GGE-----------------------
------------------------------------------------------------
------------------------------------------------------------
------------------------------------------------------------
------------------------------------------------------------
------------------------------------------------------------
------------------------------------------------------------
------------------------------------------------------------
------------------------------------------------------------
------------------------------------------------------------
------------------------------------------------------------
------GGRSG-EQVDDKQEVTEYFNGE-GFNRWSKIYGETDDVNPVQRDIRVGHAETVS
KILGWLDAA----------------SIKGKRVCDAGCGTGNLSIPLASRGA---------
LVSGSDISAAMVSEAAKRAQD----AL-GEG-----APMPSFETRDLEAI--EGEFDTVC
CVDVL---IHYPPERLDSMVGNLARLSGDRLILSFAPKTWYYVALKRLGELFPGKSKTTR
AYLHEEEVVERALKQAG---------------------------------FEVTRR---X
DDLHELLLLQAAGGAA---S------------------GLRAL-----------------
------------------------------------------------------------
-----------------MGGAGGGATR---------------------------------
------------------RLLARGARLPMQLHAGA-------------------------
---------------------------------
>Dinos-Gonyaulacales-Gambierdiscus-australes-CAWD-149-CAMPEP-0171134844
------------------------------------------------------------
------------------------------------------------------------
------------------------------------------------------------
------------------------------------------------------------
------------------------------------------------------------
------------------------------------------------------------
------------------------------------------------------------
------------------------------------------------------------
------------------------------------------------------------
------------------------------------------------------------
------------------------------------------------------------
------------------------------------------------------------
------------------------------------------------------------
------------------------------------------------------------
------------------------------------------------------------
------------------------------------------------------------
------------------------------------------------------------
------------------------------------------------------------
------------------------------------------------------------
------------------------------------------------------------
------------------------------------XGTGSLSIPLASRGA---------
LVDGSDISSAMVSEAERRAQQ----VL-KGKDG---THMPNFKTSDLEAL--EGEFDTVC
CVDVL---IHYPPERLNTMVGALAKLSKERVILSFAPKTWYYVALKRIGELFPGKSKTTR
AYLHEEEVVEEAFRKAG---------------------------------FEITRREMTA
TNFYFSRLFEARPVAA--------------------------------------------
------------------------------------------------------------
------------------------------------------------------------
------------------------------------------------------------
---------------------------------
>Dinos-Gonyaulacales-Gonyaulax-spinifera-CCMP409-CAMPEP-0197931552
------------------------------------------------------------
------------------------------------------------------------
------------------------------------------------------------
------------------------------------------------------------
------------------------------------------------------------
------------------------------------------------------------
------------------------------------------------------------
------------------------------------------------------------
----------------------------------RGA-----------------------
------------------------------------------------------------
------------------------------------------------------------
------------------------------------------------------------
------------------------------------------------------------
------------------------------------------------------------
------------------------------------------------------------
------------------------------------------------------------
--------------------------------------------------------LPHA
SGLSAAAAG---LGVGAVQF-AEAA-------------QAADAA----------------
---ASESSTPLL----------------AVGALAAVAGL----------------AALAL
G-----GDSAS-ETVDDKKVVKEYFNNE-GFQRWNKIYGDTDDVNPVQKDIRVGHAETVN
KILTWLDAD----------------TIKGKSVCDAGCGTGNLSIPLASRGA---------
LVSGSDISAAMVTEAAKRAKE----SL-PAE-----APQPDFKASDLEAL--DGKYDTVC
CVDVL---IHYPPEKMEGMVSNLARLSKEKLILSFAPKTWYYVALKRFGELFPGPAKTTR
AYLHSEEVVEEALRKAG---------------------------------FEVKRRDLTA
TNFYFSRLFEATPSSE---P------------------GAAM------------------
------------------------------------------------------------
-----------------LGARRRGRLL---------------------------------
------------------RTDTKS--------------------W---------------
--------------------FD-----------
>Dinos-Gonyaulacales-Pyrodinium-bahamense-pbaha01-CAMPEP-0179048724
------------------------------------------------------------
------------------------------------------------------------
------------------------------------------------------------
------------------------------------------------------------
------------------------------------------------------------
------------------------------------------------------------
------------------------------------------------------------
------------------------------------------------------------
------------------------------------------------------------
------------------------------------------------------------
------------------------------------------------------------
------------------------------------------------------------
------------------------------------------------------------
------------------------------------------------------------
------------------------------------------------------------
------------------------------------------------------------
------------------------------------------------------------
------------------------------------------------------------
-----------------------------GALLLGGAA-----------------AALLL
G-----GGEGGEAAVDDKRVVTEYFNGE-GFDRWRKIYGETDDVNPVQKDIRVGHARTVD
KILGWLDAA----------------AVGGKRVCDAGCGTGSLSIPLASRGA---------
LVSGSDISAAMVSEAAARAEA----SL-AEG-----APKPRFETRDLEAL--EGEFDTVC
CVDVL---IHYPPERLDAMVANLAKLSKERLILSFAPKTWYYVALKRLGELFPGKSKTTR
AYLHEEEVVEEALRRAG---------------------------------FEVTRREMTS
TSFYFSRLLEARPAAA---A------------------AVSRLPLPR-----ATAPVCHS
---------SAL------------------------------------------------
-----------------HGRAAAGSSS---------------------------------
------------------HAAERRACSWGNQAAGGPVAG--L------------------
----------------------VGSPLPPSX--
>Dinos-Gymnodiniales-Amphidinium-carterae-CCMP1314-CAMPEP-0186441578
----------------------------L-------------------------------
------------------------------------------------------------
------------------------------------------------------------
----------------------------KF------------------------------
------------------------------------------------------------
------------------------------------------------------------
------------------------------------------------------------
------------------------------------------------------------
------------------------------------------------------------
------------------------------------------------------------
------------------------------------------------------------
------------------------------------------------------------
------------------------------------------------------------
------------------------------------------------------------
-------------------------------------------HTKIFRAASSMPAHIA-
-------------------------------------TRLADSKQMS-------GK-AGR
RSRCSLVMVLLAAVVVA------SSLRARTFVARAPTL-------------------VQT
RGRPTQQAAEIASGVAPLILGSQAA-------------LAADAA----------------
----DAGGPPFL----------------AIGVVAVVAGA----------------AALLL
------GAGGE-GDVNDKEVVKNYFNNE-GFNRWNKIYGETEDINPVQKDIRVGHAQTVD
RILSWLDKE-----------------VDGKEVCDAGCGTGNLTIPLAERGA---------
LVSASDISAAMVAEAERRAEV----AL-ENAPGK--KGMPNFVASDLEKL--DGEYDCVC
CVDVL---IHYPPEKLDGMVGHLASLSRDRVILSFAPKTWYYLLLKRIGELFPGPAKTTR
AYLHEEDVVEAALKRAG---------------------------------YEVKRKSLTA
TTFYFSRIFEAXTNCS---P------------------MRPGCAEEE-----RSCALTSW
---------RILNC----------------------------------------------
-------------YDSREIAAAAAQTN---------------------------------
------------------CSPMRPGCX---------------------------------
---------------------------------
>Dinos-Gymnodiniales-Togula-jolla-CCCM-725-CAMPEP-0170595490
----------------------------X-------------------------------
------------------------------------------------------------
------------------------------------------------------------
------------------------------------------------------------
------------------------------------------------------------
------------------------------------------------------------
------------------------------------------------------------
------------------------------------------------------------
------------------------------------------------------------
------------------------------------------------------------
------------------------------------------------------------
------------------------------------------------------------
------------------------------------------------------------
------------------------------------------------------------
------------------------------------------------------------
-------------------------------------------------------LVAAR
ASRGLRCLQVVTLSSIGLC----WLSLGRTFLAPGAQG-------------------LST
RSSGPFEAQ--GLAAPAGILAAALSAP-----------AAWADEPNDA------------
---DDFRGYGLY----------------ISAFLVVIGAV----------------LSVLT
------TDTPS-GSVDDKKVVEEYFNGE-GFSRWQKIYGETEDVNPVQKDIRVGHAETVD
KILNWLDSA----------------SIDGKTVCDAGCGTGNLSIPLASRGA---------
LVTASDISKAMVTEAASRAES----KL-KGLPGV--RELPSFEARDLESI--EGDFNTVC
CVDVL---IHYPPEKMEAMVGSLAGRAKERLILSFAPKTWYYVLLKRIGELFPGKSKTTR
AYLHEEEAVEAALKRAG---------------------------------FQVFRRELTA
XELLLLQALRGEADRS------------------------EGLRGPE-------------
---------ARL------------------------------------------------
-----------------VMLASGPATF---------------------------------
------------------LASLRVSAG-------------------CX------------
---------------------------------
>Dinos-Kareniaceae-Karenia-brevis-CCMP2229-CAMPEP-0188985480_magnesium-protoporphyrin_O-methyltransferase
----------------------------MR------------------------------
--------------------KVALML----------------------------------
------------------------------------------------------------
------------------------------------------------------------
------------------------------------------------------------
------------------------------------------------------------
------------------------------------------------------------
------------------------------------------------------------
------------------------------------------------------------
------------------------------------------------------------
------------------------------------------------------------
------------------------------------------------------------
------------------------------------------------------------
------------------------------------------------------------
------------------------------------------------------------
-------------------------------------TCLACA----------------G
QSRRVSRAA---------------------------------------------------
---DHLQST-PDAEGETGRLKTLATLF-----------MAWSPVSAFNLHTSGVRPSMGN
PAHAVSEPVVLD-----------------GEFAYHLPPS----------------RAGMT
P--------AM-QAVDDKAEVKEYFNNE-GFNRWSRIYSEDGEVNSVQLDIREGHAQTVE
KVVRWYESDE---------------LDDGVTVADVGCGVGSLALPLADAGA---------
VVSASDISAAMVEEATKRAAS----LN-MS-------DRVTFVTNDLEAL--EGEYDTVT
CIDVM---IHYPQEKIPEMIAGLASHAKKSLIISFAPDTWYYRLLKKVGELFPGPSKTTR
AYLHTEDAVVRALNQAG---------------------------------FQVDRTEMTG
SKFYFSRLLEAVRETK---EEDEFA-----------------------------------
------------------------------------------------------------
------------------------------------------------------------
------------------------------------------------------------
---------------------------------
>Dinos-Kareniaceae-Karenia-mikimotoi-ANV-150775_magnesium-protoporphyrin_O-methyltransferase
----------------------------MR------------------------------
--------------------KVALIL----------------------------------
------------------------------------------------------------
------------------------------------------------------------
------------------------------------------------------------
------------------------------------------------------------
------------------------------------------------------------
------------------------------------------------------------
------------------------------------------------------------
------------------------------------------------------------
------------------------------------------------------------
------------------------------------------------------------
------------------------------------------------------------
------------------------------------------------------------
------------------------------------------------------------
-------------------------------------TCLACA----------------G
QSRRVSKAV---------------------------------------------------
---DHLQSI---AEGDTGGLKKLATIF-----------QAWNPVSAFNQHISGARSSMNR
PVPAASPPAVLD-----------------GEFTYQLPQS----------------RSGMP
P------AMQA-KAVDDKAEVKEYFNNE-GFNRWSRIYSEDGEVNSVQMDIREGHAETVD
KVLRWWDSDL---------------LQPGVTVADAGCGVGSLALPLAERGA---------
IVNASDISAAMVEEATKRAEA----AG-LS-------KSASFTTSDLESI--DGQYDTVT
CIDVM---IHYPQEKMAQMVQGLASHAQRRLIISFAPDTWYYSLLKKVGELFPGPSKTTR
AYLHTEESVVNALNQAG---------------------------------FKIERTEMTG
SKFYFSRLLEAVREPK---SEFD-------------------------------------
------------------------------------------------------------
------------------------------------------------------------
------------------------------------------------------------
---------------------------------
>Dinos-Kareniaceae-Karenia-papilionacea-ANV-100994_magnesium-protoporphyrin_O-methyltransferase
----------SWLPYPVS-LIIFCILSTMC------------------------------
--------------------KLLLTL----------------------------------
------------------------------------------------------------
------------------------------------------------------------
------------------------------------------------------------
------------------------------------------------------------
------------------------------------------------------------
------------------------------------------------------------
------------------------------------------------------------
------------------------------------------------------------
------------------------------------------------------------
------------------------------------------------------------
------------------------------------------------------------
------------------------------------------------------------
------------------------------------------------------------
-------------------------------------ACLACA----------------G
LGRRVPTSA---------------------------------------------------
---EQLQSS-SDEEGIPGPLKSLASLF-----------LAWNPASVFKLPAAGSLNS---
---AARPAVVLD-----------------GEFAYQLPPS----------------RSAA-
---------AP-AMVDDKAEVKEYFNNE-GFNRWSKIYSDNGEVNKVQLDIREGHAETVD
KVLRWWDADF-ISGD-------ID-VDAVLTVADVGCGCGLLALPLAERGM---------
EVTASDISEAMVKEAQQRANA----AG-SPF------NRTKFLTSDLESI--EGNYDTVT
CIDVM---IHYPQDKMAQMVQSLATHADRRLIISFAPDTWYYRFLKKIGELFPGPSKTTR
AYLHSEESVSDALEKAG---------------------------------FEVRRTEMTG
TNFYFSRLLEAVKK----------------------------------------------
------------------------------------------------------------
------------------------------------------------------------
------------------------------------------------------------
---------------------------------
>Dinos-Kareniaceae-Karlodinium-armiger-ANV-135856_magnesium-protoporphyrin_O-methyltransferase
----------------------------ML------------------------------
--------------------RSVTAL----------------------------------
------------------------------------------------------------
------------------------------------------------------------
------------------------------------------------------------
------------------------------------------------------------
------------------------------------------------------------
------------------------------------------------------------
------------------------------------------------------------
------------------------------------------------------------
------------------------------------------------------------
------------------------------------------------------------
------------------------------------------------------------
------------------------------------------------------------
------------------------------------------------------------
-------------------------------------MCFCCP----------------A
VARYL-------------------------------------------------------
----------LDDNMQHGSLEPLAELL-----------FALQPVPSSRLS----------
-------------------------------------------------------RLHAR
------SGHPY-AVVDDKAEVKQYFNNE-GFDRWSRIYSEDGEVNAVQLDIRKGHGETVE
KVLRWIDADE-------------A-PVEGKTFCDAGCGVGSLALPLAKRGA---------
IVSGSDISAAMAEESQRRAAS----AG-LS-------DRATFITSDLESI--DGEYDTVT
CIDVM---IHYPQEKMRQMVQGLASHAKNRLIISFAPDTWYYQGLKKIGELFPGPSKTTR
AYLHAEDAVAAALRDSG---------------------------------FKITRTEMTG
TSFYFSRLLEATREDS---K----------------------------------------
------------------------------------------------------------
------------------------------------------------------------
------------------------------------------------------------
---------------------------------
>Dinos-Kareniaceae-Karlodinium-micrum-Strain-CCMP2283-CAMPEP-0200848314_magnesium-protoporphyrin_O-methyltransferase
------------------------------------------------------------
------------------------------------------------------------
------------------------------------------------------------
------------------------------------------------------------
------------------------------------------------------------
------------------------------------------------------------
------------------------------------------------------------
------------------------------------------------------------
------------------------------------------------------------
------------------------------------------------------------
------------------------------------------------------------
------------------------------------------------------------
------------------------------------------------------------
------------------------------------------------------------
------------------------------------------------------------
------------------------------------------------------------
------------------------------------------------------------
------------------------------------------------------------
------------------------------------------------------------
---MRHRVAPV-AAVDDKAEVKQYFNNE-GFDRWSRIYSEDGEVNAVQMDIREGHAETVS
KVLRWIDADDFFSQNKKQLQTNAV-PTQNRTICDAGCGVGSLSLPLAERGA---------
IVSGSDISAAMVKESTERATK----AG-LG-------DRTTFITSDLESI--EGEYDTVT
CIDVM---IHYPQEKMVDMVQGLASHAKRSLIISFAPDTWYYRILKKIGELAPGPSKTTR
AYLHSDEAVQEAVKKAG---------------------------------FRITRTEMTG
SKFYFS------------------------------------------------------
------------------------------------------------------------
------------------------------------------------------------
------------------------------------------------------------
---------------------------------
>Dinos-Kareniaceae-Karlodinium-sp-RCC3446-ANV-112250_magnesium-protoporphyrin_O-methyltransferase
FWLKRLKLIKSW------LFNLILVNCDML------------------------------
--------------------RLVAAC----------------------------------
------------------------------------------------------------
------------------------------------------------------------
------------------------------------------------------------
------------------------------------------------------------
------------------------------------------------------------
------------------------------------------------------------
------------------------------------------------------------
------------------------------------------------------------
------------------------------------------------------------
------------------------------------------------------------
------------------------------------------------------------
------------------------------------------------------------
------------------------------------------------------------
-------------------------------------WCFSCA----------------V
LGRH--------------------------------------------------------
------------SADDDTQLEPLAELL-----------LAFNSAPTSSSH----------
-------------------------------------------------------IAKAN
T--MRHRVAPV-AAVDDKAEVKQYFNNE-GFDRWSRIYSEDGEVNAVQMDIREGHAETVS
KVLRWIDADDFFSQNKKQLQTNAV-PTQNRTICDAGCGVGSLSLPLAERGA---------
IVSGSDISAAMVKESTERATK----AG-LG-------DRTTFITSDLESI--EGEYDTVT
CIDVM---IHYPQEKMVDMVQGLASHAKRSLIISFAPDTWYYRILKKIGELAPGPSKTTR
AYLHSDEAVQEAVKKAG---------------------------------FRITRTEMTG
SKFYFSRLIEGTRD----------------------------------------------
------------------------------------------------------------
------------------------------------------------------------
------------------------------------------------------------
---------------------------------
>Dinos-Kareniaceae-Ross-Sea-Dinoflagellate-628848
------------------------------------------------------------
------------------------------------------------------------
------------------------------------------------------------
------------------------------------------------------------
------------------------------------------------------------
------------------------------------------------------------
------------------------------------------------------------
------------------------------------------------------------
------------------------------------------------------------
------------------------------------------------------------
------------------------------------------------------------
------------------------------------------------------------
------------------------------------------------------------
------------------------------------------------------------
------------------------------------------------------------
-------------------------------------------G--------------SI
TSHTLCRAS-------------------------------------------------CD
IIWAPQLTS--AVYELSAMLSAVATAT-----------LGWQ------------------
----AGATSSLV-----------------AGPVAGRSPL----------------RA---
--------AVR-ALVDDKAEVEEYFNNV-GFERWNKIYSEDGEVNKVQLDIRTGHGITVE
KVLGWVDQDG-------------T-AKAGETFCDAGCGVGSLAIPLATRGA---------
TVIASDISEAMQTEAAQRAAA----AG-VA-------ERTTFSTSDLENL--SGKYDTVT
CIDVM---IHYPPEKMAEMVKHLGSVADKRLIISFAPDTWYYRGLKAFGGLFPGPSKTTR
AYLHPEESVVNALLASG---------------------------------FKLERTEMTG
TNFYFSRLLEAVRVEA--------------------------------------------
------------------------------------------------------------
------------------------------------------------------------
------------------------------------------------------------
---------------------------------
>Dinos-Kareniaceae-Takayama-helix-ANV-188963_magnesium-protoporphyrin_O-methyltransferase
----------------------------M----------------------------ALW
------------------------------------------------------------
------------------------------------------------------------
--------------SHVASLVLLAAGAQAF------------------------------
------------------------------------------------------------
------------------------------------------------------------
----------------------APA-----------------------------------
------------------------------------------------------------
--------------------------PIRWGGVANSDFF---------------------
-------LVS-------------------------------------------GPRTFSD
MRAVQ-----------------------------PP----HLKIA---AFSDKMS-----
-----------------------------------------------------LDMVPYF
TAKPDNTIFWEASGLCIEASGTQ--------NGDAVRLNS--------------------
------------------------------------------------------------
-------------------------CDGGYSQKWD-----W-----LPRGLIQL------
------------RGTN---------------------QCLGVT----------------A
AERDLN----GAPVQLTEC--KDEITELWQFEAPSLAQE----------------ASPNT
RFSSSTRHM-LISCASMAMVGFLASLLW---RWQGKKHFAVN------------------
---AVTSSRSVG----------------KDGGISLIAPP----------------AGVVN
R-----SGDVK-MAVDDKAEVKEYFNND-GFDRWNRIYSEDGEVNAVQLDIREGHAVTVD
KVLGWIDEDG-------------T-AKAGEKFCDAGEG----------------------
------FTVQIVGQSR--------------------------------------------
--------AHY-----------------DRYPASWASD----------------------
----------------G-------------------------------------------
-------------------A----------------------------------------
------------------------------------------------------------
------------------------------------------------------------
------------------------------------------------------------
---------------------------------
>Dinos-Peridiniales-Brandtodinium-nutriculum-RCC3387-CAMPEP-0198499118
------------------------------------------------------------
------------------------------------------------------------
------------------------------------------------------------
------------------------------------------------------------
------------------------------------------------------------
------------------------------------------------------------
------------------------------------------------------------
------------------------------------------------------------
------------------------------------------------------------
------------------------------------------------------------
------------------------------------------------------------
------------------------------------------------------------
------------------------------------------------------------
------------------------------------------------------------
------------------------------------------------------------
------------------------------------------------------------
------------------------------------------------------------
------------------------------------------------------------
-------------------------------XVAAVAAV----------------ASALL
------GDGDA-GKVDDTSVVREYFNTE-GFKRWNKIYGETEDVNPVQKDIRVGHAQTVE
KILAWLDGS----------------QIRGRTVCDAGCGTGNLSIPLASRGA---------
KVNGSDISSAMVTEAERRAKE----VL-KED------EVPKFMTSDLEAL--DGEFDCVC
CVDVL---IHYPPERLPAMVGRLASLSKDRLILSFAPKTWYYTLLKRFGELFPGPAKTTR
AYLHSEEVVEDALRQAG---------------------------------FSITRREMTS
TNFYFSRLLEARPAGA---A------------------VDER------------------
------------------------------------------------------------
-----------------GGEAAAGPAL---------------------------------
------------------RAAVR-------------------------------------
---------------------------------
>Dinos-Peridiniales-Peridinium-aciculiferum-PAER-2-CAMPEP-0190632348
------------------------------------------------------------
------------------------------------------------------------
------------------------------------------------------------
------------------------------------------------------------
------------------------------------------------------------
------------------------------------------------------------
------------------------------------------------------------
------------------------------------------------------------
------------------------------------------------------------
------------------------------------------------------------
------------------------------------------------------------
------------------------------------------------------------
------------------------------------------------------------
------------------------------------------------------------
------------------------------------------------------------
------------------------------------------------------------
SSKALQCVALGSAAVVAAC-----LWSQAAFLAPPGAAS----------------AARGG
ATDSPYQVG---QGAVLGVIGGMLSGM--------PAASAADVA----------------
---GEFPVVPLV------------------AVLALIAAA----------------AAVVL
A-----GDEKS-AVVDDKSVVTQYFNTE-GFERWQKIYGETDEVNVVQKDIRNGHAMTIE
KILGWLDKS----------------QIEGKTICDAGCGCGNLSIPLASRGA---------
KVSGSDISSAMVGEAAKRAKD----VL-PAE------QQPVFMASDLETL--DGKYDTVC
CVDVL---IHYPPENLNRMVGHLASLSKDRLVLSFAPKTWYYTLLKKFGELFPGKSKATR
AYLHSEEVVEEALRQAG---------------------------------FDVTXQGNDG
DELLLLPALRGQAQNR---R------------------VSPPLLPAA-----ACAGVVGA
---------RAL------------------------------------------------
-----------------PGRSSSLTSL---------------------------------
------------------------------------------------------------
---------------------------------
>Dinos-Peridiniales-Scrippsiella-hangoei-like-SHHI-4-CAMPEP-0199182448
----------------------------X-------------------------------
------------------------------------------------------------
------------------------------------------------------------
------------------------------------------------------------
------------------------------------------------------------
------------------------------------------------------------
------------------------------------------------------------
------------------------------------------------------------
------------------------------------------------------------
------------------------------------------------------------
------------------------------------------------------------
------------------------------------------------------------
------------------------------------------------------------
------------------------------------------------------------
------------------------------------------------------------
-------------------------------------------------------LRPQR
SSKALQCVALGSAAVVAAC-----LWSQVAFLAPPGAAS----------------AARGG
ATDSPYQVG---QGAVLGVIGGMLSGM--------PAASAADVA----------------
---GEFPVVPLV------------------AVLALIAAA----------------AAVVL
A-----GDEKS-AVVDDKSVVTQYFNTE-GFERWQKIYGETDEVNVVQKDIRNGHAMTIE
KILGWLDKS----------------QIEGKTICDAGCGCGNLSIPLASRGA---------
KVSGSDISSAMVGEAAKRAKD----VL-PAE------QQPVFMASDLETL--DGKYDTVC
CVDVL---IHYPPENLNRMVGHLASLSKDRLVLSFAPKTWYYTLLKKFGELFPGKSKATR
AYLHSEEVVEEALRQAG---------------------------------FDVTXQGDDG
DELLLLPALRGQAQNR---R------------------VSPPLLPTA-----ACAGVVGA
---------RAL------------------------------------------------
-----------------QGRSSSL------------------------------------
------------------------------------------------------------
---------------------------------
>Dinos-Prorocentrales-Pelagodinium-beii-RCC1491-CAMPEP-0197657222
------------------------------------------------------------
------------------------------------------------------------
------------------------------------------------------------
---------------------------XLFLFL---------------------------
------------------------------------------------------------
----------------------------MVEI----------------------------
------------------------------------------------------------
------------------------------------------------------------
----------------------------------RGT-----------------------
------------------------------------------------------------
------------------------------------------------------------
------------------------------------------------------------
------------------------------------------------------------
------------------------------------------------------------
-------------------------------------------LAAMMR-----------
---------------------------------------MQKGRSLS-------IRPARS
RQKRWVSAVGVTVV---------SLALSSVGFVPPPAA-------------------RST
SPDSSLAPA---LGALPSLLAALPA-------------RADDAS----------------
----SPSLLP-------------------AAGIVLVLGV----------------AALAL
------GGDSS-ENVDDKKVVKDYFNNE-GFERWQKIYGEKDDVNAVQKDIRVGHAETVD
KILTWLDPA----------------TIAGKTVCDAGCGTGNLSIPLAQRGA---------
VVKASDISAAMVGEAEERAKA----AL-PAD------KQPNFFVSDLEAV--EGQFDTVC
CVDVL---IHYPPENMGNMVQHLAGLSNNRVVLSFAPKTWYYVLLKRIGELFPGKSKTTR
AYLHEEELVEAAFNKAG---------------------------------FEVVRKEMTA
TNFYFSRLFEAKPKAA---A----------------------------------------
------------------------------------------------------------
------------------------------------------------------------
------------------------------------------------------------
---------------------------------
>Dinos-Prorocentrales-Prorocentrum-minimum-CCMP1329-CAMPEP-0190882312
------------------------------------------------------------
------------------GRR---------------------------------------
------------------------------------------------------------
------------PRQPLSFWF--RALGLSF------------------------------
------------------------------------------------------------
------------------------------------------------------------
------------------------------DPP---------------------------
------------CRD-------------------------------------------AA
PAVAPS--------------------------AAQGP-----------------------
------------------------------------------------------------
------------------------------------------------------------
------------------------------------------------------------
------------------------------------------------------------
------------------------------------------------------------
------------------------------------------------------------
---------------------------------------------------------SGR
PGVGTGWAVLQAAV---------HRVARADFHLGRAASAAEAGAADGAPTALWGAALGAA
AGPASALAG-----TFTDMVQADKA-------------AAA-------------------
----DVGGSPLA----------------AVGAVALVLGG----------------AALLL
------GGDDG-GAVNDKKVVKDYFNNE-GFQRWQKIYGETDDVNPVQKDIRVGHAQTVD
KILNWLDPS----------------TIVGKTVCDAGCGTGNLSIPLASRGA---------
LVTGSDISSAMVGEAEKRAKE----QL-KPD------QMPKFFASDLEAL--DGEFDTVC
CVDVL---IHYPPERLDSMVGGLAKLGKERVILSFAPKTWYYTLLKRIGELFPGPAKTTR
AYLHEEEVVEAAFRKAG---------------------------------YEVTRKELTA
TNFYFSRLFEAKPVAAPERA------------------ASAALP--------VAGPAVRA
---------ALL------------------------------------------------
-----------------EAESAAAAAG---------------------------------
------------------PGRGRSSCVPSVLGAFG------LHA----------------
---------------------------------
>Dinos-Prorocentrales-Prorocentrum-minimum-CCMP2233-CAMPEP-0191084740
------------------------------------------------------------
------------------------------------------------------------
------------------------------------------------------------
-----------------------------F------------------------------
------------------------------------------------------------
------------------------------------------------------------
------------------------------DPP---------------------------
------------CRD-------------------------------------------AA
PAVAPS--------------------------AAQGP-----------------------
------------------------------------------------------------
------------------------------------------------------------
------------------------------------------------------------
------------------------------------------------------------
------------------------------------------------------------
------------------------------------------------------------
---------------------------------------------------------SGR
PGVGTGWAVLQAAV---------HRVARADFHLGRAASAAEAGAADGAPTALWGAALGAA
AGPASALAG-----TFTDMVQADKA-------------AAA-------------------
----DVGGSPLA----------------AVGAVALVLGG----------------AALLL
------GGDDG-GAVNDKKVVKDYFNNE-GFQRWQKIYGETDDVNPVQKDIRVGHAQTVD
KILNWLDPS----------------TIVGKTVCDAGCGTGNLSIPLASRGA---------
LVTGSDISSAMVGEAEKRAKE----QL-KPD------QMPKFFASDLEAL--DGEFDTVC
CVDVL---IHYPPERLDSMVGGLAKLGKERVILSFAPKTWYYTLLKRIGELFPGPAKTTR
AYLHEEEVVEAAFRKAG---------------------------------YEVTRKELTA
TNFYFSRLFEAKPVAAPERA------------------ASAALP--------VAGPAVRA
---------APL------------------------------------------------
-----------------EAESAAAAAG---------------------------------
------------------PGRGRG------------------------------------
---------------------------------
>Dinos-Suessiales-Polarella-glacialis-CCMP-1383-CAMPEP-0115081284
----------------------------M-------------------------------
------------------------------------------------------------
------------------------------------------------------------
------------------------------------------------------------
------------------------------------------------------------
------------------------------EL----------------------------
------------------------------------------------------------
------------------------------------------------------------
----------------------------------RGQ-----------------------
------------------------------------------------------------
------------------------------------------------------------
------------------------------------------------------------
------------------------------------------------------------
------------------------------------LR----------------------
------------------------------------------------------------
---------------------------------------------------------SLR
RQRCFRRIILGGAVVVGSCWSLGGSSSQGDFVPPAPVL----------------------
-ARTGLAQGIASLVASPILLGATPA-------------LAAEAA----------------
---GDSSVSPVA-----------------GVAVLAVLGA----------------ALLVL
T-----GDQKF-EAVDDTKVVEQYFNGE-GFGRWQKIYGDTDDVNPVQKDIRVGHAETVD
KILGWLDDA----------------TISGKTVCDAGCGTGLLSIPLASRGA---------
VVSGSDISAAMVGEAKERASD----YL-LDN------QMPNFSTSDLEKL--SGKFDTVC
CVDVL---IHYPPEKMKDMVKHLAGLSNDRLVLSFAPKTWYYVALKRFGELFPGKSKTTR
AYLHEEELVEKALEEAG---------------------------------YKVTRREMTG
TKFYFSRLLEAVPXXA---A----------------------------------------
------------------------------------------------------------
------------------------------------------------------------
------------------------------------------------------------
---------------------------------
>Dinos-Suessiales-Polarella-glacialis-CCMP2088-CAMPEP-0197957262
----------------------------M-------------------------------
------------------------------------------------------------
------------------------------------------------------------
------------------------------------------------------------
------------------------------------------------------------
------------------------------EL----------------------------
------------------------------------------------------------
------------------------------------------------------------
----------------------------------RGQ-----------------------
------------------------------------------------------------
------------------------------------------------------------
------------------------------------------------------------
------------------------------------------------------------
------------------------------------LR----------------------
------------------------------------------------------------
---------------------------------------------------------SLR
RQRCFRRIILGGAVVVGSCWSLGGSSSQGDFVPPAPVL----------------------
-ARTGLAQGIASLVASPILLGATPA-------------LAAEAA----------------
---GDSSVSPVA-----------------GVAVLAVLGA----------------ALLVL
T-----GDQKF-EAVDDTKVVEQYFNGE-GFGRWQKIYGDTDDVNPVQKDIRVGHAETVD
KILGWLDDA----------------TISGKTVCDAGCGTGLLSIPLASRGA---------
VVSGSDISAAMVGEAKERASD----YL-LDN------QMPNFSTSDLEKL--SGKFDTVC
CVDVL---IHYPPEKMKDMVKHLAGLSNDRLVLSFAPKTWYYVALKRFGELFPGKSKTTR
AYLHEEELVEKALEEAG---------------------------------YKVTRREMTG
TKFYFSRLLEAVPKTA---A----------------------------------------
------------------------------------------------------------
------------------------------------------------------------
------------------------------------------------------------
---------------------------------
>Dinos-Suessiales-Symbiodinium-microadriaticum-Smic21338
----------------------------MCAT----------------------------
------------------GNRVLLACV------IDL-----------FVSPVGGVGCNF-
A------------KATAD--LHK--------DVEKDANKKAEAAKKGPEEVKKLPNL---
-------------RSELSTYYLDKSLPRVFLVDEHFTPQAAYPPGD----------PLGF
WTADTCSE--KG-KDDLSCASQKYFSPLAVETVQWLRASHIRLKLNDAFSAKRAQVIIRQ
GRKGHEADFIRKGELRVSHRSDCSDPSRLTEISKPEEVWEGKLEAVTCLDIGLRESQAEW
VSIREIVLQSLDV--EKQATTPAPEE----PPPKADVQHSQYSLQHALLAALVGFSAGGL
AWLAVWAC-QCACRDVTAASGLLSWWTLYYLVALDILICFFVTPSESSKPLIGVPQAFSM
PRPVPSRRLQFQA-VCKSGEPRKEALALDWR--SMGSGILRISPQKLVHLGPGPDPRDPK
QVQRSRALVSLGFILDPTLE---LAESILE-GLLNSGDAVVGILVAHGSLGQRGQRQSLL
QSVLTCIEAVLQKLSPDKQALVHLLDPSPDLYPEPSRHPDNINLALLIQFLRPLAENFMS
LEWGSPLAQDYPMLIQRHIKLLTSQKVPWLCIHFSKL-GHHRKLIRSKILHRWMEMLVMF
PLTPADALYWDF----VDVVGNQTVPKALALGGAKGERSDIRILHAKDKEAILEHLGDVS
SLQGKVQRATEVWFKKNPLLDSLFDNPPAELTSNMELRPRTLPPRLADGGRSDLLQSLYD
DSDLREKVPSDESLF--ELAVKRH----------D-KTKQQAVLLTLHRMIQDMVQAGAT
LIAANGQCKAIYKTSDVTAPALEVNGWSEQHLEWANTPVLEKSVQR------------RQ
LEKRW-------HI---------VLVFKTTFSSPTTLAKLWEQ-----PSLLAGSSEREA
REKSRPEQK------MPSTS-RMTV-------------EAAGEA----------------
----ETSQLPFF----------------IGGLLVALAGV----------------AALAL
------GGETY-DDVDDKKVVEEYFNTT-GFERWQKIYGETDDVNPVQKDIRVGHAQTVD
KILGWLDPN----------------TISGKTVCDAGCGTGSLSIPLASRGA---------
MVNGSDISSAMVGEAEVRAKD----SL-PAE------KLPKFSTSDLEAI--SGSYDTVC
CVDVL---IHYPPDKMSGMVQHLAGLSKERLILSFAPKTWYYKLLKRIGELFPGKSKTTR
AYLHDEADVEAALQQAG---------------------------------YQVTRKDMTA
TNFYFSRLFEAKPVAS--------------------------------------------
------------------------------------------------------------
------------------------------------------------------------
------------------------------------------------------------
---------------------------------
>Dinos-Suessiales-Symbiodinium-minutum-006148
----------------------------MFNVLDLELAATAVIVHLADFDEEWVLATARW
LQSSFRTEVSKGRLQVIHAPRNLYALKQADLNALDLSGFTEESINGKYLRKVELVGGHFT
YWSENGKWILFWRSLTQTSVAHRRWTVGKAEDWNLIQSGASESVVRAPEDMEVLDPIIKG
WEEFRGGRWELVPKAGISNLDLSEGELLKF---------GDSPKRQWWRTKQNLDYTFLM
WYAANLSDYYMQLEDDI----QPGLSGIKRTVLPNFDAGQNQRLVFDEPVSGEIKVVIKQ
SRKRHEHDFIKEGSLKASTFANCQEPQRLKELTQAEETWQGTLRGSRCLEISMDKPQKEW
VAIREIHVDRVESQKEKQSEKTLPSSAGFLQPRKYGESAASSAVQHALEAALLGFLSGSV
AWLVVWQIHKCGERQV-GSLGCLCPWSLTFMLLMDLAL---------------LSLLESS
PSSTPQQQTTSQGPLCKN-RKRRTKLPIDWRWLRPGISF--VDKTLVRHLGPANDPRHGK
WEKR---LISVGMIVQPEMDPTILAQAILHLAKTGAGKAIVAVLV--------GQRKVSL
ERRQQFLEKLRESLGHVQGDVLHLLDPAADLYPEPPSRMDNIDLALLTAFLEPLSNTFML
IEPNSVLLQDYPDQVERFITHLDSSNIPWIVIEFSKLFGVARK----------LELLVMF
PNAPADALFWDF----IDIVGNQTAPKSIYLSTDATKRD---------------------
-------------------------------------RP------------DDILQSVYD
GS----KTSSTQVTCGGHTAKSCSECPQGHGASWCNRDCGWALLTLLPSTLQGLWFEIV-
------------------------------FDDLQDVKCIRISIPRAQQHPLILRSFDLR
SSKASYNNIA-------------GLAAAGVNIPPELDTR------------------WSL
QGADQWQEQ-HLEWVLLMSLALVSGAF---------AGAAVE------------------
---ESDSQLPFF----------------AVGLLVALAGV----------------GSLAL
------GGESQ-EQVDDKKVVTEYFNNA-GFERWQKIYGEADDVNPVQKDIRIGHAETVD
KILKWLDPT----------------TISGKSVCDAGCGTGNLSIPLASRGA---------
DVHGSDISSAMVGEAEVRAKE----TL-PSE------KIPKFSTSDLEAI--SGKFDTVC
CVDVL---IHYPPDKMSGMVQHLAGLSKERLILSFAPKTWCPSN-------FPN------
---HQ-------MEPAG-------------------------------------------
-------------------A----------------------------------------
------------------------------------------------------------
------------------------------------------------------------
------------------------------------------------------------
-------------------------------T-
>Dinos-Suessiales-Symbiodinium-sp-C15-CAMPEP-0192443686
----------------------------X-------------------------------
---------------------------------------------------------FF-
A------------RL---------------------------------------------
-----------------------KASPILFFK----------------------------
------------------------------------------------------------
------------------------------------------------------------
------------------------------------------SLEH--------------
------------------------------------------------------------
----------------------------------QGDG----------------------
------------------------------------------------------------
------------------------------------------------------------
------------------------------------------------------------
------------------------------------------------------------
------------------------------------------------------------
----------D--------------------------------QAKMGRIR---------
----------------------------------------------------------AG
RRRCLGAALLGLGI---------GVSCQRSFVVPKVST-------------------API
QGRDVFLSS--VAGMSWFGI-PAQAQA--------ISHQALAEE----------------
----GDSQLPFF----------------VAGLLVALAGV----------------GALVF
------GGESA-ENVDDKKVVTEYFNNA-GFERWQKIYGETDDVNPVQKDIRVGHAETVD
KILKWLDPA----------------MISGKSVCDAGCGTGNLSIPLASRGA---------
DVHGSDISSAMVGEAEVRAKE----TL-PAE------QMPKFSTSDLEAI--SGKFDTVC
CVDVL---IHYPPDKMTGMVQHLAGLSKERLILSFAPKTWYYTLLKRIGELFPGKSKTTR
AYLHDEADVEAALKAAG---------------------------------YKVTRKDMTS
TNFYFSRLFEAQPVA---------------------------------------------
------------------------------------------------------------
------------------------------------------------------------
------------------------------------------------------------
---------------------------------
>Dinos-Suessiales-Symbiodinium-sp-C1-CAMPEP-0199583962
------------------------------------------------------------
---------------------------------------------------------XF-
C------------KA------------------------------------QGL------
-----------------------KASPILFFK----------------------------
------------------------------------------------------------
------------------------------------------------------------
------------------------------------------SLEH--------------
------------------------------------------------------------
----------------------------------QGDG----------------------
------------------------------------------------------------
------------------------------------------------------------
------------------------------------------------------------
------------------------------------------------------------
------------------------------------------------------------
----------DQ-------------------------------QAKMGRIR---------
----------------------------------------------------------AG
RRRCLGAALLGLGI---------GVSCQGSFVVPKVST-------------------API
QGRDVFLSS--VAGMSWFGI-PAQA-------------QALAEE----------------
----GDSQLPFF----------------VAGLLVALAGV----------------GALVF
------GGEAQ-ENVDDKKVVTEYFNNA-GFERWQKIYGETDDVNPVQKDIRVGHAETVD
KILKWLDPA----------------MVSGKSVCDAGCGTGNLSIPLASRGA---------
DVHGSDISSAMVGEAEVRAKE----TL-PAE------QMPKFSTSDLEAI--NGKFDTVC
CVDVL---IHYPPDKMSGMVQHLAGLSKERLILSFAPKTWYYTLLKRIGELFPGKSKTTR
AYLHDEADVEAALKAAG---------------------------------YKVTRKDMTS
TNFYFSRLFEAQPVA---------------------------------------------
------------------------------------------------------------
------------------------------------------------------------
------------------------------------------------------------
---------------------------------
>Dinos-Suessiales-Symbiodinium-sp-CCMP2430-CAMPEP-0192510822
------------------------------------------------------------
------------------------------------------------------------
------------------------------------------------------------
------------------------------------------------------------
------------------------------------------------------------
------------------------------------------------------------
------------------------------------------------------------
-----------------------------------------------------------X
PKVQ--------------------------------------------------------
------------------------------------------------------------
------------------------------------------------------------
------------------------------------------------------------
------------------------------------------------------------
------------------------------------------------------------
-------------------------------------------LVSIMH-----------
---------------------------------------MQQASQLG-------QRPLPH
RRRRWGAAVLGLAV---------VGASAQVFVAPVEAS------------------RRQR
QPSDLTTLG--TLGLSPLLL-AAPA-------------EAAGEA----------------
----ETSQFPFF----------------IGGLLVALAGV----------------AALAL
------GGETY-DEVDDKKVVEEYFNTT-GFERWQKIYGETDDVNPVQKDIRVGHAQTVD
KILGWLDPT----------------SISGKTVCDAGCGTGSLSIPLASRGA---------
MVNGSDISSAMVGEAEVRAKE----SL-PAE------KLPKFSTSDLEAI--SGSYDTVC
CVDVL---IHYPPDKMSGMVQHLAGLSKERLILSFAPKTWYYKLLKRIGELFPGKSKTTR
AYLHDEADVEAALQQAG---------------------------------YQVTRKDMTA
TNFYFSRLFEAKPVAS---E------------------GLWG----------------QS
---------DSL------------------------------------------------
-----------------EGTKRSQPPK---------------------------------
------------------LGGLRDHCADSLMQFFSATLGVP-------------------
-----------------------ATRSPDA-T-
>Dinos-Suessiales-Symbiodinium-sp-Mp-CAMPEP-0192629692
------------------------------------------------------------
------------------------------------------------------------
------------------------------------------------------------
------------------------------------------------------------
------------------------------------------------------------
------------------------------------------------------------
------------------------------------------------------------
------------------------------------------------------------
------------------------------------------------------------
------------------------------------------------------------
------------------------------------------------------------
------------------------------------------------------------
------------------------------------------------------------
------------------------------------------------------------
----------------------------------------------FKHGT---------
------------KAVDCTA--------------WSGNAAMKQAGVRR-------EHQARY
RRRHLGAAVLGLAA---------VGASARVFVAPPEAA-------------------RPR
DQKELLSLG--LSHLSPLLA-AAPA-------------QAS-DG----------------
----EPSQMPFF----------------IGGLLVALAGV----------------GALAF
------SAESY-ENVDDKKVVKEYFNNA-GFERWQKIYGETDDVNPVQKDIRVGHAQTVD
KILTWLEPS----------------TISGKTVCDAGCGTGSLSIPLASRGA---------
VVNGSDISSAMVGEAETRAKA----SL-SAE------QLPKFSTSDLEAI--NGKYDTVC
CVDVL---IHYPPDKMAGMVQHLAGLSQERLILSFAPKTWYYKLLKRIGELFPGKSKTTR
AYLHDEADVEAALKEAG---------------------------------YQVTRKDMTA
TNFYFSRLFEAKPVAP--------------------------------------------
------------------------------------------------------------
------------------------------------------------------------
------------------------------------------------------------
---------------------------------
>Ectocarpus-siliculosus-Esi0002-0110
----------------------------M-------------------------------
------------------------------------------------------------
------------------------------------------------------------
------------------------------------------------------------
------------------------------------------------------------
------------------------------------------------------------
------------------------------------------------------------
------------------------------------------------------------
------------------------------------------------------------
------------------------------------------------------------
------------------------------------------------------------
------------------------------------------------------------
------------------------------------------------------------
------------------------------------------------------------
------------------------------------------------------------
------------------------------------------------------------
---------------------------------PSSLAK---------------------
----------ALVTSGAVLVTSPCSLV-----------SAFV------------------
---APAGGLPRA----------------GPGSSAAAAAA----------------RTPVV
G-RTPHVLMST-LVDKDKEEVTEYFNNN-GFERWNKIYSESDEVNDVQRDIRTGHGQTID
KVLRWVEEDG----------------SAKSVFCDAGCGVGSLSIPLARLGA---------
KVASSDISAAMTGEAEERAKA----EL-GRD-----AKRISFTTSDLENL--TGSYDTVL
CIDVM---IHYPTEKMSDMVSKLCSMSKNRVILSFAPDTWYYSLLKKIGELFPGPSKTTR
AYLHTEEAVRKALAAEG---------------------------------FAIKRTEMTS
TNFYYSRMLEAVRE----------------------------------------------
------------------------------------------------------------
------------------------------------------------------------
------------------------------------------------------------
---------------------------------
>Fistulifera-solaris-fso-g2549
----------------------------M-------------------------------
------------------------------------------------------------
------------------------------------------------------------
------------------------------------------------------------
------------------------------------------------------------
------------------------------------------------------------
------------------------------------------------------------
------------------------------------------------------------
------------------------------------------------------------
------------------------------------------------------------
------------------------------------------------------------
------------------------------------------------------------
------------------------------------------------------------
------------------------------------------------------------
------------------------------------------------------------
-----------------------------------------------------------R
QTRR--------------------SLASFTFSLPCQVEKHQFTL----------KRQFAS
LQQASKQAS-KQASKQASIMRVILAFS-----------LFYS------------------
----VAAFVPSQ-------------------------------------------RSAFG
V-----THLAS-TTQDDKTEVREYFNTE-GFNRWNKIYSDSDDVNKVQLDIRNGHDQTIQ
KILNWLQADG---------------TVQQQTFCDCGCGVGSLAIPLAQMGAK--------
KVSASDISDAMANEAKRRAQA----LG-I--------RNAEFYTSDLESV--TGQYDTVT
CVDVA---IHYPDEKMVEMIEHLCSLSKDRVMISFAPKTWYYVFLKKIGELFPGPSKTTR
AYLHEESIIRDALTKCG---------------------------------FAVQREEMTA
TNFYFSRLLEAKRV----------------------------------------------
------------------------------------------------------------
------------------------------------------------------------
------------------------------------------------------------
---------------------------------
>Fragilariopsis-cylindrus-Fracy1-210312
------------------------------------------------------------
------------------------------------------------------------
------------------------------------------------------------
------------------------------------------------------------
------------------------------------------------------------
------------------------------------------------------------
------------------------------------------------------------
------------------------------------------------------------
------------------------------------------------------------
------------------------------------------------------------
------------------------------------------------------------
------------------------------------------------------------
------------------------------------------------------------
------------------------------------------------------------
------------------------------------------------------------
------------------------------------------------------------
------------------------------------------------------------
------------MKLTSAAVLSFLFVG---------------------------------
---GASGFAPIA-----------------TSSRNGVSSS---------------------
---SASESSSC-LHVDDKTEVREYFNTE-GFNRWNKIYSESDEVNTVQLDIRTGHGQTIQ
KILNWISDDG---------------NISGKSVCDCGCGVGSLAIPLAQMGA---------
KISASDISDSMADEASRRAQE----LG-I--------KDAKFYTSDLESV--TGTYDTVT
CVDVA---IHYPSDQMAEMVGHLCSLSSDRVIFSFAPKTWYYSALKKFGELFPGPSKTTR
AYLHEEQVVRDALTKAG---------------------------------FQVAREEMTG
TNFYFSRLLEAKRI----------------------------------------------
------------------------------------------------------------
------------------------------------------------------------
------------------------------------------------------------
---------------------------------
>Galdieria-sulphuraria-452821832
----------------------------M-------------------------------
------------------------------------------------------------
------------------------------------------------------------
------------------------------------------------------------
------------------------------------------------------------
------------------------------------------------------------
------------------------------------------------------------
------------------------------------------------------------
------------------------------------------------------------
------------------------------------------------------------
------------------------------------------------------------
------------------------------------------------------------
------------------------------------------------------------
------------------------------------------------------------
------------------------------------------------------------
------------------------------------------------------------
------------------------------------------------------------
----------------IIVLHAMEGNLC--------------------------------
--------------------------FFGSMLIPTLSYSFQHRRCIHCRSSCQLGFRVKS
PKYKSFYKNIR-MTVDDKQVVTEYFNTV-GFERWRRIYSPTERVNRVQQDIRRGHQQTVN
IILRWIEEDG-------------G-NISEQSFCDAGCGVGSLAIPLAKLGA---------
RVAASDISHSMIEEAQKRAKE----EW-GVIP-----SSLSFQVQDLLEL--QGSFDTVL
CVDVL---IHYSDAQLVSLLDSLSRVAKRRMIITFAPKTFYYVLLKKIGDFFPGPSKATR
AYLHEEKDILDSLQQRG---------------------------------WQWIRKDLVK
TNFYFCQIVQLEKRNR---T----------------------------------------
------------------------------------------------------------
------------------------------------------------------------
------------------------------------------------------------
---------------------------------
>Guillardia-theta-155994
------------------------------------------------------------
------------------------------------------------------------
------------------------------------------------------------
------------------------------------------------------------
------------------------------------------------------------
------------------------------------------------------------
------------------------------------------------------------
------------------------------------------------------------
------------------------------------------------------------
------------------------------------------------------------
------------------------------------------------------------
------------------------------------------------------------
------------------------------------------------------------
------------------------------------------------------------
------------------------------------------------------------
------------------------------------------------------------
------------------------------------------------------------
------------------------------------------------------------
------------------------------------------------------------
----------M-AVVDDKKEVKEYFNNE-GFNRWSKIYSESDDVNAVQKFIRSGHQQTID
KVLAWIQEDG-------------S-AANGQTFCDAGCGVGSLAIPLAQMGA---------
KVRASDISEAMANEGAARAAN----MD-LK-------GSVTFETADLESL--NGSYDTVT
CIDVL---IHYPTEKMDSMVGHLCDIASKRFIISFAPFTPFYAALKFVGSLAPGPSKATR
AYLHVESDVVAALEKRG---------------------------------FKVKRSEMTA
TNFYFSRLLEAVKE----------------------------------------------
------------------------------------------------------------
------------------------------------------------------------
------------------------------------------------------------
---------------------------------
>Haptophytes-Coccolithales-Syracosphaerales-Calcidiscus-leptoporus-RCC1130-CAMPEP-0119373496
------------------------------------------------------------
------------------------------------------------------------
------------------------------------------------------------
------------------------------------------------------------
------------------------------------------------------------
------------------------------------------------------------
------------------------------------------------------------
------------------------------------------------------------
------------------------------------------------------------
------------------------------------------------------------
------------------------------------------------------------
------------------------------------------------------------
------------------------------------------------------------
------------------------------------------------------------
------------------------------------------------------------
------------------------------------------------------------
------------------------------------------------------------
-----------XFNKMTLCLASALPTA-----------LVVA------------------
--------------------------------PSQLSPR----------------RPTQV
-----VRTIYA-SAVDDKAEVTAYFNNE-GFNRWSRIYSEDGEVNSVQLDIRTGHAETVE
KVLGWVDADG-------------S-ARAGQTFCDAGCGVGSLALPLADRGA---------
KVTASDISDAMVSEATSRATA----AG-LS-------ERVSFSTSDLEAL--SGKYDTVS
CIDVM---IHYPSEKMAGMVGHLGELADKRLIISFAPDTWYYRALKSLGELFPGPSKTTR
AYLHTEEAVLDALSMAG---------------------------------FRPERTEMTG
TNFYFSRLIEAVRE----------------------------------------------
------------------------------------------------------------
------------------------------------------------------------
------------------------------------------------------------
---------------------------------
>Haptophytes-Coccolithales-Syracosphaerales-Coccolithus-pelagicus-ssp-braarudi-PLY182g-CAMPEP-0183346584
------------------------------------------------------------
------------------------------------------------------------
------------------------------------------------------------
------------------------------------------------------------
------------------------------------------------------------
------------------------------------------------------------
------------------------------------------------------------
------------------------------------------------------------
------------------------------------------------------------
------------------------------------------------------------
------------------------------------------------------------
------------------------------------------------------------
------------------------------------------------------------
------------------------------------------------------------
------------------------------------------------------------
------------------------------------------------------------
------------------------------------------------------------
------------------------------------------------------------
------------------------------------------------------------
------------MAVDDKAEVMEYFNNE-GFNRWSRIYSEDGEVNKVQLDIRTGHGQTVD
KVLRWVDADG-------------S-AKDGATFCDAGCGVGSLALPLADRGA---------
QVTASDISDAMVSEATSRAAA----AG-LS-------ERVSFSTSDLENL--SGSFDTVS
CIDVM---IHYPSDKMVGMVGHLAGLAEKRLIISFAPNTWYYRALKSFGELFPGPSKTTR
AYLHTEEAVLDALRVAG---------------------------------FKPERTEMTG
TNFYFSRLIEAVRE----------------------------------------------
------------------------------------------------------------
------------------------------------------------------------
------------------------------------------------------------
---------------------------------
>Haptophytes-Coccolithales-Syracosphaerales-Pleurochrysis-carterae-CCMP645-CAMPEP-0190790784
------------------------------------------------------------
------------------------------------------------------------
------------------------------------------------------------
------------------------------------------------------------
------------------------------------------------------------
------------------------------------------------------------
------------------------------------------------------------
------------------------------------------------------------
------------------------------------------------------------
------------------------------------------------------------
------------------------------------------------------------
------------------------------------------------------------
------------------------------------------------------------
------------------------------------------------------------
------------------------------------------------------------
------------------------------------------------------------
------------------------------------------------------------
-----------XRDDLASLVMAALLLA-----------LEMA------------------
----AGFVIP----------------------AAPPPLT----------------RANVQ
TACHGLS--MS-VQVDDKAEVKEYFNNE-GFSRWNRIYSEEGEVNSVQLDIRTGHAQTVD
KVLRWIDEDG-------------T-AAAGASFCDAGCGVGSLALPLASRGA---------
MVTASDISDAMVTEATSRAKA----AG-LS-------DKATFSTSDLEAL--QGKYDTVT
CIDVM---IHYPSDKMSGMVKHLAGLAENRLIISFAPNTWYYRALKSIGELFPGPSKTTR
AYLHTEEDVVTALADAG---------------------------------FKTARMEMTG
TSFYFSRLIEAVRQ----------------------------------------------
------------------------------------------------------------
------------------------------------------------------------
------------------------------------------------------------
---------------------------------
>Haptophytes-Chrysochromulinales-Chrysochromulina-brevifilum-UTEX-LB-985-CAMPEP-0174715568
------------------------------------------------------------
------------------------------------------------------------
------------------------------------------------------------
------------------------------------------------------------
------------------------------------------------------------
------------------------------------------------------------
------------------------------------------------------------
------------------------------------------------------------
------------------------------------------------------------
------------------------------------------------------------
------------------------------------------------------------
------------------------------------------------------------
------------------------------------------------------------
------------------------------------------------------------
------------------------------------------------------------
------------------------------------------------------------
------------------------------------------------------------
--XTNIHSS------MRGSFVLCAAAA-----------CGLQ------------------
-----------------------------VGLPRTRAPT----------------RC---
-------HAVR-AAVDDKSEVKDYFNNE-GFNRWSRIYSEDGEVNSVQLDIRTGHGITVD
KVLGWVDADG-------------T-AKAGETFCDAGCGVGSLALPLADRGA---------
KVSASDISAAMVEEAAKRAAD----AG-LS-------ERASFMTSDLEAI--EGSYDTVT
CIDVM---IHYPQEKMAEMVQGLASKSNRRLIISFAPDTWYYRALKSFGELFPGPSKTTR
AYLHKEEAVVAALESSG---------------------------------FQLTRTEMTG
TSFYFSRLLEAQRA----------------------------------------------
------------------------------------------------------------
------------------------------------------------------------
------------------------------------------------------------
---------------------------------
>Haptophytes-Chrysochromulinales-Chrysochromulina-ericina-CCMP281-CAMPEP-0181231988
------------------------------------------------------------
------------------------------------------------------------
------------------------------------------------------------
------------------------------------------------------------
------------------------------------------------------------
------------------------------------------------------------
------------------------------------------------------------
------------------------------------------------------------
------------------------------------------------------------
------------------------------------------------------------
------------------------------------------------------------
------------------------------------------------------------
------------------------------------------------------------
------------------------------------------------------------
------------------------------------------------------------
------------------------------------------------------------
------------------------------------------------------------
------------------------------------------------------------
----------------------------------XFGNS----------------RAVTH
-ACRGALSDVQ-ALVDDKQEVEEYFNNE-GFNRWSRIYSEDGEVNSVQLDIRTGHAETVD
KVLRWVDADG-------------S-AQGGQTFCDAGCGVGSLAIPLAQRGA---------
KVSASDISEAMANEAAQRAAA----IG-LS-------DQASFSTSDLENI--AGNYDTVT
CIDVM---IHYPQDKMKQMVTGLASHADKRLIISFAPDTWYYRALKSVGELFPGPSKTTR
AYLHSEEAVVAALETAG---------------------------------FELKRTEMTG
TNFYFSRLLEAVKK----------------------------------------------
------------------------------------------------------------
------------------------------------------------------------
------------------------------------------------------------
---------------------------------
>Haptophytes-Chrysochromulinales-Chrysochromulina-polylepis-CCMP1757-CAMPEP-0193784004
------------------------------------------------------------
------------------------------------------------------------
------------------------------------------------------------
------------------------------------------------------------
------------------------------------------------------------
------------------------------------------------------------
------------------------------------------------------------
------------------------------------------------------------
------------------------------------------------------------
------------------------------------------------------------
------------------------------------------------------------
------------------------------------------------------------
------------------------------------------------------------
------------------------------------------------------------
------------------------------------------------------------
------------------------------------------------------------
--QRTTLHL---------------------------------------------------
----PRNTN-MVA--SRMAVASQLALV-----------GALQ------------------
----LSPQS----------------------------AL----------------RAPAP
ACRSALADIRA-AAVDDKTEVREYFNTE-GFNRWSRIYSEDGEVNTVQMDIRTGHAQTVD
KVLKWMDADG-------------T-AASGATFCDAGCGVGSLAIPLAQRGA---------
QVSASDISQAMADEGGKRAEA----MG-VP-------N-VKFSTSDLESI--EGKYNTVT
CIDVM---IHYPEDKMAQMVSGLAAHAEERLIISFAPNTWYYTALKKFGELFPGPSKTTR
AYLHTEESVMSALDAAG---------------------------------FELARTEMTG
TSFYFSRLLEAVRKK---------------------------------------------
------------------------------------------------------------
------------------------------------------------------------
------------------------------------------------------------
---------------------------------
>Haptophytes-Chrysochromulinales-Chrysochromulina-rotalis-UIO044-CAMPEP-0115848326
------------------------------------------------------------
------------------------------------------------------------
------------------------------------------------------------
------------------------------------------------------------
------------------------------------------------------------
------------------------------------------------------------
------------------------------------------------------------
------------------------------------------------------------
------------------------------------------------------------
------------------------------------------------------------
------------------------------------------------------------
------------------------------------------------------------
------------------------------------------------------------
------------------------------------------------------------
------------------------------------------------------------
------------------------------------------------------------
XSRRSHH-----------------------------------------------------
--TASSHSP-MLSTKVLLQLVAHLGVA-----------SALQ------------------
----LSPAAA----------------------PRAVAMQ----------------RSLPR
------CPAVV-AAVDDKAEVEEYFNNE-GFNRWSRIYSEDGEVNSVQLDIRTGHAQTVD
KVLGWVDSDG-------------S-AAAGQTFADAGCGVGSLALPLAQRGA---------
TVVASDISDAMVQEAAKRAAS----AG-LS-------ERATFSTSDLENI--QGKYDTVT
CIDVM---IHYPQEKMAEMVSGLASKADKRLIISFAPDTWYYRALKSFGELFPGPSKTTR
AYLHSEEAVVAALEASG---------------------------------FKLDRTEMTG
TNFYFSRLLEAVKA----------------------------------------------
------------------------------------------------------------
------------------------------------------------------------
------------------------------------------------------------
---------------------------------
>Haptophytes-Chrysochromulinales-Chrysochromulina-sp-KOO32364-1
------------------------------------------------------------
------------------------------------------------------------
------------------------------------------------------------
------------------------------------------------------------
------------------------------------------------------------
------------------------------------------------------------
------------------------------------------------------------
------------------------------------------------------------
------------------------------------------------------------
------------------------------------------------------------
------------------------------------------------------------
------------------------------------------------------------
------------------------------------------------------------
------------------------------------------------------------
------------------------------------------------------------
------------------------------------------------------------
------------------------------------------------------------
------------------MLALTTIAA-----------TALN------------------
----VGYPRGLV-----------------GVQQQKLAAA----------------RCSGP
---------RA-VAVDDKAEVEEYFNNE-GFNRWSRIYSDDGEVNTVQLDIREGHAQTVD
KVLGWVDADG-------------S-AKRGETFADAGCGVGSLSLPLAQRGA---------
KVTASDISAAMVEEAAKRATK----AG-LS-------DRASFSTSDLENI--EGKYDTVT
CIDVM---IHYPQDKMAQMVQGLAQKADKRLIISFAPDTWYYRALKSFGELFPGPSKTTR
AYLHSEEAVVDALNAAG---------------------------------FELARTEMTG
TKFYFSRLLEAKKRA---------------------------------------------
------------------------------------------------------------
------------------------------------------------------------
------------------------------------------------------------
---------------------------------
>Haptophytes-Isochrysidales-Emiliania-huxleyi-374-CAMPEP-0187606620
------------------------------------------------------------
------------------------------------------------------------
------------------------------------------------------------
------------------------------------------------------------
------------------------------------------------------------
------------------------------------------------------------
------------------------------------------------------------
------------------------------------------------------------
------------------------------------------------------------
------------------------------------------------------------
------------------------------------------------------------
------------------------------------------------------------
------------------------------------------------------------
------------------------------------------------------------
------------------------------------------------------------
------------------------------------------------------------
------------------------------------------------------------
--------------SIMLQLAASSILG-----------LTVP------------------
----HAPHAP----------------------PRCLAAS----------------RAASP
------------VCVDDKSEVEEYFNNE-GFNRWNRIYSEDGEVNAVQLDIRTGHGQTVD
KILKWVDSDG-------------RESLSDGTWCDAGCGVGSLAIPLAQRGA---------
TVVASDIAGAMASEAERRAAD----LG-LS-------ERASFSTSDLESL--SGEYDTVS
CIDVM---IHYPPEKMAGMVGHLGGIAKERLILSFAPDTWYYRALKRFGELFPGPSKTTR
AYLHTEEAVLKALSEAG---------------------------------FAPSRTEMTG
TNFYFSRLIEAVRQ----------------------------------------------
------------------------------------------------------------
------------------------------------------------------------
------------------------------------------------------------
---------------------------------
>missing_sequence
------------------------------------------------------------
------------------------------------------------------------
------------------------------------------------------------
------------------------------------------------------------
------------------------------------------------------------
------------------------------------------------------------
------------------------------------------------------------
------------------------------------------------------------
------------------------------------------------------------
------------------------------------------------------------
------------------------------------------------------------
------------------------------------------------------------
------------------------------------------------------------
------------------------------------------------------------
------------------------------------------------------------
------------------------------------------------------------
------------------------------------------------------------
------------------------------------------------------------
------------------------------------------------------------
------------------------------------------------------------
------------------------------------------------------------
------------------------------------------------------------
------------------------------------------------------------
------------------------------------------------------------
------------------------------------------------------------
------------------------------------------------------------
------------------------------------------------------------
------------------------------------------------------------
---------------------------------
>Haptophytes-Isochrysidales-Emiliania-huxleyi-427895
------------------------------------------------------------
------------------------------------------------------------
------------------------------------------------------------
------------------------------------------------------------
------------------------------------------------------------
------------------------------------------------------------
------------------------------------------------------------
------------------------------------------------------------
------------------------------------------------------------
------------------------------------------------------------
------------------------------------------------------------
------------------------------------------------------------
------------------------------------------------------------
------------------------------------------------------------
------------------------------------------------------------
------------------------------------------------------------
------------------------------------------------------------
----------------MLQLAASSILG-----------LTVP------------------
----HAPHAP----------------------PRCLAAS----------------RAASP
------------VCVDDKSEVEEYFNNE-GFNRWNRIYSEDGEVNAVQLDIRTGHGQTVD
KILKWVDSDG-------------RESLSDGTWCDAGCGVGSLAIPLAQRGA---------
TVVASDIAGAMASEAERRAAD----LG-LS-------ERASFSTSDLESL--SGEYDTVS
CIDVM---IHYPPEKMAGMVGHLGGIAKERLILSFAPDTWYYRALKRFGELFPGPSKTTR
AYLHTEEAVLKALSEAG---------------------------------FAPSRTEMTG
TNFYFSRLIEAVRQ----------------------------------------------
------------------------------------------------------------
------------------------------------------------------------
------------------------------------------------------------
---------------------------------
>Haptophytes-Isochrysidales-Emiliania-huxleyi-CCMP370-CAMPEP-0187728450
------------------------------------------------------------
------------------------------------------------------------
------------------------------------------------------------
------------------------------------------------------------
------------------------------------------------------------
------------------------------------------------------------
------------------------------------------------------------
------------------------------------------------------------
------------------------------------------------------------
------------------------------------------------------------
------------------------------------------------------------
------------------------------------------------------------
------------------------------------------------------------
------------------------------------------------------------
------------------------------------------------------------
------------------------------------------------------------
------------------------------------------------------------
-------------XSIMLQLAASSILG-----------LTVP------------------
----HTPHAP----------------------PRCLAAS----------------RAASP
------------VCVDDKSEVEEYFNNE-GFNRWNRIYSEDGEVNAVQLDIRTGHGQTVD
KILKWVDSDG-------------RESLSDGTWCDAGCGVGSLAIPLAQRGA---------
TVVASDIAGAMASEAERRAAD----LG-LS-------ERASFSTSDLESL--SGEYDTVS
CIDVM---IHYPPEKMAGMVGHLGGIAKERLILSFAPDTWYYRALKRFGELFPGPSKTTR
AYLHTEEAVLKALSEAG---------------------------------FAPSRTEMTG
TNFYFSRLIEAVRQ----------------------------------------------
------------------------------------------------------------
------------------------------------------------------------
------------------------------------------------------------
---------------------------------
>Haptophytes-Isochrysidales-Emiliania-huxleyi-PLYM219-CAMPEP-0187783912
------------------------------------------------------------
------------------------------------------------------------
------------------------------------------------------------
------------------------------------------------------------
------------------------------------------------------------
------------------------------------------------------------
------------------------------------------------------------
------------------------------------------------------------
------------------------------------------------------------
------------------------------------------------------------
------------------------------------------------------------
------------------------------------------------------------
------------------------------------------------------------
------------------------------------------------------------
------------------------------------------------------------
------------------------------------------------------------
------------------------------------------------------------
-----------XRKSIMLQLAASSILG-----------LTVP------------------
----HTPHAP----------------------PRCLAAS----------------RAASP
------------VCVDDKSEVEEYFNNE-GFNRWNRIYSEDGEVNAVQLDIRTGHGQTVD
KILKWVDSDG-------------RESLSDGTWCDAGCGVGSLAIPLAQRGA---------
TVVASDIAGAMASEAERRAAD----LG-LS-------ERASFSTSDLESL--SGEYDTVS
CIDVM---IHYPPEKMAGMVGHLGGIAKERLILSFAPDTWYYRALKRFGELFPGPSKTTR
AYLHTEEAVLKALSEAG---------------------------------FAPSRTEMTG
TNFYFSRLIEAVRQ----------------------------------------------
------------------------------------------------------------
------------------------------------------------------------
------------------------------------------------------------
---------------------------------
>Haptophytes-Isochrysidales-Gephyrocapsa-oceanica-RCC1303-CAMPEP-0188208116
------------------------------------------------------------
------------------------------------------------------------
------------------------------------------------------------
------------------------------------------------------------
------------------------------------------------------------
------------------------------------------------------------
------------------------------------------------------------
------------------------------------------------------------
------------------------------------------------------------
------------------------------------------------------------
------------------------------------------------------------
------------------------------------------------------------
------------------------------------------------------------
------------------------------------------------------------
------------------------------------------------------------
------------------------------------------------------------
------------------------------------------------------------
----------------MLQLAA-CILG-----------LTVP------------------
----HAPHAP----------------------PRCLAAS----------------RAASP
------------VCVDDKSEVEEYFNNE-GFNRWNRIYSEDGEVNAVQLDIRTGHGQTVD
KILKWVDSDG-------------RESLSDGTWCDAGCGVGSLAIPLAQRGA---------
TVVASDIAGAMASEAERRAAD----LG-LS-------DRASFSTSDLESL--SGEYDTVS
CIDVM---IHYPPEKMAGMVGHLGGIAKERLILSFAPDTWYYRALKRFGELFPGPSKTTR
AYLHTEEAVLKALSDAG---------------------------------FAPSRTEMTG
TNFYFSRLIEAVRQ----------------------------------------------
------------------------------------------------------------
------------------------------------------------------------
------------------------------------------------------------
---------------------------------
>Haptophytes-Isochrysidales-Isochrysis-galbana-CCMP1323-CAMPEP-0193638446
------------------------------------------------------------
------------------------------------------------------------
------------------------------------------------------------
------------------------------------------------------------
------------------------------------------------------------
------------------------------------------------------------
------------------------------------------------------------
------------------------------------------------------------
------------------------------------------------------------
------------------------------------------------------------
------------------------------------------------------------
------------------------------------------------------------
------------------------------------------------------------
------------------------------------------------------------
------------------------------------------------------------
------------------------------------------------------------
------------------------------------------------------------
-----LASTAASEHADPLALHALAVVA-----------GAAS------------------
----DAGDGA----------------------ARSDGAA----------------RWRSP
----------G-VAIDDKAEVEEYFNNE-GFNRWNRIYSEDGEVNAVQMDIRTGHAQTVD
KILAWVDADG-------------PDSLSKGIWCDAGCGVGSLALPLAARGA---------
TVVASDISDAMATEAARRATK----MG-LG-------DRATFCTSDLESL--DGQFDTVS
CIDVM---IHYPSEKMAGMIGHLGSIAGERLIISFAPDTWYYRSLKRFGELFPGPSKTTR
AYLHTEEAVLGALAKAG---------------------------------FKPTRTEMTG
TNFYFSRLIEAVRVXS---RKPRRAAVSR-----------------ASRP-------ASW
-QPVYAPSWPRXAARAAASAG--------------------ATRAAFAASAK----CPLP
S----------LVSLDLSPVSATETSK---------------------------------
--------------------AT---------SAVAYVL------WEGPLAT---------
--------------------------WPDQVFV
>Haptophytes-Isochrysidales-Isochrysis-sp-BAJW2039817
------------------------------------------------------------
------------------------------------------------------------
------------------------------------------------------------
------------------------------------------------------------
------------------------------------------------------------
------------------------------------------------------------
------------------------------------------------------------
------------------------------------------------------------
------------------------------------------------------------
------------------------------------------------------------
------------------------------------------------------------
------------------------------------------------------------
------------------------------------------------------------
------------------------------------------------------------
------------------------------------------------------------
------------------------------------------------------------
------------------------------------------------------------
------------------------------------------------------------
------------------------------------------------------------
------------------------------------------------MDIRTGHAQTVD
KILAWVDADG-------------KESVSKGTWCDAGCGVGSLALPLAQRGA---------
KVVASDISEAMATEASRRAEA----AG-LG-------DKATFTTSDLESL--SGEYDTVS
CIDVM---IHYPSDKMAGMVSHLASITKERLIISFAPDTWYYRGLKRFGELFPGPSKTTR
AYLHTEEAVLKALGEAG---------------------------------FKPARTEMTG
TNFYFSRLIEAVR-----------------------------------------------
------------------------------------------------------------
------------------------------------------------------------
------------------------------------------------------------
---------------------------------
>Haptophytes-Isochrysidales-Isochrysis-sp-CCMP1244-CAMPEP-0188807502
------------------------------------------------------------
------------------------------------------------------------
------------------------------------------------------------
------------------------------------------------------------
------------------------------------------------------------
------------------------------------------------------------
------------------------------------------------------------
------------------------------------------------------------
------------------------------------------------------------
------------------------------------------------------------
------------------------------------------------------------
------------------------------------------------------------
------------------------------------------------------------
------------------------------------------------------------
------------------------------------------------------------
------------------------------------------------------------
------------------------------------------------------------
-----------GKSITMLQLAASSILG-----------LTVP------------------
----HAPHAP----------------------PRCLAAS----------------RAASP
------------VCVDDKSEVEEYFNNE-GFNRWNRIYSEDGEVNAVQLDIRTGHGQTVD
KILKWVDSDG-------------RESLSDGTWCDAGCGVGSLAIPLAQRGA---------
TVVASDIAGAMASEAERRAAD----LG-LS-------ERASFSTSDLESL--SGEYDTVS
CIDVM---IHYPPEKMAGMVGHLGGIAKERLILSFAPDTWYYRALKRFGELFPGPSKTTR
AYLHTEEAVLKALSEAG---------------------------------FAPSRTEMTG
TNFYFSRLIEAVASEE---QRRERHT--T-----------------TPAP-------RGW
PKSVRGPGVYMLDVALVARAGG---------LPP------RACALSFVHLWR----SPLG
A----------TIKRKLSRRHATLKKKPGPVQDDAAYLHTEEAVLKASETIRDSPRPDAA
LKSESSLGQLCHTPYTRPPAATRGP-----XAALAARL------HLGPAAVRSPMASRSY
CDGQEGASRIVRRRAPAAQALSEAGFAPSRT--
>Haptophytes-Pavlovales-Exanthemachrysis-gayraliae-RCC1523-CAMPEP-0206010282
------------------------------------------------------------
------------------------------------------------------------
------------------------------------------------------------
------------------------------------------------------------
------------------------------------------------------------
------------------------------------------------------------
------------------------------------------------------------
------------------------------------------------------------
------------------------------------------------------------
------------------------------------------------------------
------------------------------------------------------------
------------------------------------------------------------
------------------------------------------------------------
------------------------------------------------------------
------------------------------------------------------------
------------------------------------------------------------
------------------------------------------------------------
--------------------------------------XAAG------------------
----MRTAGP---------------------------------------------RAALP
R-------RCI-SMADDKVVVKQYFNNE-GFDRWNRIYSEDGEVNSVQLDIRNGHQETVD
KILKWIDDDG---------------DIAGRTVCDAGCGVGSLAIPLARRGA---------
KVEGSDISEAMVAEATRRAAA---DPA-VQ-------TRPKFYPSDLSAL--SGKYDTVT
CVDVM---IHYPTEEMAGMVAHLASLADRRLIVSFAPKTWFYDILKKVGELFPGPSKTTR
AYLHPEADVVSXAGGGGLLGEAHGVHGHLLLLLPPPGGRAQVRFVRDEANFTARCTESIG
TSVS-ARLLEAARECA---RGRRVGRVGV-------------LGPARRRG-------SSW
-SLGASPRASLPRCAAIPAPHRR----LARGMP-------LDTRMHVGAAAR----VARP
RHHVRMTMHPC------TPRSARWFVES-----------------------RVGPRSARA
------------------KSSTLASSDSDRMSATAEA-----------------------
---------------------------------
>Haptophytes-Pavlovales-Pavlova-gyrans-CCMP608-CAMPEP-0206045752
------------------------------------------------------------
------------------------------------------------------------
------------------------------------------------------------
------------------------------------------------------------
------------------------------------------------------------
------------------------------------------------------------
------------------------------------------------------------
------------------------------------------------------------
------------------------------------------------------------
------------------------------------------------------------
------------------------------------------------------------
------------------------------------------------------------
------------------------------------------------------------
------------------------------------------------------------
------------------------------------------------------------
------------------------------------------------------------
------------------------------------------------------------
---------------XVLGLVALVGGV-----------DAFN------------------
----AGAPRSS-------------------------------------------------
---SRLARGAV-RMADDKVVVKQYFNNE-GFERWNRIYSEDGEVNKVQLDIRDGHQQTVD
KILAWIDADG---------------DIRGKTVCDAGCGVGSLALPLAQRGA---------
KVDASDISEAMVNEASRRAKS----MS-IE-------TMPNFAPSDLSSL--SGKFDTVT
CVDVM---IHYPTEEMAGMVKHLASLAERRLIISFAPKTWYYDLLKKVGELFPGPSKTTR
AYLHPEEDVVKALGEAG---------------------------------FELKRTEMTA
TNFYFSRLLEAVRK----------------------------------------------
------------------------------------------------------------
------------------------------------------------------------
------------------------------------------------------------
---------------------------------
>Haptophytes-Pavlovales-Pavlova-lutheri-CCAC-0028-RFAD2030296
------------------------------------------------------------
------------------------------------------------------------
------------------------------------------------------------
------------------------------------------------------------
------------------------------------------------------------
------------------------------------------------------------
------------------------------------------------------------
------------------------------------------------------------
------------------------------------------------------------
------------------------------------------------------------
------------------------------------------------------------
------------------------------------------------------------
------------------------------------------------------------
------------------------------------------------------------
------------------------------------------------------------
------------------------------------------------------------
------------------------------------------------------------
------------------------------------------------------------
------------------------------------------------------------
-------------MADDKAVVQQYFNTE-GFDRWNRIYSEDGEVNSVQKDIRNGHQQTVD
KILTWIDADA---------------NIAGQTICDAGCGVGSLALPLAMRGA---------
KVTASDISDAMVEEAARRAQA----MGGLK-------VQPAFSQSDLSAL--SGRYDTVT
CVDVM---IHYPTEEMAGMVRHLASLADKRLIISFAPKTWYYDLLKKVGELFPGPSKTTR
AYLHPEDEVVKALEASG---------------------------------FTIQRTEMTG
TNFYFSRLLEAV------------------------------------------------
------------------------------------------------------------
------------------------------------------------------------
------------------------------------------------------------
---------------------------------
>Haptophytes-Pavlovales-Pavlova-lutheri-RCC1537-CAMPEP-0205972650
------------------------------------------------------------
------------------------------------------------------------
------------------------------------------------------------
------------------------------------------------------------
------------------------------------------------------------
------------------------------------------------------------
------------------------------------------------------------
------------------------------------------------------------
------------------------------------------------------------
------------------------------------------------------------
------------------------------------------------------------
------------------------------------------------------------
------------------------------------------------------------
------------------------------------------------------------
------------------------------------------------------------
-------------------------------------XCL--------------------
------------------------------------------------------------
----------MANPLVALSLLALCAAA-----------TAFS------------------
----APSRAVG-------------------------------------------------
---SRVARGAV-HMADDKAVVQQYFNTE-GFDRWNRIYSEDGEVNSVQKDIRNGHQQTVD
KILTWIDADA---------------NIAGQTICDAGCGVGSLALPLAMRGA---------
KVTASDISDAMVEEAARRAQA----MGGLK-------VQPAFSQSDLSAL--SGRYDTVT
CVDVM---IHYPTEEMAGMVRHLASLADKRLIISFAPKTWYYDLLKKVGELFPGPSKTTR
AYLHPEDEVVKALEASG---------------------------------FTIQRTEMTG
TNFYFSRLLEAVRADE---RSAWLAAGGRCVRAAKSGCARRGEG-ARKAS-------SSW
-MVNAESELVVGREKVVKGNNRGQRMAMEG---------TWEERASPSASGASSFGAAPP
E---------C---GASTPRRSCPWRRAL------------------------SPAAXST
----------------SPSSSTPSSSSAAIIASSALTAG---------------------
---------------------ELTPALPSA---
>Haptophytes-Pavlovales-Pavlova-lutheri-SAG-926-LLEN2004751
------------------------------------------------------------
------------------------------------------------------------
------------------------------------------------------------
------------------------------------------------------------
------------------------------------------------------------
------------------------------------------------------------
------------------------------------------------------------
------------------------------------------------------------
------------------------------------------------------------
------------------------------------------------------------
------------------------------------------------------------
------------------------------------------------------------
------------------------------------------------------------
------------------------------------------------------------
------------------------------------------------------------
------------------------------------------------------------
------------------------------------------------------------
------------------------------------------------------------
------------------------------------------------------------
-------------MADDKAVVQQYFNTE-GFDRWNRIYSEDGEVNSVQKDIRNGHQQTVD
KILTWIDADA---------------NIAGQTICDAGCGVGSLALPLAMRGA---------
KVTASDISDAMVEEAARRAQA----MGGLK-------VQPAFSQSDLSAL--SGRYDTVT
CVDVM---IHYPTEEMAGMVRHLASLADKRLIISFAPKTWYYDLLKKVGELFPGPSKTTR
AYLHPEDEVVKALEASG---------------------------------FTIQRTEMTG
TNFYFSRLLEAV------------------------------------------------
------------------------------------------------------------
------------------------------------------------------------
------------------------------------------------------------
---------------------------------
>Haptophytes-Pavlovales-Pavlova-sp-CCMP459-CAMPEP-0190526622
------------------------------------------------------------
------------------------------------------------------------
------------------------------------------------------------
------------------------------------------------------------
------------------------------------------------------------
------------------------------------------------------------
------------------------------------------------------------
------------------------------------------------------------
------------------------------------------------------------
------------------------------------------------------------
------------------------------------------------------------
------------------------------------------------------------
------------------------------------------------------------
------------------------------------------------------------
------------------------------------------------------------
------------------------------------------------------------
------------------------------------------------------------
--------------------LVLVAEA-----------SAFS------------------
----ATSRAPT-------------------------------------------------
---SRVSRAAV-SMAEDKVVVKQYFNNE-GFDRWNRIYSEDGEVNSVQQDIRDGHQQTVD
KILGWVDADA---------------DIKGKTVCDAGCGVGSLALPLATRGA---------
AVAASDISEAMVTEAARRAST----MD-LE-------KVPEFATSDLESL--SGKYDTVT
CVDVM---IHYPTEDMEGMVKHLASLAERRLIISFAPKTWYYDLLKKVGELFPGPSKTTR
AYLHPEDAVVKALKEAG---------------------------------FELKRTEMTA
TNFYFSRLLEAVRK----------------------------------------------
------------------------------------------------------------
------------------------------------------------------------
------------------------------------------------------------
---------------------------------
>Haptophytes-Phaeocystales-Phaeocystis-antarctica-Caron-Lab-Isolate-CAMPEP-0172976148
------------------------------------------------------------
------------------------------------------------------------
------------------------------------------------------------
------------------------------------------------------------
------------------------------------------------------------
------------------------------------------------------------
------------------------------------------------------------
------------------------------------------------------------
------------------------------------------------------------
------------------------------------------------------------
------------------------------------------------------------
------------------------------------------------------------
------------------------------------------------------------
------------------------------------------------------------
------------------------------------------------------------
------------------------------------------------------------
------------------------------------------------------------
XWMHPQLTS--AVYELSAMLSAVATAT-----------LGWQ------------------
----AGATSSLV-----------------AGPVAGRSPL----------------RA---
--------AVR-ALVDDKAEVEEYFNNV-GFERWNKIYSEDGEVNKVQLDIRTGHGITVE
KVLGWVDQDG-------------T-AKAGETFCDAGCGVGSLAIPLATRGA---------
TVIASDISEAMQTEAAQRAAA----AG-VA-------ERTTFSTSDLENL--SGKYDTVT
CIDVM---IHYPPEKMAEMVKHLGSVADKRLIISFAPDTWYYRGLKAFGGLFPGPSKTTR
AYLHPEESVVNALLASG---------------------------------FKLERTEMTG
TNFYFSRLLEAVRVEA--------------------------------------------
------------------------------------------------------------
------------------------------------------------------------
------------------------------------------------------------
---------------------------------
>Haptophytes-Phaeocystales-Phaeocystis-antarctica-CCMP1374-CAMPEP-0198172922
------------------------------------------------------------
------------------------------------------------------------
------------------------------------------------------------
------------------------------------------------------------
------------------------------------------------------------
------------------------------------------------------------
------------------------------------------------------------
------------------------------------------------------------
------------------------------------------------------------
------------------------------------------------------------
------------------------------------------------------------
------------------------------------------------------------
------------------------------------------------------------
------------------------------------------------------------
------------------------------------------------------------
------------------------------------------------------------
------------------------------------------------------------
-XRDP--------LDLQTMLAAVATAT-----------LGWQ------------------
----AGATSSLV-----------------AGPVAGRSPL----------------RA---
--------AVR-ALVDDKAEVEEYFNNV-GFERWNKIYSEDGEVNKVQLDIRTGHGITVE
KVLGWVDQDG-------------T-AKAGETFCDAGCGVGSLAIPLATRGA---------
TVIASDISEAMQTEAAQRAAA----AG-VA-------ERTTFSTSDLENL--SGKYDTVT
CIDVM---IHYPPEKMAEMVKHLGSVADKRLIISFAPDTWYYRGLKAFGGLFPGPSKTTR
AYLHPEESVVNALLASG---------------------------------FKLERTEMTG
TNFYFSRLLEAVRVEA--------------------------------------------
------------------------------------------------------------
------------------------------------------------------------
------------------------------------------------------------
---------------------------------
>Haptophytes-Phaeocystales-unid-sp-CCMP2000-CAMPEP-0119064088
------------------------------------------------------------
------------------------------------------------------------
------------------------------------------------------------
------------------------------------------------------------
------------------------------------------------------------
------------------------------------------------------------
------------------------------------------------------------
------------------------------------------------------------
------------------------------------------------------------
------------------------------------------------------------
------------------------------------------------------------
------------------------------------------------------------
------------------------------------------------------------
------------------------------------------------------------
------------------------------------------------------------
------------------------------------------------------------
------------------------------------------------------------
-----------XAELRISMLFVTTVLA-----------LGWQ------------------
-----ASTSSLV-----------------TGPIAGRSPL----------------RA---
--------AVR-AAADDKAEVEEYFNNV-GFERWNKIYSEDGEVNSVQLDIRTGHAQTVE
KVLGWVDADG-------------S-AKAGQTFCDAGCGVGSLAIPLAARGA---------
TVVASDISEAMQTEAAQRAAA----AG-VA-------DRTTFSTSDLEAL--SGKYDTVT
CIDVM---IHYPPEKMAEMVQHLGSIADKRLIISFAPDTWYYRTLKSIGGLFPGPSKTTR
AYLHPEESVVNALLASG---------------------------------FKLERTEMTG
TNFYFSRLLEAVANSC---A----------------------------------------
------------------------------------------------------------
------------------------------------------------------------
----------------TVPSSVLLGS-----SALANARA---------------------
---------------------------------
>Haptophytes-Prymnesiales-Prymnesium-parvum-LXRN2043291
------------------------------------------------------------
------------------------------------------------------------
------------------------------------------------------------
------------------------------------------------------------
------------------------------------------------------------
------------------------------------------------------------
------------------------------------------------------------
------------------------------------------------------------
------------------------------------------------------------
------------------------------------------------------------
------------------------------------------------------------
------------------------------------------------------------
------------------------------------------------------------
------------------------------------------------------------
------------------------------------------------------------
------------------------------------------------------------
------------------------------------------------------------
------------------------------------------------------------
------------------------------------------------------------
------------------------------------------------------------
------------------------------------------------------------
----------MAEEGAARAAS----LG-VK-------N-VEFSTSDLESI--QGNYHTVT
CIDVM---IHYPEDKMAQMVSSLASHADERLIISFAPNTWYYRALKSFGELFPGPSKTTR
AYLHTEESVVNALMSAG---------------------------------FKLQRTEMTG
TNFYFSRLLEAVR-----------------------------------------------
------------------------------------------------------------
------------------------------------------------------------
------------------------------------------------------------
---------------------------------
>Haptophytes-Prymnesiales-Prymnesium-parvum-Texoma1-CAMPEP-0191238532
------------------------------------------------------------
------------------------------------------------------------
------------------------------------------------------------
------------------------------------------------------------
------------------------------------------------------------
------------------------------------------------------------
------------------------------------------------------------
------------------------------------------------------------
------------------------------------------------------------
------------------------------------------------------------
------------------------------------------------------------
------------------------------------------------------------
------------------------------------------------------------
------------------------------------------------------------
------------------------------------------------------------
------------------------------------------------------------
-----XLHLS-----------------------------------------------H-L
LAMAPRPT----A--PLLAIVSQLAAV-----------HALQ------------------
----PGTAS---------------------------CGT----------------LFSAP
CSSRAAASAIR-AVVDDKTEVREYFNTE-GFNRWSRIYSEDGEVNSVQMDIRNGHAQTVE
KVLKWVDADG-------------S-AKEGKTFCDAGCGVGSLAIPLAQRGA---------
QVSASDISSAMAEEGAARAAS----LG-VK-------N-VEFSTSDLESI--QGNYHTVT
CIDVM---IHYPEDKMAQMVSSLASHADERLIISFAPNTWYYRALKSFGELFPGPSKTTR
AYLHTEESVVNALMSAG---------------------------------FKLQRTEMTG
TNFYFSRLLEAVRQ----------------------------------------------
------------------------------------------------------------
------------------------------------------------------------
------------------------------------------------------------
---------------------------------
>Chlamydomonas-PACid-27581129
----------------------------M-------------------------------
------------------------------------------------------------
------------------------------------------------------------
------------------------------------------------------------
------------------------------------------------------------
------------------------------------------------------------
------------------------------------------------------------
------------------------------------------------------------
------------------------------------------------------------
------------------------------------------------------------
------------------------------------------------------------
------------------------------------------------------------
------------------------------------------------------------
------------------------------------------------------------
------------------------------------------------------------
-------------------------------------QCLNTK--------------PFT
SAR--------------------PAVARRSVVA---------------------------
--HASRPAQ-AAALASAMTVATTSAAM---------ASEIAQT-----------------
---ADVGSLTFA--------------VGGVGAVVGLGAL----------------LVATD
PQKRRSEQMKS-FDGDEKEAVKDYFNTA-GFERWRKIYGETDEVNKVQLDIRTGHAQTVD
KVLRWVDEEG---------------SVQGITVADCGCGTGSLAIPLALRGA---------
AVSASDISAAMASEAEQRYQQ----AV-AAGQGKAPKVAPKFEALDLESV--KGKYDTVT
CLDVM---IHYPQDKVDAMITHLAGLSDRRLIISFAPKTLSYSILKRIGELFPGPSKATR
AYLHREEDVEAALKRAG---------------------------------FKVTKREMTA
TSFYFSRLLEAIRE----------------------------------------------
------------------------------------------------------------
------------------------------------------------------------
------------------------------------------------------------
---------------------------------
>missing_sequence
------------------------------------------------------------
------------------------------------------------------------
------------------------------------------------------------
------------------------------------------------------------
------------------------------------------------------------
------------------------------------------------------------
------------------------------------------------------------
------------------------------------------------------------
------------------------------------------------------------
------------------------------------------------------------
------------------------------------------------------------
------------------------------------------------------------
------------------------------------------------------------
------------------------------------------------------------
------------------------------------------------------------
------------------------------------------------------------
------------------------------------------------------------
------------------------------------------------------------
------------------------------------------------------------
------------------------------------------------------------
------------------------------------------------------------
------------------------------------------------------------
------------------------------------------------------------
------------------------------------------------------------
------------------------------------------------------------
------------------------------------------------------------
------------------------------------------------------------
------------------------------------------------------------
---------------------------------
>missing_sequence
------------------------------------------------------------
------------------------------------------------------------
------------------------------------------------------------
------------------------------------------------------------
------------------------------------------------------------
------------------------------------------------------------
------------------------------------------------------------
------------------------------------------------------------
------------------------------------------------------------
------------------------------------------------------------
------------------------------------------------------------
------------------------------------------------------------
------------------------------------------------------------
------------------------------------------------------------
------------------------------------------------------------
------------------------------------------------------------
------------------------------------------------------------
------------------------------------------------------------
------------------------------------------------------------
------------------------------------------------------------
------------------------------------------------------------
------------------------------------------------------------
------------------------------------------------------------
------------------------------------------------------------
------------------------------------------------------------
------------------------------------------------------------
------------------------------------------------------------
------------------------------------------------------------
---------------------------------
>Micromonas-PACid-27346432
----------------------------M-------------------------------
------------------------------------------------------------
------------------------------------------------------------
------------------------------------------------------------
------------------------------------------------------------
------------------------------------------------------------
-----------------------P------------------------------------
------------------------------------------------------------
------------------------------------------------------------
------------------------------------------------------------
------------------------------------------------------------
------------------------------------------------------------
------------------------------------------------------------
------------------------------------------------------------
------------------------------------------------------------
------------------------------------------------------------
---------------------AVTSCTARAVVAPRASAD----K----------ANKKPA
AVPSAKPAS---LAAASFAAASLAPSA---------AFAATEAIS---------------
---QTASGVGLA--------------VGGAAAVAGVAGL----------------LVVTD
PNRRRESMMSE-TGGDEAESVRNYFNTV-GADRWKKIYGETDEVNKVQLDIRQGHQKTVD
KVIGWMAGK----------------DMNGVTVCDAGCGTGSLAIPLALSGA---------
AVSASDISSAMVGEAEVRFNN----EI-AAG-KKAPSVAPKFEALGLEEC--SGKYDVVT
CIDVM---IHYPTDRVNGMINHLASLSEDKLIVSFAPKTLAYSILKRVGELFPGPSKATR
AYLHAEEDVESALKAAG---------------------------------FKVTRREMTA
TQFYFSRLLECERV----------------------------------------------
------------------------------------------------------------
------------------------------------------------------------
------------------------------------------------------------
---------------------------------
>Nannochloropsis-gaditana-Naga-100008g681
------------------------------------------------------------
------------------------------------------------------------
------------------------------------------------------------
------------------------------------------------------------
------------------------------------------------------------
------------------------------------------------------------
------------------------------------------------------------
------------------------------------------------------------
------------------------------------------------------------
------------------------------------------------------------
------------------------------------------------------------
------------------------------------------------------------
------------------------------------------------------------
------------------------------------------------------------
------------------------------------------------------------
------------------------------------------------------------
------------------------------------------------------------
------------MRTTLVAVAAAATLS-----------CAFA------------------
----FVPFVPAR--------------QTQRSTTRIMAAT----------------KPKV-
---------TS-VGTDDKTEVREYFNTE-GFQRWNRIYSEDGTVNKVQADIRVGHQQTVD
KILGWLQADG----------------VKGESICDAGCGVGSLAIPMAELGA---------
KVAASDISSSMANEGRQRAEAVLGKAT-AR-------ARCSFSTSDLEAL--KGKYDTVT
CVDVM---IHYPTDKMQGMVSKLGSLAKKRMIISFAPKTWYYDILKKIGELFPGPSKTTR
AYLHTEEDVRKALKAAG---------------------------------FTVRRTEMTA
TNFYFSRLLEAVYARH---RKWKDGDLSR-------GIVIRGLYVL-QGGCG--------
----------LLACDGVMEEE-----------------------------------ESRP
Q----------------NPKRST-------------------------------------
------------------------------------------------------------
---------------------------------
>Ostreococcus-PACid-27414333
------------------------------------------------------------
------------------------------------------------------------
------------------------------------------------------------
------------------------------------------------------------
------------------------------------------------------------
------------------------------------------------------------
------------------------------------------------------------
------------------------------------------------------------
------------------------------------------------------------
------------------------------------------------------------
------------------------------------------------------------
------------------------------------------------------------
------------------------------------------------------------
------------------------------------------------------------
------------------------------------------------------------
------------------------------------------------------------
------------------------------------------------------------
------------------------------------------------------------
------------------------------------------------------------
--------MAE-TGGDEAASVKNYFDTT-GFERWNKIYGETEDVNKVQLDIREGHQQTVD
KVLAWVKND----------------DLEGVTVCDAGCGTGSLAIPLALQGA---------
NVSASDISSSMVGEAERRYKE----LV-ANG-AKAPATEPKFDAMGLEEA--TGKYDMVT
CIDVM---IHYPKDRVDGMINHLASLSSKKLIISFAPKTLAYLILKRVGELFPGPSKATR
AYLHDEADVEIALKAAG---------------------------------FKVKRREMTA
TSFYFSRLLECERV----------------------------------------------
------------------------------------------------------------
------------------------------------------------------------
------------------------------------------------------------
---------------------------------
>Pelagophytes-1-547251-fgenesh1-kg-571-#-17-#-Locus781v1rpkm253-45
------------------------------------------------------------
------------------------------------------------------------
------------------------------------------------------------
------------------------------------------------------------
------------------------------------------------------------
------------------------------------------------------------
------------------------------------------------------------
------------------------------------------------------------
------------------------------------------------------------
------------------------------------------------------------
------------------------------------------------------------
------------------------------------------------------------
------------------------------------------------------------
------------------------------------------------------------
------------------------------------------------------------
------------------------------------------------------------
------------------------------------------------------------
---------------MPLYFTVAVALSL-------RGCGAFAP-----------------
----APAAAPRGQRVVAEAVDASA-VAGVGVLLASGAAY----------------VASTY
------ADDGR-QDVDDKKEVEEYFNGI-GFGRWNKIYSDTDDINKVQMDIRDGHQQTID
TILGWAKEEN-------------L-----GTVCDLGCGVGSLAIPLAQMGA---------
QVFASDISAAMVVEASQRSVA----AG----------VEASFETSDMESV--KGKFGTVS
CVDVM---IHYPTDKMSGMVKHLAGLSEDRLYVSFAPKTLQYSVLKKFGSLFPGPSKATR
AYLHAEADVVRALDEAG---------------------------------FEVKRKHLTA
KSFYFSLLLEAVPKTA--------------------------------------------
------------------------------------------------------------
------------------------------------------------------------
------------------------------------------------------------
---------------------------------
>Physcomitrella-PACid-18054631
----------------------------M-------------------------------
------------------------------------------------------------
------------------------------------------------------------
------------------------------------------------------------
------------------------------------------------------------
------------------------------------------------------------
------------------------------------------------------------
------------------------------------------------------------
------------------------------------------------------------
------------------------------------------------------------
------------------------------------------------------------
------------------------------------------------------------
------------------------------------------------------------
------------------------------------------------------------
------------------------------------------------------------
-----------------------------------------------------------A
AMAAAAVCTASSTAALTQCGHREASAALRSSFCPALGSLNSNLR----------VGVSSR
SARGSLQVT---AALPIVELAAQALGG---------DGLAVIESD---------------
----GFSGLQFA--------------VASGGAIAALAAA----------------LSLAD
PEKRRQKQAEE-TGGDEKAVVRNYFNTQ-GFERWRRIYGETDDVNSVQLDIRQGHAQTVE
KVMRFLKDR----------------PLEGVTICDAGCGTGSLSIPLALEGA---------
EVYASDISSAMVDEAAKRAEA----AL-KSNANDKPTQVPKFEARDLESI--SGKYDTVA
CLDVL---IHYPQDKAGGMVQHLASLAENRLILSFAPYTLYYAVLKRIGELFPGPSKATR
AYLHAEEDVEAALKEVG---------------------------------WVVKRKEMTG
TKFYFSRLLECVPVSK---A----------------------------------------
------------------------------------------------------------
------------------------------------------------------------
------------------------------------------------------------
---------------------------------
>Picochlorum-soloecismus-Picsp-1-5849-NSC-03208
----------------------------M-------------------------------
------------------------------------------------------------
------------------------------------------------------------
----------------------------AF------------------------------
------------------------------------------------------------
------------------------------------------------------------
-----------------------P------------------------------------
------------------------------------------------------------
------------------------------------------------------------
------------------------------------------------------------
------------------------------------------------------------
------------------------------------------------------------
------------------------------------------------------------
------------------------------------------------------------
------------------------------------------------------------
--------------------------------------C---------------------
------------------------ASSRISLAAQKEQSS--GLV----------VKKHAI
ANKASYMMR---RKCDNVVVNSISPEIV-----------------GEL------------
---AESSSVALA--------------LGGSAAIAALSAA----------------LIAAD
PEKRRAAQMEQ-TGGDELAAVKNYFDTA-GFERWRKIYGETDDVNKVQLDIRTGHAETVE
KVLKWIDEEG---------------GVKDVTVCDAGCGTGSLAIPLALKGA---------
IVSASDISSSMVSEAERRYKE----QV-SNG-SAPPGVAPVFEAKDLESC--SGKYNTVT
CLDVM---IHYPQDKADDMISHLASLAEDRLIISFAPKTVYYSVLKRIGELFPGPSKATR
AYLHAESDVENTLKKNG---------------------------------FEVVKRDMTA
TSFYFSRLLEARRL----------------------------------------------
------------------------------------------------------------
------------------------------------------------------------
------------------------------------------------------------
---------------------------------
>Populus-trichocarpa-252985
------------------------------------------------------------
------------------------------------------------------------
------------------------------------------------------------
------------------------------------------------------------
------------------------------------------------------------
------------------------------------------------------------
------------------------------------------------------------
------------------------------------------------------------
------------------------------------------------------------
------------------------------------------------------------
------------------------------------------------------------
------------------------------------------------------------
------------------------------------------------------------
------------------------------------------------------------
------------------------------------------------------------
------------------------------------------------------------
------------------------------------------------------------
--------------------ASIA------------------------------------
---AEIDGATLA--------------VIGGGSVAALAAA----------------ISLKD
PERRRRPQAEE-VGGXDKEVVREYFNNF-GFQRWRKIHGETDDVNRVQMDIRHDHSKTVE
NVLKMLKDEG---------------SLEGVSVCDAGCGTGSLAIPLAKEKEPPPPPLAHL
FLGLSHHSSRMMRTVEAGSEN----VV-PV--------MPKFEVKDLKSL--DGKYDTVV
CLDVLIIXIHYPQSKADGMIAHLASLAENRLLLSFAPKTFYYDLLKRVGELFPGPSKATR
AYLHAEADVEWALKKVG---------------------------------WKIRKRGLIT
TQFYFARLVEAVP-----------------------------------------------
------------------------------------------------------------
------------------------------------------------------------
------------------------------------------------------------
---------------------------------
>Porphyridium-sp-3490-14
------------------------------------------------------------
------------------------------------------------------------
------------------------------------------------------------
------------------------------------------------------------
------------------------------------------------------------
------------------------------------------------------------
------------------------------------------------------------
------------------------------------------------------------
------------------------------------------------------------
------------------------------------------------------------
------------------------------------------------------------
------------------------------------------------------------
------------------------------------------------------------
------------------------------------------------------------
------------------------------------------------------------
------------------------------------------------------------
------------------------------------------------------------
--------------------------------------MAFVVSSGWA------------
---GGQSRTTVR----------------LCAPRQAVRNV----------------GARVI
P--ARGPVMQL-TQKDDKKEVEEYFNNT-GFERWNKIYSEDAEVNNVQKDIRTGHNQTIQ
RILAWIDADG---------------DAQYKTFCDAGCGVGSLAIPLTQRGA---------
IVSASDISAAMVKEARERADV----QL-GDK-----AMNVSFAVSDLENL--SGSYDTVF
CIDVM---IHYPDEKLKEMISHLSNCAERRMIITFAPYTILLGMLKSFGSLFPGPSKATR
AYLHSESYVEGILKELG---------------------------------WQVKRRDFVK
SKFYFSTILEAVKQA---------------------------------------------
------------------------------------------------------------
------------------------------------------------------------
------------------------------------------------------------
---------------------------------
>Pyropia-sp-1854-g301
----------------------------M-------------------------------
------------------------------------------------------------
------------------------------------------------------------
------------------------------------------------------------
------------------------------------------------------------
------------------------------------------------------------
------------------------------------------------------------
------------------------------------------------------------
------------------------------------------------------------
------------------------------------------------------------
------------------------------------------------------------
------------------------------------------------------------
------------------------------------------------------------
------------------------------------------------------------
------------------------------------------------------------
------------------------------------------------------------
------------------------------------------------------------
------------------------------------DSPAFIPAGGLSLR----------
---SSATQAPLC-----------------CGRPRPAAAA---------------------
---GRVRMASE-IGQDDKEEVRDYFTNT-GFGRWNKIYSDDDSVNAVQKDIREGHAKTVE
TILSWVDEDG---------------DAQGQTFCDAGCGVGSLAIPLASRGA---------
VVTASDISPTMAAEAQRRAAE----EL-PASS----AALTTFQTSDLCDL--SGFYDTVA
CVDVM---IHYPQEDVNEMISALSALAKRRLIVSFAPKTLAYSLLKKVGEFFPGPSKATR
AYLHAESDVVAALEAEG---------------------------------WTIKRRGSTA
SKFYFSNVLEAVREA---------------------------------------------
------------------------------------------------------------
------------------------------------------------------------
------------------------------------------------------------
---------------------------------
>Selaginella-moellendorffii-gi302773796
----------------------------M-------------------------------
------------------------------------------------------------
------------------------------------------------------------
----------------------------AF------------------------------
------------------------------------------------------------
------------------------------------------------------------
------------------------------------------------------------
------------------------------------------------------------
------------------------------------------------------------
------------------------------------------------------------
------------------------------------------------------------
------------------------------------------------------------
------------------------------------------------------------
------------------------------------------------------------
------------------------------------------------------------
------------------------------------------------------------
------------------------------------------------------------
----------SSSLLPAPPFAARTAAQSPPPRRLHRGRSICNASL---------------
---EEPSSLSFA--------------LVSGGVIAALAAT----------------LSLAD
PERRRQRQAAGVAGGDEKLVVKDYFNTA-GFERWKRIYGEAEDVNSVQLDIRQGHAQTVE
KTLSLLARDG---------------SIQGLSFCDAGCGTGSLAIPLALRGA---------
TVFASDISSSMVAEAERRARE----AL-KSDPAL---QLPKFSAQDLESL--SGKYHTVA
CLDVL---IHYPQDKADGMIRHLASLAESRLIISFAPKTWYYSLLKRIGELFPGPSKATR
AYLHAEEDVEAALRAAG---------------------------------WIVRNRDMTA
TRFYFSRLLEAVPVGS---A----------------------------------------
------------------------------------------------------------
------------------------------------------------------------
------------------------------------------------------------
---------------------------------
>missing_sequence
------------------------------------------------------------
------------------------------------------------------------
------------------------------------------------------------
------------------------------------------------------------
------------------------------------------------------------
------------------------------------------------------------
------------------------------------------------------------
------------------------------------------------------------
------------------------------------------------------------
------------------------------------------------------------
------------------------------------------------------------
------------------------------------------------------------
------------------------------------------------------------
------------------------------------------------------------
------------------------------------------------------------
------------------------------------------------------------
------------------------------------------------------------
------------------------------------------------------------
------------------------------------------------------------
------------------------------------------------------------
------------------------------------------------------------
------------------------------------------------------------
------------------------------------------------------------
------------------------------------------------------------
------------------------------------------------------------
------------------------------------------------------------
------------------------------------------------------------
------------------------------------------------------------
---------------------------------
>Thalassiosira-Thaps3a-3028
----------------------------M-------------------------------
------------------------------------------------------------
------------------------------------------------------------
------------------------------------------------------------
------------------------------------------------------------
------------------------------------------------------------
------------------------------------------------------------
------------------------------------------------------------
------------------------------------------------------------
------------------------------------------------------------
------------------------------------------------------------
------------------------------------------------------------
------------------------------------------------------------
------------------------------------------------------------
------------------------------------------------------------
------------------------------------------------------------
------------------------------------------------------------
----------KSFSTTVLALVATIAVV---------------------------------
---PTSAFAPVS-------------------SNTRVAAP---------------------
---SSTTTSLA-SAVDDKTEVREYFNNE-GFNRWNKIYSESDEVNSVQLDIRNGHDQTIQ
KILNWIKDDG---------------DIKGKTVCDCGCGVGSLAIPLAQMGA---------
EISASDISDAMATEAAARAKA----MG-I--------ENAKFYTSDLESV--TGKYNTVT
CVDVA---IHYPTEKMAEMVGHLCSLADERVLISFAPKTWYYDLLKKFGELFPGPSKTTR
AYLHEESVVREALKKAG---------------------------------FEVAREEMTG
TNFYFSRLLEAKRVLA---G------------------ISSGEYGVV-----FPNDLTFW
-PCAAARVKHVLSCP------RN-IICIDGGMPPFFFAVILDRSVEATKHQEVRSWRKRT
STLIQLAI-PL-----QEPTSSSFLLLSL-------------------------PREVAG
----------------LRRTACKFGRDSRDLLVQGTTL------WK--------------
-----------------------RKALPDQ---
>Vitrella-brassicaformis-84574122
------------------------------------------------------------
------------------------------------------------------------
------------------------------------------------------------
------------------------------------------------------------
------------------------------------------------------------
------------------------------------------------------------
------------------------------------------------------------
------------------------------------------------------------
------------------------------------------------------------
------------------------------------------------------------
------------------------------------------------------------
------------------------------------------------------------
------------------------------------------------------------
------------------------------------------------------------
------------------------------------------------------------
-------------------------------------------------------XSEPL
ISRQL-------------------------------------------------------
-SRIKLQGK-DGDEINVPILSLLIGAA-----------SAF-------------------
----RPSSLPSL----------------RPASLSRLRTPAQNR-----RPSSNMLLRMQT
P-----TLIEQ-QTKDDKAEVAEYFNTV-GFDRWNKIYSESTEVNKVQLDIREGHQQTVD
RVLQWLDQDR-------------AGKPLTESVCDAGCGVGSLSLPLLERGA---------
SVYATDISAAMVEEAEARAKS----LL-VNGG----HRRGRFETKDLESL--GGSYDTVM
CIDVM---IHYPTEKMEEMVMKLASLADRRLIISFAPDTWYYSLLKKVGEFFPGPSKTTR
AYLHEEGRVKAALAKAG---------------------------------FTVRRDHMTA
TNFYFSRLFEAVRQ----------------------------------------------
------------------------------------------------------------
------------------------------------------------------------
------------------------------------------------------------
---------------------------------
>Volvox-carteri-f-nagariensis-302832640
----------------------------M-------------------------------
------------------------------------------------------------
------------------------------------------------------------
------------------------------------------------------------
------------------------------------------------------------
------------------------------------------------------------
------------------------------------------------------------
------------------------------------------------------------
------------------------------------------------------------
------------------------------------------------------------
------------------------------------------------------------
------------------------------------------------------------
------------------------------------------------------------
------------------------------------------------------------
------------------------------------------------------------
-------------------------------------QCLNQK--------------PFT
ATRPV------------------AKCARRVI------------R----------CNAQSR
QTDAVLKAT---AGAAALAFASTSTAH---------AAEILSSAT---------------
---GLDGSLTFA--------------VGGGVAIAGLGAL----------------LVATD
PQKRRTEQMAQ-TGGDEKEAVKNYFDTA-GFERWRKIYGETNEVNKVQLDIRTGHAQTVD
KVLRWVDEEG---------------SVAGLTVCDAGCGTGSLAIPLALRGA---------
AVSASDISAAMAGEAERRYQT----AL-SASGSKAPKLAPKFEAMDLESI--QGSYHTVT
CLDVM---IHYPQDKVDGMITHLASLANTRLIISFAPKTLSYSILKRIGELFPGPSKATR
AYLHREEDVEAALQRAG---------------------------------FKVTKREMTA
TSFYFSRLLEAVRV----------------------------------------------
------------------------------------------------------------
------------------------------------------------------------
------------------------------------------------------------
---------------------------------
