# Supplementary material for: New plastids, old proteins: repeated endosymbiotic acquisitions in kareniacean dinoflagellates
Source: EMBO Rep. 2024 Mar 18;25(4):16. doi: 10.1038/s44319-024-00103-y (PMC11014865; doi:10.1038/s44319-024-00103-y)
Supplement: Supplementary file 11 — Dataset EV10 [file 44319_2024_103_MOESM11_ESM.zip › Dataset EV10/plastid_protein_phylogeny_files/raw alignments/protochlorophyllide_reductase.fasta_aligned.fasta]

>Arabidopsis-PACid-19668015
------------------------------------------------------------
------------------------------------------------------------
------------------------------------------------------------
------------------------------------------------------------
---------MALQA-----------ASL----------------VSSAF-----------
----------------------SVRKDG-KLN--------------------------AS
ASSS-------FKESSLF-GVSLSEQSKAD--------------------------FVSS
SLRCKREQ--SLRN-NKAIIRA-QA------IATSTPS--------VTKS------SLDR
KK---TLRKGNVVVTGASSGLGLATAKALAETG---K-WHVIMACRDFLKAERAAQSA-G
M------PK----DSYTVMHLDLASLDSVRQFVDNFRR---AEM--PLDVLVCNAAVYQP
----TANQ-------------PTFTAEGFELSVGINHLGHFLLSRLLIDDLKNS-DYPS-
---------KRLIIVG--------------------------------------------
-----------------------------------SITGNTN--TLAGN----VPPKANL
GDLRGLAG--GL----NGLNS-SAMIDGG------------------DFVGAKAYKDSKV
C--------NMLTMQEFHRRFHED-TGITFASLYPGCIAT-TGLFREHIP----LFR-T-
---------------------LFPPFQK---YITKGYVSESEAGKRLAQVVADPSLTK--
-SGVYWSWNKTSAS---------------------------------FEN----------
----------QLSQEASDVEKARRVWEV------SEKLVGLA------------------
------------------------------------------------------------
------------------------------------------------------------
------------------------------------------------------------
------------------------------------------------------------
------------------------------------------------------------
------------------------------------------------------------
------------------------------------------------------------
------------------------------------------------------------
------------------------------------------------------------
------------------------------------------------------------
------------------------------------------------------------
------------------------------------------------------------
------------------------------------------------------------
------------------------------------------------------------
----------------------
>Aureococcus-anophagefferens-Auran1-71598
----------------------M-------------------------------------
------------------------------------------------------------
------------------------------------------------------------
------------------------------------------------------------
------------------------------------------------------------
------------------------------------------------------------
-----------AGAKGLK----------------------------------LL--VLAQ
AVAW------------AAAFKQLGN--------LKMPN---LG---NVAKD-----MEAK
AKFGAPAAPNLVVVTGTSSGLGRKTARALVRTG---Q-YHVVGAVRDLEKMDVVAEIE-D
F------DR----SCFTAMEVELNSFASVRKFVADLDGFR-LNK--PVDRLICNAGIYQP
----SLPH-------------AKWSEDGHEQTMQVNYLSHFLLVSLLMEDMARA---PD-
---------PRIVLVG--------------------------------------------
-----------------------------------SVTGNDN--TVGGGG---VYPIADL
KDLDGLKA--GF----KN--P-VSMIDGY------------------NFIGAKAYKDSKL
C--------LMMLSNMLHDKYHKQ-TGIVFSSIYPGCIAE-SPLFREKRP----WFR-K-
---------------------YFPVFMK---YITGGFVGEEEAGQRLFQVAHDPRCAK--
-SGVYWGWNGGPREGRGAEALE-------KGGQIAGAGGAGGGWDSIFEN----------
----------DQSDKVLDVEKAATLWKY------SSIVTGAEWPE----A----------
------------NQPKSPCPTLKVIGAVTDF------MNAKEEAKRMGDQPGM-------
--------------------VAGKGIVVTGAVAKAAD-------TVLD-KTVFRLLRL-A
QRLLL--GKMPDAAT---------DG----------------------------------
------------------------------------------------------------
-------------------------------------------------SFQATEARRR-
------------------TGGLLGIFRR------CPIRAD---------RRIHH------
-FYEREEAKLRIREELEL-----------------------------ELRAKIQDQNADR
T-ADDDAAALDDGAA---------------------------------------------
--------------------LEDAAASAAVEA----------------------------
------------------------------------------------------------
------------------------------------------------------------
------------------------------------------------------------
------------------------------------------------------------
------------------------------------------------------------
----------------------
>Bathycoccus-prasinos-612398563
----------------------ML------------------------------------
------------------------------------------------------------
------------------------------------------------------------
------------------------------------------------------------
------------------------------------------------------------
----------------------ALQQKQ--------------------------------
----------CVVQSNVS---------------------------------------ILR
SKNQQQQK-------SSSPRRQ-SR-------QSTIIT--------RSLF------NFAQ
KP---ANQKKVVVITGASSGLGLYTTKALVETG---E-YCVVMAVRNPAKAEEKAKEF-G
F------PA----DAYHVMECELADLDSVRSFAKKFLASR-YVQ--NFSALICNAALYLP
----NATV-------------PSFTKQGFEECVGVNHLAHHLLALLLLDKLSVNAKAEQ-
---------KRLIIVG--------------------------------------------
-----------------------------------SVTGNTN--TLAGQ----VPPRANL
GDMEGLKT--GFRGGDRN--Q-NAMIDGE------------------RFIGAKAYKDSKL
C--------NMLDIKEFARRYAD--TGVQFSTMYPGCIAE-SNLFRNHTP----FFQ-W-
---------------------LFPVIQK---NVTKGYVSETEAGLRLASLVIDPQYTE--
-QGAYWSWKGGGDQLMDNY-------------------WDSGNREIAFNN----------
----------KPSKEGRDMEKAQAVFDY------SSALVGYK------------------
-----------------PTPTIKKLDTEAMA-----------------------------
------------------------------------------------------------
------------------------------------------------------------
------------------------------------------------------------
------------------------------------------------------------
----------------------------------APA-----------------------
------------------------------------------------------------
------------------------------------------------------------
------------------------------------------------------------
------------------------------------------------------------
----R-------------------------------------------------------
------------------------------------------------------------
------------------------------------------------------------
------------------------------------------------------------
----------------------
>Bigelowiellia-natans-46493
----------------------MG------------------------------------
------------------------------------------------------------
------------------------------------------------------------
---------------------------------------------------------TLK
SISSIVLIALFIFAT----------ALM----------------LPSTTAELLL------
----------------------SARTASTHRI--------------------------TP
QMSARV--RLRPLKSIYSQHQKFPPQPPM----------------------------TST
KAAHRAV---PYSS-ARSVVSY-AK-------NANMFM---DA--LDALM------HTAP
RA---SGKLKTAVITGASSGLGLNTARSLIESG---K-WHVVMAVRDPEKARREAERM-G
F------PK----DRYSIEEVELSSFESVRRMAKKLK----RGR--QIDTLICNAALYLP
----AHQN-------------PEYTVDGYETSLQVNHLSHFLLLNLLLPTIKKS---RD-
---------PRVIVVG--------------------------------------------
-----------------------------------SITGNTN--TVGGGA---VWPWADL
GKLNGLAEKAGT----GK--G-PEMINGG------------------AWNGAKAYKDSKL
A--------NMMTIFEADRRLHKD-SGVTFSTMYPGCIAE-TGLFRDKKP----WFR-K-
---------------------LFPLFMR---YVTGGYVSEWEAGDRLAEVASSDRCKE--
-SGVYWGWNGAAKTVAYLKPGTDA-----SNRGLTGAGGAGG---SIEEL----------
----------PPSPEARNAEKARRLWEL------SAKAVGLPYDS---SA----------
-----V----------SPLP---------------------ESLAEIAAKNG--------
-----------------------------------------------------------P
KSL---------------------PG----------------------------------
------------------------------------------------------------
-----------------------------------------------IP-----------
----------------------------------MPSFV---------------------
------------------------------------------------------------
------------------------------------------------------------
--------PDFRGK------IDKRSANAGTSS----------------------------
------------------QLQGG-------------------------------------
----R----------L--------------------------------------------
------------------------------------------------------------
------------------------------------------------------------
------------------------------------------------------------
----------------------
>missing_sequence
------------------------------------------------------------
------------------------------------------------------------
------------------------------------------------------------
------------------------------------------------------------
------------------------------------------------------------
------------------------------------------------------------
------------------------------------------------------------
------------------------------------------------------------
------------------------------------------------------------
------------------------------------------------------------
------------------------------------------------------------
------------------------------------------------------------
------------------------------------------------------------
------------------------------------------------------------
------------------------------------------------------------
------------------------------------------------------------
------------------------------------------------------------
------------------------------------------------------------
------------------------------------------------------------
------------------------------------------------------------
------------------------------------------------------------
------------------------------------------------------------
------------------------------------------------------------
------------------------------------------------------------
------------------------------------------------------------
------------------------------------------------------------
------------------------------------------------------------
------------------------------------------------------------
------------------------------------------------------------
------------------------------------------------------------
------------------------------------------------------------
------------------------------------------------------------
----------------------
>Cyanidioschyzon-merolae-strain-10D-544211188
----------------------MQA-----------------------------------
------------------------------------------------------------
------------------------------------------------------------
------------------------------------------------------------
-------------------------LFV--------------------------------
------------SVP-------LYQERH---I----------------------------
---------VCARAATRA------------------------------------------
-------P-FPLRT-PRNGCFA-AGHRHHCQHPLPLVV---QRL-P-VARR--HHALHLR
MG---PKQSQIAVITGASSGVGLYAARALINKG---N-WHIVMACRDVDRAERAANSV-N
L------PK----DAYTVLHCDLADFASVLKFVRELSSVA-RVD--HLDALICNAAIWHP
----RDKK-------------PRFTVDGIEETMQVCHLSHLLLCRELLPKLKIS----R-
---------GRIVFLT--------------------------------------------
-----------------------------------TQTHSPN--SLPGK----IPPQARL
GDLSGLAA--GL---GPQ--T-TGMVDSG------------------PFEPTKAYKDAKA
A--------NVLTMKALSDRYGRD--GVTSVAIFPGCVAD-SNLFREKRG----WFR-YV
---------------------FFPILQK---YITRQYVPNDEAGRRVAEVATQGQFSD--
-SGSYYQWRGKYTEGREKTKP---------------------------------------
----------QVIEPTYEIDKADQLYEL------SLDLIDQALRR-----RG--------
-----------L------------------------------------------------
-----------------------------------------------------------K
STIL--------------------------------------------------------
------------------------------------------------------------
------------------------------------------------------------
----------------------------------APV-----------------------
------------------------------------------------------------
------------------------------------------------------------
------------------------------------------------------------
------------------------------------------------------------
------------------------------------------------------------
------------------------------------------------------------
------------------------------------------------------------
------------------------------------------------------------
----------------------
>Cyanophora-paradoxa-6776-maker-ConsensusfromContig6776-snap-gene-0-9-mRNA-1-cds-293/24651-24991-1-
----------------------M-------------------------------------
------------------------------------------------------------
------------------------------------------------------------
------------------------------------------------------------
-------------------------AFVSA--------------LPATRFVGAS------
------------AAP-------GVRKARVCEA----------------------------
-----------APSTSAERRFELKEQPML----------------------------LSS
RTAFFGSQ-IQFEA-RAAPVAA-GT--------FDLYT---------FVA------EASV
PN---PNRERNVIVTGASSGVGLQAAKALADEG-----WH-IMACRNVAKAEAAAQSV-G
M------KY----GTYEIIALNLASLDNVREFVRKFRV---TGR--PLDALICNAAVYKP
----IVKA-------------PEKSTDGFEESVATNHLGHFLLCNLLIEDLKRS--YPD-
---------KRCVILG--------------------------------------------
-----------------------------------TVTANPK--EVGGK----VYPRPDL
GNLEGLEK--GF----KLADG-ISMIDGK------------------KFDGAKAYKDSKV
C--------NVLTMRELHRRYHQE-TGITFTSLYPGCVAT-TGLFRNHYP----LFQ-K-
---------------------LFPVFQK---YITGGFVSEELAGQRVAALIYRPEYQD--
-SGAYYSWGNRQKEGR-----------------------------RAFKQ----------
----------ELSDEALNDAKAERLWDL------SAKLVKL-------------------
------------------------------------------------------------
------------------------------------------------------------
------------------------------------------------------------
------------------------------------------------------------
------------------------------------------------------------
------------------------------------------------------------
------------------------------------------------------------
------------------------------------------------------------
------------------------------------------------------------
------------------------------------------------------------
------------------------------------------------------------
------------------------------------------------------------
------------------------------------------------------------
------------------------------------------------------------
----------------------
>Dinos-Gonyaulacales-Alexandrium-andersonii-CCMP2222-CAMPEP-0197819312
------------------------------------------------------------
------------------------------------------------------------
------------------------------------------------------------
------------------------------------------------------------
------------------------------------------------------------
------------------------------------------------------------
-------------MAMLR----------------------------------CS--LLVM
LLGL------------AQGYKWMAK--------IKMPT---LR---NVRK------LQMG
SK---FGDKKLVVITGTSSGLGKATAKAMLRTQ---K-YHVIGAVRDLEKMDVVAELE-G
F------PK----ENFTAMHLDLASFDSVQKFAEELDRFR-GDR--PIDKLACNAAVYQP
----TLDY-------------PKWTEDGHEQQLQINYLSHFLLTSKVLPMMENS---ED-
---------ARVCMIG--------------------------------------------
-----------------------------------SVTGNDN--TVGGGG---VYPIADL
KELEGLEL--GC----RK--P-IAMMDGY------------------NFNGAKMYKDTKL
A--------LMMTSNMLHERFHRS-TGIAFSSIYPGCIAE-SPLFREKRP----WFR-K-
---------------------YFPIFMK---YITGGYVGEEEAAR--------PSLPE--
-VRGLWSWNGGPREGRE-DSLD-------KGGQIVGAGGAGGGWDSIYEN----------
----------DQSDRVLNEDTTQKLWHY------TNEVTGAKWPP----A----------
------------YQPKSPCPTLKVVGAATSI------LGVLEESARMKASREG-------
--------------------EGARIVANHSLPREERRQHLERMLSALD-KTPTDSEQL-Q
RDLEMTAGFAPDLDAPADSG-SEEEGKDQEELGEAEEAXXXXXXXXXGKDQEELSE----
------AEEAWLVQRLQEEGAALAA-----------------------------------
-----------------------------------------------ASEADSSTVEAA-
EPSEPPQMIPGHEL----LGDTPVVF--------QPHNV-------MTMARVGQPL----
-SQVATQADVFIRYKCKK---GEC------KTCVVNIDGKWVSAC----QTKIPPQAPGK
H-FDVRVREYSKT--------EKEKAAFFSPQSIADGFMNNAMG-------MFGFASEAS
R-----ADPDFQVRIERERKIEQIVSKRAKQHR---------------------------
------------------GLRGVP-SGGHTVSAKL-------------------------
------------------------------------------------------------
-----------------------------------------------------------R
PQGK-GQDGGSAEQPKGN------------------------RVKKLLPGLFGVA-AFLF
ALTGH-------------------------------------------------------
----------------------
>Dinos-Gonyaulacales-Alexandrium-catenella-OF101-CAMPEP-0171169510
------------------------------------------------------------
------------------------------------------------------------
------------------------------------------------------------
------------------------------------------------------------
-------------------------VCVRL--------------SPAFR-----------
------------GAA--RLGRDLFRKR---------------------------------
-----------QRMAMFR----------------------------------LS---LLL
LLQV------------ALGYKWMAK--------LKAPS---LM---NLRR------MRKG
SA---FGEKKLVVITGTSSGLGKATARALLRTK---K-YHVVGAVRDLKKMDVVAEIE-G
F------DP----ADFTAMYLDLASFDSVHRFSEELDKLR-GNR--PIDRLALNAAVYQP
----TLDY-------------PKWTEDGHEQQLQINYLAQFLLTSKVMPMMKHS---ED-
---------PRVCMIG--------------------------------------------
-----------------------------------SVTGNDN--TVGGGG---VYPIADM
KELEGLEL--GC----KK--P-IAMMDGY------------------NFNGAKMYKDTKL
A--------LMMTSNMLHERFHRS-TGIAFSSIYPGCIAE-SPLFREKRP----WFR-K-
---------------------YFPIFMK---YITGGFVGEQEAGQRLFQVLHDPRCTK--
-SGVYWSWNGGPREGRGSEAMD-------KGGQIVGAGGAGGGWDSIFEN----------
----------DQSDKVLNKDLTAKLWHC------TNEVTGAQWPE----A----------
------------YMPKSPCPTLKVVGAATSL------LGRLEERARMRASRGG-------
--------------------EGKKALANPDLSREVRRKALEEMLLALD-TTPEDPEQL-E
ADLLRTAGRTPEMAL-----------------------------------EEALSD----
------AEAEAASAELQSYGVSLPA-----------------------------------
--------------------------------------------GVEAPELDDPASEEK-
-EKEPPQMIPGHEL----LGDIPVVF--------QPNNV-------MTMAKVGQPL----
-SEVAANADVFIRYKCRK---GQC------KTCVVNIDGKWVSAC----QTKVPPKSPGE
Q-FGVRVRAVSGA------PKTEEKAAFFSPKSLVDGMSNNLLG-------MVGFASEAR
G-----ADPEFKLRLSREKKIEELTEKRK-------------------------------
------------------QLRGQR-TGAAEVSSTLA------------------------
------------------------------------------------------------
-----------------------------------------------------------A
PGSR-GQSKASAGKADGST-----------------------PVEQLVPGIIAAA-SFVI
ALIAH-------------------------------------------------------
----------------------
>Dinos-Gonyaulacales-Alexandrium-monilatum-CCMP3105-CAMPEP-0200685844
------------------------------------------------------------
------------------------------------------------------------
------------------------------------------------------------
------------------------------------------------------------
------------------------------------------------------------
------------------------------------------------------------
------------MSMLFR----------------------------------LG--LVLT
VLQA------------AQGYKWMAK--------IKAPT---LK---NLRK------VQTG
SK---FGDKKLVVITGTSSGLGRAATRALLRTN---K-YHVIGAVRDLTKMDVVSEVE-G
F------SS----ESFTPMQLDLASFDSVRSFVEELDKFR-GHR--PVDRLVCNAAVYQP
----TLDY-------------PKWTEDGHEQQLQINYLSHFLLTSKVMPMMKDS---DD-
---------PRVCMIGSVTGNDNTVGGGGVYPIADLKDLEGLELGCKNPIAMLDGYNFNG
AKAYKDTKLALMMTSNMLHERFHRSTGIAFSSIYRSVTGNDN--TVGGGG---VYPIADL
KDLEGLEL--GC----KN--P-IAMLDGY------------------NFNGAKAYKDTKL
A--------LMMTSNMLHERFHRS-TGIAFSSIYPGCIAE-SPLFREKRP----WFR-K-
---------------------YFPVFMK---YITGGFVGEEEAGQRLFQVVHDPRCTK--
-SGVYWSWNGGPREGRGVEAME-------KGGQIVGAGGAGGGWDSIFEN----------
----------DQSDKVVDKDTMMKLWQY------TTEVTGAQWPP----A----------
------------YQPKSPCPTLKVVGAVTSF------LGKLEDRARMRASREG-------
--------------------AGAKVIADHSQPKVVRRQHLEEMLSALD-KTPADPEQL-E
ADLMRTSGRAPKINA-----------------------------------KKAKVG----
-------SAGELGHREASAAPSLSPQAGVTAAVLEAPEVDDPALAAEETKGPPEMLPGHD
LLGDTPVVFQPQNVMTMARVGQPLSEVAAQADVFIRYKCRKGESDLEVPEIDDPALAAE-
EPKEPPRMLDGHEL----LGDTPVVF--------QPQNV-------MTMASVGQPL----
-ADVASQADVFIRYKCRK---GEC------KTCVVNIDGKWVPAC----QTKIPPQAPGQ
K-FGVRVRPVSDA------HKHKEKAAFFSPKSLRDGFMNNALG-------MVGFARESW
G-----ADPEFEARMERERMVEELTAKRAARRR---------------------------
-----------------ASLRGVP-AEGGAVSRRFPAVEPQGDAGSPADRVHPVQVQEGR
VQDVRRQHRREVGPGLPDEDSASAPGQSFGVRVRPASDAHKHKEKAAFFSPKSLRDGFMN
NALGMVGFARESWGADPEFEARMERERVVEELTAKRAARRRASLRGVPAEGGAVSRRFPA
VEPQ-GDAGSPADKQEGD------------------------RIEPIIPGLFMAA-CFAL
AFVXA-LSGPRPRRGATVSDFE--------GTRARP-------------------RGGAR
AREWGAVALCGME---------
>Dinos-Gonyaulacales-Gambierdiscus-australes-CAWD-149-CAMPEP-0171085474
------------------------------------------------------------
------------------------------------------------------------
------------------------------------------------------------
------------------------------------------------------------
------------------------------------------------------------
--------------PKP-----PLSAH---------------------------------
-----------SFAAMFR----------------------------------LR--LLLA
LFCA------------AHGFKWMAK--------IKSPT---LV---NLRK------SRIG
AK---FGNKKLVVITGSSSGLGKATAKALLRTK---Q-YHVIGAVRNLQKMSVVAELE-G
F------DM----DYFTPMHLDLASYASVEKFAQQLDEFR-GDR--PIDRLACNAGVYQP
----TLDY-------------PKWTEDGFEQQLQINYLSHFLLTSKVMPMMKGS---DD-
---------ARICMIG--------------------------------------------
-----------------------------------SVTGNDN--TVGGGG---VYPIADL
KELEGLEL--GC----KK--P-IAMMDGY------------------NFNGAKAYKDTKL
A--------LMMTSNMLHERFHRS-TDIAFSSIYPGCIAE-TPLFREKRP----WFR-K-
---------------------YFPVFMK---YITGGFVGEEEAGQRLFQALHDPRCRK--
-SGVYWSWNGGPREGRQ-AALE-------TGGQIVGAGGAGGGWDSIFEN----------
----------EQSDKVLNKDMMMKLWQC------TTEITGAKWPP----A----------
------------YQPKSPCPTLKVVGAATSV------LGVLEERARMRASRGG-------
--------------------AGAKIVANHSMPKEERKRHLERMLLALD-KTPSDTKEL-Q
RDLLRTSGKAPAIIA-----------------------------------AELQDAG---
------FEV---PESLEKAAPVPAPL--------NEEVIMDMFQGSGEQEEQE-------
------------------------------------------SILPEVPEIDDP----E-
-QKEPPTMLKGHEQ----LGDTPVVF--------QPSNV-------MTMGRVGQPL----
-SEVASQADVFIRYKCRK---GKC------KTCVVKIDGKWVSAC----VTKIPPQAPGQ
QPLSVHVRPASDA------HKNKTKAAFFSPKSLMDGMFNNALG-------MVGFARDAM
E-----ADPGFKDRMERERIIEELKAKREKQRV---------------------------
------------------SLRGVD-TGV-VTRKVP-------------------------
------------------------------------------------------------
------------------------------------------------------------
------AVKAPTKAKEGL------------------------KFEILLPTFFGLA-AFMF
ALLVI-EVDP-------TSVFQDPFLIGSVGFFAIPVDILTLVVPCSLGLAAWESSSGGL
CRSFKSAPLRKLNPQVRDPPSX
>Dinos-Gonyaulacales-Gonyaulax-spinifera-CCMP409-CAMPEP-0197895548
---------------------XLAQ-----------------------------------
------------------------------------------------------------
------------------------------------------------------------
------------------------------------------------------------
-----------------------------------------GDQAPTFLT----------
----------------------ALCNN---------------------------------
-----------AEVQVYP------------------------------------------
-------S-SAFDP-GSTELQMDGT--------HQDPD---ID---ESQE------KSCG
AK---FGEKKIVVVTGTSSGLGRATAKALLRTE---K-YHVVGAVRDLEKMKVVAEVD-D
F------NL----EHFTAMHLDLASFDSVTKFTEELDDFR-GDR--PIDRLACNAAVYQP
----TLDY-------------PKWTEDGHEQQLQINYLSHFLLTSKVMPMMEDS---DD-
---------ARICMIG--------------------------------------------
-----------------------------------SVTGNDN--TVGGGG---VYPIADL
KELEGLEL--GC----KQ--P-IAMMDGY------------------NFNGAKMYKDTKL
A--------LMMSSNMLHERFHRS-TDIAFSSIYPGCIAE-SPLFREKRP----WFR-K-
---------------------YFPIFMK---YITGGYVGEEEAGQRLFQVLHDPRCTK--
-SGVYWSWNGGPREGRGAETME-------KGGQIVGAGGAGGGWESIYEN----------
----------DQSDKVLNKDMMMKLWQY------TTEVTGAKWPE----A----------
------------YQPKSPCPTLTVVGAATSV------LGKMEEQARMKASRQG-------
--------------------EGADIVANHELPRTVRRKHLEEMLFSLD-KTPTDDDQL-E
KDLMRTSGKAPVIGE-----------------------------------KSQVSE----
------LELLQVHEEAQQEANHIIQP--------Q-------------------------
--------------------------------------------HAEIPDVHDPVLESE-
-PDEPPTMIPGHEA----LGDTPVVF--------QPSNV-------MTMARVGQPL----
-SEVASAADVFIRYKCRK---GEC------KTCAVNIDGKWVSAC----QTRIPHQAPGQ
Q-FKIRVRPVSEA------QKDQEKAAFFSPKSVWDGFFNNAIG-------MVGFAKDAV
V-----ADPDFKLRMERERRIEELTAKRATEQVHS-------------------------
------------GGSSKVSFRGSR-ATAEGTGHEP-------------------------
------------------------------------------------------------
------------------------------------------------------------
------HAVGQEAEQDGL------------------------RADILVPGLLAVAVGFML
AFIEL-------------------------------------------------------
----------------------
>Dinos-Gonyaulacales-Pyrodinium-bahamense-pbaha01-CAMPEP-0179025804
------------------------------------------------------------
------------------------------------------------------------
------------------------------------------------------------
------------------------------------------------------------
-----------------------SGSSLSRTGED-----QLGLLGPPFR-----------
------------AVP-----SYLLTPG---------------------------------
-----------CKQTMFQ----------------------------------RGF-ALAL
LLQA------------AQGYKWMSH--------IKVPT---LV---DFQK------LHAG
SR---FGDKKLVVITGTSSGLGKATTKALLATK---K-YHVIGAVRDLDKMNVVAETE-G
F------DK----EDFTPMHLDLASFDSVNNFVEELERFR-GDR--PIDRLACNAAVYQP
----TLDY-------------PKWTVDGHEQQLQINYLGHFLLTSKVMPMMEGS---DD-
---------ARVCMIG--------------------------------------------
-----------------------------------SVTGNDN--TVGGGG---VYPIADL
KDLEGLEL--GC----KK--P-IAMMDGY------------------NFNGAKAYKDTKL
A--------LMMTSNMLHERFHRS-TDIAFSSIYPGCIAE-SPLFREKRP----WFR-K-
---------------------YFPIFMK---YITGGFVGEEEAGQRLFQVLHDPRCRK--
-SGVYWSWNGGPREGRGLEAME-------KGGQIVGAGGAGGGWDSIYEN----------
----------DQSDKVLNKDMMLKLWQC------SNEVTGAKWPA----A----------
------------YQPKSPCPTLAVVGAATSI------LGVLEEQARMKASREG-------
--------------------DGAEILADHTRPKEERKKALEQLLLKLD-KTPTDPEQL-E
KDLLMTSGKTPEEIE-----------------------------------SDEEEQ----
-------EVPTLEKESEEAAPSFPSL--------KLPSVD--------------------
--------------------------------------------DLKAPEVDDLALAAE-
-EQEPPKMIPGHEL----LGDTPVVF--------QPQNV-------MTMARVGQPL----
-SEVASQADVFIRYKCKK---GEC------KTCVVNIDGKWVSAC----QTKVPPIAPGQ
H-FGVRVRPVSDA------HKYKEKAAFFSPASIADGFMNNALG-------MVGFAAEAL
G-----ADPNFKVRMQRERKIQKLTVEKAKKQV---------------------------
------------------SLRGGHHAEAGAASHEPS------------------------
------------------------------------------------------------
-----------------------------------------------------------A
MEPH-GHSKLSEAKPEGR------------------------GVKEMVPGLLGVA-SFML
VLTQQ-------------------------------------------------------
----------------------
>Dinos-Gymnodiniales-Amphidinium-carterae-CCMP1314-CAMPEP-0186421154
------------------------------------------------------------
------------------------------------------------------------
----------------------------------------CQLLGKYTCRG---------
----PLNFR---------------------------------------------------
---------AELTCAE------TGSAGL----------------RPGARLGQRQEQALQR
RWVPVVGEVLGEELPXL-----ALRPTDDRRV----------------------------
-----------RRRDLSL----LSGL----------------------------------
---------LPLAL-PLEPTAAAGA-------NYEVEL---SI---PQSR------LVAR
LQ---EAAPRTIVITGANSGVGLAGSKLLSASG-----HRVICACRTEAKAQKAVEAC-K
AGIQASARP----GSAVGYVCDLADLSSVRAFVEKLKQ---AKE--PVDTLVLNAGLSLN
ATEKGSKY-------------VQRTADGFERTVGTNHFGHFLLANLATPILSSA---SK-
---------PRVVVTA--------------------------------------------
-----------------------------------SPVHDPL--SGGGD----VGPPASL
GDFKGLMS-----------AS-FEMVDGG------------------EFDPDKAYKDSKL
C--------NMLFLAEASRRFAG--AGITVNAFSPGLIADPEGFFRYQNS----TFA-S-
---------------------IFNQVSR----FAGVAETNEFGGSALAFMAVDPDLNG--
RSGGWYD-SYPPGA------------------------------HQLAKH----------
----------AASAEARDEAKQKRLWEL------SAKLTKL-------------------
------------------------------------------------------------
------------------------------------------------------------
------------------------------------------------------------
------------------------------------------------------------
------------------------------------------------------------
------------------------------------------------------------
------------------------------------------------------------
------------------------------------------------------------
------------------------------------------------------------
------------------------------------------------------------
------------------------------------------------------------
------------------------------------------------------------
------------------------------------------------------------
------------------------------------------------------------
----------------------
>Dinos-Gymnodiniales-Togula-jolla-CCCM-725-CAMPEP-0170605586
----------------------MSRNIDMV----DAAARGSG------------------
-RRGRGGTAPFLAAAVACTLPVAG------------------------------------
----------------------------------------PLAKCSF-------------
------------------------------------------------------------
---ATAAGREP-ASSQ---------VLL----------------ANSPA-----------
----------------------AAAHGR-QAA--------------------------TL
AGGA-------AKAAAHG-GVRIPSARGSS------------N--------------LAV
AVALGSAAGFAVRR-RLLAVSE-RD--------STTVT----------RR------AFFP
NG---LNQKKTVIITGASSGLGLATATELANSG---E-WYVIMACRDFQKGETMARTR-N
F------PK----DSYAVMHCDLGANNSVRQFVKAFRL---LGR--PLDALVCNAAVYFP
----NADKEGAFLPGLFPGGGPRFSADGHELSFATNYLGHFLLANLLLEDLQKS-IAKP-
---------GRCIILG--------------------------------------------
-----------------------------------TVTASINSKEVGGM----IPPLANL
GDLSGLQQ--GM----TG--PEVTMLDGG------------------KFNGAKAYKDSKV
C--------DVMLMRELHRRYHQS-TGVVFTSLYPGCIAE-TNLFREHYP----VFR-A-
---------------------IFPIFQK---NVTNAYVSEEEAGKRLAKVVGDPAYAK--
-SGSYFTWGGASGT-----------------------GGAGG--KEAVENTEMSGDKLLQ
YGSFRTLSVDEIGGEAGDNERCRRLWEL------TERLLAQDSK----------------
------------------------------------------------------------
------------------------------------------------------------
------------------------------------------------------------
------------------------------------------------------------
------------------------------------------------------------
------------------------------------------------------------
------------------------------------------------------------
------------------------------------------------------------
------------------------------------------------------------
------------------------------------------------------------
------------------------------------------------------------
------------------------------------------------------------
------------------------------------------------------------
------------------------------------------------------------
----------------------
>Dinos-Kareniaceae-Karenia-brevis-CCMP2229-CAMPEP-0188997648_protochlorophyllide_reductase
------------------------------------------------------------
------------------------------------------------------------
--------------------------------------------ICLVCGGHGR---QVQ
PSTR-----------------------NQKLAKQLK--------------AADSRSRSVG
PLASLATLLLMSDHAT---------AFT-----------------PGSQL----------
------------GHP--------VLKS--RSG--------------------------RP
-------------------APRLSSP----------------------RVGKV----LSA
AVAE---------K-TDTAAVE-DT---------KLYK---GR---QFPR------VAGG
FM---LGTRTVTVITGASSGLGLAAMKELVDQ----D-HFIIAAVRDPAKMDRVAEEN-G
I------SS----SNYYSMYLELASLQSVKDFVDNLKVFL-PTR--SINHLICNAAVYRP
----TDPN-------------PAWTDDGFEMSVGINHLGHFLLVQLLLPELKYS---KG-
---------ARCIIVG--------------------------------------------
-----------------------------------SVTGNSN--TIAGSF---VKPVANV
GKMEGLKV--AG----KQ--K-SAMVSSTIE----------------KFDGAKAYKDAKA
L--------NMMTTLEMHRRYHDQ-TGIVFSSLYPGCICD-SNLFREKRE----WFR-I-
---------------------WWPKLMK---AV-GSYVTEAEAGQRLAQTIVDPNCDK--
-SGVYWGWNGNAQQFGLDA-------------AKTGAGGAGG---SITEN----------
----------EFAPMIADEKKGKLAFEY------SMEAV---------------------
------------------------------------------------------------
------------------------------------------------------------
KAYL--------------------------------------------------------
------------------------------------------------------------
------------------------------------------------------------
------------------------------------------------------------
------------------------------------------------------------
------------------------------------------------------------
------------------------------------------------------------
------------------------------------------------------------
------------------------------------------------------------
------------------------------------------------------------
------------------------------------------------------------
------------------------------------------------------------
----------------------
>Dinos-Kareniaceae-Karenia-mikimotoi-ANV-96239_protochlorophyllide_reductase
------------------------------------------------------------
----------------MRSL----------------------------------------
----------------------------------------ATLLAFLSCGSHAF---PMQ
----------------------------RRSDQSH-------------------------
PSEALRELLLAFGPTA---------TFN-----------------PST------------
--------------S--------AVSS--PVG--------------------------RR
TLS--------SQWPVMT-ATKVPKK-------------------DKAREGKPKK--KGS
GLSTK-T------Q-KMTESKK-GG---------KFYK---GR---EIVV------PAGG
LR---AGTREIVVITGSSSGLGLNAMKQLCED----G-YFVVAAVRDPKKMHEVAAEN-G
I------SK----DSYTAMYLELASLQSVKDFVDNLRIWLPPLR--PINHLICNAAVYRP
----TDPN-------------PAWSDDGFELSLATNHLGHFLLVQLLLPDLERA---NN-
---------ARCCIVG--------------------------------------------
-----------------------------------SVTGNSN--TIAGSF---VKPVADL
GSLEGLQA--GG----KQ--A-SPMVSSPKE----------------KFDGAKAYKDAKA
L--------NMITALEMHKRYHQD-TGVIFNSLYPGCICD-TNLFREKMV----WFR-Q-
---------------------TWPKLMK---FI-GSYVTEKEAGERLAKVISDPALDK--
-SGVYWSWNGNAQQFAFNP-------------MKAGAGGAGG---EAFEN----------
----------QFSDMIKNEANGRRTWEY------SMDAV---------------------
------------------------------------------------------------
------------------------------------------------------------
KDYL--------------------------------------------------------
------------------------------------------------------------
------------------------------------------------------------
------------------------------------------------------------
------------------------------------------------------------
------------------------------------------------------------
------------------------------------------------------------
------------------------------------------------------------
------------------------------------------------------------
------------------------------------------------------------
------------------------------------------------------------
------------------------------------------------------------
----------------------
>Dinos-Kareniaceae-Karenia-papilionacea-ANV-62082_protochlorophyllide_reductase
------------------------------------------------------------
--------------MTMCSI----------------------------------------
----------------------------------------VLALACLACGSQAR---RVQ
----------------------------STNDQTDN--------------LLQNQDMQGA
ASQTLADLFYAFNPAL---------AFS-----------------TSN------------
--------------P--------AMHS--RAG--------------------------SS
KIT--------SAQPVMS-VASIPVA-------------------GRGVRTEIPA-----
---------------GDRGMER-DT---------KWYK---GK---EAAK------LAGG
LK---VATRKIVVITGSSSGLGLAAMKKLCDD----G-YFVVAAVRDPEKMHAVAKEN-G
I------SR----NDYVAMYLELASLQSVKDFVDNLHAYL-PLR--TINHLICNAAVYRP
----VDPK-------------PAWTDDGFEMSMGINHLGHFLLVQLLLPDLK-----KN-
---------ARCVIVG--------------------------------------------
-----------------------------------SVTGNSN--TIAGSF---VKPMANL
GQLKGLKA--GG----GK--K-SAMASSQVE----------------KFDGAKAYKDAKA
L--------NMITTLEMHKRYHKK-TGVIFNSLYPGCVCD-TNLFREKLA----WWR-A-
---------------------AWPQLMK---FI-GAYVTEKEAGERLAQVISDPNLDT--
-SGVYWSWNGNAQQFAFND-------------QKSGAGGAGG---DVFQN----------
----------QFSGMITDEKNGKRAWDY------SMEAV---------------------
------------------------------------------------------------
------------------------------------------------------------
KDYL--------------------------------------------------------
------------------------------------------------------------
------------------------------------------------------------
------------------------------------------------------------
------------------------------------------------------------
------------------------------------------------------------
------------------------------------------------------------
------------------------------------------------------------
------------------------------------------------------------
------------------------------------------------------------
------------------------------------------------------------
------------------------------------------------------------
----------------------
>Dinos-Kareniaceae-Karlodinium-armiger-ANV-77201_protochlorophyllide_reductase
--------------------------------------ECS--------RRWL-------
--------HFVCSWQLIVMMLLF-------------------------------------
----------------------------------------VPYILGLASIVYAR---DVD
EFF------------------------VASGEEKG-------------------------
NQNQFASLLL---------------AFH-----------------PAT------------
--------------P--------FRNT--RAT--------------------------SV
NMI-----------SLLE-KS------------------------------------KEE
VVAK---------E-LSEHLEA-SE---------KAYK---GA---ELPK------VAGG
LK---IGTKRIVVITGASSGLGLAATKALAKG----N-YFVIAAVRDPEKMDEVAKQE-G
I------PT----SRYVAMKLELASLQSVKDFANNLRLFL-PQR--PINHLICNAAVYRP
----TEPQ-------------PAWTDDGFEMSLGVNHLGHFLLVQLLLPDLKRA---KG-
---------SRCIILG--------------------------------------------
-----------------------------------SVTGNAN--TIAGSF---VKPIANL
GKLEGLKL--GG----GK--A-SSMVSSVKE----------------PFNGAKAYKDAKA
L--------NMITTLEMHKRFHDT-TGVAFTSIYPGCVCD-TSLFREKRP----WFR-A-
---------------------AWPQLMK---LI-GAYVTNEEAGERLAQAVTDPRCSK--
-SGVYWGWNGNSKTVGVG-----------------NAGGAGG---DVNEN----------
----------DFSGMVSDELTGKLAYEY------SMEAV---------------------
------------------------------------------------------------
------------------------------------------------------------
KDYL--------------------------------------------------------
------------------------------------------------------------
------------------------------------------------------------
------------------------------------------------------------
------------------------------------------------------------
------------------------------------------------------------
------------------------------------------------------------
------------------------------------------------------------
------------------------------------------------------------
------------------------------------------------------------
------------------------------------------------------------
------------------------------------------------------------
----------------------
>Dinos-Kareniaceae-Karlodinium-micrum-CCMP2283-CAMPEP-0200781946_protochlorophyllide_reductase
-----------------------------------XKVDCSGLVVYFLS-----------
----------LLGRRVVVGMPLLTSR----------------------------------
----------------------------------------MLGFACVVLGLSVD---RAM
AALR-------------------------------------------------------Q
EKESLATVLL---------------AFR-----------------PRA------------
--------------P--------LRNA--KSA--------------------------SP
RMN--------AAVALPK-KPEVKNV----------------------IKGNT----REE
SVGK---------E-LAKHLKE-SE---------RSYQ---GK---EIPK------IAGG
LK---IGTRRIVVITGASAGLGLSATKALVKD----D-YFVIAAVRDPAKMDAAAKEN-G
I------SK----SNYVAMKLDLASLQSVKDFVTNLRLFL-TLR--PINHLICNAATYRP
----KSSL-------------PSWTDDGFEMQLGVNHLGHFLLVQLLLPDLKRA---KG-
---------ARCVILG--------------------------------------------
-----------------------------------SVTGNSN--TLAGSF---VKPVAEL
GQLEGLKL--GG----NR--A-SAMAASPNE----------------KYNGAKAYKDAKA
L--------NMITTLEMHRRFHDS-TGVTFTSLYPGCVCD-TELFRQKRA----WFK-E-
---------------------AWPRLMK---FI-GAYVSNDEAGERLAQTITDPRCSK--
-SGVYWGWNGNSQTVGIG-----------------NAGGAGG---DINEN----------
----------EFSGMVSDEETGRLAYEY------SMEAV---------------------
------------------------------------------------------------
------------------------------------------------------------
KDYL--------------------------------------------------------
------------------------------------------------------------
------------------------------------------------------------
------------------------------------------------------------
------------------------------------------------------------
------------------------------------------------------------
------------------------------------------------------------
------------------------------------------------------------
------------------------------------------------------------
------------------------------------------------------------
------------------------------------------------------------
------------------------------------------------------------
----------------------
>Dinos-Kareniaceae-Karlodinium-sp-RCC3446-ANV-63159_protochlorophyllide_reductase
-----------------------------------LKVDCSGLVVYFLS-----------
----------LLGRRVVVGMPLLTSR----------------------------------
----------------------------------------MLGFACVVLGLSVD---RAM
AALR-------------------------------------------------------Q
EKESLATVLL---------------AFR-----------------PRA------------
--------------P--------LRNA--KSA--------------------------SP
RMN--------AAVALPK-KPEVKNV----------------------IKGNT----REE
SVGK---------E-LAKHLKE-SE---------RSYQ---GK---EIPK------IAGG
LK---IGTRRIVVITGASAGLGLSATKALVKD----D-YFVIAAVRDPAKMDAAAKEN-G
I------SK----SNYVAMKLDLASLQSVKDFVTNLRLFL-TLR--PINHLICNAATYRP
----KSSL-------------PSWTDDGFEMQLGVNHLGHFLLVQLLLPDLKRA---KG-
---------ARCVILG--------------------------------------------
-----------------------------------SVTGNSN--TLAGSF---VKPVAEL
GQLEGLKL--GG----NR--A-SAMAASPNE----------------KYNGAKAYKDAKA
L--------NMITTLEMHRRFHDS-TGVTFTSLYPGCVCD-TELFRQKRA----WFK-E-
---------------------AWPRLMK---FI-GAYVSNDEAGERLAQTITDPRCSK--
-SGVYWGWNGNSQTVGIG-----------------NAGGAGG---DINEN----------
----------EFSGMVSDEETGRLAYEY------SMEAV---------------------
------------------------------------------------------------
------------------------------------------------------------
KDYL--------------------------------------------------------
------------------------------------------------------------
------------------------------------------------------------
------------------------------------------------------------
------------------------------------------------------------
------------------------------------------------------------
------------------------------------------------------------
------------------------------------------------------------
------------------------------------------------------------
------------------------------------------------------------
------------------------------------------------------------
------------------------------------------------------------
----------------------
>Dinos-Kareniaceae-Ross-Sea-Dinoflagellate-648987
------------------------------------------------------------
------------------------------------------------------------
------------------------------------------------------------
------------------------------------------------------------
------------------------------------------------------------
------------------------------------------------------------
-------------------------------------------AADLARVAAAPR-AAVD
TSEEKTGT-AAKLV-APVAVRR-EG---------KLYT---AR---EAPK------FAGG
VK---VGARRVVVITGASSGLGLSATIALLAAAQKKN-YFVVAAVRDPERMENVAKEN-G
I------SR----NDYVALKLELASLQSVKDFVANLKLFL-PAR--PISHLICNAAVYLP
----TDPE-------------PSWTDDGYEMSLGVNHLGHFLLVQLLMPELKRA---RN-
---------ARCCVVG--------------------------------------------
-----------------------------------SVTGNSN--TIAGSL---VKPVAEL
GQLEGLRA--GG----ER--A-SSMAASPRE----------------GFDGAKAYKDAKA
M--------NMMTVLEMHKRFHVE-TGITFNSMYPGCIAD-TNLFREKRS----WFRFF-
---------------------FFPNLMK---AI-GSYVTEKEAGERLAQVIYDPQCTK--
-SGVYWSWNGNAQQIAINS-------------KKAGAGGAGG---EIFEN----------
----------QFSGMIVDEARGKLMYEY------SMEAV---------------------
------------------------------------------------------------
------------------------------------------------------------
KDYL--------------------------------------------------------
------------------------------------------------------------
------------------------------------------------------------
------------------------------------------------------------
------------------------------------------------------------
------------------------------------------------------------
------------------------------------------------------------
------------------------------------------------------------
------------------------------------------------------------
------------------------------------------------------------
------------------------------------------------------------
------------------------------------------------------------
----------------------
>Dinos-Kareniaceae-Takayama-helix-ANV-52071_protochlorophyllide_reductase
-------------------SSRIQVGTSFIVRLWEMRSRSSALMWRVVFAGFLAIGAQSS
FVPGSIQWKGLPAKRLVLSLSALPNQA-TVSSNGVPPQKLTILDQPLRHKSSSNDIPYFA
PRPDKTIAWGA--SDLCIEASGDRSGDAVVASHCTGAPNQLWDFLPLSSGKQNRMQIRLK
DTTACLDVNNKRKEGGWNQAVVQLRECNEKMTQSWEFEDTMTFPMQDLSKLASSSNLQRA
STTVISVAMLMIASLSVWMWRWWRSSMV----------PSRTNDTPSTADPGCVS-----
-----------LTVP------VATRQG--RAPLIFDQTRVPAVMALSTYQESIAKTPKER
EQTTEADDGGESVLAVMA-VAAKLAKKKHA-------------VVAKPAEKKI----TVA
VKPA---------P-KKPGIVE-SQ---------KLYM---KR---AVPP------VLGA
LA---IGNKKLVVITGASSGLGLWCTKALAARG---D-YYVIAAVRDTAKMEQKAKEI-G
I------PK----GTFCAMKLELASLQSVRDFVDNLKLF---GR--PPNSVICNAAVYRP
----KDPV-------------PAWTDDGFEMSLGVNHLGHFLLAQLLLPELKKV---DG-
---------AQLCIVG--------------------------------------------
-----------------------------------SVTGNSN--TIAGSF---VKPVAEL
GELQGLKA--GG----GK--A-SRMPASQYE----------------KFNGAKAYKDSKA
L--------NMMTVLELHRRYHEE-TGIVFNSLYPGCIAD-TALFREKRR----WFR-S-
---------------------LFPKAMR---AI-GAYVTEAEAGERLAQVIHDPVCNK--
-SGVYWSWNGNGRQFALTESKERTPEGKWVYKFKEGAGGSGG---KVFEN----------
----------EFAEMVRDEEKGRLAYEY------SMDAV---------------------
------------------------------------------------------------
------------------------------------------------------------
SQYL--------------------------------------------------------
------------------------------------------------------------
------------------------------------------------------------
------------------------------------------------------------
------------------------------------------------------------
------------------------------------------------------------
------------------------------------------------------------
------------------------------------------------------------
------------------------------------------------------------
------------------------------------------------------------
------------------------------------------------------------
------------------------------------------------------------
----------------------
>PARALOG_Karenia-brevis-CCMP2229-CAMPEP-0188844730_protochlorophyllide_reductase
----------------------MHSI----------------------------------
------------------------------------------------------------
----------------------------------------VLVLAWVACLGRGR---RVQ
YFSQQLPITP--------------REIRSSLHRVDTDPNSHVFTEAARTSKGRPATNTRK
LLTSFVTFLQALNAPA---------AFK-----------------PSHSRSY--------
------------------------------------------------------------
------------------------------------------------------------
---------LNVQT-PANSMV--GR----------------IR----CGR------MSDP
SAI-ANSPALKIAITGTNSGIGQSAAKILLEQG-----HTVYHACRTAEGAKEAVSKA--
-------------GGGTPMVCDLADLASVKAFAEALSK---QEP--ALDVLX--------
------------------------------------------------------------
------------------------------------------------------------
------------------------------------------------------------
------------------------------------------------------------
------------------------------------------------------------
------------------------------------------------------------
------------------------------------------------------------
------------------------------------------------------------
------------------------------------------------------------
------------------------------------------------------------
------------------------------------------------------------
------------------------------------------------------------
------------------------------------------------------------
------------------------------------------------------------
------------------------------------------------------------
------------------------------------------------------------
------------------------------------------------------------
------------------------------------------------------------
------------------------------------------------------------
------------------------------------------------------------
------------------------------------------------------------
------------------------------------------------------------
----------------------
>PARALOG_Karenia-brevis-SP1-CAMPEP-0189010472_protochlorophyllide_reductase
------------------------------------------------------------
---------------------------XKI------------------------------
----------------------------------------VLVWICLVCGGHGR---QVQ
PSTR-----------------------NQKLAKQLK--------------AADSRSRSVG
PLASLATLLLMSDHAT---------AFT-----------------PGSQL----------
------------GHP--------VLKS--RSG--------------------------RP
-------------------APRLSSP----------------------RVGKV----LSA
AVAE---------K-TDTAAVE-DT---------KLYK---GR---QFPR------VAGG
FM---LGTRTVTVITGASSGLGLAAMKELVDQ----D-HFIIAAVRDPAKMDRVAEEN-G
I------SS----SNYYSMYLELASLQSVKDFVDNLKVFL-PTR--SINHLICNAAVYRP
----TDPN-------------PAWTDDGFEMSVGINHLGHFLLVQLLLPELKYS---KG-
---------ARCIIVG--------------------------------------------
-----------------------------------SVTGNSN--TIAGSF---VKPVANV
GKMEGLKV--AG----KQ--K-SAMVSSTIE----------------KFDGAKAYKDAKA
L--------NMMTTLEMHRRYHDQ-TGIVFSSLYPGCICD-SNLFREKRE----WFR-I-
---------------------WWPKLMK---AV-GSYVTEAEAGQRLAQTIVDPNCDK--
-SGVYWGWNGNAQQFGLDA-------------AKTGAGGAGG---TITEN----------
----------EFAPMIADEKKGKLAFEY------SMEAV---------------------
------------------------------------------------------------
------------------------------------------------------------
KAYX--------------------------------------------------------
------------------------------------------------------------
------------------------------------------------------------
------------------------------------------------------------
------------------------------------------------------------
------------------------------------------------------------
------------------------------------------------------------
------------------------------------------------------------
------------------------------------------------------------
------------------------------------------------------------
------------------------------------------------------------
------------------------------------------------------------
----------------------
>PARALOG_Karenia-brevis-Wilson-CAMPEP-0189494906_protochlorophyllide_reductase
---MCPIALLLAFLACGSHAFRMQRRS--------DQSSPSQSLQELLLA----LDAVSA
FNPSS---PALSARAGKRALPVMTATL---KRPGVSKE---------------------T
KRPQDALEXACILSELSAEALPHNLFDHV--------PN-STSPAFLACGSHAF---RMQ
----------------------------RRSDQSS-------------------------
PSQSLQELLLALDAVS---------AFN-----------------PSS------------
--------------P--------ALSA--RAG----------------------------
----------KRALPVMT--ATLKRP-------------------GVSKETKRPQDALGL
NRGA---------Q-EATSAKG-NV---------KIYK---GR---EIPT------PAGG
LR---VGTRQVVVITGASSGLGLNSMKKLCED----G-YFVVAAVRDPQKMHAVAKEM-G
I------SR----DNYVAMYLELASLQSVKDFVDNLRIWL-PMR--SINHLICNAAVYRP
----TDPK-------------PAWTDDGFEMSMGINHLGHFLLVQLLLPDLKRA---KN-
---------ARCCIVG--------------------------------------------
-----------------------------------SVTGNSN--TIAGSF---VKPVADL
GALKGLQA--GG----DK--A-SAMVSSAAE----------------TFDGAKAYKDAKA
L--------NMITALEMHRRYHKD-TGVVFNSLYPGCICD-TELFREKLT----WFR-V-
---------------------AWPKLMK---LI-GSYVTEKEAGQRLAQVISDPNCDK--
-SGVYWSWNGNAQQFAFNP-------------SKTGAGGAGG---EAFEN----------
----------EFSDMIKDQKNGERAFEY------SMEAV---------------------
------------------------------------------------------------
------------------------------------------------------------
KDYL--------------------------------------------------------
------------------------------------------------------------
------------------------------------------------------------
------------------------------------------------------------
------------------------------------------------------------
------------------------------------------------------------
------------------------------------------------------------
------------------------------------------------------------
------------------------------------------------------------
------------------------------------------------------------
------------------------------------------------------------
------------------------------------------------------------
----------------------
>PARALOG_Karenia-mikimotoi-ANV-188789_protochlorophyllide_reductase
----------------------MRDF----------------------------------
------------------------------------------------------------
----------------------------------------FLVLALVACVGHGR---RLQ
HLTQELQSNP--------------TEIGSSLKRGDTYRRHDVFTEAAHSNKGITGSSTFE
LLESCAMFLRALSVSA---------AFK-----------------PSH------------
------------------------------------------------------------
------------------------------------------------------------
----------NIRP-LTNSMALNNR----------------MR----FGR------MSDV
SAT-VSSPALRIAITGTNSGIGQSAAKMLLEQG-----HTVYHACRTAEGAKEAVSKA--
-------------GGGIPMVCDLADLASVKAFAEAICQ---QEP--ALDVLCLNSGVSPS
R---KAEA-------------PKRTKDGFEETVGINHLGHFFLAQLMQPLLLSN------
--------RGRLVVTA--------------------------------------------
-----------------------------------SSVHDPE--SAG-------------
------------------------------------------------------------
------------------------------------------------------------
------------------------------------------------------------
------------------------------------------------------------
------------------------------------------------------------
------------------------------------------------------------
------------------------------------------------------------
------------------------------------------------------------
------------------------------------------------------------
------------------------------------------------------------
------------------------------------------------------------
------------------------------------------------------------
------------------------------------------------------------
------------------------------------------------------------
------------------------------------------------------------
------------------------------------------------------------
------------------------------------------------------------
------------------------------------------------------------
------------------------------------------------------------
----------------------
>PARALOG_Karenia-papilionacea-ANV-54789_protochlorophyllide_reductase
-------------------------------------SRPGLLYSNLFV-----------
--------------QMFPSMPRATHSI---------------------------------
----------------------------------------IIVLAFLAGTGHGR---RVT
TKGR------------------------RRSQNNE-----------------MGQDRIVD
PAKMLSTFLLASKPAA---------TFNAALSA---------GVFPDH------------
--------------P--------SALS--RSV---------ALDV-------------PN
RLG--------QSGPVMS-APRRSSDPRAFLTDDDDDLPSDQKGGPLTRIGKL----FGN
VVSEEL-------N-TAAESAS-ET---------KMYT---QK---EIPK------VAGG
VK---IGTRRVVVVTGASSGLGLSATKALCNQ----N-YFVIAAVRDPEKMKAVAKEN-G
I------SA----SSFVAMKLELSSLQSVKDFVSNLRLFL-PAR--PISHLVCNAAVYLP
----TDPE-------------PAWTDDGYEMSLGVNHLGHFLLVQLLLPDLKRA---KG-
---------ARCIIVG--------------------------------------------
-----------------------------------SVTGNSN--TIAGNF---VKPVAEV
GNLEGLRA--GG----NK--A-STMAASPSE----------------PFDGAKAYKDTKA
L--------NMMTVLEMHKRYHEK-TGVTFSSLYPGCIAE-TALFREKRQ----WFR-D-
---------------------IFPKFMK---VI-GAYVSEEEAGERLAQTISDPQCAK--
-SGVYWSWNGNARQFDLQG--------------KGGAGGSGG---EVFEN----------
----------EFSGMIRDEDKGRLAFEY------SMEAV---------------------
------------------------------------------------------------
------------------------------------------------------------
KDYL--------------------------------------------------------
------------------------------------------------------------
------------------------------------------------------------
------------------------------------------------------------
------------------------------------------------------------
------------------------------------------------------------
------------------------------------------------------------
------------------------------------------------------------
------------------------------------------------------------
------------------------------------------------------------
------------------------------------------------------------
------------------------------------------------------------
----------------------
>PARALOG_Karenia-papilionacea-ANV-57556_protochlorophyllide_reductase
------------------------------------------------------------
----------------MMNI----------------------------------------
----------------------------------------FLVCACLVCGGHGR---RVQ
APT------------------------EIRDGPMSP--------------TSDTNNWSAD
AAAALMTVLLTQHPSD---------AFS-----------------PSA------------
--------------P--------GVPA--P-----------------------------R
HLG--------HSAPLQS-TPAKIAE-----------------GTHSTRAGQV----VGA
VAATK----------KKETTSS-EA---------KLYK---GK---EFPK------VAGG
LK---IGLRKVTVITGTSSGLGLQAFLSLIEQ----G-HFIICGVRDTKKMDEVAKAN-G
I------SS----SNYVAMYLELGSLQSVKDFVENIKVFL-PAR--PINHLICNAAVYRP
----TDPK-------------PAWTDDGFEMSMGINHLGHFLLVQLLLPELKRA---SG-
---------ARCIIVG--------------------------------------------
-----------------------------------SVTGNSN--TIAGSF---VKPVANV
GKLEGLRA--GG----NR--A-SAMVSSKIE----------------GFDGAKAYKDAKA
M--------NMMTVLEMHRRFHDK-TGVVFSSLYPGCICD-TNLFREKRP----WFR-E-
---------------------YWPKLMK---FI-GSYVTEKEAGQRLAQTITDPNCDK--
-SGIYWSWNGNAQQIAPVG-------------AKQGAGGAGG---ELFQN----------
----------DFAPMIANEKNGQRVYEY------SMEAV---------------------
------------------------------------------------------------
------------------------------------------------------------
KDFL--------------------------------------------------------
------------------------------------------------------------
------------------------------------------------------------
------------------------------------------------------------
------------------------------------------------------------
------------------------------------------------------------
------------------------------------------------------------
------------------------------------------------------------
------------------------------------------------------------
------------------------------------------------------------
------------------------------------------------------------
------------------------------------------------------------
----------------------
>PARALOG_Karenia-papilionacea-ANV-63076_protochlorophyllide_reductase
----------------------MHML----------------------------------
------------------------------------------------------------
----------------------------------------ALI---TFCL-LDTG--TTA
EDRNSVKANG--------------VTLGWQLSTA---------TEQP-----DMQVRVTD
ALSSFARLLLAFRPAP---------AFR-----------------PHHLGLH--------
-------------VP-------ASDPTF--------------------------------
------------------------------------------------------------
-----------------------AR----------------SR-----PL------VG--
-----AASALTIAITGTNSGIGASAAKMLLEQG-----HTVYHVCRTQEGAQQAVSKA--
-------------GGGIPMVCDLADLESVRAFADALSQ---KAP--ALDVLCLNSAVSPS
T---KQKT-------------PKRTKQGFEETIGVNHLGHFCLAHLLLPLLSSN------
--------MGRLVITA--------------------------------------------
-----------------------------------SGVHDPE--APGGTIQGDPTTGAGL
GDLSGLGAL----------SG-AVMVNGA-----------------TEFIGIKAYHDSKL
C--------NVLFAREALRRWGEA---ISVRSFNPGLITT-TGLLRNARE--DNWLG-TA
---------------------IFSFVAS---NLAGFSVPVDVGGSRLTYMVTAADDEV--
PSGSYFSAPEATSKATTRA-------------------------EGFDQA----------
----------KISKEARDDAQAVRLWER------SAELVGV-------------------
------------------------------------------------------------
------------------------------------------------------------
------------------------------------------------------------
------------------------------------------------------------
------------------------------------------------------------
------------------------------------------------------------
------------------------------------------------------------
------------------------------------------------------------
------------------------------------------------------------
------------------------------------------------------------
------------------------------------------------------------
------------------------------------------------------------
------------------------------------------------------------
------------------------------------------------------------
----------------------
>PARALOG_Karlodinium-sp-RCC3446-ANV-124013_protochlorophyllide_reductase
-----------------------------------AQERSSSCTCWLLLS----------
-----------LHRQAAVAMSLF-------------------------------------
----------------------------------------VLYILSFICTAGGQ---RVD
------------------------------------------------------------
-------------------------RFN-----------------PETLLLA--------
-----------LRPP--------PRSS--RTH--------------------------AP
KMN------------------------------------------------------VIL
ETPRRLLDLLKRKP-SPSSEET-SE---------RLYT---GS---ELPK------VIGG
VK---IGTRRIVVVTGASSGLGLAATKALVDD----D-YFVVAAVRDPKKMDAVAEEK-G
I------PK----SNYVAMKLELASLQSVKDFVSNLRLFL-PQR--PINHLICNAAVYRP
----RSSL-------------PAWTDDGFEMQLGVNHLGHFLLVQLLLPDLKRA---RG-
---------ARCVILG--------------------------------------------
-----------------------------------SVTGNSN--TVAGSV---VKPVAEL
GQLEGLKL--GG----NK--A-STMAASP-------------------------------
----------------------------------------------------------E-
------------------------------------------------------------
------------------------------------------------------------
------------------------------------------------------------
------------------------------------------------------------
------------------------------------------------------------
------------------------------------------------------------
------------------------------------------------------------
------------------------------------------------------------
------------------------------------------------------------
------------------------------------------------------------
------------------------------------------------------------
------------------------------------------------------------
------------------------------------------------------------
------------------------------------------------------------
------------------------------------------------------------
------------------------------------------------------------
------------------------------------------------------------
----------------------
>PARALOG_Karlodinium-sp-RCC3446-ANV-87279_protochlorophyllide_reductase
----------------------MCRLH---------------------------------
------------------------------------------------------------
----------------------------------------VVPCCIYICCALRTC--TEA
NASCRLR---------------------------------------------KTLPDESD
VASHLGTFLLSNAPTQ------------------------------SNIWRHF-------
------------PSL-------RFTDSK--------------------------------
------------------------------------------------------------
-----------------------RN----------------ARR-GLMPK------MIDT
SL---GASPMNIVVTGTNSGIGLGAAKLLLRQG-----HNVYHACRDTEAAKQAVSQA--
-------------VGGTPMVCDLADLQSIRTFAERVRL---QVP--NLDVLCLNAGVSPS
R---KAEA-------------PRRTKNGFEETIGVNHLGHFALACLLQSVLSKN------
--------KGRLVVTA--------------------------------------------
-----------------------------------SSVHDPA--SPGGTVRGDSTTGATL
GDLSGLCA------------E-GVMIDGA-----------------ADFNGAKAYHDSKL
C--------NVLFAREANRRWGDT---INVRSFNPGLITS-TGLFRAARQ--DNWLS-TA
---------------------LFSFAAE---RIFGFAVPVDIGGKRLAYMATAGEDEV--
PTGSYYSAAT-SSRATSLA-------------------------EGFGPA----------
----------QISKEAQDDSLASRLWEL------SLSASDISWFR---------------
------------------------------------------------------------
------------------------------------------------------------
------------------------------------------------------------
------------------------------------------------------------
------------------------------------------------------------
------------------------------------------------------------
------------------------------------------------------------
------------------------------------------------------------
------------------------------------------------------------
------------------------------------------------------------
---LR-------------------------------------------------------
------------------------------------------------------------
------------------------------------------------------------
------------------------------------------------------------
----------------------
>PARALOG_Karlodinium-armiger-ANV-54334_protochlorophyllide_reductase
HWLKCCIPLHGQ----------LQSLS---------------------------------
------------------------------------------------------------
---------------------------------------MHILILLLPCWASAIHVDRNN
HASENGRIRQ-------------------------------------------------K
DVEALGLFLLALNPRG------TGSAFGNTDIAHSMNN-RARDTLATIHMGEK-------
-------DQVGNQASHL-----ALPTIGTRLD----------------------------
-----------RRSALAF-GSAFASQ----------------------------------
---------LAIGT-ATEPSFAATN---------DIEY---TV---PLFR------LTAN
LA---MAPPRDVVITGCNSGVGLAGAKILTAAG-----HRVICACRTQAKADAAVKAVMA
YAASADWRS---GGVARGAVCDLSSLDSVRSFAKSLENS-------KIDTLVLNAGLSRG
V---GEKT-------------IPRTVEGFEETIGVNHLGHFLLANLLVPKLATS---PK-
---------PRIVVTA--------------------------------------------
-----------------------------------SPVHDPT--SGGGD----VGSTATL
GDFSGLAS--GA--------S-FEMVDGG------------------VYDPDKAYKDSKL
C--------NMMFMAEAARQFAS--KGINVNAFSPGLIADPNGFFRNQNK----AFA-T-
---------------------IFNAITK----VVGVAESNEFGGSALAYLAVDPDVDE--
FTGKWFD-SLPPGK------------------------------HQLAVH----------
----------PPSEEARQVESQKKLWSL------SSGLVGFKDMA----A----------
------------------------------------------------------------
------------------------------------------------------------
------------------------------------------------------------
------------------------------------------------------------
------------------------------------------------------------
------------------------------------------------------------
------------------------------------------------------------
------------------------------------------------------------
------------------------------------------------------------
------------------------------------------------------------
------------------------------------------------------------
------------------------------------------------------------
------------------------------------------------------------
------------------------------------------------------------
----------------------
>PARALOG_Karlodinium-armiger-ANV-98624_protochlorophyllide_reductase
----------------------MHSLL---------------------------------
------------------------------------------------------------
----------------------------------------TVACCFGICLGSHHW--S--
-----------------------------------------------------TQTQHSL
STSALGSLLLELRPTR---------YHG-----------------PQNLRRQS-------
------------LLP-------FQRHPN--------------------------------
------------------------------------------------------------
-----------------------QQ----------------SRL-GGSPL------MT--
------ASPLHIVITGSNSGIGLSAAKALLQQG-----NIVYHACRNAEAAQQAVSHA--
-------------GGGVPMVCDLADISSVRVFADRVLK---DVP--DINVLCLNAGVSPS
R---KASA-------------PKRTKNRFEETIGVNHLGHFALACLLQSVLSQN------
--------KGRLVVTA--------------------------------------------
-----------------------------------SGVHDPE--SPGGTVGGDPTTGATL
GDLSGLCA------------E-GVMIDGA-----------------TRFNGAKAYHDSKL
C--------NVLFAREANRRWGDS---VEVRSFNPGLITS-TGLFRAARL--DNWLS-TA
---------------------IFSFVAE---NIAGFSVPVTIGGERLAYMATAGKEEV--
PAGSYFSAASATSKATSLA-------------------------EGFGPA----------
----------KISKEAQDDALASKLWEL------SLSVSDAS------------------
------------------------------------------------------------
------------------------------------------------------------
------------------------------------------------------------
------------------------------------------------------------
------------------------------------------------------------
------------------------------------------------------------
------------------------------------------------------------
------------------------------------------------------------
------------------------------------------------------------
------------------------------------------------------------
------------------------------------------------------------
------------------------------------------------------------
------------------------------------------------------------
------------------------------------------------------------
----------------------
>Dinos-Peridiniales-Brandtodinium-nutriculum-RCC3387-CAMPEP-0198575526
--------------------XLM-------------------------------------
------------------------------------------------------------
------------------------------------------------------------
------------------------------------------------------------
------------------------------------------------------------
------------------------------------------------------------
------------------------------------------------------------
------------------------------------------------------------
-----QAVWKTCIITGASSGLGLAAAKQLAETG---D-WLVIMACRDFQKAENAARTA-G
M------PE----GSYQVLHCDLSANNSVRQFVTAFRA---LGK--PLDALVCNAAVYFP
----NAHKEGAFLPGLFPGGGPRWSADGHELSFAANYLGHFLLCNLLLDDLKKS-SAKP-
---------ARCVILG--------------------------------------------
-----------------------------------TVTATVNGTELGGM----IPPLANI
GDLEGLEK--GM----KA--P-VTMIDGG------------------AFDGAKAYKDSKV
C--------DIMLMRELHRRFHKS-TGIAFTSMYPGCIAE-TKLFREHYP----VFQ-S-
---------------------LFPVFQQ---NFTKAYVSEKEAGRRLVECIAHEDYGE--
-SGTYYSWKGRTGT-----------------------GGEGG--QEAKDNKDAKFDAFMN
YGSFRTMSCDEIGGEAGDDVRCQKLFDL------SKRLVDLERRA---------------
-----------RARGRSAAAARGRVRAALVIYK---------------------------
------------------------------------------------------------
------------------------------------------------------------
------------------------------------------------------------
------------------------------------------------------------
------------------------------------------------------------
------------------------------------------------------------
-----------------------------------DG-----------------------
-----------------------LAAKAT-------------------------------
------------------KLHG--------------------------------------
------------------------------------------------------------
------------------------------------------------------------
------------------------------------------------------------
------------------------------------------------------------
----------------------
>Dinos-Peridiniales-Peridinium-aciculiferum-PAER-2-CAMPEP-0190636088
------------------------------------------------------------
-------XSPVAAGAV--------------------------------------------
------------------------------------------------------------
------------------------------------------------------------
---TAAVVAGTASAVC---------GFV----------------APSAS-----------
-------------AP-------ALRGSP-----------------------------AAS
TAAS-------AAASSAS-VTDVAAAARSS------------P--------------TAA
FAAASLVAAAAVSS-GLAARRG-RR--------TADKT---------VRL------AFPW
PF---EQGKKTVIITGASSGLGLAAAKQLALSG---Q-WLVIMACRDFSKAEMKAKEA-G
F------PE----GSYKVMHCDLAANGSVRQFVALFKS---LGT--PLDALVCNAAVYFP
----NAHKQGAFLPGLFPGGGPRWSADGHELSFASNYLGHFLLVNLLLEDLKRS-TVKP-
---------ARCVILG--------------------------------------------
-----------------------------------TVTATVNGSELGGM----IPPLANI
GQLEGLAK--GM----KA--P-VTMLDGG------------------EFDGAKAYKDSKV
C--------DVMMMRELHKRFHRE-TGIVFTSMYPGCIAE-TNLFREHYP----VFR-G-
---------------------LFPVFQK---EFTRAYVSEEEAGRRLACCVADDEYKQ--
-SGSYYSWQGKAGT-----------------------GGMGG--MEGKDNTEVKLDQFQN
IGSFRTLTVDEIGGEAGNNERCKQLWEL------SEKLLAGNLQA----AP---------
------------------------------------------------------------
------------------------------------------------------------
------------------------------------------------------------
------------------------------------------------------------
------------------------------------------------------------
------------------------------------------------------------
------------------------------------------------------------
------------------------------------------------------------
------------------------------------------------------------
------------------------------------------------------------
------------------------------------------------------------
------------------------------------------------------------
------------------------------------------------------------
--SK--------------------------------------------------------
----------------------
>Dinos-Peridiniales-Scrippsiella-hangoei-like-SHHI-4-CAMPEP-0199211616
-----------------------X--------------------------C---------
------RRSPVPAVAV--------------------------------------------
------------------------------------------------------------
------------------------------------------------------------
---TAAVVAGTTSAMR---------GFV----------------APSAS-----------
-------------AP-------ALRGSP-----------------------------ATS
AAAV-------AAASSAS-SVDVMAASGSF------------P--------------AAP
CAAASLVAAAAVSS-GLAARRG-RR--------TAEKT---------VRL------GVSQ
PF---EQGKKNVIITGASSGLGLAAAKQLALSG---E-WLVIMACRDFSKAEMKAKQA-G
F------PE----GSYKVMHCDLAANGSVRQFVNLFKS---LGQ--PLDALVCNAAVYFP
----NAHKGGALLPGLFPGGGPRWSADGHELSFASNYLGHFLLVNLLLDDLKRS-TVKP-
---------ARCVILG--------------------------------------------
-----------------------------------TVTATVNDAELGGK----ILPLADL
GKLEGLTH--GM----KN--P-ITMLDGG------------------EFDGAKAYKDSKV
C--------DVMMMRELHKRFHKE-TGIVFTSMYPGCIAE-TNLFREHYP----VFR-G-
---------------------LFPVFQK---EFTRAYVTEDEAGRRLACCVADDEYKQ--
-SGTYYAWQGKAGT-----------------------GGMGG--MEGKDNTEX-------
------------------------------------------------------------
------------------------------------------------------------
------------------------------------------------------------
------------------------------------------------------------
------------------------------------------------------------
------------------------------------------------------------
------------------------------------------------------------
------------------------------------------------------------
------------------------------------------------------------
------------------------------------------------------------
------------------------------------------------------------
------------------------------------------------------------
------------------------------------------------------------
------------------------------------------------------------
------------------------------------------------------------
----------------------
>Dinos-Prorocentrales-Pelagodinium-beii-RCC1491-CAMPEP-0197664360
------------------------------------------------------------
------------------------------------------------------------
------------------------------------------------------------
------------------------------------------------------------
------------------------------------------------------------
------------------------------------------------------------
------------------------------------------------------------
------------------------------------------M---DLPR------SLAG
SR---FGGRKLVVITGTSSGLGLATTKALLRTD---K-YHVIGGVRNMEKMKVVAEEE-G
I------SM----DHFTPMHVDLASFASVHKFVEELENFR-GDR--PIDRLACNAAVYQP
----TLDY-------------PKWSEDGHEQQHQINYFSHFLLTSKIMPMMEGS---DD-
---------ARICMLG--------------------------------------------
-----------------------------------SVTGNDN--TVGGGG---VYPIADL
KELEGLEL--GC----KK--P-IAMMDGY------------------NFNGAKAYKDTKL
A--------CMMTCNMLHERFHRS-TGIAFSSVYPGCIAE-TPLFREKRP----WFR-K-
---------------------LFPVFMK---YITGGYVGEEEAGQRLFQVLHDPRCTK--
-SGVYWGWNGGPREGRE-DSLE-------KGGQITGAGGAGGGWDSIFEN----------
----------DQSDKVLNKDLMMRLWQY------TTEITGAEWPE----A----------
------------YQPKSPCPTLKVIDAVTSV------LGVLEERSRMEASRQG-------
--------------------EGASIVGDRSVPREERRKSLEQMLLALD-KTPRDQKQL-E
EDMLLTSGMAPEASK-----------------------------------DYELKE----
-------PI---KRS-AETAVAVM------------------------------------
------------------------------------------------PELDDPVPEE--
-PKGPPQMIPGHEL----LGDTPVVF--------QPQNV-------MTMARVGQPL----
-SEVASQADVFIRYKCKK---GEC------KTCAVNIDGKWVCAC----QTKIESVAPGQ
H-FGVRVRPVSEK------EKRASKAAFFSPESVKDGFFNNAFG-------MLGFVKEGI
A-----SDDDFEIRMARERRIQELTAKKAGAAF---------------------------
-----------------KNLRGEQ-KAS--------------------------------
------------------------------------------------------------
------------------------------------------------------------
-----------SEEKDDP------------------------KKKLVVPAAFGLI-GFMV
AVLQPLNV----------------------------------------------------
----------------------
>Dinos-Prorocentrales-Prorocentrum-minimum-CCMP1329-CAMPEP-0190883002
----------------------LQ-LLP--------------------------------
------------------------------------------------------------
---------------------------------------------------------RVK
SKVS--------------------------------------------------------
----------------------DSSIFVSRKAA-----------APTFL-----------
------------GSS-------RFVLG---------------------------------
-----------QAMLMFR----------------------------------SG--CLFL
LFQE------------VQSYAWMSN--------FKAPS---FE---NFLQ------SAAG
SK---FGDKKLVVITGTSSGLGLATTKALLRTE---K-YHVVGAVRNLDKMRVVAEEE-G
F------NM----EHFTPMHLELASFASVHKFVEELEQFR-GDR--PIDRLACNAAVYQP
----TLNY-------------PKWTEDGHEQQHQINYFSHFLLTSKIMPMMQGS---DD-
---------ARICMLG--------------------------------------------
-----------------------------------SVTGNDN--TVGGGG---VYPIADL
KELDGLEL--GC----KK--P-IAMMDGY------------------NFNGAKAYKDTKL
A--------CMMTCNMLHERFHRS-TGIAFSSVYPGCIAE-TPLFREKRP----WFR-Q-
---------------------LFPIFMK---YVTGGFVGEEEAGQRLFQVLHDPRCRK--
-SGVYWGWNGGPREGRE-DSLE-------KGGQISGAGGAGGGWDSIFEN----------
----------DQSDKVLNKDLMMKLWEY------TTEITGAEWPK----A----------
------------YQPKSPCPTLKLIEAVTSV------LGVLEERARMEASRQG-------
--------------------EGAKIVADRSAPKEERRKYLEQMLLELD-KTPEDPKQL-E
ADMLLTSGVSPVVER-----------------------------------RREGSD----
-------PI---TKPLAQEAVAV-------------------------------------
--------------------------------------------------LDDPFLEEE-
IENEPPQMIPGHEL----LGDTPVVF--------QPQNV-------MTMARVGQPL----
-SEVAKQADVFIKYQCRK---GEC------KTCAVNIDGKWVSAC----QQRIEAQAPGE
H-FAVRVRPVSEK------QKRKEKAAFFSPESISDGFWNNAWG-------MFGLVTEGA
K-----SGDDFAVRMERERRIMELTEKKAKSTF---------------------------
-----------------KSLRGAQ-ADSLAGQGEP-------------------------
------------------------------------------------------------
------------------------------------------------------------
------------VEQDGI------------------------QQKLGSAATFGVL-GFMI
AVVQRLGA----------------------------------------------------
----------------------
>Dinos-Prorocentrales-Prorocentrum-minimum-CCMP2233-CAMPEP-0191110842
------------------------------------------------------------
------------------------------------------------------------
------------------------------------------------------------
------------------------------------------------------------
------------------------------------------------------------
------------------------------------------------------------
------------------------------------------------------------
------------------------------------XS---FE---NFLQ------SAAG
SK---FGDKKLVVITGTSSGLGLATTKALLRTE---K-YHVVGAVRNLDKMRVVAEEE-G
F------NM----EHFTPMHLELASFASVHKFVEELEQFR-GDR--PIDRLACNAAVYQP
----TLNY-------------PKWTEDGHEQQHQINYFSHFLLTSKIMPMMQGS---DD-
---------ARICMLG--------------------------------------------
-----------------------------------SVTGNDN--TVGGGG---VYPIADL
KELDGLEL--GC----KK--P-IAMMDGY------------------NFNGAKAYKDTKL
A--------CMMTCNMLHERFHRS-TGIAFSSVYPGCIAE-TPLFREKRP----WFR-Q-
---------------------LFPIFMK---YVTGGFVGEEEAGQRLFQVLHDPRCRK--
-SGVYWGWNGGPREGRE-DSLE-------KGGQIIGAGGAGGGWDSLFEN----------
----------DQSDKVLNKDLMMKLWDY------TTEITGAEWPK----A----------
------------YQPKSPCPTLKVIEAVTSV------LGVLEEKARMEASRQG-------
--------------------EGAKFVADRSLPREERKRHLEQMLLKLD-KTPTDPKQL-E
EDLLLTSGMAPDVKI-----------------------------------SSERSE----
-------PT---AKPPAQEVIAV-------------------------------------
--------------------------------------------------VDDPFLEEE-
GEKEPPKLIPGHEL----LGDTPVVF--------QPQNV-------MTMARVGQPL----
-SEVAKQADVFIRYKCRK---GEC------KTCAVNIDGKWVSAC----QQRIEPQAPGE
H-FAVRVRPVSEK------EKRKEKVAFFSAESVSDGFWNNAX-----------------
------------------------------------------------------------
------------------------------------------------------------
------------------------------------------------------------
------------------------------------------------------------
------------------------------------------------------------
------------------------------------------------------------
----------------------
>Dinos-Suessiales-Polarella-glacialis-CCMP-1383-CAMPEP-0115067334
------------------------------------------------------------
------------------------------------------------------------
-------------------------------------------MTGF-------------
------------------------------------------------------------
---GAVAFA-STSSLR---------VGT----------------LASDR-----------
----------------------AVRHRN-VAQ--------------------------AS
AGAQ-------LSSPQHQ-RPARTSAFGPA---------------------------TAA
LVAGASLAAFSASH-KRTTRSA-RK----------------TS---TTRL------AFFG
MG---SPDKKTVIITGASSGLGLAAAKELANSG---E-WMVIMACRDFTKGEKLAIEL-G
F------PE----GSYSVMHLDLAANNSVKQFVQTFRA---RNI--QLDALVCNAACYFP
----NAHKQGAFLPGLFPGGGPRWSADGHELSFATNYLGHFLLCNLLLEDLKKS-SVKP-
---------ARCIILG--------------------------------------------
-----------------------------------TVTASINDKEVGGM----IPPLADI
GQLQGMQS--GM----KK--P-ITMIDEG------------------VFNGAKAYKDSKV
C--------DVMLMRELHKRFNAS-TGISFTSLYPGCIAD-TGLFREHYP----VFQ-F-
---------------------LFPVLQK---SITNAYVSEGEAGRRLAKCVADPDYSK--
-SGSYFSWGGESGT-----------------------GGAGG--TDAVENTDASNDRFQQ
YGSFKTLREDEIGGDAADNVRCSKLWDL------SEELVGMKFS----------------
------------------------------------------------------------
------------------------------------------------------------
------------------------------------------------------------
------------------------------------------------------------
------------------------------------------------------------
------------------------------------------------------------
------------------------------------------------------------
------------------------------------------------------------
------------------------------------------------------------
------------------------------------------------------------
------------------------------------------------------------
------------------------------------------------------------
------------------------------------------------------------
------------------------------------------------------------
----------------------
>Dinos-Suessiales-Polarella-glacialis-CCMP2088-CAMPEP-0197986596
------------------------------------------------------------
-------------AAAAALLVLCP------------------------------------
----------------------------------------TIVMTGF-------------
------------------------------------------------------------
---GAVAFA-STSSLR---------VGT----------------LASDR-----------
----------------------AVRHRN-VAQ--------------------------AS
AGAQ-------LSSPQHQ-RPARTSAFGPA---------------------------TAA
LVAGASLAAFSASHRRRTTRSA-RK----------------TS---TTRL------AFFG
MG---SPDKKTVIITGASSGLGLAAAKELANSG---E-WMVIMACRDFTKGEKLAIEL-G
F------PE----GSYSVMHLDLAANNSVKQFVQTFRA---RNI--QLDALVCNAACYFP
----NAHKQGAFLPGLFPGGGPRWSADGHELSFATNYLGHFLLCNLLLEDLKKS-SVKP-
---------ARCIILG--------------------------------------------
-----------------------------------TVTASINDKEVGGM----IPPLADI
GQLQGMQS--GM----KK--P-ITMIDEG------------------VFNGAKAYKDSKV
C--------DVMLMRELHKRFNAS-TGISFTSLYPGCIAD-TGLFREHYP----VFQ-F-
---------------------LFPVLQK---SITNAYVSEGEAGRRLAKCVADPDYSK--
-SGSYFSWGGESGT-----------------------GGAGG--TDAVENTDASNDRFQQ
YGSFKTLREDEIGGDAADNVRCSKLWDL------SEELVGMKFS----------------
------------------------------------------------------------
------------------------------------------------------------
------------------------------------------------------------
------------------------------------------------------------
------------------------------------------------------------
------------------------------------------------------------
------------------------------------------------------------
------------------------------------------------------------
------------------------------------------------------------
------------------------------------------------------------
------------------------------------------------------------
------------------------------------------------------------
------------------------------------------------------------
------------------------------------------------------------
----------------------
>Dinos-Suessiales-Symbiodinium-microadriaticum-Smic7654
----------------------M-------------------------------------
------------------------------------------------------------
------------------------------------------------------------
------------------------------------------------------------
------------------------------------------------------------
------------LAP-------AFVATA-----------------------------PTP
VARL-------PAQSLVE-STKQSAHGSVQ------------L--------------GAT
QTTLAGIAGIAGIA-GLAQQRN-TR--------KAKLT---------ARRFSIQMPQMPF
MA---PPDKKTVIITGASSGLGLAAAKELAATG---D-WYVIMACRDFQKAEKAAKEA-G
M------FE----DSYEVLHCDLASNRSVRHFVDAFHA---LGR--PLDALVCNAAVYFP
----NAHKPGIFLPGLFAGEGPRYSADGHELSFAANYLGHFLLCKLLLEDLKRS-TVKP-
---------ARCIILG--------------------------------------------
-----------------------------------TVTATVNGAELGGM----IPPIAHV
GNFEGLEK--GM----KA--P-VSMLDAH------------------EFNGAKAYKDSKV
C--------DVMLMKELHRRYHNE-TGIVFTSLYPGCIAE-TGLFREHYP----LFQ-H-
---------------------LFPAFHK---SVTKAYVSQEEAGKRLAACVSDERYAT--
-SGSYYSWGGEAGT-----------------------GGSGG--KDAVENKDKELDWFMN
YGSFRTLSIDEIGGEAADDARCRKLWDL------SERLVQAADLL----V----------
-----------LAEGLTLGHALGSLGDVTQWQQGVYLAKALSGLVELGASKQAAVSLRSE
IQFVLCLRCISAWIRFANDERAARREARVSASRSFQEVKLRQTAHSLG----SRIEKLGS
KRLLQES---------FVQWMQQA--------------------------QEERSSRRRN
QMLAASAEQVWLLRSDAKKRSMQQAE--------RWQRDNDSIL----------------
-------------------------------------------LHLVVERWKASVAQSLR
EMRQGLKKIEDGEHNRLDTAMSTCLIESVANLR-LPMIA-------MARARLRGSALGLA
QSSVSFRSQGLWRWRFHLACAGFCSFLAPLRSCCYGARRNFVTAAPFQARARTPGSAPTA
R------RLVNEAGFEVGVMMSPEEADRLGLKPFGDGGAENETSPRRPKFYTHGPCRSPA
ASQFVVSCAGFEDADEAEQR--RMAAEATQKMKSNGFVVLESLLPQEWVAKLEAEAAAFL
DLPQPGLIPQPLRADPHGRLHGGN---------------------------HWCVVERQE
AMPERRN-------ELVLEVVA----------------------------------GYMN
NNL--------------------------------------------------------A
------AGRTQDEQQWGLVQWLTSGASLGWFSMPEWGPKAGHLLEEPPPGCSDVG----L
ILTKA--------------------LKGS--------------------------SQGPE
CH------------------CR
>Dinos-Suessiales-Symbiodinium-minutum-009769
------------------------------------------------------------
------------------------------------------------------------
------------------------------------------------------------
------------------------------------------------------------
------------------------------------------------------------
------------------------------------------------------------
---------------MFK----------------------------------LCC-GLFL
LLQVALV------H-PAQGYAWMAK--------IKAPS---LM---NLRK------MQKG
SK---FGEKKLVVITGTSSGLGKAATKALLRAG---D-YHVIGAVRDLEKMNIVAELE-G
F------DM----DRFTPMHLDLASFDSVHNFAKELDKFR-GDR--PIDRLVCNAAVYQP
----TLSY-------------PKWTVDGHEQQLQINYLSQFLLTSKVMPMMTES---SD-
---------ARVCMIG--------------------------------------------
-----------------------------------SVTGNDN--TVGGGG---VYPIADL
KELDGLEL--GC----QK--P-IAMMDGY------------------NFNGAKMYKDTKL
A--------LMMTSNMLHERFHRS-TGIAFSSIYPGCIAE-SPLFREKRP----WFR-K-
---------------------YFPIFMK---YITGGFVGEEEAGSRLFQVLHDPKCTK--
-SGVYWSWNGGPREGRGVEAME-------KGGQIVGAGGAGGGWESIYEN----------
----------DQSDKVHNKDMMLKLWQC------TNEITKAEWPK----A----------
------------YQAKSPCPTLKVVGAATQI------LGIMEERARMKASREG-------
--------------------EGAQIVANRTVPKEERKRQLEKMLLALD-QTPTDPAKL-E
EDLLRTSGKVPETVV-----------------------------------SADLPE----
-------TMAVTDCDDEEEDSEIET-----------------------------------
-------------------------------------------IEFEIPEIDDP------
-DREPPQMIKGHEL----LGDTPVVF--------QPQNV-------MTMARAGQPL----
-SEVASQADVFIRYKCKK---GKC------KTCSVNINGKWVCAC----QTKIPPQQAGE
N-FEVRVRPVSDE------HKSQEKAAFFSPKSFADGVWNNGLG-------VVGFVKEAF
G-----ADPDFKVRMEREKLVEELLAKAHKSS----------VGP---------------
---------------APSSLRGT--------SATPHG--------------------SGQ
IRELR-------------------------------------------------------
-----------------------------------------------------------E
VEPR------DEVNEDGRG----------------------GLQQVAAAGVAATA-AFVL
ALIHH---------------FQ-----------------------------------GA-
----------------------
>Dinos-Suessiales-Symbiodinium-sp-C15-CAMPEP-0192462678
------------------------------------------------------------
------------------------------------------------------------
------------------------------------------------------------
------------------------------------------------------------
------------------------XSIRGSNSED---------FGPPGF-----------
--------------------GQVFHFQF--------------------------------
---------QLKISIMFM----------------------------------LRC-GLVL
ILQA-LL------R-PAHGYAWMAK--------IKAPS---LM---NLRK------MQKG
SK---FGDKKIVVITGTSSGLGKAATKALLRAG---D-YHVVGAVRDLEKMKIVAELE-G
F------DM----DRFTPMHLDLASFESVHNFAKDLDKFR-GDR--PVDRLVCNAAVYQP
----TLSY-------------PKWTVDGHEQQLQINYLSQFLLTSKVMPMMTDS---DD-
---------ARVCMIG--------------------------------------------
-----------------------------------SVTGNDN--TVGGGG---VYPIADL
KELDGLEL--GC----QK--P-IAMMDGY------------------NFNGAKMYKDTKL
A--------LMMTSNMLHERFHRS-TGISFSSIYPGCIAE-SPLFREKRP----WFR-K-
---------------------YFPIFMK---YITGGYVGEEEAGSRLFQVLHDPKCTK--
-SGVYWSWNGGPREGRGLEAME-------KGGQIVGAGGAGGGWESIYEN----------
----------DQSDKVHNKDMMLKLWQC------TNEITGAEWPK----A----------
------------YQAKSPCPTLKVVGAATQI------LGIMEERARMKASRDG-------
--------------------EGAKIVGNRTLPKEERRQQLEKMLLALD-QTPTDPAKL-E
EDLLRTAGFVPDSVV-----------------------------------SAADLP----
------TEIAATDCDDEDEEGEIVT-----------------------------------
---------------------------------------------FEIPQIDDP------
-DREPPQMIAGHEQ----LGDTPVVF--------QPQNV-------MTMARAGQPL----
-SEVASQADVFIRYKCKK---GKC------KTCSVNINGKWVCAC----QTKIPAQAAGE
H-FEVKVRPVSDD------HKTQEKAAFFTPKSFADGVVNNGLG-------VVGFVKEAF
G-----ADPDFKVRMEREKLVEEMLAKARRSSSSV-----ESVGP---------------
---------------SPSSLRGT-----------PHG--------------------SGQ
IHEIR-------------------------------------------------------
-----------------------------------------------------------E
VAPR-------EVDADSRD----------------------GRSQFAVAGVAATA-AFVL
ALIHH---------------FQ-----------------------------------GA-
----------------------
>Dinos-Suessiales-Symbiodinium-sp-C1-CAMPEP-0199619010
------------------------------------------------------------
------------------------------------------------------------
------------------------------------------------------------
------------------------------------------------------------
------------------------XSIRGSNSED---------FGPPGF-----------
--------------------GQVFHFQF--------------------------------
---------QLKISIMFM----------------------------------LRC-GLVL
ILQA-LL------Q-PAHGYAWMAK--------IKAPS---LM---NLRK------MQKG
SK---FGDKKIVVITGTSSGLGKAATKALLRAG---D-YHVVGAVRDLEKMKIVAELE-G
F------DM----DRFTPMYLDLASFESVHNFAKDLDKFR-GDR--PVDRLVCNAAVYQP
----TLSY-------------PKWTVDGHEQQLQINYLSQFLLTSKVMPMMTES---DD-
---------ARVCMIG--------------------------------------------
-----------------------------------SVTGNDN--TVGGGG---VYPIADL
KELDGLEL--GC----QK--P-IAMMDGY------------------NFNGAKMYKDTKL
A--------LMMTSNMLHERFHRS-TGISFSSIYPGCIAE-SPLFREKRP----WFR-K-
---------------------YFPIFMK---YITGGYVGEEEAGTRLFQVLHDPKCTK--
-SGVYWSWNGGPREGRGVEAME-------KGGQIVGAGGAGGGWESIYEN----------
----------DQSDKVHNKDMMLKLWQC------TNEITGAEWPK----A----------
------------YQAKSPCPTLKVVGAATQI------LGIMEERARMKASRDG-------
--------------------EGAKIVGNRTLPKEERRQQLEKMLLALD-QTPTDPAKL-E
EDLLRTAGFVPDSVV-----------------------------------SAADLP----
------TEIAATDCDEEDEEGEIVT-----------------------------------
---------------------------------------------FEIPEIDDP------
-DREPPQMIAGHEQ----LGDTPVVF--------QPQNV-------MTMARAGQPL----
-SEVASQADVFIRYKCKK---GKC------KTCSVNINGKWVCAC----QTKIPPQAAGE
R-FEVKVRPVSDD------HKTQEKAAFFTPKSFADGVVNNGLG-------VVGFVKEAF
G-----ADPDFKARMEREKLVEEMLAKARRSSTSS-----TSVGP---------------
---------------SPSSLRGT-----------PHG--------------------SGQ
IHEIR-------------------------------------------------------
-----------------------------------------------------------E
VAPR-------EVDADSRE----------------------GRSQFAVAGVAATA-AFVL
ALIHH---------------FQ-----------------------------------GA-
----------------------
>Dinos-Suessiales-Symbiodinium-sp-CCMP2430-CAMPEP-0192484030
------------------------------------------------------------
------------------------------------------------------------
------------------------------------------------------------
------------------------------------------------------------
------------------------XAVV----------------SPCFD-----------
-----------LAAPFR-------------------------------------------
----------FNISKMLV----------------------------------LRF-ALLF
ILQ-------------AEGWKWMAK--------IKAPS---------FSR------MQKG
SK---FGDKKLVVITGTSSGLGKHTTKALLQAK---D-YHVIGAVRDLEKMKLVAELE-G
F------DM----ERFTAMELDLASFESVKKFTEKLEKFR-GDR--PIDRLVCNAAVYQP
----TLAY-------------PKWTVDGHEQQLQINYLSHFLLTSKIMPMMTDS---SD-
---------ARVVMIG--------------------------------------------
-----------------------------------SVTGNDN--TVGGGG---VYPIADL
KELDGLEL--GC----KK--P-IAMMDGY------------------NFNGAKMYKDTKL
A--------LMMTSNMLHERFHRS-TGIAFSSIYPGCIAE-SPLFREKRP----WFR-K-
---------------------YFPIFMK---YITGGFVGEEEAGTRLFQVLHDPKCTK--
-SGVYWSWNGGPREGRGVEAME-------KGGQIVGAGGAGGGWESIYEN----------
----------DQSDKVLNKDLVQKLWQT------SNEVTGAEWPA----A----------
------------YQAKSPCPTLKVVGAATSL------LGIMEERARMKASREG-------
--------------------EGAKIVANKTLPKEERRRSLEKMLSALD-KTPTDPEEL-E
RDLLRTAGLVPEDLV-----------------------------------FDESTE----
------AEEKS---EESQSMEAVLP-----------------------------------
------------------------------------------------PELEEEEAQAPL
APKEPPSMLPGHEQ----LGDTPVVF--------QPQNV-------MTMARVGQPL----
-SEVASQADVFIRYKCKK---GQC------KTCAVNIDGKWVSAC----QTKIPPQEPGK
S-FDVRVRPVSDA------HKTAEKAAFFTPKSFADGVVNNGLG-------MVGFVKEAF
G-----ADPDFKVRMEKERKIEQLLAKRRKEVTIAN---I--------------------
---------------KTSKLRGP-------------------------------------
------------------------------------------------------------
------------------------------------------------------------
-------SSGHVDVSDGETV------------------TDEHNREFVLPTIAMTA-AFMF
AVIQN---YP-------VLD----------------------------------------
----------------------
>Dinos-Suessiales-Symbiodinium-sp-Mp-CAMPEP-0192629190
------------------------------------------------------------
------------------------------------------------------------
------------------------------------------------------------
------------------------------------------------------------
------------------------------------------------------------
------------------------------------------------------------
---------------MFH---------------------------------FKRF-ALAL
LLQAAL----------PHAWKWMAK--------IKAPS---------FSR------MQKG
SQ---FGDKKLVVITGTSSGLGKAATKALLRAK---D-YHVVGAVRDLEKMKIVAELE-G
F------DM----DRFTPMQLDLASFESVKAFAAELERFR-GDR--PIDRLVCNAAVYQP
----TLDY-------------PKWTVDGHEQQLQINYLSHFLLTSEVMPMMTDS---SD-
---------PRVVMIG--------------------------------------------
-----------------------------------SVTGNDN--TVGGGG---VYPIADL
KDLDGLEL--GC----KK--P-IAMMDGY------------------NFNGAKMYKDTKL
A--------LMMTSNMLHERFHRS-TGIAFSSIYPGCIAE-SPLFREKRP----WFR-K-
---------------------YFPIFMK---YITGGFVGEEEAGSRLFQVLHDPKCSK--
-SGVYWSWNGGPREGRGVEAME-------KGGQIVGAGGAGGGWESIFEN----------
----------DQSDKVLNKDLMLKLWQT------SNDVTGAMWPK----A----------
------------YQAKSPCPTLKVVGAATSI------LGILEEKARMKASREG-------
--------------------EGAKIVANKTLPKAERRQHLERMLAALD-KTPSDPEEL-A
KDLLRTSGNVPAAVL-----------------------------------SEVDLD----
------SHEPAVLPKESKK-----------------------------------------
-------------------------------------------IDIPVPDLDDP---SPV
DHAEPPKLINGHEL----LGDTPVVF--------QPQNV-------MTMARAGQPL----
-SEVAAQADVFIRYKCKK---GEC------KTCAVNIDGKWVSAC----QTKIPPQSPGK
S-FEVRVRPVSDA------HKTQEKAAFFTPKSFADGVVNNGLG-------VVGFVKEAF
G-----ADPDFKVRMEREKVVEELLAKAKARASET-----REVQPE--------------
--------ATRERSGSFSALRGP-------------------------------------
------------------------------------------------------------
------------------------------------------------------------
------AQHGTVTDEHGR--------------------------EFVIPGLAMTA-AFMF
ALVQH---GP-------ILN----------------------------------------
----------------------
>Ectocarpus-siliculosus-Esi0010-0087
----------------------MVRG----------------------------------
------------------------------------------------------------
------------------------------------------------------------
---------------------------------------------------------TAS
ALSAVACVACLLHNVA---------GFVVG------------------------------
------------PTP-------TARGSFTRV-----------------------------
-----------NRASSAA---------------------------------------AVS
RAPGTLA---PAAA-ARTQVGH-AS---------AVLR---SS---SAGR-------EMT
MA---AGGKKTCIITGASSGIGLEGAKFLAASG---D-WHVILAVRSFAKAEAGAKDL-G
M------DP----STYTVMNLDLASLNSVRNFVAEIKA---AKV--KPDALVCNAAVWHP
----KDKK-------------PRRTADGFEEAIGVNHLGHFLLVNLLMDELKQ-------
---------SRVVFIG--------------------------------------------
-----------------------------------TETHNPG--SIAGK----IPPQAHL
GDLDGLAK------------N-EPMIDGV------------------KYEPTKAYKDSKV
C--------NVLMMREMNKRYSS--GGMVVSALFPGCIAE-SPLFREKRG----WFR-A-
---------------------GFPVFQK---FVTRQLVSVEEAGRRMADVVSSDKLSS--
-SGTYWRWNGQDAEA------------------------------TAREN----------
----------VVSDEAMDEARCEKLWQI------SSDLVGI-------------------
------------------------------------------------------------
------------------------------------------------------------
------------------------------------------------------------
------------------------------------------------------------
------------------------------------------------------------
------------------------------------------------------------
------------------------------------------------------------
------------------------------------------------------------
------------------------------------------------------------
------------------------------------------------------------
------------------------------------------------------------
------------------------------------------------------------
------------------------------------------------------------
------------------------------------------------------------
----------------------
>Fistulifera-solaris-fso-g10804
------------------------------------------------------------
------------------------------------------------------------
------------------------------------------------------------
------------------------------------------------------------
-MMRLVTLFLTASSAA---------GFL----------------AP--------------
-----------------------LRQ----------------------------------
-----------PQSAVSS--SSILSPLTS----------------------------LQA
VSPVL--------D-QVTTTPQ------------KIYLKK-DK---ELPK------VLGG
LK---IGLRELVVITGASSGLGLATAVELSKSG---K-YFVVMAVRDVEKAKKVAKER-G
M------PD----GSYVAMKLELANLESVRDFVTNLKAFK-AGR--PLNHLICNAAVYLP
----TDPK-------------PQFTDDGFEMSMGVNHLGHFLLVNLLLEDMAKA---KN-
---------ARCCIVG--------------------------------------------
-----------------------------------SITGNTN--TVGGGL---VYPQADL
GNLSGLEK--GM----KQ--P-ITMADGK------------------PFFGAKAYKDSKV
C--------NMMTVAELNRRYHKD-TGIIFSSMYPGCIAE-TALFREKRT----WFR-K-
---------------------LFPLFMK---YVTGGYVGEEEAGQRLAQVISDPRCNK--
-SGVYWSWNGGAQTVGRWSP----------DGKPRGAGGSGG---EIFEN----------
----------QQSDAVRNPVVAKKVWEY------SKKAVGLSD-----------------
------------------------------------------------------------
------------------------------------------------------------
KEMYKGG-----------------------------------------------------
------------------------------------------------------------
-------------------------------------------------RLED-------
------------------------------------------------------------
------------------------------------------------------------
------------------------------------------------------------
------------------------------------------------------------
------------------------------------------------------------
------------------------------------------------------------
------------------------------------------------------------
------------------------------------------------------------
------------------------------------------------------------
----------------------
>Fragilariopsis-cylindrus-Fracy1-267731
------------------------------------------------------------
------------------------------------------------------------
------------------------------------------------------------
----------------------------------------------------------MA
IRILLAATCLMAPLVT---------GFG-----------------PAATV----------
-----------------------QRNT---------------------------------
-----------MTNTIASPRDASISNVRL----------------------------SLI
SGMDTES------A-DIDIVRT-NG---------KLYNSD-SK---EVPK------VLGG
VK---IGLKKLVVITGASSGLGLSTTTSLAKTG---K-YHVIMACRNIEKAKRVAKEV-G
L------PE----NSFTVMKLELASTQSIRDFVANLKAFK-SAR--PLTHLICNAAVYRP
----TDPE-------------PAWTDDGFEMSMGVNHLGHFLLVNLLMDDMSRA---KG-
---------ARVCIVG--------------------------------------------
-----------------------------------SITGNTN--TVGGGL---VYPQANL
GNLEGFEQ--GG----LE--P-VSMIDGK------------------PFFGAKAYKDSKV
C--------NMMTVSELSRRYAED-TGIVFSSMYPGCIAE-TALFREKRQ----WFR-K-
---------------------IFPAFMK---YVTGGYVSEAEAGDRLAQVIDDPQCDK--
-SGVYWSWNGGAQSVGRWSE----------DGKPRGAGGSGG---EIFEN----------
----------EQSDAVTDAIKSKKMWDL------SKKVVKLTD-----------------
------------------------------------------------------------
------------------------------------------------------------
KEMYKGG-----------------------------------------------------
------------------------------------------------------------
-------------------------------------------------KLED-------
------------------------------------------------------------
------------------------------------------------------------
------------------------------------------------------------
------------------------------------------------------------
------------------------------------------------------------
------------------------------------------------------------
------------------------------------------------------------
------------------------------------------------------------
------------------------------------------------------------
----------------------
>Galdieria-sulphuraria-452820326
----------------------M-------------------------------------
------------------------------------------------------------
------------------------------------------------------------
------------------------------------------------------------
--------------------------------------------FPRSYSLK--------
------------DIP---------------------------------------------
------------------------------------------------------------
------------------------------------------------------------
-----QVQGKTAIVTGSNT--GLVTARELVRKG-----WHVVLACRNENKAKEAMRSI-E
TITG---RS----SSVDFLPLDLASLQSVRDFSKRFLE---KYS--SLNLLINNAGVLAT
K--------------------FELTKDGHEIHFGVNHLGHFLLTNLLLSRLRES---HP-
---------SRIVVVS--------------------------------------------
-----------------------------------SVAHQHT--------------FREL
FDDKKRNAP------WKN-----------------------------IVERLHAYGQSKL
A--------NLLFAKELARRLEK--TQVYVNALHPGVIR--SELFRSENP----FL----
---------------------LFP--------IMAFARTTENGALTSLYVATSPDIEEKN
IRGAYFKPSATLPAPFIRPAIC--------------------------------------
----------TPSSKARDAKLATSLWEL------SERLVGLSK-----------------
------------------------------------------------------------
------------------------------------------------------------
------------------------------------------------------------
------------------------------------------------------------
------------------------------------------------------------
------------------------------------------------------------
------------------------------------------------------------
------------------------------------------------------------
------------------------------------------------------------
------------------------------------------------------------
------------------------------------------------------------
------------------------------------------------------------
------------------------------------------------------------
------------------------------------------------------------
----------------------
>Guillardia-theta-85543
----------------------MVYIAR--------------------------------
------------------------------------------------------------
------------------------------------------------------------
------------------------------------------------------------
---------LALVAAVFCA--DYAAGFV--N-------------GPTGFGLRR-------
-----------ARLP-------SVSQQK-RV-----------------------------
-----------SRNVLMS---------------------------------------ATL
DPSGKTEP-----E-TKMNIEE----------AWKSFLK--VS---PLTR------KINA
QS---SDGRKTVVITGASSGIGLQTAKAMSADK---G-WHVIMAVRSYSKAARAAEEI-G
M------EP----GTYTIMNLDLASLSSVRDFVNQLRL---LGR--PIDAIVCNAAVWYP
----RDTA-------------PRLTVDGFEEAVGTNHLGHFLLCNLLLGDLPEG----D-
---------GRVVFIG--------------------------------------------
-----------------------------------TETANDG---LAGL----IPPVADL
GKLEGMAA--GM----------KSTIDGG------------------KFEPTKAYKDSKV
C--------NAIVMREMNKRYGKS-RGLIVNAMFPGCIAE-SPLFRQKRA----WFR-W-
---------------------LFPKFQK---AITKQFVPEEVAGQRVANVVADEELGV--
-GGTYWKWNAQAGKDFTRVAFDQQ--------------------KQAAAN----------
--------LVKIPAEALDEMISEAVWDL------SSALVGLGVAPEISFA----------
------------ANKESLTLQGKYVPASLAKAS-VMLKKLREDMSSLKDQKEV-------
-------------MAMVEDAEGKTAEAVGTLYYWGRRVSAPKITFSGNYETPQD--KL-Q
MQLLVDKPRADPVAA---------------------------------------------
------------------------------------------------------------
--------------------------------------------DVLLKGLTSALKNYGA
ETKPAPGMTFIDER----EGKTGDVAEDNMKIKLEPSWTANDDSMAMTKEMLGKEMLG--
-SDTREDLKVVSREQVMQ----------------------WTAEMD---KIKAPPAGIDA
Q---------------V-------------------------------------------
----------FGERDSVKRLVFEAVSRGAVRN----------------------------
------------------------------------------------------------
------------------------------------------------------------
------------------------------------------------------------
------------------------------------------------------------
------------------------------------------------------------
----------------------
>Haptophytes-Coccolithales-Syracosphaerales-Calcidiscus-leptoporus-RCC1130-CAMPEP-0119354418
------------------------------------------------------------
------------------MLPIF-------------------------------------
----------------------------------------AVGVASLI------------
-----------------------------------------------------ISSPTVH
PGRVAYAHQPALSIRQ---------RHA-----------------PPVL-----------
------------------------------------------------------------
-----------ASMNI---RESRAAP-------------------------------ITE
VSPG--E------R-YRRLKAS-GR---------RFYE---GRSPGSFNE------LKSA
LR--NVGTRKVVVITGASSGLGLNCVQALLKRS---D-IFVVAAVREPAKMHAAAAKA-G
L------DR----ADYVATELQLASFQSVKDFAADLRRAL-PRG--ALDRLVCNAAVYLP
----TDPK-------------PRFTDDGYEMSLQVNHLGHFLLVQLLLPVLKKA---RE-
---------GRVCIVG--------------------------------------------
-----------------------------------SVTGNRN--TVAGSL---VKPVADV
GDLGGLRA--GP----GQ-----EMVDGA------------------PFYGAKAYKDAKA
L--------NMMTVLELHRRLHSK-TGVVFNSMYPGCIAT-TSLFREKRE----WFR-YF
---------------------FFPTLMK---AI-GSYVTQKEAGERLASVVVDEVTSK--
-SGVYWSWNGDAKYMGVG-----------------NAGGSGG---EIFEN----------
----------DFSGMVSDERLGQLAWEY------SMAAV---------------------
------------------------------------------------------------
------------------------------------------------------------
NKFL--------------------------------------------------------
------------------------------------------------------------
------------------------------------------------------------
------------------------------------------------------------
------------------------------------------------------------
------------------------------------------------------------
------------------------------------------------------------
------------------------------------------------------------
------------------------------------------------------------
------------------------------------------------------------
------------------------------------------------------------
------------------------------------------------------------
----------------------
>Haptophytes-Coccolithales-Syracosphaerales-Coccolithus-pelagicus-ssp-braarudi-PLY182g-CAMPEP-0183339980
------------------------------------------------------------
------------------------------------------------------------
------------------------------------------------------------
------------------------------------------------------------
---------------------------------------------PNALP----------
--------------P------FTSRRA---------------------------------
----------------------------------------------LTLAGDLRV-PSGP
CAS----------V-AGSAVAE-GA---------KLYNKKKDR---EVAK------VAGG
LK---VGTRRVVVITGASSGLGLSTTRALLAQGG--K-FFVIAAVRDPAKMDAVAKEA-G
L------SK----NDYVAMKLELASLESVKDFVRNLKLFL-PAR--PINHLICNAAVYLP
----KDPM-------------PKWTDDGYEMSLGVNHLGHFLLLQLLLPDLKRA---KN-
---------ARCCIVG--------------------------------------------
-----------------------------------SVTGNSN--TIAGNF---VKPVADV
GALEGLAA--GG----GR--A-STMTSSPSE----------------PFDGAKAYKDAKA
L--------NMMTVLEMHRRFHEE-TGILFNSMYPGCIAE-TNLFREKRQ----WFR-E-
---------------------LFPVFMK---TV-GAYVSELEAGERLAQVIYDPQCTK--
-SGVYWSWNGNARQFALSPTKVQTGDGG-VALQKLGAGGAGG---DIFEN----------
----------EFSGMITDEARGKLMYEY------SMQAV---------------------
------------------------------------------------------------
------------------------------------------------------------
AAYL--------------------------------------------------------
------------------------------------------------------------
------------------------------------------------------------
------------------------------------------------------------
------------------------------------------------------------
------------------------------------------------------------
------------------------------------------------------------
------------------------------------------------------------
------------------------------------------------------------
------------------------------------------------------------
------------------------------------------------------------
------------------------------------------------------------
----------------------
>Haptophytes-Coccolithales-Syracosphaerales-Pleurochrysis-carterae-CCMP645-CAMPEP-0190792066
------------------------------------------------------------
------------------------------------------------------------
------------------------------------------------------------
-----------------------------------------------------------X
RRHASSVLAHALSSRTLIA----DVALILR-------------TAPSPAHG---------
------------------------------------------------------------
-----------KMARLIA----------------------------------LC--ALLL
LAPT------------ASAFKFMKN--------WKVPT---IQ--GEIAR------KAAR
EK---FGSKKLVVITGTSSGLGRKTAAALLRTG---K-YHVVGAVRDLDKMELVAEMD-G
F------DM----SSFTPMFCELNSFESVRSFVDELKEFK-AAK--PVDRLICNAAVYQP
----SLPY-------------AKWSVDGHEQQMQINFLSHFLMTSLLLDDLAQA---DD-
---------PRCIYVG--------------------------------------------
-----------------------------------SVTGNDN--TVGGGG---VYPIADL
KELDGLKL--GA----KN--P-ISMFDGY------------------NFDGAKAYKDSKL
C--------LMMTSNLLHDKYHKQ-TGIAFSSIYPGCIAE-SPLFREKRE----WFR-K-
---------------------YFPIFMK---YITGGFVGEEEAGMRLFQVAHDPRCSK--
-SGVYWSWNGGPREGRA-DALE-------TDGAILGGGGAGGGWDSIYEN----------
----------DQSDKVLNKETQSDLWKY------STIITSAEWPP----A----------
------------NQPKSPCPTLKVIGAITAA------NNAKEDAKRMKPQPGM-------
--------------------VGGMSHKVLSGSASFTD-------VVVG-GTVGKAAKG-M
QGLLL--GKLPDEAV---------GG----------------------------------
------------------------------------------------------------
-------------------------------------------------SFQEEVRAEQ-
QPRTP--------------GRARRVLRR------L-----------AFWKRAKH------
-AEEAAEADAAVAEAA-------------------------VAAA----EAAVMAEAAVM
T-EAAHAETADVN------MQHDDHAVV---------IINGANG-------ISGVNGAAH
ANDH--AHAEVDTAAEIEARIHEALATGAAKTTNA-------------------------
------------------------------------------------------------
------------------------------------------------------------
------------------------------------------------------------
------------------------------------------------------------
------------------------------------------------------------
----------------------
>Haptophytes-Chrysochromulinales-Chrysochromulina-brevifilum-UTEX-LB-985-CAMPEP-0174723562
------------------------------------------------------------
------------------------------------------------------------
------------------------------------------------------------
------------------------------------------------------------
------------------------------------------------------------
------------------------------------------------------------
------------------------------------------------------------
-------------X-SASMALA-EA---------PLYE---KA---ELPK------VAGG
IK---VGTRKIVVITGASSGLGLSATKALIGQG---G-HFVIAAVRDPAKMDAVAQEL-G
L------SK----NDYVAMKLELASLKSVKDFVRNLKLFL-PAR--PINHLICNAAVYKP
----ADPA-------------PSWTDDGFEMSLGVNHLGHFLLVQLLLPELTRA---KG-
---------ARCCIVG--------------------------------------------
-----------------------------------SVTGNSN--TIAGSL---VKPVAEL
GELEGLRL--GG----SQ--A-SSMASSASE----------------KFDGAKAYKDAKA
L--------NMMTVLEMHKRFHDK-TGVIFSSMYPGCIAE-TNLFREKRQ----WFR-N-
---------------------LFPVFMK---TV-GAYVSEDEAGERLAQVIYDPDCTK--
-SGVYWSWNGNAQQFGIASDRSVTSSGE-VVYSRRGAGGSGG---AIFEN----------
----------AFSGMITDPTKGRLAYEY------SMDAV---------------------
------------------------------------------------------------
------------------------------------------------------------
RDYL--------------------------------------------------------
------------------------------------------------------------
------------------------------------------------------------
------------------------------------------------------------
------------------------------------------------------------
------------------------------------------------------------
------------------------------------------------------------
------------------------------------------------------------
------------------------------------------------------------
------------------------------------------------------------
------------------------------------------------------------
------------------------------------------------------------
----------------------
>Haptophytes-Chrysochromulinales-Chrysochromulina-ericina-CCMP281-CAMPEP-0181211160
------------------------------------------------------------
------------------------------------------------------------
------------------------------------------------------------
------------------------------------------------------------
------------------------------------------------------------
------------------------------------------------------------
------------------------------------------------------------
------------------------------------------------------------
------------------------------------------------------------
----------------------------XKDFVSNLKLFL-PAR--PISHLICNAAVYLP
----TDPV-------------PSWTDDGYEMSLGVNHLGHFLLVQLLLPDLKRA---RG-
---------SRCCIVG--------------------------------------------
-----------------------------------SVTGNSN--TIAGKF---VKPVAEL
GALEGLKA--GG----NR--A-SKMAASPSE----------------SFDGAKAYKDAKA
L--------NMMTVLEMHRRFHEE-TGVVFNSIYPGCIAE-TNLFREKRQ----WFR-D-
---------------------IFPVFMK---GI-GAYVSEKEAGERLAQVIYDPQCAT--
-SGVYWSWNGNAKQFALAASKVESDTGT-VMYQKSGAGGAGG---EIFEN----------
----------EFSGMITNEETGRLAYEY------SLEAV---------------------
------------------------------------------------------------
------------------------------------------------------------
RDYL--------------------------------------------------------
------------------------------------------------------------
------------------------------------------------------------
------------------------------------------------------------
------------------------------------------------------------
------------------------------------------------------------
------------------------------------------------------------
------------------------------------------------------------
------------------------------------------------------------
------------------------------------------------------------
------------------------------------------------------------
------------------------------------------------------------
----------------------
>Haptophytes-Chrysochromulinales-Chrysochromulina-polylepis-CCMP1757-CAMPEP-0193743970
----------------------MI------------------------------------
------------------------------------------------------------
------------------------------------------------------------
------------------------------------------------------------
-SSLLASVALVLGPSTPMH----HLHTA-----------------PRATA----------
------------------------------------------------------------
-----------PSLAI---RESRLAP-------------------------------ITE
VAPG---------E-RYRAAAD-GS---------KYYS---GRKPESLEA------IRNA
VKA-NVGNRKVVVITGASSGLGLYCVEALLAEE---G-YFVIAAVRDPEKMAAEAEKA-G
L------KS----TDYAAMELQLASLASVKDFATDLAELL-GAR--GLDRLVCNAAVYLP
----TDPK-------------PRFTDDGFEMSLGVNHLGHFLLVQLLLPALQKA---EK-
---------ARVCIVG--------------------------------------------
-----------------------------------SVTGNKN--TVAGGL---VKPVADV
GELSGLRG--GP----GH-----VMVDGG------------------KFDGAKAYKDAKA
L--------NMMTVRELDRRLHAE-TGIVFNSMYPGCIAM-TSLFREKRE----WFR-YF
---------------------FFPTLMK---AI-GSYVTQHEAGERLAAVVRDDVTAK--
-SGVYWSWNGDAKYMGVG-----------------NAGGMGG---EIFEN----------
----------SFSGMVSDRRLNELCWDY------SMAAV---------------------
------------------------------------------------------------
------------------------------------------------------------
KDFL--------------------------------------------------------
------------------------------------------------------------
------------------------------------------------------------
------------------------------------------------------------
------------------------------------------------------------
------------------------------------------------------------
------------------------------------------------------------
------------------------------------------------------------
------------------------------------------------------------
------------------------------------------------------------
------------------------------------------------------------
------------------------------------------------------------
----------------------
>Haptophytes-Chrysochromulinales-Chrysochromulina-rotalis-UIO044-CAMPEP-0115846658
----------------------ML------------------------------------
------------------------------------------------------------
------------------------------------------------------------
---------------------------GASKEQSG-----------------------FI
DDDREAMLAVTV-SML---------ALL---------------RAPM-------------
-------------AP-------TTRS----------------------------------
-----------SRAVVHA--QAVNTPERV----------------------------VGQ
VAT----------S-NPTAALN-SK---------KLYDG--KK---GIAP------ILGG
LK---VGTRELVVVTGASSGLGLWCAKALANKG---D-YFVICAVRDPAKMDQAAKEV-G
I------KS----SDYLAMKLELGSLQSVKDFVANLKAFS-PQR--PLNHLICNAAVYRP
----ADPE-------------PAWTDDGYEMSFGVNHLGHFLLVQLLLPELKKA---KD-
---------PRLCMVG--------------------------------------------
-----------------------------------SITGNSN--TIGGGF---VYPRAEV
GELEGLRK--GP----GN----FEMVDGG------------------KFDGAKAYKDAKA
L--------NMMTITELHRRFHKE-SGITFSSMYPGCIAE-TNLFREKRD----WFK-K-
---------------------AFPVFMK---YVTGGYVSETEAGERLAQVIDDPSIDK--
KSGVYWSWNGNAQQVGLKSRVMNKETGE-YEWQIMGAGGSGG---DIFEN----------
----------QFSGMISDSRRAALQYDL------CMDLV---------------------
------------------------------------------------------------
------------------------------------------------------------
KDYL--------------------------------------------------------
------------------------------------------------------------
------------------------------------------------------------
------------------------------------------------------------
------------------------------------------------------------
------------------------------------------------------------
------------------------------------------------------------
------------------------------------------------------------
------------------------------------------------------------
------------------------------------------------------------
------------------------------------------------------------
------------------------------------------------------------
----------------------
>Haptophytes-Chrysochromulinales-Chrysochromulina-sp-KOO29177-1
------------------------------------------------------------
------------------------------------------------------------
------------------------------------------------------------
------------------------------------------------------------
----MSLLSVGLFPLL---------ALL---------------NAPLQ------------
-------------AP-------VVRR----------------------------------
-----------VQAPIRA---AVSNPDRV----------------------------VGQ
VAP----------P-NPTSVLL-GT---------KLYDG--KK---ELPP------IWGG
LK---VGTRRLVVITGASSGLGLWAAKALADKK---N-YFVICAVRDPEKMDRAAKEI-G
I------KR----SDYIAMKLELGSLQSVRDFVDNLKTFT-PVR--PINHLICNAAVYRP
----ADPV-------------PAWTDDGYEMSFGVNHLGHFLLCQLMLPELKRA---KN-
---------ARLCIVG--------------------------------------------
-----------------------------------SITGNSN--TIGGGL---VYPRAEI
GELEGLRQ--GP--------G-AEMVDGG------------------KFDGAKAYKDAKA
L--------NMMTITELHKRFHDT-TGITFSSMYPGCIAE-TNLFREKRQ----WFK-T-
---------------------IFPLFMK---YVTGGYVPEAEAGQRLAQVIDDPECDK--
QSGVYWSWNGNAQQVGLASRVLNKQTGK-WEVQVQGAGGSGG---KIFVN----------
----------QFSGMISDSRRAKLQYDY------SMDLV---------------------
------------------------------------------------------------
------------------------------------------------------------
KDYL--------------------------------------------------------
------------------------------------------------------------
------------------------------------------------------------
------------------------------------------------------------
------------------------------------------------------------
------------------------------------------------------------
------------------------------------------------------------
------------------------------------------------------------
------------------------------------------------------------
------------------------------------------------------------
------------------------------------------------------------
------------------------------------------------------------
----------------------
>Haptophytes-Isochrysidales-Emiliania-huxleyi-374-CAMPEP-0187590616
------------------------------------------------------------
-------------------RPL--------------------------------------
------------------------------------------------------------
----------------------------------------------------ATRDTVMW
HLCVAASSGLVLPAAS---------GSA-----------------PASI-----------
------------------------------------------------------------
-----------AASPL----RVAAHP-------------------------------LLQ
APPAVYS------P-SKDLAGR-GA---------KYYD---GRPPELSQS------IAQA
LK--EVGKRKICVITGASSGLGLHAVTALTSSYE--G-YYVIAAVRDTAKMDEAAAEM-G
I------DA----KDYKAVKLECASLASVRDFSKELKRLL-RGR--GLDRLVCNAAVYLP
----TDPK-------------PRFTDEGYEMSFGVNHLSHFLLLQLLMPDLKKA---KD-
---------ARVCIVG--------------------------------------------
-----------------------------------SVTGNKN--TVAGSL---VKPVADV
GDLEGVKA--GA----GS-----VMVDGS-R----------------SFDGAKAYKDAKA
L--------NMMTVLEAHRRLHPS-TGIVFNSMYPGCIAQ-TQLFREKRD----WFR-YF
---------------------FFPTLMK---AI-GSYVSQKEAGERLAQTIADPQAAK--
-SGVYWSWNGDAKSIGVG-----------------NAGGAGG---DLFEN----------
----------SFSGMVQDEANXAALLGLLDGAGQAVPQV---------------------
------------------------------------------------------------
------------------------------------------------------------
TPLL------PPGG----------------------------------------------
------------------------------------------------------------
------------------------------------------------------------
---GPPRPAPLLAL---------------------PSP----------------------
-----------------------------------------------------PLRGPE-
-----------------------------------------------------GATGSAV
ASAF--EAP---------------------------------------------------
---------------PRRACGGW-------------------------------------
------D-----------------------------------------------------
------------------------------------------------------------
L--------EPARRPRPLD---------------------TSS----STAVNEVD-GFDF
FIFDE-------------------------------------------------------
----------------------
>Haptophytes-Isochrysidales-Emiliania-huxleyi-379-CAMPEP-0187622686
------------------------------------------------------------
-----------------VARPL--------------------------------------
------------------------------------------------------------
----------------------------------------------------ATRDTVMW
PLCVAASSGLVLPAAS---------GSA-----------------PASI-----------
------------------------------------------------------------
-----------AASPL----RVAAHP-------------------------------LLQ
APPAVYS------P-SKDLAGR-GA---------KYYD---GRPPELSQS------IAQA
LK--EVGKRKICVITGASSGLGLHAVTALTSSYE--G-YYVIAAVRDTAKMDEAAAEM-G
I------DA----KDYKAVKLECASLASVRDFSKELKRLL-RGR--GLDRLVCNAAVYLP
----TDPK-------------PRFTDEGYEMSFGVNHLSHFLLLQLLMPDLKKA---KD-
---------ARVCIVG--------------------------------------------
-----------------------------------SVTGNKN--TVAGSL---VKPVADV
GDLEGVKA--GA----GS-----VMVDGS-R----------------SFDGAKAYKDAKA
L--------NMMTVLEAHRRLHPS-TGIVFNSMYPGCIAQ-TQLFREKRD----WFR-YF
---------------------FFPTLMK---AI-GSYVSQKEAGERLAQTIADPQAAK--
-SGVYWSWNGDAKSIGVG-----------------NAGGAGG---DLFEN----------
----------SFSGMVQDEANXAALLGLLDGAGQAVPQV---------------------
------------------------------------------------------------
------------------------------------------------------------
TPLL------PPGG----------------------------------------------
------------------------------------------------------------
------------------------------------------------------------
---GPPRPAPLLAL---------------------PSP----------------------
-----------------------------------------------------PLRGPE-
-----------------------------------------------------GATGSAV
ASAF--EAP---------------------------------------------------
---------------PRRACGGW-------------------------------------
------D-----------------------------------------------------
------------------------------------------------------------
L--------EPARRPRPLD---------------------TS---------------FDF
FIFDE-------------------------------------------------------
----------------------
>Haptophytes-Isochrysidales-Emiliania-huxleyi-63485
------------------------------------------------------------
------------------------------------------------------------
------------------------------------------------------------
----------------------------------------------------------MW
PLCVAASSGLVLPAAS---------GSA-----------------PASI-----------
------------------------------------------------------------
-----------AASPL----RVAAHP-------------------------------LLQ
APPAVYS------P-SKDLAGR-GA---------KYYD---GRPPELSQS------IAQA
LK--EVGKRKICVITGASSGLGLHAVTALTSSYE--G-YYVIAAVRDTAKMDEAAAEM-G
I------DA----KDYKAVKLECASLASVRDFSKELKRLL-RGR--GLDRLVCNAAVYLP
----TDPK-------------PRFTDEGYEMSFGVNHLSHFLLLQLLMPDLKKA---KD-
---------ARVCIVG--------------------------------------------
-----------------------------------SVTGNKN--TVAGSL---VKPVADV
GDLEGVKA--GA----GS-----VMVDGS-R----------------SFDGAKAYKDAKA
RPREGGGGGGRGKAGKPERPLFTNRPGIVFNSMYPGCIAQ-TQLFREKRD----W-R-GA
---------------------AYPHLWRREQAI-GSYVSQKEAGERLAQTIADPQAAK--
-SGVYWSWNGDAKSIGVG-----------------NAGGAGG---DLFEN----------
----------SFSGMVQDEANGQLCWDY------SMELV---------------------
------------------------------------------------------------
------------------------------------------------------------
KPYLK-------------------------------------------------------
------------------------------------------------------------
------------------------------------------------------------
------------------------------------------------------------
------------------------------------------------------------
------------------------------------------------------------
------------------------------------------------------------
------------------------------------------------------------
------------------------------------------------------------
------------------------------------------------------------
------------------------------------------------------------
------------------------------------------------------------
----------------------
>Haptophytes-Isochrysidales-Emiliania-huxleyi-CCMP370-CAMPEP-0187673512
------------------------------------------------------------
-------------XLIALARPL--------------------------------------
------------------------------------------------------------
----------------------------------------------------ATRDTVMW
PLCVAASSGLVLPAAS---------GSA-----------------PASI-----------
------------------------------------------------------------
-----------AASPL----RVAAHP-------------------------------LLQ
APPAVYS------P-SKDLAGR-GA---------KYYD---GRPPELSQS------IAQA
LK--EVGKRKICVITGASSGLGLHAVTALTSSYE--G-YYVIAAVRDTAKMDEAAAEM-G
I------DA----KDYKAVKLECASLASVRDFSKELKRLL-RGR--GLDRLVCNAAVYLP
----TDPK-------------PRFTDEGYEMSFGVNHLSHFLLLQLLMPDLKKA---KD-
---------ARVCIVG--------------------------------------------
-----------------------------------SVTGNKN--TVAGSL---VKPVADV
GDLEGVKA--GA----GS-----VMVDGS-R----------------SFDGAKAYKDAKA
L--------NMMTVLEAHRRLHPS-TGIVFNSMYPGCIAQ-TQLFREKRD----WFR-YF
---------------------FFPTLMK---AI-GSYVSQKEAGERLAQTIADPQAAK--
-SGVYWSWNGDAKSIGVG-----------------NAGGAGG---DLFEN----------
----------SFSGMVQDEANXAALLGLLDGAGQAVPQV---------------------
------------------------------------------------------------
------------------------------------------------------------
TPLL------PPGG----------------------------------------------
------------------------------------------------------------
------------------------------------------------------------
---GPPRPAPLLAL---------------------PSP----------------------
-----------------------------------------------------PLRGPE-
-----------------------------------------------------GATGSAV
ASAF--EAP---------------------------------------------------
---------------PRRACGGW-------------------------------------
------D-----------------------------------------------------
------------------------------------------------------------
L--------EPARRPRPLD---------------------TSS----STAVNEVD-GFDF
FIFDE-------------------------------------------------------
----------------------
>Haptophytes-Isochrysidales-Emiliania-huxleyi-PLYM219-CAMPEP-0187801524
------------------------------------------------------------
-------------XSLVLSRP---------------------------------------
------------------------------------------------------------
------------------------------------------------------EIQVMW
PLCVAASSGLVLPAAS---------GSA-----------------PASI-----------
------------------------------------------------------------
-----------AASPL----RVAAHP-------------------------------LLQ
APPAVYS------P-SKDLAGR-GA---------KYYD---GRPPELSQS------IAQA
LK--EVGKRKICVITGASSGLGLHAVTALTSSYE--G-YYVIAAVRDTAKMDEAAAEM-G
I------DA----KDYKAVKLECASLASVRDFSKELKRLL-RGR--GLDRLVCNAAVYLP
----TDPK-------------PRFTDEGYEMSFGVNHLSHFLLLQLLMPDLKKA---KD-
---------ARVCIVG--------------------------------------------
-----------------------------------SVTGNKN--TVAGSL---VKPVADV
GDLEGVKA--GA----GS-----VMVDGS-R----------------SFDGAKAYKDAKA
L--------NMMTVLEAHRRLHPS-TGIVFNSMYPGCIAQ-TQLFREKRD----WFR-YF
---------------------FFPTLMK---AI-GSYVSQKEAGERLAQTIADPQAAK--
-SGVYWSWNGDAKSIGVG-----------------NAGGAGG---DLFEN----------
----------SFSGMVQDEANXAALLGLLDGAGQAVPQV---------------------
------------------------------------------------------------
------------------------------------------------------------
TPLL------PPGG----------------------------------------------
------------------------------------------------------------
------------------------------------------------------------
---GPPRPAPLLAL---------------------PSP----------------------
-----------------------------------------------------PLRGPE-
-----------------------------------------------------GATGSDV
ASAF--EAP---------------------------------------------------
---------------PRRACGGW-------------------------------------
------D-----------------------------------------------------
------------------------------------------------------------
L--------EPARRPRPLD---------------------TS---------------FDF
FIFDE-------------------------------------------------------
----------------------
>Haptophytes-Isochrysidales-Gephyrocapsa-oceanica-RCC1303-CAMPEP-0188173830
------------------------------------------------------------
---------XLFERLRDAPRPHS-------------------------------------
------------------------------------------------------------
---------------------------------------------------ATSQIALMW
PLCVAASSGLVLPAAS---------GSA-----------------PASI-----------
------------------------------------------------------------
-----------AASPL----RVAAHP-------------------------------LLQ
APPAVYS------P-SKDVARR-GA---------KYYD---GRPPELSQS------IAQA
LK--EVGKRKICVITGASSGLGLHAVTALTSSYE--G-YYVIAAVRDTAKMDEAAAEM-G
I------DA----NDYKAVKLECASLASVRDFSKELKRLL-RGR--GLDRLVCNAAVYLP
----TDPK-------------PRFTDEGYEMSFGVNHLSHFLLLQLLMPDLKKA---KD-
---------ARVCIVG--------------------------------------------
-----------------------------------SVTGNKN--TVAGSL---VKPVADV
GDLEGVKA--GA----GS-----VMVDGS-R----------------IFDGAKAYKDAKA
L--------NMMTVLEAHRRLHPS-TGIVFNSMYPGCIAQ-TQLFREKRD----WFR-YF
---------------------FFPTLMK---AI-GSYVSQKEAGERLAQTIADPQAAK--
-SGVYWSWNGDAKSIGVG-----------------NAGGAGG---DLFEN----------
----------SFSGMVQDEANXAALLGLLNGAGQAVPQV---------------------
------------------------------------------------------------
------------------------------------------------------------
TPFL------PPGG----------------------------------------------
------------------------------------------------------------
------------------------------------------------------------
---GPPRPAPLLAR---------------------PSP----------------------
-----------------------------------------------------PPRGPE-
-----------------------------------------------------GATGSAV
ASAF--EAP---------------------------------------------------
---------------PRRACGGW-------------------------------------
------G-----------------------------------------------------
------------------------------------------------------------
R--------GTSSRRDDLA---------------------LWTLPPLCPAVNRGD--YSF
FIFDE-------------------------------------------------------
----------------------
>Haptophytes-Isochrysidales-Isochrysis-galbana-CCMP1323-CAMPEP-0193685050
------------------------------------------------------------
-------------------XPWS-------------------------------------
------------------------------------------------------------
--------------------------------------------------ALPTLSTEML
AFTLGTACALVVPRAP---------APH-----------------VTPA-----------
------------------------------------------------------------
-----------FAAPSFA-PRVAAHP-------------------------------VLQ
ALPAAYS------P-AKEIAAR-GG---------KYYE---GRTPEMSEA------IKQA
LR--EVGRRKICVITGASSGLGLACVQALLRDYE--G-YYVIAAVRDPAKMDQAAAKL-G
I------SP----NDYQAMKLECASLQSVQDFVQDLKQVLPRGR--GLDRLVCNAAVYLP
----TDPK-------------PRFTDQGFEMSMGVNHLSHFLLIQLLLPELKKA---EG-
---------AQVCVIG--------------------------------------------
-----------------------------------SVTGNKN--TVAGSL---VKPVADV
GTLSGLKA--GP----GA-----VMVDGD-P----------------KFDGAKAYKDAKA
L--------NMMTVLEAHRRLHAQ-TGIVFNSMYPGCIAQ-TQLFREKRD----WFR-YF
---------------------FFPTLMK---AI-GSYVSQPEAGQRLAQVIADPVAAK--
-SGVYWSWNGDASRVGVG-----------------NAGGAGG---EIFEN----------
----------EFSGMVRDERNGQLCWDY------SMELI---------------------
------------------------------------------------------------
------------------------------------------------------------
KPYLK-------------------------------------------------------
------------------------------------------------------------
------------------------------------------------------------
------------------------------------------------------------
------------------------------------------------------------
------------------------------------------------------------
------------------------------------------------------------
------------------------------------------------------------
------------------------------------------------------------
------------------------------------------------------------
------------------------------------------------------------
------------------------------------------------------------
----------------------
>Haptophytes-Isochrysidales-Isochrysis-sp-BAJW2043706
------------------------------------------------------------
------------------------------------------------------------
------------------------------------------------------------
------------------------------------------------------------
------------------------------------------------------------
------------------------------------------------------------
------------------------------------------------------------
----------------------------------------------MSKA------IKQA
LK--EVGTRKICVVTGASSGLGLSCVQSLLRDYE--G-YYVIAAVRDPEKMDQEAAKL-G
I------DP----KDYQAMKLECASLQSVKDFVQDLKKVLPRGR--GLDRLVCNAAVYLP
----TDPK-------------PRFTDDGYEMSFGVNHLSHFLLLQLLIPELKKA---KD-
---------PRVCIVG--------------------------------------------
-----------------------------------SVTGNKN--TIAGSL---VKPIADV
GDFSGLRT--GP----GA-----VMVDGS-S----------------QFDGAKAYKDAKA
L--------NMMTVLEAHRRLHKD-TGIIFNSMYPGCIAQ-TQLFREKRD----WFR-YF
---------------------FFPTLMK---AI-GSYVSQPEAGQRLAQVIADPIAAK--
-SGVYWSWNGDAKYFGVG-----------------NAGGAGG---EIFEN----------
----------DFSGMVQDEGNGKLCWDL------SLKLV---------------------
------------------------------------------------------------
------------------------------------------------------------
------------------------------------------------------------
------------------------------------------------------------
------------------------------------------------------------
------------------------------------------------------------
------------------------------------------------------------
------------------------------------------------------------
------------------------------------------------------------
------------------------------------------------------------
------------------------------------------------------------
------------------------------------------------------------
------------------------------------------------------------
------------------------------------------------------------
----------------------
>Haptophytes-Isochrysidales-Isochrysis-sp-CCMP1244-CAMPEP-0188776198
------------------------------------------------------------
------------------XRPL--------------------------------------
------------------------------------------------------------
----------------------------------------------------ATRDTVMW
PLCVAASSGLVLPAAS---------GSA-----------------PASI-----------
------------------------------------------------------------
-----------AASPL----RVAAHP-------------------------------LLQ
APPAVYS------P-SKDLAGR-GA---------KYYD---GRPPELSQS------IAQA
LK--EVGKRKICVITGASSGLGLHAVTALTSSYE--G-YYVIAAVRDTAKMDEAAAEM-G
I------DA----KDYKAVKLECASLASVRDFSKELKRLL-RGR--GLDRLVCNAAVYLP
----TDPK-------------PRFTDEGYEMSFGVNHLSHFLLLQLLMPDLKKA---KD-
---------ARVCIVG--------------------------------------------
-----------------------------------SVTGNKN--TVAGSL---VKPVADV
GDLEGVKA--GA----GS-----VMVDGS-R----------------SFDGAKAYKDAKA
L--------NMMTVLEAHRRLHPS-TGIVFNSMYPGCIAQ-TQLFREKRD----WFR-YF
---------------------FFPTLMK---AI-GSYVSQKEAGERLAQTIADPQAAK--
-SGVYWSWNGDAKSIGVG-----------------NAGGAGG---DLFEN----------
----------SFSGMVQDEANGQLCWDY------SMELV---------------------
------------------------------------------------------------
------------------------------------------------------------
KPYLKDA---PPAAW---------------------------------------------
------------------------------------------------------------
------------------------------------------------------------
GRPSPPRPSPRPSL--------------------SPSQ----------------------
-----------------------------------------------------RPRGRHR
VCRCVRIRGAASAG----L---------------------RGVGP------RAGATTSPF
GHFH--CAP---------------------------------------------------
---------------PSTEVEG--------------------------------------
------------------------------------------------------------
------------------------------------------------------------
---------------------------------------------------------FDF
FIFDE-------------------------------------------------------
----------------------
>Haptophytes-Pavlovales-Exanthemachrysis-gayraliae-RCC1523-CAMPEP-0206001598
----------------------M-------------------------------------
------------------------------------------------------------
------------------------------------------------------------
----------------------------------------------------------TT
AWRGASVLLLGLAAQS--------NAWT---------------SMPAARA----------
--------------P--------ARSR---------------------------------
-----------IVQPTRA-QPAMVAF-------------------------------GTA
KSPVAVA----------ERAPK-QE---------RLYT---NP---ELPK------LLGG
IR---IGTRKLGVITGTSSGLGLAALKALLAEK---D-YFIVCAVRDPEKMRRIAKEE-G
L------DM----GAMEIMKLELGSLKSVRDFVQNLRAFK-LTR--PLDFLICNAAVYLP
----KDPK-------------PRFTDDGIEQSLGINHVGHFLLSRLLIDDLKGA---KD-
---------PRCVIVG--------------------------------------------
-----------------------------------SITGNTN--TIGGGL---VYPRADL
GTLRGLKR--LAK-G-ER--N-VPMIDGS------------------NFFGAKAYKDSKV
C--------NMMTMYELHKRYHDS-TGIAFSSMYPGCIAE-TALFREKRQ----WFR-T-
---------------------LFPLFMK---YVTGGYVSEEEAGQRLAQCITDEKCKK--
-SGVYWSWNGNAQQLGLRLD---------KEGRPLGAGGSGG---EIFEN----------
----------EVSDDVKDRTKAQVMXGP------YVQDRRA-------------------
-------------------PALKIICTVDSSASAV-------------------------
-------------------------------------------------HVPVHCARR-A
RLIVRES-----------------------------------------------------
--------------------------------------------H---------------
----------------------------------------L------ASELQFDV-----
----------------------------------------------LHMYALGYQFV---
--------------------HAVA------REC---------------------------
------------------------------------------------------------
------------------------------------------------------------
------------------ALRA--------------------------------------
------------------------------------------------------------
------------------------------------------------------------
------------------------------------------------------------
------------------------------------------------------------
----------------------
>Haptophytes-Pavlovales-Pavlova-gyrans-CCMP608-CAMPEP-0206047490
------------------------------------------------------------
------------------------------------------------------------
----------------------------------------------XPGASHVP------
----------------------------------------------------------VM
LLRTAALLFATAHAVA---------GWS----------------APATTL----------
--------------S--------ARS----------------------------------
-----------VTSPMRTGASVARVA-------------------------------A--
PAPIAMV------A-TPIK-QP-AQ---------RLYT---RA---EVPK------VLGG
LR---IGARKLAVITGTSSGLGLATLKALLKNE---DQYFVVCAVRDPEKMKTIAREE-G
I------DL----KSIAVLKLELGNLQSVRDFVKNLRAFK-VGR--PIDYLICNAAVYLP
----KDPK-------------ARFTDDGIEQSLGINHVGHFLLARLLIDDLKGA---KD-
---------PRCVIVG--------------------------------------------
-----------------------------------SITGNTN--TIGGGL---VYPRADL
GRLQGLKR--LAD-G-EK--N-VAMIDGK------------------GFFGAKAYKDSKV
C--------NMMTMYELHKRYHES-TGIVFSSMYPGCIAE-TALFREKRE----WFR-K-
---------------------GFPLFMK---YVTGGYVSEEEAGERLAQCVTDERTKK--
-SGVYWSWNGNAQQLGIKLD---------KEGRPVGAGGSGG---EIFEN----------
----------EVSDEVKNRDKSRLMWDY------TSKIVGLRRKWTWAEAYGREEPPPPP
RARRSTQTNMFTFSYQAPQPSTDGS-SPEGDS----------------------------
-----------------------------------------------------------A
RGMARHG-----------------------------------------------------
------------------------------------------------------------
------------------------------------------------------------
----------------------------------------------------GASLC---
--------------------QGGA------FLC---------------------------
------------------------------------------------------------
------------------------------------------------------------
------------------SMA---------------------------------------
------------------------------------------------------------
------------------------------------------------------------
------------------------------------------------------------
------------------------------------------------------------
----------------------
>Haptophytes-Pavlovales-Pavlova-lutheri-CCAC-0028-RFAD2003760
------------------------------------------------------------
------------------------------------------------------------
------------------------------------------------------------
------------------------------------------------------------
------------------------------------------------------------
------------------------------------------------------------
------------------------------------------------------------
------------------------------------------------------------
--------------------------------------------------MQRVVKEE-G
L------DA----GALTIMKLELGNLKSVRDFVQNLRAFK-LTR--PLDYLICNAAVYLP
----KDPQ-------------ARFTDDGIEQSLGINHVGHFLLARLLIDDLKAA---SD-
---------PRCVIVG--------------------------------------------
-----------------------------------SITGNTN--TIGGGL---VYPRADL
GDLEGLRS--AAA-G-QK--Y-VEMADGK------------------GFFGAKAYKDSKV
C--------NMMTMYELHARYHAS-TGINFASMYPGCIAD-T------------------
-----------------------PLFMK---YVTGGYVSEEEAGERLAQCVTDPACKK--
-SGIYWSWNGNAQQVGVKKN---------FWDPPSGAGGSGG---EIFEN----------
----------QVSDEVRNREKSRLMWEY------TSKLVGL-------------------
------------------------------------------------------------
------------------------------------------------------------
------------------------------------------------------------
------------------------------------------------------------
------------------------------------------------------------
------------------------------------------------------------
------------------------------------------------------------
------------------------------------------------------------
------------------------------------------------------------
------------------------------------------------------------
------------------------------------------------------------
------------------------------------------------------------
------------------------------------------------------------
------------------------------------------------------------
----------------------
>Haptophytes-Pavlovales-Pavlova-lutheri-RCC1537-CAMPEP-0205968056
------------------------------------------------------------
------------------------------------------------------------
------------------------------------------------------------
------------------------------------------------------------
-------------------------XWG----------------APVA------------
-----------------------ARP----------------------------------
-----------RAAHAVHGASAPARAPRV----------------------------AVS
MAPVVVG-----------KPAQ-QA---------RLYS---SP---EPPK------VAGG
LK---VGQRKLVVLTGASSGLGLSTLKALQKKK---G-YFVVCAVRDVAKMQRVVKEE-G
L------DA----GALTIMKLELGNLKSVRDFVQNLRAFK-LTR--PLDYLICNAAVYLP
----KDPQ-------------ARFTDDGIEQSLGINHVGHFLLARLLIDDLKAA---SD-
---------PRCVIVG--------------------------------------------
-----------------------------------SITGNTN--TIGGGL---VYPRADL
GDLEGLRS--AAA-G-QK--Y-VEMADGK------------------GFFGAKAYKDSKV
C--------NMMTMYELHARYHAS-TGINFASMYPGCIAD-TPLFREKRQ----WFR-T-
---------------------LFPLFMK---YVTGGYVSEEEAGERLAQCVTDPACKK--
-SGIYWSWNGNAQQVGVKKN---------FWDPPSGAGGSGG---EIFEN----------
----------QVSDEVRNREKSRLMWEY------TSKLVGLQPYDRLTDAHAR-------
------------------------------------------------------------
----------------------------------------------------VXVQLE-V
RNVLGAV-----------------------------------------------------
------------------------------------------------------------
-------------------------------------------------RQE--------
----------------------------------------------------GVALL---
A----------------L--Q-SA------RRAPI-------------------------
---------------------------------------------P----HEVG------
-----RVAPH--------------------------------------------------
---------------ERTAASAX-------------------------------------
------------------------------------------------------------
------------------------------------------------------------
------------------------------------------------------------
------------------------------------------------------------
----------------------
>Haptophytes-Pavlovales-Pavlova-lutheri-SAG-926-LLEN2003413
------------------------------------------------------------
------------------------------------------------------------
------------------------------------------------------------
------------------------------------------------------------
------------------------------------------------------------
------------------------------------------------------------
------------------------------------------------------------
------------------------------------------------------------
--------------------------------------------------MQRVVKEE-G
L------DA----GALTIMKLELGNLKSVRDFVQNLRAFK-LTR--PLDYLICNAAVYLP
----KDPQ-------------ARFTDDGIEQSLGINHVGHFLLARLLIDDLKAA---SD-
---------PRCVIVG--------------------------------------------
-----------------------------------SITGNTN--TIGGGL---VYPRADL
GDLEGLRS--AAA-G-QK--Y-VEMADGK------------------GFFGAKAYKDSKV
C--------NMMTMYELHARYHAS-TGINFASMYPG----------------------T-
---------------------LFPLFMK---YVTGGYVSEEEAGERLAQCVTDPACKK--
-SGIYWSWNGNAQQVGVKKN---------FWDPPSGAGGSGG---EIFEN----------
----------QVSDEVRNREKSRLMWEY------TSKLVGL-------------------
------------------------------------------------------------
------------------------------------------------------------
------------------------------------------------------------
------------------------------------------------------------
------------------------------------------------------------
------------------------------------------------------------
------------------------------------------------------------
------------------------------------------------------------
------------------------------------------------------------
------------------------------------------------------------
------------------------------------------------------------
------------------------------------------------------------
------------------------------------------------------------
------------------------------------------------------------
----------------------
>Haptophytes-Pavlovales-Pavlova-sp-CCMP459-CAMPEP-0190504076
------------------------------------------------------------
XGPP------------VSSFPFYSEGQ---------------------------------
----------------------------------------------IASAARAR------
----------------------------------------------------------TM
FARVVTLLVLAAHTAS---------GWN-----------------HAFTL----------
-----------------------VRP----------------------------------
-----------STASRLAHQPVARVA-------------------------------SRV
TSPIMVA------T-PPVRSQS-SE---------RLYT---SP---EVPK------LLGG
LR---IGFRKLVVITGTSSGLGLSTLKALVKGG---N-HFVVCAVRDPEKMKAVAKKE-G
L------DM----NAIAIFKLELGSLRSVRDFVTNLRAFK-LNR--PLDALICNAAVYLP
----ADPE-------------PRFTDDGLEQSMGINHVGHFLLARLLIDDLKAA---KD-
---------PRCVIVG--------------------------------------------
-----------------------------------SITGNTN--TIGGGL---VYPRADL
GDLKGLKA--AAE-G-KK--G-VEMADGG------------------NFFGAKAYKDSKV
M--------NMMTMFELHSRYHDE-TGIAFSTMYPGCIAE-TALFREKRQ----WFR-K-
---------------------LFPLFMK---YVTGGYVSEPEAGERLAQCITDEKCTK--
-SGVYWSWNGNAQQLGIKLD---------SQGRPLGAGGSGG---DIFEN----------
----------EVSDEVKNRIKSKKMWEY------TSKIVKL-------------------
-------------------PAA--------------------------------------
------------------------------------------------------------
------------------------------------------------------------
------------------------------------------------------------
------------------------------------------------------------
------------------------------------------------------------
------------------------------------------------------------
------------------------------------------------------------
------------------------------------------------------------
------------------------------------------------------------
------------------------------------------------------------
------------------------------------------------------------
------------------------------------------------------------
------------------------------------------------------------
----------------------
>Haptophytes-Phaeocystales-Phaeocystis-antarctica-Caron-Lab-Isolate-CAMPEP-0172967360
------------------------------------------------------------
------------------------------------------------------------
------------------------------------------------------------
------------------------------------------------------------
------------------------------------------------------------
------------------------------------------------------------
------------AVAVRR-------------------------AADLARVGAAPR-AAVD
TSEEKTGT-AAKLV-APVAVRR-EG---------KLYT---AR---EAPK------FAGG
VK---VGARRVVVITGASSGLGLSATIALLAAAQKKN-YFVVAAVRDPERMENVAKEN-G
I------SR----NDYVALKLELASLQSVKDFVANLKLFL-PAR--PISHLICNAAVYLP
----TDPE-------------PSWTDDGYEMSLGVNHLGHFLLVQLLMPELKRA---RN-
---------ARCCVVG--------------------------------------------
-----------------------------------SVTGNSN--TIAGSL---VKPVAEL
GQLEGLRA--GG----ER--A-SSMAASPRE----------------GFDGAKAYKDAKA
M--------NMMTVLEMHKRFHVE-TGITFNSMYPGCIAD-TNLFREKRS----WFRFF-
---------------------FFPNLMK---AI-GSYVTEKEAGERLAQVIYDPQCTK--
-SGVYWSWNGNAQQIAINS-------------KKAGAGGAGG---EIFEN----------
----------QFSGMIVDEARGKLMYDY------SMEAV---------------------
------------------------------------------------------------
------------------------------------------------------------
KDYL--------------------------------------------------------
------------------------------------------------------------
------------------------------------------------------------
------------------------------------------------------------
------------------------------------------------------------
------------------------------------------------------------
------------------------------------------------------------
------------------------------------------------------------
------------------------------------------------------------
------------------------------------------------------------
------------------------------------------------------------
------------------------------------------------------------
----------------------
>Haptophytes-Phaeocystales-Phaeocystis-antarctica-CCMP1374-CAMPEP-0198174246
------------------------------------------------------------
------------------------------------------------------------
------------------------------------------------------------
------------------------------------------------------------
--------------------------YS-----------------PAA------------
------------------------------------------------------------
-----------GAVAVRR-------------------------AADLARVGAAPR-AAVD
TSEEKTGT-AAKLV-APVAVRR-EG---------KLYT---AR---EAPK------FAGG
VK---VGARRVVVITGASSGLGLSATIALLAAAQKKN-YFVVAAVRDPERMENVAKEN-G
I------SR----NDYVALKLELASLQSVKDFVANLKLFL-PAR--PISHLICNAAVYLP
----TDPE-------------PSWTDDGYEMSLGVNHLGHFLLVQLLMPELKRA---RN-
---------ARCCVVG--------------------------------------------
-----------------------------------SVTGNSN--TIAGSL---VKPVAEL
GQLEGLRA--GG----ER--A-SSMAASPRE----------------GFDGAKAYKDAKA
M--------NMMTVLEMHKRFHVE-TGITFNSMYPGCIAD-TNLFREKRS----WFRFF-
---------------------FFPNLMK---AI-GSYVTEKEAGERLAQVIYDPQCTK--
-SGVYWSWNGNAQQIAINS-------------KKAGAGGAGG---EIFEN----------
----------QFSGMIVDEARGKLMYEY------SMEAV---------------------
------------------------------------------------------------
------------------------------------------------------------
KDYL--------------------------------------------------------
------------------------------------------------------------
------------------------------------------------------------
------------------------------------------------------------
------------------------------------------------------------
------------------------------------------------------------
------------------------------------------------------------
------------------------------------------------------------
------------------------------------------------------------
------------------------------------------------------------
------------------------------------------------------------
------------------------------------------------------------
----------------------
>Haptophytes-Phaeocystales-unid-sp-CCMP2000-CAMPEP-0119099648
------------------------------------------------------------
------------------------------------------------------------
------------------------------------------------------------
------------------------------------------------------------
------------------------------------------------------------
------------------------------------------------------------
------------------------------------------------------------
------------------------------------------------------------
----------------------------------------------XPERMDAVAKEN-G
I------SK----NDYVAMKLELASFQSVKDFVANLKLFL-PAR--PISHLICNAAVYLP
----TDPV-------------PSWTDDGYEMSLGVNHLGHFLLVQLLLPELKRA---RG-
---------ARCCIVG--------------------------------------------
-----------------------------------SVTGNSN--TIAGSL---VKPVAEL
GKLEGLRL--GG----GR--A-SAMAASPREGFDGAKADNVMVDGAKKFDGAKAYKDAKA
L--------NMMTVLEMHKRYHES-TGVVFNSMYPGCIAD-TNLFREKRS----WFR-YF
---------------------FFPNLMK---AI-GSYVSEEEAGERLAQVIYDPKCTK--
-SGVYWSWNGNAQQIAINA-------------KKAGAGGAGG---EIFEN----------
----------EFSGMIVDEARGKLMYDY------SMEAV---------------------
------------------------------------------------------------
------------------------------------------------------------
KDYLYKA-----------------------------------------------------
------------------------------------------------------------
-------------------------------------------------RVQGWLSRRA-
-------------------GSRRGDIQR-------PRSAA--------------------
-----------------A--AGGC------------------------------------
------------------------------------------------------------
------------------------------------------------------------
---------------GERRARGD-------------------------------------
------------------------------------------------------------
------------------------------------------------------------
-SSEEL------------------------------------------------------
------------------------------------------------------------
----------------------
>Haptophytes-Prymnesiales-Prymnesium-parvum-LXRN2047485
------------------------------------------------------------
------------------------------------------------------------
------------------------------------------------------------
------------------------------------------------------------
------------------------------------------------------------
------------------------------------------------------------
------------------------------------------------------------
------------------------------------------------------------
----------MVVVTGASSGLGLACTKALVKKG---K-YYVICAVRDPAKMDQVAKEA-G
I------KS----TDYTAMKLELASLQSVRDFVRNLKAFK-SAR--PLNHLICNAAVYLP
----ADPT-------------PRFTDDGFEMSLGVNHLGHFLLVNLLLDDMKKA---KN-
---------PRVCIVG--------------------------------------------
-----------------------------------SITGNTN--TIGGGL---VYPRADL
GDLSGLEK--PG----------YTMVNGA------------------KFDGAKAYKDSKV
L--------NMMTVRELHKRLHKE-TGITFSSMYPGCIAE-TNLFREKRE----WFR-K-
---------------------LFPVFMK---YVTGGYVSEEEAGERLAQVISDPQCSK--
-SGVYWSWNGNAQQVGALKQ--TKKNGK-VLWEVAGAGGSGG---EVFEN----------
----------SFSDDVMDDANAAKMWDL------SMKLVGLES-----------------
------------------------------------------------------------
------------------------------------------------------------
------------------------------------------------------------
------------------------------------------------------------
------------------------------------------------------------
------------------------------------------------------------
------------------------------------------------------------
------------------------------------------------------------
------------------------------------------------------------
------------------------------------------------------------
------------------------------------------------------------
------------------------------------------------------------
------------------------------------------------------------
------------------------------------------------------------
----------------------
>Haptophytes-Prymnesiales-Prymnesium-parvum-Texoma1-CAMPEP-0191227766
------------------------------------------------------------
------------------------------------------------------------
------------------------------------------------------------
----------------------------------------------------------RV
PQIVSAAMLVALAALT---------AFL-----------------PAP------------
--------------P-------AVRL----------------------------------
-----------PTAPCDA-RPAVASR------------------------------ARAS
CPPLA--------L-ATVGVPP-TK---------KLYT---TG---EAPK------VLGG
LV---LGTRQMVVVTGASSGLGLACTKALVKKG---K-YYVICAVRDPAKMDQVAKEA-G
I------KS----TDYTAMKLELASLQSVRDFVRNLKAFK-SAR--PLNHLICNAAVYLP
----ADPT-------------PRFTDDGFEMSLGVNHLGHFLLVNLLLDDMKKA---KN-
---------PRVCIVG--------------------------------------------
-----------------------------------SITGNTN--TIGGGL---VYPRADL
GDLSGLEK--PG----------YTMVNGA------------------KFDGAKAYKDSKV
L--------NMMTVRELHKRLHKE-TGITFSSMYPGCIAE-TNLFREKRE----WFR-K-
---------------------LFPVFMK---YVTGGYVSEEEAGERLAQVISDPQCSK--
-SGVYWSWNGNAQQVGALKQ--TKKNGK-VLWEVAGAGGSGG---EVFEN----------
----------SFSDDVMDDANAAKMWDL------SMKLVGLES-----------------
------------------------------------------------------------
------------------------------------------------------------
KK----------------------------------------------------------
------------------------------------------------------------
------------------------------------------------------------
------------------------------------------------------------
------------------------------------------------------------
------------------------------------------------------------
------------------------------------------------------------
------------------------------------------------------------
------------------------------------------------------------
------------------------------------------------------------
------------------------------------------------------------
------------------------------------------------------------
----------------------
>Chlamydomonas-PACid-27578989
----------------------M-------------------------------------
------------------------------------------------------------
------------------------------------------------------------
------------------------------------------------------------
-------------------------ALT-----------------MSAKSVSA-------
----------------------RAQVSS-KAQ-------------------------AAP
AVAV-------SGRTSSR-------VMPAP--------------------------ALAA
RSSVART---PLVV-CAATATA----------PSPSLA---DK--FKPNA------IARV
PA---TQQKQTAIITGASSGLGLNAAKALAATG---E-WHVVMACRDFLKAEQAAKKV-G
M------PA----GSYSILHLDLSSLESVRQFVQNFKA---SGR--RLDALVCNAAVYLP
----TAKE-------------PRFTADGFELSVGTNHLGHFLLTNLLLDDLKNA-PNKQ-
---------PRCIIVG--------------------------------------------
-----------------------------------SITGNTN--TLAGN----VPPKANL
GDLSGLAA--GV----PA--A-NPMMDGQ------------------EFNGAKAYKDSKV
A--------CMMTVRQMHQRFHDA-TGITFASLYPGCIAE-TGLFREHVP----LFK-T-
---------------------LFPPFQK---YITKGYVSEEEAGRRLAAVISDPKLNK--
-SGAYWSWSSTTGS---------------------------------FDN----------
----------QVSEEVADDSKASKLWDI------SAKLVGLSA-----------------
------------------------------------------------------------
------------------------------------------------------------
------------------------------------------------------------
------------------------------------------------------------
------------------------------------------------------------
------------------------------------------------------------
------------------------------------------------------------
------------------------------------------------------------
------------------------------------------------------------
------------------------------------------------------------
------------------------------------------------------------
------------------------------------------------------------
------------------------------------------------------------
------------------------------------------------------------
----------------------
>Chlorella-variabilis-307104907
----------------------MR------------------------------------
------------------------------------------------------------
------------------------------------------------CAAGGDG-----
------------------------------------------------------------
--------------------------------------------GPPPAAG---------
------------GPP---------------------------------------------
------------------------------------------------------------
--------------------------------------------------------GAAP
AR---PLNYRVALITGANTGIGFETAKALARQD-----YRVVLACRNKEKAEAARAKLQE
LVPE---NT----RGVEVAVMDLADLGSVRAWAQRAQD---FGH--PVDVLVNNAGVMAC
P--------------------QMQTRDGFEMQLGVNHLGHFLLTNMLLPLLSTP---ER-
--------PSRIVTVS--------------------------------------------
-----------------------------------SAAHYFG--------------HINF
DDLQSQR----------------------------------------NYDSWRAYGQSKL
A--------NVLFSYELARRLPVG-ANCTANTLHPGVVD--TELARYLLPGQTAWWQ-K-
---------------------PLLQFGK------AFSLTPEQGAQTSIYLASSPEVEG--
VTGKYYN--------------------------------------KCRPE----------
----------TSSSESYDATVAARLWDV------SAELVGL-------------------
------------------------------------------------------------
------------------------------------------------------------
------------------------------------------------------------
------------------------------------------------------------
------------------------------------------------------------
------------------------------------------------------------
------------------------------------------------------------
------------------------------------------------------------
------------------------------------------------------------
------------------------------------------------------------
------------------------------------------------------------
------------------------------------------------------------
------------------------------------------------------------
------------------------------------------------------------
----------------------
>Chondrus-crispus-515796015
----------------------M-------------------------------------
------------------------------------------------------------
------------------------------------------------------------
------------------------------------------------------------
-------------------------AFV--------------------------------
------------STP-------LPHLSTTST-----------------------------
-----------SRAASQ----------------------------------------CAS
VAPVRAG---SFAP-RRSGINA-AS---------AAQRC--GS---AAGQ------AVPM
CM---SARLKTAIVTGASSSIGLHAAKELAGRG---D-YHVVMAVRNPGKAEAAAKAV-G
M------PA----DSYTVVPLDLARLQSVREFVTAVGVA--GVP--PVAALVCNAATWHP
----RDKK-------------PRFTEDGFDETVQVNHLGHFLLANLLLPQLKLN---R--
---------GRCVFLA--------------------------------------------
-----------------------------------TQTHNPD--TLPGK----VPPQADL
GELEGLVG--GF----KT--L-PGTIDGK------------------KFEPTKAYKDSKV
C--------NILTMTEMNRRYGTD--GVTFSAVFPGCIAQ-SELFREKRG----WFR-A-
---------------------LFPLFQR---YITKQLVPVEEAGRRVALVASDGRFGD--
-SGRYWQWRGSYLQGMDKTTPV--------------------------------------
----------PIDPTEREAGKAEKLWEL------SAKLVNMGV-----------------
------------------------------------------------------------
------------------------------------------------------------
------------------------------------------------------------
------------------------------------------------------------
------------------------------------------------------------
------------------------------------------------------------
------------------------------------------------------------
------------------------------------------------------------
------------------------------------------------------------
------------------------------------------------------------
------------------------------------------------------------
------------------------------------------------------------
------------------------------------------------------------
------------------------------------------------------------
----------------------
>Micromonas-PACid-27348062
----------------------MTSQHL--------------------------------
------------------------------------------------------------
------------------------------------------------------------
------------------------------------------------------------
---------------------------------------HARVARANAARGLRARV----
------------VAP-------AGRSIA--------------------------------
---------TARRSAIAV-SAARAETDDAA--------------------------SAPA
SASSRRDVVLGGALALASSALAATT-------PVAIAD---EA---PTTT------ETTT
TT---TRDRKSVVVTGSNSGIGLDGAAKLAARG-----YDVTLACRTLAKAQAAKASIEA
TAAA---NGVVLTGSLTPAECDLASLDSIRAFAASR-----RAA--PLDALVLNAGVEFS
----GDNT-------------VRRTADGFEITVGVNHLGHFLLTNLLLPDLEAA---AS-
ASPQSDGTTPRVVVTA--------------------------------------------
-----------------------------------SEVHDPA--SPGGN----VGLGAGL
GDLRGLAEN-GA--------A-FEMLDGS------------------PYDADKAYKDSKL
C--------NVLFARELQRRLRDAGSVVTVNTFGPGLITR-TGLFRAQNP----LFV-K-
---------------------VFDFATN---EIFHVAETVDGGGDCLVRMVTDAELEG--
VGDVYYNNGIAPGEGKT------------------------G--HKFERG----------
----------DVSAEAMDGEKGKALWAY------SERLVGLSA-----------------
------------------------------------------------------------
------------------------------------------------------------
------------------------------------------------------------
------------------------------------------------------------
------------------------------------------------------------
------------------------------------------------------------
------------------------------------------------------------
------------------------------------------------------------
------------------------------------------------------------
------------------------------------------------------------
------------------------------------------------------------
------------------------------------------------------------
------------------------------------------------------------
------------------------------------------------------------
----------------------
>Nannochloropsis-gaditana-Naga-100258g41
------------------------------------------------------------
------------------------------------------------------------
----------------------------------------------MA------------
------------------------------------------------------------
PLKKYMQPAVVLAAATAGM----TSAFL----------------LPAMR-----------
------------PVP--------APTT--VTC--------------------------AA
-----------RTSPLFS-RSS-----------------------------------TPS
VTPA--R------P-TKGTILS-AT---------NFFE---SF---FAPK------SASG
AG--ARGGKKTIVLTGTSSGLGKATLKALCARG---D-NFVICGVRDMEKMQAVAEEL-G
L------DP----SSYTIRPLDLSSFASVRRFAKEVKAVK-GGK--PLDALVCNAAVYLP
----ARDY-------------PTFTPDGIEESLQINHLSHFLLVSLLLDDLKKA---KD-
---------PRCVIVG--------------------------------------------
-----------------------------------SITGNDN--TIAGAF---VWPRASL
GDLKGMQE--GA----KE--P-VSMIDGK------------------NFNGAKAYKDSKM
C--------NMMTVNELHKRYHDA-TGITFSSMYPGCIAE-TALFREKRQ----WFR-T-
---------------------LFPLFMK---YVTGGYVSENEAGERLAQTVWDPALKT--
-SGQYWCWNGQAQQFGYYDPAT---------KQVRGAGGSGG---TVFPG----------
----------KLAGQVMDQAKAEKMWEL------SSEITGATW-----------------
-------------------PSVGV------------------------------------
------------------------------------------------------------
RELANV------------------------------------------------------
------------------------------------------------------------
------------------------------------------------------------
------------------------------------------------------------
------------------------------------------------------------
------------------------------------------------------------
------------------------------------------------------------
------------------------------------------------------------
------------------------------------------------------------
------------------------------------------------------------
------------------------------------------------------------
------------------------------------------------------------
----------------------
>Ostreococcus-PACid-27416764
------------------------------------------------------------
------------------------------------------------------------
------------------------------------------------------------
------------------------------------------------------------
------------------------------------------------------------
------------------------------------------------------------
------------------------------------------------------------
------------------------------------------------------------
-----TETKKRVVITGSNSGIGLDAATKLAASG---D-WVVVLACRTRAKAEAAKANILS
ATNA---DG----ANIECVECDLSSLDSVRAFVREVR----KTG--GVDALCLNAGVEYS
----GDPV-------------VHRTRDGFEETFGVNHLGHFLLANLLLEDLEKS---SE-
AH-------PRIVVTA--------------------------------------------
-----------------------------------SEVHDPA--SPGGS----VGSGAHI
GDLRGLERD-GA--------A-FEMADGE------------------AFDADKAYKDSKL
A--------NMLFMYELERRLQARNSKITVNAFGPGLITR-TGLFRNQNP----LFV-K-
---------------------VFDFATN---EIFHVAETVSGGGNCLVFMLTDPSLEG--
SGGVYWNNDLSPGAPPSLV--------------------AAG--HKFAQT----------
----------NSSVESNDAVEAQKLWKL------SESLVGLA------------------
------------------------------------------------------------
------------------------------------------------------------
------------------------------------------------------------
------------------------------------------------------------
------------------------------------------------------------
------------------------------------------------------------
------------------------------------------------------------
------------------------------------------------------------
------------------------------------------------------------
------------------------------------------------------------
------------------------------------------------------------
------------------------------------------------------------
------------------------------------------------------------
------------------------------------------------------------
----------------------
>Pelagophytes-1-464806-estExt-Genewise1-C-470068
----------------------M-------------------------------------
------------------------------------------------------------
------------------------------------------------------------
------------------------------------------------------------
-KLTAAWVALCAGGCA---------AFS-----------------PPA------------
--------------P--------PRRA---------------------------------
-----------AAQEKHR-LSAAPGQGQV----------------------------QLK
VAPELES------P--------------------PVDS---SP---ELAK------INGG
IL---IGNRKLVVVTGASNGLGLYGAYELAKSG---K-YYVVMACRNVTRGNEAAKQM-A
F------PA----NSYTVMKLELGSFASVRSFIFNLKAFK-ANR--PLDRLVCNAAVYLP
----KDPK-------------PRFTEDGFEMTMGVNHLGHFLLVNELLGDLKKA---KQ-
---------PRVIIVG--------------------------------------------
-----------------------------------SITGNSN--TIGGGL---VYPRADL
GDLSGLKK--GP--------G-AEMADGG------------------SFFGAKAYKDSKV
C--------NMMTAQELHRRYHDT-TGITFASLYPGCIAE-SGLFREKRG----WFR-K-
---------------------IFPLFMK---YVTGGYVAEQEAGERLYQVVDDEVCAK--
-SGVYWSWNGNAQQLGALK-----------DGAVVGSGGSGG---AIFEN----------
----------AYSSSTADGKKASEMFDD------SLKAVGLA------------------
------------------------------------------------------------
------------------------------------------------------------
------------------------------------------------------------
------------------------------------------------------------
------------------------------------------------------------
------------------------------------------------------------
------------------------------------------------------------
------------------------------------------------------------
------------------------------------------------------------
------------------------------------------------------------
------------------------------------------------------------
------------------------------------------------------------
------------------------------------------------------------
------------------------------------------------------------
----------------------
>Physcomitrella-PACid-18037930
------------------------------------------------------------
------------------------------------------------------------
------------------------------------------------------------
------------------------------------------------------------
---------MATCV-----------AAA----------------VSSSL-----------
----------------------TALTSE-RAT--------------------------TG
ITAS-------VQSSAFV-GIKVSVCKDAS--------------------------ALLK
AVNAGTS----RQP-LVEPVRA-QS--------VAAPA--------STNA------STSS
KK---TDTKSTVIITGASSGLGLATAKVLADSG---E-WHVIMACRDFLKAERAAKSV-G
M------PK----ENYTVMHCDLSSLNSVKQFVDNFRR---SGR--PLDVLVCNAAVYLP
----TAKE-------------PRYTADGFELSVGTNHLGHFLLANLLMEDIQHKENNNS-
---------RRVIIVG--------------------------------------------
-----------------------------------SITGNTN--TVAGN----VPPKANL
GDLRGLAG--GL----DGVRS-SVMIDGG------------------EFDGAKAYKDSKV
C--------NMLTMQEMHRRFHEK-TGVTFASLYPGCIAT-TGLFREHYS----LFR-T-
---------------------LFPPFQK---YITKGYVSEEESGRRLAQVVSDPSMNK--
-SGVYWSWNNQSGS---------------------------------FEN----------
----------ELSQEASDAEKAKKLWEV------SEKLVGLA------------------
------------------------------------------------------------
------------------------------------------------------------
------------------------------------------------------------
------------------------------------------------------------
------------------------------------------------------------
------------------------------------------------------------
------------------------------------------------------------
------------------------------------------------------------
------------------------------------------------------------
------------------------------------------------------------
------------------------------------------------------------
------------------------------------------------------------
------------------------------------------------------------
------------------------------------------------------------
----------------------
>Picochlorum-soloecismus-Picsp-1-3772-NSC-06607
----------------------MGSRRS--------------------------------
------------------------------------------------------------
------------------------------------------------------------
------------------------------------------------------------
---------IACKQLPNPY------GFARPNVWI-------RFMLSSKTTRTVSGS----
-------GT-------------AVRTCG-RCNR------M-----G---------IRATA
TPAN-------RRSSSYS--------------------------------------KTNK
NARGNGKY--SLLN-TASPVTA-RT--------SAAATD-------NVSS------ASGV
DP---ATQKPTVIITGASSGLGLNAAKALAASG---D-WHVVMACRDFAKAKKAAKDM-G
M------PE----GSYTVMHLDLASLDSVRQFAQAFKE---SGR--RLDALVCNAAVYLP
----TSKE-------------PEYTADGFELSVGTNHLGHFLLSNLLLENLEGA-PENSP
AG-------PRLIIVG--------------------------------------------
-----------------------------------SITGNTN--TMAGN----VPPKADL
GDMSGLES------------K-ATMIDGK------------------EYDGAKAYKDSKV
C--------NMLTMREFNKRFGGK--RVTFASLYPGCIAD-TGLFRTHYG----LFR-T-
---------------------LFPLFQK---YVTKGYVSQEEAGKRLAQVVTDPSLDK--
-SGVYWSWSNTSGT---------------------------------FEN----------
----------QMSEEVSDDAKAAKLWEV------SSKLVGL-------------------
------------------------------------------------------------
------------------------------------------------------------
------------------------------------------------------------
------------------------------------------------------------
------------------------------------------------------------
------------------------------------------------------------
------------------------------------------------------------
------------------------------------------------------------
------------------------------------------------------------
------------------------------------------------------------
------------------------------------------------------------
------------------------------------------------------------
------------------------------------------------------------
------------------------------------------------------------
----------------------
>Populus-trichocarpa-568934
------------------------------------------------------------
------------------------------------------------------------
------------------------------------------------------------
------------------------------------------------------------
---------MALQA-----------ASL----------------VSSAF-----------
----------------------VFPKEG-KSN--------------------------A-
---Y-------FKDSSLF-GVSLSEHVKAD--------------------------FSSC
ALKCKRE----FNQ-GVGAVRA-QT------MVAATPA--------LDRA------SSES
KK---TLGQGTCIVTGASSGLGLATAKALAETG---K-WHIIMACRNFLKAERAAKSA-G
I------AK----ENYTIMHLDLASLDSVRQFVDTFRR---SGR--PLDVLVCNAAVYLP
----TAKE-------------PAFTAEGFELSVGTNHLGHFLLSRLLLEDMKIS-DYPS-
---------KRLIIVG--------------------------------------------
-----------------------------------SITGNTN--TLAGN----VPPKANL
GDLRGLSG--GL----NGLNR-SAMIDGG------------------VFDGAKAYKDSKV
C--------NMLTMQEFHRRLHEE-TGIAFASLYPGCIAT-TGLFREHIP----LFR-L-
---------------------LFPPFQK---YITKGFVSEHEAGKRLAQVVSDPSLTK--
-SGAYWSWNKHSAS---------------------------------FQN----------
----------QLSQEASDAEKARKVWEI------SEKLVGLA------------------
------------------------------------------------------------
------------------------------------------------------------
------------------------------------------------------------
------------------------------------------------------------
------------------------------------------------------------
------------------------------------------------------------
------------------------------------------------------------
------------------------------------------------------------
------------------------------------------------------------
------------------------------------------------------------
------------------------------------------------------------
------------------------------------------------------------
------------------------------------------------------------
------------------------------------------------------------
----------------------
>Porphyridium-sp-2039-8
----------------------ME------------------------------------
------------------------------------------------------------
------------------------------------------------------------
------------------------------------------------------------
-------------------------AFVGS------------------------------
------------AVP-------VRRAEG--------------------------------
----------YGVATRAA---------------------------------------VCG
SRATGWA---RSTV-ERSRLAG-SK---------AMVS---VR---NAVR------MNVT
FS---PNQKDVVVITGASSGLGMAAAKELASTG---D-WLVVLAVRSFSKAEKALREA-N
L------NP----KNYRILPLDLASLTSVRQFSESLKTML-AKEKLDLNAIVCNAATWHP
----KDKK-------------PRYTADGFEEHVGTNHLGHFLLAHLLADDLRKS---AR-
-T----GLAPRLVFLG--------------------------------------------
-----------------------------------TETHNPD--SIAGK----VPPQADL
GRLAGLEK--GL----CG--E-NAMIDGK------------------KFEPTKAYKDSKV
C--------NAITMKQMSDRYGPR--GVVVSAMFPGCVAS-SGLFREKRG----WFN-S-
---------------------FFPWFQK---NITKQYVSVEEAGHRLAAVVANPLYST--
-TGAYWKWNSLKLGDGTMD--------------------------PVGTN----------
---------IAISQQARDEELANRLYEL------SCEMVGISPIS---------------
------------KSRAYPEPKSD-------------------------------------
------------------------------------------------------------
------------------------------------------------------------
------------------------------------------------------------
------------------------------------------------------------
------------------------------------------------------------
------------------------------------------------------------
------------------------------------------------------------
--------------------IERLVSSANQSR----------------------------
------------------------------------------------------------
------------------------------------------------------------
------------------------------------------------------------
------------------------------------------------------------
------------------------------------------------------------
----------------------
>Pyropia-sp-27352-g6733
------------------------------------------------------------
------------------------------------------------------------
------------------------------------------------------------
------------------------------------------------------------
------------------------------------------------------------
------------------------------------------------------------
------------------------------------------------------------
------------------------------------------------------------
-A---ASQPYTSIITGASSSIGMYAAKALIARG---D-THVVMAVRDPAKAARVAAEF-G
F------AD----GTYSILPVDLSSLDSVRSFVTAFRAG--GFR--GLTSLVCNAAVWYP
----RDKA-------------PRLTGDGFDETLQVNHLGHFLMVNLLMGELKRS---C--
---------GRVVFLA--------------------------------------------
-----------------------------------TPTHNPD--TIAGK----VPPQASL
GDLAGLEA--AV----AG-TP-SGTVDGG------------------KFEPTKAYKDSKV
C--------NVLTMTALHERAAKD--GVVVSAVFPGCIAD-SELFREKRG----WFR-W-
---------------------FFPLFQK---YVTKQYVSEEEAGRRVAEVAGGAGFGD--
-GGGYWMWKGSYLEGADKTAPT--------------------------------------
----------RVPSTEREGAKADRLWEL------SAKAVGL-------------------
------------------------------------------------------------
------------------------------------------------------------
------------------------------------------------------------
------------------------------------------------------------
------------------------------------------------------------
------------------------------------------------------------
------------------------------------------------------------
------------------------------------------------------------
------------------------------------------------------------
------------------------------------------------------------
------------------------------------------------------------
------------------------------------------------------------
------------------------------------------------------------
------------------------------------------------------------
----------------------
>Selaginella-moellendorffii-gi302762066
----------------------MA------------------------------------
------------------------------------------------------------
------------------------------------------------------------
------------------------------------------------------------
-------------------------AVA----------------SSSAT-----------
----------------------LGLAAN-KEV-------------------------LAT
SASN-------AGASSFL-GAKVRWN------------------------------PTIQ
GLHAARQ----ISA-PSTGIRA-----------VAAPV--------ETAR------PKEA
KK---TARQSTVIITGASSGLGLATAKVLAETG---E-WHVVMACRDFLKAEKAARSA-G
I------PK----GNYTVMHLDLASLDSVKQFVESFRR---SGR--SLDCLVCNAAVYFP
----TAKE-------------PTYSAEGFELSVATNHLGHYLLCRMLLEDMEKS-DHAS-
---------RRMIIVG--------------------------------------------
-----------------------------------SITGNTN--TLAGN----VPPKANL
GDLRGLAA--GL----NGVQS-SPMIDGE------------------GFDGAKAYKDSKV
C--------NMLTMQELHRRYHED-TGIVFASLYPGCIAT-TGLFREHIS----LFR-L-
---------------------LFPPFQK---YITKGFVSEEESGKRLAQVVRDPCLQK--
-SGVYWSWNNTSQS---------------------------------FEN----------
----------TLSEEASDPEKAKKLWEI------SEKLVGLS------------------
------------------------------------------------------------
------------------------------------------------------------
------------------------------------------------------------
------------------------------------------------------------
------------------------------------------------------------
------------------------------------------------------------
------------------------------------------------------------
------------------------------------------------------------
------------------------------------------------------------
------------------------------------------------------------
------------------------------------------------------------
------------------------------------------------------------
------------------------------------------------------------
------------------------------------------------------------
----------------------
>Thalassiosira-Thaoc-74068
------------------------------------------------------------
------------------------------------------------------------
------------------------------------------------------------
----------------------------------------------------------MV
RFISFAVAAAYLASVD---------AFV-----------------PTP------------
-----------------------TRQ----------------------------------
-----------LVSTTST--SARLTNGSS----------------------------SLT
RSPTSLS------D-MLTQTEL-PE---------KIYLPK-DK---ETAK------VLGG
VK---IGNRKLTVITGASSGLGLNTAIALSKTG---R-HFIVMACRDVEKAKRVASEN-G
M------PE----NSYVVMKLELGSLKSVRDFVFNLKAFK-SSR--PVDNLICNAAVYRP
----TDPE-------------PAWTDDGFEQSMGINHFGHFLLANLMVNDMSKA---KD-
---------ARMCIVG--------------------------------------------
-----------------------------------SITGNTN--TVGGGL---VYPRADL
GDLSGFEQ--GA----KK--P-IAMADGA------------------PFFGAKAYKDAKV
C--------NMMTVSELHRRYHDS-TGISFSSMYPGCIAE-TALFREKRP----WFR-KV
STSYPYCSVPLLTKHRAYNIQAFPWFMK---YVTGGYVGEVEAGERLAQVVDDPQCSK--
-SNVYWSWNGGAQQVGRWSP----------DGKPRGAGGSGG---EIFEN----------
----------TQSDAVQDRDTAIKMWDL------SVKAVGLTE-----------------
------------------------------------------------------------
------------------------------------------------------------
KDMA--------------------------------------------------------
------------------------------------------------------------
------------------------------------------------------------
------------------------------------------------------------
------------------------------------------------------------
------------------------------------------------------------
------------------------------------------------------------
------------------------------------------------------------
------------------------------------------------------------
------------------------------------------------------------
------------------------------------------------------------
------------------------------------------------------------
----------------------
>Thalassiosira-Thaps3a-270281
------------------------------------------------------------
------------------------------------------------------------
------------------------------------------------------------
----------------------------------------------------------MA
RFSLAIAAIAYVASID---------AFA-----------------PTSSQ----------
-----------------------IRTQ---------------------------------
-----------RLTTSNN--NNIIAMPTN----------------------------TYS
QSPTILS------E-MLTTAEL-PQ---------KLYFPKEDK---EPAK------VLGG
LK---IGTRKLTVITGASSGLGLNCAATLAKTG---R-HFVVMACRDVEKGKRVAKEF-G
M------PD----DSYVVMKLELGSLQSVRDFVFNLKAFK-SAR--PVNNLICNAAVYKP
----TDPE-------------PAWTDDGFEQSMGINHFGHFLLVNLMVDDLAKA---KG-
---------ARCCIVG--------------------------------------------
-----------------------------------SITGNSN--TV--GL---VYPRADL
GNLQGFAQ--GA----KE--P-IAMADGK------------------PFFGAKAYKDSKV
C--------NMMTVSELHRRYHDS-TGIAFSSMYPGCIAE-TQLFREKRP----WFQ-K-
---------------------AFPWFMK---YVTGGYVGMEEAGERLAQVVDDPQCTK--
-SDVYWSWNGGAQQVGRWSD----------DGKPKGAGGSGG---EIFEN----------
----------EQSDAVRDRETAQKMWDY------SVRAVGLTE-----------------
------------------------------------------------------------
------------------------------------------------------------
KDMPKAK-----------------------------------------------------
------------------------------------------------------------
------------------------------------------------------------
---------------------------------LSP------------------------
------------------------------------------------------------
------------------------------------------------------------
------------------------------------------------------------
------------------------------------------------------------
------------------------------------------------------------
------------------------------------------------------------
------------------------------------------------------------
------------------------------------------------------------
----------------------
>Vitrella-brassicaformis-98414258
------------------------------------------------------------
------------------------------------------------------------
------------------------------------------------------------
------------------------------------------------------------
-MSPLAVLALALPLSH---------AFV-----------------PPSPA----------
------------HLPS----LSSSRRVSLRRS--------P-------------------
-----------PPASLPS---------------------------------------TAL
QATTLVR------P-TSDTKDA-KD---------KEPL---TA---DLPP------LLGG
LR---AINKKIVVITGASSGLGLATTKSLAKQG---G-YFVVMAVRDKEKTKRICKEE-G
L------EE---GKDVAVLEMDLASFDSVRKFARNLKAWL-GPQ--PLDRLICNAAVYLP
----HLQA-------------PEFTKDGYEMSLQVNHLSHFLLINLLLPELKKS---KD-
---------PRCVIVG--------------------------------------------
-----------------------------------SITGNTN--TIGGGL---VWPRAEL
GDMRGWRR--ML----KG-QR-TAMIDGH------------------NFNGAKAYKDSKL
C--------NMLLMQELDRRLHNS-TNIAFTSMYPGCIAE-TNLFRNKRQ----WFR-K-
---------------------LFPVFMK---YVTGGYVSEPEAGDRLAQTVADPRCAK--
-SGIYWSWNGGARMVGVLVP----------GSDTXXXXXXGG---DLFEN----------
----------TLSDEAQDKKKAQMVWEY------SAKAVGLDDIA---------------
------------------------------------------------------------
------------------------------------------------------------
------------------------------------------------------------
------------------------------------------------------------
------------------------------------------------------------
------------------------------------------------------------
------------------------------------------------------------
------------------------------------------------------------
------------------------------------------------------------
------------------------------------------------------------
------------------------------------------------------------
------------------------------------------------------------
------------------------------------------------------------
------------------------------------------------------------
----------------------
>Volvox-carteri-f-nagariensis-302837438
----------------------M-------------------------------------
------------------------------------------------------------
------------------------------------------------------------
------------------------------------------------------------
-------------------------STV----------------MSTSKIANA-------
----------------------SAQASG-KGP-------------------------RSA
LVAR-------PQAPSAR----------AP--------------------------LCA-
-KPLARS---SLVV-SAAAATA-SAP-----TPSASLT---EQ--FKPNA------VARV
PP---TQQKQTAIITGASSGLGLNAAKALAATG---E-WHVVMACRDFLKAEKAAKAI-G
M------PA----GSYSVLHLDLSSLESVRQFVANFKA---TGR--RLDALVCNAAVYLP
----TAKE-------------PRFTADGFELSVGTNHLGHFLLSNLLLEDLKNA-PNKQ-
---------PRCIIVG--------------------------------------------
-----------------------------------SITGNTN--TLAGN----VPPKANL
GDLSGLAG--GV----SP--A-NPMMDGQ------------------EFNGAKAYKDSKV
A--------CMMTVRQMHQRFHES-TGVTFASLYPGCIAE-TGLFREHYG----IFK-T-
---------------------LFPPFQK---YVTKGYVSEEEAGKRLAQVISDPKLNK--
-SGAYWSWSSSKGS---------------------------------FEN----------
----------QVSEEVADDVKAVKLWEL------SAKLVGLSA-----------------
------------------------------------------------------------
------------------------------------------------------------
------------------------------------------------------------
------------------------------------------------------------
------------------------------------------------------------
------------------------------------------------------------
------------------------------------------------------------
------------------------------------------------------------
------------------------------------------------------------
------------------------------------------------------------
------------------------------------------------------------
------------------------------------------------------------
------------------------------------------------------------
------------------------------------------------------------
----------------------
