# Supplementary material for: New plastids, old proteins: repeated endosymbiotic acquisitions in kareniacean dinoflagellates
Source: EMBO Rep. 2024 Mar 18;25(4):16. doi: 10.1038/s44319-024-00103-y (PMC11014865; doi:10.1038/s44319-024-00103-y)
Supplement: Supplementary file 11 — Dataset EV10 [file 44319_2024_103_MOESM11_ESM.zip › Dataset EV10/plastid_protein_phylogeny_files/raw alignments/PsbP.fasta_aligned.fasta]

>missing_sequence
------------------------------------------------------------
------------------------------------------------------------
------------------------------------------------------------
------------------------------------------------------------
------------------------------------------------------------
------------------------------------------------------------
------------------------------------------------------------
------------------------------------------------------------
------------------------------------------------------------
------------------------------------------------------------
------------------------------------------------------------
------------------------------------------------------------
------------------------------------------------------------
------------------------------------------------------------
------------------------------------------------------------
------------------------------------------------------------
------------------------------------------------------------
------------------------------------------------------------
------------------
>missing_sequence
------------------------------------------------------------
------------------------------------------------------------
------------------------------------------------------------
------------------------------------------------------------
------------------------------------------------------------
------------------------------------------------------------
------------------------------------------------------------
------------------------------------------------------------
------------------------------------------------------------
------------------------------------------------------------
------------------------------------------------------------
------------------------------------------------------------
------------------------------------------------------------
------------------------------------------------------------
------------------------------------------------------------
------------------------------------------------------------
------------------------------------------------------------
------------------------------------------------------------
------------------
>missing_sequence
------------------------------------------------------------
------------------------------------------------------------
------------------------------------------------------------
------------------------------------------------------------
------------------------------------------------------------
------------------------------------------------------------
------------------------------------------------------------
------------------------------------------------------------
------------------------------------------------------------
------------------------------------------------------------
------------------------------------------------------------
------------------------------------------------------------
------------------------------------------------------------
------------------------------------------------------------
------------------------------------------------------------
------------------------------------------------------------
------------------------------------------------------------
------------------------------------------------------------
------------------
>missing_sequence
------------------------------------------------------------
------------------------------------------------------------
------------------------------------------------------------
------------------------------------------------------------
------------------------------------------------------------
------------------------------------------------------------
------------------------------------------------------------
------------------------------------------------------------
------------------------------------------------------------
------------------------------------------------------------
------------------------------------------------------------
------------------------------------------------------------
------------------------------------------------------------
------------------------------------------------------------
------------------------------------------------------------
------------------------------------------------------------
------------------------------------------------------------
------------------------------------------------------------
------------------
>missing_sequence
------------------------------------------------------------
------------------------------------------------------------
------------------------------------------------------------
------------------------------------------------------------
------------------------------------------------------------
------------------------------------------------------------
------------------------------------------------------------
------------------------------------------------------------
------------------------------------------------------------
------------------------------------------------------------
------------------------------------------------------------
------------------------------------------------------------
------------------------------------------------------------
------------------------------------------------------------
------------------------------------------------------------
------------------------------------------------------------
------------------------------------------------------------
------------------------------------------------------------
------------------
>Cyanidioschyzon-merolae-strain-10D-544214507
------------------------------------------------------------
------------------------------------------------------------
----------MFLAQTSPA-----------------------------------------
------------------------PSRVAALRPSTSSERKQHSWVAAGAPS--QRLFSSC
SGERTERPASALPSSGATTGALHWTRRSLIQTTLLLAAGCV-------AGS--PA-----
------LAEK-------------------ATAEAPAVPRDVRNQLELYVDLQRGYKMYRP
KGWNEFDGDPG-------NTKYEKKFQDIIQPLEF-VTVFSIPV-KPGKTLASLGDAEAV
GKRLAE-----------------------QRG-ATLVAANQKES-DG-------------
--------ILYYVFEYVR-----------EPAHQLSLLTIN--RGRLFSVNACAS-EARW
KR-LEKLLRAVVDSFVPQL-----------------------------------------
------------------------------------------------------------
------------------------------------------------------------
------------------------------------------------------------
------------------------------------------------------------
------------------------------------------------------------
------------------------------------------------------------
------------------------------------------------------------
------------------------------------------------------------
------------------
>missing_sequence
------------------------------------------------------------
------------------------------------------------------------
------------------------------------------------------------
------------------------------------------------------------
------------------------------------------------------------
------------------------------------------------------------
------------------------------------------------------------
------------------------------------------------------------
------------------------------------------------------------
------------------------------------------------------------
------------------------------------------------------------
------------------------------------------------------------
------------------------------------------------------------
------------------------------------------------------------
------------------------------------------------------------
------------------------------------------------------------
------------------------------------------------------------
------------------------------------------------------------
------------------
>missing_sequence
------------------------------------------------------------
------------------------------------------------------------
------------------------------------------------------------
------------------------------------------------------------
------------------------------------------------------------
------------------------------------------------------------
------------------------------------------------------------
------------------------------------------------------------
------------------------------------------------------------
------------------------------------------------------------
------------------------------------------------------------
------------------------------------------------------------
------------------------------------------------------------
------------------------------------------------------------
------------------------------------------------------------
------------------------------------------------------------
------------------------------------------------------------
------------------------------------------------------------
------------------
>missing_sequence
------------------------------------------------------------
------------------------------------------------------------
------------------------------------------------------------
------------------------------------------------------------
------------------------------------------------------------
------------------------------------------------------------
------------------------------------------------------------
------------------------------------------------------------
------------------------------------------------------------
------------------------------------------------------------
------------------------------------------------------------
------------------------------------------------------------
------------------------------------------------------------
------------------------------------------------------------
------------------------------------------------------------
------------------------------------------------------------
------------------------------------------------------------
------------------------------------------------------------
------------------
>missing_sequence
------------------------------------------------------------
------------------------------------------------------------
------------------------------------------------------------
------------------------------------------------------------
------------------------------------------------------------
------------------------------------------------------------
------------------------------------------------------------
------------------------------------------------------------
------------------------------------------------------------
------------------------------------------------------------
------------------------------------------------------------
------------------------------------------------------------
------------------------------------------------------------
------------------------------------------------------------
------------------------------------------------------------
------------------------------------------------------------
------------------------------------------------------------
------------------------------------------------------------
------------------
>missing_sequence
------------------------------------------------------------
------------------------------------------------------------
------------------------------------------------------------
------------------------------------------------------------
------------------------------------------------------------
------------------------------------------------------------
------------------------------------------------------------
------------------------------------------------------------
------------------------------------------------------------
------------------------------------------------------------
------------------------------------------------------------
------------------------------------------------------------
------------------------------------------------------------
------------------------------------------------------------
------------------------------------------------------------
------------------------------------------------------------
------------------------------------------------------------
------------------------------------------------------------
------------------
>missing_sequence
------------------------------------------------------------
------------------------------------------------------------
------------------------------------------------------------
------------------------------------------------------------
------------------------------------------------------------
------------------------------------------------------------
------------------------------------------------------------
------------------------------------------------------------
------------------------------------------------------------
------------------------------------------------------------
------------------------------------------------------------
------------------------------------------------------------
------------------------------------------------------------
------------------------------------------------------------
------------------------------------------------------------
------------------------------------------------------------
------------------------------------------------------------
------------------------------------------------------------
------------------
>missing_sequence
------------------------------------------------------------
------------------------------------------------------------
------------------------------------------------------------
------------------------------------------------------------
------------------------------------------------------------
------------------------------------------------------------
------------------------------------------------------------
------------------------------------------------------------
------------------------------------------------------------
------------------------------------------------------------
------------------------------------------------------------
------------------------------------------------------------
------------------------------------------------------------
------------------------------------------------------------
------------------------------------------------------------
------------------------------------------------------------
------------------------------------------------------------
------------------------------------------------------------
------------------
>missing_sequence
------------------------------------------------------------
------------------------------------------------------------
------------------------------------------------------------
------------------------------------------------------------
------------------------------------------------------------
------------------------------------------------------------
------------------------------------------------------------
------------------------------------------------------------
------------------------------------------------------------
------------------------------------------------------------
------------------------------------------------------------
------------------------------------------------------------
------------------------------------------------------------
------------------------------------------------------------
------------------------------------------------------------
------------------------------------------------------------
------------------------------------------------------------
------------------------------------------------------------
------------------
>missing_sequence
------------------------------------------------------------
------------------------------------------------------------
------------------------------------------------------------
------------------------------------------------------------
------------------------------------------------------------
------------------------------------------------------------
------------------------------------------------------------
------------------------------------------------------------
------------------------------------------------------------
------------------------------------------------------------
------------------------------------------------------------
------------------------------------------------------------
------------------------------------------------------------
------------------------------------------------------------
------------------------------------------------------------
------------------------------------------------------------
------------------------------------------------------------
------------------------------------------------------------
------------------
>Dinos-Kareniaceae-Karenia-brevis-Wilson-CAMPEP-0189323530_PsbP
XLK---------------------------------------------------------
SNFR-------------------------------ALSSELVVKLKFLH-----------
----------IPLVMHRVAL----VLACLAWTGHGRRMQRAMAEVKGSV----------D
EEKRISEEALAKFFLGL--------------HPAAAWSAPSAKPGRSL------------
--------AAGDSSTVPV------SRRNMLQQAAAAAAVL------TSAAR--PA-----
------SA----ALSPQE--------QQEAVLKWNKDFQE-GQNLLPFIDSNRGFKIYKP
GNWNEFNNGP--------DGEYEVKWSDVIEQDTA-VQISVAPS-GKYASIKDLGEPDKL
GLKFAK-----------------------KRD-AELVAAVARQA-GG-------------
--------YDVFEFEMKG-----------D-LHEILVLTIS--GGKLWRVNCLTS-NKKW
PK-REKNFKIIANSFVPQGF----------------------------------------
------------------------------------------------------------
------------------------------------------------------------
------------------------------------------------------------
------------------------------------------------------------
------------------------------------------------------------
------------------------------------------------------------
------------------------------------------------------------
------------------------------------------------------------
------------------
>Dinos-Kareniaceae-Karenia-mikimotoi-ANV-37853_PsbP
------------------------------------------------------------
------------------------------------------------------------
--------------MKKVAI----VLACLACTGQGRRTHKTLAQVMGSL----------N
EERRTSEEALTNLFLGL--------------QPAAAWSAPSARPGRSL------------
--------APKDTSDAAV------SRRHMLQQAAAAAAVL------GNVAG--PA-----
------FAEDS-VLSPED--------MQADIKAWKLRVNEAQGALLPYFDNVKGFKMYKP
NNWNQFDNDP--------QGEYEVKWQDVVETDTA-VILSEAPA-GKFKAITEIGSPEKL
GAQFAK-----------------------RRA-SELISAVSGSP-SG-------------
--------YPTYYFEMKG-----------D-LHEILVLTIN--SGKLWRLNCLTS-NKKW
PQ-REKNFKLIANSFVPQSF----------------------------------------
------------------------------------------------------------
------------------------------------------------------------
------------------------------------------------------------
------------------------------------------------------------
------------------------------------------------------------
------------------------------------------------------------
------------------------------------------------------------
------------------------------------------------------------
------------------
>Dinos-Kareniaceae-Karenia-papilionacea-ANV-126687_PsbP
--S---------------------------------------------------------
SNFG-------------------------------VSCLKLAVSLKFH------------
----------IFLAMHSISL----VLGCLAFAGQGRRMQLTKEGRQPS-----------S
DQIGNSQEALAMLLLGI--------------QPTASWSSPGADLGRGL------------
--------PKSDSSTAVA------SRRQILQQAAGATAAAI----LTSAAR--PA-----
------NALT-----AQE--------ENENMKEWQEGVKDTQGQCTPFIQSQQGFKMYRP
KIWNQYDTNP---------DEYVVKWQEVVEQEATFIQVDKSPA-TKAKSVKGLGDAKTL
GTKLAE-----------------------NRG-AELVDAIDRVQ-QG-------------
--------AEVYEFEFKS-----------DQVHEMLLLTIE--DGKLWRLNCVTP-AKKW
SKNRERLYRQVSASFVPRGF----------------------------------------
------------------------------------------------------------
------------------------------------------------------------
------------------------------------------------------------
------------------------------------------------------------
------------------------------------------------------------
------------------------------------------------------------
------------------------------------------------------------
------------------------------------------------------------
------------------
>Dinos-Kareniaceae-Karlodinium-armiger-ANV-157361_PsbP
------------------------------------------------------------
------------------------------------------------------------
------------------------------------------------------------
------------------------------------------------------------
---------------------------AALQQGVAAVAGL-----ASLPAL--PA-----
------FAG-----------------------DFDGQANRMGGLLEPLIETSKGFKIYKP
AGWNMFDADP---------GVYDVKFQDIIESETT-MQVATSPV-QTATSITALGTLDEV
AEKLAK-----------------------SRN-AKVVSTGQREA-DE-------------
--------SLVYIAELQG-----------EKYHELFALCIN--NGKLYRVSATTS-NKKW
DR-RKELYTNIVLSFVPKGF----------------------------------------
------------------------------------------------------------
------------------------------------------------------------
------------------------------------------------------------
------------------------------------------------------------
------------------------------------------------------------
------------------------------------------------------------
------------------------------------------------------------
------------------------------------------------------------
------------------
>Dinos-Kareniaceae-Karlodinium-micrum-Strain-CCMP2283-CAMPEP-0200846140_PsbP
XSSIQELTRFLEAIPLFE--------------------XL---------MSLPWTTIKL-
-------------------------------------------SIAFG------------
-----------FVAG----YGRPVHMSIPSSRRYSSRTHEVLDSRGAKSDL--------R
WESRSGDEDLTSPVRAL----------SAILLASS-------------------------
-------------SPTSY------ARRTAMQQGVAAAAGL-----AVLPPT--PA-----
------FAD-----------------------LVLEEASRMGGQLEPMVAPKFEWKIFRP
SSWTMFDGDD---------GGYDAKFRDLVEQDTT-VQISTAPV-KTATSVSALGTLDEV
ANKFAT-----------------------KRN-AKVVSKSQRDA-EG-------------
--------FPVYVFELQG-----------DEYHELIALCISGESKKLYRVEAIAQ-NKNW
KT-HAELFNNMILSFVPKGS----------------------------------------
------------------------------------------------------------
------------------------------------------------------------
------------------------------------------------------------
------------------------------------------------------------
------------------------------------------------------------
------------------------------------------------------------
------------------------------------------------------------
------------------------------------------------------------
------------------
>Dinos-Kareniaceae-Karlodinium-sp-RCC3446-ANV-98427_PsbP
-------------------------------------------------MSLPWTTIKL-
-------------------------------------------SIAFG------------
-----------FVAG----YGRPVHMSIPSSRRYSSRTHEVLDSRGAKSDL--------R
WESRSGDEDLTSPVRAL----------SAILLASS-------------------------
-------------SPTSY------ARRTAMQQGVAAAAGL-----AVLPPT--PA-----
------FAD-----------------------LVLEEASRMGGQLEPMVAPKFEWKIFRP
SSWTMFDGDD---------GGYDAKFRDLVEQDTT-VQISTAPV-KTATSVSALGTLDEV
ANKFAT-----------------------KRN-AKVVSKSQRDA-EG-------------
--------FPVYVFEVQG-----------DEYHELIALCISGESKKLYRVEAIAQ-NKNW
KT-HAELFNNMILSFVPKGS----------------------------------------
------------------------------------------------------------
------------------------------------------------------------
------------------------------------------------------------
------------------------------------------------------------
------------------------------------------------------------
------------------------------------------------------------
------------------------------------------------------------
------------------------------------------------------------
------------------
>Dinos-Kareniaceae-Ross-Sea-Dinoflagellate-612217
------------------------------------------------------------
------------------------------------------------------------
------------------------------------------------------------
--MLR-ALVLSCVLVGS----------AALRLPAVL------------------------
-----------RQSESAL------SRRSFGAQAASGLAAL-----ALGS----TA-----
------AN-------------------------AAEEPSRMGGILEPYVDAPRGFKLLKP
SGWNKFDVDP---------GVYDVKFQDLIEPFET-VQVSTSPV-ATATSVDALGEVAAV
GEKFAK-----------------------GRE-AEVVKSKKRNV-GD-------------
--------VLVYEYELKG-----------PVYHELLLLSIN--KGKLYRLSCISR-NPRW
DK-RKELYKNIALSFVPQGF----------------------------------------
------------------------------------------------------------
------------------------------------------------------------
------------------------------------------------------------
------------------------------------------------------------
------------------------------------------------------------
------------------------------------------------------------
------------------------------------------------------------
------------------------------------------------------------
------------------
>Dinos-Kareniaceae-Takayama-helix-ANV-191691_PsbP
------------------------------------------------------------
------------------------------------------------------------
-----------------------------------------------------------R
STSQIIIYSLISLIAVASV-----AALSLAAFPVRRASARTAIASQESGVSLVSRVADVY
MNASDA--SQKPQVEGGLSG--APTRRDV--TAAAVLTGL-----SSLVPK--PV-----
------FAIFG--DYPEA--------EDYAPAEGSESFSRMGGLLSPYVESKKGFKIYYP
SGWNLFSNSP---------GEYDVKWRDIVEFEST-VTISTSPV-EKATSIDALGDLDAV
GAKFAK-----------------------ARN-AELVGSSSRVA-SG-------------
--------SLVYTFELKG-----------ETMHELLALSIN--RNQLYRVVASAP-NKRW
DK-RKELYKNCIASFVPRGF----------------------------------------
------------------------------------------------------------
------------------------------------------------------------
------------------------------------------------------------
------------------------------------------------------------
------------------------------------------------------------
------------------------------------------------------------
------------------------------------------------------------
------------------------------------------------------------
------------------
>PARALOG_Karlodinium-armiger-ANV-124843_PsbP
------------------------------------------------------------
------------------------------------------------------------
--------------MQKFPV----LLVCLNYAVLGRRIASVADGAEESLKM----HDLRS
DTSSRSVRELANFLLSLNS-----AGIGTNPRPLATHKGTHAQL----------------
---------PKLPQDPKL------SRRHALHTAIQSATVL------GGLAM--PA-----
------FA-------------------------EERNLDDMGGKLESFTEPRRGFKIYIP
TDWKVSDSQD--------GNNINMMWQSEREKESM-VHVSSSPI-KPGFFVTELGDLETV
GAQYAK-----------------------EYN-TKLVAKSSRIADDG-------------
--------SPVYVFELED-----------EVMHGLLALTVN--RGNLFKVNAITS-KRLW
SK-REKMYRNIIKSFEPEVRTFEYT-----------------------------------
------------------------------------------------------------
--------------------VGDKQSYEP-------------------------------
------------------------------------------------------------
-----------------------------------------------------LSGA---
------------------------------------------------------------
------------------------------------------------------------
------------------------------------------------------------
------------------------------------------------------------
------------------
>missing_sequence
------------------------------------------------------------
------------------------------------------------------------
------------------------------------------------------------
------------------------------------------------------------
------------------------------------------------------------
------------------------------------------------------------
------------------------------------------------------------
------------------------------------------------------------
------------------------------------------------------------
------------------------------------------------------------
------------------------------------------------------------
------------------------------------------------------------
------------------------------------------------------------
------------------------------------------------------------
------------------------------------------------------------
------------------------------------------------------------
------------------------------------------------------------
------------------------------------------------------------
------------------
>missing_sequence
------------------------------------------------------------
------------------------------------------------------------
------------------------------------------------------------
------------------------------------------------------------
------------------------------------------------------------
------------------------------------------------------------
------------------------------------------------------------
------------------------------------------------------------
------------------------------------------------------------
------------------------------------------------------------
------------------------------------------------------------
------------------------------------------------------------
------------------------------------------------------------
------------------------------------------------------------
------------------------------------------------------------
------------------------------------------------------------
------------------------------------------------------------
------------------------------------------------------------
------------------
>missing_sequence
------------------------------------------------------------
------------------------------------------------------------
------------------------------------------------------------
------------------------------------------------------------
------------------------------------------------------------
------------------------------------------------------------
------------------------------------------------------------
------------------------------------------------------------
------------------------------------------------------------
------------------------------------------------------------
------------------------------------------------------------
------------------------------------------------------------
------------------------------------------------------------
------------------------------------------------------------
------------------------------------------------------------
------------------------------------------------------------
------------------------------------------------------------
------------------------------------------------------------
------------------
>missing_sequence
------------------------------------------------------------
------------------------------------------------------------
------------------------------------------------------------
------------------------------------------------------------
------------------------------------------------------------
------------------------------------------------------------
------------------------------------------------------------
------------------------------------------------------------
------------------------------------------------------------
------------------------------------------------------------
------------------------------------------------------------
------------------------------------------------------------
------------------------------------------------------------
------------------------------------------------------------
------------------------------------------------------------
------------------------------------------------------------
------------------------------------------------------------
------------------------------------------------------------
------------------
>missing_sequence
------------------------------------------------------------
------------------------------------------------------------
------------------------------------------------------------
------------------------------------------------------------
------------------------------------------------------------
------------------------------------------------------------
------------------------------------------------------------
------------------------------------------------------------
------------------------------------------------------------
------------------------------------------------------------
------------------------------------------------------------
------------------------------------------------------------
------------------------------------------------------------
------------------------------------------------------------
------------------------------------------------------------
------------------------------------------------------------
------------------------------------------------------------
------------------------------------------------------------
------------------
>missing_sequence
------------------------------------------------------------
------------------------------------------------------------
------------------------------------------------------------
------------------------------------------------------------
------------------------------------------------------------
------------------------------------------------------------
------------------------------------------------------------
------------------------------------------------------------
------------------------------------------------------------
------------------------------------------------------------
------------------------------------------------------------
------------------------------------------------------------
------------------------------------------------------------
------------------------------------------------------------
------------------------------------------------------------
------------------------------------------------------------
------------------------------------------------------------
------------------------------------------------------------
------------------
>missing_sequence
------------------------------------------------------------
------------------------------------------------------------
------------------------------------------------------------
------------------------------------------------------------
------------------------------------------------------------
------------------------------------------------------------
------------------------------------------------------------
------------------------------------------------------------
------------------------------------------------------------
------------------------------------------------------------
------------------------------------------------------------
------------------------------------------------------------
------------------------------------------------------------
------------------------------------------------------------
------------------------------------------------------------
------------------------------------------------------------
------------------------------------------------------------
------------------------------------------------------------
------------------
>missing_sequence
------------------------------------------------------------
------------------------------------------------------------
------------------------------------------------------------
------------------------------------------------------------
------------------------------------------------------------
------------------------------------------------------------
------------------------------------------------------------
------------------------------------------------------------
------------------------------------------------------------
------------------------------------------------------------
------------------------------------------------------------
------------------------------------------------------------
------------------------------------------------------------
------------------------------------------------------------
------------------------------------------------------------
------------------------------------------------------------
------------------------------------------------------------
------------------------------------------------------------
------------------
>missing_sequence
------------------------------------------------------------
------------------------------------------------------------
------------------------------------------------------------
------------------------------------------------------------
------------------------------------------------------------
------------------------------------------------------------
------------------------------------------------------------
------------------------------------------------------------
------------------------------------------------------------
------------------------------------------------------------
------------------------------------------------------------
------------------------------------------------------------
------------------------------------------------------------
------------------------------------------------------------
------------------------------------------------------------
------------------------------------------------------------
------------------------------------------------------------
------------------------------------------------------------
------------------
>missing_sequence
------------------------------------------------------------
------------------------------------------------------------
------------------------------------------------------------
------------------------------------------------------------
------------------------------------------------------------
------------------------------------------------------------
------------------------------------------------------------
------------------------------------------------------------
------------------------------------------------------------
------------------------------------------------------------
------------------------------------------------------------
------------------------------------------------------------
------------------------------------------------------------
------------------------------------------------------------
------------------------------------------------------------
------------------------------------------------------------
------------------------------------------------------------
------------------------------------------------------------
------------------
>missing_sequence
------------------------------------------------------------
------------------------------------------------------------
------------------------------------------------------------
------------------------------------------------------------
------------------------------------------------------------
------------------------------------------------------------
------------------------------------------------------------
------------------------------------------------------------
------------------------------------------------------------
------------------------------------------------------------
------------------------------------------------------------
------------------------------------------------------------
------------------------------------------------------------
------------------------------------------------------------
------------------------------------------------------------
------------------------------------------------------------
------------------------------------------------------------
------------------------------------------------------------
------------------
>missing_sequence
------------------------------------------------------------
------------------------------------------------------------
------------------------------------------------------------
------------------------------------------------------------
------------------------------------------------------------
------------------------------------------------------------
------------------------------------------------------------
------------------------------------------------------------
------------------------------------------------------------
------------------------------------------------------------
------------------------------------------------------------
------------------------------------------------------------
------------------------------------------------------------
------------------------------------------------------------
------------------------------------------------------------
------------------------------------------------------------
------------------------------------------------------------
------------------------------------------------------------
------------------
>missing_sequence
------------------------------------------------------------
------------------------------------------------------------
------------------------------------------------------------
------------------------------------------------------------
------------------------------------------------------------
------------------------------------------------------------
------------------------------------------------------------
------------------------------------------------------------
------------------------------------------------------------
------------------------------------------------------------
------------------------------------------------------------
------------------------------------------------------------
------------------------------------------------------------
------------------------------------------------------------
------------------------------------------------------------
------------------------------------------------------------
------------------------------------------------------------
------------------------------------------------------------
------------------
>missing_sequence
------------------------------------------------------------
------------------------------------------------------------
------------------------------------------------------------
------------------------------------------------------------
------------------------------------------------------------
------------------------------------------------------------
------------------------------------------------------------
------------------------------------------------------------
------------------------------------------------------------
------------------------------------------------------------
------------------------------------------------------------
------------------------------------------------------------
------------------------------------------------------------
------------------------------------------------------------
------------------------------------------------------------
------------------------------------------------------------
------------------------------------------------------------
------------------------------------------------------------
------------------
>Ectocarpus-siliculosus-Esi0254-0023
------------------------------------------------------------
------------------------------------------------------------
------------------------------------------------------------
----------MLRVVTFAA---VVGCSNGFVAPNAVRAGSNPTLERHT------------
---------VRMSAEGPS------DRAQFLTTSAAVAASA--------VML--PL-----
------VAVA------DE--------GETGSKQVKLVTTKLGGKLEPFADVSKGYRLAKP
LGWNRYDGTS---------GEYTVKMVDLVDPTTL-ILLTNSPV-KSDTELSTLGSATQV
GEKLSK-----------------------GRD-MELVSARDRVT-EG-------------
--------IRLYDFEFKG-----------GGRRELKTLSVN--KNKLWNLTLGCP-EKAW
EK-QEEPFKTIVDSFLPRL-----------------------------------------
------------------------------------------------------------
------------------------------------------------------------
------------------------------------------------------------
------------------------------------------------------------
------------------------------------------------------------
------------------------------------------------------------
------------------------------------------------------------
------------------------------------------------------------
------------------
>Fistulifera-solaris-fso-g15280
------------------------------------------------------------
------------------------------------------------------------
------------------------------------------------------------
----------MLRFTTLNLL----------------------------------------
--------LAFTAAWSTT------TRREALHHMTAAVIAT--------SAA--PA-----
------FALP--------------------TEETPRVVTRMGGLLEPYQDGPRGFRLLAP
SGWNKFDGEV---------GAYDVKWQDLVDPLEQ-IKLSSTPVKSSIESVAALGTLEEL
GPKLAA-----------------------KRNQATLVQASERLT-DG-------------
--------ILFYTFEFALP----------DQTHQMLLLTIH--KSKLWSLDANARNEARW
KK-RSELYANVVGSFMPKLT----------------------------------------
------------------------------------------------------------
------------------------------------------------------------
------------------------------------------------------------
------------------------------------------------------------
------------------------------------------------------------
------------------------------------------------------------
------------------------------------------------------------
------------------------------------------------------------
------------------
>Fragilariopsis-cylindrus-Fracy1-273153
------------------------------------------------------------
------------------------------------------------------------
------------------------------------------------------------
----------MMKGATIAV------SCAVLLVAQTSNEAC--------------------
-----------AFSVDQL------SRRESLQALIGGVATAI----VPSVVSILPALAAEG
DEEAAVVAEVAPEVAPEVAVAPKVVYHSALTEETPRSVTRMGGLLESFQDGNRSIRMMVP
SGWNKFDGEV---------GAYDIKWQDLVDKSEN-IKISSTPVKSSTTSIEVLGEIQGV
GVNLAS-----------------------KRN-AKLVKATERLT-DD-------------
--------VLFYRFEFAIN----------DGTHQLLQLCVC--KGKLWSIDASST-EKRW
SK-RAELYDNVFTSFMPKLA----------------------------------------
------------------------------------------------------------
------------------------------------------------------------
------------------------------------------------------------
------------------------------------------------------------
------------------------------------------------------------
------------------------------------------------------------
------------------------------------------------------------
------------------------------------------------------------
------------------
>Galdieria-sulphuraria-452825641
----------MKSSP--------------------------------------------R
NGFV---------------------------------------PLQFS------------
----------IFLAP---------------------------------------------
----------------------KYSKDSFVRKPCCSSHRPLFPCVVCC------------
--------HKLTSNLNNY------SRRNFLNDWVWTSILLTG--VGCFLGD--SA-----
-----SWA----------------------KEEKQSVPASVANQVETYKDLIQGYKILRP
LGWNEFSGQR---------NQYDIKWQDIIQPLEV-VMIATVDI-GKNKSIKDLGSPMQI
GEKLAK-----------------------NRK-LQLVTATEKET-GP-------------
----------AYEIELKG-----------DPLHQLVLLTAS--KSKLFNVTATCS-ESRW
SN-REKLLRTVVESFVPSL-----------------------------------------
------------------------------------------------------------
------------------------------------------------------------
------------------------------------------------------------
------------------------------------------------------------
------------------------------------------------------------
------------------------------------------------------------
------------------------------------------------------------
------------------------------------------------------------
------------------
>Guillardia-theta-155962
------------------------------------------------------------
-------------------------------------------MEAFAEEE---------
----------QWIQVDDP------------------------------------------
------------------------------------------------------------
-NGKSYWYNPKTQKTSATD----PNKS----EASASTSAKE----GSSAAS--GA-----
------FA--------------------------DVKVTKMGGLLSPFKDVNKGFQIFRP
SGWNQFDSAP---------GEYDVKWEDLVEKSEL-VMVGSSPV-KSATDVNVLGPVDKV
GASLAS-----------------------KKK-AELVEAKETER-SG-------------
--------IRFYTFVFKAGDDK-------TGAREVYQLCVN--KGKLWSVTATTA-EKRW
NK-RKDLYSTIFSSFVPKL-----------------------------------------
------------------------------------------------------------
------------------------------------------------------------
------------------------------------------------------------
------------------------------------------------------------
------------------------------------------------------------
------------------------------------------------------------
------------------------------------------------------------
------------------------------------------------------------
------------------
>Haptophytes-Coccolithales-Syracosphaerales-Calcidiscus-leptoporus-RCC1130-CAMPEP-0119397930
------------------------------------------------------------
------------------------------------------------------------
------------------------------------------------------------
---------MAVLCATA---------VLIAALPSKYSMPAVQASRTCRAS----------
--------SPVSMCAGGI------SRRQQL--AAAAATGV-----LSVFGT--HA-----
------AS-------------------------ADETFNKMGGALEPYIDVQKGYKLYRP
TAWNQFDTDP---------GVYDVKFQDVINSFET-VQVSSSPV-SSATSISALGDIASV
AAKFAK-----------------------SRN-AELVSSSERDA-DG-------------
--------SLLYSMELQG-----------DMYHEYLALTIN--RGKLFRLSTVTS-NKRW
SK-RQELYKNVVLSFVPKGF----------------------------------------
------------------------------------------------------------
------------------------------------------------------------
------------------------------------------------------------
------------------------------------------------------------
------------------------------------------------------------
------------------------------------------------------------
------------------------------------------------------------
------------------------------------------------------------
------------------
>Haptophytes-Coccolithales-Syracosphaerales-Coccolithus-pelagicus-ssp-braarudi-PLY182g-CAMPEP-0183381316
------------------------------------------------------------
------------------------------------------------------------
------------------------------------------------------------
-RLPREVYEMLATLSVL---------TTALALPSRGILGAQASAARCSIP----------
--------IILSVVEGGV------SRRQIVSQGAAAVAGA-----VSLLST--RA-----
------AN-------------------------AEETFSGMGGALQPYIDTQKGYKLYRP
TAWNQFDQDP---------GVYDVKFQDVINAFET-VQVSSSPV-ATATSVSALGDLSSV
GEKFAK-----------------------SRD-AKLVSSSERDA-DG-------------
--------SLMYTIELQG-----------EMYHEFLALTIN--RGKLFRLSTVTS-NKRW
GK-RQELYKNIVLSFVPKGF----------------------------------------
------------------------------------------------------------
------------------------------------------------------------
------------------------------------------------------------
------------------------------------------------------------
------------------------------------------------------------
------------------------------------------------------------
------------------------------------------------------------
------------------------------------------------------------
------------------
>Haptophytes-Coccolithales-Syracosphaerales-Pleurochrysis-carterae-CCMP645-CAMPEP-0190795628
------------------------------------------------------------
------------------------------------------------------------
------------------------------------------------------------
---MASVSALLLLSAPM---------HAALLLSSTPATTGQQAAASAS------------
-----------QLGTSAI------GRRNLMRQSVLAAAAL-----VS-LDV--QS-----
------VS-------------------------AEDTFSRMGGALEPFIDVQKGYKLYKP
VAWNQFDADP---------GVYDVKFQDVIEPFEI-VQVSSSPV-TTATSVSALGDVSAV
GVKFAK-----------------------SRN-AELISAKERDA-DG-------------
--------SLVYTFELKG-----------EMYHEYLALAVN--RGKLFRVSTVTS-NKRW
PK-REELFKNIILSFVPKGF----------------------------------------
------------------------------------------------------------
------------------------------------------------------------
------------------------------------------------------------
------------------------------------------------------------
------------------------------------------------------------
------------------------------------------------------------
------------------------------------------------------------
------------------------------------------------------------
------------------
>Haptophytes-Chrysochromulinales-Chrysochromulina-brevifilum-UTEX-LB-985-CAMPEP-0174717382
------------------------------------------------------------
------------------------------------------------------------
------------------------------------------------------------
--XAVAVLSMLGLLSSF----------CALLLPSPA------------------------
-----------PTAVGAV------SRRVALGQLAGATAAG-----AI-SVR--HA-----
------SA-------------------------AEEPFSKMGGLLEPFVDVQKGYKLYVP
AGWNKFDADP---------GVYDVKFQDIIEPETT-VQVSTTPV-STATSIEALGDMDAV
GAKFAK-----------------------SRN-AELVAATQRSV-DG-------------
--------SLVYQYELKG-----------ELYHELLALSIN--RGKLYRVTTVTS-NKKW
QR-RQELYKNIIASFVPKGFDHTMRPNGAPRAG-QGAR-----------GTVT-------
------------------------------------------------------------
--------------------------TDPWTML---------------------------
------------------------------------------------------------
-----------------------------------------------------CIG----
------------------------------------------------------------
-----IFYGGFAASHNSM------------------------------------------
-----------------------------------------------QHKVCAG------
------------------------------------------------------------
------------------
>Haptophytes-Chrysochromulinales-Chrysochromulina-ericina-CCMP281-CAMPEP-0181207530
------------------------------------------------------------
------------------------------------------------------------
------------------------------------------------------------
---------------------------XGLKLAGEVCKR---------------------
---------HNAVSNLAG------SRRWFVQAGAGAAASL-------GLAA--CA-----
------VA-------------------------EEPGFSKMGGLLEPFIETSKGFKLYKP
SGWTQYDTDP---------GVYDVKFADIIDPFET-VIVSSQPV-QTATSVSALGDLDAV
GAKFXE-----------------------KQE-CPANLGEPARF-RG-------------
-HA-----------DLHAGPPGGHVPGAPPPHHQ---------QGQAIPAVYCRYQQALV
EA-RRAL-----------------------------------------------------
------------------------------------------------------------
------------------------------------------------------------
------------------------------------------------------------
------------------------------------------------------------
------------------------------------------------------------
------------------------------------------------------------
------------------------------------------------------------
------------------------------------------------------------
------------------
>Haptophytes-Chrysochromulinales-Chrysochromulina-polylepis-CCMP1757-CAMPEP-0193784428
------------------------------------------------------------
------------------------------------------------------------
--------------------------------------------------------HKLS
LAQMLRAAALLISLCPL----------AAIHLDAVGA-----------------------
---------PRAHASAAM------TRRHLVQAGGAAVAAL-------GLAS--SA-----
------SA-------------------------EEETFSRLGGLLEPFVDIQKGYKLYKP
SGWTQYSIDP---------GVYDVKFADIIEPFES-VIVSSSPV-ATATSISALGDLPTV
GAKFAK-----------------------SRN-AELVKATERTA-DG-------------
--------NLVYTLELKG-----------DVYHELLTLSIN--RGKLFRVTXDGD-EQAL
VQ-AQRALLQHHALVRPLGRVE--------RRGGHSAATAKGEEGAFGEGPRRA------
---------------------PAPP----------------LV--------CFRAAEPAR
GP-------------------AMRQPCAPRDM----------------CSRASRGATRLL
---------GRAGPA---------------------------------------------
-----------------------LVGLAA------------------------AKGAAA-
------------------------------------------------------------
------------AGRARV------------------------------------------
-------------------------NARYAQPLA--------------------------
------------------------------------------------------------
------------------
>Haptophytes-Chrysochromulinales-Chrysochromulina-rotalis-UIO044-CAMPEP-0115848644
------------------------------------------------------------
------------------------------------------------------------
------------------------------------------------------------
------MAALATIACSL----------SALLLPTP-------------------------
-----------PPAKAPL------TRRGAVQAAGASFAAV-----AF-GAA--PA-----
------FA-------------------------EQQDFSKLGGLLEPYVETQKGFKLYVP
TGWNKFDADP---------GVYDVKFQDIIEPETT-VQVSTSPV-ATATSITALGDIAAV
GEKFAK-----------------------SRS-AQVVSTVERDV-DG-------------
--------SLVYVLELKG-----------EVYHEYLALCIN--RGKLYRVTAVTS-NKKW
QK-RAELYKNVVNSFVPKGF----------------------------------------
------------------------------------------------------------
------------------------------------------------------------
------------------------------------------------------------
------------------------------------------------------------
------------------------------------------------------------
------------------------------------------------------------
------------------------------------------------------------
------------------------------------------------------------
------------------
>Haptophytes-Chrysochromulinales-Chrysochromulina-sp-KOO29798-1
------------------------------------------------------------
------------------------------------------------------------
------------------------------------------------------------
---------MLTVLCSL----------TALLLPTS-------------------------
-----------PTAAPPL-----FCRRSAVQAAGATVAAA-----AFGGLH--AA-----
------SA-------------------------AEPTFSKMGGLLEPYIDTQKGYKLYSP
KGWNKFESDP---------GVYDVKFQDVIEPETT-VQVSTSPV-ATATSVSALGDLPTV
GAKFAK-----------------------SRN-AELVKAEESDV-EG-------------
--------SLVYTFELKG-----------ELYHELLALCIN--RGKLYRVTTVTS-NKKW
PK-RQELYKNIVASFVPKGF----------------------------------------
------------------------------------------------------------
------------------------------------------------------------
------------------------------------------------------------
------------------------------------------------------------
------------------------------------------------------------
------------------------------------------------------------
------------------------------------------------------------
------------------------------------------------------------
------------------
>Haptophytes-Isochrysidales-Emiliania-huxleyi-374-CAMPEP-0187610340
------------------------------------------------------------
------------------------------------------------------------
------------------------------------------------------------
---XPSLFVMLALLAAT----------PALQLNGRAAPAV--------------------
-----------APAAAPQ------TRRQLIQTAAAAAAAA-----AAGGVA--PA-----
------LA-------------------------GGDTFNRMSGVLEPFTDVQKGFKLYKP
VAWNQFEADP---------GVYDMKWVDLIEPFET-VQVSTSPV-STATSISALGELDEV
GAKFAK-----------------------SRD-AQLVSSKSRDA-DG-------------
--------SLAYTFELKG-----------DAYHEYLLLTIN--RGKLYRLSTVAS-NKRW
SK-REEMYKNVVLXIRAQGLLSGASEPGLSRDGFRAARSAAHSVTGEGEGRAAF-----W
FASGRFPR-XEEASGSRIRLLPQQAAMRVDFXAASSALRHVLV--------LLRKKEKGG
REEKKXXEKKVGVTRSSLAFLALGQRARPLGRLGQRVISFMSKEEREWGADCGVGATALW
IAYIRDREKSREKPAFDDDYATRFLRDGKGKEVAEAMARALFHSMFMNASGDDMHASLTL
KYALPMFGRWHMQRMRGEPVPQELVEQAALENPLAKGVRIRTAYFDERIRKAFASGSTAR
QFVTLACGVDCRCLRLECLQRGVATWLVDQPAVISSFRKCLPELDERPDISTVAVKFGEE
LWWEKLLAHGFDPSLPSVFLIEGLVMYLSKAENEEIFRRVHSLMAPGSILLGDYVNRGFL
DHPMVEPFVDELRKYNAPWTYGARSSATWGRTLSRCGFEVREDRPSVELKTCAMRIKFLL
IDYXRDLGALLPSLLRGQEAVFNGAGAAEGGGVAGGVGVAAALD----------------
---------AAALRVMAT
>Haptophytes-Isochrysidales-Emiliania-huxleyi-379-CAMPEP-0187646338
-----------------------------------------DCSRLAHG-----------
------------------------------------------------------------
-----------------------------------------------------------R
DSSLPSLFVMLALLAAT----------PALQLNGRAAPAV--------------------
-----------APAAAPQ------TRRQLIQTAAAAAAAA-----AAGGVA--PA-----
------LA-------------------------GGDTFNRMSGVLEPFTDVQKGFKLYKP
VAWNQFEADP---------GVYDMKWVDLIEPFET-VQVSTSPV-STATSISALGELDEV
GAKFAK-----------------------SRD-AQLVSSKSRDA-DG-------------
--------SLAYTFELKG-----------DAYHEYLLLTIN--RGKLYRLSTVAS-NKRW
SK-REEMYKNVVLXIRAQGLLSGASEPGLSRDGFRAARSAAHSVRGEGEGRAAF-----W
FDALAAFR-EEEASGSRIRLLPQQAAMRVDFRL---------------------------
------------------------------------------------------------
------------------------------------------------------------
-----------------------LVARSA-------------------------------
---------------------------------MSSFS----------------------
------------------------------------------------------------
------------------------------------------------------------
------------------------------------------------------------
------------------
>Haptophytes-Isochrysidales-Emiliania-huxleyi-432299
------------------------------------------------------------
------------------------------------------------------------
------------------------------------------------------------
---------MLALLAAT----------PALQLNGRAAPAV--------------------
-----------APAAAPQ------TRRQLIQTAAAAAAAA-----AAGGVA--PA-----
------LA-------------------------GGDTFNRMSGVLEPFTDVQKGFKLYKP
VAWNQFEADP---------GVYDMKWVDLIEPFET-VQVSTSPV-STATSISALGELDEV
STSPVSTATSISALGELDEARRRRGGREASRR-PSLAQSLRRAA-TRSSSPPRAATLTAR
RHACSRGCSLAYTFELKG-----------DAYHEYLLLTIN--RGKLYRLSTVAS-NKRW
SK-REEMYKNVVLSFVPKGF----------------------------------------
------------------------------------------------------------
------------------------------------------------------------
------------------------------------------------------------
------------------------------------------------------------
------------------------------------------------------------
------------------------------------------------------------
------------------------------------------------------------
------------------------------------------------------------
------------------
>Haptophytes-Isochrysidales-Emiliania-huxleyi-CCMP370-CAMPEP-0187687548
----------------------------------------RDCSRLAHG-----------
------------------------------------------------------------
-----------------------------------------------------------R
DSSLPSLFVMLALLAAT----------PALQLNGRAAPAV--------------------
-----------APAAAPQ------TRRQLIQTAAAAAAAA-----AAGGVA--PA-----
------LA-------------------------GGDTFNRMSGVLEPFTDVQKGFKLYKP
VAWNQFEADP---------GVYDMKWVDLIEPFET-VQVSTSPV-STATSISALGELDEV
GAKFAK-----------------------SRD-AQLVSSKSRDA-DG-------------
--------SLAYTFELKG-----------DAYHEYLLLTIN--RGKLYRLSTVAS-NKRW
SK-REEMYKNVVLSFVPKGF----------------------------------------
------------------------------------------------------------
------------------------------------------------------------
------------------------------------------------------------
------------------------------------------------------------
------------------------------------------------------------
------------------------------------------------------------
------------------------------------------------------------
------------------------------------------------------------
------------------
>Haptophytes-Isochrysidales-Emiliania-huxleyi-PLYM219-CAMPEP-0187761316
----------------------------------------XDCSRLAHG-----------
------------------------------------------------------------
-----------------------------------------------------------R
DSSLPSLFVMLALLAAT----------PALQLNGRAAPAV--------------------
-----------APAAAPQ------TRRQLIQTAAAAAAAA-----AAGGVA--PA-----
------LA-------------------------GGDTFNRMSGVLEPFTDVQKGFKLYKP
VAWNQFEADP---------GVYDMKWVDLIEPFET-VQVSTSPV-STATSISALGELDEV
GAKFAK-----------------------SRD-AQLVSSKSRDA-DG-------------
--------SLAYTFELKG-----------DAYHEYLLLTIN--RGKLYRLSTVAS-NKRW
SK-REEMYKNVVLXIRAQGLLSGASEPGLSRDGFRAARSAAHSVTGEGEGRAAV-----W
FAMLWPLSAREEASGSRIRLLPQQAAMRVDFG----------------------------
------------------------------------------------------------
------------------------------------------------------------
-------------------------ASSAL------------------------------
--------------------------------PMSSFSK-----DEE--------KGGRD
-----------------------------------------------SLVLG--VPR---
---------------------------TWX------------------------------
------------------------------------------------------------
------------------
>Haptophytes-Isochrysidales-Gephyrocapsa-oceanica-RCC1303-CAMPEP-0188169004
-----------XAAPCRSIVARRSRGGVAMTGGWQYALAGGVCAAVSHGIACPVDVVKTR
QQTVPSYSGIQLHEGLARVVREEGASALLTGLKPTLLGYGIEGALKFGAYERVKAPLAAL
LVRLGVGGSALWLGPLLAGLLAGAIASFVVAPAEATRIRQVSDPDYAGAGMLGATGLLFR
EEGLGG---LFRGVPAT----------LAKQLPYTAAKQVSFDA----------------
--------LSELFAAGPL------PR----WASTAAAAAA-----AAGGVA--PA-----
------LA-------------------------GGDTFNRMSGVLEPFTDVQKGFKLYKP
VAWNQFEADP---------GVYDMKWVDLIEPFET-VQVSTSPV-STATSISALGELDEV
GAKFAK-----------------------SRD-AQLVSSKSRDA-DG-------------
--------SLAYTFELKG-----------DAYHEYLLLTIN--RGKLYRLSTVAS-NKRW
SK-REEMYKNVVLXIRAQGLLSGASEPGLSRDGFRAARSAAHXESSGENGSVNKIEIHTW
MSVNKILGVH---SGKKRHVPPLP---XVDPKALGRKRRCLLVERESPAASMIRDADAAS
SSDRTNTERADERADSDCA----SPPLTPAQLLEEELATPLPQPRP--AADAAPGAPR--
------REPQHRTPAQ--------------------------------------HAR---
--------RMDMQRARR--------AQAAARRAESKELDLLLAAHD-------CSGSSA-
-------------------------------------------------IADAA------
-----RFAHGIEEARADV---ERMIEHMARVDDATRARCVR-----------DYLER--M
D--------------------------GWG------------------------------
---------------------------CRVGGIRRVTGA---------------------
------------------
>missing_sequence
------------------------------------------------------------
------------------------------------------------------------
------------------------------------------------------------
------------------------------------------------------------
------------------------------------------------------------
------------------------------------------------------------
------------------------------------------------------------
------------------------------------------------------------
------------------------------------------------------------
------------------------------------------------------------
------------------------------------------------------------
------------------------------------------------------------
------------------------------------------------------------
------------------------------------------------------------
------------------------------------------------------------
------------------------------------------------------------
------------------------------------------------------------
------------------------------------------------------------
------------------
>missing_sequence
------------------------------------------------------------
------------------------------------------------------------
------------------------------------------------------------
------------------------------------------------------------
------------------------------------------------------------
------------------------------------------------------------
------------------------------------------------------------
------------------------------------------------------------
------------------------------------------------------------
------------------------------------------------------------
------------------------------------------------------------
------------------------------------------------------------
------------------------------------------------------------
------------------------------------------------------------
------------------------------------------------------------
------------------------------------------------------------
------------------------------------------------------------
------------------------------------------------------------
------------------
>Haptophytes-Isochrysidales-Isochrysis-sp-CCMP1244-CAMPEP-0188750828
-------------------------------------------XLLGLR-----------
------------------------------------------------------------
-----------------------------------------------------------R
DSSLPSLFVMLALLAAT----------PALQLNGRAAPAV--------------------
-----------APAAAPQ------TRRQLIQTAAAAAAAA-----AAGGVA--PA-----
------LA-------------------------GGDTFNRMSGVLEPFTDVQKGFKLYKP
VAWNQFEADP---------GVYDMKWVDLIEPFET-VQVSTSPV-STATSISALGELDEV
GAKFAK-----------------------SRD-AQLVSSKSRDA-DG-------------
--------SLAYTFELKG-----------DAYHEYLLLTIN--RGKLYRLSTVAS-NKRW
SK-REEMYKNVVLXIRAQGLLSGASEPGLSRDGFRAARSAAHSVTGEGEGRAAF-----W
FAMLWPLSAREEASGSP------------GCDEGGXLGAHVLV--------LRNEKKDLG
-----ALXTWVDLTRLSLAFLALGQRARPLGRLGQRVRIFMSKEEREWGADCGVGATALW
IAYIRDREKSREKPAFDDDYATRFLRDGKGKEVAEVMARALFHSMFMNASGDDMHASLTL
KYALPMFGRWHMQRMRGEPVPQELVEQAALENPLAKGVRIRTAYFDERIRKAFASGSTAR
QFVTLACGVDCRCLRLECLQRGVATWLVDQPAVISSFRKCLPELDERPDISTVAVKFGEE
LWWEKLLAHGFDPSLPSVFLIEGLVMYLSKAENEEIFRRVHSLMAPGSILLGDYVNRGFL
DHPMVEPFVDELRKYNAPWTYGARSSATWGRTLSRCGFEVREDRPSVELKTCAMRIKFLL
IDYXRDLGALLPSLLRGQEAVFNGAGAAEGGGVAGGVGVAAALRCGGAFVSWPREQSHAT
RRGERSSHFASSTLLHCA
>Haptophytes-Pavlovales-Exanthemachrysis-gayraliae-RCC1523-CAMPEP-0206000594
----------IDSE---------------------------------------------K
------------------------------------------------------------
------------------------------------------------------------
------MMAVALYLAA------------GFVPQTPLAPAMRSRVI---------------
--------SSSAPEMSLS------SRRTVVNSALVSLGA---------VALA-PL-----
------AASA-------------------DVKEVPPSTNRMGGALDAYSDIQKGWSIYKP
STWNKFDANP---------GEYDAKWQDVVGFTEQ-LIVSSSPV-SEGKTIDSLGTPEEL
GKKVSG-----------------------LRK-MDLKSAEAIKI-GG-------------
--------VLTYIVELSG-----------EGGSELLSFAVA--KGKLWRVTAKAA-DSRW
AK-NKDMYRNIILSFQPRIL----------------------------------------
------------------------------------------------------------
------------------------------------------------------------
------------------------------------------------------------
------------------------------------------------------------
------------------------------------------------------------
------------------------------------------------------------
------------------------------------------------------------
------------------------------------------------------------
------------------
>Haptophytes-Pavlovales-Pavlova-gyrans-CCMP608-CAMPEP-0206036220
------------------------------------------------------------
------------------------------------------------------------
------------------------------------------------------------
---------------------------XGARAPADLARASRVRVS---------------
--------RVQAAATPDA------SRREALGAALAAVPAAM---LASGVAV--PA-----
------VLAD-------------------DVAVIQPSTSRMGGLLDAYSDVGKGWSIYKP
STWNKFDANP---------GEYEAKWQDIVGVTEQ-ILVSSSPV-TAGKNIDALGSPQEL
GEKVAK-----------------------LRS-LSLDSAKAFKL-GP-------------
--------NLCYLVELEG-----------SGGHELILFTVS--KGRLWRVTAKAS-NAKW
EK-NKEMYMTVLTSFQTKIL----------------------------------------
------------------------------------------------------------
------------------------------------------------------------
------------------------------------------------------------
------------------------------------------------------------
------------------------------------------------------------
------------------------------------------------------------
------------------------------------------------------------
------------------------------------------------------------
------------------
>missing_sequence
------------------------------------------------------------
------------------------------------------------------------
------------------------------------------------------------
------------------------------------------------------------
------------------------------------------------------------
------------------------------------------------------------
------------------------------------------------------------
------------------------------------------------------------
------------------------------------------------------------
------------------------------------------------------------
------------------------------------------------------------
------------------------------------------------------------
------------------------------------------------------------
------------------------------------------------------------
------------------------------------------------------------
------------------------------------------------------------
------------------------------------------------------------
------------------------------------------------------------
------------------
>Haptophytes-Pavlovales-Pavlova-lutheri-RCC1537-CAMPEP-0205977058
------------------------------------------------------------
------------------------------------------------------------
------------------------------------------------------------
------------------------------------------------------------
---------------------------RAVSAALASAALPL-------VAL--PA-----
------LAAD-------------------GVREISPSTTRMGGLLDAFSDISKGFSVYKP
STWNKFDGTP---------GEYEAKWQDLIGYTEQ-IIVSSSPV-TSGKGIDALGSASEL
GAKVAK-----------------------LRD-LTLVSAEAVKV-GE-------------
--------LLMYIVELAG-----------QGGHEAIGFTVS--KGKLWRITTKAS-DKKW
AA-NKEMYMNVITSFQNRIL----------------------------------------
------------------------------------------------------------
------------------------------------------------------------
------------------------------------------------------------
------------------------------------------------------------
------------------------------------------------------------
------------------------------------------------------------
------------------------------------------------------------
------------------------------------------------------------
------------------
>missing_sequence
------------------------------------------------------------
------------------------------------------------------------
------------------------------------------------------------
------------------------------------------------------------
------------------------------------------------------------
------------------------------------------------------------
------------------------------------------------------------
------------------------------------------------------------
------------------------------------------------------------
------------------------------------------------------------
------------------------------------------------------------
------------------------------------------------------------
------------------------------------------------------------
------------------------------------------------------------
------------------------------------------------------------
------------------------------------------------------------
------------------------------------------------------------
------------------------------------------------------------
------------------
>Haptophytes-Pavlovales-Pavlova-sp-CCMP459-CAMPEP-0190508396
------------------------------------------------------------
------------------------------------------------------------
------------------------------------------------------------
-------XAVIMMLAAL-----------LFLHSTTALVHTRGPSA---------------
--------LVPAAHAVDT------GRRVVISTALTAAAAA-----PAVIAL--PV-----
------VAM--------------------DAPAISPSTSRMGGKLTAYSDIAKGWSIYTP
STWNKFDGVP---------GEYDAKWQDVVGATEQ-IVVSSSPV-AEGKEVDALGSPEDL
GAKVAK-----------------------LRN-LSFVKAKALKI-GS-------------
--------NLTYLVELEG-----------QGGHEIIAFTVS--KGKLWRITAKAA-ANRW
AK-NEEMFMNVVTSFQNKIL----------------------------------------
------------------------------------------------------------
------------------------------------------------------------
------------------------------------------------------------
------------------------------------------------------------
------------------------------------------------------------
------------------------------------------------------------
------------------------------------------------------------
------------------------------------------------------------
------------------
>Haptophytes-Phaeocystales-Phaeocystis-antarctica-Caron-Lab-Isolate-CAMPEP-0172984812
------------------------------------------------------------
----------------------------------------XEQ-----------------
-----------------------------------------------------------A
EXMLR-ALVLSCVLVGS----------AALRLPAVL------------------------
-----------RQSESAL------SRRSFGAQAASGLAAL-----ALGS----TA-----
------AN-------------------------AAEEPSRMGGILEPYVDAPRGFKLLKP
SGWNKFDVDP---------GVYDVKFQDLIEPFET-VQVSTSPV-ATATSVDALGEVAAV
GEKFAK-----------------------GRE-AEVVKSKKRNV-GD-------------
--------VLVYEYELKG-----------PVYHELLLLSIN--KGKLYRLSCISR-NPRW
DK-RKELYKNIALSFVPQGF----------------------------------------
------------------------------------------------------------
------------------------------------------------------------
------------------------------------------------------------
------------------------------------------------------------
------------------------------------------------------------
------------------------------------------------------------
------------------------------------------------------------
------------------------------------------------------------
------------------
>Haptophytes-Phaeocystales-Phaeocystis-antarctica-CCMP1374-CAMPEP-0198176140
------------------------------------------------------------
----------------------------------------XEQ-----------------
-----------------------------------------------------------A
EXMLR-ALVLSCVLVGS----------AALRLPAVL------------------------
-----------RQSESAL------SRRSFGAQAASGLAAL-----ALGS----TA-----
------AN-------------------------AAEEPSRMGGILEPYVDAPRGFKLLKP
SGWNKFDVDP---------GVYDVKFQDLIEPFET-VQVSTSPV-ATATSVDALGEVAAV
GEKFAK-----------------------GRE-AEVVKSKKRNV-GD-------------
--------VLVYEYELKG-----------PVYHELLLLSIN--KGKLYRLSCISR-NPRW
DK-RKELYKNIALSFVPQGF----------------------------------------
------------------------------------------------------------
------------------------------------------------------------
------------------------------------------------------------
------------------------------------------------------------
------------------------------------------------------------
------------------------------------------------------------
------------------------------------------------------------
------------------------------------------------------------
------------------
>Haptophytes-Phaeocystales-unid-sp-CCMP2000-CAMPEP-0119082182
------------------------------------------------------------
----------------------------------------XEE-----------------
-----------------------------------------------------------S
QLMLKLCLVVSCLACG-----------AALRVPAVLR-----------------------
---------QSRSVESTL------SRRSFGAQAATGLAAL-----ALG-----TA-----
------AN-------------------------AAEEPSRMGGVLEPYIDAPKGFKLLKP
SGWNKFEADP---------GVYDVKFQDLIEPFET-VQVSTSPV-ATATSVDAMGDLAAV
GAKFSK-----------------------SRD-AELLKSSQRSV-GG-------------
--------VLTYNFELKG-----------PMYHELLLLTIN--KGKLYRLSCISS-NKRW
DK-RKEIYKNVALSFVPQGY----------------------------------------
------------------------------------------------------------
------------------------------------------------------------
------------------------------------------------------------
------------------------------------------------------------
------------------------------------------------------------
------------------------------------------------------------
------------------------------------------------------------
------------------------------------------------------------
------------------
>missing_sequence
------------------------------------------------------------
------------------------------------------------------------
------------------------------------------------------------
------------------------------------------------------------
------------------------------------------------------------
------------------------------------------------------------
------------------------------------------------------------
------------------------------------------------------------
------------------------------------------------------------
------------------------------------------------------------
------------------------------------------------------------
------------------------------------------------------------
------------------------------------------------------------
------------------------------------------------------------
------------------------------------------------------------
------------------------------------------------------------
------------------------------------------------------------
------------------------------------------------------------
------------------
>Haptophytes-Prymnesiales-Prymnesium-parvum-Texoma1-CAMPEP-0191211718
------------------------------------------------------------
------------------------------------------------------------
------------------------------------------------------------
-----------RQTLTL----------SPHDLTTK-------PAFRPE------------
-----------VTATGPC-----LSRQRFVQAGAAALA--------LGRLG--VA-----
------SA-------------------------EEEKFSRMGGLLEPFVDISKGYKLYKP
SGWTQYDQDP---------GVYEVKFADIIEPFET-VIVSSSPV-STATSVSALGELDAV
GAKFAK-----------------------SRN-SELVKATERDA-NG-------------
--------SLVYTFELKG-----------EKYHELLALSIN--RGKLFRVSAVAT-NKRW
PK-RSELYNNIMLSFVPSGV----------------------------------------
------------------------------------------------------------
------------------------------------------------------------
------------------------------------------------------------
------------------------------------------------------------
------------------------------------------------------------
------------------------------------------------------------
------------------------------------------------------------
------------------------------------------------------------
------------------
>missing_sequence
------------------------------------------------------------
------------------------------------------------------------
------------------------------------------------------------
------------------------------------------------------------
------------------------------------------------------------
------------------------------------------------------------
------------------------------------------------------------
------------------------------------------------------------
------------------------------------------------------------
------------------------------------------------------------
------------------------------------------------------------
------------------------------------------------------------
------------------------------------------------------------
------------------------------------------------------------
------------------------------------------------------------
------------------------------------------------------------
------------------------------------------------------------
------------------------------------------------------------
------------------
>missing_sequence
------------------------------------------------------------
------------------------------------------------------------
------------------------------------------------------------
------------------------------------------------------------
------------------------------------------------------------
------------------------------------------------------------
------------------------------------------------------------
------------------------------------------------------------
------------------------------------------------------------
------------------------------------------------------------
------------------------------------------------------------
------------------------------------------------------------
------------------------------------------------------------
------------------------------------------------------------
------------------------------------------------------------
------------------------------------------------------------
------------------------------------------------------------
------------------------------------------------------------
------------------
>missing_sequence
------------------------------------------------------------
------------------------------------------------------------
------------------------------------------------------------
------------------------------------------------------------
------------------------------------------------------------
------------------------------------------------------------
------------------------------------------------------------
------------------------------------------------------------
------------------------------------------------------------
------------------------------------------------------------
------------------------------------------------------------
------------------------------------------------------------
------------------------------------------------------------
------------------------------------------------------------
------------------------------------------------------------
------------------------------------------------------------
------------------------------------------------------------
------------------------------------------------------------
------------------
>missing_sequence
------------------------------------------------------------
------------------------------------------------------------
------------------------------------------------------------
------------------------------------------------------------
------------------------------------------------------------
------------------------------------------------------------
------------------------------------------------------------
------------------------------------------------------------
------------------------------------------------------------
------------------------------------------------------------
------------------------------------------------------------
------------------------------------------------------------
------------------------------------------------------------
------------------------------------------------------------
------------------------------------------------------------
------------------------------------------------------------
------------------------------------------------------------
------------------------------------------------------------
------------------
>Nannochloropsis-gaditana-Naga-100119g181
------------------------------------------------------------
------------------------------------------------------------
------------------------------------------------------------
--MLRGLFTVACSLTALGTAAFVPPSRSSFIFPTRQQLQQQQTTGRVM------------
-----ALYATNTPSLSTL------DRRALLFKSAGSLLGLV----GLSLAR--PA-----
------EA----------------------VEEVPLVRDKQGGLLEPYTDIAKGLKLSRP
SGWNQFEGTP---------ETYVVKWSDIINRDEV-VVLNSTPVKASTTAVDALGDVQDV
GKKLAA-----------------------GRG-AELVEAKARLT-EG-------------
--------VLFYEFEFKG-----------EAVSEVACLCVA--KGRLWNLSATSA-TKRW
PK-RRDLLKGVIGSFLPKL-----------------------------------------
------------------------------------------------------------
------------------------------------------------------------
------------------------------------------------------------
------------------------------------------------------------
------------------------------------------------------------
------------------------------------------------------------
------------------------------------------------------------
------------------------------------------------------------
------------------
>missing_sequence
------------------------------------------------------------
------------------------------------------------------------
------------------------------------------------------------
------------------------------------------------------------
------------------------------------------------------------
------------------------------------------------------------
------------------------------------------------------------
------------------------------------------------------------
------------------------------------------------------------
------------------------------------------------------------
------------------------------------------------------------
------------------------------------------------------------
------------------------------------------------------------
------------------------------------------------------------
------------------------------------------------------------
------------------------------------------------------------
------------------------------------------------------------
------------------------------------------------------------
------------------
>Pelagophytes-1-522498-fgenesh1-kg-54-#-92-#-Locus1313v1rpkm144-83
------------------------------------------------------------
------------------------------------------------------------
------------------------------------------------------------
---------MMRVLASL----------ASLALAHGLA-----------------------
----------VAPQQRAV------ARRGVAQ----VVGGV-----VAAVVL--PA-----
------FAAE-----------------SVEYPEVAPSTDRLGGALEKFADVNRGFRLLKP
TTWNQFEGEA---------GAYDFRWVDVVSAVDS-ITVSTSAY--GGTSIDGIATVDKL
GAKLSK-----------------------NRD-SVVIASSARVT-DG-------------
--------ILFYEYEFDG-----------EMGHELLALCVN--KNRLWQISAKST-TKNW
KK-KQAIYKAVVASFVPKL-----------------------------------------
------------------------------------------------------------
------------------------------------------------------------
------------------------------------------------------------
------------------------------------------------------------
------------------------------------------------------------
------------------------------------------------------------
------------------------------------------------------------
------------------------------------------------------------
------------------
>missing_sequence
------------------------------------------------------------
------------------------------------------------------------
------------------------------------------------------------
------------------------------------------------------------
------------------------------------------------------------
------------------------------------------------------------
------------------------------------------------------------
------------------------------------------------------------
------------------------------------------------------------
------------------------------------------------------------
------------------------------------------------------------
------------------------------------------------------------
------------------------------------------------------------
------------------------------------------------------------
------------------------------------------------------------
------------------------------------------------------------
------------------------------------------------------------
------------------------------------------------------------
------------------
>missing_sequence
------------------------------------------------------------
------------------------------------------------------------
------------------------------------------------------------
------------------------------------------------------------
------------------------------------------------------------
------------------------------------------------------------
------------------------------------------------------------
------------------------------------------------------------
------------------------------------------------------------
------------------------------------------------------------
------------------------------------------------------------
------------------------------------------------------------
------------------------------------------------------------
------------------------------------------------------------
------------------------------------------------------------
------------------------------------------------------------
------------------------------------------------------------
------------------------------------------------------------
------------------
>missing_sequence
------------------------------------------------------------
------------------------------------------------------------
------------------------------------------------------------
------------------------------------------------------------
------------------------------------------------------------
------------------------------------------------------------
------------------------------------------------------------
------------------------------------------------------------
------------------------------------------------------------
------------------------------------------------------------
------------------------------------------------------------
------------------------------------------------------------
------------------------------------------------------------
------------------------------------------------------------
------------------------------------------------------------
------------------------------------------------------------
------------------------------------------------------------
------------------------------------------------------------
------------------
>Porphyridium-sp-4487-13
------------------------------------------------------------
------------------------------------------------------------
------------------------------------------------------------
------------------------------------------------------------
------------------------------------------------------------
--------------------------------------------------------MYRP
QGWNEFSATP---------DMYDIKWQDVIQPTEQ-ITVLTTPV-SKGKTTESMGTPQEV
GERLAK-----------------------SRK-ATLIAATERDA-EN-------------
--------VKVYTIELQF-----------GNLHQLNALSIN--KSKLYSVTATCG-EPRW
SK-REKLYRGVVDSFSPKL-----------------------------------------
------------------------------------------------------------
------------------------------------------------------------
------------------------------------------------------------
------------------------------------------------------------
------------------------------------------------------------
------------------------------------------------------------
------------------------------------------------------------
------------------------------------------------------------
------------------
>Pyropia-sp-26413-g6492
MIT-------LDSCPPRP------------------------CGLWSHRLGVHC-VWRLR
NH-P---------------------------------------SCSRG------------
-----------YLPPDPPAR-QPPSLVCSLYP------------------------SPLP
SGAMAFVAATSFRVASLSRG--AFRGDSVCGAPSGAGAGPAT------------------
---------MRMTFSDGV------SRRAALVTGATVAAGL-----VAAVAA--PGGPV--
---LVPSA-------------------------QAAATVNLGSMVEVYKDLNKGFTILRP
QGWNQFEATA---------GQYDIKWQDLIQPLEI-ITVLTTPV-GKGKTLADIGTPDAV
GAKLAK-----------------------SRR-AELVSAVSRDV-DG-------------
--------LTYYNVELKN-----------NSVHQLTSLVVN--KNKLYSVNVSSA-ESKW
PK-REKLLRGVAESFKPSL-----------------------------------------
------------------------------------------------------------
------------------------------------------------------------
------------------------------------------------------------
------------------------------------------------------------
------------------------------------------------------------
------------------------------------------------------------
------------------------------------------------------------
------------------------------------------------------------
------------------
>missing_sequence
------------------------------------------------------------
------------------------------------------------------------
------------------------------------------------------------
------------------------------------------------------------
------------------------------------------------------------
------------------------------------------------------------
------------------------------------------------------------
------------------------------------------------------------
------------------------------------------------------------
------------------------------------------------------------
------------------------------------------------------------
------------------------------------------------------------
------------------------------------------------------------
------------------------------------------------------------
------------------------------------------------------------
------------------------------------------------------------
------------------------------------------------------------
------------------------------------------------------------
------------------
>Thalassiosira-Thaoc-63943
------------------------------------------------------------
------------------------------------------------------------
------------------------------------------------------------
----------MARLSLL---------VAVAAVSSTAAFSV--------------------
-----------SENNNAV------SRRETFGKAASLIAGA-----ASIVAS--PA-----
----SSLAEV--------------------TDETPKVTTRMGGLLEKYQD-SRGWTILAP
SGWNSFDGEV---------GAYDKKWQDLVSQTDN-VKISSTPVKSTTTSVDILGPVEDV
GKSLAS-----------------------KRS-AKLIAALERQT-DG-------------
--------ILFYTFDFALD----------DGTHQLLQLCVN--KGKIWSVDANTL-EKSY
AK-KKDLYYNILGSFMPKLN----------------------------------------
------------------------------------------------------------
------------------------------------------------------------
------------------------------------------------------------
------------------------------------------------------------
------------------------------------------------------------
------------------------------------------------------------
------------------------------------------------------------
------------------------------------------------------------
------------------
>Thalassiosira-Thaps3a-2185
------------------------------------------------------------
------------------------------------------------------------
------------------------------------------------------------
----------MVRISTL--------LLLTLSPASTSAFSV--------------------
------------PNDGAI------SRRDSLAKTASLIGGAVATSAGVSLAS--PA-----
------WAEV--------------------TDETPRVSTRMGGLLEKYQD-SRGWQILAP
SGWNKFDGEV---------GAYDIKWQDLVDPT-------------------------DV
GAKLAA-----------------------SRS-AKLIDATERQT-EG-------------
--------VLFYAFDFALD----------DGTHQLLQLCVN--KGKIWSLDANTK-EKRY
GK-RKEMYYNVLGSFMPKLSS---------------------------------------
------------------------------------------------------------
------------------------------------------------------------
------------------------------------------------------------
------------------------------------------------------------
------------------------------------------------------------
------------------------------------------------------------
------------------------------------------------------------
------------------------------------------------------------
------------------
>Vitrella-brassicaformis-98389162
------------------------------------------------------------
------------------------------------------------------------
------------------------------------------------------------
----------MCLGAAVTLLP-LAAAFSRTVLPSSARRSVLRSSLSPGSHS---------
-PPSSAW-QLSSSPSAEE------SRRALIDRLAALVPAISAAVLTGGSVG--SA-----
------WAAGE---------------AIATIPEVPPSTNRMGGQLQPYNDIQRGFKLNRP
SGWNEFQCVGTEDQVARCKNQYVVKWQDVVEKLEQ-ITVASKPV-SKSSSVESLGDPAEV
GAKLAK-----------------------IRN-CNLIGASARRT-RD-------------
--------HVYYTFELQG-----------ETVHELVALSIF--EGKLWQINCITS-EKRW
PK-MQSTFQETLLSFQPAITA---------------------------------------
------------------------------------------------------------
------------------------------------------------------------
------------------------------------------------------------
------------------------------------------------------------
------------------------------------------------------------
------------------------------------------------------------
------------------------------------------------------------
------------------------------------------------------------
------------------
>missing_sequence
------------------------------------------------------------
------------------------------------------------------------
------------------------------------------------------------
------------------------------------------------------------
------------------------------------------------------------
------------------------------------------------------------
------------------------------------------------------------
------------------------------------------------------------
------------------------------------------------------------
------------------------------------------------------------
------------------------------------------------------------
------------------------------------------------------------
------------------------------------------------------------
------------------------------------------------------------
------------------------------------------------------------
------------------------------------------------------------
------------------------------------------------------------
------------------------------------------------------------
------------------
