# Supplementary material for: New plastids, old proteins: repeated endosymbiotic acquisitions in kareniacean dinoflagellates
Source: EMBO Rep. 2024 Mar 18;25(4):16. doi: 10.1038/s44319-024-00103-y (PMC11014865; doi:10.1038/s44319-024-00103-y)
Supplement: Supplementary file 11 — Dataset EV10 [file 44319_2024_103_MOESM11_ESM.zip › Dataset EV10/plastid_protein_phylogeny_files/raw alignments/RP-L1.fasta_aligned.fasta]

>Arabidopsis-PACid-19663202
------------------------------------------------------------
-------------------------------------------MAACATHSSLM--LAYA
AAST--------------------------------------------------------
--------------------------------------------------RSQDL-----
------------------------------------TPTPSL------------------
-----------------------FSFASS-RPNHLS------------------------
------------------------------------------------------------
------------------------------------------------------------
---------FPLLLLGGSRDR---------------------------------------
----------------------------------------------RCAAIDR--ASNHK
FIVS---------------AVAAEADLDTEEDLEQT------------------------
--------------------------------------ATAVLDP-----PKPKKG-KAA
LVL----------KRDRTR-SKRFLEIQK-----------LRETKKEY------DVNTAI
SL----------LKQTANT----RFVESVEAHFRLNIDPKYNDQQLRATVSLPKGTGQT-
VIVAVLA-QGEKVD---EAKSAGADIVGSDDLIEQIK-GGFME----FDKLIASPDMMVK
VA-GLGKILGPRGLMPNPKA-GTVTA---NIP--QAIEEFK---KG-KVEFRAD------
----KTGIVHIPFGKVNFTEEDLLINFLAAVKSVETNKPK----GAKGV-----------
---------YWKSAH-----ICSSMGP-SIK---------LN--I---------------
-------REMIDF------KPPTAN-----------------------------------
------------------------------------------------------------
------------------------------------------------------------
------------------------------------------------------------
------------------------------------------------------------
------------------------------------------------------
>missing_sequence
------------------------------------------------------------
------------------------------------------------------------
------------------------------------------------------------
------------------------------------------------------------
------------------------------------------------------------
------------------------------------------------------------
------------------------------------------------------------
------------------------------------------------------------
------------------------------------------------------------
------------------------------------------------------------
------------------------------------------------------------
------------------------------------------------------------
------------------------------------------------------------
------------------------------------------------------------
------------------------------------------------------------
------------------------------------------------------------
------------------------------------------------------------
------------------------------------------------------------
------------------------------------------------------------
------------------------------------------------------------
------------------------------------------------------------
------------------------------------------------------------
------------------------------------------------------------
------------------------------------------------------
>Bathycoccus-prasinos-612400296
------------------------------------------------------------
--------------------------------------------MRTASLV---------
------------------------------------------------------------
------------------------------------------------------------
------------------------------------------------------------
------------------------------GTSVSS------------------------
------------------------------------------------------------
--------------------------------------------------------TSTN
SRV-----------QRQSPM----------------------------------------
------------------------------------------------------------
RQTMR--------------VNAA-LDFAEL-EEEVA---------------------APK
------------------------------------------ARA-----VR-KDG-LSS
--------------KEARM-SRRFRAAQKS----------VPGRMQPQ------TPEQAI
AL----------MKANSNT----KFVETAEVHARLNIDPKYNDQQLRATVALPKGTGKT-
VRIAVLC-SGDNIA---AAKGAGADFAGDDDLVADIS-GGMLD----FDLLVATPDMMPK
VA-KLGRQLGPKGLMPNPKA-GTVTT---DVA--TTVGEFK---GG-KVEFRAD------
----KQGIVHVPFGKLSFAEGDLMTNLQSIVNAIDQNKPT----GAKGN-----------
---------YWKSLY-----IASSMGP-SVQ---------VE--L---------------
-------SAIRQV------D----------------------------------------
------------------------------------------------------------
------------------------------------------------------------
------------------------------------------------------------
------------------------------------------------------------
------------------------------------------------------
>Bigelowiellia-natans-92333
------------------------------------------------------------
------------------------------------------------------------
------------------------------------------------------------
------------------------------------------------------------
------------------------------------------------------------
------------------------------------------------------------
------------------------------------------------------------
------------------------------------------------------------
------------------------------------------------------------
------------------------------------------------------------
---MR----------TTNRNVGAALTVRPQF-----------------------------
-------------------------------------TSCGTTPS----------T-RSQ
IYA-------------RKP-SRRFREIKE-----------KVE-QKPY------KTMEAI
QL----------LKQLASA----KFAETMEVHADLNIDPRKATQNLRTTVVLPNGTGKS-
VKVAVLC-KDEDAK---EYKAAGADIAGFQDLIDDIN-KGNLD----FERLITTPDMMPQ
IA-RLGRVLGPKGLMPSIKS-GTVTT---DVP--TTLKEIK---AG-RLELRAD------
----KKGVVHMPFGKATFDDEALLQNLRAIQDTIDANKPT----DIKKQ-----------
---------YWKSVY-----LTSTMGP-GIQ---------LD--L---------------
-------SALNAK-----------------------------------------------
------------------------------------------------------------
------------------------------------------------------------
------------------------------------------------------------
------------------------------------------------------------
-------------------------------EYV--------------------
>Coccomyxa-subellipsoidea-C-169-384252080
------------------------------------------------------------
------------------------------------------MAAMGMVMHT--------
------------------------------------------------------------
------------------------------------------------------------
------------------------------------------------------------
------------------------------AGHLPA------------------------
------------------------------------------------------------
-------------------------------------------------------QRTAT
IPLANR-SPVGRWC----------------------------------------------
------------------------------------------------CAQPVPVARLPL
RISQR---------DASYVCSAAAVDVEALEAQVQA---------------------GSA
VN-----------------------------------EDEYVVP-------------KNL
APV------------NKKR-SRRFKEQQQK----------VPQRAEAL------EPLDAL
KA----------ALSTASL----KFTETVEFHARLNIDPKYTDQQLRATVRLPKGTGKE-
LRVAVLC-KADLEA---AAREAGADFVGAEDLIEEIA-GGMMD----FDKLVATPDMMPK
AA-KLGRVLGPRGLMPNPKA-GTVTT---DIA--AAVKDFK---GG-KVEYRAD------
----KAGNVHVGMGKADFSADALLENLKAVQESIDANRPS----GAKGQ-----------
---------FWKSIT-----LCTTMGP-GIR---------VS--Y---------------
-------PILRDM------AGAPS------------------------------------
------------------------------------------------------------
------------------------------------------------------------
------------------------------------------------------------
------------------------------------------------------------
------------------------------------------------------
>Cyanidioschyzon-merolae-strain-10D-30468131
------------------------------------------------------------
------------------------------------------------------------
------------------------------------------------------------
------------------------------------------------------------
------------------------------------------------------------
------------------------------------------------------------
------------------------------------------------------------
------------------------------------------------------------
------------------------------------------------------------
------------------------------------------------------------
------------------------------------------------------------
------------------------------------------------------------
----------------MKR-SKRYQSLCS-----------LIE-PKLY------SPQEAL
KL----------LKKLATA----KFVETAEAHIRLNLDPKYTDQQIRATVVLPHGTGKA-
IRIAVIT-K----Q---SSHIEGADLVGSDDLCAQIA-QSIIN----FDCLIATPDMMPT
LA-KLGKILGPRGLMPSPKS-GTVTT---NVA--EAIQAFR---RG-QIEYRTD------
----KTGIVHLAFGRMDFNEQHLYDNLVAIKESVETNKPS----GASGL-----------
---------YWKSFA-----IATSMSP-SIR---------LN--I---------------
-------QQWS-------------------------------------------------
------------------------------------------------------------
------------------------------------------------------------
------------------------------------------------------------
------------------------------------------------------------
------------------------------------------------------
>Cyanophora-paradoxa-56862-snap-masked-ConsensusfromContig56862-abinit-gene-0-0-mRNA-1-cds-12016/31-125-0-
------------------------------------------------------------
------------------------------------------------------------
------------------------------------------------------------
------------------------------------------------------------
------------------------------------------------------------
------------------------------------------------------------
------------------------------------------------------------
------------------------------------------------------------
------------------------------------------------------------
------------------------------------------------------------
------------------------------------------------------------
------------------------------------------------------------
------------------------------------------------------------
---------------------------------------------------------TS-
DRLWALR-SGEKAS---EAAAAGADVVGAEDLV-QVK-EGKIE----FDKALATPDVMAI
VG-RVAPVLGPRGLMPNPKM-GTVTT---DIA--GAVRAAK---AG-KVDFRND------
----KAGIIHAGLGKVSWPEEKLAENVKEFVAALLRARPA----AITGE-----------
---------YIAKVT-----LSSTMGG-GVS---------VE--L---------------
-------GSIH-------------------------------------------------
------------------------------------------------------------
------------------------------------------------------------
------------------------------------------------------------
------------------------------------------------------------
------------------------------------------------------
>Dinos-Gonyaulacales-Alexandrium-andersonii-CCMP2222-CAMPEP-0197785612
----------------------------------------------------XKFQKRLR
GSSHPTPA-----------SMKRPA---------------AWKALAGLALVALW--CGSS
IYAVG-------------------------------------------------------
-FLGAGP------------------------------------------SA---------
-----------QPRV----------------QVEGLAAQTSL------------------
-----------RS--SRT-RLGAFSSAET-ERDEGF-SYA-SGLSS--------------
------------------------------------------------------------
------------------------------------------------SSTLWWSLAGLT
FAGISL-GSQRRQ-----------------------------------------------
-----------------------------------------------------------V
DVLARW------------RARGVR-RFKWKYGGE-----------------------GAP
KTPEWI--T-------------------KTREKGEKSAGEREIPQW---LTLQKWE-SMT
APNR---------SRSVRWWTQAFDENGNA----------AFDKKESY------TIADAV
DKIVS-------MEERAPL----RFDPTMEVMMVMNLNQKFPDQQIRQAIKLPHGTGKK-
VRVAVFC-NVDEEE---EVMSLGAYKCG-KKLADEIA-QEIID----FDVLLAKPQAMPR
LA-KLGKILGPRRLMPSPKS-GTVLQ---DYA--KGIKDFS---SG-VIELRTS------
----KKSLINTVFGKVSFGREKLVENLTELLKQMADNAPG----GXEAR-----------
---------VLDAGEHLFHDVPSGQDP-ELRAAQGRAQAQVL--SLRGHPWRSRAHAPGE
TGGERCLSTSVRT------AASATTGF---------------------------------
SCSG--------------------------------------------------------
------------------------------------------------------------
------------------------------------------------------------
------------------------------------------------------------
------------------------------------------------------
>Dinos-Gonyaulacales-Alexandrium-catenella-OF101-CAMPEP-0171199522
----------------------------------------------------XSSSRGGF
GAAVRSPL------------MEQPA---------------HWRALTGLAFFALW--CGSS
FYTVG-------------------------------------------------------
-FVGAGG------------------------------------------AR---------
-----------QPRVQP-----AEQIDLQAGRAEGLAAQNSF------------------
-----------RS--ART-RLRAFSAPEL-DRDEGG-KQDFGGLSS--------------
------------------------------------------------------------
------------------------------------------------SSSLCWSLLGVT
LAGAALAGSQRRK-----------------------------------------------
-----------------------------------------------------------V
NVLMGW------------RARGIR-RFKLKYGGE-----------------------GPP
RTPFYI--T-------------------KERAKGEMSKGKREIPMW---LTLQKWE-SLR
APDR---------ARSVRWWTQAFDQNGNE----------VHGKKKKF------SIEEAV
DMIVS-------MEERAPL----RFDATMEVMMVMNLDHKFPDQQIRTAIALPHGTGKK-
VRVAVFC-PENDEE---EVKKLGATICG-KELSTELA-EEKIN----FDVLIAKPQMMPQ
LA-RLGKILGPRRLMPSPKS-GTVVM---DYE--KGISEWL---GG-KLELRTS------
----VKSLINTVFGKVSFGRQKLAENLKVLLQEMATNAPQ----GAKPX-----------
---------FLEAGGHFIDYVAVGRDR-RVRLPEGRRPQEVI--P---GPQRSARGGHRE
EGD---IAAVP-------------------------------------------------
------------------------------------------------------------
------------------------------------------------------------
------------------------------------------------------------
------------------------------------------------------------
------------------------------------------------------
>Dinos-Gonyaulacales-Alexandrium-monilatum-CCMP3105-CAMPEP-0200589436
------------------------------------------------------------
-----------------------------------------XKAMAGFALAVLL--CGSS
TYAAG-------------------------------------------------------
-FVNGGL------------------------------------------AS---------
-----------RLRVRP-----VERRDLQNGRAEGLVAYTSL------------------
-----------RS--ART-RLGALSAADL-GHEGGS-RQD-SGLSN--------------
------------------------------------------------------------
-----------------------------------------------PGSTLCWSLVGLT
FAGASL-GTRRRQ-----------------------------------------------
-----------------------------------------------------------V
NVLAGW------------RARGIR-RFKWKYGGQ-----------------------GAP
KTPEWL--T-------------------KSREKGEKSAGERDIPMW---LTLQKWE-SFT
APNR---------ARSVRWWLQAHDQNGNP----------AFDKKEKY------SIQEAV
DKIVS-------MEERAPL----RFDPTMEVMMVMNLNQKYPDQQVRCAISLPHGTGKK-
VRVAVFC-PVDEEE---EVMALGAYKCG-KKLQDEIE-QEIID----FDVLLAKPQMMPR
LA-KLGKILGPRRLMPSPKS-GTVLT---DYA--KGIKDFS---GG-VIEMRTS------
----RKSLINTVFGKVSFGREKLVENLTALLQGLVDKAPA----GAKAD-----------
---------LFRQVT-----ISSTMSP-AVK---------IL--N---------------
-------SELPRV------PVKAA------------------------------------
------------------------------------------------------------
------------------------------------------------------------
------------------------------------------------------------
------------------------------------------------------------
------------------------------------------------------
>Dinos-Gonyaulacales-Gambierdiscus-australes-CAWD-149-CAMPEP-0171095486
-----------------------------------------------------XTKAPVA
CTDLSQPL------------NEAPW---------------CFERAGGCGSCAFV--ASFM
VAAAG-------------------------------------------------------
-FACAGS------------------------------------------SG---------
-----------QLRVWDSVLALAEPTD-----VERLRAPGGV------------------
-----------RR--TRAGRERSFLSATP-DDQRGF-QAN-QHLSS--------------
------------------------------------------------------------
-------------------------------------------------STFWCSLSGLI
LAGAAL-GTQRRK-----------------------------------------------
-----------------------------------------------------------V
NVLVGG-----------------G-RFVKMFGGD-----------------------GPP
KAPEWL--L-------------------EDRVPGKKTKAGFEVPMW---LTYEKWQ-TFT
APNR---------ARSVRWWTQAHDENGNP----------AFDKQSTY------TVAQAV
DLLLA-------MNARAPL----EFDPTLEVSMVMNLDPKFPDQQIRCSVALPHGTGKD-
MKVAVFC-GAEEEE---EVLALGAYKAG-AKLADEIA-EEQID----FDVLLAKPQMMPR
LA-KLGKILGPRRLMPSPKS-GTVVQ---DYA--QAIKDFS---GG-TIELRND------
----RRSLVNCRGGKLSMGREKLIENFRAIMTGLVEKRPA----GAKSK-----------
---------LWDRVF-----MGSTMSP-TLR---------IA--E---------------
-------TEYPKV------PGVDDDEP---------------------------------
P-----------------------------------------------------------
------------------------------------------------------------
------------------------------------------------------------
---------------PPLARSCTLRAX---------------------------------
------------------------------------------------------
>Dinos-Gonyaulacales-Gonyaulax-spinifera-CCMP409-CAMPEP-0197872432
-----------------LAQA------------------------------ICARCRAES
WTFVHRPA------------MTRRS---------------TILTFGGGCILALT--FRSA
THTTG-------------------------------------------------------
-FVST-------------------------------------------------------
-------------RVQP-----LKTLDLQS------------------------------
------------T--ARKGRQIASLSASR-DPENAN-RSD-AVPSS--------------
------------------------------------------------------------
------------------------------------------------SSVFLGSLVGLA
FAGASL-GTRNRQ-----------------------------------------------
-----------------------------------------------------------C
KVAARCGEE------KEKESRG-G-SFAWIFGGD-----------------------GPP
KAPSWI--K-------------------KKRVPGEKSKGKRVVPAW---LNLKKWE-TFS
AQNK---------ARGVRWWIQAHDEDGNP----------AWDKKADY------PLETAL
DILLG-------MNARAPS----TFDCSVELAMMMKLDPKFPDQQIRFSVSLPHGTGKV-
VRVAVFC-PPDEED---EVMALGAHLCG-KALADEIA-SEQFQ----FDVLIAKPAMMPQ
LA-KLGKILGPRRLMPSPKS-GTVVT---DYE--KAIKDFQ---SG-TTELRND------
----RNSQVQCIVGKLSFGKQKLMENIQSLLDQMVEKRPA----GTKQT-----------
---------YWKQIF-----VGATQSP-SIR---------LS--S---------------
-------ECFPKI------PMNYQAAMVN-----------------------------RI
PAAEPEA-----------------------------------------------------
---------------------------------------------------PME---HV-
------------------------------------------------------------
-------------VLPVPKSSGR-------------------------------------
------------------------------------------------------
>Dinos-Gonyaulacales-Pyrodinium-bahamense-pbaha01-CAMPEP-0179077456
-------------------XK------------------------------IKLAQEQIS
GDCRERFL------------MKSRH---------------VWNMLSALGLVTVC--HFMA
MYATG-------------------------------------------------------
-FVHLGA------------------------------------------AQ---------
-----------GLRLQP-----FEPADFPA-KVEALRAPTST------------------
-----------RA--TRS-RLGAMLSAVP-DAEQGT-RHD-VSLSS--------------
------------------------------------------------------------
------------------------------------------------CGTLWWSLVGLT
FAGAAL-GSQRRR-----------------------------------------------
-----------------------------------------------------------V
QVLVGW------------RARGIR-RFTEKYGGE-----------------------GPP
KTPWWL--L-------------------EPRVPGQTTKQGLDIPMW---LTLQKWE-SFT
APNR---------ARSVRWWLQVHDENGNP----------AYDKKKEY------KIQEAV
DILLG-------MSERAPL----KFDATLEAHMHMNLQPRFPDQQVRCAIKLPHGTGKK-
VRVAVFC-NVDEED---EVLQLGAHKAG-KQLADEIA-EEKCD----FDVLIAKPQMMPR
LA-KLGRILGPRRLMPSPKS-GTVVQ---DYG--KAIKDFQ---GG-VIELRND------
----RNSLVQCPAGKLSFGREKLAENFKAVLTGLADKRPA----GAKKE-----------
---------FWKSVY-----MGATMSP-SIK---------IK--P---------------
-------SEFPTI------VEKRRADM---------------------------------
PAASPGR-----------------------------------------------------
---------------------------------------------------LLQSRGAA-
------------------------------------------------------------
-------------LTPCMHAHTSVRMSWWS------------------------------
-----------------------------------SAA--------------AA
>Dinos-Gymnodiniales-Amphidinium-carterae-CCMP1314-CAMPEP-0186476452
------------------------------------------------------------
--------------------------------------------------------XRGS
TSTRSAHI----------------------------------------------------
-FESHGF-----------------------------------------------------
------------------------------------------------------------
------------------------------------------------------------
------------------------------------------------------------
------------------------------------------------------------
MAGAAF------------------------------------------------------
-LQPLLW-----------------------------------------------------
---------------------------------------------------------RPP
SGPTPI--TSLRQ-------------RGQPSTFRLANKALLAEPAH--SSQGIDWRCSLA
AGSLGLTAGACRRQKRPQGVSRKAEVAEVETAVGTAYTFEGYDKQQEY------NLEDGL
ALLMK-------MHEQGTT----SNEHAVVVNMHMNLNSKYPDQQIRTAIKLPHGTGKD-
LRVAVFC-GKEDED---EVAALEPFAYG-LSLEQDIL-DEKLD----FDVLLAKPSQMPK
LA-KLGRILGPARLMPSPKS-GTVIQ---DYG--VGIPDWK---QG-QLELRPD------
----SFSHMRCSLGKVFFGYNKLLDNAQTLFQSLADEAPL----GANRDE----------
---------YYRAVA-----LHISGVP-AIK---------IN--W---------------
-------QGLPKP------PKKD-------------------------------------
------------------------------------------------------------
------------------------------------------------------------
------------------------------------------------------------
------------------------------------------------------------
------------------------------------------------------
>Dinos-Gymnodiniales-Togula-jolla-CCCM-725-CAMPEP-0170593834
--------------XKPWLSA------------------------------GLASTGLSL
GRSGENPGV----------EEAARY---------------VLQALVGICLVLVV--QRCA
SSAFL-------------------------------------------------------
-FGGYG------------------------------------------------------
-------------RHAA-------------------------------------------
-------------------QPEHLTTASL-APELVG-RSGAADGGS--------------
------------------------------------------------------------
------------------------------------------------SSSAWWSLAGLS
VVAAAC-RPRERH-----------------------------------------------
-----------------------------------------------------------S
KVQCAA------------RRRIPM-RHPRTFGGQ-----------------------GAP
KVPDWL--V-------------------EPDV--EKGQHQVPVPPW---LTIDWWN-AQP
LNSK---------CRSIRWFTQTHDDNGKP----------LHNPKETY------TVDKAA
SLLVD-------MSAKAPY----TYDPSVEIDMIMNLDNKFPDQQIRCSIQLPHSTGKQ-
VRVAVFC-SAEDEE---EVEKLGAYICG-KALEKAIE-EENLE----FDVLLAKSAMMPR
LA-RLGRILGPRKLMPSPKS-GTVVS---DFA--EAIPQFQ---SS-RVEVRTD------
----VGSSIKCVIGKLSLGPKKLADNYRAVMQGLADNAPP----GAKKE-----------
---------YWKKAY-----MSSSQLP-AIS---------IS--P---------------
-------AEWPII------KPQKKR-----------------------------------
------------------------------------------------------------
------------------------------------------------------------
------------------------------------------------------------
------------------------------------------------------------
------------------------------------------------------
>Dinos-Kareniaceae-Karenia-brevis-CCMP2229-CAMPEP-0189001936_RP-L1
------------------------------------------------------------
------------------------------------------MPMVAFVVFSLL------
------------------------------------------------------------
-HAGYGNRVRTRSQNVPAAGDDNA---------------------------ADSLAQLL-
------------LSLQPAAAYNVHP----FG-LQQSMSNPSS------------------
-----------RP----VLSDMQKRFDQS-GPVMQDEASSIDAMVKRFADMSEEEFAEAT
RMSAKPVVEEEVXXXXXXXXXXXXXXQLLKHAPRWSLKSVCLTLTSISVIMRSIALAIGC
LAVASHG---------LYSVSDADSIQSLARLLMSRDPAAAFYAHPP--------GGGLQ
QSMSNP-SSRPVVSDMQKRFDQSG------------------------------------
----PVMQD---------------------------------------------EASSID
AMVKRFADM----SEEEF-AEATRMSAKPVVEEEVA------------------------
------------------------------------------------GSNATDEE-EEK
GPTRSW-----RRERKFPR-TPRMKALDA-----------QVEVGRFY------EPEDAI
PL----------LKKLANA----KFTETVEFHAQMNLDPKYNDQQLRSTVSLPHGTGKD-
KRVAVLA-DGPMAA---EAEEAGADVVGMEDLVDDIS-AGKLD----FDVLLATPPAMPK
IA-KLGRVLGPKGLMPSPKA-GTVTT---TVA--KTVKEFK---AG-KLEFRMD------
----KTANVHVPIGKVDFSEEKLMENLAMLVQVLQANKPK----GAKGK-----------
---------MWKSAT-----VCSSMGP-GIK---------LD--L---------------
-------NKLREY------FLPTR------------------------------------
------------------------------------------------------------
------------------------------------------------------------
------------------------------------------------------------
------------------------------------------------------------
------------------------------------------------------
>Dinos-Kareniaceae-Karenia-mikimotoi-ANV-133357_RP-L1
------------------------------------------------------------
------------------------------------------MHSVALVLFSL---L-HV
A-----------------------------------------------------------
----YGKRVRTSSQMPFAEGDTNA---------------------------AELLAQLL-
------------LSLQPDAAFNLHP----AG-VQIPTNSPS-------------------
-------------------------FAYS-RPAV--------------------------
------------------------------------------------------------
------------------------------------------------------------
------------------------------------------------------------
-------------------------------------------------------ANMEK
RFVMQ---------DSSLGDLGREVAENIEAQAAVE---------------------EG-
--------------------------------------EEIDANA----------T-EKE
GPTRGW-----RYENKFPT-SPRKKELDK-----------KVDKGRRY------STDDAV
AL----------MKQLSNA----KFVETAELHAKMDLDPKYNDQQIRSTVTLPHGTGKS-
KRVAVLVPEGPMEE---EAKAAGADLVGMDSLVEDIS-AGKLD----FDVLLATPPAMPK
IA-KLGKVLGPKGLMPSPKA-GTVTT---KVG--ETVKEFK---AG-KLEFRMD------
----KTGILHVPFGKVDFSDEQLKQNLRALVTTIQKNKPT----GSKGK-----------
---------MWQTAT-----VSSTMGP-GIR---------LD--L---------------
-------DELFDW------F----------------------------------------
------------------------------------------------------------
------------------------------------------------------------
------------------------------------------------------------
------------------------------------------------------------
------------------------------------------------------
>Dinos-Kareniaceae-Karenia-papilionacea-ANV-43552_RP-L1
------------------------------------------------------------
------------------------------------------------------------
------------------------------------------------------------
------------------------------------------------------------
------------------------------------------------------------
------------------------------------------------------------
------------------------------------------------------------
------------------------------------------------------------
------------------------------------------------------------
------------------------------------------------------------
------------------------------------------------------------
------------------------------------------------------------
--------------------------IDA-----------KLEKGKLY------QPEEGI
EL----------IKSIASGPLKRKFRETIEFHANLNLNPKYNDQQMRTTVTLPHSTGAT-
KRIAVLA-VGADAE---AAESAGADVIGMDDLVADIS-AGKMD----FDVLLATPPAMPK
IA-KLGRVLGPKGLMPSPKA-GTVTT---NVA--ETVTEFK---KG-KLEFRMD------
----KTGNVHVPFGHVEMDDAPLLENLQELVKTVEANRPS----GAKGK-----------
---------MWKKVT-----IASTMGS-GIP---------MD--M---------------
-------DRIAAM------TKGKS------------------------------------
------------------------------------------------------------
------------------------------------------------------------
------------------------------------------------------------
------------------------------------------------------------
------------------------------------------------------
>Dinos-Kareniaceae-Karlodinium-armiger-ANV-148070_RP-L1
------------------------------------------------------------
------------------------------------------------------------
------------------------------------------------------------
------------------------------------------------------------
------------------------------------------------------------
----------------KGYAHWLKASSSSGASRLLK------------------------
------------------------------------------------------------
--------------------------------------------------------LVIP
FQLKAL------------------------------------------------------
----RMM----------------------------------------------PIASNML
VLLVCLACLCYGHVVQGQRDSSARTSQEQLALMMQL------------------------
---------------------------------------LVNSPTV--GFAPTHAS-FRA
APSM-----------KFKI-SKRKASLDA-----------TVDPDVQF------NVAQAV
GR----------MKEMANA----KFVETAELHATLELDPKYNDQQIRTTVSLPHGTGKE-
VRVAVLA-DGPGAD---AAMEAGADIVGMESLIQDIS-EGKLD----FDVLLATPPAMPK
LA-KLGKVLGPKGLMPSPKA-GTVTA---NPA--DAVKEFK---GG-KLEFRTD------
----KQGIVHVPFGKIDFDNSK--------------------------------------
----------------------------------------SE------------------
------------------------------------------------------------
------------------------------------------------------------
------------------------------------------------------------
------------------------------------------------------------
------------------------------------------------------------
------------------------------------------------------
>Dinos-Kareniaceae-Karlodinium-micrum-CCMP2283-CAMPEP-0200829502_RP-L1
------------------------------------------------------------
-------------------------------------------MPIAINVFAC-------
------------------------------------------------------------
------------------------------------------------------LAYLC-
-----------------------------YG-----------------------------
------------------------------------------------------------
------------------------------------------------------------
------------------------------------------------------------
------------------------------------------------------------
------------------------------------------------------------
-------------------AQARGQDSSVDTKTEKL---------------------SLM
MQ------------------------------------LLAHNPAF-TKSYASLQE-RTS
APLMKK----VKRGRERPT-SRRHRENKE-----------IQDKTIAH------DVSGAI
QE----------LRKLCNA----KFIETAELHGNLRLETKYNDQQIRTTASLPHGTGKS-
IRVAVLA-EGPAAD---EAEAAGADIVGMDDLVDDIS-EGKLD----FEVLLATPPAMPK
LA-KLGRMLGPKGLMPSPKA-GTVTA---NPG--PAVKEFK---AG-KLEFRTD------
----KTGNVHIPFGKMDFEDKQLEENLVSLLKTIGKNRPT----GCKGR-----------
---------LWKSAH-----IAGSMSP-SVK---------LD--L---------------
-------VQVLDR------AGVNM------------------------------------
------------------------------------------------------------
------------------------------------------------------------
------------------------------------------------------------
------------------------------------------------------------
------------------------------------------------------
>Dinos-Kareniaceae-Karlodinium-sp-RCC3446-ANV-105689_RP-L1
------------------------------------------------------------
------------------------------------------MMPIAINVFAC-------
------------------------------------------------------------
------------------------------------------------------LAYLC-
-----------------------------YG-----------------------------
------------------------------------------------------------
------------------------------------------------------------
------------------------------------------------------------
------------------------------------------------------------
------------------------------------------------------------
-------------------AQARGQDSSVDTKTEKL---------------------SLM
MQ------------------------------------LLAHNPAF-TKSYASLQE-RTS
APLMKK----VKRGRERPT-SRRHRENKE-----------IQDKTIAH------DVSGAI
QE----------LRKLCNA----KFIETAELHGNLRLETKYNDQQIRTTASLPHGTGKS-
IRVAVLA-EGPAAD---EAEAAGADIVGMDDLVDDIS-EGKLD----FEVLLATPPAMPK
LA-KLGRMLGPKGLMPSPKA-GTVTA---NPG--PAVKEFK---AG-KLEFRTD------
----KTGNVHIPFGKMDFEDKQLEENLVSLLKTIGKNRPT----GCKGR-----------
---------LWKSAH-----IAGSMSP-SVK---------LD--L---------------
-------VQVLDR------AGVNM------------------------------------
------------------------------------------------------------
------------------------------------------------------------
------------------------------------------------------------
------------------------------------------------------------
------------------------------------------------------
>Dinos-Kareniaceae-Ross-Sea-Dinoflagellate-521356
------------------------------------------------------------
------------------------------------------------------------
------------------------------------------------------------
------------------------------------------------------------
------------------------------------------------------------
------------------------------------------------------------
------------------------------------------------------------
------------------------------------------------------------
------------------------------------------------------------
-----------------------------------------------------------M
AALL----------------MGAQLVSSYMM-STPA---------------------GGV
QL---------------------------------------------------HQQ-RHA
EPAMA----------VTKV-SRRKAALDT-----------QVDREKLY------EPVEAI
SI----------IKKTSTA----KFTETIELHANLNLDPKYNDQQIRTTVSLPAGTGKT-
VRVAVLA-EGPAAD---AALAAGADIVGMAELIETIS-AGQLD----FDVLLATPPAMPK
LA-KLGKVLGPKGLMPSPKA-GTVSA---DPA--ASVAEFK---AG-KIEFRTD------
----KQGIVHVPIGKSDFSEIDLQKNLAAIYEVIEKNRPT----GCKGK-----------
---------LWNTAA-----ICSTMGP-STR---------LD--L---------------
-------NELKTF------EAPL-------------------------------------
------------------------------------------------------------
------------------------------------------------------------
------------------------------------------------------------
------------------------------------------------------------
------------------------------------------------------
>Dinos-Kareniaceae-Takayama-helix-ANV-146448_RP-L1
------------------------------------------------------------
--------------------M----------------VSQCQAFSAGVSLGGLL------
------------------------------------------------------------
------------------------------------------------------LAVIL-
----------------------------------------------F-------------
-----------------FNKDMFASTRGS-SSSAPT------------------------
------------------------------------------------------------
--------------------------------------------------------RMLS
FAPAAL-PTHGTKFDGASAAT---------------------------------------
----------FK----------------------------------LQGAPPV--PTHGT
KFVGG--------SAATFKLRGAQHSVEMVTKVRFK------------------------
---------------------------------------VESTPA----PNQKKEV-KKV
GPPKKY-------EDMSPR-ERSKEDLRKD----------GVNLKATY------SAEQAV
AY----------MKKYAFA----RFDETAELHANLNLDPKYNDQQIRTTVSLPHGTGKE-
VRVAVLA-DGPAAE---AAKAAGADIVGMDTLITDLS-EGKLD----FDVLIAMPLAMPK
LA-KLGRILGPKGLMPSPKA-GTVSA---NPE--EAVKQFK---KG-KLEFRND------
----KQGIIHVPFGKLSFDDAALVDNLLEVFKVITMNRPT----GCKGK-----------
---------LWQTAS-----ISSSMGT-GFK---------LD--V---------------
-------NAMMQR------TGN--------------------------------------
------------------------------------------------------------
------------------------------------------------------------
------------------------------------------------------------
------------------------------------------------------------
------------------------------------------------------
>PARALOG_Karenia-brevis-SP3-CAMPEP-0189307220_RP-L1
----------------XLLK----------------------------------------
----HAPRWSLKSVCLT------------------LTSISVIMRSIALAIGCLA------
------------------------------------------------------------
-VASHG---------LYSVSDADS---------------------------IQSLARLL-
------------MSRDPAAAFYAHPP--GGG-LQQSMSNPSS------------------
-----------RP----VVSDMQKRFDQS-GPVMQDEASSIG------------------
------------------------------------------------------------
------------------------------------------------------------
----NP-SSRPVLSDMQKRFDQSG------------------------------------
----PVMQD---------------------------------------------EASSID
AMVKRFADM----SEEEF-AEATRMSAKPVVEEEVT------------------------
------------------------------------------------GSNTTDEE-EEK
GPTRSW-----RRERKFPR-TPRMKALDA-----------QVEVGRFY------EPEDAI
PL----------LKKLANA----KFTETVEFHAQMNLDPKYNDQQLRSTVSLPHGTGKD-
KRVAVLA-DGPMAA---EAEEAGADVVGMEDLVDDIS-AGKLD----FDVLLATPPAMPK
IA-KLGRVLGPKGLMPSPKA-GTVTT---TVA--KTVKEFK---AG-KLEFRMD------
----KTANVHVPIGKVDFSEEKLMENLAMLVQVLQANKPK----GAKGK-----------
---------MWKSAT-----VCSSMGP-GIK---------LD--L---------------
-------NKLREY------FLPTR------------------------------------
------------------------------------------------------------
------------------------------------------------------------
------------------------------------------------------------
------------------------------------------------------------
------------------------------------------------------
>PARALOG_Karenia-brevis-SP3-CAMPEP-0189315722_RP-L1
------------------------------------------------------------
------------------------------------------MPMVAFVVFSLL------
------------------------------------------------------------
-HAGYGNRVRTRSQNVPAAGDDNA---------------------------ADSLAQLL-
------------LSLQPAAAYNVHP----FG-LQQSMSNPSS------------------
-----------RP----VLSDMQKRFDQS-GPVMQDEASSIEA-----------------
---------------------------------------------------SSIA-----
------------------------------------PPAAAYNVHP----------FGLQ
QSMSNP-SSRPVVSDMQKRFDQSG------------------------------------
----PVMQD---------------------------------------------EASSID
AMVKRFADM----SEEEF-AEATRMSAKPVVEEEVT------------------------
------------------------------------------------GSNTTDEE-EEK
GPTRSW-----RRERKFPR-TPRMKALDA-----------QVEVGRFY------EPEDAI
PL----------LKKLANA----KFTETVEFHAQMNLDPKYNDQQLRSTVSLPHGTGKD-
KRVAVLA-DGPMAT---EAEEAGADVVGMEDLVDDIS-AGKLD----FDVLLATPPAMPK
IA-KLGRVLGPKGLMPSPKA-GTVTT---TVA--KTVKEFK---AG-KLEFRMD------
----KTANVHVPIGKVDFSEEKLMENLAMLVQVLQANKPK----GAKGK-----------
---------MWKSAT-----VCSSMGP-GIK---------LD--L---------------
-------NKLREY------X----------------------------------------
------------------------------------------------------------
------------------------------------------------------------
------------------------------------------------------------
------------------------------------------------------------
------------------------------------------------------
>PARALOG_Karenia-brevis-Wilson-CAMPEP-0189489080_RP-L1
---------------XQLLK----------------------------------------
----HAPRWSLKSVCLT------------------LTSISVIMRSIALAIGCLA------
------------------------------------------------------------
-VASHG---------LYSVSDADS---------------------------IQSLARLL-
------------MSRDPAAAFYAHPP--GGG-LQQSMSNPSS------------------
-----------RP----VVSDMQKRFDQS-GPVMQDEASSIGP-----------------
----------------------------------------CLVF--ISLTMPMVAFVVFS
LLHAGYGNRVRTRSQNVPAAGDDNAADSLAQLLLSLQPAAAYNVHP----------FGLQ
QSMSNP-SSRPVLSDMQKRFDQSG------------------------------------
----PVMQD---------------------------------------------EASSID
AMVKRFADM----SEEEF-AEATRMSAKPVVEEEVT------------------------
------------------------------------------------GSNTTDEE-EEK
GPTRSW-----RRERKFPR-TPRMKALDA-----------QVETGRFY------EPEDAI
PL----------LKKLANA----KFTETVEFHAQMNLDPKYNDQQLRSTVSLPHGTGKD-
KRVAVLA-DGPMAT---EAEEAGADVVGMEDLVDDIS-AGKLD----FDVLLATPPAMPK
IA-KLGRVLGPKGLMPSPKA-GTVTT---TVA--KTVKEFK---AG-KLEFRMD------
----KTANVHVPIGKVDFSEEKLMENLAMLVQVLQANKPK----GAKGK-----------
---------MWKSAT-----VCSSMGP-GIK---------LD--L---------------
-------NKLREY------FLPTR------------------------------------
------------------------------------------------------------
------------------------------------------------------------
------------------------------------------------------------
------------------------------------------------------------
------------------------------------------------------
>Dinos-Peridiniales-Brandtodinium-nutriculum-RCC3387-CAMPEP-0198557500
------------------------------------------------------------
------------------------------------------------------------
------------------------------------------------------------
------------------------------------------------------------
------------------------------------------------------------
------------------------------------------------------------
------------------------------------------------------------
------------------------------------------------------------
------------------------------------------------------------
------------------------------------------------------------
---------------------------------X-----------------------EPI
REPTFL----------------------------QTGSRSDEAPDW---LTIDKWS-KLQ
DWEK---------LHMIPWFKMYFDEQGRK----------VIMPGKKF------DIAEAM
DVLDK-------MYLRSGI----KVDPNVDLWLDMTLDPKIPNQQIRCSSTLPHAWGDT-
KKVAVFC-TPDETD---AVLGMGAYKAG-DALVQDIK-DENID----FDVLIAKPQAMPQ
LA-RLGKILGPLKLMPSPKA-GTVVQ---DYE--QAIKQFG---AGSTIELGMT------
----WNSKVCVTVGKASLGAVKLTENIKAVVQTLADSKPA----GAAKP-----------
---------YWGKAR-----IKHCYSP-VLE---------LD--T---------------
-------ELFPQI------AVEDX------------------------------------
------------------------------------------------------------
------------------------------------------------------------
------------------------------------------------------------
------------------------------------------------------------
------------------------------------------------------
>Dinos-Peridiniales-Peridinium-aciculiferum-PAER-2-CAMPEP-0190678108
-----XSICGSNQTGKDLLP---------------------------------QQQRLTR
G------------------TMSSQRN--------------TLRAMAALVCAGGL--ACRG
LEGRA-------------------------------------------------------
-FVAPG-----------------------------------------------PLR----
-------------QLAPG------------------------------------------
--------------------PGASPMGPE-APRLSA-AEGTEAGSV--------------
------------------------------------------------------------
------------------------------------------------GGSWAATTAGLM
LAGAAI-GSSRRQARD--------------------------------------------
-----------------------------------------------------------V
GLAASG------------NKRRPA-INQWYYGTEGS----------------EG---GPP
KEPTFL--N------------------PKADDYGMWGDEKFEVPKW---FTVEKWRTSFV
ARNR---------SRELHWFLKFWDKEGKE----------AFDKKQTY------GISEAL
DIALD-------MTTRGPR----EGDKFVVAKMTMNLDPRKPDEQLRTTVSLPHGTGQG-
LRVAVFC-EEAETE---EALSLGAVCAG-DALMQKIT-DDAID----FDVLIAKPAMMPK
LA-RLGKILGPRKLMPSPKS-GTVVQ---EYG--AAIEEFS---KGASAEVRLD------
----EKSMIVLQFGTVAMGKTKLGENFRAFINQLVDKAPP----GAPSN-----------
---------YFKKVN-----IVTTLAPFPVS---------LD--V---------------
-------NELPKA------ATNRD------------------------------------
------------------------------------------------------------
------------------------------------------------------------
------------------------------------------------------------
------------------------------------------------------------
------------------------------------------------------
>Dinos-Peridiniales-Scrippsiella-hangoei-like-SHHI-4-CAMPEP-0199174458
-----XSICGSSQTGKDLLP---------------------------------QQQRLHR
G------------------TMSSQRN--------------TLRAMAALVCAGGL--ASRG
LEGRA-------------------------------------------------------
-FVAPG-----------------------------------------------PLR----
-------------QLAPG------------------------------------------
--------------------TGASPMGPE-APRLSA-AEGTEAGSL--------------
------------------------------------------------------------
------------------------------------------------GGSWAATTAGLM
LAGAAI-GSSRRQARD--------------------------------------------
-----------------------------------------------------------V
GLAASG------------NKRRPA-INQWYYSTEGS----------------EG---GPP
KEPTFL--D------------------PKADDYGMWGDEKFEVPKW---FTIEKWRTSFV
ARER---------SRELYWFLKFWDKDGKE----------AFDKKKNY------GVSEAL
DIVLD-------MTTRGPR----EGDKFVVAKMTMNLDPRKPDEQLRTTVSLPHGTGQG-
LRVAVFC-EEAETE---EALSLGAVCAG-DALMQKIT-DDDID----FDVLIAKPAMMPK
LA-RLGKILGPRKLMPSPKS-GTVVQ---EYG--SAIEEFS---KGASAEVRLD------
----EKSMIILQFGTVAMGKTKLEENFRAFINQLVDKAPP----GAPSN-----------
---------YFKKVN-----VVTTLAPFLVS---------LD--V---------------
-------NELPKA------VSNRD------------------------------------
------------------------------------------------------------
------------------------------------------------------------
------------------------------------------------------------
------------------------------------------------------------
------------------------------------------------------
>Dinos-Prorocentrales-Pelagodinium-beii-RCC1491-CAMPEP-0197653900
XQELD-------------------------------------------------------
-----------SWQ----PDMQQELLL--------SMLRSGLLAPLLLLAAIAL--VRCS
GSANA-------------------------------------------------------
-F----------------------------------------------------------
-----------------------------------LGASQGL------------------
-----------RV--RSAGRHVANGSPLPSSPRFSE-QEN--------------------
------------------------------------------------------------
-----------------------------------------------NSCAWLPLALGVA
LAGASV-SSRSQRSQNAMRRKIG-------------------------------------
----TFK---PKIV----------------------------------------------
-------------------------RKAEDADGDGKVVDSDDDDDDDDDVEKEGKLPWSK
KFPNWV--K-----------------------KAGTPDAEAGTPPW---MTMQKFN-SLA
RGVARSP---NGKVRSKQYFWQRFDDNGKD--------Y----TASEY------TIATAL
DTLFTMSTRMPGVDPLENS----YYAGGIEVNMKLNLDLKKPDEQLRLQVKLPHPTGRE-
RKVAVFC-TAAEEA---EVMEMGAHIAG-TALEKAIK-DEEFD----FDVLITKPAMMPQ
IA-KLGKILGPRRLTPSPKA-GTVTQ---DFK--EGIENFK---YERLIEVKPNGTPTSN
KKPQTYVTNRAVIGKMTMGKDKILENVKHYLQSVAENCPA----GCRKKE----------
--------VFYNSVS-----IHYVGGP-SLR---------LK--E---------------
-------SAFPSH------PRDLDEDRIEE-------------------------DEAKL
MVMTKRR-----------------------------------------------------
------------------------------------------------------------
------------------------------------------------------------
------------------------------------------------------------
------------------------------------------------------
>Dinos-Prorocentrales-Prorocentrum-minimum-CCMP1329-CAMPEP-0190877528
------------------------------------------------------------
------------------------------------------------------------
------------------------------------------------------------
------------------------------------------------------------
------------------------------------------------------------
--------------------------------------SQEIYLSS--------------
------------------------------------------------------------
------------------------------------------------RGAGVLSAAAAV
LAGVVL-TRKKRRGNVSLGPT-G-------------------------------------
----NIG---PKWRNFY--------------------T----------------------
---------------------------------------------------------ADP
EDPLKL--TPFKELT-----------MDPSQAREFPGVKGLVRPDW---LTFXEVG-VLA
PTLE-----GSAPVLVAPGVRQRHGGADLRLQVG------VHRREGDL------RVRQDV
RGLPQ------------------QGEPNVHSPVPPEPRPEVPGPAAEDLDRAPDGVGGS-
VKVAVFC-GEDDEE---QVLAMGAYKAG-KTLTAAIE-AGDID----FDVLLAKPQMMPQ
LA-KLGKVLGPRRLMPSPKS-GTVVT---DYE--AAIKQFA---KGSTVELRSG------
----ADRNLFVNFGRMSFSQQLLKENFNALIKGVIEKAPS----GAKNP-----------
---------MFKKVL-----IHCSGLP-CFR---------IN--L---------------
-------DEFPKI------PEDEDE-----------------------------------
------------------------------------------------------------
------------------------------------------------------------
------------------------------------------------------------
------------------------------------------------------------
------------------------------------------------------
>Dinos-Prorocentrales-Prorocentrum-minimum-CCMP2233-CAMPEP-0191051938
------------------------------------------------------------
------------------------------------------------------------
------------------------------------------------------------
------------------------------------------------------------
------------------------------------------------------------
----------------------------------------XRGPLG--------------
------------------------------------------------------------
------------------------------------------------RGGGPRRRRA--
-------DPEEAQGQRVLGPD-G-------------------------------------
----QYW---TEVEEFL--------------------H----------------------
---------------------------------------------------------RRP
RRPIET--HAVQGAH-----------HGPVPGEGVPGGQGYRAPRL---VDVREVG-VLA
PTLE-----GSAPVLVAPGVRQRHGGADLRLQVG------VHRREGDL------RVRQDV
RGLPQ------------------QGEPNVHSPVPPEPRPEVPGPAAEDLDRAPDGVGGS-
VKVAVFC-GEDDEE---QVLAMGAYKAG-KTLTAAIE-AGDID----FDVLLAKPQMMPQ
LA-KLGKVLGPRRLMPSPKS-GTVVT---DYE--AAIKQFA---KGSTVELRSG------
----ADRNLFVNFGRMSFSQQLLKENFNALIKGVIEKAPS----GAKNP-----------
---------MFKKVL-----IHCSGLP-CFR---------IN--L---------------
-------DEFPKI------PEDEDE-----------------------------------
------------------------------------------------------------
------------------------------------------------------------
------------------------------------------------------------
------------------------------------------------------------
------------------------------------------------------
>Dinos-Suessiales-Polarella-glacialis-CCMP-1383-CAMPEP-0115088934
------------------------------------------------------------
--------------------MAPQV---------------GNLALAAAGAVLVC----FA
GRSAS-------------------------------------------------------
-FVPSGA------------------------------------------S----------
---------------------------------------PGL------------------
-----------RS--ARHLETFNGVSASP-EPVRVFSDQD-VNLSS--------------
------------------------------------------------------------
------------------------------------------------SSALWLSVVGVA
LAGVSL-GAQRRD-----------------------------------------------
-----------------------------------------------------------V
GVQMGT------------SLRKRRGRFEWRFGGE-----------------------GAP
KPPKWL--Q-------------------QERTPGEKTSGGHEVPAW---LTFQKWQ-SWS
APVK---------CRSVRWWRQVFXERGEW----------RIPKGQQF------SVPQAV
DAILE-------MNKRAPL----KFDPTMECMMKMNLDAKFPDQQIRCNIELPXGTGKR-
IRVAVYC-SPDEEE---EVLAFGADLAG-KTLQDQIA-AEKIE----FDVLLARPQSMPA
LA-KLGKILGPRRLMPSPKS-GTVVS---DIR--TAVETFK---SGKTVELRNS------
----RHGLVALPVGKLSYGKEKLVENFRAALQGLADKKPA----GAKQN-----------
---------FWKAVY-----LGSTMSP-SCR---------IQ------------------
-G-----SEFPKI------KVKNEDDD---------------------------------
------------------------------------------------------------
------------------------------------------------------------
------------------------------------------------------------
------------------------------------------------------------
------------------------------------------------------
>Dinos-Suessiales-Polarella-glacialis-CCMP2088-CAMPEP-0197956050
------------------------------------------------------------
--------------------MAPQV---------------GNLALAAAGAVLVC----FA
GRSAS-------------------------------------------------------
-FVPSGA------------------------------------------S----------
---------------------------------------PGL------------------
-----------RS--ARHLETFNGVSASP-EPVRVFSDQD-VNLSS--------------
------------------------------------------------------------
------------------------------------------------SSALWLSVVGVA
LAGVSL-GAQRRD-----------------------------------------------
-----------------------------------------------------------V
GVQMGT------------SLRKRRGRFEWRFGGE-----------------------GAP
KPPKWL--Q-------------------QERTPGEKTSGGHEVPAW---LTFQKWQ-SWS
APVK---------CRSVRWWRQVFDERGEW----------RIPKGQQF------SVPQAV
DAILE-------MNKRAPL----KFDPTMECMMKMNLDAKFPDQQIRCNIELPHGTGKR-
IRVAVYC-SPDEEE---EVLAFGADLAG-KTLQDQIA-AEKIE----FDVLLARPQSMPA
LA-KLGKILGPRRLMPSPKS-GTVVS---DIK--TAVETFK---SGKTVELRNS------
----RHGLVALPVGKLSYGKEKLVENFRAALQGLADKKPA----GAKQN-----------
---------FWKAVYLXLHDVAILQNP-GFR---------VP--Q--------------D
QG-----QERGR-------RLEAQLAD--------------------------------L
SGVTRER-----------------------------------------------------
--------------------------GHK----------------------ALQQQTLX-
------------------------------------------------------------
------------------------------------------------------------
------------------------------------------------------
>Dinos-Suessiales-Symbiodinium-microadriaticum-Smic35874
MGCL-GAIC-SVYFGATTHSVAA----------------------------TVDWVKFSQ
QSGTFAPLI--AFAK---VSCSRERG-----------------TPLALQEVSSM--AAFV
IQGG--------------------------------------------------------
-----------------------------------------------------PL-----
------------LRELPE------------------------------------------
---------------TQVGKLGSLVTSRS-IAKFPV-QENSFDSSST-------------
-----------------------------------------CVC----------------
--------------------------------------------------------LVAA
FVGAAL--LARRFSLS--------------------------------------------
-------------------------------------------------------RPRGV
RAFWSGSQLLSRSATCLHARK--RKRHAFWY-NE-----------------------DLS
KAPRWL--PGWKEEKLKQTDDDDDEEEQKEDAFPEGRTPTESLPKF---MTYEFWK-KMP
GGLR---------CRSPRYWKMYFNEDGTA---------PKYDRFRYY------SLAEAI
DIIFSF------YESAPND----AHDSSLEIAMFMALDAKYPDQQIRMKVKLPNGAGKQ-
KRVAVFC-PPAEEE---EALESGATIAG-KTLQDELV-AEEFN----FDVLIAKPAMMPA
LA-KLGKILGPRKLMPSPKS-GTLVT---DIK--AGIEAWA---SGGTVELRNN------
----DNMFIGCPFAKISQGKEKCLENLRGLLQQLADNAPP----GAKKRE----------
--------EYFARMF-----VKGDDSP-SVR---------ID--P---------------
-------KEFPDH--GYEKPVTGTT---------------------------------YF
AQQVLAGWTIVLHQACLSSAYGSVLHETPAAQLRLLAMDLDPILTHADSGDLDAMKAVLA
DSNSVNKRLKLRDADKRTALHRACAAGHEEIVAHLLSHRANPNVEDEEEWTPLHSAASRG
----SASMATLLTE----AGADCDATTSSGSSALHYAASKGHDEV-----IRILIQA---
GAKVNSKDRSG--GFPLLRAAGAGRLQALKILLVAQADLRCRDKSGDNAFHVAINGHQTA
ICEILFDRDEAEKLMKQENEDGKTAAQMLL-DLAPAET--RDKIKSIWREKKGG
>Dinos-Suessiales-Symbiodinium-minutum-009383
------------------------------------------------------------
-----------------------------------------------------M--DVPA
RGVP--------------------------------------------------------
-----------------------------------------------------PLG----
-----------ALNQIQL------------------------------------------
---------------RNAG-----VSGLSAAPKLTT-QDDL-SWSST-------------
-----------------------------------------WMC----------------
---------------------------------------------------------AAL
ILGAAV-AVRRTFGRS--------------------------------------------
----------------------------------------------------------SR
ASLVKGAKRSIRSSRMYMENHRGGRRHRWWYGDD-----------------------EEV
QAPRWM--PGLT----KDKGAEKEDGDEGGEEKKVYDPPASSIPSY---VNLDWWK-KQP
SRTK---------MRSPKYWRRLFDREGKR----------RFEPSQPF------KLAEAM
DLIWAG------FEDDGEM----KYDHGFEIKMKMALNSKFPDQQIRTKVTVPNGLGIQ-
KKVAVFC-SPEEEK---EMLNMGAFIAG-KTLSDAIE-EENFE----FDVLITKPAYMPA
IA-KLGKILGTRRMMPSPKS-GTVVT---DIE--EAVKVWS---EGRTLEIRTG------
----ARMLISVPFGRQSQGKEKLLENVRSLLDQMAASAPA----GAKNQK----------
--------DFWARMY-----IMAHGGP-SIP---------ID--P---------------
-------SDWPSH--GYVAPVKQND---------------------------------ML
PLALRMS-----------------------------------------------------
------------------------------------------------------------
------------------------------------------------------------
------------------------------------------------------------
------------------------------------------------------
>Dinos-Suessiales-Symbiodinium-sp-C15-CAMPEP-0192406108
-----------------------------------------------------XWAQL--
-------------KR---IDPRATRA-----------------TLAGPGLPGSL--TKME
VRAPG-------------------------------------------------------
----------------------------------------------------TPLT----
-----------ALNVQPR------------------------------------------
---------------AHVG-----ISGVT-APKLNV-QDDLSLGSNT-------------
-----------------------------------------WMC----------------
---------------------------------------------------------AAI
ILG-AV-------------A----------------------------------------
------------------------------------------------------IRTLGR
GALVKGLKRNQRSSKRIYMGVKGGMRNPYWYGGE-----------------------ESP
RAPSWL--PGYV--------PEERDG-ETLPKPDEGSEPPASLPKF---VNLEWWQ-SQP
AAIK---------TRSPSYWRRLFNDAGER----------RFERFKPY------SLPEAI
DIIFA-------GYEGDWH----DKDDTFELKLKMALDSKYPDQQIRTKVSLPNGLGKE-
QRVAVFC-APEEEK---EMLDMGASIAG-KTLQDQIQ-AEEFE----FDVLITKPASMPA
LA-KLGKILGKRRLMPSPKS-GTVVT---DIE--GAIKEWK---KGGTLELRSG------
----ARMVISVPFGKQSQGKEKLLENVRSLLQQLADKAPE----GAKKQK----------
--------EFFSKMH-----IQSHGGP-SIV---------ID--S---------------
-------VEWPSH--GYVAPQQEDS---------------------------------NI
PLALRMA-----------------------------------------------------
------------------------------------------------------------
------------------------------------------------------------
------------------------------------------------------------
------------------------------------------------------
>Dinos-Suessiales-Symbiodinium-sp-C1-CAMPEP-0199621536
XQ--------------------------------------------------VRWARL--
-------------KR---IFSSAWL------------------------LPGSLNRSKME
VRAPG-------------------------------------------------------
----------------------------------------------------TPLT----
-----------ALNVQPR------------------------------------------
---------------AHVG-----ISGVT-APKLNV-QDDL-LGSNT-------------
-----------------------------------------WMC----------------
---------------------------------------------------------AAI
ILGAAV-------------A----------------------------------------
------------------------------------------------------IRTLGR
GALVKGLKRNQRSSKRIYMGVKGGMRNPYWYGGE-----------------------ESP
RAPSWL--PGYV--------PEEKDG-ETLPKPDEGSEPPASLPKF---VNLEWWQ-SQP
AAIK---------TRSPSYWRRLFNDAGER----------RFERFKPY------SLPEAI
DIIFA-------GYEGDWH----DKDDTFELKLKMALDSKYPDQQIRTKVQLPNGLGKE-
QRVAVFC-APEQEK---EMLDMGASIAG-KTLQDQIQ-AEEFE----FDVLITKPASMPA
LA-KLGKILGKRRLMPSPKS-GTVVS---DIE--GAIKEWK---KGGTLELRSG------
----ARMVISVPFGKQSQGKEKLLENLRSLLQQLADKAPE----GAKKQK----------
--------DFFSKMH-----IQSHGGP-SIV---------ID--S---------------
-------AEWPSH--GYVAPKQEDS---------------------------------NI
PLALRMA-----------------------------------------------------
------------------------------------------------------------
------------------------------------------------------------
------------------------------------------------------------
------------------------------------------------------
>Dinos-Suessiales-Symbiodinium-sp-CCMP2430-CAMPEP-0192509252
------------------------------------------------------------
-----------------------------------------------------M--AAFV
IQGG--------------------------------------------------------
-----------------------------------------------------PL-----
------------LRELPE------------------------------------------
---------------TQVGKLGNLVTSRS-IAKFPV-QENSFDSSST-------------
-----------------------------------------CVC----------------
--------------------------------------------------------LVAA
FVGAAL--LARRFSLS--------------------------------------------
-------------------------------------------------------RPRGV
RAFWSGSQHLSRSATCLHVRKKHRCRHAFWY-NE-----------------------DLS
KAPRWL--PGWKEEKLKQTDDDEDEEEEKEDAFPEGRNPTESLPKF---MTYEFWK-KMP
SGLR---------CRSPRYWKMYFNEDGTA---------PKYDRFKYY------SLAEAI
DIIFSF------YESAPND----AHDSSLEIAMFMALDAKYPDQQIRMKVKLPNGAGKQ-
KRVAVFC-PPAEEE---EALESGATIAG-KTLQDELV-AEEFN----FDVLIAKPAMMPA
LA-KLGKILGPRKLMPSPKS-GTLVT---DIK--AGIEAWA---SGGTVELRNN------
----DNMYIGCAFAKISQGREKCLENLRGLLQQLADNAPP----GAKKRE----------
--------AYFAKMF-----VKGDDSP-SVR---------IN--Q---------------
-------KEFPDH--GYEKPVTGTT---------------------------------YF
AQQVLAG-----------------------------------------------------
------------------------------------------------------------
------------------------------------------------------------
------------------------------------------------------------
------------------------------------------------------
>Dinos-Suessiales-Symbiodinium-sp-Mp-CAMPEP-0192628790
------------------------------------------------------------
------------------LKCSRKH--------------------FSCCKRCFM--AAFA
IQTQ--------------------------------------------------------
-----------------------------------------------------TW-----
------------LQ--PH------------------------------------------
---------------LQVGRPGGLAVSPG-VAKVPA-QEETCLTSNA-------------
-----------------------------------------CLC----------------
--------------------------------------------------------LVAA
FVGAAV-VL-RRFSPSLRA-----------------------------------------
-------------------------------------------------------RSHKA
KVSWRHGS-WRRTAVAMNITK----RHLQWY--D-----------------------DTM
RAPSWL--PGRPD---KEKNEEEKDEDEDEDEFEEGPPPKGTLPGY---VNFTWWM-NLP
IKYR---------CRSPAYWKMICDDKGKL----------KYKYDKEC------TFAEAI
DQIFAF------YEASPIE----DIDPALELAMFMGLDAKYPDQQIRMQVTLPNAIGGG-
KRVAVFC-PPEEEA---EALEMGAAIAG-KTLQDELT-SEEFN----FDVLIAKPAMMPA
LA-KLGKILGPRRLMPSPKS-GTVVT---DLK--AGIEQWS---AGGTVELRNN------
----PNMFVGARFGSLSQGKEKCLENVHSLLDQMAKNAPA----GAKKIE----------
--------DYWIKMT-----MSGQSTP-SVR---------IS--P---------------
-------KEFPSH--GYMKTVERND---------------------------------FV
YQAL--G-----------------------------------------------------
------------------------------------------------------------
------------------------------------------------------------
------------------------------------------------------------
--------DEY-------------------------------------------
>Ectocarpus-siliculosus-Esi0076-0092
MR----------------------------------------------------------
------------------------------------------------------------
------------------------------------------------------------
------------------------------------------------------------
------------------------------------------------------------
------------------------------------------------------------
------------------------------------------------------------
------------------------------------------------------------
------------------------------------------------------------
------------------------------------------------------------
------------------------------------------------------------
----------------------------------HGSLHSCARPAQ-----------RAI
IPCQAL----RAASSKSKNKNRRKASPTQA-QAA------VAARNPVY------PIAEAL
DL----------VKDGAKA----NFDETVEVAMVLNVDPRKANQTVRGTVQLPKGSGKT-
VRVAVFA-KGDDAD---AATAAGADIVGTEDLVASVM-KGNID----FERCVATPEMMSV
VG-RAARVLGPRGLMPNAKL-GSVTR---DVE--AAVRAAK---GG-QAQFRAG------
----KNGALHMGVGKVSFARSDLIENVRATMVAISNLKPE----VIKGK-----------
---------YISQVH-----LSSTMGK-GVP---------VE--V---------------
-------ATVDPSSPRFMFVDEGAEAAVKK------------------------ALEAEL
AKAMKEG-----------------------------------------------------
------------------------------------------------------------
------------------------------------------------------------
------------------DGAGEQRAS----L----------------------------
------------------------------------------------------
>Fistulifera-solaris-fso-g17200
------------------------------------------------------------
--------------------------------------------------------M---
------------------------------------------------------------
------------------------------------------------------------
------------------------------------------------------------
-------------------------------------------LSNH-------------
-----------------------------------------FL-----------------
------------------------------------------------------------
------------------------------------------------------------
------------------------------------------------------------
----------------------------------------------------------RH
ASACCRVT--------------------TQHMLYHSRAHPKPIPEI---AVTDALS-SLL
KDVN---------GRKRLR-SRRFKRRGVE------------------------------
----------TTVE---------HPDETIELAVNLNLDPRKPGQALRGSISLPNGTGKKQ
MDCLVFTSDPALQE---AALQAGAKYAGGEGLADEVV-AGRVAV-DTIQRSLATAEILPI
ISKKVARLLGPRGLMPNAKE-GTLLQ---GSA--ELLEALETQLAGKQVPYRTE------
----KEGIVHVPVGKGSFGKAKLLENIGQVMKTIFDVKPENYGKGKKKKTTG--------
-----KGTKYLLRAS-----VSSTQGK-GVR---------LD--L---------------
-------RTVDPNSTFFLTSPEEVAKA------------------------------ALV
PDAQ--------------------------------------------------------
------------------------------------------------------------
------------------------------------------------------------
------------------------------------------------------------
-----------------------------------------------------G
>Fragilariopsis-cylindrus-Fracy1-166715
------------------------------------------------------------
---------------------------------------------------------MWT
NKASS-------------------------------------------------------
-L----------------------------------------------------------
---------------------------LHKR-----------------------------
------------------------------LPMTTSTRASTRYLSAF-------------
-----------------------------------------MLR----------------
---------------------------------------R-------AATTNPTSSSLSS
SLSSSS------------------------------------------------------
------------------------------------------------------------
---------------------------------------------------------SSS
SSP-LL--SSTTSSTTTSFQPHPQGQSPYVCRYYVTRAHPRPIPEY---SVPTGLQ-MVL
DGVE---------ERKTRR-ATRWEQNKVK----------RQLKGIEDSG----E-----
-----------------YR----NHNETIELAINLNIDPRKPGQALRGSMVLPHGTGKT-
VSCLVFTSDGKTME---EAKIAGHE-AGGEELIDKII-AGEVAI-DQYQRALATKETLPM
VQKQLARLLGPRGLMPNLKT-NTVFD---EGS--MLLTSLKEQ-SS-TVTYRTE------
----SGGIVHFPVGRGSFTPQQLIENLQTICQTVQDVKPEQYGKGKKKKSSGGGAGTKGN
SKKQSKNVKYWLKAH-----LTATQGKGSVL---------LD--L---------------
-------RTVDPTSPFFMKEPE--------------------------------------
------------------------------------------------------------
------------------------------------------------------------
------------------------------------------------------------
------------------------------------------------------------
------------------------------------------------------
>Galdieria-sulphuraria-671743490
------------------------------------------------------------
------------------------------------------------------------
------------------------------------------------------------
------------------------------------------------------------
------------------------------------------------------------
------------------------------------------------------------
------------------------------------------------------------
------------------------------------------------------------
------------------------------------------------------------
------------------------------------------------------------
------------------------------------------------------------
------------------------------------------------------------
---------------MIKK-SKRFQKIKS-----------QIL-EQSY------ELRE--
EL----------LKTIANA----RFSETAEVHMNLAIDPKYNDQQLRASVLLPRGTGKF-
VKIAVIT-NSSQLE---LAKSAGADLVGSDEILDTITNNNFLD----FSYLITTPDFVPK
IA-KLGKILGPRGLMPSPKT-GTVTN---DLA--DTIKNFK---NG-KIEYRAD------
----KT--VHIGFGKVNFSTEDLLFNLLAIKDSINKNKPS----GVKGK-----------
---------YWKSCY-----ICSTMSP-SIN---------ID--V---------------
-------STFI-------------------------------------------------
------------------------------------------------------------
------------------------------------------------------------
------------------------------------------------------------
------------------------------------------------------------
------------------------------------------------------
>Guillardia-theta-85967
------------------------------------------------------------
------------------------------------------------------------
------------------------------------------------------------
------------------------------------------------------------
------------------------------------------------------------
------------------------------------------------------------
------------------------------------------------------------
------------------------------------------------------------
------------------------------------------------------------
------------------------------------------------------------
-MALR------------------AACAAGSMALRKA---------------------GRP
AG--------------------------------AAAMQGCFMPSYGAGFSHLMWG-TCA
TTLD----------------GRRFASQST---------------NKLH------DLDSAV
QK----------VLKGSDR----KFVESVEVCIETALDPRKADHLIRGLVKLPHGNGKS-
IKIAVFA-TGEAAD---AAKRLGVENVGLEDLIEKVK-EGKLD----FERCLATPQAMPK
LN-SIARILGPRGLMPNPKT-QTVTE---DIE--KGIKDLR---SG-LV-FKVD------
----KAGYIHGCIGKIDYTPEQIKENLSVFVSTITDLRPK----SLSGQ-----------
---------FLKSCL-----IKCTMGK-AFK---------IK--M---------------
-------SELTGT------SSETAS-----------------------------------
PSSTS-------------------------------------------------------
------------------------------------------------------------
------------------------------------------------------------
----------------------EKKESDW-------------------------------
-CSIPLD--------------------LIL------------------------
>Haptophytes-Coccolithales-Syracosphaerales-Calcidiscus-leptoporus-RCC1130-CAMPEP-0119397414
------------------------------------------------------------
------------------------------------------------------------
------------------------------------------------------------
------------------------------------------------------------
------------------------------------------------------------
------------------------------------------------------------
------------------------------------------------------------
------------------------------------------------------------
--------------XLRER-----------------------------------------
------------------------------------------------------DFSMAA
RVLLT--------------ALLTSEAAAYAL-LDAP---------------------SPP
CI-----------------------------------------------------A-RSG
PASM------------MAS-SRRKAVLDK-----------EVE-EKLY------EPAEGI
AL----------MKKLATA----KFIETAEIHGNLNIDPKYNDQQIRTTVTLPHGTGKS-
VRVAVLA-EGPAAE---AALAAGADKVGMADLIEDIS-NGVLD----FDVLLATPPAMPK
LA-KLGKVLGPKGLMPSPKA-GTVSA---APG--ESVKEFK---AG-KLEFRCD------
----KQGIVHVPIGKCDFDESALQGNLAAITQCIEKNRPT----GCKGK-----------
---------LWISAT-----LTSTMGP-AIK---------LD--T---------------
-------AALREF------TPSESLPA---------------------------------
PEA---------------------------------------------------------
------------------------------------------------------------
------------------------------------------------------------
------------------------------------------------------------
------------------------------------------------------
>Haptophytes-Coccolithales-Syracosphaerales-Coccolithus-pelagicus-ssp-braarudi-PLY182g-CAMPEP-0183353682
------------------------------------------------------------
------------------------------------------------------------
------------------------------------------------------------
------------------------------------------------------------
-----------------------------XGN----------------------------
------------------------------------------------------------
------------------------------------------------------------
------------------------------------------------------------
--------------LSTLRGE---------------------------------------
-------------------------------------------------------VGMAR
SLLLI--------------GLLAVEASAY-----------------------------AP
LT------------------------------------SAHSHAA----------S-RCG
TAC-------------MKV-STRKALLDK-----------EIDQEKLY------EPAEAI
TL----------MKKLANA----KFVETAEIHGNLNIDPKYNDQQIRTTVVLPHGTGKT-
VRVAVLA-EGAAAE---AATAAGADIVGMADLIEDIS-KGILD----FDVLLATPPAMPK
LA-KLGKVLGPKGLMPSPKA-GTVSA---SPG--ESVKEFK---AG-KLEFRCD------
----KQGIVHVPLGKCDFDEASLQGNLYAITQCIEKNRPT----GCKGK-----------
---------LWNTAT-----LSSTMGP-PIK---------LD--L---------------
-------AALKAF------TPA--------------------------------------
------------------------------------------------------------
------------------------------------------------------------
------------------------------------------------------------
------------------------------------------------------------
------------------------------------------------------
>Haptophytes-Coccolithales-Syracosphaerales-Pleurochrysis-carterae-CCMP645-CAMPEP-0190771764
------------------------------------------------------------
------------------------------------------------------------
------------------------------------------------------------
---XLDKEVEK-------ESNTEG------------------------------------
------------------------------------------------------------
------------------------------------------------------------
------------------------------------------------------------
------------------------------------------------------------
-----------------KRHH---------------------------------------
-------------------------------------------------------TGRCT
AMIY----------------QLVAAATAYAF-NAQV---------------------AAP
FS------------------------------------AVAVSPA------------SSK
VV--------------MKV-SARKALLDK-----------EVEKERLY------EPAEAI
TL----------MKSLANA----KFVETAELHGNLNIDPKYNDQQIRTTVTLPHGTGKT-
VRVAVLA-EGPAAD---AAREAGADLVGMADLIETIS-KGELD----FDVLLATPPAMPK
LA-KLGKVLGPKGLMPSPKA-GTVST---SPA--DAVKEFK---AG-KLEFRCD------
----KQGIVHVPLGKCDFTEEALQGNLAAVAQTIEKNRPS----GCKGK-----------
---------LWISAT-----LSSTMGP-AIK---------LD--V---------------
-------SALKAF------TPEAPAA----------------------------------
------------------------------------------------------------
------------------------------------------------------------
------------------------------------------------------------
------------------------------------------------------------
------------------------------------------------------
>Haptophytes-Chrysochromulinales-Chrysochromulina-brevifilum-UTEX-LB-985-CAMPEP-0174725686
------------------------------------------------------------
------------------------------------------------------------
------------------------------------------------------------
------------------------------------------------------------
------------------------------------------------------------
------------------------------------------------------------
------------------------------------------------------------
----------------------X-------------------------------------
-----------------KAGD---------------------------------------
---------------------------------------IHMLPSLFPRV----------
-------------------LLLAAASRAYVLPQGAP---------------------GAP
GA-------------------------------------PTQQHA----------P-RQP
VP--------------TML-GRRITELVK-----------EVE-EREY------QPGEAV
SL----------MKKLATA----KFVETAELHGNLNLDPKYNDQQIRTTVSLPHGTGKS-
VRVAVLA-EGPAAD---AAKEAGADVVGFDDLIETIS-AGELD----FDILLATPPAMPK
LA-KLGKVLGPKGLMPSPKA-GTVTT---NPG--ESVAEFK---AG-KLEFRTD------
----KQGIVHIPFGKCDFEDGALEANLLSITAAIEKNRPT----GCKGK-----------
---------LWNTAY-----VTSTMGP-SIK---------LD--L---------------
-------AALK-------------------------------------------------
------------------------------------------------------------
------------------------------------------------------------
------------------------------------------------------------
------------------------------------------------------------
------------------------------------------------------
>Haptophytes-Chrysochromulinales-Chrysochromulina-ericina-CCMP281-CAMPEP-0181211972
------------------------------------------------------------
------------------------------------------------------------
------------------------------------------------------------
------------------------------------------------------------
------------------------------------------------------------
------------------------------------------------------------
------------------------------------------------------------
------------------------------------------------------------
------------------------------------------------------------
------------------------------------------------------------
------------------------------------------------------------
--------------------------------------XASQLHS------------RQA
PV--------------TMV-SRRKAEVDK-----------EVDATKLY------EPKEAI
AL----------LQKCASA----KFVETAELHGNLNLDPKYNDQQIRTTVSLPHGTGKN-
VRVAVLA-EGPAAD---AAKEAGADLVGMADLIDIIS-GGELE----FDVLLATPPAMPK
LA-KLGKVLGPKGLMPSPKA-GTVSA---DPA--ASVKEFK---AG-KLEFRTD------
----KQGIVHIPFGKADFTEEALLENLASVAQTIEKNRPT----GCKGK-----------
---------LWNTAS-----ISSTMGP-GFK---------LD--L---------------
-------NSLKAL-----------------------------------------------
------------------------------------------------------------
------------------------------------------------------------
------------------------------------------------------------
------------------------------------------------------------
------------------------------------------------------
>Haptophytes-Chrysochromulinales-Chrysochromulina-polylepis-CCMP1757-CAMPEP-0193715082
------------------------------------------------------------
------------------------------------------------------------
------------------------------------------------------------
------------------------------------------------------------
------------------------------------------------------------
------------------------------------------------------------
------------------------------------------------------------
------------------------------------------------------------
------------------------------------------------------------
---------------------------------------------------------MFG
AAAF----------------MCSA--SAYTL-AYQP------------------------
-----------------------------------SQI--SQHFT------------RHE
SP--------------IMV-SRRKTEVDK-----------LLDSTKLY------EPQEAV
AL----------MKQMATA----KFTETAELHGNLNLDPKYNDQQIRTTVALPHGTGNA-
VRVAVLA-EGPAAA---EAQEAGADIVGMADLIETIS-SGVCD----FDVLLATPPAMPK
LA-KLGKVLGPKGLMPSPKA-GTVSA---SPG--DAVKEFK---AG-KLEFRTD------
----KQGIVHVPFGKTDFQDEKLLDNLIELSKTIEKNRPT----GCKGK-----------
---------LWNTAT-----LSSTMGP-GIK---------LD--L---------------
-------NALKAL------SA---------------------------------------
------------------------------------------------------------
------------------------------------------------------------
------------------------------------------------------------
------------------------------------------------------------
------------------------------------------------------
>Haptophytes-Chrysochromulinales-Chrysochromulina-rotalis-UIO044-CAMPEP-0115858218
------------------------------------------------------------
------------------------------------------------------------
------------------------------------------------------------
------------------------------------------------------------
------------------------------------------------------------
-------------------------------P----------------------------
------------------------------------------------------------
------------------------------------------------------------
------------------------------------------------------------
-----------------------------------------WLPRLLPCAFPM-ASTSSR
LVLA----------------FGLSATSGYLI-TPQQ---------------------VVP
MQ-------------------------------------QQQHAA----------A-RQA
APTM------------VAV-SRRMAELTP-----------QVDEEREY------LPSEAV
TL----------MKKMANA----KFTETAELHGNLNLDPKYNDQQIRTTVSLPHGTGKS-
VRVAVLA-EGPLAD---QAKEAGADLVGFDDLIDVIA-SGELE----FEVLLATPPAMPK
LA-KLGKVLGPKGLMPSPKA-GTVTN---DPG--SSVAEFK---AG-KLEFRTD------
----KQGIVHIPFGKCDFTESALEENLMALADTIEKNRPS----GCKGK-----------
---------LWKTAY-----ITSTMGP-SVK---------LD--L---------------
-------ASLKQ------------------------------------------------
------------------------------------------------------------
------------------------------------------------------------
------------------------------------------------------------
------------------------------------------------------------
------------------------------------------------------
>Haptophytes-Chrysochromulinales-Chrysochromulina-sp-KOO23514-1
------------------------------------------------------------
------------------------------------------------------------
------------------------------------------------------------
------------------------------------------------------------
------------------------------------------------------------
------------------------------------------------------------
------------------------------------------------------------
------------------------------------------------------------
------------------------------------------------------------
-----------------------------------------------------------M
LRVSR-------------------------------------------------------
----------------------------------AAATRLAASPG----------S-ALL
PP--------HGSQSLLRT-TRRFAVKDV-----------RAERLRAA------HLDEAL
QI----------VRAYACA----RYPESVDIALRLNTDVKRSDERVRGTVLLPHGTGKS-
IRVAVFA-RGELAE---EARAAGADVVGAEDLVEEVL-KGRLD----FERVIAAPDVLPL
MA-KAARTLGPKGLMPNPKR-GTVTK---EIT--EAVKRAK---GG-EVEFRAD------
---TKAGLVHATIGRAEFSNEHLRNNALTLMDAVLALRPA----RFKGK-----------
---------APRSIT-----ISSTTGP-GVK---------LDHRL---------------
-------WTV--------------------------------------------------
------------------------------------------------------------
------------------------------------------------------------
------------------------------------------------------------
------------------------------------------------------------
------------------------------------------------------
>Haptophytes-Isochrysidales-Emiliania-huxleyi-374-CAMPEP-0187606896
------------------------------------------------------------
------------------------------------------------------------
------------------------------------------------------------
------------------------------------------------------------
------------------------------------------------------------
------------------------------------------------------------
------------------------------------------------------------
------------------------------------------------------------
------------------------------------------------------------
----------------------------------------------------ASSVDDST
GMLV----------------LFASAVQGWMV-RGPV---------------------AAP
LV--------------------------------QQQQQQQQLDA----------A-RAA
APA-------------MKV-SRRASENAG-----------KVEEEKLY------SPEEAV
AL----------MKELATA----KFTETAELHGNLNLDPKYNDQQIRTTVALPHGTGKS-
VRVAVLA-EGAAAD---EAKAAGADLVGMADLIEEIA-AGNLN----FEVLLATPPAMPK
LA-KLGKVLGPKGLMPSPKA-GTVTA---APG--EAVGEFK---AG-KIEFRTD------
----KQGIVHVPFGKCDFEAGSLSENLAALTKTIEKNRPS----GCKGK-----------
---------LWSTAT-----LSSTMGP-PIK---------LD--V---------------
-------AALRTF------AGVV-------------------------------------
------------------------------------------------------------
------------------------------------------------------------
------------------------------------------------------------
------------------------------------------------------------
------------------------------------------------------
>Haptophytes-Isochrysidales-Emiliania-huxleyi-379-CAMPEP-0187623740
------------------------------------------------------------
------------------------------------------------------------
------------------------------------------------------------
------------------------------------------------------------
------------------------------------------------------------
------------------------------------------------------------
------------------------------------------------------------
------------------------------------------------------------
------------------------------------------------------------
----------------------------------------------------XRALASST
GMLV----------------LFASAVQGWMV-RGPV---------------------AAP
LV--------------------------------QQQQQQQQLDA----------A-RAA
APA-------------MKV-SRRASENAG-----------KVEEEKLY------SPEEAV
AL----------MKELATA----KFTETAELHGNLNLDPKYNDQQIRTTVALPHGTGKS-
VRVAVLA-EGAAAD---EAKAAGADLVGMADLIEEIA-AGNLN----FEVLLATPPAMPK
LA-KLGKVLGPKGLMPSPKA-GTVTA---APG--EAVGEFK---AG-KIEFRTD------
----KQGIVHVPFGKCDFEAGSLSENLAALTKTIEKNRPS----GCKGK-----------
---------LWSTAT-----LSSTMGP-PIK---------LD--V---------------
-------AALRTF------AGVV-------------------------------------
------------------------------------------------------------
------------------------------------------------------------
------------------------------------------------------------
------------------------------------------------------------
------------------------------------------------------
>Haptophytes-Isochrysidales-Emiliania-huxleyi-468608
------------------------------------------------------------
------------------------------------------------------------
------------------------------------------------------------
------------------------------------------------------------
------------------------------------------------------------
------------------------------------------------------------
------------------------------------------------------------
------------------------------------------------------------
------------------------------------------------------------
------------------------------------------------------------
-MLV----------------LFASAVQGWMV-RGPV---------------------AAP
LV--------------------------------QQQQQQQQLDA----------A-RAA
APA-------------MKA-SRRASENAG-----------KVEEEKLY------SPEEAV
AL----------MKELATA----KFTETAELHGNLNLDPKYNDQQIRTTVALPHGTGKS-
VRVAVLA-EGAAAD---EAKAAGADLVGMADLIEEIA-AGNLN----FEVLLATPPAMPK
LA-KLGKVLGPKGLMPSPKA-GTVTA---APG--EAVGEFK---AG-KIEFRTD------
----KQ------------------------------------------------------
------------------------------------------------------------
------------------------------------------------------------
------------------------------------------------------------
------------------------------------------------------------
------------------------------------------------------------
------------------------------------------------------------
------------------------------------------------------
>Haptophytes-Isochrysidales-Emiliania-huxleyi-CCMP370-CAMPEP-0187670418
------------------------------------------------------------
------------------------------------------------------------
------------------------------------------------------------
------------------------------------------------------------
------------------------------------------------------------
------------------------------------------------------------
------------------------------------------------------------
----------------TCETR------------------------------------AGL
LRLNLV-AGRKATEEIARRAL---------------------------------------
----------------------------------------------------ASSVDDST
GMLV----------------LFASAVQGWMV-RGPV---------------------AAP
LVQ-------------------------------QQQQQQQQLDA----------A-RAA
APA-------------MKV-SRRASENAG-----------KVEEEKLY------SPEEAV
AL----------MKELATA----KFTETAELHGNLNLDPKYNDQQIRTTVALPHGTGKS-
VRVAVLA-EGAAAD---EAKAAGADLVGMADLIEEIA-AGNLN----FEVLLATPPAMPK
LA-KLGKVLGPKGLMPSPKA-GTVTA---APG--EAVGEFK---AG-KIEFRTD------
----KQGIVHVPFGKCDFEAGSLSENLAALTKTIEKNRPS----GCKGK-----------
---------LWSTAT-----LSSTMGP-PIK---------LD--V---------------
-------AALRTF------AGVV-------------------------------------
------------------------------------------------------------
------------------------------------------------------------
------------------------------------------------------------
------------------------------------------------------------
------------------------------------------------------
>Haptophytes-Isochrysidales-Emiliania-huxleyi-PLYM219-CAMPEP-0187771822
------------------------------------------------------------
------------------------------------------------------------
------------------------------------------------------------
------------------------------------------------------------
------------------------------------------------------------
------------------------------------------------------------
------------------------------------------------------------
------------------------------------------------------------
-----------------XRAV---------------------------------------
---------------------------------------------------QLLLLDDST
GMLV----------------LFASAVQGWMV-RGPV---------------------AAP
LV--------------------------------QQQQQQQQLDA----------A-RAA
APA-------------MKV-SRRASENAG-----------KVEEEKLY------SPEEAV
AL----------MKELATA----KFTETAELHGNLNLDPKYNDQQIRTTVALPHGTGKS-
VRVAVLA-EGAAAD---EAKAAGADLVGMADLIEEIA-AGNLN----FEVLLATPPAMPK
LA-KLGKVLGPKGLMPSPKA-GTVTA---APG--EAVGEFK---AG-KIEFRTD------
----KQGIVHVPFGKCDFEAGSLSENLAALTKTIEKNRPS----GCKGK-----------
---------LWSTAT-----LSSTMGP-PIK---------LD--V---------------
-------AALRTF------AGVV-------------------------------------
------------------------------------------------------------
------------------------------------------------------------
------------------------------------------------------------
------------------------------------------------------------
------------------------------------------------------
>Haptophytes-Isochrysidales-Gephyrocapsa-oceanica-RCC1303-CAMPEP-0188171818
XEE---GA-ARERGGRERLRRRARRQERGERVRLRFARPDRVY----DQLGLVGREADQP
AAVGHGDEGGASEQRLPLDQLDALGGGGPVRGAERRDGEPPVQHAVRAHLSALW-HE---
RRNAQARLVGGRGPPPELLAGGGVQGEDGGGRRGVDGGVGRRRHGRRCRVPRRVEHGVPE
ERARVGKEPHRAVGAAVAVGDARGEHA------RG--------------AEREQAAHRL-
-----------ALGQHP-------------------------------------------
-----------------------PPRGAA-GPQVDP------------------------
----------------------------------------------------------G-
---------------DRGLTRD-D-----------GEPLGADGAKDGG------ADGADV
LARPVE-LARLVLEEG-GRGE---------------------------------------
----------------------------------------------------LSST-DGT
GMLV----------------LFASAVPVWMV-RGPA---------------------AAP
LV---------------------------------QQQQQQQLDA----------V-RAA
APA-------------MKV-SRRASENAR-----------KVEEEKLY------SPEEAV
AL----------MKELATA----KFTETAELHGNLNLDPKYNDQQIRTTVALPHGTGKS-
VRVAVLA-EGAAAD---EAKAAGADLVGMADLIEEIA-SGNLN----FEVLLATPPAMPK
LA-KLGKVLGPKGLMPSPKA-GTVTA---APG--EAVGEFK---AG-KIEFRTD------
----KQGIVHVPFGKCDFEAGSLSENLAALTKTIEKNRPS----GCKGK-----------
---------LWSTAT-----LSSTMGP-PIK---------LD--V---------------
-------AALRTF------AGVA-------------------------------------
------------------------------------------------------------
------------------------------------------------------------
------------------------------------------------------------
------------------------------------------------------------
------------------------------------------------------
>Haptophytes-Isochrysidales-Isochrysis-galbana-CCMP1323-CAMPEP-0193684836
------------------------------------------------------------
------------------------------------------------------------
------------------------------------------------------------
-----------------------GDH----------------------------------
--------------TRP-------------------------------------------
------------------------------VPMV--------------------------
------------------------------------------------------------
------------------------------------------------------------
------------------------------------------------------------
------------------------------------------------------AAARPR
RAIAA--------------LLLASSAQGLMV-TAPT------------------------
------------------------------------QQVSTIVGV----------S-RAA
APT-------------MKV-SRRTATLAA-----------EVEAMKLY------SPDEAV
AL----------MKKLATA----KFAETAELHGNLNLDPKYNDQQIRTTVALPHGTGKT-
VRIAVLA-EGAAAD---EALAAGADIVGMADLIADIS-AGKLD----FEVLLATPPAMPK
LA-KLGKVLGPKGLMPSPKA-GTVSA---NPG--EAVKEFK---AG-KLEFRTD------
----KQGIVHVPFGKCDFTEENLLANLLALTSTIEKSRPT----GAKGK-----------
---------LWITAT-----LASSMGP-AIK---------LD--V---------------
-------AALRSA------AGAA-------------------------------------
------------------------------------------------------------
------------------------------------------------------------
------------------------------------------------------------
------------------------------------------------------------
------------------------------------------------------
>Haptophytes-Isochrysidales-Isochrysis-sp-BAJW2040722
------------------------------------------------------------
------------------------------------------------------------
------------------------------------------------------------
------------------------------------------------------------
------------------------------------------------------------
------------------------------------------------------------
------------------------------------------------------------
------------------------------------------------------------
------------------------------------------------------------
------------------------------------------------------------
------------------------------------------------------------
------------------------------------------------------------
-----------------------MQAIAT-----------EVDADKLY------APDEAI
AL----------MKKLANA----KFVETAELHGNLNLDPKYNDQQIRTTVALPHGTGNT-
VRIAVLA-EGPAAD---EARAAGADIVGMADLIEDIS-AGKLD----FEVLLATPPAMPK
LA-KLGKVLGPKGLMPSPKA-GTVSA---TPG--EAVKEFK---AG-KLEFRTD------
----KQGIVHIPFGKCDFSEENLSGNLQALAKTIEKNRPT----GCKGK-----------
---------LWNTAT-----LSSTMGP-AIK---------LD--V---------------
------------------------------------------------------------
------------------------------------------------------------
------------------------------------------------------------
------------------------------------------------------------
------------------------------------------------------------
------------------------------------------------------
>Haptophytes-Isochrysidales-Isochrysis-sp-CCMP1244-CAMPEP-0188753328
------------------------------------------------------------
------------------------------------------------------------
------------------------------------------------------------
------------------------------------------------------------
------------------------------------------------------------
--------------------------XAT-GP----------------------------
------------------------------------------------------------
------------------------------------------------------------
LTI--------------QRGL---------------------------------------
----------------------------------------------------ASSVDDSA
GMLV----------------LFASAVQGWMV-RGPV---------------------AAP
LV----------------------------------QQQQQQLDA----------A-RAA
APA-------------MKV-SRRASENAG-----------KVEEEKLY------SPEEAV
AL----------MKELATA----KFTETAELHGNLNLDPKYNDQQIRTTVALPHGTGKS-
VRVAVLA-EGAAAD---EAKAAGADLVGMADLIEEIA-AGNLN----FEVLLATPPAMPK
LA-KLGKVLGPKGLMPSPKA-GTVTA---APG--EAVGEFK---AG-KIEFRTD------
----KQGIVHVPFGKCDFEAGSLSENLAALTKTIEKNRPS----GCKGK-----------
---------LWSTAT-----LSSTMGP-PIK---------LD--V---------------
-------AALRTF------AGVV-------------------------------------
------------------------------------------------------------
------------------------------------------------------------
------------------------------------------------------------
------------------------------------------------------------
------------------------------------------------------
>Haptophytes-Pavlovales-Exanthemachrysis-gayraliae-RCC1523-CAMPEP-0206009138
------------------------------------------------------------
------------------------------------------------------------
------------------------------------------------------------
------------------------------------------------------------
------------------------------------------------------------
------------------------------------------------------------
------------------------------------------------------------
------------------------------------------------------------
------------------------------------------------------------
------------------------------------------------------------
------------------------------------------------------------
------------------------------------------XPA------------SAS
RV--------------TML-SKRMAAASK-----------GLDRDALY------APEAAV
GK----------MKALASA----KFVETAEAHIRLNIDPKYNDQQLRTTVALPKGTGSA-
VRVAVLA-DGPMAD---QAKAAGADLVGMDDLVQAIS-GGELN----FDVLIATPPAMPK
IA-KLGRVLGPKGLMPSPKA-GTVTA---DVG--AAVKEFK---SG-KFEFRCD------
----KAGIVHVPFGKCDFSVEDLVCNLKAVQETVDKNKPS----GAKGK-----------
---------YWMSMY-----VCSSMGP-SLK---------VD--I---------------
-------EALTKL------PDSAVLALGV----------PEPVAAYLPPPAAA----WHA
PATSARG--------------AVAPAWLCVAQLR--------------------------
--------------------ARARCAGST---------------------CAASGTGAAA
IVCPPADLAGCRVDAWRRANARGRRPWAAGTSSLCGSVSSPGGGVTGGPGVRIANRAATW
GVTTAVXACAGPAALPLSRAATRTRGSIAAGPASSNRRVYTRGKLG--------------
VCR-PVR--------------------MLQRQLTKSVACPGQPLRPLWPKLGGG
>Haptophytes-Pavlovales-Pavlova-gyrans-CCMP608-CAMPEP-0206035680
------------------------------------------------------------
------------------------------------------------------------
------------------------------------------------------------
------------------------------------------------------------
------------------------------------------------------------
-------------------------XAQR-EPIL--------------------------
------------------------------------------------------------
------------------------------------------------------------
-----------------PRGR---------------------------------------
-------------------------------------------------------AERPA
AML----------------ALALVVSQALVA-GAVA---------------------HGV
S-------------------------------------PALARPA------------PRT
SVH-------------MKL-SKRMAAAAK-----------LVDKEKLY------EPAEAI
KV----------MKEVSSA----KFAETAEAHIRLALDPKYNDQQLRTTVALPKGTGKE-
VRVAVLA-DGPMAD---AATAAGADIVGMDDLVQTIN-SGVLD----FDVLIATPPAMPK
IA-KLGRVLGPKGLMPSPKA-GTVAT---DVA--AAVADFK---SG-KFEFRCD------
----KQGIVHVPFGKCTFEDADLLTNLKAVQETVEKNKPS----GAKGK-----------
---------YFLSMY-----VCSSMGP-SLK---------VD--M---------------
-------DALGKL------AEVNVEAKGWMRSGSPWKRGGEGRAARLNARVGRGRREGEA
PST------------------VVRRARRCASPPP--------------------------
--------------------GRAAVRRRQ---------------------TAQREDGAAG
GMT--ADXTGC-------ATHDDXVPPQDGYSGVMG----------GAP--RLLNGS---
---------AG-------RPGRRSSADRAAGX----------------------------
------------------------------------------------------
>Haptophytes-Pavlovales-Pavlova-lutheri-CCAC-0028-RFAD2002321
------------------------------------------------------------
------------------------------------------------------------
------------------------------------------------------------
------------------------------------------------------------
------------------------------------------------------------
------------------------------------------------------------
------------------------------------------------------------
------------------------------------------------------------
------------------------------------------------------------
------------------------------------------------------------
------------------------------------------------------------
------------------------------------------------------------
-----------------------MALAEE-----------SVDAEKLY------VPEEAV
GL----------MKKLASA----KFIETAEAHIRLNIDPKYNDQQIRTTVALPKGTGKE-
VRIAVLA-EGQQAE---AAKTAGADLVGWEDLVESIS-KGTLD----FDVLIASPPAMPK
IA-KLGRVLGPKGLMPSPKA-GTVST---DMG--ATVAEFK---SG-KFEFRCD------
----KQGIVHVPFGKLSFPEADLLNNLKAVQETVDKNKPT----GAKGR-----------
---------FWTSMY-----ICSSMGP-SLK---------ID--I---------------
-------DALNK------------------------------------------------
------------------------------------------------------------
------------------------------------------------------------
------------------------------------------------------------
------------------------------------------------------------
------------------------------------------------------
>Haptophytes-Pavlovales-Pavlova-lutheri-RCC1537-CAMPEP-0205970426
------------------------------------------------------------
------------------------------------------------------------
------------------------------------------------------------
------------------------X------------------------F----------
------------------------------------------------------------
------------------------------------------------------------
------------------------------------------------------------
------------------------------------------------------------
-----------------NRAR---------------------------------------
-------------------------------------------------------AGRPL
AVMLA--------------GLALVCTHALAASVAVR---------------------HSA
LA----------------------------------APACVRAPSS-----------SRA
AVS-------------LKL-SKRMALAEK-----------SVDAEKLY------VPEEAV
GL----------MKKLASA----KFIETAEAHIRLNIDPKYNDQQIRTTVALPKGTGKE-
VRIAVLA-EGQQAE---AAKTAGADLVGWEDLVESIS-KGTLD----FDVLIASPPAMPK
IA-KLGRVLGPKGLMPSPKA-GTVST---DMG--ATVAEFK---SG-KFEFRCD------
----KQGIVHVPFGKLSFPEADLLSNLKAVQETVDKNKPT----GAKGR-----------
---------FWTSMY-----ICSSMGP-SLK---------ID--I---------------
-------DXAQQD------DASRCLGRRS----------SRLAAAARP---------LDA
PPAAREP-------------RLVIHA---AKPRS--------------------------
--------------------ARFEISNSS---------------------SPAAMAGNAA
FTI---------------------------------------------------------
----------------------------AAGTT---------------------------
----PA--------------------------ATAA-A----------------
>Haptophytes-Pavlovales-Pavlova-lutheri-SAG-926-LLEN2003602
------------------------------------------------------------
------------------------------------------------------------
------------------------------------------------------------
------------------------------------------------------------
------------------------------------------------------------
------------------------------------------------------------
------------------------------------------------------------
------------------------------------------------------------
------------------------------------------------------------
------------------------------------------------------------
------------------------------------------------------------
------------------------------------------------------------
-----------------------MALAEQ-----------SVDAEKLY------VPEEAV
GL----------MKKLASA----KFIETAEAHIRLNIDPKYNDQQIRTTVALPKGTGKE-
VRIAVLA-EGQQAE---AAKTAGADLVGWEDLVESIS-KGTLD----FDVLIASPPAMPK
IA-KLGRVLGPKGLMPSPKA-GTVST---DMG--ATVAEFK---SG-KFEFRCD------
----KQGIVHVPFGKLSFPEADLLSNLKAVQETVDKNKPT----GAKGR-----------
---------FWTSMY-----ICSSMGP-SLK---------ID--I---------------
-------DALNK------------------------------------------------
------------------------------------------------------------
------------------------------------------------------------
------------------------------------------------------------
------------------------------------------------------------
------------------------------------------------------
>Haptophytes-Pavlovales-Pavlova-sp-CCMP459-CAMPEP-0190508446
------------------------------------------------------------
------------------------------------------------------------
------------------------------------------------------------
------------------------------------------------------------
------------------------------------------------------------
------------------------------WPVA--------------------------
------------------------------------------------------------
------------------------------------------------------------
-----------------LVPR---------------------------------------
-------------------------------------------------------LVQTC
TML----------------AVALLCSSALAATSAVS---------------------HSA
LA------------------------------------GAVRSPA------------RSS
AVS-------------MKV-SKRMAVADK-----------LVDKERLY------SPEEAI
KV----------MKSASSA----KFTETAEAHVRLALDPKYNDQQLRTTVALPKGTGSE-
VRVAVLA-EGPMAD---AATEAGADLVGMDDLVQTIN-SGTLD----FDVLVATPPAMPK
IA-KLGRVLGPKGLMPSPKA-GTVTT---DVG--AAVAEFK---SG-KFEFRCD------
----KQGIVHVPFGKCDFEDDALLENLKAVQEVLDKNKPS----GSKGK-----------
---------YWMSMY-----VCSSMGP-GIK---------VD--Y---------------
-------EQLQKM------ADAI-------------------------------------
------------------------------------------------------------
------------------------------------------------------------
------------------------------------------------------------
------------------------------------------------------------
------------------------------------------------------
>Haptophytes-Phaeocystales-Phaeocystis-antarctica-Caron-Lab-Isolate-CAMPEP-0172984642
------------------------------------------------------------
------------------------------------------------------------
------------------------------------------------------------
------------------------------------------------------------
------------------------------------------------------------
------------------------------------------------------------
------------------------------------------------------------
------------------------------------------------------------
------------------------------------------------------------
-----------------------------------------------------------M
AALL----------------MGAQLVSSYMM-STPA---------------------GGV
QL---------------------------------------------------HQQ-RHA
EPAMA----------VTKV-SRRKAALDT-----------QVDREKLY------EPVEAI
SI----------IKKTSTA----KFTETIELHANLNLDPKYNDQQIRTTVSLPAGTGKT-
VRVAVLA-EGPAAD---AALAAGADIVGMAELIETIS-AGQLD----FDVLLATPPAMPK
LA-KLGKVLGPKGLMPSPKA-GTVSA---DPA--ASVAEFK---AG-KIEFRTD------
----KQGIVHVPIGKSDFSEIDLQKNLAAIYEVIEKNRPT----GCKGK-----------
---------LWNTAA-----ICSTMGP-STR---------LD--L---------------
-------NELKTF------EAPL-------------------------------------
------------------------------------------------------------
------------------------------------------------------------
------------------------------------------------------------
------------------------------------------------------------
------------------------------------------------------
>Haptophytes-Phaeocystales-Phaeocystis-antarctica-CCMP1374-CAMPEP-0198172250
------------------------------------------------------------
------------------------------------------------------------
------------------------------------------------------------
------------------------------------------------------------
------------------------------------------------------------
------------------------------------------------------------
------------------------------------------------------------
------------------------------------------------------------
------------------------------------------------------------
-----------------------------------------------------------M
AALL----------------MGAQLVSSYMM-STPA---------------------GGV
QL---------------------------------------------------HQQ-RHA
EPAMA----------VTKV-SRRKAALDT-----------QVDREKLY------EPVEAI
SI----------IKKTSTA----KFTETIELHANLNLDPKYNDQQIRTTVSLPAGTGKT-
VRVAVLA-EGPAAD---AALAAGADIVGMAELIETIS-AGQLD----FDVLLATPPAMPK
LA-KLGKVLGPKGLMPSPKA-GTVSA---DPA--ASVAEFK---AG-KIEFRTD------
----KQGIVHVPIGKSDFSEIDLQKNLAAIYEVIEKNRPT----GCKGK-----------
---------LWNTAA-----ICSTMGP-STR---------LD--L---------------
-------NELKTF------EAPL-------------------------------------
------------------------------------------------------------
------------------------------------------------------------
------------------------------------------------------------
------------------------------------------------------------
------------------------------------------------------
>Haptophytes-Phaeocystales-unid-sp-CCMP2000-CAMPEP-0119070634
------------------------------------------------------------
------------------------------------------------------------
------------------------------------------------------------
------------------------------------------------------------
------------------------------------------------------------
------------------------------------------------------------
------------------------------------------------------------
------------------------------------------------------------
---------------XEERA----------------------------------------
------------------------------------------------------ATMRAF
LCLL----------------LGASCVSSYIL-STPA---------------------GGV
------------------------------------------------------QQ-RHA
EPAMA-----------TKM-SRRMKALDA-----------ERDREKLY------APAEAL
SI----------VKKTSTA----KFVETIELHGNLNLDPKYNDQQIRTTVSLPAGTGKT-
VRVAVLA-EGPAAD---SATAAGADLVGMADLIETIS-AGQID----FDVLLATPPAMPK
LA-KLGKVLGPKGLMPSPKA-GTVSA---DPA--ASVAEFK---AG-KIEFRTD------
----KQGIVHIPIGKSDFSEEDLQKNLATIYDVIEKNRPT----GCKGK-----------
---------LWNTAA-----VCSTMGP-SVK---------LD--L---------------
-------AELKAF------ETSGK------------------------------------
------------------------------------------------------------
------------------------------------------------------------
------------------------------------------------------------
------------------------------------------------------------
------------------------------------------------------
>Haptophytes-Prymnesiales-Prymnesium-parvum-LXRN2045999
------------------------------------------------------------
------------------------------------------------------------
------------------------------------------------------------
------------------------------------------------------------
------------------------------------------------------------
------------------------------------------------------------
------------------------------------------------------------
------------------------------------------------------------
------------------------------------------------------------
------------------------------------------------------------
------------------------------------------------------------
------------------------------------------------------------
------------------------------------------------------------
------------------------------------------------------------
----------------------------MNDLIETIS-SGVCD----FDVLLATPPAMPK
LA-KLGKVLGPKGLMPSPKA-GTVSA---NPG--EAVKEFK---AG-KLEFRTD------
----KQGIVHIPFGKTDFDEQKLLENLLMLTQTIDKNRPT----GCKGK-----------
---------LWNTAT-----VSSTMGP-GIK---------LD--L---------------
-------NAL--------------------------------------------------
------------------------------------------------------------
------------------------------------------------------------
------------------------------------------------------------
------------------------------------------------------------
------------------------------------------------------
>Haptophytes-Prymnesiales-Prymnesium-parvum-Texoma1-CAMPEP-0191269258
LPL---SSM---------LRVLA----------LLCAAPTSAWMVATPELQL---RAQQH
AAQRHEVPLMASRRKAAVDTL----------------VDPGKLYEPAEAIAILK-KAATA
KFTETAELHGNLNLDP-------------------------KYNDQQIRTTVSLPH----
---GTGKSVRVAVLAEGAAADIVGMNDLIETISSGVCDFDVLLATPPAMPKLAKLGKVLG
PKGLMPSPKAGTVSANPGEAVKEFK----AGKLEFRTDKQGIVHIPFGKTDFDEQKLLEN
LLMLTQTIDKNRPTGCKGKLWNTATVSSTMGPGIKL------------------------
------------------------------------------------------------
---------------------DLNA---------LKAP-AAERARP----------RAIA
IVPLDA-LAFAQPARVVERSEELMYSDAASYCKELECASTGFVYRYHLEFHKYAAYGGEL
MINSPVACDAFRCASLPSYLPLFKYPGTTCIVLACCGYLRPRAPPPLPSHL-LPLSSMLR
VLAL----------------LCAAPTSAWMV-ATPE------------------------
-----------------------------------LQLRAQQHAA----------Q-RHE
VP--------------LMA-SRRKAAVDT-----------LVDPGKLY------EPAEAI
AI----------LKKAATA----KFTETAELHGNLNLDPKYNDQQIRTTVSLPHGTGKS-
VRVAVLA-EGAAAS---AALEAGADIVGMNDLIETIS-SGVCD----FDVLLATPPAMPK
LA-KLGKVLGPKGLMPSPKA-GTVSA---NPG--EAVKEFK---AG-KLEFRTD------
----KQGIVHIPFGKTDFDEQKLLENLLMLTQTIDKNRPT----GCKGK-----------
---------LWNTAT-----VSSTMGP-GIK---------LD--L---------------
-------NALKAP------AA---------------------------------------
------------------------------------------------------------
------------------------------------------------------------
------------------------------------------------------------
------------------------------------------------------------
------------------------------------------------------
>Chlamydomonas-PACid-27574455
------------------------------------------------------------
-----------------------------------------------MAMMSL-------
------------------------------------------------------------
---------------------------------------------------QQRL-----
--------------LQPSAGV---------------------------------------
-----------------------RSVAPF-RPVVAP------------------------
------------------------------------------------------------
------------------------------------------------------------
------------------------------------------------------------
-----------R-----------------------------------------------P
VVVVR-----------------AAALDEEVEFEVVA---------------------NKP
QQ----------------------------------------------------------
-----------NVRKEKPR-SKRFKAMQTK----------TPGRTSEL------DPKEAI
RL----------VKQTAST----KFTESVEFHARMGLDPKFSDQQLRATVSLPFGTGKE-
LRVAVLT-QNDNIK---LAKDAGADVVGGDDLIEKIS-GGFME----FDKLIATPDMMPK
VA-KLGRVLGPRGLMPNPKA-GTVTT---DVA--GTVKDFK---GG-KVEYRLD------
----KTGNLHVLFGRADFKEEDLLFNLKAVQESIDANKPP----GAKGV-----------
---------YWKSMY-----VCTTMGP-SLR---------IG--V---------------
-------SALQNT------KGKAE------------------------------------
------------------------------------------------------------
------------------------------------------------------------
------------------------------------------------------------
------------------------------------------------------------
------------------------------------------------------
>missing_sequence
------------------------------------------------------------
------------------------------------------------------------
------------------------------------------------------------
------------------------------------------------------------
------------------------------------------------------------
------------------------------------------------------------
------------------------------------------------------------
------------------------------------------------------------
------------------------------------------------------------
------------------------------------------------------------
------------------------------------------------------------
------------------------------------------------------------
------------------------------------------------------------
------------------------------------------------------------
------------------------------------------------------------
------------------------------------------------------------
------------------------------------------------------------
------------------------------------------------------------
------------------------------------------------------------
------------------------------------------------------------
------------------------------------------------------------
------------------------------------------------------------
------------------------------------------------------------
------------------------------------------------------
>Chondrus-crispus-507115340
------------------------------------------------------------
--------------------MLRHLA------------------------------ARFA
FPARA-------------------------------------------------------
------------------------------------------------------------
------------------------------------------------------------
------------------------------SPRAGA------------------------
------------------------------------------------------------
------------------------------------------------------------
-APGALSSALRRRSSVSA------------------------------------------
------------------------------------------------------------
---------------------------------------------------------EPP
GGA-------------------------------AAPPPPPSAPSR--------WQ-RLK
RKRR----------------AERTPANRTA--------Y-RFDRAAPA------PLPAAL
AH----------VRAAAWA----AFDESLELVLRLNIDPRKAAENIRGAALLPHGTGRP-
ARVAAFA-EGIDAD---AARAAGADRVGADDLVAQIA-ADRAKSLKGFHACVAVPELLPT
VAARVGMLLGPKGLMPAKKD-GTVGP---DVA--QIVTRLK---SG-QIRFRTD------
----RAGNVHLIVGKLSFADHLLIDNVCAATAAIMDARPH----TVKKK-----------
---------YLEKAF-----LCSSMGP-SVK---------LD--L---------------
-------VQLARA------VNDHRG-----------------------------------
------------------------------------------------------------
------------------------------------------------------------
------------------------------------------------------------
------------------------------------------------------------
------------------------------------------------------
>Micromonas-PACid-27341369
------------------------------------------------------------
--------------------------------------------MASLTCVNAM--VASK
ARFVG-------------------------------------------------------
------------------------------------------------------------
------------------------------------------------------------
------------------------------GARVSA------------------------
------------------------------------------------------------
--------------------------------------------------------KSSI
TRVGGL-KAKASVSMRVTGG----------------------------------------
------------------------------------------------------------
RQGLS--------------VRAAGLDFAEL-ETAAS---------------------QDE
DD---------------------------------DADWVAPVRA-----TR-KDG-KSA
--------------KEARM-SKRFLKALKS----------VPGRLNPV------SPEEGI
KL----------MMDNATA----KFVESAEAHVRLNIDPKYNDQQLRATVALPKGTGKT-
VRVAVLC-QGDNIA---AAKAAGADFAGADDLVEDIA-GGMLD----FDLLIASPDMMPK
AA-KLGRALGPKGLMPNPKA-GTVTP---DVV--TAVNEFK---GG-KVEFRAD------
----KQGIVHVPFGKLNFTAADLQENLVAIVAAINANRPP----GAKGI-----------
---------YWKSLY-----IASTMGP-SVM---------ID--H---------------
-------TAVEAQ------VGK--------------------------------------
------------------------------------------------------------
------------------------------------------------------------
------------------------------------------------------------
------------------------------------------------------------
------------------------------------------------------
>Nannochloropsis-gaditana-Naga-1Chloroplast411
------------------------------------------------------------
------------------------------------------------------------
------------------------------------------------------------
------------------------------------------------------------
------------------------------------------------------------
------------------------------------------------------------
------------------------------------------------------------
------------------------------------------------------------
------------------------------------------------------------
------------------------------------------------------------
------------------------------------------------------------
------------------------------------------------------------
---------------MQRM-SKRFKEVKN-----------LIQ-PKSY------VLEEAL
SL----------LKQTATA----KFVESSEVHFCLNLNPKYADQQLRATVVLPHGTGRN-
IKVVAIT-SSDSSL---KAADVGAERIGSDDLIEAIN-AGYTD----FDVLIAEPDMMPK
IA-KLGRVLGPKGLMPSPKA-GTVTK---DIV--TAIQEFK---RG-KLEYRVD------
----KTGIVHINFGKVDFPVTQLQENFSTVYKSIMQNKPN----GAKGK-----------
---------YIKKLY-----ICSTMGP-SIE---------LD--Y---------------
-------SLL--------------------------------------------------
------------------------------------------------------------
------------------------------------------------------------
------------------------------------------------------------
------------------------------------------------------------
------------------------------------------------------
>Ostreococcus-PACid-27419387
------------------------------------------------------------
------------------------------------------------------------
------------------------------------------------------------
------------------------------------------------------------
------------------------------------------------------------
------------------------------------------------------------
------------------------------------------------------------
------------------------------------------------------------
------------------------------------------------------------
------------------------------------------------------------
------------------------------------------------------------
------------------------------------------------------------
------------------------------------------------------------
------------MKSSATA----KFDESAELHIRLNIDPKYNDQQLRATVALPKGTGKN-
VRVAVLC-AGDNIA---AAKAAGADFAGDDDLVDEIA-GGMMD----FDLLVATPDMMPK
VA-KLGRQLGPKGLMPNPKA-GTVTT---DVT--TTVNEFK---GG-KVEFRAD------
----KQGIVHVPFGKLSFSAADLKENLLSVVGAIDANRPV----GAKGV-----------
---------YWRSMY-----IASSMGP-SVQ---------VD--V---------------
-------PQARDE------VAALSA-----------------------------------
------------------------------------------------------------
------------------------------------------------------------
------------------------------------------------------------
------------------------------------------------------------
------------------------------------------------------
>Pelagophytes-1-511365-fgenesh1-kg-14-#-255-#-Locus2618v1rpkm70-95
------------------------------------------------------------
------------------------------------------------------------
------------------------------------------------------------
------------------------------------------------------------
------------------------------------------------------------
------------------------------------------------------------
-----------------------------------------MLH----------------
-----------------------------------------------------AARSRLA
FAGHAR------------------------------------------------------
------------------------------------------------------------
---------------------------------------------------------RPF
AQPAYL------------------------------------------------------
--------------------KRGVKKEAKVKIILP-------------------NIREAI
EQVIQGATN-STTRKYKSR----RFDEGIDLDIVVSLDPRKPDQSVKSVVEYPHGTGKT-
KKLAVFV-DDDDAEGLAAAKEAGADVIGGQDLIDAVV-GGEID----FEAAVCTKKMLSA
LK-KAARVLGPRGLMPGPRNPGTVAETPDELT--KVIAAFK---RG-RVLVKTE------
---PKKGLIHAPLGRVSFGAEKIVDNLRALMHAIQAAKPE----KAPGK-----------
---------FFLSAS-----ISSSMGK-GCR---------IE--I---------------
-------STIDPSSSKFLIAALEEDKPPPA----------------FPPS----AFPPQL
PAAAPGA-----------------------------------------------------
------------------------------------------------------------
------------------------------------------------------------
------------AAAPASPPAAQPQEAAA-------------------------------
----------------------------------------------------AS
>Physcomitrella-PACid-18062418
------------------------------------------------------------
------------------------------------------MTTSAASML-----LEFS
S-----------------------------------------------------------
------------------------------------------------------------
------------------------------------------------------------
-----------------------LSVAAS-GAAVNK------------------------
------------------------------------------------------------
--------------------------------------------------------SGGV
PQSSGV-SSRVSWSGLRAGGLQVG------------------------------------
----GVK------------------------------------------------TWRDV
KKVVG--------------AKARVCAVAELFESEVL---------------------GSE
GD--------------------------------GAEAAEAPVKA-----VKPKTG-KAA
LPL----------KSDRTR-SKRYLEIQK-----------LREKKKEY------DPDTAV
RL----------LKDTASL----KFVETVEVHIRLNIDPKYTDQQLRATVSLPKGTGQT-
IRVAVLT-QGEKQQ---EAKNAGADFVGADDLIDEIA-RGMMD----FDKLIATPDMMPK
VA-KLGRLLGPRGLMPNPKA-GTVTT---DVT--SAIGEFK---AG-KVEYRAD------
----KTGIVHVRFGKSDFSADDLLENLIAVVNSVDANKPS----GAKGV-----------
---------YWKSAH-----VCSTMGP-SIR---------IN--V---------------
-------SELRDY------KVKQQA-----------------------------------
------------------------------------------------------------
------------------------------------------------------------
------------------------------------------------------------
------------------------------------------------------------
------------------------------------------------------
>Picochlorum-soloecismus-Picsp-1-3937-NSC-01449
------------------------------------------------------------
------------------------------------------------------------
------------------------------------------------------------
------------------------------------------------------------
------------------------------------------------------------
-------------------------MMNS-TVAMPR------------------------
------------------------------------------------------------
--------------------------------------------------------GAVV
VPSAAA-APRSLVSIGQCTGPKML------------------------------------
----KLT------------------------------------------------MYQQN
QILRR--------------ARALRVTAAAAVDLEAL---------------------EAE
-----------------------------------------SVAA-----TATGEA-LAA
GS-----------KKSKKG-SRRYNTESAK----------VPGKETSL------SPKEAI
EL----------ALSTASA----KFTETVELHAKLNIDPKYSDQQLRATVSLPKGTGKE-
QRVAVVC-QGDNEK---LAQEAGADYVGSEDLIQQIE-EGLMD----FDKLVATPDMMPK
IA-KLGRQLGPRGLMPNPKA-GTVTA---DVA--AAVKDFK---GG-KVEYRAD------
----KAGNVHVGFGKASFSSDDLLENLKALQESIDANRPS----GAKGV-----------
---------YWKTLT-----VCTTMGP-GVR---------VN--Y---------------
-------AALRDM------ASQE-------------------------------------
------------------------------------------------------------
------------------------------------------------------------
------------------------------------------------------------
------------------------------------------------------------
------------------------------------------------------
>Populus-trichocarpa-173049
------------------------------------------------------------
----------------------------------------------TSTTSSLM--LTYA
ASTV--------------------------------------------------------
--------------------------------------------------HPQDL-----
--------------------------------------TPSL------------------
-----------------------LSF----KPKTLS------------------------
------------------------------------------------------------
------------------------------------------------------------
--------LYPLVSERKSSNW---------------------------------------
----------VK----------------------------------FYAQTEA--KSRPC
RVVV---------------AAALAAEAEVGEEVEET---------------------EGE
EG---------------------------------GGVATATVIP-----PKPKKG-KAA
LPL----------KRDRTR-SKRFLEIQK-----------LREIKKEY------DLGAAI
SL----------LKKTAST----KFVESAEAHFRLNIDPKYNDQQLRATVNLPKGTGQT-
VKVAVLT-QGEKFD---EAKNAGADLVGGEDLIQQIK-GGYME----FDKLIASPDMMPK
VA-SLGKILGPRGLMPNPKA-GTVTT---DIP--QAIAEFK---KG-KVEYRAD------
----KTGIVHIPFGKADFSEEDLLVNLLAAVKSVEANKPS----GAKGV-----------
---------YWKSAH-----ICSSMGP-SIR---------LN--T---------------
-------REMLDY------KLPSNA-----------------------------------
------------------------------------------------------------
------------------------------------------------------------
------------------------------------------------------------
------------------------------------------------------------
------------------------------------------------------
>Porphyridium-sp-487-5
------------------------------------------------------------
------------------------------------------------------------
------------------------------------------------------------
------------------------------------------------------------
------------------------------------------------------------
------------------------------------------------------------
------------------------------------------------------------
------------------------------------------------------------
------------------------------------------------------------
------------------------------------------------------------
------------------------------------------------------------
------------------------------------------------------------
---------------MVKL-AKRISYLKE-----------KIE-KKAY------GASEAV
AL----------MVTNANA----KFIETAEVHMSLGLDPKYADQQLRGTVILPSGTGKT-
IKVAVIA-KGEKQE---EAKKAGADIVGAEDLIDEIA-KGNMD----FDKLIATPDVMPL
IA-KVGRILGPRGLMPSPKA-GTVSV---DLT--TTINEFK---GG-KVEYRID------
----KTGIVHVPFGKVNFSTDALLKNLEAIHGSIDKNRPS----GAKGK-----------
---------YWKSLY-----ITSTMGP-SIQ---------ID--I---------------
-------NTLNH------------------------------------------------
------------------------------------------------------------
------------------------------------------------------------
------------------------------------------------------------
------------------------------------------------------------
------------------------------------------------------
>missing_sequence
------------------------------------------------------------
------------------------------------------------------------
------------------------------------------------------------
------------------------------------------------------------
------------------------------------------------------------
------------------------------------------------------------
------------------------------------------------------------
------------------------------------------------------------
------------------------------------------------------------
------------------------------------------------------------
------------------------------------------------------------
------------------------------------------------------------
------------------------------------------------------------
------------------------------------------------------------
------------------------------------------------------------
------------------------------------------------------------
------------------------------------------------------------
------------------------------------------------------------
------------------------------------------------------------
------------------------------------------------------------
------------------------------------------------------------
------------------------------------------------------------
------------------------------------------------------------
------------------------------------------------------
>Selaginella-moellendorffii-gi302763839
------------------------------------------------------------
------------------------------------------MCATAATLGFLD------
------------------------------------------------------------
------------------------------------------------------------
------------------------------------------------------------
-----------------------LAASSQ-CSALPS------------------------
------------------------------------------------------------
--------------------------------------------------------RGIS
RLQACR-LSR--------------------------------------------------
------------------------------------------------------LRSSSA
SLAAAFSSL----QSWRLRGRARVMAVVAVAEVSVE------------------------
-------------------------------DEEEAEEPVASTPA-----VKPKKG-KAA
LPN----------KSDRRR-SKRFLELQK-----------LRVKRQEY------DPQTAL
RL----------MKETASS----KFVETAEVHCRLNIDPKYNDQQLRATVTLPKGTGKE-
VRIAVLT-QGEKQG---EAKTAGADVVGGEELIEQIA-GGFME----FDKLLATPDMMPK
VA-KLGRLLGPRGLMPNPKA-GTVTT---DLP--TAIGEFK---GG-KVEYKVD------
----KTGIVHIPFGKTNFEDEDLLLNLLAVINSVETNKPK----GAKGV-----------
---------YWKSIY-----ICSTMGP-SIR---------VN--V---------------
-------SQVRDF------KVPVLKSP---------------------------------
------------------------------------------------------------
------------------------------------------------------------
------------------------------------------------------------
------------------------------------------------------------
------------------------------------------------------
>Thalassiosira-Thaoc-47037
------------------------------------------------------------
------------------------------------------------------------
------------------------------------------------------------
------------------------------------------------------------
------------------------------------------------------------
-------------------------------------------MSS--------------
------------------------------------------------------------
------------------------------------------------------SASLLK
LAGRSC------------------------------------------------------
------------------------------------------------------------
---------------------------------------------------------GRA
TGPCCI--STTRPALSAQCPPAVSAITTTSHRPYRTRAHPTPTPTV---PIIDAVE-SVL
EGCE---------VRHAAR-LKRWNTDNSR----------RVERRIAYLGERGGPSAPTP
DEIKA------DIEKNGYR----RMDETVEVALQLNLDPRKPGQSLRGGLTLPHGSGKT-
FGVAVFTDDEDLAD---EAREKGAVAAGGSSLIDSIR-TGEMPT-SSFQRTVATPDMVPQ
LA-PIARILGPRGLMPNPKL-GTVLD---GAALINGLLSQM---SG-TTNYRTD------
----RDGVIRLGVGRASFGPDAILDNVRELMNEIQSIKPESFGRGKKGKS----------
-KKASKGAKYYLKAH-----LSSTQGTGSVL---------VD--L---------------
-------RTIDPTSSFFMSDPLKV------------------------------------
------------------------------------------------------------
------------------------------------------------------------
------------------------------------------------------------
------------------------------------------------------------
------------------------------------------------------
>Thalassiosira-Thaps3u-1911
------------------------------------------------------------
------------------------------------------------------------
------------------------------------------------------------
------------------------------------------------------------
------------------------------------------------------------
------------------------------------------------------------
------------------------------------------------------------
------------------------------------------------------------
------------------------------------------------------------
------------------------------------------------------------
------------------------------------------------------------
------------------------------------------------------------
---------------MRKL-SRRQNENLK-----------KIKNVVHS------SLEEAI
TL----------LQDTATA----KFIESVELHANLNIDTKYADQQLRTTVTLPHGIGKS-
MRIAVLT-NEANFN---EANEGGADIVGSQELIDDIS-QGNLN----FDLLVATPDMMPK
LA-KLGRVLGPKGLMPSPKS-GTVST---NLT--ETLSDFK---KG-KFEYKAD------
----KTGVVHVNFGKANFSKDQLMENLTSLYQSIEQNRPS----GVKGK-----------
---------YFKSLF-----ICTSMGP-SIQ---------LD--L---------------
-------NTFD-------------------------------------------------
------------------------------------------------------------
------------------------------------------------------------
------------------------------------------------------------
------------------------------------------------------------
------------------------------------------------------
>Vitrella-brassicaformis-84578840
------------------------------------------------------------
----------------------------------------NAEVMMDTCSAAPL--CRGM
VKISV-------------------------------------------------------
-F----------------------------------------------------------
------------RRTLP-------------------------------------------
------------------------------LPHFIL------------------------
------------------------------------------------------------
--------------------------------------------------------PLLA
LISLAL-GRRLDSHSSAFA-----------------------------------------
------------------------------------------------------------
---------------------------------------------------------PLP
SA--------------------------------LAPPRPSSRPSLT----------ERP
AVLV---------RGNEKL-SKRWRDVSDD----------LPDKEEEH------SVAEGI
EL----------AKKFAKA----KFTETVEIHLNLGIDPKRSDQTVRAQVTFPHSLGKT-
RRIAIIT-SPGKEE---LATATGADEVGGEEMIASIQ-EGQIN----FDILICSPDVMAK
VG-RIGKILGPKGLMPTAKM-GTVTD---DFD--EAVQRFR---RE-TYQYRAD------
----KTGVLHMGIGKVTSGAKELRENLAALLVSVKNNRPA----SASGK-----------
---------LFRKAT-----LSTTMGP-AIR---------LD--P---------------
-------NEISAI-----------------------------------------------
------------------------------------------------------------
------------------------------------------------------------
------------------------------------------------------------
------------------------------------------------------------
----------------------------------------------------AG
>Volvox-carteri-f-nagariensis-302829643
------------------------------------------------------------
-----------------------------------------------MATYAL-------
------------------------------------------------------------
---------------------------------------------------QQRL-----
--------------LQPTAGV---------------------------------------
----------------------RRCPAPF-RPVVPS------------------------
------------------------------------------------------------
------------------------------------------------------------
------------------------------------------------------------
-----------R-------------------------------------------LQRLQ
DIVVH-----------------AAAVEEYEEVEVAA---------------------SNK
QQ----------------------------------------------------------
-----------NQRREKPR-SRRFKDMQKK----------TPGRTSEL------DPKEAI
KL----------LKQTAST----KFTESVEFHARMGLDPKFSDQQLRATVSLPCGTGKE-
LRVAVLT-QNDNLR---LAKEAGADVVGADDLIEKIS-GGFME----FDKLIATPDMMPK
VA-KLGRVLGPRGLMPNPKA-GTVTT---DVA--GTVKDFK---GG-KVEYRLD------
----KTGNLHVLFGRADFKEDDLIFNLKAVQESIDANKPS----GAKGV-----------
---------YWKSMY-----VCTTMGP-SLR---------LS--V---------------
-------SALQNT------KGKQE------------------------------------
------------------------------------------------------------
------------------------------------------------------------
------------------------------------------------------------
------------------------------------------------------------
------------------------------------------------------
