# Supplementary material for: New plastids, old proteins: repeated endosymbiotic acquisitions in kareniacean dinoflagellates
Source: EMBO Rep. 2024 Mar 18;25(4):16. doi: 10.1038/s44319-024-00103-y (PMC11014865; doi:10.1038/s44319-024-00103-y)
Supplement: Supplementary file 11 — Dataset EV10 [file 44319_2024_103_MOESM11_ESM.zip › Dataset EV10/plastid_protein_phylogeny_files/raw alignments/SecA+CP.fasta_aligned.fasta]

>Arabidopsis-PACid-19647389
--------------------------------------------MMVSP-----------
------------------------------------------------------------
--------------------------------------------------------LCDS
QL--LYHRPSIS------------------------------------------------
----------------------PTASQFVI---------------------A-DGIILRQ
NRLLSSS-SFWGTKF------GNTVKL---------------------------GV----
-----SGCSSCSRK-----------------RSTSVNASLGGLLSGIFKG-----SDNGE
STRQQYAS---------IVA-SVNRLETEISALSDSELRERTDALKQRAQK----GE-S-
------MDSLLPEAFAVVREASKRVLGLRPFDVQLIGG-----------MVLHKGEIAEM
RTGEGKTLVAILPAYLNALS---GK-G-VHVVTVNDYLARRDCEWVGQVPRFLGLKVGLI
QQNMTP--EQRKENYLCDITY---------------------SVEELVLR---------D
-----FNYCVIDEVDSILIDEARTPLIISGPAE----KPSDQYYKAAKIASA-FERDIHY
TVDEKQKTVLLTEQGYEDAEEILDV--KDLYD----PREQWASYVLNAIKAKELFLRDVN
YIIRA-------KEVLIVDEFTGRVMQGRRWSDGLHQAVEAKEGLPIQNESITLASISY-
----------------------------------------------------QNFFLQF-
PKLCGMTGTASTESAEFESIYKLKVTIVPTNKPMIRKVCLLSYALNLYLKIQTVGLHNCS
PSEDLKFVYVGLLDESDVVFKAVNGKWR-------------------AVVVEISRM---H
KTGRAVLVGTTSVEQSDELSQL-LRE-AGITHEVLNAKPENVEREAEIVAQSGRLGAVTI
ATNMAGRGTDIILGGNAEFMARLKLREILMPRV-VKPTDG---VFVSV------------
--KKAPPKR-TWKVNEKL-------FPCK---------------LSNEKAKLAEE----A
VQSAVE------------------------------------------------------
------------------------------------------------------------
---------------------------------------------------AWGQKSL-T
ELEAEERLSYSCEKGP---------------VQ-----------DEVIGKLRT-------
------------------------------------------------------------
------------------------------------------------------------
------------------------------------------------------------
----AFLAIAKEYKGYTDEERKKVVEAGGLHVVGTERHESRRIDNQLRGRSGRQGDPGSS
RFFLSLEDNIFRIFGGDRIQGMMRAFRV---EDLPIESKMLTKALDEAQRKVENYFFDIR
KQLFEFDE-------VLNSQRDRVYTERRRALVSDS----------------LEPLIIEY
AE-----LTMDDILEANIGPDT------PKESW---DFEKLIAKVQQYCYL--LND----
-LTPDLLKSEGS-----SYEGLQDY-LRARGRDAYLQKREIVE-------KQSPG-LMKD
AERFLILSNIDRLWKEHLQALKFVQQAVGLRGYAQR---------DPLIEYKLEGYNLFL
EMMAQIRRNVIYSIYQFQ------------------------------------------
--------PVRVK--------KDEEKKSQ------------------------NGKPSKQ
VDN------------ASEKPK-----------------------------------QVGV
T-----------------------------------------------------------
----------------------DE------PSSIASA-----------------------
------------------------------------------------------------
------------------------------------------------------------
------------------------------------------------------------
------------------------------------------------------------
-------------------------------------------------------
>Aureococcus-anophagefferens-Auran1-59127
------------------------------------------------------------
------------------------------------------------------------
------------------------------------------------------------
-----MGLAFLGW-----------------------------------------------
----------------------PRCARVRG------------------------------
------------------------------------------------------GS----
-----------------------------------------------------VLSGEAK
SLLKGAEQ---------CVG-RVNALEADMEALSDAGLRDLAKTLGDELSALDPSRE-A-
------SDAQVASAFALAREAAWRVLKLRAYDVQLLGG-----------YVMSRGALAEM
ATGEGKTLAAVAPTLLGALR---RR-G-ALVVTANDYLARRDADGVGLVLRFLGLSVGLV
ESSMAVGGDDRRDAYASDVTYVSNAELGFDYLRDQL-AL---EEAELVMPSRPGASAVEE
----LFYWCLVDEADSILIDEARTPLIISETTA----APKAKYDVARDLADGVLQKGRHY
DVDEKGMSVILTEAGYGECERTLGT---SMFD----PKDPWAPFVLGALRAKELLLRDRD
YLVDG------AGAVKLVDAFSGRVLEGRRYADGLQQSIEAKEGLVCSDQTRPTAQVTF-
----------------------------------------------------QALFRTLS
SRLAGMTGTALSDGKELGDVYKLTVVPIPTALPIARK-----------------------
-------------DYDDAVYRTVDAKER-------------------AAAAEVVRA---H
KDGRPVLVGTTSVEQSDAFVERLLRD-YGLAASKLSARPDAAARESAVIAQAGRLGAVTV
ATNMAGRGTDIKLGGSASDLAKL-------------------------------------
------------------------------------------------------------
------------------------------------------------------------
------------------------------------------------------------
------------------------------------------------------------
-------------------------------VA-----------DPAVAALRK-------
------------------------------------------------------------
------------------------------------------------------------
------------------------------------------------------------
----ALAALEADLGAALDAERAAVVRAGGLYVVGTERHESVRIDNQLRGRSGRQGDAGAS
RFFVSVDDPMFKTFGGDQIAKLMETFRV--GDDLPLEAKSVTENLGKIQAKVEAYNADLR
VNVLKFDD-------VLDGQRRALYATRRRLLLDGADD--------------AAANAREW
AA-----DALLAIAKSVDRDAGADG-D---------VDALLAARLDAFFGPGALR-----
-LDADALAA-------LGEGEATKVAALPAVAACVDGLLDAVA-------EKRPARPPTE
SFTKLALIRLDKLWADHLLNMNYLKESVQLRTLQQT---------DPFQEYQREGFELFT
ALQTKIKADTIYSLLQIA------------------------------------------
------KE----------------------------------------------------
------------------------------------------------------------
------------------------------------------------------------
------------------------------------------------------------
------------------------------------------------------------
------------------------------------------------------------
------------------------------------------------------------
------------------------------------------------------------
-------------------------------------------------------
>Bathycoccus-prasinos-612392643
------------------------------------------------------------
------------------------------------------------------------
------------------------------------------------------------
-------MSVSA------------------------------------------------
----------------------STASSFPR---------------------ASSSSSVLR
---GGGR-NHGGSLLSGRKMTNDLSGR--KTSFFPEGRRGRRRVSFLKTE----AM----
-----FEKFT---------------------------------LKNPFQ------TDPAM
KTKERYQP---------IVQ-KVNQLEQSISSMTDEELRGRTEKFRQRLAN----GKES-
------LDQLLPEAFATVREASKRVLGLRPFDVQVIGG-----------VILHEGQIAEM
RTGEGKTLVSALPAYLNALS---GK-G-VHVVTVNDYLAKRDMEWIGQIHKFLGLSVGLI
QANMSE--QERRSGYSKDVTYVTNSELGFDYLRDNL-AQ---VPEDLVLR---------E
-----FNFCIIDEVDSILIDEARTPLIISGVAD----KPSERYVQAAKIADA-FQKSVHY
TVDEKQKSVQLTEEGYEAAEDLLDV--DDLYD----PRTQWALYIINAIKAKELQLKDVN
YIVRG-------QEIIIVDEFTGRTMQGRRWSDGLHQAVEAKEGVTIQNETVTIASVTY-
----------------------------------------------------QAFFRTF-
PKLGGMTGTAETELTEFDKIYDLSVQVVPTNRSVSRE-----------------------
-------------DATDVVFRSESGKWN-------------------AVRREIARM---H
KKGRPVLVGTTSVERSEAIARL-LDE-DGIAYELLNAKPENVERESEIVAQSGRKGAVTI
ATNMAGRGTDILLGGNAEFMARLRVREALLPKI-VKPEDG-DLAFEKKGNLGK-------
-----AKEN-KWKVKDGL-------YPCD---------------ISSEASAALAN----A
VEKAIA------------------------------------------------------
------------------------------------------------------------
---------------------------------------------------NWGERSL-E
ILEAEDRLSFACEKGP---------------TD-----------DEAFLAIRD-------
------------------------------------------------------------
------------------------------------------------------------
------------------------------------------------------------
----AFTKIEGEFETFTKKEKEEVLQLGGLHVVGTERHESRRVDNQLRGRSGRQGDPGST
RYFLSLEDNLFRIFGGDKIQNMMSMFRV---EDMPIESGMLTASLDSAQTKVETYFYDIR
KQLFDYDQ-------VLNSQREKVYFERRKALKSSDDK--------------LKEVMLEY
SE-----KTIDDIVKANIDTSV------PVAEW---PLDGLASKCAQYCKL--MND----
-LTEDVLRAEAS---KGGVEGLRNY-LVKRGKDAYLQKRGEIE-------ALQPG-LMTE
AERYFVLSQTDNLWKEHLQAIKFVQQAVGLRGYAQK---------DPLIEYKLEGYNLFV
EMMAQIRRNVIYSVYQFE------------------------------------------
--------PKRKV--------EEGPEQQQ------------------------QGQGGDD
GSI---------------------------------------------------------
------------------------------------------------------------
-------------------------------GSRKKKDKEEQVPL---------------
---------------------------------------ITG------------------
------------------------------------------------------------
------------------------------------------------------------
------------------------------------------------------------
-------------------------------------------------------
>Bigelowiellia-natans-81632
----------------------------------------------MAL-----------
------------------------------------------------------------
------------------------------------------------------------
------------------------------------------------------------
-----------------PPPLTPHGRKAVY---------------------YSSFALAML
MVLSGLI-ALAGGEGLGVG--------------VRSSRSYSEALSRRHMSTS--------
-----KENLMQRHHLL----------------------NGELLPKKTLG------IDASE
LTLNFYRK---------RVA-EVNRLESKIQALSNDELRAKTDEFRDRLRA----GE-T-
------EDDILCEAFAVVREASRRVLGLRPFDSQIIGGMRTSVDSNAVFMVLHDGKIAEM
KTGEGKTLVAALPSYLNALG---GR-G-AHVVTVNDYLAKRDAENIGQVHKALGLTVGII
QSGMSP--EARQQAYGCDITYATNSEIGFDYLRDNL-AQ---TKKELVIR---------D
-----FNFCVIDEADSILIDEARTPLIISGPAD----TPSDRYTTAARLVEV-LVKDVHY
EIDEKKKEAKLTEDGYDAAEEVLQI--SGLED------MGWGTFITLALKAKELFRRNKE
YIVRN-------GEIVIVDEFTGRSMPGRRWSGGQHQAIEAKEGVEVQRETITIASITY-
----------------------------------------------------QNLFRGY-
DTLSGMTGTGNTEAGEFSEIYDMSVNVVPTNRPNLRN-----------------------
-------------DYPDAVYTSVEYKNS-------------------AAVNEIRAL---H
EGGRPILVGTTSVESSEALSQM-LQA-EGIRHEVLNAKPENIERESEIIAQSGRRGAVTI
ATNMAGRGTDILLGGNADFMARLKLKERLMPEI-VNLDDGVDRI----------------
---RPLTKDTWRVRTEGI-------FPCE---------------LSPKSKAALQG----A
VDLALE------------------------------------------------------
------------------------------------------------------------
---------------------------------------------------KWGSCTL-T
ELEAEEKLSEAFEKAP---------------VE-----------DPVLVKIRE-------
------------------------------------------------------------
------------------------------------------------------------
------------------------------------------------------------
----AFQLVEADYKSVTSVEKEEVVALGGLHVVGTERHESRRIDNQLRGRSGRQGDPGST
RFFLSLEDQLFRIFGGDRIKNFMVSMDI---DDRPLESKLVSGSLDDAQEQVESYFFGMR
KTLFDYDV-------VLSSQREAWYANRREILTNED----------------MSPVMIRC
AE-----SMMDDILETHLSPQT------SRERWL-PLLARVGNTVRQFLPA--AKD----
-ITGVKLMQISG---GSDYEKVREY-LRLRAVEAYWDKVAAVE-------EQHPG-CADE
AQRYMFLQNLDGKWKQHLQDMDDLKNEVQFQMYAER---------DPLVEYKIQGNYEFV
ELFKSMRRDALFSFYRFI------------------------------------------
--------PPPNL--------AEVLRVGN------------------------PRQDSEA
AKR------------MEEEGKTNTQ-------------------------------KKKE
GE-EDTAEL---------------------------------------------------
IRAAAQAS-------------------RQMNEAKKNRKT---------------------
----EDSSLTSSRTEEEEEMAMKTADAANEAINKGIE-ELQAQFPEM-------------
----------ISTSERTTSRG---------------------------------------
------------------------------------------------------------
------------------------------------------------------------
-------------------------------------------------------
>Coccomyxa-subellipsoidea-C-169-384253008
------------------------------------------------------------
------------------------------------------------------------
------------------------------------------------------------
------------------------------------------------------------
------------------------------------------------------------
------------------------------------------------------------
---------------------------------------MFGGLGKLLT------GDAAA
KTRKQYQS---------KVD-AINALEPSMQALSDEQLRDKTKELQNKYQD----GK-T-
------LDDLLVEAFAVVREASKRVLGLRPFDVQLIGG-----------MILHVGQIAEM
RTGEGKTLVAVLPAFLNALS---GK-G-VQVVTVNDYLARRDSEWVGQVHRFLGLKVGLV
QQGLNE--EERKAAYRADVTYVTNSELGFDYLRDNL-AQ---SAEDLVLR---------D
-----FNFCIIDEVDSILIDEARTPLIISGPAE----KSSYKYQQAAQLAEA-MERNLHY
TVDEKQKSILITEEGYEAAEDVLQL--TDLYD----PREQWASYLINALKAKELQAKDVN
YIVRG-------QEVIIVDEFTGRTMPGRRWGDGLHQAVEAKEGVEIQNETITLASISY-
----------------------------------------------------QNFFRSY-
PKLAGMTGTAVTEAAEFSNIYSLEVTEVPPNRPISRT-----------------------
-------------DNPDVVFRTEAGKWA-------------------AAVTEIKLY---H
KQGRPVLVGTTSVERSEALAAM-LKQ-EGIPYELLNAKPENVERESEIVAQSGRRGAVTI
STNMAGRGTDILLGGNPEYMARLKLREALMPEV-VSQVEALERAASSS-NNGNGS----S
NGSRPARIK-SWAASPKL-------FPCD---------------VSLEAKDLMKE----A
VSAAKG------------------------------------------------------
------------------------------------------------------------
---------------------------------------------------AWGERHL-P
ELEAEDRLAIACERAP---------------TS-----------DPVIAKLRA-------
------------------------------------------------------------
------------------------------------------------------------
------------------------------------------------------------
----AFQRLEADYKAVTDNEKAEVVQLGGLHVVGTERHESRRIDNQLRGRSGRQGDPGST
RFFLSLEDNLFRVFGGDRIKGLMSVFQI---EDLPIESKMLTDALTEAQRKVESYFFDIR
RQLWEYDQ-------VLNTQRDKVYLERRRGLLSKD----------------LSPLLLEY
AE-----RTVDDILEANVNPTL------PSKEW---PLEALAAKMKQYCYL--LED----
-ITPELLTA-ES---GGDYEELRAY-LRRRGTQAYQQKVADIE-------AVESG-LLQE
AQRFFLLTQTDNMWKEHLQAMKFLQQAVGLRGYAQR---------EPLAEYKLEGYGLFL
EMMAKIRRNVIYNVYMFR------------------------------------------
--------PDQVQ--------KKQPATVQ------------------------G------
------------------------------------------------------------
------------------------------------------------------------
------------------------------------------------------------
------------------------------------------------------------
------------------------------------------------------------
------------------------------------------------------------
------------------------------------------------------------
-------------------------------------------------------
>Cyanidioschyzon-merolae-strain-10D-544216266
----------------------------------------------MFH-----------
---------------------VTYPF------------------------TQRQ------
------------------------------------------------------CFL---
-RSREACLATLPAGA-----FR--------------------------------------
-----------------KHLWRPSCWSFRTR-------------------LRKEASLRKS
TVLAPL-----------------------------------TRRLQLSLF----GL----
-----PERFVRKSKS--------------------PVSAESSVATELTR------DRVKD
PTLAKYWD---------TLL-EINALEAELEQLKSDELRARLDALRRNDSV-----R-S-
------GDPPLAEVFAIVREAARRTLSMRPFDVQVLGG-----------LALFHGCVAEI
ATGEGKTLIATMPACASALA---AR-GTVLVVTVNDYLCRRDFENMGPLYRSLGFSVGCV
TSATER--AARQRAYACDITYVTNAELGFDYLRDHL-VL---SAADQVLVRP------KP
-----FYFCLLDEADSIMIDEARTPLIISQAAE----APTEKYATAAKLAAN-LQRDRHY
TVYEKERNVTLTGAGYEACEEALQV--PTLFA----AADPWAPFVLNALKAKELYQRDID
YVVRG-------DQVLIVDEFTGRVLQGRRWSEGLHQAIEAKEGLAVRTEPRTVASISY-
----------------------------------------------------QSFFRLF-
PRLAGMTGTAATDAAEIRETYGLEVVVVPTALPVVRR-----------------------
-------------DYPDVVFRTSRGKLL-------------------AVVAEIRRL---H
LRKVPVLVGTTSIEASERISAL-LSEGERVPHEVLNARPENAERESEIIAQAGRLGAVTI
ATNMAGRGTDIVLGGNVSSLARALLQRELLATFALGPECS--------------------
-----SGAG-DRASTEHF-------LSC----------------LEEAEHHQLHCFGEKI
AEALRSQRS---------------------------------------------------
------------------------------------------------------------
---------------------------------------------------TDPGPRL-I
IESMEQLHQLMLQAAE---------------FQEPT----LPFSAEAQELVRE-------
------------------------------------------------------------
------------------------------------------------------------
------------------------------------------------------------
----ALQWLEKQLRPRLDAERAAVLDLGGLHILGTERHESRRIDNQLRGRAGRQGDPGCS
RFFLSLEDPIFRVFGGDRMARLAEAFRL--DETTPIESVQVARTLDNVQRSIEQYYAGIR
KQLFAYDE-------VLSQQRKVLYRQRNRFLEADEALLFGSDAAAARASGVLAGLAGDW
IR-----TTIQDILQANR-----------------RDPAKCVQKLKAFFPG-AL------
-LNESMCQS----------AAAIDQ-VAAAVGVRLSQHRRMLQ-------QSAPQ-QDVA
VFRYLALVQHDQLWSEHLRKLALLRDMSSLQTLRQV---------DPLQQYQQDSFQLFE
QMMAQIRRNTVYSFFKYS------------------------------------------
--------PGPTV---------SA------------------------------------
------------------------------------------------------------
------------------------------------------------------------
------------------------------------------------------------
------------------------------------------------------------
------------------------------------------------------------
------------------------------------------------------------
------------------------------------------------------------
-------------------------------------------------------
>Cyanophora-paradoxa-15254-snap-masked-ConsensusfromContig15254-abinit-gene-0-0-mRNA-1-cds-4854/9-95-0-
------------------------------------------------------------
------------------------------------------------------------
------------------------------------------------------------
------------------------------------------------------------
------------------------------------------------------------
------------------------------------------------------------
------------------------------------------------------------
------------------------------------------------------------
------------------------------------------------------------
------------------------------------------------------------
------------------------------------------------------------
------------------------------------------------------------
------------------------------------------------------------
------------------------------------------------------------
------------------------------------------------------------
-----MPAAARTE-----------------------------------------------
------------------------------------------------------------
------------------------------------------------------------
------------------------------------------------------------
--------R-DWSVGGEV-------YPIE---------------LSKETRKKIAA----A
ADAVVKS-----------------------------------------------------
------------------------------------------------------------
---------------------------------------------------VGGKNAA-A
ELEVEELIARSSERLP---------------AA-----------GPAEEAVRA-------
------------------------------------------------------------
------------------------------------------------------------
------------------------------------------------------------
----AFLAAREEFGAFCAAEREAVLAVGGLHVIGTERHESRRIDNQLRGRSARQGDPGST
RFLLALEDNLFRLFGGERVEDISAKFNV--DEYTPIESDLLATALDRAQSNVEKYFFDTR
KTLYEYDG-------VLGEQRTELYETRRRILTASGDE--------------RRELVEEW
VE-----FVVESIVRANLTDAT------AK------DPAALEKTVAKFVPN--LPP----
AVSAEKLRG-------RSLRDIEDL-LCDA------------------------------
------------------------------------------------------------
------------------------------------------------------------
------------------------------------------------------------
------------------------------------------------------------
------------------------------------------------------------
------------------------------------------------------------
------------------------------------------------------------
------------------------------------------------------------
------------------------------------------------------------
------------------------------------------------------------
-------------------------------------------------------
>Dinos-Gonyaulacales-Alexandrium-andersonii-CCMP2222-CAMPEP-0197818228
------------------------------------------------------------
------------------------------------------------------------
------------------------------------------------------------
------------------------------------------------------------
------------------------------------------------------------
----------------------------------------------XVAR----GA----
-----------------------------------TAVLESPTDKTL------SLEAENE
KLLAGFAK---------QVE-RINGLEEEIEQLDDDGLRAKVRELRTLIQQ----RGRY-
------DEEVVDQAVAVLREGVWRVLELWYFDVQLLGG-----------LVLHSGRLAEM
KTGEGKTIVALLPAFLAALE---EK-GAVFVITPNDYLARRDAENVGQVLRFLGVSVGLV
QSTMET--EERQEAYKNEVVYLTNAELGFDYLRDNL-AV---YPHQVVQDK--------P
-----FYFCLVDEADSILIDEARTPLIISESVP----AVPRQFEAGREVANA-LQKDLHY
TVDIKNMNCVMTDNGEKAAQELLSV--DNLWD----PEEAWVLYVLNAIKAKELFDINKD
YIIRD-------GKVAIVDTFSGRVLEGRRWSDGMHQAIECKEGIGVSVRSQVSAQVTF-
----------------------------------------------------QSLFRLF-
PRLCAMTGTALTEAKEFEEIYNLRGTAIPTARPMVRR-----------------------
-------------DYPDVVYKTEDAKMN-------------------AIVEEIVLN--NE
RNGRPILIGTSNVGLSELLVSR-LKE-RGVEPQLLNARPESVARENEIIAQAGRLGKVTV
STNMAGRGTDIILGGNHSQMAALNARARLSDAL-LPLEEQ--------------------
-------AK-VPPVDEDF-------YPAE---------------VPDALEEKLES----A
VDALAAS-----------------------------------------------------
------------------------------------------------------------
---------------------------------------------------EYGQEVQ-T
FLRIEELVALLGGEAP---------------FDQG-------SSYAALMQMRE-------
------------------------------------------------------------
------------------------------------------------------------
------------------------------------------------------------
----AYAELKQLFKEALAEERDAVIKCGGLYVLGTTRHESRRIDNQLRGRAGRQGDPGTS
RFFISLQDEVFRVFGGDKIAGLMDRFRL--GDEIPLQSPIVNDTLNRVQTAVEEFFKDIR
SKLFEFDK-------VISKQRELTYGTRADYLRSTDDE--------------CREKVYAW
GT-----DSVEYHLDAVKDLGP----------------EECAKEFEEYYGF-PQPS----
-LEGAK-----------AKKEEAEI-LGAALREGIDRKWAEYE-------QFRDG-FPVE
AARIATVVTIDDEWKDLLQKMDFLKQTVGLAAYKGT---------DPMKEYQVQGFRMYE
RVENKYKA--ALREPLAA------------------------------------------
--------LEAAEAG-----GPELRG----------------------------------
GLTAPPA-----------------------------------------------------
------------------------------------------------------------
------------------------------------------------------------
------------------------------------------------------------
------------------------------------------------------------
------------------------------------------------------------
------------------------------------------------------------
-------------------------------------------------------
>Dinos-Gonyaulacales-Alexandrium-catenella-OF101-CAMPEP-0171276130
------------------------------------------------------------
------------------------------------------------------------
------------------------------------------------------------
------------------------------------------------------------
------------------------------------------------------------
------------------------------------------------------------
------------------------------------------------------------
----XLAK---------QVE-RINELEEEIEKLDDDGLRAKTEELRALVQQ----RGRG-
------DEETVNTAFAVLREAVWRVLELWYFDVQLLGG-----------LVLHSGRLAEM
KTGEGKTIVALLPAFLAALE---EN-GGVFVITPNDYLARRDAENVGQVLRFLGVSVGLV
QSTMEI--PERQEAYKCEVVYLTNAELGFDYLRDNL-AV---YPHQVAQSK--------P
-----FYFCLVDEADSI----RXTPLIISESVP----AVSRQFEAGREVANA-LQKDVHY
TVDIKNMNCVMTDNGEKTAQGLLDV--DNLWD----PEEAWVLYVLNAIKAKELFEINKD
YIIRE-------GKVAIVDTFSGRVLEGRRWSDGMHQAMECKEGISVSVRSQVSAQVTY-
----------------------------------------------------QSLFRLF-
PRLCAMTGTALTEAKEFEEIYNLRGTAVPTARPMVRR-----------------------
-------------DYPDVVYKTEDAKMG-------------------AIVEEIVLN--NE
RNGRPILVGTSNVGLSELLVSR-LRE-RGVEPQLLNARPESVSRESEIIAQAGRVGKVTV
STNMAGRGTDIILGGNHSQMAALNVRARLSDAL-LPLEEQ--------------------
-------AR-VPSVDEGF-------YPAE---------------VPEELEEKLES----A
VDALAAC-----------------------------------------------------
------------------------------------------------------------
---------------------------------------------------ERGEEAQ-T
FLRX--------------------------------------------------------
------------------------------------------------------------
------------------------------------------------------------
------------------------------------------------------------
------------------------------------------------------------
------------------------------------------------------------
------------------------------------------------------------
------------------------------------------------------------
------------------------------------------------------------
------------------------------------------------------------
------------------------------------------------------------
------------------------------------------------------------
------------------------------------------------------------
------------------------------------------------------------
------------------------------------------------------------
------------------------------------------------------------
------------------------------------------------------------
------------------------------------------------------------
------------------------------------------------------------
-------------------------------------------------------
>Dinos-Gonyaulacales-Alexandrium-monilatum-CCMP3105-CAMPEP-0200588438
------------------------------------------------------------
------------------------------------------------------------
------------------------------------------------------------
------------------------------------------------------------
-----------------XPAAAPAARAAVV----------GGTAACSAVRVALTASAAAA
AAAAAAA-GPGRAR------------------------RQRGGHAAAVAR----RA----
-----------------------------------TTVLEAPTDAKT------SLEEENE
KLLREYAK---------QVD-AINQLEEEIEQLDDDGLRAKTMELRKLIQE----RGRY-
------DEQVVNEAFAVLREGVWRVLELWYFDVQLLGG-----------LVLHSGRLAEM
KTGEGKTIVALLPAFLAALE---EK-GGVFVITPNDYLARRDAENVGQVLRFLGVSVGLV
QSTMET--AERQEAYKCEVVYLTNAELGFDYLRDNL-AV---YPSQVVMDK--------P
-----FYFCLVDEADSILIDEARTPLIISESVP----AVPRQFEAGREVANA-LQKDLHY
TVDVKNMNCLMTDLGEKVAQELLGV--TNLWE----PEEAWILYVLNAVKAKELFSINQD
YIIRD-------GKVAIVDTFTGRVLEGRRWSDGMHQAIECKEGISVSVRSQVSAQVTY-
----------------------------------------------------QSLFRLF-
PQLCAMTGTALTEAKEFEEIYNLRGTAIPTARPNVRR-----------------------
-------------DYPDVVYKTEDAKMN-------------------AIVEEIVLN--NE
RNGRPILVGTSNVLLSELLVSR-LRE-RGVEPQLLNARPESVARENEIIAQAGRLGKVTV
STNMAGRGTDIILGGNHSQMANLNLRARLAEAL-LPLEEQ--------------------
-------AR-VPPVDEDF-------YPAE---------------IPDELEEKLES----A
VDALAAC-----------------------------------------------------
------------------------------------------------------------
---------------------------------------------------ERGQATD-T
FLRLEELVALLGGEAP---------------FDQG-------PSYPALIQMRE-------
------------------------------------------------------------
------------------------------------------------------------
------------------------------------------------------------
----AYGQLKALYKASLEEERDSVIKCGGLYVLGTTRHESRRIDNQLRGRAGRQGDPGTS
RFFISLQDEVFRVFGGDKIEGLMDRFRL--GDEIPLQSPIVNDTLNRVQTAVEEFFKDIR
TKLFEFDK-------VISKQRELTYQTRADYLKSTDEQ--------------VKDLVYSW
GE-----DSVAYHLETVKGKED----------------EECTKEFEEYYGF-PRPS----
-LDGVK-----------EPKQVEEE-LKAAVKEGIDKKWADYE-------GFRPG-FPIE
AARIATVVTIDDEWKDLLQKMDALKQTVGLSAYKGN---------DPMKEYQVQGXQDVP
EGGEQVQG--ALGEPLAP------------------------------------------
--------LEAAE--------DRVRG--------------------EGRDSL--------
------------HAHTR-------------------------------------------
------------------------------------------------------------
------------------------------------------------------------
------------------------------------------------------------
------------------------------------------------------------
------------------------------------------------------------
------------------------------------------------------------
-------------------------------------------------------
>Dinos-Gonyaulacales-Gambierdiscus-australes-CAWD-149-CAMPEP-0171147732
------------------------------------------------------------
------------------------------------------------------------
------------------------------------------------------------
------------------------------------------------------------
------------------------------------------------------------
------------------------------------------------------------
------------------------------------------------------------
------------------------------------------------------------
------------------------------------------------------------
------------------------------------------------------------
---MEV--PERQEAYKCDVVYLTNAELGFDYLRDNL-AV---YPSQVVQSK--------P
-----FHFCLVDEADSILVDEARTPLIISESVP----AVPTQFEAAREVANA-LKADLHY
KVDEKNMNLQMTDLGEKVAQDLLGV--DNLWS----PEEAWILYTLNALKAKELFKINES
YIIRD-------NKVAIVDTFTGRVLEGRRWSDGMHQAIECKEYIDVSVRSQVTAQVTY-
----------------------------------------------------QSLFRLF-
PRLCAMTGTALTEAAEFEEVYGLRGTAIPTARPMVRR-----------------------
-------------DYPDVVYKTEDAKLNAIIEEXXXXXXXXXXXXLAAIIEEIVLN--NE
RNGRPILVGTTNVKLSELLVSR-LKE-RGVEPQLLNARPESVARESETIAQAGRLGMVTV
STNMAGRGTDIILGGNHSQMAQLNLRGRLSAAL-LPIEEQ--------------------
-------AK-VPIADEAF-------YPCE---------------VPAELEERLQN----A
VEALVDD-----------------------------------------------------
------------------------------------------------------------
---------------------------------------------------PKGEATV-N
FLRLEEFVALVAGEAP---------------FDQG-------PSFTALTELRE-------
------------------------------------------------------------
------------------------------------------------------------
------------------------------------------------------------
----AYSQLKALFKATLEDERDKVIKCGGLYVLGTTRHESRRIDNQLRGRAGRQGDPGTS
RFFVSLQDDVFRVFGGEKIETLMDRFRL--GDEIPLQSPIVNDTLDRVQTAVEEFFKKVR
TTLFDFDK-------VISKQRQLTYETRQNYLTSSDER--------------VLELVREW
SA-----DSIDFYIDTVKEKSE----------------EEKDKEFEEYFGF-KRPD----
-IAGL------------EPKHAEEK-IKQVVGEAIDRKVAEYE-------QFRPG-FAVE
AARIATVVTIDDEWKDLLQKMDALKQTVGLAAYKGS---------EPLKEYQVQGFRMYQ
KVENKYKARSVSRWLRSK------------------------------------------
--------AKTGQ--------AQQQQQLM-----------------GGVVT---------
------------------------------------------------------------
------------------------------------------------------------
---CGGHGGG--------------------------------------------------
--------------------------YSG-------------------------------
------------------------------------------------------------
------------------------------------------------------------
------------------------------------------------------------
-------------------------------------------------------
>Dinos-Gonyaulacales-Gonyaulax-spinifera-CCMP409-CAMPEP-0197879700
------------------------------------------------------------
------------------------------------------------------------
------------------------------------------------------------
------------------------------------------------------------
------------------------------------------------------------
------------------------------------------------------------
------------------------------------------------------------
------------------------------------------------------------
------------------------------------------------------------
------------------------------------------------------------
------------------------------------------------------------
------------------------------------------------------------
------------------------------------------------------------
------------------------------------------------------------
------------------------------------------------------------
------------------------------------------------------------
------------------------------------------------------------
------------------------------------------------------------
------------------------------------------------------------
------------------------------------------------------------
------------------------------------------------------------
------------------------------------------------------------
------------------------------------------------------------
------------------------------------------------------------
------------------------------------------------------------
------------------------------------------------------------
------------------------------------------------------------
-------------------------------VLGTTRHESRRIDNQLRGRAGRQGDPGSS
RFFISLQDDVFRVFGGDKIEGLMDRFRL--GDEIPLQSPIVNSTLDRVQTAVEEFFKKTR
TTLFDFDK-------VISKQRELTYGNRSEYLSSEDDR--------------VKELVELW
GG-----DSVLYHTEVVKGKSP----------------DEKAKEFEEYYGF-APPQ----
-LDDAL-----------KPEQVQEK-LKAAVLEGIKSKWAEYE-------EFRPG-FALE
AARIATVVTIDDEWKELLQKMDALKQTVGLAAYKGS---------EPLKEYQVQGFKMYQ
KVENKYKARSVSRWLRSK------------------------------------------
--------PKKNT-----------------------------------------------
------------------------------------------------------------
------------------------------------------------------------
------------------------------------------------------------
------------------------------------------------------------
------------------------------------------------------------
------------------------------------------------------------
------------------------------------------------------------
-------------------------------------------------------
>Dinos-Gonyaulacales-Pyrodinium-bahamense-pbaha01-CAMPEP-0179053342
------------------------------------------------------------
------------------------------------------------------------
------------------------------------------------------------
------------------------------------------------------------
------------------------------------------------------------
------------------------------------------------------------
------------------------------------------------------------
----XLAK---------QVE-RINQLEDEIDALDNDGLRARTAQLREKIQT----SGRF-
------DEAVVNEAFAVLREAVWRVLELWYFDVQLLGG-----------LVLHLGRLAEM
KTGEGKTIVALLPTFLAALE---GK-GGVFVVTPNDYLARRDAENVGQVLRFLGLSVGLV
QSTMET--EERQEAYVCDVVYLTNAELGFDYLRDNL-AV---YPNQVVQSK--------P
-----FHFCLVDEADSILVDEARTPLIISESVP----AVPRQFLAGKEVASA-LQKDLHY
KVDEKNMNVSMTDLGEKVAQDLLGV--ENLWE----PEEAWILYTLNALKAKELFKINEQ
YIIRD-------GKVSIVDTFTGRVLEGRRWADGMHQAIECKENIDVSVRSQVSAQVTY-
----------------------------------------------------QSLFRLF-
PRLCAMTGTALTEAAEFDEVYGLRGTAVPTARPMVRR-----------------------
-------------DYPDVVYKTEEAKLN-------------------AIVEEIVLN--NE
RNGRPILVGTSNVKLSELIVSR-LRE-RGVEPQLLNARPESVARESETVAQAGRLGKVTV
STNMAGRGTDIILGGNHSQMAQLNLRSRLAAVL-LPLEEQ--------------------
-------AR-VPVVDEDF-------YPAE---------------IPSALEQRLEA----A
VDAVAET-----------------------------------------------------
------------------------------------------------------------
---------------------------------------------------ERGQAVQ-S
FLRLEELVALLAGEAP---------------FAEG-------PGFEAMVEVRG-------
------------------------------------------------------------
------------------------------------------------------------
------------------------------------------------------------
----AYGELKQLYKEALEDERDAVIKCGGLYVLGTTRHESRRIDNQLRGRAGRQGDPGTS
RFFISLQDDVFRVFGGEKIEGLMDRFRL--GDEIPLQSPIVNDTLNRVQTAVEEFFKKTR
TTLFDFDK-------VISKQRELTYATRKEYLAASDQR--------------VGELLEAW
GA-----DSVEYHLETVKDMSK----------------EERAKEFEDYYGF-PQPS----
-LEGIS-----------DPKQVEGH-LKTAVHEGIQRKKAEYE-------EFRPG-FAVE
AARIATVVTIDDEWKALLQKMDALKQTVGLAAYKGS---------EPLKEYQVQGFRMYQ
KVENKYKA--ALREPLAP------------------------------------------
--------LEAEE--------ELVRE--------------------EGVRRPRRVLAPRA
ARRAVPAVQALECATTRRRGAAM-------------------------------------
------------------------------------------------------------
CPQSGGLPNG--------------------------------------------------
--------------------------------------------------------FAQ-
------------------------------------------------------------
------------------------------------------------------------
---------------RRSVLD---------------------------------------
-------------------------------------------------------
>Dinos-Gymnodiniales-Amphidinium-carterae-CCMP1314-CAMPEP-0186423298
------------------------------------------------------------
------------------------------------------------------------
------------------------------------------------------------
-----MVMSTLAWA------------------------------------------SPAR
AN-----------LHAP----HPRSAPQVG----------RGHEKAAS------SKASAF
TAALAAT-SVATMVR---------------PQKGLAGTSRRAFGAARRAT----AT----
-----------------------------AVETKEETQTAAARALQK------SLEKENL
ELLEKFSV---------QVE-RINGMEEKIEVLDNDALRAKTAELREKIKA----AGKV-
------TEAVLEEAFAVLREAVWRVLELWYFDVQLLGG-----------LVLHAERLAEM
KTGEGKTIVALLPTFIAALE---DK-GGVFVVTPNDYLARRDAENVGQVLEFLGVSVGLI
QSTMET--EERQKQYENAVVYATNAELGFDYLRDNL-AV---YPSQVVQRT--------N
-----FHFCLVDEADSILIDEARTPLIISESVP----AVPTQFEAAREVAMA-LTKDLHY
QVEEKGLNVVLTDLGEKVAGELLGV--ENMWA----PEQAWILYVLNALKAKELMKVNEQ
YIIRD-------GKIAIVDTFTGRVLEGRRWSDGMHQAIECKEGISVSVRSEVTASITY-
----------------------------------------------------QSLFRLF-
PRLCGMTGTAMTEAGEFEEIYGLRATAVPTALPMVRR-----------------------
-------------DYADVVYKTEEAKIN-------------------SIVNEITRM--KA
QNQRPILIGTSSVNLSEVIVSR-LKE-NGIEPLLLNARPESVARESETIAQAGRLGKVTV
ATNMAGRGTDIILGGNPTQMATLQFRRLLCEVLPLPLEDQ--------------------
-------AR-VPPIPAEF-------FPIP---------------MPAELQAQLTS----A
IAALAKS-----------------------------------------------------
------------------------------------------------------------
---------------------------------------------------ERGQNAQ-S
FLGAEELVAQIGGGAP---------------FEE--------PSQNEMLACRE-------
------------------------------------------------------------
------------------------------------------------------------
------------------------------------------------------------
----AFGTLKVLYKEALADEREAVLKAGGLYVLGTCRHESRRIDNQLRGRAGRQGDPGTS
RFFLSLQDEVFRVFGAARVEGIMDRFRL--GDEIPLESNIVTDTLDRVQQAAEDFFKKSR
TTLFEFDK-------VISRQRELIYRTRKDYLAADQAT--------------IKERLAEW
GV-----ESVDFHLEQVKDMEP----------------EARAKEFEEYYGF-PLPV----
-PVGN------------EESHLEE--IKTGLLEEISKKWNSYE-------DFRPG-FAQE
AAQIATVVTIDDEWKLLLQKMDALKQTVGLSMYKGS---------NPLKEYQVQGFRMYE
KIEPKFKARSVSRWLRSK------------------------------------------
--------PKKE------------------------------------------------
------------------------------------------------------------
------------------------------------------------------------
------------------------------------------------------------
------------------------------------------------------------
------------------------------------------------------------
------------------------------------------------------------
------------------------------------------------------------
-------------------------------------------------------
>Dinos-Gymnodiniales-Togula-jolla-CCCM-725-CAMPEP-0170592734
------------------------------------------------------------
------------------------------------------------------------
------------------------------------------------------------
------------------------------------------------------------
-----------------------------------------------------------X
AAVASAA-SPALCR-----------------RRAPGHNGQRSRRSTVALQ----AE----
-----------------------------------AAVIERTPTSA------GPLDKENE
KLLEKLAQ---------QVE-RINDLEEQIEELDNDGLRAKTQELKQKIAA----GADL-
-----QDEAIVNEAFAVLREAVWRVLELWYFDVQLLGG-----------LVLHKGRLAEM
KTGEGKTIVALLPTFLAALE---DK-GGVFVVTPNDYLARRDAENVGQVLRFLGVTVGLV
QSTMET--EERQAAYKCDVVYLTNAELGFDYLRDNL-AV---YPNQVVQDK--------P
-----FRFCLVDEADSILIDEARTPLIISESVP----AVPRQFEAGKEVASA-LQEGEHY
TASLKDMNVVMTDKGEKVAQELLGV--DNLWE----PEEAWILYVLNAIKAKELFRLNEQ
YIIRD-------GKVAIVDTFTGRVLEGRRWSDGMHQAIECKENITVSVRSQVSAQITY-
----------------------------------------------------QSLFRLF-
PRLCAMTGTALTEAAEFEEIYNLRGTAIPTAKPMVRR-----------------------
-------------DYPDVVYKTEEAKLN-------------------SIVQEIVLN--NE
RTGRPILVGTSNVKLSELIVSR-LRE-CGIEPQLLNARAELVARESEIIAQAGRLGKVTV
STNMAGRGTDIILGGNHSQMALLQLRMQLSGAL-LPLEEQ--------------------
-------AK-VPLTDDDF-------FPTE---------------IPEELEQRLSE----A
ISDVASS-----------------------------------------------------
------------------------------------------------------------
---------------------------------------------------PAGEAVD-S
FLRLEEFVASLSGEAP---------------FEDG-------DSFDALTELRA-------
------------------------------------------------------------
------------------------------------------------------------
------------------------------------------------------------
----AYNELKELYKDSLKEEKEKVIAAGGLYVLGTTRHESRRIDNQLRGRAGRQGDPGTS
RFFISLQDEVFRVFGGEKIEGLMDRFRL--GDEIPLESTIVNQTLDRVQTAVEEFFKKTR
TTLFEFDK-------VISKQRELTYANRARYVSAPDSD--------------VRGLVEEW
GK-----ESVEFHLEAVKDMDD----------------AAKAKEFEEYYGF-GIPE----
-EALSA-----------KPKEVVSI-LQDAVQKGIDRKWTEYE-------QFRPG-FAVE
AARIATVVTIDDEWKTLLQKMDALKQTVGLAAYKGS---------DPLKEYQVQGFNMYR
KVENKYKARSVSRWLRSK------------------------------------------
--------PKKDA--------KESRR--------------------GGFRR---------
GKAAVPATNL---DEIRAEAGELRTHA---------------------------------
------------------------------------------------------------
------------------------------------------------------------
------------------------------------------------------------
------------------------------------------------------------
------------------------------------------------------------
------------------------------------------------------------
-------------------------------------------------------
>Dinos-Kareniaceae-Karenia-brevis-SP1-CAMPEP-0189016676_SecA
------------XSSSLLK--------------NSLLLIPHLKLASMFK-----------
------------------------------------------------------------
------------------------------------------------------------
---SALVLACV-----------------ACASQGR--------RVQTSTEQLHASTAAFN
----------------------PSSSGAHL---------------------HRGSPTHAA
SRAPKS----------------------------------------VHMQGSFAALAEEK
PDAKIIDTLGRRGYD-----------------------YEVEISNEWYN------NKDNE
KLLKKYQQ---------RVE-KINALEDDIEELSDEQLIAKTAEFRKRLLA----GE-S-
------EDDILEEAFAVVREAAWRTLELRHYDVQLVGG-----------MALHEGNLAQM
GTGEGKTLVATCAVYLNALR---GK-G-AFLVTVNDYLARRDAEQMGQVYTFLGLKVGLI
QAEMKP--AERQKAYQADVTYVTNQELGFDYLRDHL-AM---NSDEIVLPT--------T
-----LNYCVVDEGDSVLVDEARIPLIISDKEDAE--VDVQRMTQCKLLAEK-MLRDEHY
TVLEKELQVELTEKGQTFCEIALQS--KNVFD----PMMPWAKYLNNALRAKEIYIKNKQ
YVVRG-------DEVQIVDEFSGRVLEGRRWANGLHMAMEAKEGVTIQQETKAVATITY-
----------------------------------------------------QSLFRRF-
EKLASMTGTALTEAQEFAQVYNLKVVNIPPALERQRI-----------------------
-------------DIPNSVYKNVRGKSN-------------------AALNELIGM---H
KSGRPVLVGTVTIEATNTFSEK-LTQ-IGIKHEVINADPENVEREAEIVAQAGRKGAVTI
ATNMAGRGTDILLGGSPSKMAELRVREALAAAS---------------------------
------GVR-VPPVADDF-------YPVE---------------LDEEALELIDA----A
AAKYAEAAKVAVAER---------------------------------------------
---------LKKVQARAA------------------------------------------
------------------------TL-NPGAQEKFL------------MDCQTEEKAL-A
LLHLEECLAIAASSAD---------------VYE----------ETAEDLTRE-------
------------------------------------------------------------
------------------------------------------------------------
------------------------------------------------------------
----AFETVKATYKEALAEEREEVLNAGGLHIIGTNLHDSRRVDDQLRGRAGRQGDPGSS
HFFISLEDRIFRQFGADKIKPVLDAFKI--PEGAPLESEKVTQVVKDVQNAVENYFYTIR
KGIFDFDE-------VLAIQRETTYSRREKVLQADVDY--------------MLEEMKGY
TE-----DLVKDFTGYCWKVKE-KE---PADEA---TAKDCHEKFLAAFVK--MD-----
-ITPEDLLG-------LSKEEVIKK-ASESGLRRLDEHYKYLD-------SYKDT-LGYH
SARWLSLQGIDMLWKKHMQAMDYVRDFAGMKAFSAE---------NPVTAYRKEGFNLYE
QFAERYRFQALSSFYRYD------------------------------------------
--------PFETN--------MGPR-----------------------------------
------------------------------------------------------------
------------------------------------------------------------
------------------------------------------------------------
------------------------------------------------------------
------------------------------------------------------------
------------------------------------------------------------
------------------------------------------------------------
-------------------------------------------------------
>Dinos-Kareniaceae-Karenia-mikimotoi-ANV-17113_hapto_high_SecA
----------------------------------------------MIK-----------
------------------------------------------------------------
------------------------------------------------------------
---SALVLACV-----------------ACASQGR--------RVQTSIEQLHSSAAAFN
----------------------PSGPGAHL---------------------HRGNPTPAG
SRSLASR-------------------------SKSKVQHHDQRKGNVHMQGSFAALAEEK
PDARIIDTLGRRGYD-----------------------YDVEVSNKYYK------PEENE
KLLDKYRA---------RVE-KINALEDEIEELEDEELAAKTVEFRKRLQE----GE-T-
------EDDILEEAFAVVREAAWRTLELRHYDVQLVGA-----------MALHDGNLAQM
GTGEGKTLVATCAVYLNALR---GK-G-TFLVTVNDYLARRDSEQMGQIYNFLGLKVGLI
QSEMKP--AQRRKAYRSDITYVTNQELGFDYLRDHL-AM---NPDEIALPE--------T
-----LNYCIVDEGDSVLVDEARIPLIISDKDDAE--IDKEKIEQCKKLAES-MTRDKHY
LVLEKELQVQLTEDGRIFVEIALQS--KSVFD----PMQPYNRYLNNALRAKEIYVKNKQ
YVVRG-------DEVQIVDEFSGRVLEGRRWTNGLHMAMEAKEGCKINQETKAVASITY-
----------------------------------------------------QSLFRRF-
DKLASMTGTALTEAQEFSEVYNLKVVSVPPALDRQRI-----------------------
-------------DIPNSVYKNVRGKSN-------------------AALNELIGM---H
KSGRPVLVGTVTIEATNTFSGK-LKE-IGIKHEVINADPENVEREAEIVAQAGRKGAVTI
ATNMAGRGTDILLGGNPSKMAELRVREVLAAAA---------------------------
------GVK-VPPVAEDF-------YPVE---------------LDDEAVALIDA----A
AVKYAEEAKEAAAER---------------------------------------------
---------YKVVEARAA------------------------------------------
------------------------ALPTPEAREKLI------------KDSEVEEKTL-A
LLHLEEVLAVAASSAD---------------VFE----------ESATDLTRE-------
------------------------------------------------------------
------------------------------------------------------------
------------------------------------------------------------
----AYETIKAAYKEILESERDEVLEAGGLHIIGTNLHDSRRIDDQLRGRAGRQGDPGSS
HFFISMEDRIFRQFGADKIKPVLDAFKI--PEYSPLESEKVTEVVKDVQNAVETYFYTIR
KGIFDFDE-------VMTIQRQTTYERRDKVLQADTDF--------------MLEEMKRY
VE-----ENVEEFVGYAWKEKSDKD---KSGAE---TAKECIRLLTSTFQT--LP-----
-VTEAELEG-------KTKEELTKA-LVAAGLARLDEHWKFLD-------GYQPT-LGFH
MARWRSLQSTDMLWKKHMQAMDYVRDYAGMKAFSGE---------APVRAYRAEGLKLYE
KFAGRYRFHSLADFFLYD------------------------------------------
--------PYVAN--------NQPKPS---------------------------------
------------------------------------------------------------
------------------------------------------------------------
------------------------------------------------------------
------------------------------------------------------------
------------------------------------------------------------
------------------------------------------------------------
------------------------------------------------------------
-------------------------------------------------------
>Dinos-Kareniaceae-Karenia-papilionacea-ANV-9891_hapto_high_SecA
----------------------------------------------MFK-----------
------------------------------------------------------------
------------------------------------------------------------
---ITLVLACV-----------------ACISQGR--------RVQSLSELLQSNSAAFN
----------------------PSQSGVRL---------------------HKGRPISSA
SRADVL----------------------------------DKRTGHIRMQ----EVAE--
-KARFVDTLGRRGYD-----------------------LEVEIDNKFFS------LKEND
ERIEKYKK---------RVE-KINALEDEIEELEDEELAAKTDEFRKRLAA----GE-T-
------EDDILEEAYAVVREAAWRTLDLRHYDVQMMGA-----------LALNEGFLAQM
GTGEGKTLVATCSVYLNALS---GK-G-AMVVTVNDYLARRDSEQMGQVYNFLGLSVGLI
QAPMKT--EFRKVQYQKDITYVTNSELGFDYLRDHL-AL---VAEAAVLPS--------Q
-----LNYCLVDEGDSVLIDEARTPLKVSEPRDEE--VDKRRYQETLQLAES-MQKDLHY
KVNEKEIQVNIEEAGIDFAEKALGL--KSFFDIDG-GAGDYPAKLSNALRAKELFLNNKQ
YIVQD-------DQVLIVDEFSGRTMEGRRFGGGLHEALEAKEGVPIQPESDCVASITY-
----------------------------------------------------QSLFRRF-
KKLSSMTGTAITEAEEFANVYDLKIVQIPPVLEKQRI-----------------------
-------------DLPNAVYKNARGKSK-------------------AILNEVLVM---H
KSGRPVLVGTVTIEASQEFSDK-LLE-LGIEHEVLNADPEVIEREAEIIAQAGRKNAITI
ATNMAGRGTDILLGGSPGFTAQLRVREGLAAAA---------------------------
------GIP-VPAVDDDF-------YPCE---------------IDDEALTLIND----A
AAAFVAEDKEKAAKR---------------------------------------------
---------AAEREAKRD------------------------------------------
------------------------SNTNEDPEAV-----------------EREEQAI-R
RIELDELMAIAASSAD---------------VYE----------ETATDLTRE-------
------------------------------------------------------------
------------------------------------------------------------
------------------------------------------------------------
----AYERVKETYEVILKPEREEVQKLGGLHVIGTNLHDSRRVDDQLRGRAGRQGDPGSS
HFFISLEDRIFKLFGADKVKPVLDTIRI--DEGIALESETVTKVVKDVQAEVEQYYYTIR
KGAFTFDE-------VISSQRNDLYAKRDGVLRAEGDT--------------IIQYMKEL
TS-----DFCGDVIEDTLENK-------PANSS---AAEAVVEKLKNSIPQ--LE-----
-VTAADFEG-------KKKEQAVEV-ARAAASKALTAKVDFLE-------NFKQS-ASWQ
TGKWIWMQTNDRQWMDHMKAMEYIRSYAMLKFGARE---------RPMDVYKRDGAEQYK
KMAKKVRALTLSSWYQAG------------------------------------------
--------PVKKG--------ETKEGWIRA------------------------------
------------------------------------------------------------
------------------------------------------------------------
------------------------------SEAR--------------------------
------------------------------------------------------------
------------------------------------------------------------
------------------------------------------------------------
------------------------------------------------------------
-------------------------------------------------------
>Dinos-Kareniaceae-Karlodinium-armiger-ANV-10754_hapto_high_SecA
----------------------------------------------MCR-----------
---------------------IAYTF-------------IFFVAVCSG---RR-------
-------------------------KKLALQQFDEDRP----------------------
---ISRSLACG----------QREQTH-ACRFAQRGLRAGVVDQSDGLGALLLALAPGLG
V-----------------RPRIRNLGMVQN---------------------HLRHPIAEM
RFASMR-----------------------------ANDEKSQRSPHPRMQ----AL----
-----LDSLTRRGED-----------------------LGLVVDNQYFS------SRENK
QLLEKYNE---------RVG-RINALEDEIEQLEDDELAAKTEEFRKRLLQ----GE-T-
------EDDIMEEAFAVVREAAWRTLDLRHYDVQLLGA-----------MGLHDGMVTQM
GTGEGKTLVSTCAVYLNALR---QG-G-NFLVTVNDYLARRDSEQMGQVYRFLGLSVGLI
QQGLNV--EQRKQAYSCDITYVTNSELGFDYLRDHCQTM---QPEQVVLPP--------E
-----LNFCVVDEGDAVLIDDARTPLIISGESQNT--GAADRYVQASKLAAA-LVKELSY
TVADKEESVVLTEKGMEFIEGALQV--ENIAD----PSDPWLGYIINCIKAKEFKIRDKD
YLVKD-------GKVEIVDVFTGRVLEGRRFGGGLHQAIEAKEGVEIRPETEQVAQITY-
----------------------------------------------------PALFGMF-
KKLSAMSGTVITEAEEFATFYGLKVLDVPPALPKQRV-----------------------
-------------DVPNSVYKTRQAKTK-------------------AVFDELQAM---H
ESGRPILLGTTTVEISELCSKR-LDD-LGIKHEVLNAKPESIEREAEIVAQAGRKGAVTI
ATNMAGRGTDILLGGSPAFMASLRVRDSFAAAA---------------------------
------GIS-VPVVSDDF-------YPCT---------------LSAESLKMLED----A
AAQFVTEEERK-------------------------------------------------
------------------------------------------------------------
-----------------------------------------------------ETNDL-R
KLDLDELMAVASSSAP---------------VYE----------GSAEDLARE-------
------------------------------------------------------------
------------------------------------------------------------
------------------------------------------------------------
----AYDAIKEQYDAALASEKEEVTRIGGLHVIGTNLHDSRRIDDQLRGRAGRQGDPGSS
HFFLSLEDRIFQTFNADKIKDVLDFLRV--PDDTPLESDAVTKAVKNTQEKVEQYFYGIR
KTTSEVEV-------VLNSQRRKWYSIRDQALRRDEPQ--------------TLQWLKDK
AQ-----DIMEHVIQITYE---------KSEED---LPKRIAINAQSFFPG--ID-----
-LSEAVLAG-------KSREELTSV-AKEAALAAIERKTESLN-------SFKGE-LAFV
SARYVALINADSLWQKHMKELNHIKEFAGFQVYRGE---------TPTAYYMKQGEELFE
KLETSWLSSTILSLLKYD------------------------------------------
--------PGAKP--------E--------------------------------------
------------------------------------------------------------
------------------------------------------------------------
------------------------------------------------------------
------------------------------------------------------------
------------------------------------------------------------
------------------------------------------------------------
------------------------------------------------------------
-------------------------------------------------------
>Dinos-Kareniaceae-Karlodinium-micrum-Strain-CCMP2283-CAMPEP-0200865834_SecA
--------------------------------------------XSMQSQN---------
----------------------------------------------SG------------
-------------------------------------------------------FYDES
KELARLLLAMRPGFR---------------------------------------------
------------------------------------------------------------
--------ISSHARSVGSH-----------QQHRLGNLEDSDRTSQPRMQ----AL----
-----VDTLARRGYD---------------------DEMVIDIDNKYFS------SKENK
KVVDAYQK---------RVD-RITALEDDIEKLEDDEFKAKTKEFRSRLQN----GE-T-
------EDDILEEAFAVVREAAWRVLDLRHYDVQLIGG-----------MALHDGMMVQM
GTGEGKTLVATTASYLNALSKPFGG-G-TFQITVNDYLARRDSEQMGQVYRFLGLSVGLI
QSGMGY--MQRQKAYACDIVYVTNAELGFDYLRDHS-QT--NTVDQIVLPP--------K
-----LPFCIVDEGDSVLVDSATTPLIIAQAMD----VDPEIWRQATIIAGQ-LENGTAY
EVDKKAESVKVLKEGQEFVAGAF------LTD----NWGKYQNFIIQCIAAKEFKTRDRD
YVVAD-------GQVKIVDRFSGRILEGQRYGRGLHQALEAKEEVEIRPQSIQAAKITL-
----------------------------------------------------KSLFGMF-
NKVSAMSGTVITVAEELFKNYGLKVIDVPPSLPKQRI-----------------------
-------------DIPNGVYKTKKAKSF-------------------AALDELVAM---H
KAGRPVLVGTTTVADSELFARK-LRS-IKIPHEILNAKAENLEREAEIVAQAGRKGAVTI
ATNMAGRGTDILLGGSPKFMASLRVRDEIAEVA---------------------------
------GIP-VPTPSSRC-------RPCE---------------LPEEVVGMMRK----A
AAAYIEEREAEQKSAFTTITFKPGPLGLGFDEESGNMYAMP-------------------
-----------DSQAEQLGV----------KTGWNITAV---------------------
--------------ENQ------QCNSVAEAMARLRQLVQGDAPFEVTFFKAVTEEVD-R
KLELDEMMAVASSNAP---------------IYE----------GSSVDFARE-------
------------------------------------------------------------
------------------------------------------------------------
------------------------------------------------------------
----AYEAVLELYDEVLKPEKQEVAELGGLHVIGTNLHDSQRIDDQLKGRAGRQGDPGST
HFFLSLQDQIFRQYNGDGIVKLLDTLRI--PEDTALESKEVTLTVKETQLKVERYFGELR
EASFDVDD-------VINVQRLVWYGDRDTILKRDEPQ--------------TLSWLQEQ
AE-----ASVAQVITNACEKNNLNPFA-TMDEG---SAKTVSLALERLIPD--ID-----
-VSESMLVG-------KSREDATEQ-AKQAAASAFDRKVQSLN-------EKSGD-FAAK
TARYLAILAGDDLWVKHMAELREQQETAGFRAKALGTGNRGGAVQKPLDIFKEDASSAFR
SFSPRLGFATVESFFHYD------------------------------------------
--------PASGE-----------------------------------------------
------------------------------------------------------------
------------------------------------------------------------
------------------------------------------------------------
-------------------------------LPSLLQ-----------------------
------------------------------------------------------------
------------------------------------------------------------
------------------------------------------------------------
-------------------------------------------------------
>Dinos-Kareniaceae-Karlodinium-sp-RCC3446-ANV-7188_SecA
----LAQIGRTAISSRIMPRVLSRMSYAL--TSLVVFCCAHSITTSMQSQN---------
----------------------------------------------SG------------
-------------------------------------------------------FYDES
KELARLLLAMRPGFR---------------------------------------------
------------------------------------------------------------
--------ISSHAKSVGSH-----------QQHRLGNLEDSDRTSQPRMQ----AL----
-----VDTLARRGYD---------------------DEMVIDIDNKYFS------SKENK
KVVDAYQK---------RVD-RITALEDDIEKLEDDEFKAKTKEFRSRLQN----GE-T-
------EDDILEEAFAVVREAAWRVLDLRHYDVQLIGG-----------MALHDGMMVQM
GTGEGKTLVATTASYLNALSKPFGG-G-TFQITVNDYLARRDSEQMGQVYRFLGLSVGLI
QSGMGY--MQRQKAYACDIVYVTNAELGFDYLRDHS-QT--NTVDQIVLPP--------K
-----LPFCIVDEGDSVLVDSATTPLIIAQAMD----VDPEIWRQATIIAGQ-LENGTAY
EVDKKAESVKVLKEGQEFVAGAF------LTD----NWGKYQNFIIQCIAAKEFKTRDRD
YVVAD-------GQVKIVDRFSGRILEGQRYGRGLHQALEAKEEVEIRPQSIQAAKITL-
----------------------------------------------------KSLFGMF-
NKVSAMSGTVITVAEELFKNYGLKVIDVPPSLPKQRI-----------------------
-------------DIPNGVYKTKKAKSF-------------------AALDELVAM---H
KAGRPVLVGTTTVADSELFARK-LRS-IKIPHEILNAKAENLEREAEIVAQAGRKGAVTI
ATNMAGRGTDILLGGSPKFMASLRVRDEIAEVA---------------------------
------GIP-VPTPSSRC-------RPCE---------------LPEEVVGMMRK----A
AAAYIEEREAEQKSAFTTITFKPGPLGLGFDEESGNMYAMP-------------------
-----------DSQAEQLGV----------KTGWNITAV---------------------
--------------ENQ------QCNSVAEAMARLRQLVQGDAPFEVTFFKAVTEEVD-R
KLELDEMMAVASSNAP---------------IYE----------GSSVDFARE-------
------------------------------------------------------------
------------------------------------------------------------
------------------------------------------------------------
----AYEAVLELYDEVLKPEKQEVAELGGLHVIGTNLHDSQRIDDQLKGRAGRQGDPGST
HFFLSLQDQIFRQYNGDGIVKLLDTLRI--PEDTALESKEVTLTVKETQLKVERYFGELR
EASFDVDD-------VINVQRLVWYGDRDTILKRDEPQ--------------TLSWLQEQ
AE-----ASVAQVITNACEKNNLNPFA-TMDEG---SAKTVSLALERLIPD--ID-----
-VSESMLVG-------KSREDATEQ-AKQAAASAFDRKVQSLN-------EKSGD-FAAK
TARYLAILAGDDLWVKHMAELREQQETAGFRAKALGTGNRGGAVQKPLDIFKEDASSAFR
SFSPRLGFATVESFFHYD------------------------------------------
--------PASGE-----------------------------------------------
------------------------------------------------------------
------------------------------------------------------------
------------------------------------------------------------
-------------------------------LPSLLQ-----------------------
------------------------------------------------------------
------------------------------------------------------------
------------------------------------------------------------
-------------------------------------------------------
>Dinos-Kareniaceae-Ross-Sea-Dinoflagellate-674065
------------------------------------------------------------
------------------------------------------------------------
------------------------------------------------------------
------------------------------------------------------------
------------------RSSTRSGSREPM------------------LPCFVGTLGLAL
LTPGRR--------------------------PSSVASRSSQRTCSAQMIGSIDGL----
-----LDNL--RSPD-----------------------PSTLPGGGYWD------EDQNT
ARVQGYTQ---------RVN-RINVLEDEIELLSDEAIKAKTEEFRSRLAA----GA-T-
------EDELLEEAFAVVREAAWRAIELRHYDVQLVGA-----------MALHEGFLAEM
GTGEGKSLTCTCAVYLNALA---GKGG-SYLVTVNDYLARRDAEVMGQVYQFLGMSVGLV
QAGMTP--AERREAYACDVKYVTNQELGFDFLRDNL-AM---TTDEVVSR---------E
-----LNFCVVDEGDSVLIDEARVPLVISSSVADV--AQAQRYGMAAKLSDA-LMAGVHY
EVFEKQKTITLNEEGARYAETALDV--KDLYD----PSNPWAAYVVNAIKAKALFNKDKE
YVVKG-------EEVMIVDEFSGRILDGRRWGDGLHQAMEAKEKVPIQPETEVAASITY-
----------------------------------------------------QSLFRRF-
NKLSAMSGTALTEAEELATFYGLRVLQVPPVLPVQRA-----------------------
-------------DYPDAVYKTVKGKSL-------------------AALDELLNM---H
RDGRPVLVGTTSVESSEVFASK-LRE-LGIKHEVLNAKADSAQREGEIISQAGRLKSVTI
STNMAGRGTDILLGGNPAMMARLRVREALAAAA---------------------------
------GTA-VPEVAATF-------YPAK---------------LSDEVVAQLDA----A
GATLRAELAARPE-----------------------------------------------
------------------------------------------------------------
---------------------------------------------------SEGGPLL-S
LEALDEMLAIAASSSD---------------VYE----------GSANDLTRD-------
------------------------------------------------------------
------------------------------------------------------------
------------------------------------------------------------
----AIGAVQDAFEAVLDPEKERVISLGGLHVIGTNLHDSRRIDQQLRGRAGRQGDPGSS
HFFLSLDDRIFRLFGAERVKGLLDLLRV--PEDQPIESPQVARVVAKTQEGVERYYFELR
QKLSDFDG-------VLAFQRDATYIRRAALLNADAAE--------------MSASLSAC
VE-----GTVGAIFAANWKDA-------EAPAT---RAATLVGKLGQFFPS--LA-----
-LPESALQG--------SRAEAEAA-AVSAAQAALVAQEAMLE-------GAKAG-LSLE
AARFVSLLQVDTLWTQHMKQLNYVKDFAGLKAYAQE---------DPLEVYRTEGDKLFD
NMQKAYQQNTAFSFAQYN------------------------------------------
--------PKQKA--------APADKA---------------------------------
------------------------------------------------------------
------------------------------------------------------------
------------------------------------------------------------
------------------------------------------------------------
------------------------------------------------------------
------------------------------------------------------------
------------------------------------------------------------
-------------------------------------------------------
>Dinos-Kareniaceae-Takayama-helix-ANV-13903_hapto_high_SecA
MWWCL------ALAGLFLQGVEADVPIELIESAEGAIMAPKFMTVMMPKGDLVTEAIDKN
QPWWTAKTQQISKFSAVSDGSIAYSGGGCIEAAGKKAGDAARIKRCNGGPLQRWNLLPRG
KGKKMIQLQGTDMCLDASKRDQFLERQIKLQKCSEIREELWRFSEPTSSPNQGLALLVRY
TLLSLLVLATLG---------------LTSLSARLW-------RLQCQRRSLTHGTVPLS
LDQGGVLLTDPVTDRQGGSVVAPHCDGKSVP----------------AIMALSPSPVKAL
RKSFHKK------------------------ALQLSKHAKDSRSPHPAMQ----------
-----LDSLMRRGVE-----------------------EETVVDNEFFN------PTENQ
KRIDGYLE---------TVQ-RINDLEDEIEKLEDDEFPAKTAEFQKRLQQ----GE-N-
------EAQILEEAFAMVREAAWRTLELRHYDVQLIGS-----------LALNDGTLAQM
GTGEGKTLAATCALYLNALS---GK-G-ALVVTVNDYLARRDSEEMGQVFRFLGLTVGLV
QSGMTP--KQRKVAYASDVTYVTNSELGFDYLRDHL-AL---VPSEAVLRS--------T
-----LNFCVVDEGDSILVDEARTPLVIAGSLDIA--QPTLKYDRAAKMAAV-MKPGVHY
ELIEKEDNLSLTEEGNKFCEQALNV--STLFN----PADPWAQFVLNAVKAKELRVKDKN
YIVKG-------GEVLIIDEFSGRVQEGRRWGGGLHQAVEMKEGVEVRPEADIIASITY-
----------------------------------------------------QSFFRRF-
EKVSAMTGTAITEAAEFAKVYGLNVVDVPPVLPKQRV-----------------------
-------------DIPNSIYKSIKAKSI-------------------ASLNELLDM---H
ESGRPVLVGTTSVESSEAYSSK-LRD-INIRHEVLNAKPDSIAREAEIVAQAGRKGAVTI
ATNMAGRGTDILLGGSPASMARLRVRESLAAAT---------------------------
------GID-VPTVSSDF-------YPCD---------------LTSEALKMIED----A
SASFKSEQLTKASE----------------------------------------------
------------------------------------------------------------
---------------------------------------------------NPDKPMLDR
QLELDEMMAVAASAAA---------------VYE----------GTAEDFARE-------
------------------------------------------------------------
------------------------------------------------------------
------------------------------------------------------------
----AYEKVKEEYETTLADEREEVMKLGGLHVIATNLHDSRRIDDQLKGRAGRQGDPGST
HMFLSLEDRLFRIFGADKIKNLLDVLRV--PEDTALESESVNDVVKEVQKKVEDYNYSLR
TAIFDFDE-------VIASQRQGVYNRRDQKLGANAAE--------------TIDWLKED
SA-----QVVSDIFDTNWKSAG------TADDA---QAKAVSSILMQFFPV--AD-----
-ITAAMLTG-------KDRDQAELV-AKAASAAAVDVKMADLD-------NCKAG-LGFE
SARYLALVTIDNLWKEHLKNMKSIQEYAGLQVYAQK---------REIDVYRQDGSELFD
KMVAKERQNTIFSFFTYQ------------------------------------------
--------PQSQ------------------------------------------------
------------------------------------------------------------
------------------------------------------------------------
------------------------------------------------------------
------------------------------------------------------------
------------------------------------------------------------
------------------------------------------------------------
------------------------------------------------------------
-------------------------------------------------------
>Dinos-Peridiniales-Brandtodinium-nutriculum-RCC3387-CAMPEP-0198500786
------------------------------------------------------------
------------------------------------------------------------
------------------------------------------------------------
------------------------------------------------------------
------------------------------------------------------------
------------------------------------------------------------
---------------------------------------------------------XNE
ALLEQLAE---------QVA-QINALEDRFDGLSADQLRAQVVELRQRIKE----RGIY-
------DDGVVNDAFAILREAVWRVLELWYFDVQLLGG-----------LVLHRGRLAEM
KTGEGKTIVALLPTFLAALE---EK-GGVYVVTPNDYLARRDAENVGQVLRFLGVTVGLI
QSTFEV--EERQEQYKAEVVYLTNAELGFDYLRDNL-AV---YPSQVVQNK--------K
-----FHYCLVDEADSILVDEARTPLIISESVP----AVPRQFLAGREVAMA-LEQGLHY
SVDEKNMNVIITDLGEKTAQDLLGV--ENLWN----PEEAWILYVLNALKAKELFSLNEQ
YILRD-------GKVAIVDTFTGRVLEGRRWSDGMHQAIECKENIDVSVRSQVSAQITY-
----------------------------------------------------QSLFRLF-
PRLCAMTGTALTEAQEFEEIYNLRGTAIPTARPNVRR-----------------------
-------------DYSDVVYKTEEGKMN-------------------ALVEEIVLN--NE
KNGRPILVGTSNVKWSETLSQR-LLE-RGVEAQLLNCRPESVARESETIAQAGRLGKVTV
ATNMAGRGTDIILGGNFSQMSQLNLRARLADAM-LDLEEQ--------------------
-------AK-VPAVDDEF-------YPCD---------------LPADLAARLDA----A
VEAVAAS-----------------------------------------------------
------------------------------------------------------------
---------------------------------------------------PRGEEVD-T
FLAAEELVAAVAGEAP---------------FDDG-------PSKEALLALRA-------
------------------------------------------------------------
------------------------------------------------------------
------------------------------------------------------------
----AYGEMKKLFKDELADERDRVLKAGGLYVLGTTRHESRRIDNQLRGRAARQGDPGTT
RFFVSLQDDVFRVFGGDKIVGLMERFRL--GDEIPLQSDIVNNTLDRVQGAVEEFFKKTR
TTLFEFDK-------VISRQRELTYETRADFLAAGDER--------------VLELVREW
AG-----ESVSFHLEQTKDKGP----------------DERAKEFEEYFGF-DQPD----
-IGGLVGDP-------KKEGELQAA-LAAAVRERIAQKAAEYE-------EFRPG-FAVE
AARIATVVTIDDEWKALLQKMDALKQTVGLAAYKGQ---------EPLKEYQVQGFRLYX
EGREQVQG--PVGEPVAA------------------------------------------
--------LEAEE--------ECVX-----------------------------------
------------------------------------------------------------
------------------------------------------------------------
------------------------------------------------------------
------------------------------------------------------------
------------------------------------------------------------
------------------------------------------------------------
------------------------------------------------------------
-------------------------------------------------------
>Dinos-Peridiniales-Peridinium-aciculiferum-PAER-2-CAMPEP-0190609450
------------------------------------------------------------
------------------------------------------------------------
------------------------------------------------------------
--XNVFFLPGTPYTR-------------RWASRGS----RWGSKVGELS-----GISPLN
LQGHKFFT-------QHDRITRCEAFLIIG---------------------RACRALAAL
GSAVTLR-ALSECRVGGSH--------------KRKSRPRALH-TRRRFF----GN----
-----IEDL------------------------------------NPFK------EKPDE
KARKEFQP---------QVD-AVNALEDTFKKKSDDDLREVTAELKEQVAA----GV-S-
------LDSLLPQAFALVREASYRVLGLRPFDVQLMGG-----------MALHNGTIAEM
GTGEGKTLVAILPAFLNALS---GK-G-VHVVTVNDYLARRDAEWVGQPLRFLGLTVGVV
QAGMVP--EQRRRAYRCDVTYVTNSELGFDYLRDQM-AP---APSDLGLREK------DP
-----FNFAIVDEVDSILIDEARTPLIISGIAS----NPSQKYTIAKEVAQT-LRKEVHY
TVDEKQRQCVLIEDGVDAAEKLLGK--NDLFD----PQDPWFPFLVNALNAKEVNIKDKQ
YIVKK-------GEVMIVDEFTGRVMEGRRWSNGLHQAVEAKEGCKIQPESVTLASISY-
----------------------------------------------------QSLFRLF-
GKLGGMTGTAFTEAKEFEETYKLKTVVIPSNRNRIRA-----------------------
-------------DMDDQVFAEDIGKWK-------------------AVARDVENA---H
RIGRPVLIGTTNVENSEIVAEL-LDA-LGVPYQLLNAKPENVARETEIIASSGRKFAVTI
ATNMAGRGTDILLGGNSAMMGRLKLRELLYREL-FPEKAK--------------------
----------FWAMPEEF-------YPID---------------LSKSIQKQLDD----A
VRVAVQS-----------------------------------------------------
---------WTSADEEAA------------------------------------------
------------------------RPNTTAGAE------------------RLLAGEL-T
LLDAEERLALACEKAP---------------TE-----------DTVLLNLRE-------
------------------------------------------------------------
------------------------------------------------------------
------------------------------------------------------------
----AYQRLCAEYKQVTDIEKQEAVSLGGLYVIGTERHESRRIDNQLRGRCARQGDPGAT
RFYLSLNDTIFRIFGGEQIKRMMSMMSFSQSDDVPLESGLLSNSLEEAQKKVENYYYSVR
KNVFEYDD-------VMDTQRQIVYSLRRRALLDKDDN--------------IVATLKEF
SE-----RNMEDFVKGHIDAGK------PVSDW---FLDKLAENVGIYADL--LKE----
TVTEGRLSEAAKPGGVDGERAVTQL-LIEEALGAFDRKNQQIE-------DTSKG-LTGV
ISRQILLMQLDNFWQQHLKNMEFLKTAVTLRSYGQK---------QPLTEYKLEGYQVFL
KMMSRIRRNAIYNIFLFT------------------------------------------
--------PRKLA--------PMQKERIQ------------------------SLIPPRT
VRRQQMKDAMNSEAWVNRQSSTVQEDVLMSSK---TSTTINLARLALNVRALLDA-RGDL
KE-LALASFGELKESFGRAGLLTVGDQLRWA----SACSEFELLEDDVAGEIYIGLKAGT
LEFAAGA---------DQRRDEDE-------KAREVFSSALQDPEFLQTIDKFADSPDQF
LALMKQSVEDSGFDAEQAASMRKVYNAAGMDLDETLR-QMEASLDELPPQQRAVVEYMSK
LLK-QPPSGDIVDADKQEASEVKV------------------------------------
------------------------------------------------------------
------------------------------------------------------------
-------------------------------------------------------
>Dinos-Peridiniales-Scrippsiella-hangoei-like-SHHI-4-CAMPEP-0199185056
--------------------------------------------XKLQR-----------
------------------------------------------------------------
------------------------------------------------------------
--RNVFFLPGTPYTC-------------RWASRGS----RWGSKVGELS-----GISPLN
LQGRKFFT-------QHDRITRCEAFLIIG---------------------RACRALAAL
GSAVTLR-ALSECRVGGSH--------------KRKSRPRALH-TQRRFF----GN----
-----IEDL------------------------------------NPFK------EKPDE
KARKEFQP---------RVD-AVNALEDTFKTKSDDDLREVTAELKEQVAA----GA-S-
------LDSLLPQAFALVREASYRVLGLRPFDVQLMGG-----------MALHNGTIAEM
GTGEGKTLVAILPAFLNALS---GK-G-VHVVTVNDYLARRDAEWVGQPLRFLGLTVGVV
QAGMVP--EQRRRAYRCDVTYVTNSELGFDYLRDQM-AP---APSDLGLREK------DP
-----FNFAIVDEVDSILIDEARTPLIISGIAS----NPSQKYTIAKEVAQT-LRKEVHY
TVDEKQRQCVLIEDGVDAAEKLLGK--NDLFD----PQDPWFPFLVNALNAKEVNIKDKQ
YIVKK-------GEVMIVDEFTGRVMEGRRWSNGLHQAVEAKEGCKIQPESVTLASISY-
----------------------------------------------------QSLFRLF-
GKLGGMTGTAFTEAKEFEETYKLKTVVIPSNRNRIRA-----------------------
-------------DMDDQVFAEDIGKWK-------------------AVARDVENA---H
RIGRPVLIGTTNVENSEIVAEL-LDA-LGVPYQLLNAKPENVARETEIIASSGRKFAVTI
ATNMAGRGTDILLGGNSAMMGRLKLRELLYREL-FPDRAK--------------------
----------FWAMPEEF-------YPID---------------LSKSIQKQLDD----A
VRVAVQS-----------------------------------------------------
---------WTSADEEAA------------------------------------------
------------------------RPNTTAGAE------------------RLLAGEL-T
LLEAEERLALACEKAP---------------TE-----------DTVLLNLRE-------
------------------------------------------------------------
------------------------------------------------------------
------------------------------------------------------------
----AYQRLCAEYKQVTDIEKQEAVSLGGLYVIGTERHESRRIDNQLRGRCARQGDPGAT
RFYLSLNDTIFRIFGGEQIKRMMSMMPFSQSDDVPLESGLLSNSLEEAQKKVENYYYSVR
KNVFEYDD-------VMDTQRQIVYSLRRRALLDKDDN--------------IVATLKEF
SE-----RNMEDFVKGHIDAGK------PVSDW---FLDKLAENVGIYADL--LKE----
TVTEERLSEAAKPGGVDGERAVTQL-LIEEALGAFDRKNQQIE-------DTSKG-LTGV
ISRQILLMQLDNFWQQHLKNMEFLKTAVTLRSYGQK---------QPLTEYKLEGYQVFL
KMMSRIRRNAIYNIFLFT------------------------------------------
--------PRKLA--------PMQSERIQ------------------------SLIPPRT
VRRQQMKDAMNSEAWVNRQSSTVQDNVLMSGK---TSTTINLARLALNVRALLDA-RGDL
KE-LALASFGELKESFGRAGLLTVGDQLRWA----SACSEFELLEDDVAGEIYIGLKAGT
AEFAAGA---------DQRRDEDE-------KAREVFSSALQDPEFLQTIDKFADSPDQF
LALMKQSVEDSGFDAEQAASMRKVYNAAGMDLDETLR-QMEASLDELPPQQRAVVEYMSK
LLK-QPPSGDIVDADX--------------------------------------------
------------------------------------------------------------
------------------------------------------------------------
-------------------------------------------------------
>Dinos-Prorocentrales-Pelagodinium-beii-RCC1491-CAMPEP-0197622014
XW-------------------------------LGIGRVAQISCERMPT-----------
------------------------------------------------------------
------------------------------------------------------------
--RSTRRLASAGGAAGIYLLF-------KGASSGR--------VVEETSSTAFLGPAPLR
AIGAGVPC-------WESQEAMPDGGWEVP---------------------RASHASGTA
MASVLGG-AFLAQATGRSA--------------RRAKKEQSQRVVARKLF----GD----
-----LNQL------------------------------------NPFY------ETPEQ
QTKKRYAP---------QIE-AVNALEASMSEKSDDELRALTKELQEKAQN----GT-S-
------LDDLLPESFALVREASVRVLGLRPFDVQLMGG-----------MALHEGRIAEM
GTGEGKTLVAILPCFLNALT---GK-G-ATLVTVNDYLARRDAEWVGQPLRFLGMKVGVV
QNGMTA--ELKKKAYLADVTYVTNSELGFDYLRDQM-AA---SPSDLSLREK------DP
-----FNFAVVDEVDSILIDEARTPLIISGEAQ----SNPKKYLIANECAKS-LRRDVHY
TVDEKTRQCVLIEQGVQMAEGLLGK--DDLFD----PEDPWFPFVTNALVAKDIYVKDKA
YIVKR-------GEVMIVDEFTGRVMEGRRWSNGLHQAVEAKESVQIQSESMTLASISY-
----------------------------------------------------QSLFRLF-
NKLGGMTGTAFSEAKEFKDFYKLDTVVIPPNLSKKRV-----------------------
-------------DKDDMVFVDDIGKWK-------------------AVAREVENA---H
RIGRPVLIGTTNVENSEIIAEL-LDT-LGVPYQLLNAKPENVARETEIVASGGRKYSVTI
ATNMAGRGTDILLGGNSNMMARLRLREELYSKL-FPKK----------------------
----------SWAMPEEF-------YPID---------------LSKSIEAKVDE----V
VKKTVKA-----------------------------------------------------
---------WMPTKTAK-------------------------------------------
------------------------SMKAAEQMA------------------EEGGGEL-T
ELDAEERLSLACEKAP---------------TD-----------DKVVLELRE-------
------------------------------------------------------------
------------------------------------------------------------
------------------------------------------------------------
----VYKDLNAYYKQVTDLEKSEVQACGGLLVLGTERHESRRIDNQLRGRCARQGDPGQT
RFFLSLNDSIFRVFGGDSIKNMMNTFGLNQGDDVPLESSMLSNSLEEAQKKVENYFYSVR
KGVFEYDD-------VMDTQRRIIYGLRRRALLEPDEA--------------ISDTMREF
SD-----RNMEDFATGHIRATK------PLEEW---NLDKLAENVKIYCKL--FEH----
-ITGDMLRERAGSGGPAGAAAITAF-LQEEGQKAFEKKLESIE-------GQGAG-LTAM
VTRKVLLMQIDQFWQQHLKNMEFMKTSVTLRAYSQR---------NPLTEYKLEGYQVFL
KMMSRIRRNALYNVFLFE------------------------------------------
--------PRKLT--------PMTAERMA------------------------ELIPNEE
QRKAELAEVMRSKEFQERS----QQNSGFNENLEAAAKTMDLARLSINIRQVLEA-RESL
GE-LALASFSELKESFARAGLYTLGDQLRWA----SVLTDLELVEDAVSSEIYIGLK-GR
AEPAPATAGSTGVKQKDFSTDEEERIAKRQAEAQKLFEDASADPQFMNSVTQLANSPDDF
VGLMQASMPEGGWSKDEIEQMREQFKAVGIDIDQMLD-EMTANADQLPAAQREVVFFMRR
ALRD--PEG----------------------------VR---------------------
------------------------------------------------------------
------------------------------------------------------------
-------------------------------------------------------
>Dinos-Prorocentrales-Prorocentrum-minimum-CCMP1329-CAMPEP-0191024648
----------------------------------------------L-------------
------------------------------------------------------------
------------------------------------------------------------
------------------------------------------------------------
-----------------RRPADPSRAQAAAGSWVLAGRGVAGGSGCAW---RGASGAGSL
LLSWSLV-SSALNRR----------------RRRTAAQRGRAGAGAVAMR----AT----
-----------------------------DLPVAQTTRVLERKDEGK------SLEQENE
ELIEKFSA---------QID-QINAMEGDFDKLDNEGLRAKTQELRQRIQA----GG-V-
------GDAELNEGFALLREAVWRVLELWYFDVQLLGG-----------MVLHSGRLAEM
KTGEGKTIVALLPTFLAALE---GK-GGCFVVTTNDYLARRDAENVGQVLRFLGVSVGLV
QAPMEP--EERQKAYENDVVWLSNAELGFDYLRDNL-AV---YPSQIVQSK--------P
-----FHFALVDEADSILIDEARTPLIISESVP----AVPRQFLAAREVAMA-LDRDMHY
TVDEKNMNVLMTDLGERVAAELLGT--DNMWS----PEEAWILYTLNALKAKELFTINEQ
YIVRD-------GKVAIVDTFTGRVLEGRRWADGMHQAIECKEQIDPSFRSQVSAQITY-
----------------------------------------------------QSLFRLF-
PKLCAMTGTALTEAAEFDEIYGLRGTAIPTARPNVRR-----------------------
-------------DYPDVVYRTEEAKLE-------------------AIVDEIVLN--NE
RNGRPILVGTSNVKWSELLVQR-LRE-RGVEPNLLNARPESVARESETIAQAGRQGKVTV
STNMAGRGTDIILGGNHSSMAVLNLRARLSSRL-LPLEEQ--------------------
-------GK-VPAVDEDF-------YPCT---------------VPAAIEDRLDE----A
VDALAQS-----------------------------------------------------
------------------------------------------------------------
---------------------------------------------------ESAGDYG-T
FLAVEELVATLAGEAP---------------FDPG-------PSFELLVELRE-------
------------------------------------------------------------
------------------------------------------------------------
------------------------------------------------------------
----AFSSLKTLFKDALAAEKQRVIEAGGLYVLGTTRHESRRIDNQLRGRAGRQGDPGTT
RFFISLQDDVFRIFGGEKIEGLMDRFKL--GDKIPLQSPIVNDTLNRVQQAVEEFFKRTR
TTLFEFDK-------VISKQRELTYQVRRNFLAADDAK--------------VRELIEEW
GN-----DSVMIHMAKAAGMSH----------------EEKATEFKEYYGF-DMPS----
-IGEYSKPADDEE--FVPPSAIVEV-LSACVQEGISRKWDEYE-------QFRPG-FPIE
AARIATIVTIDDEWKVLLQKMDALKQTVGLAAYKGR---------NPLKEYQVQGFRMYE
KCADNFKARSVSRWLRSK------------------------------------------
--------PKKSE--------RGARA------------------------------PPVW
ARRRVPQGRLL---HARPRQGCLRRAVLL---------VVFVGALGALLRASGPADRRSL
GAPLPGPVWGHVLLVVFVAALLLLG---------RSARV-------------------GS
PPGAAGAPPGP--------APGSAPACTRRPPARQRAGGSQXAS----G--RPSRAPSGA
TSFSSPSSPSSS-----------PAAASGADAGRAWA---------------RTCFFSRK
APS-------FTEASR-------------------GPPRPGRGSA---------------
----------------------------------RE------------------AEPAGA
E-------------GRLAAASG--------------------------------------
-----------------------------------------------------EX
>Dinos-Prorocentrales-Prorocentrum-minimum-CCMP2233-CAMPEP-0191185070
------------------------------------------------------------
------------------------------------------------------------
------------------------------------------------------------
------------------------------------------------------------
------------------------------------------------------------
---------------------------------------------XRRFF----GSPEE-
----ALENL------------------------------------NPFK------ESPAE
STRKQYQA---------KVD-EINALGPSLKEKSDDELRGLAQELRSRAQG----GE-S-
------LESLLAMSFALVREASDRVLGLRHFDVQLIGG-----------MALHDGKIAEM
GTGEGKTLVAILPAFLNALT---GK-G-VHVVTVNDYLARRDAEWVGQPLRFLGLSVGIV
QSQMAS--DVKQRAYRSDVTYVTNSELGFDYLRDQM-CP---TQTDLTLRAE------NP
-----FNFCIVDEVDSILIDEARTPLIISGTAQ----NAPSKYQVAREVAKS-LRKVVHY
TTDEKQRQCVLLEDGVAMAEKLLNK--DDLFD----PDDPWFPFIVNALNAKELYVKDKQ
YIVKK-------GEVNIVDEFTGRVMEGRRWSNGLHQAVEAKEGVDIQAESVTLASISY-
----------------------------------------------------QSLFRLF-
RKLSGMTGTAFTESKEFKQIYKIETVVIPSNRERKRD-----------------------
-------------DKDDQVFVDDIGKWK-------------------AVAREVENA---H
RIGRPVLIGTTNVENSEILAEL-LDA-LEVPYRLLNAKPENVARETEIIAGSGRKYAVTI
STNMAGRGTDILLGGNSSMMARLKIREELFPRL-FKVKKR--------------------
----------AWVMPDDF-------YPVD---------------LTKSVSDKVMD----A
VRFAVSE-----------------------------------------------------
---------WVPDSAEKL------------------------------------------
------------------------APTSTDAAA------------------KILKSDL-T
ELEADERLSLACEKAP---------------TD-----------DEAILRLRE-------
------------------------------------------------------------
------------------------------------------------------------
------------------------------------------------------------
----AYNLMAAEYKEVTDLEKREVIALDGLYVLGTERHESRRIDNQLRGRCSRQGDPGAT
RFFLSLNDQIFRIFGGDNIKKMVRAMSFSGSDDTPLESGLLSSSLEEAQKKVENYFYSVR
KGVFDYDD-------VMDTQRQIVYSLRRRTLLEDDAS--------------IRSTLEEF
SD-----KNMEDFVDGHINVKK------PVKDW---KLEKLAENVGIYWTD--LKE----
VVTLESLKSAAAPGGDEGMKAVLAL-LQEKARDAFAQKCATIE-------ESGQG-LTGM
VTRNILLMQLDNFWQQHLKNMDFLKNSVTLRAYGQK---------NPLTEYKLEGYQIFL
KMMSRIRRNSVYNVGLFT------------------------------------------
--------PRKLT--------KMSKERVS------------------------SLIPNRE
ARRRQLSEMLSGP-----QGEKIKELAGLGTEQNATARTINLARLALNVRQLLDA-RQSL
GE-LAMASFSELREGMQRAGLITVGDQIRWA----SACNEFEMFEDEMVGEVYLGIRKG-
AEVAPDSPLSP-----------EER-----LEARQNFGATLEDPEFLRTVGQFATSPSAF
LAQMKEAAGEQGWTAENIQRLRETYAAAGVDIDEMMA-AMSESSEAMPPEQREVVEYMQG
LFS-SGAAG-VSSAEKKGAEKVKVXSRRGMARCCPGLLRPGLSSAARRSALARACPALSA
AVCRSVVFSSPSSSSFPSSSFXLPSLLAXXXXEQREVVEYMQGLFSSGAAGVSSAEKKGA
EKVKAEPSWHGPLLPRPAAAGGGALEGRGRRRGLSSAARRSALARACPALSAAVCRSVVF
SSPSSSSFPSSWPSASLPPRWHCWRLILSCLSAAPAQRACYWASARPLECTIASV
>Dinos-Suessiales-Polarella-glacialis-CCMP-1383-CAMPEP-0115084432
------------------------------------------------------------
------------------------------------------------------------
------------------------------------------------------------
-----MPLSAAAWA------------------------------------------GPQV
AVR----------SSAPAQGTAPPRGYSAS--------------SSSSSSPGSKSSALGA
SAAAAAA-AVVVSS-----------------SQQRTSLRRRGKASLVVVR----AE----
-----------------------------------AAVLEKRAEGQRQE--FGDLDEENG
KLLQQLAL---------QVE-SINELEEEFEALSNEGLKEKTSELRRRIQA----RG-F-
------EEETTNEAFAILREAVWRVLELWYFDVQLLGG-----------LVLHQERLAEM
KTGEGKTIVALLPAFLAALE---GK-GGVFVVTPNDYLARRDAENVGQVLRFLGVTVGLV
QASMEV--PARQEAYKNEVVYLTNAELGFDYLRDNL-AV---YPSQVVQSK--------P
-----FHFCLVDEADSILIDEARTPLIISESVA----ALPRQFQAGREVAVA-LQKDLHY
TVDEKGMNVVMTDLGEKAAQELLGV--ANMWE----PEEAWILYVLNAIKAKELFKINEQ
YIARD-------GKVAIVDTFTGRVLEGRRWSDGMHQAIETKEGINVSVRSQVTAQITY-
----------------------------------------------------QSLFRLF-
PRLCAMTGTALTEAAEFGEIYGLRGTAVPTARPMVRR-----------------------
-------------DYPDVIYKTEDAKIN-------------------AIVEEXVLN--NQ
RNGRPILVGTSNVKMSERIVAQ-LKE-NGVEPQLLNARPESVARENETISQAGRLGKVTV
STNMAGRGTDIILGGNVSQMTMLNLRGRLAEAL-LELAEL--------------------
-------AK-VPPVDEEF-------YPAE---------------VPEDLERTLAN----A
VAKIATS-----------------------------------------------------
------------------------------------------------------------
---------------------------------------------------EIAEEMR-T
FLQLEELVATLAGEAP---------------FPEG-------PSYDALVQLRE-------
------------------------------------------------------------
------------------------------------------------------------
------------------------------------------------------------
----AYGQLKQLFKDSLAEERIQVIQAGGLYVLGTTRHESRRIDNQLRGRAGRQGXPGTS
RFFISLQDDVFRVFGGEKIEALMDRFRL--GDEIPLQSPIVNDTLDRVQKAVEEFFKKTR
TTLFDFDQ-------VISKQRELTYANRKRYLDKRDDE--------------VMDLVREW
GA-----DAVKFHMDVVQDMSM----------------EDKAKEFKEYFGW-DMPS----
-LDSEM-----------LPLEVEQL-LCPNVREAIDKKEAEYL-------QFRPG-FAVE
AARIATVVTIDDEWKILLQKMDALKQTVGLAAYKGS---------EPLKEYQVQXXQDVP
EGGEQVQG--QISEPLAA------------------------------------------
--------LEAEE--------TYLRSLLCAQFLLSSS--------EVGDDIVIXVLFKTG
KARQIPVE-----SWTRS------------------------------------------
------------------------------------------------------------
---ASGHGM---------------------------------------------------
------------------------------------------------------------
------------------------------------------------------------
------------------------------------------------------------
------------------------------------------------------------
-------------------------------------------------------
>Dinos-Suessiales-Polarella-glacialis-CCMP2088-CAMPEP-0197987772
------------------------------------------------------------
------------------------------------------------------------
------------------------------------------------------------
------------------------------------------------------------
----------------------------------------------------------XA
SAAAAAA-AVVVSS-----------------SQQRTSLRRRGKASLVVVR----AE----
-----------------------------------AAVLEKRAEGQRQE--FGDLDEENG
KLLQQLAL---------QVE-SINELEEEFEALSNEGLKEKTSELRRRIQA----RG-F-
------EEETTNEAFAILREAVWRVLELWYFDVQLLGG-----------LVLHQERLAEM
KTGEGKTIVALLPAFLAALE---GK-GGVFVVTPNDYLARRDAENVGQVLRFLGVTVGLV
QASMEV--PARQEAYKNEVVYLTNAELGFDYLRDNL-AV---YPSQVVQSK--------P
-----FHFCLVDEADSILIDEARTPLIISESVA----ALPRQFQAGREVAVA-LQKDLHY
TVDEKGMNVVMTDLGEKAAQELLGV--ANMWE----PEEAWILYVLNAIKAKELFKINEQ
YIARD-------GKVAIVDTFTGRVLEGRRWSDGMHQAIETKEGINVSVRSQVTAQITY-
----------------------------------------------------QSLFRLF-
PRLCAMTGTALTEAAEFGEIYGLRGTAVPTARPMVRR-----------------------
-------------DYPDVIYKTEDAKIN-------------------AIVEEIVLN--NQ
RNGRPILVGTSNVKMSERIVAQ-LKE-NGVEPQLLNARPESVARENETISQAGRLGKVTV
STNMAGRGTDIILGGNVSQMTMLNLRGRLAEAL-LELAEL--------------------
-------AK-VPPVDEEF-------YPAE---------------VPEDLERTLAN----A
VAKIATS-----------------------------------------------------
------------------------------------------------------------
---------------------------------------------------EIAEEMR-T
FLQLEELVATLAGEAP---------------FPEG-------PSYDALVQLRE-------
------------------------------------------------------------
------------------------------------------------------------
------------------------------------------------------------
----AYGQLKQLFKDSLAEERIQVIQAGGLYVLGTTRHESRRIDNQLRGRAGRQGDPGTS
RFFISLQDDVFRVFGGEKIEALMDRFRL--GDEIPLQSPIVNDTLDRVQKAVEEFFKKTR
TTLFDFDQ-------VISKQRELTYANRKRYLDKRDDE--------------VMDLVREW
GA-----DAVKFHMDVVQDMSM----------------EDKAKEFKEYFGW-DMPS----
-LDSEM-----------LPLEVEQL-LCPNVREAIDKKEAEYL-------QFRPG-FAVE
AARIATVVTIDDEWKILLQKMDALKQTVGLAAYKGS---------EPLKEYQVQXIQDVP
EGGEQVQG--QISEPLAA------------------------------------------
--------LEAEE--------TYLRSLLCAQFLLSSS--------EVGDDIVIVVLFKTG
KARQIPVE-----SWTRS------------------------------------------
------------------------------------------------------------
---ASGHGM---------------------------------------------------
------------------------------------------------------------
------------------------------------------------------------
------------------------------------------------------------
------------------------------------------------------------
-------------------------------------------------------
>Dinos-Suessiales-Symbiodinium-microadriaticum-Smic9992
------------------------------------------------------------
------------------------------------------------------------
------------------------------------------------------------
-----MALLNEAFTV---------------------------------------------
-------------GAVP--ETLP--ARLAT----------QSGRRVHEVPERGASSSLAA
VASVLAA-GAAVKR------------------------RPEARAATVRMR----AE----
-----------------------------------TAVVEKPKEEVK-----GDMEKENE
ALIESLAE---------QVE-AINELEEEFEKMDNDGLRAKVVELKQRIQA----KG-F-
------ETQTVNEAFAVLREAVWRVLELWYFDVQLLGG-----------LVLHGERLAEM
KTGEGKTIVALLPTFLAALE---DK-GGVFVVTPNDYLARRDAENVGQVLRFLGVSVGLV
QSTMEV--KDRQKAYKCDVVYLTNAELGFDYLRDNL-AV---YPHQVVQSK--------P
-----FHFCLVDEADSILIDEARTPLIISESVP----AVPRQFQAGKEVATA-LQKDLHY
TVDEKNMNAVLTDLGEKVAQDLLGV--DNLWE----PEEAWILYVLNAVKAKELFQLGEE
YIIRD-------GQVAIVDTFTGRVLEGRRWSDGMHQAIETKENIDVSVRSQVSAQITY-
----------------------------------------------------QSLFRLF-
PRLCAMTGTALTESAEFEEIYGLRCTGIPTARPMVRR-----------------------
-------------DYPDVVYKTEEAKVN-------------------AIVEEIILN--NQ
RNGRPVLIGTANVKMSEAIVTR-LRE-AGVEPQLLNARPESIARENETISQAGRLGMVTV
STNMAGRGTDIILGGNHSQMAALNLRSRLAEVL-LDIQES--------------------
-------SK-VFNPSEEF-------YPTD---------------IPDDLDSRLEK----A
VQAVAEK-----------------------------------------------------
------------------------------------------------------------
---------------------------------------------------PVGKDVE-T
FLDVEELVATVGGEAP---------------FEEG-------ESKEALMGLRK-------
------------------------------------------------------------
------------------------------------------------------------
------------------------------------------------------------
----AYADLKALFKDALAEEKDQVIKAGGLYVLGTTRHESRRIDNQLRGRAGRQGDPGTT
RFFISLQDDVFRVFGGDKIESLMDRFRL--GDQIPLQSPIVNDTLDRVQKAVEEFFKKTR
TTLFEFDKDNANPISIVHEKYEYTF-----------------------------------
------------------------------------------------------------
------------------------------------------------------------
------------------------------------------------------------
------------------------------------------------------------
------------------------------------------------------------
------------------------------------------------------------
------------------------------------------------------------
------------------------------------------------------------
------------------------------------------------------------
------------------------------------------------------------
------------------------------------------------------------
------------------------------------------------------------
-------------------------------------------------------
>Dinos-Suessiales-Symbiodinium-minutum-028305
------------------------------------------------------------
------------------------------------------------------------
------------------------------------------------------------
-----MALKT-AWVP-----------------------------------------APLT
GS---------------TQASAPTASRHAG----------AGPVELSQAQHGTSRAALGA
AGAVGLA-AAAVST-----------------RAGRRGGNRRSQRSLIALK----A-----
-----------------------------------TDVIEKPKQEVK-----GDLEKENE
ELISTLAE---------QVE-AINELEEEFEKMDNDQLRAKTEELRKRIQS----SG-F-
------DDKTVNEAFATLREAVWRVLELWYFDVQLLGG-----------LVLHKERLAEM
KTGEGKTIVALLPTFLAALE---DK-GGVYVVTPNDYLARRDAENVGQVLRFLGLTVGLV
QSTMEV--ADRQKAYKCDVVYLTNAELGFDYLRDNL-AV---YPHQVVQNK--------N
-----FHFCLVDEADSILIDEARTPLIISESVP----AVPRQFEAGREVANA-LKKDLHY
TVDEKNMNVVMTDLGEKVAQDLLQV--ENLWE----PEEAWILYVLNAVKAKELFQLGEE
YIIRD-------GKVAIVDTFTGRVLEGRRWSDGMHQAIECKENISVSVRSQVSAQITY-
----------------------------------------------------QSLFRLF-
PRLCAMTGTALTESAEFEEIYGLRCTGVPTARPNVRR-----------------------
-------------DYPDVVYKTEEAKLN-------------------AIVEEIVLN--NE
RNGRPILIGTANVKMSEAIVSR-LRE-AGVEPQLLNARPESIARENETISQAGRLGKVTV
STNMAGRGTDIILGGNHSQMAALNMRALLADAL-LPMEES--------------------
-------SK-VYSPDEEF-------YPTD---------------MPDDLEQRLAE----A
VQAVAST-----------------------------------------------------
------------------------------------------------------------
---------------------------------------------------PLGEATQ-T
FLDVEELVASVGGEAP---------------FEAN-------ESEAALMKLRQANGFGMV
SVGGLLVLALLWCCCLLPTFLGVFGEEEKKGPPAKPEDGQAEEKQEVDWKELAYQKQQER
IMNRKRKAQPNYKETQEERKVRLRKLAMWNAAQKKGMTDVVGRQETTVDIKVTLLKPLGI
EFEKFDEEPNRAWVSGIYKDGSAYRNGEIEAGDFLSFVNGKEVDGQPYEDAIQSIIDAEG
EVNLAFSDLKKLYKDALAEEKDQVVKAGGLYVLGTTRHESRRIDNQLRGRAGRQGDPGTT
RFFISLQDDVFRVFGGDKIETLMDRFRL--GDAIPLQSPIVNDTLDRVQKAVEEFFKKTR
TTLFEFDK-------VISKQRELTYNTRKDFLANEDSK--------------VMALVKEW
GE-----DAVDFHMEQVKEKTD----------------EEKAKEFEEYFGF-DMPE----
-LSADMKEDT-----PKAKEAARAV-LAKSVREGIESKAKSYE-------EFRPG-FAVE
AARIATVVTIDDEWKALLQKMDALKQTVGLAAYKGS---------EPLKEYQVQGFKMYQ
KVENKYKARSVSRWLRSK------------------------------------------
--------PKKDA--------QQS------------------------------------
------------------------------------------------------------
------------------------------------------------------------
------------------------------------------------------------
------------------------------------------------------------
------------------------------------------------------------
------------------------------------------------------------
------------------------------------------------------------
-------------------------------------------------------
>Dinos-Suessiales-Symbiodinium-sp-C15-CAMPEP-0192462708
-----------------------------------XRSVAIHSLPC-AL-----------
------------------------------------------------------------
------------------------------------------------------------
--LCAMALNT-AWVP-----------------------------------------APLT
GS---------------TQASAPTASRHSG----------AGPLELS-AQQGVSRTTLGA
TGAVGLA-AIASST-----------------R-GRRGGNRRANRSLIALK----A-----
-----------------------------------TDVIEKPKQEVK-----GDLEKENE
ELIKTLAE---------QVE-AINELEEEFEKMDNDQLRAKTEELRKRIQT----SG-F-
------DDKTVNEAFATLREAVWRVLELWYFDVQLLGG-----------LVLHKERLAEM
KTGEGKTIVALLPTFLAALE---DK-GGVYVVTPNDYLARRDAENVGQVLRFLGLSVGLV
QSTMEV--ADRQKAYKCDVVYLTNAELGFDYLRDNL-AV---YPHQVVQSK--------N
-----FHFCLVDEADSILIDEARTPLIISESVP----AVPRQFEAGREVANA-LKKDLHY
TVDEKNMNVVMTDLGEKVAQDLLQV--ENLWE----PEEAWILYVLNAVKAKELFQLGEE
YIIRD-------GKVAIVDTFTGRVLEGRRWSDGMHQAIECKENISVSVRSQVSAQITY-
----------------------------------------------------QSLFRLF-
PRLCAMTGTALTEAAEFEEIYGLRCTGVPTARPNVRR-----------------------
-------------DYPDVVYKTEEAKLN-------------------AIVEEIVLN--NE
RNGRPILIGTANVKMSEAIVSR-LRE-AGVEPQLLNARPESIARENETISQAGRLGKVTV
STNMAGRGTDIILGGNHSQMAALNMRSLLADAL-LPMEES--------------------
-------SK-VYSPDEEF-------YPTD---------------MPGDLEKRLAD----A
VQAIAAT-----------------------------------------------------
------------------------------------------------------------
---------------------------------------------------PVGEETK-T
FLDVEELVASVGGEAP---------------FEAN-------ESANALMDLRK-------
------------------------------------------------------------
------------------------------------------------------------
------------------------------------------------------------
----AFSELKTLYKDALAEEKDQVIKAGGLYVLGTTRHESRRIDNQLRGRAGRQGDPGTT
RFFISLQDDVFRVFGGDKIETLMDRFRL--GDAIPLQSPIVNDTLDRVQKAVEEFFKKTR
TTLFEFDK-------VISKQRELTYKTRKEFLANEDTA--------------VMKLIEEW
GE-----DAVDFHIEQVKEKTD----------------EEKAKEFDEYFGF-DMPQ----
-LSADMKEDT-----PEAQKAAREL-LAKSVREGIQAKAKSYE-------EFRPG-FAVE
AARIATVVTIDDEWKALLQKMDALKQTVGLAAYKGS---------EPLKEYQVQGFKMYQ
KVENKYKARSVSRWLRSK------------------------------------------
--------PKKDA--------QQS------------------------------------
------------------------------------------------------------
------------------------------------------------------------
------------------------------------------------------------
------------------------------------------------------------
------------------------------------------------------------
------------------------------------------------------------
------------------------------------------------------------
-------------------------------------------------------
>Dinos-Suessiales-Symbiodinium-sp-C1-CAMPEP-0199584582
-----------------------------------IRCDPLL-VP--AE-----------
------------------------------------------------------------
------------------------------------------------------------
--LCAMALNT-AWVP-----------------------------------------APLT
GS---------------TQASAPTASRHSG----------AGPLELS-AQQGVSRTTLGA
TGAVGLA-AIASST-----------------R-GRRGGNRRANRSLIALK----A-----
-----------------------------------TDVIEKPKQEVK-----GDLEKENE
ELIKTLAE---------QVE-AINELEEEFEKMDNDQLRAKTEELRKRIQT----SG-F-
------DDKTVNEAFATLREAVWRVLELWYFDVQLLGG-----------LVLHKERLAEM
KTGEGKTIVALLPTFLAALE---DK-GGVYVVTPNDYLARRDAENVGQVLRFLGLTVGLV
QSTMEV--ADRQKAYKCDVVYLTNAELGFDYLRDNL-AV---YPHQVVQSK--------N
-----FHFCLVDEADSILIDEARTPLIISESVP----AVPRQFEAGREVANA-LKKDLHY
TVDEKNMNVVMTDLGEKVAQDLLQV--ENLWE----PEEAWILYVLNAVKAKELFQLGEE
YIIRD-------GKVAIVDTFTGRVLEGRRWSDGMHQAIECKENISVSVRSQVSAQITY-
----------------------------------------------------QSLFRLF-
PRLCAMTGTALTEAAEFEEIYGLRCTGVPTARPNVRR-----------------------
-------------DYPDVVYKTEEAKLN-------------------AIVEEIVLN--NE
RNGRPILIGTANVKMSEAIVSR-LRE-AGVEPQLLNARPESIARENETISQAGRLGKVTV
STNMAGRGTDIILGGNHSQMAALNIRSLLADAL-LPMEES--------------------
-------SK-VYSPDEEF-------YPTD---------------MPGDLEKRLAD----A
VQGIAAT-----------------------------------------------------
------------------------------------------------------------
---------------------------------------------------PVGEETK-T
FLDVEELVASVGGEAP---------------FEAN-------ESANALMDLRK-------
------------------------------------------------------------
------------------------------------------------------------
------------------------------------------------------------
----AFSELKTLYKDALAEEKDQVIKAGGLYVLGTTRHESRRIDNQLRGRAGRQGDPGTT
RFFISLQDDVFRVFGGDKIETLMDRFRL--GDAIPLQSPIVNDTLDRVQKAVEEFFKKTR
TTLFEFDK-------VISKQRELTYKTRKEFLANKDTA--------------VMKLIEEW
GE-----DAVDFHIEQVKDKTD----------------EEKAKEFEEYFGF-DMPQ----
-LSADMKEDT-----PEAQEAAREL-LAKSVREGIQSKAKSYE-------EFRPG-FAVE
AARIATVVTIDDEWKALLQKMDALKQTVGLAAYKGS---------EPLKEYQVQGFKMYQ
KVENKYKAQSVSRWLRSK------------------------------------------
--------PKKDA--------QQS------------------------------------
------------------------------------------------------------
------------------------------------------------------------
------------------------------------------------------------
------------------------------------------------------------
------------------------------------------------------------
------------------------------------------------------------
------------------------------------------------------------
-------------------------------------------------------
>Dinos-Suessiales-Symbiodinium-sp-CCMP2430-CAMPEP-0192497598
------------------------------------------------------------
------------------------------------------------------------
------------------------------------------------------------
------------------------------------------------------------
---------------------LP--ARLAT----------QSGRRVHEVPERGASSSLAA
VASVLAA-GAAVKR------------------------RPEARAAAVRMR----AE----
-----------------------------------TAVVEKPKEEVK-----GDMEKENE
ALIESLAE---------QVE-AINELEEEFEKMDNDGLRAKVVELKQRIQA----KG-F-
------ETQTVNEAFAVLREAVWRVLELWYFDVQLLGG-----------LVLHGERLAEM
KTGEGKTIVALLPTFLAALE---EK-GGVFVVTPNDYLARRDAENVGQVLRFLGVSVGLV
QSTMEV--KDRQKAYKCDVVYLTNAELGFDYLRDNL-AV---YPHQVVQSK--------P
-----FHFCLVDEADSILIDEARTPLIISESVP----AVPRQFQAGKQVATA-LQKDLHY
TVDEKNMNAVLTDLGEKVAQDLLGV--DNLWE----PEEAWILYVLNAVKAKELFQLGEE
YIIRD-------GQVAIVDTFTGRVLEGRRWSDGMHQAIETKENIDVSVRSQVSAQITY-
----------------------------------------------------QSLFRLF-
PRLCAMTGTALTESAEFEEIYGLRCTGIPTARPNVRR-----------------------
-------------DYPDVVYKTEEAKVN-------------------AIVEEIILN--NQ
RNGRPVLIGTANVKMSEAIVTR-LRE-AGVEPQLLNARPESIARENETISQAGRLGMVTV
STNMAGRGTDIILGGNHSQMAALNLRSRLAEVL-LDIQES--------------------
-------SK-VFNPSEEF-------YPTD---------------IPDDLDSRLEK----A
VQAVAEK-----------------------------------------------------
------------------------------------------------------------
---------------------------------------------------PVGKDVE-T
FLDVEELVATVGGEAP---------------FEEG-------ESKEALIGLRK-------
------------------------------------------------------------
------------------------------------------------------------
------------------------------------------------------------
----AYADLKALFKDALTEEKDQVIKAGGLYVLGTTRHESRRIDNQLRGRAGRQGDPGTT
RFFISLQDDVFRVFGGDKIESLMDRFRL--GDQIPLQSPIVNDTLDRVQKAVEEFFKKTR
TTLFEFDK-------VISKQRELTYNTRKEFLANDDEA--------------VLKLVKEW
GK-----DAVKFHIEQVTGKTPEEE----------KSAEEKATEFKEYFGL-EMPE----
-LAAGM-----------KPAEVEAK-LNEVVQQGITEKAASYE-------EFRPG-FAVE
AARIATVVTIDDEWKALLQKMDALKQTVGLAAYKGS---------EPLKEYQVQGFRMYQ
KVENKYKARSVSRWLRSK------------------------------------------
--------PKKDA--------KQES-----------------------------------
------------------------------------------------------------
------------------------------------------------------------
------------------------------------------------------------
------------------------------------------------------------
------------------------------------------------------------
------------------------------------------------------------
------------------------------------------------------------
-------------------------------------------------------
>Dinos-Suessiales-Symbiodinium-sp-Mp-CAMPEP-0192571790
L---------------------------------NIGCLDPF-LPX-S------------
------------------------------------------------------------
------------------------------------------------------------
---VEMALSSAAWVP-----------------------------------------SPYT
VTA----------QATPGHAAHPGRASVTA----------AGAQGVHASQTSSATRAAFA
ASAAAAA-ALPSLR------------------------RGRRDRPGVAVK----AE----
-----------------------------------TAVVEKPKEEVK-----GDVDKENE
ALIASLAE---------QVE-AINELEEEFEKLDNEGLRAKTNELKQRIQA----NG-F-
------EQQTVNEAFAVLREAVWRVLELWYFDVQLLGG-----------LVLHDERLAEM
KTGEGKTIVALLPAFLAALE---DK-GGVFVVTPNDYLARRDAENVGQVLRFLGVTVGLV
QSTMEV--PDRQKAYKCDVVYLTNAELGFDYLRDNL-AV---YPHQVVQSK--------P
-----FHFCLVDEADSILIDEARTPLIISESVP----AVPRQFQAGKEVATA-LQKDLHY
TVDEKNMNAVLTDLGEKVAQDLLGV--ENLWE----PEEAWILYVLNAVKAKELFQMGEE
YIIRD-------GQVAIVDTFTGRVLEGRRWSDGMHQAIETKENIDVSVRSQVSAQITY-
----------------------------------------------------QSLFRLF-
PRLCAMTGTALTEAAEFEEIYGLRCTGIPTARPNVRR-----------------------
-------------DYPDVVYKTEEAKVN-------------------AIVEEIILN--NQ
RNGRPVLIGTANVKMSEAIVGR-LRE-AGVEPQLLNARPESIARENETISQAGRLGMVTV
STNMAGRGTDIILGGNHSQMAALNLRSRLADAL-LDIKES--------------------
-------AK-VFNPDEDF-------YPTD---------------TPGDLDSRLTQ----A
IEAIAAV-----------------------------------------------------
------------------------------------------------------------
---------------------------------------------------PVGQEAE-T
FLDVEEIVATVGGEAP---------------FEEG-------DSKEALTELRK-------
------------------------------------------------------------
------------------------------------------------------------
------------------------------------------------------------
----AYADLKALYKDALAEEKDQVIKAGGLYVLGTTRHESRRIDNQLRGRAGRQGDPGTT
RFFISLQDDVFRVFGGDKIETLMDRFRL--GDAIPLQSPIVNDTLDRVQKAVEEFFKKTR
TTLFEFDK-------VISKQRELTYKNRKDFLANDDAA--------------VMKLVEEW
GK-----DAVDFHIEQVADKTP----------------EEKATEFKEYFGL-DMPE----
-LPEGL-----------KPAELEEK-LNAVVQEGIKQKAASYE-------EFRPG-FAVE
AARIATVVTIDDEWKALLQKMDALKQTVGLAAYKGS---------EPLKEYQVQGFKMYQ
KVENKYKARSVSRWLRSK------------------------------------------
--------PKKDA--------QKE------------------------------------
------------------------------------------------------------
------------------------------------------------------------
------------------------------------------------------------
------------------------------------------------------------
------------------------------------------------------------
------------------------------------------------------------
------------------------------------------------------------
-------------------------------------------------------
>Ectocarpus-siliculosus-Esi0064-0012
----------------------------------------------MKR-----------
------------------------------------------------------------
----------------------------------------------------------TA
AATSLLLLASSS------------------------------------------------
------------------------------------------------------------
------------------------------------------------------GA----
------------------------------------SAFVQGTTGRHLP------SSAST
RLQRQHCCPLRRGGGDHQRR-RPCAWAYWTTCSLPRQTRDKTKEFRDRLSK----GE-G-
------LDDMIEEAFAVVREAAWRVLELRHYDVQLMGG-----------LALHEGKLAEM
ATGEGKTLVATLPCYLNALA---GK-GTVLVVTANDYLARRDAETMGQVHRFLGLSVGLI
QSTMPE--AQRKEAYSCDVTYATNQELGFDYLRDHL-TV---TQDGTVQTK--------D
-----FFFCLVDEADSILIDEARTPLIISRSVD----APAQKFATSQKIASV-LEKGVHY
TVSEKEQSVVLTDKGYDDCDRILG---KSMFD----PRDPWAPFIINSVKAKEIFTRDKE
YIVRD-------TEVLIVDTFSGRVLEGRRYSDGLHQSIEAKEGITVSKQSQVMAQVTY-
----------------------------------------------------QALFRSF-
PKLCGMTGTAMTDANELGTTYGLQVV--------QER-----------------------
-------------LFPDVVFRNREGANA-------------------AMLNEVERL---H
KDGRPVLIGTTNVGMSDQTA------------KTLNANPDLVERESEIVGQAGRLGVVTV
ATNMAGRGTDILLGGNPSVMARIRVRDALAAEL-LSDEDL--------------------
-------AA-VPKVGETF-------FPCE---------------LPEDASSALEK----A
IAACKGDSALFASD----------------------------------------------
------------------N-----------------------------------------
-----------------------D---------------------------SIDAGELLS
REALEGLVSAACEAGP---------------VE-----------GAGAVAVRE-------
------------------------------------------------------------
------------------------------------------------------------
------------------------------------------------------------
----AATAVKKSFADALSEEKEKVLELGGLYVVGTARHESRRVDNQLRGRAGRQGDPGAT
RFFLSLDDDIFRVFGGDQVTKIMDSFRL--SDDIPIENKQVSATLDKVQIATEDYFAGIR
RTVFSFDE-------VMNDQRLALYRARDDVIDKEREE--------------LRELALEY
SA-----KTCTEIVQGNSASDGT-------------PKAVLSDKLRQFFPLGDASA----
-LSAESLTAAYS---KGGKDGLLQH-ALDQAAAATEKKLSDIE-------AVRAG-LSSE
SARFLTLTQMDDLWCQHLENMNLLKESVSMEVFRGR---------NPLEEFGAQGKEMFL
DLLDNVRRNTVYSLQMYN------------------------------------------
--------PSPKT--------SAAAGADK-------------------------------
------------------------------------------------------------
------------------------------------------------------------
------------------------------------------------------------
------------------------------------------------------------
------------------------------------------------------------
------------------------------------------------------------
------------------------------------------------------------
-------------------------------------------------------
>Fistulifera-solaris-fso-g1133
----------------------------------------------M-------------
------------------------------------------------------------
------------------------------------------------------------
---RIYVLSSTTWL----------------------------------------------
-------------------------------------------------------CLVSW
LLPSVAF-HVAPSNNIA------------IRRISRSPKSVVTTSTAVSM-----GM----
-----FE-------------------------------DFVSGQDKNAR------QQENA
AYLQQLQT---------RVE-RINALESSVEELGDDELIAKTQEFKQRLSQ----GEDI-
------NGKILEEAFAVVREASWRVLELRHYDVQLLGG-----------LILHDGRLAEM
ATGEGKTLVSTLPAYVNALT---GQ-S-SFVITVNDYLARRDMEKMGQIHRFLGLTVGLV
QANMNE--QQRKQAYACDVVYVTNSELGFDYLRDHL-AL---SPEQTVLPGGA-----GE
----FSGFCVVDEADSVLIDEARTPLIVSKQVA----APANKYAAANAIAGA-LKAGLHY
TVDLKNKNCVLTEVGFKESEAALGV--DSLFTIQA-DGSAWAPYITNAVKAKELFNKDVE
YTILKDGN-GKDIGVGIIDSFTGRVLDGRRWSDGLHQSIEAKEGIEVSQQSKVIAKVTY-
----------------------------------------------------QALFRQF-
SRLSGMTGTAMSDAKEFEQTYGLKVVPVPTALPIARR-----------------------
-------------DYPDVSFKTRAAANR-------------------ALVKEVVNVGGGQ
PGGRPCLIGTTSVAQSEELIKA-LAE-EGIAAELLNASPQNAPRESEIIAQAGRAGVVTV
ATNMAGRGTDILLGGCPTTMARIKTRSVLLEEGVVVSKDE--------------------
-----LALV-PPSPDEDY-------YPAD---------------VDEDSITTLKD----A
AKAMKRA-----------------------------------------------------
------------------------------------------------------------
-----------------------------------------------------FADGV-S
AIELDDILTVAFDTTE---------------ADD---------EPEYVTLLRE-------
------------------------------------------------------------
------------------------------------------------------------
------------------------------------------------------------
----AADSIKETFKEVLAEEKAAVKAKGGLYVMGTNRHESSRIDLQLRGRAGRQGDPGSS
RFFLSFEDDMFVIFGGDKLKNMLNMFRV--SEDMPVEAEQVTEALNKVQNAVEEKYREIR
AEIFNFDD-------VLNSQRSVIYKRRRDILFSSSDE--------------SLRIIKDY
NM-----QTVSDIVKGQTDKDGT------------VNVPKLLQKVYQFFPL--VQP----
FVSEADLVG-------KDKSTIETF-VKVAVEEVFNSKLETQP-------------NLVR
SANYATLVTMDNAWSDHLQAMENLKESVILLKYQNR---------DPVSEYKNQSFNLFK
NLEDTMRRNAVFSLWQSL------------------------------------------
--------AASGQ--------PATQTA---------------------------------
------------------------------------------------------------
------------------------------------------------------------
------------------------------------------------------------
------------------------------------------------------------
------------------------------------------------------------
------------------------------------------------------------
------------------------------------------------------------
-------------------------------------------------------
>Fragilariopsis-cylindrus-Fracy1-183536
------------------------------------------------------------
------------------------------------------------------------
------------------------------------------------------------
------------------------------------------------------------
------------------------------------------------------------
------------------------------------------------M-----GI----
-----VE-------------------------------NFVSKTDIKTR------NDKNE
KYLADLQQ---------RVE-RINGLEEIIEELEDDELQAKTQSFQQRLKN----GEDI-
------NGPLLEEAFAVVREAAWRVLELRHYDVQILGG-----------IVLHEGRLAEM
ATGEGKTLVSTLPVYLNALT---GQ-T-SFVVTVNDYLAKRDMEIMGQVHRFLGLTVGLI
QSEMTE--QERRIAYESDIVYVTNSELGFDYLRDHL-AL---TPEQTVLPEGGE----GE
----FDGFCVVDEADSVLIDEARTPLIISKQVP----SPANKYLTAFKLVEA-LKPDIHY
TIDLKNKNCVLTEVGYRDSERALGI--DSLFEVQA-DGEAWVPFVTKAVNAKELFTKDKD
YSMQVDES-GKEIGVGIIDTFTGRVLDGRRWSDGLHQSIETKEGIEVSEQSQVIAKVTY-
----------------------------------------------------QSLFRQF-
TRLSGMTGTAMSDAEELELTYELKVTPIPTALPIARR-----------------------
-------------DYADVAFKTRAAADA-------------------ALVKEIKNVGGGQ
EGGRPCLVGTTSVAQSESIVAK-LAD-AGIHAELLNASPKNAPRESEIIAQAGRSAAVTV
ATNIAGRGTDILLGGCPKTMARIKLRSSLLDNS-VLSDEE--------------------
-----VESL-PPSPSEGY-------FPCE---------------LNDDIQFMLKD----A
AIAVKKA-----------------------------------------------------
------------------------------------------------------------
-----------------------------------------------------FQNEL-T
GIRLNEILTIAIDTTE---------------SED---------DLEYIVKLRN-------
------------------------------------------------------------
------------------------------------------------------------
------------------------------------------------------------
----IAEAIKEAYSEITDADREIVQQAGGLYVMGTNRHESSRIDNQLRGRAGRQGDSGTS
RFFLSFEDDMFVVFGGDGLQNILKTFRV--SDDMPVEAPQVSEALDKVQQAVEVKYQEIR
GEIFKFDD-------VLNKQREVIYARRQRILTLSDKD--------------SVALIKKY
NT-----ELITDIVKAQTDGRN-------------IDAGKITEKISQFFPL--VGP----
IIQTSDIEG-------MSESDATKF-LSIAVDEVFEKKAAVIDQQAR-DAGKDIN-SIGR
SARYIILVSMDNAWSEHLQTLENLKEAVVVRKFEGK---------DPVKEYFMEAFKQFE
GLEGSMRNNAIFSLWQSL------------------------------------------
------TV----------------------------------------------------
------------------------------------------------------------
------------------------------------------------------------
------------------------------------------------------------
------------------------------------------------------------
------------------------------------------------------------
------------------------------------------------------------
------------------------------------------------------------
-------------------------------------------------------
>Galdieria-sulphuraria-452820072
----------------------------------------------MKS-----------
-------------------------------------------------R----------
------------------------------------------------------------
------------------------------------------------------------
------------------------------------------------------------
------------------------------------------------------------
-----LSYLRQ-----------------------DWNMKSRSESNSFFQIFQNIISQPQN
DILRKYRS---------IVT-RINQLEDRFKLFSDEELKDMTRIFRERLEN----GQ-E-
------YENILEEAFAVTREVCRRTLRL--YDVQLLGS-----------LVLLKGNIAEM
ATGEGKTYVTIPAAYFEALH---RK-G--FIITVNDYLARRDAHLVKPVYDF--LSISLV
DSSTPF--EEKKMAYSQEIVYVTNSELGFDYLRDHL-TT---SPDGVVLSS--------S
-----FYFAIVDEVDAVLIDEARTPLIISDKVK----APKEFYDKAIDVIGQ-LQPLLDY
EVKEKEQTVILTERGMIKCETLLET--DDLYS----LETPWAYYLVNALKAKELFLRDRD
YIVDQ-------GQVKIIDTFTGRTLIGRRWNEGLHQSVEAKEGLEISEETQAAAKISY-
----------------------------------------------------QSFFKLF-
HKLCGMTGTASTDKNEFQLIYNMEVITIPTAFPMIRK-----------------------
-------------DYPDWVFQTKAFKLQ-------------------AIIEEIESM---Y
SLGRPILVGTTSIDASEEMSTL-LRD-RNIPHEVLNARPENASREAEIVSQAGTLFAVTI
STNMSGRGTDIMLGGNPVHMTRSCIKELLLEYI-RSGNLE--------------------
--------------RQSH-------IKWN---------------IPRDFIQSLAE----Y
WKTTTSHESKECSDDMLLH-----------------------------------------
------------------------------------------------------------
-----------------------------------------------------------S
KTSIDDLLYLFHPAMEPS-------------TL-----------DPHILDLWQ-------
------------------------------------------------------------
------------------------------------------------------------
------------------------------------------------------------
----PFLDIFQQIRRDVEEQRNKIIQLGGLFVIGTERHESRRIDNQLRGRAGRQGDPGAT
RFFLSLEDRLFRIFGGDRIKGLMQSLRV---GNLPIENSLVTSSLDNIQSTVEQYFARMR
MELFKYDQ-------VVAKHRIAIYTERDRILRGSMEY--------------LMQRLEKD
MY-----QTMEEIIKVHWPLNR------PE------TELKCQQKLKEFFPF--LQLKNWK
TIQSVTLLE-------ECIEKLQNV-LF---------HFNWLEDIPLFQTSPKSS-YAET
ILRFIYLQQLDHLWMDHLKRLDFIFQVIGLQVYRQT---------DPFLEYQRQAYDRFQ
ELVANMRRTSIYSVTHYE------------------------------------------
--------PNKQS-----------------------------------------------
------------------------------------------------------------
------------------------------------------------------------
------------------------------------------------------------
------------------------------DL----------------------------
------------------------------------------------------------
------------------------------------------------------------
------------------------------------------------------------
-------------------------------------------------------
>Guillardia-theta-98620
----------------------------------------------M-------------
------------------------------------------------------------
------------------------------------------------------------
--------------------------------------------------LLLGGVEAFQ
------------------HA----------------------------PPLARSRALASS
SLTPSLA----------------------SRSFSIPGLRQRQGSVGLRM-----GL----
-----FDTVAKSFGMG-K-----------------EEATSEGGVVFGVG------SPENQ
KFVKELLV---------RVESKINVLEEQIEKLTDEQLRAKTQEFQQRLRK----GE-T-
------EEDILDEAFAVVREAAWRVLKLRHYDVQMVGG-----------MVLHQRKLAEM
ATGEGKTLVATLPSYLNALS---GK-G-VHVVTVNDYLARRDAENMGQIHRFLGLTVGLI
QAEMKP--EERRANYGCDITYVTNSELGFDYLRDNL-AI---KPEDIVLTR--------P
-----FNFCIVDEADSIMIDEARTPLIISEKTA----APAAKYANSAKIATV-LEEKVHY
TVDEKSQSVTLTERGFSDVEKILNV--KDLFN----PKDPWSPYIINALKAKSLFKKDVQ
YVVRA-------NEVMIVDEFTGRVLEGRRWSNGLHQSVEAKEGLKPSSETQTVASITY-
----------------------------------------------------QSFFRLF-
PKLSGMTGTARTEAKEFGDIYGLEVLSIPTALPVARR-----------------------
-------------DNPDATFRTQAGKWK-------------------AVMGDIARR---H
TKGQPILIGTTSIAASEQLSKL-MTE-LEVPHEVLNAKPEVVTRENEIVAQAGRAFAITI
ATNMAGRGTDILLGGNSGFFAKKRIMQKLAPAL-VDKKNG--------------------
--LPSKEAM-EIKQNPAC-------IPLP--------------ELSEQAVNKIDE----A
VQAAAS------------------------------------------------------
------------------------------------------------------------
---------------------------------------------------ALGSLP--S
MLDVESLLAVAAETGP---------------VEA----------GSHLEKLRE-------
------------------------------------------------------------
------------------------------------------------------------
------------------------------------------------------------
----AYRVVKEEYDVRCKKEKEEVEDLGGLHVIGTERHESRRIDQQLRGRAGRQGDPGSS
RFFLALDDRLFQVFGGTSIDGLLDKLKV--EEDMPLEAKSVSDALDGVQRRVEEYFYGIR
KEMFKYDE-------ILSSQRESIYSMRKKFVTEDSDY--------------MSNTILEY
CL-----DTAEEIVPNYIKEGK-------------LDASGLANKLAQFFDG--IQ-----
-LKDSDIAA------LKSRDEVRQV-VRRQVEEVLERKEGELD-------AVKES-FSFE
IERYIILTQVDLLWKQHLKDIDFLKDFIGLRAYKG----------DPFIEFQQEGFELYQ
DMLKAVRRNTVYSFFQYK------------------------------------------
--------LKNEE--------NKAKAASA------------------------APKKKKE
ARR------------SEQRGRYS-------------------------------------
------------------------------------------------------------
-----------------------------FQPARRG------------------------
------------------------------------------------------------
------------------------------------------------------------
------------------------------------------------------------
------------------------------------------------------------
-------------------------------------------------------
>Haptophytes-Coccolithales-Syracosphaerales-Calcidiscus-leptoporus-RCC1130-CAMPEP-0119401866
------------------------------------------------------------
------------------------------------------------------------
------------------------------------------------------------
------------------------------------------------------------
------------------------------------------------------------
-----------------------------------------------XM-----GA----
-----LDALLKRRSV---------------------EETAAAAGDGVYD------AAANE
RLVQSYKA---------RVD-RINGMEDAIEELDDGQLAAKTAEFRARLES----GE-S-
------EDELLEEAFAVVREAAWRTLELRHYDVQLIGA-----------MALHEGNLAQM
GTGEGKTLVATCAVYLNALA---GR-G-AFVVTVNDYLARRDAESMGQVYRFLGLSVGLV
QTGQAP--AARKAAYAADVTYVTNSELGFDYLRDNL-AM---SANEVVMRE--------D
-----LAFCVVDEGDSVLIDEARVPLIISGSTD----APVAKYSTACKLAGA-LERDIHY
EVIEKEQTAIVTERGQRYCEQALQV--ETLYD----PVAPWASYVLNAIKAKELFVRDKS
YLVRD-------DEVQIIDEFSGRVMEGRRWSDGLHQSVEAKEGLTVRPETEVVASVTY-
----------------------------------------------------QSLFRRF-
DKLASMSGTALTEAREFAAIYSLRVVDVPSALPSQRT-----------------------
-------------DVVSSVYKTTRGKSN-------------------AALNELLTL---H
RAGRPVLVGTTSVESSAAFSAK-LGE-LGFKHQVLSADPASAAREAEIIAQAGRAKVITI
ATNMAGRGTDILVGGNPAYMARLRLRQALGEXA-AGKDGLRQAL----------------
--GEACAVA-LPSPDAAF-------YPCE---------------LSPDAVADIRD----A
VEASASVLQ---------------------------------------------------
-----------PLLGAAG------------------------------------------
--------------------------------------------------------AA-P
IDVLDEQLAVAASSAA---------------VEE----------DSFVDLLRC-------
------------------------------------------------------------
------------------------------------------------------------
------------------------------------------------------------
----ALDAAETEYEAALAPEKQAVLEAGGLHVIGTNLHDSRRIDGQLRGRAGRQGDPGST
HFFLSLEDRIFRLFGADKVKGLLDFLRV--SEDQPLESDQVARVVAETQDKVERYYYELR
QKLFEFDE-------VLAVQREQSYRARRAALLASPAQ--------------MRALFGSY
AR-----DTAADILNANWPSEAEG----SADTA---RAQKLVGKLRQFFPE--LQ-----
-VDAERLSG--------AREAAEAA-ILSAVEDCVARKAASLE-------GARSG-LGLE
AMRYLALVQSDTLWKAHMQKMAYVKEFSGLKAYAQQ---------DPLRVYQAEGLRLFD
AMQVSLRQNTVFSFFQYQLXVARRLGANAMRPGQAASEACFEEQRARCARDVREICARSA
APEACLEEPRSRCTHEPHSTTRSSHAACQSHVRARSQ---PCCG---------PVLSYSS
AMRLM---------------------------------------------LLWHALRLLL
Q-----------------------GDCFLWL----TVLQ---------------------
CGAACDVP-------------------RASADARKG------------------------
-------------------------------------ADAKA------------------
------------------------------------------------------------
------------------------------------------------------------
------------------------------------------------------------
-------------------------------------------------------
>Haptophytes-Coccolithales-Syracosphaerales-Coccolithus-pelagicus-ssp-braarudi-PLY182g-CAMPEP-0183332316
------------------------------------------------------------
------------------------------------------------------------
------------------------------------------------------------
---------------------------------------------MGWSSLAFLAAAQLG
----------------------VAAALVLP---------------------VI-GRWPAV
KSSAHQ----------------------------SLHHAQP--RCVLRM-----GV----
-----LDSLINRQAAG-------------------GASGAGSGGDDFYD------AAANE
RRIQMYKA---------RVD-RINEMEDAIEVLDDEQLAAKTLEFRTRLTA----GE-S-
------VDDLLEEAFAVVREAAWRTLELRHYDVQLIGA-----------MALHEGKLAQM
GTGEGKTLVATCAVYLNALA---GR-G-AFVVTVNDYLARRDAETMGQVYRFLGLSVGLV
QIGQDP--AARKVAYSSDVTYVTNSELGFDYLRDNL-AM---TAAEVVLRP--------Q
-----LAYCVVDEGDSVLIDEARVPLIISGRTD----APVGKYQTAFKLAAA-LERDIHY
ELMEKEQNAVLTEEGQLYCEQALQV--ESLYD----LKEPWAAYVLNAVKAKELFVKDKS
YLIRE-------GEAQIIDEFSGRVMEGRRWSDGLHQSVEAKEGLTVQSETEVVASVTY-
----------------------------------------------------QSLFRRF-
EKLASMSGTALTEAREFATIYKLEVVEVPSALPSQRT-----------------------
-------------DIIASVYKTTRGKSN-------------------AALNELLAL---H
RAGRPVLVGTTSVESSNAFSAK-LDS-LGLKHQVLNADPESAAREAEIVAQAGRAGVITI
ATNMAGRGTDILLGGNPAYMARLRLRQAISEAH---------------------------
------ALP-VSPPDEAF-------YPCA---------------LTATALDAIAX-----
------------------------------------------------------------
------------------------------------------------------------
------------------------------------------------------------
------------------------------------------------------------
------------------------------------------------------------
------------------------------------------------------------
------------------------------------------------------------
------------------------------------------------------------
------------------------------------------------------------
------------------------------------------------------------
------------------------------------------------------------
------------------------------------------------------------
------------------------------------------------------------
------------------------------------------------------------
------------------------------------------------------------
------------------------------------------------------------
------------------------------------------------------------
------------------------------------------------------------
------------------------------------------------------------
------------------------------------------------------------
------------------------------------------------------------
------------------------------------------------------------
-------------------------------------------------------
>Haptophytes-Coccolithales-Syracosphaerales-Pleurochrysis-carterae-CCMP645-CAMPEP-0190756494
------------------------------------------------------------
------------------------------------------------------------
------------------------------------------------------------
------------------------------XSAGD--------GADGDGRMAAAAADALN
----------------------PAANAYLL-------------------------TARLA
THVSHSS-THATHQPVSVA--------------IRPGVMPPRKLEQLRM-----GL----
-----LDALQPTK-------------------------KAGGSDGEFYN------SDANK
QLIEGYTL---------RAE-RINELEDEIELLDDEQLAQKTVEFRERISN----GE-S-
------EDDLLEEAFAVVREAAWRTLELRHYDVQLVGG-----------MALHEGKLAQM
GTGEGKTLVATLAVYLNALS---GK-G-AFVVTVNDYLARRDAETMGQVYSFLGLSVGLV
QTGQAP--ADRKAAYACDVTYVTNSELGFDYLRDNL-AT---SVAEVVLPP--------T
-----LNYCVVDEGDSVLIDEARVPLIISGRVD----APTERYAAAAKLANA-MAPDVHY
TVFEKDQNVQLTEEGARYCEAALQL--SSLYD----PKAPWASYVINALKAKELFVKDRS
YLVRD-------GEALIIDEFSGRVMEGRRWSDGLHQSVEAKEGLTVQPETEVVASVTY-
----------------------------------------------------QSLFRRF-
AKLASMSGTALTEAREFATIYNLDVVDVPPALPLQRV-----------------------
-------------DIPASVYKTTRGKSN-------------------AALQELLAL---H
RQGRPVLVGTTSVESSNAFSEK-LDE-LGIAHQVLSADPKSADREAEIVAQAGRAGVITI
ATNMAGRGTDILLGGNPAFMARLQLRSTLAKAA---------------------------
------GLE-VTSPAADF-------YPCE---------------LSAEASAAVSA----A
SKAWCA------------------------------------------------------
------------LTGASS------------------------------------------
---------------------------------------------------GEEVDAA-A
LAALDETLAVAASAAA---------------VEE----------GGLADVLRE-------
------------------------------------------------------------
------------------------------------------------------------
------------------------------------------------------------
----AFEAVKDEYDAALAPERQAVLESGGLHVIGTNLHDSRRIDDQLRGRAGRQGDPGST
HFFLSLEDRIFRVFGGDKVKGVLDFLRV--SEDQPLESDQVTKVVEDTQAKVERFYYELR
QKLFEFDE-------VIAVQRERNYARRSEMLRAGAEQ--------------TRSFFLSL
SQ-----ETARDILKANWKNADGEPLAGAATDE---VAEMLVAKLLQFFPA--AD-----
-IDAKHLAV--------SKDAAESY-VLSAVEAALAAKHDSLE-------AVRSG-LGVE
AMRYLALVQTDLLWKAHLKNMNYVKEFAGLKAYAQM---------DPLTVYREEGLKYYD
SMLVSFRQNTVYSFFQYQ------------------------------------------
--------AKQ-------------------------------------------------
------------------------------------------------------------
------------------------------------------------------------
------------------------------------------------------------
------------------------------------------------------------
------------------------------------------------------------
------------------------------------------------------------
------------------------------------------------------------
-------------------------------------------------------
>Haptophytes-Chrysochromulinales-Chrysochromulina-brevifilum-UTEX-LB-985-CAMPEP-0174697654
------------------------------------------------------------
------------------------------------------------------------
------------------------------------------------------------
------------------------HEH---------------------------------
----------------------PKEHVDVAG---------------LSRDWLRASTAEST
IHAAAAVSTDAGHTSLAAA--------------APLGIASIRHQPAVRM-----AL----
-----IDTLARRGTE-----------------------EEMEVNNNFYN------TEQNE
ERVAEYRA---------RVE-RVNDLEDAIEELDDEQLAAKTQEFQQRLQA----GE-S-
------EDDILEEAFAVVREAAWRTLELRHYDVQLIGA-----------MALNDGLLAQM
GTGEGKTLVATCAVYLNALS---GK-G-AFVVTVNDYLARRDSELMGQVYSFLGLKVGLV
QQGMDS--KQRQAAYASDVTYVTNSELGFDYLRDHL-AM---VPSEVVLPP--------T
-----LNFCVIDEGDSVLIDEARVPLIISGRTD----AIVTKYEACAKLAAT-MLPTEHY
DVFEKEQTIGLTEKGTKYCEEALLV--PDLYD----PTNPWASYVSNALKAKELFVKEKA
YIVKG-------GEALIVDEFSGRVMDGRRWGDGLHQAIEAKEGLEVQPETEVIASVTY-
----------------------------------------------------QSLFRRF-
KTLSSMSGTAITEAEEFATIYKLQVLTVPPVLPRQRV-----------------------
-------------DLPSAVYKSVKGKSN-------------------AALDELMGM---H
RSGRPVLVGTTSVEASEAFSKK-LQT-LDVKHEVLNAKPESIQREAEIVAQAGRKGAVTI
ATNMAGRGTDILLGGSPAAMARLRVRQALADAV---------------------------
------ALQ-IPNVAADF-------YPCD---------------LPEEAIQWLDD----A
AAQYAIEARPRVL-----------------------------------------------
-----------QATAAAA------------------------------------------
------------------------SE-AESAGGDGE------------APNANSPLAE-V
LRELDEMLAIASSAVP---------------VVE----------GSATDLARE-------
------------------------------------------------------------
------------------------------------------------------------
------------------------------------------------------------
----AYEAVKTAYDEALVEEREEVAMLGGLHVIGTNLHDSRRVDDQLRGRSGRQGDPGST
HFFLSLEDRIFRIFGADKVKTALDFLRV--PEDQALESERVANVVKDVQERVERYYYELR
KGLFSFDE-------VLAVQREATYRERDRVLHADVKA--------------AMASMQDS
CG-----AVVHDIFEANWKAEG------AADAE---LAAVMLTKLKQFFPQ--LT-----
-LTADQLST--------TRAAAEEA-AVAASAAALEQKSAALD-------DVRDG-LAFE
SVRYLSLVQMDNLWKAHMKAMGFVKDFAGLKVYAQL---------DPLDVYREEGLKLYE
KMQVALRQNTVFSFFAYS------------------------------------------
--------PK--------------------------------------------------
------------------------------------------------------------
------------------------------------------------------------
------------------------------------------------------------
------------------------------------------------------------
------------------------------------------------------------
------------------------------------------------------------
------------------------------------------------------------
-------------------------------------------------------
>Haptophytes-Chrysochromulinales-Chrysochromulina-ericina-CCMP281-CAMPEP-0181221906
------------------------------------------------------------
------------------------------------------------------------
------------------------------------------------------------
------------------------------------------------------------
------------------------------------------------------------
------------------------------------------------------------
------------------------------------------------------------
------------------------------------------------------------
------------------------------------------------------------
------------------------------------------------------------
------------------------------------------------------------
------------------------------------------------------------
---XKQQTISLSEAGQRYCEAALQV--DDLFD----PKNPWARFVVNAIKAKELFTKEKD
YIVRS-------DEVLIVDEFSGRVMDGRRWGDGLHQAIEAKESCPVQPETEVIAQITY-
----------------------------------------------------QSLFSRF-
RKLSSMSGTALTEADELASIYNLPVLAVPPVLPAQRV-----------------------
-------------DVPSSVFKTVRGKSN-------------------AALNSMMEM---H
RAERPVLVGTTSVEASEVFSEK-LTS-LGVRHEVLNAKPETAQRESEIIAQAGRKGAVTI
STNMAGRGTDILLGGNPSFMAKLWLRQALAAAA---------------------------
------GISKIPPPADGF-------YPTE---------------PSAEAKARAQL----A
IDAFVQSE----------------------------------------------------
------------------------------------------------------------
------------------------------------------------PLGGECGPEQ-A
LLGLDAALAAAASNAP---------------IVE----------GGIEDFARE-------
------------------------------------------------------------
------------------------------------------------------------
------------------------------------------------------------
----AFELLVDEFEAVLGPEKEEVMLAGGLHVIGTNLHDSRRIDDQLRGRAGRQGDPGST
QFFLSLEDRVFRLFGGDKVKGLLDFLRV--SEDQPLESEQVAKAVTSTQEGVERYYYELR
KKLFEFDE-------VLASQREAAYARRAKVLFADPSA--------------ARGLMAEM
VA-----AVAEDIVTANWDAEGTS----GSSKE---VSETLLAKLRQFFPA--IT-----
-LSADQLSG--------TREQVAAT-AAAAADAALHAKLEELE-------SVKPG-LGVE
ALRFLTLTQTDNLWKDHMKAMSFVKDFAGLKVYAQL---------NPLDVYREEGLKLFE
GMQRALRQNTVFSFFVYQ------------------------------------------
--------PQQSK-----------------------------------------------
------------------------------------------------------------
------------------------------------------------------------
------------------------------------------------------------
------------------------------------------------------------
------------------------------------------------------------
------------------------------------------------------------
------------------------------------------------------------
-------------------------------------------------------
>Haptophytes-Chrysochromulinales-Chrysochromulina-polylepis-CCMP1757-CAMPEP-0193798784
------------------------------------------------------------
------------------------------------------------------------
------------------------------------------------------------
------------------------------------------------------------
-------------------------ALLLL--------------------LGAAPAAAVL
RGLAVR--------PPATA--------------VPPQRAAA---CAPRM-----AL----
-----LDRIMGKDAQ------------------------SDEESSAFFS------AEQND
ERIKGYMA---------RVE-RINGLEDAIEELDDDALAAKTGALRAKLQA----GA-S-
------EDEVLEEAFAVVREAAWRTLELRHYDVQLVGG-----------MALTDGFLAQM
GTGEGKTLVATSAVYLNALS---GK-G-AMVVTVNDYLARRDAETMGQVYAFLGLSVGLV
QQGMST--DERRAAYAADVTYVTNSELGFDYLRDNL-AG---VMGEVVLRK--------A
-----LNFCVVDEGDSVLIDEARVPLIISGKTD----APVEKYATATKLANA-LESPVHY
ETFEKEQTISITEAGQAYCEAALQV--RDLYD----PKDPWAAYVVNAIKAKALFLKEKS
YLVRG-------EEVLIVDEFSGRVMDGRRWGDGLHQAMEAKEGVPVQPETEVIAQITY-
----------------------------------------------------QSLFSRF-
ARLSSMSGTALTEAEELATIYQLPVLAVPPVLPRQRA-----------------------
-------------DVESSVYKTVRGKSN-------------------AALNELMDM---H
RKGRPVLVGTTSVQASEAFSAK-LTA-LEVPHQVLNAKPETAQRESAIIAQAGRAGAVTI
STNMAGRGTDILLGGNSGFMAKLYIRQACAAAA---------------------------
------SIP-LEPPPDGL-------FPTA---------------PTADAETLTAD----A
AAAFAASVAASVTL----------------------------------------------
-----------PLTATEA------------------------------------------
------------------------TG-AAEAAEAAE------------AAEAAEAAEA-A
LLKLDEALAVAGSLAG---------------VEE----------GGLADLARE-------
------------------------------------------------------------
------------------------------------------------------------
------------------------------------------------------------
----AYEELVEQFEGVLKPEREQVQLSGGLHVIGTNLHDSRRIDDQLRGRAGRQGDPGST
HFFLSLEDRIFRLFGGDKVKGLLDFLRI--SEDQPLESEQVTKVVGDTQASVERYYYELR
KKLFEFDD-------VLASQREATYKRRADMLYADLQD--------------AQAQLGAM
AE-----AVVGDIFKANWPEADE-----SPSPE---LPSKLLAKLQVFFPP--IA-----
-LSESELLG--------SREGALQA-AAAAARGAVGGKVAALE-------GVRPG-LGVE
SIRFLALSQTDTLWKEHMKQMNFVKDFAGLKAYAQL---------NPLDVYREEGLKLYD
GMLTQLRQNTVFSFFAYE------------------------------------------
--------PRK-------------------------------------------------
------------------------------------------------------------
------------------------------------------------------------
------------------------------------------------------------
------------------------------------------------------------
------------------------------------------------------------
------------------------------------------------------------
------------------------------------------------------------
-------------------------------------------------------
>Haptophytes-Chrysochromulinales-Chrysochromulina-rotalis-UIO044-CAMPEP-0115849948
------------------------------------XLAP--------------------
------------------------------------------------------------
------------------------------------------------------------
-----------------------SLQH-SIVRARP--------LVDMLS-LCVSTCAFLG
-----------------------------------------------GYQPFSAPTAQVA
VNLAIGI-PHAAHQPLRRA-----------------------ATSGVSM-----AL----
-----LDTLMRRGTV-----------------------DDTEISNAYYN------PEANQ
KRIDSYKE---------RVA-RINDLEDEIEALDDDALAAKTVEFRKRLTH----GE-T-
------EDDLLEEAFAVVREAAWRTLELRHYDVQLIGA-----------LSLNDGTLAQM
GTGEGKTLVATCAVYLNALS---GR-G-AHLVTVNDYLARRDAEQMGQVYAFLGLSVGLV
QANMEP--AARRDAYACDVTYVTNSELGFDYLRDHL-AM---SPAELALRP--------T
G----LNFCVIDEGDSVLVDEARVPLIISGRTEMT-QSAVEKYVSAAKLAET-LVPTEHY
TVDEKGMTVAMTEAGTAYAETALQV--KDLFD----PQEPWAAFVVNAVKARELFMKDKS
YIVKD-------GEAMIVDEFSGRVMEGRRWGDGLHQAIEAKESLNVQPETEVIASITY-
----------------------------------------------------QSLFRRY-
AKMSAMSGTALTEAEEFSTIYELSVVSVPPVLPRQRV-----------------------
-------------DLPNAVYKSVKGKSS-------------------AALNELMGM---H
RTGRPVLVGTTSVEASQAFSDK-LTS-LEVKHEVLNAKPESIQREAEIVAQAGRKGAVTI
ATNMAGRGTDISLGGSPDFMARLRVREALAAAA---------------------------
------GIM-VPSVADNF-------YPCR---------------ITDEAEQWLRD----A
AAAYATEAAE--------------------------------------------------
-----------PPEASAAT-----------------------------------------
---------------------------GAGANAA-----------------LEMANDP-R
LQALDELLAVAASSAD---------------VIE----------DSASDLARE-------
------------------------------------------------------------
------------------------------------------------------------
------------------------------------------------------------
----AYEAIRQQFDDVLAPERIEVAELGGLHVIGTNLHESRRIDDQLRGRSGRQGDPGST
HFFLSLEDRIFRLFGADKVKGVLDFLRV--SEDQELTSQKVTDVVEDVQDGVERYYYELR
KGLFDFDE-------VLAAQREATYSRRDRTLVADMTA--------------TLERLRED
SA-----AVVGDILQANWVGSG------AADAA---LAEKLGGKLRQFFPQ--ME-----
--GLEKLEG-------ATRAEAETI-ALAAAAAALDAKAAELD-------GTRAG-LAFE
AARYLTLLQTDNLWKAHMKAMNYVKDFAGLKVYNQE---------KPIDVYREEGLRLFD
RMQVALRQNVVFSFFXIQAVMR--------------------------------------
SPFHQWGPPRGDS--------RGNAVSIRVGSFSSEDLGGTCLGHVCADHALSLRIAEAA
AYRVN-------------------------------------------------------
----------------------AKSQCLLLV----SV-----------------------
CRAAPVGS------------------VR--------------------------------
------------------------------------------------------------
------------------------------------------------------------
------------------------------------------------------------
------------------------------------------------------------
-------------------------------------------------------
>Haptophytes-Chrysochromulinales-Chrysochromulina-sp-KOO32252-1
------------------------------------------------------------
------------------------------------------------------------
------------------------------------------------------------
------------------------------------------------------------
------------------------------------------------------------
------------------------------------------------------------
------------------------------------------------------------
------------------------------------------------------------
------------------------------------------------------------
------------------------------------------------------------
------------------------------------------------------------
------------------------------------------------------------
-----MMTVALTEKGTAYAEAALQV--KDLFN----PQQPWAAYVTNAIKARELFAKDKA
YIVKD-------GEALIIDEFSGRVMAGRRWGDGLHQAIEAKEGLTVQAETEVIASITY-
----------------------------------------------------QSLFRRY-
AKLSAMSGTALTEAEEFSTIYGLSVVAVPPVLPRQRV-----------------------
-------------DLPNAVYKSVKGKSS-------------------AALNELMGM---H
RSGRPVLVGTTSVDASQAFSDK-LTA-LGVKHEVLNAKPESIAREAEIIAQAGRKGAVTI
ATNMAGRGTDILLGGSPSAMARLRVREALAAAA---------------------------
------GIA-VPPVSPDF-------YPCA---------------LDEDTLGWIAD----A
AKAY--------------------------------------------------------
------------------------------------------------------------
------------------------------------------------------------
--SLDEKLAVAASAAA---------------VEE----------GSVEDLARE-------
------------------------------------------------------------
------------------------------------------------------------
------------------------------------------------------------
----AFEAVRQAFDEVLSPERQEVAELGGLHVIGTNLHESRRIDDQLRGRSGRQGDPGST
HFFLSLEDRIFRLFGADKVKGVLDFLRV--AEDQPLESEKVTETVQSVQDGVERYYYELR
KGLFDFDE-------VIAAQREAVYAQRDRALRTDAAA--------------TLKALHVA
TA-----AVVRDIFEANWKGRA------SADGA---LAMTLATKLGQFFPA--LA-----
--TLDGLEG-------KQRAEAEAI-ATTAAAAALDAKVAQLD-------GVRAG-LAYE
SARYLTLLQTDNLWKAHMKAMNFVKDFAGLKVYNQQ---------KPIDVYREEGLRLYE
RMQVAMRQNVVFSFFAYK------------------------------------------
--------PR--------------------------------------------------
------------------------------------------------------------
------------------------------------------------------------
------------------------------------------------------------
------------------------------------------------------------
------------------------------------------------------------
------------------------------------------------------------
------------------------------------------------------------
-------------------------------------------------------
>Haptophytes-Isochrysidales-Emiliania-huxleyi-374-CAMPEP-0187581290
------------------------------------------------------------
------------------------------------------------------------
------------------------------------------------------------
-------------------------------------------PNRLLSRMLAALASLLV
----------------------GGSTAYLP-------------------------LAPAV
RVCTHQ----------------------------RPAVASPTRTASAAM-----GV----
-----LDQVSEAIRG-----------------------GGEQASDSKSDPKTAAFTAAND
RTVMAYTE---------RVA-RINELEDEIEALEDEALAAKTAEFRKRLAA----GE-T-
------EEELLEEAFAVVREAAWRTLDLRHYDVQLVGA-----------MALNDGKLAQM
GTGEGKTLVATGAVYLNALR---GK-G-AMVVTVNDYLARRDAEGMGQVYAFLGLSVGLV
QSGSDT--AARREAYSSDVTYVTNSELGFDYLRDNL-AV---TAEEVVLRR--------E
-----LNYCVVDEGDSVLIDEARVPLIISGKTD----APVDKFGAASKLAAV-LERGIHY
DVFEKEQTVSLTDKGTRDCEKALAV--GDLYE----PTNPWASYVSNALKAKELFVKERS
YLVQG-------GEAVIIDEFSGRVMEGRRWGDGLHQAVEAKEGLTVQPETEVVASVTY-
----------------------------------------------------QSLFRRF-
RKLSSMSGTALSEAEEFATIYGLDVTDVPPVLPSLRS-----------------------
-------------DIPDSVFKTTRGKSN-------------------AALAELLSL---R
RSGRPILVGTTSVEASQVFSDK-LTE-LGVKHEVLSAAPEAAQREAEVVAQAGREGSVTI
STNMAGRGTDILLGGNPAFMARLYVRTAFAAAA---------------------------
------GLSGVTPPRDGF-------FPRA---------------VSEEAEAAVGR----A
AARFAQ------------------------------------------------------
------------SRAAAA------------------------------------------
------------------------AD-D----------------------DAEGHERA-E
LAALDELLAVAASSAA---------------VFE----------ESVEDEARE-------
------------------------------------------------------------
------------------------------------------------------------
------------------------------------------------------------
----ALEAVGEEFAEELAPEKERVLQAGGLHVIGTNLHDSRRIDGQLRGRAGRQGDPGST
HFFLSLEDRIFRLFGGDKIKGLLDFMRI--SEDQPLESGQVLRVVEETQAKVERYYYELR
QKLFEFDE-------VLAVQREDTYRTRAAVLRGSADE--------------VLDTLAAH
AA-----GTASDILKSNLDASG---------------AEATLAKLQQFFPA--VP-----
-LTAADLEG----------DGAEER-AHAAVQEALRAKAAELD-------SVRPG-LAVE
SGRFLALTQTDTLWKAHMKAMGYVKDFAGLKAYSGT---------DPIQVYRQEGLRLYE
AMQTSLRQNTAFSFFQYQ------------------------------------------
--------PRSKG-----------------------------------------------
------------------------------------------------------------
------------------------------------------------------------
------------------------------------------------------------
-----------------------------------------A------------------
------------------------------------------------------------
------------------------------------------------------------
------------------------------------------------------------
-------------------------------------------------------
>Haptophytes-Isochrysidales-Emiliania-huxleyi-379-CAMPEP-0187615832
------------------------------------------------------------
------------------------------------------------------------
------------------------------------------------------------
--------------------------------------------------MLAALASLLV
----------------------GGSTAYLP-------------------------LAPAV
RVCTHQ----------------------------RPAVASPTRAASAAM-----GV----
-----LDQVSEAIRG-----------------------GGEQASDSKSDPKTAAFTAAND
RTVMAYTE---------RVA-RINDLEDEIEALEDEALAAKTAEFRKRLAA----GE-T-
------EEELLEEAFAVVREAAWRTLDLRHYDVQLVGA-----------MALNDGKLAQM
GTGEGKTLVATGAVYLNALS---GK-G-AMVVTVNDYLARRDAEGMGQVYAFLGLSVGLV
QSGSDT--AARREAYSSDVTYVTNSELGFDYLRDNL-AV---TAEEVVLRR--------E
-----LNYCVVDEGDSVLIDEARVPLIISGKTD----APVDKFGAASKLAAV-LERGIHY
DVFEKEQTVSLTDKGTRDCEKALAV--GDLYE----PTNPWASYVSNALKAKELFVKERS
YLVQG-------GEAVIIDEFSGRVMEGRRWGDGLHQAVEAKEGLTVQPETEVVASVTY-
----------------------------------------------------QSLFRRF-
RKLSSMSGTALSEAEEFATIYGLDVVDVPPVLPSLRS-----------------------
-------------DIPDSVFKTTRGKSN-------------------AALAELLSL---R
RSGRPILVGTTSVEASQVFSDK-LTE-LGVKHEVLSAAPEAAQREAEVVAQAGREGSVTI
STNMAGRGTDILLGGNPAFMARLYLRTAFAAAA---------------------------
------GLSGVTPPRDGF-------FPRA---------------VSEEAEAAVGR----A
AARFAQ------------------------------------------------------
------------SRAAAA------------------------------------------
------------------------AD-D----------------------DAEGHERA-E
LAALDELLAVAASSAA---------------VFE----------ESVEDEARE-------
------------------------------------------------------------
------------------------------------------------------------
------------------------------------------------------------
----ALEAVGEEFAEELAPEKERVLQAGGLHVIGTNLHDSRRIDGQLRGRAGRQGDPGST
HFFLSLEDRIFRLFGGDKIKGLLDFMRI--SEDQPLESGQVTRVVEETQAKVERYYYELR
QKLFEFDE-------VLAVQREDTYRTRAAVLRGSADE--------------VLDTLAAH
AA-----GTASDILKSNLDASG---------------AEATLAKLQQFFPA--VP-----
-LTAADLEG----------DGAEER-AHAAVQEALRAKAAELD-------SVRPG-LAVE
SGRFLALTQTDTLWKAHMKAMGYVKDFAGLKAYSGT---------DPIQVYREEGLRLYE
AMQTSLRQNTAFSFFQYQ------------------------------------------
--------PRSKG-----------------------------------------------
------------------------------------------------------------
------------------------------------------------------------
------------------------------------------------------------
-----------------------------------------A------------------
------------------------------------------------------------
------------------------------------------------------------
------------------------------------------------------------
-------------------------------------------------------
>Haptophytes-Isochrysidales-Emiliania-huxleyi-423357
------------------------------------------------------------
------------------------------------------------------------
------------------------------------------------------------
--------------------------------------------------MLAALASLLV
----------------------GGSTAYLP-------------------------LAPAV
RVCTHQ----------------------------RPAVASPTRTASAAM-----GV----
-----LDQVSEAIRG-----------------------GGEQASDSKSDPKTAAFTAAND
RTVMAYTE---------RVA-RINDLEDEIEALEDEALAAKTAEFRKRLAA----GE-T-
------EEELLEEAFAVVREAAWRTLDLRHYDVQLVGA-----------MALNDGKLAQM
GTGEGKTLVATGAVYLNALS---GK-G-AMVVTVNDYLARRDAEGMGQVYAFLGLSVGLV
QSGSDT--AARREAYASDVTYVTNSELGFDYLRDNL-AV---TAEEVVLRR--------E
-----LNYCVVDEGDSVLIDEARVPLIISGKTD----APVDKFGAASKLAAV-LERGIHY
DVFEKEQTVSLTDKGTRDCEKALAV--GDLYE----PTNPWASYVSNALKAKELFVKERS
YLVQG-------GEAVIIDEFSGRVMEGRRWGDGLHQAVEAKEGLMVQPETEVVASVTY-
----------------------------------------------------QSLFRRF-
RKLSSMSGTALSEAEEFATIYGLDVVDVPPVLPSLRS-----------------------
-------------DIPDSVFKTTRGKSN-------------------AALAELLSL---R
RSGRPILVGTTSVGGFQVFWDK-LTE-LGVNPEVLSAAPEAAQREAEVVAQAGREGSVTI
STNMAGRGTDILLGGNPAFMARLYLRTAFAAAA---------------------------
------GLSGVTPPRDGF-------FPRA---------------VSEEAEAAVGR----A
AARFAQ------------------------------------------------------
------------SRAAAA------------------------------------------
------------------------AD-D----------------------DAEGHERA-E
LAALDELLAVAASSAA---------------VFE----------ESVEDEARE-------
------------------------------------------------------------
------------------------------------------------------------
------------------------------------------------------------
----ALEAVGEEFAEELAPEKERVLQAGGLHVIGTNLHDSRRIDGQLRGRAGRQGDPGST
HFFLSLEDRIFRLFGGDKIKGLLDFMRI--SEDQPLESGQVQRVVEETQPKVERYYYELR
QKLFE----------------EDTYRTRAAVLRGSADE--------------VLDTLAAH
AA-----GTASDILKSNLDASG---------------AEATLAKLQQFFPA--VP-----
-LTAADLEG----------DGAEER-AHAAVQEALRAKAAELD-------SVRPG-LAVE
SGRFLALTQTDTLWKAHMKAMGYVKDFAGLKAYSGT---------DPIQVYREEGLRLYE
AMQTSLRQNTAFSFFQYQ------------------------------------------
--------PRSKG-----------------------------------------------
------------------------------------------------------------
------------------------------------------------------------
------------------------------------------------------------
-----------------------------------------A------------------
------------------------------------------------------------
------------------------------------------------------------
------------------------------------------------------------
-------------------------------------------------------
>Haptophytes-Isochrysidales-Emiliania-huxleyi-CCMP370-CAMPEP-0187666050
------------------------------------------------------------
------------------------------------------------------------
------------------------------------------------------------
---------------------------------------------------LAALASLLV
----------------------GGSTAYLP-------------------------LAPAV
RVCTHQ----------------------------RPAVASPTRTASAAM-----GV----
-----LDQVSEAIRG-----------------------GGEQASDSKSDPKTAAFTAAND
RTVMAYTE---------RVA-RINELEDEIEALEDEALAAKTAEFRKRLAA----GE-T-
------EEELLEEAFAVVREAAWRTLDLRHYDVQLVGA-----------MALNDGKLAQM
GTGEGKTLVATGAVYLNALR---GK-G-AMVVTVNDYLARRDAEGMGQVYAFLGLSVGLV
QSGSDT--AARREAYSSDVTYVTNSELGFDYLRDNL-AV---TAEEVVLRR--------E
-----LNYCVVDEGDSVLIDEARVPLIISGKTE----APVDKFGAASKLAAV-LERGIHY
DVFEKEQTVSLTDKGTRDCEKALAV--GDLYE----PTNPWASYVSNALKAKELFVKERS
YLVQG-------GEAVIIDEFSGRVMEGRRWGDGLHQAVEAKEGLTVQPETEVVASVTY-
----------------------------------------------------QSLFRRF-
RKLSSMSGTALSEAEEFATIYGLDVTDVPPVLPSLRS-----------------------
-------------DIPDSVFKTTRGKSN-------------------AALAELLSL---R
RSGRPILVGTTSVEASQVFSDK-LTE-LGVKHEVLSAAPEAAQREAEVVAQAGREGSVTI
STNMAGRGTDILLGGNPAFMARLHLRTAFAAAA---------------------------
------GLSGVTPPRDGF-------FPRA---------------VSEEAEAAVGR----A
AARFAQ------------------------------------------------------
------------SRAAAA------------------------------------------
------------------------AD-D----------------------DAEGHERA-E
LAALDELLAVAASSAA---------------VFE----------ESVEDEARE-------
------------------------------------------------------------
------------------------------------------------------------
------------------------------------------------------------
----ALEAVGEEFAEELAPEKERVLQAGGLHVIGTNLHDSRRIDGQLRGRAGRQGDPGST
HFFLSLEDRIFRLFGGDKIKGLLDFMRI--SEDQPLESGQVLRVVEETQAKVERYYYELR
QKLFEFDE-------VLAVQREDTYRTRAAVLRGSADE--------------VLDTLAAH
AA-----GTASDILKSNLDASG---------------AEATLAKLQQFFPA--VP-----
-LTAADLEG----------DGAEER-AHAAVQEALRAKAAELD-------SVRPG-LAVE
SGRFLALTQTDTLWKAHMKAMGYVKDFAGLKAYSGT---------DPIQVYREEGLRLYE
AMQTSLRQNTAFSFFQYQ------------------------------------------
--------PRSKG-----------------------------------------------
------------------------------------------------------------
------------------------------------------------------------
------------------------------------------------------------
-----------------------------------------A------------------
------------------------------------------------------------
------------------------------------------------------------
------------------------------------------------------------
-------------------------------------------------------
>Haptophytes-Isochrysidales-Emiliania-huxleyi-PLYM219-CAMPEP-0187744310
------------------------------------------------------------
------------------------------------------------------------
------------------------------------------------------------
-------------------------------------------LNRLLG-RMAALAWLLV
----------------------GGSTAYLP-------------------------LAPAV
RVCTHQ----------------------------RPAVASPTRTASAAM-----GV----
-----LDQVSEAIRG-----------------------GGEQASDSKSDPKTAAFTAAND
RTVMAYTE---------RVA-RINELEDEIEALEDEALAAKTAEFRKRLAA----GE-T-
------EEELLEEAFAVVREAAWRTLDLRHYDVQLVGA-----------MALNDGKLAQM
GTGEGKTLVATGAVYLNALS---GK-G-AMVVTVNDYLARRDAEGMGQVYAFLGLSVGLV
QSGSDT--AARREAYSSDVTYVTNSELGFDYLRDNL-AV---TAEEVVLRR--------E
-----LNYCVVDEGDSVLIDEARVPLIISGKTD----APVDKFGAASKLAAV-LERGIHY
DVFEKEQTVSLTDKGTRDCEKALAV--GDLYE----PTNPWASYVSNALKAKELFVKERS
YLVQG-------GEAVIIDEFSGRVMEGRRWGDGLHQAVEAKEGLTVQPETEVVASVTY-
----------------------------------------------------QSLFRRF-
RKLSSMSGTALSEAEEFATIYGLDVVDVPPVLPSLRS-----------------------
-------------DIPDSVFKTTRGKSN-------------------AALAELLSL---R
RSGRPILVGTTSVEASQVFSDK-LTE-LGVKHEVLSAAPEAAQREAEVVAQAGREGSVTI
STNMAGRGTDILLGGNPAFMARLHLRTAFAAAA---------------------------
------GLSGVTPPRDGF-------FPRA---------------VSEEAEAAVGR----A
AARFAQ------------------------------------------------------
------------SRAAAA------------------------------------------
------------------------AD-D----------------------DAEGHERA-E
LAALDELLAVAASSAA---------------VFE----------ESVEDEARE-------
------------------------------------------------------------
------------------------------------------------------------
------------------------------------------------------------
----ALEAVGEEFAEELAPEKERVLQAGGLHVIGTNLHDSRRIDGQLRGRAGRQGDPGST
HFFLSLEDRIFRLFGGDKIKGLLDFMRI--SEDQPLESGQVLRVVEETQAKVERYYYELR
QKLFEFDE-------VLAVQREDTYRTRAAVLRGSADE--------------VLDTLAAH
AA-----GTASDILKSNLDASG---------------AEATLAKLQQFFPA--VP-----
-LTAADLEG----------DGAEER-AHAAAQEALRAKAAELD-------SVRPG-LAVE
SGRFLALTQTDTLWKAHMKAMGYVKDFAGLKAYSGT---------DPIQVYREEGLRLYE
AMQTSLRQNTAFSFFQYQ------------------------------------------
--------PRSKG-----------------------------------------------
------------------------------------------------------------
------------------------------------------------------------
------------------------------------------------------------
-----------------------------------------A------------------
------------------------------------------------------------
------------------------------------------------------------
------------------------------------------------------------
-------------------------------------------------------
>Haptophytes-Isochrysidales-Gephyrocapsa-oceanica-RCC1303-CAMPEP-0188160810
------------------------------------------------------------
------------------------------------------------------------
------------------------------------------------------------
---------------------------------------------------MLALASLLV
----------------------GGSTAYLP-------------------------IAPAV
RVCTHQ----------------------------RPAVASPTRSASAAM-----GV----
-----LDQVSEAIRG-----------------------GGEQASDSKSDPKTAAFTAAND
RTVMAYTE---------RVA-RINDLEDEIEALEDEALAAKTAEFRKRLAA----GE-T-
------EEELLEEAFAVVREAAWRTLDLRHYDVQLVGA-----------MALNDGKLAQM
GTGEGKTLVATGAVYLNALS---GK-G-AMVVTVNDYLARRDAEGMGQVYAFLGLSVGLV
QSGSDT--AARREAYSSDVTYVTNSELGFDYLRDNL-AV---TAEEVVLRR--------E
-----LNYCVVDEGDSVLIDEARVPLIISGKTD----APVDKFGAASKLAAV-LERGIHY
EVFEKEQTVSLTDKGTRDCEKALAV--GDLYE----PTNPWASYVSNALKAKELFVKERS
YLVQG-------GEAVIIDEFSGRVMEGRRWGDGLHQAVEAKEGLTVQPETEVVASVTY-
----------------------------------------------------QSLFRRF-
RKLSSMSGTALSEAEEFATIYGLDVVDVPPVLPSLRS-----------------------
-------------DIPDSVFKTTRGKSN-------------------AALAELLSL---R
RSGRPILVGTTSVEASQVFSDK-LTE-LGVKHEVLSAAPEAAQREAEVVAQAGREGSVTI
STNMAGRGTDILLGGNPAFMARLYLRTAFAAAA---------------------------
------GLSGVTPPRDGF-------FPRA---------------VSEEAEAAVGR----A
AARFAQ------------------------------------------------------
------------SRAATP------------------------------------------
------------------------AD-D----------------------DAEGHERA-E
LAALDELLAVAASSAA---------------VFE----------ESVEDEARE-------
------------------------------------------------------------
------------------------------------------------------------
------------------------------------------------------------
----ALEAVGEEFAEELAPEKERVLQAGGLHVIGTNLHDSRRIDGQLRGRAGRQGDPGST
HFFLSLEDRIFRLFGGDKIKGLLDFMRI--SEDQPLESGQVQRVVEETQAKVERYYYELR
QKLFEFDE-------VLAVQREDTYRTRAAVLRGSADE--------------VLDTLAAH
TA-----GTASDILKSNLDASG---------------AEATLAKLQQFFPA--VP-----
-LTAADLEG----------DGAEER-AHAAVQEALRAKAAELD-------SVRPG-LAVE
SGRFLALTQTDTLWKAHMKAMGYVKDFAGLKAYSGT---------DPIQVYREEGLRLYE
AMQTSLRQNTAFSFFQYQPR----------------------------------------
--------PRSKG-----------------------------------------------
------------------------------------------------------------
------------------------------------------------------------
------------------------------------------------------------
-----------------------------------------A------------------
------------------------------------------------------------
------------------------------------------------------------
------------------------------------------------------------
-------------------------------------------------------
>Haptophytes-Isochrysidales-Isochrysis-galbana-CCMP1323-CAMPEP-0193685596
------------------------------------------------------------
----------------------------------------------XGG-----------
------------------------------------------------------------
------------------------------------------------------------
------------------------------------------------------------
---------------------------------CPPRHAVAGARGSVQM-----GV----
-----LDKVGQALKG------------------------SGGSDEAPFNPKTAAFTAAND
RAVVAYTA---------CVK-RINALEDDIEALEDEELADRTSEFRKRLAA----GE-S-
------EDDLLEEAFAVVREAAWRALELRHYDVQLVGA-----------MALHDGKLAQM
GTGEGKTLVATCAVYLNALG---GE-G-SMVVTVNDYLARRDAETMGQVYSFLGLSVGLI
QAGMAP--EARRAAYASDVTYVTNSELGFDYLRDNL-AM---SQNEVVLRP--------S
G---VLNFCVVDEGDSVLIDEARVPLIISGKTD----APVDKFVAAGKLAAI-LEKGVHY
DVYEKEQTIALNDQGVRDCETALAV--DNIYD----AKNPWASYVVNSIKAKELFVKDKS
YLVQE-------GEVLIIDEFSGRVMEGRRWGDGVHQAVEAKEGLTIQPETEVVASVTY-
----------------------------------------------------QSLFRRF-
KKLASMSGTALSESKEFRQIYQLDVVDIPSVLPSART-----------------------
-------------DIPNSVYKTTRGKSN-------------------AALQELLAV---R
RSGRPVLVGTTSVESSRAFSDK-LTE-LEIPHELLSADPEAAQREAEVVAQAGRAGAITI
STNMAGRGTDILLGGNPAYMARLYLRSALANAA---------------------------
------GLP-IVEPREGF-------YPST---------------VTAETVAAVNR----A
ASRFAA------------------------------------------------------
------------SRAAAA------------------------------------------
------------------------GT-PPPA-------------------NEAARAPG-E
LVLLDELLAVAGSSAA---------------VYE----------GSIEDEARE-------
------------------------------------------------------------
------------------------------------------------------------
------------------------------------------------------------
----ALDAVAEEFEEALAPEKARVLQAGGLHVIGTNLHDSRRIDGQLRGRAGRQGDPGST
HFFLSLEDRIFRLFGGDKIKGMLDFLRI--GEDTPLESGQVQRVVEETQSRVERYYYELR
QRLFEFDE-------VLAVQREETYSRRGSVLRGSASD--------------VVRTISDL
SQ-----QTARDIVKANLQASA---------------PAATLAKLKQFFPD--VQ-----
-LEEAALQA----------DNAEEV-TLAAVAAAVYAKAAALD-------AVKPG-LAAE
AARFLILTQEDTLWKAHMKDMSFVKEWAGLKIYAGS---------DPISVYREEGLRLYE
GLLRQLRQNSAFSFFQYQ------------------------------------------
--------PRK-------------------------------------------------
------------------------------------------------------------
------------------------------------------------------------
------------------------------------------------------------
------------------------------------------------------------
------------------------------------------------------------
------------------------------------------------------------
------------------------------------------------------------
-------------------------------------------------------
>Haptophytes-Isochrysidales-Isochrysis-sp-BAJW2005088
------------------------------------------------------------
------------------------------------------------------------
------------------------------------------------------------
------------------------------------------------------------
------------------------------------------------------------
------------------------------------------------------------
------------------------------------------------------------
------------------------------------------------------------
------------------------------------------------------------
------------------------------------------------------------
------------------------------------------------------------
------------------------------------------------------------
------------------------------------------------------------
-------------------------MEGRRWGDGVHQAVEAKEGLTIQPETEVVASVTY-
----------------------------------------------------QSLFRRF-
RKLASMSGTALSEQEEFRTIYDLEVVDVPPVLPSLRT-----------------------
-------------DIPNSVYKTTRGKSI-------------------AALKELLA-----
-----VLVGTTSVEASRAFSEK-LAE-LGVPHELLSADPQAAQREAEVVAQAGREGAITI
STNMA--------GGNPAYMARLYLRSAM-------------------------------
------------------------------------------------------------
------------------------------------------------------------
------------------------------------------------------------
------------------------------------------------------------
------------------------------------------------------------
------------------------------------------------------------
------------------------------------------------------------
------------------------------------------------------------
------------------------------------------------------------
------------------------------------------------------------
------------------------------------------------------------
------------------------------------------------------------
------------------------------------------------------------
------------------------------------------------------------
------------------------------------------------------------
------------------------------------------------------------
------------------------------------------------------------
------------------------------------------------------------
------------------------------------------------------------
------------------------------------------------------------
------------------------------------------------------------
------------------------------------------------------------
------------------------------------------------------------
-------------------------------------------------------
>Haptophytes-Isochrysidales-Isochrysis-sp-CCMP1244-CAMPEP-0188745174
------------------------------------------------------------
------------------------------------------------------------
------------------------------------------------------------
---------------------------------------------------MAALVLLLV
----------------------GGSTAYLP-------------------------LAPAV
RVCTHQ----------------------------RPAVASPTRTASAAM-----GV----
-----LDQVSEAIRG-----------------------GGEQASDSKSDPKTAAFTAAND
RTVMAYTE---------RVA-RINDLEDEIEALEDEALAAKTAEFRKRLAA----GE-T-
------EEELLEEAFAVVREAAWRTLDLRHYDVQLVGA-----------MALNDGKLAQM
GTGEGKTLVATGAVYLNALS---GK-G-AMVVTVNDYLARRDAEGMGQVYAFLGLSVGLV
QSGSDT--AARREAYSSDVTYVTNSELGFDYLRDNL-AV---IAEEVVLRR--------E
-----LNYCVVDEGDSVLIDEARVPLIISGKTD----APVDKFGAASKLAAV-LERGIHY
DVFEKEQTVSLTDKGTRDCEKALAV--GDLYE----PTNPWASYVSNALKAKELFVKERS
YLVQG-------GEAVIIDEFSGRVMEGRRWGDGLHQAVEAKEGLTVQPETEVVASVTY-
----------------------------------------------------QSLFRRF-
RKLSSMSGTALSEAEEFATIYGLDVVDVPPVLPSLRS-----------------------
-------------DIPDSVFKTTRGKSN-------------------AALAELLSL---R
RSGRPILVGTTSVEASQVFSDK-LTE-LGVKHEVLSAAPEAAQREAEVVAQAGREGSVTI
STNMAGRGTDILLGGNPAFMARLYLRTAFAAAA---------------------------
------GLSGVTPPRDGF-------FPRA---------------VSEEAEAAVSR----A
AARFAQ------------------------------------------------------
------------SRAAAA------------------------------------------
------------------------AD-D----------------------DAEGRERA-E
LAALDELLAVAASSAA---------------VFE----------ESVEDEARE-------
------------------------------------------------------------
------------------------------------------------------------
------------------------------------------------------------
----ALEAVGEEFAEELAPEKERVLQAGGLHVIGTNLHDSRRIDGQLRGRAGRQGDPGST
HFFLSLEDRIFRLFGGDKIKGLLDFMRI--SEDQPLESGQVQRVVEETQAKVERYYYELR
QKLFEFDE-------VLAVQREDTYRTRAAVLRGSADE--------------VLDTLAAH
AA-----GTASDILKSNLDASG---------------AEATLAKLQQFFPA--VP-----
-LTAADLEG----------DGAEER-AHAAVQEALRAKAAELD-------SVRPG-LAVE
SGRFLALTQTDTLWKAHMKAMGYVKDFAGLKAYSGT---------DPIQVYREEGLRLYE
AMQTSLRQNTAFSFFQYQ------------------------------------------
--------PRSKG-----------------------------------------------
------------------------------------------------------------
------------------------------------------------------------
------------------------------------------------------------
-----------------------------------------A------------------
------------------------------------------------------------
------------------------------------------------------------
------------------------------------------------------------
-------------------------------------------------------
>Haptophytes-Pavlovales-Exanthemachrysis-gayraliae-RCC1523-CAMPEP-0206032264
------------------------------------------------------------
------------------------------------------------------------
------------------------------------------------------------
------------------------------------------------------------
------------------------------------------------------------
------------------------------------------------------------
-----------------------------------------XTDQAEFS------PSAND
KTIARYAA---------RVE-RINALEPSIEALDDDALRSKTDELRGKVRE----GT-P-
------LDDVLEEAFAVVREAAWRTLGLRHYDVQLMGG-----------MALAEGAMTEM
ATGEGKTLVATLPAYLYALE---GK-G-AHVVTCSDYLARRDAELMGQVYSSLGLSVGVV
GVSAPA--ESKREAYSKDIVYVTNAELGFDYLRDNL-AT---DPAQVVLP---------E
-----LHYCIVDEADSILIDEARTPLIIADSVP----ADAAKTDGAAQVAAA-LDAKKHY
KVSAKEKLVELTEDGIAVCAKLLGV--ESIFN----PSTAWAPYIVNALKAKELYARDSA
YVVED-------GRVQIVDEFTGRVLDGRRWGDGLQQAVEVKEGLPVSNVSQVVASVTY-
----------------------------------------------------QSLFKQY-
ATLSGMSGTATQEAPEFRSVYGMETVRVPTAQPVARR-----------------------
-------------DYPDVVFVAPEGKRR-------------------AFVDEVKRM---H
ATGRPVLIGTSTIADSEALSAA-LHE-EGVPHAVLNARADKARLENQIIAQAGRKGAVTI
STNMAGRGTDILLGGNPTALARVWL-----------------------------------
------------------------------------------------------------
------------------------------------------------------------
------------------------------------------------------------
------------------------------------------------------------
------------------------------------------------------------
------------------------------------------------------------
------------------------------------------------------------
------------------------------------------------------------
------------------------------------------------------------
------------------------------------------------------------
------------------------------------------------------------
------------------------------------------------------------
------------------------------------------------------------
------------------------------------------------------------
------------------------------------------------------------
------------------------------------------------------------
------------------------------------------------------------
------------------------------------------------------------
------------------------------------------------------------
------------------------------------------------------------
------------------------------------------------------------
------------------------------------------------------------
------------------------------------------------------------
-------------------------------------------------------
>Haptophytes-Pavlovales-Pavlova-gyrans-CCMP608-CAMPEP-0206049222
------------------------------------------------------------
------------------------------------------------------------
------------------------------------------------------------
------------------------------------------------------------
--------------------XVPASA------------------------LRAEQAVAAS
PVA----------------------------------RREPVRARFPTM-----NI----
-----LEGLTKV------------------------LNDPNSGVDFEFS------PEENE
KIIARYMG---------RVE-RINALEDEVEKMDDDGLRAKVAALRERATG----GE-T-
------PDALLEETFAVVREAAWRALGLRHYDVQLVGG-----------MALAEGKLAEM
ATGEGKTLVATLPAVLYALS---GR-G-SHVVTCSDYLARRDAEIMGQVYRLLGLSVGIV
GVSAPA--DEKRAAYAADITYVTNSELGFDYLRDNL-TT---DKSQLVLR---------P
-----FNYCIVDEADSILIDEARTPLIIADSTQ----ADQTKLAGAAQVAAA-LAKGKHY
KVSEKEKLVELTEDGMAVSAKLLGV--ADIFS----PATAWAPYIVNALKAKEIYARDSA
YVVEG-------DRVAIVDEFTGRVLDGRRWGDGLQQAVEAKEALPTSNVSQIVASVTY-
----------------------------------------------------QSLFTQY-
ETLSGMSGTATQEAAEFSGVYKTDVVSVPTAAPVARR-----------------------
-------------DYPDVVFVNQAGKRA-------------------AFVDEVKRM---H
ATGRPVLVGSSSIAASEDLSAA-LAA-EGIPHEVLNARADIAAREGLIIAQAGRLNAVTI
STNMAGRGTDILLGGNPGMLARSWLLREVAAAG-DAA-----------------------
--------------DVDF------DFPAE---------------PSAATSELAAK----A
AKALPAGA----------------------------------------------------
------------------------------------------------------------
-----------------------------------------------------------D
AAAVASVLATAASNIE---------------VGA----------DSPEAAMRE-------
------------------------------------------------------------
------------------------------------------------------------
------------------------------------------------------------
----ALRAVEAEFAEALAPEKEEVVSKGGLHVIGTQRHESRRIDAQLRGRAGRQGDPGSS
RYILSLDDDLFRIFGGDKVQGLFAALRL--SEDTPIESKQVTETLSQVQKKVESYYRGVR
RQLYQYDA-------VSSRQRLSVYKLRRQILTAPDAE--------------VLDLLRD-
------------------------------------------------------------
------------------------------------------------------------
------------------------------------------------------------
------------------------------------------------------------
------------------------------------------------------------
------------------------------------------------------------
------------------------------------------------------------
------------------------------------------------------------
------------------------------------------------------------
------------------------------------------------------------
------------------------------------------------------------
------------------------------------------------------------
-------------------------------------------------------
>Haptophytes-Pavlovales-Pavlova-lutheri-CCAC-0028-RFAD2030413
------------------------------------------------------------
------------------------------------------------------------
------------------------------------------------------------
------------------------------------------------------------
------------------------------------------------------------
------------------------------------------------------------
------------------------------------------------------------
-------------------------------------MRARVDALRRRVQS----GEVT-
------LDGVQDETFALVREAAWRALGLRHYDVQMVGG-----------MALADGRLAEM
ATGEGKTLVATLPITLHALT---GK-G-AHVVTCSEYLARRDAEIMGQVYALLGLSVGIV
GIGESV--EAKRAAYRCDITYVTNSELGFDYLRDNL-AT---DLGRTVLR---------E
-----LNFCVVDEADSILIDEARTPIIIADSTS----ADTAKVGSAAQIARA-LQRTVHY
EVDDKEKLVTLTADGTTVAGKLLGV--DSIFS----AATPWAPYIVNALKAKELYKKDVS
YVLQG-------SSVQIVDEFTGRVLDGRRWGDGLQQAVEAKEGLQTSNVSQVVATVTY-
----------------------------------------------------QSLFKLY-
ARMAGMSGTATQESAEFESIYGTKVVQVPTAAPIARR-----------------------
-------------DYADVIFVNKEGKVR-------------------AFVDEVARM---H
KTGRPVLVGTASIADSEALSAA-LAA-AAIPHEVLNARADKATRESLVVAQAGRLGAVTI
ATNMAGRGTDILLGGNAGALARVWLRAQLAPDA-AAS-----------------------
------------------------------------------------------------
------------------------------------------------------------
------------------------------------------------------------
------------------------------------------------------------
------------------------------------------------------------
------------------------------------------------------------
------------------------------------------------------------
------------------------------------------------------------
------------------------------------------LDEQL-------------
------------------------------------------------------------
------------------------------------------------------------
------------------------------------------------------------
------------------------------------------------------------
------------------------------------------------------------
------------------------------------------------------------
------------------------------------------------------------
------------------------------------------------------------
------------------------------------------------------------
------------------------------------------------------------
------------------------------------------------------------
------------------------------------------------------------
------------------------------------------------------------
------------------------------------------------------------
-------------------------------------------------------
>Haptophytes-Pavlovales-Pavlova-lutheri-RCC1537-CAMPEP-0205968558
------------------------------------------------------------
------------------------------------------------------------
------------------------------------------------------------
------------------------------------------------------------
------------------------------------------------------------
--------------------------------------------VCASM-----GL----
-----LETLAEK------------------------VSQPLGGERSEFS------VERNA
AEIERYLA---------RVA-RVNALEPEIEALDANGMRARVDALRRRVQS----GEVT-
------LDGVQDETFALVREAAWRALGLRHYDVQMVGG-----------MALADGRLAEM
ATGEGKTLVATLPITLHALT---GK-G-AHVVTCSEYLARRDAEIMGQVYALLGLSVGIV
GIGESV--EAKRAAYRCDITYVTNSELGFDYLRDNL-AT---DLGRTVLR---------E
-----LNFCVVDEADSILIDEARTPIIIADSTS----ADTAKVGSAAQIARA-LQRTVHY
EVDDKEKLVTLTADGTTVAGKLLGV--DSIFS----AATPWAPYIVNALKAKELYKKDVS
YVLQG-------SSVQIVDEFTGRVLDGRRWGDGLQQAVEAKEGLPTSNVSQVVATVTY-
----------------------------------------------------QSLFKLY-
ARMAGMSGTATQESAEFESIYGTKVVQVPTAAPIARR-----------------------
-------------DYADVIFVNKEGKVR-------------------AFVDEVARM---H
KTGRPVLVGTASIADSEALSAA-LAA-AAIPHEVLNARADKATRESLVVAQAGRLGAVTI
ATNMAGRGTDILLGGNAX------------------------------------------
------------------------------------------------------------
------------------------------------------------------------
------------------------------------------------------------
------------------------------------------------------------
------------------------------------------------------------
------------------------------------------------------------
------------------------------------------------------------
------------------------------------------------------------
------------------------------------------------------------
------------------------------------------------------------
------------------------------------------------------------
------------------------------------------------------------
------------------------------------------------------------
------------------------------------------------------------
------------------------------------------------------------
------------------------------------------------------------
------------------------------------------------------------
------------------------------------------------------------
------------------------------------------------------------
------------------------------------------------------------
------------------------------------------------------------
------------------------------------------------------------
------------------------------------------------------------
-------------------------------------------------------
>Haptophytes-Pavlovales-Pavlova-lutheri-SAG-926-LLEN2042030
------------------------------------------------------------
------------------------------------------------------------
------------------------------------------------------------
------------------------------------------------------------
------------------------------------------------------------
------------------------------------------------------------
------------------------------------------------------------
------------------------------------------------------------
------------------------------------------------------------
------------------------------------------------------------
------------------------------------------------------------
------------------------------------------------------------
------------------------------------------------------------
------------------------------------------------------------
------------------------------------------------------------
------------------------------------------------------------
------------------------------------------------------------
------------------------------------------------------------
------------------------------------------------------------
------------------------------------------------------------
------------------------------------------------------------
------------------------------------------------------------
------------------------------------------------------------
--------------------------------------------------MRE-------
------------------------------------------------------------
------------------------------------------------------------
------------------------------------------------------------
----ALEAVRSEFALALVAEREEVVRLGGLHVVGTQRHESRRIDAQLRGRAGRQGDPGSS
RFILSVDDDVFRIFGGERVKAIFSTMRL--SEDTPIESKQVTETLDGVQKRVEGYYRYIR
SQLFNYDM-------VSAAQRKQLYKLRRQVLEADAAA--------------ALELLAQQ
CD-----VTAEGII----------------------------------------------
------------------------------------------------------------
------------------------------------------------------------
------------------------------------------------------------
------------------------------------------------------------
------------------------------------------------------------
------------------------------------------------------------
------------------------------------------------------------
------------------------------------------------------------
------------------------------------------------------------
------------------------------------------------------------
------------------------------------------------------------
-------------------------------------------------------
>Haptophytes-Pavlovales-Pavlova-sp-CCMP459-CAMPEP-0190493888
------------------------------------------------------------
------------------------------------------------------------
------------------------------------------------------------
------------------------------------------------------------
------------------------------------------------------------
------------------------------------------------------------
------------------------------------------------------------
------------------------------------------------------------
------------------------------------------------------------
------------------------------------XLARRDAEIMGQVYQLLGMSVGIV
GVGAPP--EEKRAAYNADITYVTNSELGFDYLRDNL-AT---DPTQLVLR---------A
-----LHFCIVDEADSILIDEARTPLIIADSTE----ADKSKLAAAAQVADA-LAKRKHY
TVSEKEKLVELTEDGMQVAAKILGV--DDIFA----PATAWAPYIVNALKAKEVYARDQA
YVVEG-------DRVAIVDEFTGRVLDGRRWGDGLQQAVEAKERVATSNVSQIVASVTY-
----------------------------------------------------QSLFKQY-
DTLAGMSGTATQEAPEFTGIYGMDVVSVPTAAPVARR-----------------------
-------------DYADVVFVNQEGKVK-------------------AFVDEVKRM---H
ETGRPVLVGTSSIAASEELSAA-LDK-EGIRHEVLNARADKAARENFIIAQAGRLNAVTI
STNMAGRGTDILLGGNPANLARMWLAERMDPAR-VTSG----------------------
--------------DDDANAV---DYPGD---------------VSEETTALADA----A
VAAAKG------------------------------------------------------
------------------------------------------------------------
--------------------------------------------------------GL-A
GAELDMALALAASNVE---------------VAD----------SSVEAKARL-------
------------------------------------------------------------
------------------------------------------------------------
------------------------------------------------------------
----ALKAVEDEFAEALAPEREEVVNKGGLHVVGTQRHESRRIDAQLRGRAGRQGDPGSS
RFILSLDDDVFRIFGGDKVKGMFKALRL--SEDTPIESKQVMETLDGVQKKVEAYYRGVR
KQLYNYDS-------VSAQQRLQVYKLRRSILTAGDDE--------------VLGMIQER
CD-----ITASSLIAEANKAGGT------------ADAATCVAKLQQFFGGPALLS----
-LEPAALAT--------GKKLALDP-ALDAAHAAFEAKTAALD-------AKRDA-LAAA
TARYLLLVQLDTLWKKHLADLRTVQDMIGLRSIAGR---------DPLIEFREEITELYD
RMLKVVAFNTVFSYFSYX------------------------------------------
--------AVIRH--------ARAACASP------------------------PAVSDDL
LFV------------VLRRG----------------------------------------
------------------------------------------------------------
CRFAAGPSGPL--------RPSDE------PPSRAVFRMRKR------------------
---------------------------------------MMA------------------
------------------------------------------------------------
------------------------------------------------------------
-----------------------------------------------PA-----------
-------------------------------------------------------
>Haptophytes-Phaeocystales-Phaeocystis-antarctica-Caron-Lab-Isolate-CAMPEP-0172974122
------------------------------------------------------------
------------------------------------------------------------
------------------------------------------------------------
------------------------------------------------------------
-------------------XSTRSGSREPM------------------LPCFVGTLGLAL
LTPGRR--------------------------PSSVASRSSQRTCSAQMIGSIDGL----
-----LDNL--RSPD-----------------------PSTLPGGGYWD------EDQNT
ARVQGYTQ---------RVN-RINVLEDEIELLSDEAIKAKTEEFRSRLAA----GA-T-
------EDELLEEAFAVVREAAWRAIELRHYDVQLVGA-----------MALHEGFLAEM
GTGEGKSLTCTCAVYLNALA---GKGG-SYLVTVNDYLARRDAEVMGQVYQFLGMSVGLV
QAGMTP--AERREAYACDVKYVTNQELGFDFLRDNL-AM---TTDEVVSR---------E
-----LNFCVVDEGDSVLIDEARVPLVISSSVADV--AQAQRYGMAAKLSDA-LMAGVHY
EVFEKQKTITLNEEGARYAETALDV--KDLYD----PSNPWAAYVVNAIKAKALFNKDKE
YVVKG-------EEVMIVDEFSGRILDGRRWGDGLHQAMEAKEKVPIQPETEVAASITY-
----------------------------------------------------QSLFRRF-
NKLSAMSGTALTEAEELATFYGLRVLQVPPVLPVQRA-----------------------
-------------DYPDAVYKTVKGKSL-------------------AALDELLNM---H
RDGRPVLVGTTSVESSEVFASK-LRE-LGIKHEVLNAKADSAQREGEIISQAGRLKSVTI
STNMAGRGTDILLGGNPAMMARLRVREALAAAA---------------------------
------GTA-VPEVAATF-------YPAK---------------LSDEVVAQLDA----A
GATLRAELAARPE-----------------------------------------------
------------------------------------------------------------
---------------------------------------------------SEGGPLL-S
LEALDEMLAIAASSSD---------------VYE----------GSANDLTRD-------
------------------------------------------------------------
------------------------------------------------------------
------------------------------------------------------------
----AIGAVQDAFEAVLDPEKERVISLGGLHVIGTNLHDSRRIDQQLRGRAGRQGDPGSS
HFFLSLXDRIFRLFGAERVKGLLDLLRV--PEDQPIESPQVARVVAKTQEGVERYYFELR
QKLSDFDG-------VLAFQRDATYIRRAALLNADAAE--------------MSASLSAC
VE-----GTVGAIFAANWKDAA------EAPAT---RAATLVGKLGQFFPS--LA-----
-LPESALQG--------SRAEAEAA-AVSAAQAALVAQEAMLE-------GAKAG-LSLE
AARFVSLLQVDTLWTQHMKQLNYVKDFAGLKAYAQE---------DPLEVYRTEGDKLFD
NMQKAYQQNTAFSFAQYN------------------------------------------
--------PKQKA--------APADKAVSC-----------------------APSCAPG
ASRVD-------------------------------------------------------
------------------------------------------------------GL----
---------------------------RTRAATRRSLMYGFRPVYKLACLQ---------
---------------------------------------IPA-------------FYVR-
------------------------------------------------------------
------------------------------------------------------------
------------------------------------------------------------
-------------------------------------------------------
>Haptophytes-Phaeocystales-Phaeocystis-antarctica-CCMP1374-CAMPEP-0198182888
------------------------------------------------------------
------------------------------------------------------------
------------------------------------------------------------
------------------------------------------------------------
------------------------------------------------------------
---------------------------------XSVASRSSQRTCSAQMIGSIDGL----
-----LDNL--RSPD-----------------------PSTLPGGGYWD------EDQNT
ARVQGYTQ---------RVN-RINVLEDEIELLSDEAIKAKTEEFRSRLAA----GA-T-
------EDELLEEAFAVVREAAWRAIELRHYDVQLVGA-----------MALHEGFLAEM
GTGEGKSLTCTCAVYLNALA---GKGG-SYLVTVNDYLARRDAEVMGQVYQFLGMSVGLV
QAGMTP--AERREAYACDVKYVTNQELGFDFLRDNL-AM---TTDEVVSR---------E
-----LNFCVVDEGDSVLIDEARVPLVISSSVADV--AQAQRYGMAAKLSDA-LMAGVHY
EVFEKQKTITLNEEGARYAETALDV--KDLYD----PSNPWAAYVVNAIKAKALFNKDKE
YVVKG-------EEVMIVDEFSGRILDGRRWGDGLHQAMEAKEKVPIQPETEVAASITY-
----------------------------------------------------QSLFRRF-
NKLSAMSGTALTEAEELATFYGLRVLQVPPVLPVQRA-----------------------
-------------DYPDAVYKTVKGKSL-------------------AALDELLNM---H
RDGRPVLVGTTSVESSEVFASK-LRE-LGIKHEVLNAKADSAQREGEIISQAGRLKSVTI
STNMAGRGTDILLGGNPAMMARLRVREALAAAA---------------------------
------GTA-VPEVAATF-------YPAK---------------LSDEVVAQLDA----A
GATLRAELAARPE-----------------------------------------------
------------------------------------------------------------
---------------------------------------------------SEGGPLL-S
LEALDEMLAIAASSSD---------------VYE----------GSANDLTRD-------
------------------------------------------------------------
------------------------------------------------------------
------------------------------------------------------------
----AIGAVQDAFEAVLDPEKERVISLGGLHVIGTNLHDSRRIDQQLRGRAGRQGDPGSS
HFFLSLDDRIFRLFGAERVKGLLDLLRV--PEDQPIESPQVARVVAKTQEGVERYYFELR
QKLSDFDG-------VLAFQRDATYIRRAALLNADAAE--------------MSASLSAC
VE-----GTVGAIFAANWKDA-------EAPAT---RAATLVGKLGQFFPS--LA-----
-LPESALQG--------SRAEAEAA-AVSAAQAALVAQEAMLE-------GAKAG-LSLE
AARFVSLLQVDTLWTQHMKQLNYVKDFAGLKAYAQE---------DPLEVYRTEGDKLFD
NMQKAYQQNTAFSFAQYN------------------------------------------
--------PKQKA--------APADKA---------------------------------
------------------------------------------------------------
------------------------------------------------------------
------------------------------------------------------------
------------------------------------------------------------
------------------------------------------------------------
------------------------------------------------------------
------------------------------------------------------------
-------------------------------------------------------
>missing_sequence
------------------------------------------------------------
------------------------------------------------------------
------------------------------------------------------------
------------------------------------------------------------
------------------------------------------------------------
------------------------------------------------------------
------------------------------------------------------------
------------------------------------------------------------
------------------------------------------------------------
------------------------------------------------------------
------------------------------------------------------------
------------------------------------------------------------
------------------------------------------------------------
------------------------------------------------------------
------------------------------------------------------------
------------------------------------------------------------
------------------------------------------------------------
------------------------------------------------------------
------------------------------------------------------------
------------------------------------------------------------
------------------------------------------------------------
------------------------------------------------------------
------------------------------------------------------------
------------------------------------------------------------
------------------------------------------------------------
------------------------------------------------------------
------------------------------------------------------------
------------------------------------------------------------
------------------------------------------------------------
------------------------------------------------------------
------------------------------------------------------------
------------------------------------------------------------
------------------------------------------------------------
------------------------------------------------------------
------------------------------------------------------------
------------------------------------------------------------
------------------------------------------------------------
------------------------------------------------------------
------------------------------------------------------------
------------------------------------------------------------
------------------------------------------------------------
------------------------------------------------------------
-------------------------------------------------------
>Haptophytes-Prymnesiales-Prymnesium-parvum-LXRN2004237
------------------------------------------------------------
------------------------------------------------------------
------------------------------------------------------------
------------------------------------------------------------
------------------------------------------------------------
------------------------------------------------------------
------------------------------------------------------------
------------------------------------------------------------
-------------------------------------------------MALHDGFLAQM
GTGEGKTLVATCAVYLHALS---GD-G-AFVVTVNDYLARRDAETMGQVYTFLGLTVGLV
QQGMST--SERKAAYAADVTYVTNSELGFDYLRDNL-------ASHRVLRP--------K
-----LNFCVVDEGDSVLIDEARVPLIISGKTD----APVDKYEMATKLARA-LEPTVHY
EVFEKEQTVSLTEAGARYCEQALQV--GD-------------------------------
------------------------------------------------------------
------------------------------------------------------------
------------------------------------------------------------
------------------------------------------------------------
------------------------------------------------------------
------------------------------------------------------------
------------------------------------------------------------
------------------------------------------------------------
------------------------------------------------------------
------------------------------------------------------------
------------------------------------------------------------
------------------------------------------------------------
------------------------------------------------------------
------------------------------------------------------------
------------------------------------------------------------
------------------------------------------------------------
------------------------------------------------------------
------------------------------------------------------------
------------------------------------------------------------
------------------------------------------------------------
------------------------------------------------------------
------------------------------------------------------------
------------------------------------------------------------
------------------------------------------------------------
------------------------------------------------------------
------------------------------------------------------------
------------------------------------------------------------
------------------------------------------------------------
------------------------------------------------------------
-------------------------------------------------------
>Haptophytes-Prymnesiales-Prymnesium-parvum-Texoma1-CAMPEP-0191225110
------------------------------------------------------------
------------------------------------------------------------
------------------------------------------------------------
-----M------------------------------------------------------
----------------------ALLPLLSL--------------------LSASSAA--L
LASAPR--------PCSQCV---------L--PLRPSRAAS---SRAAM-----A-----
-----IDRVV-RDTT------------------------PAEMASDFFD------PSENE
RRVQAYMQ---------RVE-RINQLEDEIEELDDDALAAKTLSLRAAVRG----GT-P-
------LDEVLEEAFAVVREAAWRTLELRHYDVQLVGA-----------MALHDGFLAQM
GTGEGKTLVATCAVYLHALS---GD-G-AFVVTVNDYLARRDAETMGQVYTFLGLTVGLV
QQGMST--SERKAAYAADVTYVTNSELGFDYLRDNL-AG---LASEVVLRP--------K
-----LNFCVVDEGDSVLIDEARVPLIISGKTD----APVDKYEMATKLARA-LEPTVHY
EVFEKEQTVSLTEAGARYCEQALQV--GDLYD----PRQPWASYVVNSVKAKELFVKEKN
YLVRD-------GEVLIVDEFSGRVMDGRRWGDGLHQAVEAKEGVAVQPETEVIAQVTY-
----------------------------------------------------QSLFRRF-
TTLSSMSGTALTEAEELATIYNLPVLAVPPVLPPQRR-----------------------
-------------DLPAAVYKTVKGKSN-------------------AALNELMEM---H
RRRRPVLVGTTSVAASEAFSEK-LTA-LGVPHHVLNAKPESAQRESEIVAQAGRAGAVTI
STNMAGRGTDILLGGNPAFMARLYVRNAAAAAA---------------------------
------ALP---------------------------------------EGTLATL----Q
LGAMLAPLRGWRTP----------------------------------------------
-----------VLRWLPA------------------------------------------
------------------------TP-PRHADGALDF----------FMLPALSLAAA-A
PAYLCFSLSSVASPA-----------------------------------QRD-------
------------------------------------------------------------
------------------------------------------------------------
------------------------------------------------------------
----LFVEWLSQRTSIL-------------------------------------------
------------------------------------------------------------
------------------------------------------------------------
------------------------------------------------------------
------------------------------------------------------------
------------------------------------------------------------
-----LR-----------------------------------------------------
------------------------------------------------------------
------------------------------------------------------------
------------------------------------------------------------
------------------------------------------------------------
------------------------------------------------------------
------------------------------------------------------------
------------------------------------------------------------
------------------------------------------------------------
-------------------------------------------------------
>Chlamydomonas-PACid-27581494
----------------------------------------------MQL-----------
------------------------------------------------------------
---------------------------------------------------------LGG
RQSVAHGRAAGS------------------------------------------------
------------------RRSVPQAPALPR------------------------------
-----------------------------------------------SLGQP--GA----
-----ADALLGRSAGL-RTAPGLKAR-----RSARGAVRVEAFFNKLFK------TDPSA
GTRNKYQS---------RVD-QVNALEPAMQALSDDQLRAKTTEFKERVKK----GE-S-
------LESILPEAFAVVREGSRRVLGLRPFDVQLIGG-----------MILHEGQIAEM
RTGEGKTLVAVLPAYLNALT---GR-G-VHVVTVNDYLARRDSEWVGQVHRFLGLSVGLI
QADLKP--EARRAAYACDVTYVTNSELGFDYLRDNL-AA---APAELVLREA------TP
-----FNFCVIDEVDSILIDEARTPLIISGMSD----KPSTKYVKAHKIADA-LSRDVHY
TVDEKQKSVLLTEDGYEAVEDVLQV--TDLYD----PRTQWASYIINALKAKELQIKNVN
YIVKA-------GEVIIVDEFTGRTMPGRRWSDGLHQAVEAKEGLEIQNENITLASVSY-
----------------------------------------------------QAFFRGF-
PKLAGMTGTAATEVSEFDSIYKLPVAVVPTNRSISRQ-----------------------
-------------DNPDVVFRLEQYKWK-------------------AVVTEVKRM---H
KTGRPVLVGTTSVEKSEILSAM-LQE-EGIRHQVLNAKPENVERESEIVAQSGRKGAVTI
STNMAGRGTDILLGGNADYMARLKLREMLMPEV-VTIVEDDNNPFRVG-KDGK-------
-----ARVR-NWAANPSL-------FPCE---------------LSANTMSMAKS----A
VTAAVA------------------------------------------------------
------------------------------------------------------------
---------------------------------------------------AWGTRQL-S
ELEAEDRLSVACEKGH---------------TE-----------DPELLKLRE-------
------------------------------------------------------------
------------------------------------------------------------
------------------------------------------------------------
----AFGAMLSEYKAVTEVEKAEVVGLGGLHVIGTERHESRRIDNQLRGRSGRQGDPGST
RFFLSLEDPLFRVFGGDRIKGLMVAFQV---EDLPMESSMLSDALDTAQKRVEAYFFDIR
KNLFDYDQ-------VVNTQRDKIYAERRKALLAPD----------------LAQMMREY
AE-----KTADDILEANVDKST------EPAEW---KLDSLAAKMVQYCYL--LEG----
-LTGDELLKVAN---ESGFEGLRVH-LHRVCVDAYEKKVQMVD-------AVQPG-LMAE
VQKFFVLSQTDSLWKEHLQAIKFLQQAVGLRGYASK---------DPLTEFKLEGYNLFV
DMTAQIRRNVIYNVYMFQ------------------------------------------
--------PQRIV--------PVEEVQQQAAAAAAAN--GSANGSSNG-----TAKEAET
AKS------------GGKQK----------------------------------------
------------------------------------------------------------
------------------------------AKARA-------------------------
------------------------------------------------------------
------------------------------------------------------------
------------------------------------------------------------
------------------------------------------------------------
-------------------------------------------------------
>missing_sequence
------------------------------------------------------------
------------------------------------------------------------
------------------------------------------------------------
------------------------------------------------------------
------------------------------------------------------------
------------------------------------------------------------
------------------------------------------------------------
------------------------------------------------------------
------------------------------------------------------------
------------------------------------------------------------
------------------------------------------------------------
------------------------------------------------------------
------------------------------------------------------------
------------------------------------------------------------
------------------------------------------------------------
------------------------------------------------------------
------------------------------------------------------------
------------------------------------------------------------
------------------------------------------------------------
------------------------------------------------------------
------------------------------------------------------------
------------------------------------------------------------
------------------------------------------------------------
------------------------------------------------------------
------------------------------------------------------------
------------------------------------------------------------
------------------------------------------------------------
------------------------------------------------------------
------------------------------------------------------------
------------------------------------------------------------
------------------------------------------------------------
------------------------------------------------------------
------------------------------------------------------------
------------------------------------------------------------
------------------------------------------------------------
------------------------------------------------------------
------------------------------------------------------------
------------------------------------------------------------
------------------------------------------------------------
------------------------------------------------------------
------------------------------------------------------------
------------------------------------------------------------
-------------------------------------------------------
>Chondrus-crispus-507113649
----------------------------------------------M-------------
------------------------------------------------------------
------------------------------------------------------------
------------------------------------------------------------
------------------------------------------------------------
------------------------------------------------------GI----
-----LDTIKKAISGS-DS-----------QGSGPVPSNTEEVLLPSSA------SSVGA
ERLPPYFR---------RVN-RINALEDAIEKLDDAAMKSRIATLRHQVSS----SQAT-
------MDSVLEEVFAIVREATFRVLGLRHYDVQLVGG-----------MVLHDGSIAEM
VTGEGKTIVAALPSCLNALT---GD-A-VYVVTVNDYLAKRDADLIGQIHRYLGLSVGLI
QSGMSP--KDRRKAYACDITYVTNSELGFDYLRDNL-AM---SSAEVVSSR--------P
-----LGFCIVDEADSILIDEARTPLIIAGRVP----TATTKYATAQKAAEA-LSRDVHY
TVNEKEQAVLLTERGYSDLERALNV--SDLFD----PKNPWASFITNSLKAKEVFKKDIN
YIVASDIQETDKSEIQIIDEFTGRALKGRRWSDGLHQAIEAKEGITV-------------
------------------------------------------------------------
------------DTKELLDVYELPVVSVPTALPLGRK-----------------------
-------------DYPDVVFKNSKGKYL-------------------AIMREIARV---A
PSGRPILIGTTSVEASETLSSL-LSE-VEVDHDVLNAKPESALRESEIVAQAGRKFSITI
ATNMAGRGTDILLGGNADYFARALARRELVSQN-ESLFKI--------------------
---LSDPTQ-PVLIDDDV-------LPVD---------------ISEEAMTKMRR----C
ATVVAE------------------------------------------------------
------------------------------------------------------------
---------------------------------------------------NVGVAALSS
LLFVDEIVGVAAEAGL---------------IPE---------HMKGVDRLRE-------
------------------------------------------------------------
------------------------------------------------------------
------------------------------------------------------------
----SMRGIREELEETVAEEKEEVLELGGLYVIGTERAESRRVDNQLRGRAGRQGDPGSS
RFFLALDDRLFRVFGGDKVTGILDTFRV--GEETPIENSLVNKTLDSAQENVEAYFREIR
EQLFTYDE-------VLSKQRSAFYAQRRKIVLGDAAF--------------IAERLKFD
SE-----KTVREILPNFVNRGD------GTGN----DYVRLSSKLVQFFDG--MSN----
-ISKAELEN---------VKDIDEY-VLRQLAVLMETRRDELE-------SRKAS-FSTE
VCRFLWLTQMDNLWMEHMKQMDYLKEFIVLRSYASD---------DPLQAYQIEGFEMFT
AMQDAIRRNSVYSYFQYK------------------------------------------
--------ADNDQ--------TQSCIGYCNL-----------------------------
------------------------------------------------------------
--------------------------TIRWSRHECSVC----------------------
CLIAHST-----------------------------------------------------
------------------------------------------------------------
------------------------------------------------------------
------------------------------------------------------------
------------------------------------------------------------
------------------------------------------------------V
>Micromonas-PACid-27338708
------------------------------------------------------------
------------------------------------------------------------
------------------------------------------------------------
-------MSSAA------------------------------------------------
----------------------SAAPALAA---------------------RAAVAGKTR
IRAGKNR-AHANATATA-------------------ARRRPVRGAPLRCD----AI----
-----FDQLK-------------------------------KGVDGLMK------GDPSA
KTAARYKD---------RVD-AINALAPAIAKLSDDELRAKTTELQGKVRA----GA-D-
------LDSLLVEAFAVVREASDRVLGLRPFDVQLIGG-----------MILHEGQIAEM
RTGEGKTLVSALPAYLNALG---GK-G-VHVVTVNDYLARRDCEWIGQVHKFLGLTCGLI
QAGMAE--EERREGYSSDVTYVTNSELGFDYLRDNL-AQ---SPAELVLR---------D
-----FNFCVIDEVDSILIDEARTPLIISGIAD----KPSERYIQSAKIADA-FEKDYHY
KVDEKQKSILLTEEGYEAAEDLLQV--DDLYD----PRTQWALYIINALKAKELQLKDVN
YIIKS-------NEVIIVDEFTGRTMVGRRWSDGLHQAVEAKEGLPIQNETVTIASVTY-
----------------------------------------------------QAFFRTF-
PKLGGMTGTAETELTEFNNIYDLSVQVVPTNRSVARE-----------------------
-------------DSQDVVFRNEPGKWN-------------------AVRREIARM---H
KKGRPVLVGTTSVERSEEIGRL-LDE-DGIGYELLNAKPENVEREAEIVAQSGRKGAVTI
ATNMAGRGTDILLGGNAEFMARLKIREALLPKI-VEPEEG-DIAFEKK-SLGG-------
-----ANAD-KWKVKDGL-------YPCD---------------LSPATEALLKS----A
VDTAVD------------------------------------------------------
------------------------------------------------------------
---------------------------------------------------AWGARSI-G
AFDAEDKLSFACEKAP---------------TE-----------EPGTLAIRE-------
------------------------------------------------------------
------------------------------------------------------------
------------------------------------------------------------
----AFNEIEKEFKAVTSAEKVEVVGLGGLHVVGTERHESRRVDNQLRGRAGRQGDPGST
RYFLSLEDNLFRIFGGEKIQSLMSAFQI---DDMPIESGMLTSSLDTAQKKVETYFYDIR
KQLFDYDA-------VLNSQREKIYFERRRALSAKPED--------------LQQQMLEY
AE-----LTVDDIVNANLDPSV------APSEW---PLKGLAEKMAQYCYF--MAD----
-IDEADLRAKAD---EGGIDGVRDY-LVKRGKDAYVTKRQEVE-------AAQPG-LMGE
AERFFVLSQTDNLWKEHLQAIKFVQQAVGLRGYAQK---------DPLIEYKLEGYNLFV
EMMAQIRRNVIYSVYQFQ------------------------------------------
--------PKRVK--------ENPAEAQV------------------------EPPQGSS
ADA------------GAAEGEFP---------------------------------EVGD
GQ-PVEAEV---------------------------------------------------
--VTASAG----------------------KGSRKKK-----------------------
------------------------------------------------------------
------------------------------------------------------------
------------------------------------------------------------
------------------------------------------------------------
-------------------------------------------------------
>Nannochloropsis-gaditana-Naga-100005g31
----------------------------------------------MIE-----------
------------------------------------------------------------
------------------------------------------------------------
---AMHPLAESSHAS---------------------------------------------
----------------------PSAAAPPP---------------------RNTHRIALF
LLTFLSF-ICSSTSFFTAFP-ASFTR--PSPWSVTRRHAAPLFRGVLTM-----GL----
-----LDGLKKAMTSA------------------GVASGAIDTSMNGPP------EMENA
ALIKQYEE---------RVV-RINAMEDAFEKLSDEELRAKTTEFQRLIRE----GK-ED
-----VTGPLLEEAFAVVREAAWRVLQLRHYDVQLMGG-----------MALNEGRLAEM
ATGEGKTLVATLPAYLNGLT---GN-G-AFLVTANDYLARRDAELMGQVHRFLGLSVGLI
QTGMTY--PERREAYACDVTYVTNVELGFDYLRDNL-AL---TEDETVLRARP-----LE
-----RAFCLVDEADSILIDEARTPLIISKQIN----APQPKYGAAKKLVDF-LKPGVHY
EVDEKAQNVVLTDQGVKDCEKVLG---KSLFD----LQDPWMSFVTNGLKAKELLTRDKD
YIVRG-------QDIAIVDRFSGRVLEGRKYSDGLQQSIQIKEGLPCSSQSQVIATITY-
----------------------------------------------------QSLFRLF-
YKLAGMTGTALTDYKDFVTTYNLPVVAIPTALPNARK-----------------------
-------------DYPDAIFRSKEGKLR-------------------ALLRETRRA---H
KTGQPILIGTTSVETSELIADA-LQE-LNISCKVLNARPENIEKESQIVAQAGRLGAVTV
ATNMAGRGTDILLGGNPALMARIKLKLELARGV-LGSQAG--------------------
-----------AEAMDDF-------FPVE---------------LSPAADQLIQA----A
VALAK-------------------------------------------------------
------------------------------------------------------------
---------------------------------------------------EIGAEGM-S
LFKIEEIVAVAAENSP---------------VT-----------NPVLLALRD-------
------------------------------------------------------------
------------------------------------------------------------
------------------------------------------------------------
----AYDEVKRQYQDVLADEKVQVKRLGGLYVLGTERHESRRIDNQLRGRAGRQGDSGAT
RFFLSLEDDVFRIFGGDKIQSVMDTFRV--GDDLPIESPTVSEALDKVQQQVESYYFDIR
QKLLAFDN-------VISKQRQELYEIRAAIVAHDAAQ--------------LHTMMRDF
AR-----QTTEDIVDANFETEK---------------RSKIVEKVRQFFPT--LGP----
-VDEKEIMK-------MTRQQTSAC-MHEAVDKTLERKKADLA-------THKAE-LYAE
TVRYLTLLQIDNLWAQQLEALEQLKEISVLQRFKGA---------DPMLEYEKRTSAFFR
DLIGNVRRNTVYSLFQYQ------------------------------------------
--------PKGTA--------SGGGETVAK------------------------------
------------------------------------------------------------
------------------------------------------------------------
------------------------------------------------------------
------------------------------------------------------------
------------------------------------------------------------
------------------------------------------------------------
------------------------------------------------------------
-------------------------------------------------------
>Ostreococcus-PACid-27415476
------------------------------------------------------------
------------------------------------------------------------
------------------------------------------------------------
------------------------------------------------------------
------------------------------------------------------------
------------------------------------------------------------
----------------------------------------------MLK------GDPSE
KTKKRYQA---------RVD-AVNALGARTKALSDDELRAKTEEFRERLRR----GE-S-
------EDDLLVEAFAVVREAADRVLGLRPFDVQLIGG-----------MILHEGQIAEM
RTGEGKTLVSALPAYLNALS---GK-G-VHVVTVNDYLARRDAEWIGQIHKFLGMTCGLI
QAGMAE--EERRVGYGSDVTYVTNSELGFDYLRDNL-AQ---NTGELVQR---------D
-----FNFCIIDEVDSILIDEARTPLIISGVAD----KPSERYIQAAKIADA-FEKDYHY
KVDEKQKSVLLSEEGYEAAEDLLQV--TDLYD----PRTQWALYIINAIKAKELQKRDVN
YIVRG-------QEIIIVDEFSGRTMQGRRWSDGLHQAVEAKEGVTIQNETVTIASVTY-
----------------------------------------------------QAFFKSY-
PKLGGMTGTAETEITEFSNIYELEVAVVPTNRPVSRE-----------------------
-------------DSTDVVFRSETGKWN-------------------AVRKEISRM---H
KKGRPVLVGTTSVERSEQIAEL-LDE-DGIPYELLNAKPENVERESEIVAQSGRKGAVTI
ATNMAGRGTDILLGGNAEFMARLRVRESLMQRV-VMPEDG-EIAFEKKGNLAK-------
-----SGGN-KWAVKEGL-------YPCE---------------LSAETAKMLGE----A
VDTACS------------------------------------------------------
------------------------------------------------------------
---------------------------------------------------VWGDRSL-E
ALDAEERLSFACEKGP---------------SE-----------DEAILALRK-------
------------------------------------------------------------
------------------------------------------------------------
------------------------------------------------------------
----VFNAIEAEYKVYTSAEKKEVLGLGGLHVVGTERHESRRVDNQLRGRSGRQGDPGST
RYFLSLEDNLFRIFGGDRIQALMSAFRV---EDMPIESGMLTNSLDEAQKKVERYFYDIR
KQLFDYDA-------VLNSQREKVYFERRRALTASREQ--------------LQEQMLEY
AE-----LTIDDIVNANIDTSE------PVSEW---PLEGLVGKLRQYCYY--FGE----
-IDESDIRPIAE---KGGVNALRNF-LVKKGQDAYMTKCGEVE-------ATEAG-LMME
AERFFILSQTDNLWKQHLQAIKFVQQAVGLRGYAQK---------DPLIEYKLEGFNLYT
EMMAQIRRNVIYSVYMFQ------------------------------------------
--------PQRLE--------QKEEAELV-------------------------GAGGDQ
K-----------------------------------------------------------
------------------------------------------------------------
------------------------------PNSRKK------------------------
------------------------------------------------------------
------------------------------------------------------------
------------------------------------------------------------
------------------------------------------------------------
-------------------------------------------------------
>Pelagophytes-1-550815-fgenesh1-kg-866-#-7-#-Locus2979v1rpkm61-67
----------------------------------------------MSSQ----------
------------------------------------------------------------
-------------------------------------------------------FW---
-VVCALALARVGGFA---------------------------------------------
----------------------PHAA----------------------------------
--------------------------------PRRAATLRAITVSEPKIIFDQKGA----
----------------------------------------------------ASLDRETK
KLLERAEKV--------GVR-AVNALEKEIEVMTAAEMRSAVEVLRGKLSKLPLRAE-P-
------DDKDVAEVFALVREAAWRVLRLRAYDVQMLGG-----------FVMATGALVEM
ATGEGKTLAAIAPTLLGALR---GR-G-ALVVTANDYLARRDADSVGQVHRYLGLSVGLV
ESTLAPGGPERREAYAADISYVSNQELGFDFLRDQL-AL---DREELVLPARMDDVSAEE
RRNALFYWCLVDEADSILIDEARTPLIISEQVA----APAQKYAVADDVAKSVLKKGLHY
DVNEKEQQITFSEEGFAECARCVG---RDIWD----AKDPWAPFLMGAVRANALLVKDRD
YIVSE-------DAVSIVDAFSGRVLEGRRWSDGLQQAVEAKEGVRASNETRPAAVVTF-
----------------------------------------------------QALFRNVA
VKLAGMTGTAFTDKDEFDGVYDLRVVPIPTALPIGRK-----------------------
-------------DYDDAVYRTVEAKLR-------------------AAAADVARA---H
KAGRPVLVGTTSIDDSEDMVQR-LQRTYGIEAQQLNAKPDVAARESAIVAQAGRLGAVTV
ATNMAGRGTDIVLGGNAKDLAKACVEAALTGSV-FDSETE--------------------
--------------------------GLE---------------LSAGTAAALSS----A
AAAAISQLA---------------------------------------------------
------------------------------------------------------------
---------------------------------------------------EDGETSL-K
VDDAKDLVALAAERAA---------------SG-----------NAIVVRVRE-------
------------------------------------------------------------
------------------------------------------------------------
------------------------------------------------------------
----ALDLVRGEYSTALAEEKERVISAGGLYVVGTQRHESRRIDAQLRGRAGRQGDPGAS
RFFVATEDRIFRTFGGDKIEKLMTTFRV--GDDLPLEAKSVTEALTRVQESVESYNFDLR
QGVLKFDD-------VLDAQRRATYAVRRKLLLGKDEV--------------AEGVLREW
AL-----AAAGAVLESVVRDDKEGV-D---------SAALLESRFSTFFGV-PLP-----
-VDASALLA------SVASPTVRGPDVSAAVDAMVAAHLIKVA-------AARPQRTAAR
SFAVLALMRTDTLWAAHLQSMNYLKDSVQLRAYAQK---------DPFQEYVLEGKTLFE
TLSSKIKTDAAYSFFQIK------------------------------------------
------------------------------------------------------------
------------------------------------------------------------
------------------------------------------------------------
------------------------------------------------------------
------------------------------------------------------------
------------------------------------------------------------
------------------------------------------------------------
------------------------------------------------------------
-------------------------------------------------------
>Physcomitrella-PACid-18047944
-----------------------------------------MAAHTMAA-----------
------------------------------------------------------------
--------------------------------------------------------LVSS
ELANISGHSSSS------------------------------------------------
----------------------PTSSQSPL---------------------SRTSSTLTL
SQSPSGA-SPSGFSYSGRLSDSNTVPG---------------------------GA----
-----NSGFTGRRRGFFPPRRGHEGRRREAGTVCAPRAGLGGFLGGIFKG-----ADTGE
AARQMYSG---------QVA-QVNALEGEMLGLSDDELRARTSQLQSRSRG----GE-S-
------LDSLLPEAFAIVREASKRVLGLRPFDVQLIGG-----------MVLHKGQIAEM
RTGEGKTLVAVLPAFLNCLT---GQ-G-VHVVTVNDYLARRDCEWVGQVHRFLGLRVGLI
QQGMTP--EERRTNYNCDITYVTNSELGFDFLRDNL-AT---NKEELVLR---------G
-----FNFCVIDEVDSILIDEARTPLIISGSAE----KPSERYIKAAKIASA-FQRDYHY
TVDEKQKSVLMSEIGYEAAEEILNV--TDLYD----PREQWASYIINAIKAKELFLKDVN
YIVRG-------QDVMIVDEFTGRVMQGRRWSDGLHQAVEAKEGVKIQNETVTLASISY-
----------------------------------------------------QNFFLQY-
PKLCGMTGTAATEVDEFEKIYKLKVTVVPTNKPMIRK-----------------------
-------------DESDVVFKSVNGKWR-------------------AAVVEISRM---H
KTGRPVLVGTTSVEQSESLSAQ-LTE-ASIPHQVLNAKPENVEREAEIVAQSGRLGAVTI
ATNMAGRGTDIILGGNAEFMARLKLREMLMPRV-VRLSDE-EIPFQKT------------
--KKLPTKK-TWKVNPSL-------FPCE---------------LSNDCATLAEE----A
VEAAVN------------------------------------------------------
------------------------------------------------------------
---------------------------------------------------AWGEKAL-P
ELEAEDRLSYACERGP---------------TE-----------DPVVAQLRK-------
------------------------------------------------------------
------------------------------------------------------------
------------------------------------------------------------
----ANLAILSEYKTYTDEEKKKVVAAGGLHVVGTERHESRRIDNQLRGRSGRQGDPGST
RFFLSLEDNIFRIFGGDRIQGLMKAFRV---EDLPIESKMLTKSLDEAQKKVESYFFDIR
KQLFEYDE-------VLNSQRDRVYTERRRALEATN----------------LEAQMIEY
AE-----LTMDDILEANVDSSL------PQEEW---NLEALCAKVKQYCYL--LED----
-LTPELLNEKCP-----TYDSLGDY-LRMRGREAYVEKKRIVT-------EKAPG-LMEE
AERYFVLSQTDNLWKEHLQALKFVQQAVGLRGYAQR---------DPLIEYKLEGYNLFL
EMMAQIRRNVIYSVYQFQ------------------------------------------
--------PVMAT--------PTAANGSS------------------------KKDSSQT
KGKV--------------------------------------------------------
------------------------------------------------------------
-------------------------------SATAS------------------------
------------------------------------------------------------
------------------------------------------------------------
------------------------------------------------------------
------------------------------------------------------------
-------------------------------------------------------
>Picochlorum-soloecismus-Picsp-1-5242-NSC-02605
------------------------------------------------------------
------------------------------------------------------------
------------------------------------------------------------
-------MPASR------------------------------------------------
----------------------PGRLASAA---------------------RVDAQYVSF
SINHQNV-PRNGVKGFQGV---SVSR---------------------SLIGP--CV----
-----A-ATKGQCGDF-QRMSGHNV------NSRDVSAKVFKGLGTLFG------QDPAE
KTRANYQD---------RVD-AVNALEPEMQQLSDEELRGKTEEFKKRLMD----GD-A-
------LDNLLVEAFAVVREASKRVLGLRPFDVQLIGG-----------MILHEGQIAEM
KTGEGKTLVATLPSYLNALS---GK-G-VHVVTVNDYLAKRDSEWVGQVHRFLGLEVGLV
QQGLNE--QQRRSAYQADVTYVTNSELGFDYLRDNL-AQ---EPEDLVLRP-------TG
-----FNFCIIDEVDSILIDEARTPLIISGSAE----KPSEKYIKADKIARA-LAKDVHY
TVDEKQRNVLLSEDGYEAAEDVLQV--QDLYD----PREQWASFIINAIKAKELFLKDVS
YIVKG-------GEVVIVDEFTGRTMPGRRWSDGLHQAIEAKEGLQIQNESVTLASISY-
----------------------------------------------------QNLFRTY-
PKLGGMTGTAATESAEFANIYNLPVTVVPTNRTVSRQ-----------------------
-------------DNPDVVFRTESGKWK-------------------AVIQEITRM---H
KLGRPVLVGTTSVERSEIIANL-LDE-AGIPYQVLNAKPENVERESEIVAQSGRKGAVTI
ATNMAGRGTDILLGGNPEFMARLKIREMLMPKV-VNLLDSGSRV----------------
---RPLTPS-TWKVNPKI-------FPCE---------------LSDEAKKLSQE----A
VDAATK------------------------------------------------------
------------------------------------------------------------
---------------------------------------------------TWGEGQL-E
ELDAEERLAFACEKAP---------------TN-----------DPVLQKLRT-------
------------------------------------------------------------
------------------------------------------------------------
------------------------------------------------------------
----AFLQLEKEYKSVTEEEKAEVQDLGGLHVVGTERHESRRIDNQLRGRSGRQGDPGST
RYFLSLEDNLFRIFGGDRIKGMMSAFKI---EDLPIESGMLTNALDEAQRKVESYFYDIR
KQLFDYDQ-------VLNTQRDRVYADRRSALEAED----------------LSALMIEY
AE-----KTVDDIVEANIPENV------PPEEW---PLDALASKMKQYCYL--MED----
-LSAESLAE-ES---NGDFERLRQY-LRNRGVEAYHQKVAEVD-------AVEPG-LMGK
AARFFVLAQTDNLWKEHLQAIKFLQQAVSLRGYAQR---------DPLVEYKLEGYQLFL
ELMAQIRRNVIYNVYCFR------------------------------------------
--------PEKVA--------AAEASNGK------------------------SDSTSSG
SRK------------KNK------------------------------------------
------------------------------------------------------------
----AAA------------------------A----------------------------
------------------------------------------------------------
------------------------------------------------------------
------------------------------------------------------------
------------------------------------------------------------
-------------------------------------------------------
>Populus-trichocarpa-245345
------------------------------------------------------------
------------------------------------------------------------
------------------------------------------------------------
------------------------------------------------------------
------------------------------------------------------------
------------------------------------------------------------
------------------------------------VASLGGLLGGIFKG-----TDTGE
STRKQYAP---------TVS-LINQLEAEISALSDSQLRDKTAALKERAQL----GE-S-
------LDSLLPEAFAVVREASKRVIGLRPFDVQLIGG-----------MVLHKGEIAEM
RTGEGKTLVAILPAYLNALS---GK-G-VHIVTVNDYLARRDCEWVGQVPRFLGLKVGLI
QQNMTS--EQRRENYMCDITYVTNSELGFDYLRDNL-AMEIQTVEELVLR---------D
-----FNYCVIDEVDSILIDEARTPLIISGPAE----KPSDRYYKAAKIATA-FERDIHY
TVDEKQKTVLLTEQGYGDTEEILDV--KDLYD----PREQWASYILNAIKAKELFLRDVN
YIIRG-------KEVLIVDEFTGRVMQGRRWSDGLHQAVEAKEGLPIQNETLTLASISY-
----------------------------------------------------QNFFLQF-
PKLCGMTGTAATESTEFESIYKLKVTIVPTNKPMMRK-----------------------
-------------DESDVVFRATSGKWR-------------------AVVVEISRM---N
KTGRPVLVGTTSVEQSDALAGQ-LLE-AGIPHEVLNAKPENVEREAEIVAQSGRVGAVTI
ATNMAGRGTDIILGGNAEFMARLKLREMLMPRV-VRPAEG---VFVSV------------
--KKSLPQK-TWKVNESL-------FPCK---------------LSNENTKLAEE----A
VQLAVG------------------------------------------------------
------------------------------------------------------------
---------------------------------------------------SWGQRSL-T
ELEAEERLSYSCEKGP---------------AQ-----------DEVIAKLRS-------
------------------------------------------------------------
------------------------------------------------------------
------------------------------------------------------------
----AFLEIVKEFKEYTEEERKKVVSAGGLHVVGTERHESRRIDNQLRGRSGRQGDPGSS
RFFLSLEDNLFRIFGGDRIQGLMRAFRV---EDLPIESNMLTKSLDEAQRKVENYFFDIR
KQLFEYDE-------VLNSQRDRVYTERRRALESDN----------------LQSLIIEY
AE-----LTMDDILEANIGSDA------LVGSW---DLEKLIAKVQQYCYL--LND----
-LTPDLLRSKCS-----SYEDLQDY-LRLRGREAYLQKRDIVE-------KEAPS-LMKE
AERFLILSNIDRLWKEHLQAIKFVQQAVGLRGYAQR---------DPLIEYKLEGYNLFL
EMMAQIRRNVIYSIYQFQ------------------------------------------
--------PVMVK--------KDQE-QSQ------------------------NDKSTKV
VRNGR---------GGKKKPN-----------------------------------PVGT
T-----------------------------------------------------------
-----------------------E------PSSAAS------------------------
------------------------------------------------------------
------------------------------------------------------------
------------------------------------------------------------
------------------------------------------------------------
-------------------------------------------------------
>Porphyridium-sp-3388-7
----------------------------------------------MSL-----------
------------------------------------------------------------
------------------------------------------------------------
------------------------------------------------------------
-----------------AYVVAPVRARATD------------------------------
---------------------GQWLGARQRQLNGRPFSARVRRGVALRM-----GL----
-----LDSIKGAITGG-GA-------D--ASAEKSRRKNPFRSVVGTLT------ADDNE
RWLASAQL---------KVD-AINAREDEIEALSDEELAAKTQQFRAALKD----GSKN-
------EDDLLVEAFAVVREAAFRVLGLRHFDVQLLGG-----------IALHEGKIAEM
ATGEGKTLVSTLPVYLNALR---GDKN-VLVVTVNDYLAKRDAKTMGKVHAFLGLSVGLI
QAFSTS--EQRKHAYSCALTYVTNSELGFDYLRDHL-AL---TKDEVVLTTR-------P
-----LGYCIVDEADSILIDEARTPLIISGKLE----TASAKYSVAAQLAAQ-LQPKKHY
NVNEKEQSVILSEAGTDICERALKV--SSLFD----PANPWAPFISNALKAKEILKADIN
YVVKN-------SQVLIVDDFTGRVMEGRRWGNGLHQAVEAKEQVPISDETQTIASVSF-
----------------------------------------------------QSFFGGF-
AKLSGMTGTASSDAGELLDVYGLTVVQIPTALPLARK-----------------------
-------------DYPDVVFKTSEGKWR-------------------AVMREIAIE---H
PKGRPILIGTTSVENSETLSAL-LTE-VEVPHQVLNARPELAEKESEIIAQAGRKYAITI
ATNMAGRGTDILLGGNTSFFARSVLRDEMITAL-RGCKAA--------------------
----AKAVK-ALALTEAS-------LPVD---------------LSGEQHKELLA----A
VQRAVAEDEKLIQ-----------------------------------------------
------------------------------------------------------------
---------------------------------------------------SCDTPAK-F
DRLIDDLFSGSSSNADEL---EGGDSSEACTVA-----------DATLSAVED-------
------------------------------------------------------------
------------------------------------------------------------
------------------------------------------------------------
----AYRSIYEELAEATGAEKEEVMSLGGLYVIGTEKHDAKRIDNQLRGRAGRQGDPGGS
RFILGLDDKLFRVFGGERMQKVLNAFRV--EEDTPIENSMVTGAIDQAQDTVESYYAELR
ASLAEYDK-------VQSLQRNDMYARRSTTLFADDES--------------LHDECAKM
CM-----ETAQEIFKGYVGRGR------EPD-----DFAGLSNKLKQFFDG--IES----
-VDAAELEA-------CASSDRLAY-VEKQVGASLERKEAEVD--------ASAN-TTAE
VERFILISQYDMLWKQHLQNMGLLQEVVGYEAMGEG---------NPVDLYRQRAKGLYE
DVWKTIRRNTVFSLFQYK------------------------------------------
--------PKSSG--------KGNGTNAN------------------------SSNNNKK
SKKR--------------------------------------------------------
------------------------------------------------------------
------------------------------------------------------------
------------------------------------------------------------
------------------------------------------------------------
------------------------------------------------------------
------------------------------------------------------------
-------------------------------------------------------
>Pyropia-sp-9045-g2157
----------------------------------------------MSS-----------
------------------------------------------------------------
---------------------------------------------------------VSG
AVGVPGFVGAAPYAG---------------------------------------------
-----------------RSVPAPAAAATSL---------------------SSASTASAF
GGARLSR-VCAPRAVGAAP--WRLPGGTPLTSPGGSGGQLARGRVAPTM-----GL----
-----FDSLKKAVGLPADTAA-------AGGDVDPDERAGAAVGGDAVD------LAANA
RLLEKYGA---------LVT-EVTDRFEATEALSDEEIQAAATALRTRLSS----AS-PD
GATVADLDGGLGEAFALAREAAYRTVGLCPYDVQLLGG-----------VALHRGNVAEM
ATGEGKTLVAVLPTVLAAMA---GR-GTVLVVTVNDYLARRDAEFVTPIHEALGLTVGLV
QAGDTP--AERRAAYAADVTYVTNSELGFDYLRDNL-AL---TAEDLVLGR--------P
-----FYYCLVDEADSVLVDEARTPLIISESVD----APAGKYAAAAKVANA-LTVGVHY
SANIKEQSVLMTDRGYADIERALGV--DDLFN----PADPWAPYLINALKAKELFKRDTN
YLVRD-------NEVIIIDEFTGRAMEGRRWSDGLHQAVEAAEGIPVASEASTVASISY-
----------------------------------------------------QAFFRLF-
PRLAGMTGTAATEATEFGDIYSLRVVPIPTALPVARK-----------------------
-------------DYPDAVFKTPAGKYK-------------------AVMREVARA---H
PSGRPLLLGTTSVEASEQLSEL-LAE-VGVPHEVLNAKAAAAQREGEIIAQAARRFAVTI
ATNMAGRGTDIVLGGNPEYYTRALARRALVRRS-NRLAKALEAN---------------D
AAEGEGPIS-FYVIDDAV-------IPGD------------GDGLTDATREALDA----A
AGAAFKG-----------------------------------------------------
------------------------------------------------------------
-----------------------------------------------------APRSLQT
SEGIDTLVSVAAGVSGEADADFAA-------LAKKT-----GASAEAVAQLAS-------
------------------------------------------------------------
------------------------------------------------------------
------------------------------------------------------------
----ALASARAELKAVCTAEQEEVVELGGLYVIGTERHESRRIDNQLRGRSGRQGDPGAS
RFFVSLEDRLFKTFGGDKLQKLLTAFRV--DEDTPIESKSVTSALNSAQAAVEVYYSDIR
KQLFTYDE-------VLSVQRAAIYSQRRRLLTAGDDA--------------TDTMYAEW
CA-----DTVAEIVPNYVTADAGG----KADAA---NYPGLEAKLRQFFPN--VTG----
-VDEAT------------------------------------------------------
------------------------------------------------------------
------------------------------------------------------------
------------------------------------------------------------
------------------------------------------------------------
------------------------------------------------------------
------------------------------------------------------------
------------------------------------------------------------
------------------------------------------------------------
------------------------------------------------------------
------------------------------------------------------------
-------------------------------------------------------
>Selaginella-moellendorffii-gi302804001
------------------------------------------------------------
------------------------------------------------------------
------------------------------------------------------------
------------------------------------------------------------
------------------------------------------------------------
------------------------------------------------------------
------------------------------------------------------------
-----------------------------MEGLSDEALRNKTGELKARVAA----GE-S-
------LDSILPDAFAVVREASKRVLGLRPFDVQLIGG-----------MVLHKGQIAEM
KTGEGKTLVAVLPAYLNALS---GQ-G-VHVVTVNDYLARRDAEWVGQIPRFLGLKVGLI
QQGMDS--AERRTNYGSDITYVTNSELGFDYLRDNL-AL---SPDDLVLP---------S
-----FNFCVIDEVDSILIDEARTPLIISGPAE----KPTDRYYKAAKIAAA-FARDVHY
TVDEKQKSVLITEEGYEAAEEILDV--KDLYD----PREQWASYVINAIKAKELFLKDVN
YIVRG-------EDVLIVDEFTGRALPGRRWNDGLHQAVEAKESLPVQNETVALASISY-
----------------------------------------------------QNFFLQY-
PRLCGMTGTAATERSEFEKIYKLSVAVVPTNRAMIRK-----------------------
-------------DESDVVFRAVTGKWT-------------------AVVVEIARM---H
KAGRPVLVGTTSVEQSESLSKQ-LSE-ANIPHQILNAKPENVERESEIIAQSGRVGAVTL
ATNMAGRGTDIILGGNADFMSKIKLREMLMPKV-VILSDD-EIAFQKK------------
--KKIPTRK-SWMVNENL-------FPCK---------------LSENSSSLAEA----A
VQAAVE------------------------------------------------------
------------------------------------------------------------
---------------------------------------------------SWGKKSL-S
ELEAENRLSYACEKGP---------------TE-----------DAVVAKLRS-------
------------------------------------------------------------
------------------------------------------------------------
------------------------------------------------------------
----AFQAISAEYKAYTEDERKKVVAAGGLHVIGTERHESRRIDNQLRGRSGRQGDPGTS
RFFLSLEDTIFRIFGGERIKALMTAFRI---EDLPIESKMLTKSLDEAQRKVENYYFEAR
KQLFEYDE-------VLNSQRDRVYTERKRALLSKD----------------LQPLMMEY
SQ-----LTMDDILNANISNEL------PKEEW---DLEGLASKVKQYCFL--LDD----
-LSVEVLLKNAD-----TFESLREY-LHKRGREAYLEKRADVE-------KQAPG-LMHE
AERYYVLTQVDKLWKEHLQALKFIQQAVGLRGYAQR---------DPLIEYKLEGYNLFL
DMMARIRRNTIYCVYQFK------------------------------------------
--------PVMIY--------KETLDRSK------------------------STKNGKT
AATV--------------------------------------------------------
------------------------------------------------------------
------------------------------------------------------------
------------------------------------------------------------
------------------------------------------------------------
------------------------------------------------------------
------------------------------------------------------------
-------------------------------------------------------
>Thalassiosira-Thaoc-76433
----------------------------------------------MPHH----------
------------------------------------------------------------
------------------------------------------------------------
------------------------------------------------------------
------------------------------------------------------------
------------------------------------------------------------
-----LTHLRR---------------------------RAFAGRDDETR------RRAND
EYLATLRR---------RVE-RINALEPSVEELGDEEVLARTAEFRRRLAG----GEDP-
------SGPLLEEAFALVREAAWRVIEQRHYDVQLLGG-----------LILHDGRLAEM
ATGEGKTLVSTLPAYASALS---GK-S-SFVVTVNDYLARRDMEKMGQVHRYLGLTVGLI
QAGMTE--DQRREQYGRDVVYVTNSELGFDYLRDHL-AL---SPAQTVLPPGMR---GGE
----FDGFCVVDEADSVLIDEARTPLIISKQVP----APANKYRAADTLAEN-LRDGVHY
TVDLKNKAVTLTDRGYKDCERALGV--ASLFEEPADASGAWAPFILNAVKARELFKRDVE
YTVLPDG-----AGVGIIDSFTGRVLDGRRWSDGLHQSIEAREGIEVSEQSKVIAKVTYQ
VRGEERRRRRGATALERMSPSRLWSCFAAREVGFSNDKSLTLECFLPLSLSLQSLFRQF-
KRLSGMTGTAMSDAAELEFTYGLKVTPVPPALPIARR-----------------------
-------------DYPDVAFKTRDAANR-------------------ALVKEVVNVGGGT
DGGRPCLIGTTSVVQSEAIVAA-LEA-EGIEAELLNAIPENAAREGEIVAQAGRPGVVTV
ATNMAGRGTDILLGGDG-----------------VLSAEE--------------------
-----RSFY-PPSPPDDY-------YPCD---------------VDDDAKFMLKD----A
SVALQKE-----------------------------------------------------
------------------------------------------------------------
-----------------------------------------------------FGEGL-T
AIRLDEILTVATDTTE---------------GED---------DPAHVVKLRD-------
------------------------------------------------------------
------------------------------------------------------------
------------------------------------------------------------
----AAQAVKDAFAEELAPEKETVKARGGLYVMGTNRHESSRIDGQLRGRAGRQGDPGTS
RFFLSFEDDMFVIFGGDSLQNILRTFRV--SEDMPVEAPQVSEALDKVQLAVEEKYRDIR
GQILDFDD-------VLNDQRGIFYRRRQGVLYSDAAK--------------TLGVMEEY
NR-----QTVLDIVKAQANDDGT------------VKADKVLEKIGQFFPP--VAQ----
VVSVEDIAG-------RKQDEVVNF-LNVAVEEVFNSKVAELDEKAK-ADGRAPG-SLAR
SANYIALVSMDNAWSDHLQNMVNLQENVYLRKYQEL---------NPADEYKKESLEMFE
GLLDKMRLNTIFSLWASL------------------------------------------
--------APAPV--------PEVAQAA--------------------------------
------------------------------------------------------------
------------------------------------------------------------
------------------------------------------------------------
------------------------------------------------------------
------------------------------------------------------------
------------------------------------------------------------
------------------------------------------------------------
-------------------------------------------------------
>Thalassiosira-Thaps3a-33558
----------------------------------------------MVQF----------
---------------------------------------------CKG------------
------------------------------------------------------------
-AAAIIALSAFPHGS---------------------------------------------
-----------------ISYQLPSHQRLST--------------------ITSTQSRTPW
NINSGSR-H-APS----------------FLNVNKLTTTTSASSTSLSM-----GF----
-----VE-------------------------------DFMTGRDDETR------RVANE
KYIAELQE---------RVK-RINELESTVEELGDEEMVAKTMEFRERLKK----GEDI-
------NGKILEEAFAVVREAAWRVIEQRHYDVQLLGG-----------LILHDGRLAEM
ATGEGKTLVSTLPCYINALT---GK-P-SFVITVNDYLARRDMEKMGQVHRYLGLSVGLI
QAGMKE--EERKKAYACDVVYVTNAELGFDYLRDHL-AL---SPAQTVLPGNT-----GE
----FEGFCVVDEADSVLIDEARTPLIISKQVP----APANKYRAAQTLAEN-LKEGVHY
TVDLKNKNCVLNERGYKDCEKALGV--QSLFEEPADASGAWAPFILNAVKAKELFNRDIE
YTVLPNN-----AGVGIIDSFTGRVLDGRRWSDGLHQSIEAKEGIEVSEQSKVIAKVTY-
----------------------------------------------------QALFRQF-
TRLSGMTGTAMSDAAELEFTYGLKVTPVPTALPIARR-----------------------
-------------DYPDVAFKTRDAGNR-------------------ALVKEVVNVGGGT
PEGRPCLIGTTSVLQSEAIVKA-LAD-EGIKAELLNALPENAAREGEIVAQAGRPGVVTV
ATNMAGRGTDILLGGCPSTMARLKTRAVLFENG-VLSEEE--------------------
-----RSFY-PPSPKDEY-------YPCD---------------VDEDTLFMLKD----A
AAALKKE-----------------------------------------------------
------------------------------------------------------------
-----------------------------------------------------FGDDL-T
AIKFDEILTVATDTTE---------------GEE---------DPGYIVKLRD-------
------------------------------------------------------------
------------------------------------------------------------
------------------------------------------------------------
----AAQSVREIFKEKLAPEKDVVKSRGGLYVMGTNRHESSRIDGQLRGRAGRQGDPGTS
RFFLSFEDDMFVIFGGDGLQNVLKTFRV--SDDMPVEAPQVTDALDKVQLAVEEKYRDIR
GQIFDFDN-------VLNDQRRIFYKRRQEMLASNSED--------------TLKIMDSY
NK-----QTVADIVKAQTNDDGS------------VKVDKVMEKIGQFFPS--VLP----
VVTVEDISG-------LKQDEVVSF-LNVAVEEIFNAKVEEQESKAK-ADGRAPG-SLAR
SANYITLVSMDNAWSDHLQNMENLKENVFLRKYQNL---------DPADEYKIESLALFE
GLLDKMRLNTIFSLWQSL------------------------------------------
------S-PSAGV--------PQTA-----------------------------------
------------------------------------------------------------
------------------------------------------------------------
------------------------------------------------------------
------------------------------------------------------------
------------------------------------------------------------
------------------------------------------------------------
------------------------------------------------------------
-------------------------------------------------------
>Vitrella-brassicaformis-84603698
------------------------------------------------------------
------------------------------------------------------------
------------------------------------------------------------
------------------------------------------------------------
------------------------------------------------------------
------------------------------------------------------------
------------------------------------------------------------
------------------------------------------------------------
------------------------------------------------------------
------------------------------------------XDTMGQIYKFLGLSVGVV
VPGQER--EEKKRAYAADVIYATHQELGFDYLRDNL-AY---SDGAIVLDPAATG-RPSP
-----FYYCIVDEADSILIDDARNPLKISQTVG----APLAKYARAAELVQV-LQKGRDY
EVDEKRQTAFLTDDGLENLADILGM--EP-YD----PSENWVYFVVNAIKAKELFQKDQQ
YIVED-------GRVSIVDSFTGRILEGRRYTDGIQQSIEAKEGVAVSGETQEIASVTY-
----------------------------------------------------QSLFRLF-
PRLAGMTGTAFTDAKEFLDFYGLEVMPIPTALPVARR-----------------------
-------------DYPDAVFKTVEAKLN-------------------AMLKEVDRA---H
RTGRPILIGTTSVDLSEKIQAA-LVE-SGIDAQVLNARPDSVEREAQVIAQAGRKGKVTV
ATNMAGRGTDIILGGNPAAMASLKLRSLLRDAI-PLPEXX-XXXXXXXXXXXXDAIPLPE
GASQNRTQQ-PVEVKEGF-------YPAP---------------LDEELLAAVGD----L
TEELRA------------------------------------------------------
------------------------------------------------------------
----------------------------------------------------RGDGTM-S
ERALDDLMAMAADQLP---------------TQ-----------DDLVLAARG-------
------------------------------------------------------------
------------------------------------------------------------
------------------------------------------------------------
----AFEQIKETFQTALENEQEEVRRLGGLYVIGTQRHESRRIDNQLRGRSGRQGDLGAS
RFFLSVEDDIFRIFGGDKLSGLMSTFKI--GDDIPIESNQVTESLNNVQRAAEEYFRDIR
KRVFEFDR-------PMVSQRQEIYGLRRRVLKADDGE--------------VLDIATQF
AN-----TAVELTVEEFTSADGQ------------VNGPAILEKLQKVFGES--------
-FSTESVRR------DGGVTELVAD-LKAASKASVTARKDQLE-------QIRPG-LFAN
AFVSCALARFDRHWAEHLQRLGYLKESINVRLLSASAGRRQDSVVTPIQQYEIGANQLFQ
SLLRDIQRLSHFSLSVNTM---ERLQQ---------------------------------
------LAPRRGS--------GPGEAAQP------------------------PSVPSQP
SAP---------------------------------------------------------
------------------------------------------------------------
------------------------------VAA---------------------------
------------------------------------------------------------
------------------------------------------------------------
------------------------------------------------------------
------------------------------------------------------------
-------------------------------------------------------
>Volvox-carteri-f-nagariensis-302832720
----------------------------------------------MQV-----------
------------------------------------------------------------
---------------------------------------------------------LGS
GR-VALGRSACV------------------------------------------------
------------------RRAVPIVPSCARPC-------------I--------------
----------------------------------------------ERVATN--SS----
-----RNALTNQTARA-RT---VLPR-----RSARGAVRVQAFLNKFFK------SDPSE
ATRKKYQA---------RVD-QINALEPAMQALTDDQLRAKTVEFKERVRK----GE-S-
------LESILPEAFAVVREGSRRVLGLRPFDVQLIGG-----------MILHEGQIAEM
RTGEGKTLVAVLPAYLNALT---GR-G-VHVVTVNDYLARRDSEWVGQVHRFLGLTVGLI
QADLKP--EARKAAHSCDVTYVTNSELGFDYLRDNL-AA---AASELVLRED------TP
-----FNYCVIDEVDSILIDEARTPLIISGMSD----KPSSKYYKAAKIADA-LSRNVHY
TVDEKQKAVLLTEDGYEAVEDVLQV--SDLYD----PRTQWASYIINALKAKELQIKNVN
YIVKG-------SEVIIVDEFTGRTMPGRRWSDGLHQAVEAKEGLEIQNENITLASVSY-
----------------------------------------------------QAFFRAF-
PKLAGMTGTAATEVSEFDSIYKLPVAVVPTNRTVSRK-----------------------
-------------DNPDVVFRSVSYKWK-------------------AVVQEIRNM---H
KTGRPVLVGTTSVEKSEILSAM-LQE-KGIAHQVLNAKPENVERESEIVAQSGRKGAVTI
STNMAGRGTDILLGGNADYMARLKLREMLMPEV------RGEKGVRGV-RCVY-------
-----VYVR-TWAANPAL-------FPCT---------------LSERTQSLAES----A
VAAAVA------------------------------------------------------
------------------------------------------------------------
---------------------------------------------------AWGCRQL-S
ELEAEDRLSVACEKGF---------------TE-----------DVQLLKLRD-------
------------------------------------------------------------
------------------------------------------------------------
------------------------------------------------------------
----AFQAMLSEYKAVTEVEKAEVVALGGLHVIGTERHESRRIDNQLRGRSGRQGDPGST
RFFLSLEDALFRVFGGDRIKNLMVAFQV---EDLPMESTMLSDALDTAQKRVEAYFFDIR
KNLFDYDQ-------VVNTQRDKIYSERRRALLAAD----------------LAPLMREY
AE-----KTADDILEANVDRTK------EPSEW---RLDDLARKMVQYCYL--LEE----
-LTGEQLSRVAA---EGGFEGLRTH-LHRLCVEAYDKKVAMVE-------AVQPG-LMSE
VQKFFVLSQTDAKWKEHLQAIKFLQQAVGLRGYASK---------DPLTEFKLEGYNLFV
DMTAQIRRNVIYNVYMFQ------------------------------------------
--------PQRIV--------PISEQQQQ------------------------QQQQQQQ
AAA------------TSKET----------------------------------------
------------------------------------------------------------
------------------------------AGARA-------------------------
------------------------------------------------------------
------------------------------------------------------------
------------------------------------------------------------
------------------------------------------------------------
-------------------------------------------------------
>AEJ72956_1_chloroplast_Karlodinium_veneficum_SecA
----------------------------------------------MR------------
------------------------------------------------------------
------------------------------------------------------------
------------------------------------------------------------
------------------------------------------------------------
------------------------------------------------------------
---------------------------------------------KILK------KTREF
VIRYKYKS---------KLK-TIRQIGKFFTFLSHKYLLEKMSILKQKMTT----IN-D-
------ADLFLEESFALVCESTKRVLGIFHFDVQLIGG-----------IVLNQGNIAEM
KTGEGKSIVALLPTFLYALY---GL-G-SHIITVNNYLAERDAKSIGQVYKFLGLTVGLI
QEGMEV--KERKVNYTCDVTYLTNNQLAFDYLKSNM-AI---SFNEILQR---------H
-----FFYCLIDEIDSILLDTARIPLILSEINY---PPIKEKYLKSAHLVNI-LQLGVDY
LTDEKNKTIILTALGMIKGKKFLKV--TDLYT----KSKFWIFYLFNAIRSKELFKKDIE
YIINQ------KNKIILVDEFTGRTVPRLRLNNGLHQSLEAKENILIKNKNEILASITY-
----------------------------------------------------QGLFCLY-
EKLAGMTGTAKDGESEFKKMYNLKVIQIPSNQPCKRQ-----------------------
-------------DFSDLIYKSQYLKWR-------------------AVTRECFDI---Y
TLGRPVLVCTTSIAKSELVYSI-LKN-GNVRPYLLNAKPENIKIESEIIYQAGYKSAITI
STTITGRGTDIKIGGDAKLLTKKIMNNFLVKFN-KKVYGK----LIND-CKLSLAHKEKL
DISRNVTAY-PYTPCDVLEMVPWDKYPSKLVLFFPQVVKEVNRVIPPRSQLSLQRFD--E
IDKILKREK----------LFYP------FLSKSSRWYKYPILLWVKNKTKIKYPFVTWL
NFTYKFNFSYLLTKEDSFIITNIINNWKRYKSIFNITKIFSYLKYLIKNLNYSFFDLIDI
WLLDFYLLTNLIKRESQIKYYVMYCFFLQEFKQKLRNGFSKKFSIYFSY-KNTAMSKIYS
SIELNSQIKFIFLNTI---------------ISHDNQTNLIYCKITIRLTLIK-------
------------------------------------------------------------
------------------------------------------------------------
------------------------------------------------------------
----TYLAILFEILLITKIVKNRIKKLGGLHVIGTERHDSSRIDIQLRGRAGRQGEPGSS
RFFLSLEDKIFRVYGGDELINVMASINF--QSSNSIHSNSLKRCLTLAQQKLELANSEER
IQLSKYEN-------FSNVLRNYIYAERQLLLKKVV------------------------
------------------------------------------------------------
------------------------------------------------------------
------------------------------------------------------------
------------------------------------------------------------
------------------------------------------------------------
------------------------------------------------------------
------------------------------------------------------------
------------------------------------------------------------
------------------------------------------------------------
------------------------------------------------------------
------------------------------------------------------------
------------------------------------------------------------
-------------------------------------------------------
>AIG99653_1_chloroplast_Karenia_mikimotoi_SecA
------------------------------------------------------------
------------------------------------------------------------
------------------------------------------------------------
------------------------------------------------------------
------------------------------------------------------------
------------------------------------------------------------
------------------------------------------------------------
------------------------------------------------------------
------------------------------------------------------------
------------------------------------------------------------
------------------------------------------------------------
-----------------------------------------------------LQ-----
------------------------------------------------------------
------------------------------------------------------------
------------------------------------------------------------
------------------------------------------------------------
------------------------------------------------------------
---RPVLVGTKTITTSERIANL-LLQ-IKVPYQLLNARPENSARESEIIAQAGCKGIVTI
ATNMAGRGTDIALGGNPQYFAKAEIKKTTSFLQL--------------------------
--------------------------------------------LTRNAENPFTQ----C
IE----------------------------------------------------------
------------------------------------------------------------
-----------------------------------------------------------K
LLPIHEELVVDNETKKNI--------------------------DPYSQNFKR-------
------------------------------------------------------------
------------------------------------------------------------
------------------------------------------------------------
----LTDFVFKKCTVWAKVNREEVIKSGGLHIIGTERNESRRVDNQLRGRAGRQGEPGSS
RFFVSLDDDLLRQFGSDALRLFYSVTGE--AEDTPLQSQELSTQLTRAQQKVEASFFDAR
KRLFEYDQ-------ILNLQRTRLYRERSRQLGIENGG--------------MIQDKYKT
PSFLGLVLTVKNLFNCISDSDI------SRNRK---VSPIISREIMERMHT-VLEI----
PLLSNDFSNIYGS-SLVRSGRIYIK-LKGLSNTLLFTTYSDSS-------LTQKL-FTKR
IITNTLLRLIDEVWADHLQRMVMLKEITQWSAYGRR---------NPITEYKRLSFYYFL
QMINIYQQKTLSTV----------------------------------------------
--------PVSFE-----------------------------------------------
------------------------------------------------------------
------------------------------------------------------------
------------------------------------------------------------
------------------------------DLDSYYS-----------------------
------------------------------------------------------------
------------------------------------------------------------
------------------------------------------------------------
---------------------------------------------------A---
>ALP13656_1_chloroplast_Karenia_brevis_SecA
----------------------------------------------MKNN----------
------------------------------------------------------------
------------------------------------------------------------
------------------------------------------------------------
------------------------------------------------------------
------------------------------------------------------GL----
--------------------------------------------LDFYQ------QILEN
FDLAKYKR---------QVT-RINVLEPVFSKYSNQDLRDKTVQLKTLLMS----ETRA-
------TSNVVEEAFALVREASKRVLGLRHFDVQIIGG-----------LVINDDKIAEM
KTGEGKTLASILPAFLNALY---GK-G-VHIITVNEYLAQRDSQYTGQLHNFLGLSVGLV
TETMSS--VEKKKNYYCDITYVTNSELGFDYLRDNL-VQ---NAEGVVQRS---------
-----LFYCVIDEIDSVLIDDASTPLIIAGSPTSLDDGLTEKYIKSTRVANI-LKRDKHY
KTEEKTKSVLFSDAGISMCETCLGIERSEMYS----LPDPFWFIILNAIKAKEFYRRNRN
YIIDA------NLEIVILDEFTGRALEGRRWSEGMQQAMESKERLTISGLTPPQASISY-
----------------------------------------------------QNLFLLY-
ERLSGMSGTAATEKQEFSTIYDLPVVVIPTNKPGRRI-----------------------
-------------DFSDSVYTKQLYKWQ-------------------GVINECRDM---Y
RVGRPVLIGTKTITASERVADF-LKS-QNIPYQLLNARPENSRRESEIIAQAGCESTVTI
ATNMAGRGTDIILGGNSQYFASTTIATFVENINF--------------------------
-------------------------SNAS---------------MNSALRNYHQE----Y
VR----------------------------------------------------------
------------------------------------------------------------
------------------------------------------------------------
--------SLQSSNEKKL--------------------------DLNLRRLRK-------
------------------------------------------------------------
------------------------------------------------------------
------------------------------------------------------------
----FYNLVLYKKSLLTQKNRKTVLRLGGLHVIGTERHESRRIDNQLRGRAGRQGEPGSS
RFFTSLDDDLLRQFGSEALQNFYSRLGV--PEDIPLQSNTLTTQLDQAQQKVENSFFDAR
KRLFDYDQ-------VLNSQRNCVYSERTRQVQSPD----------------LPNLVRTS
LK-----LTIDDLFKCTLLSKF------FTSKSGNGISNLSKQEIREIFYE-ILEI----
PLMPYPFSD--NS-MTEQISKVSIE-LKSLSNTSLFLAYANSS-------RPIPL-FVNK
IASNVTLRELDTVWSNHLQRMSALKELTQWSAYGRR---------NPLTEYKRLSFYYFL
QMINIFQQKVLQAV----------------------------------------------
--------PVLFE-----------------------------------------------
------------------------------------------------------------
------------------------------------------------------------
------------------------------------------------------------
------------------------------------------------------------
------------------------------------------------------------
------------------------------------------------------------
------------------------------------------------------------
----------------------------------------------------SIV
>AVY03439_1_chloroplast_Karenia_mikimotoi_SecA
------------------------------------------------------------
------------------------------------------------------------
------------------------------------------------------------
------------------------------------------------------------
------------------------------------------------------------
------------------------------------------------------------
------------------------------------------------------------
------------------------------------------------------------
------------------------------------------------------------
------------------------------------------------------------
------------------------------------------------------------
------------------------------------------------------------
------------------------------------------------------------
------------------------------------------------------------
------------------------------------------------------------
------------------------------------------------------------
------------------------------------------------------------
------------------------------------------------------------
------------------------------------------------------------
------------------------------------------------------------
------------------------------------------------------------
------------------------------------------------------------
------------------------------------------------------------
------------------------------------------------------------
------------------------------------------------------------
------------------------------------------------------------
------------------------------------------------------------
--------------------------NGGLHIIGTERNESRRIDNQLRGRAGRQGEPGSS
KFFMSLDDDVLRQFGSEALRLFYSITGE--AEDTPLQSQKLSIQLTCAQQKVEALFFDAR
KRFFEYDQ-------ILNLQRIWLYQERSRQLGIENGG--------------MIQNKYKT
PSFLGLVLTVKNLFNCISDSDI------SRNRK---VSPIISREIMERMHT-VLEI----
PLLFNDFSNIYGS-SLVRSGRIYIK-LKGLSNTLLFTKYCDSS-------LTQKF-FTKR
IITNTLLQLIDEVWADHLQRMVMLKEITQWSAYGRR---------NPITEYKRLSFYYFL
EMINIYQQKILSII----------------------------------------------
--------SVSFE-----------------------------------------------
------------------------------------------------------------
------------------------------------------------------------
------------------------------------------------------------
------------------------------DLDSY-------------------------
------------------------------------------------------------
------------------------------------------------------------
------------------------------------------------------------
-------------------------------------------------------
