# Supplementary material for: New plastids, old proteins: repeated endosymbiotic acquisitions in kareniacean dinoflagellates
Source: EMBO Rep. 2024 Mar 18;25(4):16. doi: 10.1038/s44319-024-00103-y (PMC11014865; doi:10.1038/s44319-024-00103-y)
Supplement: Supplementary file 11 — Dataset EV10 [file 44319_2024_103_MOESM11_ESM.zip › Dataset EV10/plastid_protein_phylogeny_files/raw alignments/SufC.fasta_aligned.fasta]

>Arabidopsis-PACid-19663596
------------------------------------------------------------
------------------------------------------------------------
------------------------------------------------------------
------------------------------------------------------------
------------------------------------------------------------
------------------------------------------------------------
------------------------------------------------------------
------------------------------------------------------------
------------------------------------------------------------
------------------------------------------------------------
------------------------------------------------------------
----------------------------------------------------------MA
GVNLQ-------------------------------------------------------
-------------------------------------LRHAY------------------
------------------------------SIAQFV------------------------
-------------------------P------TVSSPPPL------------------PT
QRVRLGTSPSRVL----------------LC---NLRA-NSAAAPI--------------
-----LRTT-RRSVIVSASS-VSSAVDS--DSLVEDRDDVGRI-----------------
---PLLEVRDLRAVIAE-----SRQ--EILKGVNLVVYEGEVHAVMGKNGSGKSTFSKVL
VGHPDYEVTGGSIVF-KG-QNLLDMEPEDRSLAGLFMSFQSPVEIPGVSNMDFLNMAFNA
R------------KR---------------------------------------------
------------------------------------------------------------
------------------------------------------------------------
------------------------------------------------------------
------------------------------------------------------------
------------------------------------------------------------
---------------------------------------KLGQPELDPIQFYSHLVSKLE
VVNMKTDFLNRNVNEGFSGGERKRNEILQLAVLGAELAILDEIDSGLDVDALQDVAKAVN
GLLTP-----------KN--SVLMITHYQRLLDYIKPTLIHIMENGRIIKTGDNSLAKLL
EKEGY-KAISG-------------------------------------------------
------------------------------------------------------------
-------------------------
>missing_sequence
------------------------------------------------------------
------------------------------------------------------------
------------------------------------------------------------
------------------------------------------------------------
------------------------------------------------------------
------------------------------------------------------------
------------------------------------------------------------
------------------------------------------------------------
------------------------------------------------------------
------------------------------------------------------------
------------------------------------------------------------
------------------------------------------------------------
------------------------------------------------------------
------------------------------------------------------------
------------------------------------------------------------
------------------------------------------------------------
------------------------------------------------------------
------------------------------------------------------------
------------------------------------------------------------
------------------------------------------------------------
------------------------------------------------------------
------------------------------------------------------------
------------------------------------------------------------
------------------------------------------------------------
------------------------------------------------------------
------------------------------------------------------------
------------------------------------------------------------
------------------------------------------------------------
------------------------------------------------------------
------------------------------------------------------------
------------------------------------------------------------
-------------------------
>Bathycoccus-prasinos-612393244
M-----------------------------------------------------------
------------------------------------------------------------
------------------------------------------------------------
------------------------------------------------------------
------------------------------------------------------------
------------------------------------------------------------
------------------------------------------------------------
------------------------------------------------------------
------------------------------------------------------------
------------------------------------------------------------
------------------------------------------------------------
------------------------------------------------------------
------------------------------------------------------------
------------------------------------------------------------
------------------------------------------------------------
----------------------------------------------------------AS
TSNRLPLSRRSSS----------------LS---SSSL-SSLSSSL--RGE---------
-----RRGV-GRRVAM--------------TT----TRAAKGD-----------------
---VILEVSGLKAKVSD-----TGE--EILKGVDLIIRQGETHAIMGKNGSGKSTLTKVL
VGHPAYEVTAGTAKY-KG-EDLFEMEPEERARAGLFLSFQSPVEVPGVSNTDFLRMMCNE
R------------RK---------------------------------------------
------------------------------------------------------------
------------------------------------------------------------
------------------------------------------------------------
------------------------------------------------------------
------------------------------------------------------------
---------------------------------------HRGEEEMDPLEFYGYLSPKLD
KLNMDPSFMTRNVNEGFSGGEKKRNEILQLAVLESEMSILDEIDSGLDVDALRDVSEAVN
GLKSD-----------EK--GLLLITHYQRLLDLIHPDVVHIMKKGKIVKTGDKSLASTI
DEGGF-AALG--------------------------------------------------
------------------------------------------------------------
-------------------------
>missing_sequence
------------------------------------------------------------
------------------------------------------------------------
------------------------------------------------------------
------------------------------------------------------------
------------------------------------------------------------
------------------------------------------------------------
------------------------------------------------------------
------------------------------------------------------------
------------------------------------------------------------
------------------------------------------------------------
------------------------------------------------------------
------------------------------------------------------------
------------------------------------------------------------
------------------------------------------------------------
------------------------------------------------------------
------------------------------------------------------------
------------------------------------------------------------
------------------------------------------------------------
------------------------------------------------------------
------------------------------------------------------------
------------------------------------------------------------
------------------------------------------------------------
------------------------------------------------------------
------------------------------------------------------------
------------------------------------------------------------
------------------------------------------------------------
------------------------------------------------------------
------------------------------------------------------------
------------------------------------------------------------
------------------------------------------------------------
------------------------------------------------------------
-------------------------
>missing_sequence
------------------------------------------------------------
------------------------------------------------------------
------------------------------------------------------------
------------------------------------------------------------
------------------------------------------------------------
------------------------------------------------------------
------------------------------------------------------------
------------------------------------------------------------
------------------------------------------------------------
------------------------------------------------------------
------------------------------------------------------------
------------------------------------------------------------
------------------------------------------------------------
------------------------------------------------------------
------------------------------------------------------------
------------------------------------------------------------
------------------------------------------------------------
------------------------------------------------------------
------------------------------------------------------------
------------------------------------------------------------
------------------------------------------------------------
------------------------------------------------------------
------------------------------------------------------------
------------------------------------------------------------
------------------------------------------------------------
------------------------------------------------------------
------------------------------------------------------------
------------------------------------------------------------
------------------------------------------------------------
------------------------------------------------------------
------------------------------------------------------------
-------------------------
>Cyanidioschyzon-merolae-strain-10D-30468049
------------------------------------------------------------
------------------------------------------------------------
------------------------------------------------------------
------------------------------------------------------------
------------------------------------------------------------
------------------------------------------------------------
------------------------------------------------------------
------------------------------------------------------------
------------------------------------------------------------
------------------------------------------------------------
------------------------------------------------------------
------------------------------------------------------------
------------------------------------------------------------
------------------------------------------------------------
------------------------------------------------------------
------------------------------------------------------------
------------------------------------------------------------
------------------------------------------------------------
----MLKIEQLKVGIK-------DR--LILEGIDAHIEAGSVHAIMGPNGSGKSTLAKVI
AAHPAYKILEGNFKW-QD-ESINDKDAEARAQLGIFLAFQNPLTIPGVTNMDLLMLAYKT
K------------HK---------------------------------------------
------------------------------------------------------------
------------------------------------------------------------
------------------------------------------------------------
------------------------------------------------------------
------------------------------------------------------------
-------------------------------------------QSIDAISFLEYIMPKLE
LVGLDASFLHRYVNDGFSGGEKKKNEILQLAILEPKLAILDEIDSGLDIDALKQIAHSLH
MLKTT-----------QN--AYVLITHYPRLLEYIKPDYVHVMQKGRIILSGDASLAKYL
ERYGY-DEVKKKAVV---------------------------------------------
------------------------------------------------------------
-------------------------
>missing_sequence
------------------------------------------------------------
------------------------------------------------------------
------------------------------------------------------------
------------------------------------------------------------
------------------------------------------------------------
------------------------------------------------------------
------------------------------------------------------------
------------------------------------------------------------
------------------------------------------------------------
------------------------------------------------------------
------------------------------------------------------------
------------------------------------------------------------
------------------------------------------------------------
------------------------------------------------------------
------------------------------------------------------------
------------------------------------------------------------
------------------------------------------------------------
------------------------------------------------------------
------------------------------------------------------------
------------------------------------------------------------
------------------------------------------------------------
------------------------------------------------------------
------------------------------------------------------------
------------------------------------------------------------
------------------------------------------------------------
------------------------------------------------------------
------------------------------------------------------------
------------------------------------------------------------
------------------------------------------------------------
------------------------------------------------------------
------------------------------------------------------------
-------------------------
>missing_sequence
------------------------------------------------------------
------------------------------------------------------------
------------------------------------------------------------
------------------------------------------------------------
------------------------------------------------------------
------------------------------------------------------------
------------------------------------------------------------
------------------------------------------------------------
------------------------------------------------------------
------------------------------------------------------------
------------------------------------------------------------
------------------------------------------------------------
------------------------------------------------------------
------------------------------------------------------------
------------------------------------------------------------
------------------------------------------------------------
------------------------------------------------------------
------------------------------------------------------------
------------------------------------------------------------
------------------------------------------------------------
------------------------------------------------------------
------------------------------------------------------------
------------------------------------------------------------
------------------------------------------------------------
------------------------------------------------------------
------------------------------------------------------------
------------------------------------------------------------
------------------------------------------------------------
------------------------------------------------------------
------------------------------------------------------------
------------------------------------------------------------
-------------------------
>Dinos-Gonyaulacales-Alexandrium-catenella-OF101-CAMPEP-0171163970
------------------------------------------------------------
------------------------------------------------------------
------------------------------------------------------------
------------------------------------------------------------
------------------------------------------------------------
------------------------------------------------------------
------------------------------------------------------------
------------------------------------------------------------
------------------------------------------------------------
------------------------------------------------------------
------------------------------------------------------------
------------------------------------------------------------
------------------------------------------------------------
------------------------------------------------------------
------------------------------------------------------------
------------------------------------------------------------
------------------------------------------------------------
------------------------------------------------------------
-----LDVKGVEAESSDD----ARK--QILKGLDLTIREGEVHAIMGPNGSGKSTLAKVL
IGDSTYSITAGEAML-GG-QNLLDMEPHERSLAGLFLAFQSPPAINGVSNLDFLRASYNS
K------------MR---------------------------------------------
------------------------------------------------------------
------------------------------------------------------------
------------------------------------------------------------
------------------------------------------------------------
------------------------------------------------------------
---------------------------------------AEGKPELDVIEFYGLVTQKLE
ELKVNPDFLNRNVNEGFSGGERKRNEMLQMSVLEPKLAILDEIDSGLDIDALKDVADAIA
RVRSADA---------KR--SLLVVTHFERFLKYVDADVVHVMHEGRIVKSGGRELAQRL
DAEGY-DWIIQGAEAPPA---------------------------------------PRA
RGP---------------------------------AGRAA-----------------AR
RLTS-------------------TL
>Dinos-Gonyaulacales-Alexandrium-monilatum-CCMP3105-CAMPEP-0200588066
------------------------------------------------------------
------------------------------------------------------------
------------------------------------------------------------
------------------------------------------------------------
------------------------------------------------------------
------------------------------------------------------------
------------------------------------------------------------
------------------------------------------------------------
------------------------------------------------------------
--------------------------------------------------XRVGG-----
------------------------------------------------------------
--------------------------------------CS--------------------
------------------------------------------------------------
------------------------------------------------------------
------------------------------------------------------------
------------------------------------------------------------
------------------------------------------------------------
-----------RGRG--------APAHAGAVG----RRCAAAP-----------------
---VVLDVRGVSAESTDE----ERK--PILRGLDLTIRQGEVHAVMGPNGSGKSTLAKVL
IGDSTYEVTGGQAIL-AD-QSLLDMEPHERALAGLFLAFQSPPAINGVSNLDFLRASYNA
K------------MK---------------------------------------------
------------------------------------------------------------
------------------------------------------------------------
------------------------------------------------------------
------------------------------------------------------------
------------------------------------------------------------
---------------------------------------ALGKPELDVIEFYGLVSQKLG
ELKISPDFLSRNVNEGFSGGERKRNEMLQMSVLEPKLAILDEIDSGLDVDALKDVADAIA
RVRSLDG---------SR--SLLVVTHFERFLKYVDADVVHVMHRGRIVKSGGRELSRKL
DAEGY-DWIIQGA-----------------------------------------------
------------------------------------------------------------
-------------------------
>Dinos-Gonyaulacales-Gambierdiscus-australes-CAWD-149-CAMPEP-0171082536
------------------------------------------------------------
------------------------------------------------------------
------------------------------------------------------------
------------------------------------------------------------
------------------------------------------------------------
------------------------------------------------------------
------------------------------------------------------------
------------------------------SDDGTLSLP---------------------
------------------------------------------------------------
--------------------------------------------------PANGG-----
------------------------------------------------------------
--------------------------------------CA--------------------
---PL-------------------------------------------------------
------------------------------------------------------------
-----------------------------PAFAGICIQHLN--------AASQAC-----
----------------------REAP-------LQAWISG--------AAVVGCN-----
PVQRLGVR--------------------------NVDVPSAAGFAA--CVAM--------
--VAHQRFG-HNRRG--------RGRAA--VA----RAASPAP-----------------
---VVLEVKGVLAKSTDE----ARK--EILKGLDLVIREGEVHAVMGPNGSGKSTLAKVL
IGDTSYEVTEGDAQL-GG-QSLLDMEPHERALAGLFLAFQTPPAITGVSNLDFLRASYNA
T------------RR---------------------------------------------
------------------------------------------------------------
------------------------------------------------------------
------------------------------------------------------------
------------------------------------------------------------
------------------------------------------------------------
---------------------------------------ARGEPDLDIIEFYGLVTPKLA
ELRVDPDFLNRNVNEGFSGGERKRNEMLQMSILEPKLAILDEIDSGLDIDALKDVADAIA
RVRTADS---------KR--SMLVVTHFERFLKYVDADYVHVMHQGRIVKSGGRELSQRL
DAEGY-DW----------------------------------------------------
------------------------------------------------------------
-------------------------
>Dinos-Gonyaulacales-Gonyaulax-spinifera-CCMP409-CAMPEP-0197909264
------------------------------------------------------------
------------------------------------------------------------
------------------------------------------------------------
------------------------------------------------------------
------------------------------------------------------------
------------------------------------------------------------
------------------------------------------------------------
------------------------------------------------------------
------------------------------------------------------------
------------------------------------------------------------
------------------------------------------------------------
------------------------------------------------------------
------------------------------------------------------------
------------------------------------------------------------
------------------------------------------------------------
------------------------------------------------------------
------------------------------------------------------------
------------------------------------------------------------
-----------------------------------------XHAVMGLNGSGKSTLAKVL
VGDSAYEVTDGQATL-GE-KALFELEPHERSLAGLFLAFQSPPAVNGVSNLDFLRATYNA
K------------MR---------------------------------------------
------------------------------------------------------------
------------------------------------------------------------
------------------------------------------------------------
------------------------------------------------------------
------------------------------------------------------------
---------------------------------------ALKEPELDVIEFYGMVTQKLE
ELKINPDFLNRNVNEGFSGGERKRNEMLQMSVLEPKLAILDEIDSGLDIDALKDVADAIA
RVRALDK---------KR--SLLVVTHFERFLKYVDADYVHVMHQGRIVKSGGRDLSQRL
DAEGY-DWVINESESK--------------------------------------------
------------------------------------------------------------
-------------------------
>Dinos-Gonyaulacales-Pyrodinium-bahamense-pbaha01-CAMPEP-0179190930
------------------------------------------------------------
------------------------------------------------------------
----------------------------------------------------W-------
------------------------------------------------------------
------------------------------------------------------------
------------------------------------------------------------
------------------------------------------------------------
--------------------------QTIPEADRHLMVPLMVLPSPD-------------
--------------------------------------------------------P---
----AALWPEILQHNY--------------------------------RLARCGG-----
------------------------------------------------------------
------------------------------------------------------------
AGGGA-------------------------------------------------------
------------------------------------------------------------
-----------------------------WAIAGLSGSVW------------EAX-----
----------------------VRPPH-----FLGAVPLA--------GPRLG-------
PAAAVAAAVAMPGGHPA----------L-LP---GTRLRGCLVAGI--AGAV--------
--TVSRRVQ--------------RRLS---TS----ARSSVAP-----------------
---VVLEVTGVLARSTDE----AQK--AILKGLDLTIREGEVHAVMGPNGSGKSTLAKVL
IGDPTYEVTDGQALL-DN-QSLFDMEPHERALAGLFLAFQSPPAVNGVSNLDFLRASYNA
K------------MR---------------------------------------------
------------------------------------------------------------
------------------------------------------------------------
------------------------------------------------------------
------------------------------------------------------------
------------------------------------------------------------
---------------------------------------AREEPELDVIEFYGLITQKLE
ELKINPDFLNRSVNEGFSGGERKRNEMLQMSVLEPRLAILDEIDSGLDIDALKDVADAIA
RVRRMDS---------KR--SLLVVTHFERFLKYVDADVVHVMHQGRIVKSGGRDLSQKL
DAEGY-DWILQESR----------------------------------------------
------------------------------------------------------------
-------------------------
>Dinos-Gymnodiniales-Amphidinium-carterae-CCMP1314-CAMPEP-0186436826
------------------------------------------------------------
------------------------------------------------------------
------------------------------------------------------------
------------------------------------------------------------
------------------------------------------------------------
------------------------------------------------------------
------------------------------------------------------------
------------------------------------XVALMAL-----------------
------------------------------------------------------------
------------------------------------------------------------
------------------------------------------------------------
-------------------------------------------------------YLPLG
TRPNL-------------------------------------------------------
------------------------------------------------------------
------------------------------------------------------------
-----------------------VAP------AVGSRCSG------------------AE
AHGKVAKFQPQAEGFS-----------W-RA---GGV----MATSL--AL----------
--AAHFALH-KRQRC--------GPAR---VR----LCAADGN-----------------
---TVLDIKSLHAKSTDE----AQK--KILNGLNLEIKEGEVHAVMGPNGSGKSTLSKVL
IGDPAYEVTDGVAQF-GE-AELFGLDPHERALEGLFLAFQSPPAVAGVSNLDFLRAAYNA
K------------QR---------------------------------------------
------------------------------------------------------------
------------------------------------------------------------
------------------------------------------------------------
------------------------------------------------------------
------------------------------------------------------------
---------------------------------------KHGEEELDVIEFYGLVSEKLE
QLKINPDFLNRNVNEGFSGGERKRNEMLQMAVLEPKLAILDEIDSGLDIDALKDVAEAIQ
SVRAGSD---------TR--SLLVVTHFDRFLQYVDADYVHVMYKGKIIKSGGRDMAKKL
DAEGY-DWVL--------------------------------------------------
------------------------------------------------------------
-------------------------
>Dinos-Gymnodiniales-Togula-jolla-CCCM-725-CAMPEP-0170599906
------------------------------------------------------------
------------------------------------------------------------
------------------------------------------------------------
------------------------------------------------------------
------------------------------------------------------------
------------------------------------------------------------
------------------------------------------------------------
------------------------------------------------------------
------------------------------------------------------------
------------------------------------------------------------
------------------------------------------------------------
--------------------------------------------------------MTLA
AAPPL-------------------------------------------------------
------------------------------------------------------------
------------------------------------------------------------
-----------------------QAPCGPRLAAVGSSSAV-------------------E
PHVAARAVHGTGWRSAAGRGASDF---L-SL---GWF----CAAGL--ASAAS-------
-SRGSRRAL-QSGRGL--SL--RKGTSAT-AR----AAGAGAP-----------------
---VVLDVRNVQAKSTDE----AQK--QILKGLNLTIREGEVHAVMGPNGSGKSTLSKVL
IGDSSYEVTEGTAEL-AG-QNLFDMEPHSRAQAGLFLAFQSPPTINGVSNLDFLRATYNA
Q------------RR---------------------------------------------
------------------------------------------------------------
------------------------------------------------------------
------------------------------------------------------------
------------------------------------------------------------
------------------------------------------------------------
---------------------------------------ERGEPEMDVIEFYGLATEKLT
QLKINPDFLNRSVNEGFSGGERKRNEMLQMTILEPKLAILDEIDSGLDIDALKDVADAIA
QVRTMDK---------KR--SLLVVTHFERFLNYVDADQVHVMHQGRIIKSGGKELSAKL
DEQGY-DWVIKEAAGA--------------------------------------------
------------------------------------------------------------
-------------------------
>Dinos-Kareniaceae-Karenia-brevis-CCMP2229-CAMPEP-0188866432_SufC
------------------------------------------------------------
------------------------------------------------------------
------------------------------------------------------------
------------------------------------------------------------
------------------------------------------------------------
------------------------------------------------------------
--------------------------------------------------------VI--
------------------------VR------MLALGVALTCLA----------------
------------------------------------------------------------
------------------------------------------------------------
------------------------------------------------------------
--------------------------------------CAG-----------------HG
QRSLR-------------------------------------------------------
-------------------------------------PHVQ-------------------
------------------------------EVSRSS----------SFVEVKQP------
----------------------LSAD------QLEPSMLK------------------TL
ALLLLTRNP--------------------AA---GWHS-FSAGASR--PVNHARSYRD--
---ARKRTN-AAIL-------------S--NA----KPEEKQN-----------------
---EVLNVKGLTATIA-------DK--EILKGVNLTVRRGEVHAIMGPNGCGKSTFSKVV
IGHPVYEVTGGNMSF-LG-EELNGIEPEDRSQRGIFLAFQYPVEIPGVSNADFLRLAVNK
K------------RL---------------------------------------------
------------------------------------------------------------
------------------------------------------------------------
------------------------------------------------------------
------------------------------------------------------------
------------------------------------------------------------
---------------------------------------KEGKEEYDPIEFMGVLAEKME
TLNMDPAFLGRDVNQGFSGGEKKRNEILQMALLEPELAILDEIDSGLDIDALKQVADGVN
AYRSD-----------NN--SVVLITHYQRLLNYIKPDFVHVMHQGQIVRSGGPELALEL
ERDGY-AFLG--------------------------------------------------
------------------------------------------------------------
--------PGIE-------------
>Dinos-Kareniaceae-Karenia-mikimotoi-ANV-118057_SufC
------------------------------------------------------------
------------------------------------------------------------
------------------------------------------------------------
------------------------------------------------------------
------------------------------------------------------------
------------------------------------------------------------
------------------------------------------------------------
--------------------------------MIALGVALICLA----------------
------------------------------------------------------------
------------------------------------------------------------
------------------------------------------------------------
--------------------------------------CAG-----------------HG
QRSPR-------------------------------------------------------
--------------------------------------HVK-------------------
------------------------------EAAQ--------------------------
-----------------------------------------------------------L
ARLLLTRNP--------------------AA---GWQT-LSAGANQ--LVSQPTPHRD--
---GKKRAQ-GAIL-------------S--AA----NIEEKPD-----------------
---EMLVVQGLTATVE-------DK--QILKGVNLTVRRGEVHAIMGPNGCGKSTFSKAI
IGHPLYEVTGGSMSF-LG-DELNGVEPEDRAQKGIFLAFQYPVEIPGVSNADFLRLAVNK
K------------RL---------------------------------------------
------------------------------------------------------------
------------------------------------------------------------
------------------------------------------------------------
------------------------------------------------------------
------------------------------------------------------------
---------------------------------------AEGKEEYDPIEFMGVLYEKME
SLNMDPAFLGRDVNQGFSGGEKKRNEILQMALLEPELAILDEIDSGLDIDALKQVSDGVN
AYRSD-----------RN--AVVLITHYQRLLNYIKPDFVHVMHQGQIVRSGGPELALEL
ERDGY-AFLG--------------------------------------------------
------------------------------------------------------------
--------PGIE-------------
>Dinos-Kareniaceae-Karenia-papilionacea-ANV-85192_SufC
------------------------------------------------------------
------------------------------------------------------------
-------------------------------------K-----YACSQHPNSWNHANTS-
----------------------------------AFYSH---------------------
------------------------------------------------------------
------------------------------------------------------------
----PS-PVLAFFVE-----------------------------------ANTVVHVS--
------------------------VT------MYAVGMILTCLA----------------
------------------------------------------------------------
------------------------------------------------------------
------------------------------------------------------------
--------------------------------------CVGLGHT-------A-----HA
ALEQM-------------------------------------------------------
-------------------------------------EGNAYE----------------E
VLHSHE-A--------------------HETISRSN----------HIQERMQS------
---------------------------------LNPNLLK------------------TF
AKLLLTCNV--------------------AA---GWLG-IPARHAF--SSASDWHIRAL-
-QHGRHSSA-PRLS-------------A--ED---SEDTAQRK-----------------
---EVLNVRGLTANID-------NK--NILKGVDLSINRGEVHAIMGPNGCGKSTFSKVV
IGHPLYEVTGGSMVF-CG-EELAGTEPEERAQKGIFLAFQYPVEIPGVSNVDFMRLAVNK
K------------RV---------------------------------------------
------------------------------------------------------------
------------------------------------------------------------
------------------------------------------------------------
------------------------------------------------------------
------------------------------------------------------------
---------------------------------------AQGQEEYDPIEFIGVLGEKME
ELNMDPAFLARGVNQGFSGGEKKRNEILQMSLLEPELAILDEIDSGLDIDALKQVADGVN
AYRSE-----------NN--AIVLITHYQRLLNYIKPDFVHVMHKGQLVRSGGPELALEL
ERDGY-AFLG--------------------------------------------------
------------------------------------------------------------
--------PGIE-------------
>Dinos-Kareniaceae-Karlodinium-armiger-ANV-114574_SufC
------------------------------------------------------------
------------------------------------------------------------
------------------------------------------------------------
------------------------------------------------------------
------------------------------------------------------------
------------------------------------------------------------
--------------------------------------------------------VL--
------------------------VE-SLSRTSCKLVVNASALP----------------
------------------------------------------------------------
------------------------------------------------------------
------------------------------------------------------------
----------------------------------------------------------SS
AAQMR-------------------------------------------------------
-------------------------------------SRIAFISAYV-------------
------------------------------AWAREV----------SPIEELRG------
----------------------YAIP------SAARTPLD------------------VL
GRTLLALNP--------------------TS---IQQGRRPVTNSF--SSLASRGTGDLH
RNVGGVPRS-PRMQ-------------A--TT----SSERKGE-----------------
---EVLSVNGLGASVA-------GA--QILKGVDLKLKRGEVHAIMGPNGCGKSTLSKVL
IGHPSYEVTDGSVAF-RG-EDILEDTPEERTQKGIFLAFQYPVEIPGVANADFLRLAANK
R------------RA---------------------------------------------
------------------------------------------------------------
------------------------------------------------------------
------------------------------------------------------------
------------------------------------------------------------
------------------------------------------------------------
---------------------------------------YQGKEEHDPIEFMGVIAEKMA
NLKMDPQFLGRDVNTGFSGGEKKRNEILQMSILEPELAVLDEIDSGLDIDALRQVAEGVN
AYRND-----------DN--AILLITHYQRLLDYIKPDFVHIMSNGRIVKSGGPELALEV
ERDGY-AFLDKV------------------------------------------------
------------------------------------------------------------
-------------------------
>Dinos-Kareniaceae-Karlodinium-micrum-Strain-CCMP2283-CAMPEP-0200845068_SufC
------------------------------------------------------------
------------------------------------------------------------
------------------------------------------------------------
------------------------------------------------------------
------------------------------------------------------------
------------------------------------------------------------
------------------------------------------------------------
------------------------------------------------------------
------------------------------------------------------------
------------------------------------------------------------
------------------------------------------------------------
------------------------------------------------------------
------------------------------------------------------------
------------------------------------------------------------
------------------------------------------------------------
------------------------------------------------------------
------------------------------------------------------------
------------------------------------------------------------
------------------------------------------------------------
-------------XY-RG-ENILEDTPEERTQKGMFLAFQYPVEIPGVSNADFLRLSANK
R------------RV---------------------------------------------
------------------------------------------------------------
------------------------------------------------------------
------------------------------------------------------------
------------------------------------------------------------
------------------------------------------------------------
---------------------------------------YQGKEEYDP------------
------------------------------------------------------------
------------------------------------------------------------
------------------------------------------------------------
------------------------------------------------------------
-------------------------
>Dinos-Kareniaceae-Karlodinium-sp-RCC3446-ANV-82943_SufC
------------------------------------------------------------
------------------------------------------------------------
------------------------------------------------------------
------------------------------------------------------------
------------------------------------------------------------
------------------------------------------------------------
------------------------------------------------------------
------------------------------------------------------------
------------------------------------------------------------
------------------------------------------------------------
------------------------------------------------------------
-----------------------------------------------------------M
VAVAM-------------------------------------------------------
-------------------------------------HRIVFFSACV-------------
------------------------------ASAREA----------HIRKRQRGD-----
----EHRE-------------WQQVS------SQASTPIN------------------VL
GRTLLALQP--------------------GI---RAQGSRTAVNSF--PSVVSKVDNGQH
RHAVKTRSS-PRMQ-------------A--TG-------QKGE-----------------
---EVLVVNNLQASVA-------GS--GILKGVNLTIKRGEVHAIMGPNGCGKSTLSKVL
IGHPSYEVTGGSAAY-RG-ENILEDTPEERTQKGMFLAFQYPVEIPGVSNADFLRLSANK
R------------RV---------------------------------------------
------------------------------------------------------------
------------------------------------------------------------
------------------------------------------------------------
------------------------------------------------------------
------------------------------------------------------------
---------------------------------------YQGKEEYDPIEFMGVIAEKME
SLKIDPLFLSRDVNVGFSGGEKKRNEILQMAVLEPEVAILDEIDSGLDIDAMRQVAEGVN
AYRKD-----------DN--AVLLITHYQRLLDYIKPDFVHIMAKGQIVKSGGPELALEL
ERDGY-AFLDKV------------------------------------------------
------------------------------------------------------------
-------------------------
>Dinos-Kareniaceae-Ross-Sea-Dinoflagellate-676903
------------------------------------------------------------
------------------------------------------------------------
------------------------------------------------------------
------------------------------------------------------------
------------------------------------------------------------
------------------------------------------------------------
------------------------------------------------------------
------------------------------------------------------------
------------------------------------------------------------
------------------------------------------------------------
------------------------------------------------------------
------------------------------------------------------------
------------------------------------------------------------
------------------------------------------------------------
------------------------------------------------------------
------------------------------------------------------------
---MLSFIV--------------------GS--------SGFAPPS--TPTR--------
-----SSAS-TRRA-------------G--VS----PTMEAGE-----------------
---MLLDVKDLCASVE-------DN--AILKGINFQVKRGEVHAIMGPNGSGKSTFSKVL
VGHPSYEVTGGTAEYRKG-EDLLDLEPEDRAQQGVFLAFQYPVEIAGVSNSDFLRLAVNK
R------------RG---------------------------------------------
------------------------------------------------------------
------------------------------------------------------------
------------------------------------------------------------
------------------------------------------------------------
------------------------------------------------------------
---------------------------------------ALGLPEHDPIEFFGVLAEKMQ
TVGMSNDFIGRDVNGGFSGGEKKRNEILQMALLGPELSILDETDSGLDIDALKTVAAGVN
AAKSS-----------EN--GIILITHYQRLLDYIKPDFVHVMSDGKIVRSGGPELALEL
ERDGY-AFLDKNEKAFKDP------------VKDAK------------------------
------------------------------------------------------------
-------------------------
>Dinos-Kareniaceae-Takayama-helix-ANV-137262_SufC
------------------------------------------------------------
------------------------------------------------------------
------------------------------------------------------------
------------------------------------------------------------
------------------------------------------------------------
------------------------------------------------------------
-------------MT-----------------------------------TETDPHAG--
------------------------VH------AEKLSVAAGSFD----------------
------------------------------------------------------------
------------------------------------------------------------
------------------------------------------------------------
--------------------------------------CEDRGRSFRRS-------IRQS
RLTRR-------------------------------------------------------
-------------------------------------TRCAISFWIIAFAGATVGTVGFF
ALHPRNAA--------------------NGASVRDAMISFDIDCMWSHLDAHNGKLDTIA
DCEVTHRDRGHLLSNAFAKSL--LAF------MASPL---------------------VH
TRPLLASNRHVAPPAAS---L---RQGM-MM---RHGA-EPKNSPF--SMSDPQHLRFG-
--PSAFRSA-SMTRAD---------VHM--VE---GADKPDDA-----------------
---SILEVNGLNADVA-------GV--NILKGVNLKVKKGEVHAIMGPNGCGKSTFSKVL
MGHPSYEVTGGSAVF-KG-DDLLDIPAEERAQQGVFLAFQYPVEVPGVSNTDFLRLAVNK
R------------RV---------------------------------------------
------------------------------------------------------------
------------------------------------------------------------
------------------------------------------------------------
------------------------------------------------------------
------------------------------------------------------------
---------------------------------------AQGLEEYDPIEFMGVLAEKMA
TVSMAMDFMSRDVNTGFSGGEKKRNEILQMALLEPDLAILDETDSGLDIDALKQVAAGVN
TYHSK-----------EN--AVVLITHYQRLLDYIKPDFVHVMHKGQIVRSGGPELALEL
ERDGY-AFLEEAKA----------------------------------------------
------------------------------------------------------------
-------------------------
>PARALOG_Dinos-Kareniaceae-Karenia-papilionacea-ANV-148968_SufC
------------------------------------------------------------
------------------------------------------------------------
------------------------------------------------------------
------------------------------------------------------------
------------------------------------------------------------
------------------------------------------------------------
------------------------------------------------------------
------------------------------------------------------------
------------------------------------------------------------
------------------------------------------------------------
------------------------------------------------------------
------------------------------------------------------------
------------------------------------------------------------
------------------------------------------------------------
------------------------------------------------------------
------------------------------------------------------------
------------------------------------------------------------
------------------------------SR----VQRYAAP-----------------
---VVLQLEEIEAQSTDE----AQK--QILKGVNLTIREGEVHAVMGLNGSGKSTLSKVL
IGDSAYEVTKGEADF-AG-QNLFDLEAHERALSGLFLAFQSPPAVGGVSNLDFLRSIYNA
Q------------CR---------------------------------------------
------------------------------------------------------------
------------------------------------------------------------
------------------------------------------------------------
------------------------------------------------------------
------------------------------------------------------------
---------------------------------------FQKKPELDVIEFYGLVSEKLE
KLQIDPDYLNRNVNEGFSGGERKRNEMLQMAVLEPKFAILDEIDSGLDVDALKDVAEAIA
QVRSMDS---------KR--ALLVVTHLERFLQYVDADFVHVIHKGRIVKSGGRELATRL
DEEGY-QWILKEEAKL--------------------------------------------
------------------------------------------------------------
-------------------------
>PARALOG_Dinos-Kareniaceae-Karlodinium-sp-RCC3446-ANV-83651_SufC
------------------------------------------------------------
------------------------------------------------------------
------------------------------------------------------------
------------------------------------------------------------
------------------------------------------------------------
------------------------------------------------------------
------------------------------------------------------------
------------------------------------------------------------
------------------------------------------------------------
------------------------------------------------------------
------------------------------------------------------------
------------------------------------------------------EYFGLK
DFPRS-------------------------------------------------------
------------------------------------------------------------
------------------------------------------------------------
-----------------------VYPG-----IRKISASG----------------TNAV
VFDYFRGSGTWEHDSSY---LEA----L-HS---SSCV---VAAGL--ALAL--------
--MRSARFA-RCQYGRLKS---RKRLR---SS----LQAVGSP-----------------
---VLLRLEGVAAR-TSE----SQK--EIIAGVDLTIREGEVHAMMGLNGSGKSTLSRVL
AGDSAYEVTNGSASF-AN-NNLFDLDPHERALSGLFLAFQSPPALSGVSNLDFLRAIYNA
Q------------RR---------------------------------------------
------------------------------------------------------------
------------------------------------------------------------
------------------------------------------------------------
------------------------------------------------------------
------------------------------------------------------------
---------------------------------------AKGEPEMDVIEFSGLAAEKLK
QLSIPLDYLNRSVNDGFSGGERKRNEMLQMMIMEPKLAILDEIDSGLDIDALKDVAKRIA
HIRNMDG---------KR--SMLLITHFERFLKYVDADFVHIMHQGKIVRSGGKELATQL
DEEGY-DRILAGL-----------------------------------------------
------------------------------------------------------------
-------------------------
>Dinos-Peridiniales-Brandtodinium-nutriculum-RCC3387-CAMPEP-0198490332
------------------------------------------------------------
------------------------------------------------------------
------------------------------------------------------------
------------------------------------------------------------
------------------------------------------------------------
------------------------------------------------------------
------------------------------------------------------------
------------------------------------------------------------
------------------------------------------------------------
------------------------------------------------------------
------------------------------------------------------------
------------------------------------------------------------
------------------------------------------------------------
------------------------------------------------------------
------------------------------------------------------------
------------------------------------------------------------
------------------------------------------------------------
------------------------------------------------------------
----------VMAKSTDE----AQK--QILKGLNLTIREGEVHAVMGPNGSGKSTLAKVL
AGDSSYEVTEGSAVL-GD-KSLFELEPHERSLAGLFLAFQSPPAVSGVSNLDFLRAICNA
H------------RR---------------------------------------------
------------------------------------------------------------
------------------------------------------------------------
------------------------------------------------------------
------------------------------------------------------------
------------------------------------------------------------
---------------------------------------AREEPELDVIEFYGLVTQKLE
QLKVNPDFLNRSVNEGFSGGERKRNEMLQMSVLEPKLAILDEIDSGLDIDALKDVADAIA
RARGADD---------KR--SLLVVTHFERFLHYIDADHIHVMHAGRIIKSGGRELANRL
DAEGY-DWVLQEAQVK--------------------------------------------
------------------------------------------------------------
-------------------------
>Dinos-Peridiniales-Peridinium-aciculiferum-PAER-2-CAMPEP-0190650590
------------------------------------------------------------
------------------------------------------------------------
------------------------------------------------------------
------------------------------------------------------------
------------------------------------------------------------
------------------------------------------------------------
------------------------------------------------------------
------------------------------------------------------------
------------------------------------------------------------
-------------------------------------------------MASFGGSQRG-
------------------------------------------------------------
-------------------------------------CCAVVAAAA-------TGTATMV
AAGSV-------------------------------------------------------
------------------------------------------------------------
-----------------------------SAFAGDTFTVL----------PQQQL-----
----------------------RQSPA-----GLGQRLRG--------DTRRGFA-----
PQHSTGARPGQPWASSA-----------------GALAASAAAAAV--SAAV--------
--GAGRRAT-RRGRG--------RQPTC--VR----VANPDAP-----------------
---IVLEVKGVHAMSTDE----DRK--QILKGLDLTIREGEVHAIMGPNGSGKSTLSRVL
AGDRGYEVTEGSAML-GD-KALFDLEPHERALAGLFLAFQSPPAIAGVSNLDFLRAIYNA
Q------------RR---------------------------------------------
------------------------------------------------------------
------------------------------------------------------------
------------------------------------------------------------
------------------------------------------------------------
------------------------------------------------------------
---------------------------------------SREEPELDVIEFYGLVTEKLT
QLKVNPDFLNRNVNEGFSGGERKRNEMLQMSVLEPKLAILDEIDSGLDIDALKDVADAID
RVRSLDD--------GKR--SLLVVTHFERFLQYINADHVHVMHRGRIIKSGGRELANRL
DAEGY-DWVLKXVRRVSAML----------CPAECL------------RTSSPPSFRPRA
RSHVGHL----GVHSACGHR----------------DGEEE-------------------
------------------------X
>Dinos-Peridiniales-Scrippsiella-hangoei-like-SHHI-4-CAMPEP-0199204450
------------------------------------------------------------
------------------------------------------------------------
------------------------------------------------------------
------------------------------------------------------------
------------------------------------------------------------
------------------------------------------------------------
------------------------------------------------------------
------------------------------------------------------------
------------------------------------------------------------
-------------------------------------------------MAPSGGSQWG-
------------------------------------------------------------
-------------------------------------CCAVVAAAA-------TGTATMV
AAGSV-------------------------------------------------------
------------------------------------------------------------
-----------------------------AAFAGDTFTVL----------PQQQL-----
----------------------RQSPA-----GLGQRLRG--------DTRRGFA-----
PQHSTGARPGQPWASSAGA--------L-AL---GTLAASAAAAAV--SAAV--------
--GTGRRTA-RRGRG--------RQPTC--VS----AVNPNAP-----------------
---IVLEVKGVHAMSTDE----DRK--QILKGLDLTIREGEVHAIMGPNGSGKSTLSRVL
AGDRGYEVTEGSAML-GD-KALFDLEPHERALAGLFLAFQSPPAIAGVSNLDFLRAIYNA
Q------------RR---------------------------------------------
------------------------------------------------------------
------------------------------------------------------------
------------------------------------------------------------
------------------------------------------------------------
------------------------------------------------------------
---------------------------------------SREEPELDVIEFYGLVTEKLT
QLKVNPDFLNRNVNEGFSGGERKRNEMLQMSVLEPKLAILDEIDSGLDIDALKDVADAID
RVRSLDD--------GKR--SLLVVTHFERFLQYINADYVHVMHRGRIIKSGGRELANRL
DAEGY-DWVLKECGLXSAML----------CLAECR------------ERRPPPSSRSRA
RAPQS--------QSVHGER----------------SGRGK-----------------GR
STYAGSSAQHVAKSGRLGA---QVP
>Dinos-Prorocentrales-Pelagodinium-beii-RCC1491-CAMPEP-0197632500
------------------------------------------------------------
------------------------------------------------------------
------------------------------------------------------------
------------------------------------------------------------
------------------------------------------------------------
------------------------------------------------------------
------------------------------------------------------------
-------------------------------------MA---------------------
------------------------------------------------------------
------------------------------------------------------------
------------------------------------------------------------
------------------------------------------------------------
------------------------------------------------------------
------------------------------------------------------------
------------------------------------------------------------
--------------------------------ALAFTLSA--------WSRPTSPPALSS
PALPRSPRLLD-----------------------GRL----SSGVA--FGG---------
--AALLACR-RSKPS--------SHGR---VV----RMAADSP-----------------
---VVLDIKEVKANSTDD----DKK--EILKGLNLTIREGEVHAIMGPNGSGKSTLSKVL
IGDPAYEVTNGSATL-QG-TSLFDLDAHERALEGLFLAFQSPPAVNGVSNLDFLRAAYNA
Q------------RR---------------------------------------------
------------------------------------------------------------
------------------------------------------------------------
------------------------------------------------------------
------------------------------------------------------------
------------------------------------------------------------
---------------------------------------ARKEPEFDVIEFYGLATQKLQ
ELKINPDFLNRNVNEGFSGGERKRNEMLQMSVLEPKIAILDEIDSGLDIDALKDVADAIT
RVRDQDP---------KR--SMLVVTHFERFLNYVNADHVHVMHNGKILKSGGKELADKL
DKEGY-DWILKEAS----------------------------------------------
------------------------------------------------------------
-------------------------
>Dinos-Prorocentrales-Prorocentrum-minimum-CCMP1329-CAMPEP-0190873078
------------------------------------------------------------
------------------------------------------------------------
------------------------------------------------------------
------------------------------------------------------------
------------------------------------------------------------
------------------------------------------------------------
------------------------------------------------------------
------------------------------------------------------------
------------------------------------------------------------
------------------------------------------------------------
------------------------------------------------------------
------------------------------------------------------------
------------------------------------------------------------
------------------------------------------------------------
------------------------------------------------------------
------------------------------------------------------------
------------------------------------------------------------
------------XRA---------------QV----RRLATAE-----------------
---TVLDIKEVMAQSTDE----AQK--KILNGLNLTIRQGETHAIMGPNGSGKSTLSKVL
IGDSSYEVLGGSATF-GT-EDLFGMEPHERSQAGLFLAFQSPPAIPGVSNLDFLRASYNA
Q------------RR---------------------------------------------
------------------------------------------------------------
------------------------------------------------------------
------------------------------------------------------------
------------------------------------------------------------
------------------------------------------------------------
---------------------------------------ARKETELDVIEFYGFVTDKLE
QLKINPDFLNRNVNEGFSGGERKRNEMLQMSVLSPKLAILDEIDSGLDIDALRDVADSIE
RVRKQET---------ST--SMLVVTHFERFLKYIDADFVHVMYRGRIIKSGGKELADKL
DREGY-DWVIAEAASEA-------------------------------------------
------------------------------------------------------------
-------------------------
>Dinos-Prorocentrales-Prorocentrum-minimum-CCMP2233-CAMPEP-0191044102
------------------------------------------------------------
------------------------------------------------------------
------------------------------------------------------------
------------------------------------------------------------
------------------------------------------------------------
------------------------------------------------------------
------------------------------------------------------------
------------------------------------------------------------
------------------------------------------------------------
------------------------------------------------------------
------------------------------------------------------------
------------------------------------------------------------
------------------------------------------------------------
------------------------------------------------------------
------------------------------------------------------------
------------------------------------------------------------
------------------------------------------------------------
--------X-GGGRA---------------QV----RRLATAE-----------------
---TVLDIKEVMAQSTDE----AQK--KILNGLNLTIRQGETHAIMGPNGSGKSTLSKVL
IGDSSYEVLGGSATF-GT-EDLFGMEPHERSQAGLFLAFQSPPAIPGVSNLDFLRASYNA
Q------------RR---------------------------------------------
------------------------------------------------------------
------------------------------------------------------------
------------------------------------------------------------
------------------------------------------------------------
------------------------------------------------------------
---------------------------------------ARKETELDVIEFYGFVTDKLE
QLKINPDFLNRNVNEGFSGGERKRNEMLQMSVLSPKLAILDEIDSGLDIDALRDVADSIE
RVRKQET---------ST--SMLVVTHFERFLKYIDADFVHVMYRGRIIKSGGKELADKL
DREGY-DWVIAEAASEA-------------------------------------------
------------------------------------------------------------
-------------------------
>Dinos-Suessiales-Polarella-glacialis-CCMP-1383-CAMPEP-0115080756
MA----------------------------------------------------------
------------------------------------------------------------
---------------------------------PNRC-----------------------
------------------------------------------------------------
------------------------------------------------------------
------------------------------------------------------------
------------------------------------------------------------
----------------------------------RXGVTLX-------------------
------------------------------------------------------------
------------------------------------------------------------
------------------------------------------------------------
------------------------------------------------------------
------------------------------------------------------------
------------------------------------------------------------
-----------------------------AAFAAAPTASA--------------------
----------------------WLLPSAQQGCPISSSLSL---------PRRG-----EV
PAASVNGVNVTKVGTSR---VTS----F-RLVS-GAV----SVIAT--VAM---------
--SAASAAK-RRSGH--------RHRRAIVGR----LSAANSP-----------------
---VVLEVKDVIAFSTDD----AHI--XILKGLNMTIREGEVHAIMGPNGSGKSTLSKIL
IGDPAYEVTGGTAHL-GD-SSLFELQAHERAQAGLFLAFQSPPAVAGVSNLDFLRASYNA
Q------------RR---------------------------------------------
------------------------------------------------------------
------------------------------------------------------------
------------------------------------------------------------
------------------------------------------------------------
------------------------------------------------------------
---------------------------------------ARKEPELDVIEFYGLVTEKLX
ELKINPDFLNRNVNEGFSGGERKRNEMLQMAVLQPKLAILDEIDSGLDIXALKDVSDAIK
RVREQDP---------TR--SFLIVTHFERFLRYVEADVVHVMYKGRILKSGGKELADKL
DEEGY-DWVLKEAGVD--------------------------------------------
------------------------------------------------------------
-------------------------
>Dinos-Suessiales-Polarella-glacialis-CCMP2088-CAMPEP-0197983106
MA----------------------------------------------------------
------------------------------------------------------------
---------------------------------PNRC-----------------------
------------------------------------------------------------
------------------------------------------------------------
------------------------------------------------------------
------------------------------------------------------------
----------------------------------RMGVTLT-------------------
------------------------------------------------------------
------------------------------------------------------------
------------------------------------------------------------
------------------------------------------------------------
------------------------------------------------------------
------------------------------------------------------------
-----------------------------AAFAAAPTASA--------------------
----------------------WLLPSAQQGCPISSSLSL---------PRRG-----EV
PAASVNGVNVTKVGTSR---VTS----F-RLVS-GAV----SVIAT--VAM---------
--SAASAAK-RRSGH--------RHRRAIVGR----LSAANSP-----------------
---VVLEVKDVIAFSTDD----AHI--NILKGLNMTIREGEVHAIMGPNGSGKSTLSKIL
IGDPAYEVTGGTAHL-GD-SSLFELQAHERAQAGLFLAFQSPPAVAGVSNLDFLRASYNA
Q------------RR---------------------------------------------
------------------------------------------------------------
------------------------------------------------------------
------------------------------------------------------------
------------------------------------------------------------
------------------------------------------------------------
---------------------------------------ARKEPELDVIEFYGLVTEKLQ
ELKINPDFLNRNVNEGFSGGERKRNEMLQMAVLQPKLAILDEIDSGLDIDALKDVSDAIK
RVREQDP---------TR--SFLIVTHFERFLRYVEADVVHVMYKGRILKSGGKELADKL
DEEGY-DWVLKEAGVD--------------------------------------------
------------------------------------------------------------
-------------------------
>Dinos-Suessiales-Symbiodinium-microadriaticum-Smic33978
MASMSTSVARQLQSMHNFYGPAKLSWGLANLRVRRQPLLYAVATAVQQRLSESQQSSTKI
AWCSVVRAIPPVELWVPERQGSFDACIDEEMLAHFGKNLIPRLMLCYGACGPRPSLNTQA
DSSRWLQRGIDLGDMSTAVEDLTWICLLQHTSRPGPCQEVIRKYSCGRELPAWFRVQDGP
WSKSKAKYMQRFSNLEKFAQPASGNHWEKLGAVIDFVEHRLSAAAPQVPGTVNEMLRLLD
TFAQRREHWLKVAGGAKAEVALECGTFIGSRTYAKGVDPVQACIARHLVDLAGASFVLSG
GCHWTGEVRDIVPKIVELFGATSVGMVFMDYKEDTGAIGINSRLLADNVALPGAPLLLWN
LAFSPSWELTAFAMTEFHEPNTEDWMALGRITCAAEPAVSDLQKETCLERTRTVDRAARS
KKWCLTQDVLPQTTMKPLVAEIGKVARAMRQLAGRLALAAVALASEDYMARVDPSLHTWT
RTVRVAEDAFLLLEMHQGNLKALLNGEAEVDLPQEQEEQLLSAFPAEALTVEARVPQIQS
QRWAAKILRHAVGARVDP---DCAVNTENHLEKEILAVFRRLRNPPIGSVLTFGGLYGGV
HGEGVDVPDDPAVELMLELQQRGAGKI-------------------TDSRAGVAALRTLN
----IPDPLRWADLQLPAE-FAGELDLLRLDGLRHGVSCEVLRQVR----PRLVALLVLS
QVPPPFQYFPLGVPGYNSPPALMSCSLSGAIEVLAKHDLFLIRLTGPYALFVRQSEWPEA
LPINEFDCYRRASVWGLKDIPLSFVREW---------LREEVDQVLP--------RLWRN
LTHLHSDGGPFTLVLFCKSCRVEWIRKQGGAMDAMEVATM--------------------
-----------------------AAP------LVSSTSSVHPG-----RWRRGTTLSRSS
PATSFGQRSADSASST-----------W-HT---GWL----ASTAI--VGL---------
--AASRPTR-RRLQS--------RQLR---QT----RRAGDSP-----------------
---VVLEVKEVEAKSTDE----DEK--QILKGLNLTIRAGEVHAVMGPNGSGKSTLAKVL
IGDSAYEVTNGSAKL-GE-TDLLEMEPHERALEGLFLAFQSPPAVGGVSNLDFLRAAYNA
QSIFAAVRMSSGIRR-------------------------RKVPGSEADEGLSNSGALET
LRKFDVYNKVHEDYMQKRQLGGAVTLVTCAILAVLVYCEVCEFFSVEVLHSITVDTNIDR
KLPISLDITFPHLRCSEVSVDTVDSAGDTQVDAHGGLDMHNLDAAGKISTGDPVASKGDC
WPCLEAEDAKHKCCNSCQELKDAYNDKELPYFHVLDTAMQCKSSIGCRIKGKVVVNKVSG
NIHVALGKSVRRDGKLVHEFNIEDIGDGFNTSHHIHSITFGEYVYGLQSPLEGIRKIAGA
GSWMYHYYVKLVPTVYISRWGTTTYTNQYSVTDSARNVQVREGELSGLPGVFLVYDFSPF
LMQQTEQVKPWSYVFTSMCAIVGGAFSVATLVEMALSS-AREEPELDVIEFYGLVTQKLQ
DLKINPDFLNRNVNEGFSGGERKRNEMLQMAVLQPKLAILDEIDSGLDIDALKDVAEAIR
SVREQDP---------DR--AMLVVTHFERFLRYVEADHVHVMYQGRILKSGGKELADKL
DEEGY-DWVLKEAK----------------------------------------------
------------------------------------------------------------
-------------------------
>Dinos-Suessiales-Symbiodinium-minutum-028746
M-----------------------------------------------------------
------------------------------------------------------------
---------------------------------------------------SW-------
------------------------------------------------------------
------------------------------------------------------------
------------------------------------------------------------
--------ILGF------------------------------------------------
-----------------------------------LALTRAVLLQ---------------
------------LHVHRGQLQAFDADGQQLDLSEQDVAELRAVFPTDAFASEAMKAPILP
EAWEAK--RVFGKLRMAPAFEECAVNDENHLERTTVAVFQALKSAPLGVVVTVGGLYGHR
HGE--DVLDDPAVELLLEMQQRAVPGLKALCLACEEEQVISLTRARSLQKAGALATDLPN
SLSLLPSALRCSKYKHWSQNHCGQVDLLRLDALPHGSSCQMLRSLLQKVHPRLLAMFVFS
QIPPPFEFTPHG-QNIETPPAIMACSLSAVMQVVAPYNLFLIHLTGPYALFVHRDEWHQE
LPIDELDCYRKASAWGMEDIPIHFAKNSKDSSDLIFGIRGSFS--------------WLW
TIDPWD-G--------------------IAPVITMDMAT---------------------
-----------------------ISP------AVGSS---------HVWQRHGL----SA
PSWVQPQAKGYSA--------------W-RNER-GTIA---TATAA--ILLA--------
--ASNARSK-GLPRC--------RKHAAL-HV----RRAADSPATWMPHQVPNDADFSDA
FPKVVLEVKEVEANSTDE----DQK--QILKGLNLTIREGEVHAVMGPNGSGKSTLAKVL
IGDSAYEVTTGSATL-GD-SNLLDMEPHERALEGLFLAFQSPPAVSGVSNLDFLRAAYNA
Q------------RLPLKKLFRTTSSCFSFPMSSSSGIRRRNVPAASESDAFSTSSALDT
LKRFDVYNKVHDDFMQKRQTGGIVTVVTAVILAVLFCCEITEFFSVEILHSITVDTNIDR
KLPISLDITFPHMRCSEVSVDTVDSAGDTQVDAHGGLQKQNLDSDGRASHGDPVAGPTDC
WSCMEAHDDKHKCCNSCQELKKAYNDQELPYFHVLDKAMQCKNSIGCKIKGKVTVNKVSG
NIHVALGRSVQRDGKLVHEFNIEDIGDGFNTSHYIDSITFGEYVEGLQSPLAGTRKIAGA
GSWMYHYYIKLVPTIYVSRWGTKTYTNQYSVTDSARNVQVKEGELSGLPGVFLVYDFSPF
LMKQTEQVKPWSYVFTSICAIIGGAFSVATLVEMALSSMLGXEPELDVIEFYGLVTEKLQ
ELKINPDFLNRNVNEGFSGGERKRNEMLQMAILQPKLAILDEIDSGLDIDALKDISAGSI
CSRKLTVDVSASGCGGSD--SKCAATRSQ---------------------------AFNA
GSDAF-------------------------------------------------------
------------------------------------------------------------
-------------------------
>Dinos-Suessiales-Symbiodinium-sp-C15-CAMPEP-0192441678
------------------------------------------------------------
------------------------------------------------------------
------------------------------------------------------------
------------------------------------------------------------
------------------------------------------------------------
------------------------------------------------------------
------------------------------------------------------------
-----------------------------------LKLAL--------------------
------------------------------------------------------------
------------------------------------------------DXV-LGPV----
------------------------------------------------------------
------------------------------------------------------------
------------------------------------------------------------
------------------------------------------------------------
-----------------------------AVMAAMDVATI--------------------
------------------------SP------AVGSSQHV--------WHRQGLAI--AE
PRIGAGPSS------------------W-RNDRGGSIA---AATAA--ILL---------
--ASSSRSK-GLRRC--------KDVR---LR----RRAADSP-----------------
---VVLEVKEVEANSTDE----DQK--KILKGLNLTIREGEVHAVMGPNGSGKSTLAKVL
IGDSAYEVTTGSATL-GE-SNLLDLEPHERALEGLFLAFQSPPAVSGVSNLDFLRAAYNA
Q------------RR---------------------------------------------
------------------------------------------------------------
------------------------------------------------------------
------------------------------------------------------------
------------------------------------------------------------
------------------------------------------------------------
---------------------------------------AREEPELDVIEFYGLVTEKLQ
ELKINPDFLNRNVNEGFSGGERKRNEMLQMAILQPKLAILDEIDSGLDIDALKDVAEAIR
RVREQDP---------KR--SMLVVTHFERFLRYIEADHVHVMYQGRILKSGGKELADKL
DEEGY-DW----------------------------------------------------
------------------------------------------------------------
-------------------------
>Dinos-Suessiales-Symbiodinium-sp-C1-CAMPEP-0199620146
------------------------------------------------------------
------------------------------------------------------------
------------------------------------------------------------
------------------------------------------------------------
------------------------------------------------------------
------------------------------------------------------------
------------------------------------------------------------
-----------------------------------LKLAL--------------------
------------------------------------------------------------
------------------------------------------------DVSWVGPV----
------------------------------------------------------------
------------------------------------------------------------
------------------------------------------------------------
------------------------------------------------------------
-----------------------------AVMAAMDVATI--------------------
------------------------SP------AVGSSQHV--------WHRQGLAI--AE
PRIAAGPSSA-----------------W-RNDR-GSIA---AATAA--ILLA--------
--ASSARSK-GLRRC--------RKPG---VH----VRAADSP-----------------
---VVLEVKEVEANSTDE----DQK--KILKGLNLTIREGEVHAVMGPNGSGKSTLAKVL
IGDSAYEVTTGSATL-GE-SNLLDLEPHERALEGLFLAFQSPPAVSGVSNLDFLRAAYNA
Q------------RR---------------------------------------------
------------------------------------------------------------
------------------------------------------------------------
------------------------------------------------------------
------------------------------------------------------------
------------------------------------------------------------
---------------------------------------AREEPELDVIEFYGLVTEKLQ
ELKINPDFLNRNVNEGFSGGERKRNEMLQMAILQPKLAILDEIDSGLDIDALKDVAEAIR
RVREQDP---------KR--SMLVVTHFERFLRYIEADHVHVMYQGRILKSGGKELADKL
DQEGY-DW----------------------------------------------------
------------------------------------------------------------
-------------------------
>Dinos-Suessiales-Symbiodinium-sp-CCMP2430-CAMPEP-0192536796
------------------------------------------------------------
------------------------------------------------------------
------------------------------------------------------------
------------------------------------------------------------
------------------------------------------------------------
------------------------------------------------------------
------------------------------------------------------------
----------------------------------XFVLQ---------------------
------------------------------------------------------------
----------VVQSRV--------------------------------DPQTCG------
------------------------------------------------------------
------------------------------------------------------------
------------------------------------------------------------
------------------------------------------------------------
------------------------------AMDAMEVATM--------------------
-----------------------AAP------LVSSTSSVHPG----RWCSRGTTLARNG
PAASFGQRSAESASST-----------W-HT---GCL----ASTAI--VGL---------
--AASRPTR-RRLQS--------RQLR---QT----CRAADSP-----------------
---VVLEVKEVEAKSTDE----DEK--QILKGLNLTIRAGEVHAVMGPNGSGKSTLAKVL
IGDSAYEVTKGSAKL-GE-TDLLEMEPHERALEGLFLAFQSPPAVGGVSNLDFLRAAYNA
Q------------RR---------------------------------------------
------------------------------------------------------------
------------------------------------------------------------
------------------------------------------------------------
------------------------------------------------------------
------------------------------------------------------------
---------------------------------------AREEPELDVIEFYGLVTQKLQ
DLKINPDFLNRNVNEGFSGGERKRNEMLQMAVLQPKLAILDEIDSGLDIDALKDVAEAIR
SVREQDP---------NR--AMLVVTHFERFLRYVEADHVHVMYQGRILKSGGKELADKL
DEEGY-DWVLKEAK----------------------------------------------
------------------------------------------------------------
-------------------------
>Dinos-Suessiales-Symbiodinium-sp-Mp-CAMPEP-0192637382
------------------------------------------------------------
------------------------------------------------------------
------------------------------------------------------------
------------------------------------------------------------
------------------------------------------------------------
------------------------------------------------------------
------------------------------------------------------------
------------------------------------------------------------
------------------------------------------------------------
----------ILSSKLD------------------------------GDVQGLGFETAA-
------------------------------------------------------------
------------------------------------------------------------
------------------------------------------------------------
------------------------------------------------------------
-----------------------------LAMDMPGIATM--------------------
------------------------TP------LASSASSARLGCQQGAALRNTQPWGRSV
QAMPAATRRAEP-SSA-----------M-HA---GYL----ASAAA--TCL---------
--RASR----RKLGG--------RLLR---QT----RRAADSP-----------------
---VVLEVKSVQAKSTDE----DAK--EILKGLNLTIREGEVHAVMGPNGSGKSTLSKVL
IGDPAYEVTAGSAKL-GE-TDLLDMEAHERALEGLFLAFQSPPSVGGVSNLDFLRAAYNA
Q------------RR---------------------------------------------
------------------------------------------------------------
------------------------------------------------------------
------------------------------------------------------------
------------------------------------------------------------
------------------------------------------------------------
---------------------------------------AREEPELDVIEFYGLVTQKLQ
ELKINPDFLNRNVNEGFSGGERKRNEMLQMAVLQPKLAILDEIDSGLDIDALKDVADAIR
SVREQDP---------KR--SMLVVTHFERFLRYVEADHVHVMYQGRILKSGGKELADKL
DEEGY-DWVLKEAGQ---------------------------------------------
------------------------------------------------------------
-------------------------
>missing_sequence
------------------------------------------------------------
------------------------------------------------------------
------------------------------------------------------------
------------------------------------------------------------
------------------------------------------------------------
------------------------------------------------------------
------------------------------------------------------------
------------------------------------------------------------
------------------------------------------------------------
------------------------------------------------------------
------------------------------------------------------------
------------------------------------------------------------
------------------------------------------------------------
------------------------------------------------------------
------------------------------------------------------------
------------------------------------------------------------
------------------------------------------------------------
------------------------------------------------------------
------------------------------------------------------------
------------------------------------------------------------
------------------------------------------------------------
------------------------------------------------------------
------------------------------------------------------------
------------------------------------------------------------
------------------------------------------------------------
------------------------------------------------------------
------------------------------------------------------------
------------------------------------------------------------
------------------------------------------------------------
------------------------------------------------------------
------------------------------------------------------------
-------------------------
>missing_sequence
------------------------------------------------------------
------------------------------------------------------------
------------------------------------------------------------
------------------------------------------------------------
------------------------------------------------------------
------------------------------------------------------------
------------------------------------------------------------
------------------------------------------------------------
------------------------------------------------------------
------------------------------------------------------------
------------------------------------------------------------
------------------------------------------------------------
------------------------------------------------------------
------------------------------------------------------------
------------------------------------------------------------
------------------------------------------------------------
------------------------------------------------------------
------------------------------------------------------------
------------------------------------------------------------
------------------------------------------------------------
------------------------------------------------------------
------------------------------------------------------------
------------------------------------------------------------
------------------------------------------------------------
------------------------------------------------------------
------------------------------------------------------------
------------------------------------------------------------
------------------------------------------------------------
------------------------------------------------------------
------------------------------------------------------------
------------------------------------------------------------
-------------------------
>missing_sequence
------------------------------------------------------------
------------------------------------------------------------
------------------------------------------------------------
------------------------------------------------------------
------------------------------------------------------------
------------------------------------------------------------
------------------------------------------------------------
------------------------------------------------------------
------------------------------------------------------------
------------------------------------------------------------
------------------------------------------------------------
------------------------------------------------------------
------------------------------------------------------------
------------------------------------------------------------
------------------------------------------------------------
------------------------------------------------------------
------------------------------------------------------------
------------------------------------------------------------
------------------------------------------------------------
------------------------------------------------------------
------------------------------------------------------------
------------------------------------------------------------
------------------------------------------------------------
------------------------------------------------------------
------------------------------------------------------------
------------------------------------------------------------
------------------------------------------------------------
------------------------------------------------------------
------------------------------------------------------------
------------------------------------------------------------
------------------------------------------------------------
-------------------------
>Galdieria-sulphuraria-671743580
------------------------------------------------------------
------------------------------------------------------------
------------------------------------------------------------
------------------------------------------------------------
------------------------------------------------------------
------------------------------------------------------------
------------------------------------------------------------
------------------------------------------------------------
------------------------------------------------------------
------------------------------------------------------------
------------------------------------------------------------
------------------------------------------------------------
------------------------------------------------------------
------------------------------------------------------------
------------------------------------------------------------
------------------------------------------------------------
-----------------------------MTHN---------------------------
------------------------------------------------------------
---SLLQIKNLHVKLAN-----TEE--YILN--NLNVKQGEIHAIMGPNGSGKSTLSKVI
AGHSLYKIVKGEIIF-QE-QNLLDYTIEDRA--NLFLAFQYPLEISGVNNIDFLRLAYNS
K------------LK---------------------------------------------
------------------------------------------------------------
------------------------------------------------------------
------------------------------------------------------------
------------------------------------------------------------
------------------------------------------------------------
---------------------------------------FNQTSTVDPLKFLEIVYPKLK
LVGLDESFLHRKVNEGFSGGEKKKNEILQMALLDAKLAILDETDSGLDIDALKDISNAIK
SILKISQ--------FKQ--SIIIITHYQRILNYIQPDYIHVMYKGKIIKTGDASLASEL
ESKGY-EWITSE------------------------------------------------
------------------------------------------------------------
-------------------------
>missing_sequence
------------------------------------------------------------
------------------------------------------------------------
------------------------------------------------------------
------------------------------------------------------------
------------------------------------------------------------
------------------------------------------------------------
------------------------------------------------------------
------------------------------------------------------------
------------------------------------------------------------
------------------------------------------------------------
------------------------------------------------------------
------------------------------------------------------------
------------------------------------------------------------
------------------------------------------------------------
------------------------------------------------------------
------------------------------------------------------------
------------------------------------------------------------
------------------------------------------------------------
------------------------------------------------------------
------------------------------------------------------------
------------------------------------------------------------
------------------------------------------------------------
------------------------------------------------------------
------------------------------------------------------------
------------------------------------------------------------
------------------------------------------------------------
------------------------------------------------------------
------------------------------------------------------------
------------------------------------------------------------
------------------------------------------------------------
------------------------------------------------------------
-------------------------
>Haptophytes-Coccolithales-Syracosphaerales-Calcidiscus-leptoporus-RCC1130-CAMPEP-0119352692
------------------------------------------------------------
------------------------------------------------------------
------------------------------------------------------------
------------------------------------------------------------
------------------------------------------------------------
------------------------------------------------------------
------------------------------------------------------------
-------------------------------------MRATAV-----------------
------------------------------------------------------------
------------------------------------------------------------
------------------------------------------------------------
------------------------------------------------------------
------------------------------------------------------------
------------------------------------------------------------
------------------------------------------------------------
----------------------------------------------------------FR
APQGFAVWAVLA-------------SGM-AT---DAYT-LCARQPF--SGRG--------
-----HPAVLVRRG-------------A--LC----SACAKSD-----------------
---ALLEVDGLCASVG-------ET--PILKGVDLKVKKGEVHAIMGPNGSGKSTLSKVL
VGHPAYEVTGGEVKY-DE-ADLFDLEPQERAQQGVFLAFQYPVEIPGVSNTDFLRLAVNK
R------------RQ---------------------------------------------
------------------------------------------------------------
------------------------------------------------------------
------------------------------------------------------------
------------------------------------------------------------
------------------------------------------------------------
---------------------------------------AQGLDEYDPLEFFGVLSEKLQ
TVEMSADFLSRDVNSGFSGGEKKRNEILQLALLEPQLAILDETDSGLDIDALKTVAGGIN
TFRST-----------DN--AIILITHYQRLLDYIKPDFVHVMSQGRIVRSGGADLAKEL
EADGY-AFLDHP------------------------------------------------
------------------------------------------------------------
-------------------------
>Haptophytes-Coccolithales-Syracosphaerales-Coccolithus-pelagicus-ssp-braarudi-PLY182g-CAMPEP-0183359990
------------------------------------------------------------
------------------------------------------------------------
------------------------------------------------------------
------------------------------------------------------------
------------------------------------------------------------
------------------------------------------------------------
------------------------------------------------------------
------------------------------------------------------------
------------------------------------------------------------
------------------------------------------------------------
------------------------------------------------------------
------------------------------------------------------------
---LR-------------------------------------------------------
-------------------------------------SRVA-------------------
------------------------------------------------------------
------------------------PP------IMMDV---------------------AR
PRRVLVVTALFA-----------------SS---AHAL-SKSVLPS--HANI--------
-----FAAHLGSRCL------------Q--PR----ACAADAA-----------------
---ALLEVNGLCASVA-------ET--PILKGVDLTVRKGEVHAIMGPNGSGKSTLSKVL
VGHPAYAVTAGGVTY-DA-GDLFDLEPQERAQQGVFLAFQYPVEIPGVTNTDFLRLAVNK
R------------RQ---------------------------------------------
------------------------------------------------------------
------------------------------------------------------------
------------------------------------------------------------
------------------------------------------------------------
------------------------------------------------------------
---------------------------------------AQGLEEYDPLEFFGVLSEKLA
TVEMSPDFLSRDVNAGFSGGEKKRNEILQLALLQPQLAILDETDSGLDIDALKTVAGGVN
TYRSE-----------DN--AIILITHYQRLLDYIKPDYVHVMSQGRIVRSGGPELAKEL
EADGY-AFLDNV------------------------------------------------
------------------------------------------------------------
-------------------------
>Haptophytes-Coccolithales-Syracosphaerales-Pleurochrysis-carterae-CCMP645-CAMPEP-0190765908
------------------------------------------------------------
------------------------------------------------------------
------------------------------------------------------------
------------------------------------------------------------
------------------------------------------------------------
------------------------------------------------------------
------------------------------------------------------------
-------------------------------------MAATSST----------------
------------------------------------------------------------
------------------------------------------------------------
------------------------------------------------------------
--------------------------------------V----ASTRKA-------VWRS
AAPQN-------------------------------------------------------
-------------------------------------S----------------------
------------------------------------------------------------
------------------------------------Q---------------------FT
MLAILAVTGPYV-------------VSGYHA---GYYR-SGAAAPS--SVSY--------
-----TMAS-GLRS-------------T--II----RASTAGE-----------------
---ELLKVTGLEAQVG-------DK--PILKGVDLTVRRGEVHAIMGPNGSGKSTFSKVL
VGHPAYEVTGGEVNY-RGTEQLLELEPEERAQQGVFLAFQYPVEIPGVANNDFLRLAVNK
R------------RG---------------------------------------------
------------------------------------------------------------
------------------------------------------------------------
------------------------------------------------------------
------------------------------------------------------------
------------------------------------------------------------
---------------------------------------ALGLPEYDPLEFFGVLGEKLQ
AVSMNPDFLSRDVNSGFSGGEKKRNEILQMVLLDPELAILDETDSGLDIDALKTVAAGVN
AFRSE-----------GN--AIILITHYQRLLDYIKPDFVHVMAEGKIVRSGGPEIAKEL
EAEGY-AFLDAVPA------------------GSA-------------------------
------------------------------------------------------------
-------------------------
>Haptophytes-Chrysochromulinales-Chrysochromulina-brevifilum-UTEX-LB-985-CAMPEP-0174717746
------------------------------------------------------------
------------------------------------------------------------
------------------------------------------------------------
------------------------------------------------------------
------------------------------------------------------------
------------------------------------------------------------
------------------------------------------------------------
------------------------------------------------------------
------------------------------------------------------------
------------------------------------------------------------
------------------------------------------------------------
--------------------------------------------PARPC----------T
STTWR-------------------------------------------------------
-------------------------------------KGN--------------------
------------------------------------------------------------
-----------------------------------------------------------M
QMGLVAAVY--------------------AY---ALHA-NTGCFPA--HVVP--------
-----VCEV-GWRRLP---------VNA--RM----CATGPDA-----------------
---PLLDVSGLHATVA-------DK--PILKGLNLQVKRGEVHAIMGPNGSGKSTLSKVL
VGHPSYEVTEGAVNY-RG-GDLLGDEPQERAQQGIFLAFQYPVEIPGVSNSDFLRLAVNK
R------------RG---------------------------------------------
------------------------------------------------------------
------------------------------------------------------------
------------------------------------------------------------
------------------------------------------------------------
------------------------------------------------------------
---------------------------------------ALGLEEYDPIEFLGVLADKME
TVGMSPNFLSRDVNSGFSGGEKKRNEILQMALLEPELAILDETDSGLDIDALKTVAGGVN
SYRSD-----------DN--SIILITHYQRLLDYIKPDYVHVMYQGQIVRSGGPELALEL
ERDGY-AFLGLEAK------------------ADA-------------------------
------------------------------------------------------------
--------PALL-------------
>Haptophytes-Chrysochromulinales-Chrysochromulina-ericina-CCMP281-CAMPEP-0181202852
------------------------------------------------------------
------------------------------------------------------------
------------------------------------------------------------
------------------------------------------------------------
------------------------------------------------------------
------------------------------------------------------------
------------------------------------------------------------
------------------------------------------------------------
------------------------------------------------------------
------------------------------------------------------------
------------------------------------------------------------
------------------------------------------------------------
------------------------------------------------------------
------------------------------------------------------------
------------------------------------------------------------
------------------------------------------------------------
-----------------------------MH-----------------------------
------------------------------------MVAEAGE------------DMG--
---HAALVDDLQASVE-------GT--QILKGVNLQVRRGEVHAIMGPNGSGKSTLSKVL
VGHPAYKVTSGKVSF-AQ-QDLLELEPQERAQQGVFLAFQYPVEIPGVSNADFLRLAVNK
R------------RA---------------------------------------------
------------------------------------------------------------
------------------------------------------------------------
------------------------------------------------------------
------------------------------------------------------------
------------------------------------------------------------
---------------------------------------ALNQSEYDPIEFFGVLAEKMA
TVGMSPEFLNRDVNSGFSGGEKKRNEILQMALLEPLVAILDETDSGLDIDALKTVAEGVN
TYKSS-----------DN--GIVLITHYQRLLDYIKPDFVHIMSKGKLVKSGGPELALEL
ERDGY-SFLD--------------------------------------------------
------------------------------------------------------------
-------------------------
>Haptophytes-Chrysochromulinales-Chrysochromulina-polylepis-CCMP1757-CAMPEP-0193787258
--D---------------------------------------------------------
------------------------------------------------------------
------------------------------------------------------------
------------------------------------------------------------
------------------------------------------------------------
------------------------------------------------------------
------------------------------------------------------------
-------------------------------------LAA--------------------
------------------------------------------------------------
------------------------------------------------------------
------------------------------------------------------------
----------------------------------------------------------RS
LTQQR-------------------------------------------------------
------------------------------------------------------------
------------------------------------------------------------
------------------------PP------RAMTW---------------------SL
PVLTLGLTS------------------G-SH---ALLL-SPRAAPA--H-----------
-----TCSV-QARS----------------SA----ITMAEGD-----------------
---VLLNVEDLKASVQ-------DT--PILKGVNLCVKRGEVHAIMGPNGSGKSTFSKVI
VGHPAYEVTGGTVDYREG-EDLLDLEPQERAQQGVFLAFQYPVEIPGVSNADFLRLAVNK
R------------RG---------------------------------------------
------------------------------------------------------------
------------------------------------------------------------
------------------------------------------------------------
------------------------------------------------------------
------------------------------------------------------------
---------------------------------------ALGESEYDPIEFFGVLGEKMS
SVGMSMDFLNREVNSGFSGGEKKRNEILQMALLEPELAILDETDSGLDIDALKTVAEGVN
AYKSD-----------SN--GIVLITHYQRLLDYIKPDYVHIMSKGQIVRSGGPELALEL
EKDGY-AFLDSA------------------------------------------------
------------------------------------------------------------
-------------------------
>Haptophytes-Chrysochromulinales-Chrysochromulina-rotalis-UIO044-CAMPEP-0115865714
------------------------------------------------------------
------------------------------------------------------------
------------------------------------------------------------
------------------------------------------------------------
------------------------------------------------------------
------------------------------------------------------------
------------------------------------------------------------
------------------------------------------------------------
------------------------------------------------------------
------------------------------------------------------------
------------------------------------------------------------
------------------------------------------------------------
------------------------------------------------------------
------------------------------------------------------------
------------------------------------------------------------
-----------------------------------------------------------M
PMRRLATLSPLL-------------LAG-AA---ESYT----------------------
-LPSAATST-PRLR-------------G--SV----VAMAEDG-----------------
---PLLHVSGLCATVA-------DT--PILKGVDLTVRRGEVHAIMGPNGSGKSTLSKVL
VGHPSYEVTSGEVTF-CG-DELLEKEPEVRAREGIFLAFQYPVEIPGVSNNDFLRLAVNK
R------------RT---------------------------------------------
------------------------------------------------------------
------------------------------------------------------------
------------------------------------------------------------
------------------------------------------------------------
------------------------------------------------------------
---------------------------------------AQGLEEYDPIEFLGELSEKMD
LVSMSTDFLGRDVNSGFSGGEKKRNEILQMALLEPELAILDETDSGLDIDALKTVAAGVN
ACRSK-----------NN--AMVLITHYQRLLDYIKPDYVHVMYKGKIVRSGGPELALEL
EKNGY-AFLGLPDEQQRPSRLHNSRWETLNGANEAAVKNGGNCHSKPWRVLQTSLEPVAV
KGATAAPVSALRKVDAQQRRFACGA------------------------EVFVLCTLLG-
--------PTLM-------------
>Haptophytes-Chrysochromulinales-Chrysochromulina-sp-KOO25052-1
------------------------------------------------------------
------------------------------------------------------------
------------------------------------------------------------
------------------------------------------------------------
------------------------------------------------------------
------------------------------------------------------------
------------------------------------------------------------
------------------------------------------------------------
------------------------------------------------------------
------------------------------------------------------------
------------------------------------------------------------
------------------------------------------------------------
------------------------------------------------------------
------------------------------------------------------------
------------------------------------------------------------
------------------------------------------------------------
------------------------------------------------------------
------------------------------------MAAADAP-----------------
---PLLVVSGLRATVA-------DT--PILKGVDLIVRRGEVHAIMGPNGSGKSTLSKVL
VGHPSYEVTGGCARY-RNDEDLLELEPEERAQQGIFLAFQYPVEIPGVSNNDFLRLAVNK
R------------RG---------------------------------------------
------------------------------------------------------------
------------------------------------------------------------
------------------------------------------------------------
------------------------------------------------------------
------------------------------------------------------------
---------------------------------------ALGLDEYDPLEFLGVLSEKME
MVSMSPDFLGRDVNSGFSGGEKKRNEILQMALLEPELAILDETDSGLDIDALKTVAAGVN
ACRSE-----------KN--AMILITHYQRLLDYVKPDFVHIMYQGRIVRSGGPELALEL
EAEGY-AFLGITKEQQ--------------------------------------------
------------------------------------------------------------
--------PALS-------------
>missing_sequence
------------------------------------------------------------
------------------------------------------------------------
------------------------------------------------------------
------------------------------------------------------------
------------------------------------------------------------
------------------------------------------------------------
------------------------------------------------------------
------------------------------------------------------------
------------------------------------------------------------
------------------------------------------------------------
------------------------------------------------------------
------------------------------------------------------------
------------------------------------------------------------
------------------------------------------------------------
------------------------------------------------------------
------------------------------------------------------------
------------------------------------------------------------
------------------------------------------------------------
------------------------------------------------------------
------------------------------------------------------------
------------------------------------------------------------
------------------------------------------------------------
------------------------------------------------------------
------------------------------------------------------------
------------------------------------------------------------
------------------------------------------------------------
------------------------------------------------------------
------------------------------------------------------------
------------------------------------------------------------
------------------------------------------------------------
------------------------------------------------------------
-------------------------
>missing_sequence
------------------------------------------------------------
------------------------------------------------------------
------------------------------------------------------------
------------------------------------------------------------
------------------------------------------------------------
------------------------------------------------------------
------------------------------------------------------------
------------------------------------------------------------
------------------------------------------------------------
------------------------------------------------------------
------------------------------------------------------------
------------------------------------------------------------
------------------------------------------------------------
------------------------------------------------------------
------------------------------------------------------------
------------------------------------------------------------
------------------------------------------------------------
------------------------------------------------------------
------------------------------------------------------------
------------------------------------------------------------
------------------------------------------------------------
------------------------------------------------------------
------------------------------------------------------------
------------------------------------------------------------
------------------------------------------------------------
------------------------------------------------------------
------------------------------------------------------------
------------------------------------------------------------
------------------------------------------------------------
------------------------------------------------------------
------------------------------------------------------------
-------------------------
>Haptophytes-Isochrysidales-Emiliania-huxleyi-443440
------------------------------------------------------------
------------------------------------------------------------
------------------------------------------------------------
------------------------------------------------------------
------------------------------------------------------------
------------------------------------------------------------
------------------------------------------------------------
------------------------------------------------------------
------------------------------------------------------------
------------------------------------------------------------
------------------------------------------------------------
------------------------------------------------------------
------------------------------------------------------------
------------------------------------------------------------
------------------------------------------------------------
------------------------------------------------------------
-MLLVASSS--------------------GA---AAVA-LGS--------RP--------
-----APSS-AARR-------------G--GA----LQMEAGE-----------------
---TVLDVSDLCAAVG-------ET--PILKGVNLKVRKGEVHAIMGPNGSGKSTLSKVI
VGHPAYEVTGGSALF-EG-EDLLELEPEERAQQGVFLAFQYPVEIPGVANNDFLRLAVNK
R------------RQ---------------------------------------------
------------------------------------------------------------
------------------------------------------------------------
------------------------------------------------------------
------------------------------------------------------------
------------------------------------------------------------
---------------------------------------AQGLDEYDPIEFFGVLSEKMS
QVSMSPDFLGRDVNSGFSGGEKKRNEILQLALLEPSLAILDETDSGLDIDALKTVAAGVN
AYRGE-----------GN--GIVLITHYQRLLDYIKPDFVHVMSDGEIVRSGGPELALEL
ESDGY-AFLDAGAR------------------SDA-------------------------
------------------------------------------------------------
-------------------------
>missing_sequence
------------------------------------------------------------
------------------------------------------------------------
------------------------------------------------------------
------------------------------------------------------------
------------------------------------------------------------
------------------------------------------------------------
------------------------------------------------------------
------------------------------------------------------------
------------------------------------------------------------
------------------------------------------------------------
------------------------------------------------------------
------------------------------------------------------------
------------------------------------------------------------
------------------------------------------------------------
------------------------------------------------------------
------------------------------------------------------------
------------------------------------------------------------
------------------------------------------------------------
------------------------------------------------------------
------------------------------------------------------------
------------------------------------------------------------
------------------------------------------------------------
------------------------------------------------------------
------------------------------------------------------------
------------------------------------------------------------
------------------------------------------------------------
------------------------------------------------------------
------------------------------------------------------------
------------------------------------------------------------
------------------------------------------------------------
------------------------------------------------------------
-------------------------
>missing_sequence
------------------------------------------------------------
------------------------------------------------------------
------------------------------------------------------------
------------------------------------------------------------
------------------------------------------------------------
------------------------------------------------------------
------------------------------------------------------------
------------------------------------------------------------
------------------------------------------------------------
------------------------------------------------------------
------------------------------------------------------------
------------------------------------------------------------
------------------------------------------------------------
------------------------------------------------------------
------------------------------------------------------------
------------------------------------------------------------
------------------------------------------------------------
------------------------------------------------------------
------------------------------------------------------------
------------------------------------------------------------
------------------------------------------------------------
------------------------------------------------------------
------------------------------------------------------------
------------------------------------------------------------
------------------------------------------------------------
------------------------------------------------------------
------------------------------------------------------------
------------------------------------------------------------
------------------------------------------------------------
------------------------------------------------------------
------------------------------------------------------------
-------------------------
>Haptophytes-Isochrysidales-Gephyrocapsa-oceanica-RCC1303-CAMPEP-0188166134
------------------------------------------------------------
------------------------------------------------------------
------------------------------------------------------------
------------------------------------------------------------
------------------------------------------------------------
------------------------------------------------------------
------------------------------------------------------------
----------------------------------------RQRP----------------
------------------------------------------------------------
------------------------------------------------------------
------------------------------------------------------------
--------------------------------------P----PPSRRP----------P
AAARR-------------------------------------------------------
-------------------------------------HRST-------------------
------------------------------------------------------------
------------------------PL------AMVVR---------------------ST
VMLLVASSS--------------------GA---AAVT-LGS--------RP--------
-----APSS-AARR-------------G--GA----LQMEAGE-----------------
---TVLDVSDLCAAVG-------ET--PILKGVNLKVRKGEVHAIMGPNGSGKSTLSKVI
VGHPAYEVTGGSALF-EG-EDLLELEPEERAQQGVFLAFQYPVEIPGVANNDFLRLAVNK
R------------RQ---------------------------------------------
------------------------------------------------------------
------------------------------------------------------------
------------------------------------------------------------
------------------------------------------------------------
------------------------------------------------------------
---------------------------------------AQGLDEYDPIEFFGVLSEKMS
QVSMSPDFLGRDVNSGFSGGEKKRNEILQLALLEPSLAILDETDSGLDIDALKTVAAGVN
AYRGE-----------GN--GIVLITHYQRLLDYIKPDFVHVMSGGEIVRSGGPELALEL
ESDGY-AFLDAGPR------------------SDA-------------------------
------------------------------------------------------------
-------------------------
>Haptophytes-Isochrysidales-Isochrysis-galbana-CCMP1323-CAMPEP-0193650618
------------------------------------------------------------
------------------------------------------------------------
------------------------------------------------------------
------------------------------------------------------------
------------------------------------------------------------
------------------------------------------------------------
------------------------------------------------------------
------------------------------------------------------------
------------------------------------------------------------
------------------------------------------------------------
------------------------------------------------------------
-----------------------------------------------------------X
GDAMR-------------------------------------------------------
------------------------------------------------------------
------------------------------------------------------------
----------------------------------------------------------VR
VAALLSLCG--------------------GA---AALV-VGSTAWS--ARSP--------
-----ACGC-GATR-------------C--AS----PAMADGD-----------------
---VILDVSGLTANIG-------DK--PILKGIDFKVRKGEVHAIMGPNGSGKSTFSKVL
VGHPAYEVTGGQVTY-AG-ADLLDLEPDERARAGVFLAFQYPVEIPGVSNSDFLRLSVNK
R------------RG---------------------------------------------
------------------------------------------------------------
------------------------------------------------------------
------------------------------------------------------------
------------------------------------------------------------
------------------------------------------------------------
---------------------------------------ALGLAEYDPIEFFGVLSEKMA
QVSMSNDFLGRDVNSGFSGGEKKRNEILQLALLDPELAILDETDSGLDIDALKTVAAGVN
AYRND-----------GN--GIILITHYQRLLDYIKPDFVHVMSAGKIVKSGGPELALEL
EAGGY-GFLGQQDAAV--------------------------------------------
------------------------------------------------------------
--------PALLE------------
>Haptophytes-Isochrysidales-Isochrysis-sp-BAJW2041614
------------------------------------------------------------
------------------------------------------------------------
------------------------------------------------------------
------------------------------------------------------------
------------------------------------------------------------
------------------------------------------------------------
------------------------------------------------------------
------------------------------------------------------------
------------------------------------------------------------
------------------------------------------------------------
------------------------------------------------------------
------------------------------------------------------------
------------------------------------------------------------
------------------------------------------------------------
------------------------------------------------------------
------------------------------------------------------------
------------------------------------------------------------
------------------------------------------------------------
---------------------------------------------MGPNGSGKSTFSKVL
VGHPAYEVTSGEVTF-NG-ENLLDLEPDERAQQGVFLAFQYPVEIPGVANSDFLRLAVNK
R------------RE---------------------------------------------
------------------------------------------------------------
------------------------------------------------------------
------------------------------------------------------------
------------------------------------------------------------
------------------------------------------------------------
---------------------------------------ALGLPEYDPIEFFGILSEKME
QVSMSTDFLGRDVNSGFSGGEKKRNEILQLALLEPELAILDETDSGLDIDALKTVAAGVN
AYRGE-----------GN--GIILITHYQRLLDYIKPDFVHVMSAGKIVRSGGPELALEL
EKEGY-AFL---------------------------------------------------
------------------------------------------------------------
-------------------------
>missing_sequence
------------------------------------------------------------
------------------------------------------------------------
------------------------------------------------------------
------------------------------------------------------------
------------------------------------------------------------
------------------------------------------------------------
------------------------------------------------------------
------------------------------------------------------------
------------------------------------------------------------
------------------------------------------------------------
------------------------------------------------------------
------------------------------------------------------------
------------------------------------------------------------
------------------------------------------------------------
------------------------------------------------------------
------------------------------------------------------------
------------------------------------------------------------
------------------------------------------------------------
------------------------------------------------------------
------------------------------------------------------------
------------------------------------------------------------
------------------------------------------------------------
------------------------------------------------------------
------------------------------------------------------------
------------------------------------------------------------
------------------------------------------------------------
------------------------------------------------------------
------------------------------------------------------------
------------------------------------------------------------
------------------------------------------------------------
------------------------------------------------------------
-------------------------
>Haptophytes-Pavlovales-Exanthemachrysis-gayraliae-RCC1523-CAMPEP-0206008236
------------------------------------------------------------
------------------------------------------------------------
------------------------------------------------------------
------------------------------------------------------------
------------------------------------------------------------
------------------------------------------------------------
------------------------------------------------------------
------------------------------------------------------------
------------------------------------------------------------
------------------------------------------------------------
------------------------------------------------------------
------------------------------------------------------------
------------------------------------------------------------
------------------------------------------------------------
------------------------------------------------------------
------------------------------------------------------------
----------------------------------------------------XGAVRPQ-
-ALALGPAR-PVGR-------------S--RL----RMTAEEE-----------------
---PMLVIEGLCASVD-------GV--PILKGVDLQVRRGEVHAIMGPNGSGKSTLSKVL
VGHHAYTVTGGKASY-EG-QDLLEMEPEDRATAGMFMAFQYPIEVPGVTNADFLRTALNE
K------------RL---------------------------------------------
------------------------------------------------------------
------------------------------------------------------------
------------------------------------------------------------
------------------------------------------------------------
------------------------------------------------------------
---------------------------------------AQGLEEVSPLEFFALITEKLQ
AVGMSADFLNRNVNEGFSGGEKKRNEILQMVLLDPKVAILDELDSGLDIDALKQVSEGVN
AFRKA-----------ESRPAVVMITHYQRLLDYVKPDFVHIMSNGKIVKTGPASLALDL
EAQGY-GWVTXGGGARDGLS----------ARGDAACG-----AQRTGRTLPLPFTPEAP
GGPAARL-LMPTQREFSSRR----ALSTYCDQSERRAGRGE-LAYRDLRLA-------G-
-RDAALDRP----------------
>Haptophytes-Pavlovales-Pavlova-gyrans-CCMP608-CAMPEP-0206055670
L-----------------------------------------------------------
------------------------------------------------------------
------------------------------------------------------------
------------------------------------------------------------
------------------------------------------------------------
------------------------------------------------------------
------------------------------------------------------------
------------------------------------------------------------
------------------------------------------------------------
------------------------------------------------------------
------------------------------------------------------------
------------------------------------------------------------
------------------------------------------------------------
------------------------------------------------------------
------------------------------------------------------------
------------------------------------------------------------
-----------------------------------------AVAAF--LATSADAARVT-
-HAALRKVA-PRSL-------------S-------PMMASAGE-----------------
---VVLDVKGLRASVD-------DI--PILKGVDLCVRKGEVHAIMGPNGSGKSTLSKAL
VGHHAYEVTGGSASY-KG-EDLLALDPEERAQKGMFMAFQYPIEVPGVTNADFLRVALNE
K------------RL---------------------------------------------
------------------------------------------------------------
------------------------------------------------------------
------------------------------------------------------------
------------------------------------------------------------
------------------------------------------------------------
---------------------------------------AAGQEEVSPLEFFSLVSEKLQ
SVSMKADFLNRNVNEGFSGGEKKRNEILQMVLLEPTVAILDELDSGLDIDALKEIAEGVN
KYRGP-----------DN--AVVMITHYQRLLDYIKPDYVHIMSNGKIVKTGDASLALEL
EAQGY-GWVIEPEPE--------------------------------------PMKKERA
SGA-----TIISHNNLRERRVSLGALRQGCEAGHLRAGSLQSLFLRQSRSAYIHCC--GL
MRSATGGVPASSCAADTAANSETAG
>Haptophytes-Pavlovales-Pavlova-lutheri-CCAC-0028-RFAD2029205
------------------------------------------------------------
------------------------------------------------------------
------------------------------------------------------------
------------------------------------------------------------
------------------------------------------------------------
------------------------------------------------------------
------------------------------------------------------------
------------------------------------------------------------
------------------------------------------------------------
------------------------------------------------------------
------------------------------------------------------------
------------------------------------------------------------
------------------------------------------------------------
------------------------------------------------------------
------------------------------------------------------------
------------------------------------------------------------
------------------------------------------------------------
--------------------------------------MAAGD-----------------
---VVLDVNGLQANVD-------DV--PILKGVNLCVRKGEVHAIMGPNGSGKSTFSKTL
VGHYAYKVTGGTASY-LD-QDLLALDPEERAQRGIFMSFQYPVEVPGVTNADFLRVALNE
K------------RL---------------------------------------------
------------------------------------------------------------
------------------------------------------------------------
------------------------------------------------------------
------------------------------------------------------------
------------------------------------------------------------
---------------------------------------AMGQDEISPLEFFALISRKLK
QIGMKADFLNRNVNEGFSGGEKKRNEILQMVLLEPQLAILDELDSGLDIDALKEIAEGVN
NFKSK-----------DT--AIIMITHYQRLLDYIKPDFVHIMSNGRIIKTGDASLALEL
EAQGY-------------------------------------------------------
------------------------------------------------------------
-------------------------
>Haptophytes-Pavlovales-Pavlova-lutheri-RCC1537-CAMPEP-0205969664
------------------------------------------------------------
------------------------------------------------------------
------------------------------------------------------------
------------------------------------------------------------
------------------------------------------------------------
------------------------------------------------------------
------------------------------------------------------------
------------------------------------------------------------
------------------------------------------------------------
------------------------------------------------------------
------------------------------------------------------------
------------------------------------------------------------
------------------------------------------------------------
------------------------------------------------------------
------------------------------------------------------------
------------------------------------------------------------
------------------------------------------------------------
--------------------------------------MAAGD-----------------
---VVLDVNGLQANVD-------DV--PILKGVNLCVRKGEVHAIMGPNGSGKSTFSKTL
VGHYAYKVTGGTASY-LD-QDLLALDPEERAQRGIFMSFQYPVEVPGVTNADFLRVALNE
K------------RL---------------------------------------------
------------------------------------------------------------
------------------------------------------------------------
------------------------------------------------------------
------------------------------------------------------------
------------------------------------------------------------
---------------------------------------AMGQDEVSPLEFFALISRKLK
QIGMKADFLNRNVNEGFSGGEKKRNEILQMVLLEPQLAILDELDSGLDIDALKEIAEGVN
NFKSK-----------DT--AIIMITHYQRLLDYIKPDFVHIMSNGRIIKTGDASLALEL
EAQGY-GWVTEPEQVTQ-------------------------------------------
------------------------------------------------------------
-------------------------
>Haptophytes-Pavlovales-Pavlova-lutheri-SAG-926-LLEN2043942
------------------------------------------------------------
------------------------------------------------------------
------------------------------------------------------------
------------------------------------------------------------
------------------------------------------------------------
------------------------------------------------------------
------------------------------------------------------------
------------------------------------------------------------
------------------------------------------------------------
------------------------------------------------------------
------------------------------------------------------------
------------------------------------------------------------
------------------------------------------------------------
------------------------------------------------------------
------------------------------------------------------------
------------------------------------------------------------
------------------------------------------------------------
--------------------------------------MAAGD-----------------
---VVLDVNGLQANVD-------DV--PILKGVNLCVRKGEVHAIMGPNGSGKSTFSKTL
VGHYAYKVTGGTASY-LD-QDLLALDPEERAQRGIFMSFQYPVEVPGVTNADFLRVALNE
K------------RL---------------------------------------------
------------------------------------------------------------
------------------------------------------------------------
------------------------------------------------------------
------------------------------------------------------------
------------------------------------------------------------
---------------------------------------AMGQDEVSPLEFFALISRKLK
QIGMKADFLNRNVNEGFSGGEKKRNEILQMVLLEPQLAILDELDSGLDIDALKEIAEGVN
NFKSK-----------DT--AIIMITHYQRLLDYIKPDFVHIMSNGRIIKTGDASLALEL
EAQGY-------------------------------------------------------
------------------------------------------------------------
-------------------------
>Haptophytes-Pavlovales-Pavlova-sp-CCMP459-CAMPEP-0190508630
------------------------------------------------------------
------------------------------------------------------------
------------------------------------------------------------
------------------------------------------------------------
------------------------------------------------------------
------------------------------------------------------------
------------------------------------------------------------
------------------------------------------------------------
------------------------------------------------------------
------------------------------------------------------------
------------------------------------------------------------
------------------------------------------------------------
------------------------------------------------------------
------------------------------------------------------------
------------------------------------------------------------
------------------------------------------------------------
------------------------------------------------------------
-----------------------------------------XD-----------------
---ALLQVTGLRASVE-------DV--PILKGVDLTVKKGEVHAIMGPNGSGKSTLSKAI
AGHHAYSVTGGKVAF-EG-KDMLELEPEERAQEGLFLAFQYPIEVPGVTNADFLRVALNE
K------------RV---------------------------------------------
------------------------------------------------------------
------------------------------------------------------------
------------------------------------------------------------
------------------------------------------------------------
------------------------------------------------------------
---------------------------------------AQGLEEIGPLEFFSLVSEKLA
AVNMKSDFLNRNVNEGFSGGEKKRNEILQMVLLDPKVAILDELDSGLDIDALKQIAEGVN
NFRNE-----------EN--AVVMITHYQRLLDYIKPDYVHIMSNGKIVKTGDASLALEL
EAQGY-SWVTEPETV---------------------------------------------
------------------------------------------------------------
-------------------------
>Haptophytes-Phaeocystales-Phaeocystis-antarctica-Caron-Lab-Isolate-CAMPEP-0172985126
------------------------------------------------------------
------------------------------------------------------------
------------------------------------------------------------
------------------------------------------------------------
------------------------------------------------------------
------------------------------------------------------------
------------------------------------------------------------
------------------------------------------------------------
------------------------------------------------------------
------------------------------------------------------------
------------------------------------------------------------
------------------------------------------------------------
------------------------------------------------------------
------------------------------------------------------------
------------------------------------------------------------
------------------------------------------------------------
------------------------------------------------------------
--------------------------------------MEAGE-----------------
---MLLDVKDLCASVE-------DN--AILKGINFQVKRGEVHAIMGPNGSGKSTFSKVL
VGHPSYEVTGGTAEYRKG-EDLLDLEPEDRAQQGVFLAFQYPVEIAGVSNSDFLRLAVNK
R------------RG---------------------------------------------
------------------------------------------------------------
------------------------------------------------------------
------------------------------------------------------------
------------------------------------------------------------
------------------------------------------------------------
---------------------------------------ALGLPEHDPIEFFGVLAEKMQ
TVGMSNDFIGRDVNGGFSGGEKKRNEILQMALLGPELSILDETDSGLDIDALKTVAAGVN
AAKSS-----------EN--GIILITHYQRLLDYIKPDFVHVMSDGKIVRSGGPELALEL
ERDGY-AFLDKNEKAFKDP------------VKDAK------------------------
------------------------------------------------------------
-------------------------
>Haptophytes-Phaeocystales-Phaeocystis-antarctica-CCMP1374-CAMPEP-0198174842
------------------------------------------------------------
------------------------------------------------------------
------------------------------------------------------------
------------------------------------------------------------
------------------------------------------------------------
------------------------------------------------------------
------------------------------------------------------------
------------------------------------------------------------
------------------------------------------------------------
------------------------------------------------------------
------------------------------------------------------------
------------------------------------------------------------
------------------------------------------------------------
------------------------------------------------------------
------------------------------------------------------------
------------------------------------------------------------
------------------------------------------------------------
--------------------------------------MEAGE-----------------
---MLLDVKDLCASVE-------DN--AILKGINFQVKRGEVHAIMGPNGSGKSTFSKVL
VGHPSYEVTGGTAEYRKG-EDLLDLEPEDRAQQGVFLAFQYPVEIAGVSNSDFLRLAVNK
R------------RG---------------------------------------------
------------------------------------------------------------
------------------------------------------------------------
------------------------------------------------------------
------------------------------------------------------------
------------------------------------------------------------
---------------------------------------ALGLPEHDPIEFFGVLAEKMQ
TVGMSNDFIGRDVNGGFSGGEKKRNEILQMALLGPELSILDETDSGLDIDALKTVAAGVN
AAKSS-----------EN--GIILITHYQRLLDYIKPDFVHVMSDGKIVRSGGPELALEL
ERDGY-AFLDKNEKAFKDP------------VKDAK------------------------
------------------------------------------------------------
-------------------------
>Haptophytes-Phaeocystales-unid-sp-CCMP2000-CAMPEP-0119074242
------------------------------------------------------------
------------------------------------------------------------
------------------------------------------------------------
------------------------------------------------------------
------------------------------------------------------------
------------------------------------------------------------
------------------------------------------------------------
------------------------------------------------------------
------------------------------------------------------------
------------------------------------------------------------
------------------------------------------------------------
------------------------------------------------------------
------------------------------------------------------------
------------------------------------------------------------
------------------------------------------------------------
----------------------------------------------------------MR
RAILLGLC-----------------VSC-KH---AFVV-VPTTA-------R--------
-----CSAS-ARRV-------------G--GS----PTMEAGE-----------------
---VLLDVKDLCASVD-------ET--SILKGVNLQVKRGEVHAIMGPNGSGKSTFSKVL
VGHPSYEVTGGTAAYRKG-EDLLDLEPEDRAQQGVFLAFQYPVEIPGVSNSDFLRLAVNK
R------------RS---------------------------------------------
------------------------------------------------------------
------------------------------------------------------------
------------------------------------------------------------
------------------------------------------------------------
------------------------------------------------------------
---------------------------------------ALGLPEHDPIEFFGVLAEKMQ
TVGMSNDFIGRDVNSGFSGGEKKRNEILQLALLEPEIAILDETDSGLDIDALKTVASGVN
SYKNA-----------EN--GIILITHYQRLLDYIKPDYVHVMSQGQIVRSGGPELALEL
ESDGY-AFLDKDGKFTL--------------SADVA------------------------
------------------------------------------------------------
-------------------------
>Haptophytes-Prymnesiales-Prymnesium-parvum-LXRN2045587
------------------------------------------------------------
------------------------------------------------------------
------------------------------------------------------------
------------------------------------------------------------
------------------------------------------------------------
------------------------------------------------------------
------------------------------------------------------------
------------------------------------------------------------
------------------------------------------------------------
------------------------------------------------------------
------------------------------------------------------------
------------------------------------------------------------
------------------------------------------------------------
------------------------------------------------------------
------------------------------------------------------------
------------------------------------------------------------
------------------------------------------------------------
------------------------------------------------------------
---------------------------------------------MGPNGSGKSTLSKVL
VGHPAYEVTGGEVTYREG-EDLLDLAPEERAQQGVFLAFQYPVEISGVSNADFLRLAVNK
R------------RG---------------------------------------------
------------------------------------------------------------
------------------------------------------------------------
------------------------------------------------------------
------------------------------------------------------------
------------------------------------------------------------
---------------------------------------ALGESEYDPIEFFGVLGEKMS
SVGMSMDFINRDVNSGFSGGEKKRNEILQMALLEPELAILDETDSGLDIDALKTVAAGVN
AYKND-----------EN--GIVLITHYQRLLDYIKPDFVHIMSKGQIVRSGGPELALEL
EKDGY-KFLN--------------------------------------------------
------------------------------------------------------------
-------------------------
>Haptophytes-Prymnesiales-Prymnesium-parvum-Texoma1-CAMPEP-0191201494
------------------------------------------------------------
------------------------------------------------------------
------------------------------------------------------------
------------------------------------------------------------
------------------------------------------------------------
------------------------------------------------------------
------------------------------------------------------------
------------------------------------------------------------
------------------------------------------------------------
------------------------------------------------------------
------------------------------------------------------------
------------------------------------------------------------
------------------------------------------------------------
------------------------------------------------------------
------------------------------------------------------------
------------------------------------------------------------
-MAVVSLLP--------------------GW---AMVF-VGQPAPS--HWT---------
-----LPRP-HARF-------------A--AN----VHMATGD-----------------
---VLLNVKNLQASVD-------DN--SILKGVNICVRRGEVHAIMGPNGSGKSTLSKVL
VGHPAYEVTGGEVTYREG-EDLLDLAPEERAQQGVFLAFQYPVEISGVSNADFLRLAVNK
R------------RG---------------------------------------------
------------------------------------------------------------
------------------------------------------------------------
------------------------------------------------------------
------------------------------------------------------------
------------------------------------------------------------
---------------------------------------ALGESEYDPIEFFGVLGEKMS
SVGMSMDFINRDVNSGFSGGEKKRNEILQMALLEPELAILDETDSGLDIDALKTVAAGVN
AYKND-----------EN--GIVLITHYQRLLDYIKPDFVHIMSKGQIVRSGGPELALEL
EKDGY-KFLNPV------------------------------------------------
------------------------------------------------------------
-------------------------
>Chlamydomonas-PACid-27564006
------------------------------------------------------------
------------------------------------------------------------
------------------------------------------------------------
------------------------------------------------------------
------------------------------------------------------------
------------------------------------------------------------
------------------------------------------------------------
------------------------------------------------------------
------------------------------------------------------------
------------------------------------------------------------
------------------------------------------------------------
------------------------------------------------------------
------------------------------------------------------------
------------------------------------------------------------
------------------------------------------------------------
------------------------------------------------------------
-----------------------------MAH--QILRSSRIASST--RVAQRS------
----------SRVHAVS-------------VR----CAAAPAD-----------------
---VMLEVKDLTASIAG-----THT--PILKGVNLTIRNGEVHAIMGKNGSGKSTLSKVL
VGHPDYEVTGGTAVF-KG-KNLFEMEPEERSHAGLFLSFQTPIEVPGVSNVDFLRMACNS
R------------RK---------------------------------------------
------------------------------------------------------------
------------------------------------------------------------
------------------------------------------------------------
------------------------------------------------------------
------------------------------------------------------------
---------------------------------------ALGHPELDPLEFYAYIMPKLE
MLNMDPTFLNRNVNEGFSGGEKKRNEILQLAVLEADMAILDEIDSGLDIDALRDVAKAVN
QLRSD-----------DT--GVLMVTHYKRLLDYIKPDFVHIMQAGEIVKTGDMSLVDQL
EAGGY-ATL---------------------------------------------------
------------------------------------------------------------
-------------------------
>missing_sequence
------------------------------------------------------------
------------------------------------------------------------
------------------------------------------------------------
------------------------------------------------------------
------------------------------------------------------------
------------------------------------------------------------
------------------------------------------------------------
------------------------------------------------------------
------------------------------------------------------------
------------------------------------------------------------
------------------------------------------------------------
------------------------------------------------------------
------------------------------------------------------------
------------------------------------------------------------
------------------------------------------------------------
------------------------------------------------------------
------------------------------------------------------------
------------------------------------------------------------
------------------------------------------------------------
------------------------------------------------------------
------------------------------------------------------------
------------------------------------------------------------
------------------------------------------------------------
------------------------------------------------------------
------------------------------------------------------------
------------------------------------------------------------
------------------------------------------------------------
------------------------------------------------------------
------------------------------------------------------------
------------------------------------------------------------
------------------------------------------------------------
-------------------------
>missing_sequence
------------------------------------------------------------
------------------------------------------------------------
------------------------------------------------------------
------------------------------------------------------------
------------------------------------------------------------
------------------------------------------------------------
------------------------------------------------------------
------------------------------------------------------------
------------------------------------------------------------
------------------------------------------------------------
------------------------------------------------------------
------------------------------------------------------------
------------------------------------------------------------
------------------------------------------------------------
------------------------------------------------------------
------------------------------------------------------------
------------------------------------------------------------
------------------------------------------------------------
------------------------------------------------------------
------------------------------------------------------------
------------------------------------------------------------
------------------------------------------------------------
------------------------------------------------------------
------------------------------------------------------------
------------------------------------------------------------
------------------------------------------------------------
------------------------------------------------------------
------------------------------------------------------------
------------------------------------------------------------
------------------------------------------------------------
------------------------------------------------------------
-------------------------
>Micromonas-PACid-27345444
------------------------------------------------------------
------------------------------------------------------------
------------------------------------------------------------
------------------------------------------------------------
------------------------------------------------------------
------------------------------------------------------------
------------------------------------------------------------
------------------------------------------------------------
------------------------------------------------------------
------------------------------------------------------------
------------------------------------------------------------
------------------------------------------------------------
------------------------------------------------------------
------------------------------------------------------------
------------------------------------------------------------
------------------------------------------------------------
--------MSAAT----------------IS---SRTL-TTPASLT--RARG--------
ASSRAARAA-SRAVGP--------------VV----VRAAKGD-----------------
---VLLEVKDLTAKVAE-----TGE--TILNGVTLTIKEGETHAIMGKNGSGKSTFTKVL
VGHPSYEVTGGTAVF-KG-KDLLAMDPEDRAREGLFLSFQSPIEVPGVSNTDFLRMMCNE
R------------RK---------------------------------------------
------------------------------------------------------------
------------------------------------------------------------
------------------------------------------------------------
------------------------------------------------------------
------------------------------------------------------------
---------------------------------------ARGEEELDPLEFYGFLTPKLD
QLNMDPSFLARNVNEGFSGGEKKRNEILQLAVMESEMSILDEIDSGLDVDALRDVAAAVN
VLKEG-----------DK--GLLLITHYQRLLDAIHPDFVHVMEKGKITQTGDKSIASKL
EEGGF-ASLA--------------------------------------------------
------------------------------------------------------------
-------------------------
>Nannochloropsis-gaditana-Naga-1Chloroplast341
------------------------------------------------------------
------------------------------------------------------------
------------------------------------------------------------
------------------------------------------------------------
------------------------------------------------------------
------------------------------------------------------------
------------------------------------------------------------
------------------------------------------------------------
------------------------------------------------------------
------------------------------------------------------------
------------------------------------------------------------
------------------------------------------------------------
------------------------------------------------------------
------------------------------------------------------------
------------------------------------------------------------
------------------------------------------------------------
------------------------------------------------------------
------------------------------------------------------------
----MLEIKNLTAVTSEQEISRNQA--LILKGVNLTLKGGEIQIIMGSNGSGKSTLAKLL
AGHPAYNMLHGSIIF-RN-EKLIRCLPETRARLGLFLGFQYPMEVGGVSNQDFLRLAYHS
R------------YK---------------------------------------------
------------------------------------------------------------
------------------------------------------------------------
------------------------------------------------------------
------------------------------------------------------------
------------------------------------------------------------
---------------------------------------KKDNILNTSLRFANKILNYVK
ILDMNSSFLPRPLNQGFSGGEKKKNEILQMAITGCELAILDEIDSGLDVDALKTLSKTIL
IYQLDGS-FNSRFLQTTK--SLILITHYQRLLEYIKPDKIQIMKQGKIVCSGKSNLGTII
DRKGY-DWLSGVGSGLHLIE----------------------------------------
--------------NINKKK----------------------------------------
--------LQILK------------
>Ostreococcus-PACid-27413350
------------------------------------------------------------
------------------------------------------------------------
------------------------------------------------------------
------------------------------------------------------------
------------------------------------------------------------
------------------------------------------------------------
------------------------------------------------------------
------------------------------------------------------------
------------------------------------------------------------
------------------------------------------------------------
------------------------------------------------------------
------------------------------------------------------------
------------------------------------------------------------
------------------------------------------------------------
------------------------------------------------------------
------------------------------------------------------------
------------------------------------------------------------
------------------------------------------------------------
---------------------------------------------MGKNGSGKSTLTKVL
VGHPAYEVTSGSATF-KG-EALFEMEPEERARSGLFLSFQSPIEVPGVSNTDFLRMMCNE
R------------RK---------------------------------------------
------------------------------------------------------------
------------------------------------------------------------
------------------------------------------------------------
------------------------------------------------------------
------------------------------------------------------------
---------------------------------------ARGEEELDPLEFYGYLTPKLE
ALNMDPSFLTRNVNEGFSGGEKKRNEILQLAVMESEMSILDEIDSGLDVDALRDVAKAVN
LLRQG-----------DK--GLLLITHYQRLLDAIHPNFVHIMQKGQIVQTGGVEIATQL
EEGGF-ASLAQ-------------------------------------------------
------------------------------------------------------------
-------------------------
>Pelagophytes-1-504421-fgenesh1-kg-2-#-250-#-Locus2771v1rpkm66-52
------------------------------------------------------------
------------------------------------------------------------
------------------------------------------------------------
------------------------------------------------------------
------------------------------------------------------------
------------------------------------------------------------
------------------------------------------------------------
------------------------------------------------------------
------------------------------------------------------------
------------------------------------------------------------
------------------------------------------------------------
------------------------------------------------------------
------------------------------------------------------------
------------------------------------------------------------
------------------------------------------------------------
------------------------------------------------------------
------------------------------------------------------------
-------------------------------M----RTAMAAA-----------------
---PLFEAKGLVASIGG-----TDK--QILNGLDLTVRAGEVHAIMGPNGSGKSTLSKVL
ARHPAYDVTGGSAKL-NG-VELLEMEATEAALAGVFLAFQYPTELPGVGNTDFLRLMLNA
K------------RK---------------------------------------------
------------------------------------------------------------
------------------------------------------------------------
------------------------------------------------------------
------------------------------------------------------------
------------------------------------------------------------
---------------------------------------SQGLTELDPLEFLGIAMEKCK
VVEMDPKFLGRNVNEGFSGGEKKRNEILQMAVLEPTLAILDETDSGLDIDALKTISDGIN
SLRRS-----------DN--AFVLITHYQRLLDYVKPDFVHVMRDGKIIRTGGPELALEL
EANGY-A-----------------------------------------------------
------------------------------------------------------------
-------------------------
>Physcomitrella-PACid-18072910
------------------------------------------------------------
------------------------------------------------------------
------------------------------------------------------------
-----------------------------------MVSR---------------------
------------------------------------------------------------
------------------------------------------------------------
---------SSF------------------------------------------------
------------------------------------------------------------
------------------------------------------------------------
------------------------------------------------------------
------------------------------------------------------------
--------------------------------------CQRFAAG-------------VG
GLPTS-------------------------------------------------------
-------------------------------------IRNGAARAG--------------
------------------------------DVGRARV-----------------------
----------------------------------------------------------PV
VAGRVQLREKGVL----------------VC---GEEV-GSLKTQS--RRRW--------
-----REGS-SSSVTVSTNA-MSAQLEE--EP----AAKGEAR-----------------
---VILEVQGLRAVVAD-----TRQ--EILNGVDLVIREGEVHAIMGKNGSGKSTLSKVL
VGHPDYEVTGGTAIF-KG-ENLFDKEPEERSHCGLFLSFQSPVEIPGVSNMDFLRMACNA
R------------RN---------------------------------------------
------------------------------------------------------------
------------------------------------------------------------
------------------------------------------------------------
------------------------------------------------------------
------------------------------------------------------------
---------------------------------------ARGLEELGPLEFYGFVAEKLT
ALNMDPRFLDRNVNEGFSGGEKKRNEILQLSVLEADMAILDEIDSGLDIDALRDVANAVV
GLKKD-----------NN--AILMITHYQRLLDYIMPTYVHIMEAGRIVKTGDMSLAAQL
EAGGY-NAVQAMKM----------------------------------------------
------------------------------------------------------------
-------------------------
>Picochlorum-soloecismus-Picsp-1-6736-NSC-04077
------------------------------------------------------------
------------------------------------------------------------
------------------------------------------------------------
------------------------------------------------------------
------------------------------------------------------------
------------------------------------------------------------
------------------------------------------------------------
------------------------------------------------------------
------------------------------------------------------------
------------------------------------------------------------
------------------------------------------------------------
----------------------------------------------------------MQ
AVQKQ-------------------------------------------------------
------------------------------------------------------------
------------------------------------------------------------
-------------------------P------GVASPP----------------------
---------------------------------------MSAFSGR--RVAA--------
---SKMRAQ-------------YQHKQC--NI----ACNAMGD-----------------
---VILEVSDLHAKITG-----TDK--EILKGVNLTLCEGEVHAIMGKNGSGKSTFSKVL
VGHPDYEVTGGTMTY-KG-QDLMEFEPEERCHLGLFMSFQSPVEIPGVSNSDFLRMATNA
Q------------RK---------------------------------------------
------------------------------------------------------------
------------------------------------------------------------
------------------------------------------------------------
------------------------------------------------------------
------------------------------------------------------------
---------------------------------------AKGEPELDPLEFFSVVTPKLQ
ALNMDPAFLNRNVNEGFSGGEKKRNEILQLACLEAKCAILDEIDSGLDIDALKDVSQAVN
GLKKSNP---------EM--TILMVTHYKRLLDYIKPDKVHIMQEGKIITTGGMDLVDQL
ELEGY-SVLSSS------------------------------------------------
------------------------------------------------------------
-------------------------
>Populus-trichocarpa-563506
MA----------------------------------------------------------
------------------------------------------------------------
------------------------------------------------------------
------------------------------------------------------------
------------------------------------------------------------
------------------------------------------------------------
------------------------------------------------------------
------------------------------------------------------------
------------------------------------------------------------
------------------------------------------------------------
------------------------------------------------------------
------------------------------------------------------------
------------------------------------------------------------
-------------------------------------LRFTLS-----------------
------------------------------------------------------------
----------------------SPSP------SLQPPLIH------------------SP
PPLKLSTLP------------------L-NS---NLFT-YSATRSL--------------
----RLRST-RRLPAVTASVPAVETTGT--TG----TDSGKKR-----------------
---PLLEVKDLTAVIAE-----SKQ--EILKGVNVVLYEGEVHAIMGKNGSGKSTFSKVL
AGHPDYEVTGGSVVF-KG-ENLLDMEPEERSLAGLFMSFQSPVEIPGVNNIDFLNMAYNA
R------------RR---------------------------------------------
------------------------------------------------------------
------------------------------------------------------------
------------------------------------------------------------
------------------------------------------------------------
------------------------------------------------------------
---------------------------------------KLGLPELGPIEFYAYLFPKLE
LVNMKSDFLNRNVNEGFSGGERKRNEILQLAVLGAELAILDEIDSGLDIDALQDVAKAVN
GMLTP-----------NN--AVLMITHYLRLLEFIKPTCIHIMENGRIVKTGDISIAKTL
EKEGY-KAISAS------------------------------------------------
------------------------------------------------------------
-------------------------
>missing_sequence
------------------------------------------------------------
------------------------------------------------------------
------------------------------------------------------------
------------------------------------------------------------
------------------------------------------------------------
------------------------------------------------------------
------------------------------------------------------------
------------------------------------------------------------
------------------------------------------------------------
------------------------------------------------------------
------------------------------------------------------------
------------------------------------------------------------
------------------------------------------------------------
------------------------------------------------------------
------------------------------------------------------------
------------------------------------------------------------
------------------------------------------------------------
------------------------------------------------------------
------------------------------------------------------------
------------------------------------------------------------
------------------------------------------------------------
------------------------------------------------------------
------------------------------------------------------------
------------------------------------------------------------
------------------------------------------------------------
------------------------------------------------------------
------------------------------------------------------------
------------------------------------------------------------
------------------------------------------------------------
------------------------------------------------------------
------------------------------------------------------------
-------------------------
>missing_sequence
------------------------------------------------------------
------------------------------------------------------------
------------------------------------------------------------
------------------------------------------------------------
------------------------------------------------------------
------------------------------------------------------------
------------------------------------------------------------
------------------------------------------------------------
------------------------------------------------------------
------------------------------------------------------------
------------------------------------------------------------
------------------------------------------------------------
------------------------------------------------------------
------------------------------------------------------------
------------------------------------------------------------
------------------------------------------------------------
------------------------------------------------------------
------------------------------------------------------------
------------------------------------------------------------
------------------------------------------------------------
------------------------------------------------------------
------------------------------------------------------------
------------------------------------------------------------
------------------------------------------------------------
------------------------------------------------------------
------------------------------------------------------------
------------------------------------------------------------
------------------------------------------------------------
------------------------------------------------------------
------------------------------------------------------------
------------------------------------------------------------
-------------------------
>Selaginella-moellendorffii-gi302809196
------------------------------------------------------------
------------------------------------------------------------
------------------------------------------------------------
------------------------------------------------------------
------------------------------------------------------------
------------------------------------------------------------
------------------------------------------------------------
------------------------------------------------------------
------------------------------------------------------------
------------------------------------------------------------
------------------------------------------------------------
------------------------------------------------------------
------------------------------------------------------------
------------------------------------------------------------
------------------------------------------------------------
------------------------------------------------------------
------------------------------------------------------------
-----MAVA-------------QEELRD--SA----DSSKAGA-----------------
---VLLEVRDLKARVAD-----SET--EILRGVDLTIREGEVHAIMGKNGSGKSTFAKVL
VGHPDYEVTAGSAGF-KN-ENLFDKEPEERSHAGLFMSFQSPIEVPGVSNDEFLRMACNA
R------------RA---------------------------------------------
------------------------------------------------------------
------------------------------------------------------------
------------------------------------------------------------
------------------------------------------------------------
------------------------------------------------------------
---------------------------------------ALNKPELPPLEFFAHLMPKLK
ALNMSPTFLNRNVNEGFSGGEKKRNEILQLAVLEADLALLDEIDSGLDVDALRDVANAIN
GLRTS-----------KN--AVLMITHHERLLDYIHPDYVHIMDNGRIVRTGDSSLAQIV
HKEGY-TAL---------------------------------------------------
------------------------------------------------------------
-------------------------
>missing_sequence
------------------------------------------------------------
------------------------------------------------------------
------------------------------------------------------------
------------------------------------------------------------
------------------------------------------------------------
------------------------------------------------------------
------------------------------------------------------------
------------------------------------------------------------
------------------------------------------------------------
------------------------------------------------------------
------------------------------------------------------------
------------------------------------------------------------
------------------------------------------------------------
------------------------------------------------------------
------------------------------------------------------------
------------------------------------------------------------
------------------------------------------------------------
------------------------------------------------------------
------------------------------------------------------------
------------------------------------------------------------
------------------------------------------------------------
------------------------------------------------------------
------------------------------------------------------------
------------------------------------------------------------
------------------------------------------------------------
------------------------------------------------------------
------------------------------------------------------------
------------------------------------------------------------
------------------------------------------------------------
------------------------------------------------------------
------------------------------------------------------------
-------------------------
>Thalassiosira-Thaps3u-1319
------------------------------------------------------------
------------------------------------------------------------
------------------------------------------------------------
------------------------------------------------------------
------------------------------------------------------------
------------------------------------------------------------
------------------------------------------------------------
------------------------------------------------------------
------------------------------------------------------------
------------------------------------------------------------
------------------------------------------------------------
------------------------------------------------------------
------------------------------------------------------------
------------------------------------------------------------
------------------------------------------------------------
------------------------------------------------------------
------------------------------------------------------------
--------------------------------------MNSNS-----------------
---PILEIKNLKASIN-------NT--EILKNLNLTINRGEIHAIMGPNGSGKSTFSKII
AGHPAYEVLSGDIFF-KG-SSILDLDPEKRSHLGIFLAFQYPIEIPGVSNEDFLRLAYNS
K------------QK---------------------------------------------
------------------------------------------------------------
------------------------------------------------------------
------------------------------------------------------------
------------------------------------------------------------
------------------------------------------------------------
---------------------------------------FYNKPEVDPIEFFSIINEKLN
LVNMSSVFLSRNVNEGFSGGEKKRNEILQMILLESELSILDETDSGLDIDALKIISNGIN
TFMDS-----------NK--AIILITHYQRLLDYIKPDYVHVMQNGKIIKTGTADLAKEL
EIKGY-EWLN--------------------------------------------------
------------------------------------------------------------
-------------------------
>Vitrella-brassicaformis-84581000
------------------------------------------------------------
------------------------------------------------------------
------------------------------------------------------------
------------------------------------------------------------
------------------------------------------------------------
------------------------------------------------------------
----------XF------------------------------------------------
------------------------------------------------------------
------------------------------------------------------------
------------------------------------------------------------
------------------------------------------------------------
------------------------------------------------------------
------------------------------------------------------------
------------------------------------------------------------
------------------------------------------------------------
-----------------------NIP-----------------------------RNRSL
PPTWASGNAASQHDILS---GVCFP----FP---HHLTRRPAEAMH--SIPD--------
--AFPRPQN-PPNEG---SQ-PPALPAA--MS----ASEDASD-----------------
---TIMRIDNVHAEVGEE----EEKVVKILDGFSLEVKKGEVHAIMGPNGSGKSTLSKVI
TGHPDYRVIEGSITF-KG-EDVLDMDVDERALAGIFLAFQYPVEIAGVSNSDFLRAAVNI
R------------RK---------------------------------------------
------------------------------------------------------------
------------------------------------------------------------
------------------------------------------------------------
------------------------------------------------------------
------------------------------------------------------------
---------------------------------------REGLDDLDAIEFSMKMFEELD
KLGLDPSFLDRGINAGFSGGEKKRNEVLQMVMLNPDLVILDETDSGLDVDSLKTTAEAVN
NFKASHP---------DK--TFLIITHYQRLLDLIKADRVSVMKKGRVVLTGGPDLATTI
EQWGYGDWLEKEAAGG--------------------------------------------
-------------------R----------------------------------------
--------EAVLA------------
>Volvox-carteri-f-nagariensis-302840511
------------------------------------------------------------
------------------------------------------------------------
------------------------------------------------------------
------------------------------------------------------------
------------------------------------------------------------
------------------------------------------------------------
------------------------------------------------------------
------------------------------------------------------------
------------------------------------------------------------
------------------------------------------------------------
------------------------------------------------------------
------------------------------------------------------------
------------------------------------------------------------
------------------------------------------------------------
------------------------------------------------------------
------------------------------------------------------------
-----------------------------MAH--QVLTRSSLASSIWPRAGACR------
----------SRRIAQP-------------LF----CVAAPGE-----------------
---VMLEVKNLEAKIAA-----TGQ--PILKGVNLTIRNGEVHAIMGKNGSGKSTLSKVL
VGHPDYEVTGGTATF-KG-KDLFELEPEERSHAGLFLSFQTPIEVPGVSNVDFLRMACNA
R------------RK---------------------------------------------
------------------------------------------------------------
------------------------------------------------------------
------------------------------------------------------------
------------------------------------------------------------
------------------------------------------------------------
---------------------------------------ALGQSELDPLEFYAYIMPKLE
MLNMDPTFLNRNVNEGFSGGEKKRNEILQLAVLEADMAILDEIDSGLDIDALRDVAKAVN
QLKNE-----------DT--GVLMVTHYKRLLDYIKPDFVHIMQAGEIVKTGDMGLVDQL
EAGGY-ATLSHTDSE---------------------------------------------
------------------------------------------------------------
-------------------------
