# Supplementary material for: New plastids, old proteins: repeated endosymbiotic acquisitions in kareniacean dinoflagellates
Source: EMBO Rep. 2024 Mar 18;25(4):16. doi: 10.1038/s44319-024-00103-y (PMC11014865; doi:10.1038/s44319-024-00103-y)
Supplement: Supplementary file 11 — Dataset EV10 [file 44319_2024_103_MOESM11_ESM.zip › Dataset EV10/plastid_protein_phylogeny_files/raw alignments/SufD.fasta_aligned.fasta]

>Arabidopsis-PACid-19656290
------------------------------------------------------------
------------------------------------------------------------
------------------------------------------------------------
------------------------------------------------------------
------------------------------------------------------------
------------------------------------------------------------
------------------------------------------------------------
------------------------------------------------------------
------------------------------------------------------------
------------------------------------------------------------
------------------------------------------------------------
------------------------------------------------------------
------------------------------------------------------------
-------------------------------------------MAAATV-----------
----------------------------------------------------------LG
------RLSLIPNLSSKPKL----KSNRRTT-----------------------------
--------------------------------------------STSVSVRAQASFS---
---------------------------------------------------------DPF
V--LQLAESLEDSLSASPS-----SSLPLQRIRDSSAETLLSTP----------------
-------------------------WPSRKDEPFRF-TDTSLIRSSQIE----------P
ISTQQRNSEILDN----------------LTETQF--TNAVIIDGFVSNLTIG-PSDLP-
-----DGVYFGK-YS----GLPDELT-NRISEFIG-------------------------
-----------------------------NFDSG-----DLFWSIN-----GMGAP-DLM
VIYVPEG----------CKV--ENPIYLRYFSGETGDR----------ESKRLPVSNPRV
FVLVEEGGEIGIVEEFVGKD---------------EEGFYWTNPVLEVVVQKNAKLKHSY
LQKESM--------------------------------ASAHIKWTFVRQ-EAESEYELV
EVS-TGGKLGRHNVHVQQLGPDTLTELTTFHMCV----NEQTLDLHSKIILDHPRGASRQ
LHKCIVAHSSGQAVFDGNVRVNRFAQQTNAGQLTRSLLLKPRATVNIKPNLQIIADDVKC
SHGAAISDLEEDQLFYFQARGIDLETARRALISSFGSEVIEKF---------P-NREIRD
QARNHVKGLL--------------------------------------------------
------------------------------------------------------------
------------------------------------------------------------
------------------------------------------------------------
-----------------------------
>Aureococcus-anophagefferens-Auran1-14339
------------------------------------------------------------
------------------------------------------------------------
------------------------------------------------------------
------------------------------------------------------------
------------------------------------------------------------
------------------------------------------------------------
------------------------------------------------------------
------------------------------------------------------------
------------------------------------------------------------
------------------------------------------------------------
------------------------------------------------------------
------------------------------------------------------------
------------------------------------------------------------
------------------------------------------------------------
------------------------------------------------------------
------------------------------------------------------------
------------------------------------------------------------
------------------------------------------------------------
------------------------------------------------------------
------------------------ALPLKKQEPWRF-TKLEHLWGTSVDA----------
------------------------------------------------------------
-----RG-----------------------------------------------------
------------------------------------------------------------
---APAGV----------------------------------------------------
-----------------------------------G----------------EAALAGWV
PDEASG------------------------------EAVVVHVHHVQCGV-RRDGEFRSR
AIS-DGAAVGRVAVEAEILGPHARFDFLGLQLGA----GDQNLDLRTALRHTAGDAESVQ
DIRNVAG-ERAKLTFKGRIAVPVTGQKTNADQICKSLLLDDGATVNAMPSLEIVADDVKC
THGATIADLDEEGLFYLNSRMLSEKDARKLLLKAFCYDIVQRTDLL--------PPATVD
RLDA--------------------------------------------------------
------------------------------------------------------------
------------------------------------------------------------
------------------------------------------------------------
-----------------------------
>Bathycoccus-prasinos-612396127
M-----------------------------------------------------------
------------------------------------------------------------
------------------------------------------------------------
------------------------------------------------------------
------------------------------------------------------------
------------------------------------------------------------
------------------------------------------------------------
------------------------------------------------------------
------------------------------------------------------------
------------------------------------------------------------
------------------------------------------------------------
------------------------------------------------------------
------------------------------------------------------------
--------------------------------------------SSKSL-----------
----------------------RRISRRRLLSSSSFDTSSATTEKNNINDT---------
---------KTKTRGSRR------ATKTAAA-----------------------------
--------------------------------------------AASGGAATAKA-----
------------SKSSSSLKK---------------------------------RD-NEW
-----ILQARDACVSSESS-----SESWVERMRSSASKQLSESK----------------
-------------------------TPTNRDESWRF-FDVSEITSATLVR----------
--EDDSEADVEEDMKAF----------LADVPEGA--KVVAFVNGRFSEKWSS-IDEDDK
-----NGVSISR-------TISGDIA-T-AIGTYD-------------------------
-EDEE------------------------VEGQG-----AIFARIN-----KSCARSDNV
ACITVKS----------ENV--ENIVYIIHARRSSKDR---------KDGELATGANARV
FIDALAKSSVSVVEKYATVGGSG----------KKHDSRYWANDVVEIHLAENARVFHSL
SQDHGR--------------------------------EAVHTRATYVRQ-NESSMYEIN
EVN-VGAKLHRHDLRVKQLGKKTDTKLNCFNLAG----SKQTQDLHSAIILDFEEGTTDQ
RHRCIVSSSSGKGVFDGNVRVNKLAQRTDAKQITRNLLLVPKATVNARPNLQIIADDVKC
THGCTVSDLEEEELFYIQSRGLTKEIARSLLVSGFGTEIISGM---------KGGEKFKE
YVRETVKSALSKDAVELLV-----------------------------------------
------------------------------------------------------------
------------------------------------------------------------
------------------------------------------------------------
----------------------------A
>missing_sequence
------------------------------------------------------------
------------------------------------------------------------
------------------------------------------------------------
------------------------------------------------------------
------------------------------------------------------------
------------------------------------------------------------
------------------------------------------------------------
------------------------------------------------------------
------------------------------------------------------------
------------------------------------------------------------
------------------------------------------------------------
------------------------------------------------------------
------------------------------------------------------------
------------------------------------------------------------
------------------------------------------------------------
------------------------------------------------------------
------------------------------------------------------------
------------------------------------------------------------
------------------------------------------------------------
------------------------------------------------------------
------------------------------------------------------------
------------------------------------------------------------
------------------------------------------------------------
------------------------------------------------------------
------------------------------------------------------------
------------------------------------------------------------
------------------------------------------------------------
------------------------------------------------------------
------------------------------------------------------------
------------------------------------------------------------
------------------------------------------------------------
------------------------------------------------------------
------------------------------------------------------------
-----------------------------
>missing_sequence
------------------------------------------------------------
------------------------------------------------------------
------------------------------------------------------------
------------------------------------------------------------
------------------------------------------------------------
------------------------------------------------------------
------------------------------------------------------------
------------------------------------------------------------
------------------------------------------------------------
------------------------------------------------------------
------------------------------------------------------------
------------------------------------------------------------
------------------------------------------------------------
------------------------------------------------------------
------------------------------------------------------------
------------------------------------------------------------
------------------------------------------------------------
------------------------------------------------------------
------------------------------------------------------------
------------------------------------------------------------
------------------------------------------------------------
------------------------------------------------------------
------------------------------------------------------------
------------------------------------------------------------
------------------------------------------------------------
------------------------------------------------------------
------------------------------------------------------------
------------------------------------------------------------
------------------------------------------------------------
------------------------------------------------------------
------------------------------------------------------------
------------------------------------------------------------
------------------------------------------------------------
-----------------------------
>Cyanidioschyzon-merolae-strain-10D-544211197
M-----------------------------------------------------------
------------------------------------------------------------
------------------------------------------------------------
---------------------------------------------------LTIEA-REN
KLSAFV-VPG--------------------------------------------------
------------------------------------------------------------
------------------------------------------------------------
-----------------------------------------------------GRVGAFR
------------------------------------------------------------
------------------------------------------------------------
-----------------------------------------G------------------
-----------------GW-----------------------------------------
------------------------------------------------------------
--------------------------------------NATVVGSCAHQ-----------
----------------------------RRAGSRCRSAQVRRSARLDMNG----------
--------SDVGGMQPRSQSVE--------------------------------------
--------------------------------------------EELSAVVQAM------
---------------------------------------------------------RLW
RSSSFMERLLAQAPPSD-----I-TSGCCASLRDIALARLGSAAAE--------------
-----------------------KRLPHRKMETWRF-TDIRELLETDFRLR--------T
PREPYTSAQLERLRDALHRAEQVCGTPTQGSETEP--LRFVLLNGRLVQELSS-LAQIRD
TSS-LQQGYVGN-LKE---CTDGALQ-ERIVSVIR-TAPP--EAGLGVVPF---------
REEPRTH----------------------DYSSGIAKVNDFFTLLNVYLGMSGDGD-GVF
VVYLPPG----------CTI--DRPMEIIQVVDAG------------------VAVNPRT
VIFLDRGAMASVSFRLVALGATSPEAP------QQPNDATFLNECVNVHLETDACLKLSI
IGSQSV------------------SESVRQDQH-----RFYHMTGLSVRC-EQGTSFTAT
NLNVDSLALRRLVMGVDLVGRRASCNVNGLTLLQ----DRALGDVQVRVSHHVAQCESNQ
LHKNVVV-DRSTAVYRGTVYVEREADGTNAHQLIRSLLLSDGSRVHVMPFLEVLNDDVSC
THGAASAHLDEVELFYLQSRGASRDEARTLLLYGFVGDIAKLV---------P-YPRMEG
WIRDHLVRNIAGRAVALWQ-GDTPE-----------------------------------
------------------------------------------------------------
------------------------------------------------------------
------------------------------------------------------------
-----------------------------
>Cyanophora-paradoxa-9814-snap-masked-ConsensusfromContig9814-abinit-gene-0-3-mRNA-1-cds-2927/3093-3168-0-
------------------------------------------------------------
------------------------------------------------------------
------------------------------------------------------------
--MASQAFASP------------------------------------------IAA----
------------------------------------------------------------
------------------------------------------------------------
------------------------------------------------------------
------------------------------------------------------------
------------------------------------------------------------
------------------------------------------------------------
------------------------------------------------------------
------------------------------------------------------------
------------------------------------------------------------
-----------------------------------------IARGAAAL-HGAPTLAPSC
S----------------------AMPPARRSSGFASIGRSKFHGAAMM------------
--------RTERSFSARK------PRPFVAV-----------------------------
--------------------------------------------SASAPSVQDVE-----
-----------QPGGTSVFEPDEVID-AP------------------------AEA-GDW
-----LESILGDHPSKV-------DHPTFQAWRDEARAAFARKEF---------------
------------------------VLPTRRTEGWRL-SDLSGLVKTQFGA---------P
VAAKLTSDDVAALTQ--------------LPEGDK--TRAVFVDGVFRPDLSN-LTGLPA
-----EGAELPL-LAN-----GPHWR-DPRAAEIR-TLSY--S-----------------
KENR------------------------LPMDRGL----STFAALN-----QACFR-DVA
CVFVPRG----------VTV--EAPIHVVFVSDSTGPN---------------TARHPRC
VAVFEEDSSATLVEEYVSKSSP------------EASGSCFTNSVTDVHVGDRAALKHVF
VQDVPS--------------------------------SEYSIAT----A-GQESRYTAV
AAA-VGGKVSRHDLDVELTAEGSETKIRGLTVVS----DKTVAETQSRLQHRRPHAASDH
VHTCIAA-GQARAVFSGKIQVAKEAQQTNAGQLSRSLLLNNRARVELMPVLEIRADDVKC
THGATCSDLDQDELFYFESRGIDKTTARELMVLSFASGALSEA---------R-ARAVLP
GISDPAGLYRKSGQLA--------------------------------------------
------------------------------------------------------------
------------------------------------------------------------
------------------------------------------------------------
-----------------------------
>Dinos-Gonyaulacales-Alexandrium-andersonii-CCMP2222-CAMPEP-0197785348
------------------------------------------------------------
------------------------------------------------------------
------------------------------------------------------------
------------------------------------------------------------
------------------------------------------------------------
------------------------------------------------------------
------------------------------------------------------------
------------------------------------------------------------
------------------------------------------------------------
------------------------------------------------------------
------------------------------------------------------------
------------------------------------------------------------
------------------------------------------------------------
------------------------------------------------------------
------------------------------------------------------------
------------------------------------------------------------
------------------------------------------------------------
------------------------------------------------------------
------------------------------------------------------------
------------------------------------------------------------
------------------------------------------------------------
------------------------------------------------------------
------------------------------------------------------------
------------------------------------------------------------
------------------------------------------------------------
----XE--------------------------------ESSFMESLTAEV-AAKGDYRLR
VVQ-TGARIARLNAAVLLTGDASSCDVSTTMVAR----DSQQLDLHSLIHHSVAAGSSKQ
QHKNVVA-DSAECIFKGSIRVDKEAQQTRSSQICRSLLLSKKARVKAMPSLQIQADNVAC
SHGAAVTELDEREVFYMASRGLD-------------------------------------
------------------------------------------------------------
------------------------------------------------------------
------------------------------------------------------------
------------------------------------------------------------
-----------------------------
>Dinos-Gonyaulacales-Alexandrium-catenella-OF101-CAMPEP-0171191304
------------------------------------------------------------
------------------------------------------------------------
-----------------------------------------------------------P
PAMDDG----------------------------------------------AFPA-PST
EMQD--------------------------------------------------------
------------------------------------------------------------
------------------------------------------------------------
------------------------------------------------------------
------------------------------------------------------------
------------------------------------------------------------
---------------------------------------------XN-------------
-------------------------------SRRRLHADGP-------------------
------------------------------------------------------------
-----------------------------------------------DP-QGQPGRGRPV
G-----------------------------GSGSLGATAASLAAAT--------------
-------------SRARRARRPP-TCRKA-------------------------------
----------------------------------------------DSRRADS-------
-------------------------------------------------------A-DRW
-----FQSLLEDREGQP----------FDAALSERGAAALGQAA----------------
-------------------------PPLGRQEPWRY-TDLDTLLYADQ-------SPIDP
LPDEAQREALSQLLE--------------DKQDGV--LRLVFIDGTLSSEFSS-SQNDG-
-----ENCFVGG-REALRLQ-GEGIT-TRVNDLLQ-PLPE--VDMM--------------
KFHS-------------------------RDSLGC----AKLAALN-----QALFK-DCA
CVCIPSDSRLE-----EHSA--PTEAEVVFVSTGSLPSVC----------------SPRV
LIDVGRNQRLHVVESHLSLDP---------------RDTRLTNGICRVLVAEGAEVVHDL
LQQRAE--------------------------------GARFVGSLAAEV-AERASYKLR
VVQ-TGSRTARLNVMVLLAGEAATCDASATMVAS----DKQQLDLHSLIHHRVAGCSSKQ
QHKNIVG-DTAECIFKGSITVDKEAQQTKSSQICRSLLLSKKAKVKAMPCLQIRADDVAC
SHGAAVTELDEKQVFYLASRGLDGGEARSLLLTAFPQDLLAGLRT-------S-SPKAND
RVLEKLKSLAASQASSRIA---TLCIDARTSVASSCRRA--GGLGVPRS-----------
------------------------------------------------------------
---------------------VHLLVSVYSL-----------------------------
--------------------------------EPRLAV----------------------
-----------------------------
>Dinos-Gonyaulacales-Alexandrium-monilatum-CCMP3105-CAMPEP-0200542078
------------------------------------------------------------
------------------------------------------------------------
-------------------------------------------------------XQVQV
SSMSEGCVSGRL--------------------------------------H-ALAA-THL
QTWT--------------------------------------------------------
------------------------------------------------------------
------------------------------------------------------------
------------------------------------------------------------
------------------------------------------------------------
------------------------------------------------------------
---------------------------------------------SALA-----------
------------------------------PALSSSRRTDPRVT----------------
------------------------------------------------------------
--------------------------------------------ALRTW-STRPTERRRF
V-----------------------------NQKLLGATGVSLAAAA--------------
-------------LRRRSTCCPS-TRRKA-------------------------------
----------------------------------------------VSSRAAA-------
-------------------------------------------------------T-DHW
-----FQSQLEALQLYQ---------PFDPALSERGVAAVADVA----------------
-------------------------SPAKKQEPWRY-TDLDALLYAES-------AAIDA
PSDEALRAALDQMLE--------------EKQDGT--SRLVFIDGTLSPDFSF-NQ-CE-
-----NG-FLGG-AKALRLQ-SADMR-DRVNELLQ-PLPE--VDMF--------------
KSNA-------------------------RDALGC----AKLAALN-----QALFK-DCA
CLCIPADDRLD-----GQAA--LTKAEVVFVSTGSSPSIC----------------SPRI
LINVGRNQRLHVVESHLSLDP---------------CDVLLTNSVCRVLVGEGADVKHDL
FQQKAG--------------------------------GARFLGSLTAEV-ASDAAYDLR
VVQ-SGSRAARLNVAVSLKGSAASCEVSATMMAS----DKQQLDLHSLIHHSVPGCKSKQ
QHKNVVA-DQAECIFKGSIAVEKEAQQTKSEQLCRSLLLSKRAKVKAMPSLKIQADDVTC
SHGAAVTELDQGDLFYMASRGLGSSEAKKLLLTAFPQDLLAGMKA-------S-SPKAYG
RVLAKLKSLADLQEGSEVT---HVVH----------------------------------
------------------------------------------------------------
------------------------------------------------------------
------------------------------------------------------------
-----------------------------
>Dinos-Gonyaulacales-Gambierdiscus-australes-CAWD-149-CAMPEP-0171059746
------------------------------------------------------------
------------------------------------------------------------
------------------------------------------------------------
------------------------------------------------------------
------------------------------------------------------------
------------------------------------------------------------
------------------------------------------------------------
------------------------------------------------------------
------------------------------------------------------------
------------------------------------------------------------
------------------------------------------------------------
------------------------------------------------------------
------------------------------------------------------------
------------------------------------------------------------
------------------------------------------------------------
------------------------------------------------------------
------------------------------------------------------------
------------------------------------------------------------
------------------------------------------------------------
------------------------------------------------------------
------------------------------------------------------------
------------------------------------------------------------
------------------------------------------------------------
------------------------------------------------------------
-------QRLRLVESHLSLGP---------------VDAALANGLCRVLAAEGAEVEHEM
LQQRAE--------------------------------PAKHVASVTAEV-AAGASYRLR
AVH-SGAKVARLNAAVLLQGEAASCELQGATLAG----GTQQLGLYSLIHHIAPGCRSNQ
LQKHVAG-GQAECIFRGRIRVDKKAQQTDSSQLCRSLLLQKQAKVKVMPSLQIQADDVSC
SHGAAVTELDADELFYMASRGLSIEQARKLLLVAFPQDVVAGLRK-------S-APRAYE
RLLKKLQSLASEVAR---------------------------------------------
------------------------------------------------------------
------------------------------------------------------------
------------------------------------------------------------
-----------------------------
>Dinos-Gonyaulacales-Gonyaulax-spinifera-CCMP409-CAMPEP-0197904808
------------------------------------------------------------
------------------------------------------------------------
------------------------------------------------------------
------------------------------------------------------------
------------------------------------------------------------
------------------------------------------------------------
------------------------------------------------------------
------------------------------------------------------------
------------------------------------------------------------
------------------------------------------------------------
------------------------------------------------------------
------------------------------------------------------------
------------------------------------------------------------
------------------------------------------------------------
------------------------------------------------------------
------------------------------------------------------------
------------------------------------------------------------
------------------------------------------------------------
------------------------------------------------------------
------------------------------------------------------------
------------------------------------------------------------
------------------------------------------------------------
------------------------------------------------------------
------------------------------------------------------------
------------------------------------------------------------
------------------------------------------------------------
------------XTAVALQGESSACEVSATMIAE----RKQQLDLHSLIHHSVPSCTSKQ
NHKNVVA-DSGECIFKGSIKVDKEAQQTDSSQICRSLLLSKKASVKAMPSLQIQADDVTC
SHGAAITELDQNQVFYMASRGLSSTEAKRLLLVAFPQDLLEGFKA-------S-APKAYG
RVLEKLRSV---------------------------------------------------
------------------------------------------------------------
------------------------------------------------------------
------------------------------------------------------------
-----------------------------
>Dinos-Gonyaulacales-Pyrodinium-bahamense-pbaha01-CAMPEP-0179059128
------------------------------------------------------------
------------------------------------------------------------
------------------------------------------------------------
LKMANRCVSGCR--------------------------------------HVSVIA-SHH
QTQK--------------------------------------------------------
------------------------------------------------------------
------------------------------------------------------------
------------------------------------------------------------
------------------------------------------------------------
------------------------------------------------------------
---------------------------------------------PC-------------
-------------------------------ALRCCNDEGGVKS----------------
------------------------------------------------------------
--------------------------------------------LWIEQ-LPRPSSRTAV
R-----------------------------WPTFLGATGIAFAAAV--------------
------------PSRRRTNRHLV-TVRSA-------------------------------
----------------------------------------------EQHRAET-------
-------------------------------------------------------A-NTW
-----FQSQLEFSQTQP---------LFDKALSQQGVAILERMA----------------
-------------------------SPMRQQEPWRY-TDVDALLYAEK-------SLAVP
PPDESLRATIAQMLE--------------DQPEGA--ARLVFIDGKHSTDFSH-LQSAA-
-----NGHFIGG-GEALRSQ-SPAIG-TRVTELLR-ALPE--VDIC--------------
VSSA-------------------------RDALGC----AKLAALN-----QASFE-DCA
-ICFLEDDRLE-----GFST--PVEVQVVFITTGSSRNEC---------------SSPRF
LIDVGRNRRLHVVETHLSLNT---------------LDTSLSNGICRVLLAEGSDVRHDI
FQQRAG--------------------------------DARFVESLTAEV-SAKANYDLR
IAQ-TGSLIARLNVAVILLGRSASCEVSTTMIAG----EKQQLDLHSLIHHAVPGCRSKQ
QHKNIVA-DMAECIFKGSIRVDKEAQRTDSSQICRSLLLSKKAKVKAMPSLQIRADDVSC
SHGAAVTELDTDQLFYLASRGLEGTEARRLLLTAFPQDLLGGLQS-------A-APKNYS
RVLAKLESIAGSRMSPTVI---QVS-----------------------------------
------------------------------------------------------------
------------------------------------------------------------
------------------------------------------------------------
-----------------------------
>Dinos-Gymnodiniales-Amphidinium-carterae-CCMP1314-CAMPEP-0186456468
------------------------------------------------------------
------------------------------------------------------------
------------------------------------------------------------
------------------------------------------------------------
------------------------------------------------------------
------------------------------------------------------------
------------------------------------------------------------
------------------------------------------------------------
-----------------------------------------------FVP----------
------------------------------------------------------------
------------------------------------------------------------
-------------------------------------LVSPRAS----------------
------------------------------------------------------------
-----------------------------------------TAAQAVRC-CSAASTSSCA
QPNLPAFR----------------------TAVFCSSAALAWAAFNNR------------
-----------RSRGCRSERNK--ERRACQV-----------------------------
--------------------------------------------KAVAEEVERKT-----
---------------------------AT------------------------SVA-ESW
-----FEQCEKALKGEA---------MFDDALAKRGKDLLEDAGL---------------
------------------------VVPTTRQEPWRY-TNMKALFQTEGLG---------P
VDDAHHDLDIAELTD--D-----------MKDSGW--WQLVFVDGCLLEDWQV-KPSEAC
-----EDVIIGG-KATLQQAKPSAGA-DRVPALLA-ELPE--VDVF--------------
MPEN-------------------------RGAMGS----GKLAALN-----QASFR-DCA
CVILPPA--AD-----ATPE--PVNVQVVFISSGKNAHV-----------------TPRV
LVDAGAGSHLNLVEIHVSGKE---------------EDTSFSNSLARVIVAEGAKVSHDL
LQQKGK--------------------------------DSRIVQTLTSEV-AESGEYALK
VVQ-SGARVSRVNASVRLDGSSSSCDISGVTLAD----EKQQLDLHTLIHHQVPSCQSSQ
KQKNLAA-GNGECIFKGSICVDKAAQQTESSQICRSLLLSKKAQVKAMPSLQIQADDVKC
SHGATISELDPLEVFYLKSRGLDPKTARNLLLMAYPQX----------------------
------------------------------------------------------------
------------------------------------------------------------
------------------------------------------------------------
------------------------------------------------------------
-----------------------------
>Dinos-Gymnodiniales-Togula-jolla-CCCM-725-CAMPEP-0170630264
X-----------------------------------------------------------
------------------------------------------------------------
-----------------------------------------------------GMRLQVG
HGLGELC---PP--------------------------------------HLGVPA----
------------------------------------------------------------
------------------------------------------------------------
------------------------------------------------------------
------------------------------------------------------------
------------------------------------------------------------
------------------------------------------------------------
------------------------------------------------------------
------------------------------------------------------------
------------------------------------------------------------
--------------------------------------------YSRSA-CSGPSLRDAT
GPS----------------------QNSRWQRRVLGTVGLVGSVAA--------------
-------------GRRRGAAGSR-RWAAL-------------------------------
----------------------------------------------VQRRSTS-------
-------------------------------------------------------N-DEW
-----FSSQVSDLAGRD---------AFEPALAERGVAALALEE----------------
-------------------------APERWQEAWRY-TNLQALLYGDAA-----LPSTTA
SGDSVRQEDVAALLE--------------ESPEEV--RRLVFVDGVLQEQLSR-QASSE-
-----GGNFVGG-RAELRTL-GESLT-SRVEELLK-HLPE--ADIF--------------
QSNP-------------------------RESLGC----AKLAALN-----QALFK-DCA
VISCPSMAAPD-----KEAE--PTRVEVVFVTTGASAPC-----------------SPRI
ILDVGKFQRIHLVETHISLGS---------------SDVALSNGVCRVVLAEGSKVQHDL
LQQKAE--------------------------------TARFVETVTAEV-GVDATYKLR
VVH-TGASIARVNAAIGLAGAGGECEVLATLAAG----GQQQLDLHSLIHHSAPACRSRQ
QHKNLAA-EDAECIFKGSIKVDKEAQQTASEQLCRSLLLSKKAKVKVMPSLQIKADDVTC
SHGAAITELDADQVFYMASRGLDRRTARGLMLVAFPQDTLEGLKK-------T-APKAYA
RVMEKLQLLADSDEALAXA------LELRREQALMPGLA--LGHAFPRHQFWG-------
------------------------------------------------------------
------------------------------------------------------------
---------------------------------SAASV----------------------
---------------------------AA
>Dinos-Kareniaceae-Karenia-brevis-SP1-CAMPEP-0189031460_SufD
------------------------------------------------------------
------------------------------------------------------------
------------------------------------------------------------
------------------------------------------------------------
---------------------XK-----------------------------------QS
PLCW--------------------------------------P-----------------
-------------------------------------------------------I----
------------------------------------------------------------
------------------------------------------------------------
------------------------------------------------------------
------------------------------------------------------------
------------------------------------------------------------
------------------------------------------------------------
--------------------------------------------------WFAQAMGGEC
KVPLNDCE-------VLLEKRHLTESESKSQASLDPSNRLA-------------R--LLL
----GIDLAAAPVQGIRS------SEARMTA-----------------------------
--------------------------------------------AAESTLEAEV------
---------------------------------------------------------DSW
-----LVRAASASPP---------PSSLLESVREAAAKELPSLR----------------
-------------------------FPQSRDEAWRR-FDLSLLRKASVI----------T
PAPASTDVLKALLAKCSN-----------ATAAAG--MRLVLVDGVYNAELSD-LTALP-
-----ADVYVGS-LR----DAGGDAL-KGTLEILERELPE--A-----------------
HADP-------------------------NTALGC----HAFATLN-----HASLA-DVV
SVWVPAG----------VSV--ELPLHVISLSTSAVNDVKPEDMDKSGVPDTLSMSNPSL
IVTLGDKSSLALLQTYAG-----------------STGGYFVNALSRFELGSGASLEHSY
VQEQAA--------------------------------DAVHIDSLLVEA-GEDSAFNSQ
MLQ-SGGRAARVNVQVRLGGRGATSSLQGLTLAS----EKQLSDTRTMQVHAAPGCRSEQ
ELRNALG-GSAHVIFKGGVRVPFGSDQTETDQMIRTLLLSDKARADVAPTMEIDTDDVMC
KHGATIADLDDEMVLYLQARGVSRSDARALLLKGWAISALDHV---------P-DPGARA
RAAEKAASLTFKNQQSPLR----GQ-----FS----------------------------
------------------------------------------------------------
------------------------------------------------------------
------------------------------------------------------------
-----------------------------
>Dinos-Kareniaceae-Karenia-mikimotoi-ANV-116251_SufD
------------------------------------------------------------
------------------------------------------------------------
------------------------------------------------------------
------------------------------------------------------------
------------------------------------------------------------
------------------------------------------------------------
------------------------------------------------------------
------------------------------------------------------------
------------------------------------------------------------
------------------------------------------------------------
------------------------------------------------------------
------------------------------------------------------------
------------------------------------------------------------
------------------------------------------------------------
------------------------------------------------------------
------------------------------------------------------------
------------------------------------------------------------
------------------------------------------------------------
------------------------------------------------------------
------------------------------------------------------------
----DIDVLKALLAECSN-----------ATASAG--MRLVLVDGVYNAELSD-LTALP-
-----TDVYVGS-LR----DAGGDAL-KSTLDTLERELPE--AS----------------
HADP-------------------------NTALGC----YVFAALN-----QASLA-DVV
SVCVPAG----------VSV--EKPLHIVSLSTSAVENVNSEGSGKAAVPDTLSMSNPSL
IVSLADKSSLALLQSYAG-----------------LPGGYFVNALSRFELGIGASLEHSY
VQEQAS--------------------------------DAVHIDSLLVEA-GAESTFNSQ
MLQ-SGGRAARVNVQVRLNGRGATSSLQGLVLAS----EKQTIDTRTMQAHLAPGCRSEQ
ELRNALA-GSSHVVFKGGVRVPFGSDQTETDQMIRTLLLSDKARADVAPTMEIDTDDVMC
KHGATITDLDDEMVLYLQARGVSRIDARALLLKGWAISALDHV---------P-DPGARA
RAAKKAASLTLKKEQPLLR----GQ-----FSSI--------------------------
------------------------------------------------------------
------------------------------------------------------------
------------------------------------------------------------
-----------------------------
>Dinos-Kareniaceae-Karenia-papilionacea-ANV-78772_SufD
------------------------------------------------------------
------------------------------------------------------------
------------------------------------------------------------
------------------------------------------------------------
------------------------------------------------------------
------------------------------------------------------------
------------------------------------------------------------
------------------------------------------------------------
------------------------------------------------------------
------------------------------------------------------------
------------------------------------------------------------
------------------------------------------------------------
------------------------------------------------------------
------------------------------------------------------------
------------------------------------------------------------
------------------------------------------------------------
------------------------------------------------------------
------------------------------------------------------------
---------------------------LLEPVRAAAMSALESLR----------------
-------------------------FPRSRDEAWRG-FDLSLLSKASIV----------A
PAEVDAEMLKAMLEECSN-----------TSVSAG--MRIVLVDGVYNDELSD-TSALP-
-----ADVYFGS-LS----NAGEEVL-KGTLEILQRDLPE--A-----------------
HANP-------------------------NTALGC----YTFAALN-----HASLA-DVV
SVWVPEG----------VHV--EHPLHLVMLSTSAESKGQAEGAVKGGVPDTLSVSCPNL
VVSIGDNANLSLLQNYGG-----------------RSGGYFVNALSRFEIGQGASLEHSY
VQEQAS--------------------------------DAIHIDSVLVEA-GADSDFKSQ
MLL-SGGRAARVNVQVRLSGRGATSSLEGLTLAT----DRQLSDLRTMQVHVAPSCFSKQ
EHRNALG-GSSRVIFRGGVRVPFGSDQTETDQLIRTLLLSDKARADVAPTMEIDTDDVMC
KHGATISDLDDEMILYLQARGVSRNDARALLLKGWAISALDRV---------P-EPGAKK
RAAEKAASLSFRSQQAALR----GQ-----FSSI--------------------------
------------------------------------------------------------
------------------------------------------------------------
------------------------------------------------------------
-----------------------------
>Dinos-Kareniaceae-Karlodinium-armiger-ANV-48484_SufD
------------------------------------------------------------
------------------------------------------------------------
------------------------------------------------------------
------------------------------------------------------------
------------------------------------------------------------
------------------------------------------------------------
------------------------------------------------------------
------------------------------------------------------------
------------------------------------------------------------
------------------------------------------------------------
---------MQRVVLVLA------------------------------------------
-----------------------------CLPCMCCGRQTQAPA----------------
------------------------------------------------------------
-----------------------------------------LRVRSENL-AVTEDAFTSL
KAMLL------------------ALQPARPV------------------NPLR-----FG
----GGVVGDFVQNVREH------RGQNIPI-----------------------------
--------------------------------------------MHAASTQLEK------
---------------------------------------------------------DAW
-----LTSTSAIALP---------IAPLLAPLRESASEQLHKLR----------------
-------------------------FPHRREEPWRQ-FDLSKLQTAQIV----------S
PTPKSLDMLKELLAENS------------DATSSG--MRLVLVDGVYSAALSD-LAALP-
-----LEVFVGS-LA----DASGDAL-EGLLGKLQGALPE--T-----------------
HADK-------------------------QIALGS----HFFAALN-----HASLS-DVV
GVWVPPG----------AVV--DKTLHIVSLSTSIGDDSKR------DNQDALPASHPNL
VVSIGDGASLSMLQQYA------------------GQGSYFVNGLSRLNLGKGASLKHYY
VQEQST--------------------------------IAFHIDSLIVDI-DGEAAYRNQ
MLQ-VGGGNSRVNLQVNLNGEYASASLKGLTIAN----KRQILDAHTSTVHAAGNCTSSQ
EHRNAVG-DRARAVFRGTIVVPEGSDKTVANQLARTLLLTDDARADVSPCLQIDTDDVEC
THGATVADIDDEMVLYLRARGLSPADARALLLQGWADSALDDI---------P-APLTRK
RVQQKALALSTLQNHRELR---SAD-----LSSI--------------------------
------------------------------------------------------------
------------------------------------------------------------
------------------------------------------------------------
-----------------------------
>Dinos-Kareniaceae-Karlodinium-micrum-Strain-CCMP2283-CAMPEP-0200870146_SufD
------------------------------------------------------------
------------------------------------------------------------
------------------------------------------------------------
------------------------------------------------------------
------------------------------------------------------------
------------------------------------------------------------
------------------------------------------------------------
------------------------------------------------------------
------------------------------------------------------------
------------------------------------------------------------
------------------------------------------------------------
------------------------------------------------------------
------------------------------------------------------------
------------------------------------------------------------
------------------------------------------------------------
------------------------------------------------------------
------------------------------------------------------------
------------------------------------------------------------
------------------------------------------------------------
------------------------------------------------------------
------------------------------------------------------XSALP-
-----PDVFVGS-LL----EASGDVL-EGLLESLQRNLPE--A-----------------
EADS-------------------------RTALGC----HTFAALN-----HASLS-DAI
GVWVPPG----------INL--TKPLHIVILATSAGDE----------DDTSFPASHPNL
VVSLGNNASLRMLQQYA------------------GKGSYFVNGLSRFEIGRGASFKHYY
LQEQSD--------------------------------KAFHIDSVIVDV-DREAVYENS
LLQ-TGGINARVNLQVNLNDDFASASLKGLTIAN----ERQVIDAHTAMFHGAGNCTSKQ
EHRNAVG-DRAKAVFRGTIMVPEGSDNTVANQLARTLLLTDDARADVSPCLLIDTDEVEC
SHGATISDMDDEMVLYLQARGLSPIEARTLLLKGWADSALGDV---------P-ALLTRK
HVEEKALAMSIPLSGDLRG----KD-----LSSI--------------------------
------------------------------------------------------------
------------------------------------------------------------
------------------------------------------------------------
-----------------------------
>Dinos-Kareniaceae-Karlodinium-sp-RCC3446-ANV-47833_SufD
------------------------------------------------------------
------------------------------------------------------------
------------------------------------------------------------
------------------------------------------------------------
---------------------DSLL-----------------------------------
------------------------------------------------------------
------------------------------------------------------------
------------------------------------------------------------
---------------------C--------------------------------------
------------------------------------------------------------
----DAFSTMRYFAFVFA------------------------------------------
-----------------------------CLSYVRCGRRT--------------------
------------------------------------------------------------
-----------------------------------------SHAESEDLVVVANDALNAL
KAMIL------------------ALQPARSF------------------HSLR-----LR
----ERSAGDLVWSRVAS------RAHYSQF-----------------------------
--------------------------------------------MQAATAQVEK------
---------------------------------------------------------DIW
-----LANAARVSSV---------IAPLFAPLRESALQQLETLH----------------
-------------------------FPNKREEPWRQ-FDLSKLKAAHIV----------A
PTPTHYDTLSALLGDYS------------DDASSG--MRLVVVDGMYNATLSD-LSALP-
-----PDVFVGS-LL----EASGDVL-EGLLESLQRNLPE--A-----------------
EADS-------------------------RTALGC----HTFAALN-----HASLS-DAI
GVWVPPG----------INL--TKPLHIVILATSAGDE----------DDTSFPASHPNL
VVSLGNNASLRMLQQYA------------------GKGSYFVNGLSRFEIGRGASFKHYY
LQEQSD--------------------------------KAFHIDSVIVDV-DREAVYENS
LLQ-TGGINARVNLQVNLNDDFASASLKGLTIAN----ERQVIDAHTAMFHGAGNCTSKQ
EHRNAVG-DRAKAVFRGTIMVPEGSDNTVANQLARTLLLTDDARADVSPCLLIDTDEVEC
SHGATISDMDDEMVLYLQARGLSPIEARTLLLKGWADSALGDV---------P-ALLTRK
HVEEKALAMSIPLSGDLRG----KD-----LSSI--------------------------
------------------------------------------------------------
------------------------------------------------------------
------------------------------------------------------------
-----------------------------
>Dinos-Kareniaceae-Ross-Sea-Dinoflagellate-667311
------------------------------------------------------------
------------------------------------------------------------
------------------------------------------------------------
------------------------------------------------------------
------------------------------------------------------------
------------------------------------------------------------
------------------------------------------------------------
------------------------------------------------------------
------------------------------------------------------------
------------------------------------------------------------
------------------------------------------------------------
------------------------------------------------------------
------------------------------------------------------------
------------------------------------------ALVSASV-----------
-----------------ASYIHSGGGPAQPRARSSPRSAVSC------------------
----------RLISDNTQ------IEEGAAA-----------------------------
--------------------------------------------ASDAVTITPLPIR---
---------------------------------------------------------ERW
-----LNNALDIAAAPS-------ESGAIAAVRETALGPARAAQ----------------
-------------------------LPGRKDEAWRQ-TDFSALLATHMI----------A
AVETPSAALLEEYV---------------EGEAPG--MRMVVVNGVFSAELSD-LSALP-
-----EGVHAGS-LA----SFESGAQ-SAALPLLQ-ALPE--D-----------------
GQDK-------------------------RTALGC----YTWAAIN-----QASLG-DIA
CVRIAEN----------VTV--KEPLQVIFLSTGPTDGAGV------GTGGEAALSHPNL
LIMLEHGARAEIMQQYV------------------GEGAYFANALSRVHLGDESHLTHSY
VQEQSM--------------------------------PSVHLDSVMVAL-QRHARYEVH
AVQ-MGGRLARLNMDVKMEQPFASCSVNGIALAT----ERQVSDMHSAITHVSRDCLSYQ
EQRNAIS-DRGYGVWRGAVRVPRGSDNSTANQLCRSLLLSDKARVHVTPTLEIATDEVVC
THGATVADLDDEMIFYLQSRGLDRSSARQLMLQGWAREVMNNV---------P-SEGAQR
RAVAKAAVLSPENNRADGE---RRK-----MGSI--------------------------
------------------------------------------------------------
------------------------------------------------------------
------------------------------------------------------------
-----------------------------
>Dinos-Kareniaceae-Takayama-helix-ANV-61812_SufD
MRRLA-------------------------------------------------------
------------------------------------------------------------
---------AMRCLLLVGLLV----------------GGAQAYAPIQWMKFPAGNFVLTP
RGFPSKAIVSPE--------------------------------------ALTIKA-RPG
KVSP-----GTIPYFT--AKLDKTI-----------------------------------
--SWRNWCIESADV---VRI------------NHCTG----RPAQ---------------
---------KWNL-----------------------------------VDNGHGNI---A
IQL----------------KGTSKCLDVIDKN---------------------GFNGASV
-----------------ELRECAD------------SATESW----RFEEPVV-------
------------------------------LNPQG-------------------------
SSQHPAHSSYMRHLLTSS-------IVLA------------GIA----------------
-----------------------------ALSVSALLRRRQKRS----------------
------------------------------------------------------------
-----------------------------------------RLVAQATP-LKLDAGGVSL
SIPLSMHE------------TSVPLSPNKATPGL--------------------------
------VPVVMVQSVAPS------AEPAVES-----------------------------
--------------------------------------------ASGKAVGTDV------
---------------------------------------------------------DPW
-----FDSALAVRPDT--------QNSMIDELRDAACATLATAK----------------
-------------------------RPSRKDEAWRR-MDLTFLDSVPT-----------A
ARDADVAEPLARVA---------------SEASEG--MRLVLRDGEVDAALSD-LSALP-
-----AGVQVGG-LE----SLDDDIA-ATAVEALR-ELPE--T-----------------
NSDP-------------------------RTELGA----NIFAALN-----QASMA-DVA
CVHVPAG----------VKL--ERPLSVYVISSSTDGG--------------LALSHPNV
WVKLGEGASMTLEQHQT------------------GNGLYFVNALTRIDIGAGAALTHVY
LQEQSP--------------------------------EAVHVENVMVDL-KAEANYKAQ
VIQ-SGSHVGRINLGVGLHGTGAKAEVQGLALGG----EDQLLDTHSQIHHACAGCESRQ
EQRQAAS-DKARIVFKGGILVPKGSDQTTAKQLCRTLLLSDHARVDACPTLDIRTDDVQC
SHGATISELDDEMIFYLQSRGIGREEARMQILIGWVRQFMNEV---------G-ESSIKE
RIAAKAADLASEDADAVGR---AKN--AKAYSSI--------------------------
------------------------------------------------------------
------------------------------------------------------------
------------------------------------------------------------
-----------------------------
>Dinos-Peridiniales-Brandtodinium-nutriculum-RCC3387-CAMPEP-0198553156
------------------------------------------------------------
------------------------------------------------------------
------------------------------------------------------------
------------------------------------------------------------
------------------------------------------------------------
------------------------------------------------------------
------------------------------------------------------------
------------------------------------------------------------
------------------------------------------------------------
------------------------------------------------------------
------------------------------------------------------------
------------------------------------------------------------
------------------------------------------------------------
------------------------------------------------------------
------------------------------------------------------------
------------------------------------------------------------
------------------------------------------------------------
------------------------------------------------------------
------------------------------------------------------------
------------------------------------------------------------
------------------------------------------------------------
------------------------------------------------------------
------------------------------------------------------------
-------------------E--ELVVQVVFISTGGVPACT----------------SPRV
VIDAGRGRRLRVVESHLSADG---------------DDASLSNGVCRVVLAEGAKVEHEV
LQQKAA--------------------------------GARMVESVTAEV-GPRAEYQLR
LVQ-SGAKSARVNAAVALLGEGSSCKVTGTMLAD----SDQQLDFHSLIHHSVPGCKSEQ
QQKNVVA-GSAECIFKGSIRVDKEAQQTDSAQMCRTLLLNKKAKVKAMPSLQIQADDVTC
SHGAAVTELDEDEVFYMRSRGLDPGQAKRLLLVAFPQDLLGDMGA-------S-APKAHR
RV----------------------------------------------------------
------------------------------------------------------------
------------------------------------------------------------
------------------------------------------------------------
-----------------------------
>Dinos-Peridiniales-Peridinium-aciculiferum-PAER-2-CAMPEP-0190651142
------------------------------------------------------------
------------------------------------------------------------
------------------------------------------------------------
XSAAAFVVAAPA--------------------------------------DYSLAA-GHA
STGL--------------------------------------------------------
------------------------------------------------------------
------------------------------------------------------------
------------------------------------------------------------
------------------------------------------------------------
------------------------------------------------------------
---------------------------------------------AAAVV----------
-----------------------------G--------HWPPAA----------------
------------------------------------------------------------
--------------------------------------------ALAAL-GAAP--RSAG
G-----------------------------QAAFAAPVGAALAATSLL------------
--------VALRGALRRRDRRS--HTRSART-----------------------------
--------------------------------------------QAAAQATQVAP-----
---------------------------AS------------------------ALV-EEW
-----VESQVRKASAGS-------GGRLDAALSERGLVTLRELG----------------
-------------------------APARNQEPWKY-SDLKALFDDSA------LAPLSA
PSEDILREAVAALLE--------------ETEEGQDHARLVFVDGTLSPEFSR-PGRS--
-----DKALVGG-ALALAVTGGSEVK-ARIAELLG-PLPE--KDMF--------------
LATK-------------------------NDALGC----AKLAALN-----QSLLE-DCA
CVLIDDAEAA-------DSE--AITVEVAFITTGSSPSCA----------------CPRV
LVQAGKNRRVRVIETHLSSDP---------------SDVSLSNGVCRIIAAEGAGVEHDL
LQQKAD--------------------------------GSRFVESLTAEV-AAGASYQLR
LLQ-TGARAGRVNAAVALQGEGASCKVLGTLLAD----EEQQLDLHSLIHHSVPGGKSEQ
LHKNIVA-GSAECIFKGSIRVDKAAQQTTSSQLCRTLLLTKKAKVKAMPSLQIQADDVTC
SHGAAITELDETEVFYMRSRGLDPGAAKKLLLVAFPQDLLGDLNK-------V-APKVYQ
RAVDKLVRMAAQ------------------------------------------------
------------------------------------------------------------
------------------------------------------------------------
------------------------------------------------------------
-----------------------------
>Dinos-Peridiniales-Scrippsiella-hangoei-like-SHHI-4-CAMPEP-0199207876
------------------------------------------------------------
------------------------------------------------------------
----------------------------------------------------------MG
ASAAAFVVAAPA--------------------------------------DYSLAAGGHA
STGL--------------------------------------------------------
------------------------------------------------------------
------------------------------------------------------------
------------------------------------------------------------
------------------------------------------------------------
------------------------------------------------------------
---------------------------------------------AAAVV----------
-----------------------------G--------QRPPAA----------------
------------------------------------------------------------
--------------------------------------------ALAAL-GAAP--RSAG
G-----------------------------QAAFAAPVGAALAATSLL------------
--------IPLRGAVRRRDRRS--HTRSART-----------------------------
--------------------------------------------QAAAQATQVAP-----
---------------------------AS------------------------ALA-EEW
-----VESQVRKASAAS-------GGRLDAALSERGLVTLRELG----------------
-------------------------APARNQEPWKY-SDLKALFDDSA------LAPLPA
PSEDILREAVAALLE--------------ETEEGQDHARLVFVDGVLSPEFSR-PGRS--
-----DKALVGG-ALALAVTGGAEVK-ARIAELLG-PLPE--KDMF--------------
LANK-------------------------NDALGC----AKLAALN-----QSLLE-DCA
CVLAEDAEAP-------DSE--AITVEVAFITTGSSPSCA----------------CPRV
LVQAGKNRRLRVIESHLSSNP---------------SDVSLSNGVCRIIAAEGAAVEHDL
LQQKAD--------------------------------GSRFVESLTAEV-AAGASYQLR
LLQ-TGARAGRVNAAVALQGEGASCNVLGTLLAD----EEQQLDLHSLIHHSVPGGKSEQ
LHKNIVA-GSAECIFKGSIRVDKAAQQTTSSQLCRTLLLTKKAKVKAMPSLQIQADDVTC
SHGAAITELDETEVFYMRSRGLDPGAAKKLLLVAFPQDLLGDLSK-------V-APKVYQ
RAIDKLVRMAAQ------------------------------------------------
------------------------------------------------------------
------------------------------------------------------------
------------------------------------------------------------
-----------------------------
>Dinos-Prorocentrales-Pelagodinium-beii-RCC1491-CAMPEP-0197635742
------------------------------------------------------------
------------------------------------------------------------
------------------------------------------------------------
------------------------------------------------------------
------------------------------------------------------------
------------------------------------------------------------
------------------------------------------------------------
------------------------------------------------------------
------------------------------------------------------------
------------------------------------------------------------
------------------------------------------------------------
------------------------------------------------------------
------------------------------------------------------------
------------------------------------------------------------
------------------------------------------------------------
------------------------------------------------------------
------------------------------------------------------------
------------------------------------------------------------
------------------------------------------------------------
------------------------------------------------------------
------------------------------------------------------------
-------------IDALSAPGIENMS-ARVTTLLE-KLPE--MDMF--------------
MAPQ-------------------------KDTLGC----AKLAALN-----QAAFQ-DVA
CIFLRKEETV-------TGQ--EETVEVAFFSSGACSS------------------SPRL
LVDVGENRKVKVIETHVSLDE---------------SDASLSNGICRVVAAEGSHVEHEL
LQQKAA--------------------------------DARWVESVTAEV-AAGASYKLR
AVQ-SGGRAARLNAAIALEGESSSCEMTGCMMAD----QKQQLDVHSLIHHSVPSCRSAQ
QQKNMVG-GSAECIFKGSIKVDAEAQQTESSQIMRSLLLSKKAQIKAMPSLQIQADDVSC
SHGAALTQLDPDQVFYMASRGLDGKDARRLMLAGFP------------------------
------------------------------------------------------------
------------------------------------------------------------
------------------------------------------------------------
------------------------------------------------------------
-----------------------------
>Dinos-Prorocentrales-Prorocentrum-minimum-CCMP1329-CAMPEP-0190899812
------------------------------------------------------------
------------------------------------------------------------
------------------------------------------------------------
------------------------------------------------------------
------------------------------------------------------------
------------------------------------------------------------
------------------------------------------------------------
------------------------------------------------------------
------------------------------------------------------------
------------------------------------------------------------
------------------------------------------------------------
------------------------------------------------------------
------------------------------------------------------------
------------------------------------------------------------
------------------------------------------------------------
------------------------------------------------------------
------------------------------------------------------------
------------------------------------------------------------
------------------------------------------------------------
----------------------------------------------------------LA
LPQDVQRAVVAELLE------------TKEEDEAL--LRLVFLDGKLSAEHSS-QEHTC-
-----ADVFMGG-SEALVLQ-HADLR-ARVAELLR-ALPE--VDTFV-------------
PEAT-------------------------RDALGC----AKMAALN-----QALFE-DCA
WLHCPGTDMPC-----ESGA--PLRVEVVFITSGSSHGCC----------------SPRV
VIDAGTNRRLLVVESHLSLDSAG-----------TAADASLSNAVCRVVVGEGAEVKHVL
LQQKAE--------------------------------TARLVESITAEV-FARGSYSLC
MLQ-TGARSARVNVAVALLGESATCELNGVMVAD----QAQQLDLHSLIHHSVPSCSSSQ
KQKNIVA-DGAECIFKGAIRVDKEAQRTTSDQICRSLLVTKKAKVKAMPCLQIRADDVAC
SHGAAVAKLDESEVFYLMSRGLDRRAAQKLLLVAFPQDLVGGLVK-------V-APRAFQ
RMLDKLGTIASSANAEKXW-----------------------------------------
------------------------------------------------------------
------------------------------------------------------------
------------------------------------------------------------
-----------------------------
>Dinos-Prorocentrales-Prorocentrum-minimum-CCMP2233-CAMPEP-0191043146
------------------------------------------------------------
------------------------------------------------------------
------------------------------------------------------------
------------------------------------------------------------
------------------------------------------------------------
------------------------------------------------------------
------------------------------------------------------------
------------------------------------------------------------
------------------------------------------------------------
------------------------------------------------------------
------------------------------------------------------------
------------------------------------------------------------
------------------------------------------------------------
------------------------------------------------------------
------------------------------------------------------------
------------------------------------------------------------
------------------------------------------------------------
------------------------------------------------------------
----------ERSGGRQ---------KFDPDLSERGVSCLMEAA----------------
-------------------------SPTRRQEAWRY-TDVQALLYSEPTSE---PTPALA
LPQDVQRAVVAELLE------------TKEEDEAL--LRLVFLDGKLSAEHSS-QEHTC-
-----ADVFMGG-SEALVLQ-HADLR-ARVAELLR-ALPE--VDTFV-------------
PEAT-------------------------RDALGC----AKMAALN-----QALFE-DCA
WLHCPGTDMPC-----ESGA--PLRVEVVFITSGSSHGCC----------------SPRV
VIDAGTNRRLLVVESHLSLDSAG-----------TAADASLSNAVCRVVVGEGAEVKHVL
LQQKAE--------------------------------TARLVESITAEV-FARGSYSLC
MLQ-TGARSARVNVAVALLGESATCELNGVMVAD----QAQQLDLHSLIHHSVPSCSSSQ
KQKNIVA-DGAECIFKGAIRVDKEAQRTTSDQICRSLLVTKKAKVKAMPCLQIRADDVAC
SHGAAVAKLDESEVFYLMSRGLDRRAAQKLLLVAFPQDLVGGLVK-------V-APRAFQ
RMLDKLGTIASSANAEKXW-----------------------------------------
------------------------------------------------------------
------------------------------------------------------------
------------------------------------------------------------
-----------------------------
>Dinos-Suessiales-Polarella-glacialis-CCMP-1383-CAMPEP-0115079702
------------------------------------------------------------
------------------------------------------------------------
------------------------------------------------------------
--MASFAVLPS-----------------------------------------AWSG-GHV
SRQA--------------------------------------------------------
------------------------------------------------------------
------------------------------------------------------------
------------------------------------------------------------
------------------------------------------------------------
------------------------------------------------------------
---------------------------------------------VRID-----------
------------------------------AGLPSAR--DPLLARP--------------
------------------------------------------------------------
-----------------------------------------RAETSRGA-AEGYNGWFAV
A-----------------------------AASAATLTAVSLAKGR--------------
------------AKSRRQGRQST-ALRAVLI-----------------------------
--------------------------------------------KPTSEKQQV-------
-------------------------------------------------------A-EKW
-----FESQSATTLVGE--------RQFGSALAERGLTALQDAA----------------
-------------------------SPARNQEPWRY-TDLDALLYDLQ------PSVGSS
LPEDKLQSALSALFEADD---------VQQQSQDF--ARLVFVDGRLCSSLSQ-LQ-ED-
-----TATFAGA-GEALKTQ-SPETR-ERVGGFLD-QLPE--LDIF--------------
PSSQ-------------------------NASLGC----AKLAALN-----QAVFE-DAA
CICFGEDLRPT-----EERS--ESRVDVVFVSTGTAGAS-----------------SPRL
LXDAGRNRQLQVVETHXSLDQ---------------SDTSLSNGVCRVRVGEGAKVRHEF
LQQKAP--------------------------------EARLVETLTAEV-SAGGSYELR
VVQ-SGARSARVNVAIALLGESSSCDLTGAMIAD----QKQQLDLHSVIHHSVPSCRSGQ
RQKNMVS-GSAECIFKGSIKVDKLAQKTLSSQICRSLLLTKKSKVKVMPSLQIQADDVQC
SHGAALTQLDPEQVFYMASRGLDGRDARRLMLIGFPEDVLQGLKE-------T-SPTGYK
RVMDKLAXMAENAVDPDXV---VVEVVVEVVVEVAVEL----------------------
------------------------------------------------------------
---------------------VEVVVEAVMA-----------------------------
--------------------------------ENA-------------------------
-----------------------------
>Dinos-Suessiales-Polarella-glacialis-CCMP2088-CAMPEP-0197958116
------------------------------------------------------------
------------------------------------------------------------
------------------------------------------------------------
--MASFAVLPS-----------------------------------------AWSG-GHV
SRQA--------------------------------------------------------
------------------------------------------------------------
------------------------------------------------------------
------------------------------------------------------------
------------------------------------------------------------
------------------------------------------------------------
---------------------------------------------VRID-----------
------------------------------AGLPSAR--DPLLARP--------------
------------------------------------------------------------
-----------------------------------------RAETSRGA-AEGYNGWFAV
A-----------------------------AASAATLTAVSLAKGR--------------
------------AKSRRQGRQST-ALRAVLI-----------------------------
--------------------------------------------KPTSEKQQV-------
-------------------------------------------------------A-EKW
-----FESQSATTLVGE--------RQFGSALAERGLTALQDAA----------------
-------------------------SPARNQEPWRY-TDLDALLYDLQ------PSVGSS
LPEDKLQSALSALFEADD---------VQQQSQDF--ARLVFVDGRLCSSLSQ-LQ-ED-
-----TATFAGA-GEALKTQ-SPETR-ERVGGFLD-QLPE--LDIF--------------
PSSQ-------------------------NASLGC----AKLAALN-----QAVFE-DAA
CICFGEDLRPT-----EERS--ESRVDVVFVSTGTAGAS-----------------SPRL
LVDAGRNRQLQVVETHISLDQ---------------SDTSLSNGVCRVRVGEGAKVRHEF
LQQKAP--------------------------------EARLVETLTAEV-SAGGSYELR
VVQ-SGARSARVNVAIALLGESSSCDLTGAMIAD----QKQQLDLHSVIHHSVPSCRSGQ
RQKNMVS-GSAECIFKGSIKVDKLAQKTLSSQICRSLLLTKKSKVKVMPSLQIQADDVQC
SHGAALTQLDPEQVFYMASRGLDGRDARRLMLIGFPEDVLQGLKE-------T-SPTGYK
RVMDKLAIMAENAVDPDMV---VVEVVVEVVVEVAVEL----------------------
------------------------------------------------------------
---------------------VEVVVEX--------------------------------
------------------------------------------------------------
-----------------------------
>missing_sequence
------------------------------------------------------------
------------------------------------------------------------
------------------------------------------------------------
------------------------------------------------------------
------------------------------------------------------------
------------------------------------------------------------
------------------------------------------------------------
------------------------------------------------------------
------------------------------------------------------------
------------------------------------------------------------
------------------------------------------------------------
------------------------------------------------------------
------------------------------------------------------------
------------------------------------------------------------
------------------------------------------------------------
------------------------------------------------------------
------------------------------------------------------------
------------------------------------------------------------
------------------------------------------------------------
------------------------------------------------------------
------------------------------------------------------------
------------------------------------------------------------
------------------------------------------------------------
------------------------------------------------------------
------------------------------------------------------------
------------------------------------------------------------
------------------------------------------------------------
------------------------------------------------------------
------------------------------------------------------------
------------------------------------------------------------
------------------------------------------------------------
------------------------------------------------------------
------------------------------------------------------------
-----------------------------
>missing_sequence
------------------------------------------------------------
------------------------------------------------------------
------------------------------------------------------------
------------------------------------------------------------
------------------------------------------------------------
------------------------------------------------------------
------------------------------------------------------------
------------------------------------------------------------
------------------------------------------------------------
------------------------------------------------------------
------------------------------------------------------------
------------------------------------------------------------
------------------------------------------------------------
------------------------------------------------------------
------------------------------------------------------------
------------------------------------------------------------
------------------------------------------------------------
------------------------------------------------------------
------------------------------------------------------------
------------------------------------------------------------
------------------------------------------------------------
------------------------------------------------------------
------------------------------------------------------------
------------------------------------------------------------
------------------------------------------------------------
------------------------------------------------------------
------------------------------------------------------------
------------------------------------------------------------
------------------------------------------------------------
------------------------------------------------------------
------------------------------------------------------------
------------------------------------------------------------
------------------------------------------------------------
-----------------------------
>Dinos-Suessiales-Symbiodinium-sp-C15-CAMPEP-0192425820
------------------------------------------------------------
------------------------------------------------------------
------------------------------------------------------------
------------------------------------------------------------
------------------------------------------------------------
------------------------------------------------------------
------------------------------------------------------------
------------------------------------------------------------
------------------------------------------------------------
------------------------------------------------------------
------------------------------------------------------------
------------------------------------------------------------
------------------------------------------------------------
------------------------------------------------------------
------------------------------------------------------------
------------------------------------------------------------
------------------------------------------------------------
------------------------------------------------------------
------------------------------------------------------------
------------------------------------------------------------
------------------------------------------------------------
------------------------------------------------------------
------------------------------------------------------------
------------------------------------------------------------
------------------------------------------------------------
------------------------------------------------------------
-----------------------------------------------LIHHSVPSCRSNQ
EHKNLVG-GSAECIFKGIIKVDAEAQQTESAQIVRSLLLTKKSKVKAMPSLQIQADEVTC
SHGAALTQLDPEELFYLASRGLDAANARRLMLSGFPMDLLEGLKE-------L-MPKSYA
RVTQKLTSMAESNAE---------------------------------------------
------------------------------------------------------------
------------------------------------------------------------
------------------------------------------------------------
-----------------------------
>Dinos-Suessiales-Symbiodinium-sp-C1-CAMPEP-0199553912
------------------------------------------------------------
------------------------------------------------------------
----------------------------------------------------------XA
MSVQLG----------------------------------------------VVPG-QGR
TVAP--------------------------------------------------------
------------------------------------------------------------
------------------------------------------------------------
------------------------------------------------------------
------------------------------------------------------------
------------------------------------------------------------
---------------------------------------------KILTH----------
------------------------------ASSLGAFSPQAASSTW--------------
------------------------------------------------------------
-----------------------------------------TTLEFRSL-GVTS------
-----------------------------------LAAFAATQGRA--------------
------------ARRRRRAT------RVM-------------------------------
----------------------------------------------ATATATA-------
-------------------------------------------------------TAEKW
-----FAEQAERSSPS--------------KLAERGLKVLNQLQ----------------
-------------------------APEKNQEPFRY-TDLDALLYSVP--------VTPE
KGEFNLAEKLPPLLE--------------ET-EA---YRMVFVDGQLHAGFSR-LP-AE-
-----DAALVGG-QEALESW-SAEAR-SHFSQLME-QLPE--VDFF--------------
QSNK-------------------------RDMLGC----GKLAALN-----QAVFR-DVA
YVSLPEA---------RNCE--DMTLEMVFVSTGC--T------------------APRM
LLHVGSGRSLKVIESHLSLDE---------------SDAGLCNGLCRVVADEDAQVRHEV
LQLKSD--------------------------------SARFVESIMAEV-ASGALYQLR
CVQ-SGASCARVNVAVALQGEKASCDVKAVMLAD----EKQQLDLHSLIHHSVPSCRSNQ
EHKNLVG-GSAECIFKGIIKVDAEAQQTESAQIVRSLLLTKKSKVKAMPSLQIQADEVTC
SHGAALTQLDPEELFYLASRGLDAANARRLMLSGFPMDLLEGLKE-------L-MPKSYA
RVTQKLTSMAESNAE---------------------------------------------
------------------------------------------------------------
------------------------------------------------------------
------------------------------------------------------------
-----------------------------
>Dinos-Suessiales-Symbiodinium-sp-CCMP2430-CAMPEP-0192514508
------------------------------------------------------------
------------------------------------------------------------
------------------------------------------------------------
------------------------------------------------------------
------------------------------------------------------------
------------------------------------------------------------
------------------------------------------------------------
------------------------------------------------------------
------------------------------------------------------------
------------------------------------------------------------
------------------------------------------------------------
------------------------------------------------------------
------------------------------------------------------------
------------------------------------------------------------
----------------------------------XGAAALAFAAAA--------------
------------ARRPKGH-------RQL-------------------------------
----------------------------------------------TARSATE-------
-------------------------------------------------------Q-DQW
-----FSRQAEQRTSPS------------GAFAERGLALLEEVE----------------
-------------------------APARKQEAFRY-TDLEALLYGLP-------EDSSQ
PPEVDLDSTLVPLLE--------------EVDEA---YRLVFVDGELQSGLCR-LP-NG-
-----EGAFLGG-FEALNGS-GEETK-GRFDSLLQ-QLPE--VDLF--------------
EANP-------------------------KDRLGC----AKLAALN-----QAVFK-DAA
CVALHE-----------DAP--ETRMDIVFATTGARAT------------------APRV
VLDVGPGSKLKVLETHLSLSE---------------SDEALSNGLCRVVAGEGAEVHHEV
IQQKAG--------------------------------GARWVQSVMAEV-AEGASYSLR
SVQ-SGSRAARLNAAVALGGEKSFGELTGVMLAD----TKQQLDLHSLIHHSVPSCRSKQ
QHKNLVG-GSAECIFKGTIRVDAEAQQTESSQLVRSLLLTKKSKVKAMPSLQIQADDVSC
SHGAALTQLDKDELFYLASRGLDGRDARRLMLAGFPTDLLDGLKD-------F-APKAHQ
RVLEKLASMAX-------------------------------------------------
------------------------------------------------------------
------------------------------------------------------------
------------------------------------------------------------
-----------------------------
>Dinos-Suessiales-Symbiodinium-sp-Mp-CAMPEP-0192586910
------------------------------------------------------------
------------------------------------------------------------
-----------------------------------------------------------X
ESVPSV----------------------------------------------PMPQ-GHR
RLA---------------------------------------------------------
------------------------------------------------------------
------------------------------------------------------------
------------------------------------------------------------
------------------------------------------------------------
------------------------------------------------------------
------------------------------------------------------------
---------------------------------------QASKG----------------
------------------------------------------------------------
--------------------------------------------SLRHW-GEHP------
-----------------------------------RSGVALFLAAG--------------
------------ALRCRRG-------RVV-------------------------------
----------------------------------------------RQAKSEA-------
-------------------------------------------------------Q-EAW
-----FAHQAEQRTTSA-----------GGELSERGLALLEDVE----------------
-------------------------APARKQEAFRY-TDLDALLYGLP--------DAPG
TSEAASDDVLLPLLE--------------DNEES---FRLVFVDGVLQPGLCR-LA-PN-
-----EVAFLGG-LEALQGS-SAETQ-DRFQGLLK-ELPE--VDLF--------------
EASP-------------------------KDRLGC----AKLAALN-----QAIFK-DAA
CVAIPEA----------DTP--EMMLEIVFATTGACST------------------APRI
VLDVCKGRKVKVLETHLSLSE---------------SDEALSNGLCRVVAAEGAQVHHEV
LQQKAP--------------------------------TSRWVQSVTAQV-ADGASYHLR
SVQ-TGCRAARLNAALGLGGAKASCELTGVMMAD----DKQQLDLHSLVHHSVPSCRSKQ
QHKNLVG-GSAECIFKGTIKVDAEAQQTESSQIVRSLLLTPKSKVKAMPSLQIQADDVSC
SHGAALTQLDQNELFYLASRGLNGQDARRLLLNGFPTDLLDGLKD-------L-APKAHA
RVMDKIAAMAEKNEDSRSV----------------------PGHGTTQSG----------
------------------------------------------------------------
--------------------WVQGL-----------------------------------
------------------------------------------------------------
-----------------------------
>Ectocarpus-siliculosus-Esi0038-0073
M-----------------------------------------------------------
------------------------------------------------------------
------------------------------------------------------------
--------------------------------------------------ERTAQR----
------------------------------------------------------------
------------------------------------------------------------
------------------------------------------------------------
-----------------------------------------------------SRNGGSE
------------------------------------------------------------
------------------------------------------------------------
------------------------------------------------------------
------------------------------------SRR---------------------
------------------------------------------------------------
--------------------------------------VSTLLAVAAGL-----------
---------------------LSLAPTADSFLSAPMKGAGGSGAAQGLRRR---------
-----STGEARSAQAGRQGDGVL-SATGVATEDNQ-------------------------
--------------------------------------------GAVAGSLLETQ-----
------------QKGVSNNEMKPFVR-VP------------------------RRDPRMW
-----FDAIREGAVP---------RPDSLVELSKAGEAELAELA----------------
-------------------------LPTRKQEPYRY-TDLESLYRTDFTS---------A
APTTTAAETAAAIKP------------HLLEASQG--QQMVFVNGVFSDELSD-VSALGG
----VEGLVAGH-IG----AIEGAPL-DQAKEMLS-YLPE--K-----------------
DADF-------------------------RTTQGS----LAFASLN-----QACFA-DAG
VIMVADG----------VTV--EKPIQVIFFSEGEEGP---------------TVSHPRL
VVKAGADSHVTLTQSYLS-----------------RGGVCLANGFTRVLVGDRATVTHDY
AEEMSA--------------------------------SDRLVDTVSVDQ-TTNSTYSVN
QVL-SGAFDARANFQIDLLETGSHCNIFTAALTT----NNQRQDVHSTIRHKAEGTTCLQ
EQRNVVS-DTADCVFKGRIVIDQVAQKTDANQLCRTLLVSDKARVTVMPSMEIIANDVKC
THGATICDLEDEELFYLMSRGISKIQ------MGF-------------------------
------------------------------------------------------------
----------------------------------------------------HI------
------------------------------------------------------------
------------------------------------------------------------
-----------------------------
>Fistulifera-solaris-fso-g17116
M-----------------------------------------------------------
------------------------------------------------------------
------------------------------------------------------------
------------------------------------------------------------
------------------------------------------------------------
------------------------------------------------------------
------------------------------------------------------------
------------------------------------------------------------
------------------------------------------------------------
------------------------------------------------------------
------------------------------------------------------------
------------------------------------------------------------
------------------------------------------------------------
-----------------------------------------ILRRSLLLLTLAVSEAFLV
P-----------------------RKIHTPASSSALRVSIGLGPEQDQ------------
-------------ENAKEQE----------------------------------------
-------------------IVYEIPNHEE------------YRTSRRSKSDEQC------
---------------------------------------------------------DQW
-----FAALLSGA-----------DSPCLGVLAEQARAKLETPVPLVNDIEKDTG-DEEW
TPYVSTRLPWTPLVPAFGLEQFGLPIPRRNAETWRH-FDVPGMVQQEYSGSAQRV-----
----SREDFQQQMEQAGV---------WLEDDACE--ARLVYVNGYFDPELSK-TTPDV-
-----YN------LE------ELPED-EHLQKCLG-RLTDGFTDELAA---------AVP
NGER-TETLYSKLSLPDHNLGDPTSQFAINTQQGT----ACFAALN-----TIKTR-GVA
VVRSK------------SVV--EKPVLIIQAVTPSAGGSQE------HDG--GVALHPRL
LVVVEDHSRLSLVQSCLDLNDGL------------TPKPKLYNGYTQIFVGAGANMTHSY
LEESGGMVTAGVEKGDEEFSEG--EPKAREIEAARPPLKDTHLEAIDVHVTGREGRYEGT
LLSVGGSGRIRVAHSLSLLQPATTGIINGFSLSG----GTQRTDMKTNIHHIAAGAKSEQ
LQKNMIG-GRAVGAFRGRIRVEQSAQQTDSAQLSRTVLLSDKARAWAVPSLEIIADDVQC
AHGATISDLSEEELFYLRSRGLDRALSRNLLMYAFAGDICSCVDPALLGSVDS-KEGLQK
RMIRKLENLVPQGERAITG----------EFQSI--------------------------
------------------------------------------------------------
------------------------------------------------------------
------------------------------------------------------------
-----------------------------
>Fragilariopsis-cylindrus-Fracy1-268455
------------------------------------------------------------
------------------------------------------------------------
------------------------------------------------------------
------------------------------------------------------------
------------------------------------------------------------
------------------------------------------------------------
------------------------------------------------------------
------------------------------------------------------------
------------------------------------------------------------
------------------------------------------------------------
------------------------------------------------------------
------------------------------------------------------------
------------------------------------------------------------
------------------------------------------------------------
------------------------------------------------------------
------------------------------------------------------------
------------------------------------------------------------
------------------------------------------------------------
------------------------------------------------------------
------------------------------------------------------------
------------------------------------------------------------
------------------------------------------------------------
------------------------------------------------------------
------------------------------------------------------------
------------------------------------------------------------
------------------------------------------------------------
------------------------------------------------------------
----MIG-GRATGAFRGRIRVEQSAQQTDSQQISRTILLSDRSRAWAVPSLEIIADDVQC
THGATVSDLSEEELFYLRSRGLDTNQSRNLLMYAFADDVCSEVDPVMLQSVDS-EEGLQS
RLIKRLQNVVPQGERAVRG----------EFQSS--------------------------
------------------------------------------------------------
------------------------------------------------------------
------------------------------------------------------------
-----------------------------
>Galdieria-sulphuraria-452823290
------------------------------------------------------------
------------------------------------------------------------
------------------------------------------------------------
-----------------------------------------------------MKS-EEM
C-----------------------------------------------------------
---WREIC----------------------------------------------------
------------------------------------------------------------
----------------------------------------------------------FV
------------------------------------------------------------
------------------------------------------------------------
----PCLSQGNEKLL---------------------------------------------
------------------------------------------------------------
------------------------------------------------------------
------------------------------------------------------------
-----------------------VQRETRFLSSFPYGYSLHPRKCTEFNKR---------
---------KSPLVTTRKRPTTLTTFMSSST-----------------------------
--------------------------------------------IQESAKQTED------
---------------------------------------------------------KTW
-----LQSILDCRESTANHE----DTAVLNSLHREAEEELKTRL----------------
------------------------RIPGRKDELWRF-TNLRNLFLTRFQ----------T
SSHRVDNQLLESLF---------------EKDVQS--QRVVLVDGVFDPFLSN-ISNIP-
-----DRIFIGS-VT----ELDVERQ-RWIYELTK-------K-----------------
-----------------------------GETQET----NIFGAIN-----LASFR-DIT
IVWIPQD----------VSL--QDYIHLCCYSSNCLNS--------------SFYSHPRI
VVVVEGGSHVKILQHHFGA-----------------SGGYLDNFATSISIGDSATLEYYI
VNECPK--------------------------------DALWLGSLNAQL-EQYCTFQFR
FLS-SGSKVGRLTMTTDLVGRESNTSLHGLAIAN----EERTLDFHSFVDHRVPSCHSEQ
LQRNLVA-DRSQCVFRGLVKIRREAPHTCAHQLCRSMLLSNRAQTKTMPMLEIANDEVEC
SHGATVSEIEEDELFYLLSR--PEWDARVLLVRSFSLELLKEF---------P-FPSIVA
RMESLIAQVVNNSKEEKVIEADTVEEGQWDWTT---------------------------
------------------------------------------------------------
------------------------------------------------------------
------------------------------------------------------------
-----------------------------
>missing_sequence
------------------------------------------------------------
------------------------------------------------------------
------------------------------------------------------------
------------------------------------------------------------
------------------------------------------------------------
------------------------------------------------------------
------------------------------------------------------------
------------------------------------------------------------
------------------------------------------------------------
------------------------------------------------------------
------------------------------------------------------------
------------------------------------------------------------
------------------------------------------------------------
------------------------------------------------------------
------------------------------------------------------------
------------------------------------------------------------
------------------------------------------------------------
------------------------------------------------------------
------------------------------------------------------------
------------------------------------------------------------
------------------------------------------------------------
------------------------------------------------------------
------------------------------------------------------------
------------------------------------------------------------
------------------------------------------------------------
------------------------------------------------------------
------------------------------------------------------------
------------------------------------------------------------
------------------------------------------------------------
------------------------------------------------------------
------------------------------------------------------------
------------------------------------------------------------
------------------------------------------------------------
-----------------------------
>Haptophytes-Coccolithales-Syracosphaerales-Calcidiscus-leptoporus-RCC1130-CAMPEP-0119366272
------------------------------------------------------------
------------------------------------------------------------
------------------------------------------------------------
------------------------------------------------------------
------------------------------------------------------------
------------------------------------------------------------
------------------------------------------------------------
------------------------------------------------------------
------------------------------------------------------------
------------------------------------------------------------
------------------------------------------------------------
------------------------------------------------------------
------------------------------------------------------------
---------------------------------------------XSSL-----------
----------------------TGIDSARRVPS--LCSAATV------------------
------------CRRTRS------AVCMVST-----------------------------
--------------------------------------------VRMGGAIEGT------
---------------------------------------------------------DEW
-----LAAAVGARTIEAP------PSAQIASLREEAAAALATLK----------------
-------------------------RPSRKDEAWRR-TDLSSLWAATVE----------R
PTGELPTSLLDTIRTDVQ--------ADKEAGQLA--AVLVFVDGVLDVEASD-MSSLP-
-----EGVLAGT-LATVYESLPAAAS-ATVWRTLS-ELPE--K-----------------
DADP-------------------------RTALGS----HVFAALN-----QASVS-DIA
LLYVPPF----------TTI--HGAIRLVCLSSGSPAAAGA------LAAPALPVSHPNA
LFYLGEESHAQFMQHFV------------------GEGSYFTNGLTRVLVGRGASLEHSY
VQEQSQ--------------------------------HGVHMDNVFVEA-AEESRYSAQ
VVQ-TGGRIARVNLNVKLDGRCARGKVEGLSLAS----GMQLIDVHSAMRHESADCESEQ
GQYNAAA-GRGRVVFRGAVQVPHGSGNTTANQLCRSLLLSDRARVDVSPNLEILTDDVQC
THGATIADLDDEMVFYLQSRGLDRLQARSLLLSGWAYSSTAKV---------P-SASARQ
RVAQQAAFLARESQQRSAR---INQ-----LSSI--------------------------
------------------------------------------------------------
------------------------------------------------------------
------------------------------------------------------------
-----------------------------
>Haptophytes-Coccolithales-Syracosphaerales-Coccolithus-pelagicus-ssp-braarudi-PLY182g-CAMPEP-0183356760
------------------------------------------------------------
------------------------------------------------------------
------------------------------------------------------------
---------------------------------------------------XSTSS----
------------------------------------------------------------
------------------------------------------------------------
------------------------------------------------------------
------------------------------------------------------------
------------------------------------------------------------
-------------------------------RP---------------------------
RRAMPLVVMGLQLLTAF-------------------------------------------
------------------------------------------------------------
------------------------------------------------------------
------------------------------------------------------------
---------------SRASFVTTPITTDRTWASF--------------------------
----------RTAAHSRG------RVRMVSA-----------------------------
--------------------------------------------MADVQALGST------
---------------------------------------------------------DEW
-----LTAAISSRAVEAP------PSALIGTLRQEAAVALSALK----------------
-------------------------RPGRKDEAWRR-TDLAPLWAATLT----------R
PTGELSPSLLESSRADIE--------ED-ETDRPA--ALLVFVDGVLDLEESD-LSHLP-
-----DDVIAGT-FATMHDSLPGSVA-ALLQRAMS-ELPE--T-----------------
NARP-------------------------QTALGS----HVFAALN-----QASLS-DVA
LVYVPPF----------TVL--PGPVRILSLSSGAPVADGA------LPAASLPASHPNL
FCYIDEGADAKLMQQFA------------------GEGAYFTNGLTRVLVGTGATLEHSY
VQEQSE--------------------------------NAYHIDSVFVEC-SANSRYAAQ
VVQ-TGGRLGRLNLNVNLAGRHATGKVDGLSLVS----NSQVIDVHSAMRHGSPDCESEQ
GQYNAAA-GRGRVVFRGAVQVPHGCGNTTANQICRSLLLSDRARVDVAPTLEILTDDVQC
THGATIADLDDEMVFYLQSRGLDRLQARSLLLSGWAYSSTAKV---------P-SSSVRR
RVAEQAANLARASDPRKAR---VSQ-----LSSNSAALCKIDHAVGGRLVCCGRTSGRPP
TXVPPRK-----------------------PQ--------AGRPTL--------------
------EPL------------IALMGRAH-------------------------------
--------------------------------SSALAM----------------------
---------------------PPAAQCPS
>Haptophytes-Coccolithales-Syracosphaerales-Pleurochrysis-carterae-CCMP645-CAMPEP-0190792000
------------------------------------------------------------
------------------------------------------------------------
------------------------------------------------------------
------------------------------------------------------------
------------------------------------------------------------
------------------------------------------------------------
------------------------------------------------------------
------------------------------------------------------------
------------------------------------------------------------
------------------------------------------------------------
-------------MLLYS------------------------------------------
------------------------------------------------------------
------------------------------------------------------------
-----------------------------------------VVGASAS------------
---------------TIGRIGYAAQHTGQAISASSVLHASS-------------------
------------LRSSRQ------ARMMAKL-----------------------------
---------------------------------------------ATKETPTPG------
---------------------------------------------------------DAW
-----FNAALDVRPSKA-------AAPQLEAMRKDAAALVTTIR----------------
-------------------------RPGRKDEAWRR-TDLSSLFAKPLL----------A
PSGVVDSEVLSNVLGDDE--------DE-EPDVVA--GRAVFVDGRFDPELSD-LENLP-
-----EGVFIGS-FAELQASLPADAM-ERMLQRLA-ALPE--TA----------------
DADH-------------------------RTALGA----YQFSALN-----QAISG-DVA
ICYARGG----------VEV--ALPLSIVQLSSGAVKSDD--------DNAGLAASHPNL
LFWLEENAKLNLMQQYA------------------GSGEYFSNAVTRIQLKEGAQLTHAY
VQEQSI--------------------------------EAVHVDSVFVSC-GENSSYTAQ
VVQ-VGGRISRVNLKVMLEGRFAATAVKGLTLGT----GGQLGDLHSAIAHLSPDCSSQQ
EHYNAVS-GRARVVFRGAVQVPLGSDNSTAHQLCRSLLLENTAKVDVSPTLEIFTDEVEC
THGATIADLDDEMVFYLQSRGLDRMQARSLLLEGWALDTMSQV---------P-SKRSKR
RVATKASRLAPEAAARPAN---LQS-----FSSI--------------------------
------------------------------------------------------------
------------------------------------------------------------
------------------------------------------------------------
-----------------------------
>Haptophytes-Chrysochromulinales-Chrysochromulina-brevifilum-UTEX-LB-985-CAMPEP-0174701276
------------------------------------------------------------
------------------------------------------------------------
------------------------------------------------------------
------------------------------------------------------------
------------------------------------------------------------
------------------------------------------------------------
------------------------------------------------------------
------------------------------------------------------------
------------------------------------------------------------
------------------------------------------------------------
-EARTQVDMAMQRCLAIL-----------------------G------------------
------------------------------------------------------------
------------------------------------------------------------
------------------------------------------------------------
--------------------VAAALDVGRPPALL--------------------------
----------RSVHRIRHPCLQCVAEMDAQT-----------------------------
--------------------------------------------VAASEEVATV------
---------------------------------------------------------DPW
-----FQGAVDAASGD--------PEPLLEELRATAAMALSGLE----------------
-------------------------FPRRKDEAWRR-CDLTSLRASRIV----------T
PAGTANVEQLLASCHS-------------VEDSVG--MRLVLVDGVCSPELSD-LSALP-
-----AGMSAGS-LC----SVQGDAH-DGALAALRQALPE--A-----------------
EADH-------------------------RTALGV----HTFAALN-----QASLA-DVI
SVHVPAG----------MQV--EQPLHVVILSTAGASSGLEDGE-SAAPQRTLAASHPNI
VLSLAEGASLSMLQQYG------------------GEGGTFTNGLTRVNLGTDAKLVHSY
VQEQAL--------------------------------ESVHVDSVLVDV-GERGLYESQ
LLQ-SGGRISRVNIQVNLERPGAHSSLKGLTLAT----GNQLADVHSRVVHASGDCTSQQ
EQRNAVA-GAARVVFKGAVVVPQGSDNTTANQLCRTLLLSDDARIDMQPTLEIDTDDVQC
THGATVSDLDDEMIFYLQARGLSRLDARALLLEGWARSALDKV---------P-SAGARQ
RAAVKAATLAPDSDIRVRR----ER-----LSSI--------------------------
------------------------------------------------------------
------------------------------------------------------------
------------------------------------------------------------
-----------------------------
>Haptophytes-Chrysochromulinales-Chrysochromulina-ericina-CCMP281-CAMPEP-0181174276
------------------------------------------------------------
------------------------------------------------------------
------------------------------------------------------------
------------------------------------------------------------
------------------------------------------------------------
------------------------------------------------------------
------------------------------------------------------------
------------------------------------------------------------
------------------------------------------------------------
------------------------------------------------------------
------------------------------------------------------------
------------------------------------------------------------
------------------------------------------------------------
------------------------------------------------------------
------------------------------------------------------------
------------------------------------------------------------
------------------------------------------------------------
------------------------------------------------------------
------------------------------------------------------------
------------------------------------------------------------
----------------------------------------VLVDGVFDSELSD-LSSLP-
-----PTASIGS-FA----NLDGPLQ-AQMVATLS-QLPE--E-----------------
NADK-------------------------RTTLGS----YPFAALN-----QAGLS-DVI
CVHLPSG----------VTV--DQPLAVVFVSTAAAAAAAEE-----GGEKRAAVSHPNL
IIDLEAGAQLSLMQQYVGAEG-------------EATPAYFTNGLTRVSLAGGSRLIHSY
VQEQAA--------------------------------EAVHIDSVMVDV-QADARYEMQ
AVQ-SGARISRLNVGVAMRGEGASTNLQGLMLAG----GNQLSDLHSYCLHASPGCSSEQ
EQRNAVA-DKGRIVWKGAVVVPQGSDNTTANQLCRSLLLSDGARLDITPTLEIDTDEVEC
THGATICDLDDEMVFYLQSRGLDRMQARQLLLEGWARSLMTQV---------P-SAKARE
RVATKAAVLAPEPRAGFNR----KN-----FQSI--------------------------
------------------------------------------------------------
------------------------------------------------------------
------------------------------------------------------------
-----------------------------
>Haptophytes-Chrysochromulinales-Chrysochromulina-polylepis-CCMP1757-CAMPEP-0193716794
------------------------------------------------------------
------------------------------------------------------------
------------------------------------------------------------
------------------------------------------------------------
------------------------------------------------------------
------------------------------------------------------------
------------------------------------------------------------
------------------------------------------------------------
------------------------------------------------------------
------------------------------------------------------------
-------------LVAPT------------------------------------------
------------------------------------------------------------
------------------------------------------------------------
------------------------------------------------------------
--------------------------PPQPV-----------------------------
------------------------IAGDAEA-----------------------------
--------------------------------------------PEPMPVAKTG------
---------------------------------------------------------DEW
-----LGSALAVRVDTV-------SAGVLDELRASAAAVVATAE----------------
-------------------------RPRRKDEAWRR-TDLTSLFAAKLA----------L
PSGEVEEAAVGGVV---------------EEPSAG--MRLVLVDGAVSSDLSD-LSALP-
-----DGVSVGS-VG----SLNAALA-SRVVEQLR-SLPE--E-----------------
GADK-------------------------RTELGA----YTFAALN-----QASFT-DVA
CVHVPAG----------TSV--PRPLCVYVLSSGAPEE------------GVMAASHPNL
VVSLDEGAELQMMQHYAPAAT--------------APSPYFTNALTRLTIGENATLRHAY
VQEQGP--------------------------------QAVHIDSVMVDV-RLGGKYEAQ
VVA-SGGRIARVNLGIGLNDHHASCAVQGLALAT----GSQLSDLHSYVLHASPDCASQQ
EQRNALA-GAARVVFKGAVVVPRGSDNSTANQLCRTLLLSDGARVDVQPTLEIDTDEVQC
THGASIADLDDEMVFYLQSRGLDRLQARSLLLEGWARAFMSDV---------P-SDGAKE
RVAAKAAVLAPETGSRASR---VAE-----LSSI--------------------------
------------------------------------------------------------
------------------------------------------------------------
------------------------------------------------------------
-----------------------------
>Haptophytes-Chrysochromulinales-Chrysochromulina-rotalis-UIO044-CAMPEP-0115835500
------------------------------------------------------------
------------------------------------------------------------
------------------------------------------------------------
------------------------------------------------------------
------------------------------------------------------------
------------------------------------------------------------
------------------------------------------------------------
------------------------------------------------------------
------------------------------------------------------------
------------------------------------------------------------
------------------------------------------------------------
------------------------------------------------------------
------------------------------------------------------------
------------------------------------------------------------
---------------------------XRPVPTTARHTAVTASAAPDS------------
----------TISTSSKT------------------------------------------
------------------------------------------GIGYWNEKVRKL------
---------------------------------------------------------DGW
-----FEGAAASAAAP--------SSELLTQSREAAAAALPTIS----------------
-------------------------FPGRKDEPFRR-CDLSSLQAAQIV----------P
ARGCEVAKASAALSASLE-----------EDVTVG--MRLVLVDGVVSSELSD-LSALP-
-----LGITASS-VA----DASGAAR-EGALEALQGALPE--S-----------------
DATR-------------------------NTALGI----YGFAALN-----QACLV-DVA
TVHVGAG----------VVV--EQPLHVVMLSTGDD-----------GDEAKLAASHPNL
LVSLGEGASLKLAQQYWACD---------------ANAPYFCNGVTRVQVGAGARLEHSY
VQEQGP--------------------------------SATHVDSVLVEI-DADAEYHST
MLM-SGGRIARVNHRVHLNGPKAHSNLRAFSMAS----ESQLCDVHSRVVHVSPECTSQQ
EQRNAVA-GRSRVVWKGAVVVPRGSDGTSAQQLCRTLLLSDDARIDVSPTLEIDTDDVEC
THGATISDLDDEMVFYLQARGLSRPDARALLLSGWARDALAGV---------A-SENVKV
RATARAAALSPDKEVRRTS-----------LSSI--------------------------
------------------------------------------------------------
------------------------------------------------------------
------------------------------------------------------------
-----------------------------
>Haptophytes-Chrysochromulinales-Chrysochromulina-sp-KOO22544-1
------------------------------------------------------------
------------------------------------------------------------
------------------------------------------------------------
------------------------------------------------------------
------------------------------------------------------------
------------------------------------------------------------
------------------------------------------------------------
------------------------------------------------------------
------------------------------------------------------------
------------------------------------------------------------
-------------ML---------------------------------------------
------------------------------------------------------------
------------------------------------------------------------
----------------------------------------SVLLASASL-CAAAYRGVPT
P-------------------------AHQFVPASTHRTCGRCVACAQA------------
----------EARPTAPP------GPPPFTT-----------------------------
--------------------------------------------GYEAVKEQPF------
---------------------------------------------------------DGW
-----FADAAATSPAP--------SSPMLAPLRAAAAAALPTIY----------------
-------------------------FPGRKDEPFRR-CDLSSLQASRLV----------P
SVAKD-ASAAAALAVCS------------DADSAG--MRLVLVDGVCSQALSD-LSALP-
-----EGVSVSS-LN----TTSGAAL-DGALAALQGPLPE--S-----------------
GANTAA---------------------AMNTLLGV----YGFAALN-----QASLA-DVC
VINVPKG----------VTI--ERPLHVVLLSSGGVAAAPMQAPGTEGAAPVLPASHPNL
LVSLAEGASLKLAQHYFACD---------------AQAPYLCNGVTRVQLGRSATLQHSY
VQEQGR--------------------------------MSIHFDSVLVDV-GAGASYSST
MLQ-SGGRIARTNHLVELTGEKASSNLRALSMAA----EAQLVDVHSKVVHVSGECTSQQ
EQRNVVA-GRSRVVWKGAVVVPRGSDNTNAKQLCRTLLLSDDARVDVQPTLEIDTDEVEC
THGATISDLDDEMVFYLQARGLSRPDARALLLSGWVRDALALV---------P-SESVKQ
RAVARAAKVGADYDKEVRR----SG-----LSSI--------------------------
------------------------------------------------------------
------------------------------------------------------------
------------------------------------------------------------
-----------------------------
>Haptophytes-Isochrysidales-Emiliania-huxleyi-374-CAMPEP-0187589582
------------------------------------------------------------
------------------------------------------------------------
------------------------------------------------------------
------------------------------------------------------------
------------------------------------------------------------
------------------------------------------------------------
------------------------------------------------------------
------------------------------------------------------------
------------------------------------------------------------
------------------------------------------------------------
-------XGQSQAMLTA-------------------------------------------
------------------------------------------------------------
------------------------------------------------------------
------------------------------------------------------------
---------------CIASIGAAYLPSQRPAPGAPLCGSA--------------------
--------------RGRA------AVRCAEA-----------------------------
----------------------------------------------GTLTQSAV------
---------------------------------------------------------DDW
-----LGSAVAARGSV--------ASGLLDEVRSEATDVVLAAR----------------
-------------------------RPGRKQEAWRR-TDLSLLYGATLG----------A
PSGRVGELVAGYVEEEEE-----------AAAAAR--PRLVFVDGVYSADLSD-TSSLG-
-----GGAYAGP-L----EQVPPEVR-EAVLESLR-EIPE--R-----------------
EADP-------------------------RTELGC----HTFAALN-----QAALS-DVA
CVYVPSG----------VAV---DTLRLILLSTPSYPDSGAE----AGASPQLAASHPNL
SLWLGDGASLSLLQQYA------------------GRGAYFCNGLSRLRLGENASLTHAY
LQEQSD--------------------------------GAVHVDSVLATL-AAGARYDAN
IVQ-SGGRLSRVNLAVRLEGRHSHASLNGIALGS----ESQLLDLHSAVRHVSPDCSSEQ
EQRNALA-GRARVVFRGAVQVPHGSDNTTANQLCRSLLLSDSARVDISPNLEILTDDVVC
THGATVADLDDEMVFYLQARGLGRAEARVLLLEGWARSLMGEV---------P-SEAATR
RVAAKAAGLAREGAX---------------------------------------------
------------------------------------------------------------
------------------------------------------------------------
------------------------------------------------------------
-----------------------------
>Haptophytes-Isochrysidales-Emiliania-huxleyi-379-CAMPEP-0187635602
------------------------------------------------------------
------------------------------------------------------------
------------------------------------------------------------
------------------------------------------------------------
------------------------------------------------------------
------------------------------------------------------------
------------------------------------------------------------
------------------------------------------------------------
------------------------------------------------------------
------------------------------------------------------------
--XTGPAPGQSQAMLTA-------------------------------------------
------------------------------------------------------------
------------------------------------------------------------
------------------------------------------------------------
---------------CIASVGAAYLPSQRPAPGAPLCGSA--------------------
--------------RGRA------AVRCAEA-----------------------------
----------------------------------------------GTLTQSAV------
---------------------------------------------------------DDW
-----LGSAVAARGSV--------ASGLLDEVRSEATDVVLAAR----------------
-------------------------RPGRKQEAWRR-TDLSLLYGATLG----------A
PSGRVGELVAGYVEEEEE-----------AAAAAR--PRLVFVDGVYSADLSD-TSSLG-
-----GGAYAGP-L----EQVPPEVR-EAVLESLR-EIPE--R-----------------
EADP-------------------------RTELGC----HTFAALN-----QAALS-DVA
CVYVPSG----------VAV---DTLRLILLSTPSYPDSGAE----AGASPQLAASHPNL
SLWLGDGASLSLLQQYA------------------GRGAYFCNGLSRLRLGENASLTHAY
LQEQSD--------------------------------GAVHVDSVLATL-AAGARYDAN
IVQ-SGGRLSRVNLAVRLEGRHSHASLNGIALGS----ESQLLDLHSAVRHVSPDCSSEQ
EQRNALA-GRARVVFRGAVQVPHGSDNTTANQLCRSLLLSDSARVDISPNLEILTDDVVC
THGATVADLDDEMVFYLQARGLGRAEARVLLLEGWARSLMGEV---------P-SEAATR
RVAAKAAGLAREGAAREVR---KQA-----MSSI--------------------------
------------------------------------------------------------
------------------------------------------------------------
------------------------------------------------------------
-----------------------------
>Haptophytes-Isochrysidales-Emiliania-huxleyi-454654
------------------------------------------------------------
------------------------------------------------------------
------------------------------------------------------------
------------------------------------------------------------
------------------------------------------------------------
------------------------------------------------------------
------------------------------------------------------------
------------------------------------------------------------
------------------------------------------------------------
------------------------------------------------------------
-------------MLTA-------------------------------------------
------------------------------------------------------------
------------------------------------------------------------
------------------------------------------------------------
---------------CIASVGAAYLPSQRPAPGAPLCGSA--------------------
--------------RGRA------AVRCAEA-----------------------------
----------------------------------------------GTLTQSAV------
---------------------------------------------------------DDW
-----LGSAVAARGSV--------ASGLLDEVRSEATDV---------------------
------------------------------------------------------------
------------------------------------------------------------
--------------------VPPEVR-EAVLESLR-EIPE--R-----------------
EADP-------------------------RTELGC----HTFAALN-----QAALS-DVA
CVYVPSG----------VAV---DTLRLILLSTPSYPDSGAE----AGASPQLAASHPNL
SLWLGDGASLSLLQQYA------------------GRGAYFCNGLSRLRLGENASLTHAY
LQEQSD--------------------------------GAVHVDSVLATL-AAGARYDAN
IVQ-SGGRLSRVNLAVRLEGRHSHASLNGIALGS----ESQLLDLHSAVRHVSPDCSSEQ
EQRNALA-GRARVVFRGAVQVPHGSDNTTANQLCRSLLLSDSARVDISPNLEILTDDVVC
THGATVADLDDEMVFYLQARGLGRAEARVLLLEGWARSLMGEA---------M-SSI---
------------------------------------------------------------
------------------------------------------------------------
------------------------------------------------------------
------------------------------------------------------------
-----------------------------
>Haptophytes-Isochrysidales-Emiliania-huxleyi-CCMP370-CAMPEP-0187704770
X-----------------------------------------------------------
------------------------------------------------------------
------------------------------------------------------------
------------------------------------------------------------
------------------------------------------------------------
------------------------------------------------------------
------------------------------------------------------------
------------------------------------------------------------
------------------------------------------------------------
------------------------------------------------------------
-SCTGPAPGQSQAMLTA-------------------------------------------
------------------------------------------------------------
------------------------------------------------------------
------------------------------------------------------------
---------------CIASVGAAYLPSQRPAPGAPLCGSA--------------------
--------------RGRA------AVRCAEA-----------------------------
----------------------------------------------GTLTQSAV------
---------------------------------------------------------DDW
-----LGSAVAARGSV--------ASGLLDEVRSEATDVVLAAR----------------
-------------------------RPGRKQEAWRR-TDLSLLYGATLG----------A
PSGRVGELVAGYVEEEEE-----------AAAAAR--PRLVFVDGVYSADLSD-TSSLG-
-----GGAYAGP-L----EQVPPEVR-EAVLESLR-EIPE--R-----------------
EADP-------------------------RTELGC----HTFAALN-----QAALS-DVA
CVYVPSG----------VAV---DTLRLILLSTPSYPDSGAE----AGASPQLAASHPNL
SLWLGDGASLSLLQQYA------------------GRGAYFCNGLSRLRLGENASLTHAY
LQEQSD--------------------------------GAVHVDSVLATL-AAGARYDAN
IVQ-SGGRLSRVNLAVRLEGRHSHASLNGIALGS----ESQLLDLHSAVRHVSPDCSSEQ
EQRNALA-GRARVVFRGAVQVPHGSDNTTANQLCRSLLLSDSARVDISPNLEILTDDVVC
THGATVADLDDEMVFYLQARGLGRAEARVLLLEGWARSLMGEV---------P-SEAATR
RVAAKAAGLAREGAAREVR---KQA-----MSSI--------------------------
------------------------------------------------------------
------------------------------------------------------------
------------------------------------------------------------
-----------------------------
>Haptophytes-Isochrysidales-Emiliania-huxleyi-PLYM219-CAMPEP-0187778948
------------------------------------------------------------
------------------------------------------------------------
------------------------------------------------------------
------------------------------------------------------------
------------------------------------------------------------
------------------------------------------------------------
------------------------------------------------------------
------------------------------------------------------------
------------------------------------------------------------
------------------------------------------------------------
------------------------------------------------------------
------------------------------------------------------------
------------------------------------------------------------
------------------------------------------------------------
-------------------------------------GSA--------------------
--------------RGRA------AVRCAEA-----------------------------
----------------------------------------------GTLTQSAV------
---------------------------------------------------------DDW
-----LGSAVAARGSV--------ASGLLDEVRSEATDVVLAAR----------------
-------------------------RPGRKQEAWRR-TDLSLLYGATLG----------A
PSGRVGELVAGYVEEEEE-----------AAAAAR--PRLVFVDGVYSADLSD-TSSLG-
-----GGAYAGP-L----EQVPPEVR-EAVLESLR-EIPE--R-----------------
EADP-------------------------RTELGC----HTFAALN-----QAALS-DVA
CVYVPSG----------VAV---DTLRLILLSTPSYPDSGAE----AGASPQLAASHPNL
SLWLGDGASLSLLQQYA------------------GRGAYFCNGLSRLRLGENASLTHAY
LQEQSD--------------------------------GAVHVDSVLATL-AAGARYDAN
IVQ-SGGRLSRVNLAVRLEGRHSHASLNGIALGS----ESQLLDLHSAVRHVSPDCSSEQ
EQRNALA-GRARVVFRGAVQVPHGSDNTTANQLCRSLLLSDSARVDISPNLEILTDDVVC
THGATVADLDDEMVFYLQARGLGRAEARVLLLEGWARSLMGEV---------P-SEAATR
RVAAKAAGLAREGAAREVR---KQA-----MSSI--------------------------
------------------------------------------------------------
------------------------------------------------------------
------------------------------------------------------------
-----------------------------
>Haptophytes-Isochrysidales-Gephyrocapsa-oceanica-RCC1303-CAMPEP-0188202498
------------------------------------------------------------
------------------------------------------------------------
------------------------------------------------------------
------------------------------------------------------------
------------------------------------------------------------
------------------------------------------------------------
------------------------------------------------------------
------------------------------------------------------------
------------------------------------------------------------
------------------------------------------------------------
-------------MLTA-------------------------------------------
------------------------------------------------------------
------------------------------------------------------------
------------------------------------------------------------
---------------CIASVGAAYLPSQRPAPGAPLCGSA--------------------
--------------RGRA------AVRCAEA-----------------------------
----------------------------------------------GTLTQSAV------
---------------------------------------------------------DDW
-----LGSAVAARGSV--------ASGLLDEVRSEATDIVLAAR----------------
-------------------------RPGRKQEAWRR-TDLSLLYGATLG----------A
PSGRVGELVAGYVEEEE------------AAAAAR--PRLVFVDGVYSADLSD-TSSLG-
-----GGAYAGP-LG---ELVPPEVR-EAVLESLR-EIPE--R-----------------
EADP-------------------------RTELGC----HTFAALN-----QAALS-DVA
CVYVPSG----------VAA---GTLRLILLSTASLPDSGAE----AGASPQLAASHPNL
SLWLGDGASLSLLQQYA------------------GRGAYFCNGLSRLLLGENASLTHAY
LQEQSD--------------------------------GAVHVDSVLATL-AAGARYDAN
LVQ-SGGRLSRVNLGVRLEGRHSRASLSGIALGS----ESQLLDLHSAVRHVSPDCTSEQ
EQRNALA-GRARVVFRGAVQVPHGSDNTTANQLCRSLLLSDSARVDISPNLEILTDDVVC
THGATVADLDDEMVFYLQARGLGRAEARVLLLEGWARSLMGEV---------P-SEAATR
RVAAKAAGLAREGAAREVR---KQA-----MSSI--------------------------
------------------------------------------------------------
------------------------------------------------------------
------------------------------------------------------------
-----------------------------
>Haptophytes-Isochrysidales-Isochrysis-galbana-CCMP1323-CAMPEP-0193631724
------------------------------------------------------------
------------------------------------------------------------
------------------------------------------------------------
------------------------------------------------------------
------------------------------------------------------------
------------------------------------------------------------
------------------------------------------------------------
------------------------------------------------------------
------------------------------------------------------------
------------------------------------------------------------
------------------------------------------------------------
------------------------------------------------------------
------------------------------------------------------------
------------------------------------------------------------
---------------------------XQFAPGAALRVGPR-------------------
----------------RA------AVRAAEL-----------------------------
---------------------------------------------DGGVLAAAA------
---------------------------------------------------------DEW
-----LGSAVAARPAV--------A-AGLEEVRAEATAAVLEAR----------------
-------------------------RPGRKDEAWRR-TDLSSLFAAALA----------L
PSGAVDHSLARELLDSAD--------ED-EEAPAA--VRIVLVDGVFRPEMSN-LAALP-
-----HGAYAGP-LAGAGAVAPPSAA-AAIVASLR-ELPE--K-----------------
GANH-------------------------RTELGC----YAFGALN-----QASLA-DVF
VLFVPRG----------LHV--LPPVRLLLLSSGA------------GAGGGLAVSHPNV
MVWMEEESEMLLMQQYA------------------GTGAYFTNALTRIRLGANATLAHAY
LQEQSD--------------------------------QAVHIDSVLARC-ESGGRYEAQ
TIQ-SGGRIARVNLGVDLAGRHASTSLSGLALAS----DSQLSDLHSTVRHSSPDCESAQ
EQRNALA-GRARIVFRGAVQVPRGSDNTTAHQLCRSLLLSDRARVDVSPNLEILTDDVQC
THGATVADLDDEMIFYLQARGLSRAQARVLVLAGWARSLMDKV---------P-SAGAVL
RVSTKAAKLAEENAEREIR---KLA-----LSSI--------------------------
------------------------------------------------------------
------------------------------------------------------------
------------------------------------------------------------
-----------------------------
>Haptophytes-Isochrysidales-Isochrysis-sp-BAJW2038567
------------------------------------------------------------
------------------------------------------------------------
------------------------------------------------------------
------------------------------------------------------------
------------------------------------------------------------
------------------------------------------------------------
------------------------------------------------------------
------------------------------------------------------------
------------------------------------------------------------
------------------------------------------------------------
------------------------------------------------------------
------------------------------------------------------------
------------------------------------------------------------
------------------------------------------------------------
------------------------------------------------------------
------------------------------------------------------------
------------------------------------------------------------
------------------------------------------------------------
------------------------------------------------------------
------------------------------------------------------------
------------------------------------------------------------
------------------------------------------------------------
------------------------------------------------------------
------------------------------------------------------------
---MEEQSEMLLMQQYC------------------GTGAYFTNGLTRIRLDANASLAHAY
VQEQSS--------------------------------EAVHIDSVLVRC-DAGARYDTQ
VVQ-SGGRIARVNLGVELAGPHATTSISGISLAN----DGQLSDLHSAVRHASRDCVSGQ
EQRNAVA-GRARVVFRGAVQVPLGADNTTANQLCRSLLLSDRARVDVSPNLEILTDDVQC
THGATVADLDDEMIFYLQSRGLS-------------------------------------
------------------------------------------------------------
------------------------------------------------------------
------------------------------------------------------------
------------------------------------------------------------
-----------------------------
>Haptophytes-Isochrysidales-Isochrysis-sp-CCMP1244-CAMPEP-0188739868
------------------------------------------------------------
------------------------------------------------------------
------------------------------------------------------------
------------------------------------------------------------
------------------------------------------------------------
------------------------------------------------------------
------------------------------------------------------------
------------------------------------------------------------
------------------------------------------------------------
------------------------------------------------------------
-KARGRATGQSQAMLTA-------------------------------------------
------------------------------------------------------------
------------------------------------------------------------
------------------------------------------------------------
---------------CIASVGAAYLPSQRPAPGAPLCGSA--------------------
--------------RGRA------AVRCAEA-----------------------------
----------------------------------------------GTLTQSAV------
---------------------------------------------------------DDW
-----LGSAVAARGSV--------ASGLLDEVRSEATDVVLAAR----------------
-------------------------RPGRKQEAWRR-TDLSLLYGATLG----------A
PSGRVGELVAGYVEEEEA-----------AAAAAR--PRLVFVDGVYSADLSD-TSSLG-
-----GGAYAGP-L----EQVPPEVR-EAVLESLR-EIPE--R-----------------
EADP-------------------------RTELGC----HTFAALN-----QAALS-DVA
CVYVPSG----------VAV---DTLRLILLSTPSYPDSGAE----AGASPQLAASHPNL
SLWLGDGASLSLLQQYA------------------GRGAYFCNGLSRLRLGENASLTHAY
LQEQSD--------------------------------GAVHVDSVLATL-AAGARYDAN
LVQ-SGGRLSRVNLAVRLEGRHSHASLNGIALGS----ESQLLDLHSAVRHVSPDCSSEQ
EQRNALA-GRARVVFRGAVQVPHGSDNTTANQLCRSLLLSDSARVDISPNLEILTDDVVC
THGATVADLDDEMVFYLQARGLGRAEARVLLLEGWARSLMGEV---------P-SEAATR
RVAAKAAGLAREGAAREVR---KQA-----MSSI--------------------------
------------------------------------------------------------
------------------------------------------------------------
------------------------------------------------------------
-----------------------------
>Haptophytes-Pavlovales-Exanthemachrysis-gayraliae-RCC1523-CAMPEP-0206014698
------------------------------------------------------------
------------------------------------------------------------
------------------------------------------------------------
------------------------------------------------------------
------------------------------------------------------------
------------------------------------------------------------
------------------------------------------------------------
------------------------------------------------------------
------------------------------------------------------------
------------------------------------------------------------
------------------------------------------------------------
------------------------------------------------------------
------------------------------------------------------------
------------------------------------------------------------
------------------------------------------------------------
------------------------------------------------------------
-----------------------------------------XAQVTVQHQAEAAPLAKDQ
H--------------------------------------------------------AAW
-----FRRLLAGGPE---------GDASLASLRAAAAEALEGACDA--------------
-----------------------GALPGAKSEAWRQ-LGVKDLYGTPFAP----------
--PSSPGALPEALPP------------AYRVEDAS--ATLVLLDGRPCPELSS-LDALP-
-----EGAYVGG-LA----GLPDADR-SRCLEALAEAAPG--ANTLG-----------LP
DASP-------------------------KGALGG----GPFWAAN-----TAALQ-DVA
CVVLGEG----------VAL--EGPVHVAFVSSGSPGP-----------EGAQGASHPRL
LVLAGPGARATVVESHLDACQVGG-----------EGRGALTNAVAQVRVGEGAEVRHVV
CVERPA--------------------------------GSSHVQAVEAAV-QGAGQYVST
VLQ-RPAATSRVTVGVDLLGRGATVLSRGLLLSG--GKGPSGVALQTAFRHLSAGCTSDQ
VQKAVLS-GKGRGVFRGLIRANGEAMQTVAHQLCRSMVLQDGARLHVSPCLEIIADDVEC
THGATVADLDEEKVFYFRARGISAEAARFALVRGFAQEVLQGV---------P-YEGARE
RFLADAMALIPKREGRPD----TTG-----WASI--------------------------
------------------------------------------------------------
------------------------------------------------------------
------------------------------------------------------------
-----------------------------
>Haptophytes-Pavlovales-Pavlova-gyrans-CCMP608-CAMPEP-0206057510
------------------------------------------------------------
------------------------------------------------------------
------------------------------------------------------------
------------------------------------------------------------
------------------------------------------------------------
------------------------------------------------------------
------------------------------------------------------------
------------------------------------------------------------
------------------------------------------------------------
------------------------------------------------------------
------------------------------------------------------------
------------------------------------------------------------
------------------------------------------------------------
--------------------------------------XSLRAMATASG-----------
------------------------------------------------------------
--------------AARKGKPAD-ASDVAAWTTDD-------------------------
--------------------------------------------LKVENADAPAPMAITK
GG----------------------------------------------------LDPAGW
-----FKAIATSAAPLPE------GSEALGDLRRAGLDQLSAMADA--------------
-----------------------GELPASKSEAWRQ-LGVRDLYKRPFATAD-------A
TTAAAAAAAAAGLDA------------SRVSPGAA--AHAVFVDGVFHPELSD-LSGLP-
-----EGAYVGG-LA----GLDATRR-EAVLARAATPPPG--VNTLG-----------LR
DDDR-------------------------HGALGG----ASFWALN-----EACAG-DVA
CVLLGAG----------VKVPEDAPVHLTFIAGAGSPG----------AADAAGASHSRL
VVDCDKGSGCTLVTAHVDAAG------------SEASAGALSNAVGQIYLAQNATVRHTI
AVERGH--------------------------------ASSHVESIEAAC-AEGAGYTYT
TLQ-GPAALCRVNVGVDLLGRGAEGHARGLMLSGNTAEGPSALDLHTAVRHLTAGCTSSQ
LQKIIGA-GRGRAVFRGLIRANGEAMETVAHQLCRSMLLNDGAKLDVSPCLEIIADDVQC
THGATVADLDEEKVFYFRARGISAERARFALVRGFADEVLADV---------P-YEGAKL
RLAEIAMGLIPEKTSKKID---TTG-----WTSIEXA-----GHGLMKFPV--RATVIPT
DRPEGRPSLAR---------------APPPPQ-----DRRAGAGPLPG------------
------------------------LTRAH-------------------------------
------------------------------------------------------------
-------------------------FRKT
>missing_sequence
------------------------------------------------------------
------------------------------------------------------------
------------------------------------------------------------
------------------------------------------------------------
------------------------------------------------------------
------------------------------------------------------------
------------------------------------------------------------
------------------------------------------------------------
------------------------------------------------------------
------------------------------------------------------------
------------------------------------------------------------
------------------------------------------------------------
------------------------------------------------------------
------------------------------------------------------------
------------------------------------------------------------
------------------------------------------------------------
------------------------------------------------------------
------------------------------------------------------------
------------------------------------------------------------
------------------------------------------------------------
------------------------------------------------------------
------------------------------------------------------------
------------------------------------------------------------
------------------------------------------------------------
------------------------------------------------------------
------------------------------------------------------------
------------------------------------------------------------
------------------------------------------------------------
------------------------------------------------------------
------------------------------------------------------------
------------------------------------------------------------
------------------------------------------------------------
------------------------------------------------------------
-----------------------------
>Haptophytes-Pavlovales-Pavlova-lutheri-RCC1537-CAMPEP-0205984686
------------------------------------------------------------
------------------------------------------------------------
------------------------------------------------------------
------------------------------------------------------------
------------------------------------------------------------
------------------------------------------------------------
------------------------------------------------------------
------------------------------------------------------------
------------------------------------------------------------
------------------------------------------------------------
------------------------------------------------------------
------------------------------------------------------------
------------------------------------------------------------
------------------------------------------------------------
------------------------------------------------------------
------------------------------------------------------------
------------------------------------------------------------
------------------------------------------------------------
----------------------------------XGAAEVRALVDA--------------
-----------------------GGLPVSKSEAWRH-VGVRELYARTFA----------L
VDGAAPVPLPAVLPD------------AYVADGAG--AVAVFVDGAFCAALSR-VSGLP-
-----GGVYVGG-LA----DLDAPRR-EQLLAKLAVRIEGANANTLG-----------VS
DASV-------------------------AGGLGG----APFCALN-----AAAAV-DVA
AMVIPAG----------VALADTEPIHLVFVSSAS-----------------APVSHPRY
LLDGGAGSAITLVTSHVDACELAGAAEGAEGTGAAGASRALTNAVGQLLLSDGALVRHTL
VAERGP--------------------------------LSSHVENVEVTC-AAGARYELT
TLQ-GPAFLCRINVGATLAGEGAQAHARGLMLTG--GESSSALDLHTAIRHLTAGCESSQ
LQKNLLA-QKGRAVFRGLIRANGLAKQTVAHQLCRSMLLSDGAKLDVAPCLEIIADDVEC
THGATVAELDEEKVFYFRARGISAEAARYALVKGFALEVIDKV---------P-YSGTKR
RMAALXASAYPAQAARSDR---HEQLVVHLTRSLKRV-----GRVARQIVVCGRAHAPNP
ERGRGRRGQRREERRAVFFFSLLSQSAPPPPSTVCPPSARAARRSLLGEQARHVLHALLH
QFQVLLDPLELRLVALDRQVDRSLVVRDHELDRDLVGALGVVKVVLARQRADERGEEPQV
AQLKAAVTKRLLLEDGEHEAQAAERHEDAKGKEGGLALGADLFALKDDRVARGLDLVVVR
LKVADDLARHLLDRLCALDRRPGELVRLA
>missing_sequence
------------------------------------------------------------
------------------------------------------------------------
------------------------------------------------------------
------------------------------------------------------------
------------------------------------------------------------
------------------------------------------------------------
------------------------------------------------------------
------------------------------------------------------------
------------------------------------------------------------
------------------------------------------------------------
------------------------------------------------------------
------------------------------------------------------------
------------------------------------------------------------
------------------------------------------------------------
------------------------------------------------------------
------------------------------------------------------------
------------------------------------------------------------
------------------------------------------------------------
------------------------------------------------------------
------------------------------------------------------------
------------------------------------------------------------
------------------------------------------------------------
------------------------------------------------------------
------------------------------------------------------------
------------------------------------------------------------
------------------------------------------------------------
------------------------------------------------------------
------------------------------------------------------------
------------------------------------------------------------
------------------------------------------------------------
------------------------------------------------------------
------------------------------------------------------------
------------------------------------------------------------
-----------------------------
>Haptophytes-Pavlovales-Pavlova-sp-CCMP459-CAMPEP-0190517096
------------------------------------------------------------
------------------------------------------------------------
------------------------------------------------------------
------------------------------------------------------------
------------------------------------------------------------
------------------------------------------------------------
------------------------------------------------------------
------------------------------------------------------------
------------------------------------------------------------
------------------------------------------------------------
------------------------------------------------------------
------------------------------------------------------------
------------------------------------------------------------
------------------------------------------------------------
------------------------------------------------------------
------------------------------------------------------------
------------------------------------------------------------
------------------------------------------------------------
------------------------------------------------------------
------------------------------------------------------------
------------------------------------------------------------
------------------------------------------------------------
------------------------------------------------------------
------------------------------------------------------------
------------------------------------------------------------
-------------------------------------------XSIEACV-QGEGEYSYT
VLQ-SPAELSRVNVGIDLLGRGATCHARGLMLTGCDKGASSALDLHTAVRHLAPGCESSQ
LQKVVAS-GKGRAVFRGLIRANGEAMETIANQLCRSMLLQDGAKIDVSPCLEIIADDVQC
THGATVADLDEEKVFYFRARGISADAARNALVKGFADEILADL---------P-YEGAKT
RLAAQAMDLIPQKRSSDID---TAG-----WSSI--------------------------
------------------------------------------------------------
------------------------------------------------------------
------------------------------------------------------------
-----------------------------
>Haptophytes-Phaeocystales-Phaeocystis-antarctica-Caron-Lab-Isolate-CAMPEP-0172980474
------------------------------------------------------------
------------------------------------------------------------
------------------------------------------------------------
--------------------------------------------------XTAISD----
------------------------------------------------------------
------------------------------------------------------------
------------------------------------------------------------
------------------------------------------------------------
---------------------CAV-----------------W------------------
------------------------------------------------------------
------------------------------------------------------------
------------------------------------------------------------
------------------------------------------------------------
-----------------------------------MRQATLLALVSASV-----------
-----------------ASYIHSGGGPAQPRARSSPRSAVSC------------------
----------RLISDNTQ------IEEGAAA-----------------------------
--------------------------------------------ASDAVTITPLPIR---
---------------------------------------------------------ERW
-----LNNALDIAAAPS-------ESGAIAAVRESALGPARAAQ----------------
-------------------------LPGRKDEAWRQ-TDFSALLATHMI----------A
AVETPSAALLEEYV---------------EGEAPG--MRMVVVNGVFSAELSD-LSALP-
-----EGVHAGS-LA----SFESGAQ-SAALPLLQ-ALPE--D-----------------
GQDK-------------------------RTALGC----YTWAAIN-----QASLG-DIA
CVRIAEN----------VTV--KEPLQVIFLSTGPTDGTGV------GTGGEAALSHPNL
LIMLEHGARAEIMQQYV------------------GEGAYFANALSRVHLGDESHLTHSY
VQEQSM--------------------------------PSVHLDSVMVAL-QRHARYEVH
AVQ-MGGRLARLNMDVKMEQPFASCSVNGIALAT----ERQVSDMHSAITHVSRDCLSYQ
EQRNAIS-DRGYGVWRGAVRVPRGSDNSTANQLCRSLLLSDKARVHVTPTLEIATDEVVC
THGATVADLDDEMIFYLQSRGLDRSSARQLMLQGWAREVMNNV---------P-SEGAQR
RAVAKAAVLSPENNRADGE---RRK-----MGSI--------------------------
------------------------------------------------------------
------------------------------------------------------------
------------------------------------------------------------
-----------------------------
>Haptophytes-Phaeocystales-Phaeocystis-antarctica-CCMP1374-CAMPEP-0198177870
------------------------------------------------------------
------------------------------------------------------------
------------------------------------------------------------
---------------------------------------------------XAISD----
------------------------------------------------------------
------------------------------------------------------------
------------------------------------------------------------
------------------------------------------------------------
---------------------CAV-----------------W------------------
------------------------------------------------------------
------------------------------------------------------------
------------------------------------------------------------
------------------------------------------------------------
-----------------------------------MRQATLLALVSASV-----------
-----------------ASYIHSGGGPAQPRARSSPRSAVSC------------------
----------RLISDNTQ------IEEGAAA-----------------------------
--------------------------------------------ASDAVTITPLPIR---
---------------------------------------------------------ERW
-----LNNALDIAAAPS-------ESGAIAAVRESALGPARAAQ----------------
-------------------------LPGRKDEAWRQ-TDFSALLATHMI----------A
AVETPSAALLEEYV---------------EGEAPG--MRMVVVNGVFSAELSD-LSALP-
-----EGVHAGS-LA----SFESGAQ-SAALPLLQ-ALPE--D-----------------
GQDK-------------------------RTALGC----YTWAAIN-----QASLG-DIA
CVRIAEN----------VTV--KEPLQVIFLSTGPTDGTGV------GTGGEAALSHPNL
LIMLEHGARAEIMQQYV------------------GEGAYFANALSRVHLGDESHLTHSY
VQEQSM--------------------------------PSVHLDSVMVAL-QRHARYEVH
AVQ-MGGRLARLNMDVKMEQPFASCSVNGIALAT----ERQVSDMHSAITHVSRDCLSYQ
EQRNAIS-DRGYGVWRGAVRVPRGSDNSTANQLCRSLLLSDKARVHVTPTLEIATDEVVC
THGATVADLDDEMIFYLQSRGLDRSSARQLMLQGWAREVMNNV---------P-SEGAQR
RAVAKAAVLSPENNRADGE---RRK-----MGSI--------------------------
------------------------------------------------------------
------------------------------------------------------------
------------------------------------------------------------
-----------------------------
>Haptophytes-Phaeocystales-unid-sp-CCMP2000-CAMPEP-0119087392
------------------------------------------------------------
------------------------------------------------------------
------------------------------------------------------------
------------------------------------------------------------
------------------------------------------------------------
------------------------------------------------------------
------------------------------------------------------------
------------------------------------------------------------
------------------------------------------------------------
------------------------------------------------------------
------------------------------------------------------------
------------------------------------------------------------
------------------------------------------------------------
------------------------------------------------------------
------------------------------------------------------------
------------------------------------------------------------
------------------------------------------------------------
------------------------------------------------------------
------------------------------------------------------------
---------------------------------------FSPLLATQMV----------S
APEELSAALLEQFV---------------EAEAPG--MRMVIVNGVFSAELSD-LSALP-
-----AGAHAGS-LA----SFEGEAQ-NAALPLLK-ALPE--E-----------------
GQDK-------------------------RTALGC----YTWAAIN-----QASLG-DVA
CVRVAAN----------VTV--DEPLHVIVVSTGPTGDAGI------GTGGEAALSHPNL
LVTLEHGARLNLMQQYV------------------GDX----------------------
------------------------------------------------------------
------------------------------------------------------------
------------------------------------------------------------
------------------------------------------------------------
------------------------------------------------------------
------------------------------------------------------------
------------------------------------------------------------
------------------------------------------------------------
-----------------------------
>Haptophytes-Prymnesiales-Prymnesium-parvum-LXRN2001583
------------------------------------------------------------
------------------------------------------------------------
------------------------------------------------------------
------------------------------------------------------------
------------------------------------------------------------
------------------------------------------------------------
------------------------------------------------------------
------------------------------------------------------------
------------------------------------------------------------
------------------------------------------------------------
------------------------------------------------------------
------------------------------------------------------------
------------------------------------------------------------
------------------------------------------------------------
------------------------------------------------------------
------------------------------------------------------------
------------------------------------------------------------
------------------------------------------------------------
------------------------------------------------------------
------------------------------------------------------------
------------------------------------------------------------
--------------------MDAVAS-ARVMKQLE-TIPE--A-----------------
DADK-------------------------RTELGA----YTFAALN-----QASLA-DVA
CIYLPPD----------VKV--SQPLFVFMLSSGSTSG--------------LGASHPNL
VVNLDRGSSLSLVQSYSASKA--------------ADSDYFTNALTRVTLGPDSRLRHSY
LQEQGL--------------------------------GAFHIDSVFVDV-QESARYESQ
MVS-TGARISRLNVGVSLTGSGASCQVQGLALGA----ETQLVDFHTFIRHASPDCQSSQ
EQRNAVA-DRARVVFRGAVVVPRGADNTTANQLCRTLLLSDTSRADIAPTLEIATDDVKC
THGATIADLDDEMIFYLQARGLGRLEARSLLLEGWARTFMSQV---------P-SEAARR
R-----------------------------------------------------------
------------------------------------------------------------
------------------------------------------------------------
------------------------------------------------------------
-----------------------------
>Haptophytes-Prymnesiales-Prymnesium-parvum-Texoma1-CAMPEP-0191230212
ARDLT-------------------------------------------------------
------------------------------------------------------------
--------R---------------------------------------------------
-------ILPP-------------------------------------------------
------------------------------------------------------------
------------------------------------------------------------
------------------------------------------------------------
------------------------------------------------------------
------------------------------------------------------------
--------------------------------P---------------------------
-TPPPLAPLMLRTCLL--------------------------------------------
------------------------------------------------------------
------------------------------------------------------------
----------------------------------------GSLALAHAF-----------
-----------------------SFSSPR-------------------------------
------------CGVGRHESV---LLSLAPS-----------------------------
--------------------------------------------PAPLAPTPPS------
---------------------------------------------------------DPW
-----FSASLASRPPP--------RVASLAVAREGAASLLAAAA----------------
-------------------------RPRRKDEAWRR-TDLSALFAAQLA----------L
PSGEVAAAALEEE----------------MEVSAG--ARLVLVDGAVSEELTD-LSALP-
-----EGVLVGS-VG----SMDAVAS-ARVMKQLE-TIPE--A-----------------
DADK-------------------------RTELGA----YTFAALN-----QASLA-DVA
CIYLPPD----------VEV--SQPLFVFMLSSGSTSG--------------LGASHPNL
VVNLDRGSSLSLVQSYSASKA--------------ADSDYFTNALTRVTLGPDSRLRHSY
LQEQGL--------------------------------GAFHIDSVFVDV-QESARYESQ
MVS-TGARISRLNVGVSLTGSGASCQVQGLALGA----ETQLVDFHTFIRHASPDCQSSQ
EQRNAVA-DRARVVFRGAVVVPRGADNTTANQLCRTLLLSDTSRADIAPTLEIATDDVKC
THGATIADLDDEMIFYLQARGLGRLEARSLLLEGWARTFMSQV---------P-SEAARR
RAAVKASLLAPETGERVVR---LQQ-----LTSI--------------------------
------------------------------------------------------------
------------------------------------------------------------
------------------------------------------------------------
-----------------------------
>Chlamydomonas-PACid-27581889
M-----------------------------------------------------------
------------------------------------------------------------
------------------------------------------------------------
------------------------------------------------------------
------------------------------------------------------------
------------------------------------------------------------
------------------------------------------------------------
------------------------------------------------------------
------------------------------------------------------------
------------------------------------------------------------
------------------------------------------------------------
------------------------------------------------------------
------------------------------------------------------------
------------------------------------------------------------
----------------------------------QASTSLGSACRTQLAGKR--------
------VVSGHRYPNARI------ALKPAKS-----------------------------
--------------------------------------------GAVASAVVA-------
-------------------------------------------------------E-DKW
-----LARTVKEVA----------TPSSLAALREQSKSALATLR----------------
-------------------------MPTTRNEDYRF-TDIAPLLRTNVQP----------
--AAAGAAVPSELLA------------AHELPGAA--ARLVVVDGVLRPELSSGLSGLP-
-----AGTYVGP-LA----GAPEAVK-Q-KLGSLS-------------------------
------------------------------NSRG-----GPFAVLN-----GSLVP-EVL
VVAVPAE----------RQL--EGPLFVLHLASGATGA------------DEVAANAPRL
LLHAGTGSSAELVEEYVALPG---------------GRRYLTVAVGELFLEAAASVRHSY
VQREGE--------------------------------GSFHFKSTLVHQ-AERSQYTLA
EAS-VGGAIARHDLVIQQGGPETHTQMSHFLLCG----PSQTHDLHSRLTLDHPHGTANQ
LHKCIVSHASGRGVFDGNVKVNRLAQKTDAGQLSRNLLLVPLATVNVKPNLQIIADDVKC
THGCAVSDLRDDELFYFRARGISAESARQALVFSFGAEVIQRM---------G-HPVLQK
RVQDDVSRTLLSAEPFAAS-----------------------------------------
------------------------------------------------------------
------------------------------------------------------------
------------------------------------------------------------
----------------------------A
>Chlorella-variabilis-307103250
M-----------------------------------------------------------
------------------------------------------------------------
------------------------------------------------------------
------------------------------------------------------------
------------------------------------------------------------
------------------------------------------------------------
------------------------------------------------------------
------------------------------------------------------------
------------------------------------------------------------
------------------------------------------------------------
------------------------------------------------------------
------------------------------------------------------------
------------------------------------------------------------
--------------------------------------------HCASL-----------
---------------------------GRPVAACSRAGAQ--------------------
--------HTRHWRCCRQHR----AARLVAA-----------------------------
--------------------------------------------TAAAPARAVHL-----
------------------------------------------------------CE-DKW
-----IERTLEVIVPESAA-----LPKPLASLQASCLSALATLR----------------
-------------------------MPTTRNEEYRF-TDLRSLLQHSLG----------P
TAGAAPDAAVRAACS--------------LKQVAA--ATVVVADGVIDQQQSS-IRDLP-
-----AGVYVGG-LV----GAPQDIV-SLALGAQS-------------------------
------------------------------RSRG-----GPFATLN-----GAAAQ-DVV
VVHVPAS----------TVM--PGPIHVLYLASSAAAA----------SGGRAPVAMPRL
LAVLEKGAVADIVEEFAGPAAAAPLAP-ADAKTADSSLNYFTDAVAEFELDDSAVLKHSY
VQLEST--------------------------------GVAHMKATLVNQ-GRKSSYSLT
EAR-VGGTLSRHDLNIEQLGEGTHSEMRSFLLCG----DGQLHDLHSKLTLDHPNGEANQ
LHKCIVSSPTGRGVFDGNVRVNRLAQKTDAQQLSRNLLLVPRAT--------IIADDVKC
THGCTVSDLEEEELFYLRARGVTANVARQMLVYSFGLEVVQGL---------R-DDALQA
RVEAAVQRTLDSFATRL-------------------------------------------
------------------------------------------------------------
------------------------------------------------------------
------------------------------------------------------------
-----------------------------
>Chondrus-crispus-507106259
M-----------------------------------------------------------
------------------------------------------------------------
------------------------------------------------------------
DGVPSPEVKRER-------------------------------------VDTAVAA----
------------------------------------------------------------
------------------------------------------------------------
------------------------------------------------------------
------------------------------------------------------------
------------------------------------------------------------
------------------------------------------------------------
------------------------------------------------------------
-----------------------------------ILRHRPHFT----------------
--------------P----------------YP---------------------------
--------------------------------------TTLNLILNPSP-ISRPHFHSPI
PVPLHSLR--------RHPLTMHVFRRNRPAPAFLPPTTLSTTTWITR------------
--------GRMNATCKRRIVRPA-AFRMASAAESQPHAQEKIPIAPTS------------
-----ENNNPIASAPEPDSPAPEADNSAPGVDSPIDLTSDSNPSAGASDTLEAATLPAPV
TPAEPMDLTLGEEAGIITVSEDLV----P------------------------EKD-ETW
-----LSNLVASAGSMS-------ERHPLAAMRAQAQADLEHLP----------------
-------------------------VPNRRMEEWRF-TDLRTVFASRYV----------L
NAHVDRDQIANFDLR------------QYAPDTAG--VVLVFVDGIYNEDLSI-VNDDSA
NEWLAAGGYFGS-AE----NYQGDA------AVVSKILTE--RELG--------------
-----------------------------KDGEG-----GLFPTAA-----HAIAT-DAA
ILEVPDN----------YAV--SRPVAVVFVSTTGESP------------RRAKASAARL
AVIAGKGSKLSLLESHVSLDK--------------ENSYSLTLATAAFLVKERAWVSHYV
VDDTCL--------------------------------EAHVLASIHADV-RTRGSYEMR
SFG-LGSKVGRFDVGVDLGEPGAHGLVHGALVAD----KYQIADIHSRICHNSENTTSDQ
LQKNVSA-DHGRAIFKGKIIVTEDGPGTNSSQLCKSLLLSNKAYVDAMPVLEISNEDVQC
SHGATVADLEENEIFYCQSRGISYEKAQVLLITGFAMEILGDC---------P-FPNVRE
LVDRKMNSVAASVVDREWK---KTE-----LTSI--------------------------
------------------------------------------------------------
------------------------------------------------------------
------------------------------------------------------------
-----------------------------
>Micromonas-PACid-27346096
M-----------------------------------------------------------
------------------------------------------------------------
------------------------------------------------------------
------------------------------------------------------------
------------------------------------------------------------
------------------------------------------------------------
------------------------------------------------------------
------------------------------------------------------------
------------------------------------------------------------
------------------------------------------------------------
------------------------------------------------------------
------------------------------------------------------------
------------------------------------------------------------
------------------------------------------------------------
--------------------------SARVSSATPRAAAAAKFVAGSR------------
--------RRTTTSSSRV------ATRRVAA-----------------------------
--------------------------------------------AATAAEASTIE-----
---------------------------------------------------------DKW
-----IAGSVERCA----------IGAGVESLRAGAVTQLARAR----------------
-------------------------MPTSRAEEFRF-TDLAPLLTKQPT----------A
ADASKADDVDASAWT--------------FEAASA--SRVVLVDGVFRADKSS-IDAIAK
-----GGAKISV-SA----AAAGDAAPPAALGSMT-------------------------
-----------------------------STGRG-----GVLASLN-----AVMAS-DFV
HVDVPAG----------VTL--DVPIHIVQLSTSGDDA------------AELSSSAPRI
VITVGERASVEVVEEFAPAPGV-----------SDDACGYWHNGVCEIVIEKDGRVTHAM
VQAQTR--------------------------------NAVHTRLTTLTQ-AESSTYALA
EVN-VGGKIGRHDLGIEQLGPRTVTELSCFNLAG----AGQCMDLHSSVTLDHEEGKTDQ
VHKCIVSSASGRGVFDGNVKVNKLAQRTDAGQISRNLLLVPKATVNVKPNLQIVADDVVC
THGCTVSDLEEEELFYIQSRGLSPAVARSLLVAGFGLEIVSKL---------PGGKDIRD
RVGALVKASLDKDDVQLVA-----------------------------------------
------------------------------------------------------------
------------------------------------------------------------
------------------------------------------------------------
-----------------------------
>Nannochloropsis-gaditana-Naga-100258g31
------------------------------------------------------------
------------------------------------------------------------
------------------------------------------------------------
-----------------------------------------------------MTP-RQQ
Y-----------------------------------------------------------
------------------------------------------------------------
------------------------------------------------------------
-------------------------------------------------------TGS--
------------------------------------------------------------
------------------------------------------------------------
------------------------------------------------------------
-------------------------------------RRRGATT----------------
------------------------------------------------------------
---------------------------------------GFIMAATAVA-AVGVAQAFLA
P----------------------FNPPAQG--------GIGVQKASNIMHQQHQQKHSIR
----NTRLAATLADRPRSTSFEE-SSKEIEAETVA-------------------------
--------------------------------------------LKPPSREEQA------
---------------------------------------------------------KDW
-----FNAVLADRDPHP----------AFGRATEEGVERFLAGET---------------
------------------------RAPTRREEAWRF-TDLSRLYGRRPS----------K
PPAVLQPAQVTALKAKIE--------EHTLEVCEG--RVVVFVDGVHRPELSH-VARLKE
EGP-KEGWRAGS-IF----EFSKEEQ-EELFREVE-WAPE--V-----------------
GLRH-------------------------TLASGS----LPFSCLN-----QACVK-DAA
CLVVDER----------GEM--SAPVQFIFVSTSSQGE-GG-----AEGEKDVRVSHPRL
AVVARKRSAGKFVQSYIDI----------------GSGTALANACTTVRVDRRAEVQHLH
ANELGP--------------------------------RGLMFDAVSVTT-KKLSAYKNV
FVN-VGGELGRVNFQATLNGTEGRVDTEGVTITG----EEQELDIHSYIHHRRKGGESNM
YQCNIVS-GDSHCVFKGRMKLEPRARGVTADQLIRSIMLTDSCTVDAMPTLEVCSGDVDC
THGATVADIDENEAFYLQSRGISRREARQVLMMGFAAQVYNQI---------P-CEKMKK
RLGERLYDVCPDVGIAKKY----------EYLSV--------------------------
------------------------------------------------------------
------------------------------------------------------------
------------------------------------------------------------
-----------------------------
>Ostreococcus-PACid-27414211
------------------------------------------------------------
------------------------------------------------------------
------------------------------------------------------------
------------------------------------------------------------
------------------------------------------------------------
------------------------------------------------------------
------------------------------------------------------------
------------------------------------------------------------
------------------------------------------------------------
------------------------------------------------------------
------------------------------------------------------------
------------------------------------------------------------
------------------------------------------------------------
------------------------------------------------------------
------------------------------------------------------------
------------------------------------------------------------
------------------------------------------------------------
------------------------------------------------------------
------------------------------------------------------------
--------------------------PTNRAEEYRF-TDFSALTTATLVG----------
--PKEGASADASATR---------------VEDAC--ATVVLVDGVLDATQSD-FEGAAK
-----AGIKISV-GA----A-------DATTGKQS-------------------------
------------------------------ATRG-----NVFAAIN-----SASAA-DVV
VVRVPKG----------VKC--ASPVHIVTMSTGGENG-------------ATRVSAPRI
TIVVEEEGELCVVEDFAG----------------EGETEYWQNGVCEIAVEKGASMKHAL
IQNHGR--------------------------------GATHTRTTLVTQ-AEDSKYEVN
EIS-VGGKTARHDLNIKQLGPRTETVLGCFNLAG----SNQTLDLHSKLQLDHEEGSSNQ
VHKCIVSAASGKGVFDGNVQVNRMAQRTDAQQLSRNLLLVPKATVNVKPNLQIIADDVKC
THGCTVSDLEEEELFYIRSRGLSAETARSLLVSGFGVDVISRL---------P-GKDLRD
RVNSIVRTSLER------------------------------------------------
------------------------------------------------------------
------------------------------------------------------------
------------------------------------------------------------
-----------------------------
>Pelagophytes-1-434490-e-gw1-12-256-1
------------------------------------------------------------
------------------------------------------------------------
------------------------------------------------------------
------------------------------------------------------------
------------------------------------------------------------
------------------------------------------------------------
------------------------------------------------------------
------------------------------------------------------------
------------------------------------------------------------
------------------------------------------------------------
------------------------------------------------------------
------------------------------------------------------------
------------------------------------------------------------
------------------------------------------------------------
------------------------------------------------------------
------------------------------------------------------------
------------------------------------------------------------
------------------------------------------------------------
------------------------------------------------------------
------------------------------------------------------------
------------------------------------------------------------
------------------------------------------------------------
--------------------------------MGA----SSWSALN-----KACAA-DAL
IIHVAAG----------VTG--PE----VFVESTVEAG---------------VVAHPRF
IVSLGAGASLKLTQTFD------------------GEGNSASNVWTTFNLGANATLKHAS
VAA-----------------------------------GHVHLEHVSASL-LDGASFSSS
TVS-FEADFARVGVDVAHDGAYSTSSLKGLQLGA----ARQALDYRTQVRHEAPNCDSFQ
DIRNVVG-GNAHVTFKGRIAVPRLGQKTDAKQLCRSLLLSDDCTLDAMPSLEIVADDVKC
AHGATVADLDDDMYFYLISRGLDTQEAKALLVRGFCGSILQAIEAET-----PLPTSTLS
NFNSKLEALVKLEAKA--------------------------------------------
------------------------------------------------------------
------------------------------------------------------------
------------------------------------------------------------
-----------------------------
>Physcomitrella-PACid-18056742
M-----------------------------------------------------------
------------------------------------------------------------
------------------------------------------------------------
------------------------------------------------------------
------------------------------------------------------------
------------------------------------------------------------
------------------------------------------------------------
------------------------------------------------------------
------------------------------------------------------------
------------------------------------------------------------
------------------------------------------------------------
------------------------------------------------------------
------------------------------------------------------------
------------------------------------------AMAAATG-----------
-----------------SAGVTGALASSRQGAAVSRISSHKCFVPVNFAAQR--------
-----FRATGKLGVGTRATIAE--AVKSEAS-----------------------------
--------------------------------------------GAVSGSLRDQA-----
------------EASFSLSKDP----GGP----------------------------DFF
L--LDLAEKLENSVPSEEQGDSL-GARALAELRYKSAEQALNLR----------------
-------------------------WPTNKDEAYRF-TDVRFLKNLDIAP----------
--TPAQPASVPNFESELG-----------LGETEA--FRLVFVDGVISESLSK-VEGLS-
-----GGAYVGS-VCKITADSAGSAL-SQALEYLG-------------------------
-----------------------------KPAAGTQ--DDLFTFLN-----GLGVQ-DAG
LVFAPKG----------VQL--SKPIHVVYYSTGRGGSKDG------EEVTSISLATPRL
LVVAESGARVEIIEQFVGA----------------PDQVYWTNQVCEIYVANGAEVSHSC
SQEQER--------------------------------SAVHIKQTHVSQ-GEKSTYKLV
EAE-VGGRLSRHNLQVIQLGSDTQTEFSTFSLSS----KRQVQDLHSRLVLDHPRGISRQ
IHKCIVTHRLGQAVFDGNVKVNRFAQQTDAGQLSRSLLLAQGATVNVKPNLQIIADDVKC
THGAAISDLEEEQLFYFQARGIDPLTARSALVFSFGAEVLQSF---------G-NDYLKK
RLERLVKSSLATDGVVNPN-VPVGQ-----------------------------------
------------------------------------------------------------
------------------------------------------------------------
------------------------------------------------------------
-----------------------------
>Picochlorum-soloecismus-Picsp-1-6774-NSC-04114
M-----------------------------------------------------------
------------------------------------------------------------
------------------------------------------------------------
------------------------------------------------------------
------------------------------------------------------------
------------------------------------------------------------
------------------------------------------------------------
------------------------------------------------------------
------------------------------------------------------------
------------------------------------------------------------
------------------------------------------------------------
------------------------------------------------------------
------------------------------------------------------------
------------------------------------ALNLKWSKACAGS-----------
---------------------------GRVCS---------------------F------
-----SRPPLGKFVPSRRDS----LGRPRVG-----------------------------
--------------------------------------------GVRAQAVAAAE-----
------------------------------------------------------IE-DRW
-----MSQVFEETGNLD-------RDASLESLHSTCSSALKSLR----------------
-------------------------LPTARNEDYRF-TDLSVLSRSPVYA----------
-PTNPASEKINDIVL------------FAELDGPT--IKVVVVNGVVSEVLLP-DQRVAA
-----EGVYIGS-AK----HAPKDVI-SFSLGNQS-------------------------
------------------------------RSRG-----GPFAVLN-----GASAR-DCA
VLYVPEG----------CSV--DMPIQIINISSGNSIA------------DKQAFSAPRT
LIFLEAGSSAEIVEEYFTLEET-------------NEGSSICCSVTEIELDDGASLNHKL
VIADES--------------------------------RAINLKSTLVSQ-GTESEYSLV
EVR-SGGSLTRHDVGVVQLGKATHTAMKHFVLAA----DDQLHDVHTKLTLDHPEGKADQ
LHKCIAASATAKGVFDGNVRVNRMAQQTDAQQLSRNLLLVPKATVNVKPNLQIVADDVKC
THGCAVSDLEEEQLFYLQARGIDTATARKMLVYSFGGEVIQSL---------T-DKKLMS
RVEAEVNKSLDG------------------------------------------------
------------------------------------------------------------
------------------------------------------------------------
------------------------------------------------------------
--------------------------MFA
>Populus-trichocarpa-423891
------------------------------------------------------------
------------------------------------------------------------
------------------------------------------------------------
------------------------------------------------------------
------------------------------------------------------------
------------------------------------------------------------
------------------------------------------------------------
------------------------------------------------------------
------------------------------------------------------------
------------------------------------------------------------
------------------------------------------------------------
------------------------------------------------------------
------------------------------------------------------------
------------------------------------------------------------
------------------------------------------------------------
----------------KHKQ----KQKPKSF-----------------------------
--------------------------------------------SLSTTPITQASFS---
---------------------------------------------------------DPF
V--LQLAETLEDSLS---------PSVSLQRLRDSSSESLLSTS----------------
-------------------------WPSRKDEPFRF-TDTSFIRLSQIV----------P
ITKPPQLDYLPSI----------------NEDTLL--PSIVIADGFVLNSMSK-LSTLP-
-----DGVYVGSLLS----DSSDRIA-ERVLEFVG-------------------------
-----------------------------DFEWG-----DLFWSIN-----GLGAH-DMT
VVYVPAG----------VKV--ENPIHFKYVSVEGGEK----------GSKKLPVSNPRV
FVVVEEGGEVGIIEEFVSKEGN-------------DDRYYWANPVLEVVIGKGAKVRHSY
VQSQSL--------------------------------NSAHIKWTAVRQ-EAASTYELV
EVS-TGGKLSRHNLHVQQLGPDTATELSTFHLSV----GDQTQDLHSRLILDHPRGRSQQ
LHKCIVAHSQGQAVFDGNVKVNRYAQQTDAGQLTRSLLLEPRATVNVKPNLQIIADDVKC
SHGAAISDLEETQLFYFQARGIDLETARKALVFSFGAEVIERL---------P-NSFMQK
QVESHVKGLL--------------------------------------------------
------------------------------------------------------------
------------------------------------------------------------
------------------------------------------------------------
-----------------------------
>Porphyridium-sp-555-2
------------------------------------------------------------
------------------------------------------------------------
------------------------------------------------------------
------------------------------------------------------------
------------------------------------------------------------
------------------------------------------------------------
------------------------------------------------------------
--------------------------------------------------MGLGFVGA--
------------------------------------------------------------
------------------------------------------------------------
------------------------------------------------------------
------------------------------------------------------------
------------------------------------------------------------
----------------------------------------TSAPTTAAA-VAVTALATAA
PAPAYVRR---------------VSVPAVPAPARPHAAAAGRLCAVTR------------
------------DSRRRAALGPL-AAEGSEG-----------------------------
--------------------------------------------SSSENAVKVSNLALEE
ERALRGGGLTGGAEGVAGLPDFDV----P------------------------KNERELW
-----WESAVRAAQKNADD---LATDSVLVPYVHSARGKMIDSM----------------
-------------------------FPGRKEEMWRY-TDMRALLAMRPET---------N
SAGPSLSASDAERFQ-----------------DAD--VNLVVVDGRFVSNLSTGLDLLA-
-----KGVYFGS-IS----DAPKAIK-ERAVELLL-------------------------
---------------------------QRKQSSKV----SAFEWLQ-----AVSSP-DAL
VLHVPNG----------VQV--PNAVHILCTASSQSSA--------------ASMCSPSI
VVCLEQDASLVVTESHLLLDGDD----------SNGSSSVFVNSLCVAALASNASLTHAL
VSELPEG-------------------------------KGAHLGVCAAKL-AQGAQYVCT
TIN-AGGSLSRWDVTVDLDEKEAYGEVHGLCFAE----QTAVMDLHSEINHNVPHCKSEQ
LQKNVAL-DKAKSVFRGMIYVAPHASQTDSEQMCRSLLLSSNARVDIMPSLIIYNEDVKA
THGATVSDLSDEELFYLQSRGLSPEDSRLLLLKGFTGEIVQRI---------P-LKGVQE
RLERKFAGVVDRIKSRKRG---EAT-----FSSI--------------------------
------------------------------------------------------------
------------------------------------------------------------
------------------------------------------------------------
-----------------------------
>Pyropia-sp-45148-g10009
------------------------------------------------------------
------------------------------------------------------------
------------------------------------------------------------
------------------------------------------------------------
------------------------------------------------------------
------------------------------------------------------------
------------------------------------------------------------
------------------------------------------------------------
------------------------------------------------------------
------------------------------------------------------------
------------------------------------------------------------
------------------------------------------------------------
------------------------------------------------------------
------------------------------------------------------------
------------------------------------------------------------
------------------------------------------------------------
------------------------------------------------------------
------------------------------------------------------------
------------------------------------------------------------
------------------------------------------------------------
------------------------------------------------------------
------------------------------------------------------------
------------------------------------------------------------
------------------------------------------------------------
------------------------------------------------------------
------------------------------------------------------------
----------RVTIGAELHGPGGHIDSTSLCLSD----GKQVNDLHSRIAHCAPACTSNQ
LHKNVAA-GRGRAIFAGKVVVDKAAQQTDSKQLCRSLLLSNRAQVDAMPVLLINADDVKC
THGX--------------------------------------------------------
------------------------------------------------------------
------------------------------------------------------------
------------------------------------------------------------
------------------------------------------------------------
-----------------------------
>missing_sequence
------------------------------------------------------------
------------------------------------------------------------
------------------------------------------------------------
------------------------------------------------------------
------------------------------------------------------------
------------------------------------------------------------
------------------------------------------------------------
------------------------------------------------------------
------------------------------------------------------------
------------------------------------------------------------
------------------------------------------------------------
------------------------------------------------------------
------------------------------------------------------------
------------------------------------------------------------
------------------------------------------------------------
------------------------------------------------------------
------------------------------------------------------------
------------------------------------------------------------
------------------------------------------------------------
------------------------------------------------------------
------------------------------------------------------------
------------------------------------------------------------
------------------------------------------------------------
------------------------------------------------------------
------------------------------------------------------------
------------------------------------------------------------
------------------------------------------------------------
------------------------------------------------------------
------------------------------------------------------------
------------------------------------------------------------
------------------------------------------------------------
------------------------------------------------------------
------------------------------------------------------------
-----------------------------
>Thalassiosira-Thaoc-65832
------------------------------------------------------------
------------------------------------------------------------
------------------------------------------------------------
------------------------------------------------------------
------------------------------------------------------------
------------------------------------------------------------
------------------------------------------------------------
------------------------------------------------------------
------------------------------------------------------------
------------------------------------------------------------
------------------------------------------------------------
---------------------------------MKPMRRRNALS----------------
------------------------------------------------------------
--------------------------------------TVATVSASMMSSSRPCVEAFSL
P-----------------------TTALQPPSTTSLRVSIGLGPESDEVKD---------
-------IATQGSTSTKEKSPYD-PARVILDEDGQ-------------------------
-------------------PLPHITDFEP------------YRKTRMSESDKAA------
---------------------------------------------------------DAW
-----FASLVESD-----------GPSFLGTVSEEHQRRLLTPVELSDEPVFEYGEDDEW
TPYVTRRLPTSPLYPAYGLETYGLPVPRRGAEAWRH-FDINSLVAVDYSGRPEGTGSDVV
LSDDEKESILASLLSKGA---------WQADDEVE--ARLVYINGRFCPALSI-QTEDV-
-----KNLDSSD-FS------SGKLS-DKTIEYLK-RLPDGFTDELAA---------EVP
DDSNGPHKSLENLSGPDHCVGKATGQFAINNQQGT----AAFAALN-----SIKAG-SVA
YVEANGD----------AT----KPIIIVNAQTPSAGGS----------GEQGVAFHPRT
LAVANDGSVSSLIQMCVDLNEAE----------ENSPCATLVNGYTQIFVGADANMTHSF
LDESGGFVTSRVELSDSEAMERSLPESPRVVESRRPALQNSNFQAFDVHVTGDSGSFQSS
LMELSGNGRSRVAISTALLRPGASVSINGFALSG----GAQRTDMRTNIHHMAQGTISRQ
EQRNMVG-GRSTASFRGRIRVEQSAQQTDSEQLSRTVLLSDNARIWATPSLEIIADDVQC
THGATVSDLSEEELFYLRSRGLDLPTARNMLMYAFVEEIGSSVDKTVAGSFDD-ENGLRS
RIIKRLENVVPEGEKSLVG---------GEFQSV--------------------------
------------------------------------------------------------
------------------------------------------------------------
------------------------------------------------------------
-----------------------------
>Thalassiosira-Thaps3a-21499-2871
MNNSSPSTEPPCRGKHGRRTRQQTSRAVNLIGSSINNMSLRSSPRRSPQHRPEVANIITS
STQSNHSLEDADNDGPSHAGDTNASSTSSLHQSSFKHKYSSTPRRSPQLQKRHFNSHHVH
RQPYSIPKLVLSTLLLIGLVSLLSMRKETSQIRNIRRADEQANA-VQ-------KKVHSS
RSVVETAVHTPSNDSSDANVGCYQHQNSTKDPFENNPHHKLTQHHHQNNTERQMQL-QTT
QPNPFALSPGELPGYTGWARPEQTLAGYFEITASSHFASQRYHAIVKSGEKFSLLITCNN
EEGWTYICPEDGGTLFYVRAYGPSVITGDLTDHHNTSYSIEMYPVDPGEYTVEAVVTFSA
PLEYSEFPINWNAGEETGAEEQRSQTDTTEEEPGYEGYLVYGFPLLIRVDPDESRSTSTS
KQLCSKSQLTESSPQSSLSKGYWQVIDHVARSSHRPLTPDETGVSLDGYRMGLNSVGVRM
HYLYAEYIVGDASKGNGQLNQCLSTLGYVDNVVTEASGNHSYAGIVRFANDTINQTTSNI
DADFNGIQVIFIGDSVMKLEMGFFQKLVGGSNTNGVNVTFIETNGGIHATLPNIASTLNE
IQTRDKKRLSKKVILFNSGLHDIDILCCAKRSRTRNSTDALGKAESCVDAYRDIMTQFVQ
LIDTYRADLKVFRSTTAGWHKYGNHGFTWPASEMQPMSRSPHLAHHFNTIAYDIIQQQSS
SILVIDGYWTTLARPDHTQTSDQNQVGKHLVHPGYEVLSVFARRWLMLILWGLCGQPTNI
IHSPLELLELEPIYLRNLYHHIIAVSSSPNQYKSIRNKNYEVLTAATTLFQITPCEAFVI
PQPLSMQKSAAWVASSSSAMQQNQQQRHQPSSSTSL-YQIGLGPGEEE------------
---------TAAAISIKE------SERIILGEDGL-------------------------
-------------------PLPHITNHEP------------FRTDRLSDSDKLA------
---------------------------------------------------------DDW
-----FGALLNSP-----------GPSFLGQISSSAKKRVLQPVTLVDEPSFEYG-EEEW
TPYVTRRLPTSPLYPAYGLETYGLPVPRRGAEAWRH-FDVNGLVGVDYSGRPEGIGENKN
LSAEEQSDIISSLQSKGA---------WLDDESCA--GRLVYINGRFCPSLSK-QTDKV-
-----KNLDSSH-FA----DDSKALS-DKTLTYLS-RLPDGFTDELAA---------EVP
DESKGPLTSLKKLSGPDHNVGEPTSQFAINNQQGT----AAFAALN-----SVKAG-CVA
YVEAEKDESTSGDDGEEAVL--PKPVLLINAKTPSGGSAA-------SDGEKGVAFHPRT
LAVANDGSVLSLVQMCVDLNEDS----------DETPCATFANGFTQVFVGAGANVTHSY
LEESGGQVTSKVEMSDEEVSAGKLDESPREVEAKRPALRNTHFEAIDVHVIGDEGSYISS
VMELGGTGRSRIGISTTLLRPGAMASINGFALSG----GAQRSDMRTNIHHIGQGTVSRQ
EQRNMVG-GRSTASFRGRIRVEQSAQQTDSEQLSRTILLSDHARVWATPSLEIIADDVTC
THGATVSDLSEEELFYLRSRGLDRTTARNMLMYAFVEEIGSSVDTTIAGGFDD-KNGLRS
RIVRRLENLIPAGEKKLVG---------GEFQSV--------------------------
------------------------------------------------------------
------------------------------------------------------------
------------------------------------------------------------
-----------------------------
>Vitrella-brassicaformis-84596016
M-----------------------------------------------------------
------------------------------------------------------------
---------IFAAALMVVL-----------------------------------------
EALIGHAVSIS---------------------------------------DLSSSA-PAS
LRPAFIGTAG--------------------------------------------------
--GWRS------------------------------------------------------
------------------------------------------------------------
----------------------------------------------------LGHTGGRD
------------------------------------------------------------
------------------------------------------------------------
-------------LLLRA------------------------------------------
------------------------------------RRRRNQHH----------------
------------------------------------------------------------
--------------------------------------QRLFSMSTAEA-----------
----------------------DTAAKEKEQPPAAKEGGEGEEDGVDTESSSYKLVKRLE
QERVSGLINDMVDPNYRREDY---ADRWAKEDDPEYVDSE----SPNSWERLRWKEEGKL
RFEDWSQFDP-KRLEDPEYSLPEDWSAEP-VGGRHNIF---QPTLVTSKDLEKAVEQL--
------------DGGVVKVDEAPVDESVPPQYRGLMKEVGFGFGYRNISMNKADIQRLMW
-----WDKMLELQPLP--------ANEDFEKLHENGTAVMKELY----------------
-------------------------VPERKREPWRFQKDLETIYKTDFDV---------A
YGDLSSTEDISEY----------------VMNDTA--ALLVIKDGLVDRRLSR-LDGLP-
-----NGTFVGS-IH----NMEGALR-ERFLSELY-WYPEYSQQQFKKGAYVKYKGKLWK
NADILPQQIFE--------MG--------KFDIGM----AKLCALN-----MAHLR-DVA
CVHVPEG----------TTI--DKPIQVLVVSTSVGDS-------------ALPISSPRL
QVLIGDKADVTLSQSHVGLAR-----------------KGFINSVTRVIMGRESRFNHDY
IQEAGR--------------------------------DAWHFEQLSVLN-AQAANYTYR
SAS-WGAQSSRINVQVVANEKESRTDLRSLLLAR----QKQLLQTYQTVWHNAKDTYSDS
FHRNIVA-DSATAVWKGRGRLEHMCNGADAKQLCRSLLLNERSKAVSIPVLEMMSPQIKA
AHGATVSDLSQDQIIYLRTRGLSDEVARYLMVKGFANEVSNPM---------V-DETAKR
RLSRHMDSILSDPSKKKEP---VRE----EVAAP--------------------------
------------------------------------------------------------
------------------------------------------------------------
------------------------------------------------------------
---------------------------AA
>Volvox-carteri-f-nagariensis-302832968
M-----------------------------------------------------------
------------------------------------------------------------
------------------------------------------------------------
------------------------------------------------------------
------------------------------------------------------------
------------------------------------------------------------
------------------------------------------------------------
------------------------------------------------------------
------------------------------------------------------------
------------------------------------------------------------
------------------------------------------------------------
------------------------------------------------------------
------------------------------------------------------------
------------------------------------------------------------
------------------------------------QTSVGNMSRPMLSGQ---------
--------RFGLFILPRH------ACKPCKS-----------------------------
--------------------------------------------AAVASAIQVAP-----
-------------------------------------------------------E-DKW
-----LARTVKDVA----------TPPGLVTLREASTGALATLR----------------
-------------------------MPTTRNEEYRF-TDISPLLKTAVEP----------
--AAPGAVVTSELLQ------------RTDLPDAA--VVAVVVDGVLRSELCRGLADLP-
-----KGVYVGP-LE----GASAAVV-E-KLGSLS-------------------------
------------------------------NSRG-----GPFAVLN-----GSLTP-GVL
VVAAEPG----------ASL--PGPVFVLHVASASSAA------------AIANANAPRL
LVHAGVGSLVEVVEEYVGLEDSTTASA-AASA-SSDHGHYLTVSMAELFLEPAAEVKHSY
VQREAA--------------------------------GSFHFKGTLVHQ-AERSRYTVT
EAS-VGAAIARHDLTILQGGPETHTEMGHFLLCG----PNQLHDLHSRLQLDHPHGTANQ
LHKCIVSHASGRGVFDGNVKVNRAAQKTDAGQLSRNLLLVPLATVNVKPNLQIIADDVKC
THGCAVSDLRDEELFYFRARGISAEAARQALVFSFGSEVVQRM---------G-RQALAK
RVQEDVSRTLRSVEQFAGA-----------------------------------------
------------------------------------------------------------
------------------------------------------------------------
------------------------------------------------------------
----------------------------A
