# Supplementary material for: New plastids, old proteins: repeated endosymbiotic acquisitions in kareniacean dinoflagellates
Source: EMBO Rep. 2024 Mar 18;25(4):16. doi: 10.1038/s44319-024-00103-y (PMC11014865; doi:10.1038/s44319-024-00103-y)
Supplement: Supplementary file 11 — Dataset EV10 [file 44319_2024_103_MOESM11_ESM.zip › Dataset EV10/README.txt.txt]

phylofisher-files: files used in the PhyloFisher analysis - matrix constructor statistics, input metadata, and the final matrix

plastid_genome_phylogeny_files: files used in the phylogenetic analysis of plastid-coded genes (PsaA, PsbA, PsbC, PsbD, and RbcL)
preliminary single-gene with the highlighted removed taxa, original and trimmed datasets, and the final matrices

plastid_protein_phylogeny_files: files used in the phylogenetic analysis of high-confidence plastid-targeted proteins of clear plastidial function,  tree-based evidence of plastid-late origins, and occurring in at least 5 kareniaceans - alignments, single-gene and concatenated trees
