# Supplementary material for: New plastids, old proteins: repeated endosymbiotic acquisitions in kareniacean dinoflagellates
Source: EMBO Rep. 2024 Mar 18;25(4):16. doi: 10.1038/s44319-024-00103-y (PMC11014865; doi:10.1038/s44319-024-00103-y)
Supplement: Supplementary file 12 — Computer code EV1 [file 44319_2024_103_MOESM12_ESM.zip]

Archive with 9 entries (8 files):
- Computer code EV1/
- Computer code EV1/alignment-filter.py
- Computer code EV1/batchlast.sh
- Computer code EV1/lastparser.py
- Computer code EV1/modASAFind.py
- Computer code EV1/phylo-pipeline.sh
- Computer code EV1/README.txt
- Computer code EV1/scoringtable-kareniaceae.txt
- Computer code EV1/SP5toSP4.py
