# Supplementary material for: New plastids, old proteins: repeated endosymbiotic acquisitions in kareniacean dinoflagellates
Source: EMBO Rep. 2024 Mar 18;25(4):16. doi: 10.1038/s44319-024-00103-y (PMC11014865; doi:10.1038/s44319-024-00103-y)
Supplement: Supplementary file 12 — Computer code EV1 [file 44319_2024_103_MOESM12_ESM.zip › Computer code EV1/scoringtable-kareniaceae.txt]

A	0.117	4	2	0.414	4	0.689	2	3	0.285	5	-1	-0.252	0.041	0.297	0.918	1.69	1	0.616	-0.181	0.996	0.841	0.888	0.977	0.773	2
C	4	2	8	5	-0.107	7	2	2	1	0.292	-1	-4	-0.939	-1	-3	-1	-2	-0.019	-2.17	-2	-2	-0.456	-0.45	-1	-1.02
D	-5	-4.66	-4	-5	-4	-0.8	-4	-3	-1	-4	-3	-1	-3	-2	-0.418	-0.039	-0.721	0.5	-0.192	-1	-0.958	0.175	0.697	-0.61	-0.485
E	-5	-5	-4	-5	-4	-3	-3	-4	-0.981	-4	-2	-0.782	-3	-1	-1	-1	-0.62	1	0.199	0.079	-0.059	-1	-1	-0.2	-0.714
F	3	0.757	0.675	1.73	-0.012	-1	-0.556	-4	0.526	-5	5	-2	-0.515	-2	-2	-0.941	-0.298	-1.03	-0.566	-2	-1.25	-0.956	-1	-1	-2
G	-3	-2	-0.473	-3	-2	1.57	0.541	3	-3	4	-3	-1	-2	-1.2	0.193	-0.673	0.253	0.813	-0.693	-0.661	-0.932	-0.185	-1.31	-2	-0.852
H	-4	-4	-3	-0.114	-3	-0.743	1	-2	6	-4	0.248	0.833	0.554	2	-1	0.725	1	0.19	2	-0.176	-0.522	-2	0.889	-0.019	1
I	0.558	-0.042	-1	-0.822	0.077	-3	-0.915	-1	-2	-3.93	-2	-3	0.226	-2	-2	-1.27	-0.48	-2	-2	-1	-1	-1	-1	-2	-2
K	-4	-4	-4	-3	-4	-2.63	-2	-4	-2	-3	-1	-0.675	-2	-0.188	-0.346	-0.792	-0.258	-0.902	-0.453	-0.345	0.107	-0.487	-0.896	0.351	-0.703
L	4	2	1	3.86	1	-3	-0.739	-3	-0.608	-4	-1.04	-2	-0.083	-2	-1	-0.923	-2	-2	-2	-0.313	-0.541	-0.647	0.24	0.442	0.584
M	-0.208	0.284	-2	0.537	-0.368	-3	-0.247	-2	-3	-4	-1.57	-2	0.268	-1	0.704	-0.84	-1.85	-0.774	-2	-2	-2	-0.838	-0.754	-0.73	0.927
N	-5	-4	-3	-3	-4	-2	-3	-3	-0.924	-3	-2	-1	-2	-0.225	-0.003	-1.07	0.021	-0.432	-0.402	-0.079	-0.788	-0.647	0.303	-1	-0.074
P	-5	-5	-3.59	-2	-2	-1.51	1	-5	-5	-3	-6	-1	3	2	1	0.802	1	0.779	2	-0.476	1	0.784	0.398	1	-0.358
Q	-4.88	-4	-2	-2	-3.52	-0.867	-2	-4	3	-2.76	0.413	2	-2	4	-0.061	0.186	0.204	0.647	2	1	3	0.594	0.801	-0.007	-0.094
R	-5	-4.28	-3	-3	-3	0.891	-0.389	-3	0.34	-1	4	5	-1	0.753	0.473	0.285	0.827	1	2	0.748	1.42	2	0.077	0.42	0.706
S	-1	-0.94	0.234	-2	-0.514	1	2	1	0.588	0.434	-2	-0.708	-0.545	0.89	2	2	1	0.143	0.957	2	0.668	2	1	2	1.39
T	-2	-0.102	-2	-2	-0.145	-0.116	0.636	0.319	-0.594	-1	-3	0.395	-0.502	0.2	1	1	0.283	0.118	-0.826	1	-0.224	0.309	0.208	0.32	0.194
V	0.644	0.975	0.041	0.048	2	-1	1	2	-2.49	-3	-2	0.507	3.54	-2	-0.186	-0.737	-0.297	-0.739	-0.742	-0.447	-0.518	-0.554	-0.651	-0.643	-0.867
W	1	-2	-2	0.482	-1	0.882	-1	-5	-2	-5	3	-5	-5	-1.19	-2	-5	-1	-5	-2	-2	-1	-2	-1	-1	-5
Y	-3	-3	-1.75	-0.782	-1	-0.895	-0.741	-3	2	-4.57	-0.335	-2.46	-2	-2	-0.874	-2	-4	-2	-4	-3	-2	-2	-1.46	-1	-4
X 0 0 0 0 0 0 0 0 0 0 0 0 0 0 0 0 0 0 0 0 0 0 0 0 0
* 0 0 0 0 0 0 0 0 0 0 0 0 0 0 0 0 0 0 0 0 0 0 0 0 0
